# Supplementary material for: Reconfigurable asymmetric protein assemblies through implicit negative design
Source: Science. Author manuscript; Available in PMC 2023 Jan 27. (PMC9881579; doi:10.1126/science.abj7662)
Supplement: Data S2 [file NIHMS1843281-supplement-Data_S2.gz]

Archive with 132 entries (120 files):
- without_all_supplement_resubmit_20211001
- without_all_supplement_resubmit_20211001/example_scripts
- without_all_supplement_resubmit_20211001/example_scripts/._des3a_np_design.xml
- without_all_supplement_resubmit_20211001/example_scripts/hfuse_LHD.xml
- without_all_supplement_resubmit_20211001/example_scripts/._des3c_patch_design_layer.xml
- without_all_supplement_resubmit_20211001/example_scripts/._design_pipeline.txt
- without_all_supplement_resubmit_20211001/example_scripts/._des1_polar_constraints.xml
- without_all_supplement_resubmit_20211001/example_scripts/des3a_np_design.xml
- without_all_supplement_resubmit_20211001/example_scripts/._des3b_find_patches.py
- without_all_supplement_resubmit_20211001/example_scripts/design_pipeline.txt
- without_all_supplement_resubmit_20211001/example_scripts/._des2b_design_around_hbnet.xml
- without_all_supplement_resubmit_20211001/example_scripts/des2b_design_around_hbnet.xml
- without_all_supplement_resubmit_20211001/example_scripts/des2a_hbnet.xml
- without_all_supplement_resubmit_20211001/example_scripts/._hfuse_LHD.xml
- without_all_supplement_resubmit_20211001/example_scripts/des1_polar_constraints.xml
- without_all_supplement_resubmit_20211001/example_scripts/input_dock_2.pdb
- without_all_supplement_resubmit_20211001/example_scripts/._dimer_design_patch.xml
- without_all_supplement_resubmit_20211001/example_scripts/input_dock.pdb
- without_all_supplement_resubmit_20211001/example_scripts/._des2a_hbnet.xml
- without_all_supplement_resubmit_20211001/example_scripts/dimer_design_patch.xml
- without_all_supplement_resubmit_20211001/example_scripts/input_DHR53.pdb
- without_all_supplement_resubmit_20211001/example_scripts/._des3d_patch_design_comp.xml
- without_all_supplement_resubmit_20211001/example_scripts/des3c_patch_design_layer.xml
- without_all_supplement_resubmit_20211001/example_scripts/des3d_patch_design_comp.xml
- without_all_supplement_resubmit_20211001/example_scripts/des3b_find_patches.py
- without_all_supplement_resubmit_20211001/readme.txt
- without_all_supplement_resubmit_20211001/components
- without_all_supplement_resubmit_20211001/components/single_fusions
- without_all_supplement_resubmit_20211001/components/single_fusions/206B62-2.pdb
- without_all_supplement_resubmit_20211001/components/single_fusions/101B62.pdb
- without_all_supplement_resubmit_20211001/components/single_fusions/202B57.pdb
- without_all_supplement_resubmit_20211001/components/single_fusions/._206B62-1.pdb
- without_all_supplement_resubmit_20211001/components/single_fusions/274A76.pdb
- without_all_supplement_resubmit_20211001/components/single_fusions/101B4.pdb
- without_all_supplement_resubmit_20211001/components/single_fusions/274B53.pdb
- without_all_supplement_resubmit_20211001/components/single_fusions/274B82.pdb
- without_all_supplement_resubmit_20211001/components/single_fusions/274A53.pdb
- without_all_supplement_resubmit_20211001/components/single_fusions/202B64.pdb
- without_all_supplement_resubmit_20211001/components/single_fusions/202A62.pdb
- without_all_supplement_resubmit_20211001/components/single_fusions/101A10.pdb
- without_all_supplement_resubmit_20211001/components/single_fusions/101B8.pdb
- without_all_supplement_resubmit_20211001/components/single_fusions/202A21.pdb
- without_all_supplement_resubmit_20211001/components/single_fusions/101A53.pdb
- without_all_supplement_resubmit_20211001/components/single_fusions/101A21.pdb
- without_all_supplement_resubmit_20211001/components/single_fusions/29A53.pdb
- without_all_supplement_resubmit_20211001/components/single_fusions/._274A53.cif
- without_all_supplement_resubmit_20211001/components/single_fusions/._274B53.pdb
- without_all_supplement_resubmit_20211001/components/single_fusions/274B62.pdb
- without_all_supplement_resubmit_20211001/components/single_fusions/101A52.pdb
- without_all_supplement_resubmit_20211001/components/single_fusions/29B53.pdb
- without_all_supplement_resubmit_20211001/components/single_fusions/206A54.pdb
- without_all_supplement_resubmit_20211001/components/single_fusions/._274A53.pdb
- without_all_supplement_resubmit_20211001/components/single_fusions/101B14.pdb
- without_all_supplement_resubmit_20211001/components/single_fusions/206B62-1.pdb
- without_all_supplement_resubmit_20211001/components/single_fusions/101B82.pdb
- without_all_supplement_resubmit_20211001/components/single_fusions/.ipynb_checkpoints
- without_all_supplement_resubmit_20211001/components/single_fusions/284A82.pdb
- without_all_supplement_resubmit_20211001/components/single_fusions/._206B62-2.pdb
- without_all_supplement_resubmit_20211001/components/single_fusions/274A64.pdb
- without_all_supplement_resubmit_20211001/components/.DS_Store
- without_all_supplement_resubmit_20211001/components/unfused_dimers
- without_all_supplement_resubmit_20211001/components/unfused_dimers/LHD202.pdb
- without_all_supplement_resubmit_20211001/components/unfused_dimers/LHD321.pdb
- without_all_supplement_resubmit_20211001/components/unfused_dimers/LHD284.pdb
- without_all_supplement_resubmit_20211001/components/unfused_dimers/LHD278.pdb
- without_all_supplement_resubmit_20211001/components/unfused_dimers/LHD275.pdb
- without_all_supplement_resubmit_20211001/components/unfused_dimers/LHD298.pdb
- without_all_supplement_resubmit_20211001/components/unfused_dimers/LHD289.pdb
- without_all_supplement_resubmit_20211001/components/unfused_dimers/LHD101.pdb
- without_all_supplement_resubmit_20211001/components/unfused_dimers/LHD317.pdb
- without_all_supplement_resubmit_20211001/components/unfused_dimers/LHD206.pdb
- without_all_supplement_resubmit_20211001/components/unfused_dimers/LHD274.pdb
- without_all_supplement_resubmit_20211001/components/unfused_dimers/LHD29.pdb
- without_all_supplement_resubmit_20211001/components/._.DS_Store
- without_all_supplement_resubmit_20211001/components/other
- without_all_supplement_resubmit_20211001/components/other/ring.pdb
- without_all_supplement_resubmit_20211001/components/other/.DS_Store
- without_all_supplement_resubmit_20211001/components/other/C3-Hub.pdb
- without_all_supplement_resubmit_20211001/components/other/TF3.pdb
- without_all_supplement_resubmit_20211001/components/other/._TF3_274B_62_275A_10_101A.pdb
- without_all_supplement_resubmit_20211001/components/other/._TF10_274B_d62_317A_d52_101A.pdb
- without_all_supplement_resubmit_20211001/components/other/._.DS_Store
- without_all_supplement_resubmit_20211001/components/other/TF10.pdb
- without_all_supplement_resubmit_20211001/components/other/._C4-Hub.pdb
- without_all_supplement_resubmit_20211001/components/other/.ipynb_checkpoints
- without_all_supplement_resubmit_20211001/components/other/C4-Hub.pdb
- without_all_supplement_resubmit_20211001/components/bivalent
- without_all_supplement_resubmit_20211001/components/bivalent/._DF0.pdb
- without_all_supplement_resubmit_20211001/components/bivalent/DFA-1.pdb
- without_all_supplement_resubmit_20211001/components/bivalent/._DFx.pdb
- without_all_supplement_resubmit_20211001/components/bivalent/.ipynb_checkpoints
- without_all_supplement_resubmit_20211001/components/bivalent/DFA0.pdb
- without_all_supplement_resubmit_20211001/components/bivalent/DF275A-1.pdb
- without_all_supplement_resubmit_20211001/components/bivalent/DFB-1.pdb
- without_all_supplement_resubmit_20211001/components/bivalent/DF202.pdb
- without_all_supplement_resubmit_20211001/components/bivalent/DF321.pdb
- without_all_supplement_resubmit_20211001/components/bivalent/DFx.pdb
- without_all_supplement_resubmit_20211001/components/bivalent/DF206.pdb
- without_all_supplement_resubmit_20211001/components/bivalent/DF284B.pdb
- without_all_supplement_resubmit_20211001/components/bivalent/DF0.pdb
- without_all_supplement_resubmit_20211001/components/bivalent/DFB0.pdb
- without_all_supplement_resubmit_20211001/.DS_Store
- without_all_supplement_resubmit_20211001/._.DS_Store
- without_all_supplement_resubmit_20211001/assemblies
- without_all_supplement_resubmit_20211001/assemblies/._.DS_Store
- without_all_supplement_resubmit_20211001/assemblies/validated
- without_all_supplement_resubmit_20211001/assemblies/validated/trimer_274A53_DF202_202B57.pdb
- without_all_supplement_resubmit_20211001/assemblies/validated/tetramer_101B62_DFA-1_DFB0_101B62.pdb
- without_all_supplement_resubmit_20211001/assemblies/validated/trimer_274B_DFA0_101B4.pdb
- without_all_supplement_resubmit_20211001/assemblies/validated/hexamer_284A82_DF284_DFA_DF206_DF275A_275B.pdb
- without_all_supplement_resubmit_20211001/assemblies/validated/pentamer_101B62_DFA0_DF206-1_DF275A-1_275B.pdb
- without_all_supplement_resubmit_20211001/assemblies/validated/C3Hub_101A53.pdb
- without_all_supplement_resubmit_20211001/assemblies/validated/trimer_274A53_DF206_206A54.pdb
- without_all_supplement_resubmit_20211001/assemblies/validated/tetramer_101B62_DFA0_DFB0_101B62.pdb
- without_all_supplement_resubmit_20211001/assemblies/validated/trimer_274B53_DFA-1_101B62.pdb
- without_all_supplement_resubmit_20211001/assemblies/validated/tetramer_101B4_DFA0_DF202_202B57.pdb
- without_all_supplement_resubmit_20211001/assemblies/validated/TF10_ABCD_274A53_317B_101B62.pdb
- without_all_supplement_resubmit_20211001/assemblies/validated/tetramer_101B62_DFA0_DFB-1_101B62.pdb
- without_all_supplement_resubmit_20211001/assemblies/validated/trimer_274A53_DFx_317B.pdb
- without_all_supplement_resubmit_20211001/assemblies/validated/TF3_ABCD_274A53_275B_101B62.pdb
- without_all_supplement_resubmit_20211001/assemblies/validated/tetramer_101B82_DFA0_DF202_202B57.pdb
- without_all_supplement_resubmit_20211001/assemblies/validated/trimer_284A82_DF284B_101A53.pdb
- without_all_supplement_resubmit_20211001/assemblies/validated/trimer_274A53_DFB0_101B62.pdb
- without_all_supplement_resubmit_20211001/assemblies/validated/trimer_275B_DF275A-1_206B62-2.pdb
- without_all_supplement_resubmit_20211001/assemblies/validated/tetramer_101B62_DFA-1_DFB-1_101B62.pdb
- without_all_supplement_resubmit_20211001/assemblies/validated/trimer_274B_DFA0_101B.pdb
- without_all_supplement_resubmit_20211001/assemblies/validated/pentamer_101B4_DFA0_DF206-1_DF275A-1_275B.pdb
- without_all_supplement_resubmit_20211001/assemblies/validated/trimer_274B53_DFA0_101B4.pdb
- without_all_supplement_resubmit_20211001/assemblies/validated/C4Hub_274A53.pdb
- without_all_supplement_resubmit_20211001/assemblies/validated/trimer_274A53_DFB-1_101B62.pdb
- without_all_supplement_resubmit_20211001/assemblies/validated/README
- without_all_supplement_resubmit_20211001/assemblies/.DS_Store
