# Supplementary material for: Reconfigurable asymmetric protein assemblies through implicit negative design
Source: Science. Author manuscript; Available in PMC 2023 Jan 27. (PMC9881579; doi:10.1126/science.abj7662)
Supplement: Data S2 [file NIHMS1843281-supplement-Data_S2.gz › without_all_supplement_resubmit_20211001/example_scripts/input_dock_2.pdb]

ATOM      1  N   THR A   1     178.681 144.586  37.499  1.00  0.00           N  
ATOM      2  CA  THR A   1     178.703 144.544  36.042  1.00  0.00           C  
ATOM      3  C   THR A   1     179.063 143.147  35.531  1.00  0.00           C  
ATOM      4  O   THR A   1     179.488 142.274  36.311  1.00  0.00           O  
ATOM      5  CB  THR A   1     179.672 145.613  35.496  1.00  0.00           C  
ATOM      6  OG1 THR A   1     180.982 145.365  36.003  1.00  0.00           O  
ATOM      7  CG2 THR A   1     179.226 146.995  35.913  1.00  0.00           C  
ATOM      8 1H   THR A   1     177.992 145.249  37.821  1.00  0.00           H  
ATOM      9 2H   THR A   1     178.468 143.669  37.861  1.00  0.00           H  
ATOM     10 3H   THR A   1     179.600 144.867  37.818  1.00  0.00           H  
ATOM     11  HA  THR A   1     177.701 144.784  35.679  1.00  0.00           H  
ATOM     12  HB  THR A   1     179.696 145.558  34.405  1.00  0.00           H  
ATOM     13  HG1 THR A   1     181.647 145.977  35.557  1.00  0.00           H  
ATOM     14 1HG2 THR A   1     179.925 147.728  35.505  1.00  0.00           H  
ATOM     15 2HG2 THR A   1     178.237 147.189  35.531  1.00  0.00           H  
ATOM     16 3HG2 THR A   1     179.210 147.078  36.995  1.00  0.00           H  
ATOM     17  N   VAL A   2     178.802 142.939  34.233  1.00  0.00           N  
ATOM     18  CA  VAL A   2     179.111 141.688  33.552  1.00  0.00           C  
ATOM     19  C   VAL A   2     180.260 141.989  32.640  1.00  0.00           C  
ATOM     20  O   VAL A   2     180.185 142.909  31.819  1.00  0.00           O  
ATOM     21  CB  VAL A   2     177.934 141.146  32.747  1.00  0.00           C  
ATOM     22  CG1 VAL A   2     178.361 139.872  32.052  1.00  0.00           C  
ATOM     23  CG2 VAL A   2     176.758 140.885  33.671  1.00  0.00           C  
ATOM     24  H   VAL A   2     178.447 143.715  33.666  1.00  0.00           H  
ATOM     25  HA  VAL A   2     179.432 140.937  34.275  1.00  0.00           H  
ATOM     26  HB  VAL A   2     177.657 141.874  31.993  1.00  0.00           H  
ATOM     27 1HG1 VAL A   2     177.542 139.481  31.486  1.00  0.00           H  
ATOM     28 2HG1 VAL A   2     179.193 140.053  31.395  1.00  0.00           H  
ATOM     29 3HG1 VAL A   2     178.653 139.142  32.809  1.00  0.00           H  
ATOM     30 1HG2 VAL A   2     175.911 140.502  33.098  1.00  0.00           H  
ATOM     31 2HG2 VAL A   2     177.050 140.157  34.425  1.00  0.00           H  
ATOM     32 3HG2 VAL A   2     176.459 141.810  34.170  1.00  0.00           H  
ATOM     33  N   THR A   3     181.339 141.262  32.805  1.00  0.00           N  
ATOM     34  CA  THR A   3     182.516 141.673  32.105  1.00  0.00           C  
ATOM     35  C   THR A   3     183.248 140.576  31.348  1.00  0.00           C  
ATOM     36  O   THR A   3     183.211 139.393  31.732  1.00  0.00           O  
ATOM     37  CB  THR A   3     183.332 142.309  33.183  1.00  0.00           C  
ATOM     38  OG1 THR A   3     182.539 143.251  33.894  1.00  0.00           O  
ATOM     39  CG2 THR A   3     184.414 142.983  32.720  1.00  0.00           C  
ATOM     40  H   THR A   3     181.376 140.505  33.486  1.00  0.00           H  
ATOM     41  HA  THR A   3     182.255 142.433  31.366  1.00  0.00           H  
ATOM     42  HB  THR A   3     183.614 141.549  33.849  1.00  0.00           H  
ATOM     43  HG1 THR A   3     182.212 143.930  33.293  1.00  0.00           H  
ATOM     44 1HG2 THR A   3     184.856 143.411  33.611  1.00  0.00           H  
ATOM     45 2HG2 THR A   3     185.110 142.316  32.203  1.00  0.00           H  
ATOM     46 3HG2 THR A   3     184.118 143.770  32.058  1.00  0.00           H  
ATOM     47  N   PHE A   4     183.915 140.951  30.247  1.00  0.00           N  
ATOM     48  CA  PHE A   4     184.593 139.980  29.428  1.00  0.00           C  
ATOM     49  C   PHE A   4     186.046 140.408  29.141  1.00  0.00           C  
ATOM     50  O   PHE A   4     186.381 141.609  29.047  1.00  0.00           O  
ATOM     51  CB  PHE A   4     183.815 139.843  28.098  1.00  0.00           C  
ATOM     52  CG  PHE A   4     182.310 139.653  28.285  1.00  0.00           C  
ATOM     53  CD1 PHE A   4     181.498 140.799  28.361  1.00  0.00           C  
ATOM     54  CD2 PHE A   4     181.697 138.413  28.381  1.00  0.00           C  
ATOM     55  CE1 PHE A   4     180.149 140.706  28.535  1.00  0.00           C  
ATOM     56  CE2 PHE A   4     180.313 138.332  28.554  1.00  0.00           C  
ATOM     57  CZ  PHE A   4     179.558 139.483  28.632  1.00  0.00           C  
ATOM     58  H   PHE A   4     183.946 141.953  29.981  1.00  0.00           H  
ATOM     59  HA  PHE A   4     184.623 139.018  29.952  1.00  0.00           H  
ATOM     60 1HB  PHE A   4     183.971 140.672  27.488  1.00  0.00           H  
ATOM     61 2HB  PHE A   4     184.200 138.983  27.556  1.00  0.00           H  
ATOM     62  HD1 PHE A   4     181.951 141.786  28.291  1.00  0.00           H  
ATOM     63  HD2 PHE A   4     182.290 137.499  28.325  1.00  0.00           H  
ATOM     64  HE1 PHE A   4     179.543 141.600  28.608  1.00  0.00           H  
ATOM     65  HE2 PHE A   4     179.813 137.371  28.642  1.00  0.00           H  
ATOM     66  HZ  PHE A   4     178.500 139.419  28.779  1.00  0.00           H  
ATOM     67  N   ASP A   5     186.911 139.419  28.939  1.00  0.00           N  
ATOM     68  CA  ASP A   5     188.300 139.635  28.513  1.00  0.00           C  
ATOM     69  C   ASP A   5     188.729 138.615  27.458  1.00  0.00           C  
ATOM     70  O   ASP A   5     188.649 137.409  27.678  1.00  0.00           O  
ATOM     71  CB  ASP A   5     189.244 139.578  29.702  1.00  0.00           C  
ATOM     72  CG  ASP A   5     190.728 139.788  29.329  1.00  0.00           C  
ATOM     73  OD1 ASP A   5     191.491 138.825  29.362  1.00  0.00           O  
ATOM     74  OD2 ASP A   5     191.067 140.882  28.997  1.00  0.00           O  
ATOM     75  H   ASP A   5     186.608 138.475  29.172  1.00  0.00           H  
ATOM     76  HA  ASP A   5     188.375 140.618  28.059  1.00  0.00           H  
ATOM     77 1HB  ASP A   5     188.926 140.315  30.445  1.00  0.00           H  
ATOM     78 2HB  ASP A   5     189.153 138.662  30.135  1.00  0.00           H  
ATOM     79  N   ALA A   6     189.099 139.097  26.259  1.00  0.00           N  
ATOM     80  CA  ALA A   6     189.514 138.188  25.174  1.00  0.00           C  
ATOM     81  C   ALA A   6     191.035 138.233  24.936  1.00  0.00           C  
ATOM     82  O   ALA A   6     191.600 139.243  24.505  1.00  0.00           O  
ATOM     83  CB  ALA A   6     188.778 138.540  23.886  1.00  0.00           C  
ATOM     84  H   ALA A   6     189.121 140.121  26.129  1.00  0.00           H  
ATOM     85  HA  ALA A   6     189.261 137.160  25.468  1.00  0.00           H  
ATOM     86 1HB  ALA A   6     189.089 137.854  23.111  1.00  0.00           H  
ATOM     87 2HB  ALA A   6     187.704 138.464  24.042  1.00  0.00           H  
ATOM     88 3HB  ALA A   6     189.046 139.540  23.611  1.00  0.00           H  
ATOM     89  N   ALA A   7     191.714 137.136  25.274  1.00  0.00           N  
ATOM     90  CA  ALA A   7     193.178 137.077  25.134  1.00  0.00           C  
ATOM     91  C   ALA A   7     193.559 136.478  23.782  1.00  0.00           C  
ATOM     92  O   ALA A   7     192.770 135.720  23.207  1.00  0.00           O  
ATOM     93  CB  ALA A   7     193.786 136.264  26.231  1.00  0.00           C  
ATOM     94  H   ALA A   7     191.211 136.317  25.651  1.00  0.00           H  
ATOM     95  HA  ALA A   7     193.568 138.088  25.181  1.00  0.00           H  
ATOM     96 1HB  ALA A   7     194.861 136.267  26.101  1.00  0.00           H  
ATOM     97 2HB  ALA A   7     193.532 136.683  27.207  1.00  0.00           H  
ATOM     98 3HB  ALA A   7     193.418 135.284  26.133  1.00  0.00           H  
ATOM     99  N   ASN A   8     194.784 136.764  23.284  1.00  0.00           N  
ATOM    100  CA  ASN A   8     195.230 136.242  21.980  1.00  0.00           C  
ATOM    101  C   ASN A   8     194.253 136.587  20.868  1.00  0.00           C  
ATOM    102  O   ASN A   8     193.898 135.756  20.029  1.00  0.00           O  
ATOM    103  CB  ASN A   8     195.558 134.731  21.990  1.00  0.00           C  
ATOM    104  CG  ASN A   8     196.914 134.416  22.623  1.00  0.00           C  
ATOM    105  OD1 ASN A   8     197.879 135.206  22.445  1.00  0.00           O  
ATOM    106  ND2 ASN A   8     197.050 133.271  23.277  1.00  0.00           N  
ATOM    107  H   ASN A   8     195.396 137.383  23.806  1.00  0.00           H  
ATOM    108  HA  ASN A   8     196.158 136.756  21.718  1.00  0.00           H  
ATOM    109 1HB  ASN A   8     194.784 134.184  22.521  1.00  0.00           H  
ATOM    110 2HB  ASN A   8     195.556 134.354  20.953  1.00  0.00           H  
ATOM    111 1HD2 ASN A   8     197.924 133.012  23.656  1.00  0.00           H  
ATOM    112 2HD2 ASN A   8     196.269 132.626  23.396  1.00  0.00           H  
ATOM    113  N   ILE A   9     193.847 137.842  20.868  1.00  0.00           N  
ATOM    114  CA  ILE A   9     192.913 138.273  19.866  1.00  0.00           C  
ATOM    115  C   ILE A   9     193.565 139.240  18.859  1.00  0.00           C  
ATOM    116  O   ILE A   9     194.219 140.211  19.237  1.00  0.00           O  
ATOM    117  CB  ILE A   9     191.716 138.913  20.593  1.00  0.00           C  
ATOM    118  CG1 ILE A   9     190.663 139.257  19.632  1.00  0.00           C  
ATOM    119  CG2 ILE A   9     192.159 140.104  21.377  1.00  0.00           C  
ATOM    120  CD1 ILE A   9     189.346 139.603  20.253  1.00  0.00           C  
ATOM    121  H   ILE A   9     194.216 138.471  21.585  1.00  0.00           H  
ATOM    122  HA  ILE A   9     192.553 137.410  19.315  1.00  0.00           H  
ATOM    123  HB  ILE A   9     191.317 138.194  21.287  1.00  0.00           H  
ATOM    124 1HG1 ILE A   9     191.001 140.071  19.017  1.00  0.00           H  
ATOM    125 2HG1 ILE A   9     190.519 138.405  19.010  1.00  0.00           H  
ATOM    126 1HG2 ILE A   9     191.338 140.513  21.925  1.00  0.00           H  
ATOM    127 2HG2 ILE A   9     192.894 139.770  22.066  1.00  0.00           H  
ATOM    128 3HG2 ILE A   9     192.562 140.865  20.750  1.00  0.00           H  
ATOM    129 1HD1 ILE A   9     188.652 139.816  19.474  1.00  0.00           H  
ATOM    130 2HD1 ILE A   9     188.981 138.787  20.838  1.00  0.00           H  
ATOM    131 3HD1 ILE A   9     189.420 140.461  20.881  1.00  0.00           H  
ATOM    132  N   SER A  10     193.377 138.971  17.574  1.00  0.00           N  
ATOM    133  CA  SER A  10     193.885 139.820  16.491  1.00  0.00           C  
ATOM    134  C   SER A  10     192.961 141.012  16.287  1.00  0.00           C  
ATOM    135  O   SER A  10     191.834 140.992  16.773  1.00  0.00           O  
ATOM    136  CB  SER A  10     193.956 139.029  15.216  1.00  0.00           C  
ATOM    137  OG  SER A  10     192.671 138.686  14.813  1.00  0.00           O  
ATOM    138  H   SER A  10     192.856 138.130  17.316  1.00  0.00           H  
ATOM    139  HA  SER A  10     194.876 140.183  16.761  1.00  0.00           H  
ATOM    140 1HB  SER A  10     194.452 139.607  14.441  1.00  0.00           H  
ATOM    141 2HB  SER A  10     194.543 138.121  15.380  1.00  0.00           H  
ATOM    142  HG  SER A  10     192.442 137.924  15.389  1.00  0.00           H  
ATOM    143  N   GLU A  11     193.378 142.030  15.521  1.00  0.00           N  
ATOM    144  CA  GLU A  11     192.494 143.179  15.312  1.00  0.00           C  
ATOM    145  C   GLU A  11     191.214 142.793  14.580  1.00  0.00           C  
ATOM    146  O   GLU A  11     190.154 143.353  14.849  1.00  0.00           O  
ATOM    147  CB  GLU A  11     193.196 144.319  14.569  1.00  0.00           C  
ATOM    148  CG  GLU A  11     192.326 145.599  14.366  1.00  0.00           C  
ATOM    149  CD  GLU A  11     191.890 146.374  15.667  1.00  0.00           C  
ATOM    150  OE1 GLU A  11     192.614 146.367  16.651  1.00  0.00           O  
ATOM    151  OE2 GLU A  11     190.815 146.982  15.631  1.00  0.00           O  
ATOM    152  H   GLU A  11     194.307 142.019  15.119  1.00  0.00           H  
ATOM    153  HA  GLU A  11     192.204 143.562  16.289  1.00  0.00           H  
ATOM    154 1HB  GLU A  11     194.099 144.599  15.094  1.00  0.00           H  
ATOM    155 2HB  GLU A  11     193.495 143.963  13.583  1.00  0.00           H  
ATOM    156 1HG  GLU A  11     192.890 146.285  13.737  1.00  0.00           H  
ATOM    157 2HG  GLU A  11     191.438 145.317  13.815  1.00  0.00           H  
ATOM    158  N   GLU A  12     191.311 141.861  13.629  1.00  0.00           N  
ATOM    159  CA  GLU A  12     190.114 141.447  12.900  1.00  0.00           C  
ATOM    160  C   GLU A  12     189.117 140.833  13.875  1.00  0.00           C  
ATOM    161  O   GLU A  12     187.919 141.152  13.847  1.00  0.00           O  
ATOM    162  CB  GLU A  12     190.471 140.425  11.819  1.00  0.00           C  
ATOM    163  CG  GLU A  12     189.290 139.941  10.989  1.00  0.00           C  
ATOM    164  CD  GLU A  12     189.710 138.983   9.912  1.00  0.00           C  
ATOM    165  OE1 GLU A  12     190.891 138.794   9.757  1.00  0.00           O  
ATOM    166  OE2 GLU A  12     188.855 138.413   9.261  1.00  0.00           O  
ATOM    167  H   GLU A  12     192.207 141.445  13.434  1.00  0.00           H  
ATOM    168  HA  GLU A  12     189.661 142.320  12.438  1.00  0.00           H  
ATOM    169 1HB  GLU A  12     191.202 140.860  11.139  1.00  0.00           H  
ATOM    170 2HB  GLU A  12     190.934 139.552  12.282  1.00  0.00           H  
ATOM    171 1HG  GLU A  12     188.573 139.449  11.641  1.00  0.00           H  
ATOM    172 2HG  GLU A  12     188.801 140.803  10.539  1.00  0.00           H  
ATOM    173  N   GLN A  13     189.623 139.989  14.766  1.00  0.00           N  
ATOM    174  CA  GLN A  13     188.793 139.344  15.771  1.00  0.00           C  
ATOM    175  C   GLN A  13     188.255 140.376  16.767  1.00  0.00           C  
ATOM    176  O   GLN A  13     187.112 140.257  17.220  1.00  0.00           O  
ATOM    177  CB  GLN A  13     189.601 138.263  16.450  1.00  0.00           C  
ATOM    178  CG  GLN A  13     189.882 137.076  15.566  1.00  0.00           C  
ATOM    179  CD  GLN A  13     190.895 136.164  16.153  1.00  0.00           C  
ATOM    180  OE1 GLN A  13     191.981 136.645  16.552  1.00  0.00           O  
ATOM    181  NE2 GLN A  13     190.599 134.880  16.208  1.00  0.00           N  
ATOM    182  H   GLN A  13     190.617 139.753  14.709  1.00  0.00           H  
ATOM    183  HA  GLN A  13     187.947 138.883  15.275  1.00  0.00           H  
ATOM    184 1HB  GLN A  13     190.549 138.682  16.751  1.00  0.00           H  
ATOM    185 2HB  GLN A  13     189.080 137.915  17.332  1.00  0.00           H  
ATOM    186 1HG  GLN A  13     188.969 136.506  15.424  1.00  0.00           H  
ATOM    187 2HG  GLN A  13     190.249 137.425  14.604  1.00  0.00           H  
ATOM    188 1HE2 GLN A  13     191.257 134.219  16.591  1.00  0.00           H  
ATOM    189 2HE2 GLN A  13     189.679 134.538  15.906  1.00  0.00           H  
ATOM    190  N   ARG A  14     189.069 141.397  17.090  1.00  0.00           N  
ATOM    191  CA  ARG A  14     188.616 142.436  18.005  1.00  0.00           C  
ATOM    192  C   ARG A  14     187.457 143.175  17.401  1.00  0.00           C  
ATOM    193  O   ARG A  14     186.491 143.459  18.109  1.00  0.00           O  
ATOM    194  CB  ARG A  14     189.710 143.449  18.362  1.00  0.00           C  
ATOM    195  CG  ARG A  14     190.765 142.928  19.296  1.00  0.00           C  
ATOM    196  CD  ARG A  14     191.635 143.976  19.886  1.00  0.00           C  
ATOM    197  NE  ARG A  14     192.577 144.529  18.928  1.00  0.00           N  
ATOM    198  CZ  ARG A  14     193.788 144.004  18.659  1.00  0.00           C  
ATOM    199  NH1 ARG A  14     194.191 142.904  19.245  1.00  0.00           N  
ATOM    200  NH2 ARG A  14     194.555 144.616  17.785  1.00  0.00           N  
ATOM    201  H   ARG A  14     190.021 141.398  16.726  1.00  0.00           H  
ATOM    202  HA  ARG A  14     188.280 141.973  18.914  1.00  0.00           H  
ATOM    203 1HB  ARG A  14     190.197 143.793  17.460  1.00  0.00           H  
ATOM    204 2HB  ARG A  14     189.254 144.315  18.836  1.00  0.00           H  
ATOM    205 1HG  ARG A  14     190.311 142.367  20.053  1.00  0.00           H  
ATOM    206 2HG  ARG A  14     191.416 142.288  18.744  1.00  0.00           H  
ATOM    207 1HD  ARG A  14     191.009 144.787  20.238  1.00  0.00           H  
ATOM    208 2HD  ARG A  14     192.188 143.577  20.736  1.00  0.00           H  
ATOM    209  HE  ARG A  14     192.330 145.378  18.397  1.00  0.00           H  
ATOM    210 1HH1 ARG A  14     193.579 142.424  19.893  1.00  0.00           H  
ATOM    211 2HH1 ARG A  14     195.087 142.496  19.008  1.00  0.00           H  
ATOM    212 1HH2 ARG A  14     194.186 145.467  17.336  1.00  0.00           H  
ATOM    213 2HH2 ARG A  14     195.463 144.255  17.549  1.00  0.00           H  
ATOM    214  N   GLN A  15     187.496 143.453  16.103  1.00  0.00           N  
ATOM    215  CA  GLN A  15     186.385 144.145  15.478  1.00  0.00           C  
ATOM    216  C   GLN A  15     185.130 143.280  15.457  1.00  0.00           C  
ATOM    217  O   GLN A  15     184.027 143.781  15.682  1.00  0.00           O  
ATOM    218  CB  GLN A  15     186.762 144.624  14.081  1.00  0.00           C  
ATOM    219  CG  GLN A  15     187.778 145.744  14.126  1.00  0.00           C  
ATOM    220  CD  GLN A  15     188.254 146.227  12.792  1.00  0.00           C  
ATOM    221  OE1 GLN A  15     187.629 146.020  11.741  1.00  0.00           O  
ATOM    222  NE2 GLN A  15     189.396 146.895  12.832  1.00  0.00           N  
ATOM    223  H   GLN A  15     188.352 143.240  15.569  1.00  0.00           H  
ATOM    224  HA  GLN A  15     186.168 145.030  16.080  1.00  0.00           H  
ATOM    225 1HB  GLN A  15     187.199 143.791  13.518  1.00  0.00           H  
ATOM    226 2HB  GLN A  15     185.876 144.962  13.550  1.00  0.00           H  
ATOM    227 1HG  GLN A  15     187.325 146.588  14.642  1.00  0.00           H  
ATOM    228 2HG  GLN A  15     188.650 145.407  14.686  1.00  0.00           H  
ATOM    229 1HE2 GLN A  15     189.800 147.259  11.995  1.00  0.00           H  
ATOM    230 2HE2 GLN A  15     189.878 147.020  13.738  1.00  0.00           H  
ATOM    231  N   ARG A  16     185.275 141.971  15.236  1.00  0.00           N  
ATOM    232  CA  ARG A  16     184.100 141.112  15.209  1.00  0.00           C  
ATOM    233  C   ARG A  16     183.395 141.093  16.579  1.00  0.00           C  
ATOM    234  O   ARG A  16     182.160 141.187  16.641  1.00  0.00           O  
ATOM    235  CB  ARG A  16     184.503 139.699  14.811  1.00  0.00           C  
ATOM    236  CG  ARG A  16     184.920 139.566  13.359  1.00  0.00           C  
ATOM    237  CD  ARG A  16     185.379 138.192  13.004  1.00  0.00           C  
ATOM    238  NE  ARG A  16     185.910 138.152  11.647  1.00  0.00           N  
ATOM    239  CZ  ARG A  16     185.199 138.018  10.512  1.00  0.00           C  
ATOM    240  NH1 ARG A  16     183.882 137.888  10.538  1.00  0.00           N  
ATOM    241  NH2 ARG A  16     185.848 138.025   9.358  1.00  0.00           N  
ATOM    242  H   ARG A  16     186.208 141.605  15.001  1.00  0.00           H  
ATOM    243  HA  ARG A  16     183.405 141.506  14.466  1.00  0.00           H  
ATOM    244 1HB  ARG A  16     185.343 139.392  15.419  1.00  0.00           H  
ATOM    245 2HB  ARG A  16     183.686 139.010  15.001  1.00  0.00           H  
ATOM    246 1HG  ARG A  16     184.067 139.812  12.731  1.00  0.00           H  
ATOM    247 2HG  ARG A  16     185.727 140.257  13.142  1.00  0.00           H  
ATOM    248 1HD  ARG A  16     186.185 137.912  13.680  1.00  0.00           H  
ATOM    249 2HD  ARG A  16     184.567 137.475  13.097  1.00  0.00           H  
ATOM    250  HE  ARG A  16     186.918 138.246  11.544  1.00  0.00           H  
ATOM    251 1HH1 ARG A  16     183.388 137.884  11.416  1.00  0.00           H  
ATOM    252 2HH1 ARG A  16     183.366 137.792   9.675  1.00  0.00           H  
ATOM    253 1HH2 ARG A  16     186.881 138.141   9.348  1.00  0.00           H  
ATOM    254 2HH2 ARG A  16     185.350 137.929   8.488  1.00  0.00           H  
ATOM    255  N   ILE A  17     184.183 141.017  17.655  1.00  0.00           N  
ATOM    256  CA  ILE A  17     183.673 141.011  19.022  1.00  0.00           C  
ATOM    257  C   ILE A  17     183.171 142.356  19.470  1.00  0.00           C  
ATOM    258  O   ILE A  17     182.109 142.445  20.090  1.00  0.00           O  
ATOM    259  CB  ILE A  17     184.686 140.401  19.981  1.00  0.00           C  
ATOM    260  CG1 ILE A  17     184.830 138.899  19.628  1.00  0.00           C  
ATOM    261  CG2 ILE A  17     184.201 140.594  21.427  1.00  0.00           C  
ATOM    262  CD1 ILE A  17     186.013 138.221  20.221  1.00  0.00           C  
ATOM    263  H   ILE A  17     185.199 140.924  17.505  1.00  0.00           H  
ATOM    264  HA  ILE A  17     182.809 140.355  19.060  1.00  0.00           H  
ATOM    265  HB  ILE A  17     185.662 140.883  19.834  1.00  0.00           H  
ATOM    266 1HG1 ILE A  17     183.943 138.392  19.986  1.00  0.00           H  
ATOM    267 2HG1 ILE A  17     184.868 138.792  18.560  1.00  0.00           H  
ATOM    268 1HG2 ILE A  17     184.914 140.164  22.114  1.00  0.00           H  
ATOM    269 2HG2 ILE A  17     184.103 141.652  21.647  1.00  0.00           H  
ATOM    270 3HG2 ILE A  17     183.228 140.112  21.554  1.00  0.00           H  
ATOM    271 1HD1 ILE A  17     186.037 137.175  19.950  1.00  0.00           H  
ATOM    272 2HD1 ILE A  17     186.857 138.684  19.839  1.00  0.00           H  
ATOM    273 3HD1 ILE A  17     186.011 138.302  21.288  1.00  0.00           H  
ATOM    274  N   GLU A  18     183.929 143.414  19.198  1.00  0.00           N  
ATOM    275  CA  GLU A  18     183.520 144.746  19.578  1.00  0.00           C  
ATOM    276  C   GLU A  18     182.192 145.080  18.920  1.00  0.00           C  
ATOM    277  O   GLU A  18     181.292 145.598  19.584  1.00  0.00           O  
ATOM    278  CB  GLU A  18     184.583 145.757  19.154  1.00  0.00           C  
ATOM    279  CG  GLU A  18     184.289 147.194  19.510  1.00  0.00           C  
ATOM    280  CD  GLU A  18     185.355 148.143  19.022  1.00  0.00           C  
ATOM    281  OE1 GLU A  18     186.291 147.707  18.354  1.00  0.00           O  
ATOM    282  OE2 GLU A  18     185.231 149.312  19.310  1.00  0.00           O  
ATOM    283  H   GLU A  18     184.814 143.305  18.709  1.00  0.00           H  
ATOM    284  HA  GLU A  18     183.394 144.779  20.654  1.00  0.00           H  
ATOM    285 1HB  GLU A  18     185.535 145.490  19.612  1.00  0.00           H  
ATOM    286 2HB  GLU A  18     184.714 145.698  18.073  1.00  0.00           H  
ATOM    287 1HG  GLU A  18     183.343 147.476  19.062  1.00  0.00           H  
ATOM    288 2HG  GLU A  18     184.190 147.284  20.583  1.00  0.00           H  
ATOM    289  N   GLU A  19     182.038 144.768  17.627  1.00  0.00           N  
ATOM    290  CA  GLU A  19     180.792 145.053  16.946  1.00  0.00           C  
ATOM    291  C   GLU A  19     179.630 144.278  17.533  1.00  0.00           C  
ATOM    292  O   GLU A  19     178.566 144.851  17.762  1.00  0.00           O  
ATOM    293  CB  GLU A  19     180.894 144.727  15.458  1.00  0.00           C  
ATOM    294  CG  GLU A  19     179.614 145.006  14.667  1.00  0.00           C  
ATOM    295  CD  GLU A  19     179.757 144.736  13.201  1.00  0.00           C  
ATOM    296  OE1 GLU A  19     180.853 144.501  12.756  1.00  0.00           O  
ATOM    297  OE2 GLU A  19     178.750 144.737  12.522  1.00  0.00           O  
ATOM    298  H   GLU A  19     182.810 144.361  17.083  1.00  0.00           H  
ATOM    299  HA  GLU A  19     180.581 146.116  17.051  1.00  0.00           H  
ATOM    300 1HB  GLU A  19     181.708 145.303  15.022  1.00  0.00           H  
ATOM    301 2HB  GLU A  19     181.150 143.668  15.344  1.00  0.00           H  
ATOM    302 1HG  GLU A  19     178.815 144.376  15.052  1.00  0.00           H  
ATOM    303 2HG  GLU A  19     179.323 146.044  14.820  1.00  0.00           H  
ATOM    304  N   TYR A  20     179.822 142.984  17.798  1.00  0.00           N  
ATOM    305  CA  TYR A  20     178.759 142.157  18.343  1.00  0.00           C  
ATOM    306  C   TYR A  20     178.275 142.673  19.680  1.00  0.00           C  
ATOM    307  O   TYR A  20     177.060 142.803  19.912  1.00  0.00           O  
ATOM    308  CB  TYR A  20     179.247 140.737  18.474  1.00  0.00           C  
ATOM    309  CG  TYR A  20     178.233 139.772  18.960  1.00  0.00           C  
ATOM    310  CD1 TYR A  20     177.308 139.301  18.058  1.00  0.00           C  
ATOM    311  CD2 TYR A  20     178.221 139.326  20.274  1.00  0.00           C  
ATOM    312  CE1 TYR A  20     176.370 138.397  18.444  1.00  0.00           C  
ATOM    313  CE2 TYR A  20     177.268 138.413  20.647  1.00  0.00           C  
ATOM    314  CZ  TYR A  20     176.353 137.953  19.740  1.00  0.00           C  
ATOM    315  OH  TYR A  20     175.408 137.048  20.129  1.00  0.00           O  
ATOM    316  H   TYR A  20     180.717 142.538  17.563  1.00  0.00           H  
ATOM    317  HA  TYR A  20     177.921 142.186  17.646  1.00  0.00           H  
ATOM    318 1HB  TYR A  20     179.584 140.412  17.502  1.00  0.00           H  
ATOM    319 2HB  TYR A  20     180.104 140.706  19.146  1.00  0.00           H  
ATOM    320  HD1 TYR A  20     177.332 139.651  17.028  1.00  0.00           H  
ATOM    321  HD2 TYR A  20     178.951 139.692  20.996  1.00  0.00           H  
ATOM    322  HE1 TYR A  20     175.642 138.028  17.725  1.00  0.00           H  
ATOM    323  HE2 TYR A  20     177.218 138.047  21.651  1.00  0.00           H  
ATOM    324  HH  TYR A  20     174.787 136.903  19.410  1.00  0.00           H  
ATOM    325  N   VAL A  21     179.211 142.974  20.579  1.00  0.00           N  
ATOM    326  CA  VAL A  21     178.843 143.449  21.889  1.00  0.00           C  
ATOM    327  C   VAL A  21     178.158 144.812  21.766  1.00  0.00           C  
ATOM    328  O   VAL A  21     177.183 145.065  22.474  1.00  0.00           O  
ATOM    329  CB  VAL A  21     180.031 143.488  22.856  1.00  0.00           C  
ATOM    330  CG1 VAL A  21     179.604 144.160  24.192  1.00  0.00           C  
ATOM    331  CG2 VAL A  21     180.534 142.066  23.101  1.00  0.00           C  
ATOM    332  H   VAL A  21     180.208 142.857  20.332  1.00  0.00           H  
ATOM    333  HA  VAL A  21     178.112 142.744  22.302  1.00  0.00           H  
ATOM    334  HB  VAL A  21     180.834 144.069  22.412  1.00  0.00           H  
ATOM    335 1HG1 VAL A  21     180.434 144.191  24.864  1.00  0.00           H  
ATOM    336 2HG1 VAL A  21     179.260 145.174  24.014  1.00  0.00           H  
ATOM    337 3HG1 VAL A  21     178.796 143.585  24.646  1.00  0.00           H  
ATOM    338 1HG2 VAL A  21     181.372 142.085  23.776  1.00  0.00           H  
ATOM    339 2HG2 VAL A  21     179.740 141.486  23.532  1.00  0.00           H  
ATOM    340 3HG2 VAL A  21     180.839 141.615  22.159  1.00  0.00           H  
ATOM    341  N   ARG A  22     178.683 145.716  20.912  1.00  0.00           N  
ATOM    342  CA  ARG A  22     178.040 147.012  20.743  1.00  0.00           C  
ATOM    343  C   ARG A  22     176.614 146.866  20.212  1.00  0.00           C  
ATOM    344  O   ARG A  22     175.729 147.594  20.658  1.00  0.00           O  
ATOM    345  CB  ARG A  22     178.827 147.929  19.815  1.00  0.00           C  
ATOM    346  CG  ARG A  22     180.119 148.500  20.394  1.00  0.00           C  
ATOM    347  CD  ARG A  22     180.814 149.422  19.449  1.00  0.00           C  
ATOM    348  NE  ARG A  22     182.115 149.898  19.974  1.00  0.00           N  
ATOM    349  CZ  ARG A  22     182.311 150.889  20.854  1.00  0.00           C  
ATOM    350  NH1 ARG A  22     181.308 151.565  21.390  1.00  0.00           N  
ATOM    351  NH2 ARG A  22     183.558 151.160  21.163  1.00  0.00           N  
ATOM    352  H   ARG A  22     179.527 145.504  20.369  1.00  0.00           H  
ATOM    353  HA  ARG A  22     177.994 147.490  21.723  1.00  0.00           H  
ATOM    354 1HB  ARG A  22     179.097 147.369  18.919  1.00  0.00           H  
ATOM    355 2HB  ARG A  22     178.197 148.761  19.503  1.00  0.00           H  
ATOM    356 1HG  ARG A  22     179.873 149.051  21.294  1.00  0.00           H  
ATOM    357 2HG  ARG A  22     180.798 147.703  20.635  1.00  0.00           H  
ATOM    358 1HD  ARG A  22     181.009 148.880  18.522  1.00  0.00           H  
ATOM    359 2HD  ARG A  22     180.189 150.284  19.236  1.00  0.00           H  
ATOM    360  HE  ARG A  22     182.986 149.463  19.622  1.00  0.00           H  
ATOM    361 1HH1 ARG A  22     180.356 151.345  21.144  1.00  0.00           H  
ATOM    362 2HH1 ARG A  22     181.492 152.306  22.054  1.00  0.00           H  
ATOM    363 1HH2 ARG A  22     184.297 150.596  20.704  1.00  0.00           H  
ATOM    364 2HH2 ARG A  22     183.785 151.891  21.819  1.00  0.00           H  
ATOM    365  N   ARG A  23     176.368 145.930  19.272  1.00  0.00           N  
ATOM    366  CA  ARG A  23     175.012 145.743  18.765  1.00  0.00           C  
ATOM    367  C   ARG A  23     174.059 145.280  19.863  1.00  0.00           C  
ATOM    368  O   ARG A  23     172.936 145.784  19.966  1.00  0.00           O  
ATOM    369  CB  ARG A  23     174.989 144.763  17.605  1.00  0.00           C  
ATOM    370  CG  ARG A  23     175.542 145.310  16.295  1.00  0.00           C  
ATOM    371  CD  ARG A  23     175.494 144.295  15.209  1.00  0.00           C  
ATOM    372  NE  ARG A  23     176.016 144.814  13.943  1.00  0.00           N  
ATOM    373  CZ  ARG A  23     175.328 145.531  13.037  1.00  0.00           C  
ATOM    374  NH1 ARG A  23     174.055 145.854  13.216  1.00  0.00           N  
ATOM    375  NH2 ARG A  23     175.973 145.905  11.958  1.00  0.00           N  
ATOM    376  H   ARG A  23     177.148 145.395  18.879  1.00  0.00           H  
ATOM    377  HA  ARG A  23     174.658 146.704  18.392  1.00  0.00           H  
ATOM    378 1HB  ARG A  23     175.590 143.889  17.868  1.00  0.00           H  
ATOM    379 2HB  ARG A  23     173.971 144.421  17.431  1.00  0.00           H  
ATOM    380 1HG  ARG A  23     174.951 146.171  15.994  1.00  0.00           H  
ATOM    381 2HG  ARG A  23     176.575 145.618  16.430  1.00  0.00           H  
ATOM    382 1HD  ARG A  23     176.117 143.447  15.503  1.00  0.00           H  
ATOM    383 2HD  ARG A  23     174.476 143.953  15.055  1.00  0.00           H  
ATOM    384  HE  ARG A  23     176.999 144.623  13.692  1.00  0.00           H  
ATOM    385 1HH1 ARG A  23     173.569 145.564  14.049  1.00  0.00           H  
ATOM    386 2HH1 ARG A  23     173.567 146.395  12.516  1.00  0.00           H  
ATOM    387 1HH2 ARG A  23     176.965 145.623  11.870  1.00  0.00           H  
ATOM    388 2HH2 ARG A  23     175.519 146.442  11.238  1.00  0.00           H  
ATOM    389  N   ILE A  24     174.529 144.371  20.729  1.00  0.00           N  
ATOM    390  CA  ILE A  24     173.690 143.936  21.835  1.00  0.00           C  
ATOM    391  C   ILE A  24     173.416 145.082  22.771  1.00  0.00           C  
ATOM    392  O   ILE A  24     172.280 145.268  23.191  1.00  0.00           O  
ATOM    393  CB  ILE A  24     174.285 142.753  22.623  1.00  0.00           C  
ATOM    394  CG1 ILE A  24     174.252 141.503  21.734  1.00  0.00           C  
ATOM    395  CG2 ILE A  24     173.524 142.551  23.976  1.00  0.00           C  
ATOM    396  CD1 ILE A  24     175.033 140.341  22.260  1.00  0.00           C  
ATOM    397  H   ILE A  24     175.453 143.956  20.575  1.00  0.00           H  
ATOM    398  HA  ILE A  24     172.736 143.607  21.425  1.00  0.00           H  
ATOM    399  HB  ILE A  24     175.339 142.965  22.832  1.00  0.00           H  
ATOM    400 1HG1 ILE A  24     173.213 141.190  21.621  1.00  0.00           H  
ATOM    401 2HG1 ILE A  24     174.646 141.759  20.748  1.00  0.00           H  
ATOM    402 1HG2 ILE A  24     173.957 141.733  24.523  1.00  0.00           H  
ATOM    403 2HG2 ILE A  24     173.587 143.443  24.597  1.00  0.00           H  
ATOM    404 3HG2 ILE A  24     172.475 142.341  23.769  1.00  0.00           H  
ATOM    405 1HD1 ILE A  24     174.930 139.519  21.570  1.00  0.00           H  
ATOM    406 2HD1 ILE A  24     176.078 140.626  22.345  1.00  0.00           H  
ATOM    407 3HD1 ILE A  24     174.663 140.024  23.225  1.00  0.00           H  
ATOM    408  N   SER A  25     174.447 145.858  23.087  1.00  0.00           N  
ATOM    409  CA  SER A  25     174.279 146.960  23.994  1.00  0.00           C  
ATOM    410  C   SER A  25     173.273 147.967  23.458  1.00  0.00           C  
ATOM    411  O   SER A  25     172.444 148.495  24.212  1.00  0.00           O  
ATOM    412  CB  SER A  25     175.599 147.641  24.216  1.00  0.00           C  
ATOM    413  OG  SER A  25     175.479 148.679  25.147  1.00  0.00           O  
ATOM    414  H   SER A  25     175.383 145.645  22.726  1.00  0.00           H  
ATOM    415  HA  SER A  25     173.907 146.559  24.930  1.00  0.00           H  
ATOM    416 1HB  SER A  25     176.299 146.900  24.561  1.00  0.00           H  
ATOM    417 2HB  SER A  25     175.977 148.031  23.274  1.00  0.00           H  
ATOM    418  HG  SER A  25     175.041 149.418  24.694  1.00  0.00           H  
ATOM    419  N   LYS A  26     173.332 148.271  22.155  1.00  0.00           N  
ATOM    420  CA  LYS A  26     172.382 149.231  21.606  1.00  0.00           C  
ATOM    421  C   LYS A  26     170.946 148.717  21.724  1.00  0.00           C  
ATOM    422  O   LYS A  26     170.048 149.487  22.080  1.00  0.00           O  
ATOM    423  CB  LYS A  26     172.722 149.531  20.143  1.00  0.00           C  
ATOM    424  CG  LYS A  26     173.986 150.377  19.961  1.00  0.00           C  
ATOM    425  CD  LYS A  26     174.309 150.594  18.487  1.00  0.00           C  
ATOM    426  CE  LYS A  26     175.586 151.413  18.310  1.00  0.00           C  
ATOM    427  NZ  LYS A  26     175.927 151.611  16.870  1.00  0.00           N  
ATOM    428  H   LYS A  26     174.069 147.870  21.569  1.00  0.00           H  
ATOM    429  HA  LYS A  26     172.457 150.150  22.172  1.00  0.00           H  
ATOM    430 1HB  LYS A  26     172.870 148.590  19.608  1.00  0.00           H  
ATOM    431 2HB  LYS A  26     171.888 150.051  19.677  1.00  0.00           H  
ATOM    432 1HG  LYS A  26     173.834 151.347  20.433  1.00  0.00           H  
ATOM    433 2HG  LYS A  26     174.823 149.892  20.449  1.00  0.00           H  
ATOM    434 1HD  LYS A  26     174.445 149.622  18.006  1.00  0.00           H  
ATOM    435 2HD  LYS A  26     173.483 151.110  18.002  1.00  0.00           H  
ATOM    436 1HE  LYS A  26     175.454 152.386  18.779  1.00  0.00           H  
ATOM    437 2HE  LYS A  26     176.412 150.892  18.800  1.00  0.00           H  
ATOM    438 1HZ  LYS A  26     176.776 152.154  16.795  1.00  0.00           H  
ATOM    439 2HZ  LYS A  26     176.063 150.713  16.428  1.00  0.00           H  
ATOM    440 3HZ  LYS A  26     175.174 152.101  16.408  1.00  0.00           H  
ATOM    441  N   LYS A  27     170.733 147.417  21.491  1.00  0.00           N  
ATOM    442  CA  LYS A  27     169.404 146.825  21.616  1.00  0.00           C  
ATOM    443  C   LYS A  27     168.921 146.764  23.076  1.00  0.00           C  
ATOM    444  O   LYS A  27     167.745 147.004  23.355  1.00  0.00           O  
ATOM    445  CB  LYS A  27     169.395 145.429  20.994  1.00  0.00           C  
ATOM    446  CG  LYS A  27     169.505 145.441  19.471  1.00  0.00           C  
ATOM    447  CD  LYS A  27     169.526 144.035  18.880  1.00  0.00           C  
ATOM    448  CE  LYS A  27     169.629 144.086  17.354  1.00  0.00           C  
ATOM    449  NZ  LYS A  27     169.670 142.725  16.745  1.00  0.00           N  
ATOM    450  H   LYS A  27     171.515 146.844  21.150  1.00  0.00           H  
ATOM    451  HA  LYS A  27     168.703 147.450  21.066  1.00  0.00           H  
ATOM    452 1HB  LYS A  27     170.240 144.856  21.389  1.00  0.00           H  
ATOM    453 2HB  LYS A  27     168.482 144.908  21.276  1.00  0.00           H  
ATOM    454 1HG  LYS A  27     168.662 145.993  19.057  1.00  0.00           H  
ATOM    455 2HG  LYS A  27     170.423 145.957  19.189  1.00  0.00           H  
ATOM    456 1HD  LYS A  27     170.390 143.494  19.275  1.00  0.00           H  
ATOM    457 2HD  LYS A  27     168.621 143.501  19.163  1.00  0.00           H  
ATOM    458 1HE  LYS A  27     168.769 144.624  16.959  1.00  0.00           H  
ATOM    459 2HE  LYS A  27     170.539 144.622  17.079  1.00  0.00           H  
ATOM    460 1HZ  LYS A  27     169.737 142.806  15.740  1.00  0.00           H  
ATOM    461 2HZ  LYS A  27     170.473 142.222  17.096  1.00  0.00           H  
ATOM    462 3HZ  LYS A  27     168.827 142.222  16.982  1.00  0.00           H  
ATOM    463  N   GLU A  28     169.838 146.455  24.001  1.00  0.00           N  
ATOM    464  CA  GLU A  28     169.535 146.360  25.430  1.00  0.00           C  
ATOM    465  C   GLU A  28     169.434 147.724  26.125  1.00  0.00           C  
ATOM    466  O   GLU A  28     168.714 147.863  27.116  1.00  0.00           O  
ATOM    467  CB  GLU A  28     170.568 145.485  26.153  1.00  0.00           C  
ATOM    468  CG  GLU A  28     170.531 144.007  25.793  1.00  0.00           C  
ATOM    469  CD  GLU A  28     169.256 143.343  26.235  1.00  0.00           C  
ATOM    470  OE1 GLU A  28     168.861 143.589  27.345  1.00  0.00           O  
ATOM    471  OE2 GLU A  28     168.681 142.573  25.483  1.00  0.00           O  
ATOM    472  H   GLU A  28     170.785 146.224  23.692  1.00  0.00           H  
ATOM    473  HA  GLU A  28     168.566 145.871  25.532  1.00  0.00           H  
ATOM    474 1HB  GLU A  28     171.573 145.861  25.936  1.00  0.00           H  
ATOM    475 2HB  GLU A  28     170.413 145.561  27.225  1.00  0.00           H  
ATOM    476 1HG  GLU A  28     170.631 143.901  24.712  1.00  0.00           H  
ATOM    477 2HG  GLU A  28     171.383 143.520  26.260  1.00  0.00           H  
ATOM    478  N   GLY A  29     170.141 148.737  25.620  1.00  0.00           N  
ATOM    479  CA  GLY A  29     170.153 150.051  26.249  1.00  0.00           C  
ATOM    480  C   GLY A  29     171.225 150.151  27.334  1.00  0.00           C  
ATOM    481  O   GLY A  29     171.082 150.900  28.303  1.00  0.00           O  
ATOM    482  H   GLY A  29     170.743 148.585  24.812  1.00  0.00           H  
ATOM    483 1HA  GLY A  29     170.332 150.806  25.485  1.00  0.00           H  
ATOM    484 2HA  GLY A  29     169.173 150.256  26.678  1.00  0.00           H  
ATOM    485  N   THR A  30     172.266 149.336  27.198  1.00  0.00           N  
ATOM    486  CA  THR A  30     173.364 149.299  28.157  1.00  0.00           C  
ATOM    487  C   THR A  30     174.545 150.173  27.765  1.00  0.00           C  
ATOM    488  O   THR A  30     174.677 150.603  26.614  1.00  0.00           O  
ATOM    489  CB  THR A  30     173.869 147.861  28.364  1.00  0.00           C  
ATOM    490  OG1 THR A  30     174.296 147.330  27.118  1.00  0.00           O  
ATOM    491  CG2 THR A  30     172.788 146.981  28.950  1.00  0.00           C  
ATOM    492  H   THR A  30     172.335 148.783  26.340  1.00  0.00           H  
ATOM    493  HA  THR A  30     172.990 149.659  29.118  1.00  0.00           H  
ATOM    494  HB  THR A  30     174.722 147.884  29.029  1.00  0.00           H  
ATOM    495  HG1 THR A  30     174.971 147.907  26.709  1.00  0.00           H  
ATOM    496 1HG2 THR A  30     173.173 145.971  29.093  1.00  0.00           H  
ATOM    497 2HG2 THR A  30     172.476 147.386  29.909  1.00  0.00           H  
ATOM    498 3HG2 THR A  30     171.944 146.959  28.282  1.00  0.00           H  
ATOM    499  N   GLU A  31     175.420 150.427  28.728  1.00  0.00           N  
ATOM    500  CA  GLU A  31     176.661 151.159  28.501  1.00  0.00           C  
ATOM    501  C   GLU A  31     177.843 150.204  28.439  1.00  0.00           C  
ATOM    502  O   GLU A  31     178.064 149.427  29.379  1.00  0.00           O  
ATOM    503  CB  GLU A  31     176.920 152.171  29.615  1.00  0.00           C  
ATOM    504  CG  GLU A  31     178.213 152.993  29.442  1.00  0.00           C  
ATOM    505  CD  GLU A  31     178.515 153.911  30.605  1.00  0.00           C  
ATOM    506  OE1 GLU A  31     177.703 154.021  31.500  1.00  0.00           O  
ATOM    507  OE2 GLU A  31     179.572 154.485  30.615  1.00  0.00           O  
ATOM    508  H   GLU A  31     175.223 150.066  29.655  1.00  0.00           H  
ATOM    509  HA  GLU A  31     176.589 151.683  27.545  1.00  0.00           H  
ATOM    510 1HB  GLU A  31     176.082 152.866  29.684  1.00  0.00           H  
ATOM    511 2HB  GLU A  31     176.984 151.644  30.556  1.00  0.00           H  
ATOM    512 1HG  GLU A  31     179.060 152.317  29.323  1.00  0.00           H  
ATOM    513 2HG  GLU A  31     178.132 153.586  28.531  1.00  0.00           H  
ATOM    514  N   VAL A  32     178.619 150.242  27.347  1.00  0.00           N  
ATOM    515  CA  VAL A  32     179.756 149.332  27.297  1.00  0.00           C  
ATOM    516  C   VAL A  32     181.067 150.062  27.101  1.00  0.00           C  
ATOM    517  O   VAL A  32     181.235 150.846  26.169  1.00  0.00           O  
ATOM    518  CB  VAL A  32     179.635 148.285  26.188  1.00  0.00           C  
ATOM    519  CG1 VAL A  32     180.855 147.332  26.257  1.00  0.00           C  
ATOM    520  CG2 VAL A  32     178.407 147.582  26.363  1.00  0.00           C  
ATOM    521  H   VAL A  32     178.417 150.884  26.592  1.00  0.00           H  
ATOM    522  HA  VAL A  32     179.808 148.804  28.237  1.00  0.00           H  
ATOM    523  HB  VAL A  32     179.648 148.757  25.211  1.00  0.00           H  
ATOM    524 1HG1 VAL A  32     180.766 146.582  25.494  1.00  0.00           H  
ATOM    525 2HG1 VAL A  32     181.782 147.867  26.114  1.00  0.00           H  
ATOM    526 3HG1 VAL A  32     180.880 146.848  27.222  1.00  0.00           H  
ATOM    527 1HG2 VAL A  32     178.310 146.816  25.606  1.00  0.00           H  
ATOM    528 2HG2 VAL A  32     178.430 147.161  27.317  1.00  0.00           H  
ATOM    529 3HG2 VAL A  32     177.589 148.266  26.302  1.00  0.00           H  
ATOM    530  N   ARG A  33     181.986 149.778  28.004  1.00  0.00           N  
ATOM    531  CA  ARG A  33     183.314 150.347  27.955  1.00  0.00           C  
ATOM    532  C   ARG A  33     184.231 149.403  27.192  1.00  0.00           C  
ATOM    533  O   ARG A  33     184.233 148.196  27.449  1.00  0.00           O  
ATOM    534  CB  ARG A  33     183.860 150.525  29.356  1.00  0.00           C  
ATOM    535  CG  ARG A  33     185.227 151.189  29.454  1.00  0.00           C  
ATOM    536  CD  ARG A  33     185.630 151.382  30.872  1.00  0.00           C  
ATOM    537  NE  ARG A  33     185.791 150.094  31.537  1.00  0.00           N  
ATOM    538  CZ  ARG A  33     186.894 149.342  31.497  1.00  0.00           C  
ATOM    539  NH1 ARG A  33     187.972 149.695  30.831  1.00  0.00           N  
ATOM    540  NH2 ARG A  33     186.887 148.213  32.133  1.00  0.00           N  
ATOM    541  H   ARG A  33     181.730 149.105  28.732  1.00  0.00           H  
ATOM    542  HA  ARG A  33     183.276 151.308  27.448  1.00  0.00           H  
ATOM    543 1HB  ARG A  33     183.157 151.084  29.962  1.00  0.00           H  
ATOM    544 2HB  ARG A  33     183.966 149.547  29.800  1.00  0.00           H  
ATOM    545 1HG  ARG A  33     185.978 150.567  28.966  1.00  0.00           H  
ATOM    546 2HG  ARG A  33     185.199 152.168  28.973  1.00  0.00           H  
ATOM    547 1HD  ARG A  33     186.570 151.928  30.924  1.00  0.00           H  
ATOM    548 2HD  ARG A  33     184.857 151.941  31.398  1.00  0.00           H  
ATOM    549  HE  ARG A  33     185.013 149.698  32.104  1.00  0.00           H  
ATOM    550 1HH1 ARG A  33     188.012 150.560  30.311  1.00  0.00           H  
ATOM    551 2HH1 ARG A  33     188.777 149.056  30.832  1.00  0.00           H  
ATOM    552 1HH2 ARG A  33     186.034 147.945  32.661  1.00  0.00           H  
ATOM    553 2HH2 ARG A  33     187.721 147.621  32.085  1.00  0.00           H  
ATOM    554  N   PHE A  34     185.024 149.939  26.270  1.00  0.00           N  
ATOM    555  CA  PHE A  34     185.992 149.104  25.571  1.00  0.00           C  
ATOM    556  C   PHE A  34     187.391 149.681  25.666  1.00  0.00           C  
ATOM    557  O   PHE A  34     187.567 150.905  25.655  1.00  0.00           O  
ATOM    558  CB  PHE A  34     185.656 148.927  24.092  1.00  0.00           C  
ATOM    559  CG  PHE A  34     184.402 148.156  23.767  1.00  0.00           C  
ATOM    560  CD1 PHE A  34     183.188 148.788  23.643  1.00  0.00           C  
ATOM    561  CD2 PHE A  34     184.460 146.781  23.540  1.00  0.00           C  
ATOM    562  CE1 PHE A  34     182.073 148.084  23.297  1.00  0.00           C  
ATOM    563  CE2 PHE A  34     183.329 146.074  23.193  1.00  0.00           C  
ATOM    564  CZ  PHE A  34     182.138 146.738  23.067  1.00  0.00           C  
ATOM    565  H   PHE A  34     184.969 150.928  26.067  1.00  0.00           H  
ATOM    566  HA  PHE A  34     185.996 148.127  26.042  1.00  0.00           H  
ATOM    567 1HB  PHE A  34     185.573 149.911  23.631  1.00  0.00           H  
ATOM    568 2HB  PHE A  34     186.491 148.425  23.610  1.00  0.00           H  
ATOM    569  HD1 PHE A  34     183.119 149.862  23.819  1.00  0.00           H  
ATOM    570  HD2 PHE A  34     185.421 146.267  23.635  1.00  0.00           H  
ATOM    571  HE1 PHE A  34     181.125 148.601  23.209  1.00  0.00           H  
ATOM    572  HE2 PHE A  34     183.381 144.999  23.018  1.00  0.00           H  
ATOM    573  HZ  PHE A  34     181.240 146.206  22.792  1.00  0.00           H  
ATOM    574  N   GLU A  35     188.383 148.799  25.692  1.00  0.00           N  
ATOM    575  CA  GLU A  35     189.787 149.208  25.646  1.00  0.00           C  
ATOM    576  C   GLU A  35     190.625 148.178  24.868  1.00  0.00           C  
ATOM    577  O   GLU A  35     190.420 146.963  24.969  1.00  0.00           O  
ATOM    578  CB  GLU A  35     190.325 149.477  27.066  1.00  0.00           C  
ATOM    579  CG  GLU A  35     191.738 150.068  27.114  1.00  0.00           C  
ATOM    580  CD  GLU A  35     192.165 150.495  28.524  1.00  0.00           C  
ATOM    581  OE1 GLU A  35     191.360 150.444  29.437  1.00  0.00           O  
ATOM    582  OE2 GLU A  35     193.296 150.902  28.676  1.00  0.00           O  
ATOM    583  H   GLU A  35     188.123 147.806  25.754  1.00  0.00           H  
ATOM    584  HA  GLU A  35     189.847 150.152  25.103  1.00  0.00           H  
ATOM    585 1HB  GLU A  35     189.656 150.153  27.593  1.00  0.00           H  
ATOM    586 2HB  GLU A  35     190.357 148.551  27.635  1.00  0.00           H  
ATOM    587 1HG  GLU A  35     192.438 149.299  26.755  1.00  0.00           H  
ATOM    588 2HG  GLU A  35     191.802 150.911  26.445  1.00  0.00           H  
ATOM    589  N   LYS A  36     191.556 148.643  24.041  1.00  0.00           N  
ATOM    590  CA  LYS A  36     192.367 147.697  23.271  1.00  0.00           C  
ATOM    591  C   LYS A  36     193.836 147.661  23.681  1.00  0.00           C  
ATOM    592  O   LYS A  36     194.450 148.701  23.945  1.00  0.00           O  
ATOM    593  CB  LYS A  36     192.244 148.021  21.782  1.00  0.00           C  
ATOM    594  CG  LYS A  36     190.839 147.841  21.239  1.00  0.00           C  
ATOM    595  CD  LYS A  36     190.745 148.172  19.755  1.00  0.00           C  
ATOM    596  CE  LYS A  36     189.329 147.959  19.258  1.00  0.00           C  
ATOM    597  NZ  LYS A  36     189.139 148.358  17.834  1.00  0.00           N  
ATOM    598  H   LYS A  36     191.712 149.643  23.959  1.00  0.00           H  
ATOM    599  HA  LYS A  36     191.973 146.692  23.430  1.00  0.00           H  
ATOM    600 1HB  LYS A  36     192.553 149.051  21.600  1.00  0.00           H  
ATOM    601 2HB  LYS A  36     192.913 147.370  21.212  1.00  0.00           H  
ATOM    602 1HG  LYS A  36     190.533 146.813  21.397  1.00  0.00           H  
ATOM    603 2HG  LYS A  36     190.150 148.484  21.781  1.00  0.00           H  
ATOM    604 1HD  LYS A  36     191.027 149.210  19.585  1.00  0.00           H  
ATOM    605 2HD  LYS A  36     191.420 147.529  19.181  1.00  0.00           H  
ATOM    606 1HE  LYS A  36     189.078 146.904  19.357  1.00  0.00           H  
ATOM    607 2HE  LYS A  36     188.646 148.543  19.876  1.00  0.00           H  
ATOM    608 1HZ  LYS A  36     188.134 148.166  17.648  1.00  0.00           H  
ATOM    609 2HZ  LYS A  36     189.330 149.336  17.719  1.00  0.00           H  
ATOM    610 3HZ  LYS A  36     189.762 147.808  17.174  1.00  0.00           H  
ATOM    611  N   ARG A  37     194.407 146.457  23.651  1.00  0.00           N  
ATOM    612  CA  ARG A  37     195.808 146.193  23.935  1.00  0.00           C  
ATOM    613  C   ARG A  37     196.386 145.370  22.783  1.00  0.00           C  
ATOM    614  O   ARG A  37     195.638 144.719  22.036  1.00  0.00           O  
ATOM    615  CB  ARG A  37     195.942 145.412  25.210  1.00  0.00           C  
ATOM    616  CG  ARG A  37     195.284 146.047  26.384  1.00  0.00           C  
ATOM    617  CD  ARG A  37     195.543 145.315  27.604  1.00  0.00           C  
ATOM    618  NE  ARG A  37     194.734 145.838  28.679  1.00  0.00           N  
ATOM    619  CZ  ARG A  37     194.904 145.626  29.980  1.00  0.00           C  
ATOM    620  NH1 ARG A  37     195.928 144.907  30.459  1.00  0.00           N  
ATOM    621  NH2 ARG A  37     193.999 146.162  30.793  1.00  0.00           N  
ATOM    622  H   ARG A  37     193.806 145.643  23.484  1.00  0.00           H  
ATOM    623  HA  ARG A  37     196.346 147.138  24.014  1.00  0.00           H  
ATOM    624 1HB  ARG A  37     195.481 144.474  25.041  1.00  0.00           H  
ATOM    625 2HB  ARG A  37     196.996 145.226  25.436  1.00  0.00           H  
ATOM    626 1HG  ARG A  37     195.626 147.072  26.498  1.00  0.00           H  
ATOM    627 2HG  ARG A  37     194.202 146.044  26.229  1.00  0.00           H  
ATOM    628 1HD  ARG A  37     195.268 144.277  27.446  1.00  0.00           H  
ATOM    629 2HD  ARG A  37     196.595 145.382  27.860  1.00  0.00           H  
ATOM    630  HE  ARG A  37     193.926 146.375  28.408  1.00  0.00           H  
ATOM    631 1HH1 ARG A  37     196.603 144.491  29.826  1.00  0.00           H  
ATOM    632 2HH1 ARG A  37     196.032 144.768  31.450  1.00  0.00           H  
ATOM    633 1HH2 ARG A  37     193.183 146.670  30.388  1.00  0.00           H  
ATOM    634 2HH2 ARG A  37     194.060 146.005  31.773  1.00  0.00           H  
ATOM    635  N   ASP A  38     197.705 145.290  22.666  1.00  0.00           N  
ATOM    636  CA  ASP A  38     198.254 144.563  21.530  1.00  0.00           C  
ATOM    637  C   ASP A  38     198.167 143.042  21.737  1.00  0.00           C  
ATOM    638  O   ASP A  38     199.090 142.380  22.228  1.00  0.00           O  
ATOM    639  CB  ASP A  38     199.708 144.992  21.274  1.00  0.00           C  
ATOM    640  CG  ASP A  38     200.309 144.408  19.968  1.00  0.00           C  
ATOM    641  OD1 ASP A  38     199.623 143.672  19.303  1.00  0.00           O  
ATOM    642  OD2 ASP A  38     201.443 144.716  19.661  1.00  0.00           O  
ATOM    643  H   ASP A  38     198.317 145.773  23.316  1.00  0.00           H  
ATOM    644  HA  ASP A  38     197.665 144.823  20.643  1.00  0.00           H  
ATOM    645 1HB  ASP A  38     199.765 146.083  21.223  1.00  0.00           H  
ATOM    646 2HB  ASP A  38     200.330 144.675  22.112  1.00  0.00           H  
ATOM    647  N   GLY A  39     197.009 142.513  21.317  1.00  0.00           N  
ATOM    648  CA  GLY A  39     196.627 141.109  21.459  1.00  0.00           C  
ATOM    649  C   GLY A  39     195.559 140.839  22.523  1.00  0.00           C  
ATOM    650  O   GLY A  39     195.326 139.667  22.873  1.00  0.00           O  
ATOM    651  H   GLY A  39     196.336 143.181  20.943  1.00  0.00           H  
ATOM    652 1HA  GLY A  39     196.277 140.745  20.491  1.00  0.00           H  
ATOM    653 2HA  GLY A  39     197.513 140.530  21.694  1.00  0.00           H  
ATOM    654  N   GLN A  40     194.933 141.880  23.077  1.00  0.00           N  
ATOM    655  CA  GLN A  40     193.925 141.651  24.112  1.00  0.00           C  
ATOM    656  C   GLN A  40     192.773 142.679  24.064  1.00  0.00           C  
ATOM    657  O   GLN A  40     192.983 143.884  23.883  1.00  0.00           O  
ATOM    658  CB  GLN A  40     194.659 141.568  25.456  1.00  0.00           C  
ATOM    659  CG  GLN A  40     193.890 141.179  26.694  1.00  0.00           C  
ATOM    660  CD  GLN A  40     194.893 141.026  27.826  1.00  0.00           C  
ATOM    661  OE1 GLN A  40     195.746 141.888  27.962  1.00  0.00           O  
ATOM    662  NE2 GLN A  40     194.836 139.950  28.595  1.00  0.00           N  
ATOM    663  H   GLN A  40     195.140 142.824  22.742  1.00  0.00           H  
ATOM    664  HA  GLN A  40     193.484 140.674  23.954  1.00  0.00           H  
ATOM    665 1HB  GLN A  40     195.466 140.835  25.365  1.00  0.00           H  
ATOM    666 2HB  GLN A  40     195.130 142.486  25.670  1.00  0.00           H  
ATOM    667 1HG  GLN A  40     193.179 141.965  26.974  1.00  0.00           H  
ATOM    668 2HG  GLN A  40     193.372 140.239  26.547  1.00  0.00           H  
ATOM    669 1HE2 GLN A  40     195.527 139.840  29.340  1.00  0.00           H  
ATOM    670 2HE2 GLN A  40     194.111 139.253  28.464  1.00  0.00           H  
ATOM    671  N   LEU A  41     191.528 142.195  24.170  1.00  0.00           N  
ATOM    672  CA  LEU A  41     190.357 143.088  24.145  1.00  0.00           C  
ATOM    673  C   LEU A  41     189.573 143.105  25.447  1.00  0.00           C  
ATOM    674  O   LEU A  41     189.092 142.079  25.946  1.00  0.00           O  
ATOM    675  CB  LEU A  41     189.416 142.731  22.992  1.00  0.00           C  
ATOM    676  CG  LEU A  41     188.057 143.525  22.859  1.00  0.00           C  
ATOM    677  CD1 LEU A  41     188.309 145.017  22.535  1.00  0.00           C  
ATOM    678  CD2 LEU A  41     187.226 142.873  21.753  1.00  0.00           C  
ATOM    679  H   LEU A  41     191.407 141.181  24.305  1.00  0.00           H  
ATOM    680  HA  LEU A  41     190.718 144.107  23.981  1.00  0.00           H  
ATOM    681 1HB  LEU A  41     189.958 142.906  22.109  1.00  0.00           H  
ATOM    682 2HB  LEU A  41     189.193 141.694  23.047  1.00  0.00           H  
ATOM    683  HG  LEU A  41     187.516 143.478  23.784  1.00  0.00           H  
ATOM    684 1HD1 LEU A  41     187.354 145.539  22.433  1.00  0.00           H  
ATOM    685 2HD1 LEU A  41     188.883 145.489  23.331  1.00  0.00           H  
ATOM    686 3HD1 LEU A  41     188.853 145.103  21.597  1.00  0.00           H  
ATOM    687 1HD2 LEU A  41     186.265 143.386  21.640  1.00  0.00           H  
ATOM    688 2HD2 LEU A  41     187.761 142.928  20.831  1.00  0.00           H  
ATOM    689 3HD2 LEU A  41     187.052 141.828  22.012  1.00  0.00           H  
ATOM    690  N   GLU A  42     189.417 144.304  25.986  1.00  0.00           N  
ATOM    691  CA  GLU A  42     188.714 144.546  27.230  1.00  0.00           C  
ATOM    692  C   GLU A  42     187.292 145.072  27.025  1.00  0.00           C  
ATOM    693  O   GLU A  42     187.101 146.095  26.359  1.00  0.00           O  
ATOM    694  CB  GLU A  42     189.571 145.516  28.020  1.00  0.00           C  
ATOM    695  CG  GLU A  42     189.018 145.952  29.285  1.00  0.00           C  
ATOM    696  CD  GLU A  42     189.971 146.780  30.089  1.00  0.00           C  
ATOM    697  OE1 GLU A  42     191.093 146.969  29.666  1.00  0.00           O  
ATOM    698  OE2 GLU A  42     189.559 147.236  31.146  1.00  0.00           O  
ATOM    699  H   GLU A  42     189.822 145.119  25.511  1.00  0.00           H  
ATOM    700  HA  GLU A  42     188.661 143.598  27.782  1.00  0.00           H  
ATOM    701 1HB  GLU A  42     190.534 145.052  28.228  1.00  0.00           H  
ATOM    702 2HB  GLU A  42     189.753 146.393  27.404  1.00  0.00           H  
ATOM    703 1HG  GLU A  42     188.095 146.517  29.140  1.00  0.00           H  
ATOM    704 2HG  GLU A  42     188.790 145.084  29.825  1.00  0.00           H  
ATOM    705  N   ILE A  43     186.296 144.347  27.573  1.00  0.00           N  
ATOM    706  CA  ILE A  43     184.886 144.693  27.409  1.00  0.00           C  
ATOM    707  C   ILE A  43     184.125 144.778  28.753  1.00  0.00           C  
ATOM    708  O   ILE A  43     184.019 143.763  29.452  1.00  0.00           O  
ATOM    709  CB  ILE A  43     184.221 143.561  26.632  1.00  0.00           C  
ATOM    710  CG1 ILE A  43     184.963 143.315  25.306  1.00  0.00           C  
ATOM    711  CG2 ILE A  43     182.742 143.895  26.397  1.00  0.00           C  
ATOM    712  CD1 ILE A  43     184.579 142.064  24.589  1.00  0.00           C  
ATOM    713  H   ILE A  43     186.511 143.505  28.114  1.00  0.00           H  
ATOM    714  HA  ILE A  43     184.803 145.648  26.893  1.00  0.00           H  
ATOM    715  HB  ILE A  43     184.302 142.695  27.199  1.00  0.00           H  
ATOM    716 1HG1 ILE A  43     184.814 144.147  24.659  1.00  0.00           H  
ATOM    717 2HG1 ILE A  43     186.012 143.215  25.508  1.00  0.00           H  
ATOM    718 1HG2 ILE A  43     182.251 143.087  25.877  1.00  0.00           H  
ATOM    719 2HG2 ILE A  43     182.240 144.044  27.346  1.00  0.00           H  
ATOM    720 3HG2 ILE A  43     182.679 144.809  25.811  1.00  0.00           H  
ATOM    721 1HD1 ILE A  43     185.185 141.982  23.701  1.00  0.00           H  
ATOM    722 2HD1 ILE A  43     184.775 141.206  25.231  1.00  0.00           H  
ATOM    723 3HD1 ILE A  43     183.548 142.080  24.311  1.00  0.00           H  
ATOM    724  N   GLU A  44     183.502 145.900  29.103  1.00  0.00           N  
ATOM    725  CA  GLU A  44     182.724 145.911  30.359  1.00  0.00           C  
ATOM    726  C   GLU A  44     181.300 146.405  30.161  1.00  0.00           C  
ATOM    727  O   GLU A  44     181.105 147.546  29.726  1.00  0.00           O  
ATOM    728  CB  GLU A  44     183.418 146.742  31.443  1.00  0.00           C  
ATOM    729  CG  GLU A  44     182.670 146.727  32.767  1.00  0.00           C  
ATOM    730  CD  GLU A  44     183.325 147.435  33.881  1.00  0.00           C  
ATOM    731  OE1 GLU A  44     184.322 148.116  33.690  1.00  0.00           O  
ATOM    732  OE2 GLU A  44     182.836 147.264  34.980  1.00  0.00           O  
ATOM    733  H   GLU A  44     183.630 146.745  28.526  1.00  0.00           H  
ATOM    734  HA  GLU A  44     182.637 144.893  30.722  1.00  0.00           H  
ATOM    735 1HB  GLU A  44     184.432 146.365  31.603  1.00  0.00           H  
ATOM    736 2HB  GLU A  44     183.498 147.767  31.121  1.00  0.00           H  
ATOM    737 1HG  GLU A  44     181.692 147.188  32.614  1.00  0.00           H  
ATOM    738 2HG  GLU A  44     182.501 145.710  33.065  1.00  0.00           H  
ATOM    739  N   VAL A  45     180.282 145.597  30.531  1.00  0.00           N  
ATOM    740  CA  VAL A  45     178.910 146.020  30.247  1.00  0.00           C  
ATOM    741  C   VAL A  45     178.048 146.253  31.508  1.00  0.00           C  
ATOM    742  O   VAL A  45     177.834 145.337  32.325  1.00  0.00           O  
ATOM    743  CB  VAL A  45     178.188 144.927  29.420  1.00  0.00           C  
ATOM    744  CG1 VAL A  45     176.767 145.439  29.048  1.00  0.00           C  
ATOM    745  CG2 VAL A  45     179.038 144.452  28.206  1.00  0.00           C  
ATOM    746  H   VAL A  45     180.433 144.669  30.948  1.00  0.00           H  
ATOM    747  HA  VAL A  45     178.940 146.954  29.682  1.00  0.00           H  
ATOM    748  HB  VAL A  45     178.034 144.055  30.065  1.00  0.00           H  
ATOM    749 1HG1 VAL A  45     176.260 144.679  28.515  1.00  0.00           H  
ATOM    750 2HG1 VAL A  45     176.199 145.691  29.934  1.00  0.00           H  
ATOM    751 3HG1 VAL A  45     176.810 146.308  28.427  1.00  0.00           H  
ATOM    752 1HG2 VAL A  45     178.503 143.666  27.682  1.00  0.00           H  
ATOM    753 2HG2 VAL A  45     179.228 145.231  27.539  1.00  0.00           H  
ATOM    754 3HG2 VAL A  45     179.987 144.065  28.566  1.00  0.00           H  
ATOM    755  N   LYS A  46     177.497 147.459  31.637  1.00  0.00           N  
ATOM    756  CA  LYS A  46     176.627 147.769  32.765  1.00  0.00           C  
ATOM    757  C   LYS A  46     175.215 147.256  32.497  1.00  0.00           C  
ATOM    758  O   LYS A  46     174.710 147.391  31.390  1.00  0.00           O  
ATOM    759  CB  LYS A  46     176.569 149.277  33.022  1.00  0.00           C  
ATOM    760  CG  LYS A  46     177.885 149.924  33.471  1.00  0.00           C  
ATOM    761  CD  LYS A  46     177.677 151.420  33.732  1.00  0.00           C  
ATOM    762  CE  LYS A  46     178.963 152.149  34.094  1.00  0.00           C  
ATOM    763  NZ  LYS A  46     178.731 153.624  34.205  1.00  0.00           N  
ATOM    764  H   LYS A  46     177.712 148.167  30.925  1.00  0.00           H  
ATOM    765  HA  LYS A  46     176.999 147.265  33.648  1.00  0.00           H  
ATOM    766 1HB  LYS A  46     176.251 149.780  32.107  1.00  0.00           H  
ATOM    767 2HB  LYS A  46     175.816 149.482  33.781  1.00  0.00           H  
ATOM    768 1HG  LYS A  46     178.244 149.449  34.376  1.00  0.00           H  
ATOM    769 2HG  LYS A  46     178.636 149.797  32.687  1.00  0.00           H  
ATOM    770 1HD  LYS A  46     177.254 151.891  32.852  1.00  0.00           H  
ATOM    771 2HD  LYS A  46     176.973 151.543  34.552  1.00  0.00           H  
ATOM    772 1HE  LYS A  46     179.341 151.774  35.043  1.00  0.00           H  
ATOM    773 2HE  LYS A  46     179.705 151.971  33.316  1.00  0.00           H  
ATOM    774 1HZ  LYS A  46     179.592 154.094  34.426  1.00  0.00           H  
ATOM    775 2HZ  LYS A  46     178.380 153.956  33.280  1.00  0.00           H  
ATOM    776 3HZ  LYS A  46     178.046 153.820  34.914  1.00  0.00           H  
ATOM    777  N   ASN A  47     174.538 146.765  33.536  1.00  0.00           N  
ATOM    778  CA  ASN A  47     173.141 146.319  33.462  1.00  0.00           C  
ATOM    779  C   ASN A  47     172.837 145.264  32.380  1.00  0.00           C  
ATOM    780  O   ASN A  47     171.826 145.353  31.690  1.00  0.00           O  
ATOM    781  CB  ASN A  47     172.239 147.526  33.256  1.00  0.00           C  
ATOM    782  CG  ASN A  47     172.355 148.504  34.382  1.00  0.00           C  
ATOM    783  OD1 ASN A  47     172.489 148.119  35.553  1.00  0.00           O  
ATOM    784  ND2 ASN A  47     172.310 149.775  34.058  1.00  0.00           N  
ATOM    785  H   ASN A  47     175.006 146.693  34.430  1.00  0.00           H  
ATOM    786  HA  ASN A  47     172.883 145.865  34.417  1.00  0.00           H  
ATOM    787 1HB  ASN A  47     172.474 148.025  32.321  1.00  0.00           H  
ATOM    788 2HB  ASN A  47     171.203 147.193  33.196  1.00  0.00           H  
ATOM    789 1HD2 ASN A  47     172.382 150.476  34.769  1.00  0.00           H  
ATOM    790 2HD2 ASN A  47     172.198 150.045  33.100  1.00  0.00           H  
ATOM    791  N   LEU A  48     173.705 144.262  32.254  1.00  0.00           N  
ATOM    792  CA  LEU A  48     173.476 143.213  31.256  1.00  0.00           C  
ATOM    793  C   LEU A  48     172.802 141.970  31.851  1.00  0.00           C  
ATOM    794  O   LEU A  48     173.190 141.487  32.915  1.00  0.00           O  
ATOM    795  CB  LEU A  48     174.811 142.790  30.642  1.00  0.00           C  
ATOM    796  CG  LEU A  48     174.789 141.789  29.446  1.00  0.00           C  
ATOM    797  CD1 LEU A  48     174.161 142.464  28.196  1.00  0.00           C  
ATOM    798  CD2 LEU A  48     176.191 141.343  29.155  1.00  0.00           C  
ATOM    799  H   LEU A  48     174.515 144.246  32.851  1.00  0.00           H  
ATOM    800  HA  LEU A  48     172.830 143.621  30.482  1.00  0.00           H  
ATOM    801 1HB  LEU A  48     175.314 143.651  30.349  1.00  0.00           H  
ATOM    802 2HB  LEU A  48     175.387 142.329  31.425  1.00  0.00           H  
ATOM    803  HG  LEU A  48     174.201 140.913  29.705  1.00  0.00           H  
ATOM    804 1HD1 LEU A  48     174.173 141.789  27.379  1.00  0.00           H  
ATOM    805 2HD1 LEU A  48     173.137 142.763  28.397  1.00  0.00           H  
ATOM    806 3HD1 LEU A  48     174.720 143.327  27.915  1.00  0.00           H  
ATOM    807 1HD2 LEU A  48     176.163 140.634  28.344  1.00  0.00           H  
ATOM    808 2HD2 LEU A  48     176.810 142.188  28.882  1.00  0.00           H  
ATOM    809 3HD2 LEU A  48     176.592 140.875  30.022  1.00  0.00           H  
ATOM    810  N   HIS A  49     171.817 141.441  31.124  1.00  0.00           N  
ATOM    811  CA  HIS A  49     171.078 140.219  31.448  1.00  0.00           C  
ATOM    812  C   HIS A  49     171.913 138.953  31.187  1.00  0.00           C  
ATOM    813  O   HIS A  49     172.744 138.921  30.270  1.00  0.00           O  
ATOM    814  CB  HIS A  49     169.762 140.166  30.658  1.00  0.00           C  
ATOM    815  CG  HIS A  49     168.783 139.113  31.140  1.00  0.00           C  
ATOM    816  ND1 HIS A  49     168.893 137.768  30.827  1.00  0.00           N  
ATOM    817  CD2 HIS A  49     167.678 139.230  31.917  1.00  0.00           C  
ATOM    818  CE1 HIS A  49     167.894 137.105  31.403  1.00  0.00           C  
ATOM    819  NE2 HIS A  49     167.148 137.971  32.065  1.00  0.00           N  
ATOM    820  H   HIS A  49     171.524 141.942  30.296  1.00  0.00           H  
ATOM    821  HA  HIS A  49     170.825 140.229  32.509  1.00  0.00           H  
ATOM    822 1HB  HIS A  49     169.269 141.138  30.714  1.00  0.00           H  
ATOM    823 2HB  HIS A  49     169.979 139.973  29.608  1.00  0.00           H  
ATOM    824  HD2 HIS A  49     167.285 140.151  32.349  1.00  0.00           H  
ATOM    825  HE1 HIS A  49     167.716 136.030  31.338  1.00  0.00           H  
ATOM    826  HE2 HIS A  49     166.315 137.749  32.598  1.00  0.00           H  
ATOM    827  N   GLU A  50     171.688 137.906  31.989  1.00  0.00           N  
ATOM    828  CA  GLU A  50     172.370 136.619  31.825  1.00  0.00           C  
ATOM    829  C   GLU A  50     172.235 136.006  30.429  1.00  0.00           C  
ATOM    830  O   GLU A  50     173.173 135.354  29.949  1.00  0.00           O  
ATOM    831  CB  GLU A  50     171.839 135.606  32.841  1.00  0.00           C  
ATOM    832  CG  GLU A  50     172.511 134.223  32.757  1.00  0.00           C  
ATOM    833  CD  GLU A  50     172.035 133.271  33.816  1.00  0.00           C  
ATOM    834  OE1 GLU A  50     171.298 133.691  34.675  1.00  0.00           O  
ATOM    835  OE2 GLU A  50     172.392 132.106  33.753  1.00  0.00           O  
ATOM    836  H   GLU A  50     171.020 138.000  32.742  1.00  0.00           H  
ATOM    837  HA  GLU A  50     173.426 136.779  32.028  1.00  0.00           H  
ATOM    838 1HB  GLU A  50     171.983 135.993  33.847  1.00  0.00           H  
ATOM    839 2HB  GLU A  50     170.766 135.472  32.689  1.00  0.00           H  
ATOM    840 1HG  GLU A  50     172.298 133.773  31.788  1.00  0.00           H  
ATOM    841 2HG  GLU A  50     173.592 134.345  32.837  1.00  0.00           H  
ATOM    842  N   LYS A  51     171.075 136.139  29.785  1.00  0.00           N  
ATOM    843  CA  LYS A  51     170.917 135.535  28.467  1.00  0.00           C  
ATOM    844  C   LYS A  51     171.942 136.103  27.499  1.00  0.00           C  
ATOM    845  O   LYS A  51     172.603 135.356  26.773  1.00  0.00           O  
ATOM    846  CB  LYS A  51     169.501 135.766  27.933  1.00  0.00           C  
ATOM    847  CG  LYS A  51     169.205 135.146  26.555  1.00  0.00           C  
ATOM    848  CD  LYS A  51     167.731 135.360  26.181  1.00  0.00           C  
ATOM    849  CE  LYS A  51     167.330 134.659  24.871  1.00  0.00           C  
ATOM    850  NZ  LYS A  51     167.871 135.341  23.630  1.00  0.00           N  
ATOM    851  H   LYS A  51     170.310 136.673  30.201  1.00  0.00           H  
ATOM    852  HA  LYS A  51     171.093 134.464  28.553  1.00  0.00           H  
ATOM    853 1HB  LYS A  51     168.783 135.364  28.645  1.00  0.00           H  
ATOM    854 2HB  LYS A  51     169.316 136.839  27.861  1.00  0.00           H  
ATOM    855 1HG  LYS A  51     169.843 135.609  25.795  1.00  0.00           H  
ATOM    856 2HG  LYS A  51     169.421 134.077  26.582  1.00  0.00           H  
ATOM    857 1HD  LYS A  51     167.097 134.984  26.987  1.00  0.00           H  
ATOM    858 2HD  LYS A  51     167.546 136.429  26.074  1.00  0.00           H  
ATOM    859 1HE  LYS A  51     167.693 133.634  24.894  1.00  0.00           H  
ATOM    860 2HE  LYS A  51     166.241 134.646  24.812  1.00  0.00           H  
ATOM    861 1HZ  LYS A  51     167.558 134.837  22.817  1.00  0.00           H  
ATOM    862 2HZ  LYS A  51     167.523 136.285  23.589  1.00  0.00           H  
ATOM    863 3HZ  LYS A  51     168.907 135.375  23.597  1.00  0.00           H  
ATOM    864  N   ARG A  52     172.097 137.431  27.531  1.00  0.00           N  
ATOM    865  CA  ARG A  52     173.029 138.096  26.645  1.00  0.00           C  
ATOM    866  C   ARG A  52     174.459 137.801  27.045  1.00  0.00           C  
ATOM    867  O   ARG A  52     175.326 137.718  26.170  1.00  0.00           O  
ATOM    868  CB  ARG A  52     172.820 139.575  26.672  1.00  0.00           C  
ATOM    869  CG  ARG A  52     171.517 140.078  26.121  1.00  0.00           C  
ATOM    870  CD  ARG A  52     171.316 139.715  24.715  1.00  0.00           C  
ATOM    871  NE  ARG A  52     170.234 140.465  24.160  1.00  0.00           N  
ATOM    872  CZ  ARG A  52     169.694 140.303  22.960  1.00  0.00           C  
ATOM    873  NH1 ARG A  52     170.114 139.363  22.121  1.00  0.00           N  
ATOM    874  NH2 ARG A  52     168.717 141.129  22.659  1.00  0.00           N  
ATOM    875  H   ARG A  52     171.529 137.965  28.168  1.00  0.00           H  
ATOM    876  HA  ARG A  52     172.875 137.731  25.639  1.00  0.00           H  
ATOM    877 1HB  ARG A  52     172.883 139.908  27.701  1.00  0.00           H  
ATOM    878 2HB  ARG A  52     173.621 140.035  26.109  1.00  0.00           H  
ATOM    879 1HG  ARG A  52     170.693 139.661  26.698  1.00  0.00           H  
ATOM    880 2HG  ARG A  52     171.494 141.158  26.194  1.00  0.00           H  
ATOM    881 1HD  ARG A  52     172.213 139.892  24.130  1.00  0.00           H  
ATOM    882 2HD  ARG A  52     171.045 138.662  24.661  1.00  0.00           H  
ATOM    883  HE  ARG A  52     169.825 141.219  24.731  1.00  0.00           H  
ATOM    884 1HH1 ARG A  52     170.875 138.715  22.395  1.00  0.00           H  
ATOM    885 2HH1 ARG A  52     169.685 139.259  21.217  1.00  0.00           H  
ATOM    886 1HH2 ARG A  52     168.458 141.827  23.381  1.00  0.00           H  
ATOM    887 2HH2 ARG A  52     168.242 141.082  21.772  1.00  0.00           H  
ATOM    888  N   LYS A  53     174.717 137.658  28.348  1.00  0.00           N  
ATOM    889  CA  LYS A  53     176.051 137.309  28.822  1.00  0.00           C  
ATOM    890  C   LYS A  53     176.498 136.028  28.151  1.00  0.00           C  
ATOM    891  O   LYS A  53     177.604 135.959  27.607  1.00  0.00           O  
ATOM    892  CB  LYS A  53     176.028 137.095  30.334  1.00  0.00           C  
ATOM    893  CG  LYS A  53     177.335 136.640  30.995  1.00  0.00           C  
ATOM    894  CD  LYS A  53     177.091 136.477  32.507  1.00  0.00           C  
ATOM    895  CE  LYS A  53     178.344 136.079  33.313  1.00  0.00           C  
ATOM    896  NZ  LYS A  53     178.790 134.659  33.062  1.00  0.00           N  
ATOM    897  H   LYS A  53     173.963 137.828  29.021  1.00  0.00           H  
ATOM    898  HA  LYS A  53     176.738 138.102  28.555  1.00  0.00           H  
ATOM    899 1HB  LYS A  53     175.685 138.010  30.822  1.00  0.00           H  
ATOM    900 2HB  LYS A  53     175.310 136.332  30.564  1.00  0.00           H  
ATOM    901 1HG  LYS A  53     177.634 135.674  30.580  1.00  0.00           H  
ATOM    902 2HG  LYS A  53     178.134 137.346  30.808  1.00  0.00           H  
ATOM    903 1HD  LYS A  53     176.691 137.407  32.909  1.00  0.00           H  
ATOM    904 2HD  LYS A  53     176.337 135.703  32.648  1.00  0.00           H  
ATOM    905 1HE  LYS A  53     179.164 136.753  33.068  1.00  0.00           H  
ATOM    906 2HE  LYS A  53     178.106 136.186  34.372  1.00  0.00           H  
ATOM    907 1HZ  LYS A  53     179.596 134.465  33.640  1.00  0.00           H  
ATOM    908 2HZ  LYS A  53     178.056 134.015  33.297  1.00  0.00           H  
ATOM    909 3HZ  LYS A  53     179.064 134.517  32.075  1.00  0.00           H  
ATOM    910  N   ARG A  54     175.621 135.024  28.167  1.00  0.00           N  
ATOM    911  CA  ARG A  54     175.936 133.740  27.572  1.00  0.00           C  
ATOM    912  C   ARG A  54     176.131 133.842  26.055  1.00  0.00           C  
ATOM    913  O   ARG A  54     177.048 133.213  25.514  1.00  0.00           O  
ATOM    914  CB  ARG A  54     174.852 132.739  27.924  1.00  0.00           C  
ATOM    915  CG  ARG A  54     174.877 132.329  29.403  1.00  0.00           C  
ATOM    916  CD  ARG A  54     173.806 131.361  29.767  1.00  0.00           C  
ATOM    917  NE  ARG A  54     173.839 131.034  31.206  1.00  0.00           N  
ATOM    918  CZ  ARG A  54     174.619 130.110  31.796  1.00  0.00           C  
ATOM    919  NH1 ARG A  54     175.471 129.363  31.107  1.00  0.00           N  
ATOM    920  NH2 ARG A  54     174.503 129.977  33.098  1.00  0.00           N  
ATOM    921  H   ARG A  54     174.730 135.157  28.665  1.00  0.00           H  
ATOM    922  HA  ARG A  54     176.870 133.388  28.013  1.00  0.00           H  
ATOM    923 1HB  ARG A  54     173.873 133.176  27.715  1.00  0.00           H  
ATOM    924 2HB  ARG A  54     174.958 131.845  27.315  1.00  0.00           H  
ATOM    925 1HG  ARG A  54     175.846 131.888  29.630  1.00  0.00           H  
ATOM    926 2HG  ARG A  54     174.739 133.220  30.019  1.00  0.00           H  
ATOM    927 1HD  ARG A  54     172.837 131.817  29.551  1.00  0.00           H  
ATOM    928 2HD  ARG A  54     173.907 130.443  29.194  1.00  0.00           H  
ATOM    929  HE  ARG A  54     173.217 131.553  31.851  1.00  0.00           H  
ATOM    930 1HH1 ARG A  54     175.556 129.474  30.108  1.00  0.00           H  
ATOM    931 2HH1 ARG A  54     176.042 128.678  31.583  1.00  0.00           H  
ATOM    932 1HH2 ARG A  54     173.824 130.588  33.586  1.00  0.00           H  
ATOM    933 2HH2 ARG A  54     175.057 129.305  33.604  1.00  0.00           H  
ATOM    934  N   GLU A  55     175.314 134.659  25.375  1.00  0.00           N  
ATOM    935  CA  GLU A  55     175.449 134.845  23.931  1.00  0.00           C  
ATOM    936  C   GLU A  55     176.793 135.492  23.583  1.00  0.00           C  
ATOM    937  O   GLU A  55     177.456 135.085  22.626  1.00  0.00           O  
ATOM    938  CB  GLU A  55     174.300 135.700  23.395  1.00  0.00           C  
ATOM    939  CG  GLU A  55     172.926 135.018  23.424  1.00  0.00           C  
ATOM    940  CD  GLU A  55     171.800 135.962  23.090  1.00  0.00           C  
ATOM    941  OE1 GLU A  55     172.082 137.131  22.927  1.00  0.00           O  
ATOM    942  OE2 GLU A  55     170.664 135.520  23.001  1.00  0.00           O  
ATOM    943  H   GLU A  55     174.534 135.110  25.873  1.00  0.00           H  
ATOM    944  HA  GLU A  55     175.410 133.862  23.453  1.00  0.00           H  
ATOM    945 1HB  GLU A  55     174.238 136.615  23.978  1.00  0.00           H  
ATOM    946 2HB  GLU A  55     174.512 135.987  22.369  1.00  0.00           H  
ATOM    947 1HG  GLU A  55     172.927 134.204  22.700  1.00  0.00           H  
ATOM    948 2HG  GLU A  55     172.759 134.587  24.405  1.00  0.00           H  
ATOM    949  N   ILE A  56     177.229 136.463  24.402  1.00  0.00           N  
ATOM    950  CA  ILE A  56     178.509 137.115  24.176  1.00  0.00           C  
ATOM    951  C   ILE A  56     179.635 136.129  24.378  1.00  0.00           C  
ATOM    952  O   ILE A  56     180.568 136.115  23.569  1.00  0.00           O  
ATOM    953  CB  ILE A  56     178.703 138.375  25.049  1.00  0.00           C  
ATOM    954  CG1 ILE A  56     177.710 139.461  24.567  1.00  0.00           C  
ATOM    955  CG2 ILE A  56     180.175 138.870  24.947  1.00  0.00           C  
ATOM    956  CD1 ILE A  56     177.564 140.655  25.486  1.00  0.00           C  
ATOM    957  H   ILE A  56     176.603 136.786  25.146  1.00  0.00           H  
ATOM    958  HA  ILE A  56     178.564 137.437  23.153  1.00  0.00           H  
ATOM    959  HB  ILE A  56     178.457 138.142  26.087  1.00  0.00           H  
ATOM    960 1HG1 ILE A  56     178.031 139.812  23.593  1.00  0.00           H  
ATOM    961 2HG1 ILE A  56     176.729 139.002  24.458  1.00  0.00           H  
ATOM    962 1HG2 ILE A  56     180.321 139.754  25.552  1.00  0.00           H  
ATOM    963 2HG2 ILE A  56     180.839 138.100  25.308  1.00  0.00           H  
ATOM    964 3HG2 ILE A  56     180.418 139.095  23.908  1.00  0.00           H  
ATOM    965 1HD1 ILE A  56     176.837 141.350  25.062  1.00  0.00           H  
ATOM    966 2HD1 ILE A  56     177.217 140.306  26.440  1.00  0.00           H  
ATOM    967 3HD1 ILE A  56     178.510 141.165  25.612  1.00  0.00           H  
ATOM    968  N   GLU A  57     179.579 135.314  25.424  1.00  0.00           N  
ATOM    969  CA  GLU A  57     180.633 134.345  25.660  1.00  0.00           C  
ATOM    970  C   GLU A  57     180.755 133.355  24.497  1.00  0.00           C  
ATOM    971  O   GLU A  57     181.864 133.096  24.028  1.00  0.00           O  
ATOM    972  CB  GLU A  57     180.345 133.594  26.956  1.00  0.00           C  
ATOM    973  CG  GLU A  57     180.483 134.436  28.209  1.00  0.00           C  
ATOM    974  CD  GLU A  57     179.881 133.794  29.435  1.00  0.00           C  
ATOM    975  OE1 GLU A  57     179.286 132.753  29.307  1.00  0.00           O  
ATOM    976  OE2 GLU A  57     179.986 134.370  30.501  1.00  0.00           O  
ATOM    977  H   GLU A  57     178.797 135.391  26.092  1.00  0.00           H  
ATOM    978  HA  GLU A  57     181.581 134.887  25.752  1.00  0.00           H  
ATOM    979 1HB  GLU A  57     179.325 133.209  26.923  1.00  0.00           H  
ATOM    980 2HB  GLU A  57     181.014 132.740  27.044  1.00  0.00           H  
ATOM    981 1HG  GLU A  57     181.539 134.630  28.395  1.00  0.00           H  
ATOM    982 2HG  GLU A  57     180.003 135.371  28.028  1.00  0.00           H  
ATOM    983  N   GLU A  58     179.611 132.862  23.972  1.00  0.00           N  
ATOM    984  CA  GLU A  58     179.662 131.934  22.841  1.00  0.00           C  
ATOM    985  C   GLU A  58     180.229 132.601  21.599  1.00  0.00           C  
ATOM    986  O   GLU A  58     181.035 132.006  20.877  1.00  0.00           O  
ATOM    987  CB  GLU A  58     178.276 131.375  22.503  1.00  0.00           C  
ATOM    988  CG  GLU A  58     178.289 130.381  21.316  1.00  0.00           C  
ATOM    989  CD  GLU A  58     176.952 129.761  21.023  1.00  0.00           C  
ATOM    990  OE1 GLU A  58     176.047 129.934  21.801  1.00  0.00           O  
ATOM    991  OE2 GLU A  58     176.827 129.132  19.989  1.00  0.00           O  
ATOM    992  H   GLU A  58     178.713 133.092  24.409  1.00  0.00           H  
ATOM    993  HA  GLU A  58     180.310 131.104  23.105  1.00  0.00           H  
ATOM    994 1HB  GLU A  58     177.869 130.866  23.377  1.00  0.00           H  
ATOM    995 2HB  GLU A  58     177.600 132.198  22.260  1.00  0.00           H  
ATOM    996 1HG  GLU A  58     178.621 130.904  20.421  1.00  0.00           H  
ATOM    997 2HG  GLU A  58     179.013 129.594  21.527  1.00  0.00           H  
ATOM    998  N   TYR A  59     179.810 133.843  21.340  1.00  0.00           N  
ATOM    999  CA  TYR A  59     180.290 134.553  20.177  1.00  0.00           C  
ATOM   1000  C   TYR A  59     181.799 134.720  20.260  1.00  0.00           C  
ATOM   1001  O   TYR A  59     182.501 134.469  19.266  1.00  0.00           O  
ATOM   1002  CB  TYR A  59     179.633 135.916  20.077  1.00  0.00           C  
ATOM   1003  CG  TYR A  59     180.028 136.644  18.853  1.00  0.00           C  
ATOM   1004  CD1 TYR A  59     179.356 136.380  17.668  1.00  0.00           C  
ATOM   1005  CD2 TYR A  59     181.039 137.568  18.883  1.00  0.00           C  
ATOM   1006  CE1 TYR A  59     179.693 137.057  16.527  1.00  0.00           C  
ATOM   1007  CE2 TYR A  59     181.360 138.222  17.741  1.00  0.00           C  
ATOM   1008  CZ  TYR A  59     180.702 137.988  16.579  1.00  0.00           C  
ATOM   1009  OH  TYR A  59     181.036 138.719  15.468  1.00  0.00           O  
ATOM   1010  H   TYR A  59     179.105 134.281  21.939  1.00  0.00           H  
ATOM   1011  HA  TYR A  59     180.053 133.984  19.292  1.00  0.00           H  
ATOM   1012 1HB  TYR A  59     178.553 135.790  20.077  1.00  0.00           H  
ATOM   1013 2HB  TYR A  59     179.896 136.521  20.944  1.00  0.00           H  
ATOM   1014  HD1 TYR A  59     178.552 135.645  17.648  1.00  0.00           H  
ATOM   1015  HD2 TYR A  59     181.575 137.778  19.809  1.00  0.00           H  
ATOM   1016  HE1 TYR A  59     179.158 136.868  15.598  1.00  0.00           H  
ATOM   1017  HE2 TYR A  59     182.134 138.938  17.738  1.00  0.00           H  
ATOM   1018  HH  TYR A  59     181.555 139.498  15.750  1.00  0.00           H  
ATOM   1019  N   ILE A  60     182.314 135.108  21.424  1.00  0.00           N  
ATOM   1020  CA  ILE A  60     183.739 135.323  21.581  1.00  0.00           C  
ATOM   1021  C   ILE A  60     184.491 134.021  21.305  1.00  0.00           C  
ATOM   1022  O   ILE A  60     185.496 134.053  20.598  1.00  0.00           O  
ATOM   1023  CB  ILE A  60     184.102 135.884  22.977  1.00  0.00           C  
ATOM   1024  CG1 ILE A  60     183.573 137.341  23.114  1.00  0.00           C  
ATOM   1025  CG2 ILE A  60     185.629 135.817  23.203  1.00  0.00           C  
ATOM   1026  CD1 ILE A  60     183.614 137.919  24.537  1.00  0.00           C  
ATOM   1027  H   ILE A  60     181.681 135.312  22.214  1.00  0.00           H  
ATOM   1028  HA  ILE A  60     184.053 136.048  20.834  1.00  0.00           H  
ATOM   1029  HB  ILE A  60     183.596 135.288  23.742  1.00  0.00           H  
ATOM   1030 1HG1 ILE A  60     184.150 137.962  22.484  1.00  0.00           H  
ATOM   1031 2HG1 ILE A  60     182.545 137.365  22.762  1.00  0.00           H  
ATOM   1032 1HG2 ILE A  60     185.887 136.184  24.189  1.00  0.00           H  
ATOM   1033 2HG2 ILE A  60     185.952 134.791  23.136  1.00  0.00           H  
ATOM   1034 3HG2 ILE A  60     186.146 136.393  22.461  1.00  0.00           H  
ATOM   1035 1HD1 ILE A  60     183.220 138.937  24.526  1.00  0.00           H  
ATOM   1036 2HD1 ILE A  60     183.005 137.300  25.195  1.00  0.00           H  
ATOM   1037 3HD1 ILE A  60     184.632 137.942  24.909  1.00  0.00           H  
ATOM   1038  N   GLU A  61     184.008 132.892  21.851  1.00  0.00           N  
ATOM   1039  CA  GLU A  61     184.680 131.620  21.598  1.00  0.00           C  
ATOM   1040  C   GLU A  61     184.755 131.315  20.105  1.00  0.00           C  
ATOM   1041  O   GLU A  61     185.821 130.925  19.613  1.00  0.00           O  
ATOM   1042  CB  GLU A  61     183.940 130.464  22.291  1.00  0.00           C  
ATOM   1043  CG  GLU A  61     184.608 129.086  22.112  1.00  0.00           C  
ATOM   1044  CD  GLU A  61     183.867 127.949  22.789  1.00  0.00           C  
ATOM   1045  OE1 GLU A  61     182.844 128.189  23.375  1.00  0.00           O  
ATOM   1046  OE2 GLU A  61     184.346 126.830  22.729  1.00  0.00           O  
ATOM   1047  H   GLU A  61     183.191 132.927  22.467  1.00  0.00           H  
ATOM   1048  HA  GLU A  61     185.693 131.683  21.997  1.00  0.00           H  
ATOM   1049 1HB  GLU A  61     183.864 130.673  23.357  1.00  0.00           H  
ATOM   1050 2HB  GLU A  61     182.921 130.400  21.899  1.00  0.00           H  
ATOM   1051 1HG  GLU A  61     184.673 128.864  21.050  1.00  0.00           H  
ATOM   1052 2HG  GLU A  61     185.620 129.144  22.506  1.00  0.00           H  
ATOM   1053  N   ARG A  62     183.645 131.525  19.378  1.00  0.00           N  
ATOM   1054  CA  ARG A  62     183.593 131.268  17.940  1.00  0.00           C  
ATOM   1055  C   ARG A  62     184.528 132.161  17.132  1.00  0.00           C  
ATOM   1056  O   ARG A  62     185.130 131.712  16.157  1.00  0.00           O  
ATOM   1057  CB  ARG A  62     182.174 131.417  17.421  1.00  0.00           C  
ATOM   1058  CG  ARG A  62     181.221 130.306  17.835  1.00  0.00           C  
ATOM   1059  CD  ARG A  62     179.847 130.529  17.308  1.00  0.00           C  
ATOM   1060  NE  ARG A  62     178.921 129.469  17.717  1.00  0.00           N  
ATOM   1061  CZ  ARG A  62     178.755 128.286  17.103  1.00  0.00           C  
ATOM   1062  NH1 ARG A  62     179.444 127.953  16.018  1.00  0.00           N  
ATOM   1063  NH2 ARG A  62     177.872 127.467  17.624  1.00  0.00           N  
ATOM   1064  H   ARG A  62     182.790 131.824  19.870  1.00  0.00           H  
ATOM   1065  HA  ARG A  62     183.901 130.230  17.781  1.00  0.00           H  
ATOM   1066 1HB  ARG A  62     181.759 132.359  17.783  1.00  0.00           H  
ATOM   1067 2HB  ARG A  62     182.190 131.462  16.333  1.00  0.00           H  
ATOM   1068 1HG  ARG A  62     181.592 129.355  17.458  1.00  0.00           H  
ATOM   1069 2HG  ARG A  62     181.166 130.263  18.925  1.00  0.00           H  
ATOM   1070 1HD  ARG A  62     179.471 131.473  17.711  1.00  0.00           H  
ATOM   1071 2HD  ARG A  62     179.862 130.584  16.224  1.00  0.00           H  
ATOM   1072  HE  ARG A  62     178.326 129.617  18.549  1.00  0.00           H  
ATOM   1073 1HH1 ARG A  62     180.117 128.593  15.626  1.00  0.00           H  
ATOM   1074 2HH1 ARG A  62     179.294 127.055  15.578  1.00  0.00           H  
ATOM   1075 1HH2 ARG A  62     177.363 127.784  18.469  1.00  0.00           H  
ATOM   1076 2HH2 ARG A  62     177.694 126.563  17.217  1.00  0.00           H  
ATOM   1077  N   VAL A  63     184.650 133.425  17.533  1.00  0.00           N  
ATOM   1078  CA  VAL A  63     185.547 134.355  16.858  1.00  0.00           C  
ATOM   1079  C   VAL A  63     187.019 134.041  17.106  1.00  0.00           C  
ATOM   1080  O   VAL A  63     187.828 134.156  16.167  1.00  0.00           O  
ATOM   1081  CB  VAL A  63     185.257 135.812  17.267  1.00  0.00           C  
ATOM   1082  CG1 VAL A  63     186.350 136.756  16.720  1.00  0.00           C  
ATOM   1083  CG2 VAL A  63     183.939 136.228  16.692  1.00  0.00           C  
ATOM   1084  H   VAL A  63     184.056 133.745  18.307  1.00  0.00           H  
ATOM   1085  HA  VAL A  63     185.356 134.275  15.793  1.00  0.00           H  
ATOM   1086  HB  VAL A  63     185.224 135.884  18.342  1.00  0.00           H  
ATOM   1087 1HG1 VAL A  63     186.138 137.777  16.996  1.00  0.00           H  
ATOM   1088 2HG1 VAL A  63     187.308 136.482  17.139  1.00  0.00           H  
ATOM   1089 3HG1 VAL A  63     186.391 136.678  15.641  1.00  0.00           H  
ATOM   1090 1HG2 VAL A  63     183.755 137.244  16.983  1.00  0.00           H  
ATOM   1091 2HG2 VAL A  63     183.970 136.154  15.609  1.00  0.00           H  
ATOM   1092 3HG2 VAL A  63     183.150 135.582  17.076  1.00  0.00           H  
ATOM   1093  N   LEU A  64     187.377 133.713  18.358  1.00  0.00           N  
ATOM   1094  CA  LEU A  64     188.758 133.426  18.728  1.00  0.00           C  
ATOM   1095  C   LEU A  64     189.282 132.069  18.218  1.00  0.00           C  
ATOM   1096  O   LEU A  64     190.483 131.950  17.960  1.00  0.00           O  
ATOM   1097  CB  LEU A  64     188.930 133.488  20.248  1.00  0.00           C  
ATOM   1098  CG  LEU A  64     188.769 134.870  20.932  1.00  0.00           C  
ATOM   1099  CD1 LEU A  64     188.877 134.700  22.457  1.00  0.00           C  
ATOM   1100  CD2 LEU A  64     189.822 135.839  20.467  1.00  0.00           C  
ATOM   1101  H   LEU A  64     186.654 133.693  19.084  1.00  0.00           H  
ATOM   1102  HA  LEU A  64     189.375 134.180  18.291  1.00  0.00           H  
ATOM   1103 1HB  LEU A  64     188.201 132.815  20.700  1.00  0.00           H  
ATOM   1104 2HB  LEU A  64     189.934 133.143  20.466  1.00  0.00           H  
ATOM   1105  HG  LEU A  64     187.782 135.265  20.703  1.00  0.00           H  
ATOM   1106 1HD1 LEU A  64     188.735 135.642  22.953  1.00  0.00           H  
ATOM   1107 2HD1 LEU A  64     188.118 133.995  22.806  1.00  0.00           H  
ATOM   1108 3HD1 LEU A  64     189.857 134.310  22.702  1.00  0.00           H  
ATOM   1109 1HD2 LEU A  64     189.649 136.744  20.987  1.00  0.00           H  
ATOM   1110 2HD2 LEU A  64     190.826 135.462  20.718  1.00  0.00           H  
ATOM   1111 3HD2 LEU A  64     189.763 136.017  19.405  1.00  0.00           H  
ATOM   1112  N   LYS A  65     188.427 131.044  18.118  1.00  0.00           N  
ATOM   1113  CA  LYS A  65     188.865 129.731  17.640  1.00  0.00           C  
ATOM   1114  C   LYS A  65     188.778 129.584  16.123  1.00  0.00           C  
ATOM   1115  O   LYS A  65     189.750 129.865  15.422  1.00  0.00           O  
ATOM   1116  OXT LYS A  65     187.954 128.781  15.677  1.00  0.00           O  
ATOM   1117  CB  LYS A  65     188.073 128.610  18.309  1.00  0.00           C  
ATOM   1118  CG  LYS A  65     188.344 128.423  19.783  1.00  0.00           C  
ATOM   1119  CD  LYS A  65     187.540 127.254  20.320  1.00  0.00           C  
ATOM   1120  CE  LYS A  65     187.866 126.953  21.765  1.00  0.00           C  
ATOM   1121  NZ  LYS A  65     187.005 125.868  22.295  1.00  0.00           N  
ATOM   1122  H   LYS A  65     187.450 131.159  18.408  1.00  0.00           H  
ATOM   1123  HA  LYS A  65     189.914 129.609  17.909  1.00  0.00           H  
ATOM   1124 1HB  LYS A  65     187.003 128.825  18.208  1.00  0.00           H  
ATOM   1125 2HB  LYS A  65     188.265 127.664  17.805  1.00  0.00           H  
ATOM   1126 1HG  LYS A  65     189.407 128.255  19.949  1.00  0.00           H  
ATOM   1127 2HG  LYS A  65     188.046 129.332  20.314  1.00  0.00           H  
ATOM   1128 1HD  LYS A  65     186.479 127.486  20.238  1.00  0.00           H  
ATOM   1129 2HD  LYS A  65     187.742 126.367  19.722  1.00  0.00           H  
ATOM   1130 1HE  LYS A  65     188.907 126.642  21.835  1.00  0.00           H  
ATOM   1131 2HE  LYS A  65     187.725 127.848  22.369  1.00  0.00           H  
ATOM   1132 1HZ  LYS A  65     187.233 125.678  23.260  1.00  0.00           H  
ATOM   1133 2HZ  LYS A  65     186.020 126.177  22.256  1.00  0.00           H  
ATOM   1134 3HZ  LYS A  65     187.122 125.029  21.752  1.00  0.00           H  
TER                                                                             
ATOM   1136  N   THR B  66     180.202 139.328  37.359  1.00  0.00           N  
ATOM   1137  CA  THR B  66     181.504 138.688  37.502  1.00  0.00           C  
ATOM   1138  C   THR B  66     182.387 138.959  36.291  1.00  0.00           C  
ATOM   1139  O   THR B  66     181.899 139.352  35.231  1.00  0.00           O  
ATOM   1140  CB  THR B  66     181.355 137.168  37.704  1.00  0.00           C  
ATOM   1141  OG1 THR B  66     180.758 136.585  36.539  1.00  0.00           O  
ATOM   1142  CG2 THR B  66     180.485 136.874  38.917  1.00  0.00           C  
ATOM   1143 1H   THR B  66     179.644 139.134  38.167  1.00  0.00           H  
ATOM   1144 2H   THR B  66     180.324 140.317  37.269  1.00  0.00           H  
ATOM   1145 3H   THR B  66     179.743 138.974  36.545  1.00  0.00           H  
ATOM   1146  HA  THR B  66     181.997 139.099  38.384  1.00  0.00           H  
ATOM   1147  HB  THR B  66     182.338 136.723  37.853  1.00  0.00           H  
ATOM   1148  HG1 THR B  66     180.664 135.638  36.668  1.00  0.00           H  
ATOM   1149 1HG2 THR B  66     180.391 135.796  39.044  1.00  0.00           H  
ATOM   1150 2HG2 THR B  66     180.942 137.307  39.806  1.00  0.00           H  
ATOM   1151 3HG2 THR B  66     179.497 137.309  38.769  1.00  0.00           H  
ATOM   1152  N   VAL B  67     183.690 138.747  36.450  1.00  0.00           N  
ATOM   1153  CA  VAL B  67     184.635 138.963  35.361  1.00  0.00           C  
ATOM   1154  C   VAL B  67     185.138 137.640  34.798  1.00  0.00           C  
ATOM   1155  O   VAL B  67     185.722 136.831  35.519  1.00  0.00           O  
ATOM   1156  CB  VAL B  67     185.832 139.799  35.850  1.00  0.00           C  
ATOM   1157  CG1 VAL B  67     186.849 139.978  34.732  1.00  0.00           C  
ATOM   1158  CG2 VAL B  67     185.349 141.148  36.360  1.00  0.00           C  
ATOM   1159  H   VAL B  67     184.034 138.431  37.345  1.00  0.00           H  
ATOM   1160  HA  VAL B  67     184.127 139.510  34.566  1.00  0.00           H  
ATOM   1161  HB  VAL B  67     186.333 139.262  36.656  1.00  0.00           H  
ATOM   1162 1HG1 VAL B  67     187.689 140.571  35.095  1.00  0.00           H  
ATOM   1163 2HG1 VAL B  67     187.208 139.002  34.407  1.00  0.00           H  
ATOM   1164 3HG1 VAL B  67     186.380 140.491  33.892  1.00  0.00           H  
ATOM   1165 1HG2 VAL B  67     186.201 141.733  36.705  1.00  0.00           H  
ATOM   1166 2HG2 VAL B  67     184.843 141.681  35.555  1.00  0.00           H  
ATOM   1167 3HG2 VAL B  67     184.655 140.996  37.187  1.00  0.00           H  
ATOM   1168  N   THR B  68     184.908 137.425  33.508  1.00  0.00           N  
ATOM   1169  CA  THR B  68     185.324 136.189  32.856  1.00  0.00           C  
ATOM   1170  C   THR B  68     186.518 136.423  31.941  1.00  0.00           C  
ATOM   1171  O   THR B  68     186.470 137.266  31.045  1.00  0.00           O  
ATOM   1172  CB  THR B  68     184.167 135.571  32.049  1.00  0.00           C  
ATOM   1173  OG1 THR B  68     183.076 135.268  32.928  1.00  0.00           O  
ATOM   1174  CG2 THR B  68     184.622 134.297  31.353  1.00  0.00           C  
ATOM   1175  H   THR B  68     184.430 138.130  32.966  1.00  0.00           H  
ATOM   1176  HA  THR B  68     185.612 135.472  33.626  1.00  0.00           H  
ATOM   1177  HB  THR B  68     183.824 136.285  31.300  1.00  0.00           H  
ATOM   1178  HG1 THR B  68     183.074 134.327  33.123  1.00  0.00           H  
ATOM   1179 1HG2 THR B  68     183.791 133.875  30.788  1.00  0.00           H  
ATOM   1180 2HG2 THR B  68     185.444 134.527  30.676  1.00  0.00           H  
ATOM   1181 3HG2 THR B  68     184.957 133.576  32.098  1.00  0.00           H  
ATOM   1182  N   PHE B  69     187.584 135.663  32.164  1.00  0.00           N  
ATOM   1183  CA  PHE B  69     188.772 135.743  31.323  1.00  0.00           C  
ATOM   1184  C   PHE B  69     188.809 134.604  30.311  1.00  0.00           C  
ATOM   1185  O   PHE B  69     189.031 133.450  30.676  1.00  0.00           O  
ATOM   1186  CB  PHE B  69     190.038 135.709  32.182  1.00  0.00           C  
ATOM   1187  CG  PHE B  69     190.160 136.870  33.127  1.00  0.00           C  
ATOM   1188  CD1 PHE B  69     189.780 136.745  34.455  1.00  0.00           C  
ATOM   1189  CD2 PHE B  69     190.654 138.090  32.690  1.00  0.00           C  
ATOM   1190  CE1 PHE B  69     189.892 137.813  35.325  1.00  0.00           C  
ATOM   1191  CE2 PHE B  69     190.769 139.158  33.558  1.00  0.00           C  
ATOM   1192  CZ  PHE B  69     190.386 139.019  34.877  1.00  0.00           C  
ATOM   1193  H   PHE B  69     187.566 135.004  32.929  1.00  0.00           H  
ATOM   1194  HA  PHE B  69     188.746 136.684  30.775  1.00  0.00           H  
ATOM   1195 1HB  PHE B  69     190.055 134.791  32.767  1.00  0.00           H  
ATOM   1196 2HB  PHE B  69     190.915 135.702  31.536  1.00  0.00           H  
ATOM   1197  HD1 PHE B  69     189.390 135.791  34.809  1.00  0.00           H  
ATOM   1198  HD2 PHE B  69     190.956 138.200  31.648  1.00  0.00           H  
ATOM   1199  HE1 PHE B  69     189.589 137.701  36.366  1.00  0.00           H  
ATOM   1200  HE2 PHE B  69     191.159 140.111  33.202  1.00  0.00           H  
ATOM   1201  HZ  PHE B  69     190.474 139.861  35.562  1.00  0.00           H  
ATOM   1202  N   ASP B  70     188.584 134.933  29.044  1.00  0.00           N  
ATOM   1203  CA  ASP B  70     188.613 133.937  27.980  1.00  0.00           C  
ATOM   1204  C   ASP B  70     190.014 133.790  27.400  1.00  0.00           C  
ATOM   1205  O   ASP B  70     190.418 134.557  26.526  1.00  0.00           O  
ATOM   1206  CB  ASP B  70     187.631 134.311  26.867  1.00  0.00           C  
ATOM   1207  CG  ASP B  70     187.548 133.258  25.771  1.00  0.00           C  
ATOM   1208  OD1 ASP B  70     188.357 132.360  25.774  1.00  0.00           O  
ATOM   1209  OD2 ASP B  70     186.676 133.361  24.941  1.00  0.00           O  
ATOM   1210  H   ASP B  70     188.397 135.897  28.809  1.00  0.00           H  
ATOM   1211  HA  ASP B  70     188.317 132.974  28.398  1.00  0.00           H  
ATOM   1212 1HB  ASP B  70     186.637 134.453  27.291  1.00  0.00           H  
ATOM   1213 2HB  ASP B  70     187.933 135.258  26.419  1.00  0.00           H  
ATOM   1214  N   ILE B  71     190.758 132.810  27.901  1.00  0.00           N  
ATOM   1215  CA  ILE B  71     192.140 132.608  27.485  1.00  0.00           C  
ATOM   1216  C   ILE B  71     192.249 131.484  26.462  1.00  0.00           C  
ATOM   1217  O   ILE B  71     192.087 130.311  26.797  1.00  0.00           O  
ATOM   1218  CB  ILE B  71     193.038 132.290  28.695  1.00  0.00           C  
ATOM   1219  CG1 ILE B  71     192.938 133.403  29.741  1.00  0.00           C  
ATOM   1220  CG2 ILE B  71     194.480 132.098  28.252  1.00  0.00           C  
ATOM   1221  CD1 ILE B  71     193.549 133.043  31.076  1.00  0.00           C  
ATOM   1222  H   ILE B  71     190.366 132.199  28.604  1.00  0.00           H  
ATOM   1223  HA  ILE B  71     192.500 133.526  27.021  1.00  0.00           H  
ATOM   1224  HB  ILE B  71     192.691 131.375  29.175  1.00  0.00           H  
ATOM   1225 1HG1 ILE B  71     193.435 134.298  29.368  1.00  0.00           H  
ATOM   1226 2HG1 ILE B  71     191.890 133.656  29.904  1.00  0.00           H  
ATOM   1227 1HG2 ILE B  71     195.100 131.875  29.119  1.00  0.00           H  
ATOM   1228 2HG2 ILE B  71     194.536 131.273  27.543  1.00  0.00           H  
ATOM   1229 3HG2 ILE B  71     194.838 133.011  27.775  1.00  0.00           H  
ATOM   1230 1HD1 ILE B  71     193.440 133.882  31.764  1.00  0.00           H  
ATOM   1231 2HD1 ILE B  71     193.042 132.169  31.485  1.00  0.00           H  
ATOM   1232 3HD1 ILE B  71     194.607 132.820  30.943  1.00  0.00           H  
ATOM   1233  N   THR B  72     192.526 131.840  25.213  1.00  0.00           N  
ATOM   1234  CA  THR B  72     192.655 130.841  24.159  1.00  0.00           C  
ATOM   1235  C   THR B  72     194.119 130.573  23.832  1.00  0.00           C  
ATOM   1236  O   THR B  72     194.993 131.371  24.170  1.00  0.00           O  
ATOM   1237  CB  THR B  72     191.912 131.281  22.884  1.00  0.00           C  
ATOM   1238  OG1 THR B  72     192.510 132.478  22.368  1.00  0.00           O  
ATOM   1239  CG2 THR B  72     190.444 131.541  23.185  1.00  0.00           C  
ATOM   1240  H   THR B  72     192.651 132.817  24.988  1.00  0.00           H  
ATOM   1241  HA  THR B  72     192.213 129.909  24.510  1.00  0.00           H  
ATOM   1242  HB  THR B  72     191.990 130.498  22.130  1.00  0.00           H  
ATOM   1243  HG1 THR B  72     191.982 133.236  22.629  1.00  0.00           H  
ATOM   1244 1HG2 THR B  72     189.935 131.850  22.272  1.00  0.00           H  
ATOM   1245 2HG2 THR B  72     189.984 130.629  23.567  1.00  0.00           H  
ATOM   1246 3HG2 THR B  72     190.360 132.329  23.932  1.00  0.00           H  
ATOM   1247  N   ASN B  73     194.374 129.449  23.166  1.00  0.00           N  
ATOM   1248  CA  ASN B  73     195.725 129.063  22.778  1.00  0.00           C  
ATOM   1249  C   ASN B  73     196.658 129.040  23.982  1.00  0.00           C  
ATOM   1250  O   ASN B  73     197.655 129.761  24.018  1.00  0.00           O  
ATOM   1251  CB  ASN B  73     196.260 129.994  21.706  1.00  0.00           C  
ATOM   1252  CG  ASN B  73     195.473 129.915  20.427  1.00  0.00           C  
ATOM   1253  OD1 ASN B  73     195.105 128.824  19.977  1.00  0.00           O  
ATOM   1254  ND2 ASN B  73     195.208 131.050  19.833  1.00  0.00           N  
ATOM   1255  H   ASN B  73     193.604 128.844  22.919  1.00  0.00           H  
ATOM   1256  HA  ASN B  73     195.694 128.050  22.375  1.00  0.00           H  
ATOM   1257 1HB  ASN B  73     196.236 131.022  22.071  1.00  0.00           H  
ATOM   1258 2HB  ASN B  73     197.300 129.747  21.494  1.00  0.00           H  
ATOM   1259 1HD2 ASN B  73     194.687 131.059  18.979  1.00  0.00           H  
ATOM   1260 2HD2 ASN B  73     195.525 131.910  20.233  1.00  0.00           H  
ATOM   1261  N   ILE B  74     196.332 128.206  24.965  1.00  0.00           N  
ATOM   1262  CA  ILE B  74     197.127 128.132  26.185  1.00  0.00           C  
ATOM   1263  C   ILE B  74     197.385 126.686  26.587  1.00  0.00           C  
ATOM   1264  O   ILE B  74     196.494 125.840  26.517  1.00  0.00           O  
ATOM   1265  CB  ILE B  74     196.428 128.870  27.342  1.00  0.00           C  
ATOM   1266  CG1 ILE B  74     197.322 128.884  28.584  1.00  0.00           C  
ATOM   1267  CG2 ILE B  74     195.088 128.222  27.653  1.00  0.00           C  
ATOM   1268  CD1 ILE B  74     196.861 129.842  29.658  1.00  0.00           C  
ATOM   1269  H   ILE B  74     195.510 127.628  24.865  1.00  0.00           H  
ATOM   1270  HA  ILE B  74     198.089 128.613  26.002  1.00  0.00           H  
ATOM   1271  HB  ILE B  74     196.262 129.910  27.062  1.00  0.00           H  
ATOM   1272 1HG1 ILE B  74     197.363 127.883  29.014  1.00  0.00           H  
ATOM   1273 2HG1 ILE B  74     198.339 129.157  28.298  1.00  0.00           H  
ATOM   1274 1HG2 ILE B  74     194.608 128.755  28.473  1.00  0.00           H  
ATOM   1275 2HG2 ILE B  74     194.450 128.263  26.771  1.00  0.00           H  
ATOM   1276 3HG2 ILE B  74     195.245 127.182  27.940  1.00  0.00           H  
ATOM   1277 1HD1 ILE B  74     197.545 129.796  30.506  1.00  0.00           H  
ATOM   1278 2HD1 ILE B  74     196.847 130.857  29.258  1.00  0.00           H  
ATOM   1279 3HD1 ILE B  74     195.860 129.567  29.985  1.00  0.00           H  
ATOM   1280  N   SER B  75     198.616 126.412  27.020  1.00  0.00           N  
ATOM   1281  CA  SER B  75     199.011 125.083  27.472  1.00  0.00           C  
ATOM   1282  C   SER B  75     198.734 124.902  28.959  1.00  0.00           C  
ATOM   1283  O   SER B  75     198.484 125.876  29.669  1.00  0.00           O  
ATOM   1284  CB  SER B  75     200.483 124.853  27.191  1.00  0.00           C  
ATOM   1285  OG  SER B  75     201.282 125.703  27.967  1.00  0.00           O  
ATOM   1286  H   SER B  75     199.302 127.154  27.039  1.00  0.00           H  
ATOM   1287  HA  SER B  75     198.428 124.343  26.922  1.00  0.00           H  
ATOM   1288 1HB  SER B  75     200.736 123.815  27.406  1.00  0.00           H  
ATOM   1289 2HB  SER B  75     200.683 125.026  26.134  1.00  0.00           H  
ATOM   1290  HG  SER B  75     201.216 126.571  27.562  1.00  0.00           H  
ATOM   1291  N   GLU B  76     198.791 123.658  29.429  1.00  0.00           N  
ATOM   1292  CA  GLU B  76     198.529 123.359  30.832  1.00  0.00           C  
ATOM   1293  C   GLU B  76     199.538 124.051  31.740  1.00  0.00           C  
ATOM   1294  O   GLU B  76     199.170 124.587  32.785  1.00  0.00           O  
ATOM   1295  CB  GLU B  76     198.564 121.848  31.072  1.00  0.00           C  
ATOM   1296  CG  GLU B  76     198.366 121.437  32.524  1.00  0.00           C  
ATOM   1297  CD  GLU B  76     197.044 121.882  33.083  1.00  0.00           C  
ATOM   1298  OE1 GLU B  76     196.134 122.084  32.315  1.00  0.00           O  
ATOM   1299  OE2 GLU B  76     196.944 122.021  34.279  1.00  0.00           O  
ATOM   1300  H   GLU B  76     199.014 122.902  28.798  1.00  0.00           H  
ATOM   1301  HA  GLU B  76     197.535 123.730  31.085  1.00  0.00           H  
ATOM   1302 1HB  GLU B  76     197.786 121.367  30.479  1.00  0.00           H  
ATOM   1303 2HB  GLU B  76     199.523 121.449  30.739  1.00  0.00           H  
ATOM   1304 1HG  GLU B  76     198.431 120.352  32.595  1.00  0.00           H  
ATOM   1305 2HG  GLU B  76     199.170 121.862  33.123  1.00  0.00           H  
ATOM   1306  N   GLU B  77     200.804 124.043  31.339  1.00  0.00           N  
ATOM   1307  CA  GLU B  77     201.836 124.738  32.099  1.00  0.00           C  
ATOM   1308  C   GLU B  77     201.487 126.208  32.285  1.00  0.00           C  
ATOM   1309  O   GLU B  77     201.541 126.740  33.394  1.00  0.00           O  
ATOM   1310  CB  GLU B  77     203.191 124.610  31.398  1.00  0.00           C  
ATOM   1311  CG  GLU B  77     204.335 125.319  32.110  1.00  0.00           C  
ATOM   1312  CD  GLU B  77     205.649 125.174  31.392  1.00  0.00           C  
ATOM   1313  OE1 GLU B  77     205.723 124.386  30.481  1.00  0.00           O  
ATOM   1314  OE2 GLU B  77     206.579 125.854  31.757  1.00  0.00           O  
ATOM   1315  H   GLU B  77     201.055 123.563  30.486  1.00  0.00           H  
ATOM   1316  HA  GLU B  77     201.908 124.278  33.085  1.00  0.00           H  
ATOM   1317 1HB  GLU B  77     203.456 123.557  31.306  1.00  0.00           H  
ATOM   1318 2HB  GLU B  77     203.120 125.019  30.391  1.00  0.00           H  
ATOM   1319 1HG  GLU B  77     204.096 126.378  32.196  1.00  0.00           H  
ATOM   1320 2HG  GLU B  77     204.430 124.913  33.116  1.00  0.00           H  
ATOM   1321  N   GLN B  78     201.118 126.855  31.186  1.00  0.00           N  
ATOM   1322  CA  GLN B  78     200.726 128.259  31.212  1.00  0.00           C  
ATOM   1323  C   GLN B  78     199.462 128.463  32.038  1.00  0.00           C  
ATOM   1324  O   GLN B  78     199.351 129.440  32.779  1.00  0.00           O  
ATOM   1325  CB  GLN B  78     200.511 128.782  29.790  1.00  0.00           C  
ATOM   1326  CG  GLN B  78     201.790 128.948  28.987  1.00  0.00           C  
ATOM   1327  CD  GLN B  78     201.523 129.133  27.505  1.00  0.00           C  
ATOM   1328  OE1 GLN B  78     200.908 128.280  26.860  1.00  0.00           O  
ATOM   1329  NE2 GLN B  78     201.986 130.250  26.956  1.00  0.00           N  
ATOM   1330  H   GLN B  78     201.105 126.356  30.308  1.00  0.00           H  
ATOM   1331  HA  GLN B  78     201.528 128.833  31.677  1.00  0.00           H  
ATOM   1332 1HB  GLN B  78     199.858 128.099  29.245  1.00  0.00           H  
ATOM   1333 2HB  GLN B  78     200.011 129.750  29.830  1.00  0.00           H  
ATOM   1334 1HG  GLN B  78     202.323 129.827  29.350  1.00  0.00           H  
ATOM   1335 2HG  GLN B  78     202.405 128.058  29.116  1.00  0.00           H  
ATOM   1336 1HE2 GLN B  78     201.841 130.427  25.982  1.00  0.00           H  
ATOM   1337 2HE2 GLN B  78     202.481 130.915  27.516  1.00  0.00           H  
ATOM   1338  N   ARG B  79     198.513 127.535  31.914  1.00  0.00           N  
ATOM   1339  CA  ARG B  79     197.273 127.612  32.678  1.00  0.00           C  
ATOM   1340  C   ARG B  79     197.548 127.595  34.177  1.00  0.00           C  
ATOM   1341  O   ARG B  79     196.926 128.342  34.931  1.00  0.00           O  
ATOM   1342  CB  ARG B  79     196.352 126.454  32.322  1.00  0.00           C  
ATOM   1343  CG  ARG B  79     195.657 126.582  30.975  1.00  0.00           C  
ATOM   1344  CD  ARG B  79     194.518 125.637  30.854  1.00  0.00           C  
ATOM   1345  NE  ARG B  79     194.968 124.262  30.701  1.00  0.00           N  
ATOM   1346  CZ  ARG B  79     195.177 123.653  29.517  1.00  0.00           C  
ATOM   1347  NH1 ARG B  79     194.973 124.308  28.396  1.00  0.00           N  
ATOM   1348  NH2 ARG B  79     195.587 122.397  29.484  1.00  0.00           N  
ATOM   1349  H   ARG B  79     198.653 126.762  31.280  1.00  0.00           H  
ATOM   1350  HA  ARG B  79     196.776 128.552  32.438  1.00  0.00           H  
ATOM   1351 1HB  ARG B  79     196.922 125.526  32.312  1.00  0.00           H  
ATOM   1352 2HB  ARG B  79     195.579 126.356  33.084  1.00  0.00           H  
ATOM   1353 1HG  ARG B  79     195.275 127.596  30.858  1.00  0.00           H  
ATOM   1354 2HG  ARG B  79     196.368 126.367  30.177  1.00  0.00           H  
ATOM   1355 1HD  ARG B  79     193.899 125.695  31.749  1.00  0.00           H  
ATOM   1356 2HD  ARG B  79     193.919 125.898  29.982  1.00  0.00           H  
ATOM   1357  HE  ARG B  79     195.135 123.726  31.542  1.00  0.00           H  
ATOM   1358 1HH1 ARG B  79     194.659 125.268  28.421  1.00  0.00           H  
ATOM   1359 2HH1 ARG B  79     195.130 123.851  27.509  1.00  0.00           H  
ATOM   1360 1HH2 ARG B  79     195.744 121.894  30.347  1.00  0.00           H  
ATOM   1361 2HH2 ARG B  79     195.743 121.941  28.598  1.00  0.00           H  
ATOM   1362  N   GLN B  80     198.477 126.741  34.599  1.00  0.00           N  
ATOM   1363  CA  GLN B  80     198.829 126.623  36.009  1.00  0.00           C  
ATOM   1364  C   GLN B  80     199.494 127.894  36.519  1.00  0.00           C  
ATOM   1365  O   GLN B  80     199.227 128.334  37.637  1.00  0.00           O  
ATOM   1366  CB  GLN B  80     199.754 125.423  36.231  1.00  0.00           C  
ATOM   1367  CG  GLN B  80     199.078 124.074  36.055  1.00  0.00           C  
ATOM   1368  CD  GLN B  80     200.045 122.917  36.219  1.00  0.00           C  
ATOM   1369  OE1 GLN B  80     201.170 123.092  36.694  1.00  0.00           O  
ATOM   1370  NE2 GLN B  80     199.611 121.725  35.827  1.00  0.00           N  
ATOM   1371  H   GLN B  80     198.948 126.154  33.925  1.00  0.00           H  
ATOM   1372  HA  GLN B  80     197.914 126.472  36.582  1.00  0.00           H  
ATOM   1373 1HB  GLN B  80     200.591 125.474  35.534  1.00  0.00           H  
ATOM   1374 2HB  GLN B  80     200.166 125.464  37.240  1.00  0.00           H  
ATOM   1375 1HG  GLN B  80     198.293 123.973  36.803  1.00  0.00           H  
ATOM   1376 2HG  GLN B  80     198.650 124.023  35.054  1.00  0.00           H  
ATOM   1377 1HE2 GLN B  80     200.204 120.923  35.910  1.00  0.00           H  
ATOM   1378 2HE2 GLN B  80     198.691 121.627  35.447  1.00  0.00           H  
ATOM   1379  N   ARG B  81     200.358 128.485  35.697  1.00  0.00           N  
ATOM   1380  CA  ARG B  81     201.034 129.722  36.067  1.00  0.00           C  
ATOM   1381  C   ARG B  81     200.033 130.833  36.357  1.00  0.00           C  
ATOM   1382  O   ARG B  81     200.133 131.527  37.369  1.00  0.00           O  
ATOM   1383  CB  ARG B  81     201.976 130.170  34.959  1.00  0.00           C  
ATOM   1384  CG  ARG B  81     203.203 129.292  34.770  1.00  0.00           C  
ATOM   1385  CD  ARG B  81     204.039 129.754  33.632  1.00  0.00           C  
ATOM   1386  NE  ARG B  81     205.116 128.823  33.337  1.00  0.00           N  
ATOM   1387  CZ  ARG B  81     206.305 128.803  33.970  1.00  0.00           C  
ATOM   1388  NH1 ARG B  81     206.554 129.668  34.929  1.00  0.00           N  
ATOM   1389  NH2 ARG B  81     207.222 127.915  33.627  1.00  0.00           N  
ATOM   1390  H   ARG B  81     200.547 128.070  34.796  1.00  0.00           H  
ATOM   1391  HA  ARG B  81     201.620 129.540  36.969  1.00  0.00           H  
ATOM   1392 1HB  ARG B  81     201.439 130.193  34.013  1.00  0.00           H  
ATOM   1393 2HB  ARG B  81     202.324 131.182  35.164  1.00  0.00           H  
ATOM   1394 1HG  ARG B  81     203.812 129.316  35.674  1.00  0.00           H  
ATOM   1395 2HG  ARG B  81     202.890 128.266  34.571  1.00  0.00           H  
ATOM   1396 1HD  ARG B  81     203.419 129.851  32.741  1.00  0.00           H  
ATOM   1397 2HD  ARG B  81     204.480 130.720  33.874  1.00  0.00           H  
ATOM   1398  HE  ARG B  81     204.962 128.142  32.605  1.00  0.00           H  
ATOM   1399 1HH1 ARG B  81     205.853 130.347  35.191  1.00  0.00           H  
ATOM   1400 2HH1 ARG B  81     207.445 129.653  35.403  1.00  0.00           H  
ATOM   1401 1HH2 ARG B  81     207.031 127.250  32.890  1.00  0.00           H  
ATOM   1402 2HH2 ARG B  81     208.112 127.900  34.101  1.00  0.00           H  
ATOM   1403  N   ILE B  82     199.065 130.988  35.460  1.00  0.00           N  
ATOM   1404  CA  ILE B  82     198.019 131.991  35.619  1.00  0.00           C  
ATOM   1405  C   ILE B  82     197.079 131.631  36.763  1.00  0.00           C  
ATOM   1406  O   ILE B  82     196.686 132.491  37.550  1.00  0.00           O  
ATOM   1407  CB  ILE B  82     197.209 132.150  34.319  1.00  0.00           C  
ATOM   1408  CG1 ILE B  82     198.083 132.752  33.216  1.00  0.00           C  
ATOM   1409  CG2 ILE B  82     195.980 133.014  34.561  1.00  0.00           C  
ATOM   1410  CD1 ILE B  82     197.462 132.683  31.839  1.00  0.00           C  
ATOM   1411  H   ILE B  82     199.056 130.395  34.642  1.00  0.00           H  
ATOM   1412  HA  ILE B  82     198.488 132.946  35.852  1.00  0.00           H  
ATOM   1413  HB  ILE B  82     196.889 131.170  33.968  1.00  0.00           H  
ATOM   1414 1HG1 ILE B  82     198.289 133.797  33.445  1.00  0.00           H  
ATOM   1415 2HG1 ILE B  82     199.039 132.231  33.184  1.00  0.00           H  
ATOM   1416 1HG2 ILE B  82     195.420 133.116  33.632  1.00  0.00           H  
ATOM   1417 2HG2 ILE B  82     195.349 132.546  35.315  1.00  0.00           H  
ATOM   1418 3HG2 ILE B  82     196.291 133.999  34.908  1.00  0.00           H  
ATOM   1419 1HD1 ILE B  82     198.140 133.129  31.111  1.00  0.00           H  
ATOM   1420 2HD1 ILE B  82     197.279 131.641  31.574  1.00  0.00           H  
ATOM   1421 3HD1 ILE B  82     196.519 133.229  31.838  1.00  0.00           H  
ATOM   1422  N   GLU B  83     196.731 130.351  36.847  1.00  0.00           N  
ATOM   1423  CA  GLU B  83     195.845 129.847  37.889  1.00  0.00           C  
ATOM   1424  C   GLU B  83     196.344 130.238  39.274  1.00  0.00           C  
ATOM   1425  O   GLU B  83     195.603 130.820  40.066  1.00  0.00           O  
ATOM   1426  CB  GLU B  83     195.719 128.325  37.793  1.00  0.00           C  
ATOM   1427  CG  GLU B  83     194.851 127.696  38.874  1.00  0.00           C  
ATOM   1428  CD  GLU B  83     194.801 126.197  38.785  1.00  0.00           C  
ATOM   1429  OE1 GLU B  83     195.420 125.652  37.903  1.00  0.00           O  
ATOM   1430  OE2 GLU B  83     194.142 125.595  39.600  1.00  0.00           O  
ATOM   1431  H   GLU B  83     197.093 129.698  36.166  1.00  0.00           H  
ATOM   1432  HA  GLU B  83     194.858 130.289  37.747  1.00  0.00           H  
ATOM   1433 1HB  GLU B  83     195.295 128.056  36.825  1.00  0.00           H  
ATOM   1434 2HB  GLU B  83     196.709 127.873  37.854  1.00  0.00           H  
ATOM   1435 1HG  GLU B  83     195.244 127.978  39.850  1.00  0.00           H  
ATOM   1436 2HG  GLU B  83     193.840 128.095  38.791  1.00  0.00           H  
ATOM   1437  N   GLU B  84     197.603 129.916  39.558  1.00  0.00           N  
ATOM   1438  CA  GLU B  84     198.210 130.231  40.846  1.00  0.00           C  
ATOM   1439  C   GLU B  84     198.137 131.724  41.139  1.00  0.00           C  
ATOM   1440  O   GLU B  84     197.747 132.129  42.234  1.00  0.00           O  
ATOM   1441  CB  GLU B  84     199.667 129.765  40.877  1.00  0.00           C  
ATOM   1442  CG  GLU B  84     200.397 130.069  42.178  1.00  0.00           C  
ATOM   1443  CD  GLU B  84     201.835 129.632  42.158  1.00  0.00           C  
ATOM   1444  OE1 GLU B  84     202.183 128.837  41.318  1.00  0.00           O  
ATOM   1445  OE2 GLU B  84     202.587 130.094  42.984  1.00  0.00           O  
ATOM   1446  H   GLU B  84     198.156 129.435  38.863  1.00  0.00           H  
ATOM   1447  HA  GLU B  84     197.658 129.705  41.626  1.00  0.00           H  
ATOM   1448 1HB  GLU B  84     199.709 128.688  40.714  1.00  0.00           H  
ATOM   1449 2HB  GLU B  84     200.218 130.241  40.066  1.00  0.00           H  
ATOM   1450 1HG  GLU B  84     200.358 131.143  42.362  1.00  0.00           H  
ATOM   1451 2HG  GLU B  84     199.881 129.569  42.997  1.00  0.00           H  
ATOM   1452  N   TYR B  85     198.522 132.535  40.159  1.00  0.00           N  
ATOM   1453  CA  TYR B  85     198.543 133.984  40.319  1.00  0.00           C  
ATOM   1454  C   TYR B  85     197.171 134.515  40.714  1.00  0.00           C  
ATOM   1455  O   TYR B  85     197.052 135.318  41.639  1.00  0.00           O  
ATOM   1456  CB  TYR B  85     199.022 134.658  39.031  1.00  0.00           C  
ATOM   1457  CG  TYR B  85     199.111 136.165  39.127  1.00  0.00           C  
ATOM   1458  CD1 TYR B  85     200.171 136.756  39.799  1.00  0.00           C  
ATOM   1459  CD2 TYR B  85     198.133 136.956  38.543  1.00  0.00           C  
ATOM   1460  CE1 TYR B  85     200.252 138.132  39.887  1.00  0.00           C  
ATOM   1461  CE2 TYR B  85     198.214 138.332  38.631  1.00  0.00           C  
ATOM   1462  CZ  TYR B  85     199.269 138.920  39.300  1.00  0.00           C  
ATOM   1463  OH  TYR B  85     199.350 140.291  39.387  1.00  0.00           O  
ATOM   1464  H   TYR B  85     198.820 132.139  39.279  1.00  0.00           H  
ATOM   1465  HA  TYR B  85     199.237 134.234  41.122  1.00  0.00           H  
ATOM   1466 1HB  TYR B  85     200.008 134.275  38.764  1.00  0.00           H  
ATOM   1467 2HB  TYR B  85     198.343 134.409  38.216  1.00  0.00           H  
ATOM   1468  HD1 TYR B  85     200.940 136.134  40.258  1.00  0.00           H  
ATOM   1469  HD2 TYR B  85     197.300 136.492  38.016  1.00  0.00           H  
ATOM   1470  HE1 TYR B  85     201.085 138.596  40.415  1.00  0.00           H  
ATOM   1471  HE2 TYR B  85     197.445 138.954  38.173  1.00  0.00           H  
ATOM   1472  HH  TYR B  85     200.133 140.533  39.887  1.00  0.00           H  
ATOM   1473  N   VAL B  86     196.137 134.063  40.010  1.00  0.00           N  
ATOM   1474  CA  VAL B  86     194.777 134.505  40.292  1.00  0.00           C  
ATOM   1475  C   VAL B  86     194.305 134.007  41.652  1.00  0.00           C  
ATOM   1476  O   VAL B  86     193.655 134.744  42.392  1.00  0.00           O  
ATOM   1477  CB  VAL B  86     193.814 133.999  39.201  1.00  0.00           C  
ATOM   1478  CG1 VAL B  86     192.372 134.299  39.583  1.00  0.00           C  
ATOM   1479  CG2 VAL B  86     194.163 134.639  37.866  1.00  0.00           C  
ATOM   1480  H   VAL B  86     196.299 133.402  39.264  1.00  0.00           H  
ATOM   1481  HA  VAL B  86     194.761 135.596  40.294  1.00  0.00           H  
ATOM   1482  HB  VAL B  86     193.907 132.916  39.121  1.00  0.00           H  
ATOM   1483 1HG1 VAL B  86     191.705 133.934  38.801  1.00  0.00           H  
ATOM   1484 2HG1 VAL B  86     192.134 133.802  40.523  1.00  0.00           H  
ATOM   1485 3HG1 VAL B  86     192.242 135.375  39.697  1.00  0.00           H  
ATOM   1486 1HG2 VAL B  86     193.479 134.276  37.099  1.00  0.00           H  
ATOM   1487 2HG2 VAL B  86     194.075 135.722  37.947  1.00  0.00           H  
ATOM   1488 3HG2 VAL B  86     195.185 134.377  37.593  1.00  0.00           H  
ATOM   1489  N   ARG B  87     194.647 132.762  41.988  1.00  0.00           N  
ATOM   1490  CA  ARG B  87     194.292 132.206  43.288  1.00  0.00           C  
ATOM   1491  C   ARG B  87     194.870 133.044  44.422  1.00  0.00           C  
ATOM   1492  O   ARG B  87     194.190 133.306  45.414  1.00  0.00           O  
ATOM   1493  CB  ARG B  87     194.793 130.775  43.413  1.00  0.00           C  
ATOM   1494  CG  ARG B  87     193.987 129.745  42.637  1.00  0.00           C  
ATOM   1495  CD  ARG B  87     194.456 128.362  42.909  1.00  0.00           C  
ATOM   1496  NE  ARG B  87     193.721 127.378  42.130  1.00  0.00           N  
ATOM   1497  CZ  ARG B  87     192.509 126.892  42.460  1.00  0.00           C  
ATOM   1498  NH1 ARG B  87     191.909 127.309  43.553  1.00  0.00           N  
ATOM   1499  NH2 ARG B  87     191.922 125.997  41.684  1.00  0.00           N  
ATOM   1500  H   ARG B  87     195.172 132.197  41.336  1.00  0.00           H  
ATOM   1501  HA  ARG B  87     193.206 132.203  43.378  1.00  0.00           H  
ATOM   1502 1HB  ARG B  87     195.823 130.718  43.064  1.00  0.00           H  
ATOM   1503 2HB  ARG B  87     194.786 130.477  44.461  1.00  0.00           H  
ATOM   1504 1HG  ARG B  87     192.937 129.814  42.923  1.00  0.00           H  
ATOM   1505 2HG  ARG B  87     194.085 129.937  41.568  1.00  0.00           H  
ATOM   1506 1HD  ARG B  87     195.512 128.280  42.653  1.00  0.00           H  
ATOM   1507 2HD  ARG B  87     194.319 128.133  43.965  1.00  0.00           H  
ATOM   1508  HE  ARG B  87     194.151 127.034  41.282  1.00  0.00           H  
ATOM   1509 1HH1 ARG B  87     192.357 127.993  44.146  1.00  0.00           H  
ATOM   1510 2HH1 ARG B  87     191.000 126.945  43.800  1.00  0.00           H  
ATOM   1511 1HH2 ARG B  87     192.384 125.677  40.843  1.00  0.00           H  
ATOM   1512 2HH2 ARG B  87     191.014 125.634  41.931  1.00  0.00           H  
ATOM   1513  N   ARG B  88     196.125 133.462  44.272  1.00  0.00           N  
ATOM   1514  CA  ARG B  88     196.782 134.273  45.289  1.00  0.00           C  
ATOM   1515  C   ARG B  88     196.042 135.587  45.509  1.00  0.00           C  
ATOM   1516  O   ARG B  88     195.837 136.007  46.647  1.00  0.00           O  
ATOM   1517  CB  ARG B  88     198.221 134.566  44.893  1.00  0.00           C  
ATOM   1518  CG  ARG B  88     199.163 133.376  44.980  1.00  0.00           C  
ATOM   1519  CD  ARG B  88     200.542 133.735  44.560  1.00  0.00           C  
ATOM   1520  NE  ARG B  88     201.433 132.586  44.587  1.00  0.00           N  
ATOM   1521  CZ  ARG B  88     202.083 132.148  45.682  1.00  0.00           C  
ATOM   1522  NH1 ARG B  88     201.932 132.771  46.830  1.00  0.00           N  
ATOM   1523  NH2 ARG B  88     202.874 131.091  45.604  1.00  0.00           N  
ATOM   1524  H   ARG B  88     196.635 133.208  43.438  1.00  0.00           H  
ATOM   1525  HA  ARG B  88     196.786 133.717  46.227  1.00  0.00           H  
ATOM   1526 1HB  ARG B  88     198.249 134.934  43.868  1.00  0.00           H  
ATOM   1527 2HB  ARG B  88     198.622 135.352  45.533  1.00  0.00           H  
ATOM   1528 1HG  ARG B  88     199.201 133.016  46.008  1.00  0.00           H  
ATOM   1529 2HG  ARG B  88     198.803 132.578  44.329  1.00  0.00           H  
ATOM   1530 1HD  ARG B  88     200.522 134.127  43.543  1.00  0.00           H  
ATOM   1531 2HD  ARG B  88     200.942 134.492  45.233  1.00  0.00           H  
ATOM   1532  HE  ARG B  88     201.576 132.081  43.722  1.00  0.00           H  
ATOM   1533 1HH1 ARG B  88     201.327 133.578  46.890  1.00  0.00           H  
ATOM   1534 2HH1 ARG B  88     202.419 132.442  47.651  1.00  0.00           H  
ATOM   1535 1HH2 ARG B  88     202.991 130.612  44.721  1.00  0.00           H  
ATOM   1536 2HH2 ARG B  88     203.361 130.763  46.424  1.00  0.00           H  
ATOM   1537  N   ILE B  89     195.631 136.224  44.415  1.00  0.00           N  
ATOM   1538  CA  ILE B  89     194.851 137.452  44.503  1.00  0.00           C  
ATOM   1539  C   ILE B  89     193.515 137.208  45.192  1.00  0.00           C  
ATOM   1540  O   ILE B  89     193.108 137.974  46.065  1.00  0.00           O  
ATOM   1541  CB  ILE B  89     194.607 138.049  43.105  1.00  0.00           C  
ATOM   1542  CG1 ILE B  89     195.918 138.575  42.512  1.00  0.00           C  
ATOM   1543  CG2 ILE B  89     193.568 139.157  43.173  1.00  0.00           C  
ATOM   1544  CD1 ILE B  89     195.821 138.947  41.051  1.00  0.00           C  
ATOM   1545  H   ILE B  89     195.855 135.844  43.506  1.00  0.00           H  
ATOM   1546  HA  ILE B  89     195.413 138.178  45.090  1.00  0.00           H  
ATOM   1547  HB  ILE B  89     194.249 137.269  42.434  1.00  0.00           H  
ATOM   1548 1HG1 ILE B  89     196.241 139.454  43.068  1.00  0.00           H  
ATOM   1549 2HG1 ILE B  89     196.695 137.818  42.619  1.00  0.00           H  
ATOM   1550 1HG2 ILE B  89     193.408 139.568  42.176  1.00  0.00           H  
ATOM   1551 2HG2 ILE B  89     192.631 138.754  43.553  1.00  0.00           H  
ATOM   1552 3HG2 ILE B  89     193.920 139.946  43.838  1.00  0.00           H  
ATOM   1553 1HD1 ILE B  89     196.788 139.311  40.703  1.00  0.00           H  
ATOM   1554 2HD1 ILE B  89     195.532 138.071  40.470  1.00  0.00           H  
ATOM   1555 3HD1 ILE B  89     195.074 139.729  40.923  1.00  0.00           H  
ATOM   1556  N   SER B  90     192.841 136.136  44.791  1.00  0.00           N  
ATOM   1557  CA  SER B  90     191.540 135.782  45.348  1.00  0.00           C  
ATOM   1558  C   SER B  90     191.629 135.553  46.851  1.00  0.00           C  
ATOM   1559  O   SER B  90     190.749 135.975  47.601  1.00  0.00           O  
ATOM   1560  CB  SER B  90     191.002 134.538  44.668  1.00  0.00           C  
ATOM   1561  OG  SER B  90     189.728 134.212  45.152  1.00  0.00           O  
ATOM   1562  H   SER B  90     193.236 135.547  44.072  1.00  0.00           H  
ATOM   1563  HA  SER B  90     190.850 136.607  45.167  1.00  0.00           H  
ATOM   1564 1HB  SER B  90     190.955 134.703  43.592  1.00  0.00           H  
ATOM   1565 2HB  SER B  90     191.684 133.706  44.841  1.00  0.00           H  
ATOM   1566  HG  SER B  90     189.852 133.464  45.741  1.00  0.00           H  
ATOM   1567  N   LYS B  91     192.687 134.879  47.288  1.00  0.00           N  
ATOM   1568  CA  LYS B  91     192.884 134.606  48.707  1.00  0.00           C  
ATOM   1569  C   LYS B  91     193.083 135.895  49.493  1.00  0.00           C  
ATOM   1570  O   LYS B  91     192.560 136.044  50.598  1.00  0.00           O  
ATOM   1571  CB  LYS B  91     194.080 133.675  48.913  1.00  0.00           C  
ATOM   1572  CG  LYS B  91     193.841 132.237  48.473  1.00  0.00           C  
ATOM   1573  CD  LYS B  91     195.085 131.384  48.670  1.00  0.00           C  
ATOM   1574  CE  LYS B  91     194.849 129.948  48.226  1.00  0.00           C  
ATOM   1575  NZ  LYS B  91     196.059 129.102  48.413  1.00  0.00           N  
ATOM   1576  H   LYS B  91     193.372 134.546  46.624  1.00  0.00           H  
ATOM   1577  HA  LYS B  91     191.990 134.115  49.092  1.00  0.00           H  
ATOM   1578 1HB  LYS B  91     194.938 134.056  48.358  1.00  0.00           H  
ATOM   1579 2HB  LYS B  91     194.353 133.661  49.968  1.00  0.00           H  
ATOM   1580 1HG  LYS B  91     193.022 131.810  49.053  1.00  0.00           H  
ATOM   1581 2HG  LYS B  91     193.563 132.220  47.419  1.00  0.00           H  
ATOM   1582 1HD  LYS B  91     195.910 131.804  48.093  1.00  0.00           H  
ATOM   1583 2HD  LYS B  91     195.364 131.387  49.724  1.00  0.00           H  
ATOM   1584 1HE  LYS B  91     194.029 129.520  48.800  1.00  0.00           H  
ATOM   1585 2HE  LYS B  91     194.572 129.934  47.172  1.00  0.00           H  
ATOM   1586 1HZ  LYS B  91     195.862 128.160  48.107  1.00  0.00           H  
ATOM   1587 2HZ  LYS B  91     196.823 129.480  47.870  1.00  0.00           H  
ATOM   1588 3HZ  LYS B  91     196.315 129.091  49.390  1.00  0.00           H  
ATOM   1589  N   LYS B  92     193.843 136.825  48.923  1.00  0.00           N  
ATOM   1590  CA  LYS B  92     194.123 138.094  49.584  1.00  0.00           C  
ATOM   1591  C   LYS B  92     192.882 138.975  49.633  1.00  0.00           C  
ATOM   1592  O   LYS B  92     192.637 139.657  50.629  1.00  0.00           O  
ATOM   1593  CB  LYS B  92     195.261 138.828  48.873  1.00  0.00           C  
ATOM   1594  CG  LYS B  92     196.631 138.187  49.050  1.00  0.00           C  
ATOM   1595  CD  LYS B  92     197.704 138.958  48.294  1.00  0.00           C  
ATOM   1596  CE  LYS B  92     199.073 138.319  48.471  1.00  0.00           C  
ATOM   1597  NZ  LYS B  92     200.131 139.056  47.728  1.00  0.00           N  
ATOM   1598  H   LYS B  92     194.248 136.644  48.015  1.00  0.00           H  
ATOM   1599  HA  LYS B  92     194.428 137.889  50.610  1.00  0.00           H  
ATOM   1600 1HB  LYS B  92     195.051 138.878  47.804  1.00  0.00           H  
ATOM   1601 2HB  LYS B  92     195.321 139.852  49.243  1.00  0.00           H  
ATOM   1602 1HG  LYS B  92     196.889 138.166  50.109  1.00  0.00           H  
ATOM   1603 2HG  LYS B  92     196.604 137.163  48.681  1.00  0.00           H  
ATOM   1604 1HD  LYS B  92     197.456 138.979  47.232  1.00  0.00           H  
ATOM   1605 2HD  LYS B  92     197.742 139.983  48.661  1.00  0.00           H  
ATOM   1606 1HE  LYS B  92     199.333 138.303  49.529  1.00  0.00           H  
ATOM   1607 2HE  LYS B  92     199.045 137.291  48.112  1.00  0.00           H  
ATOM   1608 1HZ  LYS B  92     201.022 138.602  47.871  1.00  0.00           H  
ATOM   1609 2HZ  LYS B  92     199.910 139.061  46.742  1.00  0.00           H  
ATOM   1610 3HZ  LYS B  92     200.181 140.007  48.067  1.00  0.00           H  
ATOM   1611  N   GLU B  93     192.102 138.965  48.556  1.00  0.00           N  
ATOM   1612  CA  GLU B  93     190.908 139.796  48.468  1.00  0.00           C  
ATOM   1613  C   GLU B  93     189.714 139.116  49.125  1.00  0.00           C  
ATOM   1614  O   GLU B  93     188.780 139.784  49.570  1.00  0.00           O  
ATOM   1615  CB  GLU B  93     190.585 140.113  47.006  1.00  0.00           C  
ATOM   1616  CG  GLU B  93     191.618 140.987  46.309  1.00  0.00           C  
ATOM   1617  CD  GLU B  93     191.738 142.354  46.923  1.00  0.00           C  
ATOM   1618  OE1 GLU B  93     190.784 142.806  47.512  1.00  0.00           O  
ATOM   1619  OE2 GLU B  93     192.784 142.948  46.804  1.00  0.00           O  
ATOM   1620  H   GLU B  93     192.352 138.381  47.771  1.00  0.00           H  
ATOM   1621  HA  GLU B  93     191.097 140.732  48.994  1.00  0.00           H  
ATOM   1622 1HB  GLU B  93     190.499 139.184  46.442  1.00  0.00           H  
ATOM   1623 2HB  GLU B  93     189.623 140.622  46.947  1.00  0.00           H  
ATOM   1624 1HG  GLU B  93     192.589 140.494  46.358  1.00  0.00           H  
ATOM   1625 2HG  GLU B  93     191.345 141.088  45.260  1.00  0.00           H  
ATOM   1626  N   GLY B  94     189.744 137.789  49.184  1.00  0.00           N  
ATOM   1627  CA  GLY B  94     188.655 137.022  49.777  1.00  0.00           C  
ATOM   1628  C   GLY B  94     187.518 136.820  48.784  1.00  0.00           C  
ATOM   1629  O   GLY B  94     186.345 136.936  49.140  1.00  0.00           O  
ATOM   1630  H   GLY B  94     190.540 137.294  48.807  1.00  0.00           H  
ATOM   1631 1HA  GLY B  94     189.030 136.053  50.108  1.00  0.00           H  
ATOM   1632 2HA  GLY B  94     188.283 137.540  50.660  1.00  0.00           H  
ATOM   1633  N   THR B  95     187.872 136.527  47.535  1.00  0.00           N  
ATOM   1634  CA  THR B  95     186.883 136.338  46.481  1.00  0.00           C  
ATOM   1635  C   THR B  95     186.792 134.875  46.067  1.00  0.00           C  
ATOM   1636  O   THR B  95     187.600 134.046  46.484  1.00  0.00           O  
ATOM   1637  CB  THR B  95     187.212 137.204  45.250  1.00  0.00           C  
ATOM   1638  OG1 THR B  95     188.451 136.770  44.675  1.00  0.00           O  
ATOM   1639  CG2 THR B  95     187.325 138.669  45.644  1.00  0.00           C  
ATOM   1640  H   THR B  95     188.853 136.437  47.312  1.00  0.00           H  
ATOM   1641  HA  THR B  95     185.908 136.641  46.863  1.00  0.00           H  
ATOM   1642  HB  THR B  95     186.423 137.094  44.507  1.00  0.00           H  
ATOM   1643  HG1 THR B  95     188.641 135.875  44.964  1.00  0.00           H  
ATOM   1644 1HG2 THR B  95     187.557 139.266  44.762  1.00  0.00           H  
ATOM   1645 2HG2 THR B  95     186.381 139.005  46.072  1.00  0.00           H  
ATOM   1646 3HG2 THR B  95     188.119 138.787  46.381  1.00  0.00           H  
ATOM   1647  N   GLU B  96     185.804 134.569  45.231  1.00  0.00           N  
ATOM   1648  CA  GLU B  96     185.625 133.225  44.695  1.00  0.00           C  
ATOM   1649  C   GLU B  96     185.958 133.176  43.209  1.00  0.00           C  
ATOM   1650  O   GLU B  96     185.488 134.007  42.433  1.00  0.00           O  
ATOM   1651  CB  GLU B  96     184.189 132.747  44.922  1.00  0.00           C  
ATOM   1652  CG  GLU B  96     183.906 131.341  44.412  1.00  0.00           C  
ATOM   1653  CD  GLU B  96     182.474 130.927  44.603  1.00  0.00           C  
ATOM   1654  OE1 GLU B  96     181.707 131.719  45.095  1.00  0.00           O  
ATOM   1655  OE2 GLU B  96     182.147 129.816  44.256  1.00  0.00           O  
ATOM   1656  H   GLU B  96     185.167 135.298  44.944  1.00  0.00           H  
ATOM   1657  HA  GLU B  96     186.304 132.551  45.218  1.00  0.00           H  
ATOM   1658 1HB  GLU B  96     183.963 132.768  45.988  1.00  0.00           H  
ATOM   1659 2HB  GLU B  96     183.497 133.428  44.427  1.00  0.00           H  
ATOM   1660 1HG  GLU B  96     184.147 131.296  43.350  1.00  0.00           H  
ATOM   1661 2HG  GLU B  96     184.556 130.639  44.933  1.00  0.00           H  
ATOM   1662  N   VAL B  97     186.778 132.206  42.816  1.00  0.00           N  
ATOM   1663  CA  VAL B  97     187.195 132.102  41.422  1.00  0.00           C  
ATOM   1664  C   VAL B  97     186.959 130.698  40.880  1.00  0.00           C  
ATOM   1665  O   VAL B  97     187.288 129.703  41.526  1.00  0.00           O  
ATOM   1666  CB  VAL B  97     188.686 132.459  41.282  1.00  0.00           C  
ATOM   1667  CG1 VAL B  97     189.123 132.362  39.828  1.00  0.00           C  
ATOM   1668  CG2 VAL B  97     188.938 133.856  41.829  1.00  0.00           C  
ATOM   1669  H   VAL B  97     187.124 131.540  43.492  1.00  0.00           H  
ATOM   1670  HA  VAL B  97     186.608 132.807  40.832  1.00  0.00           H  
ATOM   1671  HB  VAL B  97     189.278 131.736  41.844  1.00  0.00           H  
ATOM   1672 1HG1 VAL B  97     190.180 132.618  39.747  1.00  0.00           H  
ATOM   1673 2HG1 VAL B  97     188.967 131.345  39.468  1.00  0.00           H  
ATOM   1674 3HG1 VAL B  97     188.536 133.055  39.225  1.00  0.00           H  
ATOM   1675 1HG2 VAL B  97     189.994 134.102  41.727  1.00  0.00           H  
ATOM   1676 2HG2 VAL B  97     188.341 134.578  41.271  1.00  0.00           H  
ATOM   1677 3HG2 VAL B  97     188.657 133.890  42.882  1.00  0.00           H  
ATOM   1678  N   ARG B  98     186.403 130.634  39.676  1.00  0.00           N  
ATOM   1679  CA  ARG B  98     186.174 129.374  38.980  1.00  0.00           C  
ATOM   1680  C   ARG B  98     187.197 129.162  37.872  1.00  0.00           C  
ATOM   1681  O   ARG B  98     187.340 130.003  36.984  1.00  0.00           O  
ATOM   1682  CB  ARG B  98     184.773 129.336  38.388  1.00  0.00           C  
ATOM   1683  CG  ARG B  98     184.429 128.059  37.639  1.00  0.00           C  
ATOM   1684  CD  ARG B  98     183.021 128.061  37.166  1.00  0.00           C  
ATOM   1685  NE  ARG B  98     182.762 129.150  36.238  1.00  0.00           N  
ATOM   1686  CZ  ARG B  98     182.975 129.090  34.910  1.00  0.00           C  
ATOM   1687  NH1 ARG B  98     183.450 127.990  34.369  1.00  0.00           N  
ATOM   1688  NH2 ARG B  98     182.707 130.138  34.149  1.00  0.00           N  
ATOM   1689  H   ARG B  98     186.145 131.496  39.216  1.00  0.00           H  
ATOM   1690  HA  ARG B  98     186.269 128.559  39.700  1.00  0.00           H  
ATOM   1691 1HB  ARG B  98     184.039 129.460  39.182  1.00  0.00           H  
ATOM   1692 2HB  ARG B  98     184.649 130.169  37.695  1.00  0.00           H  
ATOM   1693 1HG  ARG B  98     185.082 127.959  36.771  1.00  0.00           H  
ATOM   1694 2HG  ARG B  98     184.569 127.201  38.298  1.00  0.00           H  
ATOM   1695 1HD  ARG B  98     182.807 127.122  36.657  1.00  0.00           H  
ATOM   1696 2HD  ARG B  98     182.352 128.173  38.018  1.00  0.00           H  
ATOM   1697  HE  ARG B  98     182.396 130.014  36.618  1.00  0.00           H  
ATOM   1698 1HH1 ARG B  98     183.655 127.189  34.950  1.00  0.00           H  
ATOM   1699 2HH1 ARG B  98     183.609 127.945  33.373  1.00  0.00           H  
ATOM   1700 1HH2 ARG B  98     182.342 130.984  34.565  1.00  0.00           H  
ATOM   1701 2HH2 ARG B  98     182.867 130.093  33.154  1.00  0.00           H  
ATOM   1702  N   PHE B  99     187.904 128.038  37.923  1.00  0.00           N  
ATOM   1703  CA  PHE B  99     188.908 127.724  36.914  1.00  0.00           C  
ATOM   1704  C   PHE B  99     188.455 126.573  36.025  1.00  0.00           C  
ATOM   1705  O   PHE B  99     188.468 125.415  36.441  1.00  0.00           O  
ATOM   1706  CB  PHE B  99     190.240 127.369  37.577  1.00  0.00           C  
ATOM   1707  CG  PHE B  99     190.882 128.519  38.302  1.00  0.00           C  
ATOM   1708  CD1 PHE B  99     190.725 128.668  39.671  1.00  0.00           C  
ATOM   1709  CD2 PHE B  99     191.643 129.452  37.615  1.00  0.00           C  
ATOM   1710  CE1 PHE B  99     191.314 129.725  40.339  1.00  0.00           C  
ATOM   1711  CE2 PHE B  99     192.234 130.509  38.279  1.00  0.00           C  
ATOM   1712  CZ  PHE B  99     192.069 130.645  39.643  1.00  0.00           C  
ATOM   1713  H   PHE B  99     187.740 127.385  38.676  1.00  0.00           H  
ATOM   1714  HA  PHE B  99     189.061 128.607  36.292  1.00  0.00           H  
ATOM   1715 1HB  PHE B  99     190.087 126.561  38.291  1.00  0.00           H  
ATOM   1716 2HB  PHE B  99     190.939 127.011  36.822  1.00  0.00           H  
ATOM   1717  HD1 PHE B  99     190.128 127.940  40.222  1.00  0.00           H  
ATOM   1718  HD2 PHE B  99     191.773 129.345  36.538  1.00  0.00           H  
ATOM   1719  HE1 PHE B  99     191.182 129.831  41.415  1.00  0.00           H  
ATOM   1720  HE2 PHE B  99     192.831 131.236  37.728  1.00  0.00           H  
ATOM   1721  HZ  PHE B  99     192.533 131.479  40.168  1.00  0.00           H  
ATOM   1722  N   GLU B 100     188.065 126.895  34.797  1.00  0.00           N  
ATOM   1723  CA  GLU B 100     187.661 125.877  33.834  1.00  0.00           C  
ATOM   1724  C   GLU B 100     188.766 125.607  32.822  1.00  0.00           C  
ATOM   1725  O   GLU B 100     189.134 126.479  32.036  1.00  0.00           O  
ATOM   1726  CB  GLU B 100     186.384 126.307  33.107  1.00  0.00           C  
ATOM   1727  CG  GLU B 100     185.888 125.312  32.068  1.00  0.00           C  
ATOM   1728  CD  GLU B 100     184.594 125.732  31.427  1.00  0.00           C  
ATOM   1729  OE1 GLU B 100     184.000 126.673  31.894  1.00  0.00           O  
ATOM   1730  OE2 GLU B 100     184.200 125.110  30.469  1.00  0.00           O  
ATOM   1731  H   GLU B 100     188.059 127.866  34.517  1.00  0.00           H  
ATOM   1732  HA  GLU B 100     187.461 124.951  34.374  1.00  0.00           H  
ATOM   1733 1HB  GLU B 100     185.585 126.458  33.834  1.00  0.00           H  
ATOM   1734 2HB  GLU B 100     186.554 127.259  32.605  1.00  0.00           H  
ATOM   1735 1HG  GLU B 100     186.646 125.204  31.292  1.00  0.00           H  
ATOM   1736 2HG  GLU B 100     185.754 124.341  32.543  1.00  0.00           H  
ATOM   1737  N   LYS B 101     189.301 124.392  32.850  1.00  0.00           N  
ATOM   1738  CA  LYS B 101     190.402 124.036  31.964  1.00  0.00           C  
ATOM   1739  C   LYS B 101     189.913 123.206  30.784  1.00  0.00           C  
ATOM   1740  O   LYS B 101     189.406 122.098  30.956  1.00  0.00           O  
ATOM   1741  CB  LYS B 101     191.483 123.273  32.731  1.00  0.00           C  
ATOM   1742  CG  LYS B 101     192.200 124.096  33.793  1.00  0.00           C  
ATOM   1743  CD  LYS B 101     193.296 123.288  34.472  1.00  0.00           C  
ATOM   1744  CE  LYS B 101     194.028 124.116  35.518  1.00  0.00           C  
ATOM   1745  NZ  LYS B 101     195.052 123.316  36.243  1.00  0.00           N  
ATOM   1746  H   LYS B 101     188.944 123.712  33.506  1.00  0.00           H  
ATOM   1747  HA  LYS B 101     190.849 124.954  31.580  1.00  0.00           H  
ATOM   1748 1HB  LYS B 101     191.038 122.408  33.223  1.00  0.00           H  
ATOM   1749 2HB  LYS B 101     192.233 122.903  32.032  1.00  0.00           H  
ATOM   1750 1HG  LYS B 101     192.644 124.979  33.331  1.00  0.00           H  
ATOM   1751 2HG  LYS B 101     191.483 124.423  34.545  1.00  0.00           H  
ATOM   1752 1HD  LYS B 101     192.858 122.413  34.953  1.00  0.00           H  
ATOM   1753 2HD  LYS B 101     194.014 122.949  33.724  1.00  0.00           H  
ATOM   1754 1HE  LYS B 101     194.519 124.960  35.036  1.00  0.00           H  
ATOM   1755 2HE  LYS B 101     193.311 124.505  36.241  1.00  0.00           H  
ATOM   1756 1HZ  LYS B 101     195.514 123.900  36.927  1.00  0.00           H  
ATOM   1757 2HZ  LYS B 101     194.605 122.540  36.711  1.00  0.00           H  
ATOM   1758 3HZ  LYS B 101     195.734 122.966  35.586  1.00  0.00           H  
ATOM   1759  N   ARG B 102     190.077 123.758  29.589  1.00  0.00           N  
ATOM   1760  CA  ARG B 102     189.696 123.092  28.349  1.00  0.00           C  
ATOM   1761  C   ARG B 102     190.921 122.718  27.525  1.00  0.00           C  
ATOM   1762  O   ARG B 102     192.044 123.099  27.858  1.00  0.00           O  
ATOM   1763  CB  ARG B 102     188.784 123.984  27.521  1.00  0.00           C  
ATOM   1764  CG  ARG B 102     187.462 124.339  28.183  1.00  0.00           C  
ATOM   1765  CD  ARG B 102     186.688 125.317  27.375  1.00  0.00           C  
ATOM   1766  NE  ARG B 102     185.438 125.684  28.020  1.00  0.00           N  
ATOM   1767  CZ  ARG B 102     184.601 126.642  27.577  1.00  0.00           C  
ATOM   1768  NH1 ARG B 102     184.894 127.318  26.488  1.00  0.00           N  
ATOM   1769  NH2 ARG B 102     183.485 126.902  28.236  1.00  0.00           N  
ATOM   1770  H   ARG B 102     190.489 124.678  29.528  1.00  0.00           H  
ATOM   1771  HA  ARG B 102     189.155 122.179  28.599  1.00  0.00           H  
ATOM   1772 1HB  ARG B 102     189.299 124.916  27.291  1.00  0.00           H  
ATOM   1773 2HB  ARG B 102     188.557 123.494  26.574  1.00  0.00           H  
ATOM   1774 1HG  ARG B 102     186.860 123.438  28.300  1.00  0.00           H  
ATOM   1775 2HG  ARG B 102     187.653 124.779  29.163  1.00  0.00           H  
ATOM   1776 1HD  ARG B 102     187.279 126.222  27.236  1.00  0.00           H  
ATOM   1777 2HD  ARG B 102     186.456 124.882  26.404  1.00  0.00           H  
ATOM   1778  HE  ARG B 102     185.179 125.186  28.861  1.00  0.00           H  
ATOM   1779 1HH1 ARG B 102     185.746 127.119  25.984  1.00  0.00           H  
ATOM   1780 2HH1 ARG B 102     184.266 128.036  26.155  1.00  0.00           H  
ATOM   1781 1HH2 ARG B 102     183.260 126.382  29.074  1.00  0.00           H  
ATOM   1782 2HH2 ARG B 102     182.858 127.619  27.904  1.00  0.00           H  
ATOM   1783  N   ASP B 103     190.705 121.981  26.443  1.00  0.00           N  
ATOM   1784  CA  ASP B 103     191.810 121.536  25.602  1.00  0.00           C  
ATOM   1785  C   ASP B 103     192.394 122.694  24.802  1.00  0.00           C  
ATOM   1786  O   ASP B 103     192.101 122.851  23.616  1.00  0.00           O  
ATOM   1787  CB  ASP B 103     191.349 120.431  24.650  1.00  0.00           C  
ATOM   1788  CG  ASP B 103     192.494 119.815  23.857  1.00  0.00           C  
ATOM   1789  OD1 ASP B 103     193.619 120.188  24.090  1.00  0.00           O  
ATOM   1790  OD2 ASP B 103     192.232 118.977  23.028  1.00  0.00           O  
ATOM   1791  H   ASP B 103     189.760 121.718  26.203  1.00  0.00           H  
ATOM   1792  HA  ASP B 103     192.595 121.137  26.245  1.00  0.00           H  
ATOM   1793 1HB  ASP B 103     190.855 119.643  25.219  1.00  0.00           H  
ATOM   1794 2HB  ASP B 103     190.618 120.836  23.949  1.00  0.00           H  
ATOM   1795  N   GLY B 104     193.224 123.499  25.459  1.00  0.00           N  
ATOM   1796  CA  GLY B 104     193.888 124.625  24.813  1.00  0.00           C  
ATOM   1797  C   GLY B 104     193.206 125.941  25.162  1.00  0.00           C  
ATOM   1798  O   GLY B 104     193.436 126.957  24.507  1.00  0.00           O  
ATOM   1799  H   GLY B 104     193.407 123.315  26.435  1.00  0.00           H  
ATOM   1800 1HA  GLY B 104     194.933 124.658  25.123  1.00  0.00           H  
ATOM   1801 2HA  GLY B 104     193.879 124.481  23.733  1.00  0.00           H  
ATOM   1802  N   GLN B 105     192.373 125.931  26.200  1.00  0.00           N  
ATOM   1803  CA  GLN B 105     191.649 127.135  26.587  1.00  0.00           C  
ATOM   1804  C   GLN B 105     191.397 127.167  28.089  1.00  0.00           C  
ATOM   1805  O   GLN B 105     191.076 126.146  28.698  1.00  0.00           O  
ATOM   1806  CB  GLN B 105     190.320 127.229  25.832  1.00  0.00           C  
ATOM   1807  CG  GLN B 105     189.517 128.481  26.139  1.00  0.00           C  
ATOM   1808  CD  GLN B 105     188.187 128.509  25.409  1.00  0.00           C  
ATOM   1809  OE1 GLN B 105     187.606 127.462  25.109  1.00  0.00           O  
ATOM   1810  NE2 GLN B 105     187.698 129.709  25.118  1.00  0.00           N  
ATOM   1811  H   GLN B 105     192.237 125.077  26.722  1.00  0.00           H  
ATOM   1812  HA  GLN B 105     192.256 128.003  26.327  1.00  0.00           H  
ATOM   1813 1HB  GLN B 105     190.509 127.205  24.759  1.00  0.00           H  
ATOM   1814 2HB  GLN B 105     189.702 126.364  26.075  1.00  0.00           H  
ATOM   1815 1HG  GLN B 105     189.319 128.520  27.210  1.00  0.00           H  
ATOM   1816 2HG  GLN B 105     190.093 129.354  25.834  1.00  0.00           H  
ATOM   1817 1HE2 GLN B 105     186.824 129.790  24.637  1.00  0.00           H  
ATOM   1818 2HE2 GLN B 105     188.202 130.532  25.380  1.00  0.00           H  
ATOM   1819  N   LEU B 106     191.543 128.347  28.683  1.00  0.00           N  
ATOM   1820  CA  LEU B 106     191.326 128.524  30.114  1.00  0.00           C  
ATOM   1821  C   LEU B 106     190.314 129.630  30.385  1.00  0.00           C  
ATOM   1822  O   LEU B 106     190.501 130.772  29.964  1.00  0.00           O  
ATOM   1823  CB  LEU B 106     192.651 128.852  30.815  1.00  0.00           C  
ATOM   1824  CG  LEU B 106     192.551 129.171  32.312  1.00  0.00           C  
ATOM   1825  CD1 LEU B 106     192.035 127.949  33.059  1.00  0.00           C  
ATOM   1826  CD2 LEU B 106     193.916 129.595  32.833  1.00  0.00           C  
ATOM   1827  H   LEU B 106     191.811 129.147  28.128  1.00  0.00           H  
ATOM   1828  HA  LEU B 106     190.941 127.590  30.524  1.00  0.00           H  
ATOM   1829 1HB  LEU B 106     193.322 128.002  30.701  1.00  0.00           H  
ATOM   1830 2HB  LEU B 106     193.101 129.713  30.321  1.00  0.00           H  
ATOM   1831  HG  LEU B 106     191.836 129.981  32.464  1.00  0.00           H  
ATOM   1832 1HD1 LEU B 106     191.964 128.175  34.123  1.00  0.00           H  
ATOM   1833 2HD1 LEU B 106     191.049 127.679  32.679  1.00  0.00           H  
ATOM   1834 3HD1 LEU B 106     192.722 127.116  32.911  1.00  0.00           H  
ATOM   1835 1HD2 LEU B 106     193.844 129.823  33.897  1.00  0.00           H  
ATOM   1836 2HD2 LEU B 106     194.630 128.786  32.682  1.00  0.00           H  
ATOM   1837 3HD2 LEU B 106     194.252 130.481  32.294  1.00  0.00           H  
ATOM   1838  N   GLU B 107     189.241 129.288  31.088  1.00  0.00           N  
ATOM   1839  CA  GLU B 107     188.223 130.270  31.444  1.00  0.00           C  
ATOM   1840  C   GLU B 107     188.231 130.553  32.940  1.00  0.00           C  
ATOM   1841  O   GLU B 107     188.017 129.654  33.754  1.00  0.00           O  
ATOM   1842  CB  GLU B 107     186.838 129.781  31.014  1.00  0.00           C  
ATOM   1843  CG  GLU B 107     185.706 130.752  31.321  1.00  0.00           C  
ATOM   1844  CD  GLU B 107     184.387 130.312  30.750  1.00  0.00           C  
ATOM   1845  OE1 GLU B 107     184.322 130.079  29.567  1.00  0.00           O  
ATOM   1846  OE2 GLU B 107     183.443 130.209  31.497  1.00  0.00           O  
ATOM   1847  H   GLU B 107     189.130 128.331  31.392  1.00  0.00           H  
ATOM   1848  HA  GLU B 107     188.443 131.201  30.921  1.00  0.00           H  
ATOM   1849 1HB  GLU B 107     186.835 129.593  29.941  1.00  0.00           H  
ATOM   1850 2HB  GLU B 107     186.614 128.838  31.513  1.00  0.00           H  
ATOM   1851 1HG  GLU B 107     185.607 130.849  32.402  1.00  0.00           H  
ATOM   1852 2HG  GLU B 107     185.962 131.731  30.918  1.00  0.00           H  
ATOM   1853  N   ILE B 108     188.490 131.805  33.300  1.00  0.00           N  
ATOM   1854  CA  ILE B 108     188.566 132.187  34.706  1.00  0.00           C  
ATOM   1855  C   ILE B 108     187.462 133.171  35.070  1.00  0.00           C  
ATOM   1856  O   ILE B 108     187.430 134.293  34.565  1.00  0.00           O  
ATOM   1857  CB  ILE B 108     189.936 132.808  35.032  1.00  0.00           C  
ATOM   1858  CG1 ILE B 108     191.061 131.822  34.707  1.00  0.00           C  
ATOM   1859  CG2 ILE B 108     189.996 133.226  36.494  1.00  0.00           C  
ATOM   1860  CD1 ILE B 108     192.447 132.412  34.836  1.00  0.00           C  
ATOM   1861  H   ILE B 108     188.647 132.500  32.584  1.00  0.00           H  
ATOM   1862  HA  ILE B 108     188.439 131.293  35.314  1.00  0.00           H  
ATOM   1863  HB  ILE B 108     190.096 133.686  34.407  1.00  0.00           H  
ATOM   1864 1HG1 ILE B 108     190.993 130.961  35.371  1.00  0.00           H  
ATOM   1865 2HG1 ILE B 108     190.941 131.457  33.687  1.00  0.00           H  
ATOM   1866 1HG2 ILE B 108     190.971 133.662  36.707  1.00  0.00           H  
ATOM   1867 2HG2 ILE B 108     189.218 133.961  36.694  1.00  0.00           H  
ATOM   1868 3HG2 ILE B 108     189.842 132.353  37.128  1.00  0.00           H  
ATOM   1869 1HD1 ILE B 108     193.190 131.653  34.589  1.00  0.00           H  
ATOM   1870 2HD1 ILE B 108     192.548 133.256  34.152  1.00  0.00           H  
ATOM   1871 3HD1 ILE B 108     192.603 132.753  35.858  1.00  0.00           H  
ATOM   1872  N   GLU B 109     186.559 132.754  35.951  1.00  0.00           N  
ATOM   1873  CA  GLU B 109     185.497 133.640  36.411  1.00  0.00           C  
ATOM   1874  C   GLU B 109     185.752 134.112  37.837  1.00  0.00           C  
ATOM   1875  O   GLU B 109     185.855 133.301  38.757  1.00  0.00           O  
ATOM   1876  CB  GLU B 109     184.142 132.933  36.332  1.00  0.00           C  
ATOM   1877  CG  GLU B 109     182.956 133.801  36.731  1.00  0.00           C  
ATOM   1878  CD  GLU B 109     181.638 133.094  36.584  1.00  0.00           C  
ATOM   1879  OE1 GLU B 109     181.643 131.918  36.309  1.00  0.00           O  
ATOM   1880  OE2 GLU B 109     180.623 133.730  36.746  1.00  0.00           O  
ATOM   1881  H   GLU B 109     186.621 131.815  36.318  1.00  0.00           H  
ATOM   1882  HA  GLU B 109     185.472 134.516  35.763  1.00  0.00           H  
ATOM   1883 1HB  GLU B 109     183.972 132.584  35.314  1.00  0.00           H  
ATOM   1884 2HB  GLU B 109     184.149 132.058  36.982  1.00  0.00           H  
ATOM   1885 1HG  GLU B 109     183.077 134.107  37.770  1.00  0.00           H  
ATOM   1886 2HG  GLU B 109     182.953 134.699  36.115  1.00  0.00           H  
ATOM   1887  N   VAL B 110     185.859 135.425  38.020  1.00  0.00           N  
ATOM   1888  CA  VAL B 110     186.153 135.974  39.338  1.00  0.00           C  
ATOM   1889  C   VAL B 110     184.998 136.825  39.850  1.00  0.00           C  
ATOM   1890  O   VAL B 110     184.522 137.727  39.162  1.00  0.00           O  
ATOM   1891  CB  VAL B 110     187.433 136.829  39.287  1.00  0.00           C  
ATOM   1892  CG1 VAL B 110     187.782 137.347  40.674  1.00  0.00           C  
ATOM   1893  CG2 VAL B 110     188.579 136.010  38.713  1.00  0.00           C  
ATOM   1894  H   VAL B 110     185.747 136.047  37.232  1.00  0.00           H  
ATOM   1895  HA  VAL B 110     186.311 135.146  40.030  1.00  0.00           H  
ATOM   1896  HB  VAL B 110     187.254 137.698  38.655  1.00  0.00           H  
ATOM   1897 1HG1 VAL B 110     188.690 137.949  40.620  1.00  0.00           H  
ATOM   1898 2HG1 VAL B 110     186.963 137.960  41.051  1.00  0.00           H  
ATOM   1899 3HG1 VAL B 110     187.947 136.505  41.347  1.00  0.00           H  
ATOM   1900 1HG2 VAL B 110     189.481 136.621  38.679  1.00  0.00           H  
ATOM   1901 2HG2 VAL B 110     188.755 135.138  39.343  1.00  0.00           H  
ATOM   1902 3HG2 VAL B 110     188.324 135.685  37.704  1.00  0.00           H  
ATOM   1903  N   LYS B 111     184.554 136.538  41.070  1.00  0.00           N  
ATOM   1904  CA  LYS B 111     183.480 137.305  41.690  1.00  0.00           C  
ATOM   1905  C   LYS B 111     184.025 138.532  42.410  1.00  0.00           C  
ATOM   1906  O   LYS B 111     185.050 138.458  43.088  1.00  0.00           O  
ATOM   1907  CB  LYS B 111     182.691 136.430  42.666  1.00  0.00           C  
ATOM   1908  CG  LYS B 111     181.945 135.274  42.012  1.00  0.00           C  
ATOM   1909  CD  LYS B 111     181.092 134.524  43.024  1.00  0.00           C  
ATOM   1910  CE  LYS B 111     180.386 133.338  42.383  1.00  0.00           C  
ATOM   1911  NZ  LYS B 111     179.604 132.553  43.376  1.00  0.00           N  
ATOM   1912  H   LYS B 111     184.973 135.774  41.581  1.00  0.00           H  
ATOM   1913  HA  LYS B 111     182.805 137.650  40.907  1.00  0.00           H  
ATOM   1914 1HB  LYS B 111     183.369 136.012  43.410  1.00  0.00           H  
ATOM   1915 2HB  LYS B 111     181.961 137.042  43.195  1.00  0.00           H  
ATOM   1916 1HG  LYS B 111     181.301 135.659  41.220  1.00  0.00           H  
ATOM   1917 2HG  LYS B 111     182.661 134.583  41.569  1.00  0.00           H  
ATOM   1918 1HD  LYS B 111     181.724 134.165  43.837  1.00  0.00           H  
ATOM   1919 2HD  LYS B 111     180.343 135.199  43.439  1.00  0.00           H  
ATOM   1920 1HE  LYS B 111     179.711 133.694  41.606  1.00  0.00           H  
ATOM   1921 2HE  LYS B 111     181.123 132.683  41.920  1.00  0.00           H  
ATOM   1922 1HZ  LYS B 111     179.152 131.778  42.912  1.00  0.00           H  
ATOM   1923 2HZ  LYS B 111     180.224 132.202  44.092  1.00  0.00           H  
ATOM   1924 3HZ  LYS B 111     178.903 133.146  43.798  1.00  0.00           H  
ATOM   1925  N   ASN B 112     183.328 139.657  42.266  1.00  0.00           N  
ATOM   1926  CA  ASN B 112     183.697 140.898  42.936  1.00  0.00           C  
ATOM   1927  C   ASN B 112     185.146 141.269  42.649  1.00  0.00           C  
ATOM   1928  O   ASN B 112     185.904 141.584  43.566  1.00  0.00           O  
ATOM   1929  CB  ASN B 112     183.459 140.790  44.431  1.00  0.00           C  
ATOM   1930  CG  ASN B 112     182.009 140.587  44.772  1.00  0.00           C  
ATOM   1931  OD1 ASN B 112     181.122 141.169  44.138  1.00  0.00           O  
ATOM   1932  ND2 ASN B 112     181.751 139.771  45.762  1.00  0.00           N  
ATOM   1933  H   ASN B 112     182.502 139.648  41.684  1.00  0.00           H  
ATOM   1934  HA  ASN B 112     183.073 141.702  42.542  1.00  0.00           H  
ATOM   1935 1HB  ASN B 112     184.035 139.954  44.831  1.00  0.00           H  
ATOM   1936 2HB  ASN B 112     183.812 141.696  44.922  1.00  0.00           H  
ATOM   1937 1HD2 ASN B 112     180.804 139.598  46.034  1.00  0.00           H  
ATOM   1938 2HD2 ASN B 112     182.500 139.321  46.248  1.00  0.00           H  
ATOM   1939  N   LEU B 113     185.527 141.240  41.376  1.00  0.00           N  
ATOM   1940  CA  LEU B 113     186.893 141.567  40.987  1.00  0.00           C  
ATOM   1941  C   LEU B 113     187.056 143.063  40.750  1.00  0.00           C  
ATOM   1942  O   LEU B 113     186.439 143.630  39.848  1.00  0.00           O  
ATOM   1943  CB  LEU B 113     187.282 140.796  39.719  1.00  0.00           C  
ATOM   1944  CG  LEU B 113     188.696 141.062  39.187  1.00  0.00           C  
ATOM   1945  CD1 LEU B 113     189.719 140.680  40.248  1.00  0.00           C  
ATOM   1946  CD2 LEU B 113     188.914 140.269  37.907  1.00  0.00           C  
ATOM   1947  H   LEU B 113     184.858 140.981  40.664  1.00  0.00           H  
ATOM   1948  HA  LEU B 113     187.562 141.272  41.795  1.00  0.00           H  
ATOM   1949 1HB  LEU B 113     187.200 139.730  39.921  1.00  0.00           H  
ATOM   1950 2HB  LEU B 113     186.577 141.051  38.928  1.00  0.00           H  
ATOM   1951  HG  LEU B 113     188.813 142.126  38.978  1.00  0.00           H  
ATOM   1952 1HD1 LEU B 113     190.724 140.869  39.870  1.00  0.00           H  
ATOM   1953 2HD1 LEU B 113     189.552 141.277  41.145  1.00  0.00           H  
ATOM   1954 3HD1 LEU B 113     189.615 139.623  40.490  1.00  0.00           H  
ATOM   1955 1HD2 LEU B 113     189.919 140.458  37.528  1.00  0.00           H  
ATOM   1956 2HD2 LEU B 113     188.799 139.205  38.114  1.00  0.00           H  
ATOM   1957 3HD2 LEU B 113     188.181 140.574  37.160  1.00  0.00           H  
ATOM   1958  N   HIS B 114     187.899 143.694  41.560  1.00  0.00           N  
ATOM   1959  CA  HIS B 114     188.190 145.115  41.413  1.00  0.00           C  
ATOM   1960  C   HIS B 114     188.971 145.387  40.133  1.00  0.00           C  
ATOM   1961  O   HIS B 114     189.838 144.601  39.752  1.00  0.00           O  
ATOM   1962  CB  HIS B 114     188.979 145.634  42.619  1.00  0.00           C  
ATOM   1963  CG  HIS B 114     189.061 147.127  42.687  1.00  0.00           C  
ATOM   1964  ND1 HIS B 114     189.881 147.866  41.859  1.00  0.00           N  
ATOM   1965  CD2 HIS B 114     188.427 148.020  43.483  1.00  0.00           C  
ATOM   1966  CE1 HIS B 114     189.747 149.150  42.144  1.00  0.00           C  
ATOM   1967  NE2 HIS B 114     188.871 149.269  43.125  1.00  0.00           N  
ATOM   1968  H   HIS B 114     188.358 143.175  42.295  1.00  0.00           H  
ATOM   1969  HA  HIS B 114     187.257 145.674  41.354  1.00  0.00           H  
ATOM   1970 1HB  HIS B 114     188.516 145.275  43.539  1.00  0.00           H  
ATOM   1971 2HB  HIS B 114     189.994 145.238  42.588  1.00  0.00           H  
ATOM   1972  HD2 HIS B 114     187.701 147.790  44.263  1.00  0.00           H  
ATOM   1973  HE1 HIS B 114     190.269 149.970  41.652  1.00  0.00           H  
ATOM   1974  HE2 HIS B 114     188.572 150.136  43.548  1.00  0.00           H  
ATOM   1975  N   GLU B 115     188.659 146.503  39.478  1.00  0.00           N  
ATOM   1976  CA  GLU B 115     189.313 146.889  38.233  1.00  0.00           C  
ATOM   1977  C   GLU B 115     190.828 146.790  38.353  1.00  0.00           C  
ATOM   1978  O   GLU B 115     191.498 146.325  37.430  1.00  0.00           O  
ATOM   1979  CB  GLU B 115     188.915 148.314  37.842  1.00  0.00           C  
ATOM   1980  CG  GLU B 115     189.553 148.814  36.554  1.00  0.00           C  
ATOM   1981  CD  GLU B 115     189.136 150.215  36.200  1.00  0.00           C  
ATOM   1982  OE1 GLU B 115     188.259 150.735  36.846  1.00  0.00           O  
ATOM   1983  OE2 GLU B 115     189.697 150.765  35.281  1.00  0.00           O  
ATOM   1984  H   GLU B 115     187.942 147.105  39.854  1.00  0.00           H  
ATOM   1985  HA  GLU B 115     188.989 146.208  37.446  1.00  0.00           H  
ATOM   1986 1HB  GLU B 115     187.833 148.370  37.723  1.00  0.00           H  
ATOM   1987 2HB  GLU B 115     189.192 149.002  38.641  1.00  0.00           H  
ATOM   1988 1HG  GLU B 115     190.637 148.786  36.663  1.00  0.00           H  
ATOM   1989 2HG  GLU B 115     189.280 148.143  35.741  1.00  0.00           H  
ATOM   1990  N   LYS B 116     191.368 147.238  39.483  1.00  0.00           N  
ATOM   1991  CA  LYS B 116     192.808 147.196  39.710  1.00  0.00           C  
ATOM   1992  C   LYS B 116     193.350 145.782  39.550  1.00  0.00           C  
ATOM   1993  O   LYS B 116     194.290 145.550  38.790  1.00  0.00           O  
ATOM   1994  CB  LYS B 116     193.146 147.735  41.102  1.00  0.00           C  
ATOM   1995  CG  LYS B 116     194.635 147.763  41.420  1.00  0.00           C  
ATOM   1996  CD  LYS B 116     194.898 148.398  42.777  1.00  0.00           C  
ATOM   1997  CE  LYS B 116     196.387 148.602  43.015  1.00  0.00           C  
ATOM   1998  NZ  LYS B 116     197.090 147.316  43.276  1.00  0.00           N  
ATOM   1999  H   LYS B 116     190.769 147.611  40.205  1.00  0.00           H  
ATOM   2000  HA  LYS B 116     193.294 147.832  38.970  1.00  0.00           H  
ATOM   2001 1HB  LYS B 116     192.763 148.751  41.202  1.00  0.00           H  
ATOM   2002 2HB  LYS B 116     192.654 147.123  41.858  1.00  0.00           H  
ATOM   2003 1HG  LYS B 116     195.026 146.744  41.424  1.00  0.00           H  
ATOM   2004 2HG  LYS B 116     195.160 148.332  40.654  1.00  0.00           H  
ATOM   2005 1HD  LYS B 116     194.394 149.365  42.830  1.00  0.00           H  
ATOM   2006 2HD  LYS B 116     194.499 147.757  43.563  1.00  0.00           H  
ATOM   2007 1HE  LYS B 116     196.833 149.075  42.142  1.00  0.00           H  
ATOM   2008 2HE  LYS B 116     196.532 149.260  43.872  1.00  0.00           H  
ATOM   2009 1HZ  LYS B 116     198.072 147.494  43.428  1.00  0.00           H  
ATOM   2010 2HZ  LYS B 116     196.696 146.877  44.096  1.00  0.00           H  
ATOM   2011 3HZ  LYS B 116     196.979 146.704  42.480  1.00  0.00           H  
ATOM   2012  N   ARG B 117     192.745 144.840  40.267  1.00  0.00           N  
ATOM   2013  CA  ARG B 117     193.164 143.444  40.210  1.00  0.00           C  
ATOM   2014  C   ARG B 117     192.912 142.848  38.831  1.00  0.00           C  
ATOM   2015  O   ARG B 117     193.705 142.046  38.339  1.00  0.00           O  
ATOM   2016  CB  ARG B 117     192.429 142.622  41.258  1.00  0.00           C  
ATOM   2017  CG  ARG B 117     192.739 142.996  42.698  1.00  0.00           C  
ATOM   2018  CD  ARG B 117     194.185 142.851  43.004  1.00  0.00           C  
ATOM   2019  NE  ARG B 117     194.452 142.966  44.429  1.00  0.00           N  
ATOM   2020  CZ  ARG B 117     195.674 143.150  44.965  1.00  0.00           C  
ATOM   2021  NH1 ARG B 117     196.729 143.238  44.185  1.00  0.00           N  
ATOM   2022  NH2 ARG B 117     195.813 143.243  46.276  1.00  0.00           N  
ATOM   2023  H   ARG B 117     191.975 145.096  40.867  1.00  0.00           H  
ATOM   2024  HA  ARG B 117     194.234 143.396  40.418  1.00  0.00           H  
ATOM   2025 1HB  ARG B 117     191.354 142.727  41.114  1.00  0.00           H  
ATOM   2026 2HB  ARG B 117     192.674 141.567  41.130  1.00  0.00           H  
ATOM   2027 1HG  ARG B 117     192.453 144.033  42.875  1.00  0.00           H  
ATOM   2028 2HG  ARG B 117     192.179 142.345  43.372  1.00  0.00           H  
ATOM   2029 1HD  ARG B 117     194.531 141.873  42.670  1.00  0.00           H  
ATOM   2030 2HD  ARG B 117     194.746 143.630  42.488  1.00  0.00           H  
ATOM   2031  HE  ARG B 117     193.666 142.904  45.061  1.00  0.00           H  
ATOM   2032 1HH1 ARG B 117     196.623 143.167  43.183  1.00  0.00           H  
ATOM   2033 2HH1 ARG B 117     197.644 143.376  44.587  1.00  0.00           H  
ATOM   2034 1HH2 ARG B 117     195.003 143.175  46.877  1.00  0.00           H  
ATOM   2035 2HH2 ARG B 117     196.729 143.381  46.678  1.00  0.00           H  
ATOM   2036  N   LYS B 118     191.806 143.250  38.212  1.00  0.00           N  
ATOM   2037  CA  LYS B 118     191.464 142.793  36.870  1.00  0.00           C  
ATOM   2038  C   LYS B 118     192.581 143.100  35.882  1.00  0.00           C  
ATOM   2039  O   LYS B 118     193.021 142.223  35.138  1.00  0.00           O  
ATOM   2040  CB  LYS B 118     190.157 143.435  36.402  1.00  0.00           C  
ATOM   2041  CG  LYS B 118     189.714 143.015  35.007  1.00  0.00           C  
ATOM   2042  CD  LYS B 118     188.360 143.613  34.654  1.00  0.00           C  
ATOM   2043  CE  LYS B 118     187.898 143.163  33.276  1.00  0.00           C  
ATOM   2044  NZ  LYS B 118     188.614 143.882  32.187  1.00  0.00           N  
ATOM   2045  H   LYS B 118     191.187 143.897  38.680  1.00  0.00           H  
ATOM   2046  HA  LYS B 118     191.323 141.712  36.898  1.00  0.00           H  
ATOM   2047 1HB  LYS B 118     189.357 143.181  37.098  1.00  0.00           H  
ATOM   2048 2HB  LYS B 118     190.262 144.520  36.407  1.00  0.00           H  
ATOM   2049 1HG  LYS B 118     190.451 143.347  34.276  1.00  0.00           H  
ATOM   2050 2HG  LYS B 118     189.644 141.928  34.959  1.00  0.00           H  
ATOM   2051 1HD  LYS B 118     187.621 143.305  35.394  1.00  0.00           H  
ATOM   2052 2HD  LYS B 118     188.429 144.701  34.666  1.00  0.00           H  
ATOM   2053 1HE  LYS B 118     188.073 142.094  33.165  1.00  0.00           H  
ATOM   2054 2HE  LYS B 118     186.829 143.347  33.173  1.00  0.00           H  
ATOM   2055 1HZ  LYS B 118     188.279 143.556  31.291  1.00  0.00           H  
ATOM   2056 2HZ  LYS B 118     188.444 144.875  32.268  1.00  0.00           H  
ATOM   2057 3HZ  LYS B 118     189.605 143.704  32.260  1.00  0.00           H  
ATOM   2058  N   ARG B 119     193.040 144.347  35.889  1.00  0.00           N  
ATOM   2059  CA  ARG B 119     194.115 144.781  35.006  1.00  0.00           C  
ATOM   2060  C   ARG B 119     195.415 144.051  35.320  1.00  0.00           C  
ATOM   2061  O   ARG B 119     196.159 143.680  34.413  1.00  0.00           O  
ATOM   2062  CB  ARG B 119     194.337 146.281  35.129  1.00  0.00           C  
ATOM   2063  CG  ARG B 119     193.216 147.141  34.567  1.00  0.00           C  
ATOM   2064  CD  ARG B 119     193.497 148.590  34.739  1.00  0.00           C  
ATOM   2065  NE  ARG B 119     192.370 149.413  34.330  1.00  0.00           N  
ATOM   2066  CZ  ARG B 119     192.120 149.791  33.061  1.00  0.00           C  
ATOM   2067  NH1 ARG B 119     192.924 149.413  32.092  1.00  0.00           N  
ATOM   2068  NH2 ARG B 119     191.066 150.542  32.791  1.00  0.00           N  
ATOM   2069  H   ARG B 119     192.631 145.016  36.525  1.00  0.00           H  
ATOM   2070  HA  ARG B 119     193.831 144.555  33.978  1.00  0.00           H  
ATOM   2071 1HB  ARG B 119     194.461 146.545  36.178  1.00  0.00           H  
ATOM   2072 2HB  ARG B 119     195.256 146.557  34.611  1.00  0.00           H  
ATOM   2073 1HG  ARG B 119     193.100 146.939  33.502  1.00  0.00           H  
ATOM   2074 2HG  ARG B 119     192.285 146.909  35.085  1.00  0.00           H  
ATOM   2075 1HD  ARG B 119     193.707 148.797  35.788  1.00  0.00           H  
ATOM   2076 2HD  ARG B 119     194.359 148.867  34.134  1.00  0.00           H  
ATOM   2077  HE  ARG B 119     191.729 149.723  35.048  1.00  0.00           H  
ATOM   2078 1HH1 ARG B 119     193.729 148.839  32.299  1.00  0.00           H  
ATOM   2079 2HH1 ARG B 119     192.736 149.697  31.141  1.00  0.00           H  
ATOM   2080 1HH2 ARG B 119     190.448 150.833  33.537  1.00  0.00           H  
ATOM   2081 2HH2 ARG B 119     190.879 150.825  31.841  1.00  0.00           H  
ATOM   2082  N   GLU B 120     195.675 143.834  36.608  1.00  0.00           N  
ATOM   2083  CA  GLU B 120     196.860 143.101  37.038  1.00  0.00           C  
ATOM   2084  C   GLU B 120     196.850 141.675  36.502  1.00  0.00           C  
ATOM   2085  O   GLU B 120     197.868 141.172  36.028  1.00  0.00           O  
ATOM   2086  CB  GLU B 120     196.949 143.081  38.566  1.00  0.00           C  
ATOM   2087  CG  GLU B 120     197.298 144.424  39.193  1.00  0.00           C  
ATOM   2088  CD  GLU B 120     197.193 144.414  40.692  1.00  0.00           C  
ATOM   2089  OE1 GLU B 120     196.871 143.387  41.240  1.00  0.00           O  
ATOM   2090  OE2 GLU B 120     197.436 145.435  41.291  1.00  0.00           O  
ATOM   2091  H   GLU B 120     195.034 144.180  37.307  1.00  0.00           H  
ATOM   2092  HA  GLU B 120     197.742 143.607  36.645  1.00  0.00           H  
ATOM   2093 1HB  GLU B 120     195.996 142.755  38.982  1.00  0.00           H  
ATOM   2094 2HB  GLU B 120     197.706 142.361  38.877  1.00  0.00           H  
ATOM   2095 1HG  GLU B 120     198.316 144.691  38.913  1.00  0.00           H  
ATOM   2096 2HG  GLU B 120     196.629 145.185  38.791  1.00  0.00           H  
ATOM   2097  N   ILE B 121     195.687 141.033  36.576  1.00  0.00           N  
ATOM   2098  CA  ILE B 121     195.518 139.677  36.067  1.00  0.00           C  
ATOM   2099  C   ILE B 121     195.715 139.627  34.557  1.00  0.00           C  
ATOM   2100  O   ILE B 121     196.404 138.745  34.045  1.00  0.00           O  
ATOM   2101  CB  ILE B 121     194.125 139.127  36.422  1.00  0.00           C  
ATOM   2102  CG1 ILE B 121     194.010 138.899  37.932  1.00  0.00           C  
ATOM   2103  CG2 ILE B 121     193.854 137.836  35.664  1.00  0.00           C  
ATOM   2104  CD1 ILE B 121     192.598 138.634  38.403  1.00  0.00           C  
ATOM   2105  H   ILE B 121     194.893 141.499  36.992  1.00  0.00           H  
ATOM   2106  HA  ILE B 121     196.270 139.038  36.530  1.00  0.00           H  
ATOM   2107  HB  ILE B 121     193.365 139.860  36.155  1.00  0.00           H  
ATOM   2108 1HG1 ILE B 121     194.631 138.052  38.220  1.00  0.00           H  
ATOM   2109 2HG1 ILE B 121     194.386 139.775  38.461  1.00  0.00           H  
ATOM   2110 1HG2 ILE B 121     192.866 137.460  35.927  1.00  0.00           H  
ATOM   2111 2HG2 ILE B 121     193.895 138.028  34.593  1.00  0.00           H  
ATOM   2112 3HG2 ILE B 121     194.607 137.094  35.929  1.00  0.00           H  
ATOM   2113 1HD1 ILE B 121     192.598 138.483  39.483  1.00  0.00           H  
ATOM   2114 2HD1 ILE B 121     191.965 139.486  38.156  1.00  0.00           H  
ATOM   2115 3HD1 ILE B 121     192.213 137.741  37.913  1.00  0.00           H  
ATOM   2116  N   GLU B 122     195.114 140.581  33.851  1.00  0.00           N  
ATOM   2117  CA  GLU B 122     195.232 140.654  32.400  1.00  0.00           C  
ATOM   2118  C   GLU B 122     196.690 140.740  31.969  1.00  0.00           C  
ATOM   2119  O   GLU B 122     197.119 140.026  31.063  1.00  0.00           O  
ATOM   2120  CB  GLU B 122     194.459 141.860  31.861  1.00  0.00           C  
ATOM   2121  CG  GLU B 122     192.945 141.728  31.950  1.00  0.00           C  
ATOM   2122  CD  GLU B 122     192.225 142.998  31.594  1.00  0.00           C  
ATOM   2123  OE1 GLU B 122     192.878 143.997  31.410  1.00  0.00           O  
ATOM   2124  OE2 GLU B 122     191.020 142.970  31.507  1.00  0.00           O  
ATOM   2125  H   GLU B 122     194.561 141.277  34.331  1.00  0.00           H  
ATOM   2126  HA  GLU B 122     194.797 139.750  31.972  1.00  0.00           H  
ATOM   2127 1HB  GLU B 122     194.749 142.754  32.413  1.00  0.00           H  
ATOM   2128 2HB  GLU B 122     194.720 142.022  30.815  1.00  0.00           H  
ATOM   2129 1HG  GLU B 122     192.620 140.937  31.274  1.00  0.00           H  
ATOM   2130 2HG  GLU B 122     192.676 141.434  32.964  1.00  0.00           H  
ATOM   2131  N   GLU B 123     197.447 141.616  32.625  1.00  0.00           N  
ATOM   2132  CA  GLU B 123     198.865 141.775  32.326  1.00  0.00           C  
ATOM   2133  C   GLU B 123     199.617 140.464  32.510  1.00  0.00           C  
ATOM   2134  O   GLU B 123     200.370 140.045  31.631  1.00  0.00           O  
ATOM   2135  CB  GLU B 123     199.480 142.856  33.218  1.00  0.00           C  
ATOM   2136  CG  GLU B 123     200.971 143.075  33.004  1.00  0.00           C  
ATOM   2137  CD  GLU B 123     201.549 144.110  33.927  1.00  0.00           C  
ATOM   2138  OE1 GLU B 123     200.792 144.849  34.509  1.00  0.00           O  
ATOM   2139  OE2 GLU B 123     202.750 144.162  34.051  1.00  0.00           O  
ATOM   2140  H   GLU B 123     197.030 142.183  33.350  1.00  0.00           H  
ATOM   2141  HA  GLU B 123     198.967 142.082  31.285  1.00  0.00           H  
ATOM   2142 1HB  GLU B 123     198.974 143.806  33.040  1.00  0.00           H  
ATOM   2143 2HB  GLU B 123     199.327 142.595  34.265  1.00  0.00           H  
ATOM   2144 1HG  GLU B 123     201.492 142.131  33.163  1.00  0.00           H  
ATOM   2145 2HG  GLU B 123     201.138 143.381  31.972  1.00  0.00           H  
ATOM   2146  N   TYR B 124     199.406 139.822  33.655  1.00  0.00           N  
ATOM   2147  CA  TYR B 124     200.077 138.563  33.957  1.00  0.00           C  
ATOM   2148  C   TYR B 124     199.744 137.499  32.919  1.00  0.00           C  
ATOM   2149  O   TYR B 124     200.623 136.755  32.485  1.00  0.00           O  
ATOM   2150  CB  TYR B 124     199.696 138.076  35.357  1.00  0.00           C  
ATOM   2151  CG  TYR B 124     200.522 136.905  35.841  1.00  0.00           C  
ATOM   2152  CD1 TYR B 124     201.735 137.127  36.476  1.00  0.00           C  
ATOM   2153  CD2 TYR B 124     200.066 135.609  35.651  1.00  0.00           C  
ATOM   2154  CE1 TYR B 124     202.490 136.057  36.918  1.00  0.00           C  
ATOM   2155  CE2 TYR B 124     200.820 134.540  36.093  1.00  0.00           C  
ATOM   2156  CZ  TYR B 124     202.027 134.761  36.724  1.00  0.00           C  
ATOM   2157  OH  TYR B 124     202.778 133.695  37.165  1.00  0.00           O  
ATOM   2158  H   TYR B 124     198.772 140.218  34.335  1.00  0.00           H  
ATOM   2159  HA  TYR B 124     201.154 138.729  33.926  1.00  0.00           H  
ATOM   2160 1HB  TYR B 124     199.813 138.893  36.071  1.00  0.00           H  
ATOM   2161 2HB  TYR B 124     198.648 137.780  35.367  1.00  0.00           H  
ATOM   2162  HD1 TYR B 124     202.094 138.146  36.626  1.00  0.00           H  
ATOM   2163  HD2 TYR B 124     199.113 135.435  35.151  1.00  0.00           H  
ATOM   2164  HE1 TYR B 124     203.443 136.232  37.417  1.00  0.00           H  
ATOM   2165  HE2 TYR B 124     200.462 133.521  35.943  1.00  0.00           H  
ATOM   2166  HH  TYR B 124     202.291 132.880  37.020  1.00  0.00           H  
ATOM   2167  N   ILE B 125     198.475 137.434  32.521  1.00  0.00           N  
ATOM   2168  CA  ILE B 125     198.043 136.472  31.513  1.00  0.00           C  
ATOM   2169  C   ILE B 125     198.808 136.659  30.210  1.00  0.00           C  
ATOM   2170  O   ILE B 125     199.282 135.691  29.615  1.00  0.00           O  
ATOM   2171  CB  ILE B 125     196.532 136.599  31.245  1.00  0.00           C  
ATOM   2172  CG1 ILE B 125     195.732 136.117  32.458  1.00  0.00           C  
ATOM   2173  CG2 ILE B 125     196.145 135.814  30.001  1.00  0.00           C  
ATOM   2174  CD1 ILE B 125     194.265 136.477  32.404  1.00  0.00           C  
ATOM   2175  H   ILE B 125     197.794 138.062  32.924  1.00  0.00           H  
ATOM   2176  HA  ILE B 125     198.243 135.468  31.885  1.00  0.00           H  
ATOM   2177  HB  ILE B 125     196.276 137.648  31.095  1.00  0.00           H  
ATOM   2178 1HG1 ILE B 125     195.815 135.034  32.541  1.00  0.00           H  
ATOM   2179 2HG1 ILE B 125     196.154 136.547  33.366  1.00  0.00           H  
ATOM   2180 1HG2 ILE B 125     195.074 135.914  29.826  1.00  0.00           H  
ATOM   2181 2HG2 ILE B 125     196.690 136.202  29.142  1.00  0.00           H  
ATOM   2182 3HG2 ILE B 125     196.393 134.762  30.143  1.00  0.00           H  
ATOM   2183 1HD1 ILE B 125     193.765 136.102  33.297  1.00  0.00           H  
ATOM   2184 2HD1 ILE B 125     194.157 137.561  32.356  1.00  0.00           H  
ATOM   2185 3HD1 ILE B 125     193.813 136.028  31.520  1.00  0.00           H  
ATOM   2186  N   GLU B 126     198.930 137.910  29.776  1.00  0.00           N  
ATOM   2187  CA  GLU B 126     199.674 138.233  28.565  1.00  0.00           C  
ATOM   2188  C   GLU B 126     201.122 137.769  28.667  1.00  0.00           C  
ATOM   2189  O   GLU B 126     201.662 137.185  27.728  1.00  0.00           O  
ATOM   2190  CB  GLU B 126     199.629 139.739  28.296  1.00  0.00           C  
ATOM   2191  CG  GLU B 126     200.341 140.172  27.022  1.00  0.00           C  
ATOM   2192  CD  GLU B 126     200.237 141.650  26.767  1.00  0.00           C  
ATOM   2193  OE1 GLU B 126     199.650 142.332  27.573  1.00  0.00           O  
ATOM   2194  OE2 GLU B 126     200.744 142.097  25.766  1.00  0.00           O  
ATOM   2195  H   GLU B 126     198.499 138.658  30.300  1.00  0.00           H  
ATOM   2196  HA  GLU B 126     199.211 137.714  27.725  1.00  0.00           H  
ATOM   2197 1HB  GLU B 126     198.591 140.065  28.226  1.00  0.00           H  
ATOM   2198 2HB  GLU B 126     200.084 140.271  29.131  1.00  0.00           H  
ATOM   2199 1HG  GLU B 126     201.394 139.901  27.097  1.00  0.00           H  
ATOM   2200 2HG  GLU B 126     199.914 139.631  26.178  1.00  0.00           H  
ATOM   2201  N   ARG B 127     201.743 138.033  29.814  1.00  0.00           N  
ATOM   2202  CA  ARG B 127     203.135 137.664  30.042  1.00  0.00           C  
ATOM   2203  C   ARG B 127     203.326 136.155  29.956  1.00  0.00           C  
ATOM   2204  O   ARG B 127     204.312 135.680  29.394  1.00  0.00           O  
ATOM   2205  CB  ARG B 127     203.602 138.155  31.404  1.00  0.00           C  
ATOM   2206  CG  ARG B 127     203.762 139.662  31.521  1.00  0.00           C  
ATOM   2207  CD  ARG B 127     204.221 140.062  32.876  1.00  0.00           C  
ATOM   2208  NE  ARG B 127     204.295 141.507  33.019  1.00  0.00           N  
ATOM   2209  CZ  ARG B 127     205.338 142.263  32.622  1.00  0.00           C  
ATOM   2210  NH1 ARG B 127     206.384 141.697  32.062  1.00  0.00           N  
ATOM   2211  NH2 ARG B 127     205.309 143.573  32.796  1.00  0.00           N  
ATOM   2212  H   ARG B 127     201.239 138.512  30.546  1.00  0.00           H  
ATOM   2213  HA  ARG B 127     203.748 138.136  29.274  1.00  0.00           H  
ATOM   2214 1HB  ARG B 127     202.892 137.838  32.168  1.00  0.00           H  
ATOM   2215 2HB  ARG B 127     204.564 137.701  31.644  1.00  0.00           H  
ATOM   2216 1HG  ARG B 127     204.497 140.007  30.794  1.00  0.00           H  
ATOM   2217 2HG  ARG B 127     202.804 140.146  31.327  1.00  0.00           H  
ATOM   2218 1HD  ARG B 127     203.526 139.681  33.623  1.00  0.00           H  
ATOM   2219 2HD  ARG B 127     205.213 139.650  33.060  1.00  0.00           H  
ATOM   2220  HE  ARG B 127     203.509 141.979  33.445  1.00  0.00           H  
ATOM   2221 1HH1 ARG B 127     206.406 140.696  31.929  1.00  0.00           H  
ATOM   2222 2HH1 ARG B 127     207.166 142.263  31.765  1.00  0.00           H  
ATOM   2223 1HH2 ARG B 127     204.505 144.008  33.227  1.00  0.00           H  
ATOM   2224 2HH2 ARG B 127     206.090 144.138  32.500  1.00  0.00           H  
ATOM   2225  N   VAL B 128     202.382 135.405  30.515  1.00  0.00           N  
ATOM   2226  CA  VAL B 128     202.451 133.949  30.490  1.00  0.00           C  
ATOM   2227  C   VAL B 128     202.228 133.410  29.083  1.00  0.00           C  
ATOM   2228  O   VAL B 128     202.909 132.478  28.656  1.00  0.00           O  
ATOM   2229  CB  VAL B 128     201.397 133.348  31.439  1.00  0.00           C  
ATOM   2230  CG1 VAL B 128     201.313 131.840  31.255  1.00  0.00           C  
ATOM   2231  CG2 VAL B 128     201.738 133.697  32.880  1.00  0.00           C  
ATOM   2232  H   VAL B 128     201.601 135.853  30.973  1.00  0.00           H  
ATOM   2233  HA  VAL B 128     203.442 133.644  30.829  1.00  0.00           H  
ATOM   2234  HB  VAL B 128     200.419 133.758  31.187  1.00  0.00           H  
ATOM   2235 1HG1 VAL B 128     200.563 131.432  31.933  1.00  0.00           H  
ATOM   2236 2HG1 VAL B 128     201.032 131.614  30.227  1.00  0.00           H  
ATOM   2237 3HG1 VAL B 128     202.282 131.392  31.475  1.00  0.00           H  
ATOM   2238 1HG2 VAL B 128     200.989 133.270  33.545  1.00  0.00           H  
ATOM   2239 2HG2 VAL B 128     202.719 133.292  33.130  1.00  0.00           H  
ATOM   2240 3HG2 VAL B 128     201.752 134.781  32.998  1.00  0.00           H  
ATOM   2241  N   LEU B 129     201.277 134.002  28.366  1.00  0.00           N  
ATOM   2242  CA  LEU B 129     200.972 133.587  27.002  1.00  0.00           C  
ATOM   2243  C   LEU B 129     202.115 133.928  26.054  1.00  0.00           C  
ATOM   2244  O   LEU B 129     202.371 133.200  25.094  1.00  0.00           O  
ATOM   2245  CB  LEU B 129     199.681 134.259  26.519  1.00  0.00           C  
ATOM   2246  CG  LEU B 129     198.390 133.790  27.203  1.00  0.00           C  
ATOM   2247  CD1 LEU B 129     197.224 134.646  26.728  1.00  0.00           C  
ATOM   2248  CD2 LEU B 129     198.154 132.320  26.889  1.00  0.00           C  
ATOM   2249  H   LEU B 129     200.748 134.760  28.774  1.00  0.00           H  
ATOM   2250  HA  LEU B 129     200.826 132.506  26.994  1.00  0.00           H  
ATOM   2251 1HB  LEU B 129     199.768 135.333  26.677  1.00  0.00           H  
ATOM   2252 2HB  LEU B 129     199.574 134.078  25.449  1.00  0.00           H  
ATOM   2253  HG  LEU B 129     198.482 133.921  28.282  1.00  0.00           H  
ATOM   2254 1HD1 LEU B 129     196.307 134.313  27.215  1.00  0.00           H  
ATOM   2255 2HD1 LEU B 129     197.410 135.689  26.983  1.00  0.00           H  
ATOM   2256 3HD1 LEU B 129     197.117 134.549  25.649  1.00  0.00           H  
ATOM   2257 1HD2 LEU B 129     197.237 131.987  27.376  1.00  0.00           H  
ATOM   2258 2HD2 LEU B 129     198.061 132.189  25.811  1.00  0.00           H  
ATOM   2259 3HD2 LEU B 129     198.995 131.730  27.255  1.00  0.00           H  
ATOM   2260  N   LYS B 130     202.798 135.037  26.322  1.00  0.00           N  
ATOM   2261  CA  LYS B 130     203.906 135.477  25.482  1.00  0.00           C  
ATOM   2262  C   LYS B 130     205.247 135.097  26.097  1.00  0.00           C  
ATOM   2263  O   LYS B 130     205.666 133.979  25.980  1.00  0.00           O  
ATOM   2264  OXT LYS B 130     205.885 135.917  26.698  1.00  0.00           O  
ATOM   2265  CB  LYS B 130     203.840 136.988  25.255  1.00  0.00           C  
ATOM   2266  CG  LYS B 130     202.623 137.453  24.466  1.00  0.00           C  
ATOM   2267  CD  LYS B 130     202.627 138.963  24.284  1.00  0.00           C  
ATOM   2268  CE  LYS B 130     201.423 139.428  23.478  1.00  0.00           C  
ATOM   2269  NZ  LYS B 130     201.385 140.909  23.338  1.00  0.00           N  
ATOM   2270  H   LYS B 130     202.542 135.594  27.125  1.00  0.00           H  
ATOM   2271  HA  LYS B 130     203.835 134.966  24.520  1.00  0.00           H  
ATOM   2272 1HB  LYS B 130     203.830 137.500  26.218  1.00  0.00           H  
ATOM   2273 2HB  LYS B 130     204.731 137.315  24.719  1.00  0.00           H  
ATOM   2274 1HG  LYS B 130     202.622 136.977  23.485  1.00  0.00           H  
ATOM   2275 2HG  LYS B 130     201.715 137.161  24.993  1.00  0.00           H  
ATOM   2276 1HD  LYS B 130     202.609 139.448  25.261  1.00  0.00           H  
ATOM   2277 2HD  LYS B 130     203.537 139.265  23.766  1.00  0.00           H  
ATOM   2278 1HE  LYS B 130     201.456 138.982  22.486  1.00  0.00           H  
ATOM   2279 2HE  LYS B 130     200.507 139.099  23.970  1.00  0.00           H  
ATOM   2280 1HZ  LYS B 130     200.573 141.176  22.799  1.00  0.00           H  
ATOM   2281 2HZ  LYS B 130     201.335 141.333  24.254  1.00  0.00           H  
ATOM   2282 3HZ  LYS B 130     202.220 141.224  22.866  1.00  0.00           H  
TER                                                                             
# All scores below are weighted scores, not raw scores.
#BEGIN_POSE_ENERGIES_TABLE 2003285_0000_0001.pdb
label fa_atr fa_rep fa_sol fa_intra_atr_xover4 fa_intra_rep_xover4 fa_intra_sol_xover4 lk_ball lk_ball_iso lk_ball_bridge lk_ball_bridge_uncpl fa_elec fa_intra_elec pro_close hbond_sr_bb hbond_lr_bb hbond_bb_sc hbond_sc dslf_fa13 omega fa_dun_dev fa_dun_rot fa_dun_semi p_aa_pp hxl_tors ref rama_prepro gen_bonded total
weights 1 0.55 1 1 0.55 1 0.92 -0.38 -0.33 -0.33 1 1 1.25 1 1 1 1 1.25 0.48 0.69 0.76 0.78 0.61 1 1 0.5 1 NA
pose -814.745 91.6907 680.598 -51.1634 19.5996 36.1303 364.597 -343.389 -0.96393 -5.77447 -354.997 -28.3832 0 -78.0404 -46.7659 -14.2673 -68.6179 0 2.0621 11.8872 90.9488 144.017 -31.4612 32.9599 -100.661 1.90417 0 -462.836
THR:NtermProteinFull_1 -2.96413 0.10309 2.6764 -0.13262 0.05056 0.06639 1.35736 -1.21614 -0 -0 -2.12984 -1.50523 0 0 0 0 -0.75405 0 0.02403 0.08889 0.03169 0 0 2.32679 -1.0874 0 0 -3.06421
VAL_2 -5.65892 0.63209 2.82642 -0.27641 0.16933 0.05848 2.16491 -1.83789 -0 -0 -2.53367 -0.23298 0 0 0 0 0 0 0.54239 0.00072 0.20866 0 -0.67831 0 1.9342 -0.23654 0 -2.91751
THR_3 -6.58812 1.48881 4.25912 -0.15019 0.05124 0.0501 2.37679 -2.49752 -0 -0 -1.79306 0.4789 0 0 0 0 0 0 0.22105 0.32013 1.06504 0 -0.21127 4.08791 -1.0874 -0.38419 0 1.68735
PHE_4 -9.06204 0.80537 1.93606 -0.62873 0.1053 0.41973 2.41016 -2.20929 -0.02017 -0.16344 -2.44891 0.19616 0 0 0 0 0 0 0.0857 0.98859 0 1.88107 -0.28366 0 1.0402 -0.37577 0 -5.3237
ASP_5 -5.272 0.39369 7.24345 -0.20611 0.0011 0.63226 3.04633 -3.01062 -0.01939 -0.15637 -2.78143 -0.57014 0 0 0 0 -0.00025 0 -0.04582 0.11955 0 3.3056 -0.291 0 -2.3716 -0.10075 0 -0.0835
ALA_6 -4.80527 0.33711 2.22797 -0.02719 0.00266 0 2.38632 -1.93952 -0.02338 -0.11453 -2.63204 -0.39793 0 0 0 0 0 0 -0.06844 0 0 0 0.57904 0 1.8394 0.50535 0 -2.13044
ALA_7 -4.2493 0.29163 2.54039 -0.02301 0 0 1.62332 -1.87723 -0.00452 -0.01306 -1.0792 -0.19662 0 0 0 0 0 0 0.08676 0 0 0 0.10289 0 1.8394 0.33276 0 -0.6258
ASN_8 -3.95085 0.26853 3.6055 -0.1718 0.09038 0.28786 1.79053 -1.86086 -0.01997 -0.13546 -1.2973 -0.92598 0 0 0 -0.56433 0 0 -0.07754 0.64502 0 2.00989 -1.03969 0 -0.93687 -0.29408 0 -2.57705
ILE_9 -9.9309 1.81769 3.17811 -0.61283 0.81984 0.1409 1.72106 -2.82658 -0.02338 -0.11453 -1.43103 0.05901 0 0 0 0 0 0 -0.00235 0.04467 1.59608 0 -0.76367 0 0.73287 -0.53391 0 -6.12895
SER_10 -5.05283 0.32857 6.19197 -0.04157 0.00024 0.07126 3.36002 -2.78589 -0.01479 -0.08691 -3.35193 -0.06315 0 0 0 -1.35685 -0.63081 0 0.00095 0.01273 0.17583 0 -0.44986 1.76317 -0.77834 -0.48649 0 -3.19467
GLU_11 -5.87584 0.4267 8.29838 -0.63252 0.13615 1.14585 3.80864 -3.3793 -2e-05 -0.00047 -5.11722 -0.41245 0 0 0 0 -2.70854 0 -0.01194 0.00148 0 3.70362 -0.3272 0 -2.7348 -0.44017 0 -4.11965
GLU_12 -4.25103 0.25314 5.16558 -0.32574 0.06364 0.38008 2.31297 -2.22969 -0 -0 -2.09463 -0.57764 0 0 0 0 -0.80835 0 0.03115 0.01326 0 3.30433 -0.13391 0 -2.7348 -0.29951 0 -1.93115
GLN_13 -9.41177 0.99066 7.68068 -0.27847 0.05918 0.24355 4.10157 -3.90238 -0 -0 -4.34953 -0.50945 0 0 0 -2.11554 -0.63081 0 0.06285 0.24164 0 2.88444 -0.21951 0 -0.18838 -0.1422 0 -5.48346
ARG_14 -12.562 1.18499 12.3602 -0.74238 0.1498 0.4725 5.03827 -5.51045 -0.0037 -0.0496 -4.35061 0.2969 0 0 0 0 -0.8937 0 0.03066 0.30005 1.44094 0 -0.09716 0 -1.2888 -0.13169 0 -4.3558
GLN_15 -5.28766 0.27073 6.80296 -0.27316 0.03761 0.21779 3.22494 -2.99762 -0.00205 -0.01938 -2.99325 -0.48907 0 0 0 0 -0.9816 0 -0.00546 0.00109 0 3.04903 -0.17579 0 -0.18838 -0.10178 0 0.08895
ARG_16 -6.71169 0.35291 6.20478 -0.60611 0.0936 0.33686 3.02348 -2.87228 -0 -0 -3.49859 0.20207 0 0 0 0 -0.80835 0 0.03237 0.08678 2.5228 0 -0.06555 0 -1.2888 -0.04082 0 -3.03652
ILE_17 -9.65873 1.35165 3.03335 -0.52053 0.40079 0.10856 2.54323 -2.77959 -0 -0 -2.07674 -0.12323 0 0 0 0 0 0 -0.01862 0.11836 0.71373 0 -0.4745 0 0.73287 0.10303 0 -6.54637
GLU_18 -7.35647 0.41237 8.10096 -0.32462 0.06528 0.38047 4.3294 -3.55115 -2e-05 -0.00047 -5.78653 -0.59177 0 0 0 0 -1.64566 0 0.00485 0.05112 0 3.19028 -0.11352 0 -2.7348 0.0774 0 -5.49286
GLU_19 -5.33625 0.22549 6.77755 -0.34708 0.09152 0.41448 3.29607 -2.91374 -0 -0 -3.69017 -0.60154 0 0 0 0 -1.19998 0 -0.02362 0.02126 0 3.33828 -0.11676 0 -2.7348 -0.04711 0 -2.84639
TYR_20 -9.16918 0.95405 4.34461 -0.89598 0.04058 0.31771 2.5084 -2.89932 -0.01975 -0.19226 -1.79826 -0.28418 0 0 0 0 0 0 -0.01576 0.07959 0 1.85406 -0.28978 0.02401 1.2797 0.23335 0 -3.92841
VAL_21 -7.66645 0.58502 2.56023 -0.3151 0.22377 0.07271 2.36342 -2.49488 -0 -0 -2.38574 -0.30625 0 0 0 0 0 0 -0.02206 0.01471 0.15851 0 -0.2723 0 1.9342 0.31979 0 -5.23042
ARG_22 -7.6101 0.53136 7.6138 -0.59303 0.07399 0.32487 3.52986 -3.40185 -0 -0 -3.76547 0.18039 0 0 0 0 -1.16226 0 0.03921 0.0643 2.49027 0 -0.12786 0 -1.2888 0.01562 0 -3.08571
ARG_23 -5.68505 0.22826 6.87831 -0.60451 0.08284 0.33186 3.34917 -2.92658 -0 -0 -3.8719 0.19741 0 0 0 0 -1.19998 0 0.14816 0.12148 2.50985 0 -0.09147 0 -1.2888 -0.0722 0 -1.89316
ILE_24 -8.08048 0.61969 4.77305 -0.5119 0.40406 0.10463 2.87393 -2.87597 -0.00774 -0.11364 -2.36892 -0.04234 0 0 0 0 0 0 -0.06832 0.0435 0.61506 0 -0.41632 0 0.73287 0.11452 0 -4.20433
SER_25 -6.35539 0.69078 7.30634 -0.03744 0.00113 0.06871 3.98609 -3.49844 -0 -0 -3.91601 -0.47638 0 0 0 0 -0.38001 0 -0.01253 0.05359 0.93545 0 0.30625 1.79551 -0.77834 0.35369 0 0.04299
LYS_26 -3.66594 0.1923 4.40722 -0.30185 0.02734 0.13425 1.73045 -2.00069 -0 -0 -1.00369 -0.01786 0 0 0 0 0 0 0.06983 0.03205 1.73339 0 -0.01786 0 -1.5107 0.0617 0 -0.13007
LYS_27 -3.23993 0.11225 3.82002 -0.30503 0.03228 0.13922 1.33635 -1.68795 -0 -0 -0.57834 -0.01797 0 0 0 0 0 0 0.00427 0.00508 1.81689 0 -0.06523 0 -1.5107 -0.27756 0 -0.41634
GLU_28 -4.8888 0.20276 4.93695 -0.45119 0.06286 0.88767 2.08698 -2.13432 -0 -0 -2.74874 -0.37695 0 0 0 0 -1.08219 0 -0.05041 0.04161 0 3.10682 -0.24971 0 -2.7348 -0.36402 0 -3.75548
GLY_29 -1.7137 0.07927 2.40183 -6e-05 0 0 1.12891 -1.19447 -0 -0 -1.09361 -0.37374 0 0 0 0 0 0 -0.16413 0 0 0 -1.46048 0 0.83697 -0.35198 0 -1.90518
THR_30 -5.36566 0.55181 4.0067 -0.11423 0.04368 0.07281 2.08377 -2.21982 -0.01232 -0.12834 -1.70945 -0.70447 0 0 0 0 -0.38001 0 0.01434 0.13989 0.04096 0 -0.38781 2.5667 -1.0874 -0.26859 0 -2.85746
GLU_31 -3.69567 0.25789 4.91253 -0.32259 0.08469 0.41827 2.31454 -1.99078 -0.01278 -0.04666 -3.04418 -0.37362 0 0 0 0 -0.63128 0 -0.03626 0.08386 0 2.89719 0.29117 0 -2.7348 -0.1557 0 -1.78419
VAL_32 -6.33449 1.56194 0.17847 -0.28455 0.25949 0.0603 0.56965 -1.46844 -0.00557 -0.01756 -0.43444 -0.2824 0 0 0 0 0 0 -0.03071 0.18704 0.24711 0 -0.77394 0 1.9342 -0.23104 0 -4.86495
ARG_33 -5.49835 0.24131 7.11645 -1.02733 0.19024 0.75817 4.08299 -3.05599 -0.04769 -0.18026 -5.0621 0.45288 0 0 0 0 -1.86333 0 0.05301 0.14147 2.58345 0 0.00365 0 -1.2888 -0.35549 0 -2.75574
PHE_34 -8.10774 1.06741 1.12674 -0.52363 0.01985 0.24106 0.68799 -1.58539 -0.001 -0.00286 -0.56796 0.01708 0 0 0 0 0 0 0.0759 0.0571 0 1.86739 -0.26422 0 1.0402 -0.3726 0 -5.22469
GLU_35 -4.24102 0.22684 6.00956 -0.22716 0.02884 0.2336 2.76182 -2.38732 -0.01578 -0.06461 -3.18828 -0.1336 0 0 0 0 -0.65891 0 0.02172 0.10422 0 3.07665 -0.16536 0 -2.7348 -0.02126 0 -1.37485
LYS_36 -4.08779 0.18942 4.57402 -0.30638 0.04675 0.15668 1.93199 -1.64758 -0.00205 -0.01938 -3.58013 -0.17616 0 0 0 0 -1.31664 0 -0.00498 0.04136 2.16381 0 0.13274 0 -1.5107 0.10348 0 -3.31154
ARG_37 -6.08425 0.58529 8.23164 -0.46918 0.07617 0.25889 3.90732 -3.30593 -0.02231 -0.15972 -4.43835 0.06049 0 0 0 0 -0.45366 0 0.21696 0.55947 2.13047 0 -0.12477 0 -1.2888 -0.14138 0 -0.46164
ASP_38 -1.31625 0.03739 2.49442 -0.24259 0.04782 0.79747 1.03977 -1.05271 -0.00771 -0.09827 -0.82176 -0.90661 0 0 0 -0.2518 0 0 -0.03147 0.07374 0 1.99217 -0.82569 0 -2.3716 0.19171 0 -1.25196
GLY_39 -3.2535 0.26864 3.76769 -6e-05 0 0 2.76432 -1.97565 -0 -0 -2.06208 -0.33118 0 0 0 0 0 0 -0.15248 0 0 0 -1.53817 0 0.83697 0.16338 0 -1.51212
GLN_40 -7.56299 0.57659 7.21689 -0.28995 0.03935 0.17997 3.56551 -3.32822 -0.04284 -0.21338 -2.9069 -0.26278 0 0 0 0 -0.00025 0 -0.02462 0.10238 0 2.97761 -0.14638 0 -0.18838 0.23145 0 -0.07695
LEU_41 -8.1739 0.63076 2.77634 -0.57629 0.12862 0.15061 2.25935 -2.25349 -0.00639 -0.0192 -2.3996 0.22099 0 0 0 0 0 0 -0.06969 0.01299 0.7403 0 -0.23126 0 0.18072 0.27328 0 -6.35585
GLU_42 -6.48889 0.50844 9.80775 -0.32795 0.06575 0.42619 4.74739 -3.90309 -0.01544 -0.06167 -4.81271 -0.38272 0 0 0 0 -1.35051 0 -0.04053 0.20598 0 2.88329 0.28931 0 -2.7348 -0.0311 0 -1.21531
ILE_43 -8.04704 1.06322 1.56794 -0.5138 0.51549 0.13468 2.36541 -1.98251 -0.0084 -0.03377 -2.59373 -0.19203 0 0 0 0 0 0 0.10395 0.26728 0.26374 0 -0.58791 0 0.73287 -0.03809 0 -6.98271
GLU_44 -6.26272 0.53998 5.75294 -0.31989 0.07969 0.38406 3.93024 -2.69441 -0.01629 -0.05508 -4.99374 -0.36516 0 0 0 0 -1.72053 0 0.05553 0.01347 0 3.11435 0.24253 0 -2.7348 0.17413 0 -4.8757
VAL_45 -7.4635 1.15134 1.88917 -0.28169 0.23121 0.06278 2.11535 -2.13726 -0.01734 -0.06896 -2.66314 -0.20993 0 0 0 0 0 0 0.03055 0.33932 0.2102 0 -0.74501 0 1.9342 -0.03715 0 -5.65985
LYS_46 -4.92473 0.47037 5.35971 -0.29917 0.02438 0.13989 2.50871 -2.2816 -0.01629 -0.05508 -3.12394 0.03617 0 0 0 0 -0.63128 0 -0.00234 0.08682 2.07132 0 -0.03106 0 -1.5107 -0.44954 0 -2.62835
ASN_47 -1.92706 0.12706 1.40475 -0.19961 0.04216 0.34443 0.21321 -0.80032 -0.00531 -0.016 0.18632 -1.00205 0 0 0 0 0 0 -0.10258 0.05868 0 1.94396 -1.03224 0 -0.93687 -0.50418 0 -2.20565
LEU_48 -6.55184 1.10098 0.56821 -0.52929 0.16616 0.11354 0.50062 -1.3416 -0.01734 -0.06896 0.25398 0.30136 0 0 0 0 0 0 -0.00046 0.18818 0.72161 0 -0.37117 0 0.18072 -0.42109 0 -5.2064
HIS_49 -4.34518 0.17853 5.16067 -0.45803 0.02381 0.3009 2.78184 -2.33063 -0.00531 -0.016 -2.62773 -0.99016 0 0 0 -1.1845 0 0 -0.00561 0.09946 0 1.97148 -0.0658 0 -0.45461 -0.39679 0 -2.36366
GLU_50 -4.54789 0.27447 5.31757 -0.37032 0.14811 0.47369 2.47949 -2.26392 -0 -0 -2.33994 -0.652 0 0 0 0 -1.19746 0 -0.07373 0.02669 0 3.33798 -0.25128 0 -2.7348 -0.30282 0 -2.67616
LYS_51 -4.70654 0.245 6.33639 -0.43316 0.0499 0.25441 3.00266 -2.64417 -0 -0 -3.24919 0.06466 0 0 0 -1.1845 -0.40922 0 -0.02371 0.09631 2.40534 0 0.04216 0 -1.5107 -0.00555 0 -1.66991
ARG_52 -8.7353 0.72863 8.34111 -0.7166 0.1978 0.38901 3.65399 -3.61832 -0.01637 -0.13791 -3.83014 0.36392 0 0 0 0 -1.94901 0 0.2012 0.28702 2.53329 0 -0.15549 0 -1.2888 -0.1007 0 -3.85267
LYS_53 -8.06207 0.60652 8.13548 -0.43506 0.06061 0.24363 3.87264 -3.60401 -0 -0 -4.1088 0.13458 0 0 0 0 -0.66654 0 -0.01203 0.13816 2.23245 0 0.0478 0 -1.5107 0.0889 0 -2.83845
ARG_54 -5.63392 0.20882 7.03397 -0.60231 0.08537 0.33415 3.16208 -2.99057 -0.02072 -0.14411 -3.90528 0.17099 0 0 0 0 -1.19746 0 0.06204 0.0216 2.50905 0 -0.10847 0 -1.2888 0.14867 0 -2.15491
GLU_55 -6.46111 0.24531 8.71816 -0.21374 0.03732 0.31274 4.11677 -3.6927 -0.03054 -0.2606 -5.14761 -0.61422 0 0 0 0 -1.27604 0 0.05828 0.08424 0 3.01705 -0.26236 0 -2.7348 -0.28364 0 -4.38749
ILE_56 -9.3955 0.79367 3.11181 -0.50476 0.35001 0.1042 2.70366 -2.76394 -0 -0 -2.48739 -0.08205 0 0 0 0 0 0 -0.05965 0.02337 0.66141 0 -0.41639 0 0.73287 -0.095 0 -7.32369
GLU_57 -6.1896 0.3281 8.01162 -0.21843 0.05665 0.34021 3.24423 -3.44595 -0.03347 -0.26376 -3.8667 -0.60961 0 0 0 0 -0.66654 0 0.04101 0.27861 0 3.04398 -0.15977 0 -2.7348 0.0202 0 -2.82403
GLU_58 -4.91162 0.19223 6.37838 -0.34853 0.10032 0.4165 3.20911 -2.75664 -0 -0 -3.60887 -0.60846 0 0 0 0 -1.17996 0 -0.0164 0.02693 0 3.5318 -0.1918 0 -2.7348 -0.22819 0 -2.73002
TYR_59 -9.68696 1.15511 4.83671 -0.94643 0.07568 0.37213 2.89795 -3.14078 -0.00558 -0.06957 -2.86974 -0.28723 0 0 0 0 0 0 -0.03049 0.05561 0 2.06275 -0.15338 0.14677 1.2797 0.02753 0 -4.28021
ILE_60 -8.81806 0.88266 4.23959 -0.49485 0.35951 0.10054 3.11744 -3.00392 -0 -0 -2.70734 0.02301 0 0 0 0 0 0 -0.02532 0.01594 0.57808 0 -0.38926 0 0.73287 0.3991 0 -4.99003
GLU_61 -5.87604 0.19999 7.9048 -0.32744 0.07931 0.37858 3.7775 -3.27117 -0 -0 -4.01708 -0.58226 0 0 0 0 -0.7704 0 -0.01377 0.01645 0 3.13847 -0.11054 0 -2.7348 0.24389 0 -1.96451
ARG_62 -4.44765 0.12442 5.38299 -0.61035 0.08555 0.34125 2.34463 -2.32361 -0 -0 -2.37334 0.20984 0 0 0 0 -1.17996 0 0.07579 0.05456 2.50367 0 -0.12785 0 -1.2888 -0.08357 0 -1.31243
VAL_63 -6.9654 0.7306 2.73087 -0.32428 0.30085 0.07521 2.10111 -2.15463 -0 -0 -1.48342 -0.27789 0 0 0 -0.75869 0 0 -0.05869 0.05826 0.24603 0 -0.32343 0 1.9342 -0.06846 0 -4.23775
LEU_64 -7.47544 1.0122 2.59246 -0.50027 0.2542 0.13237 1.39526 -2.23445 -0 -0 -1.42812 0.23481 0 0 0 0 0 0 0.00901 0.01559 0.34775 0 -0.30038 0 0.18072 -0.08491 0 -5.84919
LYS:CtermProteinFull_65 -3.56907 0.08962 5.38939 -0.34953 0.05374 0.2446 2.38111 -1.99465 -0.00792 -0.04158 -2.73321 0.1281 0 0 0 0 -0.7704 0 0 0.13 2.3562 0 0 0 -1.5107 -0.10851 0 -0.31283
THR:NtermProteinFull_66 -4.08927 0.34729 4.07866 -0.13534 0.08855 0.07721 2.32191 -1.85718 -0.01194 -0.08214 -2.76334 -1.14981 0 0 0 0 -0.76411 0 0.00179 0.00226 0.0502 0 0 2.48214 -1.0874 0 0 -2.49051
VAL_67 -6.88945 1.0926 2.75389 -0.28154 0.20221 0.06281 2.54572 -2.04691 -0.0099 -0.03139 -2.24046 -0.21951 0 0 0 0 0 0 -0.04279 0.00875 0.18149 0 -0.629 0 1.9342 -0.22713 0 -3.83643
THR_68 -4.96574 0.33048 4.2274 -0.17742 0.12224 0.06576 2.24139 -2.27589 -0.01799 -0.12137 -1.97361 0.34329 0 0 0 0 0 0 0.05953 0.0013 0.10932 0 -0.04865 4.96203 -1.0874 -0.22667 0 1.56799
PHE_69 -9.96045 1.55688 2.85922 -0.61293 0.03282 0.33527 3.09462 -2.51763 -0.0099 -0.03139 -2.39687 0.09244 0 0 0 0 0 0 0.10467 0.0948 0 2.39294 -0.22393 0 1.0402 0.01784 0 -4.13139
ASP_70 -4.97989 0.18024 6.22771 -0.25328 0.11957 0.85171 3.79967 -2.96354 -0.0067 -0.08042 -4.07222 -1.12846 0 0 0 0 -0.69622 0 -0.03141 0.00237 0 1.88015 -0.81667 0 -2.3716 -0.14791 0 -4.4869
ILE_71 -8.93833 2.03439 2.51174 -0.5056 0.59765 0.12379 3.30247 -2.50125 -0 -0 -2.46756 -0.0509 0 0 0 0 0 0 0.09432 0.13899 0.32799 0 -0.47349 0 0.73287 -0.27178 0 -5.34471
THR_72 -5.65435 0.43816 4.17576 -0.1167 0.05963 0.07754 1.76034 -2.31492 -0.00888 -0.09814 -1.0967 -0.50134 0 0 0 -0.56433 0 0 0.01871 0 0.08414 0 -0.34013 4.93325 -1.0874 -0.22465 0 -0.46001
ASN_73 -2.7159 0.22372 2.9711 -0.19184 0.02767 0.32878 1.26688 -1.39013 -0 -0 -0.17572 -1.01057 0 0 0 0 0 0 -0.04624 0.001 0 2.15409 -1.02987 0 -0.93687 0.20704 0 -0.31684
ILE_74 -9.56798 2.22886 2.67416 -0.58395 0.87694 0.12796 1.50158 -2.54468 -0 -0 -1.19937 -0.06271 0 0 0 0 0 0 -0.04325 0.00612 1.34004 0 -0.36915 0 0.73287 0.3511 0 -4.53144
SER_75 -5.08394 0.63454 5.97094 -0.03655 3e-05 0.06292 3.24311 -2.71396 -0.00057 -0.0093 -2.99401 -0.18068 0 0 0 -1.10261 -0.68803 0 0.04388 0.00275 0.24485 0 -0.34814 1.79401 -0.77834 -0.13501 0 -2.0741
GLU_76 -6.16505 0.75698 8.83199 -0.71472 0.19569 1.37018 4.29274 -3.57348 -0 -0 -4.88121 -0.53613 0 0 0 0 -2.60518 0 0.17621 0.16165 0 3.57792 -0.19699 0 -2.7348 -0.30209 0 -2.34629
GLU_77 -4.46086 0.34327 5.44025 -0.32767 0.08169 0.37715 2.48725 -2.33769 -0 -0 -2.15133 -0.5487 0 0 0 0 -0.70922 0 0.04938 0.02936 0 3.04009 -0.01384 0 -2.7348 0.10253 0 -1.33311
GLN_78 -9.1848 1.36604 7.45478 -0.25745 0.03123 0.21428 3.98786 -3.77437 -0 -0 -3.96784 -0.43169 0 0 0 -1.92023 -0.68803 0 0.04737 0.3845 0 2.97122 -0.13182 0 -0.18838 0.25678 0 -3.83054
ARG_79 -13.2306 2.47404 12.6828 -0.7325 0.21241 0.4603 5.48594 -5.6914 -0.00057 -0.0093 -3.8165 0.41658 0 0 0 0 -0.90901 0 -0.02578 0.48941 1.445 0 -0.10335 0 -1.2888 0.05126 0 -2.09005
GLN_80 -5.95919 0.44122 7.61036 -0.26489 0.02908 0.19872 3.64672 -3.32143 -0.02621 -0.13035 -2.69915 -0.49665 0 0 0 0 -0.92568 0 0.05428 0.00888 0 2.96864 -0.10813 0 -0.18838 0.04871 0 0.88656
ARG_81 -6.50133 0.46991 6.25973 -0.61854 0.16698 0.34406 3.12234 -2.85187 -0 -0 -2.94771 0.31189 0 0 0 0 -0.70922 0 0.05045 0.10608 2.60214 0 -0.044 0 -1.2888 0.26695 0 -1.26094
ILE_82 -9.73949 1.791 2.90384 -0.51719 0.67121 0.10275 2.59452 -2.80166 -0 -1e-05 -1.95212 0.02299 0 0 0 0 0 0 -0.05068 0.00568 0.84166 0 -0.37463 0 0.73287 0.29683 0 -5.47244
GLU_83 -8.15713 0.90457 9.12422 -0.3251 0.09663 0.37078 5.09093 -3.97841 -0 -0 -5.64524 -0.53905 0 0 0 0 -1.40648 0 0.01082 0.09748 0 2.85006 0.04741 0 -2.7348 0.58495 0 -3.60837
GLU_84 -5.40409 0.3584 6.95001 -0.33207 0.09056 0.38829 3.36964 -2.96579 -0 -0 -3.70898 -0.56363 0 0 0 0 -0.81659 0 -0.01831 0.05437 0 3.19202 -0.029 0 -2.7348 0.73289 0 -1.43707
TYR_85 -8.76239 0.8749 4.33678 -0.89679 0.039 0.33523 2.55739 -2.80724 -0.01398 -0.12457 -1.60308 -0.27575 0 0 0 0 0 0 -0.00815 0.0463 0 1.89335 -0.33771 0.00013 1.2797 0.46872 0 -2.99816
VAL_86 -7.94169 0.8648 2.84242 -0.31441 0.28888 0.07218 2.70046 -2.64031 -0 -0 -2.34664 -0.15822 0 0 0 0 0 0 0.02522 0.00027 0.31248 0 -0.21439 0 1.9342 0.27436 0 -4.30037
ARG_87 -7.91092 0.77577 7.90254 -0.63908 0.18361 0.3511 3.83586 -3.50122 -5e-05 -0.00045 -3.71804 0.27207 0 0 0 0 -0.97041 0 -0.01062 0.22896 2.52095 0 -0.10263 0 -1.2888 0.08674 0 -1.98462
ARG_88 -5.97169 0.40022 7.17613 -0.62471 0.16702 0.34735 3.59706 -3.03146 -0 -0 -3.76422 0.29227 0 0 0 0 -0.81659 0 0.17363 0.0256 2.53224 0 -0.07413 0 -1.2888 0.16942 0 -0.69065
ILE_89 -7.73108 0.6055 4.84642 -0.51586 0.69768 0.10054 3.1409 -2.8317 -0 -0 -2.09465 0.12235 0 0 0 0 0 0 -0.06066 0.04115 0.54304 0 -0.42935 0 0.73287 0.30032 0 -2.53254
SER_90 -6.23489 0.60677 7.22297 -0.03438 0 0.06843 4.1975 -3.48013 -4e-05 -0.00045 -3.88949 -0.414 0 0 0 0 -0.39211 0 -0.00623 0.03476 0.95802 0 0.30344 1.72153 -0.77834 0.435 0 0.31836
LYS_91 -3.90151 0.2755 4.55722 -0.30491 0.02715 0.13612 1.86244 -2.07065 -0 -0 -0.90215 -0.01724 0 0 0 0 0 0 -0.03378 0.02202 1.75308 0 -0.00499 0 -1.5107 0.09479 0 -0.01761
LYS_92 -3.3748 0.17044 3.96626 -0.30509 0.02802 0.13826 1.57685 -1.74333 -0 -0 -0.60218 -0.03824 0 0 0 0 0 0 -0.04248 0.00577 1.83503 0 -0.07854 0 -1.5107 -0.23203 0 -0.20677
GLU_93 -4.43307 0.18475 4.70483 -0.4531 0.10714 0.9394 2.13378 -2.05479 -0 -0 -2.18841 -0.4658 0 0 0 0 -0.85737 0 -0.00119 0.01901 0 3.19805 -0.19916 0 -2.7348 -0.29795 0 -2.39869
GLY_94 -1.93313 0.16275 2.52696 -5e-05 0 0 1.30586 -1.29127 -0 -0 -0.90483 -0.37873 0 0 0 0 0 0 -0.12366 0 0 0 -1.32084 0 0.83697 0.20005 0 -0.91992
THR_95 -4.51193 0.37195 4.01988 -0.11722 0.07401 0.0704 1.93871 -2.03914 -0.00078 -0.00287 -1.44566 -0.64014 0 0 0 0 -0.39211 0 -0.00319 0.00015 0.10958 0 -0.62697 4.34371 -1.0874 0.34642 0 0.4074
GLU_96 -3.73877 0.51556 4.94277 -0.30655 0.07946 0.38399 2.43185 -1.96258 -0 -0 -2.97497 -0.31518 0 0 0 0 -0.51691 0 -0.00355 0.04055 0 2.94275 0.31513 0 -2.7348 -0.02377 0 -0.92504
VAL_97 -6.10155 2.26203 0.00648 -0.26475 0.19065 0.05332 0.62635 -1.32953 -0.00841 -0.02718 -0.37872 -0.253 0 0 0 0 0 0 -0.01388 0.04873 0.39281 0 -0.74635 0 1.9342 -0.15983 0 -3.76863
ARG_98 -5.65657 0.56228 7.21615 -1.02446 0.25052 0.79964 4.73174 -3.07227 -0.00193 -0.0054 -5.58941 0.42736 0 0 0 0 -1.78812 0 -0.03695 0.08009 2.55892 0 0.19455 0 -1.2888 -0.1927 0 -1.83538
PHE_99 -7.90276 1.02507 0.74002 -0.59759 0.03031 0.31413 0.43222 -1.42705 -0.00905 -0.02813 -0.22844 0.03626 0 0 0 0 0 0 0.29523 0.00738 0 2.35379 -0.27644 0 1.0402 0.06881 0 -4.12604
GLU_100 -5.29765 0.92114 7.28834 -0.32873 0.07278 0.43548 3.40389 -2.88878 -0.00218 -0.00606 -4.64829 -0.42068 0 0 0 0 -1.23558 0 -0.08155 0.04126 0 3.00863 0.32501 0 -2.7348 0.11631 0 -2.03146
LYS_101 -4.68978 0.32004 5.30123 -0.31231 0.03233 0.16228 2.17979 -1.95401 -0.02762 -0.13417 -3.47277 -0.1685 0 0 0 0 -1.20656 0 0.05614 0.02887 2.41529 0 0.36383 0 -1.5107 0.0433 0 -2.57333
ARG_102 -6.16538 0.92554 8.6666 -0.43034 0.07215 0.2202 3.89814 -3.43261 -0.01298 -0.11088 -5.44035 0.32133 0 0 0 0 -1.30684 0 0.05505 0.16989 2.05644 0 0.03398 0 -1.2888 0.44548 0 -1.32336
ASP_103 -1.01242 0.05384 1.42754 -0.27038 0.07989 0.91816 0.3924 -0.653 -0.0048 -0.06864 1.036 -0.74453 0 0 0 0 0 0 0.21634 8e-05 0 2.0113 -0.73932 0 -2.3716 1.00892 0 1.27979
GLY_104 -3.10437 0.28219 3.63823 -6e-05 0 0 2.61966 -1.88484 -0 -0 -1.8086 -0.37118 0 0 0 0 0 0 -0.11222 0 0 0 -1.53488 0 0.83697 0.57007 0 -0.86902
GLN_105 -8.31105 1.22665 8.36603 -0.33298 0.07768 0.1859 4.28652 -3.76701 -0 -0 -4.58994 -0.13643 0 0 0 0 -1.18857 0 -0.01019 0.07953 0 2.97254 -0.151 0 -0.18838 0.29075 0 -1.18996
LEU_106 -9.30279 2.34275 3.43333 -0.61682 0.38522 0.16505 3.02763 -2.51636 -0.0082 -0.02643 -2.16356 0.29246 0 0 0 0 0 0 0.00929 0.02534 0.77952 0 -0.149 0 0.18072 0.37677 0 -3.76507
GLU_107 -5.76061 0.92751 6.90984 -0.31266 0.05131 0.36542 3.33303 -2.94838 -0.0084 -0.02804 -3.6837 -0.34792 0 0 0 0 -0.57567 0 -0.06982 0.07032 0 3.67383 0.37341 0 -2.7348 0.14759 0 -0.61774
ILE_108 -8.60926 1.96497 1.81289 -0.49615 0.742 0.11378 2.7536 -2.18042 -0.01468 -0.04608 -2.11469 -0.05721 0 0 0 0 0 0 0.19077 0.02687 0.2887 0 -0.663 0 0.73287 -0.06581 0 -5.62083
GLU_109 -6.55141 0.77042 6.83594 -0.31616 0.05981 0.40474 4.38991 -3.05732 -0.01804 -0.06371 -5.45995 -0.34767 0 0 0 0 -1.55547 0 -0.05883 0.01848 0 2.9572 0.34308 0 -2.7348 -0.10792 0 -4.49171
VAL_110 -7.51915 2.41977 2.08105 -0.27209 0.18738 0.05546 2.26961 -2.17548 -0.01371 -0.04856 -2.93158 -0.22037 0 0 0 0 0 0 -0.02907 0.24521 0.31275 0 -0.79012 0 1.9342 -0.22241 0 -4.71712
LYS_111 -5.21169 0.955 5.50293 -0.30614 0.03104 0.14541 2.59373 -2.30397 -0.00964 -0.03567 -2.71637 0.00559 0 0 0 0 -0.51691 0 -0.03504 0.06293 2.20852 0 0.04066 0 -1.5107 -0.41885 0 -1.51918
ASN_112 -1.7815 0.11455 1.49184 -0.19299 0.03383 0.33076 0.30082 -0.80108 -0 -0 0.30008 -1.02124 0 0 0 0 0 0 -0.07034 0.00439 0 2.05206 -1.04492 0 -0.93687 -0.35749 0 -1.57807
LEU_113 -6.90539 2.64192 0.74974 -0.62464 0.50373 0.17239 0.36662 -1.42414 -0.00724 -0.02891 0.58661 0.31392 0 0 0 0 0 0 0.15191 0.09718 0.55823 0 -0.25592 0 0.18072 -0.21839 0 -3.14165
HIS_114 -4.91442 0.33781 5.86454 -0.50157 0.04752 0.35441 3.2414 -2.66545 -3e-05 -0.00024 -2.63006 -1.02446 0 0 0 -1.09724 0 0 0.01865 0.06973 0 1.5781 -0.0887 0 -0.45461 -0.30101 0 -2.16562
GLU_115 -4.73059 0.32829 5.94576 -0.342 0.09382 0.416 2.84448 -2.51804 -0 -0 -2.42914 -0.63106 0 0 0 0 -0.86367 0 -0.01981 0.04475 0 3.04537 -0.14594 0 -2.7348 -5e-05 0 -1.69665
LYS_116 -5.27745 0.51537 7.24713 -0.46457 0.07431 0.28364 3.39156 -2.99271 -0 -0 -3.26106 0.23975 0 0 0 -1.09724 -0.3525 0 0.01331 0.08271 2.12031 0 0.08759 0 -1.5107 0.71988 0 -0.18069
ARG_117 -8.6698 0.79834 8.79592 -0.72609 0.39376 0.39885 4.19986 -3.8242 -0.01692 -0.12571 -3.81842 0.45668 0 0 0 0 -1.7172 0 0.09478 0.26188 2.55021 0 -0.13508 0 -1.2888 0.33378 0 -2.03815
LYS_118 -9.64053 2.04293 9.79674 -0.47343 0.0742 0.3017 4.57242 -4.30601 -0.04224 -0.16831 -4.53121 0.2068 0 0 0 0 -0.16341 0 0.02171 0.14688 2.2042 0 0.06368 0 -1.5107 0.16537 0 -1.23918
ARG_119 -7.33066 0.22336 10.3246 -0.62481 0.16847 0.3511 4.92994 -4.24836 -0.02081 -0.1491 -5.209 0.28005 0 0 0 0 -1.52259 0 0.11611 0.03916 2.50538 0 -0.11468 0 -1.2888 0.20089 0 -1.36979
GLU_120 -6.70593 0.44138 9.28048 -0.2148 0.03251 0.30975 4.38014 -3.87949 -0.0309 -0.25028 -5.17951 -0.60861 0 0 0 0 -1.21233 0 0.07004 0.05121 0 3.10513 -0.14941 0 -2.7348 -0.15908 0 -3.45448
ILE_121 -9.30661 1.15621 3.41111 -0.51509 0.65278 0.10105 2.95523 -2.87688 -0 -0 -2.43928 0.10719 0 0 0 0 0 0 -0.05027 0.02175 0.57372 0 -0.43401 0 0.73287 0.09735 0 -5.81288
GLU_122 -9.20344 0.93913 12.3814 -0.21442 0.03722 0.30874 4.72904 -5.05278 -0.02079 -0.14886 -4.07716 -0.58872 0 0 0 0 -0.16341 0 0.04025 0.04998 0 3.13742 -0.05534 0 -2.7348 0.30623 0 -0.33034
GLU_123 -5.30942 0.32452 7.09653 -0.32964 0.09195 0.38163 3.60282 -3.03895 -0 -0 -3.29217 -0.54848 0 0 0 0 -0.87805 0 -0.00377 0.06112 0 3.14307 0.00224 0 -2.7348 0.36876 0 -1.06263
TYR_124 -9.09806 1.05158 4.69197 -0.86698 0.05253 0.36567 2.79538 -2.98604 -0 -0 -2.28866 -0.28841 0 0 0 0 0 0 0.02768 0.27221 0 2.28659 -0.02402 0.01229 1.2797 0.35003 0 -2.36655
ILE_125 -9.6201 1.68076 3.86538 -0.51451 0.64188 0.10062 3.0222 -3.05129 -0 -0 -2.32897 0.14735 0 0 0 0 0 0 0.02546 0.03536 0.56813 0 -0.36191 0 0.73287 0.4494 0 -4.60736
GLU_126 -6.19344 0.4006 8.03464 -0.33212 0.06953 0.39072 4.03386 -3.38556 -0.02622 -0.14856 -3.41292 -0.59619 0 0 0 0 -0.73694 0 -0.02643 0.00014 0 3.14669 -0.1035 0 -2.7348 0.34995 0 -1.27056
ARG_127 -5.22818 0.25548 6.24064 -0.63015 0.17147 0.35234 2.87261 -2.71276 -0 -0 -1.62424 0.28709 0 0 0 0 -0.87805 0 -0.00566 0.0067 2.50467 0 -0.10256 0 -1.2888 -0.00025 0 0.22036
VAL_128 -7.23153 1.13061 3.22223 -0.31524 0.29516 0.07235 2.31999 -2.37894 -0 -0 -1.13823 -0.16836 0 0 0 -0.81762 0 0 -0.04736 0.05321 0.31961 0 -0.26679 0 1.9342 -0.01647 0 -3.03319
LEU_129 -7.05906 1.01752 2.93269 -0.51983 0.72126 0.12908 1.85437 -2.25341 -0 -0 -1.20543 0.26017 0 0 0 0 0 0 -0.02876 0.00657 0.31959 0 -0.31677 0 0.18072 -0.10628 0 -4.06756
LYS:CtermProteinFull_130 -3.97332 0.26605 6.7084 -0.33487 0.03963 0.23102 3.41116 -2.56735 -0 -0 -3.53154 0.11675 0 0 0 -0.2518 -0.73694 0 0 0.01374 2.36006 0 0 0 -1.5107 -0.09943 0 0.14086
#END_POSE_ENERGIES_TABLE 2003285_0000_0001.pdb

geometry_graft 1
interface_buried_sasa_pre 1594.34
                             
