# Supplementary material for: Reconfigurable asymmetric protein assemblies through implicit negative design
Source: Science. Author manuscript; Available in PMC 2023 Jan 27. (PMC9881579; doi:10.1126/science.abj7662)
Supplement: Data S2 [file NIHMS1843281-supplement-Data_S2.gz › without_all_supplement_resubmit_20211001/example_scripts/input_dock.pdb]

HEADER                                            22-AUG-19   XXXX              
EXPDTA    THEORETICAL MODEL                                                     
REMARK 220                                                                      
REMARK 220 EXPERIMENTAL DETAILS                                                 
REMARK 220  EXPERIMENT TYPE                : THEORETICAL MODELLING              
REMARK 220  DATE OF DATA COLLECTION        : 22-AUG-19                          
REMARK 220                                                                      
REMARK 220 REMARK: MODEL GENERATED BY ROSETTA                                   
REMARK 220  VERSION 2019.21+master.808795efd9a                                  
ATOM      1  N   GLY A   1     124.938 277.613  45.328  1.00  0.00           N  
ATOM      2  CA  GLY A   1     125.903 278.242  46.227  1.00  0.00           C  
ATOM      3  C   GLY A   1     127.292 278.313  45.595  1.00  0.00           C  
ATOM      4  O   GLY A   1     127.793 279.391  45.239  1.00  0.00           O  
ATOM      5 1H   GLY A   1     124.024 277.603  45.749  1.00  0.00           H  
ATOM      6 2H   GLY A   1     124.917 278.172  44.479  1.00  0.00           H  
ATOM      7 3H   GLY A   1     125.224 276.657  45.103  1.00  0.00           H  
ATOM      8 1HA  GLY A   1     125.561 279.246  46.473  1.00  0.00           H  
ATOM      9 2HA  GLY A   1     125.952 277.676  47.156  1.00  0.00           H  
ATOM     10  N   ARG A   2     127.922 277.154  45.461  1.00  0.00           N  
ATOM     11  CA  ARG A   2     129.271 277.106  44.918  1.00  0.00           C  
ATOM     12  C   ARG A   2     129.267 277.198  43.396  1.00  0.00           C  
ATOM     13  O   ARG A   2     130.296 277.461  42.772  1.00  0.00           O  
ATOM     14  CB  ARG A   2     129.954 275.853  45.389  1.00  0.00           C  
ATOM     15  CG  ARG A   2     130.143 275.815  46.903  1.00  0.00           C  
ATOM     16  CD  ARG A   2     130.716 274.570  47.346  1.00  0.00           C  
ATOM     17  NE  ARG A   2     129.822 273.433  47.195  1.00  0.00           N  
ATOM     18  CZ  ARG A   2     130.218 272.146  47.348  1.00  0.00           C  
ATOM     19  NH1 ARG A   2     131.461 271.889  47.656  1.00  0.00           N  
ATOM     20  NH2 ARG A   2     129.371 271.143  47.178  1.00  0.00           N  
ATOM     21  H   ARG A   2     127.487 276.275  45.768  1.00  0.00           H  
ATOM     22  HA  ARG A   2     129.830 277.951  45.318  1.00  0.00           H  
ATOM     23 1HB  ARG A   2     129.390 274.980  45.078  1.00  0.00           H  
ATOM     24 2HB  ARG A   2     130.937 275.796  44.933  1.00  0.00           H  
ATOM     25 1HG  ARG A   2     130.796 276.622  47.212  1.00  0.00           H  
ATOM     26 2HG  ARG A   2     129.177 275.928  47.386  1.00  0.00           H  
ATOM     27 1HD  ARG A   2     131.556 274.403  46.713  1.00  0.00           H  
ATOM     28 2HD  ARG A   2     131.032 274.642  48.383  1.00  0.00           H  
ATOM     29  HE  ARG A   2     128.840 273.627  46.940  1.00  0.00           H  
ATOM     30 1HH1 ARG A   2     132.143 272.648  47.785  1.00  0.00           H  
ATOM     31 2HH1 ARG A   2     131.788 270.921  47.721  1.00  0.00           H  
ATOM     32 1HH2 ARG A   2     128.405 271.327  46.938  1.00  0.00           H  
ATOM     33 2HH2 ARG A   2     129.693 270.193  47.289  1.00  0.00           H  
ATOM     34  N   GLN A   3     128.098 276.998  42.789  1.00  0.00           N  
ATOM     35  CA  GLN A   3     127.966 277.079  41.344  1.00  0.00           C  
ATOM     36  C   GLN A   3     128.222 278.517  40.910  1.00  0.00           C  
ATOM     37  O   GLN A   3     128.974 278.775  39.959  1.00  0.00           O  
ATOM     38  CB  GLN A   3     126.539 276.677  40.959  1.00  0.00           C  
ATOM     39  CG  GLN A   3     126.220 275.218  41.171  1.00  0.00           C  
ATOM     40  CD  GLN A   3     124.735 274.894  40.979  1.00  0.00           C  
ATOM     41  OE1 GLN A   3     124.159 275.105  39.903  1.00  0.00           O  
ATOM     42  NE2 GLN A   3     124.113 274.397  42.053  1.00  0.00           N  
ATOM     43  H   GLN A   3     127.294 276.770  43.357  1.00  0.00           H  
ATOM     44  HA  GLN A   3     128.697 276.421  40.869  1.00  0.00           H  
ATOM     45 1HB  GLN A   3     125.840 277.249  41.571  1.00  0.00           H  
ATOM     46 2HB  GLN A   3     126.336 276.938  39.942  1.00  0.00           H  
ATOM     47 1HG  GLN A   3     126.802 274.608  40.475  1.00  0.00           H  
ATOM     48 2HG  GLN A   3     126.478 274.975  42.186  1.00  0.00           H  
ATOM     49 1HE2 GLN A   3     123.123 274.114  42.023  1.00  0.00           H  
ATOM     50 2HE2 GLN A   3     124.642 274.284  42.932  1.00  0.00           H  
ATOM     51  N   GLU A   4     127.653 279.457  41.670  1.00  0.00           N  
ATOM     52  CA  GLU A   4     127.819 280.863  41.407  1.00  0.00           C  
ATOM     53  C   GLU A   4     129.235 281.306  41.724  1.00  0.00           C  
ATOM     54  O   GLU A   4     129.813 282.091  40.975  1.00  0.00           O  
ATOM     55  CB  GLU A   4     126.809 281.666  42.216  1.00  0.00           C  
ATOM     56  CG  GLU A   4     125.335 281.425  41.821  1.00  0.00           C  
ATOM     57  CD  GLU A   4     124.733 280.157  42.442  1.00  0.00           C  
ATOM     58  OE1 GLU A   4     125.414 279.516  43.222  1.00  0.00           O  
ATOM     59  OE2 GLU A   4     123.601 279.842  42.137  1.00  0.00           O  
ATOM     60  H   GLU A   4     127.014 279.190  42.422  1.00  0.00           H  
ATOM     61  HA  GLU A   4     127.638 281.039  40.347  1.00  0.00           H  
ATOM     62 1HB  GLU A   4     126.921 281.420  43.276  1.00  0.00           H  
ATOM     63 2HB  GLU A   4     127.020 282.728  42.107  1.00  0.00           H  
ATOM     64 1HG  GLU A   4     124.743 282.285  42.129  1.00  0.00           H  
ATOM     65 2HG  GLU A   4     125.279 281.348  40.736  1.00  0.00           H  
ATOM     66  N   LYS A   5     129.810 280.804  42.824  1.00  0.00           N  
ATOM     67  CA  LYS A   5     131.156 281.225  43.187  1.00  0.00           C  
ATOM     68  C   LYS A   5     132.201 280.805  42.148  1.00  0.00           C  
ATOM     69  O   LYS A   5     133.087 281.602  41.805  1.00  0.00           O  
ATOM     70  CB  LYS A   5     131.506 280.707  44.577  1.00  0.00           C  
ATOM     71  CG  LYS A   5     130.714 281.401  45.692  1.00  0.00           C  
ATOM     72  CD  LYS A   5     131.042 280.848  47.073  1.00  0.00           C  
ATOM     73  CE  LYS A   5     130.239 281.555  48.160  1.00  0.00           C  
ATOM     74  NZ  LYS A   5     130.526 281.002  49.517  1.00  0.00           N  
ATOM     75  H   LYS A   5     129.277 280.175  43.434  1.00  0.00           H  
ATOM     76  HA  LYS A   5     131.164 282.316  43.230  1.00  0.00           H  
ATOM     77 1HB  LYS A   5     131.313 279.638  44.625  1.00  0.00           H  
ATOM     78 2HB  LYS A   5     132.568 280.854  44.769  1.00  0.00           H  
ATOM     79 1HG  LYS A   5     130.930 282.468  45.673  1.00  0.00           H  
ATOM     80 2HG  LYS A   5     129.649 281.263  45.503  1.00  0.00           H  
ATOM     81 1HD  LYS A   5     130.802 279.782  47.095  1.00  0.00           H  
ATOM     82 2HD  LYS A   5     132.105 280.965  47.272  1.00  0.00           H  
ATOM     83 1HE  LYS A   5     130.484 282.615  48.151  1.00  0.00           H  
ATOM     84 2HE  LYS A   5     129.175 281.435  47.949  1.00  0.00           H  
ATOM     85 1HZ  LYS A   5     129.975 281.495  50.207  1.00  0.00           H  
ATOM     86 2HZ  LYS A   5     130.289 280.020  49.537  1.00  0.00           H  
ATOM     87 3HZ  LYS A   5     131.507 281.116  49.727  1.00  0.00           H  
ATOM     88  N   VAL A   6     132.084 279.591  41.591  1.00  0.00           N  
ATOM     89  CA  VAL A   6     133.061 279.194  40.583  1.00  0.00           C  
ATOM     90  C   VAL A   6     132.858 280.033  39.330  1.00  0.00           C  
ATOM     91  O   VAL A   6     133.837 280.438  38.698  1.00  0.00           O  
ATOM     92  CB  VAL A   6     133.025 277.705  40.225  1.00  0.00           C  
ATOM     93  CG1 VAL A   6     134.022 277.415  39.048  1.00  0.00           C  
ATOM     94  CG2 VAL A   6     133.403 276.876  41.421  1.00  0.00           C  
ATOM     95  H   VAL A   6     131.352 278.941  41.907  1.00  0.00           H  
ATOM     96  HA  VAL A   6     134.052 279.409  40.975  1.00  0.00           H  
ATOM     97  HB  VAL A   6     132.025 277.447  39.900  1.00  0.00           H  
ATOM     98 1HG1 VAL A   6     133.998 276.358  38.805  1.00  0.00           H  
ATOM     99 2HG1 VAL A   6     133.755 277.988  38.163  1.00  0.00           H  
ATOM    100 3HG1 VAL A   6     135.033 277.684  39.357  1.00  0.00           H  
ATOM    101 1HG2 VAL A   6     133.369 275.849  41.139  1.00  0.00           H  
ATOM    102 2HG2 VAL A   6     134.393 277.123  41.735  1.00  0.00           H  
ATOM    103 3HG2 VAL A   6     132.706 277.059  42.232  1.00  0.00           H  
ATOM    104  N   LEU A   7     131.594 280.262  38.930  1.00  0.00           N  
ATOM    105  CA  LEU A   7     131.370 281.052  37.737  1.00  0.00           C  
ATOM    106  C   LEU A   7     131.912 282.468  37.906  1.00  0.00           C  
ATOM    107  O   LEU A   7     132.479 283.003  36.956  1.00  0.00           O  
ATOM    108  CB  LEU A   7     129.881 281.104  37.376  1.00  0.00           C  
ATOM    109  CG  LEU A   7     129.490 281.908  36.071  1.00  0.00           C  
ATOM    110  CD1 LEU A   7     130.187 281.318  34.838  1.00  0.00           C  
ATOM    111  CD2 LEU A   7     127.976 281.832  35.892  1.00  0.00           C  
ATOM    112  H   LEU A   7     130.792 279.877  39.440  1.00  0.00           H  
ATOM    113  HA  LEU A   7     131.907 280.573  36.926  1.00  0.00           H  
ATOM    114 1HB  LEU A   7     129.518 280.085  37.276  1.00  0.00           H  
ATOM    115 2HB  LEU A   7     129.353 281.563  38.217  1.00  0.00           H  
ATOM    116  HG  LEU A   7     129.796 282.954  36.171  1.00  0.00           H  
ATOM    117 1HD1 LEU A   7     129.888 281.877  33.949  1.00  0.00           H  
ATOM    118 2HD1 LEU A   7     131.268 281.373  34.935  1.00  0.00           H  
ATOM    119 3HD1 LEU A   7     129.881 280.295  34.741  1.00  0.00           H  
ATOM    120 1HD2 LEU A   7     127.687 282.388  34.997  1.00  0.00           H  
ATOM    121 2HD2 LEU A   7     127.669 280.795  35.787  1.00  0.00           H  
ATOM    122 3HD2 LEU A   7     127.489 282.267  36.764  1.00  0.00           H  
ATOM    123  N   LYS A   8     131.748 283.083  39.091  1.00  0.00           N  
ATOM    124  CA  LYS A   8     132.282 284.429  39.304  1.00  0.00           C  
ATOM    125  C   LYS A   8     133.805 284.447  39.158  1.00  0.00           C  
ATOM    126  O   LYS A   8     134.353 285.399  38.585  1.00  0.00           O  
ATOM    127  CB  LYS A   8     131.870 284.979  40.672  1.00  0.00           C  
ATOM    128  CG  LYS A   8     130.392 285.366  40.778  1.00  0.00           C  
ATOM    129  CD  LYS A   8     130.049 285.867  42.176  1.00  0.00           C  
ATOM    130  CE  LYS A   8     128.575 286.245  42.288  1.00  0.00           C  
ATOM    131  NZ  LYS A   8     128.225 286.725  43.660  1.00  0.00           N  
ATOM    132  H   LYS A   8     131.216 282.622  39.833  1.00  0.00           H  
ATOM    133  HA  LYS A   8     131.866 285.085  38.542  1.00  0.00           H  
ATOM    134 1HB  LYS A   8     132.066 284.220  41.432  1.00  0.00           H  
ATOM    135 2HB  LYS A   8     132.474 285.851  40.912  1.00  0.00           H  
ATOM    136 1HG  LYS A   8     130.181 286.158  40.057  1.00  0.00           H  
ATOM    137 2HG  LYS A   8     129.770 284.514  40.535  1.00  0.00           H  
ATOM    138 1HD  LYS A   8     130.265 285.079  42.899  1.00  0.00           H  
ATOM    139 2HD  LYS A   8     130.660 286.736  42.414  1.00  0.00           H  
ATOM    140 1HE  LYS A   8     128.353 287.034  41.570  1.00  0.00           H  
ATOM    141 2HE  LYS A   8     127.966 285.371  42.054  1.00  0.00           H  
ATOM    142 1HZ  LYS A   8     127.243 286.964  43.695  1.00  0.00           H  
ATOM    143 2HZ  LYS A   8     128.417 285.996  44.333  1.00  0.00           H  
ATOM    144 3HZ  LYS A   8     128.776 287.542  43.884  1.00  0.00           H  
ATOM    145  N   SER A   9     134.491 283.398  39.638  1.00  0.00           N  
ATOM    146  CA  SER A   9     135.943 283.312  39.483  1.00  0.00           C  
ATOM    147  C   SER A   9     136.285 283.279  37.992  1.00  0.00           C  
ATOM    148  O   SER A   9     137.185 283.994  37.523  1.00  0.00           O  
ATOM    149  CB  SER A   9     136.479 282.071  40.173  1.00  0.00           C  
ATOM    150  OG  SER A   9     137.877 281.966  40.043  1.00  0.00           O  
ATOM    151  H   SER A   9     133.992 282.680  40.180  1.00  0.00           H  
ATOM    152  HA  SER A   9     136.397 284.196  39.929  1.00  0.00           H  
ATOM    153 1HB  SER A   9     136.206 282.095  41.227  1.00  0.00           H  
ATOM    154 2HB  SER A   9     136.012 281.192  39.740  1.00  0.00           H  
ATOM    155  HG  SER A   9     138.136 281.148  40.517  1.00  0.00           H  
ATOM    156  N   ILE A  10     135.520 282.495  37.220  1.00  0.00           N  
ATOM    157  CA  ILE A  10     135.766 282.431  35.789  1.00  0.00           C  
ATOM    158  C   ILE A  10     135.506 283.792  35.159  1.00  0.00           C  
ATOM    159  O   ILE A  10     136.335 284.279  34.393  1.00  0.00           O  
ATOM    160  CB  ILE A  10     134.895 281.367  35.080  1.00  0.00           C  
ATOM    161  CG1 ILE A  10     135.306 279.968  35.534  1.00  0.00           C  
ATOM    162  CG2 ILE A  10     135.078 281.508  33.560  1.00  0.00           C  
ATOM    163  CD1 ILE A  10     134.346 278.834  35.157  1.00  0.00           C  
ATOM    164  H   ILE A  10     134.810 281.901  37.664  1.00  0.00           H  
ATOM    165  HA  ILE A  10     136.814 282.176  35.631  1.00  0.00           H  
ATOM    166  HB  ILE A  10     133.847 281.509  35.342  1.00  0.00           H  
ATOM    167 1HG1 ILE A  10     136.261 279.761  35.092  1.00  0.00           H  
ATOM    168 2HG1 ILE A  10     135.415 279.976  36.620  1.00  0.00           H  
ATOM    169 1HG2 ILE A  10     134.500 280.791  33.051  1.00  0.00           H  
ATOM    170 2HG2 ILE A  10     134.766 282.488  33.240  1.00  0.00           H  
ATOM    171 3HG2 ILE A  10     136.122 281.368  33.304  1.00  0.00           H  
ATOM    172 1HD1 ILE A  10     134.747 277.895  35.533  1.00  0.00           H  
ATOM    173 2HD1 ILE A  10     133.374 279.017  35.613  1.00  0.00           H  
ATOM    174 3HD1 ILE A  10     134.233 278.765  34.084  1.00  0.00           H  
ATOM    175  N   GLU A  11     134.393 284.448  35.491  1.00  0.00           N  
ATOM    176  CA  GLU A  11     134.100 285.729  34.865  1.00  0.00           C  
ATOM    177  C   GLU A  11     135.226 286.732  35.042  1.00  0.00           C  
ATOM    178  O   GLU A  11     135.569 287.436  34.085  1.00  0.00           O  
ATOM    179  CB  GLU A  11     132.814 286.353  35.413  1.00  0.00           C  
ATOM    180  CG  GLU A  11     132.436 287.683  34.719  1.00  0.00           C  
ATOM    181  CD  GLU A  11     131.128 288.265  35.180  1.00  0.00           C  
ATOM    182  OE1 GLU A  11     130.415 287.601  35.889  1.00  0.00           O  
ATOM    183  OE2 GLU A  11     130.853 289.396  34.833  1.00  0.00           O  
ATOM    184  H   GLU A  11     133.728 284.023  36.140  1.00  0.00           H  
ATOM    185  HA  GLU A  11     133.968 285.556  33.798  1.00  0.00           H  
ATOM    186 1HB  GLU A  11     131.988 285.654  35.334  1.00  0.00           H  
ATOM    187 2HB  GLU A  11     132.949 286.561  36.475  1.00  0.00           H  
ATOM    188 1HG  GLU A  11     133.218 288.415  34.913  1.00  0.00           H  
ATOM    189 2HG  GLU A  11     132.398 287.517  33.642  1.00  0.00           H  
ATOM    190  N   GLU A  12     135.810 286.816  36.245  1.00  0.00           N  
ATOM    191  CA  GLU A  12     136.901 287.763  36.432  1.00  0.00           C  
ATOM    192  C   GLU A  12     138.083 287.443  35.521  1.00  0.00           C  
ATOM    193  O   GLU A  12     138.624 288.348  34.865  1.00  0.00           O  
ATOM    194  CB  GLU A  12     137.379 287.789  37.886  1.00  0.00           C  
ATOM    195  CG  GLU A  12     138.523 288.788  38.132  1.00  0.00           C  
ATOM    196  CD  GLU A  12     138.968 288.875  39.558  1.00  0.00           C  
ATOM    197  OE1 GLU A  12     138.338 288.301  40.406  1.00  0.00           O  
ATOM    198  OE2 GLU A  12     139.978 289.506  39.792  1.00  0.00           O  
ATOM    199  H   GLU A  12     135.454 286.248  37.025  1.00  0.00           H  
ATOM    200  HA  GLU A  12     136.536 288.755  36.177  1.00  0.00           H  
ATOM    201 1HB  GLU A  12     136.545 288.045  38.539  1.00  0.00           H  
ATOM    202 2HB  GLU A  12     137.723 286.791  38.171  1.00  0.00           H  
ATOM    203 1HG  GLU A  12     139.379 288.483  37.534  1.00  0.00           H  
ATOM    204 2HG  GLU A  12     138.211 289.774  37.789  1.00  0.00           H  
ATOM    205  N   THR A  13     138.460 286.159  35.427  1.00  0.00           N  
ATOM    206  CA  THR A  13     139.577 285.788  34.569  1.00  0.00           C  
ATOM    207  C   THR A  13     139.232 286.063  33.096  1.00  0.00           C  
ATOM    208  O   THR A  13     140.071 286.566  32.359  1.00  0.00           O  
ATOM    209  CB  THR A  13     140.079 284.342  34.827  1.00  0.00           C  
ATOM    210  OG1 THR A  13     140.518 284.243  36.187  1.00  0.00           O  
ATOM    211  CG2 THR A  13     141.283 284.054  33.956  1.00  0.00           C  
ATOM    212  H   THR A  13     137.997 285.442  36.009  1.00  0.00           H  
ATOM    213  HA  THR A  13     140.416 286.433  34.825  1.00  0.00           H  
ATOM    214  HB  THR A  13     139.276 283.625  34.635  1.00  0.00           H  
ATOM    215  HG1 THR A  13     141.044 283.415  36.319  1.00  0.00           H  
ATOM    216 1HG2 THR A  13     141.646 283.043  34.163  1.00  0.00           H  
ATOM    217 2HG2 THR A  13     141.021 284.129  32.955  1.00  0.00           H  
ATOM    218 3HG2 THR A  13     142.070 284.770  34.176  1.00  0.00           H  
ATOM    219  N   VAL A  14     138.000 285.773  32.673  1.00  0.00           N  
ATOM    220  CA  VAL A  14     137.574 286.000  31.287  1.00  0.00           C  
ATOM    221  C   VAL A  14     137.684 287.459  30.887  1.00  0.00           C  
ATOM    222  O   VAL A  14     138.149 287.778  29.777  1.00  0.00           O  
ATOM    223  CB  VAL A  14     136.126 285.504  31.123  1.00  0.00           C  
ATOM    224  CG1 VAL A  14     135.508 285.948  29.814  1.00  0.00           C  
ATOM    225  CG2 VAL A  14     136.149 283.993  31.152  1.00  0.00           C  
ATOM    226  H   VAL A  14     137.349 285.358  33.341  1.00  0.00           H  
ATOM    227  HA  VAL A  14     138.210 285.422  30.633  1.00  0.00           H  
ATOM    228  HB  VAL A  14     135.525 285.893  31.939  1.00  0.00           H  
ATOM    229 1HG1 VAL A  14     134.514 285.586  29.752  1.00  0.00           H  
ATOM    230 2HG1 VAL A  14     135.476 287.035  29.754  1.00  0.00           H  
ATOM    231 3HG1 VAL A  14     136.064 285.583  29.004  1.00  0.00           H  
ATOM    232 1HG2 VAL A  14     135.137 283.629  31.070  1.00  0.00           H  
ATOM    233 2HG2 VAL A  14     136.750 283.624  30.324  1.00  0.00           H  
ATOM    234 3HG2 VAL A  14     136.580 283.650  32.076  1.00  0.00           H  
ATOM    235  N   ARG A  15     137.249 288.353  31.771  1.00  0.00           N  
ATOM    236  CA  ARG A  15     137.356 289.768  31.482  1.00  0.00           C  
ATOM    237  C   ARG A  15     138.819 290.192  31.343  1.00  0.00           C  
ATOM    238  O   ARG A  15     139.158 290.933  30.418  1.00  0.00           O  
ATOM    239  CB  ARG A  15     136.656 290.575  32.561  1.00  0.00           C  
ATOM    240  CG  ARG A  15     135.131 290.492  32.503  1.00  0.00           C  
ATOM    241  CD  ARG A  15     134.473 291.279  33.583  1.00  0.00           C  
ATOM    242  NE  ARG A  15     133.009 291.182  33.513  1.00  0.00           N  
ATOM    243  CZ  ARG A  15     132.203 291.930  32.742  1.00  0.00           C  
ATOM    244  NH1 ARG A  15     132.677 292.871  31.939  1.00  0.00           N  
ATOM    245  NH2 ARG A  15     130.915 291.690  32.815  1.00  0.00           N  
ATOM    246  H   ARG A  15     136.812 288.021  32.639  1.00  0.00           H  
ATOM    247  HA  ARG A  15     136.851 289.959  30.535  1.00  0.00           H  
ATOM    248 1HB  ARG A  15     136.966 290.200  33.540  1.00  0.00           H  
ATOM    249 2HB  ARG A  15     136.952 291.619  32.494  1.00  0.00           H  
ATOM    250 1HG  ARG A  15     134.787 290.862  31.540  1.00  0.00           H  
ATOM    251 2HG  ARG A  15     134.825 289.451  32.615  1.00  0.00           H  
ATOM    252 1HD  ARG A  15     134.789 290.876  34.547  1.00  0.00           H  
ATOM    253 2HD  ARG A  15     134.761 292.326  33.520  1.00  0.00           H  
ATOM    254  HE  ARG A  15     132.526 290.481  34.099  1.00  0.00           H  
ATOM    255 1HH1 ARG A  15     133.667 293.047  31.891  1.00  0.00           H  
ATOM    256 2HH1 ARG A  15     132.044 293.417  31.372  1.00  0.00           H  
ATOM    257 1HH2 ARG A  15     130.601 290.943  33.459  1.00  0.00           H  
ATOM    258 2HH2 ARG A  15     130.256 292.216  32.264  1.00  0.00           H  
ATOM    259  N   LYS A  16     139.700 289.664  32.206  1.00  0.00           N  
ATOM    260  CA  LYS A  16     141.129 289.966  32.128  1.00  0.00           C  
ATOM    261  C   LYS A  16     141.779 289.382  30.864  1.00  0.00           C  
ATOM    262  O   LYS A  16     142.648 290.013  30.258  1.00  0.00           O  
ATOM    263  CB  LYS A  16     141.851 289.453  33.374  1.00  0.00           C  
ATOM    264  CG  LYS A  16     141.532 290.232  34.649  1.00  0.00           C  
ATOM    265  CD  LYS A  16     142.246 289.645  35.866  1.00  0.00           C  
ATOM    266  CE  LYS A  16     141.931 290.442  37.135  1.00  0.00           C  
ATOM    267  NZ  LYS A  16     142.572 289.849  38.350  1.00  0.00           N  
ATOM    268  H   LYS A  16     139.349 289.086  32.979  1.00  0.00           H  
ATOM    269  HA  LYS A  16     141.244 291.050  32.084  1.00  0.00           H  
ATOM    270 1HB  LYS A  16     141.572 288.412  33.543  1.00  0.00           H  
ATOM    271 2HB  LYS A  16     142.926 289.482  33.210  1.00  0.00           H  
ATOM    272 1HG  LYS A  16     141.830 291.272  34.519  1.00  0.00           H  
ATOM    273 2HG  LYS A  16     140.456 290.202  34.823  1.00  0.00           H  
ATOM    274 1HD  LYS A  16     141.914 288.612  36.010  1.00  0.00           H  
ATOM    275 2HD  LYS A  16     143.321 289.645  35.700  1.00  0.00           H  
ATOM    276 1HE  LYS A  16     142.290 291.461  37.012  1.00  0.00           H  
ATOM    277 2HE  LYS A  16     140.854 290.465  37.283  1.00  0.00           H  
ATOM    278 1HZ  LYS A  16     142.335 290.409  39.167  1.00  0.00           H  
ATOM    279 2HZ  LYS A  16     142.238 288.900  38.487  1.00  0.00           H  
ATOM    280 3HZ  LYS A  16     143.573 289.835  38.235  1.00  0.00           H  
ATOM    281  N   MET A  17     141.350 288.170  30.476  1.00  0.00           N  
ATOM    282  CA  MET A  17     141.856 287.476  29.293  1.00  0.00           C  
ATOM    283  C   MET A  17     141.405 288.147  27.995  1.00  0.00           C  
ATOM    284  O   MET A  17     142.117 288.084  26.982  1.00  0.00           O  
ATOM    285  CB  MET A  17     141.424 286.009  29.308  1.00  0.00           C  
ATOM    286  CG  MET A  17     142.105 285.148  30.365  1.00  0.00           C  
ATOM    287  SD  MET A  17     141.732 283.385  30.210  1.00  0.00           S  
ATOM    288  CE  MET A  17     139.956 283.189  30.454  1.00  0.00           C  
ATOM    289  H   MET A  17     140.670 287.697  31.067  1.00  0.00           H  
ATOM    290  HA  MET A  17     142.941 287.512  29.322  1.00  0.00           H  
ATOM    291 1HB  MET A  17     140.365 285.977  29.509  1.00  0.00           H  
ATOM    292 2HB  MET A  17     141.596 285.557  28.337  1.00  0.00           H  
ATOM    293 1HG  MET A  17     143.179 285.267  30.245  1.00  0.00           H  
ATOM    294 2HG  MET A  17     141.866 285.482  31.343  1.00  0.00           H  
ATOM    295 1HE  MET A  17     139.701 282.152  30.351  1.00  0.00           H  
ATOM    296 2HE  MET A  17     139.652 283.533  31.424  1.00  0.00           H  
ATOM    297 3HE  MET A  17     139.441 283.741  29.720  1.00  0.00           H  
ATOM    298  N   GLY A  18     140.235 288.802  28.010  1.00  0.00           N  
ATOM    299  CA  GLY A  18     139.731 289.445  26.809  1.00  0.00           C  
ATOM    300  C   GLY A  18     139.093 288.434  25.872  1.00  0.00           C  
ATOM    301  O   GLY A  18     139.188 288.557  24.649  1.00  0.00           O  
ATOM    302  H   GLY A  18     139.652 288.805  28.852  1.00  0.00           H  
ATOM    303 1HA  GLY A  18     138.999 290.203  27.092  1.00  0.00           H  
ATOM    304 2HA  GLY A  18     140.547 289.957  26.303  1.00  0.00           H  
ATOM    305  N   VAL A  19     138.466 287.416  26.451  1.00  0.00           N  
ATOM    306  CA  VAL A  19     137.857 286.349  25.658  1.00  0.00           C  
ATOM    307  C   VAL A  19     136.349 286.332  25.878  1.00  0.00           C  
ATOM    308  O   VAL A  19     135.848 287.041  26.753  1.00  0.00           O  
ATOM    309  CB  VAL A  19     138.511 285.009  26.007  1.00  0.00           C  
ATOM    310  CG1 VAL A  19     139.980 285.094  25.718  1.00  0.00           C  
ATOM    311  CG2 VAL A  19     138.279 284.684  27.411  1.00  0.00           C  
ATOM    312  H   VAL A  19     138.417 287.422  27.476  1.00  0.00           H  
ATOM    313  HA  VAL A  19     138.043 286.546  24.601  1.00  0.00           H  
ATOM    314  HB  VAL A  19     138.099 284.218  25.372  1.00  0.00           H  
ATOM    315 1HG1 VAL A  19     140.443 284.170  25.950  1.00  0.00           H  
ATOM    316 2HG1 VAL A  19     140.132 285.323  24.660  1.00  0.00           H  
ATOM    317 3HG1 VAL A  19     140.435 285.871  26.314  1.00  0.00           H  
ATOM    318 1HG2 VAL A  19     138.751 283.756  27.617  1.00  0.00           H  
ATOM    319 2HG2 VAL A  19     138.686 285.455  28.050  1.00  0.00           H  
ATOM    320 3HG2 VAL A  19     137.232 284.594  27.570  1.00  0.00           H  
ATOM    321  N   THR A  20     135.619 285.589  25.043  1.00  0.00           N  
ATOM    322  CA  THR A  20     134.162 285.589  25.131  1.00  0.00           C  
ATOM    323  C   THR A  20     133.568 284.428  25.905  1.00  0.00           C  
ATOM    324  O   THR A  20     133.816 283.265  25.598  1.00  0.00           O  
ATOM    325  CB  THR A  20     133.548 285.584  23.707  1.00  0.00           C  
ATOM    326  OG1 THR A  20     133.945 286.774  23.012  1.00  0.00           O  
ATOM    327  CG2 THR A  20     132.009 285.509  23.761  1.00  0.00           C  
ATOM    328  H   THR A  20     136.073 284.998  24.338  1.00  0.00           H  
ATOM    329  HA  THR A  20     133.856 286.509  25.630  1.00  0.00           H  
ATOM    330  HB  THR A  20     133.932 284.722  23.163  1.00  0.00           H  
ATOM    331  HG1 THR A  20     133.746 286.678  22.079  1.00  0.00           H  
ATOM    332 1HG2 THR A  20     131.617 285.508  22.745  1.00  0.00           H  
ATOM    333 2HG2 THR A  20     131.682 284.594  24.262  1.00  0.00           H  
ATOM    334 3HG2 THR A  20     131.619 286.372  24.297  1.00  0.00           H  
ATOM    335  N   MET A  21     132.736 284.737  26.896  1.00  0.00           N  
ATOM    336  CA  MET A  21     132.085 283.686  27.668  1.00  0.00           C  
ATOM    337  C   MET A  21     130.593 283.584  27.439  1.00  0.00           C  
ATOM    338  O   MET A  21     129.869 284.580  27.499  1.00  0.00           O  
ATOM    339  CB  MET A  21     132.342 283.872  29.157  1.00  0.00           C  
ATOM    340  CG  MET A  21     131.668 282.835  30.056  1.00  0.00           C  
ATOM    341  SD  MET A  21     132.226 282.904  31.771  1.00  0.00           S  
ATOM    342  CE  MET A  21     131.484 284.376  32.384  1.00  0.00           C  
ATOM    343  H   MET A  21     132.562 285.711  27.109  1.00  0.00           H  
ATOM    344  HA  MET A  21     132.514 282.732  27.372  1.00  0.00           H  
ATOM    345 1HB  MET A  21     133.389 283.786  29.330  1.00  0.00           H  
ATOM    346 2HB  MET A  21     132.027 284.866  29.458  1.00  0.00           H  
ATOM    347 1HG  MET A  21     130.589 283.006  30.054  1.00  0.00           H  
ATOM    348 2HG  MET A  21     131.837 281.837  29.666  1.00  0.00           H  
ATOM    349 1HE  MET A  21     131.740 284.485  33.422  1.00  0.00           H  
ATOM    350 2HE  MET A  21     131.842 285.241  31.828  1.00  0.00           H  
ATOM    351 3HE  MET A  21     130.399 284.301  32.293  1.00  0.00           H  
ATOM    352  N   GLU A  22     130.138 282.347  27.271  1.00  0.00           N  
ATOM    353  CA  GLU A  22     128.723 282.034  27.166  1.00  0.00           C  
ATOM    354  C   GLU A  22     128.355 281.126  28.339  1.00  0.00           C  
ATOM    355  O   GLU A  22     129.099 280.205  28.685  1.00  0.00           O  
ATOM    356  CB  GLU A  22     128.422 281.296  25.859  1.00  0.00           C  
ATOM    357  CG  GLU A  22     128.726 282.053  24.588  1.00  0.00           C  
ATOM    358  CD  GLU A  22     128.445 281.228  23.339  1.00  0.00           C  
ATOM    359  OE1 GLU A  22     127.955 280.108  23.454  1.00  0.00           O  
ATOM    360  OE2 GLU A  22     128.745 281.712  22.254  1.00  0.00           O  
ATOM    361  H   GLU A  22     130.831 281.599  27.174  1.00  0.00           H  
ATOM    362  HA  GLU A  22     128.138 282.950  27.223  1.00  0.00           H  
ATOM    363 1HB  GLU A  22     128.971 280.362  25.835  1.00  0.00           H  
ATOM    364 2HB  GLU A  22     127.365 281.057  25.840  1.00  0.00           H  
ATOM    365 1HG  GLU A  22     128.123 282.959  24.563  1.00  0.00           H  
ATOM    366 2HG  GLU A  22     129.776 282.347  24.596  1.00  0.00           H  
ATOM    367  N   THR A  23     127.185 281.347  28.936  1.00  0.00           N  
ATOM    368  CA  THR A  23     126.788 280.466  30.033  1.00  0.00           C  
ATOM    369  C   THR A  23     125.511 279.730  29.640  1.00  0.00           C  
ATOM    370  O   THR A  23     124.529 280.330  29.209  1.00  0.00           O  
ATOM    371  CB  THR A  23     126.578 281.236  31.361  1.00  0.00           C  
ATOM    372  OG1 THR A  23     127.796 281.906  31.726  1.00  0.00           O  
ATOM    373  CG2 THR A  23     126.226 280.254  32.503  1.00  0.00           C  
ATOM    374  H   THR A  23     126.594 282.107  28.646  1.00  0.00           H  
ATOM    375  HA  THR A  23     127.556 279.720  30.200  1.00  0.00           H  
ATOM    376  HB  THR A  23     125.781 281.965  31.249  1.00  0.00           H  
ATOM    377  HG1 THR A  23     128.508 281.262  31.747  1.00  0.00           H  
ATOM    378 1HG2 THR A  23     126.099 280.808  33.431  1.00  0.00           H  
ATOM    379 2HG2 THR A  23     125.307 279.735  32.275  1.00  0.00           H  
ATOM    380 3HG2 THR A  23     127.035 279.529  32.620  1.00  0.00           H  
ATOM    381  N   HIS A  24     125.552 278.418  29.832  1.00  0.00           N  
ATOM    382  CA  HIS A  24     124.479 277.498  29.491  1.00  0.00           C  
ATOM    383  C   HIS A  24     124.144 276.612  30.695  1.00  0.00           C  
ATOM    384  O   HIS A  24     124.185 275.384  30.618  1.00  0.00           O  
ATOM    385  CB  HIS A  24     124.941 276.644  28.306  1.00  0.00           C  
ATOM    386  CG  HIS A  24     125.285 277.454  27.086  1.00  0.00           C  
ATOM    387  ND1 HIS A  24     124.329 277.941  26.221  1.00  0.00           N  
ATOM    388  CD2 HIS A  24     126.486 277.889  26.608  1.00  0.00           C  
ATOM    389  CE1 HIS A  24     124.922 278.632  25.256  1.00  0.00           C  
ATOM    390  NE2 HIS A  24     126.227 278.615  25.464  1.00  0.00           N  
ATOM    391  H   HIS A  24     126.424 278.035  30.193  1.00  0.00           H  
ATOM    392  HA  HIS A  24     123.584 278.049  29.208  1.00  0.00           H  
ATOM    393 1HB  HIS A  24     125.830 276.098  28.586  1.00  0.00           H  
ATOM    394 2HB  HIS A  24     124.171 275.921  28.044  1.00  0.00           H  
ATOM    395  HD2 HIS A  24     127.466 277.704  27.051  1.00  0.00           H  
ATOM    396  HE1 HIS A  24     124.420 279.135  24.431  1.00  0.00           H  
ATOM    397  HE2 HIS A  24     126.933 279.092  24.855  1.00  0.00           H  
ATOM    398  N   ARG A  25     123.825 277.260  31.810  1.00  0.00           N  
ATOM    399  CA  ARG A  25     123.525 276.617  33.089  1.00  0.00           C  
ATOM    400  C   ARG A  25     122.172 275.908  33.097  1.00  0.00           C  
ATOM    401  O   ARG A  25     121.189 276.436  32.573  1.00  0.00           O  
ATOM    402  CB  ARG A  25     123.540 277.668  34.190  1.00  0.00           C  
ATOM    403  CG  ARG A  25     123.350 277.153  35.585  1.00  0.00           C  
ATOM    404  CD  ARG A  25     123.454 278.220  36.581  1.00  0.00           C  
ATOM    405  NE  ARG A  25     123.346 277.669  37.901  1.00  0.00           N  
ATOM    406  CZ  ARG A  25     123.273 278.356  39.049  1.00  0.00           C  
ATOM    407  NH1 ARG A  25     123.274 279.665  39.101  1.00  0.00           N  
ATOM    408  NH2 ARG A  25     123.198 277.693  40.155  1.00  0.00           N  
ATOM    409  H   ARG A  25     123.786 278.269  31.769  1.00  0.00           H  
ATOM    410  HA  ARG A  25     124.295 275.875  33.294  1.00  0.00           H  
ATOM    411 1HB  ARG A  25     124.491 278.191  34.170  1.00  0.00           H  
ATOM    412 2HB  ARG A  25     122.759 278.404  34.000  1.00  0.00           H  
ATOM    413 1HG  ARG A  25     122.353 276.725  35.690  1.00  0.00           H  
ATOM    414 2HG  ARG A  25     124.084 276.392  35.818  1.00  0.00           H  
ATOM    415 1HD  ARG A  25     124.420 278.720  36.490  1.00  0.00           H  
ATOM    416 2HD  ARG A  25     122.647 278.935  36.434  1.00  0.00           H  
ATOM    417  HE  ARG A  25     123.343 276.651  37.978  1.00  0.00           H  
ATOM    418 1HH1 ARG A  25     123.328 280.222  38.265  1.00  0.00           H  
ATOM    419 2HH1 ARG A  25     123.229 280.100  40.038  1.00  0.00           H  
ATOM    420 1HH2 ARG A  25     123.206 276.671  40.121  1.00  0.00           H  
ATOM    421 2HH2 ARG A  25     123.151 278.209  41.044  1.00  0.00           H  
ATOM    422  N   SER A  26     122.128 274.722  33.718  1.00  0.00           N  
ATOM    423  CA  SER A  26     120.889 273.952  33.866  1.00  0.00           C  
ATOM    424  C   SER A  26     120.958 273.041  35.089  1.00  0.00           C  
ATOM    425  O   SER A  26     122.002 272.444  35.370  1.00  0.00           O  
ATOM    426  CB  SER A  26     120.614 273.130  32.623  1.00  0.00           C  
ATOM    427  OG  SER A  26     119.445 272.364  32.773  1.00  0.00           O  
ATOM    428  H   SER A  26     122.992 274.349  34.125  1.00  0.00           H  
ATOM    429  HA  SER A  26     120.064 274.651  34.008  1.00  0.00           H  
ATOM    430 1HB  SER A  26     120.503 273.803  31.772  1.00  0.00           H  
ATOM    431 2HB  SER A  26     121.462 272.479  32.417  1.00  0.00           H  
ATOM    432  HG  SER A  26     119.703 271.570  33.248  1.00  0.00           H  
ATOM    433  N   GLY A  27     119.854 272.903  35.820  1.00  0.00           N  
ATOM    434  CA  GLY A  27     119.874 272.016  36.978  1.00  0.00           C  
ATOM    435  C   GLY A  27     120.913 272.529  37.964  1.00  0.00           C  
ATOM    436  O   GLY A  27     120.867 273.693  38.356  1.00  0.00           O  
ATOM    437  H   GLY A  27     119.013 273.405  35.566  1.00  0.00           H  
ATOM    438 1HA  GLY A  27     118.890 271.996  37.447  1.00  0.00           H  
ATOM    439 2HA  GLY A  27     120.114 271.000  36.669  1.00  0.00           H  
ATOM    440  N   ASN A  28     121.833 271.652  38.382  1.00  0.00           N  
ATOM    441  CA  ASN A  28     122.891 272.020  39.323  1.00  0.00           C  
ATOM    442  C   ASN A  28     124.286 271.999  38.693  1.00  0.00           C  
ATOM    443  O   ASN A  28     125.304 271.843  39.389  1.00  0.00           O  
ATOM    444  CB  ASN A  28     122.813 271.204  40.592  1.00  0.00           C  
ATOM    445  CG  ASN A  28     121.620 271.621  41.411  1.00  0.00           C  
ATOM    446  OD1 ASN A  28     121.598 272.736  41.984  1.00  0.00           O  
ATOM    447  ND2 ASN A  28     120.624 270.767  41.481  1.00  0.00           N  
ATOM    448  H   ASN A  28     121.809 270.712  38.013  1.00  0.00           H  
ATOM    449  HA  ASN A  28     122.713 273.053  39.617  1.00  0.00           H  
ATOM    450 1HB  ASN A  28     122.735 270.144  40.352  1.00  0.00           H  
ATOM    451 2HB  ASN A  28     123.720 271.346  41.188  1.00  0.00           H  
ATOM    452 1HD2 ASN A  28     119.805 270.996  42.009  1.00  0.00           H  
ATOM    453 2HD2 ASN A  28     120.681 269.888  41.008  1.00  0.00           H  
ATOM    454  N   GLU A  29     124.328 272.123  37.363  1.00  0.00           N  
ATOM    455  CA  GLU A  29     125.592 272.192  36.644  1.00  0.00           C  
ATOM    456  C   GLU A  29     125.714 273.493  35.858  1.00  0.00           C  
ATOM    457  O   GLU A  29     124.798 273.907  35.132  1.00  0.00           O  
ATOM    458  CB  GLU A  29     125.779 271.018  35.679  1.00  0.00           C  
ATOM    459  CG  GLU A  29     125.941 269.660  36.327  1.00  0.00           C  
ATOM    460  CD  GLU A  29     126.207 268.571  35.313  1.00  0.00           C  
ATOM    461  OE1 GLU A  29     126.107 268.834  34.141  1.00  0.00           O  
ATOM    462  OE2 GLU A  29     126.542 267.482  35.717  1.00  0.00           O  
ATOM    463  H   GLU A  29     123.455 272.219  36.830  1.00  0.00           H  
ATOM    464  HA  GLU A  29     126.390 272.161  37.371  1.00  0.00           H  
ATOM    465 1HB  GLU A  29     124.920 270.969  35.011  1.00  0.00           H  
ATOM    466 2HB  GLU A  29     126.655 271.201  35.068  1.00  0.00           H  
ATOM    467 1HG  GLU A  29     126.770 269.708  37.020  1.00  0.00           H  
ATOM    468 2HG  GLU A  29     125.041 269.427  36.893  1.00  0.00           H  
ATOM    469  N   VAL A  30     126.876 274.123  35.943  1.00  0.00           N  
ATOM    470  CA  VAL A  30     127.054 275.350  35.194  1.00  0.00           C  
ATOM    471  C   VAL A  30     127.941 275.066  34.014  1.00  0.00           C  
ATOM    472  O   VAL A  30     129.104 274.712  34.195  1.00  0.00           O  
ATOM    473  CB  VAL A  30     127.757 276.433  36.034  1.00  0.00           C  
ATOM    474  CG1 VAL A  30     127.875 277.727  35.224  1.00  0.00           C  
ATOM    475  CG2 VAL A  30     127.051 276.632  37.333  1.00  0.00           C  
ATOM    476  H   VAL A  30     127.598 273.737  36.560  1.00  0.00           H  
ATOM    477  HA  VAL A  30     126.096 275.715  34.844  1.00  0.00           H  
ATOM    478  HB  VAL A  30     128.766 276.115  36.227  1.00  0.00           H  
ATOM    479 1HG1 VAL A  30     128.412 278.465  35.810  1.00  0.00           H  
ATOM    480 2HG1 VAL A  30     128.404 277.548  34.309  1.00  0.00           H  
ATOM    481 3HG1 VAL A  30     126.883 278.104  34.990  1.00  0.00           H  
ATOM    482 1HG2 VAL A  30     127.584 277.385  37.916  1.00  0.00           H  
ATOM    483 2HG2 VAL A  30     126.046 276.959  37.154  1.00  0.00           H  
ATOM    484 3HG2 VAL A  30     127.031 275.692  37.889  1.00  0.00           H  
ATOM    485  N   LYS A  31     127.406 275.210  32.810  1.00  0.00           N  
ATOM    486  CA  LYS A  31     128.196 274.965  31.619  1.00  0.00           C  
ATOM    487  C   LYS A  31     128.715 276.286  31.095  1.00  0.00           C  
ATOM    488  O   LYS A  31     127.956 277.179  30.697  1.00  0.00           O  
ATOM    489  CB  LYS A  31     127.394 274.217  30.563  1.00  0.00           C  
ATOM    490  CG  LYS A  31     128.155 273.881  29.284  1.00  0.00           C  
ATOM    491  CD  LYS A  31     127.262 273.108  28.319  1.00  0.00           C  
ATOM    492  CE  LYS A  31     127.983 272.759  27.029  1.00  0.00           C  
ATOM    493  NZ  LYS A  31     127.096 272.005  26.085  1.00  0.00           N  
ATOM    494  H   LYS A  31     126.439 275.490  32.722  1.00  0.00           H  
ATOM    495  HA  LYS A  31     129.062 274.357  31.881  1.00  0.00           H  
ATOM    496 1HB  LYS A  31     127.034 273.281  30.991  1.00  0.00           H  
ATOM    497 2HB  LYS A  31     126.535 274.792  30.300  1.00  0.00           H  
ATOM    498 1HG  LYS A  31     128.480 274.805  28.802  1.00  0.00           H  
ATOM    499 2HG  LYS A  31     129.038 273.290  29.523  1.00  0.00           H  
ATOM    500 1HD  LYS A  31     126.924 272.189  28.799  1.00  0.00           H  
ATOM    501 2HD  LYS A  31     126.386 273.712  28.080  1.00  0.00           H  
ATOM    502 1HE  LYS A  31     128.319 273.678  26.547  1.00  0.00           H  
ATOM    503 2HE  LYS A  31     128.848 272.144  27.261  1.00  0.00           H  
ATOM    504 1HZ  LYS A  31     127.605 271.787  25.241  1.00  0.00           H  
ATOM    505 2HZ  LYS A  31     126.789 271.146  26.522  1.00  0.00           H  
ATOM    506 3HZ  LYS A  31     126.290 272.568  25.852  1.00  0.00           H  
ATOM    507  N   VAL A  32     130.023 276.414  31.100  1.00  0.00           N  
ATOM    508  CA  VAL A  32     130.666 277.638  30.696  1.00  0.00           C  
ATOM    509  C   VAL A  32     131.490 277.425  29.446  1.00  0.00           C  
ATOM    510  O   VAL A  32     132.378 276.577  29.414  1.00  0.00           O  
ATOM    511  CB  VAL A  32     131.596 278.108  31.817  1.00  0.00           C  
ATOM    512  CG1 VAL A  32     132.246 279.372  31.425  1.00  0.00           C  
ATOM    513  CG2 VAL A  32     130.832 278.222  33.087  1.00  0.00           C  
ATOM    514  H   VAL A  32     130.586 275.640  31.456  1.00  0.00           H  
ATOM    515  HA  VAL A  32     129.909 278.396  30.496  1.00  0.00           H  
ATOM    516  HB  VAL A  32     132.372 277.391  31.957  1.00  0.00           H  
ATOM    517 1HG1 VAL A  32     132.891 279.677  32.208  1.00  0.00           H  
ATOM    518 2HG1 VAL A  32     132.823 279.245  30.512  1.00  0.00           H  
ATOM    519 3HG1 VAL A  32     131.475 280.114  31.271  1.00  0.00           H  
ATOM    520 1HG2 VAL A  32     131.491 278.544  33.886  1.00  0.00           H  
ATOM    521 2HG2 VAL A  32     130.034 278.941  32.946  1.00  0.00           H  
ATOM    522 3HG2 VAL A  32     130.415 277.247  33.342  1.00  0.00           H  
ATOM    523  N   VAL A  33     131.219 278.201  28.413  1.00  0.00           N  
ATOM    524  CA  VAL A  33     131.989 278.031  27.190  1.00  0.00           C  
ATOM    525  C   VAL A  33     132.795 279.281  26.869  1.00  0.00           C  
ATOM    526  O   VAL A  33     132.244 280.370  26.705  1.00  0.00           O  
ATOM    527  CB  VAL A  33     131.050 277.676  26.023  1.00  0.00           C  
ATOM    528  CG1 VAL A  33     131.853 277.516  24.737  1.00  0.00           C  
ATOM    529  CG2 VAL A  33     130.292 276.384  26.365  1.00  0.00           C  
ATOM    530  H   VAL A  33     130.470 278.895  28.497  1.00  0.00           H  
ATOM    531  HA  VAL A  33     132.690 277.209  27.322  1.00  0.00           H  
ATOM    532  HB  VAL A  33     130.338 278.485  25.869  1.00  0.00           H  
ATOM    533 1HG1 VAL A  33     131.181 277.268  23.919  1.00  0.00           H  
ATOM    534 2HG1 VAL A  33     132.376 278.438  24.500  1.00  0.00           H  
ATOM    535 3HG1 VAL A  33     132.580 276.709  24.868  1.00  0.00           H  
ATOM    536 1HG2 VAL A  33     129.621 276.131  25.548  1.00  0.00           H  
ATOM    537 2HG2 VAL A  33     131.009 275.583  26.509  1.00  0.00           H  
ATOM    538 3HG2 VAL A  33     129.712 276.521  27.275  1.00  0.00           H  
ATOM    539  N   ILE A  34     134.118 279.113  26.784  1.00  0.00           N  
ATOM    540  CA  ILE A  34     134.992 280.248  26.503  1.00  0.00           C  
ATOM    541  C   ILE A  34     135.553 280.191  25.085  1.00  0.00           C  
ATOM    542  O   ILE A  34     136.276 279.264  24.721  1.00  0.00           O  
ATOM    543  CB  ILE A  34     136.183 280.297  27.484  1.00  0.00           C  
ATOM    544  CG1 ILE A  34     135.703 280.231  28.964  1.00  0.00           C  
ATOM    545  CG2 ILE A  34     136.977 281.585  27.236  1.00  0.00           C  
ATOM    546  CD1 ILE A  34     134.758 281.279  29.387  1.00  0.00           C  
ATOM    547  H   ILE A  34     134.503 278.182  26.949  1.00  0.00           H  
ATOM    548  HA  ILE A  34     134.423 281.160  26.591  1.00  0.00           H  
ATOM    549  HB  ILE A  34     136.829 279.437  27.321  1.00  0.00           H  
ATOM    550 1HG1 ILE A  34     135.246 279.254  29.142  1.00  0.00           H  
ATOM    551 2HG1 ILE A  34     136.564 280.328  29.595  1.00  0.00           H  
ATOM    552 1HG2 ILE A  34     137.816 281.625  27.919  1.00  0.00           H  
ATOM    553 2HG2 ILE A  34     137.342 281.606  26.217  1.00  0.00           H  
ATOM    554 3HG2 ILE A  34     136.342 282.445  27.389  1.00  0.00           H  
ATOM    555 1HD1 ILE A  34     134.517 281.143  30.436  1.00  0.00           H  
ATOM    556 2HD1 ILE A  34     135.189 282.239  29.247  1.00  0.00           H  
ATOM    557 3HD1 ILE A  34     133.860 281.204  28.803  1.00  0.00           H  
ATOM    558  N   LYS A  35     135.258 281.222  24.292  1.00  0.00           N  
ATOM    559  CA  LYS A  35     135.673 281.247  22.891  1.00  0.00           C  
ATOM    560  C   LYS A  35     136.775 282.264  22.573  1.00  0.00           C  
ATOM    561  O   LYS A  35     136.824 283.381  23.117  1.00  0.00           O  
ATOM    562  CB  LYS A  35     134.448 281.510  22.016  1.00  0.00           C  
ATOM    563  CG  LYS A  35     133.416 280.383  22.050  1.00  0.00           C  
ATOM    564  CD  LYS A  35     132.182 280.699  21.213  1.00  0.00           C  
ATOM    565  CE  LYS A  35     131.190 279.530  21.229  1.00  0.00           C  
ATOM    566  NZ  LYS A  35     129.930 279.848  20.482  1.00  0.00           N  
ATOM    567  H   LYS A  35     134.688 281.973  24.679  1.00  0.00           H  
ATOM    568  HA  LYS A  35     136.064 280.260  22.635  1.00  0.00           H  
ATOM    569 1HB  LYS A  35     133.958 282.424  22.347  1.00  0.00           H  
ATOM    570 2HB  LYS A  35     134.763 281.654  20.983  1.00  0.00           H  
ATOM    571 1HG  LYS A  35     133.876 279.471  21.676  1.00  0.00           H  
ATOM    572 2HG  LYS A  35     133.109 280.220  23.080  1.00  0.00           H  
ATOM    573 1HD  LYS A  35     131.680 281.581  21.624  1.00  0.00           H  
ATOM    574 2HD  LYS A  35     132.472 280.907  20.184  1.00  0.00           H  
ATOM    575 1HE  LYS A  35     131.662 278.662  20.772  1.00  0.00           H  
ATOM    576 2HE  LYS A  35     130.931 279.293  22.262  1.00  0.00           H  
ATOM    577 1HZ  LYS A  35     129.303 279.061  20.522  1.00  0.00           H  
ATOM    578 2HZ  LYS A  35     129.477 280.660  20.940  1.00  0.00           H  
ATOM    579 3HZ  LYS A  35     130.134 280.069  19.524  1.00  0.00           H  
ATOM    580  N   GLY A  36     137.645 281.874  21.630  1.00  0.00           N  
ATOM    581  CA  GLY A  36     138.756 282.709  21.179  1.00  0.00           C  
ATOM    582  C   GLY A  36     139.877 282.780  22.222  1.00  0.00           C  
ATOM    583  O   GLY A  36     140.541 283.812  22.339  1.00  0.00           O  
ATOM    584  H   GLY A  36     137.511 280.964  21.196  1.00  0.00           H  
ATOM    585 1HA  GLY A  36     139.153 282.302  20.246  1.00  0.00           H  
ATOM    586 2HA  GLY A  36     138.393 283.712  20.962  1.00  0.00           H  
ATOM    587  N   LEU A  37     140.052 281.700  22.992  1.00  0.00           N  
ATOM    588  CA  LEU A  37     141.014 281.649  24.085  1.00  0.00           C  
ATOM    589  C   LEU A  37     142.402 281.159  23.656  1.00  0.00           C  
ATOM    590  O   LEU A  37     142.569 280.043  23.146  1.00  0.00           O  
ATOM    591  CB  LEU A  37     140.391 280.752  25.171  1.00  0.00           C  
ATOM    592  CG  LEU A  37     141.146 280.521  26.467  1.00  0.00           C  
ATOM    593  CD1 LEU A  37     141.287 281.741  27.198  1.00  0.00           C  
ATOM    594  CD2 LEU A  37     140.371 279.573  27.324  1.00  0.00           C  
ATOM    595  H   LEU A  37     139.495 280.861  22.813  1.00  0.00           H  
ATOM    596  HA  LEU A  37     141.130 282.655  24.468  1.00  0.00           H  
ATOM    597 1HB  LEU A  37     139.436 281.177  25.427  1.00  0.00           H  
ATOM    598 2HB  LEU A  37     140.206 279.772  24.726  1.00  0.00           H  
ATOM    599  HG  LEU A  37     142.136 280.137  26.249  1.00  0.00           H  
ATOM    600 1HD1 LEU A  37     141.813 281.500  28.104  1.00  0.00           H  
ATOM    601 2HD1 LEU A  37     141.843 282.465  26.632  1.00  0.00           H  
ATOM    602 3HD1 LEU A  37     140.318 282.136  27.436  1.00  0.00           H  
ATOM    603 1HD2 LEU A  37     140.901 279.407  28.256  1.00  0.00           H  
ATOM    604 2HD2 LEU A  37     139.402 279.982  27.536  1.00  0.00           H  
ATOM    605 3HD2 LEU A  37     140.247 278.662  26.813  1.00  0.00           H  
ATOM    606  N   HIS A  38     143.418 281.997  23.893  1.00  0.00           N  
ATOM    607  CA  HIS A  38     144.797 281.719  23.498  1.00  0.00           C  
ATOM    608  C   HIS A  38     145.378 280.557  24.276  1.00  0.00           C  
ATOM    609  O   HIS A  38     145.109 280.391  25.458  1.00  0.00           O  
ATOM    610  CB  HIS A  38     145.681 282.958  23.673  1.00  0.00           C  
ATOM    611  CG  HIS A  38     147.070 282.844  23.080  1.00  0.00           C  
ATOM    612  ND1 HIS A  38     148.134 282.197  23.723  1.00  0.00           N  
ATOM    613  CD2 HIS A  38     147.562 283.296  21.902  1.00  0.00           C  
ATOM    614  CE1 HIS A  38     149.208 282.261  22.938  1.00  0.00           C  
ATOM    615  NE2 HIS A  38     148.882 282.922  21.838  1.00  0.00           N  
ATOM    616  H   HIS A  38     143.244 282.894  24.365  1.00  0.00           H  
ATOM    617  HA  HIS A  38     144.815 281.448  22.443  1.00  0.00           H  
ATOM    618 1HB  HIS A  38     145.182 283.824  23.235  1.00  0.00           H  
ATOM    619 2HB  HIS A  38     145.797 283.154  24.711  1.00  0.00           H  
ATOM    620  HD2 HIS A  38     147.010 283.852  21.142  1.00  0.00           H  
ATOM    621  HE1 HIS A  38     150.193 281.846  23.161  1.00  0.00           H  
ATOM    622  HE2 HIS A  38     149.503 283.126  21.063  1.00  0.00           H  
ATOM    623  N   GLU A  39     146.222 279.774  23.645  1.00  0.00           N  
ATOM    624  CA  GLU A  39     146.845 278.615  24.275  1.00  0.00           C  
ATOM    625  C   GLU A  39     147.449 278.915  25.660  1.00  0.00           C  
ATOM    626  O   GLU A  39     147.275 278.124  26.596  1.00  0.00           O  
ATOM    627  CB  GLU A  39     147.912 278.125  23.313  1.00  0.00           C  
ATOM    628  CG  GLU A  39     148.689 276.949  23.701  1.00  0.00           C  
ATOM    629  CD  GLU A  39     149.644 276.556  22.602  1.00  0.00           C  
ATOM    630  OE1 GLU A  39     149.475 276.999  21.459  1.00  0.00           O  
ATOM    631  OE2 GLU A  39     150.562 275.841  22.894  1.00  0.00           O  
ATOM    632  H   GLU A  39     146.417 279.967  22.674  1.00  0.00           H  
ATOM    633  HA  GLU A  39     146.084 277.842  24.392  1.00  0.00           H  
ATOM    634 1HB  GLU A  39     147.435 277.886  22.376  1.00  0.00           H  
ATOM    635 2HB  GLU A  39     148.617 278.935  23.122  1.00  0.00           H  
ATOM    636 1HG  GLU A  39     149.258 277.190  24.593  1.00  0.00           H  
ATOM    637 2HG  GLU A  39     148.025 276.125  23.929  1.00  0.00           H  
ATOM    638  N   SER A  40     148.116 280.061  25.808  1.00  0.00           N  
ATOM    639  CA  SER A  40     148.721 280.437  27.089  1.00  0.00           C  
ATOM    640  C   SER A  40     147.641 280.823  28.110  1.00  0.00           C  
ATOM    641  O   SER A  40     147.839 280.763  29.334  1.00  0.00           O  
ATOM    642  CB  SER A  40     149.658 281.605  26.869  1.00  0.00           C  
ATOM    643  OG  SER A  40     148.935 282.748  26.487  1.00  0.00           O  
ATOM    644  H   SER A  40     148.203 280.695  25.014  1.00  0.00           H  
ATOM    645  HA  SER A  40     149.281 279.584  27.475  1.00  0.00           H  
ATOM    646 1HB  SER A  40     150.207 281.807  27.786  1.00  0.00           H  
ATOM    647 2HB  SER A  40     150.383 281.355  26.096  1.00  0.00           H  
ATOM    648  HG  SER A  40     148.690 282.610  25.553  1.00  0.00           H  
ATOM    649  N   GLN A  41     146.475 281.184  27.599  1.00  0.00           N  
ATOM    650  CA  GLN A  41     145.346 281.594  28.389  1.00  0.00           C  
ATOM    651  C   GLN A  41     144.537 280.367  28.757  1.00  0.00           C  
ATOM    652  O   GLN A  41     143.857 280.369  29.782  1.00  0.00           O  
ATOM    653  CB  GLN A  41     144.503 282.615  27.649  1.00  0.00           C  
ATOM    654  CG  GLN A  41     145.152 283.921  27.394  1.00  0.00           C  
ATOM    655  CD  GLN A  41     144.215 284.841  26.622  1.00  0.00           C  
ATOM    656  OE1 GLN A  41     143.516 284.443  25.649  1.00  0.00           O  
ATOM    657  NE2 GLN A  41     144.186 286.088  27.082  1.00  0.00           N  
ATOM    658  H   GLN A  41     146.356 281.140  26.595  1.00  0.00           H  
ATOM    659  HA  GLN A  41     145.706 282.055  29.308  1.00  0.00           H  
ATOM    660 1HB  GLN A  41     144.175 282.209  26.713  1.00  0.00           H  
ATOM    661 2HB  GLN A  41     143.649 282.832  28.225  1.00  0.00           H  
ATOM    662 1HG  GLN A  41     145.366 284.385  28.353  1.00  0.00           H  
ATOM    663 2HG  GLN A  41     146.076 283.781  26.841  1.00  0.00           H  
ATOM    664 1HE2 GLN A  41     143.558 286.801  26.692  1.00  0.00           H  
ATOM    665 2HE2 GLN A  41     144.758 286.347  27.859  1.00  0.00           H  
ATOM    666  N   GLN A  42     144.628 279.303  27.941  1.00  0.00           N  
ATOM    667  CA  GLN A  42     143.914 278.079  28.252  1.00  0.00           C  
ATOM    668  C   GLN A  42     144.557 277.512  29.503  1.00  0.00           C  
ATOM    669  O   GLN A  42     143.856 276.977  30.361  1.00  0.00           O  
ATOM    670  CB  GLN A  42     143.938 277.061  27.106  1.00  0.00           C  
ATOM    671  CG  GLN A  42     143.147 277.515  25.896  1.00  0.00           C  
ATOM    672  CD  GLN A  42     143.029 276.524  24.841  1.00  0.00           C  
ATOM    673  OE1 GLN A  42     143.266 275.349  25.083  1.00  0.00           O  
ATOM    674  NE2 GLN A  42     142.639 276.967  23.662  1.00  0.00           N  
ATOM    675  H   GLN A  42     145.155 279.386  27.071  1.00  0.00           H  
ATOM    676  HA  GLN A  42     142.881 278.314  28.481  1.00  0.00           H  
ATOM    677 1HB  GLN A  42     144.964 276.878  26.797  1.00  0.00           H  
ATOM    678 2HB  GLN A  42     143.517 276.117  27.450  1.00  0.00           H  
ATOM    679 1HG  GLN A  42     142.171 277.748  26.207  1.00  0.00           H  
ATOM    680 2HG  GLN A  42     143.616 278.393  25.477  1.00  0.00           H  
ATOM    681 1HE2 GLN A  42     142.486 276.306  22.883  1.00  0.00           H  
ATOM    682 2HE2 GLN A  42     142.470 277.979  23.519  1.00  0.00           H  
ATOM    683  N   ILE A  43     145.884 277.669  29.622  1.00  0.00           N  
ATOM    684  CA  ILE A  43     146.584 277.229  30.824  1.00  0.00           C  
ATOM    685  C   ILE A  43     146.210 278.104  32.008  1.00  0.00           C  
ATOM    686  O   ILE A  43     145.969 277.573  33.094  1.00  0.00           O  
ATOM    687  CB  ILE A  43     148.121 277.225  30.662  1.00  0.00           C  
ATOM    688  CG1 ILE A  43     148.564 276.188  29.595  1.00  0.00           C  
ATOM    689  CG2 ILE A  43     148.801 276.941  32.039  1.00  0.00           C  
ATOM    690  CD1 ILE A  43     148.236 274.716  29.898  1.00  0.00           C  
ATOM    691  H   ILE A  43     146.381 278.065  28.819  1.00  0.00           H  
ATOM    692  HA  ILE A  43     146.263 276.227  31.065  1.00  0.00           H  
ATOM    693  HB  ILE A  43     148.449 278.203  30.302  1.00  0.00           H  
ATOM    694 1HG1 ILE A  43     148.081 276.453  28.652  1.00  0.00           H  
ATOM    695 2HG1 ILE A  43     149.641 276.272  29.469  1.00  0.00           H  
ATOM    696 1HG2 ILE A  43     149.880 276.951  31.917  1.00  0.00           H  
ATOM    697 2HG2 ILE A  43     148.529 277.706  32.760  1.00  0.00           H  
ATOM    698 3HG2 ILE A  43     148.492 275.970  32.430  1.00  0.00           H  
ATOM    699 1HD1 ILE A  43     148.587 274.096  29.085  1.00  0.00           H  
ATOM    700 2HD1 ILE A  43     148.725 274.405  30.810  1.00  0.00           H  
ATOM    701 3HD1 ILE A  43     147.175 274.581  29.999  1.00  0.00           H  
ATOM    702  N   GLN A  44     146.152 279.430  31.846  1.00  0.00           N  
ATOM    703  CA  GLN A  44     145.777 280.219  33.015  1.00  0.00           C  
ATOM    704  C   GLN A  44     144.347 279.892  33.451  1.00  0.00           C  
ATOM    705  O   GLN A  44     144.087 279.747  34.645  1.00  0.00           O  
ATOM    706  CB  GLN A  44     145.848 281.720  32.727  1.00  0.00           C  
ATOM    707  CG  GLN A  44     145.653 282.626  33.973  1.00  0.00           C  
ATOM    708  CD  GLN A  44     146.811 282.498  34.971  1.00  0.00           C  
ATOM    709  OE1 GLN A  44     147.966 282.635  34.552  1.00  0.00           O  
ATOM    710  NE2 GLN A  44     146.540 282.254  36.252  1.00  0.00           N  
ATOM    711  H   GLN A  44     146.425 279.873  30.962  1.00  0.00           H  
ATOM    712  HA  GLN A  44     146.455 279.974  33.832  1.00  0.00           H  
ATOM    713 1HB  GLN A  44     146.812 281.957  32.273  1.00  0.00           H  
ATOM    714 2HB  GLN A  44     145.075 281.979  32.001  1.00  0.00           H  
ATOM    715 1HG  GLN A  44     145.589 283.663  33.652  1.00  0.00           H  
ATOM    716 2HG  GLN A  44     144.729 282.343  34.492  1.00  0.00           H  
ATOM    717 1HE2 GLN A  44     147.278 282.178  36.916  1.00  0.00           H  
ATOM    718 2HE2 GLN A  44     145.569 282.133  36.594  1.00  0.00           H  
ATOM    719  N   LEU A  45     143.433 279.686  32.496  1.00  0.00           N  
ATOM    720  CA  LEU A  45     142.059 279.370  32.857  1.00  0.00           C  
ATOM    721  C   LEU A  45     142.001 277.996  33.513  1.00  0.00           C  
ATOM    722  O   LEU A  45     141.348 277.821  34.542  1.00  0.00           O  
ATOM    723  CB  LEU A  45     141.148 279.388  31.620  1.00  0.00           C  
ATOM    724  CG  LEU A  45     139.616 279.084  31.850  1.00  0.00           C  
ATOM    725  CD1 LEU A  45     138.962 280.134  32.786  1.00  0.00           C  
ATOM    726  CD2 LEU A  45     138.912 279.039  30.494  1.00  0.00           C  
ATOM    727  H   LEU A  45     143.676 279.818  31.511  1.00  0.00           H  
ATOM    728  HA  LEU A  45     141.721 280.119  33.567  1.00  0.00           H  
ATOM    729 1HB  LEU A  45     141.236 280.364  31.150  1.00  0.00           H  
ATOM    730 2HB  LEU A  45     141.531 278.650  30.913  1.00  0.00           H  
ATOM    731  HG  LEU A  45     139.523 278.112  32.336  1.00  0.00           H  
ATOM    732 1HD1 LEU A  45     137.916 279.870  32.926  1.00  0.00           H  
ATOM    733 2HD1 LEU A  45     139.454 280.145  33.752  1.00  0.00           H  
ATOM    734 3HD1 LEU A  45     139.026 281.118  32.349  1.00  0.00           H  
ATOM    735 1HD2 LEU A  45     137.868 278.799  30.637  1.00  0.00           H  
ATOM    736 2HD2 LEU A  45     138.995 279.997  29.999  1.00  0.00           H  
ATOM    737 3HD2 LEU A  45     139.374 278.271  29.876  1.00  0.00           H  
ATOM    738  N   LEU A  46     142.724 277.014  32.962  1.00  0.00           N  
ATOM    739  CA  LEU A  46     142.717 275.665  33.503  1.00  0.00           C  
ATOM    740  C   LEU A  46     143.191 275.723  34.951  1.00  0.00           C  
ATOM    741  O   LEU A  46     142.550 275.151  35.839  1.00  0.00           O  
ATOM    742  CB  LEU A  46     143.651 274.777  32.624  1.00  0.00           C  
ATOM    743  CG  LEU A  46     143.852 273.246  32.945  1.00  0.00           C  
ATOM    744  CD1 LEU A  46     142.525 272.498  32.831  1.00  0.00           C  
ATOM    745  CD2 LEU A  46     144.890 272.658  31.937  1.00  0.00           C  
ATOM    746  H   LEU A  46     143.250 277.180  32.103  1.00  0.00           H  
ATOM    747  HA  LEU A  46     141.698 275.282  33.474  1.00  0.00           H  
ATOM    748 1HB  LEU A  46     143.294 274.839  31.599  1.00  0.00           H  
ATOM    749 2HB  LEU A  46     144.642 275.231  32.650  1.00  0.00           H  
ATOM    750  HG  LEU A  46     144.229 273.132  33.961  1.00  0.00           H  
ATOM    751 1HD1 LEU A  46     142.677 271.438  33.049  1.00  0.00           H  
ATOM    752 2HD1 LEU A  46     141.821 272.912  33.542  1.00  0.00           H  
ATOM    753 3HD1 LEU A  46     142.135 272.604  31.820  1.00  0.00           H  
ATOM    754 1HD2 LEU A  46     145.053 271.596  32.148  1.00  0.00           H  
ATOM    755 2HD2 LEU A  46     144.512 272.770  30.920  1.00  0.00           H  
ATOM    756 3HD2 LEU A  46     145.836 273.196  32.033  1.00  0.00           H  
ATOM    757  N   ARG A  47     144.261 276.483  35.219  1.00  0.00           N  
ATOM    758  CA  ARG A  47     144.764 276.597  36.577  1.00  0.00           C  
ATOM    759  C   ARG A  47     143.831 277.338  37.531  1.00  0.00           C  
ATOM    760  O   ARG A  47     143.621 276.875  38.657  1.00  0.00           O  
ATOM    761  CB  ARG A  47     146.091 277.335  36.578  1.00  0.00           C  
ATOM    762  CG  ARG A  47     147.248 276.573  36.011  1.00  0.00           C  
ATOM    763  CD  ARG A  47     148.464 277.404  35.937  1.00  0.00           C  
ATOM    764  NE  ARG A  47     149.577 276.627  35.447  1.00  0.00           N  
ATOM    765  CZ  ARG A  47     150.784 277.112  35.075  1.00  0.00           C  
ATOM    766  NH1 ARG A  47     151.045 278.407  35.128  1.00  0.00           N  
ATOM    767  NH2 ARG A  47     151.706 276.261  34.655  1.00  0.00           N  
ATOM    768  H   ARG A  47     144.762 276.946  34.454  1.00  0.00           H  
ATOM    769  HA  ARG A  47     144.923 275.590  36.959  1.00  0.00           H  
ATOM    770 1HB  ARG A  47     145.985 278.249  35.988  1.00  0.00           H  
ATOM    771 2HB  ARG A  47     146.344 277.630  37.594  1.00  0.00           H  
ATOM    772 1HG  ARG A  47     147.466 275.711  36.640  1.00  0.00           H  
ATOM    773 2HG  ARG A  47     147.009 276.226  35.006  1.00  0.00           H  
ATOM    774 1HD  ARG A  47     148.285 278.231  35.249  1.00  0.00           H  
ATOM    775 2HD  ARG A  47     148.713 277.786  36.925  1.00  0.00           H  
ATOM    776  HE  ARG A  47     149.431 275.603  35.382  1.00  0.00           H  
ATOM    777 1HH1 ARG A  47     150.342 279.057  35.450  1.00  0.00           H  
ATOM    778 2HH1 ARG A  47     151.953 278.752  34.847  1.00  0.00           H  
ATOM    779 1HH2 ARG A  47     151.486 275.247  34.617  1.00  0.00           H  
ATOM    780 2HH2 ARG A  47     152.613 276.588  34.371  1.00  0.00           H  
ATOM    781  N   ASP A  48     143.214 278.444  37.085  1.00  0.00           N  
ATOM    782  CA  ASP A  48     142.376 279.226  37.988  1.00  0.00           C  
ATOM    783  C   ASP A  48     141.117 278.476  38.341  1.00  0.00           C  
ATOM    784  O   ASP A  48     140.642 278.538  39.486  1.00  0.00           O  
ATOM    785  CB  ASP A  48     141.920 280.543  37.345  1.00  0.00           C  
ATOM    786  CG  ASP A  48     142.998 281.607  37.125  1.00  0.00           C  
ATOM    787  OD1 ASP A  48     144.112 281.483  37.589  1.00  0.00           O  
ATOM    788  OD2 ASP A  48     142.655 282.599  36.525  1.00  0.00           O  
ATOM    789  H   ASP A  48     143.414 278.800  36.145  1.00  0.00           H  
ATOM    790  HA  ASP A  48     142.936 279.429  38.901  1.00  0.00           H  
ATOM    791 1HB  ASP A  48     141.496 280.307  36.364  1.00  0.00           H  
ATOM    792 2HB  ASP A  48     141.117 280.977  37.943  1.00  0.00           H  
ATOM    793  N   VAL A  49     140.573 277.764  37.368  1.00  0.00           N  
ATOM    794  CA  VAL A  49     139.357 277.025  37.569  1.00  0.00           C  
ATOM    795  C   VAL A  49     139.594 275.819  38.428  1.00  0.00           C  
ATOM    796  O   VAL A  49     138.789 275.548  39.322  1.00  0.00           O  
ATOM    797  CB  VAL A  49     138.728 276.667  36.236  1.00  0.00           C  
ATOM    798  CG1 VAL A  49     137.529 275.745  36.426  1.00  0.00           C  
ATOM    799  CG2 VAL A  49     138.319 277.957  35.610  1.00  0.00           C  
ATOM    800  H   VAL A  49     141.011 277.763  36.437  1.00  0.00           H  
ATOM    801  HA  VAL A  49     138.656 277.678  38.090  1.00  0.00           H  
ATOM    802  HB  VAL A  49     139.464 276.155  35.602  1.00  0.00           H  
ATOM    803 1HG1 VAL A  49     137.105 275.521  35.464  1.00  0.00           H  
ATOM    804 2HG1 VAL A  49     137.846 274.817  36.897  1.00  0.00           H  
ATOM    805 3HG1 VAL A  49     136.779 276.233  37.054  1.00  0.00           H  
ATOM    806 1HG2 VAL A  49     137.882 277.802  34.664  1.00  0.00           H  
ATOM    807 2HG2 VAL A  49     137.610 278.433  36.271  1.00  0.00           H  
ATOM    808 3HG2 VAL A  49     139.182 278.594  35.493  1.00  0.00           H  
ATOM    809  N   LEU A  50     140.660 275.064  38.176  1.00  0.00           N  
ATOM    810  CA  LEU A  50     140.895 273.913  39.010  1.00  0.00           C  
ATOM    811  C   LEU A  50     141.195 274.353  40.441  1.00  0.00           C  
ATOM    812  O   LEU A  50     140.690 273.738  41.379  1.00  0.00           O  
ATOM    813  CB  LEU A  50     142.025 273.071  38.422  1.00  0.00           C  
ATOM    814  CG  LEU A  50     141.712 272.349  37.059  1.00  0.00           C  
ATOM    815  CD1 LEU A  50     143.001 271.758  36.519  1.00  0.00           C  
ATOM    816  CD2 LEU A  50     140.654 271.252  37.250  1.00  0.00           C  
ATOM    817  H   LEU A  50     141.299 275.276  37.402  1.00  0.00           H  
ATOM    818  HA  LEU A  50     139.986 273.322  39.037  1.00  0.00           H  
ATOM    819 1HB  LEU A  50     142.879 273.732  38.252  1.00  0.00           H  
ATOM    820 2HB  LEU A  50     142.314 272.317  39.150  1.00  0.00           H  
ATOM    821  HG  LEU A  50     141.341 273.076  36.337  1.00  0.00           H  
ATOM    822 1HD1 LEU A  50     142.808 271.269  35.567  1.00  0.00           H  
ATOM    823 2HD1 LEU A  50     143.729 272.558  36.373  1.00  0.00           H  
ATOM    824 3HD1 LEU A  50     143.397 271.029  37.224  1.00  0.00           H  
ATOM    825 1HD2 LEU A  50     140.466 270.765  36.295  1.00  0.00           H  
ATOM    826 2HD2 LEU A  50     141.018 270.513  37.963  1.00  0.00           H  
ATOM    827 3HD2 LEU A  50     139.725 271.675  37.613  1.00  0.00           H  
ATOM    828  N   GLU A  51     141.963 275.443  40.633  1.00  0.00           N  
ATOM    829  CA  GLU A  51     142.235 275.914  41.986  1.00  0.00           C  
ATOM    830  C   GLU A  51     140.959 276.357  42.687  1.00  0.00           C  
ATOM    831  O   GLU A  51     140.739 276.024  43.859  1.00  0.00           O  
ATOM    832  CB  GLU A  51     143.236 277.068  41.984  1.00  0.00           C  
ATOM    833  CG  GLU A  51     143.570 277.591  43.386  1.00  0.00           C  
ATOM    834  CD  GLU A  51     144.610 278.672  43.404  1.00  0.00           C  
ATOM    835  OE1 GLU A  51     145.172 278.962  42.381  1.00  0.00           O  
ATOM    836  OE2 GLU A  51     144.823 279.232  44.461  1.00  0.00           O  
ATOM    837  H   GLU A  51     142.401 275.934  39.846  1.00  0.00           H  
ATOM    838  HA  GLU A  51     142.664 275.088  42.554  1.00  0.00           H  
ATOM    839 1HB  GLU A  51     144.163 276.746  41.508  1.00  0.00           H  
ATOM    840 2HB  GLU A  51     142.836 277.894  41.389  1.00  0.00           H  
ATOM    841 1HG  GLU A  51     142.660 277.992  43.830  1.00  0.00           H  
ATOM    842 2HG  GLU A  51     143.902 276.756  44.001  1.00  0.00           H  
ATOM    843  N   THR A  52     140.096 277.085  41.961  1.00  0.00           N  
ATOM    844  CA  THR A  52     138.853 277.564  42.532  1.00  0.00           C  
ATOM    845  C   THR A  52     137.971 276.383  42.893  1.00  0.00           C  
ATOM    846  O   THR A  52     137.372 276.375  43.971  1.00  0.00           O  
ATOM    847  CB  THR A  52     138.079 278.475  41.547  1.00  0.00           C  
ATOM    848  OG1 THR A  52     138.872 279.629  41.209  1.00  0.00           O  
ATOM    849  CG2 THR A  52     136.786 278.954  42.214  1.00  0.00           C  
ATOM    850  H   THR A  52     140.328 277.362  41.008  1.00  0.00           H  
ATOM    851  HA  THR A  52     139.073 278.125  43.435  1.00  0.00           H  
ATOM    852  HB  THR A  52     137.844 277.918  40.637  1.00  0.00           H  
ATOM    853  HG1 THR A  52     139.647 279.334  40.671  1.00  0.00           H  
ATOM    854 1HG2 THR A  52     136.250 279.584  41.532  1.00  0.00           H  
ATOM    855 2HG2 THR A  52     136.174 278.116  42.477  1.00  0.00           H  
ATOM    856 3HG2 THR A  52     137.025 279.515  43.114  1.00  0.00           H  
ATOM    857  N   SER A  53     137.900 275.386  42.011  1.00  0.00           N  
ATOM    858  CA  SER A  53     137.052 274.231  42.207  1.00  0.00           C  
ATOM    859  C   SER A  53     137.505 273.438  43.436  1.00  0.00           C  
ATOM    860  O   SER A  53     136.668 272.934  44.201  1.00  0.00           O  
ATOM    861  CB  SER A  53     137.101 273.371  40.961  1.00  0.00           C  
ATOM    862  OG  SER A  53     136.573 274.071  39.848  1.00  0.00           O  
ATOM    863  H   SER A  53     138.415 275.460  41.132  1.00  0.00           H  
ATOM    864  HA  SER A  53     136.032 274.579  42.362  1.00  0.00           H  
ATOM    865 1HB  SER A  53     138.129 273.077  40.756  1.00  0.00           H  
ATOM    866 2HB  SER A  53     136.524 272.458  41.130  1.00  0.00           H  
ATOM    867  HG  SER A  53     137.295 274.666  39.542  1.00  0.00           H  
ATOM    868  N   LYS A  54     138.830 273.321  43.641  1.00  0.00           N  
ATOM    869  CA  LYS A  54     139.343 272.607  44.807  1.00  0.00           C  
ATOM    870  C   LYS A  54     138.993 273.332  46.098  1.00  0.00           C  
ATOM    871  O   LYS A  54     138.582 272.697  47.072  1.00  0.00           O  
ATOM    872  CB  LYS A  54     140.858 272.436  44.723  1.00  0.00           C  
ATOM    873  CG  LYS A  54     141.332 271.446  43.679  1.00  0.00           C  
ATOM    874  CD  LYS A  54     142.848 271.395  43.632  1.00  0.00           C  
ATOM    875  CE  LYS A  54     143.334 270.474  42.534  1.00  0.00           C  
ATOM    876  NZ  LYS A  54     144.815 270.440  42.455  1.00  0.00           N  
ATOM    877  H   LYS A  54     139.481 273.687  42.937  1.00  0.00           H  
ATOM    878  HA  LYS A  54     138.878 271.622  44.837  1.00  0.00           H  
ATOM    879 1HB  LYS A  54     141.307 273.404  44.483  1.00  0.00           H  
ATOM    880 2HB  LYS A  54     141.244 272.127  45.692  1.00  0.00           H  
ATOM    881 1HG  LYS A  54     140.955 270.456  43.935  1.00  0.00           H  
ATOM    882 2HG  LYS A  54     140.943 271.713  42.707  1.00  0.00           H  
ATOM    883 1HD  LYS A  54     143.233 272.400  43.445  1.00  0.00           H  
ATOM    884 2HD  LYS A  54     143.236 271.046  44.588  1.00  0.00           H  
ATOM    885 1HE  LYS A  54     142.967 269.466  42.716  1.00  0.00           H  
ATOM    886 2HE  LYS A  54     142.941 270.827  41.579  1.00  0.00           H  
ATOM    887 1HZ  LYS A  54     145.094 269.813  41.686  1.00  0.00           H  
ATOM    888 2HZ  LYS A  54     145.172 271.358  42.268  1.00  0.00           H  
ATOM    889 3HZ  LYS A  54     145.206 270.099  43.315  1.00  0.00           H  
ATOM    890  N   LYS A  55     139.105 274.666  46.090  1.00  0.00           N  
ATOM    891  CA  LYS A  55     138.766 275.469  47.260  1.00  0.00           C  
ATOM    892  C   LYS A  55     137.268 275.420  47.557  1.00  0.00           C  
ATOM    893  O   LYS A  55     136.864 275.397  48.722  1.00  0.00           O  
ATOM    894  CB  LYS A  55     139.234 276.912  47.077  1.00  0.00           C  
ATOM    895  CG  LYS A  55     140.750 277.086  47.144  1.00  0.00           C  
ATOM    896  CD  LYS A  55     141.169 278.536  46.918  1.00  0.00           C  
ATOM    897  CE  LYS A  55     142.689 278.694  47.006  1.00  0.00           C  
ATOM    898  NZ  LYS A  55     143.131 280.094  46.724  1.00  0.00           N  
ATOM    899  H   LYS A  55     139.496 275.126  45.260  1.00  0.00           H  
ATOM    900  HA  LYS A  55     139.285 275.051  48.120  1.00  0.00           H  
ATOM    901 1HB  LYS A  55     138.900 277.273  46.100  1.00  0.00           H  
ATOM    902 2HB  LYS A  55     138.778 277.543  47.836  1.00  0.00           H  
ATOM    903 1HG  LYS A  55     141.106 276.754  48.118  1.00  0.00           H  
ATOM    904 2HG  LYS A  55     141.214 276.463  46.378  1.00  0.00           H  
ATOM    905 1HD  LYS A  55     140.845 278.849  45.923  1.00  0.00           H  
ATOM    906 2HD  LYS A  55     140.697 279.180  47.658  1.00  0.00           H  
ATOM    907 1HE  LYS A  55     143.021 278.415  48.005  1.00  0.00           H  
ATOM    908 2HE  LYS A  55     143.152 278.027  46.286  1.00  0.00           H  
ATOM    909 1HZ  LYS A  55     144.146 280.146  46.787  1.00  0.00           H  
ATOM    910 2HZ  LYS A  55     142.839 280.365  45.790  1.00  0.00           H  
ATOM    911 3HZ  LYS A  55     142.721 280.722  47.395  1.00  0.00           H  
ATOM    912  N   GLN A  56     136.446 275.396  46.502  1.00  0.00           N  
ATOM    913  CA  GLN A  56     135.001 275.329  46.652  1.00  0.00           C  
ATOM    914  C   GLN A  56     134.537 273.917  47.019  1.00  0.00           C  
ATOM    915  O   GLN A  56     133.542 273.765  47.730  1.00  0.00           O  
ATOM    916  CB  GLN A  56     134.304 275.814  45.373  1.00  0.00           C  
ATOM    917  CG  GLN A  56     134.488 277.304  45.083  1.00  0.00           C  
ATOM    918  CD  GLN A  56     133.892 278.161  46.124  1.00  0.00           C  
ATOM    919  OE1 GLN A  56     132.722 278.017  46.462  1.00  0.00           O  
ATOM    920  NE2 GLN A  56     134.696 279.057  46.673  1.00  0.00           N  
ATOM    921  H   GLN A  56     136.849 275.480  45.567  1.00  0.00           H  
ATOM    922  HA  GLN A  56     134.713 275.988  47.468  1.00  0.00           H  
ATOM    923 1HB  GLN A  56     134.700 275.267  44.520  1.00  0.00           H  
ATOM    924 2HB  GLN A  56     133.247 275.606  45.432  1.00  0.00           H  
ATOM    925 1HG  GLN A  56     135.543 277.531  45.052  1.00  0.00           H  
ATOM    926 2HG  GLN A  56     134.027 277.553  44.140  1.00  0.00           H  
ATOM    927 1HE2 GLN A  56     134.376 279.660  47.403  1.00  0.00           H  
ATOM    928 2HE2 GLN A  56     135.645 279.116  46.369  1.00  0.00           H  
ATOM    929  N   GLY A  57     135.282 272.889  46.599  1.00  0.00           N  
ATOM    930  CA  GLY A  57     134.917 271.508  46.885  1.00  0.00           C  
ATOM    931  C   GLY A  57     133.876 270.963  45.917  1.00  0.00           C  
ATOM    932  O   GLY A  57     132.978 270.207  46.315  1.00  0.00           O  
ATOM    933  H   GLY A  57     136.084 273.066  45.996  1.00  0.00           H  
ATOM    934 1HA  GLY A  57     135.819 270.898  46.831  1.00  0.00           H  
ATOM    935 2HA  GLY A  57     134.549 271.435  47.906  1.00  0.00           H  
ATOM    936  N   VAL A  58     133.980 271.368  44.653  1.00  0.00           N  
ATOM    937  CA  VAL A  58     133.027 270.951  43.622  1.00  0.00           C  
ATOM    938  C   VAL A  58     133.714 270.129  42.543  1.00  0.00           C  
ATOM    939  O   VAL A  58     134.944 270.100  42.468  1.00  0.00           O  
ATOM    940  CB  VAL A  58     132.367 272.175  42.957  1.00  0.00           C  
ATOM    941  CG1 VAL A  58     131.604 272.985  43.975  1.00  0.00           C  
ATOM    942  CG2 VAL A  58     133.421 273.028  42.314  1.00  0.00           C  
ATOM    943  H   VAL A  58     134.777 271.968  44.424  1.00  0.00           H  
ATOM    944  HA  VAL A  58     132.250 270.341  44.082  1.00  0.00           H  
ATOM    945  HB  VAL A  58     131.659 271.832  42.201  1.00  0.00           H  
ATOM    946 1HG1 VAL A  58     131.137 273.835  43.483  1.00  0.00           H  
ATOM    947 2HG1 VAL A  58     130.840 272.360  44.428  1.00  0.00           H  
ATOM    948 3HG1 VAL A  58     132.291 273.335  44.738  1.00  0.00           H  
ATOM    949 1HG2 VAL A  58     132.937 273.858  41.853  1.00  0.00           H  
ATOM    950 2HG2 VAL A  58     134.114 273.377  43.069  1.00  0.00           H  
ATOM    951 3HG2 VAL A  58     133.963 272.462  41.554  1.00  0.00           H  
ATOM    952  N   GLU A  59     132.921 269.431  41.729  1.00  0.00           N  
ATOM    953  CA  GLU A  59     133.491 268.639  40.648  1.00  0.00           C  
ATOM    954  C   GLU A  59     133.501 269.433  39.354  1.00  0.00           C  
ATOM    955  O   GLU A  59     132.456 269.896  38.894  1.00  0.00           O  
ATOM    956  CB  GLU A  59     132.712 267.337  40.442  1.00  0.00           C  
ATOM    957  CG  GLU A  59     133.260 266.442  39.320  1.00  0.00           C  
ATOM    958  CD  GLU A  59     132.450 265.201  39.099  1.00  0.00           C  
ATOM    959  OE1 GLU A  59     131.468 265.012  39.783  1.00  0.00           O  
ATOM    960  OE2 GLU A  59     132.804 264.435  38.240  1.00  0.00           O  
ATOM    961  H   GLU A  59     131.901 269.501  41.826  1.00  0.00           H  
ATOM    962  HA  GLU A  59     134.522 268.392  40.901  1.00  0.00           H  
ATOM    963 1HB  GLU A  59     132.735 266.756  41.364  1.00  0.00           H  
ATOM    964 2HB  GLU A  59     131.678 267.556  40.232  1.00  0.00           H  
ATOM    965 1HG  GLU A  59     133.274 267.005  38.386  1.00  0.00           H  
ATOM    966 2HG  GLU A  59     134.286 266.165  39.559  1.00  0.00           H  
ATOM    967  N   THR A  60     134.668 269.590  38.748  1.00  0.00           N  
ATOM    968  CA  THR A  60     134.711 270.355  37.512  1.00  0.00           C  
ATOM    969  C   THR A  60     135.300 269.539  36.366  1.00  0.00           C  
ATOM    970  O   THR A  60     136.387 268.965  36.473  1.00  0.00           O  
ATOM    971  CB  THR A  60     135.470 271.681  37.709  1.00  0.00           C  
ATOM    972  OG1 THR A  60     134.812 272.454  38.726  1.00  0.00           O  
ATOM    973  CG2 THR A  60     135.430 272.484  36.429  1.00  0.00           C  
ATOM    974  H   THR A  60     135.512 269.209  39.149  1.00  0.00           H  
ATOM    975  HA  THR A  60     133.697 270.611  37.236  1.00  0.00           H  
ATOM    976  HB  THR A  60     136.500 271.486  38.005  1.00  0.00           H  
ATOM    977  HG1 THR A  60     135.390 273.177  39.008  1.00  0.00           H  
ATOM    978 1HG2 THR A  60     135.941 273.417  36.588  1.00  0.00           H  
ATOM    979 2HG2 THR A  60     135.914 271.945  35.628  1.00  0.00           H  
ATOM    980 3HG2 THR A  60     134.394 272.682  36.158  1.00  0.00           H  
ATOM    981  N   ILE A  61     134.566 269.518  35.259  1.00  0.00           N  
ATOM    982  CA  ILE A  61     134.959 268.789  34.054  1.00  0.00           C  
ATOM    983  C   ILE A  61     135.396 269.745  32.951  1.00  0.00           C  
ATOM    984  O   ILE A  61     134.650 270.648  32.567  1.00  0.00           O  
ATOM    985  CB  ILE A  61     133.791 267.897  33.581  1.00  0.00           C  
ATOM    986  CG1 ILE A  61     133.461 266.876  34.718  1.00  0.00           C  
ATOM    987  CG2 ILE A  61     134.147 267.195  32.245  1.00  0.00           C  
ATOM    988  CD1 ILE A  61     132.178 266.098  34.541  1.00  0.00           C  
ATOM    989  H   ILE A  61     133.682 270.037  35.298  1.00  0.00           H  
ATOM    990  HA  ILE A  61     135.803 268.146  34.296  1.00  0.00           H  
ATOM    991  HB  ILE A  61     132.912 268.506  33.435  1.00  0.00           H  
ATOM    992 1HG1 ILE A  61     134.287 266.167  34.796  1.00  0.00           H  
ATOM    993 2HG1 ILE A  61     133.381 267.413  35.662  1.00  0.00           H  
ATOM    994 1HG2 ILE A  61     133.322 266.574  31.918  1.00  0.00           H  
ATOM    995 2HG2 ILE A  61     134.353 267.937  31.474  1.00  0.00           H  
ATOM    996 3HG2 ILE A  61     135.035 266.567  32.387  1.00  0.00           H  
ATOM    997 1HD1 ILE A  61     132.052 265.429  35.398  1.00  0.00           H  
ATOM    998 2HD1 ILE A  61     131.333 266.791  34.496  1.00  0.00           H  
ATOM    999 3HD1 ILE A  61     132.213 265.510  33.631  1.00  0.00           H  
ATOM   1000  N   ILE A  62     136.624 269.578  32.459  1.00  0.00           N  
ATOM   1001  CA  ILE A  62     137.137 270.505  31.450  1.00  0.00           C  
ATOM   1002  C   ILE A  62     137.474 269.831  30.115  1.00  0.00           C  
ATOM   1003  O   ILE A  62     138.183 268.819  30.064  1.00  0.00           O  
ATOM   1004  CB  ILE A  62     138.351 271.298  31.999  1.00  0.00           C  
ATOM   1005  CG1 ILE A  62     137.875 272.077  33.285  1.00  0.00           C  
ATOM   1006  CG2 ILE A  62     138.894 272.283  30.911  1.00  0.00           C  
ATOM   1007  CD1 ILE A  62     138.939 272.819  34.071  1.00  0.00           C  
ATOM   1008  H   ILE A  62     137.191 268.808  32.805  1.00  0.00           H  
ATOM   1009  HA  ILE A  62     136.359 271.239  31.241  1.00  0.00           H  
ATOM   1010  HB  ILE A  62     139.140 270.605  32.296  1.00  0.00           H  
ATOM   1011 1HG1 ILE A  62     137.104 272.754  32.999  1.00  0.00           H  
ATOM   1012 2HG1 ILE A  62     137.449 271.355  33.964  1.00  0.00           H  
ATOM   1013 1HG2 ILE A  62     139.732 272.842  31.302  1.00  0.00           H  
ATOM   1014 2HG2 ILE A  62     139.225 271.732  30.033  1.00  0.00           H  
ATOM   1015 3HG2 ILE A  62     138.099 272.977  30.622  1.00  0.00           H  
ATOM   1016 1HD1 ILE A  62     138.481 273.283  34.941  1.00  0.00           H  
ATOM   1017 2HD1 ILE A  62     139.699 272.117  34.399  1.00  0.00           H  
ATOM   1018 3HD1 ILE A  62     139.396 273.589  33.460  1.00  0.00           H  
ATOM   1019  N   VAL A  63     136.925 270.410  29.038  1.00  0.00           N  
ATOM   1020  CA  VAL A  63     137.136 269.946  27.669  1.00  0.00           C  
ATOM   1021  C   VAL A  63     137.724 271.036  26.763  1.00  0.00           C  
ATOM   1022  O   VAL A  63     137.187 272.140  26.658  1.00  0.00           O  
ATOM   1023  CB  VAL A  63     135.803 269.459  27.069  1.00  0.00           C  
ATOM   1024  CG1 VAL A  63     136.025 268.981  25.593  1.00  0.00           C  
ATOM   1025  CG2 VAL A  63     135.223 268.359  27.984  1.00  0.00           C  
ATOM   1026  H   VAL A  63     136.322 271.223  29.207  1.00  0.00           H  
ATOM   1027  HA  VAL A  63     137.839 269.113  27.694  1.00  0.00           H  
ATOM   1028  HB  VAL A  63     135.101 270.282  27.027  1.00  0.00           H  
ATOM   1029 1HG1 VAL A  63     135.077 268.646  25.174  1.00  0.00           H  
ATOM   1030 2HG1 VAL A  63     136.403 269.799  24.995  1.00  0.00           H  
ATOM   1031 3HG1 VAL A  63     136.739 268.173  25.563  1.00  0.00           H  
ATOM   1032 1HG2 VAL A  63     134.276 268.005  27.582  1.00  0.00           H  
ATOM   1033 2HG2 VAL A  63     135.917 267.538  28.055  1.00  0.00           H  
ATOM   1034 3HG2 VAL A  63     135.056 268.761  28.980  1.00  0.00           H  
ATOM   1035  N   ILE A  64     138.821 270.715  26.079  1.00  0.00           N  
ATOM   1036  CA  ILE A  64     139.450 271.682  25.188  1.00  0.00           C  
ATOM   1037  C   ILE A  64     139.361 271.295  23.708  1.00  0.00           C  
ATOM   1038  O   ILE A  64     139.803 270.220  23.292  1.00  0.00           O  
ATOM   1039  CB  ILE A  64     140.918 271.910  25.589  1.00  0.00           C  
ATOM   1040  CG1 ILE A  64     140.931 272.457  27.068  1.00  0.00           C  
ATOM   1041  CG2 ILE A  64     141.635 272.819  24.564  1.00  0.00           C  
ATOM   1042  CD1 ILE A  64     142.266 272.724  27.664  1.00  0.00           C  
ATOM   1043  H   ILE A  64     139.222 269.781  26.185  1.00  0.00           H  
ATOM   1044  HA  ILE A  64     138.931 272.632  25.296  1.00  0.00           H  
ATOM   1045  HB  ILE A  64     141.430 270.950  25.618  1.00  0.00           H  
ATOM   1046 1HG1 ILE A  64     140.358 273.327  27.119  1.00  0.00           H  
ATOM   1047 2HG1 ILE A  64     140.456 271.708  27.694  1.00  0.00           H  
ATOM   1048 1HG2 ILE A  64     142.664 272.951  24.850  1.00  0.00           H  
ATOM   1049 2HG2 ILE A  64     141.611 272.363  23.575  1.00  0.00           H  
ATOM   1050 3HG2 ILE A  64     141.143 273.790  24.516  1.00  0.00           H  
ATOM   1051 1HD1 ILE A  64     142.143 273.068  28.691  1.00  0.00           H  
ATOM   1052 2HD1 ILE A  64     142.857 271.838  27.653  1.00  0.00           H  
ATOM   1053 3HD1 ILE A  64     142.771 273.500  27.090  1.00  0.00           H  
ATOM   1054  N   ARG A  65     138.767 272.179  22.905  1.00  0.00           N  
ATOM   1055  CA  ARG A  65     138.612 271.941  21.475  1.00  0.00           C  
ATOM   1056  C   ARG A  65     139.180 273.098  20.655  1.00  0.00           C  
ATOM   1057  O   ARG A  65     138.496 274.102  20.431  1.00  0.00           O  
ATOM   1058  CB  ARG A  65     137.145 271.756  21.131  1.00  0.00           C  
ATOM   1059  CG  ARG A  65     136.521 270.576  21.805  1.00  0.00           C  
ATOM   1060  CD  ARG A  65     135.163 270.274  21.311  1.00  0.00           C  
ATOM   1061  NE  ARG A  65     134.613 269.075  21.943  1.00  0.00           N  
ATOM   1062  CZ  ARG A  65     133.416 268.524  21.655  1.00  0.00           C  
ATOM   1063  NH1 ARG A  65     132.629 269.070  20.752  1.00  0.00           N  
ATOM   1064  NH2 ARG A  65     133.026 267.424  22.281  1.00  0.00           N  
ATOM   1065  H   ARG A  65     138.410 273.055  23.295  1.00  0.00           H  
ATOM   1066  HA  ARG A  65     139.154 271.033  21.206  1.00  0.00           H  
ATOM   1067 1HB  ARG A  65     136.587 272.645  21.425  1.00  0.00           H  
ATOM   1068 2HB  ARG A  65     137.035 271.628  20.054  1.00  0.00           H  
ATOM   1069 1HG  ARG A  65     137.168 269.744  21.673  1.00  0.00           H  
ATOM   1070 2HG  ARG A  65     136.443 270.795  22.867  1.00  0.00           H  
ATOM   1071 1HD  ARG A  65     134.506 271.115  21.534  1.00  0.00           H  
ATOM   1072 2HD  ARG A  65     135.204 270.111  20.234  1.00  0.00           H  
ATOM   1073  HE  ARG A  65     135.178 268.617  22.646  1.00  0.00           H  
ATOM   1074 1HH1 ARG A  65     132.912 269.907  20.266  1.00  0.00           H  
ATOM   1075 2HH1 ARG A  65     131.733 268.651  20.542  1.00  0.00           H  
ATOM   1076 1HH2 ARG A  65     133.618 266.985  22.973  1.00  0.00           H  
ATOM   1077 2HH2 ARG A  65     132.131 267.010  22.066  1.00  0.00           H  
ATOM   1078  N   GLY A  66     140.416 272.980  20.188  1.00  0.00           N  
ATOM   1079  CA  GLY A  66     141.006 274.117  19.492  1.00  0.00           C  
ATOM   1080  C   GLY A  66     141.134 275.308  20.446  1.00  0.00           C  
ATOM   1081  O   GLY A  66     141.776 275.192  21.494  1.00  0.00           O  
ATOM   1082  H   GLY A  66     140.941 272.126  20.345  1.00  0.00           H  
ATOM   1083 1HA  GLY A  66     141.988 273.841  19.111  1.00  0.00           H  
ATOM   1084 2HA  GLY A  66     140.389 274.388  18.638  1.00  0.00           H  
ATOM   1085  N   ASP A  67     140.552 276.462  20.061  1.00  0.00           N  
ATOM   1086  CA  ASP A  67     140.598 277.695  20.858  1.00  0.00           C  
ATOM   1087  C   ASP A  67     139.394 277.839  21.793  1.00  0.00           C  
ATOM   1088  O   ASP A  67     139.210 278.877  22.449  1.00  0.00           O  
ATOM   1089  CB  ASP A  67     140.627 278.924  19.953  1.00  0.00           C  
ATOM   1090  CG  ASP A  67     139.337 279.075  19.125  1.00  0.00           C  
ATOM   1091  OD1 ASP A  67     138.478 278.186  19.175  1.00  0.00           O  
ATOM   1092  OD2 ASP A  67     139.195 280.095  18.490  1.00  0.00           O  
ATOM   1093  H   ASP A  67     140.015 276.490  19.199  1.00  0.00           H  
ATOM   1094  HA  ASP A  67     141.503 277.690  21.450  1.00  0.00           H  
ATOM   1095 1HB  ASP A  67     140.781 279.818  20.563  1.00  0.00           H  
ATOM   1096 2HB  ASP A  67     141.475 278.848  19.269  1.00  0.00           H  
ATOM   1097  N   THR A  68     138.556 276.811  21.861  1.00  0.00           N  
ATOM   1098  CA  THR A  68     137.372 276.904  22.687  1.00  0.00           C  
ATOM   1099  C   THR A  68     137.421 275.929  23.846  1.00  0.00           C  
ATOM   1100  O   THR A  68     137.700 274.734  23.688  1.00  0.00           O  
ATOM   1101  CB  THR A  68     136.108 276.725  21.821  1.00  0.00           C  
ATOM   1102  OG1 THR A  68     136.080 277.784  20.819  1.00  0.00           O  
ATOM   1103  CG2 THR A  68     134.820 276.812  22.696  1.00  0.00           C  
ATOM   1104  H   THR A  68     138.718 275.963  21.309  1.00  0.00           H  
ATOM   1105  HA  THR A  68     137.331 277.902  23.104  1.00  0.00           H  
ATOM   1106  HB  THR A  68     136.148 275.758  21.317  1.00  0.00           H  
ATOM   1107  HG1 THR A  68     136.890 277.713  20.223  1.00  0.00           H  
ATOM   1108 1HG2 THR A  68     133.942 276.699  22.064  1.00  0.00           H  
ATOM   1109 2HG2 THR A  68     134.820 276.024  23.450  1.00  0.00           H  
ATOM   1110 3HG2 THR A  68     134.782 277.778  23.192  1.00  0.00           H  
ATOM   1111  N   VAL A  69     137.176 276.452  25.037  1.00  0.00           N  
ATOM   1112  CA  VAL A  69     137.224 275.625  26.230  1.00  0.00           C  
ATOM   1113  C   VAL A  69     135.896 275.560  26.968  1.00  0.00           C  
ATOM   1114  O   VAL A  69     135.304 276.585  27.314  1.00  0.00           O  
ATOM   1115  CB  VAL A  69     138.350 276.115  27.166  1.00  0.00           C  
ATOM   1116  CG1 VAL A  69     138.391 275.265  28.450  1.00  0.00           C  
ATOM   1117  CG2 VAL A  69     139.684 276.047  26.388  1.00  0.00           C  
ATOM   1118  H   VAL A  69     136.948 277.454  25.076  1.00  0.00           H  
ATOM   1119  HA  VAL A  69     137.476 274.608  25.929  1.00  0.00           H  
ATOM   1120  HB  VAL A  69     138.159 277.143  27.475  1.00  0.00           H  
ATOM   1121 1HG1 VAL A  69     139.191 275.623  29.097  1.00  0.00           H  
ATOM   1122 2HG1 VAL A  69     137.449 275.342  28.984  1.00  0.00           H  
ATOM   1123 3HG1 VAL A  69     138.568 274.223  28.199  1.00  0.00           H  
ATOM   1124 1HG2 VAL A  69     140.493 276.370  27.031  1.00  0.00           H  
ATOM   1125 2HG2 VAL A  69     139.864 275.058  26.062  1.00  0.00           H  
ATOM   1126 3HG2 VAL A  69     139.639 276.688  25.509  1.00  0.00           H  
ATOM   1127  N   THR A  70     135.433 274.339  27.215  1.00  0.00           N  
ATOM   1128  CA  THR A  70     134.176 274.141  27.920  1.00  0.00           C  
ATOM   1129  C   THR A  70     134.412 273.617  29.326  1.00  0.00           C  
ATOM   1130  O   THR A  70     135.088 272.605  29.552  1.00  0.00           O  
ATOM   1131  CB  THR A  70     133.215 273.186  27.173  1.00  0.00           C  
ATOM   1132  OG1 THR A  70     132.887 273.739  25.886  1.00  0.00           O  
ATOM   1133  CG2 THR A  70     131.910 273.001  27.996  1.00  0.00           C  
ATOM   1134  H   THR A  70     135.989 273.537  26.908  1.00  0.00           H  
ATOM   1135  HA  THR A  70     133.676 275.100  28.006  1.00  0.00           H  
ATOM   1136  HB  THR A  70     133.700 272.225  27.030  1.00  0.00           H  
ATOM   1137  HG1 THR A  70     132.479 273.065  25.346  1.00  0.00           H  
ATOM   1138 1HG2 THR A  70     131.245 272.338  27.457  1.00  0.00           H  
ATOM   1139 2HG2 THR A  70     132.127 272.566  28.970  1.00  0.00           H  
ATOM   1140 3HG2 THR A  70     131.423 273.965  28.140  1.00  0.00           H  
ATOM   1141  N   ILE A  71     133.843 274.325  30.282  1.00  0.00           N  
ATOM   1142  CA  ILE A  71     133.967 273.983  31.682  1.00  0.00           C  
ATOM   1143  C   ILE A  71     132.619 273.674  32.310  1.00  0.00           C  
ATOM   1144  O   ILE A  71     131.707 274.498  32.272  1.00  0.00           O  
ATOM   1145  CB  ILE A  71     134.607 275.162  32.435  1.00  0.00           C  
ATOM   1146  CG1 ILE A  71     136.000 275.447  31.830  1.00  0.00           C  
ATOM   1147  CG2 ILE A  71     134.655 274.871  33.939  1.00  0.00           C  
ATOM   1148  CD1 ILE A  71     136.631 276.677  32.303  1.00  0.00           C  
ATOM   1149  H   ILE A  71     133.311 275.152  30.002  1.00  0.00           H  
ATOM   1150  HA  ILE A  71     134.599 273.101  31.780  1.00  0.00           H  
ATOM   1151  HB  ILE A  71     134.018 276.038  32.271  1.00  0.00           H  
ATOM   1152 1HG1 ILE A  71     136.650 274.631  32.043  1.00  0.00           H  
ATOM   1153 2HG1 ILE A  71     135.904 275.538  30.758  1.00  0.00           H  
ATOM   1154 1HG2 ILE A  71     135.075 275.702  34.471  1.00  0.00           H  
ATOM   1155 2HG2 ILE A  71     133.653 274.699  34.325  1.00  0.00           H  
ATOM   1156 3HG2 ILE A  71     135.261 273.989  34.097  1.00  0.00           H  
ATOM   1157 1HD1 ILE A  71     137.592 276.777  31.820  1.00  0.00           H  
ATOM   1158 2HD1 ILE A  71     136.001 277.539  32.065  1.00  0.00           H  
ATOM   1159 3HD1 ILE A  71     136.766 276.609  33.345  1.00  0.00           H  
ATOM   1160  N   VAL A  72     132.481 272.507  32.918  1.00  0.00           N  
ATOM   1161  CA  VAL A  72     131.224 272.201  33.585  1.00  0.00           C  
ATOM   1162  C   VAL A  72     131.427 272.096  35.086  1.00  0.00           C  
ATOM   1163  O   VAL A  72     132.176 271.242  35.566  1.00  0.00           O  
ATOM   1164  CB  VAL A  72     130.595 270.907  33.039  1.00  0.00           C  
ATOM   1165  CG1 VAL A  72     129.273 270.600  33.795  1.00  0.00           C  
ATOM   1166  CG2 VAL A  72     130.342 271.079  31.540  1.00  0.00           C  
ATOM   1167  H   VAL A  72     133.260 271.840  32.886  1.00  0.00           H  
ATOM   1168  HA  VAL A  72     130.526 273.007  33.395  1.00  0.00           H  
ATOM   1169  HB  VAL A  72     131.269 270.080  33.202  1.00  0.00           H  
ATOM   1170 1HG1 VAL A  72     128.827 269.682  33.407  1.00  0.00           H  
ATOM   1171 2HG1 VAL A  72     129.462 270.469  34.864  1.00  0.00           H  
ATOM   1172 3HG1 VAL A  72     128.575 271.426  33.652  1.00  0.00           H  
ATOM   1173 1HG2 VAL A  72     129.901 270.171  31.138  1.00  0.00           H  
ATOM   1174 2HG2 VAL A  72     129.663 271.911  31.390  1.00  0.00           H  
ATOM   1175 3HG2 VAL A  72     131.281 271.282  31.030  1.00  0.00           H  
ATOM   1176  N   VAL A  73     130.726 272.948  35.829  1.00  0.00           N  
ATOM   1177  CA  VAL A  73     130.867 272.972  37.284  1.00  0.00           C  
ATOM   1178  C   VAL A  73     129.684 272.290  37.949  1.00  0.00           C  
ATOM   1179  O   VAL A  73     128.556 272.758  37.828  1.00  0.00           O  
ATOM   1180  CB  VAL A  73     130.907 274.424  37.790  1.00  0.00           C  
ATOM   1181  CG1 VAL A  73     131.066 274.448  39.329  1.00  0.00           C  
ATOM   1182  CG2 VAL A  73     132.010 275.185  37.062  1.00  0.00           C  
ATOM   1183  H   VAL A  73     130.121 273.618  35.338  1.00  0.00           H  
ATOM   1184  HA  VAL A  73     131.785 272.452  37.566  1.00  0.00           H  
ATOM   1185  HB  VAL A  73     129.962 274.889  37.582  1.00  0.00           H  
ATOM   1186 1HG1 VAL A  73     131.058 275.465  39.678  1.00  0.00           H  
ATOM   1187 2HG1 VAL A  73     130.247 273.912  39.808  1.00  0.00           H  
ATOM   1188 3HG1 VAL A  73     132.013 273.976  39.597  1.00  0.00           H  
ATOM   1189 1HG2 VAL A  73     132.012 276.215  37.396  1.00  0.00           H  
ATOM   1190 2HG2 VAL A  73     132.972 274.718  37.274  1.00  0.00           H  
ATOM   1191 3HG2 VAL A  73     131.824 275.161  35.987  1.00  0.00           H  
ATOM   1192  N   ARG A  74     129.941 271.213  38.688  1.00  0.00           N  
ATOM   1193  CA  ARG A  74     128.883 270.427  39.313  1.00  0.00           C  
ATOM   1194  C   ARG A  74     128.852 270.484  40.845  1.00  0.00           C  
ATOM   1195  O   ARG A  74     129.823 270.119  41.536  1.00  0.00           O  
ATOM   1196  CB  ARG A  74     129.061 268.976  38.895  1.00  0.00           C  
ATOM   1197  CG  ARG A  74     128.084 267.968  39.484  1.00  0.00           C  
ATOM   1198  CD  ARG A  74     128.437 266.594  39.042  1.00  0.00           C  
ATOM   1199  NE  ARG A  74     128.200 266.387  37.626  1.00  0.00           N  
ATOM   1200  CZ  ARG A  74     128.809 265.464  36.844  1.00  0.00           C  
ATOM   1201  NH1 ARG A  74     129.733 264.645  37.319  1.00  0.00           N  
ATOM   1202  NH2 ARG A  74     128.449 265.406  35.572  1.00  0.00           N  
ATOM   1203  H   ARG A  74     130.906 270.879  38.760  1.00  0.00           H  
ATOM   1204  HA  ARG A  74     127.923 270.788  38.943  1.00  0.00           H  
ATOM   1205 1HB  ARG A  74     128.977 268.910  37.811  1.00  0.00           H  
ATOM   1206 2HB  ARG A  74     130.059 268.659  39.149  1.00  0.00           H  
ATOM   1207 1HG  ARG A  74     128.120 267.990  40.576  1.00  0.00           H  
ATOM   1208 2HG  ARG A  74     127.072 268.194  39.144  1.00  0.00           H  
ATOM   1209 1HD  ARG A  74     129.491 266.433  39.245  1.00  0.00           H  
ATOM   1210 2HD  ARG A  74     127.845 265.870  39.599  1.00  0.00           H  
ATOM   1211  HE  ARG A  74     127.490 266.970  37.161  1.00  0.00           H  
ATOM   1212 1HH1 ARG A  74     130.039 264.690  38.306  1.00  0.00           H  
ATOM   1213 2HH1 ARG A  74     130.179 263.975  36.713  1.00  0.00           H  
ATOM   1214 1HH2 ARG A  74     127.722 266.065  35.244  1.00  0.00           H  
ATOM   1215 2HH2 ARG A  74     128.870 264.741  34.945  1.00  0.00           H  
ATOM   1216  N   GLU A  75     127.698 270.902  41.379  1.00  0.00           N  
ATOM   1217  CA  GLU A  75     127.516 270.991  42.826  1.00  0.00           C  
ATOM   1218  C   GLU A  75     126.583 269.868  43.293  1.00  0.00           C  
ATOM   1219  O   GLU A  75     126.976 268.702  43.285  1.00  0.00           O  
ATOM   1220  OXT GLU A  75     125.477 270.123  43.770  1.00  0.00           O  
ATOM   1221  CB  GLU A  75     127.002 272.389  43.226  1.00  0.00           C  
ATOM   1222  CG  GLU A  75     126.813 272.630  44.752  1.00  0.00           C  
ATOM   1223  CD  GLU A  75     126.470 274.092  45.167  1.00  0.00           C  
ATOM   1224  OE1 GLU A  75     125.642 274.758  44.558  1.00  0.00           O  
ATOM   1225  OE2 GLU A  75     127.095 274.555  46.098  1.00  0.00           O  
ATOM   1226  H   GLU A  75     126.934 271.190  40.748  1.00  0.00           H  
ATOM   1227  HA  GLU A  75     128.481 270.843  43.308  1.00  0.00           H  
ATOM   1228 1HB  GLU A  75     127.707 273.136  42.861  1.00  0.00           H  
ATOM   1229 2HB  GLU A  75     126.050 272.559  42.736  1.00  0.00           H  
ATOM   1230 1HG  GLU A  75     126.027 271.984  45.130  1.00  0.00           H  
ATOM   1231 2HG  GLU A  75     127.732 272.342  45.235  1.00  0.00           H  
TER                                                                             
ATOM   1233  N   GLY B  76     147.266 260.483   7.097  1.00  0.00           N  
ATOM   1234  CA  GLY B  76     148.451 261.305   6.883  1.00  0.00           C  
ATOM   1235  C   GLY B  76     148.849 262.038   8.158  1.00  0.00           C  
ATOM   1236  O   GLY B  76     149.760 261.617   8.871  1.00  0.00           O  
ATOM   1237 1H   GLY B  76     147.027 260.014   6.246  1.00  0.00           H  
ATOM   1238 2H   GLY B  76     147.453 259.806   7.809  1.00  0.00           H  
ATOM   1239 3H   GLY B  76     146.504 261.064   7.382  1.00  0.00           H  
ATOM   1240 1HA  GLY B  76     149.275 260.675   6.549  1.00  0.00           H  
ATOM   1241 2HA  GLY B  76     148.255 262.026   6.091  1.00  0.00           H  
ATOM   1242  N   ARG B  77     148.159 263.139   8.437  1.00  0.00           N  
ATOM   1243  CA  ARG B  77     148.434 263.931   9.630  1.00  0.00           C  
ATOM   1244  C   ARG B  77     147.975 263.207  10.889  1.00  0.00           C  
ATOM   1245  O   ARG B  77     148.432 263.509  11.991  1.00  0.00           O  
ATOM   1246  CB  ARG B  77     147.743 265.284   9.546  1.00  0.00           C  
ATOM   1247  CG  ARG B  77     148.274 266.206   8.460  1.00  0.00           C  
ATOM   1248  CD  ARG B  77     147.445 267.432   8.328  1.00  0.00           C  
ATOM   1249  NE  ARG B  77     146.154 267.151   7.722  1.00  0.00           N  
ATOM   1250  CZ  ARG B  77     145.187 268.068   7.521  1.00  0.00           C  
ATOM   1251  NH1 ARG B  77     145.381 269.317   7.883  1.00  0.00           N  
ATOM   1252  NH2 ARG B  77     144.045 267.712   6.961  1.00  0.00           N  
ATOM   1253  H   ARG B  77     147.427 263.434   7.807  1.00  0.00           H  
ATOM   1254  HA  ARG B  77     149.510 264.094   9.697  1.00  0.00           H  
ATOM   1255 1HB  ARG B  77     146.679 265.138   9.363  1.00  0.00           H  
ATOM   1256 2HB  ARG B  77     147.843 265.803  10.499  1.00  0.00           H  
ATOM   1257 1HG  ARG B  77     149.293 266.506   8.704  1.00  0.00           H  
ATOM   1258 2HG  ARG B  77     148.268 265.684   7.503  1.00  0.00           H  
ATOM   1259 1HD  ARG B  77     147.273 267.863   9.314  1.00  0.00           H  
ATOM   1260 2HD  ARG B  77     147.965 268.157   7.702  1.00  0.00           H  
ATOM   1261  HE  ARG B  77     145.968 266.201   7.431  1.00  0.00           H  
ATOM   1262 1HH1 ARG B  77     146.254 269.590   8.311  1.00  0.00           H  
ATOM   1263 2HH1 ARG B  77     144.656 270.004   7.732  1.00  0.00           H  
ATOM   1264 1HH2 ARG B  77     143.896 266.751   6.683  1.00  0.00           H  
ATOM   1265 2HH2 ARG B  77     143.321 268.398   6.810  1.00  0.00           H  
ATOM   1266  N   GLN B  78     147.070 262.245  10.723  1.00  0.00           N  
ATOM   1267  CA  GLN B  78     146.617 261.422  11.838  1.00  0.00           C  
ATOM   1268  C   GLN B  78     147.788 260.722  12.517  1.00  0.00           C  
ATOM   1269  O   GLN B  78     147.922 260.747  13.740  1.00  0.00           O  
ATOM   1270  CB  GLN B  78     145.596 260.387  11.359  1.00  0.00           C  
ATOM   1271  CG  GLN B  78     144.259 260.978  10.944  1.00  0.00           C  
ATOM   1272  CD  GLN B  78     143.365 259.962  10.260  1.00  0.00           C  
ATOM   1273  OE1 GLN B  78     143.036 258.919  10.832  1.00  0.00           O  
ATOM   1274  NE2 GLN B  78     142.965 260.260   9.029  1.00  0.00           N  
ATOM   1275  H   GLN B  78     146.701 262.069   9.799  1.00  0.00           H  
ATOM   1276  HA  GLN B  78     146.140 262.069  12.573  1.00  0.00           H  
ATOM   1277 1HB  GLN B  78     146.002 259.842  10.508  1.00  0.00           H  
ATOM   1278 2HB  GLN B  78     145.411 259.664  12.154  1.00  0.00           H  
ATOM   1279 1HG  GLN B  78     143.744 261.345  11.831  1.00  0.00           H  
ATOM   1280 2HG  GLN B  78     144.437 261.799  10.249  1.00  0.00           H  
ATOM   1281 1HE2 GLN B  78     142.373 259.627   8.527  1.00  0.00           H  
ATOM   1282 2HE2 GLN B  78     143.255 261.116   8.602  1.00  0.00           H  
ATOM   1283  N   GLU B  79     148.633 260.101  11.701  1.00  0.00           N  
ATOM   1284  CA  GLU B  79     149.814 259.400  12.189  1.00  0.00           C  
ATOM   1285  C   GLU B  79     150.861 260.379  12.707  1.00  0.00           C  
ATOM   1286  O   GLU B  79     151.501 260.128  13.728  1.00  0.00           O  
ATOM   1287  CB  GLU B  79     150.417 258.534  11.081  1.00  0.00           C  
ATOM   1288  CG  GLU B  79     149.542 257.365  10.651  1.00  0.00           C  
ATOM   1289  CD  GLU B  79     148.463 257.766   9.684  1.00  0.00           C  
ATOM   1290  OE1 GLU B  79     148.487 258.883   9.227  1.00  0.00           O  
ATOM   1291  OE2 GLU B  79     147.614 256.954   9.402  1.00  0.00           O  
ATOM   1292  H   GLU B  79     148.451 260.117  10.708  1.00  0.00           H  
ATOM   1293  HA  GLU B  79     149.516 258.753  13.015  1.00  0.00           H  
ATOM   1294 1HB  GLU B  79     150.608 259.149  10.201  1.00  0.00           H  
ATOM   1295 2HB  GLU B  79     151.373 258.131  11.413  1.00  0.00           H  
ATOM   1296 1HG  GLU B  79     150.169 256.607  10.183  1.00  0.00           H  
ATOM   1297 2HG  GLU B  79     149.084 256.923  11.535  1.00  0.00           H  
ATOM   1298  N   LYS B  80     151.029 261.493  11.998  1.00  0.00           N  
ATOM   1299  CA  LYS B  80     152.011 262.501  12.377  1.00  0.00           C  
ATOM   1300  C   LYS B  80     151.757 263.015  13.788  1.00  0.00           C  
ATOM   1301  O   LYS B  80     152.681 263.114  14.595  1.00  0.00           O  
ATOM   1302  CB  LYS B  80     151.996 263.664  11.383  1.00  0.00           C  
ATOM   1303  CG  LYS B  80     152.550 263.321  10.006  1.00  0.00           C  
ATOM   1304  CD  LYS B  80     152.483 264.518   9.070  1.00  0.00           C  
ATOM   1305  CE  LYS B  80     153.021 264.173   7.689  1.00  0.00           C  
ATOM   1306  NZ  LYS B  80     152.959 265.335   6.761  1.00  0.00           N  
ATOM   1307  H   LYS B  80     150.466 261.641  11.173  1.00  0.00           H  
ATOM   1308  HA  LYS B  80     153.001 262.043  12.362  1.00  0.00           H  
ATOM   1309 1HB  LYS B  80     150.974 264.018  11.253  1.00  0.00           H  
ATOM   1310 2HB  LYS B  80     152.582 264.492  11.782  1.00  0.00           H  
ATOM   1311 1HG  LYS B  80     153.589 263.002  10.100  1.00  0.00           H  
ATOM   1312 2HG  LYS B  80     151.975 262.502   9.576  1.00  0.00           H  
ATOM   1313 1HD  LYS B  80     151.448 264.849   8.975  1.00  0.00           H  
ATOM   1314 2HD  LYS B  80     153.071 265.337   9.484  1.00  0.00           H  
ATOM   1315 1HE  LYS B  80     154.057 263.847   7.774  1.00  0.00           H  
ATOM   1316 2HE  LYS B  80     152.439 263.355   7.266  1.00  0.00           H  
ATOM   1317 1HZ  LYS B  80     153.324 265.066   5.859  1.00  0.00           H  
ATOM   1318 2HZ  LYS B  80     151.999 265.635   6.660  1.00  0.00           H  
ATOM   1319 3HZ  LYS B  80     153.511 266.094   7.134  1.00  0.00           H  
ATOM   1320  N   VAL B  81     150.502 263.343  14.083  1.00  0.00           N  
ATOM   1321  CA  VAL B  81     150.143 263.843  15.405  1.00  0.00           C  
ATOM   1322  C   VAL B  81     150.292 262.757  16.463  1.00  0.00           C  
ATOM   1323  O   VAL B  81     150.807 263.011  17.552  1.00  0.00           O  
ATOM   1324  CB  VAL B  81     148.692 264.359  15.405  1.00  0.00           C  
ATOM   1325  CG1 VAL B  81     148.261 264.738  16.814  1.00  0.00           C  
ATOM   1326  CG2 VAL B  81     148.566 265.548  14.464  1.00  0.00           C  
ATOM   1327  H   VAL B  81     149.783 263.244  13.381  1.00  0.00           H  
ATOM   1328  HA  VAL B  81     150.809 264.669  15.655  1.00  0.00           H  
ATOM   1329  HB  VAL B  81     148.031 263.559  15.071  1.00  0.00           H  
ATOM   1330 1HG1 VAL B  81     147.233 265.101  16.795  1.00  0.00           H  
ATOM   1331 2HG1 VAL B  81     148.325 263.864  17.461  1.00  0.00           H  
ATOM   1332 3HG1 VAL B  81     148.915 265.522  17.195  1.00  0.00           H  
ATOM   1333 1HG2 VAL B  81     147.537 265.908  14.468  1.00  0.00           H  
ATOM   1334 2HG2 VAL B  81     149.231 266.346  14.795  1.00  0.00           H  
ATOM   1335 3HG2 VAL B  81     148.839 265.243  13.454  1.00  0.00           H  
ATOM   1336  N   LEU B  82     149.849 261.546  16.137  1.00  0.00           N  
ATOM   1337  CA  LEU B  82     149.970 260.416  17.050  1.00  0.00           C  
ATOM   1338  C   LEU B  82     151.418 260.202  17.472  1.00  0.00           C  
ATOM   1339  O   LEU B  82     151.701 259.983  18.650  1.00  0.00           O  
ATOM   1340  CB  LEU B  82     149.429 259.141  16.391  1.00  0.00           C  
ATOM   1341  CG  LEU B  82     149.555 257.858  17.222  1.00  0.00           C  
ATOM   1342  CD1 LEU B  82     148.806 258.028  18.537  1.00  0.00           C  
ATOM   1343  CD2 LEU B  82     149.006 256.683  16.428  1.00  0.00           C  
ATOM   1344  H   LEU B  82     149.423 261.402  15.232  1.00  0.00           H  
ATOM   1345  HA  LEU B  82     149.381 260.627  17.942  1.00  0.00           H  
ATOM   1346 1HB  LEU B  82     148.374 259.288  16.166  1.00  0.00           H  
ATOM   1347 2HB  LEU B  82     149.961 258.982  15.453  1.00  0.00           H  
ATOM   1348  HG  LEU B  82     150.605 257.678  17.458  1.00  0.00           H  
ATOM   1349 1HD1 LEU B  82     148.895 257.116  19.128  1.00  0.00           H  
ATOM   1350 2HD1 LEU B  82     149.232 258.863  19.093  1.00  0.00           H  
ATOM   1351 3HD1 LEU B  82     147.754 258.226  18.333  1.00  0.00           H  
ATOM   1352 1HD2 LEU B  82     149.096 255.770  17.018  1.00  0.00           H  
ATOM   1353 2HD2 LEU B  82     147.956 256.861  16.193  1.00  0.00           H  
ATOM   1354 3HD2 LEU B  82     149.571 256.573  15.502  1.00  0.00           H  
ATOM   1355  N   LYS B  83     152.331 260.266  16.505  1.00  0.00           N  
ATOM   1356  CA  LYS B  83     153.754 260.107  16.780  1.00  0.00           C  
ATOM   1357  C   LYS B  83     154.255 261.184  17.734  1.00  0.00           C  
ATOM   1358  O   LYS B  83     155.013 260.897  18.661  1.00  0.00           O  
ATOM   1359  CB  LYS B  83     154.558 260.142  15.479  1.00  0.00           C  
ATOM   1360  CG  LYS B  83     154.390 258.907  14.603  1.00  0.00           C  
ATOM   1361  CD  LYS B  83     155.181 259.036  13.310  1.00  0.00           C  
ATOM   1362  CE  LYS B  83     154.999 257.811  12.425  1.00  0.00           C  
ATOM   1363  NZ  LYS B  83     155.759 257.928  11.150  1.00  0.00           N  
ATOM   1364  H   LYS B  83     152.034 260.431  15.554  1.00  0.00           H  
ATOM   1365  HA  LYS B  83     153.908 259.139  17.259  1.00  0.00           H  
ATOM   1366 1HB  LYS B  83     154.263 261.011  14.892  1.00  0.00           H  
ATOM   1367 2HB  LYS B  83     155.619 260.247  15.709  1.00  0.00           H  
ATOM   1368 1HG  LYS B  83     154.737 258.026  15.145  1.00  0.00           H  
ATOM   1369 2HG  LYS B  83     153.336 258.773  14.362  1.00  0.00           H  
ATOM   1370 1HD  LYS B  83     154.848 259.920  12.765  1.00  0.00           H  
ATOM   1371 2HD  LYS B  83     156.240 259.151  13.541  1.00  0.00           H  
ATOM   1372 1HE  LYS B  83     155.340 256.924  12.957  1.00  0.00           H  
ATOM   1373 2HE  LYS B  83     153.942 257.684  12.192  1.00  0.00           H  
ATOM   1374 1HZ  LYS B  83     155.612 257.098  10.593  1.00  0.00           H  
ATOM   1375 2HZ  LYS B  83     155.438 258.738  10.639  1.00  0.00           H  
ATOM   1376 3HZ  LYS B  83     156.743 258.027  11.353  1.00  0.00           H  
ATOM   1377  N   SER B  84     153.827 262.423  17.502  1.00  0.00           N  
ATOM   1378  CA  SER B  84     154.190 263.531  18.377  1.00  0.00           C  
ATOM   1379  C   SER B  84     153.734 263.276  19.808  1.00  0.00           C  
ATOM   1380  O   SER B  84     154.475 263.521  20.760  1.00  0.00           O  
ATOM   1381  CB  SER B  84     153.581 264.822  17.866  1.00  0.00           C  
ATOM   1382  OG  SER B  84     153.920 265.900  18.694  1.00  0.00           O  
ATOM   1383  H   SER B  84     153.224 262.598  16.711  1.00  0.00           H  
ATOM   1384  HA  SER B  84     155.277 263.631  18.377  1.00  0.00           H  
ATOM   1385 1HB  SER B  84     153.933 265.014  16.852  1.00  0.00           H  
ATOM   1386 2HB  SER B  84     152.498 264.720  17.822  1.00  0.00           H  
ATOM   1387  HG  SER B  84     153.543 266.680  18.280  1.00  0.00           H  
ATOM   1388  N   ILE B  85     152.507 262.780  19.948  1.00  0.00           N  
ATOM   1389  CA  ILE B  85     151.957 262.451  21.257  1.00  0.00           C  
ATOM   1390  C   ILE B  85     152.781 261.370  21.945  1.00  0.00           C  
ATOM   1391  O   ILE B  85     153.132 261.501  23.118  1.00  0.00           O  
ATOM   1392  CB  ILE B  85     150.494 261.984  21.137  1.00  0.00           C  
ATOM   1393  CG1 ILE B  85     149.599 263.143  20.692  1.00  0.00           C  
ATOM   1394  CG2 ILE B  85     150.009 261.410  22.459  1.00  0.00           C  
ATOM   1395  CD1 ILE B  85     148.213 262.716  20.267  1.00  0.00           C  
ATOM   1396  H   ILE B  85     151.941 262.629  19.125  1.00  0.00           H  
ATOM   1397  HA  ILE B  85     151.983 263.346  21.878  1.00  0.00           H  
ATOM   1398  HB  ILE B  85     150.420 261.216  20.368  1.00  0.00           H  
ATOM   1399 1HG1 ILE B  85     149.500 263.860  21.506  1.00  0.00           H  
ATOM   1400 2HG1 ILE B  85     150.066 263.664  19.855  1.00  0.00           H  
ATOM   1401 1HG2 ILE B  85     148.974 261.085  22.356  1.00  0.00           H  
ATOM   1402 2HG2 ILE B  85     150.630 260.559  22.735  1.00  0.00           H  
ATOM   1403 3HG2 ILE B  85     150.075 262.173  23.234  1.00  0.00           H  
ATOM   1404 1HD1 ILE B  85     147.638 263.592  19.965  1.00  0.00           H  
ATOM   1405 2HD1 ILE B  85     148.287 262.024  19.427  1.00  0.00           H  
ATOM   1406 3HD1 ILE B  85     147.712 262.224  21.100  1.00  0.00           H  
ATOM   1407  N   GLU B  86     153.085 260.307  21.205  1.00  0.00           N  
ATOM   1408  CA  GLU B  86     153.879 259.200  21.723  1.00  0.00           C  
ATOM   1409  C   GLU B  86     155.180 259.697  22.340  1.00  0.00           C  
ATOM   1410  O   GLU B  86     155.554 259.274  23.434  1.00  0.00           O  
ATOM   1411  CB  GLU B  86     154.183 258.195  20.609  1.00  0.00           C  
ATOM   1412  CG  GLU B  86     155.028 257.007  21.048  1.00  0.00           C  
ATOM   1413  CD  GLU B  86     155.313 256.047  19.927  1.00  0.00           C  
ATOM   1414  OE1 GLU B  86     154.675 256.147  18.907  1.00  0.00           O  
ATOM   1415  OE2 GLU B  86     156.171 255.211  20.092  1.00  0.00           O  
ATOM   1416  H   GLU B  86     152.756 260.269  20.250  1.00  0.00           H  
ATOM   1417  HA  GLU B  86     153.305 258.697  22.501  1.00  0.00           H  
ATOM   1418 1HB  GLU B  86     153.248 257.808  20.204  1.00  0.00           H  
ATOM   1419 2HB  GLU B  86     154.708 258.698  19.798  1.00  0.00           H  
ATOM   1420 1HG  GLU B  86     155.973 257.375  21.446  1.00  0.00           H  
ATOM   1421 2HG  GLU B  86     154.509 256.481  21.848  1.00  0.00           H  
ATOM   1422  N   GLU B  87     155.867 260.593  21.635  1.00  0.00           N  
ATOM   1423  CA  GLU B  87     157.118 261.154  22.131  1.00  0.00           C  
ATOM   1424  C   GLU B  87     156.944 261.740  23.527  1.00  0.00           C  
ATOM   1425  O   GLU B  87     157.696 261.408  24.443  1.00  0.00           O  
ATOM   1426  CB  GLU B  87     157.635 262.232  21.176  1.00  0.00           C  
ATOM   1427  CG  GLU B  87     158.936 262.889  21.614  1.00  0.00           C  
ATOM   1428  CD  GLU B  87     159.400 263.959  20.665  1.00  0.00           C  
ATOM   1429  OE1 GLU B  87     158.842 264.063  19.599  1.00  0.00           O  
ATOM   1430  OE2 GLU B  87     160.313 264.673  21.006  1.00  0.00           O  
ATOM   1431  H   GLU B  87     155.514 260.893  20.738  1.00  0.00           H  
ATOM   1432  HA  GLU B  87     157.857 260.355  22.188  1.00  0.00           H  
ATOM   1433 1HB  GLU B  87     157.795 261.798  20.189  1.00  0.00           H  
ATOM   1434 2HB  GLU B  87     156.884 263.015  21.071  1.00  0.00           H  
ATOM   1435 1HG  GLU B  87     158.794 263.331  22.600  1.00  0.00           H  
ATOM   1436 2HG  GLU B  87     159.707 262.124  21.696  1.00  0.00           H  
ATOM   1437  N   THR B  88     155.953 262.615  23.683  1.00  0.00           N  
ATOM   1438  CA  THR B  88     155.696 263.245  24.972  1.00  0.00           C  
ATOM   1439  C   THR B  88     155.333 262.209  26.029  1.00  0.00           C  
ATOM   1440  O   THR B  88     155.796 262.289  27.166  1.00  0.00           O  
ATOM   1441  CB  THR B  88     154.569 264.289  24.864  1.00  0.00           C  
ATOM   1442  OG1 THR B  88     154.957 265.321  23.948  1.00  0.00           O  
ATOM   1443  CG2 THR B  88     154.282 264.906  26.224  1.00  0.00           C  
ATOM   1444  H   THR B  88     155.368 262.847  22.893  1.00  0.00           H  
ATOM   1445  HA  THR B  88     156.604 263.752  25.297  1.00  0.00           H  
ATOM   1446  HB  THR B  88     153.664 263.811  24.490  1.00  0.00           H  
ATOM   1447  HG1 THR B  88     154.911 266.173  24.388  1.00  0.00           H  
ATOM   1448 1HG2 THR B  88     153.483 265.642  26.129  1.00  0.00           H  
ATOM   1449 2HG2 THR B  88     153.975 264.126  26.920  1.00  0.00           H  
ATOM   1450 3HG2 THR B  88     155.180 265.394  26.600  1.00  0.00           H  
ATOM   1451  N   VAL B  89     154.506 261.238  25.650  1.00  0.00           N  
ATOM   1452  CA  VAL B  89     154.080 260.180  26.559  1.00  0.00           C  
ATOM   1453  C   VAL B  89     155.275 259.404  27.098  1.00  0.00           C  
ATOM   1454  O   VAL B  89     155.334 259.092  28.287  1.00  0.00           O  
ATOM   1455  CB  VAL B  89     153.124 259.210  25.840  1.00  0.00           C  
ATOM   1456  CG1 VAL B  89     152.926 257.948  26.665  1.00  0.00           C  
ATOM   1457  CG2 VAL B  89     151.793 259.897  25.576  1.00  0.00           C  
ATOM   1458  H   VAL B  89     154.161 261.233  24.700  1.00  0.00           H  
ATOM   1459  HA  VAL B  89     153.552 260.636  27.397  1.00  0.00           H  
ATOM   1460  HB  VAL B  89     153.572 258.908  24.893  1.00  0.00           H  
ATOM   1461 1HG1 VAL B  89     152.247 257.273  26.142  1.00  0.00           H  
ATOM   1462 2HG1 VAL B  89     153.886 257.454  26.811  1.00  0.00           H  
ATOM   1463 3HG1 VAL B  89     152.500 258.210  27.634  1.00  0.00           H  
ATOM   1464 1HG2 VAL B  89     151.122 259.205  25.067  1.00  0.00           H  
ATOM   1465 2HG2 VAL B  89     151.348 260.204  26.522  1.00  0.00           H  
ATOM   1466 3HG2 VAL B  89     151.953 260.774  24.949  1.00  0.00           H  
ATOM   1467  N   ARG B  90     156.224 259.091  26.222  1.00  0.00           N  
ATOM   1468  CA  ARG B  90     157.423 258.372  26.634  1.00  0.00           C  
ATOM   1469  C   ARG B  90     158.263 259.206  27.593  1.00  0.00           C  
ATOM   1470  O   ARG B  90     158.850 258.679  28.539  1.00  0.00           O  
ATOM   1471  CB  ARG B  90     158.265 257.996  25.423  1.00  0.00           C  
ATOM   1472  CG  ARG B  90     157.679 256.895  24.554  1.00  0.00           C  
ATOM   1473  CD  ARG B  90     158.555 256.586  23.395  1.00  0.00           C  
ATOM   1474  NE  ARG B  90     157.974 255.569  22.532  1.00  0.00           N  
ATOM   1475  CZ  ARG B  90     158.085 254.242  22.733  1.00  0.00           C  
ATOM   1476  NH1 ARG B  90     158.757 253.787  23.768  1.00  0.00           N  
ATOM   1477  NH2 ARG B  90     157.520 253.396  21.889  1.00  0.00           N  
ATOM   1478  H   ARG B  90     156.113 259.357  25.254  1.00  0.00           H  
ATOM   1479  HA  ARG B  90     157.121 257.457  27.144  1.00  0.00           H  
ATOM   1480 1HB  ARG B  90     158.407 258.873  24.793  1.00  0.00           H  
ATOM   1481 2HB  ARG B  90     159.250 257.667  25.753  1.00  0.00           H  
ATOM   1482 1HG  ARG B  90     157.561 255.988  25.147  1.00  0.00           H  
ATOM   1483 2HG  ARG B  90     156.706 257.210  24.174  1.00  0.00           H  
ATOM   1484 1HD  ARG B  90     158.707 257.488  22.803  1.00  0.00           H  
ATOM   1485 2HD  ARG B  90     159.516 256.220  23.753  1.00  0.00           H  
ATOM   1486  HE  ARG B  90     157.450 255.881  21.725  1.00  0.00           H  
ATOM   1487 1HH1 ARG B  90     159.189 254.433  24.413  1.00  0.00           H  
ATOM   1488 2HH1 ARG B  90     158.840 252.792  23.918  1.00  0.00           H  
ATOM   1489 1HH2 ARG B  90     157.004 253.746  21.093  1.00  0.00           H  
ATOM   1490 2HH2 ARG B  90     157.603 252.402  22.039  1.00  0.00           H  
ATOM   1491  N   LYS B  91     158.313 260.511  27.345  1.00  0.00           N  
ATOM   1492  CA  LYS B  91     159.047 261.430  28.207  1.00  0.00           C  
ATOM   1493  C   LYS B  91     158.360 261.586  29.558  1.00  0.00           C  
ATOM   1494  O   LYS B  91     159.021 261.717  30.588  1.00  0.00           O  
ATOM   1495  CB  LYS B  91     159.195 262.795  27.532  1.00  0.00           C  
ATOM   1496  CG  LYS B  91     160.133 262.805  26.333  1.00  0.00           C  
ATOM   1497  CD  LYS B  91     160.166 264.173  25.668  1.00  0.00           C  
ATOM   1498  CE  LYS B  91     161.102 264.184  24.468  1.00  0.00           C  
ATOM   1499  NZ  LYS B  91     161.074 265.489  23.753  1.00  0.00           N  
ATOM   1500  H   LYS B  91     157.829 260.879  26.538  1.00  0.00           H  
ATOM   1501  HA  LYS B  91     160.041 261.019  28.384  1.00  0.00           H  
ATOM   1502 1HB  LYS B  91     158.218 263.142  27.195  1.00  0.00           H  
ATOM   1503 2HB  LYS B  91     159.569 263.520  28.255  1.00  0.00           H  
ATOM   1504 1HG  LYS B  91     161.141 262.544  26.657  1.00  0.00           H  
ATOM   1505 2HG  LYS B  91     159.801 262.065  25.605  1.00  0.00           H  
ATOM   1506 1HD  LYS B  91     159.161 264.441  25.337  1.00  0.00           H  
ATOM   1507 2HD  LYS B  91     160.504 264.919  26.387  1.00  0.00           H  
ATOM   1508 1HE  LYS B  91     162.120 263.987  24.800  1.00  0.00           H  
ATOM   1509 2HE  LYS B  91     160.811 263.397  23.772  1.00  0.00           H  
ATOM   1510 1HZ  LYS B  91     161.707 265.456  22.966  1.00  0.00           H  
ATOM   1511 2HZ  LYS B  91     160.137 265.674  23.424  1.00  0.00           H  
ATOM   1512 3HZ  LYS B  91     161.361 266.225  24.383  1.00  0.00           H  
ATOM   1513  N   MET B  92     157.029 261.568  29.548  1.00  0.00           N  
ATOM   1514  CA  MET B  92     156.245 261.693  30.771  1.00  0.00           C  
ATOM   1515  C   MET B  92     156.285 260.407  31.585  1.00  0.00           C  
ATOM   1516  O   MET B  92     156.270 260.441  32.816  1.00  0.00           O  
ATOM   1517  CB  MET B  92     154.802 262.067  30.436  1.00  0.00           C  
ATOM   1518  CG  MET B  92     154.627 263.478  29.893  1.00  0.00           C  
ATOM   1519  SD  MET B  92     152.894 263.960  29.755  1.00  0.00           S  
ATOM   1520  CE  MET B  92     152.280 262.701  28.641  1.00  0.00           C  
ATOM   1521  H   MET B  92     156.545 261.467  28.667  1.00  0.00           H  
ATOM   1522  HA  MET B  92     156.680 262.484  31.381  1.00  0.00           H  
ATOM   1523 1HB  MET B  92     154.409 261.373  29.695  1.00  0.00           H  
ATOM   1524 2HB  MET B  92     154.185 261.974  31.331  1.00  0.00           H  
ATOM   1525 1HG  MET B  92     155.131 264.186  30.550  1.00  0.00           H  
ATOM   1526 2HG  MET B  92     155.083 263.547  28.905  1.00  0.00           H  
ATOM   1527 1HE  MET B  92     151.218 262.864  28.457  1.00  0.00           H  
ATOM   1528 2HE  MET B  92     152.824 262.753  27.697  1.00  0.00           H  
ATOM   1529 3HE  MET B  92     152.424 261.717  29.088  1.00  0.00           H  
ATOM   1530  N   GLY B  93     156.333 259.271  30.895  1.00  0.00           N  
ATOM   1531  CA  GLY B  93     156.379 257.974  31.559  1.00  0.00           C  
ATOM   1532  C   GLY B  93     154.994 257.544  32.026  1.00  0.00           C  
ATOM   1533  O   GLY B  93     154.833 257.032  33.133  1.00  0.00           O  
ATOM   1534  H   GLY B  93     156.337 259.305  29.886  1.00  0.00           H  
ATOM   1535 1HA  GLY B  93     156.783 257.228  30.874  1.00  0.00           H  
ATOM   1536 2HA  GLY B  93     157.054 258.026  32.412  1.00  0.00           H  
ATOM   1537  N   VAL B  94     153.995 257.758  31.174  1.00  0.00           N  
ATOM   1538  CA  VAL B  94     152.615 257.433  31.516  1.00  0.00           C  
ATOM   1539  C   VAL B  94     152.051 256.373  30.577  1.00  0.00           C  
ATOM   1540  O   VAL B  94     152.677 256.019  29.578  1.00  0.00           O  
ATOM   1541  CB  VAL B  94     151.736 258.695  31.448  1.00  0.00           C  
ATOM   1542  CG1 VAL B  94     152.223 259.738  32.443  1.00  0.00           C  
ATOM   1543  CG2 VAL B  94     151.741 259.255  30.034  1.00  0.00           C  
ATOM   1544  H   VAL B  94     154.196 258.164  30.272  1.00  0.00           H  
ATOM   1545  HA  VAL B  94     152.593 257.044  32.535  1.00  0.00           H  
ATOM   1546  HB  VAL B  94     150.716 258.432  31.732  1.00  0.00           H  
ATOM   1547 1HG1 VAL B  94     151.590 260.623  32.382  1.00  0.00           H  
ATOM   1548 2HG1 VAL B  94     152.177 259.328  33.452  1.00  0.00           H  
ATOM   1549 3HG1 VAL B  94     153.252 260.011  32.209  1.00  0.00           H  
ATOM   1550 1HG2 VAL B  94     151.117 260.147  29.993  1.00  0.00           H  
ATOM   1551 2HG2 VAL B  94     152.761 259.512  29.748  1.00  0.00           H  
ATOM   1552 3HG2 VAL B  94     151.349 258.507  29.345  1.00  0.00           H  
ATOM   1553  N   THR B  95     150.864 255.871  30.905  1.00  0.00           N  
ATOM   1554  CA  THR B  95     150.226 254.823  30.117  1.00  0.00           C  
ATOM   1555  C   THR B  95     149.417 255.412  28.969  1.00  0.00           C  
ATOM   1556  O   THR B  95     148.641 256.348  29.162  1.00  0.00           O  
ATOM   1557  CB  THR B  95     149.315 253.945  30.995  1.00  0.00           C  
ATOM   1558  OG1 THR B  95     150.102 253.284  31.994  1.00  0.00           O  
ATOM   1559  CG2 THR B  95     148.599 252.904  30.148  1.00  0.00           C  
ATOM   1560  H   THR B  95     150.391 256.225  31.724  1.00  0.00           H  
ATOM   1561  HA  THR B  95     151.004 254.190  29.690  1.00  0.00           H  
ATOM   1562  HB  THR B  95     148.575 254.572  31.492  1.00  0.00           H  
ATOM   1563  HG1 THR B  95     149.537 252.715  32.522  1.00  0.00           H  
ATOM   1564 1HG2 THR B  95     147.960 252.294  30.785  1.00  0.00           H  
ATOM   1565 2HG2 THR B  95     147.991 253.404  29.395  1.00  0.00           H  
ATOM   1566 3HG2 THR B  95     149.334 252.268  29.656  1.00  0.00           H  
ATOM   1567  N   MET B  96     149.598 254.860  27.774  1.00  0.00           N  
ATOM   1568  CA  MET B  96     148.876 255.334  26.600  1.00  0.00           C  
ATOM   1569  C   MET B  96     148.176 254.186  25.884  1.00  0.00           C  
ATOM   1570  O   MET B  96     148.786 253.160  25.585  1.00  0.00           O  
ATOM   1571  CB  MET B  96     149.831 256.052  25.648  1.00  0.00           C  
ATOM   1572  CG  MET B  96     149.188 256.530  24.353  1.00  0.00           C  
ATOM   1573  SD  MET B  96     150.332 257.455  23.309  1.00  0.00           S  
ATOM   1574  CE  MET B  96     151.448 256.153  22.793  1.00  0.00           C  
ATOM   1575  H   MET B  96     150.251 254.096  27.673  1.00  0.00           H  
ATOM   1576  HA  MET B  96     148.110 256.037  26.925  1.00  0.00           H  
ATOM   1577 1HB  MET B  96     150.258 256.920  26.148  1.00  0.00           H  
ATOM   1578 2HB  MET B  96     150.654 255.387  25.387  1.00  0.00           H  
ATOM   1579 1HG  MET B  96     148.824 255.671  23.790  1.00  0.00           H  
ATOM   1580 2HG  MET B  96     148.337 257.171  24.584  1.00  0.00           H  
ATOM   1581 1HE  MET B  96     152.215 256.569  22.140  1.00  0.00           H  
ATOM   1582 2HE  MET B  96     151.919 255.709  23.671  1.00  0.00           H  
ATOM   1583 3HE  MET B  96     150.889 255.387  22.255  1.00  0.00           H  
ATOM   1584  N   GLU B  97     146.889 254.373  25.603  1.00  0.00           N  
ATOM   1585  CA  GLU B  97     146.113 253.390  24.857  1.00  0.00           C  
ATOM   1586  C   GLU B  97     145.663 253.949  23.513  1.00  0.00           C  
ATOM   1587  O   GLU B  97     145.244 255.102  23.418  1.00  0.00           O  
ATOM   1588  CB  GLU B  97     144.895 252.944  25.668  1.00  0.00           C  
ATOM   1589  CG  GLU B  97     145.234 252.260  26.986  1.00  0.00           C  
ATOM   1590  CD  GLU B  97     144.014 251.825  27.749  1.00  0.00           C  
ATOM   1591  OE1 GLU B  97     142.933 251.945  27.224  1.00  0.00           O  
ATOM   1592  OE2 GLU B  97     144.163 251.371  28.859  1.00  0.00           O  
ATOM   1593  H   GLU B  97     146.441 255.226  25.906  1.00  0.00           H  
ATOM   1594  HA  GLU B  97     146.745 252.521  24.668  1.00  0.00           H  
ATOM   1595 1HB  GLU B  97     144.270 253.808  25.891  1.00  0.00           H  
ATOM   1596 2HB  GLU B  97     144.297 252.251  25.076  1.00  0.00           H  
ATOM   1597 1HG  GLU B  97     145.852 251.386  26.781  1.00  0.00           H  
ATOM   1598 2HG  GLU B  97     145.815 252.947  27.600  1.00  0.00           H  
ATOM   1599  N   THR B  98     145.750 253.128  22.473  1.00  0.00           N  
ATOM   1600  CA  THR B  98     145.355 253.560  21.138  1.00  0.00           C  
ATOM   1601  C   THR B  98     144.049 252.902  20.711  1.00  0.00           C  
ATOM   1602  O   THR B  98     143.941 251.677  20.676  1.00  0.00           O  
ATOM   1603  CB  THR B  98     146.454 253.247  20.106  1.00  0.00           C  
ATOM   1604  OG1 THR B  98     147.658 253.938  20.461  1.00  0.00           O  
ATOM   1605  CG2 THR B  98     146.018 253.679  18.714  1.00  0.00           C  
ATOM   1606  H   THR B  98     146.097 252.189  22.611  1.00  0.00           H  
ATOM   1607  HA  THR B  98     145.198 254.639  21.156  1.00  0.00           H  
ATOM   1608  HB  THR B  98     146.654 252.175  20.101  1.00  0.00           H  
ATOM   1609  HG1 THR B  98     147.489 254.883  20.484  1.00  0.00           H  
ATOM   1610 1HG2 THR B  98     146.806 253.449  17.998  1.00  0.00           H  
ATOM   1611 2HG2 THR B  98     145.108 253.146  18.436  1.00  0.00           H  
ATOM   1612 3HG2 THR B  98     145.825 254.751  18.710  1.00  0.00           H  
ATOM   1613  N   HIS B  99     143.061 253.726  20.383  1.00  0.00           N  
ATOM   1614  CA  HIS B  99     141.769 253.233  19.919  1.00  0.00           C  
ATOM   1615  C   HIS B  99     141.319 253.965  18.662  1.00  0.00           C  
ATOM   1616  O   HIS B  99     140.311 254.671  18.662  1.00  0.00           O  
ATOM   1617  CB  HIS B  99     140.708 253.386  21.013  1.00  0.00           C  
ATOM   1618  CG  HIS B  99     141.065 252.704  22.298  1.00  0.00           C  
ATOM   1619  ND1 HIS B  99     140.970 251.339  22.467  1.00  0.00           N  
ATOM   1620  CD2 HIS B  99     141.516 253.199  23.474  1.00  0.00           C  
ATOM   1621  CE1 HIS B  99     141.349 251.023  23.693  1.00  0.00           C  
ATOM   1622  NE2 HIS B  99     141.684 252.133  24.324  1.00  0.00           N  
ATOM   1623  H   HIS B  99     143.211 254.723  20.443  1.00  0.00           H  
ATOM   1624  HA  HIS B  99     141.851 252.175  19.673  1.00  0.00           H  
ATOM   1625 1HB  HIS B  99     140.549 254.444  21.221  1.00  0.00           H  
ATOM   1626 2HB  HIS B  99     139.761 252.976  20.661  1.00  0.00           H  
ATOM   1627  HD2 HIS B  99     141.710 254.247  23.704  1.00  0.00           H  
ATOM   1628  HE1 HIS B  99     141.379 250.018  24.112  1.00  0.00           H  
ATOM   1629  HE2 HIS B  99     142.013 252.195  25.277  1.00  0.00           H  
ATOM   1630  N   ARG B 100     142.092 253.806  17.595  1.00  0.00           N  
ATOM   1631  CA  ARG B 100     141.848 254.513  16.343  1.00  0.00           C  
ATOM   1632  C   ARG B 100     140.658 253.921  15.599  1.00  0.00           C  
ATOM   1633  O   ARG B 100     140.520 252.702  15.493  1.00  0.00           O  
ATOM   1634  CB  ARG B 100     143.079 254.458  15.449  1.00  0.00           C  
ATOM   1635  CG  ARG B 100     142.972 255.266  14.165  1.00  0.00           C  
ATOM   1636  CD  ARG B 100     144.228 255.208  13.374  1.00  0.00           C  
ATOM   1637  NE  ARG B 100     144.162 256.046  12.188  1.00  0.00           N  
ATOM   1638  CZ  ARG B 100     145.147 256.161  11.276  1.00  0.00           C  
ATOM   1639  NH1 ARG B 100     146.265 255.487  11.428  1.00  0.00           N  
ATOM   1640  NH2 ARG B 100     144.989 256.952  10.229  1.00  0.00           N  
ATOM   1641  H   ARG B 100     142.890 253.189  17.660  1.00  0.00           H  
ATOM   1642  HA  ARG B 100     141.631 255.556  16.572  1.00  0.00           H  
ATOM   1643 1HB  ARG B 100     143.944 254.826  15.999  1.00  0.00           H  
ATOM   1644 2HB  ARG B 100     143.282 253.424  15.172  1.00  0.00           H  
ATOM   1645 1HG  ARG B 100     142.162 254.870  13.552  1.00  0.00           H  
ATOM   1646 2HG  ARG B 100     142.767 256.309  14.407  1.00  0.00           H  
ATOM   1647 1HD  ARG B 100     145.061 255.551  13.988  1.00  0.00           H  
ATOM   1648 2HD  ARG B 100     144.411 254.182  13.057  1.00  0.00           H  
ATOM   1649  HE  ARG B 100     143.316 256.580  12.037  1.00  0.00           H  
ATOM   1650 1HH1 ARG B 100     146.386 254.882  12.228  1.00  0.00           H  
ATOM   1651 2HH1 ARG B 100     147.003 255.573  10.744  1.00  0.00           H  
ATOM   1652 1HH2 ARG B 100     144.129 257.470  10.112  1.00  0.00           H  
ATOM   1653 2HH2 ARG B 100     145.726 257.038   9.546  1.00  0.00           H  
ATOM   1654  N   SER B 101     139.804 254.797  15.080  1.00  0.00           N  
ATOM   1655  CA  SER B 101     138.642 254.377  14.306  1.00  0.00           C  
ATOM   1656  C   SER B 101     138.306 255.392  13.221  1.00  0.00           C  
ATOM   1657  O   SER B 101     138.269 256.596  13.476  1.00  0.00           O  
ATOM   1658  CB  SER B 101     137.447 254.187  15.221  1.00  0.00           C  
ATOM   1659  OG  SER B 101     136.309 253.818  14.491  1.00  0.00           O  
ATOM   1660  H   SER B 101     139.974 255.783  15.213  1.00  0.00           H  
ATOM   1661  HA  SER B 101     138.871 253.425  13.825  1.00  0.00           H  
ATOM   1662 1HB  SER B 101     137.673 253.418  15.960  1.00  0.00           H  
ATOM   1663 2HB  SER B 101     137.252 255.112  15.761  1.00  0.00           H  
ATOM   1664  HG  SER B 101     135.792 254.620  14.385  1.00  0.00           H  
ATOM   1665  N   GLY B 102     138.061 254.905  12.012  1.00  0.00           N  
ATOM   1666  CA  GLY B 102     137.747 255.789  10.895  1.00  0.00           C  
ATOM   1667  C   GLY B 102     138.911 256.722  10.587  1.00  0.00           C  
ATOM   1668  O   GLY B 102     140.041 256.273  10.389  1.00  0.00           O  
ATOM   1669  H   GLY B 102     138.098 253.907  11.860  1.00  0.00           H  
ATOM   1670 1HA  GLY B 102     137.511 255.192  10.014  1.00  0.00           H  
ATOM   1671 2HA  GLY B 102     136.860 256.375  11.134  1.00  0.00           H  
ATOM   1672  N   ASN B 103     138.633 258.020  10.560  1.00  0.00           N  
ATOM   1673  CA  ASN B 103     139.671 259.023  10.355  1.00  0.00           C  
ATOM   1674  C   ASN B 103     139.945 259.802  11.635  1.00  0.00           C  
ATOM   1675  O   ASN B 103     140.401 260.945  11.596  1.00  0.00           O  
ATOM   1676  CB  ASN B 103     139.288 259.966   9.229  1.00  0.00           C  
ATOM   1677  CG  ASN B 103     139.411 259.326   7.873  1.00  0.00           C  
ATOM   1678  OD1 ASN B 103     140.516 258.999   7.425  1.00  0.00           O  
ATOM   1679  ND2 ASN B 103     138.297 259.140   7.212  1.00  0.00           N  
ATOM   1680  H   ASN B 103     137.681 258.327  10.702  1.00  0.00           H  
ATOM   1681  HA  ASN B 103     140.596 258.513  10.083  1.00  0.00           H  
ATOM   1682 1HB  ASN B 103     138.259 260.301   9.368  1.00  0.00           H  
ATOM   1683 2HB  ASN B 103     139.927 260.848   9.260  1.00  0.00           H  
ATOM   1684 1HD2 ASN B 103     138.318 258.719   6.305  1.00  0.00           H  
ATOM   1685 2HD2 ASN B 103     137.425 259.420   7.613  1.00  0.00           H  
ATOM   1686  N   GLU B 104     139.673 259.170  12.774  1.00  0.00           N  
ATOM   1687  CA  GLU B 104     139.946 259.782  14.069  1.00  0.00           C  
ATOM   1688  C   GLU B 104     140.855 258.899  14.914  1.00  0.00           C  
ATOM   1689  O   GLU B 104     140.648 257.690  15.013  1.00  0.00           O  
ATOM   1690  CB  GLU B 104     138.639 260.051  14.818  1.00  0.00           C  
ATOM   1691  CG  GLU B 104     137.726 261.065  14.143  1.00  0.00           C  
ATOM   1692  CD  GLU B 104     136.454 261.305  14.908  1.00  0.00           C  
ATOM   1693  OE1 GLU B 104     136.226 260.620  15.876  1.00  0.00           O  
ATOM   1694  OE2 GLU B 104     135.709 262.176  14.523  1.00  0.00           O  
ATOM   1695  H   GLU B 104     139.287 258.237  12.745  1.00  0.00           H  
ATOM   1696  HA  GLU B 104     140.455 260.732  13.902  1.00  0.00           H  
ATOM   1697 1HB  GLU B 104     138.083 259.120  14.926  1.00  0.00           H  
ATOM   1698 2HB  GLU B 104     138.863 260.417  15.820  1.00  0.00           H  
ATOM   1699 1HG  GLU B 104     138.260 262.010  14.043  1.00  0.00           H  
ATOM   1700 2HG  GLU B 104     137.481 260.710  13.143  1.00  0.00           H  
ATOM   1701  N   VAL B 105     141.855 259.511  15.537  1.00  0.00           N  
ATOM   1702  CA  VAL B 105     142.772 258.779  16.402  1.00  0.00           C  
ATOM   1703  C   VAL B 105     142.474 259.045  17.872  1.00  0.00           C  
ATOM   1704  O   VAL B 105     142.655 260.164  18.354  1.00  0.00           O  
ATOM   1705  CB  VAL B 105     144.228 259.177  16.096  1.00  0.00           C  
ATOM   1706  CG1 VAL B 105     145.189 258.416  16.996  1.00  0.00           C  
ATOM   1707  CG2 VAL B 105     144.539 258.915  14.630  1.00  0.00           C  
ATOM   1708  H   VAL B 105     141.982 260.505  15.410  1.00  0.00           H  
ATOM   1709  HA  VAL B 105     142.653 257.712  16.208  1.00  0.00           H  
ATOM   1710  HB  VAL B 105     144.358 260.238  16.312  1.00  0.00           H  
ATOM   1711 1HG1 VAL B 105     146.213 258.710  16.767  1.00  0.00           H  
ATOM   1712 2HG1 VAL B 105     144.971 258.646  18.039  1.00  0.00           H  
ATOM   1713 3HG1 VAL B 105     145.073 257.345  16.828  1.00  0.00           H  
ATOM   1714 1HG2 VAL B 105     145.570 259.200  14.421  1.00  0.00           H  
ATOM   1715 2HG2 VAL B 105     144.404 257.855  14.413  1.00  0.00           H  
ATOM   1716 3HG2 VAL B 105     143.867 259.502  14.005  1.00  0.00           H  
ATOM   1717  N   LYS B 106     142.018 258.019  18.579  1.00  0.00           N  
ATOM   1718  CA  LYS B 106     141.685 258.171  19.991  1.00  0.00           C  
ATOM   1719  C   LYS B 106     142.836 257.721  20.880  1.00  0.00           C  
ATOM   1720  O   LYS B 106     143.212 256.549  20.892  1.00  0.00           O  
ATOM   1721  CB  LYS B 106     140.419 257.382  20.330  1.00  0.00           C  
ATOM   1722  CG  LYS B 106     139.930 257.562  21.761  1.00  0.00           C  
ATOM   1723  CD  LYS B 106     138.641 256.792  22.005  1.00  0.00           C  
ATOM   1724  CE  LYS B 106     138.143 256.983  23.430  1.00  0.00           C  
ATOM   1725  NZ  LYS B 106     136.863 256.263  23.674  1.00  0.00           N  
ATOM   1726  H   LYS B 106     141.900 257.119  18.137  1.00  0.00           H  
ATOM   1727  HA  LYS B 106     141.501 259.227  20.191  1.00  0.00           H  
ATOM   1728 1HB  LYS B 106     139.612 257.683  19.660  1.00  0.00           H  
ATOM   1729 2HB  LYS B 106     140.598 256.319  20.168  1.00  0.00           H  
ATOM   1730 1HG  LYS B 106     140.693 257.206  22.453  1.00  0.00           H  
ATOM   1731 2HG  LYS B 106     139.754 258.620  21.955  1.00  0.00           H  
ATOM   1732 1HD  LYS B 106     137.873 257.138  21.311  1.00  0.00           H  
ATOM   1733 2HD  LYS B 106     138.812 255.730  21.829  1.00  0.00           H  
ATOM   1734 1HE  LYS B 106     138.892 256.614  24.129  1.00  0.00           H  
ATOM   1735 2HE  LYS B 106     137.989 258.045  23.623  1.00  0.00           H  
ATOM   1736 1HZ  LYS B 106     136.567 256.415  24.628  1.00  0.00           H  
ATOM   1737 2HZ  LYS B 106     136.155 256.611  23.042  1.00  0.00           H  
ATOM   1738 3HZ  LYS B 106     136.998 255.274  23.517  1.00  0.00           H  
ATOM   1739  N   VAL B 107     143.396 258.666  21.625  1.00  0.00           N  
ATOM   1740  CA  VAL B 107     144.506 258.383  22.527  1.00  0.00           C  
ATOM   1741  C   VAL B 107     144.097 258.579  23.981  1.00  0.00           C  
ATOM   1742  O   VAL B 107     143.680 259.667  24.376  1.00  0.00           O  
ATOM   1743  CB  VAL B 107     145.703 259.297  22.205  1.00  0.00           C  
ATOM   1744  CG1 VAL B 107     146.855 259.021  23.159  1.00  0.00           C  
ATOM   1745  CG2 VAL B 107     146.137 259.092  20.762  1.00  0.00           C  
ATOM   1746  H   VAL B 107     143.043 259.611  21.568  1.00  0.00           H  
ATOM   1747  HA  VAL B 107     144.810 257.345  22.386  1.00  0.00           H  
ATOM   1748  HB  VAL B 107     145.405 260.335  22.352  1.00  0.00           H  
ATOM   1749 1HG1 VAL B 107     147.692 259.676  22.918  1.00  0.00           H  
ATOM   1750 2HG1 VAL B 107     146.532 259.209  24.183  1.00  0.00           H  
ATOM   1751 3HG1 VAL B 107     147.168 257.982  23.061  1.00  0.00           H  
ATOM   1752 1HG2 VAL B 107     146.983 259.742  20.541  1.00  0.00           H  
ATOM   1753 2HG2 VAL B 107     146.429 258.052  20.614  1.00  0.00           H  
ATOM   1754 3HG2 VAL B 107     145.309 259.335  20.095  1.00  0.00           H  
ATOM   1755  N   VAL B 108     144.216 257.526  24.779  1.00  0.00           N  
ATOM   1756  CA  VAL B 108     143.848 257.615  26.187  1.00  0.00           C  
ATOM   1757  C   VAL B 108     145.080 257.561  27.082  1.00  0.00           C  
ATOM   1758  O   VAL B 108     145.807 256.568  27.100  1.00  0.00           O  
ATOM   1759  CB  VAL B 108     142.893 256.467  26.563  1.00  0.00           C  
ATOM   1760  CG1 VAL B 108     142.532 256.538  28.040  1.00  0.00           C  
ATOM   1761  CG2 VAL B 108     141.643 256.529  25.699  1.00  0.00           C  
ATOM   1762  H   VAL B 108     144.565 256.654  24.408  1.00  0.00           H  
ATOM   1763  HA  VAL B 108     143.338 258.565  26.351  1.00  0.00           H  
ATOM   1764  HB  VAL B 108     143.401 255.516  26.402  1.00  0.00           H  
ATOM   1765 1HG1 VAL B 108     141.856 255.719  28.289  1.00  0.00           H  
ATOM   1766 2HG1 VAL B 108     143.437 256.455  28.640  1.00  0.00           H  
ATOM   1767 3HG1 VAL B 108     142.041 257.488  28.249  1.00  0.00           H  
ATOM   1768 1HG2 VAL B 108     140.972 255.715  25.970  1.00  0.00           H  
ATOM   1769 2HG2 VAL B 108     141.139 257.483  25.856  1.00  0.00           H  
ATOM   1770 3HG2 VAL B 108     141.922 256.435  24.649  1.00  0.00           H  
ATOM   1771  N   ILE B 109     145.310 258.640  27.818  1.00  0.00           N  
ATOM   1772  CA  ILE B 109     146.451 258.725  28.722  1.00  0.00           C  
ATOM   1773  C   ILE B 109     146.031 258.482  30.165  1.00  0.00           C  
ATOM   1774  O   ILE B 109     145.150 259.170  30.682  1.00  0.00           O  
ATOM   1775  CB  ILE B 109     147.140 260.097  28.610  1.00  0.00           C  
ATOM   1776  CG1 ILE B 109     147.502 260.396  27.153  1.00  0.00           C  
ATOM   1777  CG2 ILE B 109     148.379 260.144  29.491  1.00  0.00           C  
ATOM   1778  CD1 ILE B 109     148.421 259.371  26.530  1.00  0.00           C  
ATOM   1779  H   ILE B 109     144.676 259.424  27.755  1.00  0.00           H  
ATOM   1780  HA  ILE B 109     147.170 257.955  28.443  1.00  0.00           H  
ATOM   1781  HB  ILE B 109     146.449 260.877  28.930  1.00  0.00           H  
ATOM   1782 1HG1 ILE B 109     146.593 260.448  26.556  1.00  0.00           H  
ATOM   1783 2HG1 ILE B 109     147.988 261.370  27.092  1.00  0.00           H  
ATOM   1784 1HG2 ILE B 109     148.854 261.121  29.400  1.00  0.00           H  
ATOM   1785 2HG2 ILE B 109     148.095 259.974  30.528  1.00  0.00           H  
ATOM   1786 3HG2 ILE B 109     149.079 259.370  29.175  1.00  0.00           H  
ATOM   1787 1HD1 ILE B 109     148.633 259.651  25.498  1.00  0.00           H  
ATOM   1788 2HD1 ILE B 109     149.354 259.328  27.093  1.00  0.00           H  
ATOM   1789 3HD1 ILE B 109     147.941 258.394  26.548  1.00  0.00           H  
ATOM   1790  N   LYS B 110     146.659 257.508  30.814  1.00  0.00           N  
ATOM   1791  CA  LYS B 110     146.311 257.165  32.187  1.00  0.00           C  
ATOM   1792  C   LYS B 110     147.493 257.377  33.124  1.00  0.00           C  
ATOM   1793  O   LYS B 110     148.644 257.136  32.759  1.00  0.00           O  
ATOM   1794  CB  LYS B 110     145.826 255.717  32.271  1.00  0.00           C  
ATOM   1795  CG  LYS B 110     144.516 255.448  31.542  1.00  0.00           C  
ATOM   1796  CD  LYS B 110     144.140 253.976  31.605  1.00  0.00           C  
ATOM   1797  CE  LYS B 110     142.789 253.720  30.953  1.00  0.00           C  
ATOM   1798  NZ  LYS B 110     142.466 252.269  30.894  1.00  0.00           N  
ATOM   1799  H   LYS B 110     147.391 256.995  30.344  1.00  0.00           H  
ATOM   1800  HA  LYS B 110     145.504 257.822  32.514  1.00  0.00           H  
ATOM   1801 1HB  LYS B 110     146.584 255.054  31.852  1.00  0.00           H  
ATOM   1802 2HB  LYS B 110     145.690 255.438  33.316  1.00  0.00           H  
ATOM   1803 1HG  LYS B 110     143.719 256.038  31.996  1.00  0.00           H  
ATOM   1804 2HG  LYS B 110     144.614 255.745  30.498  1.00  0.00           H  
ATOM   1805 1HD  LYS B 110     144.900 253.383  31.093  1.00  0.00           H  
ATOM   1806 2HD  LYS B 110     144.096 253.656  32.646  1.00  0.00           H  
ATOM   1807 1HE  LYS B 110     142.011 254.231  31.517  1.00  0.00           H  
ATOM   1808 2HE  LYS B 110     142.794 254.119  29.939  1.00  0.00           H  
ATOM   1809 1HZ  LYS B 110     141.564 252.142  30.455  1.00  0.00           H  
ATOM   1810 2HZ  LYS B 110     143.172 251.787  30.356  1.00  0.00           H  
ATOM   1811 3HZ  LYS B 110     142.440 251.891  31.830  1.00  0.00           H  
ATOM   1812  N   GLY B 111     147.198 257.829  34.341  1.00  0.00           N  
ATOM   1813  CA  GLY B 111     148.231 258.099  35.334  1.00  0.00           C  
ATOM   1814  C   GLY B 111     148.970 259.394  35.021  1.00  0.00           C  
ATOM   1815  O   GLY B 111     150.164 259.522  35.293  1.00  0.00           O  
ATOM   1816  H   GLY B 111     146.230 257.991  34.582  1.00  0.00           H  
ATOM   1817 1HA  GLY B 111     147.777 258.165  36.323  1.00  0.00           H  
ATOM   1818 2HA  GLY B 111     148.937 257.270  35.359  1.00  0.00           H  
ATOM   1819  N   LEU B 112     148.252 260.348  34.438  1.00  0.00           N  
ATOM   1820  CA  LEU B 112     148.855 261.598  33.991  1.00  0.00           C  
ATOM   1821  C   LEU B 112     148.803 262.657  35.085  1.00  0.00           C  
ATOM   1822  O   LEU B 112     147.724 263.080  35.501  1.00  0.00           O  
ATOM   1823  CB  LEU B 112     148.136 262.114  32.738  1.00  0.00           C  
ATOM   1824  CG  LEU B 112     148.774 263.334  32.060  1.00  0.00           C  
ATOM   1825  CD1 LEU B 112     150.179 262.979  31.592  1.00  0.00           C  
ATOM   1826  CD2 LEU B 112     147.905 263.779  30.893  1.00  0.00           C  
ATOM   1827  H   LEU B 112     147.268 260.194  34.271  1.00  0.00           H  
ATOM   1828  HA  LEU B 112     149.899 261.410  33.744  1.00  0.00           H  
ATOM   1829 1HB  LEU B 112     148.098 261.310  32.004  1.00  0.00           H  
ATOM   1830 2HB  LEU B 112     147.115 262.381  33.008  1.00  0.00           H  
ATOM   1831  HG  LEU B 112     148.859 264.148  32.781  1.00  0.00           H  
ATOM   1832 1HD1 LEU B 112     150.632 263.845  31.111  1.00  0.00           H  
ATOM   1833 2HD1 LEU B 112     150.784 262.683  32.449  1.00  0.00           H  
ATOM   1834 3HD1 LEU B 112     150.128 262.155  30.881  1.00  0.00           H  
ATOM   1835 1HD2 LEU B 112     148.358 264.646  30.412  1.00  0.00           H  
ATOM   1836 2HD2 LEU B 112     147.821 262.966  30.171  1.00  0.00           H  
ATOM   1837 3HD2 LEU B 112     146.913 264.043  31.259  1.00  0.00           H  
ATOM   1838  N   HIS B 113     149.977 263.082  35.549  1.00  0.00           N  
ATOM   1839  CA  HIS B 113     150.073 264.066  36.621  1.00  0.00           C  
ATOM   1840  C   HIS B 113     149.573 265.430  36.162  1.00  0.00           C  
ATOM   1841  O   HIS B 113     149.708 265.783  34.990  1.00  0.00           O  
ATOM   1842  CB  HIS B 113     151.517 264.186  37.118  1.00  0.00           C  
ATOM   1843  CG  HIS B 113     151.658 265.004  38.365  1.00  0.00           C  
ATOM   1844  ND1 HIS B 113     151.716 266.381  38.348  1.00  0.00           N  
ATOM   1845  CD2 HIS B 113     151.753 264.638  39.665  1.00  0.00           C  
ATOM   1846  CE1 HIS B 113     151.840 266.828  39.586  1.00  0.00           C  
ATOM   1847  NE2 HIS B 113     151.865 265.791  40.402  1.00  0.00           N  
ATOM   1848  H   HIS B 113     150.825 262.702  35.153  1.00  0.00           H  
ATOM   1849  HA  HIS B 113     149.452 263.753  37.459  1.00  0.00           H  
ATOM   1850 1HB  HIS B 113     151.918 263.191  37.315  1.00  0.00           H  
ATOM   1851 2HB  HIS B 113     152.133 264.639  36.342  1.00  0.00           H  
ATOM   1852  HD2 HIS B 113     151.743 263.620  40.053  1.00  0.00           H  
ATOM   1853  HE1 HIS B 113     151.909 267.875  39.881  1.00  0.00           H  
ATOM   1854  HE2 HIS B 113     151.953 265.833  41.408  1.00  0.00           H  
ATOM   1855  N   GLU B 114     148.998 266.190  37.090  1.00  0.00           N  
ATOM   1856  CA  GLU B 114     148.459 267.514  36.804  1.00  0.00           C  
ATOM   1857  C   GLU B 114     149.457 268.358  36.023  1.00  0.00           C  
ATOM   1858  O   GLU B 114     149.098 269.000  35.035  1.00  0.00           O  
ATOM   1859  CB  GLU B 114     148.080 268.228  38.103  1.00  0.00           C  
ATOM   1860  CG  GLU B 114     146.852 267.657  38.799  1.00  0.00           C  
ATOM   1861  CD  GLU B 114     146.553 268.334  40.108  1.00  0.00           C  
ATOM   1862  OE1 GLU B 114     147.364 268.247  40.998  1.00  0.00           O  
ATOM   1863  OE2 GLU B 114     145.513 268.939  40.217  1.00  0.00           O  
ATOM   1864  H   GLU B 114     148.931 265.836  38.034  1.00  0.00           H  
ATOM   1865  HA  GLU B 114     147.562 267.398  36.195  1.00  0.00           H  
ATOM   1866 1HB  GLU B 114     148.914 268.177  38.803  1.00  0.00           H  
ATOM   1867 2HB  GLU B 114     147.888 269.281  37.898  1.00  0.00           H  
ATOM   1868 1HG  GLU B 114     145.990 267.768  38.141  1.00  0.00           H  
ATOM   1869 2HG  GLU B 114     147.007 266.593  38.972  1.00  0.00           H  
ATOM   1870  N   SER B 115     150.711 268.365  36.466  1.00  0.00           N  
ATOM   1871  CA  SER B 115     151.744 269.140  35.787  1.00  0.00           C  
ATOM   1872  C   SER B 115     152.024 268.585  34.397  1.00  0.00           C  
ATOM   1873  O   SER B 115     152.384 269.325  33.481  1.00  0.00           O  
ATOM   1874  CB  SER B 115     153.019 269.141  36.608  1.00  0.00           C  
ATOM   1875  OG  SER B 115     153.559 267.851  36.698  1.00  0.00           O  
ATOM   1876  H   SER B 115     150.954 267.822  37.282  1.00  0.00           H  
ATOM   1877  HA  SER B 115     151.392 270.167  35.682  1.00  0.00           H  
ATOM   1878 1HB  SER B 115     153.746 269.811  36.149  1.00  0.00           H  
ATOM   1879 2HB  SER B 115     152.808 269.521  37.606  1.00  0.00           H  
ATOM   1880  HG  SER B 115     152.937 267.340  37.222  1.00  0.00           H  
ATOM   1881  N   GLN B 116     151.855 267.277  34.252  1.00  0.00           N  
ATOM   1882  CA  GLN B 116     152.055 266.608  32.971  1.00  0.00           C  
ATOM   1883  C   GLN B 116     150.871 266.836  32.040  1.00  0.00           C  
ATOM   1884  O   GLN B 116     151.023 266.839  30.819  1.00  0.00           O  
ATOM   1885  CB  GLN B 116     152.276 265.108  33.179  1.00  0.00           C  
ATOM   1886  CG  GLN B 116     153.569 264.762  33.898  1.00  0.00           C  
ATOM   1887  CD  GLN B 116     153.756 263.266  34.066  1.00  0.00           C  
ATOM   1888  OE1 GLN B 116     152.806 262.539  34.370  1.00  0.00           O  
ATOM   1889  NE2 GLN B 116     154.983 262.798  33.869  1.00  0.00           N  
ATOM   1890  H   GLN B 116     151.579 266.725  35.051  1.00  0.00           H  
ATOM   1891  HA  GLN B 116     152.942 267.029  32.497  1.00  0.00           H  
ATOM   1892 1HB  GLN B 116     151.449 264.695  33.756  1.00  0.00           H  
ATOM   1893 2HB  GLN B 116     152.284 264.604  32.212  1.00  0.00           H  
ATOM   1894 1HG  GLN B 116     154.408 265.149  33.320  1.00  0.00           H  
ATOM   1895 2HG  GLN B 116     153.555 265.219  34.888  1.00  0.00           H  
ATOM   1896 1HE2 GLN B 116     155.167 261.819  33.966  1.00  0.00           H  
ATOM   1897 2HE2 GLN B 116     155.724 263.424  33.624  1.00  0.00           H  
ATOM   1898  N   GLN B 117     149.694 267.047  32.627  1.00  0.00           N  
ATOM   1899  CA  GLN B 117     148.499 267.371  31.857  1.00  0.00           C  
ATOM   1900  C   GLN B 117     148.673 268.677  31.092  1.00  0.00           C  
ATOM   1901  O   GLN B 117     148.307 268.777  29.921  1.00  0.00           O  
ATOM   1902  CB  GLN B 117     147.278 267.461  32.775  1.00  0.00           C  
ATOM   1903  CG  GLN B 117     146.826 266.127  33.344  1.00  0.00           C  
ATOM   1904  CD  GLN B 117     145.734 266.282  34.385  1.00  0.00           C  
ATOM   1905  OE1 GLN B 117     144.921 267.208  34.319  1.00  0.00           O  
ATOM   1906  NE2 GLN B 117     145.708 265.374  35.354  1.00  0.00           N  
ATOM   1907  H   GLN B 117     149.629 266.998  33.634  1.00  0.00           H  
ATOM   1908  HA  GLN B 117     148.331 266.576  31.130  1.00  0.00           H  
ATOM   1909 1HB  GLN B 117     147.499 268.126  33.610  1.00  0.00           H  
ATOM   1910 2HB  GLN B 117     146.441 267.893  32.226  1.00  0.00           H  
ATOM   1911 1HG  GLN B 117     146.441 265.509  32.533  1.00  0.00           H  
ATOM   1912 2HG  GLN B 117     147.679 265.637  33.814  1.00  0.00           H  
ATOM   1913 1HE2 GLN B 117     145.009 265.424  36.069  1.00  0.00           H  
ATOM   1914 2HE2 GLN B 117     146.386 264.639  35.370  1.00  0.00           H  
ATOM   1915  N   GLU B 118     149.238 269.672  31.770  1.00  0.00           N  
ATOM   1916  CA  GLU B 118     149.525 270.961  31.151  1.00  0.00           C  
ATOM   1917  C   GLU B 118     150.520 270.814  30.007  1.00  0.00           C  
ATOM   1918  O   GLU B 118     150.284 271.307  28.904  1.00  0.00           O  
ATOM   1919  CB  GLU B 118     150.070 271.942  32.191  1.00  0.00           C  
ATOM   1920  CG  GLU B 118     149.043 272.413  33.211  1.00  0.00           C  
ATOM   1921  CD  GLU B 118     149.635 273.299  34.271  1.00  0.00           C  
ATOM   1922  OE1 GLU B 118     150.832 273.455  34.288  1.00  0.00           O  
ATOM   1923  OE2 GLU B 118     148.889 273.819  35.067  1.00  0.00           O  
ATOM   1924  H   GLU B 118     149.483 269.527  32.739  1.00  0.00           H  
ATOM   1925  HA  GLU B 118     148.597 271.364  30.744  1.00  0.00           H  
ATOM   1926 1HB  GLU B 118     150.893 271.477  32.735  1.00  0.00           H  
ATOM   1927 2HB  GLU B 118     150.469 272.823  31.686  1.00  0.00           H  
ATOM   1928 1HG  GLU B 118     148.257 272.962  32.693  1.00  0.00           H  
ATOM   1929 2HG  GLU B 118     148.590 271.542  33.682  1.00  0.00           H  
ATOM   1930  N   GLN B 119     151.634 270.135  30.278  1.00  0.00           N  
ATOM   1931  CA  GLN B 119     152.672 269.941  29.272  1.00  0.00           C  
ATOM   1932  C   GLN B 119     152.123 269.223  28.046  1.00  0.00           C  
ATOM   1933  O   GLN B 119     152.326 269.670  26.917  1.00  0.00           O  
ATOM   1934  CB  GLN B 119     153.845 269.151  29.859  1.00  0.00           C  
ATOM   1935  CG  GLN B 119     155.030 269.009  28.920  1.00  0.00           C  
ATOM   1936  CD  GLN B 119     155.765 270.319  28.713  1.00  0.00           C  
ATOM   1937  OE1 GLN B 119     156.243 270.937  29.669  1.00  0.00           O  
ATOM   1938  NE2 GLN B 119     155.860 270.752  27.461  1.00  0.00           N  
ATOM   1939  H   GLN B 119     151.768 269.753  31.203  1.00  0.00           H  
ATOM   1940  HA  GLN B 119     153.034 270.919  28.956  1.00  0.00           H  
ATOM   1941 1HB  GLN B 119     154.193 269.639  30.769  1.00  0.00           H  
ATOM   1942 2HB  GLN B 119     153.509 268.150  30.131  1.00  0.00           H  
ATOM   1943 1HG  GLN B 119     155.730 268.287  29.342  1.00  0.00           H  
ATOM   1944 2HG  GLN B 119     154.674 268.660  27.951  1.00  0.00           H  
ATOM   1945 1HE2 GLN B 119     156.334 271.611  27.262  1.00  0.00           H  
ATOM   1946 2HE2 GLN B 119     155.459 270.220  26.715  1.00  0.00           H  
ATOM   1947  N   LEU B 120     151.430 268.110  28.272  1.00  0.00           N  
ATOM   1948  CA  LEU B 120     150.843 267.339  27.183  1.00  0.00           C  
ATOM   1949  C   LEU B 120     149.882 268.189  26.362  1.00  0.00           C  
ATOM   1950  O   LEU B 120     149.958 268.216  25.133  1.00  0.00           O  
ATOM   1951  CB  LEU B 120     150.105 266.114  27.738  1.00  0.00           C  
ATOM   1952  CG  LEU B 120     149.391 265.240  26.699  1.00  0.00           C  
ATOM   1953  CD1 LEU B 120     150.416 264.656  25.736  1.00  0.00           C  
ATOM   1954  CD2 LEU B 120     148.617 264.138  27.408  1.00  0.00           C  
ATOM   1955  H   LEU B 120     151.304 267.791  29.222  1.00  0.00           H  
ATOM   1956  HA  LEU B 120     151.645 266.999  26.529  1.00  0.00           H  
ATOM   1957 1HB  LEU B 120     150.823 265.485  28.263  1.00  0.00           H  
ATOM   1958 2HB  LEU B 120     149.358 266.453  28.455  1.00  0.00           H  
ATOM   1959  HG  LEU B 120     148.701 265.853  26.120  1.00  0.00           H  
ATOM   1960 1HD1 LEU B 120     149.909 264.035  24.997  1.00  0.00           H  
ATOM   1961 2HD1 LEU B 120     150.941 265.465  25.228  1.00  0.00           H  
ATOM   1962 3HD1 LEU B 120     151.131 264.049  26.290  1.00  0.00           H  
ATOM   1963 1HD2 LEU B 120     148.109 263.517  26.669  1.00  0.00           H  
ATOM   1964 2HD2 LEU B 120     149.307 263.523  27.986  1.00  0.00           H  
ATOM   1965 3HD2 LEU B 120     147.880 264.584  28.076  1.00  0.00           H  
ATOM   1966  N   LEU B 121     148.982 268.882  27.050  1.00  0.00           N  
ATOM   1967  CA  LEU B 121     148.017 269.764  26.404  1.00  0.00           C  
ATOM   1968  C   LEU B 121     148.706 270.720  25.439  1.00  0.00           C  
ATOM   1969  O   LEU B 121     148.303 270.846  24.282  1.00  0.00           O  
ATOM   1970  CB  LEU B 121     147.240 270.563  27.458  1.00  0.00           C  
ATOM   1971  CG  LEU B 121     146.345 271.685  26.916  1.00  0.00           C  
ATOM   1972  CD1 LEU B 121     145.262 271.087  26.029  1.00  0.00           C  
ATOM   1973  CD2 LEU B 121     145.737 272.456  28.078  1.00  0.00           C  
ATOM   1974  H   LEU B 121     148.966 268.803  28.057  1.00  0.00           H  
ATOM   1975  HA  LEU B 121     147.321 269.153  25.828  1.00  0.00           H  
ATOM   1976 1HB  LEU B 121     146.608 269.876  28.018  1.00  0.00           H  
ATOM   1977 2HB  LEU B 121     147.953 271.012  28.149  1.00  0.00           H  
ATOM   1978  HG  LEU B 121     146.941 272.362  26.304  1.00  0.00           H  
ATOM   1979 1HD1 LEU B 121     144.626 271.884  25.644  1.00  0.00           H  
ATOM   1980 2HD1 LEU B 121     145.725 270.559  25.195  1.00  0.00           H  
ATOM   1981 3HD1 LEU B 121     144.658 270.391  26.611  1.00  0.00           H  
ATOM   1982 1HD2 LEU B 121     145.102 273.254  27.693  1.00  0.00           H  
ATOM   1983 2HD2 LEU B 121     145.140 271.780  28.690  1.00  0.00           H  
ATOM   1984 3HD2 LEU B 121     146.533 272.887  28.685  1.00  0.00           H  
ATOM   1985  N   LEU B 122     149.750 271.387  25.923  1.00  0.00           N  
ATOM   1986  CA  LEU B 122     150.488 272.360  25.127  1.00  0.00           C  
ATOM   1987  C   LEU B 122     151.185 271.693  23.948  1.00  0.00           C  
ATOM   1988  O   LEU B 122     151.175 272.219  22.835  1.00  0.00           O  
ATOM   1989  CB  LEU B 122     151.523 273.082  25.999  1.00  0.00           C  
ATOM   1990  CG  LEU B 122     150.952 274.031  27.061  1.00  0.00           C  
ATOM   1991  CD1 LEU B 122     152.078 274.524  27.959  1.00  0.00           C  
ATOM   1992  CD2 LEU B 122     150.249 275.194  26.377  1.00  0.00           C  
ATOM   1993  H   LEU B 122     150.035 271.223  26.878  1.00  0.00           H  
ATOM   1994  HA  LEU B 122     149.782 273.089  24.729  1.00  0.00           H  
ATOM   1995 1HB  LEU B 122     152.126 272.335  26.513  1.00  0.00           H  
ATOM   1996 2HB  LEU B 122     152.178 273.665  25.351  1.00  0.00           H  
ATOM   1997  HG  LEU B 122     150.239 273.492  27.685  1.00  0.00           H  
ATOM   1998 1HD1 LEU B 122     151.673 275.199  28.714  1.00  0.00           H  
ATOM   1999 2HD1 LEU B 122     152.551 273.674  28.451  1.00  0.00           H  
ATOM   2000 3HD1 LEU B 122     152.817 275.054  27.359  1.00  0.00           H  
ATOM   2001 1HD2 LEU B 122     149.843 275.868  27.131  1.00  0.00           H  
ATOM   2002 2HD2 LEU B 122     150.962 275.735  25.753  1.00  0.00           H  
ATOM   2003 3HD2 LEU B 122     149.438 274.814  25.755  1.00  0.00           H  
ATOM   2004  N   ASP B 123     151.798 270.536  24.193  1.00  0.00           N  
ATOM   2005  CA  ASP B 123     152.514 269.816  23.147  1.00  0.00           C  
ATOM   2006  C   ASP B 123     151.581 269.429  22.007  1.00  0.00           C  
ATOM   2007  O   ASP B 123     151.910 269.604  20.833  1.00  0.00           O  
ATOM   2008  CB  ASP B 123     153.180 268.561  23.717  1.00  0.00           C  
ATOM   2009  CG  ASP B 123     154.356 268.878  24.631  1.00  0.00           C  
ATOM   2010  OD1 ASP B 123     154.659 270.036  24.796  1.00  0.00           O  
ATOM   2011  OD2 ASP B 123     154.940 267.959  25.154  1.00  0.00           O  
ATOM   2012  H   ASP B 123     151.775 270.153  25.127  1.00  0.00           H  
ATOM   2013  HA  ASP B 123     153.289 270.470  22.745  1.00  0.00           H  
ATOM   2014 1HB  ASP B 123     152.446 267.984  24.281  1.00  0.00           H  
ATOM   2015 2HB  ASP B 123     153.533 267.933  22.899  1.00  0.00           H  
ATOM   2016  N   VAL B 124     150.420 268.891  22.364  1.00  0.00           N  
ATOM   2017  CA  VAL B 124     149.447 268.422  21.385  1.00  0.00           C  
ATOM   2018  C   VAL B 124     148.873 269.581  20.580  1.00  0.00           C  
ATOM   2019  O   VAL B 124     148.719 269.478  19.363  1.00  0.00           O  
ATOM   2020  CB  VAL B 124     148.301 267.671  22.088  1.00  0.00           C  
ATOM   2021  CG1 VAL B 124     147.191 267.347  21.099  1.00  0.00           C  
ATOM   2022  CG2 VAL B 124     148.833 266.402  22.735  1.00  0.00           C  
ATOM   2023  H   VAL B 124     150.209 268.790  23.346  1.00  0.00           H  
ATOM   2024  HA  VAL B 124     149.948 267.735  20.701  1.00  0.00           H  
ATOM   2025  HB  VAL B 124     147.871 268.317  22.853  1.00  0.00           H  
ATOM   2026 1HG1 VAL B 124     146.389 266.817  21.613  1.00  0.00           H  
ATOM   2027 2HG1 VAL B 124     146.800 268.272  20.675  1.00  0.00           H  
ATOM   2028 3HG1 VAL B 124     147.586 266.719  20.301  1.00  0.00           H  
ATOM   2029 1HG2 VAL B 124     148.018 265.877  23.231  1.00  0.00           H  
ATOM   2030 2HG2 VAL B 124     149.268 265.758  21.971  1.00  0.00           H  
ATOM   2031 3HG2 VAL B 124     149.597 266.661  23.469  1.00  0.00           H  
ATOM   2032  N   LEU B 125     148.558 270.680  21.260  1.00  0.00           N  
ATOM   2033  CA  LEU B 125     148.010 271.853  20.591  1.00  0.00           C  
ATOM   2034  C   LEU B 125     148.990 272.413  19.568  1.00  0.00           C  
ATOM   2035  O   LEU B 125     148.592 272.799  18.469  1.00  0.00           O  
ATOM   2036  CB  LEU B 125     147.662 272.935  21.621  1.00  0.00           C  
ATOM   2037  CG  LEU B 125     146.476 272.620  22.542  1.00  0.00           C  
ATOM   2038  CD1 LEU B 125     146.370 273.692  23.618  1.00  0.00           C  
ATOM   2039  CD2 LEU B 125     145.199 272.545  21.718  1.00  0.00           C  
ATOM   2040  H   LEU B 125     148.701 270.706  22.260  1.00  0.00           H  
ATOM   2041  HA  LEU B 125     147.102 271.558  20.064  1.00  0.00           H  
ATOM   2042 1HB  LEU B 125     148.533 273.109  22.250  1.00  0.00           H  
ATOM   2043 2HB  LEU B 125     147.433 273.859  21.090  1.00  0.00           H  
ATOM   2044  HG  LEU B 125     146.645 271.665  23.038  1.00  0.00           H  
ATOM   2045 1HD1 LEU B 125     145.528 273.468  24.273  1.00  0.00           H  
ATOM   2046 2HD1 LEU B 125     147.289 273.711  24.204  1.00  0.00           H  
ATOM   2047 3HD1 LEU B 125     146.217 274.664  23.150  1.00  0.00           H  
ATOM   2048 1HD2 LEU B 125     144.357 272.320  22.373  1.00  0.00           H  
ATOM   2049 2HD2 LEU B 125     145.029 273.501  21.222  1.00  0.00           H  
ATOM   2050 3HD2 LEU B 125     145.296 271.759  20.968  1.00  0.00           H  
ATOM   2051  N   GLU B 126     150.270 272.453  19.931  1.00  0.00           N  
ATOM   2052  CA  GLU B 126     151.299 272.931  19.016  1.00  0.00           C  
ATOM   2053  C   GLU B 126     151.313 272.119  17.728  1.00  0.00           C  
ATOM   2054  O   GLU B 126     151.250 272.675  16.631  1.00  0.00           O  
ATOM   2055  CB  GLU B 126     152.675 272.871  19.683  1.00  0.00           C  
ATOM   2056  CG  GLU B 126     153.816 273.386  18.817  1.00  0.00           C  
ATOM   2057  CD  GLU B 126     155.149 273.329  19.511  1.00  0.00           C  
ATOM   2058  OE1 GLU B 126     155.189 272.920  20.647  1.00  0.00           O  
ATOM   2059  OE2 GLU B 126     156.128 273.694  18.905  1.00  0.00           O  
ATOM   2060  H   GLU B 126     150.536 272.141  20.854  1.00  0.00           H  
ATOM   2061  HA  GLU B 126     151.080 273.969  18.760  1.00  0.00           H  
ATOM   2062 1HB  GLU B 126     152.660 273.458  20.601  1.00  0.00           H  
ATOM   2063 2HB  GLU B 126     152.902 271.840  19.957  1.00  0.00           H  
ATOM   2064 1HG  GLU B 126     153.867 272.787  17.908  1.00  0.00           H  
ATOM   2065 2HG  GLU B 126     153.605 274.415  18.531  1.00  0.00           H  
ATOM   2066  N   THR B 127     151.395 270.798  17.868  1.00  0.00           N  
ATOM   2067  CA  THR B 127     151.411 269.906  16.714  1.00  0.00           C  
ATOM   2068  C   THR B 127     150.120 270.017  15.914  1.00  0.00           C  
ATOM   2069  O   THR B 127     150.142 270.040  14.684  1.00  0.00           O  
ATOM   2070  CB  THR B 127     151.629 268.444  17.146  1.00  0.00           C  
ATOM   2071  OG1 THR B 127     152.888 268.325  17.821  1.00  0.00           O  
ATOM   2072  CG2 THR B 127     151.617 267.523  15.936  1.00  0.00           C  
ATOM   2073  H   THR B 127     151.446 270.403  18.796  1.00  0.00           H  
ATOM   2074  HA  THR B 127     152.236 270.198  16.063  1.00  0.00           H  
ATOM   2075  HB  THR B 127     150.835 268.146  17.831  1.00  0.00           H  
ATOM   2076  HG1 THR B 127     152.890 268.892  18.596  1.00  0.00           H  
ATOM   2077 1HG2 THR B 127     151.772 266.494  16.260  1.00  0.00           H  
ATOM   2078 2HG2 THR B 127     150.657 267.603  15.427  1.00  0.00           H  
ATOM   2079 3HG2 THR B 127     152.415 267.811  15.252  1.00  0.00           H  
ATOM   2080  N   ALA B 128     148.995 270.086  16.620  1.00  0.00           N  
ATOM   2081  CA  ALA B 128     147.686 270.185  15.986  1.00  0.00           C  
ATOM   2082  C   ALA B 128     147.596 271.417  15.095  1.00  0.00           C  
ATOM   2083  O   ALA B 128     147.053 271.357  13.992  1.00  0.00           O  
ATOM   2084  CB  ALA B 128     146.588 270.213  17.039  1.00  0.00           C  
ATOM   2085  H   ALA B 128     149.044 270.065  17.628  1.00  0.00           H  
ATOM   2086  HA  ALA B 128     147.535 269.301  15.364  1.00  0.00           H  
ATOM   2087 1HB  ALA B 128     145.617 270.287  16.551  1.00  0.00           H  
ATOM   2088 2HB  ALA B 128     146.628 269.299  17.631  1.00  0.00           H  
ATOM   2089 3HB  ALA B 128     146.732 271.073  17.691  1.00  0.00           H  
ATOM   2090  N   LYS B 129     148.127 272.535  15.580  1.00  0.00           N  
ATOM   2091  CA  LYS B 129     148.117 273.782  14.824  1.00  0.00           C  
ATOM   2092  C   LYS B 129     149.056 273.708  13.627  1.00  0.00           C  
ATOM   2093  O   LYS B 129     148.745 274.223  12.553  1.00  0.00           O  
ATOM   2094  CB  LYS B 129     148.502 274.957  15.723  1.00  0.00           C  
ATOM   2095  CG  LYS B 129     147.450 275.328  16.760  1.00  0.00           C  
ATOM   2096  CD  LYS B 129     147.926 276.469  17.647  1.00  0.00           C  
ATOM   2097  CE  LYS B 129     146.882 276.830  18.693  1.00  0.00           C  
ATOM   2098  NZ  LYS B 129     147.345 277.927  19.586  1.00  0.00           N  
ATOM   2099  H   LYS B 129     148.550 272.525  16.497  1.00  0.00           H  
ATOM   2100  HA  LYS B 129     147.107 273.949  14.446  1.00  0.00           H  
ATOM   2101 1HB  LYS B 129     149.426 274.723  16.253  1.00  0.00           H  
ATOM   2102 2HB  LYS B 129     148.692 275.838  15.110  1.00  0.00           H  
ATOM   2103 1HG  LYS B 129     146.532 275.631  16.255  1.00  0.00           H  
ATOM   2104 2HG  LYS B 129     147.232 274.461  17.383  1.00  0.00           H  
ATOM   2105 1HD  LYS B 129     148.848 276.178  18.151  1.00  0.00           H  
ATOM   2106 2HD  LYS B 129     148.129 277.346  17.033  1.00  0.00           H  
ATOM   2107 1HE  LYS B 129     145.964 277.144  18.198  1.00  0.00           H  
ATOM   2108 2HE  LYS B 129     146.658 275.954  19.302  1.00  0.00           H  
ATOM   2109 1HZ  LYS B 129     146.626 278.136  20.265  1.00  0.00           H  
ATOM   2110 2HZ  LYS B 129     148.186 277.639  20.066  1.00  0.00           H  
ATOM   2111 3HZ  LYS B 129     147.537 278.751  19.036  1.00  0.00           H  
ATOM   2112  N   LYS B 130     150.204 273.065  13.815  1.00  0.00           N  
ATOM   2113  CA  LYS B 130     151.185 272.921  12.746  1.00  0.00           C  
ATOM   2114  C   LYS B 130     150.670 272.001  11.646  1.00  0.00           C  
ATOM   2115  O   LYS B 130     150.929 272.231  10.465  1.00  0.00           O  
ATOM   2116  CB  LYS B 130     152.508 272.390  13.300  1.00  0.00           C  
ATOM   2117  CG  LYS B 130     153.285 273.392  14.142  1.00  0.00           C  
ATOM   2118  CD  LYS B 130     154.562 272.778  14.694  1.00  0.00           C  
ATOM   2119  CE  LYS B 130     155.390 273.805  15.452  1.00  0.00           C  
ATOM   2120  NZ  LYS B 130     156.603 273.200  16.065  1.00  0.00           N  
ATOM   2121  H   LYS B 130     150.407 272.667  14.721  1.00  0.00           H  
ATOM   2122  HA  LYS B 130     151.361 273.903  12.304  1.00  0.00           H  
ATOM   2123 1HB  LYS B 130     152.317 271.511  13.916  1.00  0.00           H  
ATOM   2124 2HB  LYS B 130     153.149 272.078  12.475  1.00  0.00           H  
ATOM   2125 1HG  LYS B 130     153.543 274.259  13.532  1.00  0.00           H  
ATOM   2126 2HG  LYS B 130     152.665 273.727  14.973  1.00  0.00           H  
ATOM   2127 1HD  LYS B 130     154.310 271.958  15.368  1.00  0.00           H  
ATOM   2128 2HD  LYS B 130     155.159 272.380  13.873  1.00  0.00           H  
ATOM   2129 1HE  LYS B 130     155.698 274.597  14.771  1.00  0.00           H  
ATOM   2130 2HE  LYS B 130     154.783 274.250  16.241  1.00  0.00           H  
ATOM   2131 1HZ  LYS B 130     157.123 273.913  16.558  1.00  0.00           H  
ATOM   2132 2HZ  LYS B 130     156.328 272.476  16.714  1.00  0.00           H  
ATOM   2133 3HZ  LYS B 130     157.183 272.801  15.341  1.00  0.00           H  
ATOM   2134  N   GLN B 131     149.938 270.961  12.035  1.00  0.00           N  
ATOM   2135  CA  GLN B 131     149.389 270.015  11.071  1.00  0.00           C  
ATOM   2136  C   GLN B 131     148.087 270.531  10.472  1.00  0.00           C  
ATOM   2137  O   GLN B 131     147.777 270.256   9.313  1.00  0.00           O  
ATOM   2138  CB  GLN B 131     149.156 268.652  11.731  1.00  0.00           C  
ATOM   2139  CG  GLN B 131     150.426 267.965  12.204  1.00  0.00           C  
ATOM   2140  CD  GLN B 131     151.437 267.786  11.088  1.00  0.00           C  
ATOM   2141  OE1 GLN B 131     151.094 267.353   9.984  1.00  0.00           O  
ATOM   2142  NE2 GLN B 131     152.692 268.118  11.369  1.00  0.00           N  
ATOM   2143  H   GLN B 131     149.760 270.820  13.019  1.00  0.00           H  
ATOM   2144  HA  GLN B 131     150.106 269.891  10.261  1.00  0.00           H  
ATOM   2145 1HB  GLN B 131     148.498 268.772  12.591  1.00  0.00           H  
ATOM   2146 2HB  GLN B 131     148.657 267.988  11.026  1.00  0.00           H  
ATOM   2147 1HG  GLN B 131     150.884 268.570  12.987  1.00  0.00           H  
ATOM   2148 2HG  GLN B 131     150.169 266.980  12.595  1.00  0.00           H  
ATOM   2149 1HE2 GLN B 131     153.404 268.021  10.672  1.00  0.00           H  
ATOM   2150 2HE2 GLN B 131     152.927 268.464  12.277  1.00  0.00           H  
ATOM   2151  N   GLY B 132     147.326 271.282  11.263  1.00  0.00           N  
ATOM   2152  CA  GLY B 132     146.058 271.835  10.804  1.00  0.00           C  
ATOM   2153  C   GLY B 132     144.930 270.822  10.949  1.00  0.00           C  
ATOM   2154  O   GLY B 132     144.111 270.659  10.045  1.00  0.00           O  
ATOM   2155  H   GLY B 132     147.631 271.475  12.206  1.00  0.00           H  
ATOM   2156 1HA  GLY B 132     145.823 272.732  11.379  1.00  0.00           H  
ATOM   2157 2HA  GLY B 132     146.149 272.137   9.762  1.00  0.00           H  
ATOM   2158  N   VAL B 133     144.889 270.146  12.094  1.00  0.00           N  
ATOM   2159  CA  VAL B 133     143.864 269.141  12.352  1.00  0.00           C  
ATOM   2160  C   VAL B 133     142.985 269.542  13.530  1.00  0.00           C  
ATOM   2161  O   VAL B 133     143.301 270.477  14.265  1.00  0.00           O  
ATOM   2162  CB  VAL B 133     144.515 267.776  12.642  1.00  0.00           C  
ATOM   2163  CG1 VAL B 133     145.340 267.315  11.450  1.00  0.00           C  
ATOM   2164  CG2 VAL B 133     145.378 267.868  13.891  1.00  0.00           C  
ATOM   2165  H   VAL B 133     145.585 270.337  12.801  1.00  0.00           H  
ATOM   2166  HA  VAL B 133     143.238 269.049  11.464  1.00  0.00           H  
ATOM   2167  HB  VAL B 133     143.730 267.035  12.795  1.00  0.00           H  
ATOM   2168 1HG1 VAL B 133     145.793 266.349  11.672  1.00  0.00           H  
ATOM   2169 2HG1 VAL B 133     144.695 267.221  10.576  1.00  0.00           H  
ATOM   2170 3HG1 VAL B 133     146.124 268.044  11.247  1.00  0.00           H  
ATOM   2171 1HG2 VAL B 133     145.834 266.899  14.091  1.00  0.00           H  
ATOM   2172 2HG2 VAL B 133     146.159 268.613  13.740  1.00  0.00           H  
ATOM   2173 3HG2 VAL B 133     144.759 268.159  14.740  1.00  0.00           H  
ATOM   2174  N   GLU B 134     141.878 268.825  13.707  1.00  0.00           N  
ATOM   2175  CA  GLU B 134     140.958 269.090  14.806  1.00  0.00           C  
ATOM   2176  C   GLU B 134     141.188 268.125  15.962  1.00  0.00           C  
ATOM   2177  O   GLU B 134     141.010 266.916  15.814  1.00  0.00           O  
ATOM   2178  CB  GLU B 134     139.509 268.989  14.325  1.00  0.00           C  
ATOM   2179  CG  GLU B 134     138.468 269.284  15.395  1.00  0.00           C  
ATOM   2180  CD  GLU B 134     137.058 269.185  14.884  1.00  0.00           C  
ATOM   2181  OE1 GLU B 134     136.886 268.916  13.720  1.00  0.00           O  
ATOM   2182  OE2 GLU B 134     136.151 269.377  15.660  1.00  0.00           O  
ATOM   2183  H   GLU B 134     141.670 268.072  13.066  1.00  0.00           H  
ATOM   2184  HA  GLU B 134     141.136 270.103  15.169  1.00  0.00           H  
ATOM   2185 1HB  GLU B 134     139.349 269.685  13.502  1.00  0.00           H  
ATOM   2186 2HB  GLU B 134     139.321 267.984  13.944  1.00  0.00           H  
ATOM   2187 1HG  GLU B 134     138.596 268.579  16.216  1.00  0.00           H  
ATOM   2188 2HG  GLU B 134     138.639 270.287  15.785  1.00  0.00           H  
ATOM   2189  N   VAL B 135     141.596 268.654  17.108  1.00  0.00           N  
ATOM   2190  CA  VAL B 135     141.898 267.800  18.250  1.00  0.00           C  
ATOM   2191  C   VAL B 135     140.992 268.120  19.433  1.00  0.00           C  
ATOM   2192  O   VAL B 135     140.884 269.271  19.856  1.00  0.00           O  
ATOM   2193  CB  VAL B 135     143.369 267.973  18.672  1.00  0.00           C  
ATOM   2194  CG1 VAL B 135     143.677 267.121  19.894  1.00  0.00           C  
ATOM   2195  CG2 VAL B 135     144.286 267.607  17.515  1.00  0.00           C  
ATOM   2196  H   VAL B 135     141.715 269.654  17.183  1.00  0.00           H  
ATOM   2197  HA  VAL B 135     141.721 266.763  17.963  1.00  0.00           H  
ATOM   2198  HB  VAL B 135     143.537 269.013  18.954  1.00  0.00           H  
ATOM   2199 1HG1 VAL B 135     144.721 267.256  20.179  1.00  0.00           H  
ATOM   2200 2HG1 VAL B 135     143.034 267.425  20.720  1.00  0.00           H  
ATOM   2201 3HG1 VAL B 135     143.498 266.072  19.660  1.00  0.00           H  
ATOM   2202 1HG2 VAL B 135     145.325 267.733  17.820  1.00  0.00           H  
ATOM   2203 2HG2 VAL B 135     144.114 266.569  17.229  1.00  0.00           H  
ATOM   2204 3HG2 VAL B 135     144.077 268.257  16.665  1.00  0.00           H  
ATOM   2205  N   ILE B 136     140.352 267.086  19.969  1.00  0.00           N  
ATOM   2206  CA  ILE B 136     139.515 267.219  21.155  1.00  0.00           C  
ATOM   2207  C   ILE B 136     140.176 266.582  22.371  1.00  0.00           C  
ATOM   2208  O   ILE B 136     140.440 265.380  22.383  1.00  0.00           O  
ATOM   2209  CB  ILE B 136     138.134 266.579  20.926  1.00  0.00           C  
ATOM   2210  CG1 ILE B 136     137.418 267.258  19.756  1.00  0.00           C  
ATOM   2211  CG2 ILE B 136     137.292 266.664  22.191  1.00  0.00           C  
ATOM   2212  CD1 ILE B 136     136.152 266.553  19.323  1.00  0.00           C  
ATOM   2213  H   ILE B 136     140.462 266.174  19.550  1.00  0.00           H  
ATOM   2214  HA  ILE B 136     139.367 268.281  21.357  1.00  0.00           H  
ATOM   2215  HB  ILE B 136     138.259 265.531  20.654  1.00  0.00           H  
ATOM   2216 1HG1 ILE B 136     137.162 268.281  20.030  1.00  0.00           H  
ATOM   2217 2HG1 ILE B 136     138.089 267.308  18.898  1.00  0.00           H  
ATOM   2218 1HG2 ILE B 136     136.319 266.207  22.011  1.00  0.00           H  
ATOM   2219 2HG2 ILE B 136     137.797 266.136  22.999  1.00  0.00           H  
ATOM   2220 3HG2 ILE B 136     137.157 267.709  22.468  1.00  0.00           H  
ATOM   2221 1HD1 ILE B 136     135.702 267.093  18.489  1.00  0.00           H  
ATOM   2222 2HD1 ILE B 136     136.391 265.536  19.010  1.00  0.00           H  
ATOM   2223 3HD1 ILE B 136     135.450 266.522  20.155  1.00  0.00           H  
ATOM   2224  N   ILE B 137     140.448 267.387  23.391  1.00  0.00           N  
ATOM   2225  CA  ILE B 137     141.106 266.878  24.588  1.00  0.00           C  
ATOM   2226  C   ILE B 137     140.191 266.972  25.803  1.00  0.00           C  
ATOM   2227  O   ILE B 137     139.842 268.067  26.243  1.00  0.00           O  
ATOM   2228  CB  ILE B 137     142.411 267.647  24.866  1.00  0.00           C  
ATOM   2229  CG1 ILE B 137     143.318 267.623  23.633  1.00  0.00           C  
ATOM   2230  CG2 ILE B 137     143.129 267.058  26.071  1.00  0.00           C  
ATOM   2231  CD1 ILE B 137     144.527 268.523  23.747  1.00  0.00           C  
ATOM   2232  H   ILE B 137     140.203 268.366  23.334  1.00  0.00           H  
ATOM   2233  HA  ILE B 137     141.352 265.829  24.428  1.00  0.00           H  
ATOM   2234  HB  ILE B 137     142.180 268.693  25.068  1.00  0.00           H  
ATOM   2235 1HG1 ILE B 137     143.664 266.606  23.456  1.00  0.00           H  
ATOM   2236 2HG1 ILE B 137     142.747 267.930  22.756  1.00  0.00           H  
ATOM   2237 1HG2 ILE B 137     144.049 267.613  26.253  1.00  0.00           H  
ATOM   2238 2HG2 ILE B 137     142.485 267.126  26.946  1.00  0.00           H  
ATOM   2239 3HG2 ILE B 137     143.368 266.013  25.876  1.00  0.00           H  
ATOM   2240 1HD1 ILE B 137     145.120 268.452  22.835  1.00  0.00           H  
ATOM   2241 2HD1 ILE B 137     144.202 269.554  23.889  1.00  0.00           H  
ATOM   2242 3HD1 ILE B 137     145.132 268.212  24.598  1.00  0.00           H  
ATOM   2243  N   GLU B 138     139.809 265.819  26.343  1.00  0.00           N  
ATOM   2244  CA  GLU B 138     138.968 265.770  27.533  1.00  0.00           C  
ATOM   2245  C   GLU B 138     139.778 265.388  28.765  1.00  0.00           C  
ATOM   2246  O   GLU B 138     140.541 264.423  28.743  1.00  0.00           O  
ATOM   2247  CB  GLU B 138     137.821 264.776  27.335  1.00  0.00           C  
ATOM   2248  CG  GLU B 138     136.826 265.170  26.254  1.00  0.00           C  
ATOM   2249  CD  GLU B 138     135.634 264.256  26.194  1.00  0.00           C  
ATOM   2250  OE1 GLU B 138     135.523 263.399  27.038  1.00  0.00           O  
ATOM   2251  OE2 GLU B 138     134.833 264.414  25.303  1.00  0.00           O  
ATOM   2252  H   GLU B 138     140.122 264.954  25.925  1.00  0.00           H  
ATOM   2253  HA  GLU B 138     138.545 266.762  27.698  1.00  0.00           H  
ATOM   2254 1HB  GLU B 138     138.228 263.798  27.075  1.00  0.00           H  
ATOM   2255 2HB  GLU B 138     137.272 264.663  28.270  1.00  0.00           H  
ATOM   2256 1HG  GLU B 138     136.481 266.186  26.445  1.00  0.00           H  
ATOM   2257 2HG  GLU B 138     137.332 265.164  25.289  1.00  0.00           H  
ATOM   2258  N   PHE B 139     139.611 266.147  29.841  1.00  0.00           N  
ATOM   2259  CA  PHE B 139     140.342 265.870  31.072  1.00  0.00           C  
ATOM   2260  C   PHE B 139     139.432 265.247  32.124  1.00  0.00           C  
ATOM   2261  O   PHE B 139     138.399 265.812  32.482  1.00  0.00           O  
ATOM   2262  CB  PHE B 139     140.964 267.153  31.625  1.00  0.00           C  
ATOM   2263  CG  PHE B 139     142.057 267.717  30.762  1.00  0.00           C  
ATOM   2264  CD1 PHE B 139     141.765 268.609  29.742  1.00  0.00           C  
ATOM   2265  CD2 PHE B 139     143.380 267.355  30.969  1.00  0.00           C  
ATOM   2266  CE1 PHE B 139     142.771 269.128  28.947  1.00  0.00           C  
ATOM   2267  CE2 PHE B 139     144.387 267.872  30.178  1.00  0.00           C  
ATOM   2268  CZ  PHE B 139     144.081 268.760  29.165  1.00  0.00           C  
ATOM   2269  H   PHE B 139     138.969 266.925  29.804  1.00  0.00           H  
ATOM   2270  HA  PHE B 139     141.141 265.162  30.849  1.00  0.00           H  
ATOM   2271 1HB  PHE B 139     140.192 267.914  31.734  1.00  0.00           H  
ATOM   2272 2HB  PHE B 139     141.376 266.961  32.614  1.00  0.00           H  
ATOM   2273  HD1 PHE B 139     140.729 268.901  29.570  1.00  0.00           H  
ATOM   2274  HD2 PHE B 139     143.621 266.653  31.768  1.00  0.00           H  
ATOM   2275  HE1 PHE B 139     142.527 269.828  28.149  1.00  0.00           H  
ATOM   2276  HE2 PHE B 139     145.422 267.580  30.351  1.00  0.00           H  
ATOM   2277  HZ  PHE B 139     144.874 269.167  28.539  1.00  0.00           H  
ATOM   2278  N   HIS B 140     139.825 264.075  32.608  1.00  0.00           N  
ATOM   2279  CA  HIS B 140     139.062 263.350  33.617  1.00  0.00           C  
ATOM   2280  C   HIS B 140     139.968 262.832  34.726  1.00  0.00           C  
ATOM   2281  O   HIS B 140     140.219 261.631  34.828  1.00  0.00           O  
ATOM   2282  CB  HIS B 140     138.302 262.180  32.983  1.00  0.00           C  
ATOM   2283  CG  HIS B 140     137.367 262.592  31.889  1.00  0.00           C  
ATOM   2284  ND1 HIS B 140     136.160 263.212  32.136  1.00  0.00           N  
ATOM   2285  CD2 HIS B 140     137.461 262.473  30.543  1.00  0.00           C  
ATOM   2286  CE1 HIS B 140     135.552 263.458  30.988  1.00  0.00           C  
ATOM   2287  NE2 HIS B 140     136.320 263.019  30.008  1.00  0.00           N  
ATOM   2288  H   HIS B 140     140.684 263.667  32.268  1.00  0.00           H  
ATOM   2289  HA  HIS B 140     138.332 264.019  34.072  1.00  0.00           H  
ATOM   2290 1HB  HIS B 140     139.014 261.463  32.572  1.00  0.00           H  
ATOM   2291 2HB  HIS B 140     137.724 261.664  33.749  1.00  0.00           H  
ATOM   2292  HD2 HIS B 140     138.287 262.027  29.989  1.00  0.00           H  
ATOM   2293  HE1 HIS B 140     134.582 263.941  30.871  1.00  0.00           H  
ATOM   2294  HE2 HIS B 140     136.109 263.073  29.022  1.00  0.00           H  
ATOM   2295  N   GLY B 141     140.457 263.744  35.559  1.00  0.00           N  
ATOM   2296  CA  GLY B 141     141.365 263.375  36.638  1.00  0.00           C  
ATOM   2297  C   GLY B 141     142.733 262.981  36.097  1.00  0.00           C  
ATOM   2298  O   GLY B 141     143.404 263.780  35.444  1.00  0.00           O  
ATOM   2299  H   GLY B 141     140.196 264.712  35.441  1.00  0.00           H  
ATOM   2300 1HA  GLY B 141     141.470 264.212  37.328  1.00  0.00           H  
ATOM   2301 2HA  GLY B 141     140.940 262.545  37.202  1.00  0.00           H  
ATOM   2302  N   ASP B 142     143.138 261.742  36.358  1.00  0.00           N  
ATOM   2303  CA  ASP B 142     144.417 261.243  35.867  1.00  0.00           C  
ATOM   2304  C   ASP B 142     144.275 260.635  34.478  1.00  0.00           C  
ATOM   2305  O   ASP B 142     145.248 260.142  33.907  1.00  0.00           O  
ATOM   2306  CB  ASP B 142     144.992 260.201  36.830  1.00  0.00           C  
ATOM   2307  CG  ASP B 142     144.162 258.926  36.887  1.00  0.00           C  
ATOM   2308  OD1 ASP B 142     143.236 258.808  36.121  1.00  0.00           O  
ATOM   2309  OD2 ASP B 142     144.462 258.081  37.697  1.00  0.00           O  
ATOM   2310  H   ASP B 142     142.546 261.133  36.905  1.00  0.00           H  
ATOM   2311  HA  ASP B 142     145.113 262.080  35.803  1.00  0.00           H  
ATOM   2312 1HB  ASP B 142     146.006 259.944  36.524  1.00  0.00           H  
ATOM   2313 2HB  ASP B 142     145.050 260.625  37.833  1.00  0.00           H  
ATOM   2314  N   THR B 143     143.059 260.670  33.934  1.00  0.00           N  
ATOM   2315  CA  THR B 143     142.802 260.113  32.612  1.00  0.00           C  
ATOM   2316  C   THR B 143     142.423 261.203  31.618  1.00  0.00           C  
ATOM   2317  O   THR B 143     141.497 261.979  31.856  1.00  0.00           O  
ATOM   2318  CB  THR B 143     141.688 259.051  32.665  1.00  0.00           C  
ATOM   2319  OG1 THR B 143     142.079 257.988  33.544  1.00  0.00           O  
ATOM   2320  CG2 THR B 143     141.423 258.486  31.278  1.00  0.00           C  
ATOM   2321  H   THR B 143     142.295 261.092  34.443  1.00  0.00           H  
ATOM   2322  HA  THR B 143     143.715 259.635  32.255  1.00  0.00           H  
ATOM   2323  HB  THR B 143     140.773 259.502  33.048  1.00  0.00           H  
ATOM   2324  HG1 THR B 143     142.423 258.358  34.360  1.00  0.00           H  
ATOM   2325 1HG2 THR B 143     140.633 257.737  31.335  1.00  0.00           H  
ATOM   2326 2HG2 THR B 143     141.114 259.290  30.611  1.00  0.00           H  
ATOM   2327 3HG2 THR B 143     142.332 258.024  30.894  1.00  0.00           H  
ATOM   2328  N   VAL B 144     143.142 261.258  30.501  1.00  0.00           N  
ATOM   2329  CA  VAL B 144     142.882 262.260  29.475  1.00  0.00           C  
ATOM   2330  C   VAL B 144     142.659 261.611  28.115  1.00  0.00           C  
ATOM   2331  O   VAL B 144     143.434 260.755  27.688  1.00  0.00           O  
ATOM   2332  CB  VAL B 144     144.059 263.249  29.382  1.00  0.00           C  
ATOM   2333  CG1 VAL B 144     143.834 264.241  28.251  1.00  0.00           C  
ATOM   2334  CG2 VAL B 144     144.234 263.972  30.708  1.00  0.00           C  
ATOM   2335  H   VAL B 144     143.886 260.590  30.363  1.00  0.00           H  
ATOM   2336  HA  VAL B 144     141.982 262.812  29.750  1.00  0.00           H  
ATOM   2337  HB  VAL B 144     144.969 262.695  29.147  1.00  0.00           H  
ATOM   2338 1HG1 VAL B 144     144.676 264.932  28.200  1.00  0.00           H  
ATOM   2339 2HG1 VAL B 144     143.748 263.704  27.307  1.00  0.00           H  
ATOM   2340 3HG1 VAL B 144     142.918 264.801  28.436  1.00  0.00           H  
ATOM   2341 1HG2 VAL B 144     145.068 264.669  30.636  1.00  0.00           H  
ATOM   2342 2HG2 VAL B 144     143.322 264.521  30.946  1.00  0.00           H  
ATOM   2343 3HG2 VAL B 144     144.435 263.246  31.496  1.00  0.00           H  
ATOM   2344  N   THR B 145     141.594 262.025  27.435  1.00  0.00           N  
ATOM   2345  CA  THR B 145     141.267 261.481  26.122  1.00  0.00           C  
ATOM   2346  C   THR B 145     141.551 262.494  25.020  1.00  0.00           C  
ATOM   2347  O   THR B 145     141.024 263.606  25.033  1.00  0.00           O  
ATOM   2348  CB  THR B 145     139.792 261.043  26.055  1.00  0.00           C  
ATOM   2349  OG1 THR B 145     139.550 260.021  27.030  1.00  0.00           O  
ATOM   2350  CG2 THR B 145     139.457 260.508  24.671  1.00  0.00           C  
ATOM   2351  H   THR B 145     141.000 262.736  27.838  1.00  0.00           H  
ATOM   2352  HA  THR B 145     141.893 260.606  25.945  1.00  0.00           H  
ATOM   2353  HB  THR B 145     139.150 261.896  26.274  1.00  0.00           H  
ATOM   2354  HG1 THR B 145     138.708 260.186  27.463  1.00  0.00           H  
ATOM   2355 1HG2 THR B 145     138.411 260.204  24.642  1.00  0.00           H  
ATOM   2356 2HG2 THR B 145     139.630 261.287  23.928  1.00  0.00           H  
ATOM   2357 3HG2 THR B 145     140.090 259.650  24.450  1.00  0.00           H  
ATOM   2358  N   ILE B 146     142.385 262.100  24.065  1.00  0.00           N  
ATOM   2359  CA  ILE B 146     142.752 262.968  22.953  1.00  0.00           C  
ATOM   2360  C   ILE B 146     142.297 262.381  21.623  1.00  0.00           C  
ATOM   2361  O   ILE B 146     142.766 261.320  21.212  1.00  0.00           O  
ATOM   2362  CB  ILE B 146     144.274 263.201  22.917  1.00  0.00           C  
ATOM   2363  CG1 ILE B 146     144.750 263.819  24.235  1.00  0.00           C  
ATOM   2364  CG2 ILE B 146     144.648 264.091  21.742  1.00  0.00           C  
ATOM   2365  CD1 ILE B 146     146.254 263.866  24.379  1.00  0.00           C  
ATOM   2366  H   ILE B 146     142.780 261.172  24.111  1.00  0.00           H  
ATOM   2367  HA  ILE B 146     142.259 263.930  23.088  1.00  0.00           H  
ATOM   2368  HB  ILE B 146     144.786 262.245  22.815  1.00  0.00           H  
ATOM   2369 1HG1 ILE B 146     144.367 264.836  24.319  1.00  0.00           H  
ATOM   2370 2HG1 ILE B 146     144.346 263.249  25.071  1.00  0.00           H  
ATOM   2371 1HG2 ILE B 146     145.727 264.246  21.732  1.00  0.00           H  
ATOM   2372 2HG2 ILE B 146     144.342 263.613  20.812  1.00  0.00           H  
ATOM   2373 3HG2 ILE B 146     144.144 265.053  21.839  1.00  0.00           H  
ATOM   2374 1HD1 ILE B 146     146.514 264.317  25.337  1.00  0.00           H  
ATOM   2375 2HD1 ILE B 146     146.656 262.854  24.333  1.00  0.00           H  
ATOM   2376 3HD1 ILE B 146     146.678 264.462  23.572  1.00  0.00           H  
ATOM   2377  N   VAL B 147     141.380 263.068  20.951  1.00  0.00           N  
ATOM   2378  CA  VAL B 147     140.878 262.588  19.669  1.00  0.00           C  
ATOM   2379  C   VAL B 147     141.336 263.487  18.527  1.00  0.00           C  
ATOM   2380  O   VAL B 147     141.017 264.675  18.492  1.00  0.00           O  
ATOM   2381  CB  VAL B 147     139.339 262.529  19.686  1.00  0.00           C  
ATOM   2382  CG1 VAL B 147     138.809 262.055  18.341  1.00  0.00           C  
ATOM   2383  CG2 VAL B 147     138.868 261.612  20.804  1.00  0.00           C  
ATOM   2384  H   VAL B 147     141.025 263.932  21.336  1.00  0.00           H  
ATOM   2385  HA  VAL B 147     141.265 261.583  19.500  1.00  0.00           H  
ATOM   2386  HB  VAL B 147     138.948 263.533  19.850  1.00  0.00           H  
ATOM   2387 1HG1 VAL B 147     137.720 262.020  18.370  1.00  0.00           H  
ATOM   2388 2HG1 VAL B 147     139.128 262.746  17.560  1.00  0.00           H  
ATOM   2389 3HG1 VAL B 147     139.199 261.060  18.127  1.00  0.00           H  
ATOM   2390 1HG2 VAL B 147     137.779 261.575  20.811  1.00  0.00           H  
ATOM   2391 2HG2 VAL B 147     139.265 260.609  20.644  1.00  0.00           H  
ATOM   2392 3HG2 VAL B 147     139.224 261.993  21.762  1.00  0.00           H  
ATOM   2393  N   VAL B 148     142.093 262.913  17.597  1.00  0.00           N  
ATOM   2394  CA  VAL B 148     142.629 263.666  16.469  1.00  0.00           C  
ATOM   2395  C   VAL B 148     141.858 263.367  15.190  1.00  0.00           C  
ATOM   2396  O   VAL B 148     141.841 262.231  14.717  1.00  0.00           O  
ATOM   2397  CB  VAL B 148     144.117 263.327  16.260  1.00  0.00           C  
ATOM   2398  CG1 VAL B 148     144.683 264.114  15.087  1.00  0.00           C  
ATOM   2399  CG2 VAL B 148     144.898 263.618  17.532  1.00  0.00           C  
ATOM   2400  H   VAL B 148     142.313 261.931  17.680  1.00  0.00           H  
ATOM   2401  HA  VAL B 148     142.540 264.730  16.690  1.00  0.00           H  
ATOM   2402  HB  VAL B 148     144.208 262.270  16.011  1.00  0.00           H  
ATOM   2403 1HG1 VAL B 148     145.735 263.862  14.953  1.00  0.00           H  
ATOM   2404 2HG1 VAL B 148     144.132 263.863  14.181  1.00  0.00           H  
ATOM   2405 3HG1 VAL B 148     144.589 265.182  15.286  1.00  0.00           H  
ATOM   2406 1HG2 VAL B 148     145.949 263.375  17.377  1.00  0.00           H  
ATOM   2407 2HG2 VAL B 148     144.803 264.674  17.784  1.00  0.00           H  
ATOM   2408 3HG2 VAL B 148     144.503 263.013  18.348  1.00  0.00           H  
ATOM   2409  N   ARG B 149     141.225 264.392  14.631  1.00  0.00           N  
ATOM   2410  CA  ARG B 149     140.424 264.237  13.422  1.00  0.00           C  
ATOM   2411  C   ARG B 149     141.079 264.929  12.234  1.00  0.00           C  
ATOM   2412  O   ARG B 149     141.428 266.107  12.303  1.00  0.00           O  
ATOM   2413  CB  ARG B 149     139.027 264.805  13.629  1.00  0.00           C  
ATOM   2414  CG  ARG B 149     138.136 264.774  12.398  1.00  0.00           C  
ATOM   2415  CD  ARG B 149     136.842 265.463  12.640  1.00  0.00           C  
ATOM   2416  NE  ARG B 149     136.000 264.725  13.569  1.00  0.00           N  
ATOM   2417  CZ  ARG B 149     135.069 265.284  14.367  1.00  0.00           C  
ATOM   2418  NH1 ARG B 149     134.873 266.583  14.338  1.00  0.00           N  
ATOM   2419  NH2 ARG B 149     134.354 264.525  15.178  1.00  0.00           N  
ATOM   2420  H   ARG B 149     141.292 265.304  15.059  1.00  0.00           H  
ATOM   2421  HA  ARG B 149     140.336 263.173  13.199  1.00  0.00           H  
ATOM   2422 1HB  ARG B 149     138.521 264.248  14.416  1.00  0.00           H  
ATOM   2423 2HB  ARG B 149     139.101 265.842  13.957  1.00  0.00           H  
ATOM   2424 1HG  ARG B 149     138.640 265.274  11.571  1.00  0.00           H  
ATOM   2425 2HG  ARG B 149     137.928 263.739  12.125  1.00  0.00           H  
ATOM   2426 1HD  ARG B 149     137.028 266.451  13.060  1.00  0.00           H  
ATOM   2427 2HD  ARG B 149     136.302 265.565  11.699  1.00  0.00           H  
ATOM   2428  HE  ARG B 149     136.122 263.722  13.619  1.00  0.00           H  
ATOM   2429 1HH1 ARG B 149     135.420 267.163  13.717  1.00  0.00           H  
ATOM   2430 2HH1 ARG B 149     134.175 267.002  14.936  1.00  0.00           H  
ATOM   2431 1HH2 ARG B 149     134.505 263.526  15.201  1.00  0.00           H  
ATOM   2432 2HH2 ARG B 149     133.657 264.943  15.776  1.00  0.00           H  
ATOM   2433  N   GLU B 150     141.245 264.188  11.142  1.00  0.00           N  
ATOM   2434  CA  GLU B 150     141.820 264.746   9.924  1.00  0.00           C  
ATOM   2435  C   GLU B 150     140.771 264.873   8.827  1.00  0.00           C  
ATOM   2436  O   GLU B 150     140.007 265.799   8.832  1.00  0.00           O  
ATOM   2437  OXT GLU B 150     140.708 264.048   7.958  1.00  0.00           O  
ATOM   2438  CB  GLU B 150     142.981 263.876   9.435  1.00  0.00           C  
ATOM   2439  CG  GLU B 150     143.649 264.377   8.162  1.00  0.00           C  
ATOM   2440  CD  GLU B 150     144.825 263.536   7.749  1.00  0.00           C  
ATOM   2441  OE1 GLU B 150     144.765 262.342   7.917  1.00  0.00           O  
ATOM   2442  OE2 GLU B 150     145.784 264.090   7.266  1.00  0.00           O  
ATOM   2443  H   GLU B 150     140.966 263.217  11.157  1.00  0.00           H  
ATOM   2444  HA  GLU B 150     142.201 265.743  10.147  1.00  0.00           H  
ATOM   2445 1HB  GLU B 150     143.743 263.816  10.212  1.00  0.00           H  
ATOM   2446 2HB  GLU B 150     142.623 262.863   9.249  1.00  0.00           H  
ATOM   2447 1HG  GLU B 150     142.916 264.378   7.356  1.00  0.00           H  
ATOM   2448 2HG  GLU B 150     143.978 265.403   8.318  1.00  0.00           H  
TER                                                                             
REMARK PDBinfo-LABEL:    1 SCAFFOLD
REMARK PDBinfo-LABEL:    2 SCAFFOLD
REMARK PDBinfo-LABEL:    3 SCAFFOLD
REMARK PDBinfo-LABEL:    4 SCAFFOLD
REMARK PDBinfo-LABEL:    5 SCAFFOLD
REMARK PDBinfo-LABEL:    6 CORE SCAFFOLD
REMARK PDBinfo-LABEL:    7 SCAFFOLD
REMARK PDBinfo-LABEL:    8 SCAFFOLD
REMARK PDBinfo-LABEL:    9 SCAFFOLD
REMARK PDBinfo-LABEL:   10 CORE SCAFFOLD
REMARK PDBinfo-LABEL:   11 SCAFFOLD
REMARK PDBinfo-LABEL:   12 SCAFFOLD
REMARK PDBinfo-LABEL:   13 CORE SCAFFOLD
REMARK PDBinfo-LABEL:   14 CORE SCAFFOLD
REMARK PDBinfo-LABEL:   15 SCAFFOLD
REMARK PDBinfo-LABEL:   16 SCAFFOLD
REMARK PDBinfo-LABEL:   17 CORE SCAFFOLD
REMARK PDBinfo-LABEL:   18 SCAFFOLD
REMARK PDBinfo-LABEL:   19 CORE SCAFFOLD
REMARK PDBinfo-LABEL:   20 SCAFFOLD
REMARK PDBinfo-LABEL:   21 SCAFFOLD
REMARK PDBinfo-LABEL:   22 SCAFFOLD
REMARK PDBinfo-LABEL:   23 SCAFFOLD
REMARK PDBinfo-LABEL:   24 SCAFFOLD
REMARK PDBinfo-LABEL:   25 SCAFFOLD
REMARK PDBinfo-LABEL:   26 SCAFFOLD
REMARK PDBinfo-LABEL:   27 SCAFFOLD
REMARK PDBinfo-LABEL:   28 SCAFFOLD
REMARK PDBinfo-LABEL:   29 SCAFFOLD
REMARK PDBinfo-LABEL:   30 CORE SCAFFOLD
REMARK PDBinfo-LABEL:   31 SCAFFOLD
REMARK PDBinfo-LABEL:   32 CORE SCAFFOLD
REMARK PDBinfo-LABEL:   33 SCAFFOLD
REMARK PDBinfo-LABEL:   34 CORE SCAFFOLD
REMARK PDBinfo-LABEL:   35 SCAFFOLD
REMARK PDBinfo-LABEL:   36 SCAFFOLD
REMARK PDBinfo-LABEL:   37 CORE SCAFFOLD
REMARK PDBinfo-LABEL:   38 SCAFFOLD
REMARK PDBinfo-LABEL:   39 SCAFFOLD
REMARK PDBinfo-LABEL:   40 SCAFFOLD
REMARK PDBinfo-LABEL:   41 SCAFFOLD
REMARK PDBinfo-LABEL:   42 SCAFFOLD
REMARK PDBinfo-LABEL:   43 SCAFFOLD
REMARK PDBinfo-LABEL:   44 SCAFFOLD
REMARK PDBinfo-LABEL:   45 CORE SCAFFOLD
REMARK PDBinfo-LABEL:   46 SCAFFOLD
REMARK PDBinfo-LABEL:   47 SCAFFOLD
REMARK PDBinfo-LABEL:   48 SCAFFOLD
REMARK PDBinfo-LABEL:   49 CORE SCAFFOLD
REMARK PDBinfo-LABEL:   50 SCAFFOLD
REMARK PDBinfo-LABEL:   51 SCAFFOLD
REMARK PDBinfo-LABEL:   52 SCAFFOLD
REMARK PDBinfo-LABEL:   53 SCAFFOLD
REMARK PDBinfo-LABEL:   54 SCAFFOLD
REMARK PDBinfo-LABEL:   55 SCAFFOLD
REMARK PDBinfo-LABEL:   56 SCAFFOLD
REMARK PDBinfo-LABEL:   57 SCAFFOLD
REMARK PDBinfo-LABEL:   58 CORE SCAFFOLD
REMARK PDBinfo-LABEL:   59 SCAFFOLD
REMARK PDBinfo-LABEL:   60 SCAFFOLD
REMARK PDBinfo-LABEL:   61 SCAFFOLD
REMARK PDBinfo-LABEL:   62 SCAFFOLD CONNECTION
REMARK PDBinfo-LABEL:   63 MOTIF CONNECTION
REMARK PDBinfo-LABEL:   64 MOTIF CONNECTION
REMARK PDBinfo-LABEL:   65 SCAFFOLD CONNECTION
REMARK PDBinfo-LABEL:   66 SCAFFOLD
REMARK PDBinfo-LABEL:   67 SCAFFOLD
REMARK PDBinfo-LABEL:   68 SCAFFOLD
REMARK PDBinfo-LABEL:   69 CORE SCAFFOLD
REMARK PDBinfo-LABEL:   70 SCAFFOLD
REMARK PDBinfo-LABEL:   71 CORE SCAFFOLD
REMARK PDBinfo-LABEL:   72 SCAFFOLD
REMARK PDBinfo-LABEL:   73 CORE SCAFFOLD
REMARK PDBinfo-LABEL:   74 SCAFFOLD
REMARK PDBinfo-LABEL:   75 SCAFFOLD
REMARK PDBinfo-LABEL:   76 CONTEXT
REMARK PDBinfo-LABEL:   77 CONTEXT
REMARK PDBinfo-LABEL:   78 CONTEXT
REMARK PDBinfo-LABEL:   79 CONTEXT
REMARK PDBinfo-LABEL:   80 CONTEXT
REMARK PDBinfo-LABEL:   81 CORE CONTEXT
REMARK PDBinfo-LABEL:   82 CONTEXT
REMARK PDBinfo-LABEL:   83 CONTEXT
REMARK PDBinfo-LABEL:   84 CONTEXT
REMARK PDBinfo-LABEL:   85 CORE CONTEXT
REMARK PDBinfo-LABEL:   86 CONTEXT
REMARK PDBinfo-LABEL:   87 CONTEXT
REMARK PDBinfo-LABEL:   88 CORE CONTEXT
REMARK PDBinfo-LABEL:   89 CORE CONTEXT
REMARK PDBinfo-LABEL:   90 CONTEXT
REMARK PDBinfo-LABEL:   91 CONTEXT
REMARK PDBinfo-LABEL:   92 CORE CONTEXT
REMARK PDBinfo-LABEL:   93 CONTEXT
REMARK PDBinfo-LABEL:   94 CORE CONTEXT
REMARK PDBinfo-LABEL:   95 CONTEXT
REMARK PDBinfo-LABEL:   96 CONTEXT
REMARK PDBinfo-LABEL:   97 CONTEXT
REMARK PDBinfo-LABEL:   98 CONTEXT
REMARK PDBinfo-LABEL:   99 CONTEXT
REMARK PDBinfo-LABEL:  100 CONTEXT
REMARK PDBinfo-LABEL:  101 CONTEXT
REMARK PDBinfo-LABEL:  102 CONTEXT
REMARK PDBinfo-LABEL:  103 CONTEXT
REMARK PDBinfo-LABEL:  104 CONTEXT
REMARK PDBinfo-LABEL:  105 CORE CONTEXT
REMARK PDBinfo-LABEL:  106 CONTEXT
REMARK PDBinfo-LABEL:  107 CORE CONTEXT
REMARK PDBinfo-LABEL:  108 CONTEXT
REMARK PDBinfo-LABEL:  109 CORE CONTEXT
REMARK PDBinfo-LABEL:  110 CONTEXT
REMARK PDBinfo-LABEL:  111 CONTEXT
REMARK PDBinfo-LABEL:  112 CORE CONTEXT
REMARK PDBinfo-LABEL:  113 CONTEXT
REMARK PDBinfo-LABEL:  114 CONTEXT
REMARK PDBinfo-LABEL:  115 CONTEXT
REMARK PDBinfo-LABEL:  116 CONTEXT
REMARK PDBinfo-LABEL:  117 CONTEXT
REMARK PDBinfo-LABEL:  118 CONTEXT
REMARK PDBinfo-LABEL:  119 CONTEXT
REMARK PDBinfo-LABEL:  120 CORE CONTEXT
REMARK PDBinfo-LABEL:  121 CONTEXT
REMARK PDBinfo-LABEL:  122 CONTEXT
REMARK PDBinfo-LABEL:  123 CONTEXT
REMARK PDBinfo-LABEL:  124 CORE CONTEXT
REMARK PDBinfo-LABEL:  125 CONTEXT
REMARK PDBinfo-LABEL:  126 CONTEXT
REMARK PDBinfo-LABEL:  127 CONTEXT
REMARK PDBinfo-LABEL:  128 CONTEXT
REMARK PDBinfo-LABEL:  129 CONTEXT
REMARK PDBinfo-LABEL:  130 CONTEXT
REMARK PDBinfo-LABEL:  131 CONTEXT
REMARK PDBinfo-LABEL:  132 CONTEXT
REMARK PDBinfo-LABEL:  133 CORE CONTEXT
REMARK PDBinfo-LABEL:  134 CONTEXT
REMARK PDBinfo-LABEL:  135 CONTEXT
REMARK PDBinfo-LABEL:  136 CONTEXT
REMARK PDBinfo-LABEL:  137 CONTEXT
REMARK PDBinfo-LABEL:  138 CONTEXT
REMARK PDBinfo-LABEL:  139 CONTEXT
REMARK PDBinfo-LABEL:  140 CONTEXT
REMARK PDBinfo-LABEL:  141 CONTEXT
REMARK PDBinfo-LABEL:  142 CONTEXT
REMARK PDBinfo-LABEL:  143 CONTEXT
REMARK PDBinfo-LABEL:  144 CORE CONTEXT
REMARK PDBinfo-LABEL:  145 CONTEXT
REMARK PDBinfo-LABEL:  146 CORE CONTEXT
REMARK PDBinfo-LABEL:  147 CONTEXT
REMARK PDBinfo-LABEL:  148 CORE CONTEXT
REMARK PDBinfo-LABEL:  149 CONTEXT
REMARK PDBinfo-LABEL:  150 CONTEXT

# All scores below are weighted scores, not raw scores.
#BEGIN_POSE_ENERGIES_TABLE allbyall_rlx_aln_n1_aln_renumbered_2003333_0006.pdb-edge2-60-62_lib_antiparallel_4uel_obj05_A-1-3_renumbered_2003333_0006_0001_0001.pdb
label fa_atr fa_rep fa_sol fa_intra_atr_xover4 fa_intra_rep_xover4 fa_intra_sol_xover4 lk_ball lk_ball_iso lk_ball_bridge lk_ball_bridge_uncpl fa_elec fa_intra_elec pro_close hbond_sr_bb hbond_lr_bb hbond_bb_sc hbond_sc dslf_fa13 omega fa_dun_dev fa_dun_rot fa_dun_semi p_aa_pp hxl_tors ref rama_prepro gen_bonded aa_composition total
weights 1 0.55 1 1 0.55 1 0.92 -0.38 -0.33 -0.33 1.2 1 1.25 1 1 1 1 1.25 0.48 0.69 0.76 0.78 0.61 1 1 0.5 1 1 NA
pose -873.236 95.469 677.651 -49.6657 23.0546 32.1779 389.692 -364.474 -1.17869 -5.70483 -467.51 -32.7034 0 -79.7988 -68.1113 -29.1902 -50.8552 0 -0.313 7.79169 77.2775 120.404 -40.4232 48.4427 -51.2723 0.84637 0 0 -641.629
GLY:NtermProteinFull_1 -2.90169 0.12516 5.19177 -0.00044 0 0 3.21544 -2.18604 -0.06591 -0.24559 -4.10225 0.35295 0 0 0 -2.16886 0 0 0.03961 0 0 0 0 0 0.83697 0 0 0 -1.90887
ARG_2 -8.44499 1.01447 8.56982 -0.69392 0.13217 0.47166 4.06737 -3.75791 -0 -0 -6.6843 0.51623 0 0 0 -1.61398 -0.83003 0 0.04001 0.06209 1.54002 0 -0.08692 0 -1.2888 -0.23302 0 0 -7.22004
GLN_3 -8.44055 0.63987 8.87325 -0.27898 0.03272 0.24812 3.35004 -4.00704 -0.05242 -0.18565 -3.96639 -0.28573 0 0 0 0 -2.21714 0 0.04821 0.08295 0 3.35533 -0.00693 0 -0.18838 -0.11939 0 0 -3.11811
GLU_4 -5.6108 0.21867 8.59382 -0.44747 0.15641 1.3884 3.70786 -3.60277 -0.04971 -0.33455 -5.48624 -2.78532 0 0 0 -1.02374 -0.86911 0 -0.03593 0.01063 0 4.00865 -0.24931 0 -2.7348 -0.04819 0 0 -5.1935
LYS_5 -5.49296 0.18572 5.54687 -0.30557 0.0352 0.13951 2.15514 -2.52895 -0.02796 -0.16294 -1.88884 -0.01017 0 0 0 0 0 0 0.03504 0.0066 1.74802 0 -0.0143 0 -1.5107 -0.29959 0 0 -2.38989
VAL_6 -7.23926 0.84132 3.0787 -0.31734 0.27135 0.07403 2.50117 -2.55799 -0 -0 -2.43165 -0.34704 0 0 0 0 0 0 -0.0645 0.05088 0.24595 0 -0.28552 0 1.9342 -0.12304 0 0 -4.36874
LEU_7 -6.75083 0.38823 3.89625 -0.69535 0.22003 0.28876 2.60529 -2.57727 -0 -0 -2.45842 0.07263 0 0 0 0 0 0 0.04743 0.00366 1.07366 0 -0.27322 0 0.18072 0.03453 0 0 -3.9439
LYS_8 -4.5915 0.25512 5.48397 -0.29968 0.02395 0.13108 2.42699 -2.50208 -0 -0 -2.59291 -0.03037 0 0 0 0 0 0 0.13689 0.03694 1.71635 0 -0.03378 0 -1.5107 -0.13526 0 0 -1.48499
SER_9 -4.24769 0.26909 5.27872 -0.02616 0 0.06133 2.56514 -2.39563 -0 -0 -2.61946 -0.58732 0 0 0 0 -0.66686 0 0.03753 0.00068 0.85505 0 0.31606 0.60006 -0.77834 0.08476 0 0 -1.25303
ILE_10 -8.67173 0.94696 2.89948 -0.49695 0.4069 0.09947 2.75179 -2.75786 -0.00341 -0.0277 -2.74032 0.03348 0 0 0 0 0 0 -0.05436 0.01448 0.53267 0 -0.45317 0 0.73287 0.4547 0 0 -6.33271
GLU_11 -6.26616 0.35634 6.55291 -0.351 0.10308 0.4219 3.41017 -3.04432 -0 -0 -4.83827 -0.62215 0 0 0 0 -1.18747 0 0.00099 0.00861 0 3.19628 -0.14531 0 -2.7348 0.22035 0 0 -4.91886
GLU_12 -4.73617 0.23062 6.50413 -0.34024 0.08769 0.39503 2.59688 -2.72827 -0 -0 -4.14099 -0.5751 0 0 0 0 0 0 0.00247 0.01201 0 3.28558 -0.1201 0 -2.7348 -0.03252 0 0 -2.29376
THR_13 -6.42196 0.68656 5.896 -0.20038 0.09186 0.07553 3.31052 -2.93576 -0 -0 -4.15438 -0.4149 0 0 0 0 -0.57461 0 -0.00828 0.00251 0.2399 0 0.0428 2.91947 -1.0874 0.10937 0 0 -2.42315
VAL_14 -8.77955 1.12101 3.94008 -0.31668 0.19766 0.07085 3.10091 -3.1915 -0 -0 -3.43755 -0.07379 0 0 0 0 0 0 0.0061 0.13328 0.0895 0 -0.22155 0 1.9342 0.32673 0 0 -5.10028
ARG_15 -4.40776 0.14047 5.34371 -0.60316 0.08729 0.33288 2.52567 -2.3295 -0.00341 -0.0277 -3.31417 0.17713 0 0 0 0 -1.18747 0 0.10173 0.07008 2.50772 0 -0.09602 0 -1.2888 0.14251 0 0 -1.8288
LYS_16 -3.85076 0.18732 5.03887 -0.30136 0.02761 0.13498 1.8023 -2.08118 -0 -0 -2.28479 -0.01972 0 0 0 0 0 0 0.01203 0.01103 1.7925 0 -0.05113 0 -1.5107 -0.20147 0 0 -1.29447
MET_17 -9.37746 1.46784 3.27453 -0.33464 0.05382 0.09013 1.96849 -2.332 -0 -0 -1.71827 -0.085 0 0 0 -0.86308 0 0 -0.03992 0.28797 1.85841 0 -0.14351 0 0.60916 -0.23895 0 0 -5.52248
GLY_18 -1.92594 0.12568 2.37432 -5e-05 0 0 1.0427 -1.24307 -0 -0 -0.99525 -0.39279 0 0 0 0 0 0 -0.12814 0 0 0 -1.29681 0 0.83697 -0.14142 0 0 -1.74383
VAL_19 -6.5926 1.0723 0.96939 -0.31041 0.25345 0.05777 1.08059 -1.7804 -0.00337 -0.00949 -1.25424 -0.12083 0 0 0 0 0 0 0.17993 0.02353 0.08639 0 -0.37328 0 1.9342 0.07797 0 0 -4.70911
THR_20 -3.39079 0.23359 3.01323 -0.17759 0.13297 0.0698 2.00766 -1.63961 -0.01688 -0.06017 -2.53113 0.22876 0 0 0 0 0 0 -0.00973 0.00804 0.10341 0 -0.00333 2.30305 -1.0874 0.13825 0 0 -0.67786
MET_21 -6.76925 0.95143 1.16623 -0.4507 0.09708 0.08641 0.33495 -1.14177 -0.00337 -0.00949 -0.53141 0.10631 0 0 0 0 0 0 0.16679 0.17859 1.68737 0 0.15544 0 0.60916 -0.13722 0 0 -3.50345
GLU_22 -4.98955 0.2543 6.49944 -0.21287 0.03295 0.32998 3.62675 -2.66955 -0.02798 -0.09937 -6.80531 -0.54571 0 0 0 0 -1.56663 0 -0.02616 0.03951 0 3.17111 0.17617 0 -2.7348 -0.15601 0 0 -5.70372
THR_23 -3.73462 0.17904 1.49198 -0.16268 0.0609 0.05757 0.76488 -1.24194 -0 -0 -0.10108 0.12826 0 0 0 0 0 0 -0.01198 0.02315 0.18034 0 -0.18775 4.19715 -1.0874 -0.03782 0 0 0.51798
HIS_24 -4.80203 0.30557 4.20188 -0.45475 0.02232 0.55212 1.9448 -2.01812 -0.0111 -0.0392 -2.30061 -0.11924 0 0 0 0 -0.94763 0 0.02515 0.01353 0 1.54905 -0.73339 0 -0.45461 0.39189 0 0 -2.87438
ARG_25 -5.60952 0.31078 4.92236 -0.51706 0.06037 0.25854 2.21346 -2.2471 -0.00949 -0.10007 -2.9083 0.70445 0 0 0 0 -1.15869 0 -0.01975 0.07057 2.06841 0 -0.12731 0 -1.2888 0.13334 0 0 -3.24377
SER_26 -2.06799 0.09539 3.04875 -0.03214 0.00043 0.04538 1.83607 -1.37228 -0 -0 -2.02366 -0.57706 0 0 0 0 0 0 -0.02483 0.00147 0.53679 0 -0.31796 1.73593 -0.77834 -0.12767 0 0 -0.02173
GLY_27 -1.18689 0.09152 1.53291 -0.00021 0 0 0.45244 -0.75766 -0.00996 -0.10285 0.47082 -0.29738 0 0 0 0 0 0 -0.24395 0 0 0 -1.35534 0 0.83697 0.21823 0 0 -0.35136
ASN_28 -3.4955 0.1458 3.6451 -0.20337 0.03775 0.32756 1.59457 -1.74376 -0.00079 -0.02323 -1.79636 -0.65706 0 0 0 0 -0.96251 0 0.01966 0.05918 0 2.19513 -0.6272 0 -0.93687 -0.2174 0 0 -2.6393
GLU_29 -5.47567 0.44984 5.86951 -0.20908 0.0226 0.30656 3.35245 -2.64488 -0 -0 -5.435 -0.58833 0 0 0 0 -1.04188 0 -0.04278 0.07807 0 3.19914 0.23525 0 -2.7348 -0.29523 0 0 -4.95425
VAL_30 -7.3278 0.77119 2.6176 -0.29429 0.21605 0.06752 2.56184 -2.23387 -0 -0 -2.1923 -0.27771 0 0 0 0 0 0 0.0367 0.14666 0.16429 0 -0.53673 0 1.9342 -0.17823 0 0 -4.52489
LYS_31 -6.0379 0.34226 3.83187 -0.39226 0.04756 0.20394 2.02716 -2.16986 -0.01108 -0.03842 -2.18481 -0.01485 0 0 0 0 0 0 -0.07781 0.01585 1.84076 0 0.31063 0 -1.5107 -0.17353 0 0 -3.99121
VAL_32 -7.53117 1.0364 2.56931 -0.29406 0.29185 0.06417 2.86835 -2.32879 -0.00949 -0.03107 -3.38403 -0.26529 0 0 0 0 0 0 -0.04742 0.07544 0.22349 0 -0.74586 0 1.9342 -0.2367 0 0 -5.81067
VAL_33 -6.597 0.42126 3.46537 -0.27596 0.18451 0.05989 2.60619 -2.35007 -0.01887 -0.06188 -2.81594 -0.32875 0 0 0 0 0 0 -0.04737 0.00573 0.18463 0 -0.7175 0 1.9342 -0.4488 0 0 -4.80038
ILE_34 -8.87578 1.31578 1.96667 -0.6487 0.5459 0.13375 2.55282 -2.38232 -0.02502 -0.13847 -3.26571 0.32422 0 0 0 0 0 0 -0.0396 0.13883 1.01052 0 -0.72927 0 0.73287 -0.49054 0 0 -7.87405
LYS_35 -5.30465 0.20048 5.58524 -0.29695 0.04327 0.14423 2.75867 -2.43308 -0.00779 -0.02346 -5.57761 -0.12125 0 0 0 0 -0.619 0 0.01918 0.07621 2.12352 0 0.08208 0 -1.5107 -0.40617 0 0 -5.26779
GLY_36 -1.88943 0.01984 2.0874 -5e-05 0 0 0.57318 -1.01625 -0.00521 -0.05297 -0.75556 -0.39684 0 0 0 0 0 0 -0.01574 0 0 0 -1.14458 0 0.83697 -0.43255 0 0 -2.19179
LEU_37 -9.33194 1.50127 2.54072 -0.5914 0.19982 0.1531 1.77617 -2.24979 -0.01553 -0.1074 -2.2175 0.30097 0 0 0 -0.55892 0 0 -0.05908 0.0243 0.55623 0 -0.32402 0 0.18072 -0.40042 0 0 -8.62271
HIS_38 -6.17833 0.62841 7.37306 -0.48829 0.02527 0.3465 4.30352 -3.34526 -0.00321 -0.03089 -5.45911 -0.92631 0 0 0 -2.07969 -0.71531 0 0.0299 0.00847 0 1.73318 -0.07611 0 -0.45461 -0.32653 0 0 -5.63533
GLU_39 -5.96455 0.39118 6.86884 -0.32852 0.06325 0.39101 3.25042 -3.02443 -0 -0 -2.64843 -0.51016 0 0 0 0 -0.57749 0 -0.00737 0.02327 0 3.19479 -0.15267 0 -2.7348 0.04905 0 0 -1.71661
SER_40 -3.75494 0.17198 4.56924 -0.03749 0.00012 0.04564 2.16765 -2.05644 -0 -0 -2.32202 -0.41968 0 0 0 -1.15563 -0.71531 0 -0.0383 0.00646 0.22794 0 -0.12759 1.79112 -0.77834 -0.00535 0 0 -2.43092
GLN_41 -9.07226 1.15726 7.63619 -0.26612 0.03574 0.19767 4.34341 -3.64535 -0.00521 -0.05297 -4.30332 -0.5531 0 0 0 -1.78714 0 0 0.16287 4e-05 0 2.86089 -0.1751 0 -0.18838 -0.41697 0 0 -4.07187
GLN_42 -9.36841 0.90668 7.28275 -0.27342 0.03832 0.19991 3.88814 -3.9192 -0.00208 -0.01216 -4.75812 -0.53638 0 0 0 -1.51906 0 0 0.24166 0.23014 0 3.04817 -0.21407 0 -0.18838 -0.2119 0 0 -5.16742
ILE_43 -7.61135 0.73266 4.55616 -0.68192 0.65303 0.15739 2.36083 -2.77408 -0.00321 -0.03089 -2.31039 0.2093 0 0 0 0 0 0 -0.04734 0.0683 0.61836 0 -0.4343 0 0.73287 0.00262 0 0 -3.80196
GLN_44 -5.30185 0.14226 6.39511 -0.75397 0.09731 0.75908 2.86518 -2.90227 -0 -0 -3.188 -0.79153 0 0 0 0 -0.81032 0 -0.0122 0.10399 0 2.82103 -0.16099 0 -0.18838 0.07622 0 0 -0.84935
LEU_45 -8.45104 0.84145 3.4044 -0.66166 0.17126 0.23749 2.64372 -2.7149 -0.00404 -0.02206 -3.08203 0.08961 0 0 0 0 0 0 -0.0259 0.03393 0.88923 0 -0.24102 0 0.18072 0.05181 0 0 -6.65901
LEU_46 -6.88282 0.41705 3.8488 -0.58406 0.08782 0.17765 2.58606 -2.58415 -0 -0 -2.90443 0.04836 0 0 0 0 0 0 0.00777 0.00947 0.92855 0 -0.2213 0 0.18072 0.24724 0 0 -4.63728
ARG_47 -6.39267 0.26484 7.74114 -0.45604 0.04687 0.22655 3.63327 -3.42636 -0 -0 -5.57802 0.37431 0 0 0 0 -1.30352 0 -0.02778 0.06607 2.06783 0 -0.05501 0 -1.2888 0.18129 0 0 -3.92602
ASP_48 -5.56307 0.10243 7.78637 -0.10647 0.00165 0.31737 3.88537 -3.38698 -0 -0 -7.18296 -0.4362 0 0 0 0 -1.38493 0 -0.03583 0.01066 0 1.85702 0.05716 0 -2.3716 -0.07588 0 0 -6.52588
VAL_49 -7.39541 0.90751 3.69293 -0.32354 0.2707 0.07296 2.89665 -2.71725 -0 -0 -4.35079 -0.25386 0 0 0 0 0 0 -0.02723 0.0001 0.19878 0 -0.37059 0 1.9342 -0.00971 0 0 -5.47456
LEU_50 -6.01914 0.36566 4.91148 -0.47678 0.2348 0.11235 2.55375 -2.62656 -0.00404 -0.02206 -2.65396 0.20978 0 0 0 0 0 0 0.08317 0.02751 0.34626 0 -0.28193 0 0.18072 0.04118 0 0 -3.0178
GLU_51 -5.11402 0.22914 6.86043 -0.34385 0.08802 0.40433 2.80061 -2.91255 -0 -0 -4.04626 -0.59033 0 0 0 0 0 0 -0.01472 0.01848 0 3.41604 -0.16916 0 -2.7348 -0.13022 0 0 -2.23886
THR_52 -6.49683 0.51255 6.01082 -0.2073 0.17173 0.07618 3.3762 -3.02722 -0.01844 -0.13603 -4.80966 -0.14867 0 0 0 0 -0.66686 0 -0.03644 0.00482 0.14124 0 0.00879 2.29497 -1.0874 0.09639 0 0 -3.94116
SER_53 -6.53864 0.24208 6.69588 -0.03141 7e-05 0.02092 4.14969 -3.36828 -0 -0 -5.5972 0.03543 0 0 0 0 -0.55455 0 0.05017 0.05028 0.52112 0 0.28365 1.75519 -0.77834 0.2608 0 0 -2.80315
LYS_54 -4.19229 0.23652 5.90589 -0.31103 0.02869 0.14063 2.8665 -2.55894 -0 -0 -4.09221 -0.00399 0 0 0 0 -0.84696 0 0.06671 0.04759 1.77594 0 -0.01342 0 -1.5107 -0.05011 0 0 -2.51118
LYS_55 -3.90007 0.14883 5.08322 -0.30211 0.02749 0.13542 1.74475 -2.10299 -0 -0 -2.35187 -0.03812 0 0 0 0 0 0 0.03415 0.01877 1.79416 0 -0.05633 0 -1.5107 -0.29044 0 0 -1.56586
GLN_56 -7.02327 0.69262 5.35243 -0.65995 0.07259 0.69663 2.50808 -2.52406 -0.01844 -0.13603 -2.91264 -0.40409 0 0 0 -0.67866 0 0 -0.01535 0.0285 0 2.62993 -0.16825 0 -0.18838 -0.34866 0 0 -3.097
GLY_57 -2.64861 0.30645 3.36159 -5e-05 0 0 1.46511 -1.72037 -0 -0 -1.98192 -0.36934 0 0 0 -0.10571 0 0 -0.14073 0 0 0 -1.34542 0 0.83697 -0.00649 0 0 -2.34853
VAL_58 -6.20319 0.42952 2.20682 -0.31421 0.24349 0.06469 1.12745 -1.93061 -8e-05 -0.00021 -1.42284 -0.14334 0 0 0 0 0 0 -0.03596 0.00059 0.14284 0 -0.35423 0 1.9342 0.20078 0 0 -4.0543
GLU_59 -4.04197 0.28702 5.01839 -0.32122 0.07382 0.41397 2.22571 -2.07294 -0.01374 -0.05239 -4.25486 -0.37201 0 0 0 0 -0.36021 0 -0.06708 0.0332 0 2.868 0.2116 0 -2.7348 -0.01003 0 0 -3.16954
THR_60 -5.01585 0.56203 2.11864 -0.16567 0.08395 0.059 1.12617 -1.54881 -0.00865 -0.02877 -1.16129 0.45057 0 0 0 0 -0.55455 0 -0.05667 0.00609 0.17602 0 -0.15127 2.25118 -1.0874 -0.0452 0 0 -2.9905
ILE_61 -4.80933 0.28628 3.54614 -0.46761 0.31974 0.10086 2.22895 -1.9769 -0.03267 -0.12361 -3.01972 -0.01441 0 0 0 0 0 0 -0.03108 0.0157 0.3878 0 -0.75406 0 0.73287 -0.29261 0 0 -3.90366
ILE_62 -6.87817 0.56922 0.96269 -0.44818 0.29182 0.08701 1.66426 -1.65428 -0.00857 -0.02857 -2.08621 0.01119 0 0 0 0 0 0 -0.05589 0.10581 0.36899 0 -0.77284 0 0.73287 -0.54189 0 0 -7.68074
VAL_63 -6.01702 0.53898 3.06809 -0.27199 0.20669 0.05806 2.53727 -2.16765 -0.03092 -0.11135 -3.1486 -0.31213 0 0 0 0 0 0 -0.07693 0.01013 0.2736 0 -0.78871 0 1.9342 -0.47506 0 0 -4.77333
ILE_64 -7.78592 0.9657 1.95204 -0.47437 0.3413 0.09895 2.6815 -2.11266 -0 -0 -3.57596 -0.02441 0 0 0 0 0 0 -0.03376 0.30918 0.35223 0 -0.76392 0 0.73287 -0.50118 0 0 -7.83841
ARG_65 -5.19127 0.36428 3.94986 -0.46202 0.06766 0.27539 2.24933 -2.02247 -0.04439 -0.29493 -2.69228 -0.08012 0 0 0 0 0 0 -0.03574 0.18164 2.29567 0 -0.10588 0 -1.2888 0.08727 0 0 -2.74681
GLY_66 -1.762 0.08666 2.30844 -0.0002 0 0 1.29121 -1.1971 -0.00208 -0.01216 -0.53404 -0.30527 0 0 0 -0.96014 0 0 -0.29952 0 0 0 -1.35608 0 0.83697 0.4986 0 0 -1.40673
ASP_67 -3.95 0.2284 5.3149 -0.2551 0.07932 0.88163 2.58916 -2.41482 -0.01285 -0.04362 -3.35389 -2.23595 0 0 0 0 -0.3336 0 -0.04844 0.00336 0 2.41545 -0.38304 0 -2.3716 -0.23992 0 0 -4.13062
THR_68 -5.51 0.45098 5.38493 -0.16495 0.06385 0.05665 3.12809 -2.7751 -0.02404 -0.15528 -3.90795 -0.3791 0 0 0 0 -0.3336 0 -0.04593 0.00023 0.15899 0 -0.16273 2.41133 -1.0874 -0.40145 0 0 -3.29247
VAL_69 -7.14931 0.80073 2.27715 -0.27057 0.1832 0.05669 2.5046 -2.20217 -0.02301 -0.0757 -3.20255 -0.30933 0 0 0 0 0 0 -0.06541 0.00466 0.26314 0 -0.78493 0 1.9342 -0.26359 0 0 -6.32219
THR_70 -5.45293 0.43651 3.52503 -0.1711 0.10774 0.06259 2.75874 -2.17858 -0.01434 -0.05472 -3.32014 0.29489 0 0 0 0 0 0 -0.04834 0.00183 0.11781 0 -0.08219 2.27187 -1.0874 -0.25574 0 0 -3.08848
ILE_71 -8.29852 1.10418 1.7361 -0.50022 0.45759 0.11379 2.81755 -2.21219 -0.01767 -0.05572 -3.16615 -0.0725 0 0 0 0 0 0 0.04023 0.00715 0.33702 0 -0.76532 0 0.73287 -0.23089 0 0 -7.97271
VAL_72 -6.05909 0.56555 3.43353 -0.27653 0.16869 0.06149 2.56152 -2.36329 -0.00491 -0.01695 -3.05365 -0.33031 0 0 0 0 0 0 -0.04399 0.00053 0.18013 0 -0.68639 0 1.9342 -0.43196 0 0 -4.36146
VAL_73 -6.78053 0.6393 2.26939 -0.2915 0.2304 0.06761 2.764 -2.16767 -0.02409 -0.08031 -3.22993 -0.24705 0 0 0 0 0 0 -0.04924 0.03776 0.1599 0 -0.5543 0 1.9342 -0.41671 0 0 -5.73878
ARG_74 -6.05301 0.33117 7.02648 -0.77428 0.16422 0.53899 3.25593 -2.85231 -0.00199 -0.00544 -7.66643 0.41271 0 0 0 0 -1.4021 0 -0.03324 0.30934 2.09272 0 0.20954 0 -1.2888 -0.2161 0 0 -5.95261
GLU:CtermProteinFull_75 -5.24793 0.34229 7.61221 -0.34267 0.19372 0.53976 3.90419 -2.80458 -0.02517 -0.18879 -9.0679 -0.2547 0 0 0 -1.97473 -1.79509 0 0 0.1083 0 3.62311 0 0 -2.7348 -0.00809 0 0 -8.12086
GLY:NtermProteinFull_76 -3.02568 0.20384 5.25531 -0.00053 0 0 3.19891 -2.22806 -0.04098 -0.12057 -3.59589 0.32584 0 0 0 -1.89504 0 0 0.00241 0 0 0 0 0 0.83697 0 0 0 -1.08344
ARG_77 -8.66313 1.34826 8.6629 -0.6517 0.0895 0.43653 4.07333 -3.70513 -0 -0 -5.86468 0.60291 0 0 0 -1.4869 -0.85314 0 0.23671 0.15642 1.75814 0 -0.12131 0 -1.2888 -0.19718 0 0 -5.46727
GLN_78 -8.55177 0.96487 9.0098 -0.27976 0.02411 0.24053 3.46866 -4.06775 -0.04024 -0.12609 -3.5696 -0.29027 0 0 0 0 -1.85652 0 0.02955 0.11962 0 3.40775 0.147 0 -0.18838 0.25548 0 0 -1.30303
GLU_79 -5.77387 0.35866 8.77063 -0.45369 0.15245 1.39386 4.14793 -3.68655 -0.02917 -0.16895 -5.29182 -2.37439 0 0 0 -0.98624 -0.82866 0 -0.0227 0.00392 0 3.971 -0.25413 0 -2.7348 0.28228 0 0 -3.52426
LYS_80 -5.8785 0.44486 5.96287 -0.30381 0.02836 0.1332 2.39464 -2.64586 -0.02475 -0.14123 -1.76606 0.03519 0 0 0 0 0 0 0.00358 0.00993 1.80225 0 0.05049 0 -1.5107 -0.04151 0 0 -1.44706
VAL_81 -7.42416 1.71296 3.24904 -0.31038 0.26323 0.07082 2.72839 -2.63896 -0 -0 -2.53209 -0.11739 0 0 0 0 0 0 -0.00576 0.01033 0.19356 0 -0.30089 0 1.9342 0.16541 0 0 -3.00169
LEU_82 -6.30997 0.44276 4.29377 -0.71705 0.49445 0.28884 2.69073 -2.59261 -0 -0 -2.108 0.14532 0 0 0 0 0 0 0.03573 0.07226 0.89614 0 -0.19905 0 0.18072 0.30764 0 0 -2.07832
LYS_83 -4.85912 0.39794 5.82462 -0.30478 0.02749 0.13505 2.59173 -2.61981 -0 -0 -2.50271 0.00661 0 0 0 0 0 0 0.12067 0.01483 1.74838 0 0.02536 0 -1.5107 0.23851 0 0 -0.66591
SER_84 -4.36037 0.31732 5.38437 -0.02917 0 0.0676 2.83087 -2.43611 -0 -0 -2.19525 -0.54275 0 0 0 0 -0.65869 0 0.06503 0.00023 0.82713 0 0.32381 0.60585 -0.77834 0.26683 0 0 -0.31165
ILE_85 -8.15993 1.48652 3.31204 -0.51197 0.62789 0.0993 3.04888 -2.76746 -0 -0 -2.75242 0.15466 0 0 0 0 0 0 -0.03244 0.00231 0.49094 0 -0.43125 0 0.73287 0.61014 0 0 -4.08991
GLU_86 -6.65783 0.49722 7.11665 -0.33499 0.0887 0.39553 3.79316 -3.24873 -0 -0 -4.60878 -0.58526 0 0 0 0 -0.95129 0 0.01748 0.04911 0 3.10417 -0.08563 0 -2.7348 0.52084 0 0 -3.62445
GLU_87 -5.23601 0.41513 7.12005 -0.32316 0.0818 0.36633 3.10221 -2.98069 -0 -0 -4.01358 -0.52834 0 0 0 0 0 0 0.00267 0.03093 0 2.93953 0.03747 0 -2.7348 0.70827 0 0 -1.01217
THR_88 -6.89944 1.12034 5.92654 -0.20537 0.18027 0.07685 3.47844 -3.00016 -0 -0 -3.6342 -0.53937 0 0 0 0 -0.72405 0 -0.00647 0.00014 0.14891 0 0.04598 4.9922 -1.0874 0.69585 0 0 0.56907
VAL_89 -8.77677 1.96553 3.94075 -0.31695 0.30972 0.07255 3.62226 -3.15701 -0 -0 -3.40331 -0.07271 0 0 0 0 0 0 -0.01601 0.24458 0.12389 0 -0.17782 0 1.9342 0.38301 0 0 -3.3241
ARG_90 -4.7396 0.25027 5.69227 -0.62787 0.1675 0.35278 2.77879 -2.48089 -0 -0 -3.37947 0.25963 0 0 0 0 -0.95129 0 0.08292 0.01989 2.511 0 -0.13053 0 -1.2888 0.08076 0 0 -1.40264
LYS_91 -4.10578 0.28144 5.30261 -0.30794 0.03017 0.1425 2.06087 -2.1878 -0 -0 -2.24294 -0.04211 0 0 0 0 0 0 0.02992 0.04623 1.84121 0 -0.08341 0 -1.5107 -0.28186 0 0 -1.0276
MET_92 -9.34765 2.65151 3.31659 -0.39835 0.39075 0.08782 2.09267 -2.31691 -0 -0 -1.34315 0.03227 0 0 0 -0.47372 0 0 0.02172 0.48375 1.82655 0 0.00666 0 0.60916 -0.12095 0 0 -2.48129
GLY_93 -1.9584 0.09892 2.38192 -5e-05 0 0 1.0612 -1.25095 -0 -0 -0.94278 -0.38321 0 0 0 0 0 0 -0.12011 0 0 0 -1.22823 0 0.83697 0.37451 0 0 -1.13022
VAL_94 -6.22815 1.01452 0.8331 -0.30562 0.21616 0.05942 1.25824 -1.67631 -0 -0 -1.00743 -0.03265 0 0 0 0 0 0 0.00832 0.00377 0.0417 0 -0.38767 0 1.9342 0.57572 0 0 -3.69267
THR_95 -3.77587 0.55385 3.21563 -0.17239 0.13609 0.0618 2.34812 -1.71979 -0 -0 -2.46966 0.20384 0 0 0 0 0 0 -0.04276 0.01549 0.09137 0 -0.01958 2.53168 -1.0874 0.22824 0 0 0.09866
MET_96 -6.10117 1.67322 1.24392 -0.51196 0.3087 0.09771 0.37881 -1.05613 -0 -0 -0.34757 0.08045 0 0 0 0 0 0 0.04485 0.09185 1.61789 0 0.18606 0 0.60916 0.10307 0 0 -1.58115
GLU_97 -5.10825 0.58088 6.41068 -0.21178 0.03888 0.32473 3.7288 -2.68326 -0.00874 -0.02704 -6.21023 -0.5295 0 0 0 0 -1.28927 0 -0.00985 0.02461 0 3.24537 0.21963 0 -2.7348 0.11195 0 0 -4.12719
THR_98 -2.68403 0.0996 1.59645 -0.17996 0.12141 0.06685 0.51244 -1.08252 -0 -0 -0.11891 0.11464 0 0 0 0 0 0 0.02221 0.00096 0.10253 0 0.001 4.13839 -1.0874 0.00459 0 0 1.62825
HIS_99 -4.85865 0.68501 4.35058 -0.44365 0.02128 0.54977 2.15331 -2.07436 -0.00874 -0.02704 -1.9988 -0.06949 0 0 0 0 -0.76189 0 0.05981 0.07584 0 1.44933 -0.76363 0 -0.45461 0.51292 0 0 -1.60299
ARG_100 -5.36506 0.37685 5.05294 -0.50234 0.07683 0.25818 2.44706 -2.26623 -0.00785 -0.08677 -2.899 0.69601 0 0 0 0 -1.09055 0 -0.02839 0.04626 2.057 0 -0.13608 0 -1.2888 0.23693 0 0 -2.42301
SER_101 -2.21565 0.07074 3.24894 -0.03323 8e-05 0.04952 2.07802 -1.46343 -0 -0 -1.70502 -0.74703 0 0 0 0 0 0 -0.00462 3e-05 0.31628 0 -0.17416 1.72232 -0.77834 -0.06604 0 0 0.29841
GLY_102 -1.17734 0.08031 1.5961 -0.0002 0 0 0.51461 -0.77988 -0.01103 -0.10772 0.74965 -0.28968 0 0 0 0 0 0 0.11059 0 0 0 -1.35989 0 0.83697 0.28541 0 0 0.4479
ASN_103 -3.35488 0.14159 3.48269 -0.20205 0.04817 0.32478 1.5414 -1.66768 -0 -0 -1.46827 -0.61659 0 0 0 0 -0.77237 0 -0.01506 0.17038 0 2.2847 -0.67589 0 -0.93687 -0.12959 0 0 -1.84556
GLU_104 -5.77545 0.71352 6.27322 -0.21141 0.03474 0.33272 3.63546 -2.81515 -0.00167 -0.00454 -4.96295 -0.56657 0 0 0 0 -0.98816 0 -0.03518 0.0017 0 3.19833 0.19863 0 -2.7348 -0.22692 0 0 -3.93447
VAL_105 -6.90819 1.10821 2.85551 -0.28746 0.20358 0.06693 2.65633 -2.21792 -0 -0 -1.81394 -0.30352 0 0 0 0 0 0 3e-05 0.01091 0.163 0 -0.46971 0 1.9342 -0.13023 0 0 -3.13228
LYS_106 -5.97163 0.68092 3.96231 -0.40231 0.05648 0.21505 2.24809 -2.16237 -0.00896 -0.03025 -1.91624 0.01132 0 0 0 0 0 0 -0.00973 0.01432 1.83732 0 0.3101 0 -1.5107 -0.12453 0 0 -2.80081
VAL_107 -6.99326 1.3254 2.87421 -0.2796 0.197 0.06177 2.93911 -2.27794 -0.0066 -0.01974 -3.14681 -0.27909 0 0 0 0 0 0 -0.02913 0.00333 0.18894 0 -0.70478 0 1.9342 -0.21042 0 0 -4.42341
VAL_108 -6.46431 0.74287 3.62862 -0.28268 0.2012 0.06433 2.60015 -2.36888 -0.01241 -0.04075 -2.64756 -0.29084 0 0 0 0 0 0 0.00977 0.00012 0.17158 0 -0.60477 0 1.9342 -0.40697 0 0 -3.76632
ILE_109 -8.70995 2.02302 2.38306 -0.65861 1.01212 0.12896 3.05015 -2.43309 -0.0066 -0.01974 -3.48959 0.44411 0 0 0 0 0 0 -0.05345 0.03603 0.94306 0 -0.71425 0 0.73287 -0.503 0 0 -5.83491
LYS_110 -5.59398 0.41585 5.79634 -0.29672 0.03506 0.14319 2.88833 -2.5515 -0.00512 -0.01504 -4.98416 -0.17188 0 0 0 0 -0.52738 0 0.06327 0.16772 2.16637 0 0.11464 0 -1.5107 -0.42069 0 0 -4.28641
GLY_111 -2.07075 0.041 2.19326 -5e-05 0 0 1.12482 -1.09131 -0 -0 -0.48106 -0.40282 0 0 0 0 0 0 0.05262 0 0 0 -1.20038 0 0.83697 -0.34351 0 0 -1.3412
LEU_112 -9.21184 2.95235 2.38899 -0.59892 0.69539 0.15592 1.78861 -2.18942 -0.00229 -0.0142 -1.91071 0.33729 0 0 0 -0.5619 0 0 -0.0796 0.39591 0.57183 0 -0.28312 0 0.18072 -0.28734 0 0 -5.67234
HIS_113 -6.5984 0.83052 7.80907 -0.50081 0.03484 0.34177 4.55844 -3.55673 -1e-05 -6e-05 -4.88374 -0.99436 0 0 0 -1.93285 -0.71544 0 0.04869 0.00977 0 1.89306 -0.04491 0 -0.45461 -0.25105 0 0 -4.40681
GLU_114 -4.59983 0.48602 6.21469 -0.20491 0.01909 0.28175 2.86624 -2.73393 -0 -0 -3.48065 -0.44062 0 0 0 0 -0.84696 0 -0.0033 0 0 4.44145 -0.09375 0 -2.7348 0.17792 0 0 -0.65158
SER_115 -3.82279 0.21234 4.7661 -0.03679 0.00044 0.04215 2.38331 -2.16009 -0.02126 -0.15602 -2.23205 -0.43253 0 0 0 -1.05437 -0.71544 0 0.04883 0.00257 0.37575 0 0.16952 1.92364 -0.77834 0.20535 0 0 -1.27968
GLN_116 -9.04035 1.48204 7.45058 -0.25683 0.02894 0.18579 4.0222 -3.5505 -0 -0 -3.44823 -0.47604 0 0 0 -1.3522 0 0 0.3634 0.01539 0 2.85285 -0.16664 0 -0.18838 -0.34485 0 0 -2.42283
GLN_117 -8.97798 1.5671 7.73483 -0.27006 0.02657 0.21662 3.8171 -3.86042 -0 -0 -4.2741 -0.45679 0 0 0 -0.5619 0 0 0.14183 0.04782 0 3.11571 0.01241 0 -0.18838 0.0041 0 0 -1.90557
GLU_118 -6.43707 0.31104 7.05881 -0.21046 0.03049 0.29343 3.57016 -3.24924 -0.02127 -0.15608 -4.61564 -0.57292 0 0 0 0 -1.30352 0 -0.00128 0 0 3.1838 0.01053 0 -2.7348 0.43784 0 0 -4.40618
GLN_119 -5.06707 0.15754 6.36868 -0.7781 0.10602 0.78243 2.86726 -2.86939 -0 -0 -2.9925 -0.64183 0 0 0 0 -0.66965 0 0.02561 0.04693 0 3.16887 0.20086 0 -0.18838 0.75898 0 0 1.27625
LEU_120 -8.54502 1.10164 3.73374 -0.70287 0.42196 0.25503 2.73049 -2.81975 -0.00267 -0.01807 -2.90138 0.17694 0 0 0 0 0 0 0.0575 0.00457 0.81807 0 -0.19052 0 0.18072 0.86392 0 0 -4.83569
LEU_121 -8.61219 1.62342 3.45671 -0.7109 0.35917 0.27374 2.68972 -2.72169 -0 -0 -2.41419 0.16031 0 0 0 0 0 0 -0.02128 0.345 0.74253 0 -0.13313 0 0.18072 0.97297 0 0 -3.80908
LEU_122 -6.82929 0.49685 5.75258 -0.51002 0.59574 0.11986 2.9173 -2.9842 -0 -0 -2.32853 0.27885 0 0 0 0 0 0 -0.02681 0 0.47606 0 -0.24912 0 0.18072 0.67014 0 0 -1.43987
ASP_123 -5.68772 0.17105 8.01382 -0.1106 0.01135 0.34975 4.05741 -3.48013 -0.00099 -0.01738 -5.35629 -0.22094 0 0 0 0 -1.39371 0 -0.02286 0.01131 0 2.2511 0.31865 0 -2.3716 0.39405 0 0 -3.08373
VAL_124 -6.84602 1.54661 2.95166 -0.31286 0.27635 0.07152 2.67932 -2.51059 -0 -0 -3.43532 -0.10902 0 0 0 0 0 0 -0.05615 0.00178 0.17051 0 -0.28899 0 1.9342 0.37532 0 0 -3.55168
LEU_125 -7.60433 0.75104 4.71392 -0.512 0.62008 0.12127 2.76015 -2.92142 -0.00267 -0.01807 -2.6728 0.28261 0 0 0 0 0 0 0.07404 0 0.39974 0 -0.25687 0 0.18072 0.10882 0 0 -3.97577
GLU_126 -5.33973 0.3642 7.44843 -0.31959 0.06804 0.35817 3.49625 -3.13441 -0.00099 -0.01738 -3.89895 -0.51725 0 0 0 0 0 0 0.02383 0 0 2.8946 0.06091 0 -2.7348 0.49147 0 0 -0.75721
THR_127 -6.25587 0.84397 5.53941 -0.20855 0.17455 0.0765 3.19881 -2.86222 -0 -0 -3.5729 -0.21312 0 0 0 0 -0.65869 0 -0.02498 0.0073 0.15166 0 0.04139 2.44812 -1.0874 0.62388 0 0 -1.77813
ALA_128 -5.71715 0.63175 4.09723 -0.02166 0 0 3.37564 -2.8593 -0 -0 -3.94423 -0.35495 0 0 0 0 0 0 -0.00315 0 0 0 -0.24694 0 1.8394 0.20603 0 0 -2.99734
LYS_129 -4.44524 0.28804 6.00539 -0.30573 0.0285 0.13942 2.96856 -2.59775 -0 -0 -2.66624 -0.03785 0 0 0 0 -0.57749 0 0.01187 0.01177 1.82698 0 -0.074 0 -1.5107 -0.12325 0 0 -1.05771
LYS_130 -4.29819 0.25533 5.41178 -0.30533 0.02706 0.13645 2.23473 -2.23839 -0 -0 -2.21986 -0.0447 0 0 0 0 0 0 0.00187 0.07646 1.81378 0 -0.06749 0 -1.5107 -0.31659 0 0 -1.04379
GLN_131 -6.76922 0.79363 5.12618 -0.66692 0.10452 0.73274 2.42256 -2.38539 -0 -0 -2.61478 -0.43793 0 0 0 -0.64611 0 0 0.0314 0.07631 0 2.56631 -0.14272 0 -0.18838 -0.24492 0 0 -2.24272
GLY_132 -2.57401 0.11716 3.20344 -5e-05 0 0 1.2822 -1.64209 -0 -0 -1.34981 -0.37414 0 0 0 0 0 0 -0.11824 0 0 0 -1.33501 0 0.83697 0.46199 0 0 -1.49159
VAL_133 -6.12433 0.98688 1.2139 -0.30895 0.22394 0.06168 1.09974 -1.72263 -0.00032 -0.00084 -1.21443 -0.07651 0 0 0 0 0 0 -0.04373 0.00034 0.07458 0 -0.37992 0 1.9342 0.69187 0 0 -3.5845
GLU_134 -4.04722 0.26671 4.66813 -0.32826 0.07051 0.43727 2.318 -2.03479 -0.01038 -0.03923 -3.93448 -0.39685 0 0 0 0 -0.24723 0 -0.08268 0 0 2.92877 0.31192 0 -2.7348 0.16539 0 0 -2.68922
VAL_135 -5.91018 1.72421 0.41775 -0.2747 0.19747 0.05843 1.04516 -1.50798 -0.00709 -0.02265 -0.78329 -0.23894 0 0 0 0 0 0 0.0745 0 0.28854 0 -0.79482 0 1.9342 -0.2537 0 0 -4.05308
ILE_136 -6.50198 0.54158 3.91642 -0.49282 0.67808 0.11054 2.73327 -2.24039 -0.01831 -0.06489 -2.67401 0.01864 0 0 0 0 0 0 -0.04524 0 0.33175 0 -0.71335 0 0.73287 -0.51283 0 0 -4.20066
ILE_137 -8.22395 1.21965 2.07003 -0.49825 0.69536 0.11494 2.52251 -2.15083 -0.01138 -0.0374 -3.54423 -0.0768 0 0 0 0 0 0 0.14056 0.345 0.28239 0 -0.64525 0 0.73287 -0.38469 0 0 -7.44945
GLU_138 -6.01165 0.74594 4.70043 -0.21454 0.03246 0.31185 3.45942 -2.50572 -0.03455 -0.18886 -4.58175 -0.52868 0 0 0 0 -0.84313 0 -0.03649 0.11761 0 3.41692 0.27055 0 -2.7348 -0.13622 0 0 -4.76123
PHE_139 -7.66551 1.00444 1.26626 -0.5858 0.04263 0.29607 1.40617 -1.87407 -0.00461 -0.01559 -1.81587 0.07937 0 0 0 0 0 0 -0.0439 0.00081 0 2.20429 -0.13497 0 1.0402 -0.11444 0 0 -4.9145
HIS_140 -4.56615 0.2368 5.07688 -0.43864 0.02056 0.54207 2.55703 -2.41305 -0.00684 -0.02047 -2.68525 -0.07552 0 0 0 0 -0.84313 0 0.06769 0.03528 0 1.47672 -0.73565 0 -0.45461 0.47515 0 0 -1.75113
GLY_141 -1.50665 0.13933 2.2915 -0.00022 0 0 0.93171 -1.09769 -0.00229 -0.0142 0.54525 -0.31555 0 0 0 0 0 0 -0.27389 0 0 0 -1.37625 0 0.83697 1.0848 0 0 1.24281
ASP_142 -3.93858 0.08791 5.13694 -0.25678 0.15051 0.87844 3.16264 -2.36451 -0.00856 -0.03088 -3.00634 -1.97801 0 0 0 0 -0.34663 0 -0.07345 0.04376 0 2.41607 -0.32814 0 -2.3716 0.13865 0 0 -2.68857
THR_143 -5.2815 0.76913 5.40386 -0.17772 0.11919 0.0644 3.21223 -2.75002 -0 -0 -3.70345 -0.54818 0 0 0 0 -0.34663 0 -0.06472 0.00565 0.13344 0 -0.10008 2.91368 -1.0874 -0.36641 0 0 -1.80453
VAL_144 -7.27461 1.061 2.54842 -0.27087 0.20414 0.05676 3.05896 -2.35542 -0.01781 -0.06002 -2.96189 -0.23939 0 0 0 0 0 0 -0.07776 0.0313 0.33605 0 -0.78387 0 1.9342 -0.20781 0 0 -5.01862
THR_145 -5.27352 0.51105 3.7315 -0.1752 0.12363 0.06668 2.8212 -2.18491 -0.00418 -0.01476 -2.9866 0.21391 0 0 0 0 0 0 -0.04834 1e-05 0.10297 0 -0.00794 2.6355 -1.0874 -0.19114 0 0 -1.76752
ILE_146 -8.16029 1.44972 1.9609 -0.49382 0.65324 0.11455 2.98228 -2.26205 -0.01815 -0.05727 -2.85899 -0.07898 0 0 0 0 0 0 0.01705 0.03079 0.28672 0 -0.65291 0 0.73287 -0.08996 0 0 -6.44432
VAL_147 -5.97051 0.71682 3.45532 -0.28143 0.19876 0.06328 2.68927 -2.36085 -0.0078 -0.02495 -2.92725 -0.28484 0 0 0 0 0 0 -0.04311 0.00037 0.17525 0 -0.64495 0 1.9342 -0.30924 0 0 -3.62167
VAL_148 -6.89191 1.24498 1.95272 -0.28464 0.19605 0.0636 2.66996 -2.13894 -0.01983 -0.06622 -2.8274 -0.23002 0 0 0 0 0 0 -0.05111 0.02842 0.16098 0 -0.55017 0 1.9342 -0.3998 0 0 -5.20911
ARG_149 -5.84917 0.43842 6.96111 -0.76788 0.25891 0.51334 3.5029 -2.7831 -0.00362 -0.0102 -7.33211 0.567 0 0 0 0 -1.23539 0 -0.00617 0.49507 2.1106 0 0.1988 0 -1.2888 -0.24222 0 0 -4.47251
GLU:CtermProteinFull_150 -5.43106 0.77027 7.70322 -0.41141 0.32647 0.72919 3.82517 -2.82832 -0.01142 -0.05038 -8.47866 -0.24182 0 0 0 -1.74958 -1.6754 0 0 0.01119 0 3.56543 0 0 -2.7348 -0.04279 0 0 -6.72471
#END_POSE_ENERGIES_TABLE allbyall_rlx_aln_n1_aln_renumbered_2003333_0006.pdb-edge2-60-62_lib_antiparallel_4uel_obj05_A-1-3_renumbered_2003333_0006_0001_0001.pdb

geometry_monomer 1
                                                             
