# Supplementary material for: Reconfigurable asymmetric protein assemblies through implicit negative design
Source: Science. Author manuscript; Available in PMC 2023 Jan 27. (PMC9881579; doi:10.1126/science.abj7662)
Supplement: Data S2 [file NIHMS1843281-supplement-Data_S2.gz › without_all_supplement_resubmit_20211001/example_scripts/input_DHR53.pdb]

ATOM      1  N   ASN A   1      46.295 -10.711  12.345  1.00  0.00           N  
ATOM      2  CA  ASN A   1      46.753 -10.922  10.977  1.00  0.00           C  
ATOM      3  C   ASN A   1      45.578 -11.061  10.018  1.00  0.00           C  
ATOM      4  O   ASN A   1      45.559 -10.447   8.952  1.00  0.00           O  
ATOM      5  CB  ASN A   1      47.654 -12.141  10.897  1.00  0.00           C  
ATOM      6  CG  ASN A   1      48.994 -11.911  11.541  1.00  0.00           C  
ATOM      7  OD1 ASN A   1      49.446 -10.768  11.672  1.00  0.00           O  
ATOM      8  ND2 ASN A   1      49.637 -12.977  11.945  1.00  0.00           N  
ATOM      9 1H   ASN A   1      47.085 -10.623  12.952  1.00  0.00           H  
ATOM     10 2H   ASN A   1      45.747  -9.875  12.389  1.00  0.00           H  
ATOM     11 3H   ASN A   1      45.738 -11.489  12.634  1.00  0.00           H  
ATOM     12  HA  ASN A   1      47.329 -10.047  10.674  1.00  0.00           H  
ATOM     13 1HB  ASN A   1      47.168 -12.985  11.388  1.00  0.00           H  
ATOM     14 2HB  ASN A   1      47.808 -12.412   9.853  1.00  0.00           H  
ATOM     15 1HD2 ASN A   1      50.533 -12.885  12.380  1.00  0.00           H  
ATOM     16 2HD2 ASN A   1      49.234 -13.883  11.818  1.00  0.00           H  
ATOM     17  N   ASP A   2      44.599 -11.873  10.404  1.00  0.00           N  
ATOM     18  CA  ASP A   2      43.455 -12.154   9.545  1.00  0.00           C  
ATOM     19  C   ASP A   2      42.636 -10.894   9.288  1.00  0.00           C  
ATOM     20  O   ASP A   2      42.165 -10.666   8.174  1.00  0.00           O  
ATOM     21  CB  ASP A   2      42.565 -13.229  10.173  1.00  0.00           C  
ATOM     22  CG  ASP A   2      43.203 -14.612  10.152  1.00  0.00           C  
ATOM     23  OD1 ASP A   2      44.160 -14.793   9.438  1.00  0.00           O  
ATOM     24  OD2 ASP A   2      42.726 -15.474  10.851  1.00  0.00           O  
ATOM     25  H   ASP A   2      44.648 -12.305  11.315  1.00  0.00           H  
ATOM     26  HA  ASP A   2      43.823 -12.510   8.583  1.00  0.00           H  
ATOM     27 1HB  ASP A   2      42.346 -12.962  11.207  1.00  0.00           H  
ATOM     28 2HB  ASP A   2      41.616 -13.275   9.638  1.00  0.00           H  
ATOM     29  N   GLU A   3      42.470 -10.081  10.326  1.00  0.00           N  
ATOM     30  CA  GLU A   3      41.733  -8.829  10.206  1.00  0.00           C  
ATOM     31  C   GLU A   3      42.456  -7.848   9.293  1.00  0.00           C  
ATOM     32  O   GLU A   3      41.825  -7.093   8.553  1.00  0.00           O  
ATOM     33  CB  GLU A   3      41.527  -8.198  11.586  1.00  0.00           C  
ATOM     34  CG  GLU A   3      40.625  -8.999  12.514  1.00  0.00           C  
ATOM     35  CD  GLU A   3      39.238  -9.186  11.965  1.00  0.00           C  
ATOM     36  OE1 GLU A   3      38.657  -8.222  11.528  1.00  0.00           O  
ATOM     37  OE2 GLU A   3      38.758 -10.295  11.982  1.00  0.00           O  
ATOM     38  H   GLU A   3      42.865 -10.337  11.220  1.00  0.00           H  
ATOM     39  HA  GLU A   3      40.761  -9.041   9.761  1.00  0.00           H  
ATOM     40 1HB  GLU A   3      42.492  -8.077  12.079  1.00  0.00           H  
ATOM     41 2HB  GLU A   3      41.092  -7.206  11.470  1.00  0.00           H  
ATOM     42 1HG  GLU A   3      41.072  -9.978  12.682  1.00  0.00           H  
ATOM     43 2HG  GLU A   3      40.564  -8.488  13.474  1.00  0.00           H  
ATOM     44  N   LYS A   4      43.784  -7.867   9.346  1.00  0.00           N  
ATOM     45  CA  LYS A   4      44.597  -7.048   8.454  1.00  0.00           C  
ATOM     46  C   LYS A   4      44.376  -7.436   6.997  1.00  0.00           C  
ATOM     47  O   LYS A   4      44.278  -6.574   6.125  1.00  0.00           O  
ATOM     48  CB  LYS A   4      46.079  -7.174   8.813  1.00  0.00           C  
ATOM     49  CG  LYS A   4      46.998  -6.256   8.019  1.00  0.00           C  
ATOM     50  CD  LYS A   4      48.437  -6.363   8.502  1.00  0.00           C  
ATOM     51  CE  LYS A   4      49.352  -5.424   7.730  1.00  0.00           C  
ATOM     52  NZ  LYS A   4      50.758  -5.496   8.211  1.00  0.00           N  
ATOM     53  H   LYS A   4      44.240  -8.461  10.022  1.00  0.00           H  
ATOM     54  HA  LYS A   4      44.296  -6.007   8.570  1.00  0.00           H  
ATOM     55 1HB  LYS A   4      46.217  -6.951   9.872  1.00  0.00           H  
ATOM     56 2HB  LYS A   4      46.407  -8.200   8.649  1.00  0.00           H  
ATOM     57 1HG  LYS A   4      46.958  -6.525   6.963  1.00  0.00           H  
ATOM     58 2HG  LYS A   4      46.664  -5.225   8.125  1.00  0.00           H  
ATOM     59 1HD  LYS A   4      48.484  -6.112   9.562  1.00  0.00           H  
ATOM     60 2HD  LYS A   4      48.789  -7.386   8.372  1.00  0.00           H  
ATOM     61 1HE  LYS A   4      49.330  -5.683   6.672  1.00  0.00           H  
ATOM     62 2HE  LYS A   4      48.997  -4.399   7.838  1.00  0.00           H  
ATOM     63 1HZ  LYS A   4      51.331  -4.860   7.675  1.00  0.00           H  
ATOM     64 2HZ  LYS A   4      50.794  -5.239   9.188  1.00  0.00           H  
ATOM     65 3HZ  LYS A   4      51.105  -6.438   8.098  1.00  0.00           H  
ATOM     66  N   GLU A   5      44.300  -8.738   6.741  1.00  0.00           N  
ATOM     67  CA  GLU A   5      44.023  -9.239   5.401  1.00  0.00           C  
ATOM     68  C   GLU A   5      42.626  -8.845   4.943  1.00  0.00           C  
ATOM     69  O   GLU A   5      42.407  -8.552   3.768  1.00  0.00           O  
ATOM     70  CB  GLU A   5      44.173 -10.762   5.359  1.00  0.00           C  
ATOM     71  CG  GLU A   5      45.600 -11.258   5.539  1.00  0.00           C  
ATOM     72  CD  GLU A   5      46.529 -10.774   4.460  1.00  0.00           C  
ATOM     73  OE1 GLU A   5      46.182 -10.888   3.309  1.00  0.00           O  
ATOM     74  OE2 GLU A   5      47.586 -10.289   4.788  1.00  0.00           O  
ATOM     75  H   GLU A   5      44.439  -9.397   7.495  1.00  0.00           H  
ATOM     76  HA  GLU A   5      44.736  -8.791   4.710  1.00  0.00           H  
ATOM     77 1HB  GLU A   5      43.561 -11.210   6.142  1.00  0.00           H  
ATOM     78 2HB  GLU A   5      43.806 -11.137   4.403  1.00  0.00           H  
ATOM     79 1HG  GLU A   5      45.973 -10.917   6.504  1.00  0.00           H  
ATOM     80 2HG  GLU A   5      45.596 -12.348   5.547  1.00  0.00           H  
ATOM     81  N   LYS A   6      41.681  -8.839   5.879  1.00  0.00           N  
ATOM     82  CA  LYS A   6      40.328  -8.376   5.598  1.00  0.00           C  
ATOM     83  C   LYS A   6      40.327  -6.924   5.140  1.00  0.00           C  
ATOM     84  O   LYS A   6      39.617  -6.558   4.202  1.00  0.00           O  
ATOM     85  CB  LYS A   6      39.439  -8.540   6.832  1.00  0.00           C  
ATOM     86  CG  LYS A   6      39.087  -9.983   7.167  1.00  0.00           C  
ATOM     87  CD  LYS A   6      38.226 -10.065   8.419  1.00  0.00           C  
ATOM     88  CE  LYS A   6      37.958 -11.510   8.813  1.00  0.00           C  
ATOM     89  NZ  LYS A   6      37.158 -11.607  10.064  1.00  0.00           N  
ATOM     90  H   LYS A   6      41.907  -9.164   6.808  1.00  0.00           H  
ATOM     91  HA  LYS A   6      39.917  -8.980   4.788  1.00  0.00           H  
ATOM     92 1HB  LYS A   6      39.937  -8.106   7.699  1.00  0.00           H  
ATOM     93 2HB  LYS A   6      38.506  -7.994   6.683  1.00  0.00           H  
ATOM     94 1HG  LYS A   6      38.544 -10.429   6.333  1.00  0.00           H  
ATOM     95 2HG  LYS A   6      40.002 -10.552   7.328  1.00  0.00           H  
ATOM     96 1HD  LYS A   6      38.732  -9.560   9.243  1.00  0.00           H  
ATOM     97 2HD  LYS A   6      37.274  -9.566   8.240  1.00  0.00           H  
ATOM     98 1HE  LYS A   6      37.419 -12.012   8.011  1.00  0.00           H  
ATOM     99 2HE  LYS A   6      38.906 -12.028   8.963  1.00  0.00           H  
ATOM    100 1HZ  LYS A   6      37.003 -12.579  10.291  1.00  0.00           H  
ATOM    101 2HZ  LYS A   6      37.658 -11.160  10.820  1.00  0.00           H  
ATOM    102 3HZ  LYS A   6      36.269 -11.146   9.932  1.00  0.00           H  
ATOM    103  N   LEU A   7      41.124  -6.097   5.808  1.00  0.00           N  
ATOM    104  CA  LEU A   7      41.253  -4.692   5.440  1.00  0.00           C  
ATOM    105  C   LEU A   7      41.823  -4.540   4.037  1.00  0.00           C  
ATOM    106  O   LEU A   7      41.400  -3.669   3.275  1.00  0.00           O  
ATOM    107  CB  LEU A   7      42.151  -3.961   6.446  1.00  0.00           C  
ATOM    108  CG  LEU A   7      41.568  -3.787   7.854  1.00  0.00           C  
ATOM    109  CD1 LEU A   7      42.632  -3.209   8.777  1.00  0.00           C  
ATOM    110  CD2 LEU A   7      40.348  -2.879   7.791  1.00  0.00           C  
ATOM    111  H   LEU A   7      41.656  -6.452   6.590  1.00  0.00           H  
ATOM    112  HA  LEU A   7      40.259  -4.242   5.444  1.00  0.00           H  
ATOM    113 1HB  LEU A   7      43.086  -4.511   6.541  1.00  0.00           H  
ATOM    114 2HB  LEU A   7      42.375  -2.969   6.055  1.00  0.00           H  
ATOM    115  HG  LEU A   7      41.275  -4.760   8.250  1.00  0.00           H  
ATOM    116 1HD1 LEU A   7      42.218  -3.086   9.778  1.00  0.00           H  
ATOM    117 2HD1 LEU A   7      43.484  -3.888   8.820  1.00  0.00           H  
ATOM    118 3HD1 LEU A   7      42.957  -2.241   8.397  1.00  0.00           H  
ATOM    119 1HD2 LEU A   7      39.933  -2.756   8.791  1.00  0.00           H  
ATOM    120 2HD2 LEU A   7      40.640  -1.905   7.396  1.00  0.00           H  
ATOM    121 3HD2 LEU A   7      39.597  -3.324   7.139  1.00  0.00           H  
ATOM    122  N   LYS A   8      42.786  -5.391   3.699  1.00  0.00           N  
ATOM    123  CA  LYS A   8      43.333  -5.432   2.348  1.00  0.00           C  
ATOM    124  C   LYS A   8      42.242  -5.704   1.320  1.00  0.00           C  
ATOM    125  O   LYS A   8      42.156  -5.024   0.298  1.00  0.00           O  
ATOM    126  CB  LYS A   8      44.429  -6.494   2.245  1.00  0.00           C  
ATOM    127  CG  LYS A   8      45.706  -6.155   3.003  1.00  0.00           C  
ATOM    128  CD  LYS A   8      46.730  -7.274   2.887  1.00  0.00           C  
ATOM    129  CE  LYS A   8      47.974  -6.975   3.712  1.00  0.00           C  
ATOM    130  NZ  LYS A   8      48.963  -8.085   3.650  1.00  0.00           N  
ATOM    131  H   LYS A   8      43.147  -6.025   4.396  1.00  0.00           H  
ATOM    132  HA  LYS A   8      43.766  -4.458   2.121  1.00  0.00           H  
ATOM    133 1HB  LYS A   8      44.054  -7.443   2.630  1.00  0.00           H  
ATOM    134 2HB  LYS A   8      44.692  -6.646   1.198  1.00  0.00           H  
ATOM    135 1HG  LYS A   8      46.136  -5.237   2.600  1.00  0.00           H  
ATOM    136 2HG  LYS A   8      45.473  -5.995   4.055  1.00  0.00           H  
ATOM    137 1HD  LYS A   8      46.289  -8.209   3.235  1.00  0.00           H  
ATOM    138 2HD  LYS A   8      47.020  -7.396   1.843  1.00  0.00           H  
ATOM    139 1HE  LYS A   8      48.444  -6.065   3.343  1.00  0.00           H  
ATOM    140 2HE  LYS A   8      47.690  -6.816   4.752  1.00  0.00           H  
ATOM    141 1HZ  LYS A   8      49.770  -7.849   4.209  1.00  0.00           H  
ATOM    142 2HZ  LYS A   8      48.542  -8.932   4.007  1.00  0.00           H  
ATOM    143 3HZ  LYS A   8      49.248  -8.230   2.692  1.00  0.00           H  
ATOM    144  N   GLU A   9      41.410  -6.702   1.597  1.00  0.00           N  
ATOM    145  CA  GLU A   9      40.300  -7.042   0.716  1.00  0.00           C  
ATOM    146  C   GLU A   9      39.351  -5.863   0.545  1.00  0.00           C  
ATOM    147  O   GLU A   9      38.910  -5.564  -0.565  1.00  0.00           O  
ATOM    148  CB  GLU A   9      39.536  -8.249   1.264  1.00  0.00           C  
ATOM    149  CG  GLU A   9      38.341  -8.673   0.422  1.00  0.00           C  
ATOM    150  CD  GLU A   9      37.616  -9.861   0.990  1.00  0.00           C  
ATOM    151  OE1 GLU A   9      38.166 -10.518   1.841  1.00  0.00           O  
ATOM    152  OE2 GLU A   9      36.510 -10.111   0.573  1.00  0.00           O  
ATOM    153  H   GLU A   9      41.550  -7.238   2.442  1.00  0.00           H  
ATOM    154  HA  GLU A   9      40.702  -7.289  -0.267  1.00  0.00           H  
ATOM    155 1HB  GLU A   9      40.210  -9.103   1.342  1.00  0.00           H  
ATOM    156 2HB  GLU A   9      39.174  -8.026   2.268  1.00  0.00           H  
ATOM    157 1HG  GLU A   9      37.645  -7.837   0.350  1.00  0.00           H  
ATOM    158 2HG  GLU A   9      38.685  -8.910  -0.584  1.00  0.00           H  
ATOM    159  N   LEU A  10      39.040  -5.195   1.651  1.00  0.00           N  
ATOM    160  CA  LEU A  10      38.166  -4.028   1.619  1.00  0.00           C  
ATOM    161  C   LEU A  10      38.741  -2.932   0.731  1.00  0.00           C  
ATOM    162  O   LEU A  10      38.014  -2.286  -0.023  1.00  0.00           O  
ATOM    163  CB  LEU A  10      37.955  -3.486   3.039  1.00  0.00           C  
ATOM    164  CG  LEU A  10      37.107  -4.365   3.967  1.00  0.00           C  
ATOM    165  CD1 LEU A  10      37.137  -3.792   5.377  1.00  0.00           C  
ATOM    166  CD2 LEU A  10      35.683  -4.438   3.437  1.00  0.00           C  
ATOM    167  H   LEU A  10      39.418  -5.503   2.533  1.00  0.00           H  
ATOM    168  HA  LEU A  10      37.206  -4.325   1.199  1.00  0.00           H  
ATOM    169 1HB  LEU A  10      38.928  -3.352   3.508  1.00  0.00           H  
ATOM    170 2HB  LEU A  10      37.470  -2.512   2.970  1.00  0.00           H  
ATOM    171  HG  LEU A  10      37.531  -5.368   4.006  1.00  0.00           H  
ATOM    172 1HD1 LEU A  10      36.535  -4.416   6.037  1.00  0.00           H  
ATOM    173 2HD1 LEU A  10      38.165  -3.769   5.739  1.00  0.00           H  
ATOM    174 3HD1 LEU A  10      36.733  -2.780   5.367  1.00  0.00           H  
ATOM    175 1HD2 LEU A  10      35.080  -5.063   4.096  1.00  0.00           H  
ATOM    176 2HD2 LEU A  10      35.257  -3.435   3.399  1.00  0.00           H  
ATOM    177 3HD2 LEU A  10      35.689  -4.867   2.435  1.00  0.00           H  
ATOM    178  N   LEU A  11      40.050  -2.729   0.821  1.00  0.00           N  
ATOM    179  CA  LEU A  11      40.736  -1.758  -0.021  1.00  0.00           C  
ATOM    180  C   LEU A  11      40.623  -2.132  -1.495  1.00  0.00           C  
ATOM    181  O   LEU A  11      40.391  -1.274  -2.345  1.00  0.00           O  
ATOM    182  CB  LEU A  11      42.214  -1.661   0.377  1.00  0.00           C  
ATOM    183  CG  LEU A  11      42.495  -1.010   1.737  1.00  0.00           C  
ATOM    184  CD1 LEU A  11      43.975  -1.146   2.070  1.00  0.00           C  
ATOM    185  CD2 LEU A  11      42.076   0.452   1.697  1.00  0.00           C  
ATOM    186  H   LEU A  11      40.585  -3.260   1.494  1.00  0.00           H  
ATOM    187  HA  LEU A  11      40.258  -0.786   0.110  1.00  0.00           H  
ATOM    188 1HB  LEU A  11      42.635  -2.665   0.397  1.00  0.00           H  
ATOM    189 2HB  LEU A  11      42.742  -1.084  -0.382  1.00  0.00           H  
ATOM    190  HG  LEU A  11      41.931  -1.528   2.513  1.00  0.00           H  
ATOM    191 1HD1 LEU A  11      44.175  -0.683   3.037  1.00  0.00           H  
ATOM    192 2HD1 LEU A  11      44.243  -2.202   2.111  1.00  0.00           H  
ATOM    193 3HD1 LEU A  11      44.568  -0.650   1.302  1.00  0.00           H  
ATOM    194 1HD2 LEU A  11      42.275   0.915   2.664  1.00  0.00           H  
ATOM    195 2HD2 LEU A  11      42.642   0.972   0.923  1.00  0.00           H  
ATOM    196 3HD2 LEU A  11      41.011   0.519   1.475  1.00  0.00           H  
ATOM    197  N   LYS A  12      40.790  -3.417  -1.788  1.00  0.00           N  
ATOM    198  CA  LYS A  12      40.682  -3.910  -3.156  1.00  0.00           C  
ATOM    199  C   LYS A  12      39.287  -3.676  -3.719  1.00  0.00           C  
ATOM    200  O   LYS A  12      39.133  -3.225  -4.853  1.00  0.00           O  
ATOM    201  CB  LYS A  12      41.031  -5.398  -3.218  1.00  0.00           C  
ATOM    202  CG  LYS A  12      42.505  -5.709  -2.992  1.00  0.00           C  
ATOM    203  CD  LYS A  12      42.765  -7.207  -3.026  1.00  0.00           C  
ATOM    204  CE  LYS A  12      44.234  -7.521  -2.783  1.00  0.00           C  
ATOM    205  NZ  LYS A  12      44.502  -8.984  -2.802  1.00  0.00           N  
ATOM    206  H   LYS A  12      40.994  -4.068  -1.044  1.00  0.00           H  
ATOM    207  HA  LYS A  12      41.388  -3.359  -3.779  1.00  0.00           H  
ATOM    208 1HB  LYS A  12      40.456  -5.938  -2.465  1.00  0.00           H  
ATOM    209 2HB  LYS A  12      40.750  -5.797  -4.193  1.00  0.00           H  
ATOM    210 1HG  LYS A  12      43.101  -5.227  -3.768  1.00  0.00           H  
ATOM    211 2HG  LYS A  12      42.815  -5.317  -2.024  1.00  0.00           H  
ATOM    212 1HD  LYS A  12      42.165  -7.699  -2.259  1.00  0.00           H  
ATOM    213 2HD  LYS A  12      42.476  -7.605  -3.999  1.00  0.00           H  
ATOM    214 1HE  LYS A  12      44.840  -7.043  -3.551  1.00  0.00           H  
ATOM    215 2HE  LYS A  12      44.535  -7.122  -1.814  1.00  0.00           H  
ATOM    216 1HZ  LYS A  12      45.484  -9.150  -2.637  1.00  0.00           H  
ATOM    217 2HZ  LYS A  12      43.958  -9.436  -2.080  1.00  0.00           H  
ATOM    218 3HZ  LYS A  12      44.244  -9.362  -3.703  1.00  0.00           H  
ATOM    219  N   ARG A  13      38.272  -3.985  -2.918  1.00  0.00           N  
ATOM    220  CA  ARG A  13      36.886  -3.798  -3.331  1.00  0.00           C  
ATOM    221  C   ARG A  13      36.558  -2.320  -3.504  1.00  0.00           C  
ATOM    222  O   ARG A  13      35.931  -1.925  -4.488  1.00  0.00           O  
ATOM    223  CB  ARG A  13      35.936  -4.410  -2.312  1.00  0.00           C  
ATOM    224  CG  ARG A  13      35.954  -5.929  -2.252  1.00  0.00           C  
ATOM    225  CD  ARG A  13      35.016  -6.449  -1.225  1.00  0.00           C  
ATOM    226  NE  ARG A  13      35.101  -7.895  -1.095  1.00  0.00           N  
ATOM    227  CZ  ARG A  13      34.449  -8.773  -1.882  1.00  0.00           C  
ATOM    228  NH1 ARG A  13      33.670  -8.339  -2.847  1.00  0.00           N  
ATOM    229  NH2 ARG A  13      34.593 -10.072  -1.683  1.00  0.00           N  
ATOM    230  H   ARG A  13      38.465  -4.358  -2.000  1.00  0.00           H  
ATOM    231  HA  ARG A  13      36.745  -4.283  -4.298  1.00  0.00           H  
ATOM    232 1HB  ARG A  13      36.180  -4.038  -1.318  1.00  0.00           H  
ATOM    233 2HB  ARG A  13      34.915  -4.101  -2.536  1.00  0.00           H  
ATOM    234 1HG  ARG A  13      35.661  -6.335  -3.221  1.00  0.00           H  
ATOM    235 2HG  ARG A  13      36.959  -6.271  -2.004  1.00  0.00           H  
ATOM    236 1HD  ARG A  13      35.253  -6.006  -0.258  1.00  0.00           H  
ATOM    237 2HD  ARG A  13      33.994  -6.191  -1.501  1.00  0.00           H  
ATOM    238  HE  ARG A  13      35.691  -8.267  -0.363  1.00  0.00           H  
ATOM    239 1HH1 ARG A  13      33.560  -7.346  -3.000  1.00  0.00           H  
ATOM    240 2HH1 ARG A  13      33.182  -8.997  -3.437  1.00  0.00           H  
ATOM    241 1HH2 ARG A  13      35.192 -10.406  -0.940  1.00  0.00           H  
ATOM    242 2HH2 ARG A  13      34.104 -10.730  -2.272  1.00  0.00           H  
ATOM    243  N   ALA A  14      36.983  -1.508  -2.543  1.00  0.00           N  
ATOM    244  CA  ALA A  14      36.739  -0.071  -2.590  1.00  0.00           C  
ATOM    245  C   ALA A  14      37.444   0.570  -3.778  1.00  0.00           C  
ATOM    246  O   ALA A  14      36.901   1.466  -4.425  1.00  0.00           O  
ATOM    247  CB  ALA A  14      37.188   0.584  -1.292  1.00  0.00           C  
ATOM    248  H   ALA A  14      37.490  -1.896  -1.760  1.00  0.00           H  
ATOM    249  HA  ALA A  14      35.668   0.093  -2.713  1.00  0.00           H  
ATOM    250 1HB  ALA A  14      36.998   1.657  -1.343  1.00  0.00           H  
ATOM    251 2HB  ALA A  14      36.632   0.156  -0.457  1.00  0.00           H  
ATOM    252 3HB  ALA A  14      38.251   0.410  -1.147  1.00  0.00           H  
ATOM    253  N   GLU A  15      38.655   0.104  -4.062  1.00  0.00           N  
ATOM    254  CA  GLU A  15      39.419   0.599  -5.202  1.00  0.00           C  
ATOM    255  C   GLU A  15      38.667   0.375  -6.507  1.00  0.00           C  
ATOM    256  O   GLU A  15      38.580   1.271  -7.345  1.00  0.00           O  
ATOM    257  CB  GLU A  15      40.786  -0.086  -5.266  1.00  0.00           C  
ATOM    258  CG  GLU A  15      41.684   0.408  -6.391  1.00  0.00           C  
ATOM    259  CD  GLU A  15      43.060  -0.197  -6.350  1.00  0.00           C  
ATOM    260  OE1 GLU A  15      43.341  -0.926  -5.429  1.00  0.00           O  
ATOM    261  OE2 GLU A  15      43.832   0.071  -7.240  1.00  0.00           O  
ATOM    262  H   GLU A  15      39.059  -0.611  -3.473  1.00  0.00           H  
ATOM    263  HA  GLU A  15      39.561   1.674  -5.082  1.00  0.00           H  
ATOM    264 1HB  GLU A  15      41.315   0.068  -4.325  1.00  0.00           H  
ATOM    265 2HB  GLU A  15      40.650  -1.160  -5.393  1.00  0.00           H  
ATOM    266 1HG  GLU A  15      41.221   0.162  -7.346  1.00  0.00           H  
ATOM    267 2HG  GLU A  15      41.767   1.492  -6.328  1.00  0.00           H  
ATOM    268  N   GLU A  16      38.128  -0.828  -6.674  1.00  0.00           N  
ATOM    269  CA  GLU A  16      37.367  -1.166  -7.871  1.00  0.00           C  
ATOM    270  C   GLU A  16      36.073  -0.369  -7.945  1.00  0.00           C  
ATOM    271  O   GLU A  16      35.631   0.018  -9.027  1.00  0.00           O  
ATOM    272  CB  GLU A  16      37.057  -2.665  -7.900  1.00  0.00           C  
ATOM    273  CG  GLU A  16      38.274  -3.555  -8.101  1.00  0.00           C  
ATOM    274  CD  GLU A  16      38.982  -3.294  -9.402  1.00  0.00           C  
ATOM    275  OE1 GLU A  16      38.322  -3.215 -10.410  1.00  0.00           O  
ATOM    276  OE2 GLU A  16      40.184  -3.173  -9.387  1.00  0.00           O  
ATOM    277  H   GLU A  16      38.248  -1.525  -5.953  1.00  0.00           H  
ATOM    278  HA  GLU A  16      37.965  -0.909  -8.745  1.00  0.00           H  
ATOM    279 1HB  GLU A  16      36.580  -2.956  -6.964  1.00  0.00           H  
ATOM    280 2HB  GLU A  16      36.352  -2.875  -8.705  1.00  0.00           H  
ATOM    281 1HG  GLU A  16      38.973  -3.389  -7.281  1.00  0.00           H  
ATOM    282 2HG  GLU A  16      37.959  -4.597  -8.068  1.00  0.00           H  
ATOM    283  N   LEU A  17      35.467  -0.125  -6.787  1.00  0.00           N  
ATOM    284  CA  LEU A  17      34.287   0.730  -6.705  1.00  0.00           C  
ATOM    285  C   LEU A  17      34.621   2.167  -7.080  1.00  0.00           C  
ATOM    286  O   LEU A  17      33.808   2.868  -7.681  1.00  0.00           O  
ATOM    287  CB  LEU A  17      33.699   0.688  -5.289  1.00  0.00           C  
ATOM    288  CG  LEU A  17      33.024  -0.629  -4.888  1.00  0.00           C  
ATOM    289  CD1 LEU A  17      32.674  -0.590  -3.406  1.00  0.00           C  
ATOM    290  CD2 LEU A  17      31.780  -0.842  -5.738  1.00  0.00           C  
ATOM    291  H   LEU A  17      35.832  -0.541  -5.943  1.00  0.00           H  
ATOM    292  HA  LEU A  17      33.547   0.365  -7.416  1.00  0.00           H  
ATOM    293 1HB  LEU A  17      34.499   0.881  -4.575  1.00  0.00           H  
ATOM    294 2HB  LEU A  17      32.958   1.482  -5.197  1.00  0.00           H  
ATOM    295  HG  LEU A  17      33.717  -1.456  -5.045  1.00  0.00           H  
ATOM    296 1HD1 LEU A  17      32.194  -1.526  -3.121  1.00  0.00           H  
ATOM    297 2HD1 LEU A  17      33.583  -0.456  -2.821  1.00  0.00           H  
ATOM    298 3HD1 LEU A  17      31.993   0.239  -3.215  1.00  0.00           H  
ATOM    299 1HD2 LEU A  17      31.300  -1.779  -5.453  1.00  0.00           H  
ATOM    300 2HD2 LEU A  17      31.086  -0.016  -5.580  1.00  0.00           H  
ATOM    301 3HD2 LEU A  17      32.062  -0.884  -6.790  1.00  0.00           H  
ATOM    302  N   ALA A  18      35.825   2.603  -6.720  1.00  0.00           N  
ATOM    303  CA  ALA A  18      36.309   3.924  -7.106  1.00  0.00           C  
ATOM    304  C   ALA A  18      36.519   4.015  -8.611  1.00  0.00           C  
ATOM    305  O   ALA A  18      36.297   5.063  -9.216  1.00  0.00           O  
ATOM    306  CB  ALA A  18      37.599   4.252  -6.370  1.00  0.00           C  
ATOM    307  H   ALA A  18      36.419   2.004  -6.167  1.00  0.00           H  
ATOM    308  HA  ALA A  18      35.553   4.661  -6.832  1.00  0.00           H  
ATOM    309 1HB  ALA A  18      37.947   5.241  -6.670  1.00  0.00           H  
ATOM    310 2HB  ALA A  18      37.418   4.242  -5.296  1.00  0.00           H  
ATOM    311 3HB  ALA A  18      38.357   3.511  -6.618  1.00  0.00           H  
ATOM    312  N   LYS A  19      36.951   2.911  -9.211  1.00  0.00           N  
ATOM    313  CA  LYS A  19      37.117   2.840 -10.657  1.00  0.00           C  
ATOM    314  C   LYS A  19      35.776   2.977 -11.373  1.00  0.00           C  
ATOM    315  O   LYS A  19      35.684   3.616 -12.420  1.00  0.00           O  
ATOM    316  CB  LYS A  19      37.794   1.527 -11.054  1.00  0.00           C  
ATOM    317  CG  LYS A  19      39.260   1.429 -10.653  1.00  0.00           C  
ATOM    318  CD  LYS A  19      39.847   0.077 -11.030  1.00  0.00           C  
ATOM    319  CE  LYS A  19      41.289  -0.051 -10.562  1.00  0.00           C  
ATOM    320  NZ  LYS A  19      41.852  -1.396 -10.857  1.00  0.00           N  
ATOM    321  H   LYS A  19      37.170   2.100  -8.649  1.00  0.00           H  
ATOM    322  HA  LYS A  19      37.747   3.670 -10.975  1.00  0.00           H  
ATOM    323 1HB  LYS A  19      37.265   0.691 -10.595  1.00  0.00           H  
ATOM    324 2HB  LYS A  19      37.734   1.398 -12.135  1.00  0.00           H  
ATOM    325 1HG  LYS A  19      39.828   2.215 -11.153  1.00  0.00           H  
ATOM    326 2HG  LYS A  19      39.353   1.568  -9.576  1.00  0.00           H  
ATOM    327 1HD  LYS A  19      39.254  -0.717 -10.575  1.00  0.00           H  
ATOM    328 2HD  LYS A  19      39.815  -0.044 -12.113  1.00  0.00           H  
ATOM    329 1HE  LYS A  19      41.901   0.702 -11.058  1.00  0.00           H  
ATOM    330 2HE  LYS A  19      41.340   0.122  -9.487  1.00  0.00           H  
ATOM    331 1HZ  LYS A  19      42.808  -1.441 -10.531  1.00  0.00           H  
ATOM    332 2HZ  LYS A  19      41.304  -2.102 -10.386  1.00  0.00           H  
ATOM    333 3HZ  LYS A  19      41.829  -1.561 -11.853  1.00  0.00           H  
ATOM    334  N   SER A  20      34.743   2.374 -10.799  1.00  0.00           N  
ATOM    335  CA  SER A  20      33.404   2.434 -11.375  1.00  0.00           C  
ATOM    336  C   SER A  20      32.899   3.869 -11.447  1.00  0.00           C  
ATOM    337  O   SER A  20      33.048   4.637 -10.499  1.00  0.00           O  
ATOM    338  CB  SER A  20      32.445   1.592 -10.557  1.00  0.00           C  
ATOM    339  OG  SER A  20      31.131   1.730 -11.024  1.00  0.00           O  
ATOM    340  H   SER A  20      34.885   1.860  -9.941  1.00  0.00           H  
ATOM    341  HA  SER A  20      33.449   2.046 -12.394  1.00  0.00           H  
ATOM    342 1HB  SER A  20      32.744   0.545 -10.609  1.00  0.00           H  
ATOM    343 2HB  SER A  20      32.496   1.895  -9.512  1.00  0.00           H  
ATOM    344  HG  SER A  20      30.573   1.290 -10.378  1.00  0.00           H  
ATOM    345  N   PRO A  21      32.301   4.224 -12.579  1.00  0.00           N  
ATOM    346  CA  PRO A  21      31.779   5.570 -12.781  1.00  0.00           C  
ATOM    347  C   PRO A  21      30.465   5.768 -12.037  1.00  0.00           C  
ATOM    348  O   PRO A  21      29.996   6.893 -11.877  1.00  0.00           O  
ATOM    349  CB  PRO A  21      31.584   5.642 -14.300  1.00  0.00           C  
ATOM    350  CG  PRO A  21      31.274   4.238 -14.693  1.00  0.00           C  
ATOM    351  CD  PRO A  21      32.150   3.397 -13.805  1.00  0.00           C  
ATOM    352  HA  PRO A  21      32.498   6.284 -12.378  1.00  0.00           H  
ATOM    353 1HB  PRO A  21      30.772   6.343 -14.542  1.00  0.00           H  
ATOM    354 2HB  PRO A  21      32.496   6.028 -14.778  1.00  0.00           H  
ATOM    355 1HG  PRO A  21      30.203   4.031 -14.551  1.00  0.00           H  
ATOM    356 2HG  PRO A  21      31.487   4.088 -15.762  1.00  0.00           H  
ATOM    357 1HD  PRO A  21      31.645   2.444 -13.585  1.00  0.00           H  
ATOM    358 2HD  PRO A  21      33.114   3.218 -14.302  1.00  0.00           H  
ATOM    359  N   ASP A  22      29.876   4.667 -11.582  1.00  0.00           N  
ATOM    360  CA  ASP A  22      28.596   4.714 -10.888  1.00  0.00           C  
ATOM    361  C   ASP A  22      28.684   5.560  -9.625  1.00  0.00           C  
ATOM    362  O   ASP A  22      29.524   5.314  -8.758  1.00  0.00           O  
ATOM    363  CB  ASP A  22      28.128   3.300 -10.530  1.00  0.00           C  
ATOM    364  CG  ASP A  22      26.743   3.277  -9.897  1.00  0.00           C  
ATOM    365  OD1 ASP A  22      25.788   3.085 -10.612  1.00  0.00           O  
ATOM    366  OD2 ASP A  22      26.654   3.451  -8.705  1.00  0.00           O  
ATOM    367  H   ASP A  22      30.328   3.775 -11.722  1.00  0.00           H  
ATOM    368  HA  ASP A  22      27.863   5.180 -11.546  1.00  0.00           H  
ATOM    369 1HB  ASP A  22      28.111   2.684 -11.429  1.00  0.00           H  
ATOM    370 2HB  ASP A  22      28.837   2.847  -9.835  1.00  0.00           H  
ATOM    371  N   PRO A  23      27.813   6.558  -9.526  1.00  0.00           N  
ATOM    372  CA  PRO A  23      27.842   7.492  -8.406  1.00  0.00           C  
ATOM    373  C   PRO A  23      27.795   6.755  -7.074  1.00  0.00           C  
ATOM    374  O   PRO A  23      28.501   7.114  -6.130  1.00  0.00           O  
ATOM    375  CB  PRO A  23      26.585   8.339  -8.629  1.00  0.00           C  
ATOM    376  CG  PRO A  23      26.412   8.354 -10.110  1.00  0.00           C  
ATOM    377  CD  PRO A  23      26.802   6.967 -10.547  1.00  0.00           C  
ATOM    378  HA  PRO A  23      28.780   8.048  -8.444  1.00  0.00           H  
ATOM    379 1HB  PRO A  23      25.730   7.887  -8.105  1.00  0.00           H  
ATOM    380 2HB  PRO A  23      26.728   9.344  -8.206  1.00  0.00           H  
ATOM    381 1HG  PRO A  23      25.373   8.603 -10.369  1.00  0.00           H  
ATOM    382 2HG  PRO A  23      27.047   9.133 -10.558  1.00  0.00           H  
ATOM    383 1HD  PRO A  23      25.919   6.312 -10.521  1.00  0.00           H  
ATOM    384 2HD  PRO A  23      27.226   7.007 -11.561  1.00  0.00           H  
ATOM    385  N   GLU A  24      26.959   5.726  -7.002  1.00  0.00           N  
ATOM    386  CA  GLU A  24      26.720   5.018  -5.749  1.00  0.00           C  
ATOM    387  C   GLU A  24      27.903   4.133  -5.384  1.00  0.00           C  
ATOM    388  O   GLU A  24      28.252   3.997  -4.211  1.00  0.00           O  
ATOM    389  CB  GLU A  24      25.449   4.172  -5.847  1.00  0.00           C  
ATOM    390  CG  GLU A  24      24.171   4.977  -6.030  1.00  0.00           C  
ATOM    391  CD  GLU A  24      23.946   5.977  -4.931  1.00  0.00           C  
ATOM    392  OE1 GLU A  24      24.130   5.629  -3.790  1.00  0.00           O  
ATOM    393  OE2 GLU A  24      23.590   7.092  -5.233  1.00  0.00           O  
ATOM    394  H   GLU A  24      26.476   5.425  -7.836  1.00  0.00           H  
ATOM    395  HA  GLU A  24      26.600   5.755  -4.954  1.00  0.00           H  
ATOM    396 1HB  GLU A  24      25.534   3.483  -6.687  1.00  0.00           H  
ATOM    397 2HB  GLU A  24      25.340   3.573  -4.942  1.00  0.00           H  
ATOM    398 1HG  GLU A  24      24.220   5.505  -6.982  1.00  0.00           H  
ATOM    399 2HG  GLU A  24      23.325   4.292  -6.070  1.00  0.00           H  
ATOM    400  N   ASP A  25      28.519   3.530  -6.395  1.00  0.00           N  
ATOM    401  CA  ASP A  25      29.755   2.778  -6.201  1.00  0.00           C  
ATOM    402  C   ASP A  25      30.860   3.672  -5.652  1.00  0.00           C  
ATOM    403  O   ASP A  25      31.623   3.263  -4.775  1.00  0.00           O  
ATOM    404  CB  ASP A  25      30.210   2.144  -7.518  1.00  0.00           C  
ATOM    405  CG  ASP A  25      29.353   0.955  -7.930  1.00  0.00           C  
ATOM    406  OD1 ASP A  25      28.599   0.479  -7.114  1.00  0.00           O  
ATOM    407  OD2 ASP A  25      29.459   0.534  -9.057  1.00  0.00           O  
ATOM    408  H   ASP A  25      28.122   3.592  -7.320  1.00  0.00           H  
ATOM    409  HA  ASP A  25      29.571   1.992  -5.471  1.00  0.00           H  
ATOM    410 1HB  ASP A  25      30.177   2.890  -8.312  1.00  0.00           H  
ATOM    411 2HB  ASP A  25      31.244   1.812  -7.423  1.00  0.00           H  
ATOM    412  N   LEU A  26      30.942   4.892  -6.172  1.00  0.00           N  
ATOM    413  CA  LEU A  26      31.928   5.859  -5.703  1.00  0.00           C  
ATOM    414  C   LEU A  26      31.700   6.213  -4.238  1.00  0.00           C  
ATOM    415  O   LEU A  26      32.651   6.355  -3.470  1.00  0.00           O  
ATOM    416  CB  LEU A  26      31.870   7.131  -6.558  1.00  0.00           C  
ATOM    417  CG  LEU A  26      32.284   6.966  -8.026  1.00  0.00           C  
ATOM    418  CD1 LEU A  26      31.969   8.245  -8.790  1.00  0.00           C  
ATOM    419  CD2 LEU A  26      33.767   6.635  -8.101  1.00  0.00           C  
ATOM    420  H   LEU A  26      30.305   5.155  -6.911  1.00  0.00           H  
ATOM    421  HA  LEU A  26      32.918   5.412  -5.784  1.00  0.00           H  
ATOM    422 1HB  LEU A  26      30.851   7.514  -6.542  1.00  0.00           H  
ATOM    423 2HB  LEU A  26      32.524   7.880  -6.111  1.00  0.00           H  
ATOM    424  HG  LEU A  26      31.708   6.158  -8.477  1.00  0.00           H  
ATOM    425 1HD1 LEU A  26      32.263   8.127  -9.833  1.00  0.00           H  
ATOM    426 2HD1 LEU A  26      30.899   8.447  -8.736  1.00  0.00           H  
ATOM    427 3HD1 LEU A  26      32.519   9.076  -8.350  1.00  0.00           H  
ATOM    428 1HD2 LEU A  26      34.061   6.516  -9.144  1.00  0.00           H  
ATOM    429 2HD2 LEU A  26      34.344   7.443  -7.651  1.00  0.00           H  
ATOM    430 3HD2 LEU A  26      33.960   5.707  -7.562  1.00  0.00           H  
ATOM    431  N   LYS A  27      30.435   6.354  -3.859  1.00  0.00           N  
ATOM    432  CA  LYS A  27      30.073   6.587  -2.467  1.00  0.00           C  
ATOM    433  C   LYS A  27      30.496   5.420  -1.586  1.00  0.00           C  
ATOM    434  O   LYS A  27      31.029   5.614  -0.492  1.00  0.00           O  
ATOM    435  CB  LYS A  27      28.568   6.826  -2.337  1.00  0.00           C  
ATOM    436  CG  LYS A  27      28.097   8.173  -2.870  1.00  0.00           C  
ATOM    437  CD  LYS A  27      26.588   8.195  -3.060  1.00  0.00           C  
ATOM    438  CE  LYS A  27      25.860   7.975  -1.743  1.00  0.00           C  
ATOM    439  NZ  LYS A  27      24.386   7.881  -1.930  1.00  0.00           N  
ATOM    440  H   LYS A  27      29.704   6.298  -4.555  1.00  0.00           H  
ATOM    441  HA  LYS A  27      30.603   7.475  -2.116  1.00  0.00           H  
ATOM    442 1HB  LYS A  27      28.028   6.047  -2.875  1.00  0.00           H  
ATOM    443 2HB  LYS A  27      28.278   6.761  -1.288  1.00  0.00           H  
ATOM    444 1HG  LYS A  27      28.378   8.960  -2.168  1.00  0.00           H  
ATOM    445 2HG  LYS A  27      28.579   8.375  -3.826  1.00  0.00           H  
ATOM    446 1HD  LYS A  27      26.287   9.158  -3.476  1.00  0.00           H  
ATOM    447 2HD  LYS A  27      26.298   7.411  -3.760  1.00  0.00           H  
ATOM    448 1HE  LYS A  27      26.214   7.054  -1.281  1.00  0.00           H  
ATOM    449 2HE  LYS A  27      26.075   8.801  -1.065  1.00  0.00           H  
ATOM    450 1HZ  LYS A  27      23.941   7.736  -1.035  1.00  0.00           H  
ATOM    451 2HZ  LYS A  27      24.043   8.738  -2.341  1.00  0.00           H  
ATOM    452 3HZ  LYS A  27      24.173   7.106  -2.542  1.00  0.00           H  
ATOM    453  N   GLU A  28      30.254   4.203  -2.066  1.00  0.00           N  
ATOM    454  CA  GLU A  28      30.586   3.002  -1.310  1.00  0.00           C  
ATOM    455  C   GLU A  28      32.094   2.822  -1.193  1.00  0.00           C  
ATOM    456  O   GLU A  28      32.592   2.316  -0.189  1.00  0.00           O  
ATOM    457  CB  GLU A  28      29.964   1.769  -1.971  1.00  0.00           C  
ATOM    458  CG  GLU A  28      28.448   1.697  -1.865  1.00  0.00           C  
ATOM    459  CD  GLU A  28      27.963   1.607  -0.445  1.00  0.00           C  
ATOM    460  OE1 GLU A  28      28.563   0.893   0.323  1.00  0.00           O  
ATOM    461  OE2 GLU A  28      26.993   2.252  -0.127  1.00  0.00           O  
ATOM    462  H   GLU A  28      29.832   4.112  -2.978  1.00  0.00           H  
ATOM    463  HA  GLU A  28      30.188   3.108  -0.301  1.00  0.00           H  
ATOM    464 1HB  GLU A  28      30.227   1.752  -3.028  1.00  0.00           H  
ATOM    465 2HB  GLU A  28      30.375   0.868  -1.516  1.00  0.00           H  
ATOM    466 1HG  GLU A  28      28.019   2.586  -2.327  1.00  0.00           H  
ATOM    467 2HG  GLU A  28      28.097   0.827  -2.420  1.00  0.00           H  
ATOM    468  N   ALA A  29      32.816   3.240  -2.227  1.00  0.00           N  
ATOM    469  CA  ALA A  29      34.274   3.217  -2.203  1.00  0.00           C  
ATOM    470  C   ALA A  29      34.818   4.046  -1.047  1.00  0.00           C  
ATOM    471  O   ALA A  29      35.716   3.610  -0.327  1.00  0.00           O  
ATOM    472  CB  ALA A  29      34.834   3.720  -3.525  1.00  0.00           C  
ATOM    473  H   ALA A  29      32.343   3.582  -3.053  1.00  0.00           H  
ATOM    474  HA  ALA A  29      34.602   2.187  -2.053  1.00  0.00           H  
ATOM    475 1HB  ALA A  29      35.923   3.698  -3.491  1.00  0.00           H  
ATOM    476 2HB  ALA A  29      34.483   3.083  -4.336  1.00  0.00           H  
ATOM    477 3HB  ALA A  29      34.499   4.743  -3.697  1.00  0.00           H  
ATOM    478  N   VAL A  30      34.270   5.244  -0.877  1.00  0.00           N  
ATOM    479  CA  VAL A  30      34.681   6.126   0.211  1.00  0.00           C  
ATOM    480  C   VAL A  30      34.325   5.531   1.567  1.00  0.00           C  
ATOM    481  O   VAL A  30      35.128   5.564   2.499  1.00  0.00           O  
ATOM    482  CB  VAL A  30      34.008   7.504   0.065  1.00  0.00           C  
ATOM    483  CG1 VAL A  30      34.274   8.359   1.295  1.00  0.00           C  
ATOM    484  CG2 VAL A  30      34.512   8.196  -1.192  1.00  0.00           C  
ATOM    485  H   VAL A  30      33.553   5.554  -1.516  1.00  0.00           H  
ATOM    486  HA  VAL A  30      35.764   6.241   0.173  1.00  0.00           H  
ATOM    487  HB  VAL A  30      32.929   7.365  -0.003  1.00  0.00           H  
ATOM    488 1HG1 VAL A  30      33.791   9.329   1.175  1.00  0.00           H  
ATOM    489 2HG1 VAL A  30      33.873   7.861   2.178  1.00  0.00           H  
ATOM    490 3HG1 VAL A  30      35.348   8.502   1.414  1.00  0.00           H  
ATOM    491 1HG2 VAL A  30      34.031   9.169  -1.289  1.00  0.00           H  
ATOM    492 2HG2 VAL A  30      35.592   8.329  -1.127  1.00  0.00           H  
ATOM    493 3HG2 VAL A  30      34.274   7.586  -2.064  1.00  0.00           H  
ATOM    494  N   ARG A  31      33.117   4.988   1.670  1.00  0.00           N  
ATOM    495  CA  ARG A  31      32.638   4.415   2.924  1.00  0.00           C  
ATOM    496  C   ARG A  31      33.543   3.283   3.392  1.00  0.00           C  
ATOM    497  O   ARG A  31      34.009   3.280   4.531  1.00  0.00           O  
ATOM    498  CB  ARG A  31      31.218   3.891   2.766  1.00  0.00           C  
ATOM    499  CG  ARG A  31      30.595   3.339   4.039  1.00  0.00           C  
ATOM    500  CD  ARG A  31      29.208   2.861   3.808  1.00  0.00           C  
ATOM    501  NE  ARG A  31      29.178   1.665   2.981  1.00  0.00           N  
ATOM    502  CZ  ARG A  31      29.486   0.427   3.415  1.00  0.00           C  
ATOM    503  NH1 ARG A  31      29.845   0.239   4.665  1.00  0.00           N  
ATOM    504  NH2 ARG A  31      29.427  -0.598   2.583  1.00  0.00           N  
ATOM    505  H   ARG A  31      32.514   4.971   0.860  1.00  0.00           H  
ATOM    506  HA  ARG A  31      32.658   5.192   3.689  1.00  0.00           H  
ATOM    507 1HB  ARG A  31      30.574   4.691   2.404  1.00  0.00           H  
ATOM    508 2HB  ARG A  31      31.204   3.097   2.020  1.00  0.00           H  
ATOM    509 1HG  ARG A  31      31.191   2.502   4.402  1.00  0.00           H  
ATOM    510 2HG  ARG A  31      30.567   4.121   4.799  1.00  0.00           H  
ATOM    511 1HD  ARG A  31      28.741   2.626   4.764  1.00  0.00           H  
ATOM    512 2HD  ARG A  31      28.634   3.638   3.305  1.00  0.00           H  
ATOM    513  HE  ARG A  31      28.906   1.770   2.013  1.00  0.00           H  
ATOM    514 1HH1 ARG A  31      29.890   1.022   5.301  1.00  0.00           H  
ATOM    515 2HH1 ARG A  31      30.076  -0.689   4.990  1.00  0.00           H  
ATOM    516 1HH2 ARG A  31      29.151  -0.453   1.621  1.00  0.00           H  
ATOM    517 2HH2 ARG A  31      29.658  -1.525   2.907  1.00  0.00           H  
ATOM    518  N   LEU A  32      33.790   2.324   2.507  1.00  0.00           N  
ATOM    519  CA  LEU A  32      34.605   1.162   2.842  1.00  0.00           C  
ATOM    520  C   LEU A  32      36.029   1.572   3.195  1.00  0.00           C  
ATOM    521  O   LEU A  32      36.617   1.057   4.146  1.00  0.00           O  
ATOM    522  CB  LEU A  32      34.627   0.173   1.670  1.00  0.00           C  
ATOM    523  CG  LEU A  32      33.308  -0.560   1.394  1.00  0.00           C  
ATOM    524  CD1 LEU A  32      33.441  -1.384   0.121  1.00  0.00           C  
ATOM    525  CD2 LEU A  32      32.958  -1.442   2.584  1.00  0.00           C  
ATOM    526  H   LEU A  32      33.404   2.402   1.578  1.00  0.00           H  
ATOM    527  HA  LEU A  32      34.175   0.680   3.720  1.00  0.00           H  
ATOM    528 1HB  LEU A  32      34.901   0.713   0.765  1.00  0.00           H  
ATOM    529 2HB  LEU A  32      35.390  -0.580   1.865  1.00  0.00           H  
ATOM    530  HG  LEU A  32      32.512   0.170   1.237  1.00  0.00           H  
ATOM    531 1HD1 LEU A  32      32.504  -1.905  -0.075  1.00  0.00           H  
ATOM    532 2HD1 LEU A  32      33.672  -0.726  -0.716  1.00  0.00           H  
ATOM    533 3HD1 LEU A  32      34.242  -2.113   0.243  1.00  0.00           H  
ATOM    534 1HD2 LEU A  32      32.020  -1.962   2.388  1.00  0.00           H  
ATOM    535 2HD2 LEU A  32      33.752  -2.172   2.741  1.00  0.00           H  
ATOM    536 3HD2 LEU A  32      32.851  -0.825   3.476  1.00  0.00           H  
ATOM    537  N   ALA A  33      36.582   2.499   2.420  1.00  0.00           N  
ATOM    538  CA  ALA A  33      37.918   3.020   2.682  1.00  0.00           C  
ATOM    539  C   ALA A  33      37.980   3.721   4.034  1.00  0.00           C  
ATOM    540  O   ALA A  33      38.928   3.536   4.796  1.00  0.00           O  
ATOM    541  CB  ALA A  33      38.343   3.972   1.574  1.00  0.00           C  
ATOM    542  H   ALA A  33      36.063   2.852   1.629  1.00  0.00           H  
ATOM    543  HA  ALA A  33      38.617   2.185   2.710  1.00  0.00           H  
ATOM    544 1HB  ALA A  33      39.342   4.353   1.785  1.00  0.00           H  
ATOM    545 2HB  ALA A  33      38.351   3.442   0.622  1.00  0.00           H  
ATOM    546 3HB  ALA A  33      37.642   4.804   1.520  1.00  0.00           H  
ATOM    547  N   GLU A  34      36.962   4.525   4.326  1.00  0.00           N  
ATOM    548  CA  GLU A  34      36.873   5.212   5.609  1.00  0.00           C  
ATOM    549  C   GLU A  34      36.909   4.221   6.766  1.00  0.00           C  
ATOM    550  O   GLU A  34      37.578   4.454   7.774  1.00  0.00           O  
ATOM    551  CB  GLU A  34      35.592   6.047   5.680  1.00  0.00           C  
ATOM    552  CG  GLU A  34      35.399   6.792   6.993  1.00  0.00           C  
ATOM    553  CD  GLU A  34      34.169   7.657   7.000  1.00  0.00           C  
ATOM    554  OE1 GLU A  34      33.671   7.957   5.942  1.00  0.00           O  
ATOM    555  OE2 GLU A  34      33.727   8.017   8.065  1.00  0.00           O  
ATOM    556  H   GLU A  34      36.235   4.666   3.640  1.00  0.00           H  
ATOM    557  HA  GLU A  34      37.734   5.871   5.710  1.00  0.00           H  
ATOM    558 1HB  GLU A  34      35.592   6.782   4.875  1.00  0.00           H  
ATOM    559 2HB  GLU A  34      34.727   5.400   5.533  1.00  0.00           H  
ATOM    560 1HG  GLU A  34      35.324   6.067   7.803  1.00  0.00           H  
ATOM    561 2HG  GLU A  34      36.275   7.413   7.178  1.00  0.00           H  
ATOM    562  N   GLU A  35      36.188   3.116   6.616  1.00  0.00           N  
ATOM    563  CA  GLU A  35      36.164   2.073   7.634  1.00  0.00           C  
ATOM    564  C   GLU A  35      37.563   1.532   7.901  1.00  0.00           C  
ATOM    565  O   GLU A  35      37.938   1.295   9.049  1.00  0.00           O  
ATOM    566  CB  GLU A  35      35.239   0.931   7.206  1.00  0.00           C  
ATOM    567  CG  GLU A  35      33.757   1.277   7.237  1.00  0.00           C  
ATOM    568  CD  GLU A  35      32.886   0.168   6.717  1.00  0.00           C  
ATOM    569  OE1 GLU A  35      33.414  -0.763   6.157  1.00  0.00           O  
ATOM    570  OE2 GLU A  35      31.692   0.251   6.881  1.00  0.00           O  
ATOM    571  H   GLU A  35      35.641   2.996   5.774  1.00  0.00           H  
ATOM    572  HA  GLU A  35      35.795   2.506   8.564  1.00  0.00           H  
ATOM    573 1HB  GLU A  35      35.489   0.620   6.192  1.00  0.00           H  
ATOM    574 2HB  GLU A  35      35.396   0.072   7.859  1.00  0.00           H  
ATOM    575 1HG  GLU A  35      33.468   1.500   8.264  1.00  0.00           H  
ATOM    576 2HG  GLU A  35      33.592   2.173   6.640  1.00  0.00           H  
ATOM    577  N   VAL A  36      38.328   1.335   6.833  1.00  0.00           N  
ATOM    578  CA  VAL A  36      39.710   0.883   6.955  1.00  0.00           C  
ATOM    579  C   VAL A  36      40.551   1.887   7.734  1.00  0.00           C  
ATOM    580  O   VAL A  36      41.338   1.508   8.602  1.00  0.00           O  
ATOM    581  CB  VAL A  36      40.329   0.674   5.560  1.00  0.00           C  
ATOM    582  CG1 VAL A  36      41.821   0.403   5.675  1.00  0.00           C  
ATOM    583  CG2 VAL A  36      39.626  -0.473   4.849  1.00  0.00           C  
ATOM    584  H   VAL A  36      37.945   1.504   5.914  1.00  0.00           H  
ATOM    585  HA  VAL A  36      39.719  -0.057   7.507  1.00  0.00           H  
ATOM    586  HB  VAL A  36      40.211   1.589   4.979  1.00  0.00           H  
ATOM    587 1HG1 VAL A  36      42.242   0.258   4.679  1.00  0.00           H  
ATOM    588 2HG1 VAL A  36      42.309   1.252   6.153  1.00  0.00           H  
ATOM    589 3HG1 VAL A  36      41.984  -0.494   6.271  1.00  0.00           H  
ATOM    590 1HG2 VAL A  36      40.068  -0.615   3.863  1.00  0.00           H  
ATOM    591 2HG2 VAL A  36      39.738  -1.387   5.433  1.00  0.00           H  
ATOM    592 3HG2 VAL A  36      38.566  -0.240   4.741  1.00  0.00           H  
ATOM    593  N   VAL A  37      40.379   3.167   7.418  1.00  0.00           N  
ATOM    594  CA  VAL A  37      41.089   4.228   8.121  1.00  0.00           C  
ATOM    595  C   VAL A  37      40.753   4.227   9.607  1.00  0.00           C  
ATOM    596  O   VAL A  37      41.637   4.366  10.452  1.00  0.00           O  
ATOM    597  CB  VAL A  37      40.731   5.599   7.517  1.00  0.00           C  
ATOM    598  CG1 VAL A  37      41.300   6.722   8.372  1.00  0.00           C  
ATOM    599  CG2 VAL A  37      41.252   5.689   6.091  1.00  0.00           C  
ATOM    600  H   VAL A  37      39.741   3.409   6.674  1.00  0.00           H  
ATOM    601  HA  VAL A  37      42.160   4.052   8.025  1.00  0.00           H  
ATOM    602  HB  VAL A  37      39.647   5.714   7.517  1.00  0.00           H  
ATOM    603 1HG1 VAL A  37      41.037   7.684   7.931  1.00  0.00           H  
ATOM    604 2HG1 VAL A  37      40.886   6.660   9.378  1.00  0.00           H  
ATOM    605 3HG1 VAL A  37      42.385   6.630   8.418  1.00  0.00           H  
ATOM    606 1HG2 VAL A  37      40.994   6.661   5.670  1.00  0.00           H  
ATOM    607 2HG2 VAL A  37      42.335   5.569   6.091  1.00  0.00           H  
ATOM    608 3HG2 VAL A  37      40.799   4.902   5.488  1.00  0.00           H  
ATOM    609  N   ARG A  38      39.472   4.069   9.919  1.00  0.00           N  
ATOM    610  CA  ARG A  38      39.013   4.088  11.302  1.00  0.00           C  
ATOM    611  C   ARG A  38      39.514   2.869  12.066  1.00  0.00           C  
ATOM    612  O   ARG A  38      39.771   2.940  13.267  1.00  0.00           O  
ATOM    613  CB  ARG A  38      37.493   4.128  11.361  1.00  0.00           C  
ATOM    614  CG  ARG A  38      36.871   5.451  10.938  1.00  0.00           C  
ATOM    615  CD  ARG A  38      35.389   5.414  11.027  1.00  0.00           C  
ATOM    616  NE  ARG A  38      34.789   6.665  10.591  1.00  0.00           N  
ATOM    617  CZ  ARG A  38      34.614   7.744  11.379  1.00  0.00           C  
ATOM    618  NH1 ARG A  38      34.997   7.709  12.637  1.00  0.00           N  
ATOM    619  NH2 ARG A  38      34.056   8.838  10.888  1.00  0.00           N  
ATOM    620  H   ARG A  38      38.799   3.933   9.178  1.00  0.00           H  
ATOM    621  HA  ARG A  38      39.419   4.973  11.791  1.00  0.00           H  
ATOM    622 1HB  ARG A  38      37.082   3.352  10.717  1.00  0.00           H  
ATOM    623 2HB  ARG A  38      37.161   3.919  12.378  1.00  0.00           H  
ATOM    624 1HG  ARG A  38      37.234   6.248  11.589  1.00  0.00           H  
ATOM    625 2HG  ARG A  38      37.148   5.670   9.907  1.00  0.00           H  
ATOM    626 1HD  ARG A  38      35.007   4.614  10.393  1.00  0.00           H  
ATOM    627 2HD  ARG A  38      35.090   5.233  12.058  1.00  0.00           H  
ATOM    628  HE  ARG A  38      34.481   6.730   9.630  1.00  0.00           H  
ATOM    629 1HH1 ARG A  38      35.423   6.874  13.012  1.00  0.00           H  
ATOM    630 2HH1 ARG A  38      34.865   8.518  13.226  1.00  0.00           H  
ATOM    631 1HH2 ARG A  38      33.761   8.864   9.921  1.00  0.00           H  
ATOM    632 2HH2 ARG A  38      33.924   9.645  11.478  1.00  0.00           H  
ATOM    633  N   GLU A  39      39.654   1.751  11.361  1.00  0.00           N  
ATOM    634  CA  GLU A  39      40.114   0.511  11.974  1.00  0.00           C  
ATOM    635  C   GLU A  39      41.590   0.598  12.348  1.00  0.00           C  
ATOM    636  O   GLU A  39      41.994   0.151  13.421  1.00  0.00           O  
ATOM    637  CB  GLU A  39      39.886  -0.669  11.027  1.00  0.00           C  
ATOM    638  CG  GLU A  39      40.248  -2.026  11.614  1.00  0.00           C  
ATOM    639  CD  GLU A  39      39.408  -2.390  12.806  1.00  0.00           C  
ATOM    640  OE1 GLU A  39      38.255  -2.032  12.829  1.00  0.00           O  
ATOM    641  OE2 GLU A  39      39.921  -3.027  13.696  1.00  0.00           O  
ATOM    642  H   GLU A  39      39.434   1.761  10.375  1.00  0.00           H  
ATOM    643  HA  GLU A  39      39.550   0.348  12.892  1.00  0.00           H  
ATOM    644 1HB  GLU A  39      38.837  -0.701  10.731  1.00  0.00           H  
ATOM    645 2HB  GLU A  39      40.477  -0.528  10.121  1.00  0.00           H  
ATOM    646 1HG  GLU A  39      40.118  -2.788  10.846  1.00  0.00           H  
ATOM    647 2HG  GLU A  39      41.298  -2.016  11.904  1.00  0.00           H  
ATOM    648  N   ARG A  40      42.388   1.174  11.457  1.00  0.00           N  
ATOM    649  CA  ARG A  40      43.814   1.350  11.706  1.00  0.00           C  
ATOM    650  C   ARG A  40      44.281   2.734  11.271  1.00  0.00           C  
ATOM    651  O   ARG A  40      44.936   2.880  10.239  1.00  0.00           O  
ATOM    652  CB  ARG A  40      44.621   0.290  10.971  1.00  0.00           C  
ATOM    653  CG  ARG A  40      44.386  -1.135  11.446  1.00  0.00           C  
ATOM    654  CD  ARG A  40      44.922  -1.353  12.814  1.00  0.00           C  
ATOM    655  NE  ARG A  40      44.785  -2.738  13.236  1.00  0.00           N  
ATOM    656  CZ  ARG A  40      43.683  -3.257  13.812  1.00  0.00           C  
ATOM    657  NH1 ARG A  40      42.633  -2.495  14.027  1.00  0.00           N  
ATOM    658  NH2 ARG A  40      43.656  -4.532  14.160  1.00  0.00           N  
ATOM    659  H   ARG A  40      41.997   1.498  10.583  1.00  0.00           H  
ATOM    660  HA  ARG A  40      43.989   1.265  12.779  1.00  0.00           H  
ATOM    661 1HB  ARG A  40      44.386   0.327   9.909  1.00  0.00           H  
ATOM    662 2HB  ARG A  40      45.684   0.503  11.079  1.00  0.00           H  
ATOM    663 1HG  ARG A  40      43.316  -1.343  11.460  1.00  0.00           H  
ATOM    664 2HG  ARG A  40      44.883  -1.831  10.768  1.00  0.00           H  
ATOM    665 1HD  ARG A  40      45.980  -1.094  12.836  1.00  0.00           H  
ATOM    666 2HD  ARG A  40      44.380  -0.727  13.521  1.00  0.00           H  
ATOM    667  HE  ARG A  40      45.572  -3.356  13.086  1.00  0.00           H  
ATOM    668 1HH1 ARG A  40      42.653  -1.521  13.761  1.00  0.00           H  
ATOM    669 2HH1 ARG A  40      41.807  -2.884  14.459  1.00  0.00           H  
ATOM    670 1HH2 ARG A  40      44.463  -5.118  13.994  1.00  0.00           H  
ATOM    671 2HH2 ARG A  40      42.831  -4.920  14.591  1.00  0.00           H  
ATOM    672  N   PRO A  41      43.943   3.744  12.064  1.00  0.00           N  
ATOM    673  CA  PRO A  41      44.330   5.117  11.763  1.00  0.00           C  
ATOM    674  C   PRO A  41      45.844   5.253  11.666  1.00  0.00           C  
ATOM    675  O   PRO A  41      46.572   4.854  12.574  1.00  0.00           O  
ATOM    676  CB  PRO A  41      43.767   5.902  12.952  1.00  0.00           C  
ATOM    677  CG  PRO A  41      42.628   5.070  13.434  1.00  0.00           C  
ATOM    678  CD  PRO A  41      43.106   3.651  13.270  1.00  0.00           C  
ATOM    679  HA  PRO A  41      43.912   5.391  10.795  1.00  0.00           H  
ATOM    680 1HB  PRO A  41      44.548   6.040  13.715  1.00  0.00           H  
ATOM    681 2HB  PRO A  41      43.454   6.905  12.627  1.00  0.00           H  
ATOM    682 1HG  PRO A  41      42.392   5.318  14.479  1.00  0.00           H  
ATOM    683 2HG  PRO A  41      41.725   5.284  12.844  1.00  0.00           H  
ATOM    684 1HD  PRO A  41      43.688   3.355  14.155  1.00  0.00           H  
ATOM    685 2HD  PRO A  41      42.240   2.986  13.134  1.00  0.00           H  
ATOM    686  N   GLY A  42      46.311   5.822  10.560  1.00  0.00           N  
ATOM    687  CA  GLY A  42      47.718   6.175  10.416  1.00  0.00           C  
ATOM    688  C   GLY A  42      48.515   5.029   9.805  1.00  0.00           C  
ATOM    689  O   GLY A  42      49.721   5.145   9.588  1.00  0.00           O  
ATOM    690  H   GLY A  42      45.676   6.014   9.799  1.00  0.00           H  
ATOM    691 1HA  GLY A  42      47.808   7.061   9.786  1.00  0.00           H  
ATOM    692 2HA  GLY A  42      48.132   6.430  11.391  1.00  0.00           H  
ATOM    693  N   SER A  43      47.832   3.923   9.530  1.00  0.00           N  
ATOM    694  CA  SER A  43      48.474   2.751   8.942  1.00  0.00           C  
ATOM    695  C   SER A  43      48.682   2.931   7.445  1.00  0.00           C  
ATOM    696  O   SER A  43      48.097   3.822   6.830  1.00  0.00           O  
ATOM    697  CB  SER A  43      47.638   1.513   9.200  1.00  0.00           C  
ATOM    698  OG  SER A  43      46.433   1.563   8.487  1.00  0.00           O  
ATOM    699  H   SER A  43      46.843   3.891   9.732  1.00  0.00           H  
ATOM    700  HA  SER A  43      49.456   2.629   9.400  1.00  0.00           H  
ATOM    701 1HB  SER A  43      48.201   0.627   8.907  1.00  0.00           H  
ATOM    702 2HB  SER A  43      47.430   1.430  10.266  1.00  0.00           H  
ATOM    703  HG  SER A  43      45.820   2.055   9.038  1.00  0.00           H  
ATOM    704  N   ASN A  44      49.518   2.077   6.863  1.00  0.00           N  
ATOM    705  CA  ASN A  44      49.731   2.077   5.420  1.00  0.00           C  
ATOM    706  C   ASN A  44      48.466   1.668   4.678  1.00  0.00           C  
ATOM    707  O   ASN A  44      48.221   2.118   3.557  1.00  0.00           O  
ATOM    708  CB  ASN A  44      50.886   1.164   5.051  1.00  0.00           C  
ATOM    709  CG  ASN A  44      52.222   1.741   5.426  1.00  0.00           C  
ATOM    710  OD1 ASN A  44      52.361   2.958   5.594  1.00  0.00           O  
ATOM    711  ND2 ASN A  44      53.207   0.891   5.563  1.00  0.00           N  
ATOM    712  H   ASN A  44      50.020   1.412   7.435  1.00  0.00           H  
ATOM    713  HA  ASN A  44      49.985   3.091   5.116  1.00  0.00           H  
ATOM    714 1HB  ASN A  44      50.764   0.202   5.551  1.00  0.00           H  
ATOM    715 2HB  ASN A  44      50.873   0.978   3.977  1.00  0.00           H  
ATOM    716 1HD2 ASN A  44      54.120   1.219   5.812  1.00  0.00           H  
ATOM    717 2HD2 ASN A  44      53.050  -0.085   5.417  1.00  0.00           H  
ATOM    718  N   LEU A  45      47.664   0.817   5.307  1.00  0.00           N  
ATOM    719  CA  LEU A  45      46.353   0.464   4.778  1.00  0.00           C  
ATOM    720  C   LEU A  45      45.427   1.674   4.748  1.00  0.00           C  
ATOM    721  O   LEU A  45      44.671   1.867   3.796  1.00  0.00           O  
ATOM    722  CB  LEU A  45      45.723  -0.650   5.624  1.00  0.00           C  
ATOM    723  CG  LEU A  45      46.441  -2.004   5.582  1.00  0.00           C  
ATOM    724  CD1 LEU A  45      45.810  -2.946   6.598  1.00  0.00           C  
ATOM    725  CD2 LEU A  45      46.358  -2.580   4.176  1.00  0.00           C  
ATOM    726  H   LEU A  45      47.971   0.403   6.176  1.00  0.00           H  
ATOM    727  HA  LEU A  45      46.475   0.119   3.750  1.00  0.00           H  
ATOM    728 1HB  LEU A  45      45.693  -0.323   6.662  1.00  0.00           H  
ATOM    729 2HB  LEU A  45      44.699  -0.807   5.284  1.00  0.00           H  
ATOM    730  HG  LEU A  45      47.488  -1.870   5.857  1.00  0.00           H  
ATOM    731 1HD1 LEU A  45      46.321  -3.909   6.568  1.00  0.00           H  
ATOM    732 2HD1 LEU A  45      45.901  -2.519   7.596  1.00  0.00           H  
ATOM    733 3HD1 LEU A  45      44.757  -3.087   6.357  1.00  0.00           H  
ATOM    734 1HD2 LEU A  45      46.870  -3.543   4.146  1.00  0.00           H  
ATOM    735 2HD2 LEU A  45      45.312  -2.716   3.900  1.00  0.00           H  
ATOM    736 3HD2 LEU A  45      46.832  -1.895   3.473  1.00  0.00           H  
ATOM    737  N   ALA A  46      45.488   2.485   5.800  1.00  0.00           N  
ATOM    738  CA  ALA A  46      44.705   3.713   5.867  1.00  0.00           C  
ATOM    739  C   ALA A  46      45.157   4.713   4.810  1.00  0.00           C  
ATOM    740  O   ALA A  46      44.342   5.437   4.238  1.00  0.00           O  
ATOM    741  CB  ALA A  46      44.802   4.328   7.255  1.00  0.00           C  
ATOM    742  H   ALA A  46      46.094   2.244   6.572  1.00  0.00           H  
ATOM    743  HA  ALA A  46      43.661   3.469   5.668  1.00  0.00           H  
ATOM    744 1HB  ALA A  46      44.212   5.244   7.289  1.00  0.00           H  
ATOM    745 2HB  ALA A  46      44.422   3.624   7.994  1.00  0.00           H  
ATOM    746 3HB  ALA A  46      45.844   4.560   7.476  1.00  0.00           H  
ATOM    747  N   LYS A  47      46.460   4.748   4.554  1.00  0.00           N  
ATOM    748  CA  LYS A  47      47.014   5.607   3.514  1.00  0.00           C  
ATOM    749  C   LYS A  47      46.466   5.235   2.143  1.00  0.00           C  
ATOM    750  O   LYS A  47      46.109   6.106   1.349  1.00  0.00           O  
ATOM    751  CB  LYS A  47      48.541   5.527   3.510  1.00  0.00           C  
ATOM    752  CG  LYS A  47      49.209   6.178   4.714  1.00  0.00           C  
ATOM    753  CD  LYS A  47      50.719   5.999   4.673  1.00  0.00           C  
ATOM    754  CE  LYS A  47      51.378   6.564   5.922  1.00  0.00           C  
ATOM    755  NZ  LYS A  47      52.849   6.338   5.925  1.00  0.00           N  
ATOM    756  H   LYS A  47      47.084   4.163   5.093  1.00  0.00           H  
ATOM    757  HA  LYS A  47      46.717   6.635   3.720  1.00  0.00           H  
ATOM    758 1HB  LYS A  47      48.851   4.482   3.481  1.00  0.00           H  
ATOM    759 2HB  LYS A  47      48.928   6.008   2.612  1.00  0.00           H  
ATOM    760 1HG  LYS A  47      48.978   7.244   4.726  1.00  0.00           H  
ATOM    761 2HG  LYS A  47      48.823   5.731   5.630  1.00  0.00           H  
ATOM    762 1HD  LYS A  47      50.957   4.937   4.594  1.00  0.00           H  
ATOM    763 2HD  LYS A  47      51.122   6.509   3.798  1.00  0.00           H  
ATOM    764 1HE  LYS A  47      51.187   7.634   5.981  1.00  0.00           H  
ATOM    765 2HE  LYS A  47      50.950   6.091   6.805  1.00  0.00           H  
ATOM    766 1HZ  LYS A  47      53.248   6.726   6.768  1.00  0.00           H  
ATOM    767 2HZ  LYS A  47      53.039   5.346   5.889  1.00  0.00           H  
ATOM    768 3HZ  LYS A  47      53.261   6.789   5.120  1.00  0.00           H  
ATOM    769  N   LYS A  48      46.401   3.936   1.870  1.00  0.00           N  
ATOM    770  CA  LYS A  48      45.800   3.442   0.636  1.00  0.00           C  
ATOM    771  C   LYS A  48      44.308   3.743   0.592  1.00  0.00           C  
ATOM    772  O   LYS A  48      43.760   4.065  -0.463  1.00  0.00           O  
ATOM    773  CB  LYS A  48      46.037   1.938   0.489  1.00  0.00           C  
ATOM    774  CG  LYS A  48      45.454   1.330  -0.779  1.00  0.00           C  
ATOM    775  CD  LYS A  48      46.161   1.856  -2.020  1.00  0.00           C  
ATOM    776  CE  LYS A  48      45.627   1.196  -3.283  1.00  0.00           C  
ATOM    777  NZ  LYS A  48      46.366   1.639  -4.497  1.00  0.00           N  
ATOM    778  H   LYS A  48      46.778   3.274   2.532  1.00  0.00           H  
ATOM    779  HA  LYS A  48      46.267   3.953  -0.205  1.00  0.00           H  
ATOM    780 1HB  LYS A  48      47.109   1.736   0.495  1.00  0.00           H  
ATOM    781 2HB  LYS A  48      45.602   1.416   1.341  1.00  0.00           H  
ATOM    782 1HG  LYS A  48      45.558   0.245  -0.744  1.00  0.00           H  
ATOM    783 2HG  LYS A  48      44.394   1.573  -0.845  1.00  0.00           H  
ATOM    784 1HD  LYS A  48      46.014   2.934  -2.093  1.00  0.00           H  
ATOM    785 2HD  LYS A  48      47.230   1.656  -1.941  1.00  0.00           H  
ATOM    786 1HE  LYS A  48      45.715   0.115  -3.194  1.00  0.00           H  
ATOM    787 2HE  LYS A  48      44.573   1.444  -3.405  1.00  0.00           H  
ATOM    788 1HZ  LYS A  48      45.983   1.181  -5.311  1.00  0.00           H  
ATOM    789 2HZ  LYS A  48      46.276   2.640  -4.600  1.00  0.00           H  
ATOM    790 3HZ  LYS A  48      47.343   1.397  -4.403  1.00  0.00           H  
ATOM    791  N   ALA A  49      43.652   3.639   1.743  1.00  0.00           N  
ATOM    792  CA  ALA A  49      42.238   3.979   1.855  1.00  0.00           C  
ATOM    793  C   ALA A  49      41.992   5.435   1.483  1.00  0.00           C  
ATOM    794  O   ALA A  49      41.046   5.749   0.761  1.00  0.00           O  
ATOM    795  CB  ALA A  49      41.738   3.701   3.266  1.00  0.00           C  
ATOM    796  H   ALA A  49      44.146   3.315   2.563  1.00  0.00           H  
ATOM    797  HA  ALA A  49      41.677   3.358   1.156  1.00  0.00           H  
ATOM    798 1HB  ALA A  49      40.681   3.959   3.334  1.00  0.00           H  
ATOM    799 2HB  ALA A  49      41.868   2.643   3.496  1.00  0.00           H  
ATOM    800 3HB  ALA A  49      42.304   4.299   3.977  1.00  0.00           H  
ATOM    801  N   LEU A  50      42.848   6.323   1.980  1.00  0.00           N  
ATOM    802  CA  LEU A  50      42.745   7.742   1.672  1.00  0.00           C  
ATOM    803  C   LEU A  50      42.939   8.000   0.184  1.00  0.00           C  
ATOM    804  O   LEU A  50      42.257   8.838  -0.405  1.00  0.00           O  
ATOM    805  CB  LEU A  50      43.784   8.535   2.474  1.00  0.00           C  
ATOM    806  CG  LEU A  50      43.538   8.614   3.987  1.00  0.00           C  
ATOM    807  CD1 LEU A  50      44.737   9.266   4.663  1.00  0.00           C  
ATOM    808  CD2 LEU A  50      42.264   9.402   4.254  1.00  0.00           C  
ATOM    809  H   LEU A  50      43.589   6.002   2.589  1.00  0.00           H  
ATOM    810  HA  LEU A  50      41.744   8.083   1.938  1.00  0.00           H  
ATOM    811 1HB  LEU A  50      44.762   8.081   2.321  1.00  0.00           H  
ATOM    812 2HB  LEU A  50      43.816   9.555   2.090  1.00  0.00           H  
ATOM    813  HG  LEU A  50      43.434   7.607   4.391  1.00  0.00           H  
ATOM    814 1HD1 LEU A  50      44.562   9.321   5.738  1.00  0.00           H  
ATOM    815 2HD1 LEU A  50      45.630   8.671   4.472  1.00  0.00           H  
ATOM    816 3HD1 LEU A  50      44.877  10.270   4.266  1.00  0.00           H  
ATOM    817 1HD2 LEU A  50      42.089   9.457   5.329  1.00  0.00           H  
ATOM    818 2HD2 LEU A  50      42.368  10.410   3.851  1.00  0.00           H  
ATOM    819 3HD2 LEU A  50      41.421   8.904   3.774  1.00  0.00           H  
ATOM    820  N   GLU A  51      43.870   7.271  -0.421  1.00  0.00           N  
ATOM    821  CA  GLU A  51      44.055   7.309  -1.867  1.00  0.00           C  
ATOM    822  C   GLU A  51      42.773   6.929  -2.596  1.00  0.00           C  
ATOM    823  O   GLU A  51      42.347   7.620  -3.524  1.00  0.00           O  
ATOM    824  CB  GLU A  51      45.188   6.369  -2.284  1.00  0.00           C  
ATOM    825  CG  GLU A  51      45.443   6.320  -3.784  1.00  0.00           C  
ATOM    826  CD  GLU A  51      46.427   5.252  -4.175  1.00  0.00           C  
ATOM    827  OE1 GLU A  51      47.449   5.152  -3.541  1.00  0.00           O  
ATOM    828  OE2 GLU A  51      46.155   4.536  -5.110  1.00  0.00           O  
ATOM    829  H   GLU A  51      44.468   6.674   0.135  1.00  0.00           H  
ATOM    830  HA  GLU A  51      44.310   8.329  -2.156  1.00  0.00           H  
ATOM    831 1HB  GLU A  51      46.114   6.677  -1.798  1.00  0.00           H  
ATOM    832 2HB  GLU A  51      44.964   5.357  -1.950  1.00  0.00           H  
ATOM    833 1HG  GLU A  51      44.500   6.134  -4.297  1.00  0.00           H  
ATOM    834 2HG  GLU A  51      45.817   7.289  -4.111  1.00  0.00           H  
ATOM    835  N   ILE A  52      42.164   5.828  -2.173  1.00  0.00           N  
ATOM    836  CA  ILE A  52      40.915   5.366  -2.771  1.00  0.00           C  
ATOM    837  C   ILE A  52      39.819   6.415  -2.636  1.00  0.00           C  
ATOM    838  O   ILE A  52      39.074   6.673  -3.581  1.00  0.00           O  
ATOM    839  CB  ILE A  52      40.449   4.050  -2.122  1.00  0.00           C  
ATOM    840  CG1 ILE A  52      41.402   2.908  -2.486  1.00  0.00           C  
ATOM    841  CG2 ILE A  52      39.028   3.719  -2.553  1.00  0.00           C  
ATOM    842  CD1 ILE A  52      41.204   1.660  -1.658  1.00  0.00           C  
ATOM    843  H   ILE A  52      42.573   5.297  -1.418  1.00  0.00           H  
ATOM    844  HA  ILE A  52      41.082   5.198  -3.835  1.00  0.00           H  
ATOM    845  HB  ILE A  52      40.476   4.149  -1.038  1.00  0.00           H  
ATOM    846 1HG1 ILE A  52      41.272   2.646  -3.536  1.00  0.00           H  
ATOM    847 2HG1 ILE A  52      42.433   3.240  -2.359  1.00  0.00           H  
ATOM    848 1HG2 ILE A  52      38.715   2.785  -2.086  1.00  0.00           H  
ATOM    849 2HG2 ILE A  52      38.359   4.521  -2.245  1.00  0.00           H  
ATOM    850 3HG2 ILE A  52      38.992   3.612  -3.637  1.00  0.00           H  
ATOM    851 1HD1 ILE A  52      41.915   0.896  -1.974  1.00  0.00           H  
ATOM    852 2HD1 ILE A  52      41.365   1.892  -0.605  1.00  0.00           H  
ATOM    853 3HD1 ILE A  52      40.189   1.288  -1.797  1.00  0.00           H  
ATOM    854  N   ILE A  53      39.725   7.017  -1.456  1.00  0.00           N  
ATOM    855  CA  ILE A  53      38.747   8.070  -1.209  1.00  0.00           C  
ATOM    856  C   ILE A  53      38.945   9.241  -2.161  1.00  0.00           C  
ATOM    857  O   ILE A  53      37.981   9.789  -2.695  1.00  0.00           O  
ATOM    858  CB  ILE A  53      38.833   8.570   0.245  1.00  0.00           C  
ATOM    859  CG1 ILE A  53      38.363   7.481   1.213  1.00  0.00           C  
ATOM    860  CG2 ILE A  53      38.008   9.835   0.421  1.00  0.00           C  
ATOM    861  CD1 ILE A  53      38.684   7.771   2.661  1.00  0.00           C  
ATOM    862  H   ILE A  53      40.347   6.739  -0.710  1.00  0.00           H  
ATOM    863  HA  ILE A  53      37.750   7.662  -1.385  1.00  0.00           H  
ATOM    864  HB  ILE A  53      39.871   8.786   0.494  1.00  0.00           H  
ATOM    865 1HG1 ILE A  53      37.285   7.353   1.121  1.00  0.00           H  
ATOM    866 2HG1 ILE A  53      38.827   6.531   0.946  1.00  0.00           H  
ATOM    867 1HG2 ILE A  53      38.079  10.175   1.454  1.00  0.00           H  
ATOM    868 2HG2 ILE A  53      38.387  10.612  -0.242  1.00  0.00           H  
ATOM    869 3HG2 ILE A  53      36.966   9.627   0.179  1.00  0.00           H  
ATOM    870 1HD1 ILE A  53      38.320   6.955   3.285  1.00  0.00           H  
ATOM    871 2HD1 ILE A  53      39.763   7.868   2.782  1.00  0.00           H  
ATOM    872 3HD1 ILE A  53      38.200   8.700   2.961  1.00  0.00           H  
ATOM    873  N   LEU A  54      40.200   9.620  -2.372  1.00  0.00           N  
ATOM    874  CA  LEU A  54      40.533  10.685  -3.311  1.00  0.00           C  
ATOM    875  C   LEU A  54      40.120  10.315  -4.730  1.00  0.00           C  
ATOM    876  O   LEU A  54      39.575  11.141  -5.462  1.00  0.00           O  
ATOM    877  CB  LEU A  54      42.038  10.979  -3.269  1.00  0.00           C  
ATOM    878  CG  LEU A  54      42.549  11.652  -1.989  1.00  0.00           C  
ATOM    879  CD1 LEU A  54      44.071  11.709  -2.017  1.00  0.00           C  
ATOM    880  CD2 LEU A  54      41.952  13.047  -1.877  1.00  0.00           C  
ATOM    881  H   LEU A  54      40.945   9.159  -1.870  1.00  0.00           H  
ATOM    882  HA  LEU A  54      39.979  11.580  -3.027  1.00  0.00           H  
ATOM    883 1HB  LEU A  54      42.578  10.041  -3.388  1.00  0.00           H  
ATOM    884 2HB  LEU A  54      42.289  11.627  -4.108  1.00  0.00           H  
ATOM    885  HG  LEU A  54      42.253  11.060  -1.123  1.00  0.00           H  
ATOM    886 1HD1 LEU A  54      44.434  12.187  -1.108  1.00  0.00           H  
ATOM    887 2HD1 LEU A  54      44.471  10.697  -2.079  1.00  0.00           H  
ATOM    888 3HD1 LEU A  54      44.397  12.282  -2.884  1.00  0.00           H  
ATOM    889 1HD2 LEU A  54      42.315  13.526  -0.966  1.00  0.00           H  
ATOM    890 2HD2 LEU A  54      42.249  13.641  -2.742  1.00  0.00           H  
ATOM    891 3HD2 LEU A  54      40.865  12.976  -1.841  1.00  0.00           H  
ATOM    892  N   ARG A  55      40.384   9.071  -5.114  1.00  0.00           N  
ATOM    893  CA  ARG A  55      40.023   8.585  -6.440  1.00  0.00           C  
ATOM    894  C   ARG A  55      38.516   8.631  -6.653  1.00  0.00           C  
ATOM    895  O   ARG A  55      38.039   9.077  -7.695  1.00  0.00           O  
ATOM    896  CB  ARG A  55      40.518   7.161  -6.641  1.00  0.00           C  
ATOM    897  CG  ARG A  55      42.026   7.020  -6.776  1.00  0.00           C  
ATOM    898  CD  ARG A  55      42.429   5.607  -6.990  1.00  0.00           C  
ATOM    899  NE  ARG A  55      43.875   5.450  -6.996  1.00  0.00           N  
ATOM    900  CZ  ARG A  55      44.667   5.699  -8.057  1.00  0.00           C  
ATOM    901  NH1 ARG A  55      44.140   6.115  -9.188  1.00  0.00           N  
ATOM    902  NH2 ARG A  55      45.974   5.525  -7.961  1.00  0.00           N  
ATOM    903  H   ARG A  55      40.847   8.447  -4.469  1.00  0.00           H  
ATOM    904  HA  ARG A  55      40.481   9.238  -7.184  1.00  0.00           H  
ATOM    905 1HB  ARG A  55      40.204   6.545  -5.800  1.00  0.00           H  
ATOM    906 2HB  ARG A  55      40.066   6.742  -7.541  1.00  0.00           H  
ATOM    907 1HG  ARG A  55      42.372   7.608  -7.627  1.00  0.00           H  
ATOM    908 2HG  ARG A  55      42.508   7.381  -5.867  1.00  0.00           H  
ATOM    909 1HD  ARG A  55      42.023   4.988  -6.191  1.00  0.00           H  
ATOM    910 2HD  ARG A  55      42.045   5.260  -7.949  1.00  0.00           H  
ATOM    911  HE  ARG A  55      44.317   5.132  -6.144  1.00  0.00           H  
ATOM    912 1HH1 ARG A  55      43.142   6.247  -9.261  1.00  0.00           H  
ATOM    913 2HH1 ARG A  55      44.734   6.301  -9.983  1.00  0.00           H  
ATOM    914 1HH2 ARG A  55      46.379   5.206  -7.092  1.00  0.00           H  
ATOM    915 2HH2 ARG A  55      46.567   5.712  -8.756  1.00  0.00           H  
ATOM    916  N   ALA A  56      37.769   8.163  -5.657  1.00  0.00           N  
ATOM    917  CA  ALA A  56      36.314   8.164  -5.726  1.00  0.00           C  
ATOM    918  C   ALA A  56      35.764   9.585  -5.725  1.00  0.00           C  
ATOM    919  O   ALA A  56      34.869   9.915  -6.504  1.00  0.00           O  
ATOM    920  CB  ALA A  56      35.728   7.369  -4.568  1.00  0.00           C  
ATOM    921  H   ALA A  56      38.222   7.798  -4.832  1.00  0.00           H  
ATOM    922  HA  ALA A  56      36.011   7.694  -6.663  1.00  0.00           H  
ATOM    923 1HB  ALA A  56      34.641   7.379  -4.634  1.00  0.00           H  
ATOM    924 2HB  ALA A  56      36.085   6.340  -4.616  1.00  0.00           H  
ATOM    925 3HB  ALA A  56      36.038   7.817  -3.626  1.00  0.00           H  
ATOM    926  N   ALA A  57      36.303  10.423  -4.846  1.00  0.00           N  
ATOM    927  CA  ALA A  57      35.873  11.812  -4.748  1.00  0.00           C  
ATOM    928  C   ALA A  57      36.166  12.571  -6.035  1.00  0.00           C  
ATOM    929  O   ALA A  57      35.369  13.402  -6.474  1.00  0.00           O  
ATOM    930  CB  ALA A  57      36.550  12.493  -3.566  1.00  0.00           C  
ATOM    931  H   ALA A  57      37.030  10.088  -4.230  1.00  0.00           H  
ATOM    932  HA  ALA A  57      34.795  11.830  -4.593  1.00  0.00           H  
ATOM    933 1HB  ALA A  57      36.219  13.529  -3.506  1.00  0.00           H  
ATOM    934 2HB  ALA A  57      36.285  11.972  -2.646  1.00  0.00           H  
ATOM    935 3HB  ALA A  57      37.630  12.464  -3.701  1.00  0.00           H  
ATOM    936  N   GLU A  58      37.316  12.285  -6.637  1.00  0.00           N  
ATOM    937  CA  GLU A  58      37.685  12.891  -7.910  1.00  0.00           C  
ATOM    938  C   GLU A  58      36.658  12.575  -8.990  1.00  0.00           C  
ATOM    939  O   GLU A  58      36.240  13.457  -9.738  1.00  0.00           O  
ATOM    940  CB  GLU A  58      39.068  12.405  -8.349  1.00  0.00           C  
ATOM    941  CG  GLU A  58      39.567  13.021  -9.649  1.00  0.00           C  
ATOM    942  CD  GLU A  58      40.968  12.601  -9.995  1.00  0.00           C  
ATOM    943  OE1 GLU A  58      41.580  11.927  -9.201  1.00  0.00           O  
ATOM    944  OE2 GLU A  58      41.428  12.954 -11.056  1.00  0.00           O  
ATOM    945  H   GLU A  58      37.949  11.629  -6.201  1.00  0.00           H  
ATOM    946  HA  GLU A  58      37.710  13.972  -7.785  1.00  0.00           H  
ATOM    947 1HB  GLU A  58      39.797  12.630  -7.571  1.00  0.00           H  
ATOM    948 2HB  GLU A  58      39.050  11.323  -8.478  1.00  0.00           H  
ATOM    949 1HG  GLU A  58      38.901  12.726 -10.458  1.00  0.00           H  
ATOM    950 2HG  GLU A  58      39.530  14.106  -9.562  1.00  0.00           H  
ATOM    951  N   GLU A  59      36.257  11.310  -9.066  1.00  0.00           N  
ATOM    952  CA  GLU A  59      35.263  10.879 -10.041  1.00  0.00           C  
ATOM    953  C   GLU A  59      33.899  11.487  -9.746  1.00  0.00           C  
ATOM    954  O   GLU A  59      33.142  11.812 -10.660  1.00  0.00           O  
ATOM    955  CB  GLU A  59      35.157   9.352 -10.057  1.00  0.00           C  
ATOM    956  CG  GLU A  59      36.395   8.642 -10.586  1.00  0.00           C  
ATOM    957  CD  GLU A  59      36.734   9.032 -11.998  1.00  0.00           C  
ATOM    958  OE1 GLU A  59      35.844   9.070 -12.814  1.00  0.00           O  
ATOM    959  OE2 GLU A  59      37.884   9.293 -12.261  1.00  0.00           O  
ATOM    960  H   GLU A  59      36.649  10.631  -8.430  1.00  0.00           H  
ATOM    961  HA  GLU A  59      35.573  11.229 -11.028  1.00  0.00           H  
ATOM    962 1HB  GLU A  59      34.971   8.990  -9.045  1.00  0.00           H  
ATOM    963 2HB  GLU A  59      34.310   9.052 -10.673  1.00  0.00           H  
ATOM    964 1HG  GLU A  59      37.241   8.880  -9.943  1.00  0.00           H  
ATOM    965 2HG  GLU A  59      36.231   7.566 -10.541  1.00  0.00           H  
ATOM    966  N   LEU A  60      33.590  11.638  -8.462  1.00  0.00           N  
ATOM    967  CA  LEU A  60      32.371  12.320  -8.043  1.00  0.00           C  
ATOM    968  C   LEU A  60      32.393  13.788  -8.449  1.00  0.00           C  
ATOM    969  O   LEU A  60      31.360  14.360  -8.798  1.00  0.00           O  
ATOM    970  CB  LEU A  60      32.196  12.206  -6.523  1.00  0.00           C  
ATOM    971  CG  LEU A  60      31.810  10.817  -6.000  1.00  0.00           C  
ATOM    972  CD1 LEU A  60      31.925  10.795  -4.482  1.00  0.00           C  
ATOM    973  CD2 LEU A  60      30.395  10.480  -6.447  1.00  0.00           C  
ATOM    974  H   LEU A  60      34.217  11.272  -7.759  1.00  0.00           H  
ATOM    975  HA  LEU A  60      31.524  11.852  -8.544  1.00  0.00           H  
ATOM    976 1HB  LEU A  60      33.130  12.493  -6.044  1.00  0.00           H  
ATOM    977 2HB  LEU A  60      31.420  12.905  -6.210  1.00  0.00           H  
ATOM    978  HG  LEU A  60      32.502  10.074  -6.397  1.00  0.00           H  
ATOM    979 1HD1 LEU A  60      31.651   9.808  -4.110  1.00  0.00           H  
ATOM    980 2HD1 LEU A  60      32.951  11.020  -4.191  1.00  0.00           H  
ATOM    981 3HD1 LEU A  60      31.254  11.541  -4.056  1.00  0.00           H  
ATOM    982 1HD2 LEU A  60      30.122   9.492  -6.076  1.00  0.00           H  
ATOM    983 2HD2 LEU A  60      29.702  11.222  -6.049  1.00  0.00           H  
ATOM    984 3HD2 LEU A  60      30.347  10.485  -7.536  1.00  0.00           H  
ATOM    985  N   ALA A  61      33.575  14.392  -8.400  1.00  0.00           N  
ATOM    986  CA  ALA A  61      33.754  15.764  -8.858  1.00  0.00           C  
ATOM    987  C   ALA A  61      33.567  15.869 -10.366  1.00  0.00           C  
ATOM    988  O   ALA A  61      33.047  16.865 -10.869  1.00  0.00           O  
ATOM    989  CB  ALA A  61      35.127  16.283  -8.456  1.00  0.00           C  
ATOM    990  H   ALA A  61      34.371  13.887  -8.035  1.00  0.00           H  
ATOM    991  HA  ALA A  61      32.993  16.388  -8.386  1.00  0.00           H  
ATOM    992 1HB  ALA A  61      35.245  17.310  -8.807  1.00  0.00           H  
ATOM    993 2HB  ALA A  61      35.223  16.257  -7.371  1.00  0.00           H  
ATOM    994 3HB  ALA A  61      35.897  15.657  -8.904  1.00  0.00           H  
ATOM    995  N   LYS A  62      33.998  14.837 -11.083  1.00  0.00           N  
ATOM    996  CA  LYS A  62      33.818  14.781 -12.529  1.00  0.00           C  
ATOM    997  C   LYS A  62      32.340  14.718 -12.896  1.00  0.00           C  
ATOM    998  O   LYS A  62      31.907  15.325 -13.876  1.00  0.00           O  
ATOM    999  CB  LYS A  62      34.558  13.578 -13.116  1.00  0.00           C  
ATOM   1000  CG  LYS A  62      36.076  13.702 -13.095  1.00  0.00           C  
ATOM   1001  CD  LYS A  62      36.740  12.455 -13.659  1.00  0.00           C  
ATOM   1002  CE  LYS A  62      38.256  12.545 -13.568  1.00  0.00           C  
ATOM   1003  NZ  LYS A  62      38.917  11.298 -14.040  1.00  0.00           N  
ATOM   1004  H   LYS A  62      34.464  14.073 -10.616  1.00  0.00           H  
ATOM   1005  HA  LYS A  62      34.229  15.692 -12.965  1.00  0.00           H  
ATOM   1006 1HB  LYS A  62      34.289  12.679 -12.561  1.00  0.00           H  
ATOM   1007 2HB  LYS A  62      34.249  13.429 -14.150  1.00  0.00           H  
ATOM   1008 1HG  LYS A  62      36.379  14.565 -13.690  1.00  0.00           H  
ATOM   1009 2HG  LYS A  62      36.415  13.852 -12.071  1.00  0.00           H  
ATOM   1010 1HD  LYS A  62      36.402  11.580 -13.104  1.00  0.00           H  
ATOM   1011 2HD  LYS A  62      36.456  12.333 -14.704  1.00  0.00           H  
ATOM   1012 1HE  LYS A  62      38.608  13.379 -14.174  1.00  0.00           H  
ATOM   1013 2HE  LYS A  62      38.549  12.727 -12.534  1.00  0.00           H  
ATOM   1014 1HZ  LYS A  62      39.920  11.398 -13.963  1.00  0.00           H  
ATOM   1015 2HZ  LYS A  62      38.612  10.519 -13.472  1.00  0.00           H  
ATOM   1016 3HZ  LYS A  62      38.669  11.129 -15.004  1.00  0.00           H  
ATOM   1017  N   LEU A  63      31.570  13.980 -12.104  1.00  0.00           N  
ATOM   1018  CA  LEU A  63      30.139  13.835 -12.345  1.00  0.00           C  
ATOM   1019  C   LEU A  63      29.428  15.179 -12.267  1.00  0.00           C  
ATOM   1020  O   LEU A  63      29.695  15.983 -11.373  1.00  0.00           O  
ATOM   1021  CB  LEU A  63      29.525  12.866 -11.326  1.00  0.00           C  
ATOM   1022  CG  LEU A  63      29.929  11.395 -11.481  1.00  0.00           C  
ATOM   1023  CD1 LEU A  63      29.395  10.594 -10.301  1.00  0.00           C  
ATOM   1024  CD2 LEU A  63      29.389  10.855 -12.797  1.00  0.00           C  
ATOM   1025  H   LEU A  63      31.985  13.506 -11.314  1.00  0.00           H  
ATOM   1026  HA  LEU A  63      29.996  13.444 -13.353  1.00  0.00           H  
ATOM   1027 1HB  LEU A  63      29.813  13.185 -10.326  1.00  0.00           H  
ATOM   1028 2HB  LEU A  63      28.439  12.922 -11.404  1.00  0.00           H  
ATOM   1029  HG  LEU A  63      31.017  11.313 -11.474  1.00  0.00           H  
ATOM   1030 1HD1 LEU A  63      29.683   9.548 -10.411  1.00  0.00           H  
ATOM   1031 2HD1 LEU A  63      29.813  10.989  -9.375  1.00  0.00           H  
ATOM   1032 3HD1 LEU A  63      28.309  10.670 -10.272  1.00  0.00           H  
ATOM   1033 1HD2 LEU A  63      29.677   9.809 -12.907  1.00  0.00           H  
ATOM   1034 2HD2 LEU A  63      28.302  10.935 -12.804  1.00  0.00           H  
ATOM   1035 3HD2 LEU A  63      29.801  11.434 -13.624  1.00  0.00           H  
ATOM   1036  N   PRO A  64      28.522  15.420 -13.208  1.00  0.00           N  
ATOM   1037  CA  PRO A  64      27.781  16.675 -13.256  1.00  0.00           C  
ATOM   1038  C   PRO A  64      26.683  16.705 -12.202  1.00  0.00           C  
ATOM   1039  O   PRO A  64      26.115  17.759 -11.913  1.00  0.00           O  
ATOM   1040  CB  PRO A  64      27.202  16.680 -14.675  1.00  0.00           C  
ATOM   1041  CG  PRO A  64      27.009  15.237 -14.996  1.00  0.00           C  
ATOM   1042  CD  PRO A  64      28.194  14.552 -14.367  1.00  0.00           C  
ATOM   1043  HA  PRO A  64      28.469  17.492 -13.040  1.00  0.00           H  
ATOM   1044 1HB  PRO A  64      26.262  17.250 -14.695  1.00  0.00           H  
ATOM   1045 2HB  PRO A  64      27.898  17.181 -15.363  1.00  0.00           H  
ATOM   1046 1HG  PRO A  64      26.051  14.882 -14.590  1.00  0.00           H  
ATOM   1047 2HG  PRO A  64      26.966  15.093 -16.085  1.00  0.00           H  
ATOM   1048 1HD  PRO A  64      27.904  13.542 -14.043  1.00  0.00           H  
ATOM   1049 2HD  PRO A  64      29.018  14.505 -15.093  1.00  0.00           H  
ATOM   1050  N   ASP A  65      26.385  15.545 -11.629  1.00  0.00           N  
ATOM   1051  CA  ASP A  65      25.330  15.431 -10.629  1.00  0.00           C  
ATOM   1052  C   ASP A  65      25.617  16.312  -9.421  1.00  0.00           C  
ATOM   1053  O   ASP A  65      26.661  16.183  -8.782  1.00  0.00           O  
ATOM   1054  CB  ASP A  65      25.170  13.976 -10.181  1.00  0.00           C  
ATOM   1055  CG  ASP A  65      24.002  13.776  -9.225  1.00  0.00           C  
ATOM   1056  OD1 ASP A  65      22.929  13.466  -9.687  1.00  0.00           O  
ATOM   1057  OD2 ASP A  65      24.194  13.935  -8.044  1.00  0.00           O  
ATOM   1058  H   ASP A  65      26.905  14.719 -11.893  1.00  0.00           H  
ATOM   1059  HA  ASP A  65      24.395  15.773 -11.073  1.00  0.00           H  
ATOM   1060 1HB  ASP A  65      25.019  13.341 -11.054  1.00  0.00           H  
ATOM   1061 2HB  ASP A  65      26.084  13.645  -9.689  1.00  0.00           H  
ATOM   1062  N   PRO A  66      24.684  17.206  -9.113  1.00  0.00           N  
ATOM   1063  CA  PRO A  66      24.871  18.165  -8.030  1.00  0.00           C  
ATOM   1064  C   PRO A  66      25.220  17.461  -6.726  1.00  0.00           C  
ATOM   1065  O   PRO A  66      26.086  17.914  -5.978  1.00  0.00           O  
ATOM   1066  CB  PRO A  66      23.510  18.863  -7.949  1.00  0.00           C  
ATOM   1067  CG  PRO A  66      22.992  18.820  -9.346  1.00  0.00           C  
ATOM   1068  CD  PRO A  66      23.420  17.472  -9.862  1.00  0.00           C  
ATOM   1069  HA  PRO A  66      25.705  18.818  -8.287  1.00  0.00           H  
ATOM   1070 1HB  PRO A  66      22.858  18.336  -7.236  1.00  0.00           H  
ATOM   1071 2HB  PRO A  66      23.635  19.889  -7.571  1.00  0.00           H  
ATOM   1072 1HG  PRO A  66      21.900  18.949  -9.351  1.00  0.00           H  
ATOM   1073 2HG  PRO A  66      23.413  19.651  -9.932  1.00  0.00           H  
ATOM   1074 1HD  PRO A  66      22.647  16.726  -9.625  1.00  0.00           H  
ATOM   1075 2HD  PRO A  66      23.583  17.530 -10.949  1.00  0.00           H  
ATOM   1076  N   GLU A  67      24.539  16.352  -6.458  1.00  0.00           N  
ATOM   1077  CA  GLU A  67      24.691  15.648  -5.188  1.00  0.00           C  
ATOM   1078  C   GLU A  67      26.017  14.903  -5.127  1.00  0.00           C  
ATOM   1079  O   GLU A  67      26.649  14.825  -4.074  1.00  0.00           O  
ATOM   1080  CB  GLU A  67      23.535  14.667  -4.979  1.00  0.00           C  
ATOM   1081  CG  GLU A  67      22.173  15.326  -4.813  1.00  0.00           C  
ATOM   1082  CD  GLU A  67      22.126  16.290  -3.661  1.00  0.00           C  
ATOM   1083  OE1 GLU A  67      22.519  15.916  -2.582  1.00  0.00           O  
ATOM   1084  OE2 GLU A  67      21.697  17.402  -3.860  1.00  0.00           O  
ATOM   1085  H   GLU A  67      23.900  15.987  -7.148  1.00  0.00           H  
ATOM   1086  HA  GLU A  67      24.686  16.382  -4.383  1.00  0.00           H  
ATOM   1087 1HB  GLU A  67      23.476  13.987  -5.830  1.00  0.00           H  
ATOM   1088 2HB  GLU A  67      23.725  14.064  -4.092  1.00  0.00           H  
ATOM   1089 1HG  GLU A  67      21.925  15.861  -5.730  1.00  0.00           H  
ATOM   1090 2HG  GLU A  67      21.422  14.551  -4.663  1.00  0.00           H  
ATOM   1091  N   ALA A  68      26.437  14.357  -6.265  1.00  0.00           N  
ATOM   1092  CA  ALA A  68      27.758  13.753  -6.382  1.00  0.00           C  
ATOM   1093  C   ALA A  68      28.856  14.771  -6.102  1.00  0.00           C  
ATOM   1094  O   ALA A  68      29.851  14.460  -5.448  1.00  0.00           O  
ATOM   1095  CB  ALA A  68      27.942  13.145  -7.765  1.00  0.00           C  
ATOM   1096  H   ALA A  68      25.824  14.360  -7.068  1.00  0.00           H  
ATOM   1097  HA  ALA A  68      27.845  12.961  -5.637  1.00  0.00           H  
ATOM   1098 1HB  ALA A  68      28.934  12.699  -7.838  1.00  0.00           H  
ATOM   1099 2HB  ALA A  68      27.185  12.378  -7.928  1.00  0.00           H  
ATOM   1100 3HB  ALA A  68      27.839  13.923  -8.521  1.00  0.00           H  
ATOM   1101  N   LEU A  69      28.669  15.988  -6.601  1.00  0.00           N  
ATOM   1102  CA  LEU A  69      29.620  17.068  -6.363  1.00  0.00           C  
ATOM   1103  C   LEU A  69      29.711  17.407  -4.883  1.00  0.00           C  
ATOM   1104  O   LEU A  69      30.794  17.672  -4.362  1.00  0.00           O  
ATOM   1105  CB  LEU A  69      29.212  18.318  -7.154  1.00  0.00           C  
ATOM   1106  CG  LEU A  69      29.273  18.188  -8.681  1.00  0.00           C  
ATOM   1107  CD1 LEU A  69      28.631  19.411  -9.322  1.00  0.00           C  
ATOM   1108  CD2 LEU A  69      30.722  18.037  -9.120  1.00  0.00           C  
ATOM   1109  H   LEU A  69      27.847  16.170  -7.157  1.00  0.00           H  
ATOM   1110  HA  LEU A  69      30.607  16.737  -6.688  1.00  0.00           H  
ATOM   1111 1HB  LEU A  69      28.190  18.581  -6.885  1.00  0.00           H  
ATOM   1112 2HB  LEU A  69      29.865  19.141  -6.865  1.00  0.00           H  
ATOM   1113  HG  LEU A  69      28.706  17.311  -8.995  1.00  0.00           H  
ATOM   1114 1HD1 LEU A  69      28.675  19.318 -10.407  1.00  0.00           H  
ATOM   1115 2HD1 LEU A  69      27.591  19.483  -9.006  1.00  0.00           H  
ATOM   1116 3HD1 LEU A  69      29.168  20.307  -9.012  1.00  0.00           H  
ATOM   1117 1HD2 LEU A  69      30.765  17.944 -10.206  1.00  0.00           H  
ATOM   1118 2HD2 LEU A  69      31.290  18.914  -8.808  1.00  0.00           H  
ATOM   1119 3HD2 LEU A  69      31.150  17.145  -8.662  1.00  0.00           H  
ATOM   1120  N   LYS A  70      28.567  17.396  -4.206  1.00  0.00           N  
ATOM   1121  CA  LYS A  70      28.527  17.606  -2.764  1.00  0.00           C  
ATOM   1122  C   LYS A  70      29.297  16.516  -2.027  1.00  0.00           C  
ATOM   1123  O   LYS A  70      30.057  16.799  -1.102  1.00  0.00           O  
ATOM   1124  CB  LYS A  70      27.080  17.653  -2.270  1.00  0.00           C  
ATOM   1125  CG  LYS A  70      26.298  18.876  -2.732  1.00  0.00           C  
ATOM   1126  CD  LYS A  70      24.840  18.793  -2.305  1.00  0.00           C  
ATOM   1127  CE  LYS A  70      24.024  19.934  -2.893  1.00  0.00           C  
ATOM   1128  NZ  LYS A  70      22.577  19.809  -2.569  1.00  0.00           N  
ATOM   1129  H   LYS A  70      27.703  17.237  -4.704  1.00  0.00           H  
ATOM   1130  HA  LYS A  70      29.007  18.558  -2.539  1.00  0.00           H  
ATOM   1131 1HB  LYS A  70      26.548  16.767  -2.615  1.00  0.00           H  
ATOM   1132 2HB  LYS A  70      27.067  17.640  -1.180  1.00  0.00           H  
ATOM   1133 1HG  LYS A  70      26.743  19.776  -2.304  1.00  0.00           H  
ATOM   1134 2HG  LYS A  70      26.346  18.950  -3.817  1.00  0.00           H  
ATOM   1135 1HD  LYS A  70      24.417  17.844  -2.639  1.00  0.00           H  
ATOM   1136 2HD  LYS A  70      24.775  18.836  -1.218  1.00  0.00           H  
ATOM   1137 1HE  LYS A  70      24.391  20.882  -2.502  1.00  0.00           H  
ATOM   1138 2HE  LYS A  70      24.141  19.945  -3.977  1.00  0.00           H  
ATOM   1139 1HZ  LYS A  70      22.072  20.584  -2.976  1.00  0.00           H  
ATOM   1140 2HZ  LYS A  70      22.222  18.941  -2.944  1.00  0.00           H  
ATOM   1141 3HZ  LYS A  70      22.454  19.818  -1.567  1.00  0.00           H  
ATOM   1142  N   GLU A  71      29.095  15.271  -2.444  1.00  0.00           N  
ATOM   1143  CA  GLU A  71      29.750  14.134  -1.808  1.00  0.00           C  
ATOM   1144  C   GLU A  71      31.247  14.135  -2.085  1.00  0.00           C  
ATOM   1145  O   GLU A  71      32.043  13.697  -1.253  1.00  0.00           O  
ATOM   1146  CB  GLU A  71      29.133  12.821  -2.295  1.00  0.00           C  
ATOM   1147  CG  GLU A  71      27.686  12.611  -1.871  1.00  0.00           C  
ATOM   1148  CD  GLU A  71      27.492  12.717  -0.384  1.00  0.00           C  
ATOM   1149  OE1 GLU A  71      28.235  12.097   0.339  1.00  0.00           O  
ATOM   1150  OE2 GLU A  71      26.598  13.417   0.030  1.00  0.00           O  
ATOM   1151  H   GLU A  71      28.472  15.107  -3.223  1.00  0.00           H  
ATOM   1152  HA  GLU A  71      29.613  14.216  -0.728  1.00  0.00           H  
ATOM   1153 1HB  GLU A  71      29.171  12.783  -3.384  1.00  0.00           H  
ATOM   1154 2HB  GLU A  71      29.717  11.982  -1.917  1.00  0.00           H  
ATOM   1155 1HG  GLU A  71      27.062  13.359  -2.361  1.00  0.00           H  
ATOM   1156 2HG  GLU A  71      27.359  11.628  -2.206  1.00  0.00           H  
ATOM   1157  N   ALA A  72      31.626  14.629  -3.259  1.00  0.00           N  
ATOM   1158  CA  ALA A  72      33.034  14.786  -3.607  1.00  0.00           C  
ATOM   1159  C   ALA A  72      33.752  15.678  -2.603  1.00  0.00           C  
ATOM   1160  O   ALA A  72      34.852  15.361  -2.151  1.00  0.00           O  
ATOM   1161  CB  ALA A  72      33.173  15.355  -5.012  1.00  0.00           C  
ATOM   1162  H   ALA A  72      30.922  14.903  -3.928  1.00  0.00           H  
ATOM   1163  HA  ALA A  72      33.510  13.805  -3.576  1.00  0.00           H  
ATOM   1164 1HB  ALA A  72      34.230  15.466  -5.256  1.00  0.00           H  
ATOM   1165 2HB  ALA A  72      32.707  14.677  -5.727  1.00  0.00           H  
ATOM   1166 3HB  ALA A  72      32.685  16.326  -5.062  1.00  0.00           H  
ATOM   1167  N   VAL A  73      33.123  16.796  -2.257  1.00  0.00           N  
ATOM   1168  CA  VAL A  73      33.679  17.714  -1.269  1.00  0.00           C  
ATOM   1169  C   VAL A  73      33.752  17.065   0.106  1.00  0.00           C  
ATOM   1170  O   VAL A  73      34.750  17.203   0.817  1.00  0.00           O  
ATOM   1171  CB  VAL A  73      32.823  18.991  -1.185  1.00  0.00           C  
ATOM   1172  CG1 VAL A  73      33.279  19.862  -0.023  1.00  0.00           C  
ATOM   1173  CG2 VAL A  73      32.904  19.757  -2.497  1.00  0.00           C  
ATOM   1174  H   VAL A  73      32.237  17.016  -2.689  1.00  0.00           H  
ATOM   1175  HA  VAL A  73      34.696  17.970  -1.568  1.00  0.00           H  
ATOM   1176  HB  VAL A  73      31.787  18.712  -0.990  1.00  0.00           H  
ATOM   1177 1HG1 VAL A  73      32.663  20.760   0.022  1.00  0.00           H  
ATOM   1178 2HG1 VAL A  73      33.178  19.307   0.909  1.00  0.00           H  
ATOM   1179 3HG1 VAL A  73      34.321  20.145  -0.168  1.00  0.00           H  
ATOM   1180 1HG2 VAL A  73      32.296  20.658  -2.430  1.00  0.00           H  
ATOM   1181 2HG2 VAL A  73      33.940  20.031  -2.694  1.00  0.00           H  
ATOM   1182 3HG2 VAL A  73      32.534  19.129  -3.308  1.00  0.00           H  
ATOM   1183  N   LYS A  74      32.693  16.356   0.478  1.00  0.00           N  
ATOM   1184  CA  LYS A  74      32.632  15.690   1.774  1.00  0.00           C  
ATOM   1185  C   LYS A  74      33.766  14.687   1.932  1.00  0.00           C  
ATOM   1186  O   LYS A  74      34.497  14.711   2.922  1.00  0.00           O  
ATOM   1187  CB  LYS A  74      31.283  14.991   1.955  1.00  0.00           C  
ATOM   1188  CG  LYS A  74      30.101  15.937   2.112  1.00  0.00           C  
ATOM   1189  CD  LYS A  74      28.794  15.170   2.247  1.00  0.00           C  
ATOM   1190  CE  LYS A  74      27.593  16.099   2.147  1.00  0.00           C  
ATOM   1191  NZ  LYS A  74      26.306  15.354   2.205  1.00  0.00           N  
ATOM   1192  H   LYS A  74      31.907  16.277  -0.154  1.00  0.00           H  
ATOM   1193  HA  LYS A  74      32.746  16.441   2.556  1.00  0.00           H  
ATOM   1194 1HB  LYS A  74      31.087  14.350   1.095  1.00  0.00           H  
ATOM   1195 2HB  LYS A  74      31.320  14.352   2.837  1.00  0.00           H  
ATOM   1196 1HG  LYS A  74      30.243  16.554   3.000  1.00  0.00           H  
ATOM   1197 2HG  LYS A  74      30.040  16.591   1.243  1.00  0.00           H  
ATOM   1198 1HD  LYS A  74      28.728  14.420   1.458  1.00  0.00           H  
ATOM   1199 2HD  LYS A  74      28.768  14.661   3.210  1.00  0.00           H  
ATOM   1200 1HE  LYS A  74      27.620  16.817   2.966  1.00  0.00           H  
ATOM   1201 2HE  LYS A  74      27.636  16.651   1.208  1.00  0.00           H  
ATOM   1202 1HZ  LYS A  74      25.536  16.004   2.136  1.00  0.00           H  
ATOM   1203 2HZ  LYS A  74      26.262  14.697   1.438  1.00  0.00           H  
ATOM   1204 3HZ  LYS A  74      26.245  14.853   3.080  1.00  0.00           H  
ATOM   1205  N   ALA A  75      33.909  13.804   0.948  1.00  0.00           N  
ATOM   1206  CA  ALA A  75      34.926  12.760   0.998  1.00  0.00           C  
ATOM   1207  C   ALA A  75      36.327  13.357   1.021  1.00  0.00           C  
ATOM   1208  O   ALA A  75      37.192  12.905   1.772  1.00  0.00           O  
ATOM   1209  CB  ALA A  75      34.773  11.815  -0.185  1.00  0.00           C  
ATOM   1210  H   ALA A  75      33.298  13.858   0.146  1.00  0.00           H  
ATOM   1211  HA  ALA A  75      34.792  12.192   1.919  1.00  0.00           H  
ATOM   1212 1HB  ALA A  75      35.537  11.041  -0.133  1.00  0.00           H  
ATOM   1213 2HB  ALA A  75      33.785  11.352  -0.155  1.00  0.00           H  
ATOM   1214 3HB  ALA A  75      34.883  12.373  -1.113  1.00  0.00           H  
ATOM   1215  N   ALA A  76      36.546  14.372   0.194  1.00  0.00           N  
ATOM   1216  CA  ALA A  76      37.827  15.069   0.157  1.00  0.00           C  
ATOM   1217  C   ALA A  76      38.133  15.730   1.495  1.00  0.00           C  
ATOM   1218  O   ALA A  76      39.257  15.656   1.992  1.00  0.00           O  
ATOM   1219  CB  ALA A  76      37.837  16.104  -0.957  1.00  0.00           C  
ATOM   1220  H   ALA A  76      35.806  14.670  -0.425  1.00  0.00           H  
ATOM   1221  HA  ALA A  76      38.614  14.338  -0.037  1.00  0.00           H  
ATOM   1222 1HB  ALA A  76      38.800  16.615  -0.971  1.00  0.00           H  
ATOM   1223 2HB  ALA A  76      37.677  15.608  -1.915  1.00  0.00           H  
ATOM   1224 3HB  ALA A  76      37.043  16.830  -0.787  1.00  0.00           H  
ATOM   1225  N   GLU A  77      37.128  16.378   2.073  1.00  0.00           N  
ATOM   1226  CA  GLU A  77      37.273  17.014   3.377  1.00  0.00           C  
ATOM   1227  C   GLU A  77      37.731  16.012   4.430  1.00  0.00           C  
ATOM   1228  O   GLU A  77      38.584  16.320   5.262  1.00  0.00           O  
ATOM   1229  CB  GLU A  77      35.953  17.655   3.808  1.00  0.00           C  
ATOM   1230  CG  GLU A  77      36.005  18.355   5.158  1.00  0.00           C  
ATOM   1231  CD  GLU A  77      34.722  19.061   5.501  1.00  0.00           C  
ATOM   1232  OE1 GLU A  77      33.998  19.408   4.599  1.00  0.00           O  
ATOM   1233  OE2 GLU A  77      34.467  19.253   6.666  1.00  0.00           O  
ATOM   1234  H   GLU A  77      36.237  16.430   1.597  1.00  0.00           H  
ATOM   1235  HA  GLU A  77      38.039  17.786   3.301  1.00  0.00           H  
ATOM   1236 1HB  GLU A  77      35.644  18.388   3.062  1.00  0.00           H  
ATOM   1237 2HB  GLU A  77      35.176  16.891   3.857  1.00  0.00           H  
ATOM   1238 1HG  GLU A  77      36.217  17.617   5.931  1.00  0.00           H  
ATOM   1239 2HG  GLU A  77      36.820  19.077   5.150  1.00  0.00           H  
ATOM   1240  N   LYS A  78      37.159  14.814   4.387  1.00  0.00           N  
ATOM   1241  CA  LYS A  78      37.528  13.756   5.320  1.00  0.00           C  
ATOM   1242  C   LYS A  78      39.017  13.443   5.235  1.00  0.00           C  
ATOM   1243  O   LYS A  78      39.680  13.255   6.255  1.00  0.00           O  
ATOM   1244  CB  LYS A  78      36.708  12.493   5.050  1.00  0.00           C  
ATOM   1245  CG  LYS A  78      35.241  12.600   5.442  1.00  0.00           C  
ATOM   1246  CD  LYS A  78      34.476  11.339   5.071  1.00  0.00           C  
ATOM   1247  CE  LYS A  78      33.018  11.427   5.498  1.00  0.00           C  
ATOM   1248  NZ  LYS A  78      32.244  10.226   5.089  1.00  0.00           N  
ATOM   1249  H   LYS A  78      36.449  14.633   3.692  1.00  0.00           H  
ATOM   1250  HA  LYS A  78      37.318  14.098   6.334  1.00  0.00           H  
ATOM   1251 1HB  LYS A  78      36.754  12.251   3.988  1.00  0.00           H  
ATOM   1252 2HB  LYS A  78      37.141  11.655   5.596  1.00  0.00           H  
ATOM   1253 1HG  LYS A  78      35.162  12.758   6.519  1.00  0.00           H  
ATOM   1254 2HG  LYS A  78      34.789  13.452   4.934  1.00  0.00           H  
ATOM   1255 1HD  LYS A  78      34.520  11.191   3.991  1.00  0.00           H  
ATOM   1256 2HD  LYS A  78      34.935  10.478   5.556  1.00  0.00           H  
ATOM   1257 1HE  LYS A  78      32.963  11.529   6.582  1.00  0.00           H  
ATOM   1258 2HE  LYS A  78      32.561  12.310   5.050  1.00  0.00           H  
ATOM   1259 1HZ  LYS A  78      31.285  10.324   5.390  1.00  0.00           H  
ATOM   1260 2HZ  LYS A  78      32.272  10.132   4.083  1.00  0.00           H  
ATOM   1261 3HZ  LYS A  78      32.647   9.404   5.514  1.00  0.00           H  
ATOM   1262  N   VAL A  79      39.536  13.386   4.014  1.00  0.00           N  
ATOM   1263  CA  VAL A  79      40.958  13.152   3.796  1.00  0.00           C  
ATOM   1264  C   VAL A  79      41.801  14.266   4.405  1.00  0.00           C  
ATOM   1265  O   VAL A  79      42.813  14.008   5.052  1.00  0.00           O  
ATOM   1266  CB  VAL A  79      41.257  13.052   2.288  1.00  0.00           C  
ATOM   1267  CG1 VAL A  79      42.759  13.007   2.045  1.00  0.00           C  
ATOM   1268  CG2 VAL A  79      40.579  11.822   1.706  1.00  0.00           C  
ATOM   1269  H   VAL A  79      38.929  13.510   3.216  1.00  0.00           H  
ATOM   1270  HA  VAL A  79      41.235  12.221   4.292  1.00  0.00           H  
ATOM   1271  HB  VAL A  79      40.879  13.946   1.792  1.00  0.00           H  
ATOM   1272 1HG1 VAL A  79      42.952  12.936   0.975  1.00  0.00           H  
ATOM   1273 2HG1 VAL A  79      43.218  13.914   2.438  1.00  0.00           H  
ATOM   1274 3HG1 VAL A  79      43.182  12.137   2.548  1.00  0.00           H  
ATOM   1275 1HG2 VAL A  79      40.794  11.758   0.640  1.00  0.00           H  
ATOM   1276 2HG2 VAL A  79      40.954  10.929   2.207  1.00  0.00           H  
ATOM   1277 3HG2 VAL A  79      39.502  11.895   1.855  1.00  0.00           H  
ATOM   1278  N   VAL A  80      41.374  15.507   4.190  1.00  0.00           N  
ATOM   1279  CA  VAL A  80      42.069  16.662   4.743  1.00  0.00           C  
ATOM   1280  C   VAL A  80      42.108  16.605   6.264  1.00  0.00           C  
ATOM   1281  O   VAL A  80      43.135  16.885   6.880  1.00  0.00           O  
ATOM   1282  CB  VAL A  80      41.378  17.965   4.299  1.00  0.00           C  
ATOM   1283  CG1 VAL A  80      41.969  19.159   5.034  1.00  0.00           C  
ATOM   1284  CG2 VAL A  80      41.516  18.137   2.794  1.00  0.00           C  
ATOM   1285  H   VAL A  80      40.547  15.652   3.628  1.00  0.00           H  
ATOM   1286  HA  VAL A  80      43.100  16.647   4.387  1.00  0.00           H  
ATOM   1287  HB  VAL A  80      40.323  17.915   4.564  1.00  0.00           H  
ATOM   1288 1HG1 VAL A  80      41.469  20.072   4.709  1.00  0.00           H  
ATOM   1289 2HG1 VAL A  80      41.828  19.031   6.108  1.00  0.00           H  
ATOM   1290 3HG1 VAL A  80      43.035  19.231   4.815  1.00  0.00           H  
ATOM   1291 1HG2 VAL A  80      41.025  19.060   2.486  1.00  0.00           H  
ATOM   1292 2HG2 VAL A  80      42.573  18.182   2.528  1.00  0.00           H  
ATOM   1293 3HG2 VAL A  80      41.050  17.293   2.287  1.00  0.00           H  
ATOM   1294  N   ARG A  81      40.979  16.242   6.866  1.00  0.00           N  
ATOM   1295  CA  ARG A  81      40.873  16.181   8.318  1.00  0.00           C  
ATOM   1296  C   ARG A  81      41.723  15.054   8.888  1.00  0.00           C  
ATOM   1297  O   ARG A  81      42.259  15.163   9.990  1.00  0.00           O  
ATOM   1298  CB  ARG A  81      39.424  15.982   8.741  1.00  0.00           C  
ATOM   1299  CG  ARG A  81      38.528  17.194   8.543  1.00  0.00           C  
ATOM   1300  CD  ARG A  81      37.137  16.929   8.991  1.00  0.00           C  
ATOM   1301  NE  ARG A  81      36.270  18.076   8.778  1.00  0.00           N  
ATOM   1302  CZ  ARG A  81      36.141  19.107   9.636  1.00  0.00           C  
ATOM   1303  NH1 ARG A  81      36.827  19.119  10.757  1.00  0.00           N  
ATOM   1304  NH2 ARG A  81      35.324  20.106   9.350  1.00  0.00           N  
ATOM   1305  H   ARG A  81      40.176  16.002   6.303  1.00  0.00           H  
ATOM   1306  HA  ARG A  81      41.246  17.118   8.733  1.00  0.00           H  
ATOM   1307 1HB  ARG A  81      38.991  15.157   8.177  1.00  0.00           H  
ATOM   1308 2HB  ARG A  81      39.387  15.713   9.796  1.00  0.00           H  
ATOM   1309 1HG  ARG A  81      38.919  18.034   9.118  1.00  0.00           H  
ATOM   1310 2HG  ARG A  81      38.503  17.459   7.485  1.00  0.00           H  
ATOM   1311 1HD  ARG A  81      36.730  16.085   8.434  1.00  0.00           H  
ATOM   1312 2HD  ARG A  81      37.137  16.694  10.055  1.00  0.00           H  
ATOM   1313  HE  ARG A  81      35.726  18.102   7.926  1.00  0.00           H  
ATOM   1314 1HH1 ARG A  81      37.452  18.356  10.975  1.00  0.00           H  
ATOM   1315 2HH1 ARG A  81      36.730  19.892  11.400  1.00  0.00           H  
ATOM   1316 1HH2 ARG A  81      34.796  20.096   8.488  1.00  0.00           H  
ATOM   1317 2HH2 ARG A  81      35.227  20.878   9.993  1.00  0.00           H  
ATOM   1318  N   GLU A  82      41.845  13.970   8.128  1.00  0.00           N  
ATOM   1319  CA  GLU A  82      42.621  12.814   8.561  1.00  0.00           C  
ATOM   1320  C   GLU A  82      44.113  13.120   8.563  1.00  0.00           C  
ATOM   1321  O   GLU A  82      44.833  12.739   9.485  1.00  0.00           O  
ATOM   1322  CB  GLU A  82      42.339  11.612   7.657  1.00  0.00           C  
ATOM   1323  CG  GLU A  82      43.086  10.344   8.045  1.00  0.00           C  
ATOM   1324  CD  GLU A  82      42.738   9.858   9.424  1.00  0.00           C  
ATOM   1325  OE1 GLU A  82      41.675  10.183   9.897  1.00  0.00           O  
ATOM   1326  OE2 GLU A  82      43.535   9.162  10.006  1.00  0.00           O  
ATOM   1327  H   GLU A  82      41.388  13.946   7.228  1.00  0.00           H  
ATOM   1328  HA  GLU A  82      42.333  12.568   9.583  1.00  0.00           H  
ATOM   1329 1HB  GLU A  82      41.272  11.389   7.671  1.00  0.00           H  
ATOM   1330 2HB  GLU A  82      42.608  11.858   6.630  1.00  0.00           H  
ATOM   1331 1HG  GLU A  82      42.849   9.561   7.326  1.00  0.00           H  
ATOM   1332 2HG  GLU A  82      44.157  10.535   7.992  1.00  0.00           H  
ATOM   1333  N   GLN A  83      44.570  13.813   7.526  1.00  0.00           N  
ATOM   1334  CA  GLN A  83      45.974  14.193   7.417  1.00  0.00           C  
ATOM   1335  C   GLN A  83      46.121  15.627   6.927  1.00  0.00           C  
ATOM   1336  O   GLN A  83      46.465  15.866   5.769  1.00  0.00           O  
ATOM   1337  CB  GLN A  83      46.714  13.241   6.473  1.00  0.00           C  
ATOM   1338  CG  GLN A  83      46.745  11.796   6.944  1.00  0.00           C  
ATOM   1339  CD  GLN A  83      47.599  11.612   8.184  1.00  0.00           C  
ATOM   1340  OE1 GLN A  83      48.627  12.274   8.353  1.00  0.00           O  
ATOM   1341  NE2 GLN A  83      47.178  10.707   9.061  1.00  0.00           N  
ATOM   1342  H   GLN A  83      43.929  14.084   6.794  1.00  0.00           H  
ATOM   1343  HA  GLN A  83      46.427  14.132   8.407  1.00  0.00           H  
ATOM   1344 1HB  GLN A  83      46.243  13.264   5.490  1.00  0.00           H  
ATOM   1345 2HB  GLN A  83      47.743  13.577   6.350  1.00  0.00           H  
ATOM   1346 1HG  GLN A  83      45.729  11.479   7.177  1.00  0.00           H  
ATOM   1347 2HG  GLN A  83      47.158  11.175   6.149  1.00  0.00           H  
ATOM   1348 1HE2 GLN A  83      47.701  10.541   9.899  1.00  0.00           H  
ATOM   1349 2HE2 GLN A  83      46.339  10.192   8.886  1.00  0.00           H  
ATOM   1350  N   PRO A  84      45.860  16.580   7.816  1.00  0.00           N  
ATOM   1351  CA  PRO A  84      45.969  17.994   7.476  1.00  0.00           C  
ATOM   1352  C   PRO A  84      47.374  18.342   7.007  1.00  0.00           C  
ATOM   1353  O   PRO A  84      48.357  18.051   7.689  1.00  0.00           O  
ATOM   1354  CB  PRO A  84      45.625  18.693   8.795  1.00  0.00           C  
ATOM   1355  CG  PRO A  84      44.769  17.710   9.518  1.00  0.00           C  
ATOM   1356  CD  PRO A  84      45.377  16.372   9.190  1.00  0.00           C  
ATOM   1357  HA  PRO A  84      45.283  18.206   6.656  1.00  0.00           H  
ATOM   1358 1HB  PRO A  84      46.547  18.940   9.342  1.00  0.00           H  
ATOM   1359 2HB  PRO A  84      45.107  19.642   8.594  1.00  0.00           H  
ATOM   1360 1HG  PRO A  84      44.774  17.923  10.597  1.00  0.00           H  
ATOM   1361 2HG  PRO A  84      43.725  17.795   9.182  1.00  0.00           H  
ATOM   1362 1HD  PRO A  84      46.200  16.161   9.888  1.00  0.00           H  
ATOM   1363 2HD  PRO A  84      44.604  15.592   9.253  1.00  0.00           H  
ATOM   1364  N   GLY A  85      47.464  18.964   5.837  1.00  0.00           N  
ATOM   1365  CA  GLY A  85      48.729  19.508   5.354  1.00  0.00           C  
ATOM   1366  C   GLY A  85      49.495  18.478   4.533  1.00  0.00           C  
ATOM   1367  O   GLY A  85      50.580  18.758   4.027  1.00  0.00           O  
ATOM   1368  H   GLY A  85      46.636  19.063   5.267  1.00  0.00           H  
ATOM   1369 1HA  GLY A  85      48.536  20.392   4.746  1.00  0.00           H  
ATOM   1370 2HA  GLY A  85      49.335  19.827   6.200  1.00  0.00           H  
ATOM   1371  N   SER A  86      48.923  17.284   4.410  1.00  0.00           N  
ATOM   1372  CA  SER A  86      49.553  16.207   3.655  1.00  0.00           C  
ATOM   1373  C   SER A  86      49.355  16.393   2.156  1.00  0.00           C  
ATOM   1374  O   SER A  86      48.524  17.193   1.727  1.00  0.00           O  
ATOM   1375  CB  SER A  86      48.989  14.869   4.087  1.00  0.00           C  
ATOM   1376  OG  SER A  86      47.651  14.737   3.691  1.00  0.00           O  
ATOM   1377  H   SER A  86      48.029  17.118   4.848  1.00  0.00           H  
ATOM   1378  HA  SER A  86      50.626  16.230   3.850  1.00  0.00           H  
ATOM   1379 1HB  SER A  86      49.581  14.066   3.650  1.00  0.00           H  
ATOM   1380 2HB  SER A  86      49.061  14.775   5.169  1.00  0.00           H  
ATOM   1381  HG  SER A  86      47.125  15.099   4.409  1.00  0.00           H  
ATOM   1382  N   ASN A  87      50.123  15.650   1.366  1.00  0.00           N  
ATOM   1383  CA  ASN A  87      49.961  15.656  -0.082  1.00  0.00           C  
ATOM   1384  C   ASN A  87      48.614  15.076  -0.490  1.00  0.00           C  
ATOM   1385  O   ASN A  87      48.039  15.469  -1.505  1.00  0.00           O  
ATOM   1386  CB  ASN A  87      51.093  14.896  -0.749  1.00  0.00           C  
ATOM   1387  CG  ASN A  87      52.396  15.646  -0.708  1.00  0.00           C  
ATOM   1388  OD1 ASN A  87      52.415  16.873  -0.550  1.00  0.00           O  
ATOM   1389  ND2 ASN A  87      53.484  14.934  -0.847  1.00  0.00           N  
ATOM   1390  H   ASN A  87      50.834  15.065   1.780  1.00  0.00           H  
ATOM   1391  HA  ASN A  87      49.996  16.690  -0.422  1.00  0.00           H  
ATOM   1392 1HB  ASN A  87      51.226  13.934  -0.254  1.00  0.00           H  
ATOM   1393 2HB  ASN A  87      50.835  14.696  -1.788  1.00  0.00           H  
ATOM   1394 1HD2 ASN A  87      54.381  15.380  -0.829  1.00  0.00           H  
ATOM   1395 2HD2 ASN A  87      53.422  13.944  -0.973  1.00  0.00           H  
ATOM   1396  N   LEU A  88      48.115  14.137   0.307  1.00  0.00           N  
ATOM   1397  CA  LEU A  88      46.768  13.610   0.119  1.00  0.00           C  
ATOM   1398  C   LEU A  88      45.717  14.691   0.343  1.00  0.00           C  
ATOM   1399  O   LEU A  88      44.731  14.774  -0.390  1.00  0.00           O  
ATOM   1400  CB  LEU A  88      46.518  12.439   1.077  1.00  0.00           C  
ATOM   1401  CG  LEU A  88      47.369  11.186   0.831  1.00  0.00           C  
ATOM   1402  CD1 LEU A  88      47.173  10.205   1.979  1.00  0.00           C  
ATOM   1403  CD2 LEU A  88      46.976  10.558  -0.498  1.00  0.00           C  
ATOM   1404  H   LEU A  88      48.681  13.780   1.062  1.00  0.00           H  
ATOM   1405  HA  LEU A  88      46.671  13.264  -0.910  1.00  0.00           H  
ATOM   1406 1HB  LEU A  88      46.711  12.775   2.094  1.00  0.00           H  
ATOM   1407 2HB  LEU A  88      45.471  12.147   1.005  1.00  0.00           H  
ATOM   1408  HG  LEU A  88      48.423  11.461   0.804  1.00  0.00           H  
ATOM   1409 1HD1 LEU A  88      47.777   9.315   1.804  1.00  0.00           H  
ATOM   1410 2HD1 LEU A  88      47.480  10.673   2.914  1.00  0.00           H  
ATOM   1411 3HD1 LEU A  88      46.122   9.923   2.041  1.00  0.00           H  
ATOM   1412 1HD2 LEU A  88      47.581   9.668  -0.673  1.00  0.00           H  
ATOM   1413 2HD2 LEU A  88      45.922  10.281  -0.472  1.00  0.00           H  
ATOM   1414 3HD2 LEU A  88      47.143  11.274  -1.303  1.00  0.00           H  
ATOM   1415  N   ALA A  89      45.935  15.517   1.361  1.00  0.00           N  
ATOM   1416  CA  ALA A  89      45.045  16.640   1.639  1.00  0.00           C  
ATOM   1417  C   ALA A  89      45.100  17.674   0.524  1.00  0.00           C  
ATOM   1418  O   ALA A  89      44.086  18.282   0.178  1.00  0.00           O  
ATOM   1419  CB  ALA A  89      45.401  17.282   2.973  1.00  0.00           C  
ATOM   1420  H   ALA A  89      46.735  15.364   1.958  1.00  0.00           H  
ATOM   1421  HA  ALA A  89      44.023  16.266   1.695  1.00  0.00           H  
ATOM   1422 1HB  ALA A  89      44.730  18.118   3.165  1.00  0.00           H  
ATOM   1423 2HB  ALA A  89      45.301  16.545   3.770  1.00  0.00           H  
ATOM   1424 3HB  ALA A  89      46.428  17.642   2.939  1.00  0.00           H  
ATOM   1425  N   LYS A  90      46.288  17.869  -0.040  1.00  0.00           N  
ATOM   1426  CA  LYS A  90      46.464  18.786  -1.158  1.00  0.00           C  
ATOM   1427  C   LYS A  90      45.642  18.350  -2.364  1.00  0.00           C  
ATOM   1428  O   LYS A  90      44.999  19.170  -3.019  1.00  0.00           O  
ATOM   1429  CB  LYS A  90      47.941  18.889  -1.539  1.00  0.00           C  
ATOM   1430  CG  LYS A  90      48.802  19.629  -0.524  1.00  0.00           C  
ATOM   1431  CD  LYS A  90      50.265  19.640  -0.943  1.00  0.00           C  
ATOM   1432  CE  LYS A  90      51.140  20.292   0.117  1.00  0.00           C  
ATOM   1433  NZ  LYS A  90      52.582  20.255  -0.252  1.00  0.00           N  
ATOM   1434  H   LYS A  90      47.089  17.368   0.319  1.00  0.00           H  
ATOM   1435  HA  LYS A  90      46.109  19.772  -0.857  1.00  0.00           H  
ATOM   1436 1HB  LYS A  90      48.356  17.888  -1.663  1.00  0.00           H  
ATOM   1437 2HB  LYS A  90      48.036  19.403  -2.496  1.00  0.00           H  
ATOM   1438 1HG  LYS A  90      48.452  20.658  -0.431  1.00  0.00           H  
ATOM   1439 2HG  LYS A  90      48.715  19.145   0.448  1.00  0.00           H  
ATOM   1440 1HD  LYS A  90      50.605  18.616  -1.104  1.00  0.00           H  
ATOM   1441 2HD  LYS A  90      50.371  20.191  -1.878  1.00  0.00           H  
ATOM   1442 1HE  LYS A  90      50.839  21.331   0.249  1.00  0.00           H  
ATOM   1443 2HE  LYS A  90      51.008  19.775   1.067  1.00  0.00           H  
ATOM   1444 1HZ  LYS A  90      53.127  20.696   0.475  1.00  0.00           H  
ATOM   1445 2HZ  LYS A  90      52.877  19.294  -0.359  1.00  0.00           H  
ATOM   1446 3HZ  LYS A  90      52.720  20.748  -1.122  1.00  0.00           H  
ATOM   1447  N   LYS A  91      45.666  17.053  -2.652  1.00  0.00           N  
ATOM   1448  CA  LYS A  91      44.839  16.487  -3.711  1.00  0.00           C  
ATOM   1449  C   LYS A  91      43.358  16.601  -3.373  1.00  0.00           C  
ATOM   1450  O   LYS A  91      42.529  16.853  -4.246  1.00  0.00           O  
ATOM   1451  CB  LYS A  91      45.212  15.024  -3.958  1.00  0.00           C  
ATOM   1452  CG  LYS A  91      44.409  14.348  -5.061  1.00  0.00           C  
ATOM   1453  CD  LYS A  91      44.715  14.960  -6.421  1.00  0.00           C  
ATOM   1454  CE  LYS A  91      43.969  14.238  -7.533  1.00  0.00           C  
ATOM   1455  NZ  LYS A  91      44.320  14.774  -8.877  1.00  0.00           N  
ATOM   1456  H   LYS A  91      46.275  16.443  -2.124  1.00  0.00           H  
ATOM   1457  HA  LYS A  91      45.014  17.053  -4.627  1.00  0.00           H  
ATOM   1458 1HB  LYS A  91      46.267  14.957  -4.222  1.00  0.00           H  
ATOM   1459 2HB  LYS A  91      45.067  14.452  -3.041  1.00  0.00           H  
ATOM   1460 1HG  LYS A  91      44.650  13.285  -5.088  1.00  0.00           H  
ATOM   1461 2HG  LYS A  91      43.345  14.456  -4.855  1.00  0.00           H  
ATOM   1462 1HD  LYS A  91      44.424  16.011  -6.421  1.00  0.00           H  
ATOM   1463 2HD  LYS A  91      45.786  14.897  -6.615  1.00  0.00           H  
ATOM   1464 1HE  LYS A  91      44.210  13.177  -7.504  1.00  0.00           H  
ATOM   1465 2HE  LYS A  91      42.895  14.348  -7.382  1.00  0.00           H  
ATOM   1466 1HZ  LYS A  91      43.805  14.270  -9.585  1.00  0.00           H  
ATOM   1467 2HZ  LYS A  91      44.083  15.755  -8.922  1.00  0.00           H  
ATOM   1468 3HZ  LYS A  91      45.311  14.660  -9.036  1.00  0.00           H  
ATOM   1469  N   ALA A  92      43.031  16.411  -2.099  1.00  0.00           N  
ATOM   1470  CA  ALA A  92      41.661  16.569  -1.629  1.00  0.00           C  
ATOM   1471  C   ALA A  92      41.151  17.982  -1.878  1.00  0.00           C  
ATOM   1472  O   ALA A  92      40.025  18.175  -2.337  1.00  0.00           O  
ATOM   1473  CB  ALA A  92      41.567  16.226  -0.149  1.00  0.00           C  
ATOM   1474  H   ALA A  92      43.751  16.152  -1.440  1.00  0.00           H  
ATOM   1475  HA  ALA A  92      41.022  15.883  -2.186  1.00  0.00           H  
ATOM   1476 1HB  ALA A  92      40.538  16.347   0.189  1.00  0.00           H  
ATOM   1477 2HB  ALA A  92      41.880  15.193   0.007  1.00  0.00           H  
ATOM   1478 3HB  ALA A  92      42.215  16.891   0.421  1.00  0.00           H  
ATOM   1479  N   LEU A  93      41.987  18.970  -1.575  1.00  0.00           N  
ATOM   1480  CA  LEU A  93      41.635  20.367  -1.797  1.00  0.00           C  
ATOM   1481  C   LEU A  93      41.417  20.651  -3.278  1.00  0.00           C  
ATOM   1482  O   LEU A  93      40.512  21.399  -3.649  1.00  0.00           O  
ATOM   1483  CB  LEU A  93      42.735  21.285  -1.250  1.00  0.00           C  
ATOM   1484  CG  LEU A  93      42.875  21.319   0.278  1.00  0.00           C  
ATOM   1485  CD1 LEU A  93      44.115  22.117   0.657  1.00  0.00           C  
ATOM   1486  CD2 LEU A  93      41.623  21.931   0.889  1.00  0.00           C  
ATOM   1487  H   LEU A  93      42.889  18.747  -1.179  1.00  0.00           H  
ATOM   1488  HA  LEU A  93      40.698  20.573  -1.279  1.00  0.00           H  
ATOM   1489 1HB  LEU A  93      43.691  20.966  -1.662  1.00  0.00           H  
ATOM   1490 2HB  LEU A  93      42.539  22.303  -1.587  1.00  0.00           H  
ATOM   1491  HG  LEU A  93      43.004  20.304   0.654  1.00  0.00           H  
ATOM   1492 1HD1 LEU A  93      44.214  22.141   1.743  1.00  0.00           H  
ATOM   1493 2HD1 LEU A  93      44.997  21.647   0.224  1.00  0.00           H  
ATOM   1494 3HD1 LEU A  93      44.022  23.135   0.279  1.00  0.00           H  
ATOM   1495 1HD2 LEU A  93      41.721  21.954   1.974  1.00  0.00           H  
ATOM   1496 2HD2 LEU A  93      41.494  22.946   0.514  1.00  0.00           H  
ATOM   1497 3HD2 LEU A  93      40.754  21.330   0.616  1.00  0.00           H  
ATOM   1498  N   GLU A  94      42.252  20.052  -4.119  1.00  0.00           N  
ATOM   1499  CA  GLU A  94      42.060  20.114  -5.564  1.00  0.00           C  
ATOM   1500  C   GLU A  94      40.693  19.573  -5.960  1.00  0.00           C  
ATOM   1501  O   GLU A  94      39.964  20.204  -6.726  1.00  0.00           O  
ATOM   1502  CB  GLU A  94      43.158  19.328  -6.284  1.00  0.00           C  
ATOM   1503  CG  GLU A  94      43.028  19.309  -7.800  1.00  0.00           C  
ATOM   1504  CD  GLU A  94      44.005  18.376  -8.460  1.00  0.00           C  
ATOM   1505  OE1 GLU A  94      45.162  18.419  -8.117  1.00  0.00           O  
ATOM   1506  OE2 GLU A  94      43.594  17.620  -9.308  1.00  0.00           O  
ATOM   1507  H   GLU A  94      43.041  19.541  -3.750  1.00  0.00           H  
ATOM   1508  HA  GLU A  94      42.106  21.158  -5.875  1.00  0.00           H  
ATOM   1509 1HB  GLU A  94      44.131  19.753  -6.037  1.00  0.00           H  
ATOM   1510 2HB  GLU A  94      43.155  18.295  -5.935  1.00  0.00           H  
ATOM   1511 1HG  GLU A  94      42.016  19.002  -8.063  1.00  0.00           H  
ATOM   1512 2HG  GLU A  94      43.182  20.318  -8.180  1.00  0.00           H  
ATOM   1513  N   ILE A  95      40.352  18.401  -5.436  1.00  0.00           N  
ATOM   1514  CA  ILE A  95      39.062  17.781  -5.723  1.00  0.00           C  
ATOM   1515  C   ILE A  95      37.911  18.676  -5.286  1.00  0.00           C  
ATOM   1516  O   ILE A  95      36.925  18.831  -6.006  1.00  0.00           O  
ATOM   1517  CB  ILE A  95      38.942  16.414  -5.025  1.00  0.00           C  
ATOM   1518  CG1 ILE A  95      39.912  15.408  -5.650  1.00  0.00           C  
ATOM   1519  CG2 ILE A  95      37.513  15.900  -5.104  1.00  0.00           C  
ATOM   1520  CD1 ILE A  95      40.089  14.144  -4.839  1.00  0.00           C  
ATOM   1521  H   ILE A  95      40.999  17.926  -4.826  1.00  0.00           H  
ATOM   1522  HA  ILE A  95      38.979  17.638  -6.800  1.00  0.00           H  
ATOM   1523  HB  ILE A  95      39.225  16.514  -3.977  1.00  0.00           H  
ATOM   1524 1HG1 ILE A  95      39.558  15.130  -6.642  1.00  0.00           H  
ATOM   1525 2HG1 ILE A  95      40.891  15.873  -5.772  1.00  0.00           H  
ATOM   1526 1HG2 ILE A  95      37.446  14.932  -4.606  1.00  0.00           H  
ATOM   1527 2HG2 ILE A  95      36.845  16.606  -4.614  1.00  0.00           H  
ATOM   1528 3HG2 ILE A  95      37.223  15.791  -6.149  1.00  0.00           H  
ATOM   1529 1HD1 ILE A  95      40.791  13.482  -5.346  1.00  0.00           H  
ATOM   1530 2HD1 ILE A  95      40.477  14.397  -3.852  1.00  0.00           H  
ATOM   1531 3HD1 ILE A  95      39.128  13.642  -4.734  1.00  0.00           H  
ATOM   1532  N   ILE A  96      38.042  19.263  -4.101  1.00  0.00           N  
ATOM   1533  CA  ILE A  96      37.034  20.184  -3.587  1.00  0.00           C  
ATOM   1534  C   ILE A  96      36.839  21.367  -4.526  1.00  0.00           C  
ATOM   1535  O   ILE A  96      35.712  21.788  -4.783  1.00  0.00           O  
ATOM   1536  CB  ILE A  96      37.422  20.697  -2.188  1.00  0.00           C  
ATOM   1537  CG1 ILE A  96      37.350  19.562  -1.163  1.00  0.00           C  
ATOM   1538  CG2 ILE A  96      36.520  21.850  -1.775  1.00  0.00           C  
ATOM   1539  CD1 ILE A  96      37.984  19.899   0.167  1.00  0.00           C  
ATOM   1540  H   ILE A  96      38.859  19.067  -3.541  1.00  0.00           H  
ATOM   1541  HA  ILE A  96      36.084  19.654  -3.520  1.00  0.00           H  
ATOM   1542  HB  ILE A  96      38.455  21.044  -2.201  1.00  0.00           H  
ATOM   1543 1HG1 ILE A  96      36.308  19.297  -0.988  1.00  0.00           H  
ATOM   1544 2HG1 ILE A  96      37.848  18.678  -1.564  1.00  0.00           H  
ATOM   1545 1HG2 ILE A  96      36.807  22.200  -0.784  1.00  0.00           H  
ATOM   1546 2HG2 ILE A  96      36.620  22.665  -2.491  1.00  0.00           H  
ATOM   1547 3HG2 ILE A  96      35.484  21.511  -1.754  1.00  0.00           H  
ATOM   1548 1HD1 ILE A  96      37.893  19.045   0.839  1.00  0.00           H  
ATOM   1549 2HD1 ILE A  96      39.039  20.133   0.018  1.00  0.00           H  
ATOM   1550 3HD1 ILE A  96      37.479  20.759   0.603  1.00  0.00           H  
ATOM   1551  N   LEU A  97      37.943  21.902  -5.033  1.00  0.00           N  
ATOM   1552  CA  LEU A  97      37.893  22.997  -5.995  1.00  0.00           C  
ATOM   1553  C   LEU A  97      37.190  22.574  -7.277  1.00  0.00           C  
ATOM   1554  O   LEU A  97      36.384  23.321  -7.830  1.00  0.00           O  
ATOM   1555  CB  LEU A  97      39.311  23.482  -6.320  1.00  0.00           C  
ATOM   1556  CG  LEU A  97      40.041  24.212  -5.186  1.00  0.00           C  
ATOM   1557  CD1 LEU A  97      41.488  24.460  -5.589  1.00  0.00           C  
ATOM   1558  CD2 LEU A  97      39.326  25.520  -4.880  1.00  0.00           C  
ATOM   1559  H   LEU A  97      38.842  21.540  -4.745  1.00  0.00           H  
ATOM   1560  HA  LEU A  97      37.319  23.815  -5.558  1.00  0.00           H  
ATOM   1561 1HB  LEU A  97      39.916  22.622  -6.604  1.00  0.00           H  
ATOM   1562 2HB  LEU A  97      39.260  24.160  -7.172  1.00  0.00           H  
ATOM   1563  HG  LEU A  97      40.047  23.585  -4.294  1.00  0.00           H  
ATOM   1564 1HD1 LEU A  97      42.007  24.979  -4.783  1.00  0.00           H  
ATOM   1565 2HD1 LEU A  97      41.981  23.507  -5.783  1.00  0.00           H  
ATOM   1566 3HD1 LEU A  97      41.515  25.073  -6.490  1.00  0.00           H  
ATOM   1567 1HD2 LEU A  97      39.845  26.038  -4.073  1.00  0.00           H  
ATOM   1568 2HD2 LEU A  97      39.321  26.148  -5.771  1.00  0.00           H  
ATOM   1569 3HD2 LEU A  97      38.300  25.311  -4.577  1.00  0.00           H  
ATOM   1570  N   ARG A  98      37.499  21.369  -7.745  1.00  0.00           N  
ATOM   1571  CA  ARG A  98      36.879  20.834  -8.951  1.00  0.00           C  
ATOM   1572  C   ARG A  98      35.372  20.688  -8.780  1.00  0.00           C  
ATOM   1573  O   ARG A  98      34.599  21.072  -9.656  1.00  0.00           O  
ATOM   1574  CB  ARG A  98      37.480  19.481  -9.305  1.00  0.00           C  
ATOM   1575  CG  ARG A  98      38.911  19.531  -9.815  1.00  0.00           C  
ATOM   1576  CD  ARG A  98      39.418  18.178 -10.160  1.00  0.00           C  
ATOM   1577  NE  ARG A  98      40.823  18.205 -10.535  1.00  0.00           N  
ATOM   1578  CZ  ARG A  98      41.282  18.542 -11.756  1.00  0.00           C  
ATOM   1579  NH1 ARG A  98      40.438  18.877 -12.707  1.00  0.00           N  
ATOM   1580  NH2 ARG A  98      42.581  18.535 -11.999  1.00  0.00           N  
ATOM   1581  H   ARG A  98      38.178  20.809  -7.251  1.00  0.00           H  
ATOM   1582  HA  ARG A  98      37.051  21.535  -9.768  1.00  0.00           H  
ATOM   1583 1HB  ARG A  98      37.465  18.836  -8.428  1.00  0.00           H  
ATOM   1584 2HB  ARG A  98      36.872  19.003 -10.073  1.00  0.00           H  
ATOM   1585 1HG  ARG A  98      38.957  20.152 -10.710  1.00  0.00           H  
ATOM   1586 2HG  ARG A  98      39.558  19.954  -9.046  1.00  0.00           H  
ATOM   1587 1HD  ARG A  98      39.308  17.518  -9.300  1.00  0.00           H  
ATOM   1588 2HD  ARG A  98      38.849  17.779 -10.998  1.00  0.00           H  
ATOM   1589  HE  ARG A  98      41.503  17.953  -9.830  1.00  0.00           H  
ATOM   1590 1HH1 ARG A  98      39.445  18.882 -12.521  1.00  0.00           H  
ATOM   1591 2HH1 ARG A  98      40.782  19.129 -13.622  1.00  0.00           H  
ATOM   1592 1HH2 ARG A  98      43.231  18.277 -11.268  1.00  0.00           H  
ATOM   1593 2HH2 ARG A  98      42.925  18.788 -12.913  1.00  0.00           H  
ATOM   1594  N   ALA A  99      34.962  20.129  -7.647  1.00  0.00           N  
ATOM   1595  CA  ALA A  99      33.547  19.947  -7.351  1.00  0.00           C  
ATOM   1596  C   ALA A  99      32.846  21.284  -7.154  1.00  0.00           C  
ATOM   1597  O   ALA A  99      31.756  21.509  -7.677  1.00  0.00           O  
ATOM   1598  CB  ALA A  99      33.371  19.073  -6.118  1.00  0.00           C  
ATOM   1599  H   ALA A  99      35.649  19.825  -6.971  1.00  0.00           H  
ATOM   1600  HA  ALA A  99      33.077  19.451  -8.201  1.00  0.00           H  
ATOM   1601 1HB  ALA A  99      32.310  18.946  -5.909  1.00  0.00           H  
ATOM   1602 2HB  ALA A  99      33.826  18.098  -6.295  1.00  0.00           H  
ATOM   1603 3HB  ALA A  99      33.854  19.547  -5.264  1.00  0.00           H  
ATOM   1604  N   ALA A 100      33.482  22.172  -6.397  1.00  0.00           N  
ATOM   1605  CA  ALA A 100      32.921  23.491  -6.127  1.00  0.00           C  
ATOM   1606  C   ALA A 100      32.779  24.302  -7.408  1.00  0.00           C  
ATOM   1607  O   ALA A 100      31.800  25.024  -7.592  1.00  0.00           O  
ATOM   1608  CB  ALA A 100      33.785  24.239  -5.120  1.00  0.00           C  
ATOM   1609  H   ALA A 100      34.377  21.928  -5.998  1.00  0.00           H  
ATOM   1610  HA  ALA A 100      31.923  23.363  -5.706  1.00  0.00           H  
ATOM   1611 1HB  ALA A 100      33.351  25.220  -4.930  1.00  0.00           H  
ATOM   1612 2HB  ALA A 100      33.829  23.674  -4.190  1.00  0.00           H  
ATOM   1613 3HB  ALA A 100      34.789  24.356  -5.522  1.00  0.00           H  
ATOM   1614  N   GLU A 101      33.764  24.180  -8.291  1.00  0.00           N  
ATOM   1615  CA  GLU A 101      33.719  24.845  -9.588  1.00  0.00           C  
ATOM   1616  C   GLU A 101      32.501  24.405 -10.391  1.00  0.00           C  
ATOM   1617  O   GLU A 101      31.800  25.231 -10.974  1.00  0.00           O  
ATOM   1618  CB  GLU A 101      34.996  24.557 -10.380  1.00  0.00           C  
ATOM   1619  CG  GLU A 101      35.082  25.277 -11.718  1.00  0.00           C  
ATOM   1620  CD  GLU A 101      36.405  25.079 -12.405  1.00  0.00           C  
ATOM   1621  OE1 GLU A 101      37.239  24.395 -11.861  1.00  0.00           O  
ATOM   1622  OE2 GLU A 101      36.581  25.611 -13.475  1.00  0.00           O  
ATOM   1623  H   GLU A 101      34.565  23.610  -8.060  1.00  0.00           H  
ATOM   1624  HA  GLU A 101      33.634  25.919  -9.421  1.00  0.00           H  
ATOM   1625 1HB  GLU A 101      35.865  24.846  -9.787  1.00  0.00           H  
ATOM   1626 2HB  GLU A 101      35.072  23.486 -10.571  1.00  0.00           H  
ATOM   1627 1HG  GLU A 101      34.289  24.910 -12.368  1.00  0.00           H  
ATOM   1628 2HG  GLU A 101      34.918  26.342 -11.556  1.00  0.00           H  
ATOM   1629  N   GLU A 102      32.256  23.100 -10.418  1.00  0.00           N  
ATOM   1630  CA  GLU A 102      31.105  22.551 -11.121  1.00  0.00           C  
ATOM   1631  C   GLU A 102      29.801  22.968 -10.453  1.00  0.00           C  
ATOM   1632  O   GLU A 102      28.795  23.203 -11.124  1.00  0.00           O  
ATOM   1633  CB  GLU A 102      31.194  21.025 -11.179  1.00  0.00           C  
ATOM   1634  CG  GLU A 102      32.328  20.494 -12.045  1.00  0.00           C  
ATOM   1635  CD  GLU A 102      32.223  20.932 -13.479  1.00  0.00           C  
ATOM   1636  OE1 GLU A 102      31.153  20.842 -14.031  1.00  0.00           O  
ATOM   1637  OE2 GLU A 102      33.215  21.356 -14.024  1.00  0.00           O  
ATOM   1638  H   GLU A 102      32.885  22.472  -9.937  1.00  0.00           H  
ATOM   1639  HA  GLU A 102      31.098  22.948 -12.137  1.00  0.00           H  
ATOM   1640 1HB  GLU A 102      31.329  20.629 -10.173  1.00  0.00           H  
ATOM   1641 2HB  GLU A 102      30.259  20.620 -11.568  1.00  0.00           H  
ATOM   1642 1HG  GLU A 102      33.276  20.845 -11.639  1.00  0.00           H  
ATOM   1643 2HG  GLU A 102      32.326  19.406 -12.001  1.00  0.00           H  
ATOM   1644  N   LEU A 103      29.822  23.059  -9.127  1.00  0.00           N  
ATOM   1645  CA  LEU A 103      28.684  23.570  -8.375  1.00  0.00           C  
ATOM   1646  C   LEU A 103      28.420  25.035  -8.701  1.00  0.00           C  
ATOM   1647  O   LEU A 103      27.270  25.473  -8.742  1.00  0.00           O  
ATOM   1648  CB  LEU A 103      28.930  23.411  -6.869  1.00  0.00           C  
ATOM   1649  CG  LEU A 103      28.878  21.974  -6.335  1.00  0.00           C  
ATOM   1650  CD1 LEU A 103      29.373  21.949  -4.895  1.00  0.00           C  
ATOM   1651  CD2 LEU A 103      27.455  21.446  -6.433  1.00  0.00           C  
ATOM   1652  H   LEU A 103      30.650  22.766  -8.628  1.00  0.00           H  
ATOM   1653  HA  LEU A 103      27.797  23.003  -8.660  1.00  0.00           H  
ATOM   1654 1HB  LEU A 103      29.912  23.817  -6.633  1.00  0.00           H  
ATOM   1655 2HB  LEU A 103      28.180  23.991  -6.331  1.00  0.00           H  
ATOM   1656  HG  LEU A 103      29.541  21.342  -6.926  1.00  0.00           H  
ATOM   1657 1HD1 LEU A 103      29.337  20.928  -4.515  1.00  0.00           H  
ATOM   1658 2HD1 LEU A 103      30.400  22.313  -4.857  1.00  0.00           H  
ATOM   1659 3HD1 LEU A 103      28.738  22.586  -4.281  1.00  0.00           H  
ATOM   1660 1HD2 LEU A 103      27.419  20.424  -6.054  1.00  0.00           H  
ATOM   1661 2HD2 LEU A 103      26.791  22.076  -5.841  1.00  0.00           H  
ATOM   1662 3HD2 LEU A 103      27.133  21.458  -7.474  1.00  0.00           H  
ATOM   1663  N   ALA A 104      29.490  25.785  -8.935  1.00  0.00           N  
ATOM   1664  CA  ALA A 104      29.374  27.176  -9.356  1.00  0.00           C  
ATOM   1665  C   ALA A 104      28.775  27.281 -10.752  1.00  0.00           C  
ATOM   1666  O   ALA A 104      28.027  28.213 -11.049  1.00  0.00           O  
ATOM   1667  CB  ALA A 104      30.733  27.859  -9.311  1.00  0.00           C  
ATOM   1668  H   ALA A 104      30.408  25.383  -8.818  1.00  0.00           H  
ATOM   1669  HA  ALA A 104      28.699  27.689  -8.669  1.00  0.00           H  
ATOM   1670 1HB  ALA A 104      30.629  28.897  -9.628  1.00  0.00           H  
ATOM   1671 2HB  ALA A 104      31.121  27.829  -8.292  1.00  0.00           H  
ATOM   1672 3HB  ALA A 104      31.421  27.344  -9.977  1.00  0.00           H  
ATOM   1673  N   LYS A 105      29.110  26.320 -11.608  1.00  0.00           N  
ATOM   1674  CA  LYS A 105      28.549  26.263 -12.952  1.00  0.00           C  
ATOM   1675  C   LYS A 105      27.045  26.021 -12.911  1.00  0.00           C  
ATOM   1676  O   LYS A 105      26.295  26.583 -13.709  1.00  0.00           O  
ATOM   1677  CB  LYS A 105      29.235  25.170 -13.773  1.00  0.00           C  
ATOM   1678  CG  LYS A 105      30.677  25.480 -14.152  1.00  0.00           C  
ATOM   1679  CD  LYS A 105      31.303  24.332 -14.930  1.00  0.00           C  
ATOM   1680  CE  LYS A 105      32.763  24.613 -15.253  1.00  0.00           C  
ATOM   1681  NZ  LYS A 105      33.410  23.467 -15.947  1.00  0.00           N  
ATOM   1682  H   LYS A 105      29.770  25.614 -11.319  1.00  0.00           H  
ATOM   1683  HA  LYS A 105      28.716  27.223 -13.439  1.00  0.00           H  
ATOM   1684 1HB  LYS A 105      29.231  24.235 -13.210  1.00  0.00           H  
ATOM   1685 2HB  LYS A 105      28.676  25.000 -14.693  1.00  0.00           H  
ATOM   1686 1HG  LYS A 105      30.706  26.382 -14.765  1.00  0.00           H  
ATOM   1687 2HG  LYS A 105      31.261  25.657 -13.249  1.00  0.00           H  
ATOM   1688 1HD  LYS A 105      31.240  23.416 -14.341  1.00  0.00           H  
ATOM   1689 2HD  LYS A 105      30.757  24.183 -15.861  1.00  0.00           H  
ATOM   1690 1HE  LYS A 105      32.832  25.494 -15.890  1.00  0.00           H  
ATOM   1691 2HE  LYS A 105      33.308  24.816 -14.331  1.00  0.00           H  
ATOM   1692 1HZ  LYS A 105      34.375  23.692 -16.143  1.00  0.00           H  
ATOM   1693 2HZ  LYS A 105      33.369  22.648 -15.357  1.00  0.00           H  
ATOM   1694 3HZ  LYS A 105      32.926  23.281 -16.814  1.00  0.00           H  
ATOM   1695  N   LEU A 106      26.610  25.181 -11.977  1.00  0.00           N  
ATOM   1696  CA  LEU A 106      25.195  24.870 -11.826  1.00  0.00           C  
ATOM   1697  C   LEU A 106      24.390  26.115 -11.476  1.00  0.00           C  
ATOM   1698  O   LEU A 106      24.807  26.921 -10.645  1.00  0.00           O  
ATOM   1699  CB  LEU A 106      25.001  23.805 -10.740  1.00  0.00           C  
ATOM   1700  CG  LEU A 106      25.526  22.404 -11.080  1.00  0.00           C  
ATOM   1701  CD1 LEU A 106      25.434  21.514  -9.848  1.00  0.00           C  
ATOM   1702  CD2 LEU A 106      24.721  21.826 -12.234  1.00  0.00           C  
ATOM   1703  H   LEU A 106      27.280  24.749 -11.356  1.00  0.00           H  
ATOM   1704  HA  LEU A 106      24.821  24.490 -12.777  1.00  0.00           H  
ATOM   1705 1HB  LEU A 106      25.506  24.136  -9.834  1.00  0.00           H  
ATOM   1706 2HB  LEU A 106      23.936  23.716 -10.526  1.00  0.00           H  
ATOM   1707  HG  LEU A 106      26.576  22.469 -11.366  1.00  0.00           H  
ATOM   1708 1HD1 LEU A 106      25.807  20.518 -10.090  1.00  0.00           H  
ATOM   1709 2HD1 LEU A 106      26.034  21.940  -9.045  1.00  0.00           H  
ATOM   1710 3HD1 LEU A 106      24.395  21.443  -9.527  1.00  0.00           H  
ATOM   1711 1HD2 LEU A 106      25.095  20.830 -12.476  1.00  0.00           H  
ATOM   1712 2HD2 LEU A 106      23.671  21.759 -11.948  1.00  0.00           H  
ATOM   1713 3HD2 LEU A 106      24.819  22.472 -13.106  1.00  0.00           H  
ATOM   1714  N   PRO A 107      23.237  26.266 -12.118  1.00  0.00           N  
ATOM   1715  CA  PRO A 107      22.381  27.427 -11.890  1.00  0.00           C  
ATOM   1716  C   PRO A 107      21.623  27.301 -10.576  1.00  0.00           C  
ATOM   1717  O   PRO A 107      21.054  28.274 -10.081  1.00  0.00           O  
ATOM   1718  CB  PRO A 107      21.434  27.398 -13.094  1.00  0.00           C  
ATOM   1719  CG  PRO A 107      21.314  25.951 -13.431  1.00  0.00           C  
ATOM   1720  CD  PRO A 107      22.693  25.396 -13.191  1.00  0.00           C  
ATOM   1721  HA  PRO A 107      23.011  28.313 -11.826  1.00  0.00           H  
ATOM   1722 1HB  PRO A 107      20.469  27.855 -12.825  1.00  0.00           H  
ATOM   1723 2HB  PRO A 107      21.853  27.995 -13.917  1.00  0.00           H  
ATOM   1724 1HG  PRO A 107      20.550  25.475 -12.799  1.00  0.00           H  
ATOM   1725 2HG  PRO A 107      20.984  25.830 -14.474  1.00  0.00           H  
ATOM   1726 1HD  PRO A 107      22.615  24.350 -12.859  1.00  0.00           H  
ATOM   1727 2HD  PRO A 107      23.283  25.466 -14.118  1.00  0.00           H  
ATOM   1728  N   ASP A 108      21.615  26.097 -10.014  1.00  0.00           N  
ATOM   1729  CA  ASP A 108      20.899  25.835  -8.771  1.00  0.00           C  
ATOM   1730  C   ASP A 108      21.422  26.710  -7.639  1.00  0.00           C  
ATOM   1731  O   ASP A 108      22.609  26.679  -7.315  1.00  0.00           O  
ATOM   1732  CB  ASP A 108      21.022  24.360  -8.382  1.00  0.00           C  
ATOM   1733  CG  ASP A 108      20.197  24.001  -7.153  1.00  0.00           C  
ATOM   1734  OD1 ASP A 108      19.070  23.598  -7.316  1.00  0.00           O  
ATOM   1735  OD2 ASP A 108      20.703  24.132  -6.065  1.00  0.00           O  
ATOM   1736  H   ASP A 108      22.119  25.344 -10.459  1.00  0.00           H  
ATOM   1737  HA  ASP A 108      19.846  26.081  -8.920  1.00  0.00           H  
ATOM   1738 1HB  ASP A 108      20.697  23.736  -9.215  1.00  0.00           H  
ATOM   1739 2HB  ASP A 108      22.067  24.121  -8.183  1.00  0.00           H  
ATOM   1740  N   PRO A 109      20.528  27.492  -7.042  1.00  0.00           N  
ATOM   1741  CA  PRO A 109      20.912  28.438  -6.003  1.00  0.00           C  
ATOM   1742  C   PRO A 109      21.674  27.745  -4.879  1.00  0.00           C  
ATOM   1743  O   PRO A 109      22.662  28.273  -4.368  1.00  0.00           O  
ATOM   1744  CB  PRO A 109      19.565  28.985  -5.520  1.00  0.00           C  
ATOM   1745  CG  PRO A 109      18.693  28.926  -6.727  1.00  0.00           C  
ATOM   1746  CD  PRO A 109      19.085  27.644  -7.410  1.00  0.00           C  
ATOM   1747  HA  PRO A 109      21.576  29.184  -6.442  1.00  0.00           H  
ATOM   1748 1HB  PRO A 109      19.187  28.371  -4.689  1.00  0.00           H  
ATOM   1749 2HB  PRO A 109      19.690  30.007  -5.133  1.00  0.00           H  
ATOM   1750 1HG  PRO A 109      17.633  28.942  -6.430  1.00  0.00           H  
ATOM   1751 2HG  PRO A 109      18.860  29.811  -7.359  1.00  0.00           H  
ATOM   1752 1HD  PRO A 109      18.483  26.815  -7.009  1.00  0.00           H  
ATOM   1753 2HD  PRO A 109      18.933  27.744  -8.495  1.00  0.00           H  
ATOM   1754  N   GLU A 110      21.208  26.561  -4.499  1.00  0.00           N  
ATOM   1755  CA  GLU A 110      21.771  25.846  -3.360  1.00  0.00           C  
ATOM   1756  C   GLU A 110      23.137  25.261  -3.697  1.00  0.00           C  
ATOM   1757  O   GLU A 110      24.035  25.231  -2.856  1.00  0.00           O  
ATOM   1758  CB  GLU A 110      20.824  24.731  -2.909  1.00  0.00           C  
ATOM   1759  CG  GLU A 110      19.495  25.221  -2.353  1.00  0.00           C  
ATOM   1760  CD  GLU A 110      19.658  26.143  -1.176  1.00  0.00           C  
ATOM   1761  OE1 GLU A 110      20.378  25.797  -0.270  1.00  0.00           O  
ATOM   1762  OE2 GLU A 110      19.060  27.193  -1.182  1.00  0.00           O  
ATOM   1763  H   GLU A 110      20.444  26.143  -5.013  1.00  0.00           H  
ATOM   1764  HA  GLU A 110      21.907  26.552  -2.541  1.00  0.00           H  
ATOM   1765 1HB  GLU A 110      20.612  24.072  -3.751  1.00  0.00           H  
ATOM   1766 2HB  GLU A 110      21.309  24.132  -2.138  1.00  0.00           H  
ATOM   1767 1HG  GLU A 110      18.956  25.748  -3.140  1.00  0.00           H  
ATOM   1768 2HG  GLU A 110      18.898  24.361  -2.055  1.00  0.00           H  
ATOM   1769  N   ALA A 111      23.287  24.795  -4.934  1.00  0.00           N  
ATOM   1770  CA  ALA A 111      24.587  24.374  -5.440  1.00  0.00           C  
ATOM   1771  C   ALA A 111      25.582  25.527  -5.433  1.00  0.00           C  
ATOM   1772  O   ALA A 111      26.754  25.347  -5.097  1.00  0.00           O  
ATOM   1773  CB  ALA A 111      24.451  23.802  -6.845  1.00  0.00           C  
ATOM   1774  H   ALA A 111      22.480  24.734  -5.537  1.00  0.00           H  
ATOM   1775  HA  ALA A 111      24.979  23.596  -4.783  1.00  0.00           H  
ATOM   1776 1HB  ALA A 111      25.430  23.492  -7.208  1.00  0.00           H  
ATOM   1777 2HB  ALA A 111      23.781  22.942  -6.823  1.00  0.00           H  
ATOM   1778 3HB  ALA A 111      24.042  24.563  -7.507  1.00  0.00           H  
ATOM   1779  N   LEU A 112      25.110  26.711  -5.808  1.00  0.00           N  
ATOM   1780  CA  LEU A 112      25.943  27.907  -5.793  1.00  0.00           C  
ATOM   1781  C   LEU A 112      26.392  28.247  -4.378  1.00  0.00           C  
ATOM   1782  O   LEU A 112      27.533  28.657  -4.160  1.00  0.00           O  
ATOM   1783  CB  LEU A 112      25.177  29.094  -6.392  1.00  0.00           C  
ATOM   1784  CG  LEU A 112      24.853  28.989  -7.887  1.00  0.00           C  
ATOM   1785  CD1 LEU A 112      23.902  30.112  -8.281  1.00  0.00           C  
ATOM   1786  CD2 LEU A 112      26.142  29.057  -8.693  1.00  0.00           C  
ATOM   1787  H   LEU A 112      24.149  26.784  -6.112  1.00  0.00           H  
ATOM   1788  HA  LEU A 112      26.837  27.715  -6.385  1.00  0.00           H  
ATOM   1789 1HB  LEU A 112      24.236  29.206  -5.856  1.00  0.00           H  
ATOM   1790 2HB  LEU A 112      25.767  29.998  -6.243  1.00  0.00           H  
ATOM   1791  HG  LEU A 112      24.351  28.042  -8.086  1.00  0.00           H  
ATOM   1792 1HD1 LEU A 112      23.671  30.037  -9.344  1.00  0.00           H  
ATOM   1793 2HD1 LEU A 112      22.981  30.027  -7.704  1.00  0.00           H  
ATOM   1794 3HD1 LEU A 112      24.371  31.074  -8.078  1.00  0.00           H  
ATOM   1795 1HD2 LEU A 112      25.911  28.982  -9.756  1.00  0.00           H  
ATOM   1796 2HD2 LEU A 112      26.644  30.005  -8.496  1.00  0.00           H  
ATOM   1797 3HD2 LEU A 112      26.795  28.234  -8.404  1.00  0.00           H  
ATOM   1798  N   LYS A 113      25.490  28.076  -3.418  1.00  0.00           N  
ATOM   1799  CA  LYS A 113      25.820  28.269  -2.012  1.00  0.00           C  
ATOM   1800  C   LYS A 113      26.901  27.295  -1.560  1.00  0.00           C  
ATOM   1801  O   LYS A 113      27.841  27.675  -0.861  1.00  0.00           O  
ATOM   1802  CB  LYS A 113      24.573  28.110  -1.142  1.00  0.00           C  
ATOM   1803  CG  LYS A 113      23.549  29.227  -1.301  1.00  0.00           C  
ATOM   1804  CD  LYS A 113      22.291  28.943  -0.492  1.00  0.00           C  
ATOM   1805  CE  LYS A 113      21.217  29.988  -0.753  1.00  0.00           C  
ATOM   1806  NZ  LYS A 113      19.948  29.670  -0.045  1.00  0.00           N  
ATOM   1807  H   LYS A 113      24.550  27.803  -3.670  1.00  0.00           H  
ATOM   1808  HA  LYS A 113      26.213  29.279  -1.884  1.00  0.00           H  
ATOM   1809 1HB  LYS A 113      24.079  27.168  -1.382  1.00  0.00           H  
ATOM   1810 2HB  LYS A 113      24.864  28.070  -0.092  1.00  0.00           H  
ATOM   1811 1HG  LYS A 113      23.983  30.169  -0.963  1.00  0.00           H  
ATOM   1812 2HG  LYS A 113      23.280  29.327  -2.352  1.00  0.00           H  
ATOM   1813 1HD  LYS A 113      21.903  27.959  -0.757  1.00  0.00           H  
ATOM   1814 2HD  LYS A 113      22.535  28.944   0.570  1.00  0.00           H  
ATOM   1815 1HE  LYS A 113      21.570  30.964  -0.423  1.00  0.00           H  
ATOM   1816 2HE  LYS A 113      21.016  30.044  -1.824  1.00  0.00           H  
ATOM   1817 1HZ  LYS A 113      19.263  30.385  -0.243  1.00  0.00           H  
ATOM   1818 2HZ  LYS A 113      19.601  28.775  -0.359  1.00  0.00           H  
ATOM   1819 3HZ  LYS A 113      20.118  29.636   0.951  1.00  0.00           H  
ATOM   1820  N   GLU A 114      26.763  26.036  -1.964  1.00  0.00           N  
ATOM   1821  CA  GLU A 114      27.719  25.002  -1.592  1.00  0.00           C  
ATOM   1822  C   GLU A 114      29.063  25.224  -2.275  1.00  0.00           C  
ATOM   1823  O   GLU A 114      30.114  24.901  -1.722  1.00  0.00           O  
ATOM   1824  CB  GLU A 114      27.175  23.617  -1.952  1.00  0.00           C  
ATOM   1825  CG  GLU A 114      26.016  23.152  -1.082  1.00  0.00           C  
ATOM   1826  CD  GLU A 114      26.380  23.051   0.373  1.00  0.00           C  
ATOM   1827  OE1 GLU A 114      27.446  22.565   0.667  1.00  0.00           O  
ATOM   1828  OE2 GLU A 114      25.592  23.461   1.192  1.00  0.00           O  
ATOM   1829  H   GLU A 114      25.972  25.790  -2.542  1.00  0.00           H  
ATOM   1830  HA  GLU A 114      27.886  25.054  -0.516  1.00  0.00           H  
ATOM   1831 1HB  GLU A 114      26.836  23.618  -2.988  1.00  0.00           H  
ATOM   1832 2HB  GLU A 114      27.973  22.880  -1.869  1.00  0.00           H  
ATOM   1833 1HG  GLU A 114      25.190  23.854  -1.190  1.00  0.00           H  
ATOM   1834 2HG  GLU A 114      25.679  22.178  -1.436  1.00  0.00           H  
ATOM   1835  N   ALA A 115      29.021  25.777  -3.484  1.00  0.00           N  
ATOM   1836  CA  ALA A 115      30.237  26.144  -4.200  1.00  0.00           C  
ATOM   1837  C   ALA A 115      31.072  27.133  -3.397  1.00  0.00           C  
ATOM   1838  O   ALA A 115      32.287  26.975  -3.267  1.00  0.00           O  
ATOM   1839  CB  ALA A 115      29.894  26.727  -5.564  1.00  0.00           C  
ATOM   1840  H   ALA A 115      28.126  25.948  -3.916  1.00  0.00           H  
ATOM   1841  HA  ALA A 115      30.837  25.245  -4.345  1.00  0.00           H  
ATOM   1842 1HB  ALA A 115      30.813  26.995  -6.086  1.00  0.00           H  
ATOM   1843 2HB  ALA A 115      29.349  25.987  -6.149  1.00  0.00           H  
ATOM   1844 3HB  ALA A 115      29.277  27.614  -5.435  1.00  0.00           H  
ATOM   1845  N   VAL A 116      30.414  28.156  -2.860  1.00  0.00           N  
ATOM   1846  CA  VAL A 116      31.086  29.143  -2.024  1.00  0.00           C  
ATOM   1847  C   VAL A 116      31.581  28.521  -0.725  1.00  0.00           C  
ATOM   1848  O   VAL A 116      32.710  28.771  -0.298  1.00  0.00           O  
ATOM   1849  CB  VAL A 116      30.130  30.307  -1.700  1.00  0.00           C  
ATOM   1850  CG1 VAL A 116      30.754  31.237  -0.670  1.00  0.00           C  
ATOM   1851  CG2 VAL A 116      29.787  31.065  -2.973  1.00  0.00           C  
ATOM   1852  H   VAL A 116      29.425  28.250  -3.034  1.00  0.00           H  
ATOM   1853  HA  VAL A 116      31.955  29.520  -2.564  1.00  0.00           H  
ATOM   1854  HB  VAL A 116      29.219  29.904  -1.258  1.00  0.00           H  
ATOM   1855 1HG1 VAL A 116      30.065  32.054  -0.452  1.00  0.00           H  
ATOM   1856 2HG1 VAL A 116      30.958  30.682   0.246  1.00  0.00           H  
ATOM   1857 3HG1 VAL A 116      31.685  31.644  -1.064  1.00  0.00           H  
ATOM   1858 1HG2 VAL A 116      29.111  31.886  -2.736  1.00  0.00           H  
ATOM   1859 2HG2 VAL A 116      30.700  31.463  -3.417  1.00  0.00           H  
ATOM   1860 3HG2 VAL A 116      29.304  30.390  -3.679  1.00  0.00           H  
ATOM   1861  N   LYS A 117      30.734  27.711  -0.102  1.00  0.00           N  
ATOM   1862  CA  LYS A 117      31.078  27.066   1.160  1.00  0.00           C  
ATOM   1863  C   LYS A 117      32.304  26.174   1.006  1.00  0.00           C  
ATOM   1864  O   LYS A 117      33.262  26.283   1.772  1.00  0.00           O  
ATOM   1865  CB  LYS A 117      29.895  26.249   1.683  1.00  0.00           C  
ATOM   1866  CG  LYS A 117      28.754  27.085   2.248  1.00  0.00           C  
ATOM   1867  CD  LYS A 117      27.503  26.245   2.454  1.00  0.00           C  
ATOM   1868  CE  LYS A 117      27.735  25.147   3.483  1.00  0.00           C  
ATOM   1869  NZ  LYS A 117      26.499  24.363   3.749  1.00  0.00           N  
ATOM   1870  H   LYS A 117      29.829  27.537  -0.512  1.00  0.00           H  
ATOM   1871  HA  LYS A 117      31.319  27.838   1.889  1.00  0.00           H  
ATOM   1872 1HB  LYS A 117      29.493  25.634   0.878  1.00  0.00           H  
ATOM   1873 2HB  LYS A 117      30.237  25.576   2.469  1.00  0.00           H  
ATOM   1874 1HG  LYS A 117      29.056  27.513   3.205  1.00  0.00           H  
ATOM   1875 2HG  LYS A 117      28.526  27.899   1.561  1.00  0.00           H  
ATOM   1876 1HD  LYS A 117      26.687  26.884   2.795  1.00  0.00           H  
ATOM   1877 2HD  LYS A 117      27.212  25.787   1.509  1.00  0.00           H  
ATOM   1878 1HE  LYS A 117      28.510  24.471   3.124  1.00  0.00           H  
ATOM   1879 2HE  LYS A 117      28.077  25.591   4.418  1.00  0.00           H  
ATOM   1880 1HZ  LYS A 117      26.694  23.648   4.434  1.00  0.00           H  
ATOM   1881 2HZ  LYS A 117      25.778  24.978   4.100  1.00  0.00           H  
ATOM   1882 3HZ  LYS A 117      26.183  23.931   2.892  1.00  0.00           H  
ATOM   1883  N   ALA A 118      32.269  25.295   0.010  1.00  0.00           N  
ATOM   1884  CA  ALA A 118      33.361  24.356  -0.222  1.00  0.00           C  
ATOM   1885  C   ALA A 118      34.653  25.088  -0.564  1.00  0.00           C  
ATOM   1886  O   ALA A 118      35.725  24.740  -0.069  1.00  0.00           O  
ATOM   1887  CB  ALA A 118      32.995  23.382  -1.332  1.00  0.00           C  
ATOM   1888  H   ALA A 118      31.465  25.274  -0.600  1.00  0.00           H  
ATOM   1889  HA  ALA A 118      33.534  23.792   0.696  1.00  0.00           H  
ATOM   1890 1HB  ALA A 118      33.819  22.687  -1.493  1.00  0.00           H  
ATOM   1891 2HB  ALA A 118      32.102  22.824  -1.047  1.00  0.00           H  
ATOM   1892 3HB  ALA A 118      32.800  23.933  -2.250  1.00  0.00           H  
ATOM   1893  N   ALA A 119      34.545  26.104  -1.411  1.00  0.00           N  
ATOM   1894  CA  ALA A 119      35.694  26.923  -1.779  1.00  0.00           C  
ATOM   1895  C   ALA A 119      36.267  27.644  -0.566  1.00  0.00           C  
ATOM   1896  O   ALA A 119      37.483  27.701  -0.383  1.00  0.00           O  
ATOM   1897  CB  ALA A 119      35.309  27.925  -2.856  1.00  0.00           C  
ATOM   1898  H   ALA A 119      33.642  26.315  -1.814  1.00  0.00           H  
ATOM   1899  HA  ALA A 119      36.473  26.268  -2.171  1.00  0.00           H  
ATOM   1900 1HB  ALA A 119      36.179  28.528  -3.119  1.00  0.00           H  
ATOM   1901 2HB  ALA A 119      34.957  27.393  -3.740  1.00  0.00           H  
ATOM   1902 3HB  ALA A 119      34.517  28.573  -2.484  1.00  0.00           H  
ATOM   1903  N   GLU A 120      35.385  28.192   0.262  1.00  0.00           N  
ATOM   1904  CA  GLU A 120      35.798  28.865   1.487  1.00  0.00           C  
ATOM   1905  C   GLU A 120      36.625  27.941   2.371  1.00  0.00           C  
ATOM   1906  O   GLU A 120      37.624  28.358   2.958  1.00  0.00           O  
ATOM   1907  CB  GLU A 120      34.575  29.366   2.259  1.00  0.00           C  
ATOM   1908  CG  GLU A 120      34.903  30.084   3.561  1.00  0.00           C  
ATOM   1909  CD  GLU A 120      33.687  30.655   4.237  1.00  0.00           C  
ATOM   1910  OE1 GLU A 120      32.718  30.904   3.562  1.00  0.00           O  
ATOM   1911  OE2 GLU A 120      33.729  30.841   5.430  1.00  0.00           O  
ATOM   1912  H   GLU A 120      34.401  28.141   0.037  1.00  0.00           H  
ATOM   1913  HA  GLU A 120      36.426  29.715   1.220  1.00  0.00           H  
ATOM   1914 1HB  GLU A 120      34.005  30.052   1.634  1.00  0.00           H  
ATOM   1915 2HB  GLU A 120      33.925  28.523   2.497  1.00  0.00           H  
ATOM   1916 1HG  GLU A 120      35.387  29.382   4.239  1.00  0.00           H  
ATOM   1917 2HG  GLU A 120      35.607  30.888   3.351  1.00  0.00           H  
ATOM   1918  N   LYS A 121      36.203  26.684   2.464  1.00  0.00           N  
ATOM   1919  CA  LYS A 121      36.928  25.689   3.244  1.00  0.00           C  
ATOM   1920  C   LYS A 121      38.366  25.553   2.763  1.00  0.00           C  
ATOM   1921  O   LYS A 121      39.292  25.453   3.569  1.00  0.00           O  
ATOM   1922  CB  LYS A 121      36.220  24.335   3.176  1.00  0.00           C  
ATOM   1923  CG  LYS A 121      34.907  24.272   3.944  1.00  0.00           C  
ATOM   1924  CD  LYS A 121      34.220  22.927   3.756  1.00  0.00           C  
ATOM   1925  CE  LYS A 121      32.937  22.842   4.568  1.00  0.00           C  
ATOM   1926  NZ  LYS A 121      32.210  21.565   4.328  1.00  0.00           N  
ATOM   1927  H   LYS A 121      35.357  26.412   1.981  1.00  0.00           H  
ATOM   1928  HA  LYS A 121      36.954  26.015   4.284  1.00  0.00           H  
ATOM   1929 1HB  LYS A 121      36.012  24.085   2.135  1.00  0.00           H  
ATOM   1930 2HB  LYS A 121      36.877  23.560   3.572  1.00  0.00           H  
ATOM   1931 1HG  LYS A 121      35.099  24.427   5.006  1.00  0.00           H  
ATOM   1932 2HG  LYS A 121      34.243  25.061   3.594  1.00  0.00           H  
ATOM   1933 1HD  LYS A 121      33.983  22.784   2.700  1.00  0.00           H  
ATOM   1934 2HD  LYS A 121      34.892  22.129   4.071  1.00  0.00           H  
ATOM   1935 1HE  LYS A 121      33.172  22.918   5.628  1.00  0.00           H  
ATOM   1936 2HE  LYS A 121      32.282  23.672   4.303  1.00  0.00           H  
ATOM   1937 1HZ  LYS A 121      31.367  21.548   4.883  1.00  0.00           H  
ATOM   1938 2HZ  LYS A 121      31.970  21.492   3.349  1.00  0.00           H  
ATOM   1939 3HZ  LYS A 121      32.800  20.788   4.588  1.00  0.00           H  
ATOM   1940  N   VAL A 122      38.548  25.553   1.448  1.00  0.00           N  
ATOM   1941  CA  VAL A 122      39.880  25.492   0.858  1.00  0.00           C  
ATOM   1942  C   VAL A 122      40.716  26.702   1.256  1.00  0.00           C  
ATOM   1943  O   VAL A 122      41.887  26.572   1.607  1.00  0.00           O  
ATOM   1944  CB  VAL A 122      39.780  25.422  -0.678  1.00  0.00           C  
ATOM   1945  CG1 VAL A 122      41.160  25.551  -1.307  1.00  0.00           C  
ATOM   1946  CG2 VAL A 122      39.117  24.119  -1.095  1.00  0.00           C  
ATOM   1947  H   VAL A 122      37.743  25.597   0.840  1.00  0.00           H  
ATOM   1948  HA  VAL A 122      40.386  24.603   1.238  1.00  0.00           H  
ATOM   1949  HB  VAL A 122      39.185  26.264  -1.032  1.00  0.00           H  
ATOM   1950 1HG1 VAL A 122      41.070  25.500  -2.392  1.00  0.00           H  
ATOM   1951 2HG1 VAL A 122      41.601  26.507  -1.024  1.00  0.00           H  
ATOM   1952 3HG1 VAL A 122      41.796  24.739  -0.958  1.00  0.00           H  
ATOM   1953 1HG2 VAL A 122      39.049  24.077  -2.182  1.00  0.00           H  
ATOM   1954 2HG2 VAL A 122      39.709  23.277  -0.735  1.00  0.00           H  
ATOM   1955 3HG2 VAL A 122      38.115  24.067  -0.667  1.00  0.00           H  
ATOM   1956  N   VAL A 123      40.104  27.880   1.197  1.00  0.00           N  
ATOM   1957  CA  VAL A 123      40.779  29.113   1.584  1.00  0.00           C  
ATOM   1958  C   VAL A 123      41.222  29.067   3.041  1.00  0.00           C  
ATOM   1959  O   VAL A 123      42.339  29.461   3.373  1.00  0.00           O  
ATOM   1960  CB  VAL A 123      39.846  30.321   1.373  1.00  0.00           C  
ATOM   1961  CG1 VAL A 123      40.466  31.581   1.959  1.00  0.00           C  
ATOM   1962  CG2 VAL A 123      39.559  30.501  -0.110  1.00  0.00           C  
ATOM   1963  H   VAL A 123      39.147  27.923   0.879  1.00  0.00           H  
ATOM   1964  HA  VAL A 123      41.674  29.225   0.971  1.00  0.00           H  
ATOM   1965  HB  VAL A 123      38.912  30.145   1.907  1.00  0.00           H  
ATOM   1966 1HG1 VAL A 123      39.793  32.425   1.802  1.00  0.00           H  
ATOM   1967 2HG1 VAL A 123      40.629  31.443   3.028  1.00  0.00           H  
ATOM   1968 3HG1 VAL A 123      41.418  31.781   1.468  1.00  0.00           H  
ATOM   1969 1HG2 VAL A 123      38.899  31.356  -0.251  1.00  0.00           H  
ATOM   1970 2HG2 VAL A 123      40.494  30.671  -0.643  1.00  0.00           H  
ATOM   1971 3HG2 VAL A 123      39.078  29.603  -0.498  1.00  0.00           H  
ATOM   1972  N   ARG A 124      40.338  28.580   3.907  1.00  0.00           N  
ATOM   1973  CA  ARG A 124      40.624  28.514   5.335  1.00  0.00           C  
ATOM   1974  C   ARG A 124      41.713  27.491   5.631  1.00  0.00           C  
ATOM   1975  O   ARG A 124      42.501  27.661   6.564  1.00  0.00           O  
ATOM   1976  CB  ARG A 124      39.368  28.156   6.116  1.00  0.00           C  
ATOM   1977  CG  ARG A 124      38.320  29.256   6.184  1.00  0.00           C  
ATOM   1978  CD  ARG A 124      37.130  28.833   6.965  1.00  0.00           C  
ATOM   1979  NE  ARG A 124      36.113  29.871   7.008  1.00  0.00           N  
ATOM   1980  CZ  ARG A 124      36.087  30.881   7.899  1.00  0.00           C  
ATOM   1981  NH1 ARG A 124      37.027  30.975   8.813  1.00  0.00           N  
ATOM   1982  NH2 ARG A 124      35.117  31.777   7.854  1.00  0.00           N  
ATOM   1983  H   ARG A 124      39.447  28.250   3.567  1.00  0.00           H  
ATOM   1984  HA  ARG A 124      40.987  29.490   5.660  1.00  0.00           H  
ATOM   1985 1HB  ARG A 124      38.898  27.281   5.668  1.00  0.00           H  
ATOM   1986 2HB  ARG A 124      39.638  27.894   7.139  1.00  0.00           H  
ATOM   1987 1HG  ARG A 124      38.749  30.137   6.661  1.00  0.00           H  
ATOM   1988 2HG  ARG A 124      37.995  29.511   5.174  1.00  0.00           H  
ATOM   1989 1HD  ARG A 124      36.692  27.946   6.509  1.00  0.00           H  
ATOM   1990 2HD  ARG A 124      37.428  28.606   7.987  1.00  0.00           H  
ATOM   1991  HE  ARG A 124      35.373  29.833   6.319  1.00  0.00           H  
ATOM   1992 1HH1 ARG A 124      37.770  30.290   8.847  1.00  0.00           H  
ATOM   1993 2HH1 ARG A 124      37.008  31.732   9.481  1.00  0.00           H  
ATOM   1994 1HH2 ARG A 124      34.394  31.706   7.152  1.00  0.00           H  
ATOM   1995 2HH2 ARG A 124      35.098  32.534   8.522  1.00  0.00           H  
ATOM   1996  N   GLU A 125      41.753  26.429   4.836  1.00  0.00           N  
ATOM   1997  CA  GLU A 125      42.738  25.369   5.020  1.00  0.00           C  
ATOM   1998  C   GLU A 125      44.135  25.847   4.649  1.00  0.00           C  
ATOM   1999  O   GLU A 125      45.108  25.553   5.344  1.00  0.00           O  
ATOM   2000  CB  GLU A 125      42.367  24.145   4.180  1.00  0.00           C  
ATOM   2001  CG  GLU A 125      43.322  22.969   4.329  1.00  0.00           C  
ATOM   2002  CD  GLU A 125      43.389  22.443   5.736  1.00  0.00           C  
ATOM   2003  OE1 GLU A 125      42.454  22.649   6.472  1.00  0.00           O  
ATOM   2004  OE2 GLU A 125      44.376  21.834   6.075  1.00  0.00           O  
ATOM   2005  H   GLU A 125      41.084  26.352   4.083  1.00  0.00           H  
ATOM   2006  HA  GLU A 125      42.754  25.092   6.075  1.00  0.00           H  
ATOM   2007 1HB  GLU A 125      41.370  23.802   4.457  1.00  0.00           H  
ATOM   2008 2HB  GLU A 125      42.338  24.421   3.126  1.00  0.00           H  
ATOM   2009 1HG  GLU A 125      42.998  22.165   3.668  1.00  0.00           H  
ATOM   2010 2HG  GLU A 125      44.317  23.280   4.015  1.00  0.00           H  
ATOM   2011  N   GLN A 126      44.230  26.585   3.547  1.00  0.00           N  
ATOM   2012  CA  GLN A 126      45.507  27.122   3.092  1.00  0.00           C  
ATOM   2013  C   GLN A 126      45.360  28.563   2.618  1.00  0.00           C  
ATOM   2014  O   GLN A 126      45.360  28.833   1.418  1.00  0.00           O  
ATOM   2015  CB  GLN A 126      46.083  26.258   1.967  1.00  0.00           C  
ATOM   2016  CG  GLN A 126      46.399  24.830   2.378  1.00  0.00           C  
ATOM   2017  CD  GLN A 126      47.558  24.752   3.353  1.00  0.00           C  
ATOM   2018  OE1 GLN A 126      48.517  25.522   3.262  1.00  0.00           O  
ATOM   2019  NE2 GLN A 126      47.477  23.817   4.294  1.00  0.00           N  
ATOM   2020  H   GLN A 126      43.396  26.777   3.010  1.00  0.00           H  
ATOM   2021  HA  GLN A 126      46.202  27.120   3.932  1.00  0.00           H  
ATOM   2022 1HB  GLN A 126      45.376  26.221   1.138  1.00  0.00           H  
ATOM   2023 2HB  GLN A 126      47.001  26.712   1.594  1.00  0.00           H  
ATOM   2024 1HG  GLN A 126      45.520  24.398   2.856  1.00  0.00           H  
ATOM   2025 2HG  GLN A 126      46.661  24.256   1.489  1.00  0.00           H  
ATOM   2026 1HE2 GLN A 126      48.212  23.718   4.965  1.00  0.00           H  
ATOM   2027 2HE2 GLN A 126      46.680  23.212   4.331  1.00  0.00           H  
ATOM   2028  N   PRO A 127      45.235  29.483   3.568  1.00  0.00           N  
ATOM   2029  CA  PRO A 127      45.091  30.898   3.248  1.00  0.00           C  
ATOM   2030  C   PRO A 127      46.275  31.405   2.439  1.00  0.00           C  
ATOM   2031  O   PRO A 127      47.430  31.232   2.833  1.00  0.00           O  
ATOM   2032  CB  PRO A 127      45.027  31.558   4.629  1.00  0.00           C  
ATOM   2033  CG  PRO A 127      44.507  30.486   5.524  1.00  0.00           C  
ATOM   2034  CD  PRO A 127      45.154  29.226   5.013  1.00  0.00           C  
ATOM   2035  HA  PRO A 127      44.195  31.025   2.639  1.00  0.00           H  
ATOM   2036 1HB  PRO A 127      46.026  31.912   4.923  1.00  0.00           H  
ATOM   2037 2HB  PRO A 127      44.371  32.440   4.594  1.00  0.00           H  
ATOM   2038 1HG  PRO A 127      44.770  30.703   6.570  1.00  0.00           H  
ATOM   2039 2HG  PRO A 127      43.409  30.448   5.473  1.00  0.00           H  
ATOM   2040 1HD  PRO A 127      46.149  29.113   5.469  1.00  0.00           H  
ATOM   2041 2HD  PRO A 127      44.517  28.362   5.254  1.00  0.00           H  
ATOM   2042  N   GLY A 128      45.986  32.030   1.303  1.00  0.00           N  
ATOM   2043  CA  GLY A 128      47.010  32.715   0.522  1.00  0.00           C  
ATOM   2044  C   GLY A 128      47.646  31.776  -0.495  1.00  0.00           C  
ATOM   2045  O   GLY A 128      48.521  32.177  -1.262  1.00  0.00           O  
ATOM   2046  H   GLY A 128      45.031  32.032   0.971  1.00  0.00           H  
ATOM   2047 1HA  GLY A 128      46.566  33.568   0.008  1.00  0.00           H  
ATOM   2048 2HA  GLY A 128      47.776  33.107   1.190  1.00  0.00           H  
ATOM   2049  N   SER A 129      47.199  30.524  -0.498  1.00  0.00           N  
ATOM   2050  CA  SER A 129      47.731  29.524  -1.416  1.00  0.00           C  
ATOM   2051  C   SER A 129      47.136  29.684  -2.810  1.00  0.00           C  
ATOM   2052  O   SER A 129      46.145  30.390  -2.995  1.00  0.00           O  
ATOM   2053  CB  SER A 129      47.446  28.131  -0.891  1.00  0.00           C  
ATOM   2054  OG  SER A 129      46.076  27.847  -0.937  1.00  0.00           O  
ATOM   2055  H   SER A 129      46.473  30.260   0.152  1.00  0.00           H  
ATOM   2056  HA  SER A 129      48.809  29.666  -1.497  1.00  0.00           H  
ATOM   2057 1HB  SER A 129      47.993  27.399  -1.485  1.00  0.00           H  
ATOM   2058 2HB  SER A 129      47.803  28.049   0.136  1.00  0.00           H  
ATOM   2059  HG  SER A 129      45.716  28.136  -0.096  1.00  0.00           H  
ATOM   2060  N   GLU A 130      47.746  29.023  -3.787  1.00  0.00           N  
ATOM   2061  CA  GLU A 130      47.220  29.008  -5.147  1.00  0.00           C  
ATOM   2062  C   GLU A 130      45.880  28.287  -5.211  1.00  0.00           C  
ATOM   2063  O   GLU A 130      45.023  28.622  -6.030  1.00  0.00           O  
ATOM   2064  CB  GLU A 130      48.215  28.338  -6.096  1.00  0.00           C  
ATOM   2065  CG  GLU A 130      49.525  29.094  -6.270  1.00  0.00           C  
ATOM   2066  CD  GLU A 130      49.335  30.467  -6.854  1.00  0.00           C  
ATOM   2067  OE1 GLU A 130      48.610  30.589  -7.812  1.00  0.00           O  
ATOM   2068  OE2 GLU A 130      49.915  31.394  -6.342  1.00  0.00           O  
ATOM   2069  H   GLU A 130      48.598  28.518  -3.584  1.00  0.00           H  
ATOM   2070  HA  GLU A 130      47.060  30.041  -5.460  1.00  0.00           H  
ATOM   2071 1HB  GLU A 130      48.452  27.339  -5.730  1.00  0.00           H  
ATOM   2072 2HB  GLU A 130      47.761  28.226  -7.081  1.00  0.00           H  
ATOM   2073 1HG  GLU A 130      50.009  29.190  -5.298  1.00  0.00           H  
ATOM   2074 2HG  GLU A 130      50.183  28.517  -6.918  1.00  0.00           H  
ATOM   2075  N   LEU A 131      45.703  27.299  -4.340  1.00  0.00           N  
ATOM   2076  CA  LEU A 131      44.417  26.627  -4.196  1.00  0.00           C  
ATOM   2077  C   LEU A 131      43.350  27.584  -3.680  1.00  0.00           C  
ATOM   2078  O   LEU A 131      42.207  27.557  -4.133  1.00  0.00           O  
ATOM   2079  CB  LEU A 131      44.547  25.433  -3.243  1.00  0.00           C  
ATOM   2080  CG  LEU A 131      45.440  24.285  -3.732  1.00  0.00           C  
ATOM   2081  CD1 LEU A 131      45.651  23.288  -2.600  1.00  0.00           C  
ATOM   2082  CD2 LEU A 131      44.794  23.616  -4.936  1.00  0.00           C  
ATOM   2083  H   LEU A 131      46.479  27.005  -3.764  1.00  0.00           H  
ATOM   2084  HA  LEU A 131      44.098  26.275  -5.178  1.00  0.00           H  
ATOM   2085 1HB  LEU A 131      44.953  25.787  -2.296  1.00  0.00           H  
ATOM   2086 2HB  LEU A 131      43.554  25.024  -3.059  1.00  0.00           H  
ATOM   2087  HG  LEU A 131      46.416  24.679  -4.016  1.00  0.00           H  
ATOM   2088 1HD1 LEU A 131      46.286  22.472  -2.948  1.00  0.00           H  
ATOM   2089 2HD1 LEU A 131      46.133  23.788  -1.760  1.00  0.00           H  
ATOM   2090 3HD1 LEU A 131      44.689  22.888  -2.283  1.00  0.00           H  
ATOM   2091 1HD2 LEU A 131      45.428  22.801  -5.284  1.00  0.00           H  
ATOM   2092 2HD2 LEU A 131      43.818  23.221  -4.653  1.00  0.00           H  
ATOM   2093 3HD2 LEU A 131      44.671  24.347  -5.735  1.00  0.00           H  
ATOM   2094  N   ALA A 132      43.732  28.429  -2.728  1.00  0.00           N  
ATOM   2095  CA  ALA A 132      42.825  29.438  -2.192  1.00  0.00           C  
ATOM   2096  C   ALA A 132      42.457  30.468  -3.252  1.00  0.00           C  
ATOM   2097  O   ALA A 132      41.322  30.946  -3.296  1.00  0.00           O  
ATOM   2098  CB  ALA A 132      43.450  30.123  -0.985  1.00  0.00           C  
ATOM   2099  H   ALA A 132      44.674  28.373  -2.370  1.00  0.00           H  
ATOM   2100  HA  ALA A 132      41.906  28.944  -1.876  1.00  0.00           H  
ATOM   2101 1HB  ALA A 132      42.762  30.873  -0.595  1.00  0.00           H  
ATOM   2102 2HB  ALA A 132      43.655  29.382  -0.212  1.00  0.00           H  
ATOM   2103 3HB  ALA A 132      44.380  30.605  -1.281  1.00  0.00           H  
ATOM   2104  N   LYS A 133      43.418  30.804  -4.103  1.00  0.00           N  
ATOM   2105  CA  LYS A 133      43.178  31.731  -5.203  1.00  0.00           C  
ATOM   2106  C   LYS A 133      42.123  31.190  -6.158  1.00  0.00           C  
ATOM   2107  O   LYS A 133      41.237  31.921  -6.599  1.00  0.00           O  
ATOM   2108  CB  LYS A 133      44.477  32.013  -5.959  1.00  0.00           C  
ATOM   2109  CG  LYS A 133      45.480  32.863  -5.191  1.00  0.00           C  
ATOM   2110  CD  LYS A 133      46.753  33.080  -5.996  1.00  0.00           C  
ATOM   2111  CE  LYS A 133      47.785  33.866  -5.202  1.00  0.00           C  
ATOM   2112  NZ  LYS A 133      49.056  34.038  -5.957  1.00  0.00           N  
ATOM   2113  H   LYS A 133      44.340  30.407  -3.986  1.00  0.00           H  
ATOM   2114  HA  LYS A 133      42.801  32.666  -4.790  1.00  0.00           H  
ATOM   2115 1HB  LYS A 133      44.963  31.071  -6.213  1.00  0.00           H  
ATOM   2116 2HB  LYS A 133      44.250  32.527  -6.894  1.00  0.00           H  
ATOM   2117 1HG  LYS A 133      45.036  33.833  -4.962  1.00  0.00           H  
ATOM   2118 2HG  LYS A 133      45.733  32.369  -4.253  1.00  0.00           H  
ATOM   2119 1HD  LYS A 133      47.178  32.114  -6.272  1.00  0.00           H  
ATOM   2120 2HD  LYS A 133      46.517  33.627  -6.909  1.00  0.00           H  
ATOM   2121 1HE  LYS A 133      47.385  34.849  -4.959  1.00  0.00           H  
ATOM   2122 2HE  LYS A 133      48.000  33.345  -4.268  1.00  0.00           H  
ATOM   2123 1HZ  LYS A 133      49.712  34.563  -5.396  1.00  0.00           H  
ATOM   2124 2HZ  LYS A 133      49.446  33.131  -6.171  1.00  0.00           H  
ATOM   2125 3HZ  LYS A 133      48.873  34.537  -6.815  1.00  0.00           H  
ATOM   2126  N   LYS A 134      42.223  29.903  -6.477  1.00  0.00           N  
ATOM   2127  CA  LYS A 134      41.218  29.235  -7.294  1.00  0.00           C  
ATOM   2128  C   LYS A 134      39.874  29.181  -6.580  1.00  0.00           C  
ATOM   2129  O   LYS A 134      38.822  29.331  -7.201  1.00  0.00           O  
ATOM   2130  CB  LYS A 134      41.677  27.822  -7.658  1.00  0.00           C  
ATOM   2131  CG  LYS A 134      40.680  27.033  -8.495  1.00  0.00           C  
ATOM   2132  CD  LYS A 134      40.502  27.653  -9.873  1.00  0.00           C  
ATOM   2133  CE  LYS A 134      39.560  26.826 -10.736  1.00  0.00           C  
ATOM   2134  NZ  LYS A 134      39.404  27.401 -12.099  1.00  0.00           N  
ATOM   2135  H   LYS A 134      43.017  29.374  -6.143  1.00  0.00           H  
ATOM   2136  HA  LYS A 134      41.080  29.808  -8.211  1.00  0.00           H  
ATOM   2137 1HB  LYS A 134      42.613  27.876  -8.215  1.00  0.00           H  
ATOM   2138 2HB  LYS A 134      41.870  27.256  -6.746  1.00  0.00           H  
ATOM   2139 1HG  LYS A 134      41.032  26.007  -8.610  1.00  0.00           H  
ATOM   2140 2HG  LYS A 134      39.715  27.012  -7.989  1.00  0.00           H  
ATOM   2141 1HD  LYS A 134      40.098  28.660  -9.770  1.00  0.00           H  
ATOM   2142 2HD  LYS A 134      41.470  27.718 -10.370  1.00  0.00           H  
ATOM   2143 1HE  LYS A 134      39.944  25.811 -10.824  1.00  0.00           H  
ATOM   2144 2HE  LYS A 134      38.579  26.780 -10.261  1.00  0.00           H  
ATOM   2145 1HZ  LYS A 134      38.773  26.826 -12.638  1.00  0.00           H  
ATOM   2146 2HZ  LYS A 134      39.030  28.338 -12.030  1.00  0.00           H  
ATOM   2147 3HZ  LYS A 134      40.304  27.432 -12.557  1.00  0.00           H  
ATOM   2148  N   ALA A 135      39.915  28.965  -5.269  1.00  0.00           N  
ATOM   2149  CA  ALA A 135      38.705  28.962  -4.454  1.00  0.00           C  
ATOM   2150  C   ALA A 135      37.988  30.305  -4.529  1.00  0.00           C  
ATOM   2151  O   ALA A 135      36.766  30.361  -4.668  1.00  0.00           O  
ATOM   2152  CB  ALA A 135      39.040  28.620  -3.010  1.00  0.00           C  
ATOM   2153  H   ALA A 135      40.806  28.801  -4.826  1.00  0.00           H  
ATOM   2154  HA  ALA A 135      38.027  28.203  -4.845  1.00  0.00           H  
ATOM   2155 1HB  ALA A 135      38.128  28.622  -2.414  1.00  0.00           H  
ATOM   2156 2HB  ALA A 135      39.500  27.633  -2.967  1.00  0.00           H  
ATOM   2157 3HB  ALA A 135      39.734  29.360  -2.612  1.00  0.00           H  
ATOM   2158  N   LEU A 136      38.755  31.386  -4.433  1.00  0.00           N  
ATOM   2159  CA  LEU A 136      38.197  32.731  -4.502  1.00  0.00           C  
ATOM   2160  C   LEU A 136      37.550  32.990  -5.857  1.00  0.00           C  
ATOM   2161  O   LEU A 136      36.502  33.628  -5.944  1.00  0.00           O  
ATOM   2162  CB  LEU A 136      39.293  33.773  -4.244  1.00  0.00           C  
ATOM   2163  CG  LEU A 136      39.830  33.832  -2.808  1.00  0.00           C  
ATOM   2164  CD1 LEU A 136      41.010  34.792  -2.745  1.00  0.00           C  
ATOM   2165  CD2 LEU A 136      38.717  34.271  -1.868  1.00  0.00           C  
ATOM   2166  H   LEU A 136      39.752  31.272  -4.308  1.00  0.00           H  
ATOM   2167  HA  LEU A 136      37.420  32.822  -3.742  1.00  0.00           H  
ATOM   2168 1HB  LEU A 136      40.134  33.563  -4.903  1.00  0.00           H  
ATOM   2169 2HB  LEU A 136      38.901  34.759  -4.492  1.00  0.00           H  
ATOM   2170  HG  LEU A 136      40.187  32.846  -2.511  1.00  0.00           H  
ATOM   2171 1HD1 LEU A 136      41.391  34.835  -1.725  1.00  0.00           H  
ATOM   2172 2HD1 LEU A 136      41.798  34.444  -3.412  1.00  0.00           H  
ATOM   2173 3HD1 LEU A 136      40.686  35.786  -3.053  1.00  0.00           H  
ATOM   2174 1HD2 LEU A 136      39.098  34.313  -0.847  1.00  0.00           H  
ATOM   2175 2HD2 LEU A 136      38.360  35.259  -2.163  1.00  0.00           H  
ATOM   2176 3HD2 LEU A 136      37.894  33.558  -1.919  1.00  0.00           H  
ATOM   2177  N   GLU A 137      38.181  32.487  -6.913  1.00  0.00           N  
ATOM   2178  CA  GLU A 137      37.594  32.526  -8.246  1.00  0.00           C  
ATOM   2179  C   GLU A 137      36.240  31.829  -8.272  1.00  0.00           C  
ATOM   2180  O   GLU A 137      35.261  32.372  -8.782  1.00  0.00           O  
ATOM   2181  CB  GLU A 137      38.534  31.875  -9.263  1.00  0.00           C  
ATOM   2182  CG  GLU A 137      37.989  31.828 -10.683  1.00  0.00           C  
ATOM   2183  CD  GLU A 137      38.873  31.058 -11.624  1.00  0.00           C  
ATOM   2184  OE1 GLU A 137      40.003  30.808 -11.277  1.00  0.00           O  
ATOM   2185  OE2 GLU A 137      38.419  30.718 -12.691  1.00  0.00           O  
ATOM   2186  H   GLU A 137      39.093  32.069  -6.789  1.00  0.00           H  
ATOM   2187  HA  GLU A 137      37.434  33.569  -8.524  1.00  0.00           H  
ATOM   2188 1HB  GLU A 137      39.479  32.417  -9.284  1.00  0.00           H  
ATOM   2189 2HB  GLU A 137      38.751  30.852  -8.954  1.00  0.00           H  
ATOM   2190 1HG  GLU A 137      37.003  31.365 -10.669  1.00  0.00           H  
ATOM   2191 2HG  GLU A 137      37.876  32.847 -11.051  1.00  0.00           H  
ATOM   2192  N   ILE A 138      36.192  30.622  -7.719  1.00  0.00           N  
ATOM   2193  CA  ILE A 138      34.954  29.852  -7.665  1.00  0.00           C  
ATOM   2194  C   ILE A 138      33.874  30.601  -6.895  1.00  0.00           C  
ATOM   2195  O   ILE A 138      32.719  30.652  -7.318  1.00  0.00           O  
ATOM   2196  CB  ILE A 138      35.190  28.477  -7.014  1.00  0.00           C  
ATOM   2197  CG1 ILE A 138      36.065  27.602  -7.917  1.00  0.00           C  
ATOM   2198  CG2 ILE A 138      33.864  27.790  -6.726  1.00  0.00           C  
ATOM   2199  CD1 ILE A 138      36.606  26.368  -7.232  1.00  0.00           C  
ATOM   2200  H   ILE A 138      37.034  30.226  -7.328  1.00  0.00           H  
ATOM   2201  HA  ILE A 138      34.592  29.706  -8.683  1.00  0.00           H  
ATOM   2202  HB  ILE A 138      35.733  28.605  -6.079  1.00  0.00           H  
ATOM   2203 1HG1 ILE A 138      35.488  27.285  -8.785  1.00  0.00           H  
ATOM   2204 2HG1 ILE A 138      36.910  28.187  -8.282  1.00  0.00           H  
ATOM   2205 1HG2 ILE A 138      34.049  26.819  -6.267  1.00  0.00           H  
ATOM   2206 2HG2 ILE A 138      33.276  28.406  -6.047  1.00  0.00           H  
ATOM   2207 3HG2 ILE A 138      33.315  27.652  -7.658  1.00  0.00           H  
ATOM   2208 1HD1 ILE A 138      37.216  25.800  -7.935  1.00  0.00           H  
ATOM   2209 2HD1 ILE A 138      37.217  26.664  -6.378  1.00  0.00           H  
ATOM   2210 3HD1 ILE A 138      35.778  25.750  -6.889  1.00  0.00           H  
ATOM   2211  N   ILE A 139      34.257  31.182  -5.763  1.00  0.00           N  
ATOM   2212  CA  ILE A 139      33.328  31.957  -4.948  1.00  0.00           C  
ATOM   2213  C   ILE A 139      32.754  33.130  -5.732  1.00  0.00           C  
ATOM   2214  O   ILE A 139      31.554  33.400  -5.672  1.00  0.00           O  
ATOM   2215  CB  ILE A 139      34.019  32.479  -3.675  1.00  0.00           C  
ATOM   2216  CG1 ILE A 139      34.367  31.317  -2.741  1.00  0.00           C  
ATOM   2217  CG2 ILE A 139      33.132  33.490  -2.965  1.00  0.00           C  
ATOM   2218  CD1 ILE A 139      35.303  31.696  -1.616  1.00  0.00           C  
ATOM   2219  H   ILE A 139      35.214  31.084  -5.459  1.00  0.00           H  
ATOM   2220  HA  ILE A 139      32.497  31.312  -4.662  1.00  0.00           H  
ATOM   2221  HB  ILE A 139      34.959  32.960  -3.943  1.00  0.00           H  
ATOM   2222 1HG1 ILE A 139      33.453  30.916  -2.304  1.00  0.00           H  
ATOM   2223 2HG1 ILE A 139      34.833  30.516  -3.315  1.00  0.00           H  
ATOM   2224 1HG2 ILE A 139      33.635  33.848  -2.067  1.00  0.00           H  
ATOM   2225 2HG2 ILE A 139      32.933  34.330  -3.629  1.00  0.00           H  
ATOM   2226 3HG2 ILE A 139      32.190  33.016  -2.688  1.00  0.00           H  
ATOM   2227 1HD1 ILE A 139      35.503  30.821  -0.998  1.00  0.00           H  
ATOM   2228 2HD1 ILE A 139      36.240  32.068  -2.032  1.00  0.00           H  
ATOM   2229 3HD1 ILE A 139      34.842  32.473  -1.007  1.00  0.00           H  
ATOM   2230  N   GLU A 140      33.617  33.823  -6.466  1.00  0.00           N  
ATOM   2231  CA  GLU A 140      33.189  34.941  -7.298  1.00  0.00           C  
ATOM   2232  C   GLU A 140      32.213  34.484  -8.376  1.00  0.00           C  
ATOM   2233  O   GLU A 140      31.190  35.125  -8.613  1.00  0.00           O  
ATOM   2234  CB  GLU A 140      34.399  35.618  -7.946  1.00  0.00           C  
ATOM   2235  CG  GLU A 140      34.058  36.824  -8.809  1.00  0.00           C  
ATOM   2236  CD  GLU A 140      35.274  37.494  -9.385  1.00  0.00           C  
ATOM   2237  OE1 GLU A 140      36.362  37.059  -9.095  1.00  0.00           O  
ATOM   2238  OE2 GLU A 140      35.115  38.442 -10.117  1.00  0.00           O  
ATOM   2239  H   GLU A 140      34.594  33.571  -6.446  1.00  0.00           H  
ATOM   2240  HA  GLU A 140      32.670  35.664  -6.668  1.00  0.00           H  
ATOM   2241 1HB  GLU A 140      35.091  35.946  -7.170  1.00  0.00           H  
ATOM   2242 2HB  GLU A 140      34.927  34.898  -8.572  1.00  0.00           H  
ATOM   2243 1HG  GLU A 140      33.413  36.503  -9.626  1.00  0.00           H  
ATOM   2244 2HG  GLU A 140      33.504  37.543  -8.207  1.00  0.00           H  
ATOM   2245  N   ARG A 141      32.535  33.371  -9.027  1.00  0.00           N  
ATOM   2246  CA  ARG A 141      31.686  32.822 -10.075  1.00  0.00           C  
ATOM   2247  C   ARG A 141      30.315  32.439  -9.530  1.00  0.00           C  
ATOM   2248  O   ARG A 141      29.288  32.736 -10.141  1.00  0.00           O  
ATOM   2249  CB  ARG A 141      32.337  31.600 -10.706  1.00  0.00           C  
ATOM   2250  CG  ARG A 141      33.543  31.899 -11.582  1.00  0.00           C  
ATOM   2251  CD  ARG A 141      34.102  30.663 -12.187  1.00  0.00           C  
ATOM   2252  NE  ARG A 141      35.308  30.932 -12.954  1.00  0.00           N  
ATOM   2253  CZ  ARG A 141      35.323  31.389 -14.221  1.00  0.00           C  
ATOM   2254  NH1 ARG A 141      34.192  31.622 -14.849  1.00  0.00           N  
ATOM   2255  NH2 ARG A 141      36.475  31.602 -14.833  1.00  0.00           N  
ATOM   2256  H   ARG A 141      33.392  32.892  -8.787  1.00  0.00           H  
ATOM   2257  HA  ARG A 141      31.537  33.589 -10.836  1.00  0.00           H  
ATOM   2258 1HB  ARG A 141      32.659  30.915  -9.923  1.00  0.00           H  
ATOM   2259 2HB  ARG A 141      31.606  31.074 -11.320  1.00  0.00           H  
ATOM   2260 1HG  ARG A 141      33.251  32.573 -12.386  1.00  0.00           H  
ATOM   2261 2HG  ARG A 141      34.323  32.368 -10.980  1.00  0.00           H  
ATOM   2262 1HD  ARG A 141      34.350  29.952 -11.400  1.00  0.00           H  
ATOM   2263 2HD  ARG A 141      33.365  30.221 -12.856  1.00  0.00           H  
ATOM   2264  HE  ARG A 141      36.198  30.765 -12.504  1.00  0.00           H  
ATOM   2265 1HH1 ARG A 141      33.312  31.459 -14.382  1.00  0.00           H  
ATOM   2266 2HH1 ARG A 141      34.203  31.964 -15.799  1.00  0.00           H  
ATOM   2267 1HH2 ARG A 141      37.345  31.423 -14.350  1.00  0.00           H  
ATOM   2268 2HH2 ARG A 141      36.486  31.944 -15.782  1.00  0.00           H  
ATOM   2269  N   ALA A 142      30.306  31.777  -8.379  1.00  0.00           N  
ATOM   2270  CA  ALA A 142      29.061  31.364  -7.743  1.00  0.00           C  
ATOM   2271  C   ALA A 142      28.241  32.569  -7.301  1.00  0.00           C  
ATOM   2272  O   ALA A 142      27.024  32.606  -7.489  1.00  0.00           O  
ATOM   2273  CB  ALA A 142      29.347  30.456  -6.556  1.00  0.00           C  
ATOM   2274  H   ALA A 142      31.185  31.556  -7.930  1.00  0.00           H  
ATOM   2275  HA  ALA A 142      28.467  30.810  -8.471  1.00  0.00           H  
ATOM   2276 1HB  ALA A 142      28.409  30.156  -6.091  1.00  0.00           H  
ATOM   2277 2HB  ALA A 142      29.884  29.570  -6.897  1.00  0.00           H  
ATOM   2278 3HB  ALA A 142      29.957  30.990  -5.828  1.00  0.00           H  
ATOM   2279  N   ALA A 143      28.912  33.551  -6.711  1.00  0.00           N  
ATOM   2280  CA  ALA A 143      28.250  34.768  -6.258  1.00  0.00           C  
ATOM   2281  C   ALA A 143      27.632  35.527  -7.426  1.00  0.00           C  
ATOM   2282  O   ALA A 143      26.539  36.083  -7.308  1.00  0.00           O  
ATOM   2283  CB  ALA A 143      29.234  35.659  -5.511  1.00  0.00           C  
ATOM   2284  H   ALA A 143      29.908  33.453  -6.575  1.00  0.00           H  
ATOM   2285  HA  ALA A 143      27.445  34.491  -5.580  1.00  0.00           H  
ATOM   2286 1HB  ALA A 143      28.724  36.563  -5.179  1.00  0.00           H  
ATOM   2287 2HB  ALA A 143      29.624  35.123  -4.646  1.00  0.00           H  
ATOM   2288 3HB  ALA A 143      30.054  35.927  -6.172  1.00  0.00           H  
ATOM   2289  N   GLU A 144      28.335  35.544  -8.553  1.00  0.00           N  
ATOM   2290  CA  GLU A 144      27.825  36.175  -9.764  1.00  0.00           C  
ATOM   2291  C   GLU A 144      26.505  35.552 -10.196  1.00  0.00           C  
ATOM   2292  O   GLU A 144      25.549  36.258 -10.518  1.00  0.00           O  
ATOM   2293  CB  GLU A 144      28.848  36.063 -10.897  1.00  0.00           C  
ATOM   2294  CG  GLU A 144      28.410  36.704 -12.206  1.00  0.00           C  
ATOM   2295  CD  GLU A 144      29.447  36.591 -13.288  1.00  0.00           C  
ATOM   2296  OE1 GLU A 144      30.523  36.120 -13.007  1.00  0.00           O  
ATOM   2297  OE2 GLU A 144      29.163  36.976 -14.398  1.00  0.00           O  
ATOM   2298  H   GLU A 144      29.246  35.108  -8.571  1.00  0.00           H  
ATOM   2299  HA  GLU A 144      27.639  37.229  -9.553  1.00  0.00           H  
ATOM   2300 1HB  GLU A 144      29.783  36.532 -10.590  1.00  0.00           H  
ATOM   2301 2HB  GLU A 144      29.059  35.011 -11.093  1.00  0.00           H  
ATOM   2302 1HG  GLU A 144      27.493  36.223 -12.545  1.00  0.00           H  
ATOM   2303 2HG  GLU A 144      28.191  37.756 -12.027  1.00  0.00           H  
ATOM   2304  N   GLU A 145      26.458  34.224 -10.204  1.00  0.00           N  
ATOM   2305  CA  GLU A 145      25.255  33.503 -10.598  1.00  0.00           C  
ATOM   2306  C   GLU A 145      24.131  33.714  -9.594  1.00  0.00           C  
ATOM   2307  O   GLU A 145      22.959  33.792  -9.964  1.00  0.00           O  
ATOM   2308  CB  GLU A 145      25.551  32.009 -10.739  1.00  0.00           C  
ATOM   2309  CG  GLU A 145      26.489  31.659 -11.886  1.00  0.00           C  
ATOM   2310  CD  GLU A 145      25.960  32.088 -13.226  1.00  0.00           C  
ATOM   2311  OE1 GLU A 145      24.807  31.851 -13.492  1.00  0.00           O  
ATOM   2312  OE2 GLU A 145      26.712  32.654 -13.986  1.00  0.00           O  
ATOM   2313  H   GLU A 145      27.277  33.701  -9.929  1.00  0.00           H  
ATOM   2314  HA  GLU A 145      24.916  33.893 -11.560  1.00  0.00           H  
ATOM   2315 1HB  GLU A 145      25.997  31.637  -9.817  1.00  0.00           H  
ATOM   2316 2HB  GLU A 145      24.618  31.466 -10.894  1.00  0.00           H  
ATOM   2317 1HG  GLU A 145      27.450  32.144 -11.715  1.00  0.00           H  
ATOM   2318 2HG  GLU A 145      26.653  30.583 -11.892  1.00  0.00           H  
ATOM   2319  N   LEU A 146      24.493  33.807  -8.319  1.00  0.00           N  
ATOM   2320  CA  LEU A 146      23.534  34.134  -7.271  1.00  0.00           C  
ATOM   2321  C   LEU A 146      22.980  35.542  -7.451  1.00  0.00           C  
ATOM   2322  O   LEU A 146      21.808  35.799  -7.175  1.00  0.00           O  
ATOM   2323  CB  LEU A 146      24.192  34.009  -5.892  1.00  0.00           C  
ATOM   2324  CG  LEU A 146      24.484  32.579  -5.421  1.00  0.00           C  
ATOM   2325  CD1 LEU A 146      25.345  32.622  -4.166  1.00  0.00           C  
ATOM   2326  CD2 LEU A 146      23.172  31.853  -5.160  1.00  0.00           C  
ATOM   2327  H   LEU A 146      25.458  33.648  -8.069  1.00  0.00           H  
ATOM   2328  HA  LEU A 146      22.697  33.440  -7.338  1.00  0.00           H  
ATOM   2329 1HB  LEU A 146      25.136  34.551  -5.907  1.00  0.00           H  
ATOM   2330 2HB  LEU A 146      23.542  34.476  -5.152  1.00  0.00           H  
ATOM   2331  HG  LEU A 146      25.044  32.049  -6.191  1.00  0.00           H  
ATOM   2332 1HD1 LEU A 146      25.552  31.606  -3.831  1.00  0.00           H  
ATOM   2333 2HD1 LEU A 146      26.284  33.129  -4.386  1.00  0.00           H  
ATOM   2334 3HD1 LEU A 146      24.816  33.161  -3.381  1.00  0.00           H  
ATOM   2335 1HD2 LEU A 146      23.379  30.836  -4.826  1.00  0.00           H  
ATOM   2336 2HD2 LEU A 146      22.611  32.381  -4.388  1.00  0.00           H  
ATOM   2337 3HD2 LEU A 146      22.585  31.821  -6.077  1.00  0.00           H  
ATOM   2338  N   LYS A 147      23.828  36.453  -7.917  1.00  0.00           N  
ATOM   2339  CA  LYS A 147      23.400  37.809  -8.232  1.00  0.00           C  
ATOM   2340  C   LYS A 147      22.460  37.827  -9.430  1.00  0.00           C  
ATOM   2341  O   LYS A 147      21.518  38.618  -9.481  1.00  0.00           O  
ATOM   2342  CB  LYS A 147      24.612  38.704  -8.502  1.00  0.00           C  
ATOM   2343  CG  LYS A 147      24.272  40.171  -8.728  1.00  0.00           C  
ATOM   2344  CD  LYS A 147      25.531  41.013  -8.874  1.00  0.00           C  
ATOM   2345  CE  LYS A 147      25.194  42.479  -9.100  1.00  0.00           C  
ATOM   2346  NZ  LYS A 147      26.416  43.316  -9.245  1.00  0.00           N  
ATOM   2347  H   LYS A 147      24.796  36.197  -8.055  1.00  0.00           H  
ATOM   2348  HA  LYS A 147      22.854  38.207  -7.376  1.00  0.00           H  
ATOM   2349 1HB  LYS A 147      25.301  38.646  -7.659  1.00  0.00           H  
ATOM   2350 2HB  LYS A 147      25.141  38.343  -9.384  1.00  0.00           H  
ATOM   2351 1HG  LYS A 147      23.672  40.270  -9.633  1.00  0.00           H  
ATOM   2352 2HG  LYS A 147      23.692  40.544  -7.885  1.00  0.00           H  
ATOM   2353 1HD  LYS A 147      26.136  40.923  -7.972  1.00  0.00           H  
ATOM   2354 2HD  LYS A 147      26.115  40.650  -9.720  1.00  0.00           H  
ATOM   2355 1HE  LYS A 147      24.591  42.579 -10.002  1.00  0.00           H  
ATOM   2356 2HE  LYS A 147      24.611  42.853  -8.258  1.00  0.00           H  
ATOM   2357 1HZ  LYS A 147      26.150  44.279  -9.392  1.00  0.00           H  
ATOM   2358 2HZ  LYS A 147      26.974  43.245  -8.405  1.00  0.00           H  
ATOM   2359 3HZ  LYS A 147      26.955  42.991 -10.035  1.00  0.00           H  
ATOM   2360  N   LYS A 148      22.721  36.949 -10.393  1.00  0.00           N  
ATOM   2361  CA  LYS A 148      21.857  36.813 -11.560  1.00  0.00           C  
ATOM   2362  C   LYS A 148      20.465  36.341 -11.162  1.00  0.00           C  
ATOM   2363  O   LYS A 148      19.465  36.780 -11.731  1.00  0.00           O  
ATOM   2364  CB  LYS A 148      22.470  35.844 -12.572  1.00  0.00           C  
ATOM   2365  CG  LYS A 148      23.697  36.384 -13.295  1.00  0.00           C  
ATOM   2366  CD  LYS A 148      24.273  35.351 -14.252  1.00  0.00           C  
ATOM   2367  CE  LYS A 148      25.534  35.866 -14.930  1.00  0.00           C  
ATOM   2368  NZ  LYS A 148      26.165  34.830 -15.793  1.00  0.00           N  
ATOM   2369  H   LYS A 148      23.537  36.360 -10.314  1.00  0.00           H  
ATOM   2370  HA  LYS A 148      21.754  37.791 -12.029  1.00  0.00           H  
ATOM   2371 1HB  LYS A 148      22.759  34.923 -12.065  1.00  0.00           H  
ATOM   2372 2HB  LYS A 148      21.726  35.584 -13.324  1.00  0.00           H  
ATOM   2373 1HG  LYS A 148      23.424  37.276 -13.859  1.00  0.00           H  
ATOM   2374 2HG  LYS A 148      24.459  36.656 -12.565  1.00  0.00           H  
ATOM   2375 1HD  LYS A 148      24.513  34.439 -13.703  1.00  0.00           H  
ATOM   2376 2HD  LYS A 148      23.534  35.110 -15.016  1.00  0.00           H  
ATOM   2377 1HE  LYS A 148      25.289  36.732 -15.544  1.00  0.00           H  
ATOM   2378 2HE  LYS A 148      26.254  36.177 -14.173  1.00  0.00           H  
ATOM   2379 1HZ  LYS A 148      26.996  35.211 -16.223  1.00  0.00           H  
ATOM   2380 2HZ  LYS A 148      26.414  34.029 -15.230  1.00  0.00           H  
ATOM   2381 3HZ  LYS A 148      25.514  34.547 -16.511  1.00  0.00           H  
ATOM   2382  N   SER A 149      20.405  35.446 -10.181  1.00  0.00           N  
ATOM   2383  CA  SER A 149      19.132  34.934  -9.689  1.00  0.00           C  
ATOM   2384  C   SER A 149      18.263  36.057  -9.137  1.00  0.00           C  
ATOM   2385  O   SER A 149      18.752  36.949  -8.442  1.00  0.00           O  
ATOM   2386  CB  SER A 149      19.371  33.891  -8.613  1.00  0.00           C  
ATOM   2387  OG  SER A 149      18.161  33.467  -8.049  1.00  0.00           O  
ATOM   2388  H   SER A 149      21.263  35.112  -9.769  1.00  0.00           H  
ATOM   2389  HA  SER A 149      18.597  34.480 -10.521  1.00  0.00           H  
ATOM   2390 1HB  SER A 149      19.894  33.038  -9.044  1.00  0.00           H  
ATOM   2391 2HB  SER A 149      20.010  34.309  -7.837  1.00  0.00           H  
ATOM   2392  HG  SER A 149      18.118  32.519  -8.196  1.00  0.00           H  
ATOM   2393  N   PRO A 150      16.974  36.008  -9.450  1.00  0.00           N  
ATOM   2394  CA  PRO A 150      16.037  37.031  -9.000  1.00  0.00           C  
ATOM   2395  C   PRO A 150      15.704  36.862  -7.522  1.00  0.00           C  
ATOM   2396  O   PRO A 150      15.139  37.759  -6.898  1.00  0.00           O  
ATOM   2397  CB  PRO A 150      14.810  36.788  -9.886  1.00  0.00           C  
ATOM   2398  CG  PRO A 150      14.855  35.327 -10.180  1.00  0.00           C  
ATOM   2399  CD  PRO A 150      16.321  35.023 -10.341  1.00  0.00           C  
ATOM   2400  HA  PRO A 150      16.504  38.008  -9.124  1.00  0.00           H  
ATOM   2401 1HB  PRO A 150      13.895  37.087  -9.353  1.00  0.00           H  
ATOM   2402 2HB  PRO A 150      14.871  37.408 -10.793  1.00  0.00           H  
ATOM   2403 1HG  PRO A 150      14.393  34.759  -9.358  1.00  0.00           H  
ATOM   2404 2HG  PRO A 150      14.273  35.104 -11.086  1.00  0.00           H  
ATOM   2405 1HD  PRO A 150      16.520  33.991 -10.015  1.00  0.00           H  
ATOM   2406 2HD  PRO A 150      16.610  35.160 -11.393  1.00  0.00           H  
ATOM   2407  N   ASP A 151      16.060  35.708  -6.971  1.00  0.00           N  
ATOM   2408  CA  ASP A 151      15.785  35.413  -5.568  1.00  0.00           C  
ATOM   2409  C   ASP A 151      16.490  36.403  -4.650  1.00  0.00           C  
ATOM   2410  O   ASP A 151      17.714  36.522  -4.673  1.00  0.00           O  
ATOM   2411  CB  ASP A 151      16.223  33.987  -5.223  1.00  0.00           C  
ATOM   2412  CG  ASP A 151      15.831  33.572  -3.812  1.00  0.00           C  
ATOM   2413  OD1 ASP A 151      14.780  32.996  -3.653  1.00  0.00           O  
ATOM   2414  OD2 ASP A 151      16.584  33.835  -2.906  1.00  0.00           O  
ATOM   2415  H   ASP A 151      16.534  35.016  -7.535  1.00  0.00           H  
ATOM   2416  HA  ASP A 151      14.713  35.509  -5.399  1.00  0.00           H  
ATOM   2417 1HB  ASP A 151      15.774  33.289  -5.930  1.00  0.00           H  
ATOM   2418 2HB  ASP A 151      17.305  33.904  -5.324  1.00  0.00           H  
ATOM   2419  N   PRO A 152      15.708  37.110  -3.841  1.00  0.00           N  
ATOM   2420  CA  PRO A 152      16.247  38.142  -2.964  1.00  0.00           C  
ATOM   2421  C   PRO A 152      17.349  37.586  -2.069  1.00  0.00           C  
ATOM   2422  O   PRO A 152      18.376  38.230  -1.859  1.00  0.00           O  
ATOM   2423  CB  PRO A 152      15.024  38.576  -2.151  1.00  0.00           C  
ATOM   2424  CG  PRO A 152      13.874  38.354  -3.073  1.00  0.00           C  
ATOM   2425  CD  PRO A 152      14.216  37.079  -3.797  1.00  0.00           C  
ATOM   2426  HA  PRO A 152      16.688  38.925  -3.582  1.00  0.00           H  
ATOM   2427 1HB  PRO A 152      14.953  37.980  -1.229  1.00  0.00           H  
ATOM   2428 2HB  PRO A 152      15.129  39.629  -1.846  1.00  0.00           H  
ATOM   2429 1HG  PRO A 152      12.938  38.278  -2.502  1.00  0.00           H  
ATOM   2430 2HG  PRO A 152      13.762  39.210  -3.754  1.00  0.00           H  
ATOM   2431 1HD  PRO A 152      13.851  36.218  -3.216  1.00  0.00           H  
ATOM   2432 2HD  PRO A 152      13.762  37.092  -4.798  1.00  0.00           H  
ATOM   2433  N   GLU A 153      17.127  36.384  -1.544  1.00  0.00           N  
ATOM   2434  CA  GLU A 153      18.031  35.800  -0.562  1.00  0.00           C  
ATOM   2435  C   GLU A 153      19.325  35.331  -1.213  1.00  0.00           C  
ATOM   2436  O   GLU A 153      20.400  35.438  -0.625  1.00  0.00           O  
ATOM   2437  CB  GLU A 153      17.355  34.628   0.153  1.00  0.00           C  
ATOM   2438  CG  GLU A 153      16.158  35.019   1.009  1.00  0.00           C  
ATOM   2439  CD  GLU A 153      16.508  36.006   2.087  1.00  0.00           C  
ATOM   2440  OE1 GLU A 153      17.459  35.773   2.794  1.00  0.00           O  
ATOM   2441  OE2 GLU A 153      15.824  36.996   2.204  1.00  0.00           O  
ATOM   2442  H   GLU A 153      16.310  35.865  -1.833  1.00  0.00           H  
ATOM   2443  HA  GLU A 153      18.288  36.566   0.170  1.00  0.00           H  
ATOM   2444 1HB  GLU A 153      17.015  33.899  -0.584  1.00  0.00           H  
ATOM   2445 2HB  GLU A 153      18.078  34.128   0.798  1.00  0.00           H  
ATOM   2446 1HG  GLU A 153      15.393  35.455   0.367  1.00  0.00           H  
ATOM   2447 2HG  GLU A 153      15.742  34.122   1.465  1.00  0.00           H  
ATOM   2448  N   ALA A 154      19.214  34.813  -2.432  1.00  0.00           N  
ATOM   2449  CA  ALA A 154      20.385  34.462  -3.225  1.00  0.00           C  
ATOM   2450  C   ALA A 154      21.259  35.682  -3.486  1.00  0.00           C  
ATOM   2451  O   ALA A 154      22.486  35.606  -3.418  1.00  0.00           O  
ATOM   2452  CB  ALA A 154      19.962  33.823  -4.540  1.00  0.00           C  
ATOM   2453  H   ALA A 154      18.294  34.657  -2.818  1.00  0.00           H  
ATOM   2454  HA  ALA A 154      20.981  33.743  -2.663  1.00  0.00           H  
ATOM   2455 1HB  ALA A 154      20.848  33.567  -5.121  1.00  0.00           H  
ATOM   2456 2HB  ALA A 154      19.388  32.920  -4.337  1.00  0.00           H  
ATOM   2457 3HB  ALA A 154      19.350  34.525  -5.104  1.00  0.00           H  
ATOM   2458  N   GLN A 155      20.621  36.809  -3.785  1.00  0.00           N  
ATOM   2459  CA  GLN A 155      21.336  38.061  -4.003  1.00  0.00           C  
ATOM   2460  C   GLN A 155      22.044  38.520  -2.736  1.00  0.00           C  
ATOM   2461  O   GLN A 155      23.159  39.037  -2.790  1.00  0.00           O  
ATOM   2462  CB  GLN A 155      20.374  39.149  -4.488  1.00  0.00           C  
ATOM   2463  CG  GLN A 155      19.830  38.920  -5.888  1.00  0.00           C  
ATOM   2464  CD  GLN A 155      18.767  39.934  -6.268  1.00  0.00           C  
ATOM   2465  OE1 GLN A 155      18.639  40.986  -5.636  1.00  0.00           O  
ATOM   2466  NE2 GLN A 155      17.999  39.623  -7.305  1.00  0.00           N  
ATOM   2467  H   GLN A 155      19.614  36.798  -3.861  1.00  0.00           H  
ATOM   2468  HA  GLN A 155      22.097  37.893  -4.765  1.00  0.00           H  
ATOM   2469 1HB  GLN A 155      19.528  39.218  -3.805  1.00  0.00           H  
ATOM   2470 2HB  GLN A 155      20.882  40.113  -4.478  1.00  0.00           H  
ATOM   2471 1HG  GLN A 155      20.649  38.998  -6.602  1.00  0.00           H  
ATOM   2472 2HG  GLN A 155      19.386  37.926  -5.935  1.00  0.00           H  
ATOM   2473 1HE2 GLN A 155      17.280  40.253  -7.603  1.00  0.00           H  
ATOM   2474 2HE2 GLN A 155      18.137  38.759  -7.790  1.00  0.00           H  
ATOM   2475  N   LYS A 156      21.388  38.327  -1.596  1.00  0.00           N  
ATOM   2476  CA  LYS A 156      21.995  38.628  -0.304  1.00  0.00           C  
ATOM   2477  C   LYS A 156      23.248  37.792  -0.079  1.00  0.00           C  
ATOM   2478  O   LYS A 156      24.270  38.300   0.384  1.00  0.00           O  
ATOM   2479  CB  LYS A 156      20.993  38.388   0.827  1.00  0.00           C  
ATOM   2480  CG  LYS A 156      19.853  39.396   0.882  1.00  0.00           C  
ATOM   2481  CD  LYS A 156      18.859  39.048   1.980  1.00  0.00           C  
ATOM   2482  CE  LYS A 156      17.664  39.990   1.965  1.00  0.00           C  
ATOM   2483  NZ  LYS A 156      16.645  39.613   2.982  1.00  0.00           N  
ATOM   2484  H   LYS A 156      20.446  37.966  -1.626  1.00  0.00           H  
ATOM   2485  HA  LYS A 156      22.290  39.676  -0.296  1.00  0.00           H  
ATOM   2486 1HB  LYS A 156      20.555  37.395   0.721  1.00  0.00           H  
ATOM   2487 2HB  LYS A 156      21.512  38.417   1.785  1.00  0.00           H  
ATOM   2488 1HG  LYS A 156      20.257  40.392   1.070  1.00  0.00           H  
ATOM   2489 2HG  LYS A 156      19.333  39.411  -0.075  1.00  0.00           H  
ATOM   2490 1HD  LYS A 156      18.508  38.025   1.843  1.00  0.00           H  
ATOM   2491 2HD  LYS A 156      19.351  39.118   2.950  1.00  0.00           H  
ATOM   2492 1HE  LYS A 156      17.999  41.007   2.164  1.00  0.00           H  
ATOM   2493 2HE  LYS A 156      17.199  39.971   0.979  1.00  0.00           H  
ATOM   2494 1HZ  LYS A 156      15.870  40.260   2.939  1.00  0.00           H  
ATOM   2495 2HZ  LYS A 156      16.313  38.676   2.795  1.00  0.00           H  
ATOM   2496 3HZ  LYS A 156      17.059  39.646   3.902  1.00  0.00           H  
ATOM   2497  N   GLU A 157      23.165  36.507  -0.407  1.00  0.00           N  
ATOM   2498  CA  GLU A 157      24.295  35.599  -0.243  1.00  0.00           C  
ATOM   2499  C   GLU A 157      25.409  35.923  -1.227  1.00  0.00           C  
ATOM   2500  O   GLU A 157      26.589  35.747  -0.925  1.00  0.00           O  
ATOM   2501  CB  GLU A 157      23.845  34.148  -0.428  1.00  0.00           C  
ATOM   2502  CG  GLU A 157      22.899  33.641   0.652  1.00  0.00           C  
ATOM   2503  CD  GLU A 157      23.476  33.755   2.035  1.00  0.00           C  
ATOM   2504  OE1 GLU A 157      24.597  33.350   2.226  1.00  0.00           O  
ATOM   2505  OE2 GLU A 157      22.794  34.247   2.903  1.00  0.00           O  
ATOM   2506  H   GLU A 157      22.297  36.150  -0.780  1.00  0.00           H  
ATOM   2507  HA  GLU A 157      24.695  35.726   0.764  1.00  0.00           H  
ATOM   2508 1HB  GLU A 157      23.343  34.043  -1.389  1.00  0.00           H  
ATOM   2509 2HB  GLU A 157      24.718  33.496  -0.441  1.00  0.00           H  
ATOM   2510 1HG  GLU A 157      21.974  34.214   0.608  1.00  0.00           H  
ATOM   2511 2HG  GLU A 157      22.658  32.599   0.448  1.00  0.00           H  
ATOM   2512  N   ALA A 158      25.029  36.398  -2.409  1.00  0.00           N  
ATOM   2513  CA  ALA A 158      25.995  36.879  -3.389  1.00  0.00           C  
ATOM   2514  C   ALA A 158      26.833  38.019  -2.822  1.00  0.00           C  
ATOM   2515  O   ALA A 158      28.050  38.054  -2.997  1.00  0.00           O  
ATOM   2516  CB  ALA A 158      25.285  37.326  -4.659  1.00  0.00           C  
ATOM   2517  H   ALA A 158      24.045  36.426  -2.635  1.00  0.00           H  
ATOM   2518  HA  ALA A 158      26.674  36.063  -3.637  1.00  0.00           H  
ATOM   2519 1HB  ALA A 158      26.021  37.684  -5.380  1.00  0.00           H  
ATOM   2520 2HB  ALA A 158      24.739  36.485  -5.085  1.00  0.00           H  
ATOM   2521 3HB  ALA A 158      24.590  38.129  -4.423  1.00  0.00           H  
ATOM   2522  N   LYS A 159      26.173  38.952  -2.143  1.00  0.00           N  
ATOM   2523  CA  LYS A 159      26.862  40.067  -1.507  1.00  0.00           C  
ATOM   2524  C   LYS A 159      27.805  39.582  -0.415  1.00  0.00           C  
ATOM   2525  O   LYS A 159      28.931  40.065  -0.293  1.00  0.00           O  
ATOM   2526  CB  LYS A 159      25.852  41.060  -0.928  1.00  0.00           C  
ATOM   2527  CG  LYS A 159      25.065  41.839  -1.973  1.00  0.00           C  
ATOM   2528  CD  LYS A 159      24.052  42.769  -1.322  1.00  0.00           C  
ATOM   2529  CE  LYS A 159      23.246  43.528  -2.366  1.00  0.00           C  
ATOM   2530  NZ  LYS A 159      22.229  44.419  -1.744  1.00  0.00           N  
ATOM   2531  H   LYS A 159      25.167  38.884  -2.066  1.00  0.00           H  
ATOM   2532  HA  LYS A 159      27.462  40.578  -2.260  1.00  0.00           H  
ATOM   2533 1HB  LYS A 159      25.138  40.527  -0.300  1.00  0.00           H  
ATOM   2534 2HB  LYS A 159      26.372  41.779  -0.295  1.00  0.00           H  
ATOM   2535 1HG  LYS A 159      25.752  42.431  -2.579  1.00  0.00           H  
ATOM   2536 2HG  LYS A 159      24.540  41.143  -2.626  1.00  0.00           H  
ATOM   2537 1HD  LYS A 159      23.370  42.186  -0.701  1.00  0.00           H  
ATOM   2538 2HD  LYS A 159      24.572  43.485  -0.687  1.00  0.00           H  
ATOM   2539 1HE  LYS A 159      23.917  44.132  -2.975  1.00  0.00           H  
ATOM   2540 2HE  LYS A 159      22.738  42.819  -3.019  1.00  0.00           H  
ATOM   2541 1HZ  LYS A 159      21.717  44.903  -2.467  1.00  0.00           H  
ATOM   2542 2HZ  LYS A 159      21.589  43.866  -1.191  1.00  0.00           H  
ATOM   2543 3HZ  LYS A 159      22.690  45.093  -1.150  1.00  0.00           H  
ATOM   2544  N   LYS A 160      27.340  38.623   0.379  1.00  0.00           N  
ATOM   2545  CA  LYS A 160      28.160  38.034   1.431  1.00  0.00           C  
ATOM   2546  C   LYS A 160      29.420  37.398   0.856  1.00  0.00           C  
ATOM   2547  O   LYS A 160      30.527  37.654   1.329  1.00  0.00           O  
ATOM   2548  CB  LYS A 160      27.358  36.995   2.217  1.00  0.00           C  
ATOM   2549  CG  LYS A 160      26.244  37.579   3.075  1.00  0.00           C  
ATOM   2550  CD  LYS A 160      25.466  36.484   3.790  1.00  0.00           C  
ATOM   2551  CE  LYS A 160      24.241  37.046   4.497  1.00  0.00           C  
ATOM   2552  NZ  LYS A 160      23.429  35.976   5.136  1.00  0.00           N  
ATOM   2553  H   LYS A 160      26.393  38.294   0.250  1.00  0.00           H  
ATOM   2554  HA  LYS A 160      28.471  38.827   2.112  1.00  0.00           H  
ATOM   2555 1HB  LYS A 160      26.910  36.282   1.525  1.00  0.00           H  
ATOM   2556 2HB  LYS A 160      28.028  36.438   2.872  1.00  0.00           H  
ATOM   2557 1HG  LYS A 160      26.671  38.253   3.817  1.00  0.00           H  
ATOM   2558 2HG  LYS A 160      25.560  38.147   2.445  1.00  0.00           H  
ATOM   2559 1HD  LYS A 160      25.145  35.733   3.066  1.00  0.00           H  
ATOM   2560 2HD  LYS A 160      26.109  36.002   4.526  1.00  0.00           H  
ATOM   2561 1HE  LYS A 160      24.556  37.753   5.263  1.00  0.00           H  
ATOM   2562 2HE  LYS A 160      23.618  37.577   3.778  1.00  0.00           H  
ATOM   2563 1HZ  LYS A 160      22.627  36.388   5.593  1.00  0.00           H  
ATOM   2564 2HZ  LYS A 160      23.115  35.323   4.431  1.00  0.00           H  
ATOM   2565 3HZ  LYS A 160      23.990  35.488   5.819  1.00  0.00           H  
ATOM   2566  N   ALA A 161      29.243  36.569  -0.167  1.00  0.00           N  
ATOM   2567  CA  ALA A 161      30.363  35.868  -0.787  1.00  0.00           C  
ATOM   2568  C   ALA A 161      31.355  36.848  -1.398  1.00  0.00           C  
ATOM   2569  O   ALA A 161      32.567  36.676  -1.274  1.00  0.00           O  
ATOM   2570  CB  ALA A 161      29.859  34.897  -1.844  1.00  0.00           C  
ATOM   2571  H   ALA A 161      28.310  36.419  -0.524  1.00  0.00           H  
ATOM   2572  HA  ALA A 161      30.887  35.303  -0.016  1.00  0.00           H  
ATOM   2573 1HB  ALA A 161      30.706  34.381  -2.296  1.00  0.00           H  
ATOM   2574 2HB  ALA A 161      29.196  34.165  -1.380  1.00  0.00           H  
ATOM   2575 3HB  ALA A 161      29.316  35.443  -2.612  1.00  0.00           H  
ATOM   2576  N   GLU A 162      30.834  37.879  -2.057  1.00  0.00           N  
ATOM   2577  CA  GLU A 162      31.673  38.917  -2.642  1.00  0.00           C  
ATOM   2578  C   GLU A 162      32.506  39.617  -1.578  1.00  0.00           C  
ATOM   2579  O   GLU A 162      33.704  39.838  -1.759  1.00  0.00           O  
ATOM   2580  CB  GLU A 162      30.814  39.941  -3.386  1.00  0.00           C  
ATOM   2581  CG  GLU A 162      31.599  41.087  -4.007  1.00  0.00           C  
ATOM   2582  CD  GLU A 162      30.720  42.085  -4.710  1.00  0.00           C  
ATOM   2583  OE1 GLU A 162      29.649  41.714  -5.128  1.00  0.00           O  
ATOM   2584  OE2 GLU A 162      31.120  43.219  -4.828  1.00  0.00           O  
ATOM   2585  H   GLU A 162      29.831  37.942  -2.154  1.00  0.00           H  
ATOM   2586  HA  GLU A 162      32.361  38.448  -3.346  1.00  0.00           H  
ATOM   2587 1HB  GLU A 162      30.262  39.442  -4.183  1.00  0.00           H  
ATOM   2588 2HB  GLU A 162      30.082  40.369  -2.700  1.00  0.00           H  
ATOM   2589 1HG  GLU A 162      32.155  41.600  -3.223  1.00  0.00           H  
ATOM   2590 2HG  GLU A 162      32.317  40.679  -4.717  1.00  0.00           H  
ATOM   2591  N   GLN A 163      31.868  39.965  -0.466  1.00  0.00           N  
ATOM   2592  CA  GLN A 163      32.559  40.599   0.650  1.00  0.00           C  
ATOM   2593  C   GLN A 163      33.704  39.730   1.152  1.00  0.00           C  
ATOM   2594  O   GLN A 163      34.794  40.227   1.436  1.00  0.00           O  
ATOM   2595  CB  GLN A 163      31.581  40.886   1.793  1.00  0.00           C  
ATOM   2596  CG  GLN A 163      32.209  41.579   2.990  1.00  0.00           C  
ATOM   2597  CD  GLN A 163      32.701  42.975   2.658  1.00  0.00           C  
ATOM   2598  OE1 GLN A 163      32.161  43.645   1.773  1.00  0.00           O  
ATOM   2599  NE2 GLN A 163      33.730  43.424   3.368  1.00  0.00           N  
ATOM   2600  H   GLN A 163      30.876  39.787  -0.393  1.00  0.00           H  
ATOM   2601  HA  GLN A 163      32.985  41.540   0.303  1.00  0.00           H  
ATOM   2602 1HB  GLN A 163      30.769  41.515   1.428  1.00  0.00           H  
ATOM   2603 2HB  GLN A 163      31.141  39.951   2.139  1.00  0.00           H  
ATOM   2604 1HG  GLN A 163      31.466  41.658   3.783  1.00  0.00           H  
ATOM   2605 2HG  GLN A 163      33.060  40.990   3.333  1.00  0.00           H  
ATOM   2606 1HE2 GLN A 163      34.098  44.338   3.194  1.00  0.00           H  
ATOM   2607 2HE2 GLN A 163      34.138  42.848   4.077  1.00  0.00           H  
ATOM   2608  N   LYS A 164      33.453  38.429   1.259  1.00  0.00           N  
ATOM   2609  CA  LYS A 164      34.469  37.487   1.708  1.00  0.00           C  
ATOM   2610  C   LYS A 164      35.687  37.513   0.793  1.00  0.00           C  
ATOM   2611  O   LYS A 164      36.825  37.529   1.261  1.00  0.00           O  
ATOM   2612  CB  LYS A 164      33.893  36.071   1.775  1.00  0.00           C  
ATOM   2613  CG  LYS A 164      32.900  35.849   2.909  1.00  0.00           C  
ATOM   2614  CD  LYS A 164      32.308  34.448   2.858  1.00  0.00           C  
ATOM   2615  CE  LYS A 164      31.359  34.206   4.023  1.00  0.00           C  
ATOM   2616  NZ  LYS A 164      30.714  32.867   3.945  1.00  0.00           N  
ATOM   2617  H   LYS A 164      32.532  38.087   1.022  1.00  0.00           H  
ATOM   2618  HA  LYS A 164      34.797  37.780   2.705  1.00  0.00           H  
ATOM   2619 1HB  LYS A 164      33.387  35.839   0.838  1.00  0.00           H  
ATOM   2620 2HB  LYS A 164      34.704  35.353   1.897  1.00  0.00           H  
ATOM   2621 1HG  LYS A 164      33.403  35.988   3.866  1.00  0.00           H  
ATOM   2622 2HG  LYS A 164      32.093  36.578   2.833  1.00  0.00           H  
ATOM   2623 1HD  LYS A 164      31.763  34.316   1.923  1.00  0.00           H  
ATOM   2624 2HD  LYS A 164      33.111  33.713   2.898  1.00  0.00           H  
ATOM   2625 1HE  LYS A 164      31.908  34.278   4.961  1.00  0.00           H  
ATOM   2626 2HE  LYS A 164      30.581  34.970   4.024  1.00  0.00           H  
ATOM   2627 1HZ  LYS A 164      30.093  32.746   4.733  1.00  0.00           H  
ATOM   2628 2HZ  LYS A 164      30.185  32.797   3.087  1.00  0.00           H  
ATOM   2629 3HZ  LYS A 164      31.424  32.149   3.964  1.00  0.00           H  
ATOM   2630  N   VAL A 165      35.441  37.519  -0.513  1.00  0.00           N  
ATOM   2631  CA  VAL A 165      36.516  37.578  -1.496  1.00  0.00           C  
ATOM   2632  C   VAL A 165      37.302  38.878  -1.374  1.00  0.00           C  
ATOM   2633  O   VAL A 165      38.533  38.876  -1.412  1.00  0.00           O  
ATOM   2634  CB  VAL A 165      35.944  37.459  -2.922  1.00  0.00           C  
ATOM   2635  CG1 VAL A 165      37.025  37.741  -3.954  1.00  0.00           C  
ATOM   2636  CG2 VAL A 165      35.350  36.074  -3.127  1.00  0.00           C  
ATOM   2637  H   VAL A 165      34.483  37.479  -0.832  1.00  0.00           H  
ATOM   2638  HA  VAL A 165      37.207  36.756  -1.303  1.00  0.00           H  
ATOM   2639  HB  VAL A 165      35.167  38.212  -3.055  1.00  0.00           H  
ATOM   2640 1HG1 VAL A 165      36.603  37.653  -4.956  1.00  0.00           H  
ATOM   2641 2HG1 VAL A 165      37.411  38.750  -3.811  1.00  0.00           H  
ATOM   2642 3HG1 VAL A 165      37.836  37.022  -3.838  1.00  0.00           H  
ATOM   2643 1HG2 VAL A 165      34.947  35.997  -4.136  1.00  0.00           H  
ATOM   2644 2HG2 VAL A 165      36.125  35.321  -2.987  1.00  0.00           H  
ATOM   2645 3HG2 VAL A 165      34.551  35.910  -2.404  1.00  0.00           H  
ATOM   2646  N   ARG A 166      36.584  39.986  -1.228  1.00  0.00           N  
ATOM   2647  CA  ARG A 166      37.211  41.295  -1.102  1.00  0.00           C  
ATOM   2648  C   ARG A 166      38.135  41.347   0.108  1.00  0.00           C  
ATOM   2649  O   ARG A 166      39.232  41.902   0.041  1.00  0.00           O  
ATOM   2650  CB  ARG A 166      36.156  42.385  -0.979  1.00  0.00           C  
ATOM   2651  CG  ARG A 166      35.399  42.689  -2.262  1.00  0.00           C  
ATOM   2652  CD  ARG A 166      34.388  43.759  -2.063  1.00  0.00           C  
ATOM   2653  NE  ARG A 166      33.648  44.041  -3.282  1.00  0.00           N  
ATOM   2654  CZ  ARG A 166      34.063  44.879  -4.252  1.00  0.00           C  
ATOM   2655  NH1 ARG A 166      35.211  45.508  -4.131  1.00  0.00           N  
ATOM   2656  NH2 ARG A 166      33.316  45.068  -5.326  1.00  0.00           N  
ATOM   2657  H   ARG A 166      35.575  39.918  -1.204  1.00  0.00           H  
ATOM   2658  HA  ARG A 166      37.819  41.475  -1.990  1.00  0.00           H  
ATOM   2659 1HB  ARG A 166      35.425  42.099  -0.224  1.00  0.00           H  
ATOM   2660 2HB  ARG A 166      36.626  43.310  -0.647  1.00  0.00           H  
ATOM   2661 1HG  ARG A 166      36.100  43.018  -3.030  1.00  0.00           H  
ATOM   2662 2HG  ARG A 166      34.883  41.790  -2.602  1.00  0.00           H  
ATOM   2663 1HD  ARG A 166      33.678  43.450  -1.296  1.00  0.00           H  
ATOM   2664 2HD  ARG A 166      34.886  44.675  -1.747  1.00  0.00           H  
ATOM   2665  HE  ARG A 166      32.760  43.575  -3.411  1.00  0.00           H  
ATOM   2666 1HH1 ARG A 166      35.782  45.364  -3.310  1.00  0.00           H  
ATOM   2667 2HH1 ARG A 166      35.521  46.136  -4.858  1.00  0.00           H  
ATOM   2668 1HH2 ARG A 166      32.433  44.584  -5.419  1.00  0.00           H  
ATOM   2669 2HH2 ARG A 166      33.626  45.696  -6.052  1.00  0.00           H  
ATOM   2670  N   GLU A 167      37.686  40.767   1.216  1.00  0.00           N  
ATOM   2671  CA  GLU A 167      38.465  40.759   2.447  1.00  0.00           C  
ATOM   2672  C   GLU A 167      39.702  39.879   2.310  1.00  0.00           C  
ATOM   2673  O   GLU A 167      40.753  40.178   2.876  1.00  0.00           O  
ATOM   2674  CB  GLU A 167      37.607  40.272   3.617  1.00  0.00           C  
ATOM   2675  CG  GLU A 167      36.508  41.239   4.035  1.00  0.00           C  
ATOM   2676  CD  GLU A 167      35.643  40.698   5.140  1.00  0.00           C  
ATOM   2677  OE1 GLU A 167      35.925  39.627   5.619  1.00  0.00           O  
ATOM   2678  OE2 GLU A 167      34.698  41.358   5.504  1.00  0.00           O  
ATOM   2679  H   GLU A 167      36.779  40.320   1.204  1.00  0.00           H  
ATOM   2680  HA  GLU A 167      38.803  41.776   2.650  1.00  0.00           H  
ATOM   2681 1HB  GLU A 167      37.136  39.325   3.353  1.00  0.00           H  
ATOM   2682 2HB  GLU A 167      38.242  40.092   4.484  1.00  0.00           H  
ATOM   2683 1HG  GLU A 167      36.966  42.169   4.371  1.00  0.00           H  
ATOM   2684 2HG  GLU A 167      35.886  41.463   3.170  1.00  0.00           H  
ATOM   2685  N   GLU A 168      39.568  38.793   1.558  1.00  0.00           N  
ATOM   2686  CA  GLU A 168      40.678  37.873   1.337  1.00  0.00           C  
ATOM   2687  C   GLU A 168      41.727  38.485   0.417  1.00  0.00           C  
ATOM   2688  O   GLU A 168      42.927  38.321   0.632  1.00  0.00           O  
ATOM   2689  CB  GLU A 168      40.170  36.558   0.741  1.00  0.00           C  
ATOM   2690  CG  GLU A 168      39.411  35.675   1.722  1.00  0.00           C  
ATOM   2691  CD  GLU A 168      40.255  35.234   2.886  1.00  0.00           C  
ATOM   2692  OE1 GLU A 168      41.401  34.915   2.677  1.00  0.00           O  
ATOM   2693  OE2 GLU A 168      39.753  35.215   3.985  1.00  0.00           O  
ATOM   2694  H   GLU A 168      38.675  38.598   1.128  1.00  0.00           H  
ATOM   2695  HA  GLU A 168      41.156  37.672   2.295  1.00  0.00           H  
ATOM   2696 1HB  GLU A 168      39.509  36.770  -0.099  1.00  0.00           H  
ATOM   2697 2HB  GLU A 168      41.013  35.983   0.357  1.00  0.00           H  
ATOM   2698 1HG  GLU A 168      38.551  36.227   2.101  1.00  0.00           H  
ATOM   2699 2HG  GLU A 168      39.042  34.797   1.194  1.00  0.00           H  
ATOM   2700  N   ARG A 169      41.265  39.194  -0.609  1.00  0.00           N  
ATOM   2701  CA  ARG A 169      42.162  39.841  -1.558  1.00  0.00           C  
ATOM   2702  C   ARG A 169      41.690  41.249  -1.891  1.00  0.00           C  
ATOM   2703  O   ARG A 169      41.145  41.493  -2.969  1.00  0.00           O  
ATOM   2704  CB  ARG A 169      42.264  39.027  -2.840  1.00  0.00           C  
ATOM   2705  CG  ARG A 169      40.988  38.973  -3.665  1.00  0.00           C  
ATOM   2706  CD  ARG A 169      41.166  38.164  -4.899  1.00  0.00           C  
ATOM   2707  NE  ARG A 169      39.999  38.230  -5.763  1.00  0.00           N  
ATOM   2708  CZ  ARG A 169      39.827  37.487  -6.874  1.00  0.00           C  
ATOM   2709  NH1 ARG A 169      40.752  36.628  -7.240  1.00  0.00           N  
ATOM   2710  NH2 ARG A 169      38.727  37.620  -7.594  1.00  0.00           N  
ATOM   2711  H   ARG A 169      40.267  39.285  -0.734  1.00  0.00           H  
ATOM   2712  HA  ARG A 169      43.148  39.922  -1.101  1.00  0.00           H  
ATOM   2713 1HB  ARG A 169      43.048  39.441  -3.472  1.00  0.00           H  
ATOM   2714 2HB  ARG A 169      42.544  38.002  -2.598  1.00  0.00           H  
ATOM   2715 1HG  ARG A 169      40.190  38.524  -3.073  1.00  0.00           H  
ATOM   2716 2HG  ARG A 169      40.699  39.983  -3.956  1.00  0.00           H  
ATOM   2717 1HD  ARG A 169      42.025  38.537  -5.456  1.00  0.00           H  
ATOM   2718 2HD  ARG A 169      41.333  37.122  -4.629  1.00  0.00           H  
ATOM   2719  HE  ARG A 169      39.265  38.879  -5.514  1.00  0.00           H  
ATOM   2720 1HH1 ARG A 169      41.593  36.526  -6.689  1.00  0.00           H  
ATOM   2721 2HH1 ARG A 169      40.623  36.071  -8.072  1.00  0.00           H  
ATOM   2722 1HH2 ARG A 169      38.015  38.281  -7.313  1.00  0.00           H  
ATOM   2723 2HH2 ARG A 169      38.598  37.064  -8.426  1.00  0.00           H  
ATOM   2724  N   PRO A 170      41.899  42.174  -0.961  1.00  0.00           N  
ATOM   2725  CA  PRO A 170      41.496  43.562  -1.155  1.00  0.00           C  
ATOM   2726  C   PRO A 170      42.137  44.150  -2.407  1.00  0.00           C  
ATOM   2727  O   PRO A 170      43.354  44.082  -2.583  1.00  0.00           O  
ATOM   2728  CB  PRO A 170      42.004  44.250   0.116  1.00  0.00           C  
ATOM   2729  CG  PRO A 170      42.024  43.163   1.136  1.00  0.00           C  
ATOM   2730  CD  PRO A 170      42.477  41.945   0.377  1.00  0.00           C  
ATOM   2731  HA  PRO A 170      40.415  43.594  -1.292  1.00  0.00           H  
ATOM   2732 1HB  PRO A 170      42.998  44.686  -0.063  1.00  0.00           H  
ATOM   2733 2HB  PRO A 170      41.334  45.079   0.388  1.00  0.00           H  
ATOM   2734 1HG  PRO A 170      42.704  43.427   1.959  1.00  0.00           H  
ATOM   2735 2HG  PRO A 170      41.024  43.039   1.579  1.00  0.00           H  
ATOM   2736 1HD  PRO A 170      43.577  41.917   0.350  1.00  0.00           H  
ATOM   2737 2HD  PRO A 170      42.078  41.041   0.861  1.00  0.00           H  
ATOM   2738  N   GLY A 171      41.311  44.726  -3.274  1.00  0.00           N  
ATOM   2739  CA  GLY A 171      41.805  45.452  -4.436  1.00  0.00           C  
ATOM   2740  C   GLY A 171      41.934  44.535  -5.645  1.00  0.00           C  
ATOM   2741  O   GLY A 171      42.326  44.969  -6.727  1.00  0.00           O  
ATOM   2742  H   GLY A 171      40.315  44.659  -3.122  1.00  0.00           H  
ATOM   2743 1HA  GLY A 171      41.126  46.273  -4.668  1.00  0.00           H  
ATOM   2744 2HA  GLY A 171      42.774  45.893  -4.205  1.00  0.00           H  
ATOM   2745  N   SER A 172      41.598  43.263  -5.454  1.00  0.00           N  
ATOM   2746  CA  SER A 172      41.679  42.280  -6.529  1.00  0.00           C  
ATOM   2747  C   SER A 172      40.356  41.540  -6.699  1.00  0.00           C  
ATOM   2748  O   SER A 172      39.608  41.361  -5.741  1.00  0.00           O  
ATOM   2749  OXT SER A 172      40.035  41.126  -7.779  1.00  0.00           O  
ATOM   2750  CB  SER A 172      42.790  41.288  -6.248  1.00  0.00           C  
ATOM   2751  OG  SER A 172      42.845  40.300  -7.240  1.00  0.00           O  
ATOM   2752  H   SER A 172      41.280  42.969  -4.542  1.00  0.00           H  
ATOM   2753  HA  SER A 172      41.888  42.804  -7.461  1.00  0.00           H  
ATOM   2754 1HB  SER A 172      43.744  41.813  -6.200  1.00  0.00           H  
ATOM   2755 2HB  SER A 172      42.625  40.822  -5.277  1.00  0.00           H  
ATOM   2756  HG  SER A 172      43.017  40.762  -8.064  1.00  0.00           H  
TER                                                                             
