# Supplementary material for: Reconfigurable asymmetric protein assemblies through implicit negative design
Source: Science. Author manuscript; Available in PMC 2023 Jan 27. (PMC9881579; doi:10.1126/science.abj7662)
Supplement: Data S2 [file NIHMS1843281-supplement-Data_S2.gz › without_all_supplement_resubmit_20211001/components/single_fusions/206B62-2.pdb]

HEADER                                            24-SEP-20   XXXX              
EXPDTA    THEORETICAL MODEL                                                     
REMARK 220                                                                      
REMARK 220 EXPERIMENTAL DETAILS                                                 
REMARK 220  EXPERIMENT TYPE                : THEORETICAL MODELLING              
REMARK 220  DATE OF DATA COLLECTION        : 24-SEP-20                          
REMARK 220                                                                      
REMARK 220 REMARK: MODEL GENERATED BY ROSETTA                                   
REMARK 220  VERSION 2020.38.post.dev+45.master.d3ddb5bb4d7                      
ATOM      1  N   THR A   1     146.859 292.582  21.369  1.00  0.00           N  
ATOM      2  CA  THR A   1     146.745 291.198  21.801  1.00  0.00           C  
ATOM      3  C   THR A   1     146.112 291.077  23.199  1.00  0.00           C  
ATOM      4  O   THR A   1     145.231 290.237  23.426  1.00  0.00           O  
ATOM      5  CB  THR A   1     148.125 290.515  21.795  1.00  0.00           C  
ATOM      6  OG1 THR A   1     148.731 290.667  20.505  1.00  0.00           O  
ATOM      7  CG2 THR A   1     147.989 289.035  22.117  1.00  0.00           C  
ATOM      8 1H   THR A   1     146.881 292.602  20.360  1.00  0.00           H  
ATOM      9 2H   THR A   1     146.070 293.132  21.683  1.00  0.00           H  
ATOM     10 3H   THR A   1     147.712 292.982  21.726  1.00  0.00           H  
ATOM     11  HA  THR A   1     146.093 290.679  21.096  1.00  0.00           H  
ATOM     12  HB  THR A   1     148.767 290.986  22.541  1.00  0.00           H  
ATOM     13  HG1 THR A   1     149.651 290.398  20.551  1.00  0.00           H  
ATOM     14 1HG2 THR A   1     148.975 288.569  22.109  1.00  0.00           H  
ATOM     15 2HG2 THR A   1     147.539 288.917  23.102  1.00  0.00           H  
ATOM     16 3HG2 THR A   1     147.356 288.557  21.370  1.00  0.00           H  
ATOM     17  N   ASP A   2     146.563 291.904  24.148  1.00  0.00           N  
ATOM     18  CA  ASP A   2     146.138 291.756  25.537  1.00  0.00           C  
ATOM     19  C   ASP A   2     144.665 292.079  25.796  1.00  0.00           C  
ATOM     20  O   ASP A   2     144.046 291.445  26.655  1.00  0.00           O  
ATOM     21  CB  ASP A   2     146.970 292.669  26.437  1.00  0.00           C  
ATOM     22  CG  ASP A   2     148.429 292.246  26.586  1.00  0.00           C  
ATOM     23  OD1 ASP A   2     148.776 291.148  26.224  1.00  0.00           O  
ATOM     24  OD2 ASP A   2     149.189 293.052  27.051  1.00  0.00           O  
ATOM     25  H   ASP A   2     147.243 292.618  23.933  1.00  0.00           H  
ATOM     26  HA  ASP A   2     146.312 290.719  25.835  1.00  0.00           H  
ATOM     27 1HB  ASP A   2     146.939 293.685  26.048  1.00  0.00           H  
ATOM     28 2HB  ASP A   2     146.520 292.695  27.428  1.00  0.00           H  
ATOM     29  N   GLU A   3     144.092 293.072  25.099  1.00  0.00           N  
ATOM     30  CA  GLU A   3     142.690 293.400  25.354  1.00  0.00           C  
ATOM     31  C   GLU A   3     141.802 292.227  25.000  1.00  0.00           C  
ATOM     32  O   GLU A   3     140.883 291.884  25.752  1.00  0.00           O  
ATOM     33  CB  GLU A   3     142.229 294.632  24.582  1.00  0.00           C  
ATOM     34  CG  GLU A   3     140.771 295.001  24.859  1.00  0.00           C  
ATOM     35  CD  GLU A   3     140.321 296.266  24.199  1.00  0.00           C  
ATOM     36  OE1 GLU A   3     141.128 296.941  23.611  1.00  0.00           O  
ATOM     37  OE2 GLU A   3     139.147 296.563  24.298  1.00  0.00           O  
ATOM     38  H   GLU A   3     144.611 293.587  24.398  1.00  0.00           H  
ATOM     39  HA  GLU A   3     142.574 293.604  26.417  1.00  0.00           H  
ATOM     40 1HB  GLU A   3     142.858 295.483  24.833  1.00  0.00           H  
ATOM     41 2HB  GLU A   3     142.327 294.453  23.519  1.00  0.00           H  
ATOM     42 1HG  GLU A   3     140.132 294.192  24.505  1.00  0.00           H  
ATOM     43 2HG  GLU A   3     140.627 295.087  25.935  1.00  0.00           H  
ATOM     44  N   LEU A   4     142.082 291.587  23.870  1.00  0.00           N  
ATOM     45  CA  LEU A   4     141.336 290.421  23.474  1.00  0.00           C  
ATOM     46  C   LEU A   4     141.443 289.316  24.489  1.00  0.00           C  
ATOM     47  O   LEU A   4     140.433 288.742  24.895  1.00  0.00           O  
ATOM     48  CB  LEU A   4     141.834 289.917  22.113  1.00  0.00           C  
ATOM     49  CG  LEU A   4     141.243 288.582  21.642  1.00  0.00           C  
ATOM     50  CD1 LEU A   4     139.741 288.731  21.448  1.00  0.00           C  
ATOM     51  CD2 LEU A   4     141.922 288.155  20.349  1.00  0.00           C  
ATOM     52  H   LEU A   4     142.803 291.947  23.229  1.00  0.00           H  
ATOM     53  HA  LEU A   4     140.293 290.713  23.373  1.00  0.00           H  
ATOM     54 1HB  LEU A   4     141.601 290.667  21.359  1.00  0.00           H  
ATOM     55 2HB  LEU A   4     142.917 289.803  22.159  1.00  0.00           H  
ATOM     56  HG  LEU A   4     141.407 287.822  22.406  1.00  0.00           H  
ATOM     57 1HD1 LEU A   4     139.321 287.782  21.113  1.00  0.00           H  
ATOM     58 2HD1 LEU A   4     139.278 289.018  22.392  1.00  0.00           H  
ATOM     59 3HD1 LEU A   4     139.545 289.498  20.699  1.00  0.00           H  
ATOM     60 1HD2 LEU A   4     141.503 287.206  20.014  1.00  0.00           H  
ATOM     61 2HD2 LEU A   4     141.758 288.914  19.584  1.00  0.00           H  
ATOM     62 3HD2 LEU A   4     142.992 288.039  20.520  1.00  0.00           H  
ATOM     63  N   LEU A   5     142.662 289.014  24.920  1.00  0.00           N  
ATOM     64  CA  LEU A   5     142.814 287.902  25.829  1.00  0.00           C  
ATOM     65  C   LEU A   5     142.198 288.186  27.188  1.00  0.00           C  
ATOM     66  O   LEU A   5     141.633 287.275  27.798  1.00  0.00           O  
ATOM     67  CB  LEU A   5     144.301 287.568  25.996  1.00  0.00           C  
ATOM     68  CG  LEU A   5     145.025 287.099  24.727  1.00  0.00           C  
ATOM     69  CD1 LEU A   5     146.524 287.043  24.988  1.00  0.00           C  
ATOM     70  CD2 LEU A   5     144.491 285.736  24.312  1.00  0.00           C  
ATOM     71  H   LEU A   5     143.478 289.524  24.565  1.00  0.00           H  
ATOM     72  HA  LEU A   5     142.291 287.051  25.412  1.00  0.00           H  
ATOM     73 1HB  LEU A   5     144.817 288.453  26.363  1.00  0.00           H  
ATOM     74 2HB  LEU A   5     144.399 286.780  26.743  1.00  0.00           H  
ATOM     75  HG  LEU A   5     144.853 287.816  23.924  1.00  0.00           H  
ATOM     76 1HD1 LEU A   5     147.038 286.710  24.087  1.00  0.00           H  
ATOM     77 2HD1 LEU A   5     146.882 288.035  25.264  1.00  0.00           H  
ATOM     78 3HD1 LEU A   5     146.726 286.345  25.800  1.00  0.00           H  
ATOM     79 1HD2 LEU A   5     145.005 285.403  23.410  1.00  0.00           H  
ATOM     80 2HD2 LEU A   5     144.664 285.018  25.114  1.00  0.00           H  
ATOM     81 3HD2 LEU A   5     143.422 285.809  24.115  1.00  0.00           H  
ATOM     82  N   GLU A   6     142.270 289.430  27.673  1.00  0.00           N  
ATOM     83  CA  GLU A   6     141.649 289.740  28.951  1.00  0.00           C  
ATOM     84  C   GLU A   6     140.131 289.675  28.862  1.00  0.00           C  
ATOM     85  O   GLU A   6     139.474 289.162  29.776  1.00  0.00           O  
ATOM     86  CB  GLU A   6     142.103 291.112  29.456  1.00  0.00           C  
ATOM     87  CG  GLU A   6     141.464 291.569  30.787  1.00  0.00           C  
ATOM     88  CD  GLU A   6     141.769 290.696  31.978  1.00  0.00           C  
ATOM     89  OE1 GLU A   6     142.676 289.894  31.925  1.00  0.00           O  
ATOM     90  OE2 GLU A   6     141.061 290.822  32.956  1.00  0.00           O  
ATOM     91  H   GLU A   6     142.795 290.160  27.178  1.00  0.00           H  
ATOM     92  HA  GLU A   6     141.977 288.994  29.673  1.00  0.00           H  
ATOM     93 1HB  GLU A   6     143.185 291.110  29.582  1.00  0.00           H  
ATOM     94 2HB  GLU A   6     141.869 291.861  28.694  1.00  0.00           H  
ATOM     95 1HG  GLU A   6     141.820 292.576  31.001  1.00  0.00           H  
ATOM     96 2HG  GLU A   6     140.382 291.626  30.658  1.00  0.00           H  
ATOM     97  N   ARG A   7     139.545 290.159  27.764  1.00  0.00           N  
ATOM     98  CA  ARG A   7     138.103 290.067  27.670  1.00  0.00           C  
ATOM     99  C   ARG A   7     137.664 288.597  27.580  1.00  0.00           C  
ATOM    100  O   ARG A   7     136.667 288.202  28.205  1.00  0.00           O  
ATOM    101  CB  ARG A   7     137.589 290.853  26.489  1.00  0.00           C  
ATOM    102  CG  ARG A   7     137.657 292.376  26.607  1.00  0.00           C  
ATOM    103  CD  ARG A   7     137.128 293.025  25.368  1.00  0.00           C  
ATOM    104  NE  ARG A   7     137.231 294.482  25.388  1.00  0.00           N  
ATOM    105  CZ  ARG A   7     136.360 295.339  25.943  1.00  0.00           C  
ATOM    106  NH1 ARG A   7     135.275 294.927  26.582  1.00  0.00           N  
ATOM    107  NH2 ARG A   7     136.635 296.617  25.821  1.00  0.00           N  
ATOM    108  H   ARG A   7     140.087 290.620  27.023  1.00  0.00           H  
ATOM    109  HA  ARG A   7     137.674 290.500  28.573  1.00  0.00           H  
ATOM    110 1HB  ARG A   7     138.121 290.548  25.583  1.00  0.00           H  
ATOM    111 2HB  ARG A   7     136.569 290.623  26.372  1.00  0.00           H  
ATOM    112 1HG  ARG A   7     137.063 292.699  27.458  1.00  0.00           H  
ATOM    113 2HG  ARG A   7     138.691 292.690  26.751  1.00  0.00           H  
ATOM    114 1HD  ARG A   7     137.716 292.668  24.520  1.00  0.00           H  
ATOM    115 2HD  ARG A   7     136.087 292.753  25.220  1.00  0.00           H  
ATOM    116  HE  ARG A   7     138.028 294.929  24.904  1.00  0.00           H  
ATOM    117 1HH1 ARG A   7     135.078 293.943  26.667  1.00  0.00           H  
ATOM    118 2HH1 ARG A   7     134.641 295.600  26.989  1.00  0.00           H  
ATOM    119 1HH2 ARG A   7     137.492 296.872  25.300  1.00  0.00           H  
ATOM    120 2HH2 ARG A   7     136.028 297.321  26.208  1.00  0.00           H  
ATOM    121  N   LEU A   8     138.438 287.771  26.847  1.00  0.00           N  
ATOM    122  CA  LEU A   8     138.123 286.356  26.763  1.00  0.00           C  
ATOM    123  C   LEU A   8     138.311 285.704  28.117  1.00  0.00           C  
ATOM    124  O   LEU A   8     137.486 284.893  28.524  1.00  0.00           O  
ATOM    125  CB  LEU A   8     139.011 285.666  25.720  1.00  0.00           C  
ATOM    126  CG  LEU A   8     138.745 286.051  24.260  1.00  0.00           C  
ATOM    127  CD1 LEU A   8     139.861 285.506  23.379  1.00  0.00           C  
ATOM    128  CD2 LEU A   8     137.392 285.506  23.829  1.00  0.00           C  
ATOM    129  H   LEU A   8     139.231 288.138  26.314  1.00  0.00           H  
ATOM    130  HA  LEU A   8     137.082 286.246  26.477  1.00  0.00           H  
ATOM    131 1HB  LEU A   8     140.051 285.901  25.941  1.00  0.00           H  
ATOM    132 2HB  LEU A   8     138.877 284.588  25.808  1.00  0.00           H  
ATOM    133  HG  LEU A   8     138.746 287.138  24.164  1.00  0.00           H  
ATOM    134 1HD1 LEU A   8     139.672 285.780  22.341  1.00  0.00           H  
ATOM    135 2HD1 LEU A   8     140.814 285.928  23.696  1.00  0.00           H  
ATOM    136 3HD1 LEU A   8     139.896 284.421  23.466  1.00  0.00           H  
ATOM    137 1HD2 LEU A   8     137.202 285.780  22.791  1.00  0.00           H  
ATOM    138 2HD2 LEU A   8     137.391 284.420  23.923  1.00  0.00           H  
ATOM    139 3HD2 LEU A   8     136.611 285.926  24.464  1.00  0.00           H  
ATOM    140  N   ARG A   9     139.328 286.110  28.887  1.00  0.00           N  
ATOM    141  CA  ARG A   9     139.536 285.503  30.188  1.00  0.00           C  
ATOM    142  C   ARG A   9     138.357 285.721  31.092  1.00  0.00           C  
ATOM    143  O   ARG A   9     137.893 284.778  31.739  1.00  0.00           O  
ATOM    144  CB  ARG A   9     140.751 286.088  30.901  1.00  0.00           C  
ATOM    145  CG  ARG A   9     141.103 285.397  32.245  1.00  0.00           C  
ATOM    146  CD  ARG A   9     142.267 286.033  32.940  1.00  0.00           C  
ATOM    147  NE  ARG A   9     141.953 287.381  33.446  1.00  0.00           N  
ATOM    148  CZ  ARG A   9     141.292 287.658  34.611  1.00  0.00           C  
ATOM    149  NH1 ARG A   9     140.877 286.698  35.430  1.00  0.00           N  
ATOM    150  NH2 ARG A   9     141.059 288.922  34.936  1.00  0.00           N  
ATOM    151  H   ARG A   9     140.016 286.782  28.534  1.00  0.00           H  
ATOM    152  HA  ARG A   9     139.654 284.431  30.055  1.00  0.00           H  
ATOM    153 1HB  ARG A   9     141.617 286.059  30.252  1.00  0.00           H  
ATOM    154 2HB  ARG A   9     140.559 287.141  31.118  1.00  0.00           H  
ATOM    155 1HG  ARG A   9     140.246 285.440  32.917  1.00  0.00           H  
ATOM    156 2HG  ARG A   9     141.351 284.353  32.059  1.00  0.00           H  
ATOM    157 1HD  ARG A   9     142.571 285.407  33.780  1.00  0.00           H  
ATOM    158 2HD  ARG A   9     143.094 286.121  32.237  1.00  0.00           H  
ATOM    159  HE  ARG A   9     142.264 288.195  32.875  1.00  0.00           H  
ATOM    160 1HH1 ARG A   9     141.016 285.700  35.227  1.00  0.00           H  
ATOM    161 2HH1 ARG A   9     140.385 286.931  36.279  1.00  0.00           H  
ATOM    162 1HH2 ARG A   9     141.347 289.676  34.289  1.00  0.00           H  
ATOM    163 2HH2 ARG A   9     140.576 289.149  35.787  1.00  0.00           H  
ATOM    164  N   GLN A  10     137.840 286.952  31.118  1.00  0.00           N  
ATOM    165  CA  GLN A  10     136.726 287.219  32.006  1.00  0.00           C  
ATOM    166  C   GLN A  10     135.507 286.398  31.596  1.00  0.00           C  
ATOM    167  O   GLN A  10     134.805 285.863  32.467  1.00  0.00           O  
ATOM    168  CB  GLN A  10     136.394 288.714  31.986  1.00  0.00           C  
ATOM    169  CG  GLN A  10     137.463 289.598  32.641  1.00  0.00           C  
ATOM    170  CD  GLN A  10     137.141 291.079  32.522  1.00  0.00           C  
ATOM    171  OE1 GLN A  10     135.973 291.446  32.330  1.00  0.00           O  
ATOM    172  NE2 GLN A  10     138.154 291.936  32.625  1.00  0.00           N  
ATOM    173  H   GLN A  10     138.281 287.703  30.571  1.00  0.00           H  
ATOM    174  HA  GLN A  10     137.009 286.930  33.014  1.00  0.00           H  
ATOM    175 1HB  GLN A  10     136.290 289.040  30.947  1.00  0.00           H  
ATOM    176 2HB  GLN A  10     135.444 288.885  32.486  1.00  0.00           H  
ATOM    177 1HG  GLN A  10     137.534 289.344  33.696  1.00  0.00           H  
ATOM    178 2HG  GLN A  10     138.427 289.419  32.153  1.00  0.00           H  
ATOM    179 1HE2 GLN A  10     137.988 292.916  32.551  1.00  0.00           H  
ATOM    180 2HE2 GLN A  10     139.119 291.600  32.773  1.00  0.00           H  
ATOM    181  N   LEU A  11     135.280 286.239  30.290  1.00  0.00           N  
ATOM    182  CA  LEU A  11     134.163 285.428  29.841  1.00  0.00           C  
ATOM    183  C   LEU A  11     134.370 283.942  30.091  1.00  0.00           C  
ATOM    184  O   LEU A  11     133.442 283.253  30.506  1.00  0.00           O  
ATOM    185  CB  LEU A  11     133.897 285.629  28.350  1.00  0.00           C  
ATOM    186  CG  LEU A  11     132.707 284.810  27.778  1.00  0.00           C  
ATOM    187  CD1 LEU A  11     131.383 285.141  28.489  1.00  0.00           C  
ATOM    188  CD2 LEU A  11     132.589 285.083  26.355  1.00  0.00           C  
ATOM    189  H   LEU A  11     135.860 286.745  29.606  1.00  0.00           H  
ATOM    190  HA  LEU A  11     133.292 285.752  30.401  1.00  0.00           H  
ATOM    191 1HB  LEU A  11     133.707 286.686  28.170  1.00  0.00           H  
ATOM    192 2HB  LEU A  11     134.801 285.344  27.801  1.00  0.00           H  
ATOM    193  HG  LEU A  11     132.919 283.762  27.914  1.00  0.00           H  
ATOM    194 1HD1 LEU A  11     130.592 284.541  28.055  1.00  0.00           H  
ATOM    195 2HD1 LEU A  11     131.439 284.920  29.552  1.00  0.00           H  
ATOM    196 3HD1 LEU A  11     131.148 286.196  28.354  1.00  0.00           H  
ATOM    197 1HD2 LEU A  11     131.794 284.482  25.948  1.00  0.00           H  
ATOM    198 2HD2 LEU A  11     132.363 286.113  26.216  1.00  0.00           H  
ATOM    199 3HD2 LEU A  11     133.526 284.835  25.872  1.00  0.00           H  
ATOM    200  N   PHE A  12     135.574 283.438  29.849  1.00  0.00           N  
ATOM    201  CA  PHE A  12     135.836 282.027  30.041  1.00  0.00           C  
ATOM    202  C   PHE A  12     135.662 281.661  31.506  1.00  0.00           C  
ATOM    203  O   PHE A  12     135.042 280.636  31.819  1.00  0.00           O  
ATOM    204  CB  PHE A  12     137.249 281.673  29.575  1.00  0.00           C  
ATOM    205  CG  PHE A  12     137.424 281.717  28.083  1.00  0.00           C  
ATOM    206  CD1 PHE A  12     138.679 281.562  27.513  1.00  0.00           C  
ATOM    207  CD2 PHE A  12     136.336 281.914  27.248  1.00  0.00           C  
ATOM    208  CE1 PHE A  12     138.842 281.603  26.141  1.00  0.00           C  
ATOM    209  CE2 PHE A  12     136.495 281.954  25.876  1.00  0.00           C  
ATOM    210  CZ  PHE A  12     137.750 281.798  25.323  1.00  0.00           C  
ATOM    211  H   PHE A  12     136.304 284.041  29.479  1.00  0.00           H  
ATOM    212  HA  PHE A  12     135.121 281.444  29.468  1.00  0.00           H  
ATOM    213 1HB  PHE A  12     137.964 282.363  30.021  1.00  0.00           H  
ATOM    214 2HB  PHE A  12     137.504 280.671  29.917  1.00  0.00           H  
ATOM    215  HD1 PHE A  12     139.543 281.406  28.160  1.00  0.00           H  
ATOM    216  HD2 PHE A  12     135.344 282.037  27.685  1.00  0.00           H  
ATOM    217  HE1 PHE A  12     139.833 281.480  25.706  1.00  0.00           H  
ATOM    218  HE2 PHE A  12     135.630 282.109  25.230  1.00  0.00           H  
ATOM    219  HZ  PHE A  12     137.877 281.831  24.241  1.00  0.00           H  
ATOM    220  N   GLU A  13     136.170 282.503  32.413  1.00  0.00           N  
ATOM    221  CA  GLU A  13     136.028 282.212  33.829  1.00  0.00           C  
ATOM    222  C   GLU A  13     134.559 282.309  34.260  1.00  0.00           C  
ATOM    223  O   GLU A  13     134.089 281.460  35.030  1.00  0.00           O  
ATOM    224  CB  GLU A  13     136.886 283.172  34.656  1.00  0.00           C  
ATOM    225  CG  GLU A  13     138.386 282.948  34.523  1.00  0.00           C  
ATOM    226  CD  GLU A  13     139.195 283.874  35.388  1.00  0.00           C  
ATOM    227  OE1 GLU A  13     138.628 284.488  36.260  1.00  0.00           O  
ATOM    228  OE2 GLU A  13     140.381 283.968  35.176  1.00  0.00           O  
ATOM    229  H   GLU A  13     136.693 283.330  32.104  1.00  0.00           H  
ATOM    230  HA  GLU A  13     136.366 281.193  34.003  1.00  0.00           H  
ATOM    231 1HB  GLU A  13     136.674 284.199  34.358  1.00  0.00           H  
ATOM    232 2HB  GLU A  13     136.626 283.076  35.710  1.00  0.00           H  
ATOM    233 1HG  GLU A  13     138.615 281.919  34.799  1.00  0.00           H  
ATOM    234 2HG  GLU A  13     138.673 283.088  33.482  1.00  0.00           H  
ATOM    235  N   GLU A  14     133.806 283.289  33.729  1.00  0.00           N  
ATOM    236  CA  GLU A  14     132.387 283.397  34.064  1.00  0.00           C  
ATOM    237  C   GLU A  14     131.608 282.162  33.636  1.00  0.00           C  
ATOM    238  O   GLU A  14     130.766 281.660  34.391  1.00  0.00           O  
ATOM    239  CB  GLU A  14     131.746 284.616  33.393  1.00  0.00           C  
ATOM    240  CG  GLU A  14     130.242 284.778  33.695  1.00  0.00           C  
ATOM    241  CD  GLU A  14     129.628 286.014  33.084  1.00  0.00           C  
ATOM    242  OE1 GLU A  14     130.348 286.831  32.572  1.00  0.00           O  
ATOM    243  OE2 GLU A  14     128.417 286.117  33.100  1.00  0.00           O  
ATOM    244  H   GLU A  14     134.235 284.008  33.131  1.00  0.00           H  
ATOM    245  HA  GLU A  14     132.300 283.499  35.147  1.00  0.00           H  
ATOM    246 1HB  GLU A  14     132.265 285.521  33.709  1.00  0.00           H  
ATOM    247 2HB  GLU A  14     131.864 284.535  32.311  1.00  0.00           H  
ATOM    248 1HG  GLU A  14     129.711 283.913  33.302  1.00  0.00           H  
ATOM    249 2HG  GLU A  14     130.096 284.796  34.774  1.00  0.00           H  
ATOM    250  N   LEU A  15     131.883 281.670  32.427  1.00  0.00           N  
ATOM    251  CA  LEU A  15     131.175 280.514  31.902  1.00  0.00           C  
ATOM    252  C   LEU A  15     131.520 279.268  32.719  1.00  0.00           C  
ATOM    253  O   LEU A  15     130.650 278.417  32.969  1.00  0.00           O  
ATOM    254  CB  LEU A  15     131.516 280.347  30.430  1.00  0.00           C  
ATOM    255  CG  LEU A  15     131.001 281.473  29.475  1.00  0.00           C  
ATOM    256  CD1 LEU A  15     131.582 281.229  28.089  1.00  0.00           C  
ATOM    257  CD2 LEU A  15     129.486 281.540  29.461  1.00  0.00           C  
ATOM    258  H   LEU A  15     132.566 282.160  31.840  1.00  0.00           H  
ATOM    259  HA  LEU A  15     130.112 280.676  32.014  1.00  0.00           H  
ATOM    260 1HB  LEU A  15     132.598 280.321  30.338  1.00  0.00           H  
ATOM    261 2HB  LEU A  15     131.104 279.398  30.091  1.00  0.00           H  
ATOM    262  HG  LEU A  15     131.361 282.423  29.813  1.00  0.00           H  
ATOM    263 1HD1 LEU A  15     131.255 282.017  27.414  1.00  0.00           H  
ATOM    264 2HD1 LEU A  15     132.671 281.228  28.148  1.00  0.00           H  
ATOM    265 3HD1 LEU A  15     131.249 280.288  27.718  1.00  0.00           H  
ATOM    266 1HD2 LEU A  15     129.186 282.327  28.793  1.00  0.00           H  
ATOM    267 2HD2 LEU A  15     129.074 280.610  29.133  1.00  0.00           H  
ATOM    268 3HD2 LEU A  15     129.104 281.763  30.443  1.00  0.00           H  
ATOM    269  N   HIS A  16     132.783 279.168  33.159  1.00  0.00           N  
ATOM    270  CA  HIS A  16     133.188 278.085  34.036  1.00  0.00           C  
ATOM    271  C   HIS A  16     132.361 278.098  35.308  1.00  0.00           C  
ATOM    272  O   HIS A  16     131.783 277.076  35.685  1.00  0.00           O  
ATOM    273  CB  HIS A  16     134.677 278.188  34.380  1.00  0.00           C  
ATOM    274  CG  HIS A  16     135.086 277.333  35.540  1.00  0.00           C  
ATOM    275  ND1 HIS A  16     135.410 276.001  35.404  1.00  0.00           N  
ATOM    276  CD2 HIS A  16     135.223 277.624  36.855  1.00  0.00           C  
ATOM    277  CE1 HIS A  16     135.729 275.506  36.588  1.00  0.00           C  
ATOM    278  NE2 HIS A  16     135.624 276.470  37.484  1.00  0.00           N  
ATOM    279  H   HIS A  16     133.484 279.845  32.838  1.00  0.00           H  
ATOM    280  HA  HIS A  16     133.028 277.131  33.536  1.00  0.00           H  
ATOM    281 1HB  HIS A  16     135.271 277.895  33.514  1.00  0.00           H  
ATOM    282 2HB  HIS A  16     134.926 279.223  34.613  1.00  0.00           H  
ATOM    283  HD1 HIS A  16     135.482 275.494  34.545  1.00  0.00           H  
ATOM    284  HD2 HIS A  16     135.078 278.537  37.432  1.00  0.00           H  
ATOM    285  HE1 HIS A  16     136.020 274.460  36.692  1.00  0.00           H  
ATOM    286  N   GLU A  17     132.265 279.266  35.951  1.00  0.00           N  
ATOM    287  CA  GLU A  17     131.547 279.382  37.216  1.00  0.00           C  
ATOM    288  C   GLU A  17     130.049 279.136  37.027  1.00  0.00           C  
ATOM    289  O   GLU A  17     129.393 278.587  37.917  1.00  0.00           O  
ATOM    290  CB  GLU A  17     131.776 280.764  37.831  1.00  0.00           C  
ATOM    291  CG  GLU A  17     133.193 281.003  38.332  1.00  0.00           C  
ATOM    292  CD  GLU A  17     133.373 282.359  38.955  1.00  0.00           C  
ATOM    293  OE1 GLU A  17     132.418 283.095  39.017  1.00  0.00           O  
ATOM    294  OE2 GLU A  17     134.468 282.660  39.369  1.00  0.00           O  
ATOM    295  H   GLU A  17     132.754 280.083  35.568  1.00  0.00           H  
ATOM    296  HA  GLU A  17     131.932 278.619  37.894  1.00  0.00           H  
ATOM    297 1HB  GLU A  17     131.549 281.533  37.093  1.00  0.00           H  
ATOM    298 2HB  GLU A  17     131.097 280.906  38.671  1.00  0.00           H  
ATOM    299 1HG  GLU A  17     133.440 280.241  39.071  1.00  0.00           H  
ATOM    300 2HG  GLU A  17     133.885 280.897  37.497  1.00  0.00           H  
ATOM    301  N   ARG A  18     129.515 279.521  35.856  1.00  0.00           N  
ATOM    302  CA  ARG A  18     128.129 279.227  35.500  1.00  0.00           C  
ATOM    303  C   ARG A  18     127.931 277.734  35.215  1.00  0.00           C  
ATOM    304  O   ARG A  18     126.818 277.218  35.352  1.00  0.00           O  
ATOM    305  CB  ARG A  18     127.673 280.036  34.298  1.00  0.00           C  
ATOM    306  CG  ARG A  18     127.458 281.508  34.558  1.00  0.00           C  
ATOM    307  CD  ARG A  18     126.992 282.217  33.339  1.00  0.00           C  
ATOM    308  NE  ARG A  18     126.841 283.657  33.566  1.00  0.00           N  
ATOM    309  CZ  ARG A  18     125.770 284.266  34.104  1.00  0.00           C  
ATOM    310  NH1 ARG A  18     124.703 283.586  34.495  1.00  0.00           N  
ATOM    311  NH2 ARG A  18     125.824 285.573  34.227  1.00  0.00           N  
ATOM    312  H   ARG A  18     130.097 280.071  35.217  1.00  0.00           H  
ATOM    313  HA  ARG A  18     127.499 279.503  36.345  1.00  0.00           H  
ATOM    314 1HB  ARG A  18     128.408 279.942  33.500  1.00  0.00           H  
ATOM    315 2HB  ARG A  18     126.737 279.630  33.927  1.00  0.00           H  
ATOM    316 1HG  ARG A  18     126.711 281.628  35.339  1.00  0.00           H  
ATOM    317 2HG  ARG A  18     128.390 281.965  34.883  1.00  0.00           H  
ATOM    318 1HD  ARG A  18     127.736 282.082  32.554  1.00  0.00           H  
ATOM    319 2HD  ARG A  18     126.041 281.812  33.002  1.00  0.00           H  
ATOM    320  HE  ARG A  18     127.614 284.291  33.296  1.00  0.00           H  
ATOM    321 1HH1 ARG A  18     124.673 282.584  34.394  1.00  0.00           H  
ATOM    322 2HH1 ARG A  18     123.914 284.073  34.896  1.00  0.00           H  
ATOM    323 1HH2 ARG A  18     126.681 286.050  33.901  1.00  0.00           H  
ATOM    324 2HH2 ARG A  18     125.055 286.090  34.622  1.00  0.00           H  
ATOM    325  N   GLY A  19     129.005 277.035  34.830  1.00  0.00           N  
ATOM    326  CA  GLY A  19     128.950 275.605  34.585  1.00  0.00           C  
ATOM    327  C   GLY A  19     128.473 275.246  33.191  1.00  0.00           C  
ATOM    328  O   GLY A  19     127.909 274.167  32.984  1.00  0.00           O  
ATOM    329  H   GLY A  19     129.891 277.514  34.642  1.00  0.00           H  
ATOM    330 1HA  GLY A  19     129.948 275.194  34.747  1.00  0.00           H  
ATOM    331 2HA  GLY A  19     128.298 275.144  35.325  1.00  0.00           H  
ATOM    332  N   THR A  20     128.636 276.163  32.239  1.00  0.00           N  
ATOM    333  CA  THR A  20     128.177 275.903  30.882  1.00  0.00           C  
ATOM    334  C   THR A  20     129.316 275.390  30.002  1.00  0.00           C  
ATOM    335  O   THR A  20     130.487 275.485  30.370  1.00  0.00           O  
ATOM    336  CB  THR A  20     127.566 277.170  30.255  1.00  0.00           C  
ATOM    337  OG1 THR A  20     128.582 278.169  30.103  1.00  0.00           O  
ATOM    338  CG2 THR A  20     126.451 277.716  31.134  1.00  0.00           C  
ATOM    339  H   THR A  20     129.142 277.027  32.454  1.00  0.00           H  
ATOM    340  HA  THR A  20     127.420 275.120  30.918  1.00  0.00           H  
ATOM    341  HB  THR A  20     127.161 276.930  29.272  1.00  0.00           H  
ATOM    342  HG1 THR A  20     128.411 278.681  29.308  1.00  0.00           H  
ATOM    343 1HG2 THR A  20     126.031 278.610  30.674  1.00  0.00           H  
ATOM    344 2HG2 THR A  20     125.671 276.962  31.242  1.00  0.00           H  
ATOM    345 3HG2 THR A  20     126.852 277.966  32.115  1.00  0.00           H  
ATOM    346  N   GLU A  21     128.965 274.825  28.839  1.00  0.00           N  
ATOM    347  CA  GLU A  21     129.954 274.436  27.820  1.00  0.00           C  
ATOM    348  C   GLU A  21     130.560 275.671  27.192  1.00  0.00           C  
ATOM    349  O   GLU A  21     129.837 276.644  26.978  1.00  0.00           O  
ATOM    350  CB  GLU A  21     129.316 273.563  26.737  1.00  0.00           C  
ATOM    351  CG  GLU A  21     128.665 272.290  27.258  1.00  0.00           C  
ATOM    352  CD  GLU A  21     127.241 272.498  27.696  1.00  0.00           C  
ATOM    353  OE1 GLU A  21     126.857 273.627  27.885  1.00  0.00           O  
ATOM    354  OE2 GLU A  21     126.538 271.526  27.841  1.00  0.00           O  
ATOM    355  H   GLU A  21     127.985 274.677  28.649  1.00  0.00           H  
ATOM    356  HA  GLU A  21     130.755 273.866  28.296  1.00  0.00           H  
ATOM    357 1HB  GLU A  21     128.554 274.137  26.210  1.00  0.00           H  
ATOM    358 2HB  GLU A  21     130.074 273.277  26.007  1.00  0.00           H  
ATOM    359 1HG  GLU A  21     128.685 271.536  26.472  1.00  0.00           H  
ATOM    360 2HG  GLU A  21     129.247 271.914  28.099  1.00  0.00           H  
ATOM    361  N   ILE A  22     131.859 275.645  26.880  1.00  0.00           N  
ATOM    362  CA  ILE A  22     132.505 276.800  26.276  1.00  0.00           C  
ATOM    363  C   ILE A  22     133.015 276.492  24.871  1.00  0.00           C  
ATOM    364  O   ILE A  22     133.895 275.646  24.692  1.00  0.00           O  
ATOM    365  CB  ILE A  22     133.674 277.289  27.150  1.00  0.00           C  
ATOM    366  CG1 ILE A  22     133.168 277.699  28.536  1.00  0.00           C  
ATOM    367  CG2 ILE A  22     134.393 278.448  26.478  1.00  0.00           C  
ATOM    368  CD1 ILE A  22     134.269 277.899  29.553  1.00  0.00           C  
ATOM    369  H   ILE A  22     132.413 274.796  27.034  1.00  0.00           H  
ATOM    370  HA  ILE A  22     131.785 277.615  26.204  1.00  0.00           H  
ATOM    371  HB  ILE A  22     134.380 276.473  27.302  1.00  0.00           H  
ATOM    372 1HG1 ILE A  22     132.604 278.628  28.457  1.00  0.00           H  
ATOM    373 2HG1 ILE A  22     132.489 276.936  28.916  1.00  0.00           H  
ATOM    374 1HG2 ILE A  22     135.216 278.781  27.110  1.00  0.00           H  
ATOM    375 2HG2 ILE A  22     134.784 278.123  25.514  1.00  0.00           H  
ATOM    376 3HG2 ILE A  22     133.695 279.271  26.327  1.00  0.00           H  
ATOM    377 1HD1 ILE A  22     133.833 278.188  30.509  1.00  0.00           H  
ATOM    378 2HD1 ILE A  22     134.826 276.970  29.674  1.00  0.00           H  
ATOM    379 3HD1 ILE A  22     134.942 278.684  29.210  1.00  0.00           H  
ATOM    380  N   VAL A  23     132.509 277.208  23.873  1.00  0.00           N  
ATOM    381  CA  VAL A  23     133.022 277.010  22.528  1.00  0.00           C  
ATOM    382  C   VAL A  23     133.610 278.312  22.031  1.00  0.00           C  
ATOM    383  O   VAL A  23     132.970 279.364  22.082  1.00  0.00           O  
ATOM    384  CB  VAL A  23     131.907 276.542  21.574  1.00  0.00           C  
ATOM    385  CG1 VAL A  23     132.412 276.506  20.140  1.00  0.00           C  
ATOM    386  CG2 VAL A  23     131.400 275.173  22.003  1.00  0.00           C  
ATOM    387  H   VAL A  23     131.741 277.867  24.052  1.00  0.00           H  
ATOM    388  HA  VAL A  23     133.824 276.277  22.556  1.00  0.00           H  
ATOM    389  HB  VAL A  23     131.087 277.260  21.609  1.00  0.00           H  
ATOM    390 1HG1 VAL A  23     131.611 276.173  19.480  1.00  0.00           H  
ATOM    391 2HG1 VAL A  23     132.736 277.503  19.843  1.00  0.00           H  
ATOM    392 3HG1 VAL A  23     133.251 275.814  20.067  1.00  0.00           H  
ATOM    393 1HG2 VAL A  23     130.611 274.848  21.325  1.00  0.00           H  
ATOM    394 2HG2 VAL A  23     132.221 274.456  21.974  1.00  0.00           H  
ATOM    395 3HG2 VAL A  23     131.005 275.231  23.017  1.00  0.00           H  
ATOM    396  N   VAL A  24     134.838 278.250  21.553  1.00  0.00           N  
ATOM    397  CA  VAL A  24     135.479 279.449  21.060  1.00  0.00           C  
ATOM    398  C   VAL A  24     135.939 279.296  19.611  1.00  0.00           C  
ATOM    399  O   VAL A  24     136.625 278.336  19.244  1.00  0.00           O  
ATOM    400  CB  VAL A  24     136.689 279.798  21.947  1.00  0.00           C  
ATOM    401  CG1 VAL A  24     137.687 278.649  21.962  1.00  0.00           C  
ATOM    402  CG2 VAL A  24     137.345 281.076  21.449  1.00  0.00           C  
ATOM    403  H   VAL A  24     135.326 277.348  21.575  1.00  0.00           H  
ATOM    404  HA  VAL A  24     134.773 280.276  21.107  1.00  0.00           H  
ATOM    405  HB  VAL A  24     136.347 279.940  22.972  1.00  0.00           H  
ATOM    406 1HG1 VAL A  24     138.535 278.913  22.594  1.00  0.00           H  
ATOM    407 2HG1 VAL A  24     137.206 277.754  22.356  1.00  0.00           H  
ATOM    408 3HG1 VAL A  24     138.037 278.458  20.948  1.00  0.00           H  
ATOM    409 1HG2 VAL A  24     138.199 281.317  22.081  1.00  0.00           H  
ATOM    410 2HG2 VAL A  24     137.682 280.936  20.421  1.00  0.00           H  
ATOM    411 3HG2 VAL A  24     136.625 281.893  21.486  1.00  0.00           H  
ATOM    412  N   GLU A  25     135.574 280.266  18.790  1.00  0.00           N  
ATOM    413  CA  GLU A  25     135.996 280.293  17.402  1.00  0.00           C  
ATOM    414  C   GLU A  25     137.069 281.355  17.232  1.00  0.00           C  
ATOM    415  O   GLU A  25     136.837 282.535  17.496  1.00  0.00           O  
ATOM    416  CB  GLU A  25     134.810 280.597  16.496  1.00  0.00           C  
ATOM    417  CG  GLU A  25     135.137 280.618  15.036  1.00  0.00           C  
ATOM    418  CD  GLU A  25     133.954 281.018  14.158  1.00  0.00           C  
ATOM    419  OE1 GLU A  25     133.631 282.204  14.071  1.00  0.00           O  
ATOM    420  OE2 GLU A  25     133.372 280.136  13.563  1.00  0.00           O  
ATOM    421  H   GLU A  25     134.964 281.008  19.142  1.00  0.00           H  
ATOM    422  HA  GLU A  25     136.422 279.327  17.131  1.00  0.00           H  
ATOM    423 1HB  GLU A  25     134.029 279.853  16.660  1.00  0.00           H  
ATOM    424 2HB  GLU A  25     134.403 281.551  16.762  1.00  0.00           H  
ATOM    425 1HG  GLU A  25     135.949 281.319  14.869  1.00  0.00           H  
ATOM    426 2HG  GLU A  25     135.493 279.635  14.754  1.00  0.00           H  
ATOM    427  N   VAL A  26     138.246 280.940  16.784  1.00  0.00           N  
ATOM    428  CA  VAL A  26     139.380 281.841  16.735  1.00  0.00           C  
ATOM    429  C   VAL A  26     139.794 282.193  15.307  1.00  0.00           C  
ATOM    430  O   VAL A  26     140.121 281.305  14.516  1.00  0.00           O  
ATOM    431  CB  VAL A  26     140.578 281.207  17.468  1.00  0.00           C  
ATOM    432  CG1 VAL A  26     141.782 282.136  17.423  1.00  0.00           C  
ATOM    433  CG2 VAL A  26     140.195 280.887  18.905  1.00  0.00           C  
ATOM    434  H   VAL A  26     138.387 279.958  16.527  1.00  0.00           H  
ATOM    435  HA  VAL A  26     139.111 282.760  17.249  1.00  0.00           H  
ATOM    436  HB  VAL A  26     140.862 280.289  16.953  1.00  0.00           H  
ATOM    437 1HG1 VAL A  26     142.619 281.672  17.945  1.00  0.00           H  
ATOM    438 2HG1 VAL A  26     142.060 282.322  16.386  1.00  0.00           H  
ATOM    439 3HG1 VAL A  26     141.531 283.080  17.908  1.00  0.00           H  
ATOM    440 1HG2 VAL A  26     141.047 280.439  19.416  1.00  0.00           H  
ATOM    441 2HG2 VAL A  26     139.906 281.805  19.417  1.00  0.00           H  
ATOM    442 3HG2 VAL A  26     139.359 280.189  18.912  1.00  0.00           H  
ATOM    443  N   HIS A  27     139.854 283.493  14.988  1.00  0.00           N  
ATOM    444  CA  HIS A  27     140.255 283.940  13.657  1.00  0.00           C  
ATOM    445  C   HIS A  27     141.496 284.828  13.705  1.00  0.00           C  
ATOM    446  O   HIS A  27     141.452 286.008  14.088  1.00  0.00           O  
ATOM    447  CB  HIS A  27     139.154 284.784  13.004  1.00  0.00           C  
ATOM    448  CG  HIS A  27     137.859 284.108  12.785  1.00  0.00           C  
ATOM    449  ND1 HIS A  27     137.556 283.410  11.632  1.00  0.00           N  
ATOM    450  CD2 HIS A  27     136.767 284.043  13.568  1.00  0.00           C  
ATOM    451  CE1 HIS A  27     136.326 282.941  11.724  1.00  0.00           C  
ATOM    452  NE2 HIS A  27     135.828 283.318  12.883  1.00  0.00           N  
ATOM    453  H   HIS A  27     139.541 284.197  15.657  1.00  0.00           H  
ATOM    454  HA  HIS A  27     140.471 283.085  13.024  1.00  0.00           H  
ATOM    455 1HB  HIS A  27     138.964 285.651  13.632  1.00  0.00           H  
ATOM    456 2HB  HIS A  27     139.506 285.152  12.044  1.00  0.00           H  
ATOM    457  HD2 HIS A  27     136.651 284.489  14.560  1.00  0.00           H  
ATOM    458  HE1 HIS A  27     135.804 282.346  10.975  1.00  0.00           H  
ATOM    459  HE2 HIS A  27     134.878 283.094  13.234  1.00  0.00           H  
ATOM    460  N   ILE A  28     142.638 284.241  13.346  1.00  0.00           N  
ATOM    461  CA  ILE A  28     143.898 284.977  13.375  1.00  0.00           C  
ATOM    462  C   ILE A  28     144.539 285.037  12.011  1.00  0.00           C  
ATOM    463  O   ILE A  28     144.948 284.022  11.456  1.00  0.00           O  
ATOM    464  CB  ILE A  28     144.886 284.342  14.370  1.00  0.00           C  
ATOM    465  CG1 ILE A  28     144.304 284.362  15.786  1.00  0.00           C  
ATOM    466  CG2 ILE A  28     146.222 285.068  14.330  1.00  0.00           C  
ATOM    467  CD1 ILE A  28     145.024 283.451  16.754  1.00  0.00           C  
ATOM    468  H   ILE A  28     142.597 283.267  13.019  1.00  0.00           H  
ATOM    469  HA  ILE A  28     143.694 285.999  13.686  1.00  0.00           H  
ATOM    470  HB  ILE A  28     145.043 283.296  14.108  1.00  0.00           H  
ATOM    471 1HG1 ILE A  28     144.341 285.377  16.180  1.00  0.00           H  
ATOM    472 2HG1 ILE A  28     143.256 284.063  15.753  1.00  0.00           H  
ATOM    473 1HG2 ILE A  28     146.908 284.607  15.039  1.00  0.00           H  
ATOM    474 2HG2 ILE A  28     146.640 285.004  13.326  1.00  0.00           H  
ATOM    475 3HG2 ILE A  28     146.075 286.115  14.595  1.00  0.00           H  
ATOM    476 1HD1 ILE A  28     144.554 283.519  17.736  1.00  0.00           H  
ATOM    477 2HD1 ILE A  28     144.969 282.422  16.396  1.00  0.00           H  
ATOM    478 3HD1 ILE A  28     146.067 283.754  16.831  1.00  0.00           H  
ATOM    479  N   ASN A  29     144.651 286.250  11.508  1.00  0.00           N  
ATOM    480  CA  ASN A  29     145.222 286.546  10.200  1.00  0.00           C  
ATOM    481  C   ASN A  29     144.526 285.735   9.105  1.00  0.00           C  
ATOM    482  O   ASN A  29     145.154 285.296   8.140  1.00  0.00           O  
ATOM    483  CB  ASN A  29     146.720 286.261  10.236  1.00  0.00           C  
ATOM    484  CG  ASN A  29     147.523 286.972   9.189  1.00  0.00           C  
ATOM    485  OD1 ASN A  29     147.160 288.076   8.748  1.00  0.00           O  
ATOM    486  ND2 ASN A  29     148.635 286.380   8.800  1.00  0.00           N  
ATOM    487  H   ASN A  29     144.269 286.990  12.083  1.00  0.00           H  
ATOM    488  HA  ASN A  29     145.059 287.603   9.981  1.00  0.00           H  
ATOM    489 1HB  ASN A  29     147.106 286.517  11.202  1.00  0.00           H  
ATOM    490 2HB  ASN A  29     146.883 285.188  10.108  1.00  0.00           H  
ATOM    491 1HD2 ASN A  29     149.217 286.813   8.115  1.00  0.00           H  
ATOM    492 2HD2 ASN A  29     148.919 285.476   9.204  1.00  0.00           H  
ATOM    493  N   GLY A  30     143.221 285.522   9.267  1.00  0.00           N  
ATOM    494  CA  GLY A  30     142.427 284.729   8.340  1.00  0.00           C  
ATOM    495  C   GLY A  30     142.356 283.228   8.668  1.00  0.00           C  
ATOM    496  O   GLY A  30     141.574 282.506   8.043  1.00  0.00           O  
ATOM    497  H   GLY A  30     142.752 285.965  10.045  1.00  0.00           H  
ATOM    498 1HA  GLY A  30     141.417 285.134   8.309  1.00  0.00           H  
ATOM    499 2HA  GLY A  30     142.837 284.852   7.338  1.00  0.00           H  
ATOM    500  N   ARG A  31     143.147 282.750   9.633  1.00  0.00           N  
ATOM    501  CA  ARG A  31     143.144 281.333   9.980  1.00  0.00           C  
ATOM    502  C   ARG A  31     142.102 280.986  11.036  1.00  0.00           C  
ATOM    503  O   ARG A  31     142.097 281.554  12.132  1.00  0.00           O  
ATOM    504  CB  ARG A  31     144.515 280.914  10.486  1.00  0.00           C  
ATOM    505  CG  ARG A  31     144.688 279.418  10.702  1.00  0.00           C  
ATOM    506  CD  ARG A  31     146.066 279.082  11.143  1.00  0.00           C  
ATOM    507  NE  ARG A  31     146.279 277.645  11.209  1.00  0.00           N  
ATOM    508  CZ  ARG A  31     146.681 276.884  10.173  1.00  0.00           C  
ATOM    509  NH1 ARG A  31     146.907 277.433   9.002  1.00  0.00           N  
ATOM    510  NH2 ARG A  31     146.846 275.582  10.335  1.00  0.00           N  
ATOM    511  H   ARG A  31     143.794 283.366  10.130  1.00  0.00           H  
ATOM    512  HA  ARG A  31     142.914 280.763   9.080  1.00  0.00           H  
ATOM    513 1HB  ARG A  31     145.277 281.233   9.776  1.00  0.00           H  
ATOM    514 2HB  ARG A  31     144.723 281.410  11.433  1.00  0.00           H  
ATOM    515 1HG  ARG A  31     143.990 279.080  11.470  1.00  0.00           H  
ATOM    516 2HG  ARG A  31     144.487 278.890   9.770  1.00  0.00           H  
ATOM    517 1HD  ARG A  31     146.785 279.501  10.439  1.00  0.00           H  
ATOM    518 2HD  ARG A  31     146.243 279.499  12.134  1.00  0.00           H  
ATOM    519  HE  ARG A  31     146.115 277.186  12.095  1.00  0.00           H  
ATOM    520 1HH1 ARG A  31     146.781 278.429   8.877  1.00  0.00           H  
ATOM    521 2HH1 ARG A  31     147.209 276.862   8.225  1.00  0.00           H  
ATOM    522 1HH2 ARG A  31     146.672 275.158  11.237  1.00  0.00           H  
ATOM    523 2HH2 ARG A  31     147.147 275.011   9.560  1.00  0.00           H  
ATOM    524  N   LYS A  32     141.228 280.032  10.704  1.00  0.00           N  
ATOM    525  CA  LYS A  32     140.132 279.649  11.589  1.00  0.00           C  
ATOM    526  C   LYS A  32     140.409 278.370  12.372  1.00  0.00           C  
ATOM    527  O   LYS A  32     140.722 277.331  11.784  1.00  0.00           O  
ATOM    528  CB  LYS A  32     138.843 279.487  10.781  1.00  0.00           C  
ATOM    529  CG  LYS A  32     137.639 279.040  11.600  1.00  0.00           C  
ATOM    530  CD  LYS A  32     136.394 278.925  10.734  1.00  0.00           C  
ATOM    531  CE  LYS A  32     135.261 278.237  11.481  1.00  0.00           C  
ATOM    532  NZ  LYS A  32     134.011 278.189  10.674  1.00  0.00           N  
ATOM    533  H   LYS A  32     141.327 279.573   9.810  1.00  0.00           H  
ATOM    534  HA  LYS A  32     139.961 280.461  12.292  1.00  0.00           H  
ATOM    535 1HB  LYS A  32     138.591 280.435  10.305  1.00  0.00           H  
ATOM    536 2HB  LYS A  32     139.000 278.754   9.989  1.00  0.00           H  
ATOM    537 1HG  LYS A  32     137.847 278.070  12.053  1.00  0.00           H  
ATOM    538 2HG  LYS A  32     137.453 279.761  12.395  1.00  0.00           H  
ATOM    539 1HD  LYS A  32     136.067 279.921  10.431  1.00  0.00           H  
ATOM    540 2HD  LYS A  32     136.626 278.351   9.837  1.00  0.00           H  
ATOM    541 1HE  LYS A  32     135.556 277.220  11.732  1.00  0.00           H  
ATOM    542 2HE  LYS A  32     135.059 278.773  12.408  1.00  0.00           H  
ATOM    543 1HZ  LYS A  32     133.286 277.727  11.204  1.00  0.00           H  
ATOM    544 2HZ  LYS A  32     133.717 279.130  10.451  1.00  0.00           H  
ATOM    545 3HZ  LYS A  32     134.181 277.678   9.820  1.00  0.00           H  
ATOM    546  N   THR A  33     140.247 278.433  13.688  1.00  0.00           N  
ATOM    547  CA  THR A  33     140.318 277.242  14.528  1.00  0.00           C  
ATOM    548  C   THR A  33     139.117 277.146  15.467  1.00  0.00           C  
ATOM    549  O   THR A  33     138.673 278.145  16.039  1.00  0.00           O  
ATOM    550  CB  THR A  33     141.619 277.226  15.352  1.00  0.00           C  
ATOM    551  OG1 THR A  33     142.747 277.246  14.468  1.00  0.00           O  
ATOM    552  CG2 THR A  33     141.683 275.980  16.223  1.00  0.00           C  
ATOM    553  H   THR A  33     140.088 279.358  14.108  1.00  0.00           H  
ATOM    554  HA  THR A  33     140.289 276.370  13.875  1.00  0.00           H  
ATOM    555  HB  THR A  33     141.657 278.110  15.989  1.00  0.00           H  
ATOM    556  HG1 THR A  33     142.801 278.102  14.038  1.00  0.00           H  
ATOM    557 1HG2 THR A  33     142.609 275.986  16.798  1.00  0.00           H  
ATOM    558 2HG2 THR A  33     140.832 275.968  16.904  1.00  0.00           H  
ATOM    559 3HG2 THR A  33     141.654 275.093  15.591  1.00  0.00           H  
ATOM    560  N   GLU A  34     138.555 275.947  15.587  1.00  0.00           N  
ATOM    561  CA  GLU A  34     137.423 275.729  16.478  1.00  0.00           C  
ATOM    562  C   GLU A  34     137.728 274.827  17.666  1.00  0.00           C  
ATOM    563  O   GLU A  34     137.991 273.632  17.512  1.00  0.00           O  
ATOM    564  CB  GLU A  34     136.255 275.136  15.686  1.00  0.00           C  
ATOM    565  CG  GLU A  34     135.678 276.064  14.627  1.00  0.00           C  
ATOM    566  CD  GLU A  34     134.534 275.448  13.870  1.00  0.00           C  
ATOM    567  OE1 GLU A  34     134.295 274.277  14.042  1.00  0.00           O  
ATOM    568  OE2 GLU A  34     133.899 276.150  13.118  1.00  0.00           O  
ATOM    569  H   GLU A  34     138.911 275.167  15.048  1.00  0.00           H  
ATOM    570  HA  GLU A  34     137.113 276.693  16.877  1.00  0.00           H  
ATOM    571 1HB  GLU A  34     136.580 274.222  15.189  1.00  0.00           H  
ATOM    572 2HB  GLU A  34     135.450 274.868  16.371  1.00  0.00           H  
ATOM    573 1HG  GLU A  34     135.329 276.977  15.110  1.00  0.00           H  
ATOM    574 2HG  GLU A  34     136.467 276.335  13.927  1.00  0.00           H  
ATOM    575  N   ILE A  35     137.634 275.401  18.860  1.00  0.00           N  
ATOM    576  CA  ILE A  35     137.985 274.698  20.079  1.00  0.00           C  
ATOM    577  C   ILE A  35     136.737 274.511  20.917  1.00  0.00           C  
ATOM    578  O   ILE A  35     136.071 275.486  21.278  1.00  0.00           O  
ATOM    579  CB  ILE A  35     139.047 275.478  20.883  1.00  0.00           C  
ATOM    580  CG1 ILE A  35     140.294 275.602  20.010  1.00  0.00           C  
ATOM    581  CG2 ILE A  35     139.305 274.853  22.273  1.00  0.00           C  
ATOM    582  CD1 ILE A  35     141.295 276.656  20.402  1.00  0.00           C  
ATOM    583  H   ILE A  35     137.306 276.375  18.908  1.00  0.00           H  
ATOM    584  HA  ILE A  35     138.383 273.714  19.824  1.00  0.00           H  
ATOM    585  HB  ILE A  35     138.689 276.483  21.030  1.00  0.00           H  
ATOM    586 1HG1 ILE A  35     140.762 274.653  19.986  1.00  0.00           H  
ATOM    587 2HG1 ILE A  35     139.967 275.847  19.000  1.00  0.00           H  
ATOM    588 1HG2 ILE A  35     140.037 275.441  22.808  1.00  0.00           H  
ATOM    589 2HG2 ILE A  35     138.380 274.838  22.852  1.00  0.00           H  
ATOM    590 3HG2 ILE A  35     139.664 273.849  22.169  1.00  0.00           H  
ATOM    591 1HD1 ILE A  35     142.114 276.653  19.688  1.00  0.00           H  
ATOM    592 2HD1 ILE A  35     140.816 277.636  20.398  1.00  0.00           H  
ATOM    593 3HD1 ILE A  35     141.688 276.439  21.384  1.00  0.00           H  
ATOM    594  N   GLU A  36     136.408 273.275  21.267  1.00  0.00           N  
ATOM    595  CA  GLU A  36     135.229 273.091  22.096  1.00  0.00           C  
ATOM    596  C   GLU A  36     135.632 272.431  23.396  1.00  0.00           C  
ATOM    597  O   GLU A  36     136.333 271.411  23.384  1.00  0.00           O  
ATOM    598  CB  GLU A  36     134.177 272.245  21.374  1.00  0.00           C  
ATOM    599  CG  GLU A  36     133.790 272.764  19.997  1.00  0.00           C  
ATOM    600  CD  GLU A  36     132.714 271.940  19.343  1.00  0.00           C  
ATOM    601  OE1 GLU A  36     132.198 271.056  19.983  1.00  0.00           O  
ATOM    602  OE2 GLU A  36     132.409 272.197  18.203  1.00  0.00           O  
ATOM    603  H   GLU A  36     136.919 272.443  20.936  1.00  0.00           H  
ATOM    604  HA  GLU A  36     134.809 274.061  22.344  1.00  0.00           H  
ATOM    605 1HB  GLU A  36     134.549 271.227  21.256  1.00  0.00           H  
ATOM    606 2HB  GLU A  36     133.273 272.196  21.980  1.00  0.00           H  
ATOM    607 1HG  GLU A  36     133.437 273.790  20.093  1.00  0.00           H  
ATOM    608 2HG  GLU A  36     134.674 272.770  19.360  1.00  0.00           H  
ATOM    609  N   VAL A  37     135.220 273.005  24.524  1.00  0.00           N  
ATOM    610  CA  VAL A  37     135.523 272.352  25.787  1.00  0.00           C  
ATOM    611  C   VAL A  37     134.384 272.282  26.812  1.00  0.00           C  
ATOM    612  O   VAL A  37     133.545 273.181  26.923  1.00  0.00           O  
ATOM    613  CB  VAL A  37     136.716 273.077  26.439  1.00  0.00           C  
ATOM    614  CG1 VAL A  37     137.972 272.894  25.602  1.00  0.00           C  
ATOM    615  CG2 VAL A  37     136.393 274.554  26.611  1.00  0.00           C  
ATOM    616  H   VAL A  37     134.748 273.914  24.520  1.00  0.00           H  
ATOM    617  HA  VAL A  37     135.804 271.331  25.557  1.00  0.00           H  
ATOM    618  HB  VAL A  37     136.911 272.631  27.414  1.00  0.00           H  
ATOM    619 1HG1 VAL A  37     138.806 273.413  26.078  1.00  0.00           H  
ATOM    620 2HG1 VAL A  37     138.205 271.832  25.522  1.00  0.00           H  
ATOM    621 3HG1 VAL A  37     137.810 273.307  24.607  1.00  0.00           H  
ATOM    622 1HG2 VAL A  37     137.239 275.060  27.074  1.00  0.00           H  
ATOM    623 2HG2 VAL A  37     136.191 274.998  25.637  1.00  0.00           H  
ATOM    624 3HG2 VAL A  37     135.513 274.662  27.248  1.00  0.00           H  
ATOM    625  N   GLN A  38     134.383 271.208  27.594  1.00  0.00           N  
ATOM    626  CA  GLN A  38     133.469 271.092  28.737  1.00  0.00           C  
ATOM    627  C   GLN A  38     134.086 270.398  29.932  1.00  0.00           C  
ATOM    628  O   GLN A  38     134.959 269.554  29.776  1.00  0.00           O  
ATOM    629  CB  GLN A  38     132.198 270.343  28.324  1.00  0.00           C  
ATOM    630  CG  GLN A  38     132.435 268.905  27.895  1.00  0.00           C  
ATOM    631  CD  GLN A  38     131.144 268.171  27.591  1.00  0.00           C  
ATOM    632  OE1 GLN A  38     130.322 267.938  28.481  1.00  0.00           O  
ATOM    633  NE2 GLN A  38     130.957 267.803  26.329  1.00  0.00           N  
ATOM    634  H   GLN A  38     135.051 270.463  27.368  1.00  0.00           H  
ATOM    635  HA  GLN A  38     133.187 272.097  29.060  1.00  0.00           H  
ATOM    636 1HB  GLN A  38     131.495 270.334  29.157  1.00  0.00           H  
ATOM    637 2HB  GLN A  38     131.720 270.866  27.497  1.00  0.00           H  
ATOM    638 1HG  GLN A  38     133.050 268.902  26.995  1.00  0.00           H  
ATOM    639 2HG  GLN A  38     132.947 268.377  28.699  1.00  0.00           H  
ATOM    640 1HE2 GLN A  38     130.122 267.315  26.067  1.00  0.00           H  
ATOM    641 2HE2 GLN A  38     131.649 268.012  25.638  1.00  0.00           H  
ATOM    642  N   GLY A  39     133.707 270.838  31.137  1.00  0.00           N  
ATOM    643  CA  GLY A  39     134.208 270.255  32.394  1.00  0.00           C  
ATOM    644  C   GLY A  39     135.574 270.834  32.746  1.00  0.00           C  
ATOM    645  O   GLY A  39     136.227 270.443  33.715  1.00  0.00           O  
ATOM    646  H   GLY A  39     132.981 271.552  31.186  1.00  0.00           H  
ATOM    647 1HA  GLY A  39     133.499 270.463  33.197  1.00  0.00           H  
ATOM    648 2HA  GLY A  39     134.277 269.171  32.296  1.00  0.00           H  
ATOM    649  N   ILE A  40     135.978 271.785  31.930  1.00  0.00           N  
ATOM    650  CA  ILE A  40     137.251 272.450  31.975  1.00  0.00           C  
ATOM    651  C   ILE A  40     137.336 273.458  33.123  1.00  0.00           C  
ATOM    652  O   ILE A  40     136.395 274.224  33.361  1.00  0.00           O  
ATOM    653  CB  ILE A  40     137.461 273.114  30.596  1.00  0.00           C  
ATOM    654  CG1 ILE A  40     138.884 273.523  30.446  1.00  0.00           C  
ATOM    655  CG2 ILE A  40     136.492 274.302  30.400  1.00  0.00           C  
ATOM    656  CD1 ILE A  40     139.322 273.885  29.060  1.00  0.00           C  
ATOM    657  H   ILE A  40     135.338 272.022  31.191  1.00  0.00           H  
ATOM    658  HA  ILE A  40     138.025 271.694  32.123  1.00  0.00           H  
ATOM    659  HB  ILE A  40     137.257 272.377  29.824  1.00  0.00           H  
ATOM    660 1HG1 ILE A  40     139.070 274.371  31.094  1.00  0.00           H  
ATOM    661 2HG1 ILE A  40     139.485 272.690  30.766  1.00  0.00           H  
ATOM    662 1HG2 ILE A  40     136.623 274.729  29.429  1.00  0.00           H  
ATOM    663 2HG2 ILE A  40     135.465 273.964  30.494  1.00  0.00           H  
ATOM    664 3HG2 ILE A  40     136.675 275.068  31.135  1.00  0.00           H  
ATOM    665 1HD1 ILE A  40     140.369 274.156  29.054  1.00  0.00           H  
ATOM    666 2HD1 ILE A  40     139.166 273.043  28.390  1.00  0.00           H  
ATOM    667 3HD1 ILE A  40     138.753 274.725  28.723  1.00  0.00           H  
ATOM    668  N   ASP A  41     138.482 273.446  33.807  1.00  0.00           N  
ATOM    669  CA  ASP A  41     138.825 274.334  34.912  1.00  0.00           C  
ATOM    670  C   ASP A  41     139.371 275.665  34.432  1.00  0.00           C  
ATOM    671  O   ASP A  41     139.572 275.872  33.231  1.00  0.00           O  
ATOM    672  CB  ASP A  41     139.852 273.668  35.831  1.00  0.00           C  
ATOM    673  CG  ASP A  41     139.768 274.163  37.269  1.00  0.00           C  
ATOM    674  OD1 ASP A  41     139.241 275.230  37.480  1.00  0.00           O  
ATOM    675  OD2 ASP A  41     140.233 273.470  38.142  1.00  0.00           O  
ATOM    676  H   ASP A  41     139.161 272.744  33.554  1.00  0.00           H  
ATOM    677  HA  ASP A  41     137.934 274.515  35.497  1.00  0.00           H  
ATOM    678 1HB  ASP A  41     139.698 272.588  35.825  1.00  0.00           H  
ATOM    679 2HB  ASP A  41     140.857 273.859  35.454  1.00  0.00           H  
ATOM    680  N   LYS A  42     139.671 276.560  35.377  1.00  0.00           N  
ATOM    681  CA  LYS A  42     140.164 277.883  35.011  1.00  0.00           C  
ATOM    682  C   LYS A  42     141.591 277.847  34.468  1.00  0.00           C  
ATOM    683  O   LYS A  42     141.891 278.546  33.498  1.00  0.00           O  
ATOM    684  CB  LYS A  42     140.092 278.846  36.196  1.00  0.00           C  
ATOM    685  CG  LYS A  42     138.678 279.260  36.583  1.00  0.00           C  
ATOM    686  CD  LYS A  42     138.679 280.311  37.707  1.00  0.00           C  
ATOM    687  CE  LYS A  42     137.250 280.751  38.060  1.00  0.00           C  
ATOM    688  NZ  LYS A  42     137.210 281.833  39.093  1.00  0.00           N  
ATOM    689  H   LYS A  42     139.540 276.317  36.348  1.00  0.00           H  
ATOM    690  HA  LYS A  42     139.525 278.274  34.223  1.00  0.00           H  
ATOM    691 1HB  LYS A  42     140.567 278.392  37.066  1.00  0.00           H  
ATOM    692 2HB  LYS A  42     140.651 279.755  35.958  1.00  0.00           H  
ATOM    693 1HG  LYS A  42     138.161 279.657  35.711  1.00  0.00           H  
ATOM    694 2HG  LYS A  42     138.143 278.386  36.926  1.00  0.00           H  
ATOM    695 1HD  LYS A  42     139.154 279.894  38.597  1.00  0.00           H  
ATOM    696 2HD  LYS A  42     139.246 281.189  37.387  1.00  0.00           H  
ATOM    697 1HE  LYS A  42     136.761 281.107  37.159  1.00  0.00           H  
ATOM    698 2HE  LYS A  42     136.701 279.900  38.439  1.00  0.00           H  
ATOM    699 1HZ  LYS A  42     136.212 282.079  39.264  1.00  0.00           H  
ATOM    700 2HZ  LYS A  42     137.635 281.516  39.948  1.00  0.00           H  
ATOM    701 3HZ  LYS A  42     137.697 282.654  38.762  1.00  0.00           H  
ATOM    702  N   ARG A  43     142.469 277.029  35.063  1.00  0.00           N  
ATOM    703  CA  ARG A  43     143.839 276.930  34.552  1.00  0.00           C  
ATOM    704  C   ARG A  43     143.844 276.341  33.143  1.00  0.00           C  
ATOM    705  O   ARG A  43     144.641 276.740  32.282  1.00  0.00           O  
ATOM    706  CB  ARG A  43     144.696 276.068  35.465  1.00  0.00           C  
ATOM    707  CG  ARG A  43     145.086 276.721  36.781  1.00  0.00           C  
ATOM    708  CD  ARG A  43     145.847 275.789  37.654  1.00  0.00           C  
ATOM    709  NE  ARG A  43     147.074 275.333  37.020  1.00  0.00           N  
ATOM    710  CZ  ARG A  43     148.245 275.999  37.053  1.00  0.00           C  
ATOM    711  NH1 ARG A  43     148.331 277.146  37.689  1.00  0.00           N  
ATOM    712  NH2 ARG A  43     149.305 275.499  36.444  1.00  0.00           N  
ATOM    713  H   ARG A  43     142.187 276.513  35.882  1.00  0.00           H  
ATOM    714  HA  ARG A  43     144.257 277.935  34.494  1.00  0.00           H  
ATOM    715 1HB  ARG A  43     144.163 275.146  35.700  1.00  0.00           H  
ATOM    716 2HB  ARG A  43     145.614 275.791  34.949  1.00  0.00           H  
ATOM    717 1HG  ARG A  43     145.711 277.593  36.583  1.00  0.00           H  
ATOM    718 2HG  ARG A  43     144.187 277.033  37.314  1.00  0.00           H  
ATOM    719 1HD  ARG A  43     146.110 276.294  38.583  1.00  0.00           H  
ATOM    720 2HD  ARG A  43     145.233 274.917  37.875  1.00  0.00           H  
ATOM    721  HE  ARG A  43     147.046 274.455  36.520  1.00  0.00           H  
ATOM    722 1HH1 ARG A  43     147.520 277.528  38.155  1.00  0.00           H  
ATOM    723 2HH1 ARG A  43     149.208 277.645  37.714  1.00  0.00           H  
ATOM    724 1HH2 ARG A  43     149.239 274.617  35.954  1.00  0.00           H  
ATOM    725 2HH2 ARG A  43     150.183 275.998  36.468  1.00  0.00           H  
ATOM    726  N   LEU A  44     142.950 275.396  32.892  1.00  0.00           N  
ATOM    727  CA  LEU A  44     142.901 274.782  31.583  1.00  0.00           C  
ATOM    728  C   LEU A  44     142.390 275.817  30.553  1.00  0.00           C  
ATOM    729  O   LEU A  44     142.928 275.928  29.449  1.00  0.00           O  
ATOM    730  CB  LEU A  44     141.989 273.548  31.608  1.00  0.00           C  
ATOM    731  CG  LEU A  44     142.510 272.353  32.417  1.00  0.00           C  
ATOM    732  CD1 LEU A  44     141.383 271.350  32.622  1.00  0.00           C  
ATOM    733  CD2 LEU A  44     143.682 271.717  31.685  1.00  0.00           C  
ATOM    734  H   LEU A  44     142.319 275.090  33.634  1.00  0.00           H  
ATOM    735  HA  LEU A  44     143.908 274.502  31.292  1.00  0.00           H  
ATOM    736 1HB  LEU A  44     141.026 273.837  32.025  1.00  0.00           H  
ATOM    737 2HB  LEU A  44     141.832 273.212  30.583  1.00  0.00           H  
ATOM    738  HG  LEU A  44     142.837 272.693  33.399  1.00  0.00           H  
ATOM    739 1HD1 LEU A  44     141.753 270.500  33.197  1.00  0.00           H  
ATOM    740 2HD1 LEU A  44     140.566 271.826  33.165  1.00  0.00           H  
ATOM    741 3HD1 LEU A  44     141.024 271.003  31.654  1.00  0.00           H  
ATOM    742 1HD2 LEU A  44     144.053 270.867  32.260  1.00  0.00           H  
ATOM    743 2HD2 LEU A  44     143.356 271.375  30.703  1.00  0.00           H  
ATOM    744 3HD2 LEU A  44     144.479 272.451  31.567  1.00  0.00           H  
ATOM    745  N   LEU A  45     141.460 276.688  30.960  1.00  0.00           N  
ATOM    746  CA  LEU A  45     140.974 277.743  30.067  1.00  0.00           C  
ATOM    747  C   LEU A  45     142.084 278.769  29.815  1.00  0.00           C  
ATOM    748  O   LEU A  45     142.194 279.305  28.706  1.00  0.00           O  
ATOM    749  CB  LEU A  45     139.746 278.436  30.672  1.00  0.00           C  
ATOM    750  CG  LEU A  45     138.452 277.613  30.673  1.00  0.00           C  
ATOM    751  CD1 LEU A  45     137.467 278.217  31.665  1.00  0.00           C  
ATOM    752  CD2 LEU A  45     137.866 277.586  29.269  1.00  0.00           C  
ATOM    753  H   LEU A  45     141.029 276.568  31.884  1.00  0.00           H  
ATOM    754  HA  LEU A  45     140.728 277.290  29.118  1.00  0.00           H  
ATOM    755 1HB  LEU A  45     139.970 278.702  31.703  1.00  0.00           H  
ATOM    756 2HB  LEU A  45     139.556 279.353  30.115  1.00  0.00           H  
ATOM    757  HG  LEU A  45     138.668 276.595  30.996  1.00  0.00           H  
ATOM    758 1HD1 LEU A  45     136.547 277.632  31.665  1.00  0.00           H  
ATOM    759 2HD1 LEU A  45     137.903 278.206  32.663  1.00  0.00           H  
ATOM    760 3HD1 LEU A  45     137.243 279.243  31.376  1.00  0.00           H  
ATOM    761 1HD2 LEU A  45     136.946 277.000  29.269  1.00  0.00           H  
ATOM    762 2HD2 LEU A  45     137.648 278.604  28.945  1.00  0.00           H  
ATOM    763 3HD2 LEU A  45     138.584 277.133  28.584  1.00  0.00           H  
ATOM    764  N   LYS A  46     142.933 279.026  30.816  1.00  0.00           N  
ATOM    765  CA  LYS A  46     144.045 279.954  30.623  1.00  0.00           C  
ATOM    766  C   LYS A  46     144.985 279.423  29.530  1.00  0.00           C  
ATOM    767  O   LYS A  46     145.574 280.212  28.788  1.00  0.00           O  
ATOM    768  CB  LYS A  46     144.808 280.165  31.932  1.00  0.00           C  
ATOM    769  CG  LYS A  46     144.074 281.020  32.956  1.00  0.00           C  
ATOM    770  CD  LYS A  46     144.892 281.183  34.228  1.00  0.00           C  
ATOM    771  CE  LYS A  46     144.154 282.025  35.259  1.00  0.00           C  
ATOM    772  NZ  LYS A  46     144.939 282.183  36.513  1.00  0.00           N  
ATOM    773  H   LYS A  46     142.758 278.597  31.732  1.00  0.00           H  
ATOM    774  HA  LYS A  46     143.643 280.904  30.285  1.00  0.00           H  
ATOM    775 1HB  LYS A  46     145.017 279.199  32.391  1.00  0.00           H  
ATOM    776 2HB  LYS A  46     145.765 280.643  31.722  1.00  0.00           H  
ATOM    777 1HG  LYS A  46     143.875 282.006  32.533  1.00  0.00           H  
ATOM    778 2HG  LYS A  46     143.121 280.553  33.205  1.00  0.00           H  
ATOM    779 1HD  LYS A  46     145.101 280.201  34.655  1.00  0.00           H  
ATOM    780 2HD  LYS A  46     145.840 281.666  33.991  1.00  0.00           H  
ATOM    781 1HE  LYS A  46     143.951 283.011  34.845  1.00  0.00           H  
ATOM    782 2HE  LYS A  46     143.201 281.552  35.499  1.00  0.00           H  
ATOM    783 1HZ  LYS A  46     144.415 282.746  37.169  1.00  0.00           H  
ATOM    784 2HZ  LYS A  46     145.117 281.274  36.917  1.00  0.00           H  
ATOM    785 3HZ  LYS A  46     145.817 282.638  36.306  1.00  0.00           H  
ATOM    786  N   ILE A  47     145.148 278.085  29.442  1.00  0.00           N  
ATOM    787  CA  ILE A  47     146.028 277.489  28.432  1.00  0.00           C  
ATOM    788  C   ILE A  47     145.526 277.873  27.032  1.00  0.00           C  
ATOM    789  O   ILE A  47     146.318 278.251  26.164  1.00  0.00           O  
ATOM    790  CB  ILE A  47     146.085 275.957  28.570  1.00  0.00           C  
ATOM    791  CG1 ILE A  47     146.826 275.564  29.850  1.00  0.00           C  
ATOM    792  CG2 ILE A  47     146.753 275.338  27.352  1.00  0.00           C  
ATOM    793  CD1 ILE A  47     146.709 274.097  30.197  1.00  0.00           C  
ATOM    794  H   ILE A  47     144.656 277.485  30.116  1.00  0.00           H  
ATOM    795  HA  ILE A  47     147.026 277.904  28.563  1.00  0.00           H  
ATOM    796  HB  ILE A  47     145.073 275.562  28.657  1.00  0.00           H  
ATOM    797 1HG1 ILE A  47     147.883 275.807  29.748  1.00  0.00           H  
ATOM    798 2HG1 ILE A  47     146.438 276.143  30.688  1.00  0.00           H  
ATOM    799 1HG2 ILE A  47     146.786 274.254  27.466  1.00  0.00           H  
ATOM    800 2HG2 ILE A  47     146.186 275.591  26.458  1.00  0.00           H  
ATOM    801 3HG2 ILE A  47     147.769 275.723  27.259  1.00  0.00           H  
ATOM    802 1HD1 ILE A  47     147.259 273.895  31.116  1.00  0.00           H  
ATOM    803 2HD1 ILE A  47     145.659 273.839  30.339  1.00  0.00           H  
ATOM    804 3HD1 ILE A  47     147.124 273.498  29.388  1.00  0.00           H  
ATOM    805  N   ILE A  48     144.202 277.814  26.844  1.00  0.00           N  
ATOM    806  CA  ILE A  48     143.567 278.209  25.584  1.00  0.00           C  
ATOM    807  C   ILE A  48     143.898 279.660  25.251  1.00  0.00           C  
ATOM    808  O   ILE A  48     144.159 279.972  24.087  1.00  0.00           O  
ATOM    809  CB  ILE A  48     142.039 278.030  25.650  1.00  0.00           C  
ATOM    810  CG1 ILE A  48     141.677 276.544  25.716  1.00  0.00           C  
ATOM    811  CG2 ILE A  48     141.374 278.690  24.453  1.00  0.00           C  
ATOM    812  CD1 ILE A  48     140.235 276.281  26.084  1.00  0.00           C  
ATOM    813  H   ILE A  48     143.648 277.437  27.623  1.00  0.00           H  
ATOM    814  HA  ILE A  48     143.985 277.590  24.794  1.00  0.00           H  
ATOM    815  HB  ILE A  48     141.659 278.487  26.563  1.00  0.00           H  
ATOM    816 1HG1 ILE A  48     141.874 276.078  24.751  1.00  0.00           H  
ATOM    817 2HG1 ILE A  48     142.312 276.048  26.452  1.00  0.00           H  
ATOM    818 1HG2 ILE A  48     140.294 278.553  24.515  1.00  0.00           H  
ATOM    819 2HG2 ILE A  48     141.606 279.753  24.447  1.00  0.00           H  
ATOM    820 3HG2 ILE A  48     141.744 278.234  23.534  1.00  0.00           H  
ATOM    821 1HD1 ILE A  48     140.056 275.206  26.112  1.00  0.00           H  
ATOM    822 2HD1 ILE A  48     140.027 276.709  27.067  1.00  0.00           H  
ATOM    823 3HD1 ILE A  48     139.582 276.738  25.342  1.00  0.00           H  
ATOM    824  N   LEU A  49     143.881 280.550  26.234  1.00  0.00           N  
ATOM    825  CA  LEU A  49     144.255 281.932  25.958  1.00  0.00           C  
ATOM    826  C   LEU A  49     145.714 282.031  25.532  1.00  0.00           C  
ATOM    827  O   LEU A  49     146.047 282.818  24.640  1.00  0.00           O  
ATOM    828  CB  LEU A  49     144.017 282.805  27.197  1.00  0.00           C  
ATOM    829  CG  LEU A  49     142.556 282.940  27.644  1.00  0.00           C  
ATOM    830  CD1 LEU A  49     142.502 283.627  29.002  1.00  0.00           C  
ATOM    831  CD2 LEU A  49     141.777 283.728  26.602  1.00  0.00           C  
ATOM    832  H   LEU A  49     143.566 280.248  27.164  1.00  0.00           H  
ATOM    833  HA  LEU A  49     143.640 282.302  25.140  1.00  0.00           H  
ATOM    834 1HB  LEU A  49     144.581 282.387  28.029  1.00  0.00           H  
ATOM    835 2HB  LEU A  49     144.396 283.807  26.994  1.00  0.00           H  
ATOM    836  HG  LEU A  49     142.116 281.949  27.754  1.00  0.00           H  
ATOM    837 1HD1 LEU A  49     141.464 283.723  29.320  1.00  0.00           H  
ATOM    838 2HD1 LEU A  49     143.051 283.033  29.733  1.00  0.00           H  
ATOM    839 3HD1 LEU A  49     142.951 284.617  28.927  1.00  0.00           H  
ATOM    840 1HD2 LEU A  49     140.738 283.823  26.919  1.00  0.00           H  
ATOM    841 2HD2 LEU A  49     142.215 284.720  26.492  1.00  0.00           H  
ATOM    842 3HD2 LEU A  49     141.817 283.205  25.646  1.00  0.00           H  
ATOM    843  N   GLU A  50     146.586 281.211  26.131  1.00  0.00           N  
ATOM    844  CA  GLU A  50     148.003 281.264  25.799  1.00  0.00           C  
ATOM    845  C   GLU A  50     148.227 280.754  24.380  1.00  0.00           C  
ATOM    846  O   GLU A  50     149.074 281.282  23.656  1.00  0.00           O  
ATOM    847  CB  GLU A  50     148.823 280.438  26.792  1.00  0.00           C  
ATOM    848  CG  GLU A  50     148.927 281.050  28.182  1.00  0.00           C  
ATOM    849  CD  GLU A  50     149.615 282.386  28.184  1.00  0.00           C  
ATOM    850  OE1 GLU A  50     150.621 282.515  27.528  1.00  0.00           O  
ATOM    851  OE2 GLU A  50     149.135 283.278  28.842  1.00  0.00           O  
ATOM    852  H   GLU A  50     146.260 280.582  26.875  1.00  0.00           H  
ATOM    853  HA  GLU A  50     148.324 282.308  25.836  1.00  0.00           H  
ATOM    854 1HB  GLU A  50     148.379 279.448  26.895  1.00  0.00           H  
ATOM    855 2HB  GLU A  50     149.834 280.306  26.408  1.00  0.00           H  
ATOM    856 1HG  GLU A  50     147.924 281.170  28.591  1.00  0.00           H  
ATOM    857 2HG  GLU A  50     149.473 280.364  28.829  1.00  0.00           H  
ATOM    858  N   VAL A  51     147.446 279.748  23.973  1.00  0.00           N  
ATOM    859  CA  VAL A  51     147.511 279.186  22.633  1.00  0.00           C  
ATOM    860  C   VAL A  51     147.074 280.249  21.615  1.00  0.00           C  
ATOM    861  O   VAL A  51     147.720 280.437  20.569  1.00  0.00           O  
ATOM    862  CB  VAL A  51     146.606 277.945  22.520  1.00  0.00           C  
ATOM    863  CG1 VAL A  51     146.471 277.514  21.067  1.00  0.00           C  
ATOM    864  CG2 VAL A  51     147.171 276.815  23.367  1.00  0.00           C  
ATOM    865  H   VAL A  51     146.828 279.308  24.660  1.00  0.00           H  
ATOM    866  HA  VAL A  51     148.537 278.894  22.422  1.00  0.00           H  
ATOM    867  HB  VAL A  51     145.608 278.201  22.874  1.00  0.00           H  
ATOM    868 1HG1 VAL A  51     145.828 276.636  21.006  1.00  0.00           H  
ATOM    869 2HG1 VAL A  51     146.032 278.326  20.487  1.00  0.00           H  
ATOM    870 3HG1 VAL A  51     147.455 277.271  20.667  1.00  0.00           H  
ATOM    871 1HG2 VAL A  51     146.526 275.940  23.284  1.00  0.00           H  
ATOM    872 2HG2 VAL A  51     148.172 276.562  23.017  1.00  0.00           H  
ATOM    873 3HG2 VAL A  51     147.220 277.131  24.409  1.00  0.00           H  
ATOM    874  N   ILE A  52     145.995 280.975  21.940  1.00  0.00           N  
ATOM    875  CA  ILE A  52     145.532 282.070  21.103  1.00  0.00           C  
ATOM    876  C   ILE A  52     146.622 283.144  21.051  1.00  0.00           C  
ATOM    877  O   ILE A  52     146.923 283.648  19.971  1.00  0.00           O  
ATOM    878  CB  ILE A  52     144.217 282.667  21.637  1.00  0.00           C  
ATOM    879  CG1 ILE A  52     143.073 281.661  21.485  1.00  0.00           C  
ATOM    880  CG2 ILE A  52     143.890 283.964  20.913  1.00  0.00           C  
ATOM    881  CD1 ILE A  52     141.826 282.034  22.255  1.00  0.00           C  
ATOM    882  H   ILE A  52     145.464 280.716  22.779  1.00  0.00           H  
ATOM    883  HA  ILE A  52     145.386 281.692  20.090  1.00  0.00           H  
ATOM    884  HB  ILE A  52     144.317 282.872  22.703  1.00  0.00           H  
ATOM    885 1HG1 ILE A  52     142.809 281.567  20.433  1.00  0.00           H  
ATOM    886 2HG1 ILE A  52     143.403 280.680  21.827  1.00  0.00           H  
ATOM    887 1HG2 ILE A  52     142.958 284.373  21.302  1.00  0.00           H  
ATOM    888 2HG2 ILE A  52     144.694 284.681  21.071  1.00  0.00           H  
ATOM    889 3HG2 ILE A  52     143.783 283.768  19.846  1.00  0.00           H  
ATOM    890 1HD1 ILE A  52     141.061 281.273  22.098  1.00  0.00           H  
ATOM    891 2HD1 ILE A  52     142.061 282.099  23.318  1.00  0.00           H  
ATOM    892 3HD1 ILE A  52     141.457 282.997  21.905  1.00  0.00           H  
ATOM    893  N   ARG A  53     147.220 283.487  22.208  1.00  0.00           N  
ATOM    894  CA  ARG A  53     148.284 284.488  22.235  1.00  0.00           C  
ATOM    895  C   ARG A  53     149.459 284.098  21.346  1.00  0.00           C  
ATOM    896  O   ARG A  53     149.933 284.924  20.558  1.00  0.00           O  
ATOM    897  CB  ARG A  53     148.836 284.667  23.651  1.00  0.00           C  
ATOM    898  CG  ARG A  53     149.893 285.792  23.796  1.00  0.00           C  
ATOM    899  CD  ARG A  53     150.374 286.002  25.211  1.00  0.00           C  
ATOM    900  NE  ARG A  53     151.112 284.858  25.791  1.00  0.00           N  
ATOM    901  CZ  ARG A  53     152.409 284.541  25.578  1.00  0.00           C  
ATOM    902  NH1 ARG A  53     153.201 285.228  24.774  1.00  0.00           N  
ATOM    903  NH2 ARG A  53     152.882 283.498  26.223  1.00  0.00           N  
ATOM    904  H   ARG A  53     146.898 283.070  23.085  1.00  0.00           H  
ATOM    905  HA  ARG A  53     147.876 285.436  21.889  1.00  0.00           H  
ATOM    906 1HB  ARG A  53     148.035 284.790  24.358  1.00  0.00           H  
ATOM    907 2HB  ARG A  53     149.347 283.755  23.934  1.00  0.00           H  
ATOM    908 1HG  ARG A  53     150.763 285.544  23.186  1.00  0.00           H  
ATOM    909 2HG  ARG A  53     149.478 286.723  23.448  1.00  0.00           H  
ATOM    910 1HD  ARG A  53     151.026 286.875  25.232  1.00  0.00           H  
ATOM    911 2HD  ARG A  53     149.509 286.193  25.847  1.00  0.00           H  
ATOM    912  HE  ARG A  53     150.624 284.236  26.460  1.00  0.00           H  
ATOM    913 1HH1 ARG A  53     152.873 286.039  24.235  1.00  0.00           H  
ATOM    914 2HH1 ARG A  53     154.160 284.947  24.647  1.00  0.00           H  
ATOM    915 1HH2 ARG A  53     152.236 282.984  26.842  1.00  0.00           H  
ATOM    916 2HH2 ARG A  53     153.838 283.211  26.110  1.00  0.00           H  
ATOM    917  N   GLU A  54     149.923 282.847  21.443  1.00  0.00           N  
ATOM    918  CA  GLU A  54     151.063 282.427  20.642  1.00  0.00           C  
ATOM    919  C   GLU A  54     150.769 282.503  19.155  1.00  0.00           C  
ATOM    920  O   GLU A  54     151.615 282.961  18.382  1.00  0.00           O  
ATOM    921  CB  GLU A  54     151.473 281.000  21.013  1.00  0.00           C  
ATOM    922  CG  GLU A  54     152.694 280.483  20.266  1.00  0.00           C  
ATOM    923  CD  GLU A  54     153.115 279.110  20.712  1.00  0.00           C  
ATOM    924  OE1 GLU A  54     152.548 278.613  21.655  1.00  0.00           O  
ATOM    925  OE2 GLU A  54     154.005 278.558  20.109  1.00  0.00           O  
ATOM    926  H   GLU A  54     149.509 282.206  22.132  1.00  0.00           H  
ATOM    927  HA  GLU A  54     151.890 283.108  20.854  1.00  0.00           H  
ATOM    928 1HB  GLU A  54     151.688 280.949  22.081  1.00  0.00           H  
ATOM    929 2HB  GLU A  54     150.645 280.320  20.813  1.00  0.00           H  
ATOM    930 1HG  GLU A  54     152.469 280.452  19.200  1.00  0.00           H  
ATOM    931 2HG  GLU A  54     153.520 281.177  20.415  1.00  0.00           H  
ATOM    932  N   GLU A  55     149.565 282.096  18.741  1.00  0.00           N  
ATOM    933  CA  GLU A  55     149.227 282.157  17.322  1.00  0.00           C  
ATOM    934  C   GLU A  55     149.163 283.603  16.829  1.00  0.00           C  
ATOM    935  O   GLU A  55     149.579 283.889  15.700  1.00  0.00           O  
ATOM    936  CB  GLU A  55     147.891 281.458  17.064  1.00  0.00           C  
ATOM    937  CG  GLU A  55     147.932 279.944  17.219  1.00  0.00           C  
ATOM    938  CD  GLU A  55     148.795 279.274  16.186  1.00  0.00           C  
ATOM    939  OE1 GLU A  55     148.620 279.549  15.023  1.00  0.00           O  
ATOM    940  OE2 GLU A  55     149.631 278.485  16.560  1.00  0.00           O  
ATOM    941  H   GLU A  55     148.910 281.686  19.423  1.00  0.00           H  
ATOM    942  HA  GLU A  55     150.023 281.658  16.774  1.00  0.00           H  
ATOM    943 1HB  GLU A  55     147.139 281.844  17.752  1.00  0.00           H  
ATOM    944 2HB  GLU A  55     147.553 281.681  16.051  1.00  0.00           H  
ATOM    945 1HG  GLU A  55     148.317 279.701  18.209  1.00  0.00           H  
ATOM    946 2HG  GLU A  55     146.918 279.554  17.147  1.00  0.00           H  
ATOM    947  N   ILE A  56     148.686 284.519  17.678  1.00  0.00           N  
ATOM    948  CA  ILE A  56     148.623 285.916  17.279  1.00  0.00           C  
ATOM    949  C   ILE A  56     150.025 286.465  17.107  1.00  0.00           C  
ATOM    950  O   ILE A  56     150.297 287.160  16.118  1.00  0.00           O  
ATOM    951  CB  ILE A  56     147.909 286.785  18.338  1.00  0.00           C  
ATOM    952  CG1 ILE A  56     146.458 286.379  18.402  1.00  0.00           C  
ATOM    953  CG2 ILE A  56     148.066 288.291  17.982  1.00  0.00           C  
ATOM    954  CD1 ILE A  56     145.710 286.911  19.568  1.00  0.00           C  
ATOM    955  H   ILE A  56     148.292 284.211  18.574  1.00  0.00           H  
ATOM    956  HA  ILE A  56     148.100 286.002  16.338  1.00  0.00           H  
ATOM    957  HB  ILE A  56     148.344 286.595  19.320  1.00  0.00           H  
ATOM    958 1HG1 ILE A  56     145.972 286.669  17.498  1.00  0.00           H  
ATOM    959 2HG1 ILE A  56     146.417 285.320  18.471  1.00  0.00           H  
ATOM    960 1HG2 ILE A  56     147.570 288.907  18.723  1.00  0.00           H  
ATOM    961 2HG2 ILE A  56     149.114 288.579  17.963  1.00  0.00           H  
ATOM    962 3HG2 ILE A  56     147.634 288.484  17.005  1.00  0.00           H  
ATOM    963 1HD1 ILE A  56     144.702 286.533  19.530  1.00  0.00           H  
ATOM    964 2HD1 ILE A  56     146.187 286.575  20.487  1.00  0.00           H  
ATOM    965 3HD1 ILE A  56     145.682 287.993  19.550  1.00  0.00           H  
ATOM    966  N   GLU A  57     150.903 286.181  18.069  1.00  0.00           N  
ATOM    967  CA  GLU A  57     152.266 286.671  18.016  1.00  0.00           C  
ATOM    968  C   GLU A  57     153.044 286.088  16.843  1.00  0.00           C  
ATOM    969  O   GLU A  57     153.823 286.800  16.208  1.00  0.00           O  
ATOM    970  CB  GLU A  57     152.989 286.349  19.325  1.00  0.00           C  
ATOM    971  CG  GLU A  57     152.498 287.145  20.527  1.00  0.00           C  
ATOM    972  CD  GLU A  57     153.204 286.774  21.802  1.00  0.00           C  
ATOM    973  OE1 GLU A  57     154.139 286.013  21.741  1.00  0.00           O  
ATOM    974  OE2 GLU A  57     152.808 287.254  22.837  1.00  0.00           O  
ATOM    975  H   GLU A  57     150.598 285.624  18.877  1.00  0.00           H  
ATOM    976  HA  GLU A  57     152.233 287.751  17.895  1.00  0.00           H  
ATOM    977 1HB  GLU A  57     152.872 285.290  19.555  1.00  0.00           H  
ATOM    978 2HB  GLU A  57     154.056 286.542  19.210  1.00  0.00           H  
ATOM    979 1HG  GLU A  57     152.652 288.206  20.334  1.00  0.00           H  
ATOM    980 2HG  GLU A  57     151.429 286.976  20.647  1.00  0.00           H  
ATOM    981  N   ARG A  58     152.817 284.807  16.518  1.00  0.00           N  
ATOM    982  CA  ARG A  58     153.508 284.221  15.379  1.00  0.00           C  
ATOM    983  C   ARG A  58     153.020 284.774  14.047  1.00  0.00           C  
ATOM    984  O   ARG A  58     153.840 285.004  13.153  1.00  0.00           O  
ATOM    985  CB  ARG A  58     153.333 282.709  15.381  1.00  0.00           C  
ATOM    986  CG  ARG A  58     154.131 281.975  16.446  1.00  0.00           C  
ATOM    987  CD  ARG A  58     153.942 280.504  16.358  1.00  0.00           C  
ATOM    988  NE  ARG A  58     154.647 279.802  17.419  1.00  0.00           N  
ATOM    989  CZ  ARG A  58     155.953 279.474  17.383  1.00  0.00           C  
ATOM    990  NH1 ARG A  58     156.681 279.790  16.335  1.00  0.00           N  
ATOM    991  NH2 ARG A  58     156.502 278.834  18.400  1.00  0.00           N  
ATOM    992  H   ARG A  58     152.206 284.231  17.103  1.00  0.00           H  
ATOM    993  HA  ARG A  58     154.564 284.459  15.474  1.00  0.00           H  
ATOM    994 1HB  ARG A  58     152.282 282.465  15.529  1.00  0.00           H  
ATOM    995 2HB  ARG A  58     153.629 282.307  14.412  1.00  0.00           H  
ATOM    996 1HG  ARG A  58     155.192 282.192  16.321  1.00  0.00           H  
ATOM    997 2HG  ARG A  58     153.808 282.304  17.435  1.00  0.00           H  
ATOM    998 1HD  ARG A  58     152.881 280.268  16.440  1.00  0.00           H  
ATOM    999 2HD  ARG A  58     154.321 280.145  15.402  1.00  0.00           H  
ATOM   1000  HE  ARG A  58     154.119 279.542  18.242  1.00  0.00           H  
ATOM   1001 1HH1 ARG A  58     156.261 280.279  15.557  1.00  0.00           H  
ATOM   1002 2HH1 ARG A  58     157.660 279.544  16.308  1.00  0.00           H  
ATOM   1003 1HH2 ARG A  58     155.942 278.591  19.206  1.00  0.00           H  
ATOM   1004 2HH2 ARG A  58     157.480 278.588  18.373  1.00  0.00           H  
ATOM   1005  N   GLU A  59     151.709 285.001  13.900  1.00  0.00           N  
ATOM   1006  CA  GLU A  59     151.219 285.549  12.642  1.00  0.00           C  
ATOM   1007  C   GLU A  59     151.496 287.048  12.524  1.00  0.00           C  
ATOM   1008  O   GLU A  59     151.747 287.548  11.426  1.00  0.00           O  
ATOM   1009  CB  GLU A  59     149.729 285.289  12.458  1.00  0.00           C  
ATOM   1010  CG  GLU A  59     149.348 283.829  12.207  1.00  0.00           C  
ATOM   1011  CD  GLU A  59     149.902 283.269  10.923  1.00  0.00           C  
ATOM   1012  OE1 GLU A  59     149.817 283.925   9.899  1.00  0.00           O  
ATOM   1013  OE2 GLU A  59     150.381 282.144  10.957  1.00  0.00           O  
ATOM   1014  H   GLU A  59     151.049 284.753  14.644  1.00  0.00           H  
ATOM   1015  HA  GLU A  59     151.749 285.052  11.827  1.00  0.00           H  
ATOM   1016 1HB  GLU A  59     149.200 285.623  13.352  1.00  0.00           H  
ATOM   1017 2HB  GLU A  59     149.373 285.880  11.632  1.00  0.00           H  
ATOM   1018 1HG  GLU A  59     149.709 283.233  13.041  1.00  0.00           H  
ATOM   1019 2HG  GLU A  59     148.266 283.739  12.178  1.00  0.00           H  
ATOM   1020  N   GLY A  60     151.447 287.777  13.651  1.00  0.00           N  
ATOM   1021  CA  GLY A  60     151.647 289.220  13.629  1.00  0.00           C  
ATOM   1022  C   GLY A  60     150.435 289.966  13.075  1.00  0.00           C  
ATOM   1023  O   GLY A  60     150.581 291.024  12.462  1.00  0.00           O  
ATOM   1024  H   GLY A  60     151.247 287.331  14.550  1.00  0.00           H  
ATOM   1025 1HA  GLY A  60     151.851 289.559  14.643  1.00  0.00           H  
ATOM   1026 2HA  GLY A  60     152.530 289.451  13.033  1.00  0.00           H  
ATOM   1027  N   SER A  61     149.245 289.403  13.257  1.00  0.00           N  
ATOM   1028  CA  SER A  61     148.036 290.008  12.703  1.00  0.00           C  
ATOM   1029  C   SER A  61     147.711 291.391  13.235  1.00  0.00           C  
ATOM   1030  O   SER A  61     147.844 291.674  14.426  1.00  0.00           O  
ATOM   1031  CB  SER A  61     146.810 289.190  12.955  1.00  0.00           C  
ATOM   1032  OG  SER A  61     145.712 289.900  12.419  1.00  0.00           O  
ATOM   1033  H   SER A  61     149.193 288.554  13.805  1.00  0.00           H  
ATOM   1034  HA  SER A  61     148.172 290.087  11.622  1.00  0.00           H  
ATOM   1035 1HB  SER A  61     146.897 288.229  12.491  1.00  0.00           H  
ATOM   1036 2HB  SER A  61     146.676 289.036  14.021  1.00  0.00           H  
ATOM   1037  HG  SER A  61     144.888 289.482  12.735  1.00  0.00           H  
ATOM   1038  N   SER A  62     147.226 292.240  12.329  1.00  0.00           N  
ATOM   1039  CA  SER A  62     146.765 293.587  12.636  1.00  0.00           C  
ATOM   1040  C   SER A  62     145.330 293.598  13.172  1.00  0.00           C  
ATOM   1041  O   SER A  62     144.846 294.622  13.661  1.00  0.00           O  
ATOM   1042  CB  SER A  62     146.856 294.454  11.396  1.00  0.00           C  
ATOM   1043  OG  SER A  62     145.964 294.014  10.409  1.00  0.00           O  
ATOM   1044  H   SER A  62     147.171 291.931  11.367  1.00  0.00           H  
ATOM   1045  HA  SER A  62     147.424 294.008  13.398  1.00  0.00           H  
ATOM   1046 1HB  SER A  62     146.633 295.488  11.657  1.00  0.00           H  
ATOM   1047 2HB  SER A  62     147.874 294.427  11.008  1.00  0.00           H  
ATOM   1048  HG  SER A  62     146.052 294.631   9.679  1.00  0.00           H  
ATOM   1049  N   GLU A  63     144.643 292.470  13.001  1.00  0.00           N  
ATOM   1050  CA  GLU A  63     143.251 292.273  13.411  1.00  0.00           C  
ATOM   1051  C   GLU A  63     143.004 290.840  13.880  1.00  0.00           C  
ATOM   1052  O   GLU A  63     143.318 289.879  13.163  1.00  0.00           O  
ATOM   1053  CB  GLU A  63     142.304 292.610  12.258  1.00  0.00           C  
ATOM   1054  CG  GLU A  63     140.829 292.415  12.578  1.00  0.00           C  
ATOM   1055  CD  GLU A  63     139.924 292.850  11.459  1.00  0.00           C  
ATOM   1056  OE1 GLU A  63     140.417 293.388  10.497  1.00  0.00           O  
ATOM   1057  OE2 GLU A  63     138.738 292.643  11.566  1.00  0.00           O  
ATOM   1058  H   GLU A  63     145.147 291.687  12.600  1.00  0.00           H  
ATOM   1059  HA  GLU A  63     143.027 292.951  14.239  1.00  0.00           H  
ATOM   1060 1HB  GLU A  63     142.447 293.649  11.961  1.00  0.00           H  
ATOM   1061 2HB  GLU A  63     142.544 291.987  11.396  1.00  0.00           H  
ATOM   1062 1HG  GLU A  63     140.649 291.360  12.786  1.00  0.00           H  
ATOM   1063 2HG  GLU A  63     140.585 292.981  13.476  1.00  0.00           H  
ATOM   1064  N   VAL A  64     142.404 290.687  15.061  1.00  0.00           N  
ATOM   1065  CA  VAL A  64     142.030 289.348  15.531  1.00  0.00           C  
ATOM   1066  C   VAL A  64     140.606 289.275  16.044  1.00  0.00           C  
ATOM   1067  O   VAL A  64     140.173 290.107  16.847  1.00  0.00           O  
ATOM   1068  CB  VAL A  64     142.982 288.897  16.655  1.00  0.00           C  
ATOM   1069  CG1 VAL A  64     142.599 287.511  17.153  1.00  0.00           C  
ATOM   1070  CG2 VAL A  64     144.418 288.913  16.155  1.00  0.00           C  
ATOM   1071  H   VAL A  64     142.198 291.526  15.619  1.00  0.00           H  
ATOM   1072  HA  VAL A  64     142.100 288.662  14.683  1.00  0.00           H  
ATOM   1073  HB  VAL A  64     142.882 289.581  17.498  1.00  0.00           H  
ATOM   1074 1HG1 VAL A  64     143.282 287.209  17.948  1.00  0.00           H  
ATOM   1075 2HG1 VAL A  64     141.580 287.532  17.540  1.00  0.00           H  
ATOM   1076 3HG1 VAL A  64     142.662 286.799  16.331  1.00  0.00           H  
ATOM   1077 1HG2 VAL A  64     145.085 288.594  16.955  1.00  0.00           H  
ATOM   1078 2HG2 VAL A  64     144.516 288.234  15.308  1.00  0.00           H  
ATOM   1079 3HG2 VAL A  64     144.683 289.923  15.843  1.00  0.00           H  
ATOM   1080  N   GLU A  65     139.876 288.241  15.618  1.00  0.00           N  
ATOM   1081  CA  GLU A  65     138.506 288.103  16.089  1.00  0.00           C  
ATOM   1082  C   GLU A  65     138.243 286.769  16.748  1.00  0.00           C  
ATOM   1083  O   GLU A  65     138.634 285.717  16.240  1.00  0.00           O  
ATOM   1084  CB  GLU A  65     137.510 288.296  14.936  1.00  0.00           C  
ATOM   1085  CG  GLU A  65     136.020 288.213  15.347  1.00  0.00           C  
ATOM   1086  CD  GLU A  65     135.055 288.541  14.214  1.00  0.00           C  
ATOM   1087  OE1 GLU A  65     135.149 289.634  13.680  1.00  0.00           O  
ATOM   1088  OE2 GLU A  65     134.212 287.714  13.885  1.00  0.00           O  
ATOM   1089  H   GLU A  65     140.289 287.552  14.977  1.00  0.00           H  
ATOM   1090  HA  GLU A  65     138.314 288.870  16.835  1.00  0.00           H  
ATOM   1091 1HB  GLU A  65     137.684 289.261  14.475  1.00  0.00           H  
ATOM   1092 2HB  GLU A  65     137.683 287.538  14.176  1.00  0.00           H  
ATOM   1093 1HG  GLU A  65     135.798 287.202  15.697  1.00  0.00           H  
ATOM   1094 2HG  GLU A  65     135.848 288.893  16.178  1.00  0.00           H  
ATOM   1095  N   VAL A  66     137.585 286.825  17.896  1.00  0.00           N  
ATOM   1096  CA  VAL A  66     137.210 285.599  18.576  1.00  0.00           C  
ATOM   1097  C   VAL A  66     135.724 285.617  18.944  1.00  0.00           C  
ATOM   1098  O   VAL A  66     135.218 286.588  19.507  1.00  0.00           O  
ATOM   1099  CB  VAL A  66     138.081 285.347  19.820  1.00  0.00           C  
ATOM   1100  CG1 VAL A  66     137.634 284.090  20.515  1.00  0.00           C  
ATOM   1101  CG2 VAL A  66     139.549 285.210  19.402  1.00  0.00           C  
ATOM   1102  H   VAL A  66     137.357 287.750  18.279  1.00  0.00           H  
ATOM   1103  HA  VAL A  66     137.375 284.775  17.894  1.00  0.00           H  
ATOM   1104  HB  VAL A  66     137.955 286.160  20.512  1.00  0.00           H  
ATOM   1105 1HG1 VAL A  66     138.259 283.921  21.389  1.00  0.00           H  
ATOM   1106 2HG1 VAL A  66     136.600 284.173  20.828  1.00  0.00           H  
ATOM   1107 3HG1 VAL A  66     137.737 283.253  19.827  1.00  0.00           H  
ATOM   1108 1HG2 VAL A  66     140.172 285.029  20.271  1.00  0.00           H  
ATOM   1109 2HG2 VAL A  66     139.646 284.392  18.719  1.00  0.00           H  
ATOM   1110 3HG2 VAL A  66     139.869 286.123  18.913  1.00  0.00           H  
ATOM   1111  N   ASN A  67     135.026 284.544  18.585  1.00  0.00           N  
ATOM   1112  CA  ASN A  67     133.597 284.411  18.858  1.00  0.00           C  
ATOM   1113  C   ASN A  67     133.367 283.317  19.882  1.00  0.00           C  
ATOM   1114  O   ASN A  67     133.797 282.171  19.713  1.00  0.00           O  
ATOM   1115  CB  ASN A  67     132.791 284.166  17.594  1.00  0.00           C  
ATOM   1116  CG  ASN A  67     132.840 285.336  16.686  1.00  0.00           C  
ATOM   1117  OD1 ASN A  67     132.403 286.432  17.064  1.00  0.00           O  
ATOM   1118  ND2 ASN A  67     133.357 285.140  15.493  1.00  0.00           N  
ATOM   1119  H   ASN A  67     135.541 283.789  18.124  1.00  0.00           H  
ATOM   1120  HA  ASN A  67     133.239 285.336  19.300  1.00  0.00           H  
ATOM   1121 1HB  ASN A  67     133.164 283.304  17.069  1.00  0.00           H  
ATOM   1122 2HB  ASN A  67     131.751 283.966  17.861  1.00  0.00           H  
ATOM   1123 1HD2 ASN A  67     133.447 285.928  14.841  1.00  0.00           H  
ATOM   1124 2HD2 ASN A  67     133.659 284.194  15.212  1.00  0.00           H  
ATOM   1125  N   VAL A  68     132.736 283.680  20.979  1.00  0.00           N  
ATOM   1126  CA  VAL A  68     132.548 282.711  22.037  1.00  0.00           C  
ATOM   1127  C   VAL A  68     131.080 282.385  22.138  1.00  0.00           C  
ATOM   1128  O   VAL A  68     130.230 283.270  22.152  1.00  0.00           O  
ATOM   1129  CB  VAL A  68     133.089 283.226  23.369  1.00  0.00           C  
ATOM   1130  CG1 VAL A  68     132.873 282.162  24.481  1.00  0.00           C  
ATOM   1131  CG2 VAL A  68     134.553 283.561  23.198  1.00  0.00           C  
ATOM   1132  H   VAL A  68     132.373 284.638  21.039  1.00  0.00           H  
ATOM   1133  HA  VAL A  68     133.083 281.796  21.787  1.00  0.00           H  
ATOM   1134  HB  VAL A  68     132.548 284.117  23.651  1.00  0.00           H  
ATOM   1135 1HG1 VAL A  68     133.263 282.530  25.426  1.00  0.00           H  
ATOM   1136 2HG1 VAL A  68     131.810 281.946  24.599  1.00  0.00           H  
ATOM   1137 3HG1 VAL A  68     133.399 281.247  24.214  1.00  0.00           H  
ATOM   1138 1HG2 VAL A  68     134.944 283.943  24.133  1.00  0.00           H  
ATOM   1139 2HG2 VAL A  68     135.089 282.674  22.912  1.00  0.00           H  
ATOM   1140 3HG2 VAL A  68     134.670 284.317  22.424  1.00  0.00           H  
ATOM   1141  N   HIS A  69     130.786 281.101  22.166  1.00  0.00           N  
ATOM   1142  CA  HIS A  69     129.426 280.608  22.205  1.00  0.00           C  
ATOM   1143  C   HIS A  69     129.169 279.778  23.455  1.00  0.00           C  
ATOM   1144  O   HIS A  69     129.937 278.861  23.782  1.00  0.00           O  
ATOM   1145  CB  HIS A  69     129.183 279.740  20.976  1.00  0.00           C  
ATOM   1146  CG  HIS A  69     129.411 280.437  19.678  1.00  0.00           C  
ATOM   1147  ND1 HIS A  69     128.435 281.180  19.052  1.00  0.00           N  
ATOM   1148  CD2 HIS A  69     130.508 280.497  18.872  1.00  0.00           C  
ATOM   1149  CE1 HIS A  69     128.913 281.651  17.907  1.00  0.00           C  
ATOM   1150  NE2 HIS A  69     130.161 281.255  17.779  1.00  0.00           N  
ATOM   1151  H   HIS A  69     131.551 280.429  22.122  1.00  0.00           H  
ATOM   1152  HA  HIS A  69     128.726 281.438  22.196  1.00  0.00           H  
ATOM   1153 1HB  HIS A  69     129.851 278.890  21.011  1.00  0.00           H  
ATOM   1154 2HB  HIS A  69     128.166 279.360  20.991  1.00  0.00           H  
ATOM   1155  HD2 HIS A  69     131.479 280.022  19.057  1.00  0.00           H  
ATOM   1156  HE1 HIS A  69     128.364 282.267  17.193  1.00  0.00           H  
ATOM   1157  HE2 HIS A  69     130.754 281.472  16.985  1.00  0.00           H  
ATOM   1158  N   SER A  70     128.132 280.144  24.208  1.00  0.00           N  
ATOM   1159  CA  SER A  70     127.776 279.347  25.386  1.00  0.00           C  
ATOM   1160  C   SER A  70     126.390 279.666  25.949  1.00  0.00           C  
ATOM   1161  O   SER A  70     125.998 280.828  26.058  1.00  0.00           O  
ATOM   1162  CB  SER A  70     128.786 279.537  26.471  1.00  0.00           C  
ATOM   1163  OG  SER A  70     128.430 278.790  27.590  1.00  0.00           O  
ATOM   1164  H   SER A  70     127.568 280.946  23.898  1.00  0.00           H  
ATOM   1165  HA  SER A  70     127.789 278.295  25.098  1.00  0.00           H  
ATOM   1166 1HB  SER A  70     129.770 279.238  26.140  1.00  0.00           H  
ATOM   1167 2HB  SER A  70     128.827 280.576  26.725  1.00  0.00           H  
ATOM   1168  HG  SER A  70     128.884 277.937  27.444  1.00  0.00           H  
ATOM   1169  N   GLY A  71     125.626 278.641  26.318  1.00  0.00           N  
ATOM   1170  CA  GLY A  71     124.358 278.866  27.019  1.00  0.00           C  
ATOM   1171  C   GLY A  71     123.269 279.406  26.094  1.00  0.00           C  
ATOM   1172  O   GLY A  71     122.237 279.897  26.544  1.00  0.00           O  
ATOM   1173  H   GLY A  71     125.967 277.701  26.174  1.00  0.00           H  
ATOM   1174 1HA  GLY A  71     124.022 277.933  27.470  1.00  0.00           H  
ATOM   1175 2HA  GLY A  71     124.520 279.569  27.838  1.00  0.00           H  
ATOM   1176  N   GLY A  72     123.529 279.344  24.791  1.00  0.00           N  
ATOM   1177  CA  GLY A  72     122.636 279.884  23.779  1.00  0.00           C  
ATOM   1178  C   GLY A  72     123.029 281.307  23.368  1.00  0.00           C  
ATOM   1179  O   GLY A  72     122.427 281.877  22.456  1.00  0.00           O  
ATOM   1180  H   GLY A  72     124.385 278.897  24.505  1.00  0.00           H  
ATOM   1181 1HA  GLY A  72     122.654 279.234  22.902  1.00  0.00           H  
ATOM   1182 2HA  GLY A  72     121.615 279.881  24.155  1.00  0.00           H  
ATOM   1183  N   GLN A  73     124.020 281.894  24.050  1.00  0.00           N  
ATOM   1184  CA  GLN A  73     124.473 283.248  23.750  1.00  0.00           C  
ATOM   1185  C   GLN A  73     125.796 283.281  22.996  1.00  0.00           C  
ATOM   1186  O   GLN A  73     126.613 282.359  23.099  1.00  0.00           O  
ATOM   1187  CB  GLN A  73     124.603 284.055  25.044  1.00  0.00           C  
ATOM   1188  CG  GLN A  73     123.297 284.233  25.800  1.00  0.00           C  
ATOM   1189  CD  GLN A  73     122.291 285.065  25.029  1.00  0.00           C  
ATOM   1190  OE1 GLN A  73     122.579 286.194  24.621  1.00  0.00           O  
ATOM   1191  NE2 GLN A  73     121.101 284.512  24.824  1.00  0.00           N  
ATOM   1192  H   GLN A  73     124.491 281.394  24.808  1.00  0.00           H  
ATOM   1193  HA  GLN A  73     123.730 283.726  23.118  1.00  0.00           H  
ATOM   1194 1HB  GLN A  73     125.313 283.564  25.710  1.00  0.00           H  
ATOM   1195 2HB  GLN A  73     124.998 285.045  24.817  1.00  0.00           H  
ATOM   1196 1HG  GLN A  73     122.860 283.252  25.985  1.00  0.00           H  
ATOM   1197 2HG  GLN A  73     123.503 284.735  26.746  1.00  0.00           H  
ATOM   1198 1HE2 GLN A  73     120.395 285.014  24.321  1.00  0.00           H  
ATOM   1199 2HE2 GLN A  73     120.908 283.594  25.172  1.00  0.00           H  
ATOM   1200  N   THR A  74     126.027 284.370  22.256  1.00  0.00           N  
ATOM   1201  CA  THR A  74     127.291 284.543  21.540  1.00  0.00           C  
ATOM   1202  C   THR A  74     127.932 285.874  21.901  1.00  0.00           C  
ATOM   1203  O   THR A  74     127.263 286.909  21.909  1.00  0.00           O  
ATOM   1204  CB  THR A  74     127.116 284.522  19.998  1.00  0.00           C  
ATOM   1205  OG1 THR A  74     126.576 283.255  19.564  1.00  0.00           O  
ATOM   1206  CG2 THR A  74     128.483 284.782  19.265  1.00  0.00           C  
ATOM   1207  H   THR A  74     125.322 285.091  22.197  1.00  0.00           H  
ATOM   1208  HA  THR A  74     127.966 283.746  21.826  1.00  0.00           H  
ATOM   1209  HB  THR A  74     126.416 285.304  19.716  1.00  0.00           H  
ATOM   1210  HG1 THR A  74     127.244 282.541  19.643  1.00  0.00           H  
ATOM   1211 1HG2 THR A  74     128.322 284.767  18.192  1.00  0.00           H  
ATOM   1212 2HG2 THR A  74     128.892 285.750  19.538  1.00  0.00           H  
ATOM   1213 3HG2 THR A  74     129.198 284.002  19.538  1.00  0.00           H  
ATOM   1214  N   TRP A  75     129.233 285.855  22.158  1.00  0.00           N  
ATOM   1215  CA  TRP A  75     129.966 287.090  22.384  1.00  0.00           C  
ATOM   1216  C   TRP A  75     130.987 287.280  21.267  1.00  0.00           C  
ATOM   1217  O   TRP A  75     131.649 286.321  20.857  1.00  0.00           O  
ATOM   1218  CB  TRP A  75     130.668 287.067  23.743  1.00  0.00           C  
ATOM   1219  CG  TRP A  75     129.723 286.973  24.903  1.00  0.00           C  
ATOM   1220  CD1 TRP A  75     129.252 288.005  25.656  1.00  0.00           C  
ATOM   1221  CD2 TRP A  75     129.126 285.772  25.451  1.00  0.00           C  
ATOM   1222  NE1 TRP A  75     128.408 287.535  26.631  1.00  0.00           N  
ATOM   1223  CE2 TRP A  75     128.318 286.170  26.519  1.00  0.00           C  
ATOM   1224  CE3 TRP A  75     129.211 284.414  25.125  1.00  0.00           C  
ATOM   1225  CZ2 TRP A  75     127.595 285.258  27.271  1.00  0.00           C  
ATOM   1226  CZ3 TRP A  75     128.485 283.498  25.878  1.00  0.00           C  
ATOM   1227  CH2 TRP A  75     127.698 283.911  26.923  1.00  0.00           C  
ATOM   1228  H   TRP A  75     129.706 284.948  22.190  1.00  0.00           H  
ATOM   1229  HA  TRP A  75     129.271 287.929  22.380  1.00  0.00           H  
ATOM   1230 1HB  TRP A  75     131.349 286.217  23.786  1.00  0.00           H  
ATOM   1231 2HB  TRP A  75     131.264 287.970  23.860  1.00  0.00           H  
ATOM   1232  HD1 TRP A  75     129.508 289.054  25.507  1.00  0.00           H  
ATOM   1233  HE1 TRP A  75     127.931 288.099  27.319  1.00  0.00           H  
ATOM   1234  HE3 TRP A  75     129.832 284.081  24.294  1.00  0.00           H  
ATOM   1235  HZ2 TRP A  75     126.964 285.565  28.106  1.00  0.00           H  
ATOM   1236  HZ3 TRP A  75     128.557 282.442  25.618  1.00  0.00           H  
ATOM   1237  HH2 TRP A  75     127.142 283.167  27.494  1.00  0.00           H  
ATOM   1238  N   THR A  76     131.170 288.516  20.811  1.00  0.00           N  
ATOM   1239  CA  THR A  76     132.195 288.780  19.797  1.00  0.00           C  
ATOM   1240  C   THR A  76     133.251 289.731  20.292  1.00  0.00           C  
ATOM   1241  O   THR A  76     132.961 290.851  20.722  1.00  0.00           O  
ATOM   1242  CB  THR A  76     131.604 289.352  18.486  1.00  0.00           C  
ATOM   1243  OG1 THR A  76     130.705 288.402  17.910  1.00  0.00           O  
ATOM   1244  CG2 THR A  76     132.721 289.699  17.456  1.00  0.00           C  
ATOM   1245  H   THR A  76     130.580 289.269  21.133  1.00  0.00           H  
ATOM   1246  HA  THR A  76     132.695 287.841  19.552  1.00  0.00           H  
ATOM   1247  HB  THR A  76     131.047 290.259  18.711  1.00  0.00           H  
ATOM   1248  HG1 THR A  76     131.219 287.598  17.673  1.00  0.00           H  
ATOM   1249 1HG2 THR A  76     132.266 290.091  16.549  1.00  0.00           H  
ATOM   1250 2HG2 THR A  76     133.399 290.444  17.860  1.00  0.00           H  
ATOM   1251 3HG2 THR A  76     133.284 288.800  17.212  1.00  0.00           H  
ATOM   1252  N   PHE A  77     134.490 289.298  20.156  1.00  0.00           N  
ATOM   1253  CA  PHE A  77     135.625 290.087  20.551  1.00  0.00           C  
ATOM   1254  C   PHE A  77     136.527 290.380  19.360  1.00  0.00           C  
ATOM   1255  O   PHE A  77     137.063 289.464  18.734  1.00  0.00           O  
ATOM   1256  CB  PHE A  77     136.403 289.313  21.596  1.00  0.00           C  
ATOM   1257  CG  PHE A  77     135.572 288.947  22.754  1.00  0.00           C  
ATOM   1258  CD1 PHE A  77     134.947 287.718  22.802  1.00  0.00           C  
ATOM   1259  CD2 PHE A  77     135.375 289.819  23.770  1.00  0.00           C  
ATOM   1260  CE1 PHE A  77     134.167 287.383  23.866  1.00  0.00           C  
ATOM   1261  CE2 PHE A  77     134.584 289.483  24.838  1.00  0.00           C  
ATOM   1262  CZ  PHE A  77     133.992 288.275  24.890  1.00  0.00           C  
ATOM   1263  H   PHE A  77     134.640 288.343  19.824  1.00  0.00           H  
ATOM   1264  HA  PHE A  77     135.274 291.031  20.969  1.00  0.00           H  
ATOM   1265 1HB  PHE A  77     136.805 288.397  21.159  1.00  0.00           H  
ATOM   1266 2HB  PHE A  77     137.226 289.917  21.948  1.00  0.00           H  
ATOM   1267  HD1 PHE A  77     135.087 287.014  21.977  1.00  0.00           H  
ATOM   1268  HD2 PHE A  77     135.847 290.791  23.724  1.00  0.00           H  
ATOM   1269  HE1 PHE A  77     133.689 286.416  23.891  1.00  0.00           H  
ATOM   1270  HE2 PHE A  77     134.423 290.190  25.652  1.00  0.00           H  
ATOM   1271  HZ  PHE A  77     133.379 288.038  25.740  1.00  0.00           H  
ATOM   1272  N   ASN A  78     136.648 291.651  18.989  1.00  0.00           N  
ATOM   1273  CA  ASN A  78     137.453 292.007  17.817  1.00  0.00           C  
ATOM   1274  C   ASN A  78     138.418 293.140  18.150  1.00  0.00           C  
ATOM   1275  O   ASN A  78     138.001 294.262  18.457  1.00  0.00           O  
ATOM   1276  CB  ASN A  78     136.590 292.305  16.598  1.00  0.00           C  
ATOM   1277  CG  ASN A  78     137.429 292.606  15.331  1.00  0.00           C  
ATOM   1278  OD1 ASN A  78     138.351 293.431  15.389  1.00  0.00           O  
ATOM   1279  ND2 ASN A  78     137.133 291.949  14.220  1.00  0.00           N  
ATOM   1280  H   ASN A  78     136.186 292.376  19.527  1.00  0.00           H  
ATOM   1281  HA  ASN A  78     138.076 291.158  17.551  1.00  0.00           H  
ATOM   1282 1HB  ASN A  78     135.952 291.446  16.388  1.00  0.00           H  
ATOM   1283 2HB  ASN A  78     135.941 293.152  16.807  1.00  0.00           H  
ATOM   1284 1HD2 ASN A  78     137.674 292.117  13.357  1.00  0.00           H  
ATOM   1285 2HD2 ASN A  78     136.380 291.251  14.204  1.00  0.00           H  
ATOM   1286  N   GLU A  79     139.707 292.805  18.194  1.00  0.00           N  
ATOM   1287  CA  GLU A  79     140.732 293.770  18.553  1.00  0.00           C  
ATOM   1288  C   GLU A  79     141.450 294.257  17.301  1.00  0.00           C  
ATOM   1289  O   GLU A  79     141.921 293.452  16.481  1.00  0.00           O  
ATOM   1290  CB  GLU A  79     141.735 293.154  19.532  1.00  0.00           C  
ATOM   1291  CG  GLU A  79     142.833 294.104  19.987  1.00  0.00           C  
ATOM   1292  CD  GLU A  79     143.733 293.501  21.029  1.00  0.00           C  
ATOM   1293  OE1 GLU A  79     143.406 292.455  21.536  1.00  0.00           O  
ATOM   1294  OE2 GLU A  79     144.750 294.087  21.319  1.00  0.00           O  
ATOM   1295  H   GLU A  79     139.976 291.860  17.899  1.00  0.00           H  
ATOM   1296  HA  GLU A  79     140.253 294.631  19.020  1.00  0.00           H  
ATOM   1297 1HB  GLU A  79     141.207 292.802  20.419  1.00  0.00           H  
ATOM   1298 2HB  GLU A  79     142.211 292.289  19.070  1.00  0.00           H  
ATOM   1299 1HG  GLU A  79     143.435 294.387  19.124  1.00  0.00           H  
ATOM   1300 2HG  GLU A  79     142.375 295.007  20.388  1.00  0.00           H  
ATOM   1301  N   LYS A  80     141.549 295.578  17.177  1.00  0.00           N  
ATOM   1302  CA  LYS A  80     142.184 296.217  16.034  1.00  0.00           C  
ATOM   1303  C   LYS A  80     142.469 297.683  16.339  1.00  0.00           C  
ATOM   1304  O   LYS A  80     143.287 297.987  17.207  1.00  0.00           O  
ATOM   1305  OXT LYS A  80     141.675 298.531  15.933  1.00  0.00           O  
ATOM   1306  CB  LYS A  80     141.268 296.118  14.812  1.00  0.00           C  
ATOM   1307  CG  LYS A  80     141.872 296.591  13.502  1.00  0.00           C  
ATOM   1308  CD  LYS A  80     140.907 296.308  12.375  1.00  0.00           C  
ATOM   1309  CE  LYS A  80     141.478 296.627  11.018  1.00  0.00           C  
ATOM   1310  NZ  LYS A  80     140.558 296.176   9.930  1.00  0.00           N  
ATOM   1311  H   LYS A  80     141.135 296.155  17.897  1.00  0.00           H  
ATOM   1312  HA  LYS A  80     143.129 295.713  15.822  1.00  0.00           H  
ATOM   1313 1HB  LYS A  80     140.967 295.080  14.667  1.00  0.00           H  
ATOM   1314 2HB  LYS A  80     140.359 296.689  14.994  1.00  0.00           H  
ATOM   1315 1HG  LYS A  80     142.085 297.658  13.546  1.00  0.00           H  
ATOM   1316 2HG  LYS A  80     142.804 296.055  13.324  1.00  0.00           H  
ATOM   1317 1HD  LYS A  80     140.627 295.279  12.403  1.00  0.00           H  
ATOM   1318 2HD  LYS A  80     140.010 296.904  12.521  1.00  0.00           H  
ATOM   1319 1HE  LYS A  80     141.633 297.700  10.933  1.00  0.00           H  
ATOM   1320 2HE  LYS A  80     142.437 296.118  10.902  1.00  0.00           H  
ATOM   1321 1HZ  LYS A  80     140.953 296.388   9.029  1.00  0.00           H  
ATOM   1322 2HZ  LYS A  80     140.417 295.141  10.008  1.00  0.00           H  
ATOM   1323 3HZ  LYS A  80     139.667 296.634  10.022  1.00  0.00           H  
TER                                                                             
ATOM   1325  N   ASN B   1     135.006 226.191  36.166  1.00  0.00           N  
ATOM   1326  CA  ASN B   1     134.649 226.547  34.797  1.00  0.00           C  
ATOM   1327  C   ASN B   1     135.386 225.673  33.791  1.00  0.00           C  
ATOM   1328  O   ASN B   1     136.118 226.176  32.939  1.00  0.00           O  
ATOM   1329  CB  ASN B   1     134.931 228.015  34.536  1.00  0.00           C  
ATOM   1330  CG  ASN B   1     134.067 228.925  35.364  1.00  0.00           C  
ATOM   1331  OD1 ASN B   1     132.861 228.697  35.508  1.00  0.00           O  
ATOM   1332  ND2 ASN B   1     134.662 229.954  35.914  1.00  0.00           N  
ATOM   1333 1H   ASN B   1     134.509 226.779  36.805  1.00  0.00           H  
ATOM   1334 2H   ASN B   1     134.765 225.236  36.337  1.00  0.00           H  
ATOM   1335 3H   ASN B   1     135.990 226.313  36.298  1.00  0.00           H  
ATOM   1336  HA  ASN B   1     133.581 226.374  34.672  1.00  0.00           H  
ATOM   1337 1HB  ASN B   1     135.978 228.230  34.754  1.00  0.00           H  
ATOM   1338 2HB  ASN B   1     134.764 228.236  33.482  1.00  0.00           H  
ATOM   1339 1HD2 ASN B   1     134.137 230.594  36.476  1.00  0.00           H  
ATOM   1340 2HD2 ASN B   1     135.640 230.100  35.771  1.00  0.00           H  
ATOM   1341  N   ASP B   2     135.188 224.362  33.896  1.00  0.00           N  
ATOM   1342  CA  ASP B   2     135.973 223.407  33.125  1.00  0.00           C  
ATOM   1343  C   ASP B   2     135.576 223.425  31.655  1.00  0.00           C  
ATOM   1344  O   ASP B   2     136.414 223.235  30.774  1.00  0.00           O  
ATOM   1345  CB  ASP B   2     135.802 221.995  33.689  1.00  0.00           C  
ATOM   1346  CG  ASP B   2     136.458 221.816  35.051  1.00  0.00           C  
ATOM   1347  OD1 ASP B   2     137.276 222.630  35.405  1.00  0.00           O  
ATOM   1348  OD2 ASP B   2     136.134 220.867  35.724  1.00  0.00           O  
ATOM   1349  H   ASP B   2     134.477 224.022  34.525  1.00  0.00           H  
ATOM   1350  HA  ASP B   2     137.024 223.690  33.188  1.00  0.00           H  
ATOM   1351 1HB  ASP B   2     134.740 221.765  33.781  1.00  0.00           H  
ATOM   1352 2HB  ASP B   2     136.233 221.270  32.996  1.00  0.00           H  
ATOM   1353  N   GLU B   3     134.293 223.655  31.397  1.00  0.00           N  
ATOM   1354  CA  GLU B   3     133.774 223.657  30.034  1.00  0.00           C  
ATOM   1355  C   GLU B   3     134.329 224.829  29.235  1.00  0.00           C  
ATOM   1356  O   GLU B   3     134.548 224.721  28.028  1.00  0.00           O  
ATOM   1357  CB  GLU B   3     132.245 223.714  30.044  1.00  0.00           C  
ATOM   1358  CG  GLU B   3     131.572 222.458  30.577  1.00  0.00           C  
ATOM   1359  CD  GLU B   3     131.907 221.230  29.776  1.00  0.00           C  
ATOM   1360  OE1 GLU B   3     131.676 221.236  28.592  1.00  0.00           O  
ATOM   1361  OE2 GLU B   3     132.396 220.286  30.350  1.00  0.00           O  
ATOM   1362  H   GLU B   3     133.661 223.832  32.164  1.00  0.00           H  
ATOM   1363  HA  GLU B   3     134.094 222.737  29.540  1.00  0.00           H  
ATOM   1364 1HB  GLU B   3     131.916 224.555  30.657  1.00  0.00           H  
ATOM   1365 2HB  GLU B   3     131.880 223.886  29.032  1.00  0.00           H  
ATOM   1366 1HG  GLU B   3     131.884 222.300  31.609  1.00  0.00           H  
ATOM   1367 2HG  GLU B   3     130.493 222.606  30.572  1.00  0.00           H  
ATOM   1368  N   LYS B   4     134.557 225.946  29.915  1.00  0.00           N  
ATOM   1369  CA  LYS B   4     135.158 227.118  29.286  1.00  0.00           C  
ATOM   1370  C   LYS B   4     136.619 226.864  28.936  1.00  0.00           C  
ATOM   1371  O   LYS B   4     137.098 227.286  27.884  1.00  0.00           O  
ATOM   1372  CB  LYS B   4     135.040 228.336  30.203  1.00  0.00           C  
ATOM   1373  CG  LYS B   4     133.624 228.875  30.355  1.00  0.00           C  
ATOM   1374  CD  LYS B   4     133.604 230.151  31.184  1.00  0.00           C  
ATOM   1375  CE  LYS B   4     132.180 230.634  31.421  1.00  0.00           C  
ATOM   1376  NZ  LYS B   4     131.555 231.155  30.175  1.00  0.00           N  
ATOM   1377  H   LYS B   4     134.305 225.989  30.892  1.00  0.00           H  
ATOM   1378  HA  LYS B   4     134.628 227.322  28.357  1.00  0.00           H  
ATOM   1379 1HB  LYS B   4     135.410 228.083  31.196  1.00  0.00           H  
ATOM   1380 2HB  LYS B   4     135.665 229.143  29.818  1.00  0.00           H  
ATOM   1381 1HG  LYS B   4     133.207 229.086  29.369  1.00  0.00           H  
ATOM   1382 2HG  LYS B   4     133.000 228.126  30.841  1.00  0.00           H  
ATOM   1383 1HD  LYS B   4     134.081 229.966  32.148  1.00  0.00           H  
ATOM   1384 2HD  LYS B   4     134.161 230.931  30.665  1.00  0.00           H  
ATOM   1385 1HE  LYS B   4     131.576 229.813  31.802  1.00  0.00           H  
ATOM   1386 2HE  LYS B   4     132.186 231.428  32.167  1.00  0.00           H  
ATOM   1387 1HZ  LYS B   4     130.614 231.465  30.375  1.00  0.00           H  
ATOM   1388 2HZ  LYS B   4     132.098 231.930  29.823  1.00  0.00           H  
ATOM   1389 3HZ  LYS B   4     131.526 230.421  29.481  1.00  0.00           H  
ATOM   1390  N   ARG B   5     137.322 226.170  29.825  1.00  0.00           N  
ATOM   1391  CA  ARG B   5     138.701 225.768  29.566  1.00  0.00           C  
ATOM   1392  C   ARG B   5     138.793 224.882  28.332  1.00  0.00           C  
ATOM   1393  O   ARG B   5     139.703 225.028  27.516  1.00  0.00           O  
ATOM   1394  CB  ARG B   5     139.277 225.027  30.764  1.00  0.00           C  
ATOM   1395  CG  ARG B   5     140.766 224.734  30.679  1.00  0.00           C  
ATOM   1396  CD  ARG B   5     141.274 224.101  31.923  1.00  0.00           C  
ATOM   1397  NE  ARG B   5     140.996 224.914  33.097  1.00  0.00           N  
ATOM   1398  CZ  ARG B   5     140.143 224.568  34.082  1.00  0.00           C  
ATOM   1399  NH1 ARG B   5     139.495 223.426  34.019  1.00  0.00           N  
ATOM   1400  NH2 ARG B   5     139.958 225.377  35.108  1.00  0.00           N  
ATOM   1401  H   ARG B   5     136.892 225.913  30.703  1.00  0.00           H  
ATOM   1402  HA  ARG B   5     139.293 226.664  29.375  1.00  0.00           H  
ATOM   1403 1HB  ARG B   5     139.106 225.608  31.668  1.00  0.00           H  
ATOM   1404 2HB  ARG B   5     138.759 224.074  30.885  1.00  0.00           H  
ATOM   1405 1HG  ARG B   5     140.957 224.056  29.845  1.00  0.00           H  
ATOM   1406 2HG  ARG B   5     141.312 225.665  30.520  1.00  0.00           H  
ATOM   1407 1HD  ARG B   5     140.797 223.131  32.058  1.00  0.00           H  
ATOM   1408 2HD  ARG B   5     142.352 223.968  31.849  1.00  0.00           H  
ATOM   1409  HE  ARG B   5     141.475 225.799  33.179  1.00  0.00           H  
ATOM   1410 1HH1 ARG B   5     139.637 222.807  33.232  1.00  0.00           H  
ATOM   1411 2HH1 ARG B   5     138.857 223.166  34.757  1.00  0.00           H  
ATOM   1412 1HH2 ARG B   5     140.457 226.255  35.157  1.00  0.00           H  
ATOM   1413 2HH2 ARG B   5     139.320 225.118  35.846  1.00  0.00           H  
ATOM   1414  N   LYS B   6     137.844 223.959  28.199  1.00  0.00           N  
ATOM   1415  CA  LYS B   6     137.769 223.104  27.022  1.00  0.00           C  
ATOM   1416  C   LYS B   6     137.600 223.928  25.751  1.00  0.00           C  
ATOM   1417  O   LYS B   6     138.242 223.659  24.737  1.00  0.00           O  
ATOM   1418  CB  LYS B   6     136.617 222.106  27.158  1.00  0.00           C  
ATOM   1419  CG  LYS B   6     136.837 221.033  28.216  1.00  0.00           C  
ATOM   1420  CD  LYS B   6     135.615 220.138  28.358  1.00  0.00           C  
ATOM   1421  CE  LYS B   6     135.741 219.213  29.559  1.00  0.00           C  
ATOM   1422  NZ  LYS B   6     134.494 218.436  29.797  1.00  0.00           N  
ATOM   1423  H   LYS B   6     137.160 223.849  28.933  1.00  0.00           H  
ATOM   1424  HA  LYS B   6     138.703 222.550  26.934  1.00  0.00           H  
ATOM   1425 1HB  LYS B   6     135.700 222.640  27.408  1.00  0.00           H  
ATOM   1426 2HB  LYS B   6     136.455 221.604  26.203  1.00  0.00           H  
ATOM   1427 1HG  LYS B   6     137.696 220.421  27.942  1.00  0.00           H  
ATOM   1428 2HG  LYS B   6     137.043 221.506  29.176  1.00  0.00           H  
ATOM   1429 1HD  LYS B   6     134.723 220.755  28.476  1.00  0.00           H  
ATOM   1430 2HD  LYS B   6     135.500 219.534  27.457  1.00  0.00           H  
ATOM   1431 1HE  LYS B   6     136.563 218.517  29.398  1.00  0.00           H  
ATOM   1432 2HE  LYS B   6     135.962 219.801  30.449  1.00  0.00           H  
ATOM   1433 1HZ  LYS B   6     134.618 217.837  30.601  1.00  0.00           H  
ATOM   1434 2HZ  LYS B   6     133.727 219.072  29.967  1.00  0.00           H  
ATOM   1435 3HZ  LYS B   6     134.289 217.872  28.985  1.00  0.00           H  
ATOM   1436  N   ARG B   7     136.732 224.933  25.815  1.00  0.00           N  
ATOM   1437  CA  ARG B   7     136.487 225.807  24.674  1.00  0.00           C  
ATOM   1438  C   ARG B   7     137.740 226.590  24.300  1.00  0.00           C  
ATOM   1439  O   ARG B   7     138.053 226.752  23.120  1.00  0.00           O  
ATOM   1440  CB  ARG B   7     135.357 226.780  24.978  1.00  0.00           C  
ATOM   1441  CG  ARG B   7     135.126 227.843  23.916  1.00  0.00           C  
ATOM   1442  CD  ARG B   7     134.690 227.248  22.627  1.00  0.00           C  
ATOM   1443  NE  ARG B   7     134.337 228.266  21.650  1.00  0.00           N  
ATOM   1444  CZ  ARG B   7     134.043 228.018  20.360  1.00  0.00           C  
ATOM   1445  NH1 ARG B   7     134.062 226.784  19.905  1.00  0.00           N  
ATOM   1446  NH2 ARG B   7     133.734 229.016  19.549  1.00  0.00           N  
ATOM   1447  H   ARG B   7     136.229 225.095  26.674  1.00  0.00           H  
ATOM   1448  HA  ARG B   7     136.216 225.188  23.817  1.00  0.00           H  
ATOM   1449 1HB  ARG B   7     134.426 226.228  25.099  1.00  0.00           H  
ATOM   1450 2HB  ARG B   7     135.560 227.291  25.919  1.00  0.00           H  
ATOM   1451 1HG  ARG B   7     134.353 228.534  24.253  1.00  0.00           H  
ATOM   1452 2HG  ARG B   7     136.052 228.393  23.744  1.00  0.00           H  
ATOM   1453 1HD  ARG B   7     135.497 226.644  22.214  1.00  0.00           H  
ATOM   1454 2HD  ARG B   7     133.815 226.619  22.794  1.00  0.00           H  
ATOM   1455  HE  ARG B   7     134.311 229.228  21.962  1.00  0.00           H  
ATOM   1456 1HH1 ARG B   7     134.299 226.022  20.524  1.00  0.00           H  
ATOM   1457 2HH1 ARG B   7     133.842 226.599  18.938  1.00  0.00           H  
ATOM   1458 1HH2 ARG B   7     133.719 229.964  19.898  1.00  0.00           H  
ATOM   1459 2HH2 ARG B   7     133.513 228.830  18.582  1.00  0.00           H  
ATOM   1460  N   ALA B   8     138.453 227.072  25.311  1.00  0.00           N  
ATOM   1461  CA  ALA B   8     139.665 227.851  25.090  1.00  0.00           C  
ATOM   1462  C   ALA B   8     140.718 227.033  24.351  1.00  0.00           C  
ATOM   1463  O   ALA B   8     141.393 227.538  23.453  1.00  0.00           O  
ATOM   1464  CB  ALA B   8     140.222 228.353  26.415  1.00  0.00           C  
ATOM   1465  H   ALA B   8     138.147 226.893  26.257  1.00  0.00           H  
ATOM   1466  HA  ALA B   8     139.417 228.709  24.467  1.00  0.00           H  
ATOM   1467 1HB  ALA B   8     141.126 228.932  26.234  1.00  0.00           H  
ATOM   1468 2HB  ALA B   8     139.478 228.984  26.905  1.00  0.00           H  
ATOM   1469 3HB  ALA B   8     140.456 227.505  27.056  1.00  0.00           H  
ATOM   1470  N   GLU B   9     140.854 225.768  24.734  1.00  0.00           N  
ATOM   1471  CA  GLU B   9     141.825 224.878  24.107  1.00  0.00           C  
ATOM   1472  C   GLU B   9     141.422 224.541  22.678  1.00  0.00           C  
ATOM   1473  O   GLU B   9     142.251 224.551  21.769  1.00  0.00           O  
ATOM   1474  CB  GLU B   9     141.974 223.592  24.922  1.00  0.00           C  
ATOM   1475  CG  GLU B   9     142.899 222.557  24.298  1.00  0.00           C  
ATOM   1476  CD  GLU B   9     144.322 223.031  24.191  1.00  0.00           C  
ATOM   1477  OE1 GLU B   9     144.698 223.897  24.945  1.00  0.00           O  
ATOM   1478  OE2 GLU B   9     145.033 222.528  23.354  1.00  0.00           O  
ATOM   1479  H   GLU B   9     140.271 225.414  25.477  1.00  0.00           H  
ATOM   1480  HA  GLU B   9     142.788 225.391  24.066  1.00  0.00           H  
ATOM   1481 1HB  GLU B   9     142.361 223.832  25.912  1.00  0.00           H  
ATOM   1482 2HB  GLU B   9     140.996 223.130  25.055  1.00  0.00           H  
ATOM   1483 1HG  GLU B   9     142.875 221.651  24.904  1.00  0.00           H  
ATOM   1484 2HG  GLU B   9     142.529 222.306  23.304  1.00  0.00           H  
ATOM   1485  N   LYS B  10     140.141 224.241  22.487  1.00  0.00           N  
ATOM   1486  CA  LYS B  10     139.621 223.908  21.165  1.00  0.00           C  
ATOM   1487  C   LYS B  10     139.746 225.091  20.211  1.00  0.00           C  
ATOM   1488  O   LYS B  10     140.063 224.921  19.035  1.00  0.00           O  
ATOM   1489  CB  LYS B  10     138.162 223.461  21.261  1.00  0.00           C  
ATOM   1490  CG  LYS B  10     137.967 222.080  21.872  1.00  0.00           C  
ATOM   1491  CD  LYS B  10     136.493 221.710  21.945  1.00  0.00           C  
ATOM   1492  CE  LYS B  10     136.298 220.322  22.537  1.00  0.00           C  
ATOM   1493  NZ  LYS B  10     134.860 219.943  22.604  1.00  0.00           N  
ATOM   1494  H   LYS B  10     139.512 224.242  23.275  1.00  0.00           H  
ATOM   1495  HA  LYS B  10     140.214 223.090  20.755  1.00  0.00           H  
ATOM   1496 1HB  LYS B  10     137.601 224.176  21.863  1.00  0.00           H  
ATOM   1497 2HB  LYS B  10     137.718 223.451  20.265  1.00  0.00           H  
ATOM   1498 1HG  LYS B  10     138.490 221.337  21.270  1.00  0.00           H  
ATOM   1499 2HG  LYS B  10     138.386 222.064  22.879  1.00  0.00           H  
ATOM   1500 1HD  LYS B  10     135.966 222.438  22.564  1.00  0.00           H  
ATOM   1501 2HD  LYS B  10     136.064 221.732  20.944  1.00  0.00           H  
ATOM   1502 1HE  LYS B  10     136.826 219.590  21.929  1.00  0.00           H  
ATOM   1503 2HE  LYS B  10     136.715 220.294  23.543  1.00  0.00           H  
ATOM   1504 1HZ  LYS B  10     134.774 219.019  23.002  1.00  0.00           H  
ATOM   1505 2HZ  LYS B  10     134.363 220.606  23.182  1.00  0.00           H  
ATOM   1506 3HZ  LYS B  10     134.467 219.947  21.673  1.00  0.00           H  
ATOM   1507  N   ALA B  11     139.494 226.288  20.728  1.00  0.00           N  
ATOM   1508  CA  ALA B  11     139.602 227.504  19.930  1.00  0.00           C  
ATOM   1509  C   ALA B  11     141.026 227.708  19.426  1.00  0.00           C  
ATOM   1510  O   ALA B  11     141.237 228.110  18.283  1.00  0.00           O  
ATOM   1511  CB  ALA B  11     139.149 228.709  20.741  1.00  0.00           C  
ATOM   1512  H   ALA B  11     139.220 226.359  21.697  1.00  0.00           H  
ATOM   1513  HA  ALA B  11     138.955 227.405  19.059  1.00  0.00           H  
ATOM   1514 1HB  ALA B  11     139.235 229.609  20.131  1.00  0.00           H  
ATOM   1515 2HB  ALA B  11     138.111 228.574  21.045  1.00  0.00           H  
ATOM   1516 3HB  ALA B  11     139.776 228.808  21.625  1.00  0.00           H  
ATOM   1517  N   LEU B  12     141.999 227.427  20.287  1.00  0.00           N  
ATOM   1518  CA  LEU B  12     143.404 227.560  19.925  1.00  0.00           C  
ATOM   1519  C   LEU B  12     143.798 226.541  18.863  1.00  0.00           C  
ATOM   1520  O   LEU B  12     144.554 226.852  17.943  1.00  0.00           O  
ATOM   1521  CB  LEU B  12     144.289 227.384  21.165  1.00  0.00           C  
ATOM   1522  CG  LEU B  12     144.247 228.533  22.181  1.00  0.00           C  
ATOM   1523  CD1 LEU B  12     144.968 228.112  23.455  1.00  0.00           C  
ATOM   1524  CD2 LEU B  12     144.889 229.771  21.575  1.00  0.00           C  
ATOM   1525  H   LEU B  12     141.757 227.114  21.217  1.00  0.00           H  
ATOM   1526  HA  LEU B  12     143.560 228.553  19.504  1.00  0.00           H  
ATOM   1527 1HB  LEU B  12     143.987 226.474  21.681  1.00  0.00           H  
ATOM   1528 2HB  LEU B  12     145.323 227.267  20.841  1.00  0.00           H  
ATOM   1529  HG  LEU B  12     143.211 228.751  22.441  1.00  0.00           H  
ATOM   1530 1HD1 LEU B  12     144.939 228.927  24.177  1.00  0.00           H  
ATOM   1531 2HD1 LEU B  12     144.477 227.235  23.878  1.00  0.00           H  
ATOM   1532 3HD1 LEU B  12     146.005 227.870  23.223  1.00  0.00           H  
ATOM   1533 1HD2 LEU B  12     144.858 230.588  22.297  1.00  0.00           H  
ATOM   1534 2HD2 LEU B  12     145.926 229.555  21.315  1.00  0.00           H  
ATOM   1535 3HD2 LEU B  12     144.343 230.061  20.676  1.00  0.00           H  
ATOM   1536  N   GLN B  13     143.280 225.324  18.997  1.00  0.00           N  
ATOM   1537  CA  GLN B  13     143.523 224.278  18.013  1.00  0.00           C  
ATOM   1538  C   GLN B  13     142.929 224.643  16.659  1.00  0.00           C  
ATOM   1539  O   GLN B  13     143.528 224.384  15.616  1.00  0.00           O  
ATOM   1540  CB  GLN B  13     142.945 222.945  18.496  1.00  0.00           C  
ATOM   1541  CG  GLN B  13     143.696 222.326  19.663  1.00  0.00           C  
ATOM   1542  CD  GLN B  13     143.069 221.027  20.131  1.00  0.00           C  
ATOM   1543  OE1 GLN B  13     142.286 220.404  19.409  1.00  0.00           O  
ATOM   1544  NE2 GLN B  13     143.409 220.611  21.346  1.00  0.00           N  
ATOM   1545  H   GLN B  13     142.704 225.122  19.800  1.00  0.00           H  
ATOM   1546  HA  GLN B  13     144.600 224.168  17.881  1.00  0.00           H  
ATOM   1547 1HB  GLN B  13     141.908 223.087  18.801  1.00  0.00           H  
ATOM   1548 2HB  GLN B  13     142.949 222.228  17.675  1.00  0.00           H  
ATOM   1549 1HG  GLN B  13     144.720 222.119  19.353  1.00  0.00           H  
ATOM   1550 2HG  GLN B  13     143.693 223.028  20.497  1.00  0.00           H  
ATOM   1551 1HE2 GLN B  13     143.027 219.761  21.710  1.00  0.00           H  
ATOM   1552 2HE2 GLN B  13     144.047 221.148  21.899  1.00  0.00           H  
ATOM   1553  N   ARG B  14     141.746 225.250  16.682  1.00  0.00           N  
ATOM   1554  CA  ARG B  14     141.126 225.769  15.468  1.00  0.00           C  
ATOM   1555  C   ARG B  14     142.001 226.830  14.812  1.00  0.00           C  
ATOM   1556  O   ARG B  14     142.170 226.843  13.594  1.00  0.00           O  
ATOM   1557  CB  ARG B  14     139.760 226.362  15.775  1.00  0.00           C  
ATOM   1558  CG  ARG B  14     139.014 226.909  14.568  1.00  0.00           C  
ATOM   1559  CD  ARG B  14     137.733 227.551  14.960  1.00  0.00           C  
ATOM   1560  NE  ARG B  14     137.059 228.155  13.821  1.00  0.00           N  
ATOM   1561  CZ  ARG B  14     136.215 227.504  12.997  1.00  0.00           C  
ATOM   1562  NH1 ARG B  14     135.953 226.231  13.198  1.00  0.00           N  
ATOM   1563  NH2 ARG B  14     135.652 228.143  11.987  1.00  0.00           N  
ATOM   1564  H   ARG B  14     141.264 225.353  17.564  1.00  0.00           H  
ATOM   1565  HA  ARG B  14     141.015 224.948  14.760  1.00  0.00           H  
ATOM   1566 1HB  ARG B  14     139.129 225.603  16.236  1.00  0.00           H  
ATOM   1567 2HB  ARG B  14     139.868 227.176  16.492  1.00  0.00           H  
ATOM   1568 1HG  ARG B  14     139.632 227.654  14.066  1.00  0.00           H  
ATOM   1569 2HG  ARG B  14     138.792 226.095  13.877  1.00  0.00           H  
ATOM   1570 1HD  ARG B  14     137.069 226.804  15.392  1.00  0.00           H  
ATOM   1571 2HD  ARG B  14     137.927 228.333  15.694  1.00  0.00           H  
ATOM   1572  HE  ARG B  14     137.236 229.133  13.635  1.00  0.00           H  
ATOM   1573 1HH1 ARG B  14     136.384 225.742  13.970  1.00  0.00           H  
ATOM   1574 2HH1 ARG B  14     135.321 225.743  12.581  1.00  0.00           H  
ATOM   1575 1HH2 ARG B  14     135.854 229.121  11.834  1.00  0.00           H  
ATOM   1576 2HH2 ARG B  14     135.020 227.655  11.371  1.00  0.00           H  
ATOM   1577  N   ALA B  15     142.557 227.718  15.630  1.00  0.00           N  
ATOM   1578  CA  ALA B  15     143.425 228.778  15.132  1.00  0.00           C  
ATOM   1579  C   ALA B  15     144.651 228.204  14.435  1.00  0.00           C  
ATOM   1580  O   ALA B  15     145.090 228.720  13.408  1.00  0.00           O  
ATOM   1581  CB  ALA B  15     143.848 229.696  16.271  1.00  0.00           C  
ATOM   1582  H   ALA B  15     142.374 227.656  16.622  1.00  0.00           H  
ATOM   1583  HA  ALA B  15     142.869 229.363  14.397  1.00  0.00           H  
ATOM   1584 1HB  ALA B  15     144.495 230.483  15.882  1.00  0.00           H  
ATOM   1585 2HB  ALA B  15     142.961 230.146  16.722  1.00  0.00           H  
ATOM   1586 3HB  ALA B  15     144.385 229.120  17.021  1.00  0.00           H  
ATOM   1587  N   GLN B  16     145.202 227.136  15.000  1.00  0.00           N  
ATOM   1588  CA  GLN B  16     146.379 226.489  14.433  1.00  0.00           C  
ATOM   1589  C   GLN B  16     146.061 225.845  13.090  1.00  0.00           C  
ATOM   1590  O   GLN B  16     146.882 225.860  12.174  1.00  0.00           O  
ATOM   1591  CB  GLN B  16     146.931 225.438  15.400  1.00  0.00           C  
ATOM   1592  CG  GLN B  16     147.573 226.018  16.648  1.00  0.00           C  
ATOM   1593  CD  GLN B  16     148.035 224.942  17.614  1.00  0.00           C  
ATOM   1594  OE1 GLN B  16     147.713 223.762  17.451  1.00  0.00           O  
ATOM   1595  NE2 GLN B  16     148.794 225.344  18.627  1.00  0.00           N  
ATOM   1596  H   GLN B  16     144.791 226.760  15.845  1.00  0.00           H  
ATOM   1597  HA  GLN B  16     147.142 227.250  14.263  1.00  0.00           H  
ATOM   1598 1HB  GLN B  16     146.126 224.773  15.713  1.00  0.00           H  
ATOM   1599 2HB  GLN B  16     147.677 224.830  14.889  1.00  0.00           H  
ATOM   1600 1HG  GLN B  16     148.440 226.610  16.357  1.00  0.00           H  
ATOM   1601 2HG  GLN B  16     146.846 226.646  17.160  1.00  0.00           H  
ATOM   1602 1HE2 GLN B  16     149.129 224.679  19.296  1.00  0.00           H  
ATOM   1603 2HE2 GLN B  16     149.032 226.311  18.721  1.00  0.00           H  
ATOM   1604  N   GLU B  17     144.864 225.276  12.981  1.00  0.00           N  
ATOM   1605  CA  GLU B  17     144.396 224.712  11.721  1.00  0.00           C  
ATOM   1606  C   GLU B  17     144.183 225.798  10.675  1.00  0.00           C  
ATOM   1607  O   GLU B  17     144.443 225.592   9.490  1.00  0.00           O  
ATOM   1608  CB  GLU B  17     143.097 223.934  11.937  1.00  0.00           C  
ATOM   1609  CG  GLU B  17     143.263 222.631  12.705  1.00  0.00           C  
ATOM   1610  CD  GLU B  17     144.119 221.630  11.977  1.00  0.00           C  
ATOM   1611  OE1 GLU B  17     143.823 221.335  10.845  1.00  0.00           O  
ATOM   1612  OE2 GLU B  17     145.068 221.158  12.558  1.00  0.00           O  
ATOM   1613  H   GLU B  17     144.264 225.237  13.792  1.00  0.00           H  
ATOM   1614  HA  GLU B  17     145.162 224.035  11.342  1.00  0.00           H  
ATOM   1615 1HB  GLU B  17     142.386 224.556  12.484  1.00  0.00           H  
ATOM   1616 2HB  GLU B  17     142.649 223.699  10.972  1.00  0.00           H  
ATOM   1617 1HG  GLU B  17     143.717 222.845  13.672  1.00  0.00           H  
ATOM   1618 2HG  GLU B  17     142.280 222.199  12.884  1.00  0.00           H  
ATOM   1619  N   ALA B  18     143.707 226.956  11.123  1.00  0.00           N  
ATOM   1620  CA  ALA B  18     143.566 228.114  10.246  1.00  0.00           C  
ATOM   1621  C   ALA B  18     144.916 228.559   9.699  1.00  0.00           C  
ATOM   1622  O   ALA B  18     145.028 228.946   8.537  1.00  0.00           O  
ATOM   1623  CB  ALA B  18     142.892 229.259  10.986  1.00  0.00           C  
ATOM   1624  H   ALA B  18     143.439 227.036  12.091  1.00  0.00           H  
ATOM   1625  HA  ALA B  18     142.942 227.832   9.398  1.00  0.00           H  
ATOM   1626 1HB  ALA B  18     142.794 230.116  10.318  1.00  0.00           H  
ATOM   1627 2HB  ALA B  18     141.904 228.946  11.319  1.00  0.00           H  
ATOM   1628 3HB  ALA B  18     143.494 229.540  11.849  1.00  0.00           H  
ATOM   1629  N   GLU B  19     145.938 228.503  10.545  1.00  0.00           N  
ATOM   1630  CA  GLU B  19     147.296 228.847  10.133  1.00  0.00           C  
ATOM   1631  C   GLU B  19     147.795 227.904   9.046  1.00  0.00           C  
ATOM   1632  O   GLU B  19     148.463 228.326   8.103  1.00  0.00           O  
ATOM   1633  CB  GLU B  19     148.246 228.806  11.332  1.00  0.00           C  
ATOM   1634  CG  GLU B  19     148.059 229.948  12.321  1.00  0.00           C  
ATOM   1635  CD  GLU B  19     148.937 229.821  13.534  1.00  0.00           C  
ATOM   1636  OE1 GLU B  19     149.565 228.801  13.685  1.00  0.00           O  
ATOM   1637  OE2 GLU B  19     148.981 230.746  14.311  1.00  0.00           O  
ATOM   1638  H   GLU B  19     145.774 228.215  11.500  1.00  0.00           H  
ATOM   1639  HA  GLU B  19     147.285 229.855   9.717  1.00  0.00           H  
ATOM   1640 1HB  GLU B  19     148.109 227.870  11.873  1.00  0.00           H  
ATOM   1641 2HB  GLU B  19     149.277 228.834  10.980  1.00  0.00           H  
ATOM   1642 1HG  GLU B  19     148.286 230.889  11.819  1.00  0.00           H  
ATOM   1643 2HG  GLU B  19     147.016 229.978  12.634  1.00  0.00           H  
ATOM   1644  N   LYS B  20     147.466 226.624   9.183  1.00  0.00           N  
ATOM   1645  CA  LYS B  20     147.810 225.631   8.171  1.00  0.00           C  
ATOM   1646  C   LYS B  20     147.174 225.971   6.830  1.00  0.00           C  
ATOM   1647  O   LYS B  20     147.783 225.778   5.776  1.00  0.00           O  
ATOM   1648  CB  LYS B  20     147.375 224.235   8.620  1.00  0.00           C  
ATOM   1649  CG  LYS B  20     148.179 223.672   9.784  1.00  0.00           C  
ATOM   1650  CD  LYS B  20     147.650 222.310  10.213  1.00  0.00           C  
ATOM   1651  CE  LYS B  20     148.337 221.823  11.481  1.00  0.00           C  
ATOM   1652  NZ  LYS B  20     147.737 220.558  11.986  1.00  0.00           N  
ATOM   1653  H   LYS B  20     146.965 226.329  10.009  1.00  0.00           H  
ATOM   1654  HA  LYS B  20     148.891 225.637   8.034  1.00  0.00           H  
ATOM   1655 1HB  LYS B  20     146.327 224.258   8.917  1.00  0.00           H  
ATOM   1656 2HB  LYS B  20     147.464 223.541   7.785  1.00  0.00           H  
ATOM   1657 1HG  LYS B  20     149.224 223.569   9.490  1.00  0.00           H  
ATOM   1658 2HG  LYS B  20     148.124 224.355  10.630  1.00  0.00           H  
ATOM   1659 1HD  LYS B  20     146.576 222.378  10.393  1.00  0.00           H  
ATOM   1660 2HD  LYS B  20     147.821 221.586   9.417  1.00  0.00           H  
ATOM   1661 1HE  LYS B  20     149.394 221.655  11.279  1.00  0.00           H  
ATOM   1662 2HE  LYS B  20     148.254 222.585  12.255  1.00  0.00           H  
ATOM   1663 1HZ  LYS B  20     148.219 220.270  12.826  1.00  0.00           H  
ATOM   1664 2HZ  LYS B  20     146.760 220.708  12.194  1.00  0.00           H  
ATOM   1665 3HZ  LYS B  20     147.825 219.839  11.283  1.00  0.00           H  
ATOM   1666  N   LYS B  21     145.945 226.476   6.873  1.00  0.00           N  
ATOM   1667  CA  LYS B  21     145.250 226.904   5.665  1.00  0.00           C  
ATOM   1668  C   LYS B  21     145.751 228.261   5.193  1.00  0.00           C  
ATOM   1669  O   LYS B  21     145.630 228.603   4.015  1.00  0.00           O  
ATOM   1670  CB  LYS B  21     143.740 226.955   5.905  1.00  0.00           C  
ATOM   1671  CG  LYS B  21     143.091 225.595   6.123  1.00  0.00           C  
ATOM   1672  CD  LYS B  21     141.596 225.730   6.373  1.00  0.00           C  
ATOM   1673  CE  LYS B  21     140.947 224.371   6.597  1.00  0.00           C  
ATOM   1674  NZ  LYS B  21     139.489 224.490   6.870  1.00  0.00           N  
ATOM   1675  H   LYS B  21     145.483 226.567   7.767  1.00  0.00           H  
ATOM   1676  HA  LYS B  21     145.454 226.181   4.874  1.00  0.00           H  
ATOM   1677 1HB  LYS B  21     143.532 227.569   6.782  1.00  0.00           H  
ATOM   1678 2HB  LYS B  21     143.252 227.427   5.053  1.00  0.00           H  
ATOM   1679 1HG  LYS B  21     143.248 224.971   5.243  1.00  0.00           H  
ATOM   1680 2HG  LYS B  21     143.551 225.105   6.981  1.00  0.00           H  
ATOM   1681 1HD  LYS B  21     141.429 226.352   7.253  1.00  0.00           H  
ATOM   1682 2HD  LYS B  21     141.126 226.209   5.514  1.00  0.00           H  
ATOM   1683 1HE  LYS B  21     141.090 223.750   5.715  1.00  0.00           H  
ATOM   1684 2HE  LYS B  21     141.422 223.877   7.444  1.00  0.00           H  
ATOM   1685 1HZ  LYS B  21     139.097 223.569   7.013  1.00  0.00           H  
ATOM   1686 2HZ  LYS B  21     139.345 225.049   7.699  1.00  0.00           H  
ATOM   1687 3HZ  LYS B  21     139.034 224.930   6.083  1.00  0.00           H  
ATOM   1688  N   GLY B  22     146.314 229.033   6.114  1.00  0.00           N  
ATOM   1689  CA  GLY B  22     146.825 230.361   5.797  1.00  0.00           C  
ATOM   1690  C   GLY B  22     145.800 231.440   6.123  1.00  0.00           C  
ATOM   1691  O   GLY B  22     145.996 232.612   5.806  1.00  0.00           O  
ATOM   1692  H   GLY B  22     146.389 228.692   7.063  1.00  0.00           H  
ATOM   1693 1HA  GLY B  22     147.741 230.542   6.358  1.00  0.00           H  
ATOM   1694 2HA  GLY B  22     147.081 230.407   4.739  1.00  0.00           H  
ATOM   1695  N   ASP B  23     144.705 231.035   6.759  1.00  0.00           N  
ATOM   1696  CA  ASP B  23     143.619 231.955   7.075  1.00  0.00           C  
ATOM   1697  C   ASP B  23     143.882 232.686   8.387  1.00  0.00           C  
ATOM   1698  O   ASP B  23     143.339 232.324   9.430  1.00  0.00           O  
ATOM   1699  CB  ASP B  23     142.288 231.205   7.160  1.00  0.00           C  
ATOM   1700  CG  ASP B  23     141.089 232.136   7.278  1.00  0.00           C  
ATOM   1701  OD1 ASP B  23     141.281 233.278   7.624  1.00  0.00           O  
ATOM   1702  OD2 ASP B  23     139.993 231.697   7.021  1.00  0.00           O  
ATOM   1703  H   ASP B  23     144.623 230.066   7.027  1.00  0.00           H  
ATOM   1704  HA  ASP B  23     143.558 232.703   6.286  1.00  0.00           H  
ATOM   1705 1HB  ASP B  23     142.162 230.586   6.270  1.00  0.00           H  
ATOM   1706 2HB  ASP B  23     142.299 230.539   8.022  1.00  0.00           H  
ATOM   1707  N   VAL B  24     144.717 233.717   8.324  1.00  0.00           N  
ATOM   1708  CA  VAL B  24     145.140 234.431   9.523  1.00  0.00           C  
ATOM   1709  C   VAL B  24     143.972 235.170  10.164  1.00  0.00           C  
ATOM   1710  O   VAL B  24     143.953 235.390  11.374  1.00  0.00           O  
ATOM   1711  CB  VAL B  24     146.255 235.437   9.179  1.00  0.00           C  
ATOM   1712  CG1 VAL B  24     147.510 234.706   8.728  1.00  0.00           C  
ATOM   1713  CG2 VAL B  24     145.772 236.397   8.104  1.00  0.00           C  
ATOM   1714  H   VAL B  24     145.069 234.013   7.427  1.00  0.00           H  
ATOM   1715  HA  VAL B  24     145.510 233.706  10.248  1.00  0.00           H  
ATOM   1716  HB  VAL B  24     146.515 235.997  10.078  1.00  0.00           H  
ATOM   1717 1HG1 VAL B  24     148.288 235.432   8.489  1.00  0.00           H  
ATOM   1718 2HG1 VAL B  24     147.858 234.052   9.526  1.00  0.00           H  
ATOM   1719 3HG1 VAL B  24     147.286 234.112   7.842  1.00  0.00           H  
ATOM   1720 1HG2 VAL B  24     146.565 237.106   7.867  1.00  0.00           H  
ATOM   1721 2HG2 VAL B  24     145.506 235.837   7.208  1.00  0.00           H  
ATOM   1722 3HG2 VAL B  24     144.899 236.940   8.466  1.00  0.00           H  
ATOM   1723  N   GLU B  25     143.000 235.555   9.343  1.00  0.00           N  
ATOM   1724  CA  GLU B  25     141.824 236.266   9.829  1.00  0.00           C  
ATOM   1725  C   GLU B  25     140.990 235.385  10.752  1.00  0.00           C  
ATOM   1726  O   GLU B  25     140.575 235.813  11.828  1.00  0.00           O  
ATOM   1727  CB  GLU B  25     140.967 236.745   8.655  1.00  0.00           C  
ATOM   1728  CG  GLU B  25     139.722 237.523   9.060  1.00  0.00           C  
ATOM   1729  CD  GLU B  25     138.963 238.066   7.883  1.00  0.00           C  
ATOM   1730  OE1 GLU B  25     139.473 238.002   6.789  1.00  0.00           O  
ATOM   1731  OE2 GLU B  25     137.871 238.547   8.076  1.00  0.00           O  
ATOM   1732  H   GLU B  25     143.078 235.350   8.358  1.00  0.00           H  
ATOM   1733  HA  GLU B  25     142.154 237.128  10.409  1.00  0.00           H  
ATOM   1734 1HB  GLU B  25     141.565 237.385   8.006  1.00  0.00           H  
ATOM   1735 2HB  GLU B  25     140.647 235.887   8.064  1.00  0.00           H  
ATOM   1736 1HG  GLU B  25     139.066 236.865   9.630  1.00  0.00           H  
ATOM   1737 2HG  GLU B  25     140.018 238.348   9.708  1.00  0.00           H  
ATOM   1738  N   GLU B  26     140.747 234.150  10.320  1.00  0.00           N  
ATOM   1739  CA  GLU B  26     140.006 233.188  11.128  1.00  0.00           C  
ATOM   1740  C   GLU B  26     140.792 232.794  12.371  1.00  0.00           C  
ATOM   1741  O   GLU B  26     140.216 232.582  13.440  1.00  0.00           O  
ATOM   1742  CB  GLU B  26     139.676 231.942  10.305  1.00  0.00           C  
ATOM   1743  CG  GLU B  26     138.854 230.898  11.048  1.00  0.00           C  
ATOM   1744  CD  GLU B  26     137.478 231.384  11.408  1.00  0.00           C  
ATOM   1745  OE1 GLU B  26     137.065 232.386  10.876  1.00  0.00           O  
ATOM   1746  OE2 GLU B  26     136.840 230.753  12.217  1.00  0.00           O  
ATOM   1747  H   GLU B  26     141.084 233.872   9.411  1.00  0.00           H  
ATOM   1748  HA  GLU B  26     139.077 233.656  11.458  1.00  0.00           H  
ATOM   1749 1HB  GLU B  26     139.121 232.231   9.413  1.00  0.00           H  
ATOM   1750 2HB  GLU B  26     140.600 231.468   9.976  1.00  0.00           H  
ATOM   1751 1HG  GLU B  26     138.759 230.011  10.420  1.00  0.00           H  
ATOM   1752 2HG  GLU B  26     139.383 230.612  11.956  1.00  0.00           H  
ATOM   1753  N   ALA B  27     142.108 232.696  12.227  1.00  0.00           N  
ATOM   1754  CA  ALA B  27     142.977 232.336  13.342  1.00  0.00           C  
ATOM   1755  C   ALA B  27     142.824 233.317  14.498  1.00  0.00           C  
ATOM   1756  O   ALA B  27     142.813 232.923  15.663  1.00  0.00           O  
ATOM   1757  CB  ALA B  27     144.428 232.278  12.887  1.00  0.00           C  
ATOM   1758  H   ALA B  27     142.519 232.873  11.321  1.00  0.00           H  
ATOM   1759  HA  ALA B  27     142.684 231.349  13.707  1.00  0.00           H  
ATOM   1760 1HB  ALA B  27     145.063 232.008  13.730  1.00  0.00           H  
ATOM   1761 2HB  ALA B  27     144.532 231.529  12.102  1.00  0.00           H  
ATOM   1762 3HB  ALA B  27     144.727 233.251  12.503  1.00  0.00           H  
ATOM   1763  N   VAL B  28     142.707 234.599  14.167  1.00  0.00           N  
ATOM   1764  CA  VAL B  28     142.500 235.635  15.171  1.00  0.00           C  
ATOM   1765  C   VAL B  28     141.114 235.528  15.795  1.00  0.00           C  
ATOM   1766  O   VAL B  28     140.962 235.620  17.014  1.00  0.00           O  
ATOM   1767  CB  VAL B  28     142.672 237.031  14.544  1.00  0.00           C  
ATOM   1768  CG1 VAL B  28     142.233 238.111  15.521  1.00  0.00           C  
ATOM   1769  CG2 VAL B  28     144.120 237.236  14.127  1.00  0.00           C  
ATOM   1770  H   VAL B  28     142.761 234.863  13.193  1.00  0.00           H  
ATOM   1771  HA  VAL B  28     143.233 235.494  15.968  1.00  0.00           H  
ATOM   1772  HB  VAL B  28     142.027 237.107  13.669  1.00  0.00           H  
ATOM   1773 1HG1 VAL B  28     142.361 239.092  15.060  1.00  0.00           H  
ATOM   1774 2HG1 VAL B  28     141.184 237.966  15.776  1.00  0.00           H  
ATOM   1775 3HG1 VAL B  28     142.840 238.054  16.424  1.00  0.00           H  
ATOM   1776 1HG2 VAL B  28     144.234 238.224  13.684  1.00  0.00           H  
ATOM   1777 2HG2 VAL B  28     144.766 237.153  15.002  1.00  0.00           H  
ATOM   1778 3HG2 VAL B  28     144.400 236.477  13.397  1.00  0.00           H  
ATOM   1779  N   ARG B  29     140.105 235.334  14.952  1.00  0.00           N  
ATOM   1780  CA  ARG B  29     138.736 235.171  15.423  1.00  0.00           C  
ATOM   1781  C   ARG B  29     138.625 234.008  16.402  1.00  0.00           C  
ATOM   1782  O   ARG B  29     137.922 234.097  17.409  1.00  0.00           O  
ATOM   1783  CB  ARG B  29     137.792 234.936  14.252  1.00  0.00           C  
ATOM   1784  CG  ARG B  29     137.574 236.145  13.355  1.00  0.00           C  
ATOM   1785  CD  ARG B  29     136.667 235.831  12.223  1.00  0.00           C  
ATOM   1786  NE  ARG B  29     136.647 236.895  11.232  1.00  0.00           N  
ATOM   1787  CZ  ARG B  29     135.886 238.004  11.316  1.00  0.00           C  
ATOM   1788  NH1 ARG B  29     135.090 238.178  12.348  1.00  0.00           N  
ATOM   1789  NH2 ARG B  29     135.939 238.916  10.361  1.00  0.00           N  
ATOM   1790  H   ARG B  29     140.292 235.298  13.961  1.00  0.00           H  
ATOM   1791  HA  ARG B  29     138.439 236.077  15.952  1.00  0.00           H  
ATOM   1792 1HB  ARG B  29     138.178 234.130  13.630  1.00  0.00           H  
ATOM   1793 2HB  ARG B  29     136.818 234.623  14.627  1.00  0.00           H  
ATOM   1794 1HG  ARG B  29     137.130 236.954  13.936  1.00  0.00           H  
ATOM   1795 2HG  ARG B  29     138.531 236.474  12.947  1.00  0.00           H  
ATOM   1796 1HD  ARG B  29     137.000 234.916  11.732  1.00  0.00           H  
ATOM   1797 2HD  ARG B  29     135.652 235.694  12.595  1.00  0.00           H  
ATOM   1798  HE  ARG B  29     137.246 236.797  10.424  1.00  0.00           H  
ATOM   1799 1HH1 ARG B  29     135.048 237.481  13.077  1.00  0.00           H  
ATOM   1800 2HH1 ARG B  29     134.519 239.009  12.410  1.00  0.00           H  
ATOM   1801 1HH2 ARG B  29     136.552 238.782   9.568  1.00  0.00           H  
ATOM   1802 2HH2 ARG B  29     135.370 239.746  10.424  1.00  0.00           H  
ATOM   1803  N   ALA B  30     139.318 232.916  16.097  1.00  0.00           N  
ATOM   1804  CA  ALA B  30     139.412 231.786  17.016  1.00  0.00           C  
ATOM   1805  C   ALA B  30     140.167 232.169  18.284  1.00  0.00           C  
ATOM   1806  O   ALA B  30     139.793 231.763  19.385  1.00  0.00           O  
ATOM   1807  CB  ALA B  30     140.087 230.605  16.334  1.00  0.00           C  
ATOM   1808  H   ALA B  30     139.796 232.868  15.210  1.00  0.00           H  
ATOM   1809  HA  ALA B  30     138.403 231.494  17.306  1.00  0.00           H  
ATOM   1810 1HB  ALA B  30     140.149 229.769  17.031  1.00  0.00           H  
ATOM   1811 2HB  ALA B  30     139.504 230.308  15.461  1.00  0.00           H  
ATOM   1812 3HB  ALA B  30     141.089 230.890  16.019  1.00  0.00           H  
ATOM   1813  N   ALA B  31     141.228 232.949  18.122  1.00  0.00           N  
ATOM   1814  CA  ALA B  31     142.010 233.425  19.258  1.00  0.00           C  
ATOM   1815  C   ALA B  31     141.175 234.318  20.166  1.00  0.00           C  
ATOM   1816  O   ALA B  31     141.349 234.318  21.383  1.00  0.00           O  
ATOM   1817  CB  ALA B  31     143.246 234.169  18.776  1.00  0.00           C  
ATOM   1818  H   ALA B  31     141.503 233.222  17.189  1.00  0.00           H  
ATOM   1819  HA  ALA B  31     142.330 232.562  19.844  1.00  0.00           H  
ATOM   1820 1HB  ALA B  31     143.820 234.517  19.634  1.00  0.00           H  
ATOM   1821 2HB  ALA B  31     143.863 233.501  18.175  1.00  0.00           H  
ATOM   1822 3HB  ALA B  31     142.944 235.023  18.172  1.00  0.00           H  
ATOM   1823  N   GLN B  32     140.265 235.078  19.567  1.00  0.00           N  
ATOM   1824  CA  GLN B  32     139.352 235.923  20.325  1.00  0.00           C  
ATOM   1825  C   GLN B  32     138.427 235.086  21.199  1.00  0.00           C  
ATOM   1826  O   GLN B  32     138.111 235.465  22.328  1.00  0.00           O  
ATOM   1827  CB  GLN B  32     138.526 236.802  19.382  1.00  0.00           C  
ATOM   1828  CG  GLN B  32     139.316 237.919  18.721  1.00  0.00           C  
ATOM   1829  CD  GLN B  32     138.499 238.676  17.690  1.00  0.00           C  
ATOM   1830  OE1 GLN B  32     137.567 238.128  17.095  1.00  0.00           O  
ATOM   1831  NE2 GLN B  32     138.845 239.939  17.474  1.00  0.00           N  
ATOM   1832  H   GLN B  32     140.205 235.071  18.558  1.00  0.00           H  
ATOM   1833  HA  GLN B  32     139.938 236.564  20.985  1.00  0.00           H  
ATOM   1834 1HB  GLN B  32     138.094 236.184  18.594  1.00  0.00           H  
ATOM   1835 2HB  GLN B  32     137.702 237.254  19.933  1.00  0.00           H  
ATOM   1836 1HG  GLN B  32     139.638 238.624  19.486  1.00  0.00           H  
ATOM   1837 2HG  GLN B  32     140.184 237.489  18.220  1.00  0.00           H  
ATOM   1838 1HE2 GLN B  32     138.342 240.488  16.806  1.00  0.00           H  
ATOM   1839 2HE2 GLN B  32     139.608 240.343  17.979  1.00  0.00           H  
ATOM   1840  N   GLU B  33     137.991 233.946  20.672  1.00  0.00           N  
ATOM   1841  CA  GLU B  33     137.229 232.981  21.455  1.00  0.00           C  
ATOM   1842  C   GLU B  33     138.096 232.339  22.533  1.00  0.00           C  
ATOM   1843  O   GLU B  33     137.635 232.096  23.648  1.00  0.00           O  
ATOM   1844  CB  GLU B  33     136.645 231.898  20.544  1.00  0.00           C  
ATOM   1845  CG  GLU B  33     135.420 232.335  19.754  1.00  0.00           C  
ATOM   1846  CD  GLU B  33     134.214 232.564  20.623  1.00  0.00           C  
ATOM   1847  OE1 GLU B  33     133.795 233.690  20.740  1.00  0.00           O  
ATOM   1848  OE2 GLU B  33     133.712 231.610  21.169  1.00  0.00           O  
ATOM   1849  H   GLU B  33     138.194 233.744  19.704  1.00  0.00           H  
ATOM   1850  HA  GLU B  33     136.415 233.506  21.954  1.00  0.00           H  
ATOM   1851 1HB  GLU B  33     137.403 231.573  19.833  1.00  0.00           H  
ATOM   1852 2HB  GLU B  33     136.365 231.031  21.143  1.00  0.00           H  
ATOM   1853 1HG  GLU B  33     135.652 233.259  19.225  1.00  0.00           H  
ATOM   1854 2HG  GLU B  33     135.188 231.572  19.012  1.00  0.00           H  
ATOM   1855  N   ALA B  34     139.349 232.068  22.191  1.00  0.00           N  
ATOM   1856  CA  ALA B  34     140.274 231.427  23.122  1.00  0.00           C  
ATOM   1857  C   ALA B  34     140.512 232.297  24.348  1.00  0.00           C  
ATOM   1858  O   ALA B  34     140.498 231.809  25.478  1.00  0.00           O  
ATOM   1859  CB  ALA B  34     141.594 231.117  22.428  1.00  0.00           C  
ATOM   1860  H   ALA B  34     139.672 232.311  21.267  1.00  0.00           H  
ATOM   1861  HA  ALA B  34     139.830 230.490  23.460  1.00  0.00           H  
ATOM   1862 1HB  ALA B  34     142.272 230.639  23.133  1.00  0.00           H  
ATOM   1863 2HB  ALA B  34     141.414 230.447  21.586  1.00  0.00           H  
ATOM   1864 3HB  ALA B  34     142.038 232.044  22.066  1.00  0.00           H  
ATOM   1865  N   VAL B  35     140.732 233.588  24.120  1.00  0.00           N  
ATOM   1866  CA  VAL B  35     141.003 234.522  25.205  1.00  0.00           C  
ATOM   1867  C   VAL B  35     139.738 234.828  25.996  1.00  0.00           C  
ATOM   1868  O   VAL B  35     139.786 235.006  27.214  1.00  0.00           O  
ATOM   1869  CB  VAL B  35     141.587 235.833  24.648  1.00  0.00           C  
ATOM   1870  CG1 VAL B  35     140.500 236.653  23.965  1.00  0.00           C  
ATOM   1871  CG2 VAL B  35     142.238 236.629  25.769  1.00  0.00           C  
ATOM   1872  H   VAL B  35     140.712 233.929  23.170  1.00  0.00           H  
ATOM   1873  HA  VAL B  35     141.718 234.061  25.887  1.00  0.00           H  
ATOM   1874  HB  VAL B  35     142.333 235.595  23.889  1.00  0.00           H  
ATOM   1875 1HG1 VAL B  35     140.931 237.576  23.577  1.00  0.00           H  
ATOM   1876 2HG1 VAL B  35     140.074 236.077  23.143  1.00  0.00           H  
ATOM   1877 3HG1 VAL B  35     139.720 236.893  24.686  1.00  0.00           H  
ATOM   1878 1HG2 VAL B  35     142.649 237.554  25.367  1.00  0.00           H  
ATOM   1879 2HG2 VAL B  35     141.493 236.862  26.529  1.00  0.00           H  
ATOM   1880 3HG2 VAL B  35     143.039 236.039  26.215  1.00  0.00           H  
ATOM   1881  N   ARG B  36     138.608 234.888  25.299  1.00  0.00           N  
ATOM   1882  CA  ARG B  36     137.323 235.133  25.942  1.00  0.00           C  
ATOM   1883  C   ARG B  36     136.967 234.014  26.911  1.00  0.00           C  
ATOM   1884  O   ARG B  36     136.610 234.267  28.061  1.00  0.00           O  
ATOM   1885  CB  ARG B  36     136.222 235.268  24.901  1.00  0.00           C  
ATOM   1886  CG  ARG B  36     134.844 235.575  25.463  1.00  0.00           C  
ATOM   1887  CD  ARG B  36     133.833 235.730  24.386  1.00  0.00           C  
ATOM   1888  NE  ARG B  36     133.490 234.455  23.776  1.00  0.00           N  
ATOM   1889  CZ  ARG B  36     132.689 233.528  24.338  1.00  0.00           C  
ATOM   1890  NH1 ARG B  36     132.158 233.749  25.520  1.00  0.00           N  
ATOM   1891  NH2 ARG B  36     132.438 232.398  23.701  1.00  0.00           N  
ATOM   1892  H   ARG B  36     138.641 234.757  24.298  1.00  0.00           H  
ATOM   1893  HA  ARG B  36     137.396 236.058  26.517  1.00  0.00           H  
ATOM   1894 1HB  ARG B  36     136.478 236.064  24.202  1.00  0.00           H  
ATOM   1895 2HB  ARG B  36     136.147 234.342  24.328  1.00  0.00           H  
ATOM   1896 1HG  ARG B  36     134.527 234.760  26.115  1.00  0.00           H  
ATOM   1897 2HG  ARG B  36     134.882 236.503  26.034  1.00  0.00           H  
ATOM   1898 1HD  ARG B  36     132.923 236.164  24.800  1.00  0.00           H  
ATOM   1899 2HD  ARG B  36     134.227 236.385  23.609  1.00  0.00           H  
ATOM   1900  HE  ARG B  36     133.880 234.250  22.866  1.00  0.00           H  
ATOM   1901 1HH1 ARG B  36     132.350 234.613  26.007  1.00  0.00           H  
ATOM   1902 2HH1 ARG B  36     131.557 233.055  25.941  1.00  0.00           H  
ATOM   1903 1HH2 ARG B  36     132.848 232.229  22.792  1.00  0.00           H  
ATOM   1904 2HH2 ARG B  36     131.839 231.704  24.122  1.00  0.00           H  
ATOM   1905  N   ALA B  37     137.068 232.775  26.439  1.00  0.00           N  
ATOM   1906  CA  ALA B  37     136.724 231.616  27.252  1.00  0.00           C  
ATOM   1907  C   ALA B  37     137.634 231.507  28.469  1.00  0.00           C  
ATOM   1908  O   ALA B  37     137.170 231.251  29.582  1.00  0.00           O  
ATOM   1909  CB  ALA B  37     136.798 230.344  26.421  1.00  0.00           C  
ATOM   1910  H   ALA B  37     137.390 232.635  25.492  1.00  0.00           H  
ATOM   1911  HA  ALA B  37     135.701 231.735  27.613  1.00  0.00           H  
ATOM   1912 1HB  ALA B  37     136.539 229.486  27.041  1.00  0.00           H  
ATOM   1913 2HB  ALA B  37     136.100 230.411  25.588  1.00  0.00           H  
ATOM   1914 3HB  ALA B  37     137.811 230.219  26.038  1.00  0.00           H  
ATOM   1915  N   ALA B  38     138.930 231.703  28.253  1.00  0.00           N  
ATOM   1916  CA  ALA B  38     139.903 231.647  29.335  1.00  0.00           C  
ATOM   1917  C   ALA B  38     139.720 232.809  30.303  1.00  0.00           C  
ATOM   1918  O   ALA B  38     139.848 232.643  31.517  1.00  0.00           O  
ATOM   1919  CB  ALA B  38     141.319 231.644  28.775  1.00  0.00           C  
ATOM   1920  H   ALA B  38     139.246 231.896  27.313  1.00  0.00           H  
ATOM   1921  HA  ALA B  38     139.748 230.724  29.893  1.00  0.00           H  
ATOM   1922 1HB  ALA B  38     142.034 231.603  29.596  1.00  0.00           H  
ATOM   1923 2HB  ALA B  38     141.453 230.774  28.131  1.00  0.00           H  
ATOM   1924 3HB  ALA B  38     141.483 232.553  28.197  1.00  0.00           H  
ATOM   1925  N   LYS B  39     139.419 233.984  29.760  1.00  0.00           N  
ATOM   1926  CA  LYS B  39     139.201 235.172  30.577  1.00  0.00           C  
ATOM   1927  C   LYS B  39     137.986 235.004  31.479  1.00  0.00           C  
ATOM   1928  O   LYS B  39     138.031 235.335  32.663  1.00  0.00           O  
ATOM   1929  CB  LYS B  39     139.030 236.407  29.692  1.00  0.00           C  
ATOM   1930  CG  LYS B  39     138.785 237.701  30.458  1.00  0.00           C  
ATOM   1931  CD  LYS B  39     138.739 238.898  29.520  1.00  0.00           C  
ATOM   1932  CE  LYS B  39     138.372 240.172  30.266  1.00  0.00           C  
ATOM   1933  NZ  LYS B  39     138.429 241.369  29.383  1.00  0.00           N  
ATOM   1934  H   LYS B  39     139.339 234.054  28.755  1.00  0.00           H  
ATOM   1935  HA  LYS B  39     140.071 235.315  31.215  1.00  0.00           H  
ATOM   1936 1HB  LYS B  39     139.924 236.544  29.083  1.00  0.00           H  
ATOM   1937 2HB  LYS B  39     138.192 236.256  29.013  1.00  0.00           H  
ATOM   1938 1HG  LYS B  39     137.836 237.632  30.993  1.00  0.00           H  
ATOM   1939 2HG  LYS B  39     139.581 237.849  31.185  1.00  0.00           H  
ATOM   1940 1HD  LYS B  39     139.715 239.030  29.051  1.00  0.00           H  
ATOM   1941 2HD  LYS B  39     138.000 238.720  28.739  1.00  0.00           H  
ATOM   1942 1HE  LYS B  39     137.364 240.080  30.669  1.00  0.00           H  
ATOM   1943 2HE  LYS B  39     139.059 240.317  31.099  1.00  0.00           H  
ATOM   1944 1HZ  LYS B  39     138.179 242.192  29.915  1.00  0.00           H  
ATOM   1945 2HZ  LYS B  39     139.365 241.475  29.019  1.00  0.00           H  
ATOM   1946 3HZ  LYS B  39     137.781 241.255  28.618  1.00  0.00           H  
ATOM   1947  N   GLU B  40     136.900 234.490  30.913  1.00  0.00           N  
ATOM   1948  CA  GLU B  40     135.688 234.229  31.679  1.00  0.00           C  
ATOM   1949  C   GLU B  40     135.907 233.120  32.699  1.00  0.00           C  
ATOM   1950  O   GLU B  40     135.374 233.169  33.807  1.00  0.00           O  
ATOM   1951  CB  GLU B  40     134.537 233.854  30.742  1.00  0.00           C  
ATOM   1952  CG  GLU B  40     134.023 235.002  29.885  1.00  0.00           C  
ATOM   1953  CD  GLU B  40     132.977 234.571  28.896  1.00  0.00           C  
ATOM   1954  OE1 GLU B  40     132.510 233.461  28.998  1.00  0.00           O  
ATOM   1955  OE2 GLU B  40     132.643 235.352  28.036  1.00  0.00           O  
ATOM   1956  H   GLU B  40     136.915 234.272  29.926  1.00  0.00           H  
ATOM   1957  HA  GLU B  40     135.421 235.134  32.225  1.00  0.00           H  
ATOM   1958 1HB  GLU B  40     134.858 233.055  30.073  1.00  0.00           H  
ATOM   1959 2HB  GLU B  40     133.700 233.472  31.328  1.00  0.00           H  
ATOM   1960 1HG  GLU B  40     133.598 235.765  30.537  1.00  0.00           H  
ATOM   1961 2HG  GLU B  40     134.862 235.445  29.350  1.00  0.00           H  
ATOM   1962  N   SER B  41     136.695 232.119  32.318  1.00  0.00           N  
ATOM   1963  CA  SER B  41     137.000 231.005  33.206  1.00  0.00           C  
ATOM   1964  C   SER B  41     137.860 231.455  34.381  1.00  0.00           C  
ATOM   1965  O   SER B  41     137.620 231.063  35.523  1.00  0.00           O  
ATOM   1966  CB  SER B  41     137.711 229.907  32.439  1.00  0.00           C  
ATOM   1967  OG  SER B  41     137.994 228.816  33.272  1.00  0.00           O  
ATOM   1968  H   SER B  41     137.093 232.134  31.389  1.00  0.00           H  
ATOM   1969  HA  SER B  41     136.060 230.624  33.607  1.00  0.00           H  
ATOM   1970 1HB  SER B  41     137.086 229.581  31.608  1.00  0.00           H  
ATOM   1971 2HB  SER B  41     138.636 230.297  32.019  1.00  0.00           H  
ATOM   1972  HG  SER B  41     138.668 228.305  32.817  1.00  0.00           H  
ATOM   1973  N   GLY B  42     138.862 232.277  34.092  1.00  0.00           N  
ATOM   1974  CA  GLY B  42     139.861 232.647  35.089  1.00  0.00           C  
ATOM   1975  C   GLY B  42     141.145 231.850  34.902  1.00  0.00           C  
ATOM   1976  O   GLY B  42     141.994 231.807  35.792  1.00  0.00           O  
ATOM   1977  H   GLY B  42     138.934 232.658  33.159  1.00  0.00           H  
ATOM   1978 1HA  GLY B  42     140.075 233.714  35.011  1.00  0.00           H  
ATOM   1979 2HA  GLY B  42     139.460 232.471  36.086  1.00  0.00           H  
ATOM   1980  N   ASP B  43     141.282 231.222  33.739  1.00  0.00           N  
ATOM   1981  CA  ASP B  43     142.432 230.369  33.461  1.00  0.00           C  
ATOM   1982  C   ASP B  43     143.634 231.193  33.019  1.00  0.00           C  
ATOM   1983  O   ASP B  43     143.921 231.299  31.827  1.00  0.00           O  
ATOM   1984  CB  ASP B  43     142.087 229.339  32.384  1.00  0.00           C  
ATOM   1985  CG  ASP B  43     141.193 228.219  32.898  1.00  0.00           C  
ATOM   1986  OD1 ASP B  43     141.479 227.690  33.946  1.00  0.00           O  
ATOM   1987  OD2 ASP B  43     140.231 227.904  32.239  1.00  0.00           O  
ATOM   1988  H   ASP B  43     140.572 231.339  33.032  1.00  0.00           H  
ATOM   1989  HA  ASP B  43     142.707 229.848  34.379  1.00  0.00           H  
ATOM   1990 1HB  ASP B  43     141.582 229.835  31.554  1.00  0.00           H  
ATOM   1991 2HB  ASP B  43     143.005 228.900  31.993  1.00  0.00           H  
ATOM   1992  N   ASN B  44     144.336 231.772  33.989  1.00  0.00           N  
ATOM   1993  CA  ASN B  44     145.489 232.615  33.697  1.00  0.00           C  
ATOM   1994  C   ASN B  44     146.571 231.834  32.960  1.00  0.00           C  
ATOM   1995  O   ASN B  44     147.278 232.381  32.114  1.00  0.00           O  
ATOM   1996  CB  ASN B  44     146.044 233.221  34.974  1.00  0.00           C  
ATOM   1997  CG  ASN B  44     145.165 234.309  35.526  1.00  0.00           C  
ATOM   1998  OD1 ASN B  44     144.350 234.893  34.802  1.00  0.00           O  
ATOM   1999  ND2 ASN B  44     145.315 234.592  36.795  1.00  0.00           N  
ATOM   2000  H   ASN B  44     144.063 231.626  34.949  1.00  0.00           H  
ATOM   2001  HA  ASN B  44     145.163 233.426  33.048  1.00  0.00           H  
ATOM   2002 1HB  ASN B  44     146.154 232.441  35.729  1.00  0.00           H  
ATOM   2003 2HB  ASN B  44     147.034 233.633  34.782  1.00  0.00           H  
ATOM   2004 1HD2 ASN B  44     144.757 235.308  37.216  1.00  0.00           H  
ATOM   2005 2HD2 ASN B  44     145.986 234.095  37.342  1.00  0.00           H  
ATOM   2006  N   ASP B  45     146.693 230.553  33.287  1.00  0.00           N  
ATOM   2007  CA  ASP B  45     147.676 229.688  32.642  1.00  0.00           C  
ATOM   2008  C   ASP B  45     147.371 229.520  31.159  1.00  0.00           C  
ATOM   2009  O   ASP B  45     148.280 229.464  30.331  1.00  0.00           O  
ATOM   2010  CB  ASP B  45     147.712 228.317  33.321  1.00  0.00           C  
ATOM   2011  CG  ASP B  45     148.332 228.358  34.711  1.00  0.00           C  
ATOM   2012  OD1 ASP B  45     148.969 229.336  35.027  1.00  0.00           O  
ATOM   2013  OD2 ASP B  45     148.164 227.413  35.444  1.00  0.00           O  
ATOM   2014  H   ASP B  45     146.093 230.166  34.000  1.00  0.00           H  
ATOM   2015  HA  ASP B  45     148.656 230.156  32.726  1.00  0.00           H  
ATOM   2016 1HB  ASP B  45     146.698 227.924  33.404  1.00  0.00           H  
ATOM   2017 2HB  ASP B  45     148.283 227.620  32.705  1.00  0.00           H  
ATOM   2018  N   VAL B  46     146.086 229.439  30.830  1.00  0.00           N  
ATOM   2019  CA  VAL B  46     145.656 229.309  29.442  1.00  0.00           C  
ATOM   2020  C   VAL B  46     145.845 230.617  28.683  1.00  0.00           C  
ATOM   2021  O   VAL B  46     146.266 230.619  27.527  1.00  0.00           O  
ATOM   2022  CB  VAL B  46     144.175 228.889  29.378  1.00  0.00           C  
ATOM   2023  CG1 VAL B  46     143.669 228.942  27.944  1.00  0.00           C  
ATOM   2024  CG2 VAL B  46     144.008 227.494  29.959  1.00  0.00           C  
ATOM   2025  H   VAL B  46     145.387 229.469  31.560  1.00  0.00           H  
ATOM   2026  HA  VAL B  46     146.277 228.554  28.958  1.00  0.00           H  
ATOM   2027  HB  VAL B  46     143.581 229.598  29.955  1.00  0.00           H  
ATOM   2028 1HG1 VAL B  46     142.620 228.642  27.917  1.00  0.00           H  
ATOM   2029 2HG1 VAL B  46     143.765 229.957  27.561  1.00  0.00           H  
ATOM   2030 3HG1 VAL B  46     144.255 228.261  27.326  1.00  0.00           H  
ATOM   2031 1HG2 VAL B  46     142.958 227.204  29.911  1.00  0.00           H  
ATOM   2032 2HG2 VAL B  46     144.606 226.786  29.385  1.00  0.00           H  
ATOM   2033 3HG2 VAL B  46     144.337 227.490  30.998  1.00  0.00           H  
ATOM   2034  N   LEU B  47     145.526 231.727  29.340  1.00  0.00           N  
ATOM   2035  CA  LEU B  47     145.682 233.044  28.737  1.00  0.00           C  
ATOM   2036  C   LEU B  47     147.120 233.281  28.294  1.00  0.00           C  
ATOM   2037  O   LEU B  47     147.366 233.881  27.247  1.00  0.00           O  
ATOM   2038  CB  LEU B  47     145.259 234.135  29.729  1.00  0.00           C  
ATOM   2039  CG  LEU B  47     143.752 234.243  29.995  1.00  0.00           C  
ATOM   2040  CD1 LEU B  47     143.508 235.205  31.149  1.00  0.00           C  
ATOM   2041  CD2 LEU B  47     143.045 234.713  28.733  1.00  0.00           C  
ATOM   2042  H   LEU B  47     145.168 231.656  30.283  1.00  0.00           H  
ATOM   2043  HA  LEU B  47     145.050 233.096  27.849  1.00  0.00           H  
ATOM   2044 1HB  LEU B  47     145.751 233.947  30.682  1.00  0.00           H  
ATOM   2045 2HB  LEU B  47     145.599 235.099  29.352  1.00  0.00           H  
ATOM   2046  HG  LEU B  47     143.363 233.266  30.286  1.00  0.00           H  
ATOM   2047 1HD1 LEU B  47     142.437 235.281  31.339  1.00  0.00           H  
ATOM   2048 2HD1 LEU B  47     144.008 234.834  32.045  1.00  0.00           H  
ATOM   2049 3HD1 LEU B  47     143.902 236.188  30.894  1.00  0.00           H  
ATOM   2050 1HD2 LEU B  47     141.974 234.790  28.921  1.00  0.00           H  
ATOM   2051 2HD2 LEU B  47     143.433 235.690  28.441  1.00  0.00           H  
ATOM   2052 3HD2 LEU B  47     143.222 233.999  27.928  1.00  0.00           H  
ATOM   2053  N   ARG B  48     148.066 232.811  29.098  1.00  0.00           N  
ATOM   2054  CA  ARG B  48     149.474 232.833  28.720  1.00  0.00           C  
ATOM   2055  C   ARG B  48     149.707 232.074  27.421  1.00  0.00           C  
ATOM   2056  O   ARG B  48     150.420 232.543  26.535  1.00  0.00           O  
ATOM   2057  CB  ARG B  48     150.334 232.228  29.819  1.00  0.00           C  
ATOM   2058  CG  ARG B  48     151.829 232.246  29.544  1.00  0.00           C  
ATOM   2059  CD  ARG B  48     152.608 231.765  30.714  1.00  0.00           C  
ATOM   2060  NE  ARG B  48     152.465 232.647  31.861  1.00  0.00           N  
ATOM   2061  CZ  ARG B  48     152.800 232.319  33.125  1.00  0.00           C  
ATOM   2062  NH1 ARG B  48     153.296 231.129  33.386  1.00  0.00           N  
ATOM   2063  NH2 ARG B  48     152.632 233.193  34.101  1.00  0.00           N  
ATOM   2064  H   ARG B  48     147.805 232.427  29.995  1.00  0.00           H  
ATOM   2065  HA  ARG B  48     149.771 233.870  28.555  1.00  0.00           H  
ATOM   2066 1HB  ARG B  48     150.164 232.765  30.751  1.00  0.00           H  
ATOM   2067 2HB  ARG B  48     150.040 231.191  29.981  1.00  0.00           H  
ATOM   2068 1HG  ARG B  48     152.051 231.599  28.695  1.00  0.00           H  
ATOM   2069 2HG  ARG B  48     152.146 233.265  29.318  1.00  0.00           H  
ATOM   2070 1HD  ARG B  48     152.258 230.773  31.000  1.00  0.00           H  
ATOM   2071 2HD  ARG B  48     153.664 231.715  30.452  1.00  0.00           H  
ATOM   2072  HE  ARG B  48     152.088 233.571  31.700  1.00  0.00           H  
ATOM   2073 1HH1 ARG B  48     153.425 230.461  32.639  1.00  0.00           H  
ATOM   2074 2HH1 ARG B  48     153.546 230.884  34.332  1.00  0.00           H  
ATOM   2075 1HH2 ARG B  48     152.251 234.108  33.900  1.00  0.00           H  
ATOM   2076 2HH2 ARG B  48     152.883 232.948  35.046  1.00  0.00           H  
ATOM   2077  N   LYS B  49     149.105 230.895  27.314  1.00  0.00           N  
ATOM   2078  CA  LYS B  49     149.165 230.111  26.087  1.00  0.00           C  
ATOM   2079  C   LYS B  49     148.518 230.854  24.925  1.00  0.00           C  
ATOM   2080  O   LYS B  49     149.026 230.836  23.804  1.00  0.00           O  
ATOM   2081  CB  LYS B  49     148.487 228.754  26.285  1.00  0.00           C  
ATOM   2082  CG  LYS B  49     148.597 227.817  25.088  1.00  0.00           C  
ATOM   2083  CD  LYS B  49     147.955 226.469  25.382  1.00  0.00           C  
ATOM   2084  CE  LYS B  49     148.049 225.536  24.184  1.00  0.00           C  
ATOM   2085  NZ  LYS B  49     147.448 224.205  24.466  1.00  0.00           N  
ATOM   2086  H   LYS B  49     148.588 230.533  28.104  1.00  0.00           H  
ATOM   2087  HA  LYS B  49     150.212 229.947  25.833  1.00  0.00           H  
ATOM   2088 1HB  LYS B  49     148.927 228.250  27.145  1.00  0.00           H  
ATOM   2089 2HB  LYS B  49     147.429 228.903  26.496  1.00  0.00           H  
ATOM   2090 1HG  LYS B  49     148.101 228.266  24.227  1.00  0.00           H  
ATOM   2091 2HG  LYS B  49     149.647 227.663  24.841  1.00  0.00           H  
ATOM   2092 1HD  LYS B  49     148.455 226.006  26.234  1.00  0.00           H  
ATOM   2093 2HD  LYS B  49     146.905 226.614  25.636  1.00  0.00           H  
ATOM   2094 1HE  LYS B  49     147.533 225.983  23.334  1.00  0.00           H  
ATOM   2095 2HE  LYS B  49     149.096 225.398  23.913  1.00  0.00           H  
ATOM   2096 1HZ  LYS B  49     147.531 223.618  23.648  1.00  0.00           H  
ATOM   2097 2HZ  LYS B  49     147.932 223.773  25.241  1.00  0.00           H  
ATOM   2098 3HZ  LYS B  49     146.472 224.319  24.699  1.00  0.00           H  
ATOM   2099  N   VAL B  50     147.395 231.509  25.201  1.00  0.00           N  
ATOM   2100  CA  VAL B  50     146.680 232.266  24.180  1.00  0.00           C  
ATOM   2101  C   VAL B  50     147.523 233.424  23.662  1.00  0.00           C  
ATOM   2102  O   VAL B  50     147.590 233.666  22.458  1.00  0.00           O  
ATOM   2103  CB  VAL B  50     145.357 232.811  24.750  1.00  0.00           C  
ATOM   2104  CG1 VAL B  50     144.702 233.762  23.758  1.00  0.00           C  
ATOM   2105  CG2 VAL B  50     144.424 231.659  25.088  1.00  0.00           C  
ATOM   2106  H   VAL B  50     147.027 231.482  26.139  1.00  0.00           H  
ATOM   2107  HA  VAL B  50     146.474 231.604  23.338  1.00  0.00           H  
ATOM   2108  HB  VAL B  50     145.569 233.385  25.653  1.00  0.00           H  
ATOM   2109 1HG1 VAL B  50     143.768 234.138  24.177  1.00  0.00           H  
ATOM   2110 2HG1 VAL B  50     145.373 234.598  23.559  1.00  0.00           H  
ATOM   2111 3HG1 VAL B  50     144.495 233.233  22.829  1.00  0.00           H  
ATOM   2112 1HG2 VAL B  50     143.490 232.052  25.490  1.00  0.00           H  
ATOM   2113 2HG2 VAL B  50     144.217 231.082  24.186  1.00  0.00           H  
ATOM   2114 3HG2 VAL B  50     144.896 231.014  25.829  1.00  0.00           H  
ATOM   2115  N   ALA B  51     148.163 234.141  24.581  1.00  0.00           N  
ATOM   2116  CA  ALA B  51     148.973 235.298  24.221  1.00  0.00           C  
ATOM   2117  C   ALA B  51     150.095 234.912  23.266  1.00  0.00           C  
ATOM   2118  O   ALA B  51     150.390 235.638  22.316  1.00  0.00           O  
ATOM   2119  CB  ALA B  51     149.543 235.953  25.471  1.00  0.00           C  
ATOM   2120  H   ALA B  51     148.091 233.873  25.552  1.00  0.00           H  
ATOM   2121  HA  ALA B  51     148.335 236.019  23.709  1.00  0.00           H  
ATOM   2122 1HB  ALA B  51     150.144 236.818  25.185  1.00  0.00           H  
ATOM   2123 2HB  ALA B  51     148.727 236.277  26.117  1.00  0.00           H  
ATOM   2124 3HB  ALA B  51     150.166 235.238  26.004  1.00  0.00           H  
ATOM   2125  N   GLU B  52     150.717 233.768  23.524  1.00  0.00           N  
ATOM   2126  CA  GLU B  52     151.803 233.279  22.682  1.00  0.00           C  
ATOM   2127  C   GLU B  52     151.292 232.875  21.304  1.00  0.00           C  
ATOM   2128  O   GLU B  52     151.910 233.189  20.287  1.00  0.00           O  
ATOM   2129  CB  GLU B  52     152.498 232.089  23.348  1.00  0.00           C  
ATOM   2130  CG  GLU B  52     153.612 231.467  22.518  1.00  0.00           C  
ATOM   2131  CD  GLU B  52     154.754 232.412  22.270  1.00  0.00           C  
ATOM   2132  OE1 GLU B  52     154.930 233.319  23.049  1.00  0.00           O  
ATOM   2133  OE2 GLU B  52     155.454 232.226  21.303  1.00  0.00           O  
ATOM   2134  H   GLU B  52     150.430 233.221  24.324  1.00  0.00           H  
ATOM   2135  HA  GLU B  52     152.522 234.084  22.545  1.00  0.00           H  
ATOM   2136 1HB  GLU B  52     152.926 232.404  24.300  1.00  0.00           H  
ATOM   2137 2HB  GLU B  52     151.765 231.311  23.560  1.00  0.00           H  
ATOM   2138 1HG  GLU B  52     153.989 230.586  23.037  1.00  0.00           H  
ATOM   2139 2HG  GLU B  52     153.201 231.143  21.563  1.00  0.00           H  
ATOM   2140  N   GLN B  53     150.161 232.181  21.279  1.00  0.00           N  
ATOM   2141  CA  GLN B  53     149.553 231.751  20.024  1.00  0.00           C  
ATOM   2142  C   GLN B  53     149.099 232.947  19.196  1.00  0.00           C  
ATOM   2143  O   GLN B  53     149.235 232.952  17.972  1.00  0.00           O  
ATOM   2144  CB  GLN B  53     148.367 230.821  20.294  1.00  0.00           C  
ATOM   2145  CG  GLN B  53     147.768 230.199  19.043  1.00  0.00           C  
ATOM   2146  CD  GLN B  53     148.715 229.225  18.371  1.00  0.00           C  
ATOM   2147  OE1 GLN B  53     149.195 228.273  18.993  1.00  0.00           O  
ATOM   2148  NE2 GLN B  53     148.990 229.456  17.093  1.00  0.00           N  
ATOM   2149  H   GLN B  53     149.710 231.941  22.150  1.00  0.00           H  
ATOM   2150  HA  GLN B  53     150.301 231.211  19.444  1.00  0.00           H  
ATOM   2151 1HB  GLN B  53     148.681 230.013  20.954  1.00  0.00           H  
ATOM   2152 2HB  GLN B  53     147.579 231.374  20.804  1.00  0.00           H  
ATOM   2153 1HG  GLN B  53     146.861 229.660  19.317  1.00  0.00           H  
ATOM   2154 2HG  GLN B  53     147.531 230.992  18.334  1.00  0.00           H  
ATOM   2155 1HE2 GLN B  53     149.610 228.846  16.595  1.00  0.00           H  
ATOM   2156 2HE2 GLN B  53     148.579 230.239  16.625  1.00  0.00           H  
ATOM   2157  N   ALA B  54     148.562 233.957  19.870  1.00  0.00           N  
ATOM   2158  CA  ALA B  54     148.098 235.165  19.197  1.00  0.00           C  
ATOM   2159  C   ALA B  54     149.249 235.883  18.504  1.00  0.00           C  
ATOM   2160  O   ALA B  54     149.098 236.386  17.389  1.00  0.00           O  
ATOM   2161  CB  ALA B  54     147.415 236.095  20.190  1.00  0.00           C  
ATOM   2162  H   ALA B  54     148.470 233.887  20.873  1.00  0.00           H  
ATOM   2163  HA  ALA B  54     147.377 234.881  18.432  1.00  0.00           H  
ATOM   2164 1HB  ALA B  54     147.075 236.992  19.672  1.00  0.00           H  
ATOM   2165 2HB  ALA B  54     146.560 235.587  20.635  1.00  0.00           H  
ATOM   2166 3HB  ALA B  54     148.120 236.372  20.971  1.00  0.00           H  
ATOM   2167  N   LEU B  55     150.400 235.928  19.167  1.00  0.00           N  
ATOM   2168  CA  LEU B  55     151.582 236.571  18.607  1.00  0.00           C  
ATOM   2169  C   LEU B  55     152.123 235.791  17.417  1.00  0.00           C  
ATOM   2170  O   LEU B  55     152.584 236.377  16.435  1.00  0.00           O  
ATOM   2171  CB  LEU B  55     152.673 236.701  19.678  1.00  0.00           C  
ATOM   2172  CG  LEU B  55     152.394 237.719  20.791  1.00  0.00           C  
ATOM   2173  CD1 LEU B  55     153.430 237.559  21.896  1.00  0.00           C  
ATOM   2174  CD2 LEU B  55     152.423 239.125  20.213  1.00  0.00           C  
ATOM   2175  H   LEU B  55     150.456 235.505  20.081  1.00  0.00           H  
ATOM   2176  HA  LEU B  55     151.301 237.563  18.252  1.00  0.00           H  
ATOM   2177 1HB  LEU B  55     152.817 235.728  20.146  1.00  0.00           H  
ATOM   2178 2HB  LEU B  55     153.605 236.989  19.192  1.00  0.00           H  
ATOM   2179  HG  LEU B  55     151.413 237.524  21.225  1.00  0.00           H  
ATOM   2180 1HD1 LEU B  55     153.231 238.283  22.688  1.00  0.00           H  
ATOM   2181 2HD1 LEU B  55     153.375 236.551  22.305  1.00  0.00           H  
ATOM   2182 3HD1 LEU B  55     154.426 237.733  21.488  1.00  0.00           H  
ATOM   2183 1HD2 LEU B  55     152.223 239.848  21.004  1.00  0.00           H  
ATOM   2184 2HD2 LEU B  55     153.404 239.321  19.781  1.00  0.00           H  
ATOM   2185 3HD2 LEU B  55     151.660 239.216  19.439  1.00  0.00           H  
ATOM   2186  N   ARG B  56     152.064 234.467  17.506  1.00  0.00           N  
ATOM   2187  CA  ARG B  56     152.460 233.605  16.399  1.00  0.00           C  
ATOM   2188  C   ARG B  56     151.574 233.827  15.182  1.00  0.00           C  
ATOM   2189  O   ARG B  56     152.048 233.810  14.045  1.00  0.00           O  
ATOM   2190  CB  ARG B  56     152.393 232.142  16.812  1.00  0.00           C  
ATOM   2191  CG  ARG B  56     153.463 231.705  17.799  1.00  0.00           C  
ATOM   2192  CD  ARG B  56     153.283 230.290  18.214  1.00  0.00           C  
ATOM   2193  NE  ARG B  56     154.201 229.917  19.279  1.00  0.00           N  
ATOM   2194  CZ  ARG B  56     154.377 228.660  19.731  1.00  0.00           C  
ATOM   2195  NH1 ARG B  56     153.693 227.670  19.203  1.00  0.00           N  
ATOM   2196  NH2 ARG B  56     155.238 228.423  20.705  1.00  0.00           N  
ATOM   2197  H   ARG B  56     151.733 234.046  18.364  1.00  0.00           H  
ATOM   2198  HA  ARG B  56     153.483 233.857  16.115  1.00  0.00           H  
ATOM   2199 1HB  ARG B  56     151.423 231.935  17.263  1.00  0.00           H  
ATOM   2200 2HB  ARG B  56     152.482 231.510  15.927  1.00  0.00           H  
ATOM   2201 1HG  ARG B  56     154.446 231.805  17.338  1.00  0.00           H  
ATOM   2202 2HG  ARG B  56     153.414 232.333  18.690  1.00  0.00           H  
ATOM   2203 1HD  ARG B  56     152.266 230.144  18.575  1.00  0.00           H  
ATOM   2204 2HD  ARG B  56     153.464 229.636  17.363  1.00  0.00           H  
ATOM   2205  HE  ARG B  56     154.745 230.652  19.709  1.00  0.00           H  
ATOM   2206 1HH1 ARG B  56     153.034 227.851  18.459  1.00  0.00           H  
ATOM   2207 2HH1 ARG B  56     153.824 226.728  19.542  1.00  0.00           H  
ATOM   2208 1HH2 ARG B  56     155.764 229.185  21.111  1.00  0.00           H  
ATOM   2209 2HH2 ARG B  56     155.370 227.482  21.044  1.00  0.00           H  
ATOM   2210  N   ILE B  57     150.285 234.036  15.425  1.00  0.00           N  
ATOM   2211  CA  ILE B  57     149.348 234.376  14.359  1.00  0.00           C  
ATOM   2212  C   ILE B  57     149.709 235.707  13.713  1.00  0.00           C  
ATOM   2213  O   ILE B  57     149.679 235.843  12.490  1.00  0.00           O  
ATOM   2214  CB  ILE B  57     147.906 234.439  14.893  1.00  0.00           C  
ATOM   2215  CG1 ILE B  57     147.428 233.045  15.308  1.00  0.00           C  
ATOM   2216  CG2 ILE B  57     146.976 235.033  13.847  1.00  0.00           C  
ATOM   2217  CD1 ILE B  57     146.178 233.054  16.159  1.00  0.00           C  
ATOM   2218  H   ILE B  57     149.943 233.957  16.372  1.00  0.00           H  
ATOM   2219  HA  ILE B  57     149.410 233.606  13.587  1.00  0.00           H  
ATOM   2220  HB  ILE B  57     147.876 235.061  15.788  1.00  0.00           H  
ATOM   2221 1HG1 ILE B  57     147.231 232.448  14.418  1.00  0.00           H  
ATOM   2222 2HG1 ILE B  57     148.217 232.542  15.869  1.00  0.00           H  
ATOM   2223 1HG2 ILE B  57     145.961 235.071  14.242  1.00  0.00           H  
ATOM   2224 2HG2 ILE B  57     147.305 236.042  13.600  1.00  0.00           H  
ATOM   2225 3HG2 ILE B  57     146.995 234.415  12.950  1.00  0.00           H  
ATOM   2226 1HD1 ILE B  57     145.903 232.031  16.413  1.00  0.00           H  
ATOM   2227 2HD1 ILE B  57     146.365 233.618  17.073  1.00  0.00           H  
ATOM   2228 3HD1 ILE B  57     145.366 233.521  15.604  1.00  0.00           H  
ATOM   2229  N   ALA B  58     150.049 236.687  14.542  1.00  0.00           N  
ATOM   2230  CA  ALA B  58     150.448 238.002  14.052  1.00  0.00           C  
ATOM   2231  C   ALA B  58     151.643 237.899  13.113  1.00  0.00           C  
ATOM   2232  O   ALA B  58     151.699 238.579  12.088  1.00  0.00           O  
ATOM   2233  CB  ALA B  58     150.771 238.927  15.216  1.00  0.00           C  
ATOM   2234  H   ALA B  58     150.031 236.521  15.538  1.00  0.00           H  
ATOM   2235  HA  ALA B  58     149.619 238.427  13.487  1.00  0.00           H  
ATOM   2236 1HB  ALA B  58     151.068 239.904  14.832  1.00  0.00           H  
ATOM   2237 2HB  ALA B  58     149.889 239.037  15.847  1.00  0.00           H  
ATOM   2238 3HB  ALA B  58     151.586 238.505  15.801  1.00  0.00           H  
ATOM   2239  N   LYS B  59     152.598 237.047  13.468  1.00  0.00           N  
ATOM   2240  CA  LYS B  59     153.789 236.848  12.652  1.00  0.00           C  
ATOM   2241  C   LYS B  59     153.432 236.269  11.288  1.00  0.00           C  
ATOM   2242  O   LYS B  59     154.001 236.662  10.269  1.00  0.00           O  
ATOM   2243  CB  LYS B  59     154.781 235.931  13.370  1.00  0.00           C  
ATOM   2244  CG  LYS B  59     155.483 236.571  14.560  1.00  0.00           C  
ATOM   2245  CD  LYS B  59     156.458 235.604  15.212  1.00  0.00           C  
ATOM   2246  CE  LYS B  59     157.184 236.254  16.382  1.00  0.00           C  
ATOM   2247  NZ  LYS B  59     158.151 235.322  17.024  1.00  0.00           N  
ATOM   2248  H   LYS B  59     152.495 236.523  14.326  1.00  0.00           H  
ATOM   2249  HA  LYS B  59     154.263 237.816  12.487  1.00  0.00           H  
ATOM   2250 1HB  LYS B  59     154.263 235.041  13.726  1.00  0.00           H  
ATOM   2251 2HB  LYS B  59     155.548 235.603  12.666  1.00  0.00           H  
ATOM   2252 1HG  LYS B  59     156.028 237.456  14.228  1.00  0.00           H  
ATOM   2253 2HG  LYS B  59     154.742 236.879  15.296  1.00  0.00           H  
ATOM   2254 1HD  LYS B  59     155.918 234.728  15.571  1.00  0.00           H  
ATOM   2255 2HD  LYS B  59     157.195 235.279  14.477  1.00  0.00           H  
ATOM   2256 1HE  LYS B  59     157.722 237.134  16.034  1.00  0.00           H  
ATOM   2257 2HE  LYS B  59     156.457 236.572  17.129  1.00  0.00           H  
ATOM   2258 1HZ  LYS B  59     158.609 235.789  17.793  1.00  0.00           H  
ATOM   2259 2HZ  LYS B  59     157.660 234.509  17.368  1.00  0.00           H  
ATOM   2260 3HZ  LYS B  59     158.842 235.034  16.345  1.00  0.00           H  
ATOM   2261  N   GLU B  60     152.488 235.336  11.274  1.00  0.00           N  
ATOM   2262  CA  GLU B  60     152.021 234.735  10.031  1.00  0.00           C  
ATOM   2263  C   GLU B  60     151.293 235.757   9.166  1.00  0.00           C  
ATOM   2264  O   GLU B  60     151.399 235.734   7.940  1.00  0.00           O  
ATOM   2265  CB  GLU B  60     151.097 233.551  10.325  1.00  0.00           C  
ATOM   2266  CG  GLU B  60     151.800 232.336  10.911  1.00  0.00           C  
ATOM   2267  CD  GLU B  60     152.869 231.786  10.007  1.00  0.00           C  
ATOM   2268  OE1 GLU B  60     152.591 231.572   8.851  1.00  0.00           O  
ATOM   2269  OE2 GLU B  60     153.966 231.581  10.473  1.00  0.00           O  
ATOM   2270  H   GLU B  60     152.083 235.033  12.149  1.00  0.00           H  
ATOM   2271  HA  GLU B  60     152.887 234.385   9.469  1.00  0.00           H  
ATOM   2272 1HB  GLU B  60     150.322 233.861  11.028  1.00  0.00           H  
ATOM   2273 2HB  GLU B  60     150.600 233.241   9.406  1.00  0.00           H  
ATOM   2274 1HG  GLU B  60     152.253 232.614  11.862  1.00  0.00           H  
ATOM   2275 2HG  GLU B  60     151.062 231.559  11.105  1.00  0.00           H  
ATOM   2276  N   ALA B  61     150.553 236.652   9.812  1.00  0.00           N  
ATOM   2277  CA  ALA B  61     149.899 237.751   9.113  1.00  0.00           C  
ATOM   2278  C   ALA B  61     150.918 238.673   8.457  1.00  0.00           C  
ATOM   2279  O   ALA B  61     150.707 239.157   7.344  1.00  0.00           O  
ATOM   2280  CB  ALA B  61     149.016 238.538  10.071  1.00  0.00           C  
ATOM   2281  H   ALA B  61     150.442 236.569  10.812  1.00  0.00           H  
ATOM   2282  HA  ALA B  61     149.272 237.335   8.323  1.00  0.00           H  
ATOM   2283 1HB  ALA B  61     148.534 239.355   9.534  1.00  0.00           H  
ATOM   2284 2HB  ALA B  61     148.255 237.879  10.487  1.00  0.00           H  
ATOM   2285 3HB  ALA B  61     149.626 238.943  10.878  1.00  0.00           H  
ATOM   2286  N   GLU B  62     152.025 238.913   9.150  1.00  0.00           N  
ATOM   2287  CA  GLU B  62     153.104 239.733   8.614  1.00  0.00           C  
ATOM   2288  C   GLU B  62     153.738 239.080   7.394  1.00  0.00           C  
ATOM   2289  O   GLU B  62     154.096 239.758   6.429  1.00  0.00           O  
ATOM   2290  CB  GLU B  62     154.168 239.981   9.684  1.00  0.00           C  
ATOM   2291  CG  GLU B  62     153.755 240.967  10.768  1.00  0.00           C  
ATOM   2292  CD  GLU B  62     154.808 241.152  11.824  1.00  0.00           C  
ATOM   2293  OE1 GLU B  62     155.334 240.170  12.290  1.00  0.00           O  
ATOM   2294  OE2 GLU B  62     155.087 242.277  12.165  1.00  0.00           O  
ATOM   2295  H   GLU B  62     152.122 238.515  10.074  1.00  0.00           H  
ATOM   2296  HA  GLU B  62     152.686 240.689   8.297  1.00  0.00           H  
ATOM   2297 1HB  GLU B  62     154.421 239.038  10.170  1.00  0.00           H  
ATOM   2298 2HB  GLU B  62     155.076 240.360   9.215  1.00  0.00           H  
ATOM   2299 1HG  GLU B  62     153.547 241.932  10.305  1.00  0.00           H  
ATOM   2300 2HG  GLU B  62     152.836 240.613  11.234  1.00  0.00           H  
ATOM   2301  N   LYS B  63     153.878 237.760   7.441  1.00  0.00           N  
ATOM   2302  CA  LYS B  63     154.380 237.000   6.302  1.00  0.00           C  
ATOM   2303  C   LYS B  63     153.481 237.174   5.084  1.00  0.00           C  
ATOM   2304  O   LYS B  63     153.959 237.263   3.953  1.00  0.00           O  
ATOM   2305  CB  LYS B  63     154.501 235.518   6.657  1.00  0.00           C  
ATOM   2306  CG  LYS B  63     155.620 235.196   7.639  1.00  0.00           C  
ATOM   2307  CD  LYS B  63     155.652 233.713   7.975  1.00  0.00           C  
ATOM   2308  CE  LYS B  63     156.647 233.417   9.087  1.00  0.00           C  
ATOM   2309  NZ  LYS B  63     156.600 231.992   9.513  1.00  0.00           N  
ATOM   2310  H   LYS B  63     153.626 237.268   8.288  1.00  0.00           H  
ATOM   2311  HA  LYS B  63     155.367 237.382   6.041  1.00  0.00           H  
ATOM   2312 1HB  LYS B  63     153.565 235.170   7.093  1.00  0.00           H  
ATOM   2313 2HB  LYS B  63     154.675 234.938   5.750  1.00  0.00           H  
ATOM   2314 1HG  LYS B  63     156.579 235.482   7.205  1.00  0.00           H  
ATOM   2315 2HG  LYS B  63     155.475 235.765   8.556  1.00  0.00           H  
ATOM   2316 1HD  LYS B  63     154.659 233.390   8.293  1.00  0.00           H  
ATOM   2317 2HD  LYS B  63     155.933 233.144   7.089  1.00  0.00           H  
ATOM   2318 1HE  LYS B  63     157.655 233.647   8.744  1.00  0.00           H  
ATOM   2319 2HE  LYS B  63     156.428 234.047   9.950  1.00  0.00           H  
ATOM   2320 1HZ  LYS B  63     157.272 231.837  10.250  1.00  0.00           H  
ATOM   2321 2HZ  LYS B  63     155.673 231.772   9.852  1.00  0.00           H  
ATOM   2322 3HZ  LYS B  63     156.820 231.398   8.726  1.00  0.00           H  
ATOM   2323  N   GLN B  64     152.173 237.223   5.321  1.00  0.00           N  
ATOM   2324  CA  GLN B  64     151.209 237.468   4.255  1.00  0.00           C  
ATOM   2325  C   GLN B  64     151.164 238.945   3.884  1.00  0.00           C  
ATOM   2326  O   GLN B  64     150.762 239.304   2.776  1.00  0.00           O  
ATOM   2327  CB  GLN B  64     149.816 236.991   4.672  1.00  0.00           C  
ATOM   2328  CG  GLN B  64     149.708 235.489   4.879  1.00  0.00           C  
ATOM   2329  CD  GLN B  64     149.984 234.708   3.608  1.00  0.00           C  
ATOM   2330  OE1 GLN B  64     149.434 235.012   2.545  1.00  0.00           O  
ATOM   2331  NE2 GLN B  64     150.839 233.697   3.709  1.00  0.00           N  
ATOM   2332  H   GLN B  64     151.841 237.088   6.265  1.00  0.00           H  
ATOM   2333  HA  GLN B  64     151.524 236.914   3.370  1.00  0.00           H  
ATOM   2334 1HB  GLN B  64     149.527 237.480   5.602  1.00  0.00           H  
ATOM   2335 2HB  GLN B  64     149.090 237.278   3.912  1.00  0.00           H  
ATOM   2336 1HG  GLN B  64     150.436 235.184   5.632  1.00  0.00           H  
ATOM   2337 2HG  GLN B  64     148.700 235.250   5.216  1.00  0.00           H  
ATOM   2338 1HE2 GLN B  64     151.059 233.146   2.903  1.00  0.00           H  
ATOM   2339 2HE2 GLN B  64     151.262 233.486   4.590  1.00  0.00           H  
ATOM   2340  N   GLY B  65     151.575 239.798   4.815  1.00  0.00           N  
ATOM   2341  CA  GLY B  65     151.569 241.239   4.592  1.00  0.00           C  
ATOM   2342  C   GLY B  65     150.307 241.876   5.158  1.00  0.00           C  
ATOM   2343  O   GLY B  65     150.055 243.063   4.953  1.00  0.00           O  
ATOM   2344  H   GLY B  65     151.904 239.439   5.701  1.00  0.00           H  
ATOM   2345 1HA  GLY B  65     152.448 241.684   5.061  1.00  0.00           H  
ATOM   2346 2HA  GLY B  65     151.637 241.443   3.525  1.00  0.00           H  
ATOM   2347  N   ASN B  66     149.516 241.081   5.869  1.00  0.00           N  
ATOM   2348  CA  ASN B  66     148.242 241.547   6.404  1.00  0.00           C  
ATOM   2349  C   ASN B  66     148.426 242.218   7.761  1.00  0.00           C  
ATOM   2350  O   ASN B  66     148.108 241.636   8.798  1.00  0.00           O  
ATOM   2351  CB  ASN B  66     147.254 240.399   6.506  1.00  0.00           C  
ATOM   2352  CG  ASN B  66     145.845 240.869   6.740  1.00  0.00           C  
ATOM   2353  OD1 ASN B  66     145.621 241.910   7.369  1.00  0.00           O  
ATOM   2354  ND2 ASN B  66     144.891 240.122   6.247  1.00  0.00           N  
ATOM   2355  H   ASN B  66     149.804 240.129   6.045  1.00  0.00           H  
ATOM   2356  HA  ASN B  66     147.830 242.291   5.722  1.00  0.00           H  
ATOM   2357 1HB  ASN B  66     147.281 239.812   5.587  1.00  0.00           H  
ATOM   2358 2HB  ASN B  66     147.546 239.740   7.323  1.00  0.00           H  
ATOM   2359 1HD2 ASN B  66     143.934 240.385   6.372  1.00  0.00           H  
ATOM   2360 2HD2 ASN B  66     145.119 239.288   5.745  1.00  0.00           H  
ATOM   2361  N   VAL B  67     148.941 243.442   7.744  1.00  0.00           N  
ATOM   2362  CA  VAL B  67     149.289 244.142   8.977  1.00  0.00           C  
ATOM   2363  C   VAL B  67     148.051 244.428   9.815  1.00  0.00           C  
ATOM   2364  O   VAL B  67     148.124 244.495  11.041  1.00  0.00           O  
ATOM   2365  CB  VAL B  67     150.005 245.467   8.654  1.00  0.00           C  
ATOM   2366  CG1 VAL B  67     151.378 245.199   8.055  1.00  0.00           C  
ATOM   2367  CG2 VAL B  67     149.155 246.298   7.704  1.00  0.00           C  
ATOM   2368  H   VAL B  67     149.096 243.897   6.857  1.00  0.00           H  
ATOM   2369  HA  VAL B  67     149.946 243.502   9.563  1.00  0.00           H  
ATOM   2370  HB  VAL B  67     150.161 246.020   9.581  1.00  0.00           H  
ATOM   2371 1HG1 VAL B  67     151.869 246.147   7.834  1.00  0.00           H  
ATOM   2372 2HG1 VAL B  67     151.981 244.635   8.766  1.00  0.00           H  
ATOM   2373 3HG1 VAL B  67     151.267 244.626   7.135  1.00  0.00           H  
ATOM   2374 1HG2 VAL B  67     149.666 247.233   7.482  1.00  0.00           H  
ATOM   2375 2HG2 VAL B  67     148.994 245.742   6.780  1.00  0.00           H  
ATOM   2376 3HG2 VAL B  67     148.193 246.512   8.170  1.00  0.00           H  
ATOM   2377  N   GLU B  68     146.915 244.597   9.147  1.00  0.00           N  
ATOM   2378  CA  GLU B  68     145.659 244.874   9.831  1.00  0.00           C  
ATOM   2379  C   GLU B  68     145.281 243.737  10.773  1.00  0.00           C  
ATOM   2380  O   GLU B  68     144.940 243.965  11.933  1.00  0.00           O  
ATOM   2381  CB  GLU B  68     144.538 245.102   8.814  1.00  0.00           C  
ATOM   2382  CG  GLU B  68     143.181 245.406   9.432  1.00  0.00           C  
ATOM   2383  CD  GLU B  68     142.109 245.641   8.405  1.00  0.00           C  
ATOM   2384  OE1 GLU B  68     142.434 245.723   7.244  1.00  0.00           O  
ATOM   2385  OE2 GLU B  68     140.964 245.738   8.781  1.00  0.00           O  
ATOM   2386  H   GLU B  68     146.922 244.532   8.138  1.00  0.00           H  
ATOM   2387  HA  GLU B  68     145.784 245.773  10.435  1.00  0.00           H  
ATOM   2388 1HB  GLU B  68     144.802 245.934   8.162  1.00  0.00           H  
ATOM   2389 2HB  GLU B  68     144.429 244.217   8.188  1.00  0.00           H  
ATOM   2390 1HG  GLU B  68     142.885 244.567  10.064  1.00  0.00           H  
ATOM   2391 2HG  GLU B  68     143.271 246.287  10.065  1.00  0.00           H  
ATOM   2392  N   VAL B  69     145.343 242.511  10.264  1.00  0.00           N  
ATOM   2393  CA  VAL B  69     145.062 241.330  11.073  1.00  0.00           C  
ATOM   2394  C   VAL B  69     146.128 241.129  12.143  1.00  0.00           C  
ATOM   2395  O   VAL B  69     145.828 240.715  13.263  1.00  0.00           O  
ATOM   2396  CB  VAL B  69     144.991 240.077  10.182  1.00  0.00           C  
ATOM   2397  CG1 VAL B  69     144.983 238.817  11.035  1.00  0.00           C  
ATOM   2398  CG2 VAL B  69     143.753 240.138   9.299  1.00  0.00           C  
ATOM   2399  H   VAL B  69     145.593 242.391   9.293  1.00  0.00           H  
ATOM   2400  HA  VAL B  69     144.109 241.478  11.581  1.00  0.00           H  
ATOM   2401  HB  VAL B  69     145.883 240.035   9.556  1.00  0.00           H  
ATOM   2402 1HG1 VAL B  69     144.932 237.940  10.388  1.00  0.00           H  
ATOM   2403 2HG1 VAL B  69     145.894 238.776  11.631  1.00  0.00           H  
ATOM   2404 3HG1 VAL B  69     144.116 238.830  11.695  1.00  0.00           H  
ATOM   2405 1HG2 VAL B  69     143.710 239.249   8.671  1.00  0.00           H  
ATOM   2406 2HG2 VAL B  69     142.862 240.186   9.925  1.00  0.00           H  
ATOM   2407 3HG2 VAL B  69     143.800 241.027   8.668  1.00  0.00           H  
ATOM   2408  N   ALA B  70     147.375 241.426  11.791  1.00  0.00           N  
ATOM   2409  CA  ALA B  70     148.489 241.273  12.720  1.00  0.00           C  
ATOM   2410  C   ALA B  70     148.258 242.076  13.994  1.00  0.00           C  
ATOM   2411  O   ALA B  70     148.571 241.619  15.094  1.00  0.00           O  
ATOM   2412  CB  ALA B  70     149.792 241.697  12.057  1.00  0.00           C  
ATOM   2413  H   ALA B  70     147.555 241.763  10.858  1.00  0.00           H  
ATOM   2414  HA  ALA B  70     148.565 240.223  13.001  1.00  0.00           H  
ATOM   2415 1HB  ALA B  70     150.614 241.577  12.764  1.00  0.00           H  
ATOM   2416 2HB  ALA B  70     149.974 241.075  11.181  1.00  0.00           H  
ATOM   2417 3HB  ALA B  70     149.723 242.740  11.754  1.00  0.00           H  
ATOM   2418  N   VAL B  71     147.708 243.276  13.840  1.00  0.00           N  
ATOM   2419  CA  VAL B  71     147.382 244.121  14.982  1.00  0.00           C  
ATOM   2420  C   VAL B  71     146.230 243.536  15.791  1.00  0.00           C  
ATOM   2421  O   VAL B  71     146.274 243.509  17.021  1.00  0.00           O  
ATOM   2422  CB  VAL B  71     147.004 245.537  14.508  1.00  0.00           C  
ATOM   2423  CG1 VAL B  71     146.461 246.360  15.667  1.00  0.00           C  
ATOM   2424  CG2 VAL B  71     148.216 246.215  13.887  1.00  0.00           C  
ATOM   2425  H   VAL B  71     147.510 243.609  12.908  1.00  0.00           H  
ATOM   2426  HA  VAL B  71     148.253 244.170  15.636  1.00  0.00           H  
ATOM   2427  HB  VAL B  71     146.210 245.463  13.766  1.00  0.00           H  
ATOM   2428 1HG1 VAL B  71     146.200 247.357  15.314  1.00  0.00           H  
ATOM   2429 2HG1 VAL B  71     145.574 245.875  16.073  1.00  0.00           H  
ATOM   2430 3HG1 VAL B  71     147.221 246.438  16.445  1.00  0.00           H  
ATOM   2431 1HG2 VAL B  71     147.942 247.215  13.553  1.00  0.00           H  
ATOM   2432 2HG2 VAL B  71     149.014 246.284  14.627  1.00  0.00           H  
ATOM   2433 3HG2 VAL B  71     148.563 245.631  13.034  1.00  0.00           H  
ATOM   2434  N   LYS B  72     145.201 243.070  15.093  1.00  0.00           N  
ATOM   2435  CA  LYS B  72     144.069 242.418  15.740  1.00  0.00           C  
ATOM   2436  C   LYS B  72     144.519 241.215  16.558  1.00  0.00           C  
ATOM   2437  O   LYS B  72     144.012 240.971  17.652  1.00  0.00           O  
ATOM   2438  CB  LYS B  72     143.033 241.989  14.701  1.00  0.00           C  
ATOM   2439  CG  LYS B  72     142.283 243.142  14.047  1.00  0.00           C  
ATOM   2440  CD  LYS B  72     141.312 242.640  12.989  1.00  0.00           C  
ATOM   2441  CE  LYS B  72     140.585 243.793  12.313  1.00  0.00           C  
ATOM   2442  NZ  LYS B  72     139.699 243.324  11.213  1.00  0.00           N  
ATOM   2443  H   LYS B  72     145.202 243.170  14.088  1.00  0.00           H  
ATOM   2444  HA  LYS B  72     143.605 243.130  16.425  1.00  0.00           H  
ATOM   2445 1HB  LYS B  72     143.524 241.420  13.911  1.00  0.00           H  
ATOM   2446 2HB  LYS B  72     142.298 241.334  15.169  1.00  0.00           H  
ATOM   2447 1HG  LYS B  72     141.726 243.691  14.808  1.00  0.00           H  
ATOM   2448 2HG  LYS B  72     142.995 243.823  13.582  1.00  0.00           H  
ATOM   2449 1HD  LYS B  72     141.857 242.072  12.235  1.00  0.00           H  
ATOM   2450 2HD  LYS B  72     140.577 241.982  13.453  1.00  0.00           H  
ATOM   2451 1HE  LYS B  72     139.981 244.323  13.047  1.00  0.00           H  
ATOM   2452 2HE  LYS B  72     141.314 244.492  11.901  1.00  0.00           H  
ATOM   2453 1HZ  LYS B  72     139.237 244.117  10.790  1.00  0.00           H  
ATOM   2454 2HZ  LYS B  72     140.252 242.846  10.516  1.00  0.00           H  
ATOM   2455 3HZ  LYS B  72     139.006 242.690  11.585  1.00  0.00           H  
ATOM   2456  N   ALA B  73     145.478 240.468  16.024  1.00  0.00           N  
ATOM   2457  CA  ALA B  73     146.097 239.372  16.762  1.00  0.00           C  
ATOM   2458  C   ALA B  73     146.814 239.882  18.005  1.00  0.00           C  
ATOM   2459  O   ALA B  73     146.711 239.290  19.079  1.00  0.00           O  
ATOM   2460  CB  ALA B  73     147.064 238.611  15.867  1.00  0.00           C  
ATOM   2461  H   ALA B  73     145.785 240.662  15.081  1.00  0.00           H  
ATOM   2462  HA  ALA B  73     145.314 238.690  17.089  1.00  0.00           H  
ATOM   2463 1HB  ALA B  73     147.518 237.796  16.433  1.00  0.00           H  
ATOM   2464 2HB  ALA B  73     146.525 238.201  15.012  1.00  0.00           H  
ATOM   2465 3HB  ALA B  73     147.843 239.284  15.516  1.00  0.00           H  
ATOM   2466  N   ALA B  74     147.542 240.984  17.852  1.00  0.00           N  
ATOM   2467  CA  ALA B  74     148.252 241.594  18.968  1.00  0.00           C  
ATOM   2468  C   ALA B  74     147.281 242.109  20.024  1.00  0.00           C  
ATOM   2469  O   ALA B  74     147.571 242.068  21.220  1.00  0.00           O  
ATOM   2470  CB  ALA B  74     149.146 242.721  18.476  1.00  0.00           C  
ATOM   2471  H   ALA B  74     147.604 241.410  16.939  1.00  0.00           H  
ATOM   2472  HA  ALA B  74     148.877 240.833  19.439  1.00  0.00           H  
ATOM   2473 1HB  ALA B  74     149.672 243.166  19.320  1.00  0.00           H  
ATOM   2474 2HB  ALA B  74     149.872 242.325  17.764  1.00  0.00           H  
ATOM   2475 3HB  ALA B  74     148.537 243.480  17.987  1.00  0.00           H  
ATOM   2476  N   ARG B  75     146.129 242.594  19.576  1.00  0.00           N  
ATOM   2477  CA  ARG B  75     145.097 243.080  20.481  1.00  0.00           C  
ATOM   2478  C   ARG B  75     144.595 241.967  21.393  1.00  0.00           C  
ATOM   2479  O   ARG B  75     144.284 242.201  22.561  1.00  0.00           O  
ATOM   2480  CB  ARG B  75     143.927 243.656  19.696  1.00  0.00           C  
ATOM   2481  CG  ARG B  75     142.779 244.176  20.548  1.00  0.00           C  
ATOM   2482  CD  ARG B  75     143.185 245.355  21.355  1.00  0.00           C  
ATOM   2483  NE  ARG B  75     142.100 245.837  22.195  1.00  0.00           N  
ATOM   2484  CZ  ARG B  75     141.812 245.358  23.421  1.00  0.00           C  
ATOM   2485  NH1 ARG B  75     142.533 244.386  23.934  1.00  0.00           N  
ATOM   2486  NH2 ARG B  75     140.802 245.864  24.107  1.00  0.00           N  
ATOM   2487  H   ARG B  75     145.964 242.626  18.578  1.00  0.00           H  
ATOM   2488  HA  ARG B  75     145.528 243.856  21.113  1.00  0.00           H  
ATOM   2489 1HB  ARG B  75     144.276 244.480  19.076  1.00  0.00           H  
ATOM   2490 2HB  ARG B  75     143.523 242.892  19.031  1.00  0.00           H  
ATOM   2491 1HG  ARG B  75     141.951 244.470  19.904  1.00  0.00           H  
ATOM   2492 2HG  ARG B  75     142.449 243.392  21.231  1.00  0.00           H  
ATOM   2493 1HD  ARG B  75     144.022 245.085  22.000  1.00  0.00           H  
ATOM   2494 2HD  ARG B  75     143.487 246.164  20.691  1.00  0.00           H  
ATOM   2495  HE  ARG B  75     141.522 246.584  21.834  1.00  0.00           H  
ATOM   2496 1HH1 ARG B  75     143.306 244.000  23.410  1.00  0.00           H  
ATOM   2497 2HH1 ARG B  75     142.318 244.027  24.853  1.00  0.00           H  
ATOM   2498 1HH2 ARG B  75     140.246 246.611  23.712  1.00  0.00           H  
ATOM   2499 2HH2 ARG B  75     140.585 245.505  25.025  1.00  0.00           H  
ATOM   2500  N   VAL B  76     144.521 240.755  20.853  1.00  0.00           N  
ATOM   2501  CA  VAL B  76     144.217 239.576  21.655  1.00  0.00           C  
ATOM   2502  C   VAL B  76     145.361 239.243  22.600  1.00  0.00           C  
ATOM   2503  O   VAL B  76     145.141 238.917  23.767  1.00  0.00           O  
ATOM   2504  CB  VAL B  76     143.940 238.366  20.743  1.00  0.00           C  
ATOM   2505  CG1 VAL B  76     143.787 237.099  21.570  1.00  0.00           C  
ATOM   2506  CG2 VAL B  76     142.693 238.621  19.910  1.00  0.00           C  
ATOM   2507  H   VAL B  76     144.678 240.649  19.862  1.00  0.00           H  
ATOM   2508  HA  VAL B  76     143.336 239.790  22.264  1.00  0.00           H  
ATOM   2509  HB  VAL B  76     144.795 238.218  20.082  1.00  0.00           H  
ATOM   2510 1HG1 VAL B  76     143.592 236.254  20.910  1.00  0.00           H  
ATOM   2511 2HG1 VAL B  76     144.704 236.918  22.130  1.00  0.00           H  
ATOM   2512 3HG1 VAL B  76     142.953 237.216  22.263  1.00  0.00           H  
ATOM   2513 1HG2 VAL B  76     142.504 237.762  19.267  1.00  0.00           H  
ATOM   2514 2HG2 VAL B  76     141.839 238.775  20.570  1.00  0.00           H  
ATOM   2515 3HG2 VAL B  76     142.841 239.509  19.295  1.00  0.00           H  
ATOM   2516  N   ALA B  77     146.586 239.326  22.090  1.00  0.00           N  
ATOM   2517  CA  ALA B  77     147.765 238.961  22.867  1.00  0.00           C  
ATOM   2518  C   ALA B  77     147.904 239.840  24.104  1.00  0.00           C  
ATOM   2519  O   ALA B  77     148.211 239.354  25.191  1.00  0.00           O  
ATOM   2520  CB  ALA B  77     149.018 239.057  22.008  1.00  0.00           C  
ATOM   2521  H   ALA B  77     146.703 239.649  21.141  1.00  0.00           H  
ATOM   2522  HA  ALA B  77     147.654 237.932  23.205  1.00  0.00           H  
ATOM   2523 1HB  ALA B  77     149.889 238.781  22.601  1.00  0.00           H  
ATOM   2524 2HB  ALA B  77     148.929 238.380  21.157  1.00  0.00           H  
ATOM   2525 3HB  ALA B  77     149.134 240.078  21.647  1.00  0.00           H  
ATOM   2526  N   VAL B  78     147.674 241.138  23.930  1.00  0.00           N  
ATOM   2527  CA  VAL B  78     147.832 242.095  25.018  1.00  0.00           C  
ATOM   2528  C   VAL B  78     146.736 241.929  26.063  1.00  0.00           C  
ATOM   2529  O   VAL B  78     146.973 242.099  27.259  1.00  0.00           O  
ATOM   2530  CB  VAL B  78     147.803 243.535  24.472  1.00  0.00           C  
ATOM   2531  CG1 VAL B  78     146.394 243.911  24.036  1.00  0.00           C  
ATOM   2532  CG2 VAL B  78     148.316 244.500  25.529  1.00  0.00           C  
ATOM   2533  H   VAL B  78     147.383 241.469  23.022  1.00  0.00           H  
ATOM   2534  HA  VAL B  78     148.788 241.907  25.510  1.00  0.00           H  
ATOM   2535  HB  VAL B  78     148.438 243.591  23.588  1.00  0.00           H  
ATOM   2536 1HG1 VAL B  78     146.392 244.931  23.652  1.00  0.00           H  
ATOM   2537 2HG1 VAL B  78     146.062 243.229  23.254  1.00  0.00           H  
ATOM   2538 3HG1 VAL B  78     145.720 243.843  24.889  1.00  0.00           H  
ATOM   2539 1HG2 VAL B  78     148.293 245.516  25.136  1.00  0.00           H  
ATOM   2540 2HG2 VAL B  78     147.684 244.440  26.415  1.00  0.00           H  
ATOM   2541 3HG2 VAL B  78     149.340 244.237  25.796  1.00  0.00           H  
ATOM   2542  N   GLU B  79     145.533 241.595  25.603  1.00  0.00           N  
ATOM   2543  CA  GLU B  79     144.414 241.340  26.502  1.00  0.00           C  
ATOM   2544  C   GLU B  79     144.644 240.075  27.320  1.00  0.00           C  
ATOM   2545  O   GLU B  79     144.377 240.048  28.521  1.00  0.00           O  
ATOM   2546  CB  GLU B  79     143.111 241.217  25.708  1.00  0.00           C  
ATOM   2547  CG  GLU B  79     141.863 241.076  26.568  1.00  0.00           C  
ATOM   2548  CD  GLU B  79     141.556 242.316  27.362  1.00  0.00           C  
ATOM   2549  OE1 GLU B  79     141.862 243.387  26.896  1.00  0.00           O  
ATOM   2550  OE2 GLU B  79     141.014 242.191  28.435  1.00  0.00           O  
ATOM   2551  H   GLU B  79     145.394 241.516  24.607  1.00  0.00           H  
ATOM   2552  HA  GLU B  79     144.333 242.174  27.198  1.00  0.00           H  
ATOM   2553 1HB  GLU B  79     142.985 242.097  25.078  1.00  0.00           H  
ATOM   2554 2HB  GLU B  79     143.166 240.349  25.052  1.00  0.00           H  
ATOM   2555 1HG  GLU B  79     141.013 240.852  25.924  1.00  0.00           H  
ATOM   2556 2HG  GLU B  79     141.997 240.237  27.250  1.00  0.00           H  
ATOM   2557  N   ALA B  80     145.135 239.031  26.664  1.00  0.00           N  
ATOM   2558  CA  ALA B  80     145.413 237.766  27.332  1.00  0.00           C  
ATOM   2559  C   ALA B  80     146.493 237.931  28.395  1.00  0.00           C  
ATOM   2560  O   ALA B  80     146.348 237.450  29.519  1.00  0.00           O  
ATOM   2561  CB  ALA B  80     145.825 236.708  26.319  1.00  0.00           C  
ATOM   2562  H   ALA B  80     145.322 239.116  25.675  1.00  0.00           H  
ATOM   2563  HA  ALA B  80     144.504 237.432  27.833  1.00  0.00           H  
ATOM   2564 1HB  ALA B  80     146.029 235.770  26.834  1.00  0.00           H  
ATOM   2565 2HB  ALA B  80     145.020 236.560  25.601  1.00  0.00           H  
ATOM   2566 3HB  ALA B  80     146.722 237.037  25.796  1.00  0.00           H  
ATOM   2567  N   ALA B  81     147.573 238.614  28.033  1.00  0.00           N  
ATOM   2568  CA  ALA B  81     148.692 238.816  28.945  1.00  0.00           C  
ATOM   2569  C   ALA B  81     148.309 239.744  30.091  1.00  0.00           C  
ATOM   2570  O   ALA B  81     148.688 239.518  31.240  1.00  0.00           O  
ATOM   2571  CB  ALA B  81     149.893 239.370  28.195  1.00  0.00           C  
ATOM   2572  H   ALA B  81     147.619 239.003  27.102  1.00  0.00           H  
ATOM   2573  HA  ALA B  81     148.965 237.853  29.378  1.00  0.00           H  
ATOM   2574 1HB  ALA B  81     150.721 239.516  28.890  1.00  0.00           H  
ATOM   2575 2HB  ALA B  81     150.193 238.668  27.416  1.00  0.00           H  
ATOM   2576 3HB  ALA B  81     149.631 240.325  27.741  1.00  0.00           H  
ATOM   2577  N   LYS B  82     147.555 240.790  29.771  1.00  0.00           N  
ATOM   2578  CA  LYS B  82     147.150 241.776  30.766  1.00  0.00           C  
ATOM   2579  C   LYS B  82     146.283 241.144  31.846  1.00  0.00           C  
ATOM   2580  O   LYS B  82     146.463 241.409  33.034  1.00  0.00           O  
ATOM   2581  CB  LYS B  82     146.403 242.933  30.100  1.00  0.00           C  
ATOM   2582  CG  LYS B  82     145.980 244.041  31.056  1.00  0.00           C  
ATOM   2583  CD  LYS B  82     145.340 245.201  30.308  1.00  0.00           C  
ATOM   2584  CE  LYS B  82     144.882 246.292  31.265  1.00  0.00           C  
ATOM   2585  NZ  LYS B  82     144.226 247.420  30.550  1.00  0.00           N  
ATOM   2586  H   LYS B  82     147.256 240.906  28.814  1.00  0.00           H  
ATOM   2587  HA  LYS B  82     148.045 242.170  31.249  1.00  0.00           H  
ATOM   2588 1HB  LYS B  82     147.033 243.378  29.330  1.00  0.00           H  
ATOM   2589 2HB  LYS B  82     145.506 242.553  29.611  1.00  0.00           H  
ATOM   2590 1HG  LYS B  82     145.264 243.646  31.778  1.00  0.00           H  
ATOM   2591 2HG  LYS B  82     146.851 244.406  31.598  1.00  0.00           H  
ATOM   2592 1HD  LYS B  82     146.060 245.624  29.606  1.00  0.00           H  
ATOM   2593 2HD  LYS B  82     144.479 244.841  29.745  1.00  0.00           H  
ATOM   2594 1HE  LYS B  82     144.177 245.874  31.982  1.00  0.00           H  
ATOM   2595 2HE  LYS B  82     145.740 246.678  31.815  1.00  0.00           H  
ATOM   2596 1HZ  LYS B  82     143.938 248.121  31.218  1.00  0.00           H  
ATOM   2597 2HZ  LYS B  82     144.878 247.828  29.894  1.00  0.00           H  
ATOM   2598 3HZ  LYS B  82     143.417 247.079  30.051  1.00  0.00           H  
ATOM   2599  N   GLN B  83     145.340 240.307  31.427  1.00  0.00           N  
ATOM   2600  CA  GLN B  83     144.457 239.617  32.360  1.00  0.00           C  
ATOM   2601  C   GLN B  83     145.211 238.556  33.152  1.00  0.00           C  
ATOM   2602  O   GLN B  83     144.916 238.315  34.321  1.00  0.00           O  
ATOM   2603  CB  GLN B  83     143.283 238.977  31.614  1.00  0.00           C  
ATOM   2604  CG  GLN B  83     142.328 239.976  30.984  1.00  0.00           C  
ATOM   2605  CD  GLN B  83     141.711 240.912  32.007  1.00  0.00           C  
ATOM   2606  OE1 GLN B  83     141.586 240.568  33.186  1.00  0.00           O  
ATOM   2607  NE2 GLN B  83     141.322 242.100  31.561  1.00  0.00           N  
ATOM   2608  H   GLN B  83     145.234 240.142  30.436  1.00  0.00           H  
ATOM   2609  HA  GLN B  83     144.070 240.347  33.073  1.00  0.00           H  
ATOM   2610 1HB  GLN B  83     143.665 238.331  30.823  1.00  0.00           H  
ATOM   2611 2HB  GLN B  83     142.713 238.353  32.301  1.00  0.00           H  
ATOM   2612 1HG  GLN B  83     142.873 240.577  30.256  1.00  0.00           H  
ATOM   2613 2HG  GLN B  83     141.523 239.431  30.490  1.00  0.00           H  
ATOM   2614 1HE2 GLN B  83     140.908 242.760  32.190  1.00  0.00           H  
ATOM   2615 2HE2 GLN B  83     141.442 242.337  30.597  1.00  0.00           H  
ATOM   2616  N   ALA B  84     146.186 237.924  32.506  1.00  0.00           N  
ATOM   2617  CA  ALA B  84     147.027 236.936  33.167  1.00  0.00           C  
ATOM   2618  C   ALA B  84     147.979 237.591  34.155  1.00  0.00           C  
ATOM   2619  O   ALA B  84     148.368 236.986  35.154  1.00  0.00           O  
ATOM   2620  CB  ALA B  84     147.806 236.130  32.138  1.00  0.00           C  
ATOM   2621  H   ALA B  84     146.349 238.138  31.532  1.00  0.00           H  
ATOM   2622  HA  ALA B  84     146.379 236.260  33.727  1.00  0.00           H  
ATOM   2623 1HB  ALA B  84     148.429 235.394  32.646  1.00  0.00           H  
ATOM   2624 2HB  ALA B  84     147.111 235.618  31.474  1.00  0.00           H  
ATOM   2625 3HB  ALA B  84     148.437 236.799  31.556  1.00  0.00           H  
ATOM   2626  N   GLY B  85     148.353 238.835  33.872  1.00  0.00           N  
ATOM   2627  CA  GLY B  85     149.307 239.558  34.706  1.00  0.00           C  
ATOM   2628  C   GLY B  85     150.738 239.299  34.255  1.00  0.00           C  
ATOM   2629  O   GLY B  85     151.688 239.544  34.997  1.00  0.00           O  
ATOM   2630  H   GLY B  85     147.965 239.291  33.060  1.00  0.00           H  
ATOM   2631 1HA  GLY B  85     149.093 240.626  34.660  1.00  0.00           H  
ATOM   2632 2HA  GLY B  85     149.189 239.251  35.745  1.00  0.00           H  
ATOM   2633  N   ASP B  86     150.886 238.803  33.032  1.00  0.00           N  
ATOM   2634  CA  ASP B  86     152.196 238.434  32.506  1.00  0.00           C  
ATOM   2635  C   ASP B  86     152.920 239.646  31.933  1.00  0.00           C  
ATOM   2636  O   ASP B  86     152.885 239.889  30.727  1.00  0.00           O  
ATOM   2637  CB  ASP B  86     152.059 237.357  31.428  1.00  0.00           C  
ATOM   2638  CG  ASP B  86     151.782 235.975  32.003  1.00  0.00           C  
ATOM   2639  OD1 ASP B  86     152.005 235.785  33.176  1.00  0.00           O  
ATOM   2640  OD2 ASP B  86     151.351 235.121  31.265  1.00  0.00           O  
ATOM   2641  H   ASP B  86     150.070 238.676  32.449  1.00  0.00           H  
ATOM   2642  HA  ASP B  86     152.799 238.046  33.327  1.00  0.00           H  
ATOM   2643 1HB  ASP B  86     151.247 237.622  30.750  1.00  0.00           H  
ATOM   2644 2HB  ASP B  86     152.976 237.313  30.838  1.00  0.00           H  
ATOM   2645  N   ASN B  87     153.575 240.403  32.805  1.00  0.00           N  
ATOM   2646  CA  ASN B  87     154.272 241.617  32.395  1.00  0.00           C  
ATOM   2647  C   ASN B  87     155.359 241.310  31.373  1.00  0.00           C  
ATOM   2648  O   ASN B  87     155.620 242.104  30.470  1.00  0.00           O  
ATOM   2649  CB  ASN B  87     154.857 242.331  33.599  1.00  0.00           C  
ATOM   2650  CG  ASN B  87     153.805 242.977  34.456  1.00  0.00           C  
ATOM   2651  OD1 ASN B  87     152.680 243.219  34.003  1.00  0.00           O  
ATOM   2652  ND2 ASN B  87     154.148 243.264  35.686  1.00  0.00           N  
ATOM   2653  H   ASN B  87     153.592 240.133  33.777  1.00  0.00           H  
ATOM   2654  HA  ASN B  87     153.547 242.281  31.921  1.00  0.00           H  
ATOM   2655 1HB  ASN B  87     155.418 241.619  34.206  1.00  0.00           H  
ATOM   2656 2HB  ASN B  87     155.557 243.097  33.263  1.00  0.00           H  
ATOM   2657 1HD2 ASN B  87     153.488 243.695  36.302  1.00  0.00           H  
ATOM   2658 2HD2 ASN B  87     155.070 243.051  36.010  1.00  0.00           H  
ATOM   2659  N   ASP B  88     155.992 240.150  31.522  1.00  0.00           N  
ATOM   2660  CA  ASP B  88     157.048 239.732  30.607  1.00  0.00           C  
ATOM   2661  C   ASP B  88     156.508 239.528  29.198  1.00  0.00           C  
ATOM   2662  O   ASP B  88     157.179 239.840  28.216  1.00  0.00           O  
ATOM   2663  CB  ASP B  88     157.705 238.440  31.101  1.00  0.00           C  
ATOM   2664  CG  ASP B  88     158.555 238.647  32.349  1.00  0.00           C  
ATOM   2665  OD1 ASP B  88     158.858 239.775  32.656  1.00  0.00           O  
ATOM   2666  OD2 ASP B  88     158.891 237.674  32.981  1.00  0.00           O  
ATOM   2667  H   ASP B  88     155.736 239.543  32.287  1.00  0.00           H  
ATOM   2668  HA  ASP B  88     157.799 240.521  30.564  1.00  0.00           H  
ATOM   2669 1HB  ASP B  88     156.934 237.702  31.323  1.00  0.00           H  
ATOM   2670 2HB  ASP B  88     158.336 238.029  30.313  1.00  0.00           H  
ATOM   2671  N   VAL B  89     155.293 238.997  29.107  1.00  0.00           N  
ATOM   2672  CA  VAL B  89     154.654 238.768  27.818  1.00  0.00           C  
ATOM   2673  C   VAL B  89     154.195 240.076  27.190  1.00  0.00           C  
ATOM   2674  O   VAL B  89     154.332 240.280  25.983  1.00  0.00           O  
ATOM   2675  CB  VAL B  89     153.444 237.829  27.981  1.00  0.00           C  
ATOM   2676  CG1 VAL B  89     152.673 237.722  26.674  1.00  0.00           C  
ATOM   2677  CG2 VAL B  89     153.912 236.458  28.445  1.00  0.00           C  
ATOM   2678  H   VAL B  89     154.800 238.748  29.953  1.00  0.00           H  
ATOM   2679  HA  VAL B  89     155.382 238.316  27.145  1.00  0.00           H  
ATOM   2680  HB  VAL B  89     152.765 238.252  28.721  1.00  0.00           H  
ATOM   2681 1HG1 VAL B  89     151.820 237.054  26.808  1.00  0.00           H  
ATOM   2682 2HG1 VAL B  89     152.316 238.710  26.380  1.00  0.00           H  
ATOM   2683 3HG1 VAL B  89     153.326 237.324  25.898  1.00  0.00           H  
ATOM   2684 1HG2 VAL B  89     153.050 235.800  28.559  1.00  0.00           H  
ATOM   2685 2HG2 VAL B  89     154.595 236.038  27.707  1.00  0.00           H  
ATOM   2686 3HG2 VAL B  89     154.424 236.553  29.401  1.00  0.00           H  
ATOM   2687  N   LEU B  90     153.648 240.963  28.015  1.00  0.00           N  
ATOM   2688  CA  LEU B  90     153.204 242.273  27.549  1.00  0.00           C  
ATOM   2689  C   LEU B  90     154.343 243.032  26.879  1.00  0.00           C  
ATOM   2690  O   LEU B  90     154.142 243.705  25.868  1.00  0.00           O  
ATOM   2691  CB  LEU B  90     152.655 243.095  28.720  1.00  0.00           C  
ATOM   2692  CG  LEU B  90     151.278 242.666  29.246  1.00  0.00           C  
ATOM   2693  CD1 LEU B  90     150.997 243.367  30.568  1.00  0.00           C  
ATOM   2694  CD2 LEU B  90     150.214 243.003  28.212  1.00  0.00           C  
ATOM   2695  H   LEU B  90     153.536 240.725  28.989  1.00  0.00           H  
ATOM   2696  HA  LEU B  90     152.421 242.128  26.804  1.00  0.00           H  
ATOM   2697 1HB  LEU B  90     153.358 243.034  29.549  1.00  0.00           H  
ATOM   2698 2HB  LEU B  90     152.581 244.137  28.410  1.00  0.00           H  
ATOM   2699  HG  LEU B  90     151.278 241.592  29.431  1.00  0.00           H  
ATOM   2700 1HD1 LEU B  90     150.019 243.062  30.940  1.00  0.00           H  
ATOM   2701 2HD1 LEU B  90     151.763 243.093  31.294  1.00  0.00           H  
ATOM   2702 3HD1 LEU B  90     151.008 244.446  30.417  1.00  0.00           H  
ATOM   2703 1HD2 LEU B  90     149.235 242.697  28.584  1.00  0.00           H  
ATOM   2704 2HD2 LEU B  90     150.212 244.077  28.027  1.00  0.00           H  
ATOM   2705 3HD2 LEU B  90     150.429 242.475  27.283  1.00  0.00           H  
ATOM   2706  N   ARG B  91     155.538 242.920  27.447  1.00  0.00           N  
ATOM   2707  CA  ARG B  91     156.736 243.476  26.830  1.00  0.00           C  
ATOM   2708  C   ARG B  91     156.982 242.866  25.454  1.00  0.00           C  
ATOM   2709  O   ARG B  91     157.297 243.575  24.498  1.00  0.00           O  
ATOM   2710  CB  ARG B  91     157.953 243.237  27.712  1.00  0.00           C  
ATOM   2711  CG  ARG B  91     159.237 243.884  27.220  1.00  0.00           C  
ATOM   2712  CD  ARG B  91     160.356 243.682  28.175  1.00  0.00           C  
ATOM   2713  NE  ARG B  91     160.091 244.308  29.461  1.00  0.00           N  
ATOM   2714  CZ  ARG B  91     160.805 244.085  30.582  1.00  0.00           C  
ATOM   2715  NH1 ARG B  91     161.821 243.251  30.559  1.00  0.00           N  
ATOM   2716  NH2 ARG B  91     160.484 244.705  31.704  1.00  0.00           N  
ATOM   2717  H   ARG B  91     155.620 242.434  28.328  1.00  0.00           H  
ATOM   2718  HA  ARG B  91     156.589 244.548  26.693  1.00  0.00           H  
ATOM   2719 1HB  ARG B  91     157.755 243.616  28.714  1.00  0.00           H  
ATOM   2720 2HB  ARG B  91     158.135 242.166  27.798  1.00  0.00           H  
ATOM   2721 1HG  ARG B  91     159.521 243.448  26.262  1.00  0.00           H  
ATOM   2722 2HG  ARG B  91     159.080 244.957  27.098  1.00  0.00           H  
ATOM   2723 1HD  ARG B  91     160.505 242.615  28.340  1.00  0.00           H  
ATOM   2724 2HD  ARG B  91     161.267 244.116  27.766  1.00  0.00           H  
ATOM   2725  HE  ARG B  91     159.317 244.956  29.518  1.00  0.00           H  
ATOM   2726 1HH1 ARG B  91     162.067 242.777  29.701  1.00  0.00           H  
ATOM   2727 2HH1 ARG B  91     162.356 243.084  31.399  1.00  0.00           H  
ATOM   2728 1HH2 ARG B  91     159.703 245.346  31.721  1.00  0.00           H  
ATOM   2729 2HH2 ARG B  91     161.019 244.538  32.543  1.00  0.00           H  
ATOM   2730  N   LYS B  92     156.834 241.550  25.363  1.00  0.00           N  
ATOM   2731  CA  LYS B  92     156.958 240.852  24.087  1.00  0.00           C  
ATOM   2732  C   LYS B  92     155.909 241.333  23.091  1.00  0.00           C  
ATOM   2733  O   LYS B  92     156.197 241.502  21.908  1.00  0.00           O  
ATOM   2734  CB  LYS B  92     156.838 239.342  24.289  1.00  0.00           C  
ATOM   2735  CG  LYS B  92     157.084 238.518  23.031  1.00  0.00           C  
ATOM   2736  CD  LYS B  92     157.006 237.026  23.323  1.00  0.00           C  
ATOM   2737  CE  LYS B  92     157.266 236.202  22.071  1.00  0.00           C  
ATOM   2738  NZ  LYS B  92     157.239 234.740  22.352  1.00  0.00           N  
ATOM   2739  H   LYS B  92     156.634 241.017  26.197  1.00  0.00           H  
ATOM   2740  HA  LYS B  92     157.940 241.072  23.666  1.00  0.00           H  
ATOM   2741 1HB  LYS B  92     157.552 239.017  25.046  1.00  0.00           H  
ATOM   2742 2HB  LYS B  92     155.840 239.101  24.656  1.00  0.00           H  
ATOM   2743 1HG  LYS B  92     156.337 238.772  22.278  1.00  0.00           H  
ATOM   2744 2HG  LYS B  92     158.071 238.750  22.632  1.00  0.00           H  
ATOM   2745 1HD  LYS B  92     157.746 236.765  24.082  1.00  0.00           H  
ATOM   2746 2HD  LYS B  92     156.016 236.782  23.708  1.00  0.00           H  
ATOM   2747 1HE  LYS B  92     156.511 236.430  21.322  1.00  0.00           H  
ATOM   2748 2HE  LYS B  92     158.243 236.461  21.661  1.00  0.00           H  
ATOM   2749 1HZ  LYS B  92     157.416 234.230  21.498  1.00  0.00           H  
ATOM   2750 2HZ  LYS B  92     157.950 234.514  23.033  1.00  0.00           H  
ATOM   2751 3HZ  LYS B  92     156.331 234.484  22.715  1.00  0.00           H  
ATOM   2752  N   VAL B  93     154.694 241.550  23.581  1.00  0.00           N  
ATOM   2753  CA  VAL B  93     153.599 242.011  22.736  1.00  0.00           C  
ATOM   2754  C   VAL B  93     153.879 243.403  22.180  1.00  0.00           C  
ATOM   2755  O   VAL B  93     153.669 243.661  20.996  1.00  0.00           O  
ATOM   2756  CB  VAL B  93     152.283 242.036  23.535  1.00  0.00           C  
ATOM   2757  CG1 VAL B  93     151.182 242.706  22.728  1.00  0.00           C  
ATOM   2758  CG2 VAL B  93     151.884 240.619  23.919  1.00  0.00           C  
ATOM   2759  H   VAL B  93     154.524 241.394  24.566  1.00  0.00           H  
ATOM   2760  HA  VAL B  93     153.506 241.330  21.889  1.00  0.00           H  
ATOM   2761  HB  VAL B  93     152.427 242.630  24.438  1.00  0.00           H  
ATOM   2762 1HG1 VAL B  93     150.259 242.715  23.308  1.00  0.00           H  
ATOM   2763 2HG1 VAL B  93     151.473 243.730  22.495  1.00  0.00           H  
ATOM   2764 3HG1 VAL B  93     151.022 242.154  21.802  1.00  0.00           H  
ATOM   2765 1HG2 VAL B  93     150.953 240.644  24.484  1.00  0.00           H  
ATOM   2766 2HG2 VAL B  93     151.745 240.023  23.016  1.00  0.00           H  
ATOM   2767 3HG2 VAL B  93     152.668 240.173  24.531  1.00  0.00           H  
ATOM   2768  N   ALA B  94     154.353 244.294  23.044  1.00  0.00           N  
ATOM   2769  CA  ALA B  94     154.650 245.664  22.644  1.00  0.00           C  
ATOM   2770  C   ALA B  94     155.712 245.701  21.552  1.00  0.00           C  
ATOM   2771  O   ALA B  94     155.636 246.509  20.627  1.00  0.00           O  
ATOM   2772  CB  ALA B  94     155.099 246.482  23.846  1.00  0.00           C  
ATOM   2773  H   ALA B  94     154.510 244.014  24.003  1.00  0.00           H  
ATOM   2774  HA  ALA B  94     153.742 246.109  22.237  1.00  0.00           H  
ATOM   2775 1HB  ALA B  94     155.317 247.503  23.531  1.00  0.00           H  
ATOM   2776 2HB  ALA B  94     154.306 246.495  24.594  1.00  0.00           H  
ATOM   2777 3HB  ALA B  94     155.994 246.036  24.275  1.00  0.00           H  
ATOM   2778  N   GLU B  95     156.703 244.822  21.669  1.00  0.00           N  
ATOM   2779  CA  GLU B  95     157.765 244.729  20.674  1.00  0.00           C  
ATOM   2780  C   GLU B  95     157.223 244.240  19.337  1.00  0.00           C  
ATOM   2781  O   GLU B  95     157.578 244.768  18.282  1.00  0.00           O  
ATOM   2782  CB  GLU B  95     158.871 243.791  21.162  1.00  0.00           C  
ATOM   2783  CG  GLU B  95     159.997 243.573  20.160  1.00  0.00           C  
ATOM   2784  CD  GLU B  95     160.801 244.817  19.903  1.00  0.00           C  
ATOM   2785  OE1 GLU B  95     160.697 245.739  20.676  1.00  0.00           O  
ATOM   2786  OE2 GLU B  95     161.520 244.845  18.932  1.00  0.00           O  
ATOM   2787  H   GLU B  95     156.720 244.204  22.468  1.00  0.00           H  
ATOM   2788  HA  GLU B  95     158.181 245.725  20.518  1.00  0.00           H  
ATOM   2789 1HB  GLU B  95     159.311 244.191  22.076  1.00  0.00           H  
ATOM   2790 2HB  GLU B  95     158.444 242.818  21.402  1.00  0.00           H  
ATOM   2791 1HG  GLU B  95     160.661 242.796  20.539  1.00  0.00           H  
ATOM   2792 2HG  GLU B  95     159.570 243.221  19.222  1.00  0.00           H  
ATOM   2793  N   GLN B  96     156.363 243.229  19.386  1.00  0.00           N  
ATOM   2794  CA  GLN B  96     155.737 242.695  18.182  1.00  0.00           C  
ATOM   2795  C   GLN B  96     154.816 243.724  17.538  1.00  0.00           C  
ATOM   2796  O   GLN B  96     154.774 243.856  16.315  1.00  0.00           O  
ATOM   2797  CB  GLN B  96     154.953 241.420  18.506  1.00  0.00           C  
ATOM   2798  CG  GLN B  96     154.258 240.796  17.308  1.00  0.00           C  
ATOM   2799  CD  GLN B  96     155.239 240.322  16.251  1.00  0.00           C  
ATOM   2800  OE1 GLN B  96     156.251 239.689  16.563  1.00  0.00           O  
ATOM   2801  NE2 GLN B  96     154.944 240.628  14.993  1.00  0.00           N  
ATOM   2802  H   GLN B  96     156.137 242.820  20.281  1.00  0.00           H  
ATOM   2803  HA  GLN B  96     156.521 242.458  17.461  1.00  0.00           H  
ATOM   2804 1HB  GLN B  96     155.628 240.675  18.929  1.00  0.00           H  
ATOM   2805 2HB  GLN B  96     154.196 241.640  19.257  1.00  0.00           H  
ATOM   2806 1HG  GLN B  96     153.677 239.937  17.644  1.00  0.00           H  
ATOM   2807 2HG  GLN B  96     153.601 241.538  16.855  1.00  0.00           H  
ATOM   2808 1HE2 GLN B  96     155.554 240.342  14.252  1.00  0.00           H  
ATOM   2809 2HE2 GLN B  96     154.113 241.143  14.784  1.00  0.00           H  
ATOM   2810  N   ALA B  97     154.076 244.450  18.369  1.00  0.00           N  
ATOM   2811  CA  ALA B  97     153.137 245.453  17.883  1.00  0.00           C  
ATOM   2812  C   ALA B  97     153.863 246.569  17.139  1.00  0.00           C  
ATOM   2813  O   ALA B  97     153.382 247.059  16.117  1.00  0.00           O  
ATOM   2814  CB  ALA B  97     152.328 246.023  19.038  1.00  0.00           C  
ATOM   2815  H   ALA B  97     154.165 244.301  19.365  1.00  0.00           H  
ATOM   2816  HA  ALA B  97     152.456 244.977  17.178  1.00  0.00           H  
ATOM   2817 1HB  ALA B  97     151.631 246.771  18.658  1.00  0.00           H  
ATOM   2818 2HB  ALA B  97     151.772 245.223  19.525  1.00  0.00           H  
ATOM   2819 3HB  ALA B  97     153.000 246.488  19.759  1.00  0.00           H  
ATOM   2820  N   LEU B  98     155.019 246.964  17.658  1.00  0.00           N  
ATOM   2821  CA  LEU B  98     155.825 248.003  17.030  1.00  0.00           C  
ATOM   2822  C   LEU B  98     156.370 247.541  15.685  1.00  0.00           C  
ATOM   2823  O   LEU B  98     156.388 248.299  14.718  1.00  0.00           O  
ATOM   2824  CB  LEU B  98     156.986 248.402  17.949  1.00  0.00           C  
ATOM   2825  CG  LEU B  98     156.617 249.309  19.131  1.00  0.00           C  
ATOM   2826  CD1 LEU B  98     157.788 249.378  20.102  1.00  0.00           C  
ATOM   2827  CD2 LEU B  98     156.252 250.692  18.615  1.00  0.00           C  
ATOM   2828  H   LEU B  98     155.349 246.535  18.511  1.00  0.00           H  
ATOM   2829  HA  LEU B  98     155.192 248.872  16.849  1.00  0.00           H  
ATOM   2830 1HB  LEU B  98     157.435 247.497  18.354  1.00  0.00           H  
ATOM   2831 2HB  LEU B  98     157.738 248.921  17.355  1.00  0.00           H  
ATOM   2832  HG  LEU B  98     155.766 248.884  19.664  1.00  0.00           H  
ATOM   2833 1HD1 LEU B  98     157.526 250.022  20.942  1.00  0.00           H  
ATOM   2834 2HD1 LEU B  98     158.015 248.378  20.471  1.00  0.00           H  
ATOM   2835 3HD1 LEU B  98     158.660 249.785  19.592  1.00  0.00           H  
ATOM   2836 1HD2 LEU B  98     155.990 251.337  19.454  1.00  0.00           H  
ATOM   2837 2HD2 LEU B  98     157.103 251.119  18.082  1.00  0.00           H  
ATOM   2838 3HD2 LEU B  98     155.402 250.615  17.937  1.00  0.00           H  
ATOM   2839  N   ARG B  99     156.818 246.289  15.634  1.00  0.00           N  
ATOM   2840  CA  ARG B  99     157.328 245.709  14.398  1.00  0.00           C  
ATOM   2841  C   ARG B  99     156.246 245.644  13.331  1.00  0.00           C  
ATOM   2842  O   ARG B  99     156.517 245.830  12.142  1.00  0.00           O  
ATOM   2843  CB  ARG B  99     157.872 244.309  14.647  1.00  0.00           C  
ATOM   2844  CG  ARG B  99     159.161 244.258  15.452  1.00  0.00           C  
ATOM   2845  CD  ARG B  99     159.579 242.861  15.731  1.00  0.00           C  
ATOM   2846  NE  ARG B  99     160.673 242.802  16.687  1.00  0.00           N  
ATOM   2847  CZ  ARG B  99     161.436 241.716  16.910  1.00  0.00           C  
ATOM   2848  NH1 ARG B  99     161.214 240.606  16.240  1.00  0.00           N  
ATOM   2849  NH2 ARG B  99     162.410 241.763  17.804  1.00  0.00           N  
ATOM   2850  H   ARG B  99     156.803 245.727  16.473  1.00  0.00           H  
ATOM   2851  HA  ARG B  99     158.128 246.348  14.020  1.00  0.00           H  
ATOM   2852 1HB  ARG B  99     157.128 243.720  15.180  1.00  0.00           H  
ATOM   2853 2HB  ARG B  99     158.058 243.816  13.694  1.00  0.00           H  
ATOM   2854 1HG  ARG B  99     159.958 244.749  14.893  1.00  0.00           H  
ATOM   2855 2HG  ARG B  99     159.017 244.770  16.404  1.00  0.00           H  
ATOM   2856 1HD  ARG B  99     158.737 242.305  16.143  1.00  0.00           H  
ATOM   2857 2HD  ARG B  99     159.909 242.388  14.807  1.00  0.00           H  
ATOM   2858  HE  ARG B  99     160.875 243.637  17.222  1.00  0.00           H  
ATOM   2859 1HH1 ARG B  99     160.470 240.569  15.558  1.00  0.00           H  
ATOM   2860 2HH1 ARG B  99     161.787 239.792  16.408  1.00  0.00           H  
ATOM   2861 1HH2 ARG B  99     162.581 242.616  18.319  1.00  0.00           H  
ATOM   2862 2HH2 ARG B  99     162.982 240.950  17.971  1.00  0.00           H  
ATOM   2863  N   ILE B 100     155.015 245.383  13.758  1.00  0.00           N  
ATOM   2864  CA  ILE B 100     153.864 245.426  12.862  1.00  0.00           C  
ATOM   2865  C   ILE B 100     153.619 246.838  12.348  1.00  0.00           C  
ATOM   2866  O   ILE B 100     153.360 247.041  11.161  1.00  0.00           O  
ATOM   2867  CB  ILE B 100     152.598 244.908  13.568  1.00  0.00           C  
ATOM   2868  CG1 ILE B 100     152.736 243.417  13.886  1.00  0.00           C  
ATOM   2869  CG2 ILE B 100     151.370 245.161  12.707  1.00  0.00           C  
ATOM   2870  CD1 ILE B 100     151.736 242.916  14.903  1.00  0.00           C  
ATOM   2871  H   ILE B 100     154.871 245.149  14.729  1.00  0.00           H  
ATOM   2872  HA  ILE B 100     154.076 244.793  12.000  1.00  0.00           H  
ATOM   2873  HB  ILE B 100     152.476 245.424  14.520  1.00  0.00           H  
ATOM   2874 1HG1 ILE B 100     152.614 242.837  12.973  1.00  0.00           H  
ATOM   2875 2HG1 ILE B 100     153.738 243.217  14.269  1.00  0.00           H  
ATOM   2876 1HG2 ILE B 100     150.483 244.788  13.221  1.00  0.00           H  
ATOM   2877 2HG2 ILE B 100     151.264 246.229  12.530  1.00  0.00           H  
ATOM   2878 3HG2 ILE B 100     151.480 244.643  11.754  1.00  0.00           H  
ATOM   2879 1HD1 ILE B 100     151.896 241.851  15.077  1.00  0.00           H  
ATOM   2880 2HD1 ILE B 100     151.864 243.460  15.840  1.00  0.00           H  
ATOM   2881 3HD1 ILE B 100     150.726 243.072  14.527  1.00  0.00           H  
ATOM   2882  N   ALA B 101     153.704 247.813  13.247  1.00  0.00           N  
ATOM   2883  CA  ALA B 101     153.551 249.213  12.875  1.00  0.00           C  
ATOM   2884  C   ALA B 101     154.575 249.619  11.821  1.00  0.00           C  
ATOM   2885  O   ALA B 101     154.259 250.357  10.889  1.00  0.00           O  
ATOM   2886  CB  ALA B 101     153.676 250.105  14.102  1.00  0.00           C  
ATOM   2887  H   ALA B 101     153.878 247.575  14.215  1.00  0.00           H  
ATOM   2888  HA  ALA B 101     152.559 249.351  12.443  1.00  0.00           H  
ATOM   2889 1HB  ALA B 101     153.560 251.148  13.808  1.00  0.00           H  
ATOM   2890 2HB  ALA B 101     152.900 249.843  14.823  1.00  0.00           H  
ATOM   2891 3HB  ALA B 101     154.655 249.963  14.556  1.00  0.00           H  
ATOM   2892  N   LYS B 102     155.800 249.132  11.976  1.00  0.00           N  
ATOM   2893  CA  LYS B 102     156.867 249.425  11.027  1.00  0.00           C  
ATOM   2894  C   LYS B 102     156.524 248.911   9.636  1.00  0.00           C  
ATOM   2895  O   LYS B 102     156.736 249.600   8.640  1.00  0.00           O  
ATOM   2896  CB  LYS B 102     158.187 248.816  11.501  1.00  0.00           C  
ATOM   2897  CG  LYS B 102     158.804 249.513  12.707  1.00  0.00           C  
ATOM   2898  CD  LYS B 102     160.119 248.861  13.109  1.00  0.00           C  
ATOM   2899  CE  LYS B 102     160.634 249.420  14.427  1.00  0.00           C  
ATOM   2900  NZ  LYS B 102     161.035 250.848  14.307  1.00  0.00           N  
ATOM   2901  H   LYS B 102     155.998 248.541  12.772  1.00  0.00           H  
ATOM   2902  HA  LYS B 102     156.983 250.508  10.962  1.00  0.00           H  
ATOM   2903 1HB  LYS B 102     158.032 247.769  11.763  1.00  0.00           H  
ATOM   2904 2HB  LYS B 102     158.914 248.846  10.689  1.00  0.00           H  
ATOM   2905 1HG  LYS B 102     158.986 250.561  12.467  1.00  0.00           H  
ATOM   2906 2HG  LYS B 102     158.113 249.466  13.548  1.00  0.00           H  
ATOM   2907 1HD  LYS B 102     159.975 247.785  13.212  1.00  0.00           H  
ATOM   2908 2HD  LYS B 102     160.865 249.038  12.334  1.00  0.00           H  
ATOM   2909 1HE  LYS B 102     159.858 249.336  15.186  1.00  0.00           H  
ATOM   2910 2HE  LYS B 102     161.497 248.841  14.755  1.00  0.00           H  
ATOM   2911 1HZ  LYS B 102     161.371 251.181  15.200  1.00  0.00           H  
ATOM   2912 2HZ  LYS B 102     161.769 250.936  13.618  1.00  0.00           H  
ATOM   2913 3HZ  LYS B 102     160.238 251.399  14.021  1.00  0.00           H  
ATOM   2914  N   GLU B 103     155.992 247.693   9.575  1.00  0.00           N  
ATOM   2915  CA  GLU B 103     155.597 247.095   8.305  1.00  0.00           C  
ATOM   2916  C   GLU B 103     154.414 247.833   7.691  1.00  0.00           C  
ATOM   2917  O   GLU B 103     154.332 247.986   6.472  1.00  0.00           O  
ATOM   2918  CB  GLU B 103     155.244 245.618   8.500  1.00  0.00           C  
ATOM   2919  CG  GLU B 103     156.433 244.723   8.821  1.00  0.00           C  
ATOM   2920  CD  GLU B 103     157.474 244.725   7.736  1.00  0.00           C  
ATOM   2921  OE1 GLU B 103     157.126 244.497   6.603  1.00  0.00           O  
ATOM   2922  OE2 GLU B 103     158.620 244.957   8.041  1.00  0.00           O  
ATOM   2923  H   GLU B 103     155.859 247.172  10.428  1.00  0.00           H  
ATOM   2924  HA  GLU B 103     156.433 247.173   7.610  1.00  0.00           H  
ATOM   2925 1HB  GLU B 103     154.524 245.521   9.314  1.00  0.00           H  
ATOM   2926 2HB  GLU B 103     154.770 245.235   7.596  1.00  0.00           H  
ATOM   2927 1HG  GLU B 103     156.891 245.065   9.749  1.00  0.00           H  
ATOM   2928 2HG  GLU B 103     156.077 243.705   8.975  1.00  0.00           H  
ATOM   2929  N   ALA B 104     153.503 248.289   8.542  1.00  0.00           N  
ATOM   2930  CA  ALA B 104     152.371 249.092   8.094  1.00  0.00           C  
ATOM   2931  C   ALA B 104     152.838 250.394   7.453  1.00  0.00           C  
ATOM   2932  O   ALA B 104     152.290 250.830   6.442  1.00  0.00           O  
ATOM   2933  CB  ALA B 104     151.433 249.382   9.256  1.00  0.00           C  
ATOM   2934  H   ALA B 104     153.594 248.075   9.524  1.00  0.00           H  
ATOM   2935  HA  ALA B 104     151.825 248.530   7.336  1.00  0.00           H  
ATOM   2936 1HB  ALA B 104     150.594 249.983   8.904  1.00  0.00           H  
ATOM   2937 2HB  ALA B 104     151.061 248.444   9.665  1.00  0.00           H  
ATOM   2938 3HB  ALA B 104     151.972 249.927  10.029  1.00  0.00           H  
ATOM   2939  N   GLU B 105     153.855 251.009   8.049  1.00  0.00           N  
ATOM   2940  CA  GLU B 105     154.421 252.243   7.517  1.00  0.00           C  
ATOM   2941  C   GLU B 105     155.074 252.012   6.161  1.00  0.00           C  
ATOM   2942  O   GLU B 105     154.981 252.852   5.266  1.00  0.00           O  
ATOM   2943  CB  GLU B 105     155.446 252.823   8.494  1.00  0.00           C  
ATOM   2944  CG  GLU B 105     154.844 253.402   9.767  1.00  0.00           C  
ATOM   2945  CD  GLU B 105     155.883 253.788  10.783  1.00  0.00           C  
ATOM   2946  OE1 GLU B 105     157.047 253.725  10.468  1.00  0.00           O  
ATOM   2947  OE2 GLU B 105     155.512 254.147  11.875  1.00  0.00           O  
ATOM   2948  H   GLU B 105     154.247 250.610   8.889  1.00  0.00           H  
ATOM   2949  HA  GLU B 105     153.614 252.960   7.377  1.00  0.00           H  
ATOM   2950 1HB  GLU B 105     156.154 252.046   8.783  1.00  0.00           H  
ATOM   2951 2HB  GLU B 105     156.011 253.614   8.002  1.00  0.00           H  
ATOM   2952 1HG  GLU B 105     154.258 254.285   9.510  1.00  0.00           H  
ATOM   2953 2HG  GLU B 105     154.170 252.667  10.204  1.00  0.00           H  
ATOM   2954  N   LYS B 106     155.734 250.866   6.016  1.00  0.00           N  
ATOM   2955  CA  LYS B 106     156.326 250.481   4.739  1.00  0.00           C  
ATOM   2956  C   LYS B 106     155.268 250.381   3.649  1.00  0.00           C  
ATOM   2957  O   LYS B 106     155.505 250.765   2.505  1.00  0.00           O  
ATOM   2958  CB  LYS B 106     157.070 249.151   4.875  1.00  0.00           C  
ATOM   2959  CG  LYS B 106     158.354 249.230   5.690  1.00  0.00           C  
ATOM   2960  CD  LYS B 106     159.012 247.862   5.817  1.00  0.00           C  
ATOM   2961  CE  LYS B 106     160.173 247.895   6.800  1.00  0.00           C  
ATOM   2962  NZ  LYS B 106     160.752 246.543   7.022  1.00  0.00           N  
ATOM   2963  H   LYS B 106     155.829 250.249   6.808  1.00  0.00           H  
ATOM   2964  HA  LYS B 106     157.037 251.253   4.440  1.00  0.00           H  
ATOM   2965 1HB  LYS B 106     156.418 248.416   5.345  1.00  0.00           H  
ATOM   2966 2HB  LYS B 106     157.326 248.775   3.884  1.00  0.00           H  
ATOM   2967 1HG  LYS B 106     159.052 249.916   5.210  1.00  0.00           H  
ATOM   2968 2HG  LYS B 106     158.129 249.607   6.688  1.00  0.00           H  
ATOM   2969 1HD  LYS B 106     158.277 247.133   6.160  1.00  0.00           H  
ATOM   2970 2HD  LYS B 106     159.383 247.546   4.841  1.00  0.00           H  
ATOM   2971 1HE  LYS B 106     160.953 248.553   6.419  1.00  0.00           H  
ATOM   2972 2HE  LYS B 106     159.830 248.291   7.755  1.00  0.00           H  
ATOM   2973 1HZ  LYS B 106     161.517 246.607   7.678  1.00  0.00           H  
ATOM   2974 2HZ  LYS B 106     160.041 245.928   7.393  1.00  0.00           H  
ATOM   2975 3HZ  LYS B 106     161.091 246.174   6.145  1.00  0.00           H  
ATOM   2976  N   GLN B 107     154.100 249.864   4.012  1.00  0.00           N  
ATOM   2977  CA  GLN B 107     152.980 249.772   3.082  1.00  0.00           C  
ATOM   2978  C   GLN B 107     152.256 251.109   2.962  1.00  0.00           C  
ATOM   2979  O   GLN B 107     151.550 251.355   1.985  1.00  0.00           O  
ATOM   2980  CB  GLN B 107     152.000 248.685   3.530  1.00  0.00           C  
ATOM   2981  CG  GLN B 107     152.580 247.281   3.519  1.00  0.00           C  
ATOM   2982  CD  GLN B 107     152.993 246.837   2.128  1.00  0.00           C  
ATOM   2983  OE1 GLN B 107     152.225 246.954   1.170  1.00  0.00           O  
ATOM   2984  NE2 GLN B 107     154.213 246.323   2.010  1.00  0.00           N  
ATOM   2985  H   GLN B 107     153.984 249.522   4.956  1.00  0.00           H  
ATOM   2986  HA  GLN B 107     153.367 249.517   2.097  1.00  0.00           H  
ATOM   2987 1HB  GLN B 107     151.656 248.899   4.541  1.00  0.00           H  
ATOM   2988 2HB  GLN B 107     151.126 248.692   2.877  1.00  0.00           H  
ATOM   2989 1HG  GLN B 107     153.461 247.258   4.161  1.00  0.00           H  
ATOM   2990 2HG  GLN B 107     151.828 246.585   3.890  1.00  0.00           H  
ATOM   2991 1HE2 GLN B 107     154.540 246.011   1.117  1.00  0.00           H  
ATOM   2992 2HE2 GLN B 107     154.803 246.245   2.813  1.00  0.00           H  
ATOM   2993  N   GLY B 108     152.437 251.966   3.960  1.00  0.00           N  
ATOM   2994  CA  GLY B 108     151.790 253.271   3.975  1.00  0.00           C  
ATOM   2995  C   GLY B 108     150.475 253.226   4.740  1.00  0.00           C  
ATOM   2996  O   GLY B 108     149.720 254.200   4.759  1.00  0.00           O  
ATOM   2997  H   GLY B 108     153.038 251.706   4.728  1.00  0.00           H  
ATOM   2998 1HA  GLY B 108     152.456 254.004   4.433  1.00  0.00           H  
ATOM   2999 2HA  GLY B 108     151.609 253.600   2.951  1.00  0.00           H  
ATOM   3000  N   ASN B 109     150.202 252.088   5.371  1.00  0.00           N  
ATOM   3001  CA  ASN B 109     148.941 251.885   6.074  1.00  0.00           C  
ATOM   3002  C   ASN B 109     148.999 252.456   7.484  1.00  0.00           C  
ATOM   3003  O   ASN B 109     149.072 251.714   8.463  1.00  0.00           O  
ATOM   3004  CB  ASN B 109     148.581 250.411   6.109  1.00  0.00           C  
ATOM   3005  CG  ASN B 109     147.165 250.173   6.556  1.00  0.00           C  
ATOM   3006  OD1 ASN B 109     146.590 250.980   7.295  1.00  0.00           O  
ATOM   3007  ND2 ASN B 109     146.592 249.079   6.122  1.00  0.00           N  
ATOM   3008  H   ASN B 109     150.886 251.345   5.363  1.00  0.00           H  
ATOM   3009  HA  ASN B 109     148.155 252.413   5.534  1.00  0.00           H  
ATOM   3010 1HB  ASN B 109     148.713 249.980   5.116  1.00  0.00           H  
ATOM   3011 2HB  ASN B 109     149.256 249.887   6.786  1.00  0.00           H  
ATOM   3012 1HD2 ASN B 109     145.650 248.869   6.388  1.00  0.00           H  
ATOM   3013 2HD2 ASN B 109     147.095 248.454   5.526  1.00  0.00           H  
ATOM   3014  N   VAL B 110     148.962 253.781   7.583  1.00  0.00           N  
ATOM   3015  CA  VAL B 110     149.121 254.459   8.864  1.00  0.00           C  
ATOM   3016  C   VAL B 110     147.986 254.106   9.818  1.00  0.00           C  
ATOM   3017  O   VAL B 110     148.209 253.892  11.009  1.00  0.00           O  
ATOM   3018  CB  VAL B 110     149.160 255.985   8.660  1.00  0.00           C  
ATOM   3019  CG1 VAL B 110     149.067 256.704   9.998  1.00  0.00           C  
ATOM   3020  CG2 VAL B 110     150.433 256.376   7.926  1.00  0.00           C  
ATOM   3021  H   VAL B 110     148.822 254.333   6.747  1.00  0.00           H  
ATOM   3022  HA  VAL B 110     150.052 254.123   9.320  1.00  0.00           H  
ATOM   3023  HB  VAL B 110     148.293 256.286   8.072  1.00  0.00           H  
ATOM   3024 1HG1 VAL B 110     149.096 257.781   9.835  1.00  0.00           H  
ATOM   3025 2HG1 VAL B 110     148.131 256.437  10.490  1.00  0.00           H  
ATOM   3026 3HG1 VAL B 110     149.906 256.410  10.628  1.00  0.00           H  
ATOM   3027 1HG2 VAL B 110     150.454 257.456   7.784  1.00  0.00           H  
ATOM   3028 2HG2 VAL B 110     151.300 256.070   8.511  1.00  0.00           H  
ATOM   3029 3HG2 VAL B 110     150.459 255.883   6.954  1.00  0.00           H  
ATOM   3030  N   PRO B 111     146.771 254.046   9.286  1.00  0.00           N  
ATOM   3031  CA  PRO B 111     145.599 253.714  10.088  1.00  0.00           C  
ATOM   3032  C   PRO B 111     145.860 252.492  10.961  1.00  0.00           C  
ATOM   3033  O   PRO B 111     145.514 252.479  12.143  1.00  0.00           O  
ATOM   3034  CB  PRO B 111     144.525 253.435   9.031  1.00  0.00           C  
ATOM   3035  CG  PRO B 111     144.847 254.380   7.924  1.00  0.00           C  
ATOM   3036  CD  PRO B 111     146.349 254.348   7.830  1.00  0.00           C  
ATOM   3037  HA  PRO B 111     145.383 254.553  10.750  1.00  0.00           H  
ATOM   3038 1HB  PRO B 111     144.570 252.381   8.719  1.00  0.00           H  
ATOM   3039 2HB  PRO B 111     143.525 253.602   9.458  1.00  0.00           H  
ATOM   3040 1HG  PRO B 111     144.357 254.057   6.994  1.00  0.00           H  
ATOM   3041 2HG  PRO B 111     144.459 255.383   8.156  1.00  0.00           H  
ATOM   3042 1HD  PRO B 111     146.657 253.543   7.146  1.00  0.00           H  
ATOM   3043 2HD  PRO B 111     146.715 255.322   7.473  1.00  0.00           H  
ATOM   3044  N   VAL B 112     146.470 251.469  10.374  1.00  0.00           N  
ATOM   3045  CA  VAL B 112     146.847 250.273  11.115  1.00  0.00           C  
ATOM   3046  C   VAL B 112     147.974 250.563  12.096  1.00  0.00           C  
ATOM   3047  O   VAL B 112     147.972 250.069  13.223  1.00  0.00           O  
ATOM   3048  CB  VAL B 112     147.288 249.161  10.145  1.00  0.00           C  
ATOM   3049  CG1 VAL B 112     147.963 248.028  10.904  1.00  0.00           C  
ATOM   3050  CG2 VAL B 112     146.087 248.647   9.366  1.00  0.00           C  
ATOM   3051  H   VAL B 112     146.677 251.524   9.386  1.00  0.00           H  
ATOM   3052  HA  VAL B 112     145.983 249.938  11.692  1.00  0.00           H  
ATOM   3053  HB  VAL B 112     148.025 249.567   9.452  1.00  0.00           H  
ATOM   3054 1HG1 VAL B 112     148.269 247.251  10.203  1.00  0.00           H  
ATOM   3055 2HG1 VAL B 112     148.840 248.412  11.425  1.00  0.00           H  
ATOM   3056 3HG1 VAL B 112     147.265 247.609  11.628  1.00  0.00           H  
ATOM   3057 1HG2 VAL B 112     146.406 247.861   8.681  1.00  0.00           H  
ATOM   3058 2HG2 VAL B 112     145.348 248.246  10.059  1.00  0.00           H  
ATOM   3059 3HG2 VAL B 112     145.645 249.465   8.797  1.00  0.00           H  
ATOM   3060  N   ALA B 113     148.936 251.371  11.661  1.00  0.00           N  
ATOM   3061  CA  ALA B 113     150.060 251.752  12.507  1.00  0.00           C  
ATOM   3062  C   ALA B 113     149.581 252.446  13.778  1.00  0.00           C  
ATOM   3063  O   ALA B 113     150.164 252.272  14.848  1.00  0.00           O  
ATOM   3064  CB  ALA B 113     151.019 252.652  11.743  1.00  0.00           C  
ATOM   3065  H   ALA B 113     148.888 251.731  10.717  1.00  0.00           H  
ATOM   3066  HA  ALA B 113     150.590 250.846  12.807  1.00  0.00           H  
ATOM   3067 1HB  ALA B 113     151.852 252.928  12.388  1.00  0.00           H  
ATOM   3068 2HB  ALA B 113     151.396 252.122  10.869  1.00  0.00           H  
ATOM   3069 3HB  ALA B 113     150.496 253.551  11.422  1.00  0.00           H  
ATOM   3070  N   VAL B 114     148.516 253.229  13.652  1.00  0.00           N  
ATOM   3071  CA  VAL B 114     147.916 253.898  14.800  1.00  0.00           C  
ATOM   3072  C   VAL B 114     147.390 252.888  15.811  1.00  0.00           C  
ATOM   3073  O   VAL B 114     147.634 253.011  17.011  1.00  0.00           O  
ATOM   3074  CB  VAL B 114     146.764 254.813  14.345  1.00  0.00           C  
ATOM   3075  CG1 VAL B 114     145.977 255.317  15.546  1.00  0.00           C  
ATOM   3076  CG2 VAL B 114     147.315 255.976  13.535  1.00  0.00           C  
ATOM   3077  H   VAL B 114     148.111 253.366  12.735  1.00  0.00           H  
ATOM   3078  HA  VAL B 114     148.686 254.490  15.296  1.00  0.00           H  
ATOM   3079  HB  VAL B 114     146.075 254.234  13.729  1.00  0.00           H  
ATOM   3080 1HG1 VAL B 114     145.166 255.961  15.206  1.00  0.00           H  
ATOM   3081 2HG1 VAL B 114     145.562 254.469  16.091  1.00  0.00           H  
ATOM   3082 3HG1 VAL B 114     146.638 255.882  16.202  1.00  0.00           H  
ATOM   3083 1HG2 VAL B 114     146.495 256.618  13.215  1.00  0.00           H  
ATOM   3084 2HG2 VAL B 114     148.009 256.551  14.149  1.00  0.00           H  
ATOM   3085 3HG2 VAL B 114     147.838 255.593  12.658  1.00  0.00           H  
ATOM   3086  N   LYS B 115     146.663 251.889  15.320  1.00  0.00           N  
ATOM   3087  CA  LYS B 115     146.145 250.827  16.173  1.00  0.00           C  
ATOM   3088  C   LYS B 115     147.273 249.990  16.759  1.00  0.00           C  
ATOM   3089  O   LYS B 115     147.215 249.573  17.916  1.00  0.00           O  
ATOM   3090  CB  LYS B 115     145.181 249.934  15.390  1.00  0.00           C  
ATOM   3091  CG  LYS B 115     143.871 250.608  15.005  1.00  0.00           C  
ATOM   3092  CD  LYS B 115     142.981 249.669  14.205  1.00  0.00           C  
ATOM   3093  CE  LYS B 115     141.685 250.351  13.792  1.00  0.00           C  
ATOM   3094  NZ  LYS B 115     140.812 249.450  12.992  1.00  0.00           N  
ATOM   3095  H   LYS B 115     146.466 251.866  14.329  1.00  0.00           H  
ATOM   3096  HA  LYS B 115     145.603 251.283  17.003  1.00  0.00           H  
ATOM   3097 1HB  LYS B 115     145.664 249.593  14.474  1.00  0.00           H  
ATOM   3098 2HB  LYS B 115     144.941 249.050  15.982  1.00  0.00           H  
ATOM   3099 1HG  LYS B 115     143.342 250.917  15.907  1.00  0.00           H  
ATOM   3100 2HG  LYS B 115     144.080 251.494  14.406  1.00  0.00           H  
ATOM   3101 1HD  LYS B 115     143.510 249.340  13.310  1.00  0.00           H  
ATOM   3102 2HD  LYS B 115     142.742 248.792  14.808  1.00  0.00           H  
ATOM   3103 1HE  LYS B 115     141.141 250.668  14.681  1.00  0.00           H  
ATOM   3104 2HE  LYS B 115     141.912 251.236  13.199  1.00  0.00           H  
ATOM   3105 1HZ  LYS B 115     139.965 249.939  12.738  1.00  0.00           H  
ATOM   3106 2HZ  LYS B 115     141.299 249.165  12.154  1.00  0.00           H  
ATOM   3107 3HZ  LYS B 115     140.578 248.634  13.539  1.00  0.00           H  
ATOM   3108  N   ALA B 116     148.303 249.746  15.955  1.00  0.00           N  
ATOM   3109  CA  ALA B 116     149.469 248.998  16.406  1.00  0.00           C  
ATOM   3110  C   ALA B 116     150.174 249.711  17.553  1.00  0.00           C  
ATOM   3111  O   ALA B 116     150.594 249.082  18.523  1.00  0.00           O  
ATOM   3112  CB  ALA B 116     150.433 248.772  15.251  1.00  0.00           C  
ATOM   3113  H   ALA B 116     148.278 250.093  15.005  1.00  0.00           H  
ATOM   3114  HA  ALA B 116     149.133 248.027  16.778  1.00  0.00           H  
ATOM   3115 1HB  ALA B 116     151.299 248.209  15.603  1.00  0.00           H  
ATOM   3116 2HB  ALA B 116     149.933 248.209  14.463  1.00  0.00           H  
ATOM   3117 3HB  ALA B 116     150.760 249.732  14.857  1.00  0.00           H  
ATOM   3118  N   LEU B 117     150.299 251.028  17.433  1.00  0.00           N  
ATOM   3119  CA  LEU B 117     150.911 251.837  18.480  1.00  0.00           C  
ATOM   3120  C   LEU B 117     150.066 251.826  19.748  1.00  0.00           C  
ATOM   3121  O   LEU B 117     150.596 251.808  20.860  1.00  0.00           O  
ATOM   3122  CB  LEU B 117     151.098 253.280  17.995  1.00  0.00           C  
ATOM   3123  CG  LEU B 117     152.190 253.490  16.938  1.00  0.00           C  
ATOM   3124  CD1 LEU B 117     152.019 254.861  16.296  1.00  0.00           C  
ATOM   3125  CD2 LEU B 117     153.559 253.358  17.589  1.00  0.00           C  
ATOM   3126  H   LEU B 117     149.964 251.481  16.595  1.00  0.00           H  
ATOM   3127  HA  LEU B 117     151.882 251.407  18.727  1.00  0.00           H  
ATOM   3128 1HB  LEU B 117     150.157 253.629  17.573  1.00  0.00           H  
ATOM   3129 2HB  LEU B 117     151.342 253.906  18.853  1.00  0.00           H  
ATOM   3130  HG  LEU B 117     152.087 252.740  16.154  1.00  0.00           H  
ATOM   3131 1HD1 LEU B 117     152.794 255.010  15.545  1.00  0.00           H  
ATOM   3132 2HD1 LEU B 117     151.039 254.921  15.822  1.00  0.00           H  
ATOM   3133 3HD1 LEU B 117     152.100 255.633  17.061  1.00  0.00           H  
ATOM   3134 1HD2 LEU B 117     154.335 253.507  16.837  1.00  0.00           H  
ATOM   3135 2HD2 LEU B 117     153.663 254.109  18.372  1.00  0.00           H  
ATOM   3136 3HD2 LEU B 117     153.660 252.364  18.023  1.00  0.00           H  
ATOM   3137  N   LEU B 118     148.747 251.838  19.576  1.00  0.00           N  
ATOM   3138  CA  LEU B 118     147.827 251.802  20.705  1.00  0.00           C  
ATOM   3139  C   LEU B 118     147.997 250.524  21.515  1.00  0.00           C  
ATOM   3140  O   LEU B 118     148.038 250.558  22.745  1.00  0.00           O  
ATOM   3141  CB  LEU B 118     146.379 251.914  20.213  1.00  0.00           C  
ATOM   3142  CG  LEU B 118     145.300 251.865  21.302  1.00  0.00           C  
ATOM   3143  CD1 LEU B 118     145.470 253.053  22.240  1.00  0.00           C  
ATOM   3144  CD2 LEU B 118     143.924 251.873  20.654  1.00  0.00           C  
ATOM   3145  H   LEU B 118     148.376 251.870  18.637  1.00  0.00           H  
ATOM   3146  HA  LEU B 118     148.053 252.642  21.362  1.00  0.00           H  
ATOM   3147 1HB  LEU B 118     146.266 252.855  19.677  1.00  0.00           H  
ATOM   3148 2HB  LEU B 118     146.185 251.098  19.517  1.00  0.00           H  
ATOM   3149  HG  LEU B 118     145.419 250.955  21.891  1.00  0.00           H  
ATOM   3150 1HD1 LEU B 118     144.704 253.017  23.014  1.00  0.00           H  
ATOM   3151 2HD1 LEU B 118     146.456 253.011  22.704  1.00  0.00           H  
ATOM   3152 3HD1 LEU B 118     145.373 253.979  21.675  1.00  0.00           H  
ATOM   3153 1HD2 LEU B 118     143.157 251.837  21.428  1.00  0.00           H  
ATOM   3154 2HD2 LEU B 118     143.803 252.783  20.066  1.00  0.00           H  
ATOM   3155 3HD2 LEU B 118     143.823 251.004  20.003  1.00  0.00           H  
ATOM   3156  N   VAL B 119     148.096 249.396  20.819  1.00  0.00           N  
ATOM   3157  CA  VAL B 119     148.313 248.110  21.470  1.00  0.00           C  
ATOM   3158  C   VAL B 119     149.654 248.079  22.193  1.00  0.00           C  
ATOM   3159  O   VAL B 119     149.743 247.628  23.336  1.00  0.00           O  
ATOM   3160  CB  VAL B 119     148.265 246.971  20.434  1.00  0.00           C  
ATOM   3161  CG1 VAL B 119     148.709 245.659  21.063  1.00  0.00           C  
ATOM   3162  CG2 VAL B 119     146.860 246.849  19.864  1.00  0.00           C  
ATOM   3163  H   VAL B 119     148.017 249.432  19.812  1.00  0.00           H  
ATOM   3164  HA  VAL B 119     147.533 247.963  22.215  1.00  0.00           H  
ATOM   3165  HB  VAL B 119     148.966 247.195  19.629  1.00  0.00           H  
ATOM   3166 1HG1 VAL B 119     148.669 244.866  20.317  1.00  0.00           H  
ATOM   3167 2HG1 VAL B 119     149.730 245.759  21.431  1.00  0.00           H  
ATOM   3168 3HG1 VAL B 119     148.046 245.411  21.891  1.00  0.00           H  
ATOM   3169 1HG2 VAL B 119     146.834 246.042  19.132  1.00  0.00           H  
ATOM   3170 2HG2 VAL B 119     146.159 246.631  20.670  1.00  0.00           H  
ATOM   3171 3HG2 VAL B 119     146.580 247.785  19.382  1.00  0.00           H  
ATOM   3172  N   ALA B 120     150.694 248.559  21.521  1.00  0.00           N  
ATOM   3173  CA  ALA B 120     152.020 248.648  22.122  1.00  0.00           C  
ATOM   3174  C   ALA B 120     152.010 249.554  23.346  1.00  0.00           C  
ATOM   3175  O   ALA B 120     152.639 249.250  24.360  1.00  0.00           O  
ATOM   3176  CB  ALA B 120     153.034 249.146  21.103  1.00  0.00           C  
ATOM   3177  H   ALA B 120     150.563 248.873  20.570  1.00  0.00           H  
ATOM   3178  HA  ALA B 120     152.319 247.652  22.449  1.00  0.00           H  
ATOM   3179 1HB  ALA B 120     154.018 249.208  21.566  1.00  0.00           H  
ATOM   3180 2HB  ALA B 120     153.072 248.458  20.259  1.00  0.00           H  
ATOM   3181 3HB  ALA B 120     152.737 250.134  20.750  1.00  0.00           H  
ATOM   3182  N   LEU B 121     151.291 250.666  23.247  1.00  0.00           N  
ATOM   3183  CA  LEU B 121     151.238 251.642  24.329  1.00  0.00           C  
ATOM   3184  C   LEU B 121     150.591 251.047  25.573  1.00  0.00           C  
ATOM   3185  O   LEU B 121     151.155 251.105  26.666  1.00  0.00           O  
ATOM   3186  CB  LEU B 121     150.457 252.885  23.884  1.00  0.00           C  
ATOM   3187  CG  LEU B 121     150.521 254.087  24.836  1.00  0.00           C  
ATOM   3188  CD1 LEU B 121     150.553 255.376  24.026  1.00  0.00           C  
ATOM   3189  CD2 LEU B 121     149.322 254.058  25.772  1.00  0.00           C  
ATOM   3190  H   LEU B 121     150.770 250.843  22.399  1.00  0.00           H  
ATOM   3191  HA  LEU B 121     152.256 251.929  24.590  1.00  0.00           H  
ATOM   3192 1HB  LEU B 121     150.840 253.208  22.918  1.00  0.00           H  
ATOM   3193 2HB  LEU B 121     149.409 252.613  23.764  1.00  0.00           H  
ATOM   3194  HG  LEU B 121     151.440 254.038  25.422  1.00  0.00           H  
ATOM   3195 1HD1 LEU B 121     150.599 256.229  24.703  1.00  0.00           H  
ATOM   3196 2HD1 LEU B 121     151.432 255.378  23.380  1.00  0.00           H  
ATOM   3197 3HD1 LEU B 121     149.653 255.444  23.416  1.00  0.00           H  
ATOM   3198 1HD2 LEU B 121     149.368 254.912  26.449  1.00  0.00           H  
ATOM   3199 2HD2 LEU B 121     148.403 254.108  25.187  1.00  0.00           H  
ATOM   3200 3HD2 LEU B 121     149.334 253.135  26.351  1.00  0.00           H  
ATOM   3201  N   ASN B 122     149.404 250.475  25.401  1.00  0.00           N  
ATOM   3202  CA  ASN B 122     148.654 249.912  26.519  1.00  0.00           C  
ATOM   3203  C   ASN B 122     149.357 248.687  27.091  1.00  0.00           C  
ATOM   3204  O   ASN B 122     149.272 248.415  28.290  1.00  0.00           O  
ATOM   3205  CB  ASN B 122     147.239 249.565  26.093  1.00  0.00           C  
ATOM   3206  CG  ASN B 122     146.353 250.775  25.995  1.00  0.00           C  
ATOM   3207  OD1 ASN B 122     146.588 251.788  26.664  1.00  0.00           O  
ATOM   3208  ND2 ASN B 122     145.337 250.691  25.174  1.00  0.00           N  
ATOM   3209  H   ASN B 122     149.011 250.427  24.473  1.00  0.00           H  
ATOM   3210  HA  ASN B 122     148.598 250.660  27.310  1.00  0.00           H  
ATOM   3211 1HB  ASN B 122     147.263 249.067  25.123  1.00  0.00           H  
ATOM   3212 2HB  ASN B 122     146.805 248.868  26.809  1.00  0.00           H  
ATOM   3213 1HD2 ASN B 122     144.713 251.466  25.068  1.00  0.00           H  
ATOM   3214 2HD2 ASN B 122     145.185 249.852  24.652  1.00  0.00           H  
ATOM   3215  N   ALA B 123     150.051 247.951  26.231  1.00  0.00           N  
ATOM   3216  CA  ALA B 123     150.855 246.816  26.664  1.00  0.00           C  
ATOM   3217  C   ALA B 123     151.973 247.259  27.599  1.00  0.00           C  
ATOM   3218  O   ALA B 123     152.205 246.642  28.639  1.00  0.00           O  
ATOM   3219  CB  ALA B 123     151.431 246.083  25.461  1.00  0.00           C  
ATOM   3220  H   ALA B 123     150.020 248.186  25.247  1.00  0.00           H  
ATOM   3221  HA  ALA B 123     150.212 246.130  27.218  1.00  0.00           H  
ATOM   3222 1HB  ALA B 123     152.028 245.238  25.802  1.00  0.00           H  
ATOM   3223 2HB  ALA B 123     150.617 245.722  24.832  1.00  0.00           H  
ATOM   3224 3HB  ALA B 123     152.059 246.763  24.888  1.00  0.00           H  
ATOM   3225  N   ALA B 124     152.664 248.328  27.223  1.00  0.00           N  
ATOM   3226  CA  ALA B 124     153.781 248.836  28.009  1.00  0.00           C  
ATOM   3227  C   ALA B 124     153.295 249.471  29.307  1.00  0.00           C  
ATOM   3228  O   ALA B 124     153.923 249.320  30.355  1.00  0.00           O  
ATOM   3229  CB  ALA B 124     154.588 249.839  27.200  1.00  0.00           C  
ATOM   3230  H   ALA B 124     152.409 248.802  26.367  1.00  0.00           H  
ATOM   3231  HA  ALA B 124     154.427 247.998  28.273  1.00  0.00           H  
ATOM   3232 1HB  ALA B 124     155.417 250.211  27.802  1.00  0.00           H  
ATOM   3233 2HB  ALA B 124     154.978 249.356  26.304  1.00  0.00           H  
ATOM   3234 3HB  ALA B 124     153.949 250.673  26.912  1.00  0.00           H  
ATOM   3235  N   VAL B 125     152.176 250.182  29.230  1.00  0.00           N  
ATOM   3236  CA  VAL B 125     151.579 250.801  30.406  1.00  0.00           C  
ATOM   3237  C   VAL B 125     151.149 249.751  31.423  1.00  0.00           C  
ATOM   3238  O   VAL B 125     151.400 249.890  32.619  1.00  0.00           O  
ATOM   3239  CB  VAL B 125     150.358 251.649  30.002  1.00  0.00           C  
ATOM   3240  CG1 VAL B 125     149.555 252.045  31.231  1.00  0.00           C  
ATOM   3241  CG2 VAL B 125     150.815 252.881  29.236  1.00  0.00           C  
ATOM   3242  H   VAL B 125     151.726 250.295  28.332  1.00  0.00           H  
ATOM   3243  HA  VAL B 125     152.328 251.434  30.883  1.00  0.00           H  
ATOM   3244  HB  VAL B 125     149.704 251.049  29.370  1.00  0.00           H  
ATOM   3245 1HG1 VAL B 125     148.696 252.644  30.927  1.00  0.00           H  
ATOM   3246 2HG1 VAL B 125     149.207 251.149  31.744  1.00  0.00           H  
ATOM   3247 3HG1 VAL B 125     150.183 252.629  31.904  1.00  0.00           H  
ATOM   3248 1HG2 VAL B 125     149.947 253.476  28.952  1.00  0.00           H  
ATOM   3249 2HG2 VAL B 125     151.475 253.478  29.866  1.00  0.00           H  
ATOM   3250 3HG2 VAL B 125     151.352 252.573  28.338  1.00  0.00           H  
ATOM   3251  N   ALA B 126     150.497 248.699  30.937  1.00  0.00           N  
ATOM   3252  CA  ALA B 126     150.083 247.594  31.795  1.00  0.00           C  
ATOM   3253  C   ALA B 126     151.286 246.895  32.413  1.00  0.00           C  
ATOM   3254  O   ALA B 126     151.242 246.465  33.568  1.00  0.00           O  
ATOM   3255  CB  ALA B 126     149.241 246.598  31.009  1.00  0.00           C  
ATOM   3256  H   ALA B 126     150.285 248.663  29.952  1.00  0.00           H  
ATOM   3257  HA  ALA B 126     149.478 247.994  32.608  1.00  0.00           H  
ATOM   3258 1HB  ALA B 126     148.941 245.780  31.663  1.00  0.00           H  
ATOM   3259 2HB  ALA B 126     148.353 247.098  30.623  1.00  0.00           H  
ATOM   3260 3HB  ALA B 126     149.825 246.204  30.179  1.00  0.00           H  
ATOM   3261  N   ALA B 127     152.362 246.785  31.641  1.00  0.00           N  
ATOM   3262  CA  ALA B 127     153.593 246.168  32.124  1.00  0.00           C  
ATOM   3263  C   ALA B 127     154.358 247.112  33.041  1.00  0.00           C  
ATOM   3264  O   ALA B 127     155.080 246.673  33.937  1.00  0.00           O  
ATOM   3265  CB  ALA B 127     154.467 245.743  30.953  1.00  0.00           C  
ATOM   3266  H   ALA B 127     152.328 247.136  30.695  1.00  0.00           H  
ATOM   3267  HA  ALA B 127     153.324 245.283  32.702  1.00  0.00           H  
ATOM   3268 1HB  ALA B 127     155.382 245.285  31.329  1.00  0.00           H  
ATOM   3269 2HB  ALA B 127     153.927 245.023  30.337  1.00  0.00           H  
ATOM   3270 3HB  ALA B 127     154.719 246.614  30.352  1.00  0.00           H  
ATOM   3271  N   GLY B 128     154.198 248.410  32.812  1.00  0.00           N  
ATOM   3272  CA  GLY B 128     154.962 249.417  33.541  1.00  0.00           C  
ATOM   3273  C   GLY B 128     156.295 249.695  32.861  1.00  0.00           C  
ATOM   3274  O   GLY B 128     157.196 250.287  33.457  1.00  0.00           O  
ATOM   3275  H   GLY B 128     153.531 248.709  32.115  1.00  0.00           H  
ATOM   3276 1HA  GLY B 128     154.382 250.339  33.605  1.00  0.00           H  
ATOM   3277 2HA  GLY B 128     155.134 249.075  34.561  1.00  0.00           H  
ATOM   3278  N   ASP B 129     156.418 249.265  31.610  1.00  0.00           N  
ATOM   3279  CA  ASP B 129     157.675 249.381  30.881  1.00  0.00           C  
ATOM   3280  C   ASP B 129     157.820 250.760  30.248  1.00  0.00           C  
ATOM   3281  O   ASP B 129     157.575 250.936  29.054  1.00  0.00           O  
ATOM   3282  CB  ASP B 129     157.767 248.304  29.798  1.00  0.00           C  
ATOM   3283  CG  ASP B 129     157.924 246.901  30.370  1.00  0.00           C  
ATOM   3284  OD1 ASP B 129     158.276 246.785  31.520  1.00  0.00           O  
ATOM   3285  OD2 ASP B 129     157.690 245.959  29.651  1.00  0.00           O  
ATOM   3286  H   ASP B 129     155.619 248.849  31.152  1.00  0.00           H  
ATOM   3287  HA  ASP B 129     158.497 249.251  31.583  1.00  0.00           H  
ATOM   3288 1HB  ASP B 129     156.869 248.330  29.180  1.00  0.00           H  
ATOM   3289 2HB  ASP B 129     158.618 248.513  29.148  1.00  0.00           H  
ATOM   3290  N   GLN B 130     158.220 251.736  31.056  1.00  0.00           N  
ATOM   3291  CA  GLN B 130     158.366 253.108  30.586  1.00  0.00           C  
ATOM   3292  C   GLN B 130     159.428 253.209  29.498  1.00  0.00           C  
ATOM   3293  O   GLN B 130     159.323 254.029  28.589  1.00  0.00           O  
ATOM   3294  CB  GLN B 130     158.719 254.039  31.749  1.00  0.00           C  
ATOM   3295  CG  GLN B 130     158.681 255.517  31.397  1.00  0.00           C  
ATOM   3296  CD  GLN B 130     157.299 255.976  30.976  1.00  0.00           C  
ATOM   3297  OE1 GLN B 130     156.321 255.803  31.709  1.00  0.00           O  
ATOM   3298  NE2 GLN B 130     157.208 256.566  29.790  1.00  0.00           N  
ATOM   3299  H   GLN B 130     158.429 251.521  32.021  1.00  0.00           H  
ATOM   3300  HA  GLN B 130     157.415 253.421  30.154  1.00  0.00           H  
ATOM   3301 1HB  GLN B 130     158.025 253.871  32.572  1.00  0.00           H  
ATOM   3302 2HB  GLN B 130     159.720 253.805  32.111  1.00  0.00           H  
ATOM   3303 1HG  GLN B 130     158.982 256.095  32.271  1.00  0.00           H  
ATOM   3304 2HG  GLN B 130     159.369 255.701  30.572  1.00  0.00           H  
ATOM   3305 1HE2 GLN B 130     156.321 256.891  29.458  1.00  0.00           H  
ATOM   3306 2HE2 GLN B 130     158.026 256.687  29.227  1.00  0.00           H  
ATOM   3307  N   ASP B 131     160.451 252.366  29.598  1.00  0.00           N  
ATOM   3308  CA  ASP B 131     161.508 252.323  28.596  1.00  0.00           C  
ATOM   3309  C   ASP B 131     160.952 251.957  27.225  1.00  0.00           C  
ATOM   3310  O   ASP B 131     161.411 252.465  26.202  1.00  0.00           O  
ATOM   3311  CB  ASP B 131     162.590 251.319  28.999  1.00  0.00           C  
ATOM   3312  CG  ASP B 131     163.425 251.790  30.181  1.00  0.00           C  
ATOM   3313  OD1 ASP B 131     163.357 252.952  30.506  1.00  0.00           O  
ATOM   3314  OD2 ASP B 131     164.124 250.984  30.749  1.00  0.00           O  
ATOM   3315  H   ASP B 131     160.499 251.742  30.389  1.00  0.00           H  
ATOM   3316  HA  ASP B 131     161.954 253.316  28.517  1.00  0.00           H  
ATOM   3317 1HB  ASP B 131     162.125 250.367  29.258  1.00  0.00           H  
ATOM   3318 2HB  ASP B 131     163.254 251.139  28.153  1.00  0.00           H  
ATOM   3319  N   VAL B 132     159.961 251.073  27.211  1.00  0.00           N  
ATOM   3320  CA  VAL B 132     159.297 250.685  25.972  1.00  0.00           C  
ATOM   3321  C   VAL B 132     158.414 251.808  25.446  1.00  0.00           C  
ATOM   3322  O   VAL B 132     158.337 252.035  24.239  1.00  0.00           O  
ATOM   3323  CB  VAL B 132     158.440 249.425  26.196  1.00  0.00           C  
ATOM   3324  CG1 VAL B 132     157.587 249.135  24.970  1.00  0.00           C  
ATOM   3325  CG2 VAL B 132     159.337 248.240  26.522  1.00  0.00           C  
ATOM   3326  H   VAL B 132     159.658 250.659  28.082  1.00  0.00           H  
ATOM   3327  HA  VAL B 132     160.060 250.483  25.220  1.00  0.00           H  
ATOM   3328  HB  VAL B 132     157.758 249.604  27.028  1.00  0.00           H  
ATOM   3329 1HG1 VAL B 132     156.988 248.241  25.147  1.00  0.00           H  
ATOM   3330 2HG1 VAL B 132     156.928 249.981  24.778  1.00  0.00           H  
ATOM   3331 3HG1 VAL B 132     158.233 248.973  24.108  1.00  0.00           H  
ATOM   3332 1HG2 VAL B 132     158.725 247.353  26.680  1.00  0.00           H  
ATOM   3333 2HG2 VAL B 132     160.023 248.065  25.693  1.00  0.00           H  
ATOM   3334 3HG2 VAL B 132     159.908 248.453  27.426  1.00  0.00           H  
ATOM   3335  N   LEU B 133     157.746 252.505  26.359  1.00  0.00           N  
ATOM   3336  CA  LEU B 133     156.904 253.637  25.994  1.00  0.00           C  
ATOM   3337  C   LEU B 133     157.715 254.728  25.301  1.00  0.00           C  
ATOM   3338  O   LEU B 133     157.229 255.387  24.383  1.00  0.00           O  
ATOM   3339  CB  LEU B 133     156.221 254.211  27.241  1.00  0.00           C  
ATOM   3340  CG  LEU B 133     155.084 253.364  27.827  1.00  0.00           C  
ATOM   3341  CD1 LEU B 133     154.640 253.959  29.156  1.00  0.00           C  
ATOM   3342  CD2 LEU B 133     153.929 253.310  26.838  1.00  0.00           C  
ATOM   3343  H   LEU B 133     157.823 252.244  27.332  1.00  0.00           H  
ATOM   3344  HA  LEU B 133     156.146 253.292  25.289  1.00  0.00           H  
ATOM   3345 1HB  LEU B 133     156.971 254.342  28.019  1.00  0.00           H  
ATOM   3346 2HB  LEU B 133     155.810 255.190  26.993  1.00  0.00           H  
ATOM   3347  HG  LEU B 133     155.446 252.353  28.018  1.00  0.00           H  
ATOM   3348 1HD1 LEU B 133     153.832 253.356  29.572  1.00  0.00           H  
ATOM   3349 2HD1 LEU B 133     155.480 253.967  29.850  1.00  0.00           H  
ATOM   3350 3HD1 LEU B 133     154.288 254.978  28.999  1.00  0.00           H  
ATOM   3351 1HD2 LEU B 133     153.122 252.706  27.254  1.00  0.00           H  
ATOM   3352 2HD2 LEU B 133     153.566 254.320  26.647  1.00  0.00           H  
ATOM   3353 3HD2 LEU B 133     154.271 252.864  25.904  1.00  0.00           H  
ATOM   3354  N   ARG B 134     158.953 254.907  25.746  1.00  0.00           N  
ATOM   3355  CA  ARG B 134     159.878 255.822  25.088  1.00  0.00           C  
ATOM   3356  C   ARG B 134     160.162 255.385  23.657  1.00  0.00           C  
ATOM   3357  O   ARG B 134     160.170 256.203  22.738  1.00  0.00           O  
ATOM   3358  CB  ARG B 134     161.187 255.905  25.859  1.00  0.00           C  
ATOM   3359  CG  ARG B 134     161.093 256.606  27.205  1.00  0.00           C  
ATOM   3360  CD  ARG B 134     162.426 256.751  27.843  1.00  0.00           C  
ATOM   3361  NE  ARG B 134     162.337 257.390  29.146  1.00  0.00           N  
ATOM   3362  CZ  ARG B 134     162.242 256.731  30.317  1.00  0.00           C  
ATOM   3363  NH1 ARG B 134     162.224 255.416  30.331  1.00  0.00           N  
ATOM   3364  NH2 ARG B 134     162.166 257.405  31.451  1.00  0.00           N  
ATOM   3365  H   ARG B 134     159.263 254.396  26.561  1.00  0.00           H  
ATOM   3366  HA  ARG B 134     159.417 256.810  25.046  1.00  0.00           H  
ATOM   3367 1HB  ARG B 134     161.569 254.901  26.036  1.00  0.00           H  
ATOM   3368 2HB  ARG B 134     161.928 256.436  25.262  1.00  0.00           H  
ATOM   3369 1HG  ARG B 134     160.668 257.601  27.068  1.00  0.00           H  
ATOM   3370 2HG  ARG B 134     160.454 256.027  27.873  1.00  0.00           H  
ATOM   3371 1HD  ARG B 134     162.875 255.767  27.976  1.00  0.00           H  
ATOM   3372 2HD  ARG B 134     163.069 257.359  27.208  1.00  0.00           H  
ATOM   3373  HE  ARG B 134     162.348 258.401  29.176  1.00  0.00           H  
ATOM   3374 1HH1 ARG B 134     162.282 254.901  29.464  1.00  0.00           H  
ATOM   3375 2HH1 ARG B 134     162.152 254.922  31.209  1.00  0.00           H  
ATOM   3376 1HH2 ARG B 134     162.179 258.416  31.440  1.00  0.00           H  
ATOM   3377 2HH2 ARG B 134     162.094 256.911  32.328  1.00  0.00           H  
ATOM   3378  N   LYS B 135     160.391 254.088  23.473  1.00  0.00           N  
ATOM   3379  CA  LYS B 135     160.569 253.522  22.142  1.00  0.00           C  
ATOM   3380  C   LYS B 135     159.317 253.709  21.294  1.00  0.00           C  
ATOM   3381  O   LYS B 135     159.401 254.027  20.108  1.00  0.00           O  
ATOM   3382  CB  LYS B 135     160.925 252.037  22.235  1.00  0.00           C  
ATOM   3383  CG  LYS B 135     161.217 251.375  20.895  1.00  0.00           C  
ATOM   3384  CD  LYS B 135     161.622 249.920  21.074  1.00  0.00           C  
ATOM   3385  CE  LYS B 135     161.935 249.263  19.738  1.00  0.00           C  
ATOM   3386  NZ  LYS B 135     162.371 247.850  19.901  1.00  0.00           N  
ATOM   3387  H   LYS B 135     160.447 253.481  24.277  1.00  0.00           H  
ATOM   3388  HA  LYS B 135     161.385 254.050  21.648  1.00  0.00           H  
ATOM   3389 1HB  LYS B 135     161.804 251.912  22.868  1.00  0.00           H  
ATOM   3390 2HB  LYS B 135     160.104 251.495  22.704  1.00  0.00           H  
ATOM   3391 1HG  LYS B 135     160.327 251.421  20.265  1.00  0.00           H  
ATOM   3392 2HG  LYS B 135     162.023 251.909  20.394  1.00  0.00           H  
ATOM   3393 1HD  LYS B 135     162.504 249.863  21.713  1.00  0.00           H  
ATOM   3394 2HD  LYS B 135     160.811 249.373  21.555  1.00  0.00           H  
ATOM   3395 1HE  LYS B 135     161.049 249.286  19.105  1.00  0.00           H  
ATOM   3396 2HE  LYS B 135     162.727 249.819  19.236  1.00  0.00           H  
ATOM   3397 1HZ  LYS B 135     162.570 247.451  18.994  1.00  0.00           H  
ATOM   3398 2HZ  LYS B 135     163.205 247.818  20.471  1.00  0.00           H  
ATOM   3399 3HZ  LYS B 135     161.637 247.319  20.348  1.00  0.00           H  
ATOM   3400  N   ILE B 136     158.157 253.509  21.908  1.00  0.00           N  
ATOM   3401  CA  ILE B 136     156.885 253.685  21.219  1.00  0.00           C  
ATOM   3402  C   ILE B 136     156.675 255.137  20.810  1.00  0.00           C  
ATOM   3403  O   ILE B 136     156.226 255.420  19.699  1.00  0.00           O  
ATOM   3404  CB  ILE B 136     155.712 253.227  22.105  1.00  0.00           C  
ATOM   3405  CG1 ILE B 136     155.762 251.711  22.316  1.00  0.00           C  
ATOM   3406  CG2 ILE B 136     154.385 253.638  21.487  1.00  0.00           C  
ATOM   3407  CD1 ILE B 136     154.884 251.222  23.444  1.00  0.00           C  
ATOM   3408  H   ILE B 136     158.155 253.228  22.879  1.00  0.00           H  
ATOM   3409  HA  ILE B 136     156.898 253.085  20.309  1.00  0.00           H  
ATOM   3410  HB  ILE B 136     155.800 253.684  23.090  1.00  0.00           H  
ATOM   3411 1HG1 ILE B 136     155.455 251.207  21.400  1.00  0.00           H  
ATOM   3412 2HG1 ILE B 136     156.788 251.407  22.527  1.00  0.00           H  
ATOM   3413 1HG2 ILE B 136     153.567 253.305  22.126  1.00  0.00           H  
ATOM   3414 2HG2 ILE B 136     154.350 254.722  21.388  1.00  0.00           H  
ATOM   3415 3HG2 ILE B 136     154.285 253.180  20.502  1.00  0.00           H  
ATOM   3416 1HD1 ILE B 136     154.973 250.138  23.532  1.00  0.00           H  
ATOM   3417 2HD1 ILE B 136     155.198 251.688  24.379  1.00  0.00           H  
ATOM   3418 3HD1 ILE B 136     153.847 251.484  23.238  1.00  0.00           H  
ATOM   3419  N   SER B 137     157.002 256.055  21.715  1.00  0.00           N  
ATOM   3420  CA  SER B 137     156.880 257.481  21.439  1.00  0.00           C  
ATOM   3421  C   SER B 137     157.714 257.881  20.230  1.00  0.00           C  
ATOM   3422  O   SER B 137     157.285 258.693  19.408  1.00  0.00           O  
ATOM   3423  CB  SER B 137     157.311 258.286  22.650  1.00  0.00           C  
ATOM   3424  OG  SER B 137     157.197 259.661  22.405  1.00  0.00           O  
ATOM   3425  H   SER B 137     157.345 255.756  22.617  1.00  0.00           H  
ATOM   3426  HA  SER B 137     155.838 257.701  21.208  1.00  0.00           H  
ATOM   3427 1HB  SER B 137     156.694 258.013  23.506  1.00  0.00           H  
ATOM   3428 2HB  SER B 137     158.343 258.043  22.900  1.00  0.00           H  
ATOM   3429  HG  SER B 137     156.270 259.819  22.209  1.00  0.00           H  
ATOM   3430  N   GLU B 138     158.908 257.307  20.124  1.00  0.00           N  
ATOM   3431  CA  GLU B 138     159.771 257.539  18.972  1.00  0.00           C  
ATOM   3432  C   GLU B 138     159.112 257.059  17.684  1.00  0.00           C  
ATOM   3433  O   GLU B 138     159.144 257.746  16.664  1.00  0.00           O  
ATOM   3434  CB  GLU B 138     161.116 256.834  19.162  1.00  0.00           C  
ATOM   3435  CG  GLU B 138     162.088 257.011  18.004  1.00  0.00           C  
ATOM   3436  CD  GLU B 138     163.407 256.330  18.239  1.00  0.00           C  
ATOM   3437  OE1 GLU B 138     163.631 255.870  19.334  1.00  0.00           O  
ATOM   3438  OE2 GLU B 138     164.192 256.267  17.322  1.00  0.00           O  
ATOM   3439  H   GLU B 138     159.225 256.693  20.860  1.00  0.00           H  
ATOM   3440  HA  GLU B 138     159.938 258.613  18.876  1.00  0.00           H  
ATOM   3441 1HB  GLU B 138     161.599 257.209  20.065  1.00  0.00           H  
ATOM   3442 2HB  GLU B 138     160.950 255.765  19.301  1.00  0.00           H  
ATOM   3443 1HG  GLU B 138     161.637 256.603  17.100  1.00  0.00           H  
ATOM   3444 2HG  GLU B 138     162.257 258.075  17.845  1.00  0.00           H  
ATOM   3445  N   GLN B 139     158.516 255.873  17.738  1.00  0.00           N  
ATOM   3446  CA  GLN B 139     157.834 255.304  16.581  1.00  0.00           C  
ATOM   3447  C   GLN B 139     156.624 256.144  16.188  1.00  0.00           C  
ATOM   3448  O   GLN B 139     156.334 256.313  15.005  1.00  0.00           O  
ATOM   3449  CB  GLN B 139     157.400 253.865  16.870  1.00  0.00           C  
ATOM   3450  CG  GLN B 139     156.871 253.119  15.656  1.00  0.00           C  
ATOM   3451  CD  GLN B 139     157.945 252.873  14.614  1.00  0.00           C  
ATOM   3452  OE1 GLN B 139     159.016 252.340  14.920  1.00  0.00           O  
ATOM   3453  NE2 GLN B 139     157.666 253.259  13.375  1.00  0.00           N  
ATOM   3454  H   GLN B 139     158.535 255.350  18.604  1.00  0.00           H  
ATOM   3455  HA  GLN B 139     158.525 255.304  15.738  1.00  0.00           H  
ATOM   3456 1HB  GLN B 139     158.245 253.303  17.267  1.00  0.00           H  
ATOM   3457 2HB  GLN B 139     156.620 253.865  17.631  1.00  0.00           H  
ATOM   3458 1HG  GLN B 139     156.478 252.155  15.978  1.00  0.00           H  
ATOM   3459 2HG  GLN B 139     156.078 253.710  15.197  1.00  0.00           H  
ATOM   3460 1HE2 GLN B 139     158.336 253.122  12.644  1.00  0.00           H  
ATOM   3461 2HE2 GLN B 139     156.785 253.687  13.170  1.00  0.00           H  
ATOM   3462  N   ALA B 140     155.924 256.668  17.187  1.00  0.00           N  
ATOM   3463  CA  ALA B 140     154.770 257.527  16.947  1.00  0.00           C  
ATOM   3464  C   ALA B 140     155.175 258.797  16.206  1.00  0.00           C  
ATOM   3465  O   ALA B 140     154.457 259.265  15.324  1.00  0.00           O  
ATOM   3466  CB  ALA B 140     154.087 257.875  18.262  1.00  0.00           C  
ATOM   3467  H   ALA B 140     156.199 256.467  18.138  1.00  0.00           H  
ATOM   3468  HA  ALA B 140     154.064 256.987  16.316  1.00  0.00           H  
ATOM   3469 1HB  ALA B 140     153.226 258.516  18.065  1.00  0.00           H  
ATOM   3470 2HB  ALA B 140     153.752 256.961  18.750  1.00  0.00           H  
ATOM   3471 3HB  ALA B 140     154.789 258.397  18.909  1.00  0.00           H  
ATOM   3472  N   GLU B 141     156.326 259.348  16.574  1.00  0.00           N  
ATOM   3473  CA  GLU B 141     156.855 260.530  15.904  1.00  0.00           C  
ATOM   3474  C   GLU B 141     157.156 260.245  14.438  1.00  0.00           C  
ATOM   3475  O   GLU B 141     156.849 261.054  13.563  1.00  0.00           O  
ATOM   3476  CB  GLU B 141     158.123 261.020  16.608  1.00  0.00           C  
ATOM   3477  CG  GLU B 141     157.885 261.614  17.989  1.00  0.00           C  
ATOM   3478  CD  GLU B 141     157.070 262.877  17.950  1.00  0.00           C  
ATOM   3479  OE1 GLU B 141     157.260 263.656  17.046  1.00  0.00           O  
ATOM   3480  OE2 GLU B 141     156.258 263.064  18.825  1.00  0.00           O  
ATOM   3481  H   GLU B 141     156.847 258.938  17.335  1.00  0.00           H  
ATOM   3482  HA  GLU B 141     156.100 261.315  15.938  1.00  0.00           H  
ATOM   3483 1HB  GLU B 141     158.822 260.191  16.717  1.00  0.00           H  
ATOM   3484 2HB  GLU B 141     158.609 261.780  15.996  1.00  0.00           H  
ATOM   3485 1HG  GLU B 141     157.365 260.880  18.605  1.00  0.00           H  
ATOM   3486 2HG  GLU B 141     158.847 261.822  18.454  1.00  0.00           H  
ATOM   3487  N   ARG B 142     157.760 259.089  14.177  1.00  0.00           N  
ATOM   3488  CA  ARG B 142     158.068 258.680  12.812  1.00  0.00           C  
ATOM   3489  C   ARG B 142     156.798 258.469  11.999  1.00  0.00           C  
ATOM   3490  O   ARG B 142     156.717 258.875  10.840  1.00  0.00           O  
ATOM   3491  CB  ARG B 142     158.886 257.398  12.811  1.00  0.00           C  
ATOM   3492  CG  ARG B 142     160.295 257.537  13.367  1.00  0.00           C  
ATOM   3493  CD  ARG B 142     160.994 256.227  13.425  1.00  0.00           C  
ATOM   3494  NE  ARG B 142     162.244 256.314  14.162  1.00  0.00           N  
ATOM   3495  CZ  ARG B 142     163.420 256.701  13.632  1.00  0.00           C  
ATOM   3496  NH1 ARG B 142     163.490 257.035  12.362  1.00  0.00           N  
ATOM   3497  NH2 ARG B 142     164.504 256.746  14.387  1.00  0.00           N  
ATOM   3498  H   ARG B 142     158.010 258.482  14.942  1.00  0.00           H  
ATOM   3499  HA  ARG B 142     158.640 259.474  12.333  1.00  0.00           H  
ATOM   3500 1HB  ARG B 142     158.373 256.638  13.400  1.00  0.00           H  
ATOM   3501 2HB  ARG B 142     158.971 257.020  11.791  1.00  0.00           H  
ATOM   3502 1HG  ARG B 142     160.873 258.206  12.730  1.00  0.00           H  
ATOM   3503 2HG  ARG B 142     160.249 257.946  14.377  1.00  0.00           H  
ATOM   3504 1HD  ARG B 142     160.356 255.496  13.922  1.00  0.00           H  
ATOM   3505 2HD  ARG B 142     161.216 255.889  12.415  1.00  0.00           H  
ATOM   3506  HE  ARG B 142     162.230 256.064  15.142  1.00  0.00           H  
ATOM   3507 1HH1 ARG B 142     162.661 257.001  11.784  1.00  0.00           H  
ATOM   3508 2HH1 ARG B 142     164.371 257.324  11.963  1.00  0.00           H  
ATOM   3509 1HH2 ARG B 142     164.451 256.490  15.363  1.00  0.00           H  
ATOM   3510 2HH2 ARG B 142     165.384 257.036  13.989  1.00  0.00           H  
ATOM   3511  N   ALA B 143     155.808 257.830  12.613  1.00  0.00           N  
ATOM   3512  CA  ALA B 143     154.506 257.648  11.981  1.00  0.00           C  
ATOM   3513  C   ALA B 143     153.814 258.985  11.745  1.00  0.00           C  
ATOM   3514  O   ALA B 143     153.143 259.176  10.733  1.00  0.00           O  
ATOM   3515  CB  ALA B 143     153.627 256.742  12.831  1.00  0.00           C  
ATOM   3516  H   ALA B 143     155.960 257.463  13.542  1.00  0.00           H  
ATOM   3517  HA  ALA B 143     154.656 257.177  11.011  1.00  0.00           H  
ATOM   3518 1HB  ALA B 143     152.659 256.615  12.347  1.00  0.00           H  
ATOM   3519 2HB  ALA B 143     154.108 255.769  12.942  1.00  0.00           H  
ATOM   3520 3HB  ALA B 143     153.486 257.190  13.813  1.00  0.00           H  
ATOM   3521  N   ARG B 144     153.983 259.907  12.688  1.00  0.00           N  
ATOM   3522  CA  ARG B 144     153.414 261.243  12.563  1.00  0.00           C  
ATOM   3523  C   ARG B 144     153.947 261.955  11.326  1.00  0.00           C  
ATOM   3524  O   ARG B 144     153.187 262.555  10.566  1.00  0.00           O  
ATOM   3525  CB  ARG B 144     153.726 262.075  13.798  1.00  0.00           C  
ATOM   3526  CG  ARG B 144     153.346 263.543  13.692  1.00  0.00           C  
ATOM   3527  CD  ARG B 144     153.740 264.301  14.907  1.00  0.00           C  
ATOM   3528  NE  ARG B 144     155.182 264.314  15.095  1.00  0.00           N  
ATOM   3529  CZ  ARG B 144     156.033 265.116  14.425  1.00  0.00           C  
ATOM   3530  NH1 ARG B 144     155.573 265.961  13.529  1.00  0.00           N  
ATOM   3531  NH2 ARG B 144     157.331 265.052  14.668  1.00  0.00           N  
ATOM   3532  H   ARG B 144     154.521 259.676  13.511  1.00  0.00           H  
ATOM   3533  HA  ARG B 144     152.333 261.150  12.449  1.00  0.00           H  
ATOM   3534 1HB  ARG B 144     153.202 261.660  14.658  1.00  0.00           H  
ATOM   3535 2HB  ARG B 144     154.794 262.025  14.010  1.00  0.00           H  
ATOM   3536 1HG  ARG B 144     153.848 263.988  12.833  1.00  0.00           H  
ATOM   3537 2HG  ARG B 144     152.266 263.632  13.568  1.00  0.00           H  
ATOM   3538 1HD  ARG B 144     153.398 265.332  14.820  1.00  0.00           H  
ATOM   3539 2HD  ARG B 144     153.287 263.842  15.785  1.00  0.00           H  
ATOM   3540  HE  ARG B 144     155.574 263.677  15.775  1.00  0.00           H  
ATOM   3541 1HH1 ARG B 144     154.581 266.010  13.344  1.00  0.00           H  
ATOM   3542 2HH1 ARG B 144     156.211 266.562  13.027  1.00  0.00           H  
ATOM   3543 1HH2 ARG B 144     157.685 264.401  15.356  1.00  0.00           H  
ATOM   3544 2HH2 ARG B 144     157.968 265.652  14.166  1.00  0.00           H  
ATOM   3545  N   LYS B 145     155.259 261.886  11.129  1.00  0.00           N  
ATOM   3546  CA  LYS B 145     155.892 262.488   9.960  1.00  0.00           C  
ATOM   3547  C   LYS B 145     155.313 261.927   8.669  1.00  0.00           C  
ATOM   3548  O   LYS B 145     155.086 262.660   7.708  1.00  0.00           O  
ATOM   3549  CB  LYS B 145     157.405 262.267   9.996  1.00  0.00           C  
ATOM   3550  CG  LYS B 145     158.133 263.071  11.065  1.00  0.00           C  
ATOM   3551  CD  LYS B 145     159.627 262.782  11.052  1.00  0.00           C  
ATOM   3552  CE  LYS B 145     160.354 263.574  12.129  1.00  0.00           C  
ATOM   3553  NZ  LYS B 145     161.811 263.272  12.154  1.00  0.00           N  
ATOM   3554  H   LYS B 145     155.833 261.402  11.804  1.00  0.00           H  
ATOM   3555  HA  LYS B 145     155.691 263.561   9.974  1.00  0.00           H  
ATOM   3556 1HB  LYS B 145     157.615 261.211  10.171  1.00  0.00           H  
ATOM   3557 2HB  LYS B 145     157.835 262.530   9.029  1.00  0.00           H  
ATOM   3558 1HG  LYS B 145     157.976 264.136  10.889  1.00  0.00           H  
ATOM   3559 2HG  LYS B 145     157.732 262.819  12.046  1.00  0.00           H  
ATOM   3560 1HD  LYS B 145     159.793 261.717  11.221  1.00  0.00           H  
ATOM   3561 2HD  LYS B 145     160.041 263.046  10.079  1.00  0.00           H  
ATOM   3562 1HE  LYS B 145     160.219 264.640  11.950  1.00  0.00           H  
ATOM   3563 2HE  LYS B 145     159.930 263.336  13.104  1.00  0.00           H  
ATOM   3564 1HZ  LYS B 145     162.256 263.816  12.880  1.00  0.00           H  
ATOM   3565 2HZ  LYS B 145     161.949 262.289  12.338  1.00  0.00           H  
ATOM   3566 3HZ  LYS B 145     162.219 263.507  11.260  1.00  0.00           H  
ATOM   3567  N   LEU B 146     155.078 260.619   8.653  1.00  0.00           N  
ATOM   3568  CA  LEU B 146     154.498 259.958   7.489  1.00  0.00           C  
ATOM   3569  C   LEU B 146     153.079 260.448   7.228  1.00  0.00           C  
ATOM   3570  O   LEU B 146     152.716 260.757   6.093  1.00  0.00           O  
ATOM   3571  CB  LEU B 146     154.493 258.438   7.690  1.00  0.00           C  
ATOM   3572  CG  LEU B 146     153.819 257.622   6.579  1.00  0.00           C  
ATOM   3573  CD1 LEU B 146     154.502 257.914   5.249  1.00  0.00           C  
ATOM   3574  CD2 LEU B 146     153.894 256.141   6.919  1.00  0.00           C  
ATOM   3575  H   LEU B 146     155.306 260.067   9.467  1.00  0.00           H  
ATOM   3576  HA  LEU B 146     155.099 260.210   6.615  1.00  0.00           H  
ATOM   3577 1HB  LEU B 146     155.522 258.095   7.775  1.00  0.00           H  
ATOM   3578 2HB  LEU B 146     153.979 258.213   8.624  1.00  0.00           H  
ATOM   3579  HG  LEU B 146     152.774 257.922   6.490  1.00  0.00           H  
ATOM   3580 1HD1 LEU B 146     154.023 257.334   4.460  1.00  0.00           H  
ATOM   3581 2HD1 LEU B 146     154.416 258.976   5.022  1.00  0.00           H  
ATOM   3582 3HD1 LEU B 146     155.554 257.639   5.313  1.00  0.00           H  
ATOM   3583 1HD2 LEU B 146     153.415 255.562   6.130  1.00  0.00           H  
ATOM   3584 2HD2 LEU B 146     154.939 255.841   7.007  1.00  0.00           H  
ATOM   3585 3HD2 LEU B 146     153.383 255.959   7.865  1.00  0.00           H  
ATOM   3586  N   ALA B 147     152.278 260.512   8.288  1.00  0.00           N  
ATOM   3587  CA  ALA B 147     150.901 260.974   8.179  1.00  0.00           C  
ATOM   3588  C   ALA B 147     150.837 262.409   7.669  1.00  0.00           C  
ATOM   3589  O   ALA B 147     149.963 262.760   6.877  1.00  0.00           O  
ATOM   3590  CB  ALA B 147     150.197 260.858   9.523  1.00  0.00           C  
ATOM   3591  H   ALA B 147     152.635 260.235   9.191  1.00  0.00           H  
ATOM   3592  HA  ALA B 147     150.381 260.345   7.455  1.00  0.00           H  
ATOM   3593 1HB  ALA B 147     149.168 261.204   9.426  1.00  0.00           H  
ATOM   3594 2HB  ALA B 147     150.200 259.817   9.847  1.00  0.00           H  
ATOM   3595 3HB  ALA B 147     150.717 261.468  10.260  1.00  0.00           H  
ATOM   3596  N   GLU B 148     151.771 263.235   8.130  1.00  0.00           N  
ATOM   3597  CA  GLU B 148     151.829 264.630   7.713  1.00  0.00           C  
ATOM   3598  C   GLU B 148     152.216 264.753   6.246  1.00  0.00           C  
ATOM   3599  O   GLU B 148     151.698 265.608   5.527  1.00  0.00           O  
ATOM   3600  CB  GLU B 148     152.827 265.404   8.578  1.00  0.00           C  
ATOM   3601  CG  GLU B 148     152.390 265.594  10.024  1.00  0.00           C  
ATOM   3602  CD  GLU B 148     153.417 266.309  10.856  1.00  0.00           C  
ATOM   3603  OE1 GLU B 148     154.491 266.552  10.361  1.00  0.00           O  
ATOM   3604  OE2 GLU B 148     153.127 266.613  11.990  1.00  0.00           O  
ATOM   3605  H   GLU B 148     152.456 262.888   8.785  1.00  0.00           H  
ATOM   3606  HA  GLU B 148     150.840 265.070   7.834  1.00  0.00           H  
ATOM   3607 1HB  GLU B 148     153.784 264.883   8.584  1.00  0.00           H  
ATOM   3608 2HB  GLU B 148     152.994 266.391   8.147  1.00  0.00           H  
ATOM   3609 1HG  GLU B 148     151.463 266.167  10.040  1.00  0.00           H  
ATOM   3610 2HG  GLU B 148     152.189 264.617  10.463  1.00  0.00           H  
ATOM   3611  N   LYS B 149     153.127 263.891   5.804  1.00  0.00           N  
ATOM   3612  CA  LYS B 149     153.505 263.830   4.398  1.00  0.00           C  
ATOM   3613  C   LYS B 149     152.340 263.365   3.534  1.00  0.00           C  
ATOM   3614  O   LYS B 149     152.147 263.852   2.420  1.00  0.00           O  
ATOM   3615  CB  LYS B 149     154.705 262.902   4.206  1.00  0.00           C  
ATOM   3616  CG  LYS B 149     156.027 263.473   4.701  1.00  0.00           C  
ATOM   3617  CD  LYS B 149     157.164 262.479   4.514  1.00  0.00           C  
ATOM   3618  CE  LYS B 149     158.487 263.051   5.001  1.00  0.00           C  
ATOM   3619  NZ  LYS B 149     159.607 262.087   4.829  1.00  0.00           N  
ATOM   3620  H   LYS B 149     153.569 263.264   6.461  1.00  0.00           H  
ATOM   3621  HA  LYS B 149     153.781 264.832   4.069  1.00  0.00           H  
ATOM   3622 1HB  LYS B 149     154.528 261.964   4.733  1.00  0.00           H  
ATOM   3623 2HB  LYS B 149     154.818 262.667   3.147  1.00  0.00           H  
ATOM   3624 1HG  LYS B 149     156.259 264.385   4.149  1.00  0.00           H  
ATOM   3625 2HG  LYS B 149     155.943 263.721   5.758  1.00  0.00           H  
ATOM   3626 1HD  LYS B 149     156.944 261.567   5.070  1.00  0.00           H  
ATOM   3627 2HD  LYS B 149     157.255 262.226   3.457  1.00  0.00           H  
ATOM   3628 1HE  LYS B 149     158.717 263.959   4.446  1.00  0.00           H  
ATOM   3629 2HE  LYS B 149     158.405 263.308   6.057  1.00  0.00           H  
ATOM   3630 1HZ  LYS B 149     160.464 262.503   5.164  1.00  0.00           H  
ATOM   3631 2HZ  LYS B 149     159.413 261.246   5.355  1.00  0.00           H  
ATOM   3632 3HZ  LYS B 149     159.705 261.856   3.851  1.00  0.00           H  
ATOM   3633  N   GLN B 150     151.564 262.421   4.055  1.00  0.00           N  
ATOM   3634  CA  GLN B 150     150.355 261.963   3.379  1.00  0.00           C  
ATOM   3635  C   GLN B 150     149.285 263.049   3.367  1.00  0.00           C  
ATOM   3636  O   GLN B 150     148.484 263.132   2.436  1.00  0.00           O  
ATOM   3637  CB  GLN B 150     149.810 260.701   4.052  1.00  0.00           C  
ATOM   3638  CG  GLN B 150     150.684 259.472   3.870  1.00  0.00           C  
ATOM   3639  CD  GLN B 150     150.134 258.258   4.595  1.00  0.00           C  
ATOM   3640  OE1 GLN B 150     149.433 258.384   5.603  1.00  0.00           O  
ATOM   3641  NE2 GLN B 150     150.449 257.073   4.085  1.00  0.00           N  
ATOM   3642  H   GLN B 150     151.817 262.009   4.942  1.00  0.00           H  
ATOM   3643  HA  GLN B 150     150.605 261.735   2.343  1.00  0.00           H  
ATOM   3644 1HB  GLN B 150     149.698 260.878   5.122  1.00  0.00           H  
ATOM   3645 2HB  GLN B 150     148.822 260.473   3.653  1.00  0.00           H  
ATOM   3646 1HG  GLN B 150     150.745 259.236   2.807  1.00  0.00           H  
ATOM   3647 2HG  GLN B 150     151.678 259.684   4.263  1.00  0.00           H  
ATOM   3648 1HE2 GLN B 150     150.115 256.235   4.521  1.00  0.00           H  
ATOM   3649 2HE2 GLN B 150     151.020 257.015   3.266  1.00  0.00           H  
ATOM   3650  N   GLY B 151     149.278 263.877   4.406  1.00  0.00           N  
ATOM   3651  CA  GLY B 151     148.380 265.023   4.466  1.00  0.00           C  
ATOM   3652  C   GLY B 151     147.075 264.664   5.166  1.00  0.00           C  
ATOM   3653  O   GLY B 151     146.071 265.360   5.024  1.00  0.00           O  
ATOM   3654  H   GLY B 151     149.912 263.707   5.173  1.00  0.00           H  
ATOM   3655 1HA  GLY B 151     148.869 265.840   4.995  1.00  0.00           H  
ATOM   3656 2HA  GLY B 151     148.170 265.373   3.456  1.00  0.00           H  
ATOM   3657  N   ASP B 152     147.098 263.573   5.927  1.00  0.00           N  
ATOM   3658  CA  ASP B 152     145.920 263.121   6.655  1.00  0.00           C  
ATOM   3659  C   ASP B 152     145.880 263.714   8.060  1.00  0.00           C  
ATOM   3660  O   ASP B 152     146.598 263.264   8.952  1.00  0.00           O  
ATOM   3661  CB  ASP B 152     145.895 261.593   6.737  1.00  0.00           C  
ATOM   3662  CG  ASP B 152     144.617 261.055   7.367  1.00  0.00           C  
ATOM   3663  OD1 ASP B 152     144.178 261.614   8.344  1.00  0.00           O  
ATOM   3664  OD2 ASP B 152     144.093 260.089   6.865  1.00  0.00           O  
ATOM   3665  H   ASP B 152     147.956 263.044   6.002  1.00  0.00           H  
ATOM   3666  HA  ASP B 152     145.031 263.469   6.125  1.00  0.00           H  
ATOM   3667 1HB  ASP B 152     145.994 261.173   5.736  1.00  0.00           H  
ATOM   3668 2HB  ASP B 152     146.746 261.246   7.324  1.00  0.00           H  
ATOM   3669  N   LYS B 153     145.035 264.720   8.248  1.00  0.00           N  
ATOM   3670  CA  LYS B 153     145.044 265.510   9.474  1.00  0.00           C  
ATOM   3671  C   LYS B 153     144.589 264.681  10.666  1.00  0.00           C  
ATOM   3672  O   LYS B 153     145.095 264.842  11.777  1.00  0.00           O  
ATOM   3673  CB  LYS B 153     144.155 266.745   9.322  1.00  0.00           C  
ATOM   3674  CG  LYS B 153     144.670 267.772   8.323  1.00  0.00           C  
ATOM   3675  CD  LYS B 153     143.737 268.970   8.231  1.00  0.00           C  
ATOM   3676  CE  LYS B 153     144.229 269.980   7.205  1.00  0.00           C  
ATOM   3677  NZ  LYS B 153     143.425 271.232   7.225  1.00  0.00           N  
ATOM   3678  H   LYS B 153     144.370 264.947   7.523  1.00  0.00           H  
ATOM   3679  HA  LYS B 153     146.067 265.835   9.668  1.00  0.00           H  
ATOM   3680 1HB  LYS B 153     143.158 266.438   9.003  1.00  0.00           H  
ATOM   3681 2HB  LYS B 153     144.052 267.240  10.288  1.00  0.00           H  
ATOM   3682 1HG  LYS B 153     145.659 268.115   8.631  1.00  0.00           H  
ATOM   3683 2HG  LYS B 153     144.754 267.312   7.339  1.00  0.00           H  
ATOM   3684 1HD  LYS B 153     142.739 268.633   7.948  1.00  0.00           H  
ATOM   3685 2HD  LYS B 153     143.674 269.458   9.204  1.00  0.00           H  
ATOM   3686 1HE  LYS B 153     145.270 270.227   7.409  1.00  0.00           H  
ATOM   3687 2HE  LYS B 153     144.172 269.542   6.208  1.00  0.00           H  
ATOM   3688 1HZ  LYS B 153     143.783 271.873   6.532  1.00  0.00           H  
ATOM   3689 2HZ  LYS B 153     142.460 271.016   7.018  1.00  0.00           H  
ATOM   3690 3HZ  LYS B 153     143.486 271.657   8.139  1.00  0.00           H  
ATOM   3691  N   LEU B 154     143.632 263.789  10.431  1.00  0.00           N  
ATOM   3692  CA  LEU B 154     143.039 262.998  11.502  1.00  0.00           C  
ATOM   3693  C   LEU B 154     144.050 262.020  12.089  1.00  0.00           C  
ATOM   3694  O   LEU B 154     144.115 261.832  13.303  1.00  0.00           O  
ATOM   3695  CB  LEU B 154     141.819 262.229  10.979  1.00  0.00           C  
ATOM   3696  CG  LEU B 154     140.607 263.087  10.595  1.00  0.00           C  
ATOM   3697  CD1 LEU B 154     139.593 262.230   9.849  1.00  0.00           C  
ATOM   3698  CD2 LEU B 154     139.994 263.691  11.850  1.00  0.00           C  
ATOM   3699  H   LEU B 154     143.306 263.657   9.483  1.00  0.00           H  
ATOM   3700  HA  LEU B 154     142.733 263.672  12.301  1.00  0.00           H  
ATOM   3701 1HB  LEU B 154     142.116 261.663  10.098  1.00  0.00           H  
ATOM   3702 2HB  LEU B 154     141.497 261.525  11.746  1.00  0.00           H  
ATOM   3703  HG  LEU B 154     140.924 263.887   9.925  1.00  0.00           H  
ATOM   3704 1HD1 LEU B 154     138.732 262.840   9.576  1.00  0.00           H  
ATOM   3705 2HD1 LEU B 154     140.052 261.826   8.947  1.00  0.00           H  
ATOM   3706 3HD1 LEU B 154     139.269 261.411  10.490  1.00  0.00           H  
ATOM   3707 1HD2 LEU B 154     139.133 264.302  11.577  1.00  0.00           H  
ATOM   3708 2HD2 LEU B 154     139.675 262.893  12.520  1.00  0.00           H  
ATOM   3709 3HD2 LEU B 154     140.735 264.313  12.353  1.00  0.00           H  
ATOM   3710  N   LEU B 155     144.841 261.401  11.216  1.00  0.00           N  
ATOM   3711  CA  LEU B 155     145.874 260.468  11.649  1.00  0.00           C  
ATOM   3712  C   LEU B 155     147.033 261.198  12.315  1.00  0.00           C  
ATOM   3713  O   LEU B 155     147.589 260.726  13.308  1.00  0.00           O  
ATOM   3714  CB  LEU B 155     146.390 259.657  10.454  1.00  0.00           C  
ATOM   3715  CG  LEU B 155     145.381 258.691   9.819  1.00  0.00           C  
ATOM   3716  CD1 LEU B 155     145.958 258.130   8.527  1.00  0.00           C  
ATOM   3717  CD2 LEU B 155     145.057 257.577  10.803  1.00  0.00           C  
ATOM   3718  H   LEU B 155     144.722 261.582  10.231  1.00  0.00           H  
ATOM   3719  HA  LEU B 155     145.443 259.792  12.386  1.00  0.00           H  
ATOM   3720 1HB  LEU B 155     146.717 260.350   9.680  1.00  0.00           H  
ATOM   3721 2HB  LEU B 155     147.251 259.072  10.776  1.00  0.00           H  
ATOM   3722  HG  LEU B 155     144.467 259.231   9.570  1.00  0.00           H  
ATOM   3723 1HD1 LEU B 155     145.241 257.444   8.076  1.00  0.00           H  
ATOM   3724 2HD1 LEU B 155     146.161 258.947   7.834  1.00  0.00           H  
ATOM   3725 3HD1 LEU B 155     146.883 257.597   8.743  1.00  0.00           H  
ATOM   3726 1HD2 LEU B 155     144.340 256.890  10.352  1.00  0.00           H  
ATOM   3727 2HD2 LEU B 155     145.970 257.035  11.052  1.00  0.00           H  
ATOM   3728 3HD2 LEU B 155     144.630 258.004  11.710  1.00  0.00           H  
ATOM   3729  N   ALA B 156     147.394 262.350  11.763  1.00  0.00           N  
ATOM   3730  CA  ALA B 156     148.451 263.177  12.337  1.00  0.00           C  
ATOM   3731  C   ALA B 156     148.089 263.636  13.743  1.00  0.00           C  
ATOM   3732  O   ALA B 156     148.945 263.696  14.626  1.00  0.00           O  
ATOM   3733  CB  ALA B 156     148.728 264.378  11.445  1.00  0.00           C  
ATOM   3734  H   ALA B 156     146.925 262.663  10.925  1.00  0.00           H  
ATOM   3735  HA  ALA B 156     149.360 262.579  12.404  1.00  0.00           H  
ATOM   3736 1HB  ALA B 156     149.518 264.986  11.887  1.00  0.00           H  
ATOM   3737 2HB  ALA B 156     149.043 264.035  10.459  1.00  0.00           H  
ATOM   3738 3HB  ALA B 156     147.823 264.976  11.348  1.00  0.00           H  
ATOM   3739  N   PHE B 157     146.771 263.958  13.908  1.00  0.00           N  
ATOM   3740  CA  PHE B 157     146.267 264.409  15.200  1.00  0.00           C  
ATOM   3741  C   PHE B 157     146.510 263.363  16.280  1.00  0.00           C  
ATOM   3742  O   PHE B 157     147.100 263.656  17.320  1.00  0.00           O  
ATOM   3743  CB  PHE B 157     144.772 264.720  15.111  1.00  0.00           C  
ATOM   3744  CG  PHE B 157     144.180 265.219  16.398  1.00  0.00           C  
ATOM   3745  CD1 PHE B 157     144.283 266.556  16.753  1.00  0.00           C  
ATOM   3746  CD2 PHE B 157     143.519 264.354  17.257  1.00  0.00           C  
ATOM   3747  CE1 PHE B 157     143.739 267.017  17.937  1.00  0.00           C  
ATOM   3748  CE2 PHE B 157     142.973 264.812  18.440  1.00  0.00           C  
ATOM   3749  CZ  PHE B 157     143.084 266.145  18.781  1.00  0.00           C  
ATOM   3750  H   PHE B 157     146.133 263.886  13.129  1.00  0.00           H  
ATOM   3751  HA  PHE B 157     146.791 265.325  15.476  1.00  0.00           H  
ATOM   3752 1HB  PHE B 157     144.603 265.474  14.344  1.00  0.00           H  
ATOM   3753 2HB  PHE B 157     144.231 263.823  14.814  1.00  0.00           H  
ATOM   3754  HD1 PHE B 157     144.801 267.246  16.086  1.00  0.00           H  
ATOM   3755  HD2 PHE B 157     143.432 263.301  16.988  1.00  0.00           H  
ATOM   3756  HE1 PHE B 157     143.828 268.069  18.204  1.00  0.00           H  
ATOM   3757  HE2 PHE B 157     142.455 264.121  19.106  1.00  0.00           H  
ATOM   3758  HZ  PHE B 157     142.655 266.507  19.714  1.00  0.00           H  
ATOM   3759  N   VAL B 158     146.055 262.138  16.034  1.00  0.00           N  
ATOM   3760  CA  VAL B 158     146.080 261.094  17.050  1.00  0.00           C  
ATOM   3761  C   VAL B 158     147.499 260.588  17.285  1.00  0.00           C  
ATOM   3762  O   VAL B 158     147.864 260.235  18.406  1.00  0.00           O  
ATOM   3763  CB  VAL B 158     145.180 259.917  16.627  1.00  0.00           C  
ATOM   3764  CG1 VAL B 158     145.808 259.156  15.469  1.00  0.00           C  
ATOM   3765  CG2 VAL B 158     144.944 258.995  17.813  1.00  0.00           C  
ATOM   3766  H   VAL B 158     145.682 261.926  15.120  1.00  0.00           H  
ATOM   3767  HA  VAL B 158     145.705 261.511  17.984  1.00  0.00           H  
ATOM   3768  HB  VAL B 158     144.226 260.309  16.275  1.00  0.00           H  
ATOM   3769 1HG1 VAL B 158     145.159 258.328  15.183  1.00  0.00           H  
ATOM   3770 2HG1 VAL B 158     145.935 259.827  14.619  1.00  0.00           H  
ATOM   3771 3HG1 VAL B 158     146.779 258.767  15.773  1.00  0.00           H  
ATOM   3772 1HG2 VAL B 158     144.306 258.166  17.508  1.00  0.00           H  
ATOM   3773 2HG2 VAL B 158     145.898 258.607  18.169  1.00  0.00           H  
ATOM   3774 3HG2 VAL B 158     144.456 259.550  18.615  1.00  0.00           H  
ATOM   3775  N   LEU B 159     148.296 260.554  16.220  1.00  0.00           N  
ATOM   3776  CA  LEU B 159     149.676 260.091  16.308  1.00  0.00           C  
ATOM   3777  C   LEU B 159     150.507 261.000  17.203  1.00  0.00           C  
ATOM   3778  O   LEU B 159     151.346 260.532  17.972  1.00  0.00           O  
ATOM   3779  CB  LEU B 159     150.303 260.027  14.910  1.00  0.00           C  
ATOM   3780  CG  LEU B 159     149.845 258.858  14.028  1.00  0.00           C  
ATOM   3781  CD1 LEU B 159     150.237 259.129  12.582  1.00  0.00           C  
ATOM   3782  CD2 LEU B 159     150.471 257.566  14.532  1.00  0.00           C  
ATOM   3783  H   LEU B 159     147.935 260.858  15.327  1.00  0.00           H  
ATOM   3784  HA  LEU B 159     149.678 259.095  16.751  1.00  0.00           H  
ATOM   3785 1HB  LEU B 159     150.071 260.950  14.382  1.00  0.00           H  
ATOM   3786 2HB  LEU B 159     151.386 259.957  15.017  1.00  0.00           H  
ATOM   3787  HG  LEU B 159     148.759 258.775  14.069  1.00  0.00           H  
ATOM   3788 1HD1 LEU B 159     149.912 258.298  11.955  1.00  0.00           H  
ATOM   3789 2HD1 LEU B 159     149.760 260.048  12.241  1.00  0.00           H  
ATOM   3790 3HD1 LEU B 159     151.319 259.233  12.511  1.00  0.00           H  
ATOM   3791 1HD2 LEU B 159     150.145 256.735  13.905  1.00  0.00           H  
ATOM   3792 2HD2 LEU B 159     151.558 257.648  14.490  1.00  0.00           H  
ATOM   3793 3HD2 LEU B 159     150.160 257.388  15.561  1.00  0.00           H  
ATOM   3794  N   ALA B 160     150.271 262.306  17.099  1.00  0.00           N  
ATOM   3795  CA  ALA B 160     150.930 263.272  17.971  1.00  0.00           C  
ATOM   3796  C   ALA B 160     150.585 263.020  19.432  1.00  0.00           C  
ATOM   3797  O   ALA B 160     151.436 263.149  20.313  1.00  0.00           O  
ATOM   3798  CB  ALA B 160     150.547 264.691  17.575  1.00  0.00           C  
ATOM   3799  H   ALA B 160     149.621 262.637  16.400  1.00  0.00           H  
ATOM   3800  HA  ALA B 160     152.009 263.168  17.851  1.00  0.00           H  
ATOM   3801 1HB  ALA B 160     151.046 265.400  18.235  1.00  0.00           H  
ATOM   3802 2HB  ALA B 160     150.853 264.876  16.545  1.00  0.00           H  
ATOM   3803 3HB  ALA B 160     149.468 264.813  17.660  1.00  0.00           H  
ATOM   3804  N   LEU B 161     149.328 262.659  19.681  1.00  0.00           N  
ATOM   3805  CA  LEU B 161     148.858 262.394  21.035  1.00  0.00           C  
ATOM   3806  C   LEU B 161     149.481 261.122  21.595  1.00  0.00           C  
ATOM   3807  O   LEU B 161     149.829 261.056  22.774  1.00  0.00           O  
ATOM   3808  CB  LEU B 161     147.330 262.273  21.051  1.00  0.00           C  
ATOM   3809  CG  LEU B 161     146.558 263.542  20.666  1.00  0.00           C  
ATOM   3810  CD1 LEU B 161     145.062 263.265  20.727  1.00  0.00           C  
ATOM   3811  CD2 LEU B 161     146.943 264.676  21.604  1.00  0.00           C  
ATOM   3812  H   LEU B 161     148.683 262.565  18.909  1.00  0.00           H  
ATOM   3813  HA  LEU B 161     149.154 263.227  21.672  1.00  0.00           H  
ATOM   3814 1HB  LEU B 161     147.036 261.485  20.360  1.00  0.00           H  
ATOM   3815 2HB  LEU B 161     147.014 261.985  22.054  1.00  0.00           H  
ATOM   3816  HG  LEU B 161     146.803 263.820  19.640  1.00  0.00           H  
ATOM   3817 1HD1 LEU B 161     144.513 264.166  20.453  1.00  0.00           H  
ATOM   3818 2HD1 LEU B 161     144.811 262.464  20.032  1.00  0.00           H  
ATOM   3819 3HD1 LEU B 161     144.788 262.968  21.739  1.00  0.00           H  
ATOM   3820 1HD2 LEU B 161     146.395 265.578  21.330  1.00  0.00           H  
ATOM   3821 2HD2 LEU B 161     146.696 264.399  22.630  1.00  0.00           H  
ATOM   3822 3HD2 LEU B 161     148.014 264.864  21.527  1.00  0.00           H  
ATOM   3823  N   ILE B 162     149.619 260.112  20.740  1.00  0.00           N  
ATOM   3824  CA  ILE B 162     150.207 258.837  21.129  1.00  0.00           C  
ATOM   3825  C   ILE B 162     151.615 259.025  21.679  1.00  0.00           C  
ATOM   3826  O   ILE B 162     151.984 258.408  22.678  1.00  0.00           O  
ATOM   3827  CB  ILE B 162     150.246 257.863  19.937  1.00  0.00           C  
ATOM   3828  CG1 ILE B 162     148.835 257.374  19.601  1.00  0.00           C  
ATOM   3829  CG2 ILE B 162     151.163 256.688  20.240  1.00  0.00           C  
ATOM   3830  CD1 ILE B 162     148.739 256.651  18.277  1.00  0.00           C  
ATOM   3831  H   ILE B 162     149.305 260.236  19.787  1.00  0.00           H  
ATOM   3832  HA  ILE B 162     149.593 258.397  21.915  1.00  0.00           H  
ATOM   3833  HB  ILE B 162     150.618 258.384  19.055  1.00  0.00           H  
ATOM   3834 1HG1 ILE B 162     148.488 256.700  20.384  1.00  0.00           H  
ATOM   3835 2HG1 ILE B 162     148.152 258.223  19.575  1.00  0.00           H  
ATOM   3836 1HG2 ILE B 162     151.179 256.010  19.387  1.00  0.00           H  
ATOM   3837 2HG2 ILE B 162     152.171 257.053  20.431  1.00  0.00           H  
ATOM   3838 3HG2 ILE B 162     150.797 256.158  21.119  1.00  0.00           H  
ATOM   3839 1HD1 ILE B 162     147.709 256.335  18.109  1.00  0.00           H  
ATOM   3840 2HD1 ILE B 162     149.049 257.320  17.474  1.00  0.00           H  
ATOM   3841 3HD1 ILE B 162     149.388 255.776  18.292  1.00  0.00           H  
ATOM   3842  N   SER B 163     152.398 259.880  21.024  1.00  0.00           N  
ATOM   3843  CA  SER B 163     153.731 260.216  21.511  1.00  0.00           C  
ATOM   3844  C   SER B 163     153.680 260.729  22.944  1.00  0.00           C  
ATOM   3845  O   SER B 163     154.423 260.257  23.805  1.00  0.00           O  
ATOM   3846  CB  SER B 163     154.367 261.260  20.614  1.00  0.00           C  
ATOM   3847  OG  SER B 163     155.643 261.609  21.076  1.00  0.00           O  
ATOM   3848  H   SER B 163     152.062 260.305  20.173  1.00  0.00           H  
ATOM   3849  HA  SER B 163     154.344 259.314  21.493  1.00  0.00           H  
ATOM   3850 1HB  SER B 163     154.438 260.872  19.598  1.00  0.00           H  
ATOM   3851 2HB  SER B 163     153.735 262.146  20.582  1.00  0.00           H  
ATOM   3852  HG  SER B 163     155.976 262.267  20.461  1.00  0.00           H  
ATOM   3853  N   LEU B 164     152.805 261.700  23.195  1.00  0.00           N  
ATOM   3854  CA  LEU B 164     152.731 262.330  24.508  1.00  0.00           C  
ATOM   3855  C   LEU B 164     152.177 261.368  25.551  1.00  0.00           C  
ATOM   3856  O   LEU B 164     152.694 261.289  26.665  1.00  0.00           O  
ATOM   3857  CB  LEU B 164     151.853 263.586  24.444  1.00  0.00           C  
ATOM   3858  CG  LEU B 164     151.660 264.331  25.771  1.00  0.00           C  
ATOM   3859  CD1 LEU B 164     153.016 264.757  26.316  1.00  0.00           C  
ATOM   3860  CD2 LEU B 164     150.757 265.535  25.551  1.00  0.00           C  
ATOM   3861  H   LEU B 164     152.182 262.008  22.463  1.00  0.00           H  
ATOM   3862  HA  LEU B 164     153.738 262.614  24.814  1.00  0.00           H  
ATOM   3863 1HB  LEU B 164     152.295 264.283  23.734  1.00  0.00           H  
ATOM   3864 2HB  LEU B 164     150.867 263.302  24.077  1.00  0.00           H  
ATOM   3865  HG  LEU B 164     151.203 263.663  26.501  1.00  0.00           H  
ATOM   3866 1HD1 LEU B 164     152.880 265.287  27.259  1.00  0.00           H  
ATOM   3867 2HD1 LEU B 164     153.635 263.875  26.483  1.00  0.00           H  
ATOM   3868 3HD1 LEU B 164     153.506 265.415  25.599  1.00  0.00           H  
ATOM   3869 1HD2 LEU B 164     150.619 266.064  26.494  1.00  0.00           H  
ATOM   3870 2HD2 LEU B 164     151.214 266.205  24.822  1.00  0.00           H  
ATOM   3871 3HD2 LEU B 164     149.788 265.200  25.178  1.00  0.00           H  
ATOM   3872  N   VAL B 165     151.127 260.636  25.186  1.00  0.00           N  
ATOM   3873  CA  VAL B 165     150.471 259.707  26.099  1.00  0.00           C  
ATOM   3874  C   VAL B 165     151.439 258.633  26.580  1.00  0.00           C  
ATOM   3875  O   VAL B 165     151.425 258.259  27.752  1.00  0.00           O  
ATOM   3876  CB  VAL B 165     149.268 259.037  25.408  1.00  0.00           C  
ATOM   3877  CG1 VAL B 165     148.762 257.866  26.237  1.00  0.00           C  
ATOM   3878  CG2 VAL B 165     148.164 260.059  25.187  1.00  0.00           C  
ATOM   3879  H   VAL B 165     150.772 260.727  24.245  1.00  0.00           H  
ATOM   3880  HA  VAL B 165     150.112 260.267  26.963  1.00  0.00           H  
ATOM   3881  HB  VAL B 165     149.590 258.636  24.447  1.00  0.00           H  
ATOM   3882 1HG1 VAL B 165     147.912 257.405  25.733  1.00  0.00           H  
ATOM   3883 2HG1 VAL B 165     149.558 257.131  26.352  1.00  0.00           H  
ATOM   3884 3HG1 VAL B 165     148.451 258.223  27.219  1.00  0.00           H  
ATOM   3885 1HG2 VAL B 165     147.317 259.579  24.697  1.00  0.00           H  
ATOM   3886 2HG2 VAL B 165     147.846 260.465  26.147  1.00  0.00           H  
ATOM   3887 3HG2 VAL B 165     148.536 260.867  24.557  1.00  0.00           H  
ATOM   3888  N   ALA B 166     152.275 258.139  25.674  1.00  0.00           N  
ATOM   3889  CA  ALA B 166     153.312 257.185  26.047  1.00  0.00           C  
ATOM   3890  C   ALA B 166     154.265 257.779  27.076  1.00  0.00           C  
ATOM   3891  O   ALA B 166     154.723 257.087  27.986  1.00  0.00           O  
ATOM   3892  CB  ALA B 166     154.082 256.731  24.815  1.00  0.00           C  
ATOM   3893  H   ALA B 166     152.192 258.429  24.710  1.00  0.00           H  
ATOM   3894  HA  ALA B 166     152.835 256.307  26.483  1.00  0.00           H  
ATOM   3895 1HB  ALA B 166     154.852 256.019  25.109  1.00  0.00           H  
ATOM   3896 2HB  ALA B 166     153.397 256.255  24.113  1.00  0.00           H  
ATOM   3897 3HB  ALA B 166     154.547 257.592  24.339  1.00  0.00           H  
ATOM   3898  N   GLN B 167     154.555 259.070  26.929  1.00  0.00           N  
ATOM   3899  CA  GLN B 167     155.456 259.763  27.841  1.00  0.00           C  
ATOM   3900  C   GLN B 167     154.766 260.079  29.164  1.00  0.00           C  
ATOM   3901  O   GLN B 167     155.405 260.103  30.215  1.00  0.00           O  
ATOM   3902  CB  GLN B 167     155.976 261.053  27.201  1.00  0.00           C  
ATOM   3903  CG  GLN B 167     156.900 260.831  26.016  1.00  0.00           C  
ATOM   3904  CD  GLN B 167     157.360 262.134  25.389  1.00  0.00           C  
ATOM   3905  OE1 GLN B 167     157.513 263.149  26.074  1.00  0.00           O  
ATOM   3906  NE2 GLN B 167     157.583 262.113  24.080  1.00  0.00           N  
ATOM   3907  H   GLN B 167     154.140 259.585  26.165  1.00  0.00           H  
ATOM   3908  HA  GLN B 167     156.303 259.110  28.055  1.00  0.00           H  
ATOM   3909 1HB  GLN B 167     155.134 261.657  26.863  1.00  0.00           H  
ATOM   3910 2HB  GLN B 167     156.518 261.636  27.946  1.00  0.00           H  
ATOM   3911 1HG  GLN B 167     157.781 260.284  26.352  1.00  0.00           H  
ATOM   3912 2HG  GLN B 167     156.370 260.255  25.258  1.00  0.00           H  
ATOM   3913 1HE2 GLN B 167     157.888 262.942  23.610  1.00  0.00           H  
ATOM   3914 2HE2 GLN B 167     157.447 261.268  23.562  1.00  0.00           H  
ATOM   3915  N   MET B 168     153.458 260.318  29.104  1.00  0.00           N  
ATOM   3916  CA  MET B 168     152.656 260.533  30.301  1.00  0.00           C  
ATOM   3917  C   MET B 168     152.475 259.239  31.082  1.00  0.00           C  
ATOM   3918  O   MET B 168     152.274 259.260  32.297  1.00  0.00           O  
ATOM   3919  CB  MET B 168     151.299 261.125  29.928  1.00  0.00           C  
ATOM   3920  CG  MET B 168     151.357 262.554  29.409  1.00  0.00           C  
ATOM   3921  SD  MET B 168     149.734 263.341  29.357  1.00  0.00           S  
ATOM   3922  CE  MET B 168     148.911 262.338  28.123  1.00  0.00           C  
ATOM   3923  H   MET B 168     153.006 260.356  28.200  1.00  0.00           H  
ATOM   3924  HA  MET B 168     153.180 261.237  30.947  1.00  0.00           H  
ATOM   3925 1HB  MET B 168     150.832 260.509  29.160  1.00  0.00           H  
ATOM   3926 2HB  MET B 168     150.644 261.112  30.801  1.00  0.00           H  
ATOM   3927 1HG  MET B 168     152.007 263.148  30.050  1.00  0.00           H  
ATOM   3928 2HG  MET B 168     151.774 262.559  28.402  1.00  0.00           H  
ATOM   3929 1HE  MET B 168     147.894 262.702  27.978  1.00  0.00           H  
ATOM   3930 2HE  MET B 168     149.457 262.400  27.180  1.00  0.00           H  
ATOM   3931 3HE  MET B 168     148.882 261.301  28.458  1.00  0.00           H  
ATOM   3932  N   GLY B 169     152.541 258.110  30.380  1.00  0.00           N  
ATOM   3933  CA  GLY B 169     152.525 256.805  31.028  1.00  0.00           C  
ATOM   3934  C   GLY B 169     151.112 256.408  31.437  1.00  0.00           C  
ATOM   3935  O   GLY B 169     150.913 255.755  32.460  1.00  0.00           O  
ATOM   3936  H   GLY B 169     152.601 258.157  29.374  1.00  0.00           H  
ATOM   3937 1HA  GLY B 169     152.935 256.057  30.349  1.00  0.00           H  
ATOM   3938 2HA  GLY B 169     153.169 256.828  31.907  1.00  0.00           H  
ATOM   3939  N   VAL B 170     150.134 256.809  30.630  1.00  0.00           N  
ATOM   3940  CA  VAL B 170     148.733 256.537  30.932  1.00  0.00           C  
ATOM   3941  C   VAL B 170     148.078 255.729  29.818  1.00  0.00           C  
ATOM   3942  O   VAL B 170     148.439 255.858  28.648  1.00  0.00           O  
ATOM   3943  CB  VAL B 170     147.962 257.856  31.127  1.00  0.00           C  
ATOM   3944  CG1 VAL B 170     148.560 258.657  32.275  1.00  0.00           C  
ATOM   3945  CG2 VAL B 170     147.981 258.663  29.838  1.00  0.00           C  
ATOM   3946  H   VAL B 170     150.366 257.323  29.793  1.00  0.00           H  
ATOM   3947  HA  VAL B 170     148.684 255.961  31.857  1.00  0.00           H  
ATOM   3948  HB  VAL B 170     146.931 257.627  31.398  1.00  0.00           H  
ATOM   3949 1HG1 VAL B 170     148.002 259.586  32.399  1.00  0.00           H  
ATOM   3950 2HG1 VAL B 170     148.503 258.074  33.194  1.00  0.00           H  
ATOM   3951 3HG1 VAL B 170     149.602 258.887  32.053  1.00  0.00           H  
ATOM   3952 1HG2 VAL B 170     147.434 259.594  29.984  1.00  0.00           H  
ATOM   3953 2HG2 VAL B 170     149.012 258.887  29.565  1.00  0.00           H  
ATOM   3954 3HG2 VAL B 170     147.511 258.086  29.041  1.00  0.00           H  
ATOM   3955  N   PRO B 171     147.111 254.894  30.191  1.00  0.00           N  
ATOM   3956  CA  PRO B 171     146.410 254.050  29.230  1.00  0.00           C  
ATOM   3957  C   PRO B 171     145.490 254.874  28.342  1.00  0.00           C  
ATOM   3958  O   PRO B 171     145.028 255.946  28.736  1.00  0.00           O  
ATOM   3959  CB  PRO B 171     145.620 253.090  30.126  1.00  0.00           C  
ATOM   3960  CG  PRO B 171     145.404 253.859  31.384  1.00  0.00           C  
ATOM   3961  CD  PRO B 171     146.681 254.632  31.575  1.00  0.00           C  
ATOM   3962  HA  PRO B 171     147.149 253.567  28.592  1.00  0.00           H  
ATOM   3963 1HB  PRO B 171     144.679 252.804  29.633  1.00  0.00           H  
ATOM   3964 2HB  PRO B 171     146.194 252.165  30.284  1.00  0.00           H  
ATOM   3965 1HG  PRO B 171     144.524 254.512  31.283  1.00  0.00           H  
ATOM   3966 2HG  PRO B 171     145.196 253.173  32.218  1.00  0.00           H  
ATOM   3967 1HD  PRO B 171     146.468 255.565  32.118  1.00  0.00           H  
ATOM   3968 2HD  PRO B 171     147.404 254.016  32.130  1.00  0.00           H  
ATOM   3969  N   MET B 172     145.219 254.371  27.141  1.00  0.00           N  
ATOM   3970  CA  MET B 172     144.438 255.117  26.163  1.00  0.00           C  
ATOM   3971  C   MET B 172     143.546 254.188  25.349  1.00  0.00           C  
ATOM   3972  O   MET B 172     143.849 253.008  25.178  1.00  0.00           O  
ATOM   3973  CB  MET B 172     145.363 255.910  25.242  1.00  0.00           C  
ATOM   3974  CG  MET B 172     144.670 256.535  24.039  1.00  0.00           C  
ATOM   3975  SD  MET B 172     145.713 257.730  23.179  1.00  0.00           S  
ATOM   3976  CE  MET B 172     147.131 256.714  22.778  1.00  0.00           C  
ATOM   3977  H   MET B 172     145.563 253.453  26.898  1.00  0.00           H  
ATOM   3978  HA  MET B 172     143.791 255.814  26.694  1.00  0.00           H  
ATOM   3979 1HB  MET B 172     145.838 256.711  25.806  1.00  0.00           H  
ATOM   3980 2HB  MET B 172     146.154 255.257  24.870  1.00  0.00           H  
ATOM   3981 1HG  MET B 172     144.389 255.753  23.335  1.00  0.00           H  
ATOM   3982 2HG  MET B 172     143.762 257.042  24.365  1.00  0.00           H  
ATOM   3983 1HE  MET B 172     147.868 257.313  22.242  1.00  0.00           H  
ATOM   3984 2HE  MET B 172     147.575 256.329  23.697  1.00  0.00           H  
ATOM   3985 3HE  MET B 172     146.816 255.880  22.150  1.00  0.00           H  
ATOM   3986  N   GLU B 173     142.446 254.735  24.840  1.00  0.00           N  
ATOM   3987  CA  GLU B 173     141.663 254.073  23.804  1.00  0.00           C  
ATOM   3988  C   GLU B 173     141.455 254.985  22.601  1.00  0.00           C  
ATOM   3989  O   GLU B 173     141.245 256.187  22.751  1.00  0.00           O  
ATOM   3990  CB  GLU B 173     140.308 253.630  24.361  1.00  0.00           C  
ATOM   3991  CG  GLU B 173     140.396 252.666  25.536  1.00  0.00           C  
ATOM   3992  CD  GLU B 173     139.047 252.253  26.056  1.00  0.00           C  
ATOM   3993  OE1 GLU B 173     138.089 252.378  25.332  1.00  0.00           O  
ATOM   3994  OE2 GLU B 173     138.975 251.811  27.178  1.00  0.00           O  
ATOM   3995  H   GLU B 173     142.151 255.643  25.173  1.00  0.00           H  
ATOM   3996  HA  GLU B 173     142.209 253.190  23.469  1.00  0.00           H  
ATOM   3997 1HB  GLU B 173     139.746 254.505  24.687  1.00  0.00           H  
ATOM   3998 2HB  GLU B 173     139.732 253.145  23.573  1.00  0.00           H  
ATOM   3999 1HG  GLU B 173     140.940 251.776  25.222  1.00  0.00           H  
ATOM   4000 2HG  GLU B 173     140.960 253.139  26.339  1.00  0.00           H  
ATOM   4001  N   ILE B 174     141.515 254.409  21.406  1.00  0.00           N  
ATOM   4002  CA  ILE B 174     141.221 255.161  20.193  1.00  0.00           C  
ATOM   4003  C   ILE B 174     140.113 254.493  19.387  1.00  0.00           C  
ATOM   4004  O   ILE B 174     140.169 253.297  19.105  1.00  0.00           O  
ATOM   4005  CB  ILE B 174     142.479 255.305  19.317  1.00  0.00           C  
ATOM   4006  CG1 ILE B 174     143.611 255.961  20.113  1.00  0.00           C  
ATOM   4007  CG2 ILE B 174     142.166 256.112  18.066  1.00  0.00           C  
ATOM   4008  CD1 ILE B 174     144.969 255.830  19.463  1.00  0.00           C  
ATOM   4009  H   ILE B 174     141.769 253.433  21.338  1.00  0.00           H  
ATOM   4010  HA  ILE B 174     140.876 256.155  20.478  1.00  0.00           H  
ATOM   4011  HB  ILE B 174     142.832 254.318  19.023  1.00  0.00           H  
ATOM   4012 1HG1 ILE B 174     143.396 257.021  20.244  1.00  0.00           H  
ATOM   4013 2HG1 ILE B 174     143.664 255.514  21.106  1.00  0.00           H  
ATOM   4014 1HG2 ILE B 174     143.067 256.205  17.459  1.00  0.00           H  
ATOM   4015 2HG2 ILE B 174     141.392 255.606  17.491  1.00  0.00           H  
ATOM   4016 3HG2 ILE B 174     141.817 257.104  18.351  1.00  0.00           H  
ATOM   4017 1HD1 ILE B 174     145.719 256.319  20.085  1.00  0.00           H  
ATOM   4018 2HD1 ILE B 174     145.220 254.774  19.354  1.00  0.00           H  
ATOM   4019 3HD1 ILE B 174     144.950 256.302  18.482  1.00  0.00           H  
ATOM   4020  N   HIS B 175     139.108 255.279  19.016  1.00  0.00           N  
ATOM   4021  CA  HIS B 175     137.953 254.759  18.291  1.00  0.00           C  
ATOM   4022  C   HIS B 175     137.618 255.634  17.091  1.00  0.00           C  
ATOM   4023  O   HIS B 175     136.800 256.550  17.179  1.00  0.00           O  
ATOM   4024  CB  HIS B 175     136.736 254.661  19.215  1.00  0.00           C  
ATOM   4025  CG  HIS B 175     136.954 253.785  20.410  1.00  0.00           C  
ATOM   4026  ND1 HIS B 175     136.845 252.411  20.355  1.00  0.00           N  
ATOM   4027  CD2 HIS B 175     137.276 254.086  21.690  1.00  0.00           C  
ATOM   4028  CE1 HIS B 175     137.091 251.904  21.550  1.00  0.00           C  
ATOM   4029  NE2 HIS B 175     137.355 252.900  22.377  1.00  0.00           N  
ATOM   4030  H   HIS B 175     139.149 256.264  19.229  1.00  0.00           H  
ATOM   4031  HA  HIS B 175     138.177 253.761  17.918  1.00  0.00           H  
ATOM   4032 1HB  HIS B 175     136.464 255.656  19.567  1.00  0.00           H  
ATOM   4033 2HB  HIS B 175     135.885 254.269  18.656  1.00  0.00           H  
ATOM   4034  HD2 HIS B 175     137.443 255.083  22.098  1.00  0.00           H  
ATOM   4035  HE1 HIS B 175     137.079 250.847  21.809  1.00  0.00           H  
ATOM   4036  HE2 HIS B 175     137.580 252.810  23.357  1.00  0.00           H  
ATOM   4037  N   PRO B 176     138.276 255.357  15.973  1.00  0.00           N  
ATOM   4038  CA  PRO B 176     138.034 256.074  14.727  1.00  0.00           C  
ATOM   4039  C   PRO B 176     136.645 255.774  14.179  1.00  0.00           C  
ATOM   4040  O   PRO B 176     136.128 254.667  14.336  1.00  0.00           O  
ATOM   4041  CB  PRO B 176     139.134 255.540  13.803  1.00  0.00           C  
ATOM   4042  CG  PRO B 176     140.129 254.934  14.731  1.00  0.00           C  
ATOM   4043  CD  PRO B 176     139.298 254.352  15.844  1.00  0.00           C  
ATOM   4044  HA  PRO B 176     138.107 257.143  14.924  1.00  0.00           H  
ATOM   4045 1HB  PRO B 176     138.710 254.811  13.096  1.00  0.00           H  
ATOM   4046 2HB  PRO B 176     139.553 256.362  13.204  1.00  0.00           H  
ATOM   4047 1HG  PRO B 176     140.725 254.174  14.206  1.00  0.00           H  
ATOM   4048 2HG  PRO B 176     140.834 255.701  15.086  1.00  0.00           H  
ATOM   4049 1HD  PRO B 176     138.898 253.376  15.531  1.00  0.00           H  
ATOM   4050 2HD  PRO B 176     139.916 254.246  16.747  1.00  0.00           H  
ATOM   4051  N   SER B 177     136.052 256.768  13.528  1.00  0.00           N  
ATOM   4052  CA  SER B 177     134.799 256.579  12.806  1.00  0.00           C  
ATOM   4053  C   SER B 177     134.565 257.704  11.805  1.00  0.00           C  
ATOM   4054  O   SER B 177     134.579 258.880  12.167  1.00  0.00           O  
ATOM   4055  CB  SER B 177     133.641 256.508  13.780  1.00  0.00           C  
ATOM   4056  OG  SER B 177     132.422 256.369  13.102  1.00  0.00           O  
ATOM   4057  H   SER B 177     136.488 257.679  13.522  1.00  0.00           H  
ATOM   4058  HA  SER B 177     134.854 255.638  12.258  1.00  0.00           H  
ATOM   4059 1HB  SER B 177     133.782 255.663  14.453  1.00  0.00           H  
ATOM   4060 2HB  SER B 177     133.620 257.411  14.389  1.00  0.00           H  
ATOM   4061  HG  SER B 177     131.744 256.330  13.781  1.00  0.00           H  
ATOM   4062  N   GLY B 178     134.350 257.340  10.548  1.00  0.00           N  
ATOM   4063  CA  GLY B 178     134.092 258.332   9.511  1.00  0.00           C  
ATOM   4064  C   GLY B 178     135.240 259.329   9.404  1.00  0.00           C  
ATOM   4065  O   GLY B 178     136.399 258.937   9.257  1.00  0.00           O  
ATOM   4066  H   GLY B 178     134.371 256.360  10.302  1.00  0.00           H  
ATOM   4067 1HA  GLY B 178     133.949 257.832   8.554  1.00  0.00           H  
ATOM   4068 2HA  GLY B 178     133.167 258.862   9.739  1.00  0.00           H  
ATOM   4069  N   ASN B 179     134.914 260.612   9.489  1.00  0.00           N  
ATOM   4070  CA  ASN B 179     135.924 261.664   9.454  1.00  0.00           C  
ATOM   4071  C   ASN B 179     136.198 262.212  10.848  1.00  0.00           C  
ATOM   4072  O   ASN B 179     136.662 263.342  11.005  1.00  0.00           O  
ATOM   4073  CB  ASN B 179     135.501 262.779   8.515  1.00  0.00           C  
ATOM   4074  CG  ASN B 179     134.256 263.483   8.979  1.00  0.00           C  
ATOM   4075  OD1 ASN B 179     133.381 262.875   9.605  1.00  0.00           O  
ATOM   4076  ND2 ASN B 179     134.160 264.755   8.683  1.00  0.00           N  
ATOM   4077  H   ASN B 179     133.944 260.873   9.601  1.00  0.00           H  
ATOM   4078  HA  ASN B 179     136.857 261.236   9.087  1.00  0.00           H  
ATOM   4079 1HB  ASN B 179     136.307 263.509   8.430  1.00  0.00           H  
ATOM   4080 2HB  ASN B 179     135.324 262.370   7.521  1.00  0.00           H  
ATOM   4081 1HD2 ASN B 179     133.354 265.274   8.966  1.00  0.00           H  
ATOM   4082 2HD2 ASN B 179     134.893 265.206   8.174  1.00  0.00           H  
ATOM   4083  N   GLU B 180     135.916 261.399  11.863  1.00  0.00           N  
ATOM   4084  CA  GLU B 180     136.237 261.757  13.239  1.00  0.00           C  
ATOM   4085  C   GLU B 180     137.121 260.702  13.892  1.00  0.00           C  
ATOM   4086  O   GLU B 180     137.050 259.521  13.552  1.00  0.00           O  
ATOM   4087  CB  GLU B 180     134.955 261.941  14.056  1.00  0.00           C  
ATOM   4088  CG  GLU B 180     134.079 263.098  13.600  1.00  0.00           C  
ATOM   4089  CD  GLU B 180     132.892 263.321  14.494  1.00  0.00           C  
ATOM   4090  OE1 GLU B 180     132.696 262.541  15.395  1.00  0.00           O  
ATOM   4091  OE2 GLU B 180     132.180 264.272  14.277  1.00  0.00           O  
ATOM   4092  H   GLU B 180     135.488 260.502  11.678  1.00  0.00           H  
ATOM   4093  HA  GLU B 180     136.785 262.701  13.232  1.00  0.00           H  
ATOM   4094 1HB  GLU B 180     134.359 261.030  14.006  1.00  0.00           H  
ATOM   4095 2HB  GLU B 180     135.212 262.107  15.102  1.00  0.00           H  
ATOM   4096 1HG  GLU B 180     134.678 264.007  13.577  1.00  0.00           H  
ATOM   4097 2HG  GLU B 180     133.733 262.900  12.587  1.00  0.00           H  
ATOM   4098  N   VAL B 181     137.941 261.129  14.843  1.00  0.00           N  
ATOM   4099  CA  VAL B 181     138.660 260.194  15.701  1.00  0.00           C  
ATOM   4100  C   VAL B 181     138.388 260.477  17.173  1.00  0.00           C  
ATOM   4101  O   VAL B 181     138.602 261.594  17.646  1.00  0.00           O  
ATOM   4102  CB  VAL B 181     140.175 260.282  15.435  1.00  0.00           C  
ATOM   4103  CG1 VAL B 181     140.930 259.316  16.335  1.00  0.00           C  
ATOM   4104  CG2 VAL B 181     140.461 259.991  13.970  1.00  0.00           C  
ATOM   4105  H   VAL B 181     138.069 262.121  14.978  1.00  0.00           H  
ATOM   4106  HA  VAL B 181     138.323 259.183  15.470  1.00  0.00           H  
ATOM   4107  HB  VAL B 181     140.520 261.287  15.682  1.00  0.00           H  
ATOM   4108 1HG1 VAL B 181     141.999 259.391  16.134  1.00  0.00           H  
ATOM   4109 2HG1 VAL B 181     140.739 259.565  17.379  1.00  0.00           H  
ATOM   4110 3HG1 VAL B 181     140.596 258.297  16.137  1.00  0.00           H  
ATOM   4111 1HG2 VAL B 181     141.534 260.056  13.790  1.00  0.00           H  
ATOM   4112 2HG2 VAL B 181     140.111 258.989  13.723  1.00  0.00           H  
ATOM   4113 3HG2 VAL B 181     139.944 260.721  13.346  1.00  0.00           H  
ATOM   4114  N   LYS B 182     137.917 259.466  17.893  1.00  0.00           N  
ATOM   4115  CA  LYS B 182     137.700 259.607  19.329  1.00  0.00           C  
ATOM   4116  C   LYS B 182     138.865 259.033  20.122  1.00  0.00           C  
ATOM   4117  O   LYS B 182     139.252 257.878  19.941  1.00  0.00           O  
ATOM   4118  CB  LYS B 182     136.396 258.923  19.744  1.00  0.00           C  
ATOM   4119  CG  LYS B 182     136.050 259.072  21.220  1.00  0.00           C  
ATOM   4120  CD  LYS B 182     134.723 258.403  21.546  1.00  0.00           C  
ATOM   4121  CE  LYS B 182     134.363 258.573  23.014  1.00  0.00           C  
ATOM   4122  NZ  LYS B 182     133.077 257.906  23.353  1.00  0.00           N  
ATOM   4123  H   LYS B 182     137.708 258.586  17.444  1.00  0.00           H  
ATOM   4124  HA  LYS B 182     137.624 260.668  19.565  1.00  0.00           H  
ATOM   4125 1HB  LYS B 182     135.570 259.334  19.163  1.00  0.00           H  
ATOM   4126 2HB  LYS B 182     136.456 257.858  19.520  1.00  0.00           H  
ATOM   4127 1HG  LYS B 182     136.835 258.618  21.825  1.00  0.00           H  
ATOM   4128 2HG  LYS B 182     135.986 260.130  21.473  1.00  0.00           H  
ATOM   4129 1HD  LYS B 182     133.934 258.841  20.933  1.00  0.00           H  
ATOM   4130 2HD  LYS B 182     134.787 257.339  21.319  1.00  0.00           H  
ATOM   4131 1HE  LYS B 182     135.152 258.149  23.634  1.00  0.00           H  
ATOM   4132 2HE  LYS B 182     134.279 259.634  23.248  1.00  0.00           H  
ATOM   4133 1HZ  LYS B 182     132.874 258.042  24.333  1.00  0.00           H  
ATOM   4134 2HZ  LYS B 182     132.333 258.305  22.797  1.00  0.00           H  
ATOM   4135 3HZ  LYS B 182     133.148 256.917  23.159  1.00  0.00           H  
ATOM   4136  N   VAL B 183     139.424 259.851  21.003  1.00  0.00           N  
ATOM   4137  CA  VAL B 183     140.544 259.437  21.842  1.00  0.00           C  
ATOM   4138  C   VAL B 183     140.213 259.598  23.319  1.00  0.00           C  
ATOM   4139  O   VAL B 183     139.825 260.678  23.764  1.00  0.00           O  
ATOM   4140  CB  VAL B 183     141.799 260.266  21.507  1.00  0.00           C  
ATOM   4141  CG1 VAL B 183     142.977 259.816  22.358  1.00  0.00           C  
ATOM   4142  CG2 VAL B 183     142.123 260.138  20.026  1.00  0.00           C  
ATOM   4143  H   VAL B 183     139.065 260.791  21.098  1.00  0.00           H  
ATOM   4144  HA  VAL B 183     140.755 258.387  21.642  1.00  0.00           H  
ATOM   4145  HB  VAL B 183     141.608 261.311  21.749  1.00  0.00           H  
ATOM   4146 1HG1 VAL B 183     143.855 260.412  22.108  1.00  0.00           H  
ATOM   4147 2HG1 VAL B 183     142.736 259.950  23.412  1.00  0.00           H  
ATOM   4148 3HG1 VAL B 183     143.186 258.764  22.162  1.00  0.00           H  
ATOM   4149 1HG2 VAL B 183     143.010 260.727  19.796  1.00  0.00           H  
ATOM   4150 2HG2 VAL B 183     142.308 259.092  19.783  1.00  0.00           H  
ATOM   4151 3HG2 VAL B 183     141.282 260.504  19.436  1.00  0.00           H  
ATOM   4152  N   VAL B 184     140.365 258.525  24.083  1.00  0.00           N  
ATOM   4153  CA  VAL B 184     140.052 258.574  25.506  1.00  0.00           C  
ATOM   4154  C   VAL B 184     141.280 258.256  26.351  1.00  0.00           C  
ATOM   4155  O   VAL B 184     141.914 257.215  26.182  1.00  0.00           O  
ATOM   4156  CB  VAL B 184     138.929 257.573  25.840  1.00  0.00           C  
ATOM   4157  CG1 VAL B 184     138.608 257.611  27.326  1.00  0.00           C  
ATOM   4158  CG2 VAL B 184     137.693 257.888  25.012  1.00  0.00           C  
ATOM   4159  H   VAL B 184     140.703 257.665  23.675  1.00  0.00           H  
ATOM   4160  HA  VAL B 184     139.711 259.580  25.749  1.00  0.00           H  
ATOM   4161  HB  VAL B 184     139.274 256.565  25.611  1.00  0.00           H  
ATOM   4162 1HG1 VAL B 184     137.813 256.898  27.545  1.00  0.00           H  
ATOM   4163 2HG1 VAL B 184     139.498 257.348  27.898  1.00  0.00           H  
ATOM   4164 3HG1 VAL B 184     138.281 258.613  27.603  1.00  0.00           H  
ATOM   4165 1HG2 VAL B 184     136.903 257.176  25.253  1.00  0.00           H  
ATOM   4166 2HG2 VAL B 184     137.352 258.898  25.237  1.00  0.00           H  
ATOM   4167 3HG2 VAL B 184     137.936 257.814  23.952  1.00  0.00           H  
ATOM   4168  N   ILE B 185     141.611 259.168  27.256  1.00  0.00           N  
ATOM   4169  CA  ILE B 185     142.744 258.980  28.155  1.00  0.00           C  
ATOM   4170  C   ILE B 185     142.280 258.715  29.580  1.00  0.00           C  
ATOM   4171  O   ILE B 185     141.497 259.487  30.135  1.00  0.00           O  
ATOM   4172  CB  ILE B 185     143.669 260.212  28.138  1.00  0.00           C  
ATOM   4173  CG1 ILE B 185     143.956 260.643  26.697  1.00  0.00           C  
ATOM   4174  CG2 ILE B 185     144.964 259.915  28.876  1.00  0.00           C  
ATOM   4175  CD1 ILE B 185     144.650 259.585  25.870  1.00  0.00           C  
ATOM   4176  H   ILE B 185     141.064 260.013  27.329  1.00  0.00           H  
ATOM   4177  HA  ILE B 185     143.315 258.115  27.817  1.00  0.00           H  
ATOM   4178  HB  ILE B 185     143.168 261.049  28.623  1.00  0.00           H  
ATOM   4179 1HG1 ILE B 185     143.021 260.904  26.202  1.00  0.00           H  
ATOM   4180 2HG1 ILE B 185     144.582 261.536  26.703  1.00  0.00           H  
ATOM   4181 1HG2 ILE B 185     145.606 260.795  28.854  1.00  0.00           H  
ATOM   4182 2HG2 ILE B 185     144.742 259.654  29.910  1.00  0.00           H  
ATOM   4183 3HG2 ILE B 185     145.475 259.081  28.394  1.00  0.00           H  
ATOM   4184 1HD1 ILE B 185     144.821 259.965  24.862  1.00  0.00           H  
ATOM   4185 2HD1 ILE B 185     145.607 259.334  26.329  1.00  0.00           H  
ATOM   4186 3HD1 ILE B 185     144.026 258.695  25.821  1.00  0.00           H  
ATOM   4187  N   LYS B 186     142.759 257.626  30.172  1.00  0.00           N  
ATOM   4188  CA  LYS B 186     142.313 257.226  31.501  1.00  0.00           C  
ATOM   4189  C   LYS B 186     143.461 257.257  32.500  1.00  0.00           C  
ATOM   4190  O   LYS B 186     144.614 257.011  32.150  1.00  0.00           O  
ATOM   4191  CB  LYS B 186     141.688 255.831  31.458  1.00  0.00           C  
ATOM   4192  CG  LYS B 186     140.421 255.733  30.618  1.00  0.00           C  
ATOM   4193  CD  LYS B 186     139.953 254.291  30.490  1.00  0.00           C  
ATOM   4194  CE  LYS B 186     138.701 254.190  29.632  1.00  0.00           C  
ATOM   4195  NZ  LYS B 186     138.310 252.775  29.383  1.00  0.00           N  
ATOM   4196  H   LYS B 186     143.447 257.067  29.690  1.00  0.00           H  
ATOM   4197  HA  LYS B 186     141.556 257.935  31.839  1.00  0.00           H  
ATOM   4198 1HB  LYS B 186     142.412 255.121  31.057  1.00  0.00           H  
ATOM   4199 2HB  LYS B 186     141.443 255.511  32.470  1.00  0.00           H  
ATOM   4200 1HG  LYS B 186     139.631 256.324  31.081  1.00  0.00           H  
ATOM   4201 2HG  LYS B 186     140.613 256.134  29.622  1.00  0.00           H  
ATOM   4202 1HD  LYS B 186     140.743 253.691  30.039  1.00  0.00           H  
ATOM   4203 2HD  LYS B 186     139.736 253.891  31.480  1.00  0.00           H  
ATOM   4204 1HE  LYS B 186     137.878 254.700  30.128  1.00  0.00           H  
ATOM   4205 2HE  LYS B 186     138.878 254.678  28.672  1.00  0.00           H  
ATOM   4206 1HZ  LYS B 186     137.478 252.751  28.810  1.00  0.00           H  
ATOM   4207 2HZ  LYS B 186     139.061 252.296  28.906  1.00  0.00           H  
ATOM   4208 3HZ  LYS B 186     138.126 252.317  30.264  1.00  0.00           H  
ATOM   4209  N   GLY B 187     143.133 257.559  33.754  1.00  0.00           N  
ATOM   4210  CA  GLY B 187     144.127 257.607  34.822  1.00  0.00           C  
ATOM   4211  C   GLY B 187     145.071 258.789  34.640  1.00  0.00           C  
ATOM   4212  O   GLY B 187     146.262 258.697  34.935  1.00  0.00           O  
ATOM   4213  H   GLY B 187     142.168 257.764  33.973  1.00  0.00           H  
ATOM   4214 1HA  GLY B 187     143.624 257.682  35.785  1.00  0.00           H  
ATOM   4215 2HA  GLY B 187     144.697 256.679  34.827  1.00  0.00           H  
ATOM   4216  N   LEU B 188     144.528 259.898  34.146  1.00  0.00           N  
ATOM   4217  CA  LEU B 188     145.344 261.040  33.750  1.00  0.00           C  
ATOM   4218  C   LEU B 188     145.319 262.130  34.814  1.00  0.00           C  
ATOM   4219  O   LEU B 188     144.267 262.704  35.102  1.00  0.00           O  
ATOM   4220  CB  LEU B 188     144.847 261.609  32.415  1.00  0.00           C  
ATOM   4221  CG  LEU B 188     145.634 262.808  31.869  1.00  0.00           C  
ATOM   4222  CD1 LEU B 188     147.059 262.377  31.549  1.00  0.00           C  
ATOM   4223  CD2 LEU B 188     144.937 263.351  30.631  1.00  0.00           C  
ATOM   4224  H   LEU B 188     143.529 259.941  34.011  1.00  0.00           H  
ATOM   4225  HA  LEU B 188     146.372 260.705  33.625  1.00  0.00           H  
ATOM   4226 1HB  LEU B 188     144.884 260.820  31.666  1.00  0.00           H  
ATOM   4227 2HB  LEU B 188     143.810 261.920  32.534  1.00  0.00           H  
ATOM   4228  HG  LEU B 188     145.684 263.587  32.629  1.00  0.00           H  
ATOM   4229 1HD1 LEU B 188     147.618 263.229  31.161  1.00  0.00           H  
ATOM   4230 2HD1 LEU B 188     147.541 262.011  32.456  1.00  0.00           H  
ATOM   4231 3HD1 LEU B 188     147.041 261.585  30.802  1.00  0.00           H  
ATOM   4232 1HD2 LEU B 188     145.495 264.204  30.243  1.00  0.00           H  
ATOM   4233 2HD2 LEU B 188     144.888 262.573  29.869  1.00  0.00           H  
ATOM   4234 3HD2 LEU B 188     143.927 263.668  30.892  1.00  0.00           H  
ATOM   4235  N   HIS B 189     146.483 262.411  35.396  1.00  0.00           N  
ATOM   4236  CA  HIS B 189     146.590 263.385  36.476  1.00  0.00           C  
ATOM   4237  C   HIS B 189     146.331 264.800  35.970  1.00  0.00           C  
ATOM   4238  O   HIS B 189     146.718 265.143  34.852  1.00  0.00           O  
ATOM   4239  CB  HIS B 189     147.974 263.316  37.130  1.00  0.00           C  
ATOM   4240  CG  HIS B 189     148.075 264.093  38.406  1.00  0.00           C  
ATOM   4241  ND1 HIS B 189     148.216 265.465  38.431  1.00  0.00           N  
ATOM   4242  CD2 HIS B 189     148.057 263.692  39.699  1.00  0.00           C  
ATOM   4243  CE1 HIS B 189     148.280 265.874  39.687  1.00  0.00           C  
ATOM   4244  NE2 HIS B 189     148.185 264.818  40.474  1.00  0.00           N  
ATOM   4245  H   HIS B 189     147.314 261.926  35.087  1.00  0.00           H  
ATOM   4246  HA  HIS B 189     145.844 263.167  37.239  1.00  0.00           H  
ATOM   4247 1HB  HIS B 189     148.224 262.276  37.344  1.00  0.00           H  
ATOM   4248 2HB  HIS B 189     148.723 263.698  36.438  1.00  0.00           H  
ATOM   4249  HD2 HIS B 189     147.958 262.667  40.057  1.00  0.00           H  
ATOM   4250  HE1 HIS B 189     148.390 266.907  40.016  1.00  0.00           H  
ATOM   4251  HE2 HIS B 189     148.204 264.831  41.484  1.00  0.00           H  
ATOM   4252  N   LYS B 190     145.679 265.611  36.797  1.00  0.00           N  
ATOM   4253  CA  LYS B 190     145.276 266.962  36.424  1.00  0.00           C  
ATOM   4254  C   LYS B 190     146.458 267.760  35.892  1.00  0.00           C  
ATOM   4255  O   LYS B 190     146.310 268.552  34.960  1.00  0.00           O  
ATOM   4256  CB  LYS B 190     144.649 267.683  37.618  1.00  0.00           C  
ATOM   4257  CG  LYS B 190     144.043 269.040  37.287  1.00  0.00           C  
ATOM   4258  CD  LYS B 190     143.259 269.599  38.465  1.00  0.00           C  
ATOM   4259  CE  LYS B 190     142.558 270.898  38.098  1.00  0.00           C  
ATOM   4260  NZ  LYS B 190     141.706 271.403  39.208  1.00  0.00           N  
ATOM   4261  H   LYS B 190     145.450 265.278  37.723  1.00  0.00           H  
ATOM   4262  HA  LYS B 190     144.528 266.894  35.635  1.00  0.00           H  
ATOM   4263 1HB  LYS B 190     143.862 267.062  38.047  1.00  0.00           H  
ATOM   4264 2HB  LYS B 190     145.404 267.833  38.390  1.00  0.00           H  
ATOM   4265 1HG  LYS B 190     144.839 269.740  37.026  1.00  0.00           H  
ATOM   4266 2HG  LYS B 190     143.376 268.942  36.431  1.00  0.00           H  
ATOM   4267 1HD  LYS B 190     142.513 268.870  38.783  1.00  0.00           H  
ATOM   4268 2HD  LYS B 190     143.937 269.786  39.297  1.00  0.00           H  
ATOM   4269 1HE  LYS B 190     143.301 271.656  37.853  1.00  0.00           H  
ATOM   4270 2HE  LYS B 190     141.932 270.739  37.220  1.00  0.00           H  
ATOM   4271 1HZ  LYS B 190     141.259 272.264  38.926  1.00  0.00           H  
ATOM   4272 2HZ  LYS B 190     141.000 270.716  39.432  1.00  0.00           H  
ATOM   4273 3HZ  LYS B 190     142.279 271.574  40.022  1.00  0.00           H  
ATOM   4274  N   SER B 191     147.631 267.560  36.485  1.00  0.00           N  
ATOM   4275  CA  SER B 191     148.836 268.235  36.014  1.00  0.00           C  
ATOM   4276  C   SER B 191     149.208 267.780  34.608  1.00  0.00           C  
ATOM   4277  O   SER B 191     149.802 268.531  33.836  1.00  0.00           O  
ATOM   4278  CB  SER B 191     149.988 267.967  36.963  1.00  0.00           C  
ATOM   4279  OG  SER B 191     150.332 266.610  36.965  1.00  0.00           O  
ATOM   4280  H   SER B 191     147.691 266.928  37.271  1.00  0.00           H  
ATOM   4281  HA  SER B 191     148.644 269.308  35.988  1.00  0.00           H  
ATOM   4282 1HB  SER B 191     150.851 268.563  36.664  1.00  0.00           H  
ATOM   4283 2HB  SER B 191     149.709 268.277  37.968  1.00  0.00           H  
ATOM   4284  HG  SER B 191     149.705 266.178  37.552  1.00  0.00           H  
ATOM   4285  N   GLN B 192     148.850 266.543  34.289  1.00  0.00           N  
ATOM   4286  CA  GLN B 192     149.106 265.980  32.967  1.00  0.00           C  
ATOM   4287  C   GLN B 192     148.020 266.384  31.978  1.00  0.00           C  
ATOM   4288  O   GLN B 192     148.263 266.460  30.773  1.00  0.00           O  
ATOM   4289  CB  GLN B 192     149.205 264.456  33.043  1.00  0.00           C  
ATOM   4290  CG  GLN B 192     150.373 263.947  33.870  1.00  0.00           C  
ATOM   4291  CD  GLN B 192     150.420 262.432  33.936  1.00  0.00           C  
ATOM   4292  OE1 GLN B 192     149.448 261.785  34.339  1.00  0.00           O  
ATOM   4293  NE2 GLN B 192     151.549 261.857  33.540  1.00  0.00           N  
ATOM   4294  H   GLN B 192     148.388 265.970  34.979  1.00  0.00           H  
ATOM   4295  HA  GLN B 192     150.056 266.373  32.603  1.00  0.00           H  
ATOM   4296 1HB  GLN B 192     148.288 264.053  33.473  1.00  0.00           H  
ATOM   4297 2HB  GLN B 192     149.301 264.046  32.037  1.00  0.00           H  
ATOM   4298 1HG  GLN B 192     151.302 264.299  33.420  1.00  0.00           H  
ATOM   4299 2HG  GLN B 192     150.280 264.332  34.885  1.00  0.00           H  
ATOM   4300 1HE2 GLN B 192     151.639 260.860  33.562  1.00  0.00           H  
ATOM   4301 2HE2 GLN B 192     152.312 262.420  33.221  1.00  0.00           H  
ATOM   4302  N   GLN B 193     146.826 266.663  32.497  1.00  0.00           N  
ATOM   4303  CA  GLN B 193     145.726 267.155  31.677  1.00  0.00           C  
ATOM   4304  C   GLN B 193     146.057 268.512  31.068  1.00  0.00           C  
ATOM   4305  O   GLN B 193     145.688 268.800  29.929  1.00  0.00           O  
ATOM   4306  CB  GLN B 193     144.442 267.252  32.505  1.00  0.00           C  
ATOM   4307  CG  GLN B 193     143.877 265.910  32.939  1.00  0.00           C  
ATOM   4308  CD  GLN B 193     142.598 266.052  33.742  1.00  0.00           C  
ATOM   4309  OE1 GLN B 193     141.903 267.068  33.653  1.00  0.00           O  
ATOM   4310  NE2 GLN B 193     142.281 265.033  34.532  1.00  0.00           N  
ATOM   4311  H   GLN B 193     146.681 266.546  33.491  1.00  0.00           H  
ATOM   4312  HA  GLN B 193     145.564 266.452  30.859  1.00  0.00           H  
ATOM   4313 1HB  GLN B 193     144.631 267.843  33.402  1.00  0.00           H  
ATOM   4314 2HB  GLN B 193     143.675 267.769  31.929  1.00  0.00           H  
ATOM   4315 1HG  GLN B 193     143.660 265.315  32.051  1.00  0.00           H  
ATOM   4316 2HG  GLN B 193     144.615 265.400  33.558  1.00  0.00           H  
ATOM   4317 1HE2 GLN B 193     141.448 265.070  35.086  1.00  0.00           H  
ATOM   4318 2HE2 GLN B 193     142.873 264.228  34.574  1.00  0.00           H  
ATOM   4319  N   GLU B 194     146.760 269.335  31.841  1.00  0.00           N  
ATOM   4320  CA  GLU B 194     147.262 270.613  31.349  1.00  0.00           C  
ATOM   4321  C   GLU B 194     148.275 270.412  30.228  1.00  0.00           C  
ATOM   4322  O   GLU B 194     148.248 271.123  29.223  1.00  0.00           O  
ATOM   4323  CB  GLU B 194     147.900 271.410  32.489  1.00  0.00           C  
ATOM   4324  CG  GLU B 194     146.910 271.931  33.522  1.00  0.00           C  
ATOM   4325  CD  GLU B 194     147.569 272.731  34.611  1.00  0.00           C  
ATOM   4326  OE1 GLU B 194     148.760 272.918  34.548  1.00  0.00           O  
ATOM   4327  OE2 GLU B 194     146.879 273.158  35.507  1.00  0.00           O  
ATOM   4328  H   GLU B 194     146.957 269.063  32.793  1.00  0.00           H  
ATOM   4329  HA  GLU B 194     146.424 271.184  30.949  1.00  0.00           H  
ATOM   4330 1HB  GLU B 194     148.627 270.785  33.007  1.00  0.00           H  
ATOM   4331 2HB  GLU B 194     148.436 272.266  32.079  1.00  0.00           H  
ATOM   4332 1HG  GLU B 194     146.174 272.558  33.020  1.00  0.00           H  
ATOM   4333 2HG  GLU B 194     146.386 271.085  33.965  1.00  0.00           H  
ATOM   4334  N   GLN B 195     149.171 269.442  30.409  1.00  0.00           N  
ATOM   4335  CA  GLN B 195     150.156 269.114  29.386  1.00  0.00           C  
ATOM   4336  C   GLN B 195     149.488 268.557  28.136  1.00  0.00           C  
ATOM   4337  O   GLN B 195     149.886 268.883  27.018  1.00  0.00           O  
ATOM   4338  CB  GLN B 195     151.174 268.106  29.927  1.00  0.00           C  
ATOM   4339  CG  GLN B 195     152.085 268.661  31.009  1.00  0.00           C  
ATOM   4340  CD  GLN B 195     152.986 267.598  31.609  1.00  0.00           C  
ATOM   4341  OE1 GLN B 195     152.650 266.410  31.614  1.00  0.00           O  
ATOM   4342  NE2 GLN B 195     154.138 268.018  32.118  1.00  0.00           N  
ATOM   4343  H   GLN B 195     149.172 268.926  31.277  1.00  0.00           H  
ATOM   4344  HA  GLN B 195     150.684 270.026  29.108  1.00  0.00           H  
ATOM   4345 1HB  GLN B 195     150.650 267.244  30.339  1.00  0.00           H  
ATOM   4346 2HB  GLN B 195     151.801 267.748  29.111  1.00  0.00           H  
ATOM   4347 1HG  GLN B 195     152.715 269.438  30.576  1.00  0.00           H  
ATOM   4348 2HG  GLN B 195     151.472 269.079  31.807  1.00  0.00           H  
ATOM   4349 1HE2 GLN B 195     154.774 267.363  32.527  1.00  0.00           H  
ATOM   4350 2HE2 GLN B 195     154.372 268.991  32.092  1.00  0.00           H  
ATOM   4351  N   LEU B 196     148.475 267.716  28.330  1.00  0.00           N  
ATOM   4352  CA  LEU B 196     147.758 267.110  27.213  1.00  0.00           C  
ATOM   4353  C   LEU B 196     147.008 268.161  26.406  1.00  0.00           C  
ATOM   4354  O   LEU B 196     147.068 268.171  25.175  1.00  0.00           O  
ATOM   4355  CB  LEU B 196     146.773 266.053  27.726  1.00  0.00           C  
ATOM   4356  CG  LEU B 196     145.898 265.385  26.658  1.00  0.00           C  
ATOM   4357  CD1 LEU B 196     146.786 264.705  25.625  1.00  0.00           C  
ATOM   4358  CD2 LEU B 196     144.964 264.383  27.320  1.00  0.00           C  
ATOM   4359  H   LEU B 196     148.192 267.494  29.273  1.00  0.00           H  
ATOM   4360  HA  LEU B 196     148.484 266.628  26.560  1.00  0.00           H  
ATOM   4361 1HB  LEU B 196     147.336 265.269  28.230  1.00  0.00           H  
ATOM   4362 2HB  LEU B 196     146.109 266.519  28.454  1.00  0.00           H  
ATOM   4363  HG  LEU B 196     145.309 266.144  26.143  1.00  0.00           H  
ATOM   4364 1HD1 LEU B 196     146.164 264.231  24.866  1.00  0.00           H  
ATOM   4365 2HD1 LEU B 196     147.430 265.448  25.153  1.00  0.00           H  
ATOM   4366 3HD1 LEU B 196     147.400 263.950  26.114  1.00  0.00           H  
ATOM   4367 1HD2 LEU B 196     144.341 263.908  26.561  1.00  0.00           H  
ATOM   4368 2HD2 LEU B 196     145.552 263.622  27.834  1.00  0.00           H  
ATOM   4369 3HD2 LEU B 196     144.328 264.898  28.041  1.00  0.00           H  
ATOM   4370  N   LEU B 197     146.304 269.044  27.106  1.00  0.00           N  
ATOM   4371  CA  LEU B 197     145.485 270.069  26.469  1.00  0.00           C  
ATOM   4372  C   LEU B 197     146.330 270.979  25.588  1.00  0.00           C  
ATOM   4373  O   LEU B 197     145.916 271.352  24.490  1.00  0.00           O  
ATOM   4374  CB  LEU B 197     144.760 270.905  27.532  1.00  0.00           C  
ATOM   4375  CG  LEU B 197     143.856 272.022  26.997  1.00  0.00           C  
ATOM   4376  CD1 LEU B 197     142.763 271.418  26.125  1.00  0.00           C  
ATOM   4377  CD2 LEU B 197     143.259 272.795  28.164  1.00  0.00           C  
ATOM   4378  H   LEU B 197     146.340 269.011  28.115  1.00  0.00           H  
ATOM   4379  HA  LEU B 197     144.748 269.577  25.833  1.00  0.00           H  
ATOM   4380 1HB  LEU B 197     144.144 270.240  28.136  1.00  0.00           H  
ATOM   4381 2HB  LEU B 197     145.506 271.364  28.181  1.00  0.00           H  
ATOM   4382  HG  LEU B 197     144.443 272.699  26.375  1.00  0.00           H  
ATOM   4383 1HD1 LEU B 197     142.121 272.212  25.744  1.00  0.00           H  
ATOM   4384 2HD1 LEU B 197     143.218 270.888  25.288  1.00  0.00           H  
ATOM   4385 3HD1 LEU B 197     142.169 270.723  26.716  1.00  0.00           H  
ATOM   4386 1HD2 LEU B 197     142.617 273.590  27.783  1.00  0.00           H  
ATOM   4387 2HD2 LEU B 197     142.671 272.120  28.785  1.00  0.00           H  
ATOM   4388 3HD2 LEU B 197     144.061 273.231  28.760  1.00  0.00           H  
ATOM   4389  N   LYS B 198     147.517 271.327  26.076  1.00  0.00           N  
ATOM   4390  CA  LYS B 198     148.450 272.162  25.329  1.00  0.00           C  
ATOM   4391  C   LYS B 198     148.730 271.579  23.951  1.00  0.00           C  
ATOM   4392  O   LYS B 198     148.698 272.296  22.949  1.00  0.00           O  
ATOM   4393  CB  LYS B 198     149.758 272.330  26.104  1.00  0.00           C  
ATOM   4394  CG  LYS B 198     149.675 273.301  27.275  1.00  0.00           C  
ATOM   4395  CD  LYS B 198     150.992 273.364  28.034  1.00  0.00           C  
ATOM   4396  CE  LYS B 198     150.908 274.326  29.210  1.00  0.00           C  
ATOM   4397  NZ  LYS B 198     152.193 274.407  29.955  1.00  0.00           N  
ATOM   4398  H   LYS B 198     147.779 271.011  26.998  1.00  0.00           H  
ATOM   4399  HA  LYS B 198     148.000 273.146  25.191  1.00  0.00           H  
ATOM   4400 1HB  LYS B 198     150.078 271.363  26.492  1.00  0.00           H  
ATOM   4401 2HB  LYS B 198     150.538 272.686  25.429  1.00  0.00           H  
ATOM   4402 1HG  LYS B 198     149.430 274.297  26.905  1.00  0.00           H  
ATOM   4403 2HG  LYS B 198     148.888 272.981  27.957  1.00  0.00           H  
ATOM   4404 1HD  LYS B 198     151.247 272.371  28.405  1.00  0.00           H  
ATOM   4405 2HD  LYS B 198     151.784 273.696  27.362  1.00  0.00           H  
ATOM   4406 1HE  LYS B 198     150.648 275.320  28.849  1.00  0.00           H  
ATOM   4407 2HE  LYS B 198     150.126 273.997  29.894  1.00  0.00           H  
ATOM   4408 1HZ  LYS B 198     152.096 275.054  30.726  1.00  0.00           H  
ATOM   4409 2HZ  LYS B 198     152.435 273.493  30.312  1.00  0.00           H  
ATOM   4410 3HZ  LYS B 198     152.923 274.730  29.336  1.00  0.00           H  
ATOM   4411  N   LEU B 199     149.013 270.280  23.897  1.00  0.00           N  
ATOM   4412  CA  LEU B 199     149.285 269.608  22.632  1.00  0.00           C  
ATOM   4413  C   LEU B 199     148.037 269.553  21.760  1.00  0.00           C  
ATOM   4414  O   LEU B 199     148.097 269.797  20.554  1.00  0.00           O  
ATOM   4415  CB  LEU B 199     149.802 268.187  22.886  1.00  0.00           C  
ATOM   4416  CG  LEU B 199     150.024 267.326  21.636  1.00  0.00           C  
ATOM   4417  CD1 LEU B 199     151.004 268.026  20.704  1.00  0.00           C  
ATOM   4418  CD2 LEU B 199     150.544 265.956  22.048  1.00  0.00           C  
ATOM   4419  H   LEU B 199     149.052 269.747  24.755  1.00  0.00           H  
ATOM   4420  HA  LEU B 199     150.049 270.174  22.097  1.00  0.00           H  
ATOM   4421 1HB  LEU B 199     150.751 268.252  23.416  1.00  0.00           H  
ATOM   4422 2HB  LEU B 199     149.089 267.666  23.525  1.00  0.00           H  
ATOM   4423  HG  LEU B 199     149.081 267.210  21.102  1.00  0.00           H  
ATOM   4424 1HD1 LEU B 199     151.162 267.414  19.816  1.00  0.00           H  
ATOM   4425 2HD1 LEU B 199     150.599 268.994  20.410  1.00  0.00           H  
ATOM   4426 3HD1 LEU B 199     151.954 268.170  21.218  1.00  0.00           H  
ATOM   4427 1HD2 LEU B 199     150.701 265.344  21.159  1.00  0.00           H  
ATOM   4428 2HD2 LEU B 199     151.488 266.071  22.581  1.00  0.00           H  
ATOM   4429 3HD2 LEU B 199     149.816 265.472  22.699  1.00  0.00           H  
ATOM   4430  N   VAL B 200     146.910 269.218  22.379  1.00  0.00           N  
ATOM   4431  CA  VAL B 200     145.646 269.070  21.667  1.00  0.00           C  
ATOM   4432  C   VAL B 200     145.250 270.368  20.976  1.00  0.00           C  
ATOM   4433  O   VAL B 200     144.846 270.356  19.812  1.00  0.00           O  
ATOM   4434  CB  VAL B 200     144.530 268.649  22.642  1.00  0.00           C  
ATOM   4435  CG1 VAL B 200     143.170 268.743  21.966  1.00  0.00           C  
ATOM   4436  CG2 VAL B 200     144.787 267.237  23.144  1.00  0.00           C  
ATOM   4437  H   VAL B 200     146.933 269.045  23.374  1.00  0.00           H  
ATOM   4438  HA  VAL B 200     145.763 268.293  20.911  1.00  0.00           H  
ATOM   4439  HB  VAL B 200     144.518 269.339  23.486  1.00  0.00           H  
ATOM   4440 1HG1 VAL B 200     142.393 268.442  22.669  1.00  0.00           H  
ATOM   4441 2HG1 VAL B 200     142.992 269.770  21.647  1.00  0.00           H  
ATOM   4442 3HG1 VAL B 200     143.149 268.083  21.099  1.00  0.00           H  
ATOM   4443 1HG2 VAL B 200     143.995 266.946  23.832  1.00  0.00           H  
ATOM   4444 2HG2 VAL B 200     144.805 266.548  22.299  1.00  0.00           H  
ATOM   4445 3HG2 VAL B 200     145.747 267.203  23.660  1.00  0.00           H  
ATOM   4446  N   LEU B 201     145.365 271.483  21.691  1.00  0.00           N  
ATOM   4447  CA  LEU B 201     144.966 272.776  21.148  1.00  0.00           C  
ATOM   4448  C   LEU B 201     145.900 273.215  20.028  1.00  0.00           C  
ATOM   4449  O   LEU B 201     145.455 273.781  19.030  1.00  0.00           O  
ATOM   4450  CB  LEU B 201     144.952 273.836  22.257  1.00  0.00           C  
ATOM   4451  CG  LEU B 201     143.936 273.607  23.383  1.00  0.00           C  
ATOM   4452  CD1 LEU B 201     144.198 274.595  24.513  1.00  0.00           C  
ATOM   4453  CD2 LEU B 201     142.526 273.767  22.834  1.00  0.00           C  
ATOM   4454  H   LEU B 201     145.736 271.438  22.629  1.00  0.00           H  
ATOM   4455  HA  LEU B 201     143.962 272.682  20.733  1.00  0.00           H  
ATOM   4456 1HB  LEU B 201     145.943 273.879  22.708  1.00  0.00           H  
ATOM   4457 2HB  LEU B 201     144.738 274.806  21.808  1.00  0.00           H  
ATOM   4458  HG  LEU B 201     144.059 272.602  23.785  1.00  0.00           H  
ATOM   4459 1HD1 LEU B 201     143.477 274.433  25.312  1.00  0.00           H  
ATOM   4460 2HD1 LEU B 201     145.206 274.447  24.898  1.00  0.00           H  
ATOM   4461 3HD1 LEU B 201     144.100 275.613  24.136  1.00  0.00           H  
ATOM   4462 1HD2 LEU B 201     141.803 273.603  23.635  1.00  0.00           H  
ATOM   4463 2HD2 LEU B 201     142.402 274.772  22.433  1.00  0.00           H  
ATOM   4464 3HD2 LEU B 201     142.360 273.037  22.041  1.00  0.00           H  
ATOM   4465  N   LYS B 202     147.194 272.952  20.196  1.00  0.00           N  
ATOM   4466  CA  LYS B 202     148.172 273.291  19.170  1.00  0.00           C  
ATOM   4467  C   LYS B 202     147.926 272.503  17.890  1.00  0.00           C  
ATOM   4468  O   LYS B 202     148.063 273.033  16.786  1.00  0.00           O  
ATOM   4469  CB  LYS B 202     149.592 273.035  19.679  1.00  0.00           C  
ATOM   4470  CG  LYS B 202     150.099 274.070  20.675  1.00  0.00           C  
ATOM   4471  CD  LYS B 202     151.511 273.745  21.139  1.00  0.00           C  
ATOM   4472  CE  LYS B 202     152.059 274.833  22.051  1.00  0.00           C  
ATOM   4473  NZ  LYS B 202     152.279 276.111  21.321  1.00  0.00           N  
ATOM   4474  H   LYS B 202     147.506 272.504  21.046  1.00  0.00           H  
ATOM   4475  HA  LYS B 202     148.078 274.353  18.938  1.00  0.00           H  
ATOM   4476 1HB  LYS B 202     149.636 272.058  20.160  1.00  0.00           H  
ATOM   4477 2HB  LYS B 202     150.283 273.017  18.836  1.00  0.00           H  
ATOM   4478 1HG  LYS B 202     150.096 275.056  20.209  1.00  0.00           H  
ATOM   4479 2HG  LYS B 202     149.438 274.096  21.541  1.00  0.00           H  
ATOM   4480 1HD  LYS B 202     151.507 272.797  21.680  1.00  0.00           H  
ATOM   4481 2HD  LYS B 202     152.165 273.647  20.273  1.00  0.00           H  
ATOM   4482 1HE  LYS B 202     151.360 275.011  22.866  1.00  0.00           H  
ATOM   4483 2HE  LYS B 202     153.006 274.506  22.478  1.00  0.00           H  
ATOM   4484 1HZ  LYS B 202     152.643 276.805  21.959  1.00  0.00           H  
ATOM   4485 2HZ  LYS B 202     152.942 275.963  20.573  1.00  0.00           H  
ATOM   4486 3HZ  LYS B 202     151.403 276.435  20.936  1.00  0.00           H  
ATOM   4487  N   LEU B 203     147.559 271.234  18.044  1.00  0.00           N  
ATOM   4488  CA  LEU B 203     147.227 270.389  16.902  1.00  0.00           C  
ATOM   4489  C   LEU B 203     146.015 270.927  16.153  1.00  0.00           C  
ATOM   4490  O   LEU B 203     145.979 270.914  14.923  1.00  0.00           O  
ATOM   4491  CB  LEU B 203     146.952 268.953  17.367  1.00  0.00           C  
ATOM   4492  CG  LEU B 203     148.176 268.166  17.853  1.00  0.00           C  
ATOM   4493  CD1 LEU B 203     147.715 266.910  18.580  1.00  0.00           C  
ATOM   4494  CD2 LEU B 203     149.060 267.817  16.666  1.00  0.00           C  
ATOM   4495  H   LEU B 203     147.506 270.845  18.976  1.00  0.00           H  
ATOM   4496  HA  LEU B 203     148.074 270.390  16.215  1.00  0.00           H  
ATOM   4497 1HB  LEU B 203     146.232 268.984  18.183  1.00  0.00           H  
ATOM   4498 2HB  LEU B 203     146.509 268.399  16.540  1.00  0.00           H  
ATOM   4499  HG  LEU B 203     148.741 268.773  18.561  1.00  0.00           H  
ATOM   4500 1HD1 LEU B 203     148.585 266.350  18.926  1.00  0.00           H  
ATOM   4501 2HD1 LEU B 203     147.101 267.189  19.436  1.00  0.00           H  
ATOM   4502 3HD1 LEU B 203     147.132 266.290  17.901  1.00  0.00           H  
ATOM   4503 1HD2 LEU B 203     149.930 267.258  17.011  1.00  0.00           H  
ATOM   4504 2HD2 LEU B 203     148.496 267.210  15.958  1.00  0.00           H  
ATOM   4505 3HD2 LEU B 203     149.389 268.734  16.175  1.00  0.00           H  
ATOM   4506  N   ALA B 204     145.023 271.398  16.902  1.00  0.00           N  
ATOM   4507  CA  ALA B 204     143.823 271.988  16.320  1.00  0.00           C  
ATOM   4508  C   ALA B 204     144.166 273.192  15.453  1.00  0.00           C  
ATOM   4509  O   ALA B 204     143.590 273.380  14.381  1.00  0.00           O  
ATOM   4510  CB  ALA B 204     142.843 272.386  17.413  1.00  0.00           C  
ATOM   4511  H   ALA B 204     145.095 271.343  17.907  1.00  0.00           H  
ATOM   4512  HA  ALA B 204     143.340 271.239  15.690  1.00  0.00           H  
ATOM   4513 1HB  ALA B 204     141.953 272.824  16.964  1.00  0.00           H  
ATOM   4514 2HB  ALA B 204     142.561 271.503  17.989  1.00  0.00           H  
ATOM   4515 3HB  ALA B 204     143.312 273.114  18.073  1.00  0.00           H  
ATOM   4516  N   ASN B 205     145.103 274.008  15.924  1.00  0.00           N  
ATOM   4517  CA  ASN B 205     145.488 275.226  15.217  1.00  0.00           C  
ATOM   4518  C   ASN B 205     146.392 274.912  14.032  1.00  0.00           C  
ATOM   4519  O   ASN B 205     146.267 275.518  12.969  1.00  0.00           O  
ATOM   4520  CB  ASN B 205     146.166 276.201  16.162  1.00  0.00           C  
ATOM   4521  CG  ASN B 205     145.198 276.859  17.106  1.00  0.00           C  
ATOM   4522  OD1 ASN B 205     144.586 277.881  16.775  1.00  0.00           O  
ATOM   4523  ND2 ASN B 205     145.048 276.293  18.276  1.00  0.00           N  
ATOM   4524  H   ASN B 205     145.563 273.786  16.793  1.00  0.00           H  
ATOM   4525  HA  ASN B 205     144.586 275.701  14.831  1.00  0.00           H  
ATOM   4526 1HB  ASN B 205     146.924 275.675  16.745  1.00  0.00           H  
ATOM   4527 2HB  ASN B 205     146.675 276.973  15.585  1.00  0.00           H  
ATOM   4528 1HD2 ASN B 205     144.416 276.687  18.945  1.00  0.00           H  
ATOM   4529 2HD2 ASN B 205     145.563 275.467  18.502  1.00  0.00           H  
ATOM   4530  N   LYS B 206     147.302 273.961  14.219  1.00  0.00           N  
ATOM   4531  CA  LYS B 206     148.242 273.584  13.171  1.00  0.00           C  
ATOM   4532  C   LYS B 206     147.535 272.855  12.033  1.00  0.00           C  
ATOM   4533  O   LYS B 206     147.857 273.059  10.863  1.00  0.00           O  
ATOM   4534  CB  LYS B 206     149.359 272.710  13.742  1.00  0.00           C  
ATOM   4535  CG  LYS B 206     150.329 273.446  14.657  1.00  0.00           C  
ATOM   4536  CD  LYS B 206     151.399 272.509  15.197  1.00  0.00           C  
ATOM   4537  CE  LYS B 206     152.365 273.242  16.116  1.00  0.00           C  
ATOM   4538  NZ  LYS B 206     153.396 272.330  16.682  1.00  0.00           N  
ATOM   4539  H   LYS B 206     147.349 273.487  15.110  1.00  0.00           H  
ATOM   4540  HA  LYS B 206     148.684 274.492  12.759  1.00  0.00           H  
ATOM   4541 1HB  LYS B 206     148.924 271.887  14.310  1.00  0.00           H  
ATOM   4542 2HB  LYS B 206     149.935 272.275  12.925  1.00  0.00           H  
ATOM   4543 1HG  LYS B 206     150.810 274.253  14.103  1.00  0.00           H  
ATOM   4544 2HG  LYS B 206     149.782 273.879  15.494  1.00  0.00           H  
ATOM   4545 1HD  LYS B 206     150.927 271.698  15.752  1.00  0.00           H  
ATOM   4546 2HD  LYS B 206     151.959 272.079  14.366  1.00  0.00           H  
ATOM   4547 1HE  LYS B 206     152.865 274.035  15.561  1.00  0.00           H  
ATOM   4548 2HE  LYS B 206     151.812 273.698  16.937  1.00  0.00           H  
ATOM   4549 1HZ  LYS B 206     154.015 272.853  17.285  1.00  0.00           H  
ATOM   4550 2HZ  LYS B 206     152.944 271.600  17.216  1.00  0.00           H  
ATOM   4551 3HZ  LYS B 206     153.929 271.916  15.931  1.00  0.00           H  
ATOM   4552  N   LEU B 207     146.570 272.009  12.380  1.00  0.00           N  
ATOM   4553  CA  LEU B 207     145.859 271.218  11.383  1.00  0.00           C  
ATOM   4554  C   LEU B 207     144.673 271.986  10.813  1.00  0.00           C  
ATOM   4555  O   LEU B 207     144.289 271.785   9.661  1.00  0.00           O  
ATOM   4556  CB  LEU B 207     145.374 269.900  12.000  1.00  0.00           C  
ATOM   4557  CG  LEU B 207     146.472 268.969  12.530  1.00  0.00           C  
ATOM   4558  CD1 LEU B 207     145.836 267.816  13.294  1.00  0.00           C  
ATOM   4559  CD2 LEU B 207     147.310 268.459  11.367  1.00  0.00           C  
ATOM   4560  H   LEU B 207     146.326 271.907  13.354  1.00  0.00           H  
ATOM   4561  HA  LEU B 207     146.541 270.998  10.564  1.00  0.00           H  
ATOM   4562 1HB  LEU B 207     144.706 270.130  12.828  1.00  0.00           H  
ATOM   4563 2HB  LEU B 207     144.809 269.351  11.246  1.00  0.00           H  
ATOM   4564  HG  LEU B 207     147.110 269.518  13.223  1.00  0.00           H  
ATOM   4565 1HD1 LEU B 207     146.616 267.155  13.671  1.00  0.00           H  
ATOM   4566 2HD1 LEU B 207     145.259 268.209  14.131  1.00  0.00           H  
ATOM   4567 3HD1 LEU B 207     145.178 267.258  12.629  1.00  0.00           H  
ATOM   4568 1HD2 LEU B 207     148.091 267.798  11.744  1.00  0.00           H  
ATOM   4569 2HD2 LEU B 207     146.673 267.909  10.673  1.00  0.00           H  
ATOM   4570 3HD2 LEU B 207     147.767 269.302  10.849  1.00  0.00           H  
ATOM   4571  N   GLY B 208     144.096 272.872  11.620  1.00  0.00           N  
ATOM   4572  CA  GLY B 208     142.910 273.617  11.215  1.00  0.00           C  
ATOM   4573  C   GLY B 208     141.660 272.753  11.301  1.00  0.00           C  
ATOM   4574  O   GLY B 208     140.855 272.716  10.371  1.00  0.00           O  
ATOM   4575  H   GLY B 208     144.485 273.032  12.538  1.00  0.00           H  
ATOM   4576 1HA  GLY B 208     142.795 274.494  11.855  1.00  0.00           H  
ATOM   4577 2HA  GLY B 208     143.039 273.978  10.197  1.00  0.00           H  
ATOM   4578  N   VAL B 209     141.498 272.061  12.426  1.00  0.00           N  
ATOM   4579  CA  VAL B 209     140.400 271.113  12.588  1.00  0.00           C  
ATOM   4580  C   VAL B 209     139.589 271.423  13.840  1.00  0.00           C  
ATOM   4581  O   VAL B 209     140.040 272.155  14.721  1.00  0.00           O  
ATOM   4582  CB  VAL B 209     140.942 269.675  12.675  1.00  0.00           C  
ATOM   4583  CG1 VAL B 209     141.647 269.292  11.381  1.00  0.00           C  
ATOM   4584  CG2 VAL B 209     141.886 269.547  13.861  1.00  0.00           C  
ATOM   4585  H   VAL B 209     142.151 272.197  13.183  1.00  0.00           H  
ATOM   4586  HA  VAL B 209     139.746 271.189  11.720  1.00  0.00           H  
ATOM   4587  HB  VAL B 209     140.105 268.987  12.800  1.00  0.00           H  
ATOM   4588 1HG1 VAL B 209     142.024 268.272  11.460  1.00  0.00           H  
ATOM   4589 2HG1 VAL B 209     140.943 269.356  10.552  1.00  0.00           H  
ATOM   4590 3HG1 VAL B 209     142.479 269.973  11.206  1.00  0.00           H  
ATOM   4591 1HG2 VAL B 209     142.265 268.528  13.916  1.00  0.00           H  
ATOM   4592 2HG2 VAL B 209     142.720 270.239  13.738  1.00  0.00           H  
ATOM   4593 3HG2 VAL B 209     141.350 269.785  14.780  1.00  0.00           H  
ATOM   4594  N   ASN B 210     138.386 270.860  13.915  1.00  0.00           N  
ATOM   4595  CA  ASN B 210     137.518 271.047  15.070  1.00  0.00           C  
ATOM   4596  C   ASN B 210     137.788 269.994  16.138  1.00  0.00           C  
ATOM   4597  O   ASN B 210     137.673 268.797  15.880  1.00  0.00           O  
ATOM   4598  CB  ASN B 210     136.059 271.023  14.652  1.00  0.00           C  
ATOM   4599  CG  ASN B 210     135.122 271.145  15.821  1.00  0.00           C  
ATOM   4600  OD1 ASN B 210     135.094 270.280  16.703  1.00  0.00           O  
ATOM   4601  ND2 ASN B 210     134.352 272.204  15.844  1.00  0.00           N  
ATOM   4602  H   ASN B 210     138.065 270.279  13.152  1.00  0.00           H  
ATOM   4603  HA  ASN B 210     137.724 272.028  15.501  1.00  0.00           H  
ATOM   4604 1HB  ASN B 210     135.866 271.842  13.959  1.00  0.00           H  
ATOM   4605 2HB  ASN B 210     135.847 270.092  14.126  1.00  0.00           H  
ATOM   4606 1HD2 ASN B 210     133.708 272.337  16.598  1.00  0.00           H  
ATOM   4607 2HD2 ASN B 210     134.409 272.878  15.110  1.00  0.00           H  
ATOM   4608  N   VAL B 211     138.156 270.437  17.332  1.00  0.00           N  
ATOM   4609  CA  VAL B 211     138.484 269.500  18.400  1.00  0.00           C  
ATOM   4610  C   VAL B 211     137.647 269.770  19.646  1.00  0.00           C  
ATOM   4611  O   VAL B 211     137.563 270.903  20.120  1.00  0.00           O  
ATOM   4612  CB  VAL B 211     139.979 269.599  18.758  1.00  0.00           C  
ATOM   4613  CG1 VAL B 211     140.326 268.620  19.870  1.00  0.00           C  
ATOM   4614  CG2 VAL B 211     140.825 269.334  17.522  1.00  0.00           C  
ATOM   4615  H   VAL B 211     138.228 271.432  17.497  1.00  0.00           H  
ATOM   4616  HA  VAL B 211     138.257 268.491  18.056  1.00  0.00           H  
ATOM   4617  HB  VAL B 211     140.187 270.600  19.134  1.00  0.00           H  
ATOM   4618 1HG1 VAL B 211     141.386 268.704  20.110  1.00  0.00           H  
ATOM   4619 2HG1 VAL B 211     139.735 268.851  20.756  1.00  0.00           H  
ATOM   4620 3HG1 VAL B 211     140.108 267.604  19.542  1.00  0.00           H  
ATOM   4621 1HG2 VAL B 211     141.881 269.406  17.782  1.00  0.00           H  
ATOM   4622 2HG2 VAL B 211     140.612 268.334  17.143  1.00  0.00           H  
ATOM   4623 3HG2 VAL B 211     140.589 270.071  16.755  1.00  0.00           H  
ATOM   4624  N   HIS B 212     137.041 268.712  20.177  1.00  0.00           N  
ATOM   4625  CA  HIS B 212     136.225 268.807  21.380  1.00  0.00           C  
ATOM   4626  C   HIS B 212     136.853 268.035  22.535  1.00  0.00           C  
ATOM   4627  O   HIS B 212     137.138 266.843  22.411  1.00  0.00           O  
ATOM   4628  CB  HIS B 212     134.811 268.281  21.116  1.00  0.00           C  
ATOM   4629  CG  HIS B 212     133.880 268.452  22.276  1.00  0.00           C  
ATOM   4630  ND1 HIS B 212     132.924 269.444  22.324  1.00  0.00           N  
ATOM   4631  CD2 HIS B 212     133.759 267.758  23.432  1.00  0.00           C  
ATOM   4632  CE1 HIS B 212     132.254 269.352  23.459  1.00  0.00           C  
ATOM   4633  NE2 HIS B 212     132.741 268.338  24.149  1.00  0.00           N  
ATOM   4634  H   HIS B 212     137.164 267.810  19.740  1.00  0.00           H  
ATOM   4635  HA  HIS B 212     136.150 269.857  21.667  1.00  0.00           H  
ATOM   4636 1HB  HIS B 212     134.384 268.801  20.258  1.00  0.00           H  
ATOM   4637 2HB  HIS B 212     134.856 267.221  20.868  1.00  0.00           H  
ATOM   4638  HD1 HIS B 212     132.701 270.086  21.589  1.00  0.00           H  
ATOM   4639  HD2 HIS B 212     134.292 266.898  23.839  1.00  0.00           H  
ATOM   4640  HE1 HIS B 212     131.449 270.052  23.687  1.00  0.00           H  
ATOM   4641  N   ILE B 213     137.075 268.712  23.654  1.00  0.00           N  
ATOM   4642  CA  ILE B 213     137.677 268.064  24.812  1.00  0.00           C  
ATOM   4643  C   ILE B 213     136.730 268.076  26.007  1.00  0.00           C  
ATOM   4644  O   ILE B 213     136.244 269.131  26.412  1.00  0.00           O  
ATOM   4645  CB  ILE B 213     139.000 268.751  25.197  1.00  0.00           C  
ATOM   4646  CG1 ILE B 213     139.923 268.852  23.980  1.00  0.00           C  
ATOM   4647  CG2 ILE B 213     139.683 267.994  26.325  1.00  0.00           C  
ATOM   4648  CD1 ILE B 213     139.919 270.213  23.322  1.00  0.00           C  
ATOM   4649  H   ILE B 213     136.828 269.692  23.703  1.00  0.00           H  
ATOM   4650  HA  ILE B 213     137.888 267.026  24.557  1.00  0.00           H  
ATOM   4651  HB  ILE B 213     138.799 269.770  25.525  1.00  0.00           H  
ATOM   4652 1HG1 ILE B 213     140.945 268.619  24.277  1.00  0.00           H  
ATOM   4653 2HG1 ILE B 213     139.625 268.113  23.235  1.00  0.00           H  
ATOM   4654 1HG2 ILE B 213     140.617 268.492  26.584  1.00  0.00           H  
ATOM   4655 2HG2 ILE B 213     139.030 267.972  27.197  1.00  0.00           H  
ATOM   4656 3HG2 ILE B 213     139.894 266.973  26.004  1.00  0.00           H  
ATOM   4657 1HD1 ILE B 213     140.596 270.206  22.467  1.00  0.00           H  
ATOM   4658 2HD1 ILE B 213     138.910 270.451  22.983  1.00  0.00           H  
ATOM   4659 3HD1 ILE B 213     140.249 270.964  24.038  1.00  0.00           H  
ATOM   4660  N   SER B 214     136.477 266.898  26.569  1.00  0.00           N  
ATOM   4661  CA  SER B 214     135.598 266.774  27.726  1.00  0.00           C  
ATOM   4662  C   SER B 214     136.350 266.234  28.934  1.00  0.00           C  
ATOM   4663  O   SER B 214     136.927 265.148  28.883  1.00  0.00           O  
ATOM   4664  CB  SER B 214     134.429 265.865  27.400  1.00  0.00           C  
ATOM   4665  OG  SER B 214     133.623 265.658  28.527  1.00  0.00           O  
ATOM   4666  H   SER B 214     136.916 266.070  26.192  1.00  0.00           H  
ATOM   4667  HA  SER B 214     135.216 267.765  27.977  1.00  0.00           H  
ATOM   4668 1HB  SER B 214     133.835 266.309  26.601  1.00  0.00           H  
ATOM   4669 2HB  SER B 214     134.803 264.909  27.037  1.00  0.00           H  
ATOM   4670  HG  SER B 214     132.878 265.132  28.227  1.00  0.00           H  
ATOM   4671  N   PHE B 215     136.344 266.993  30.023  1.00  0.00           N  
ATOM   4672  CA  PHE B 215     137.060 266.583  31.225  1.00  0.00           C  
ATOM   4673  C   PHE B 215     136.110 265.978  32.252  1.00  0.00           C  
ATOM   4674  O   PHE B 215     135.148 266.617  32.678  1.00  0.00           O  
ATOM   4675  CB  PHE B 215     137.794 267.774  31.843  1.00  0.00           C  
ATOM   4676  CG  PHE B 215     138.849 268.364  30.950  1.00  0.00           C  
ATOM   4677  CD1 PHE B 215     138.530 269.361  30.040  1.00  0.00           C  
ATOM   4678  CD2 PHE B 215     140.163 267.923  31.018  1.00  0.00           C  
ATOM   4679  CE1 PHE B 215     139.500 269.903  29.218  1.00  0.00           C  
ATOM   4680  CE2 PHE B 215     141.133 268.465  30.199  1.00  0.00           C  
ATOM   4681  CZ  PHE B 215     140.802 269.456  29.298  1.00  0.00           C  
ATOM   4682  H   PHE B 215     135.836 267.865  30.015  1.00  0.00           H  
ATOM   4683  HA  PHE B 215     137.794 265.824  30.950  1.00  0.00           H  
ATOM   4684 1HB  PHE B 215     137.079 268.556  32.086  1.00  0.00           H  
ATOM   4685 2HB  PHE B 215     138.270 267.465  32.773  1.00  0.00           H  
ATOM   4686  HD1 PHE B 215     137.501 269.715  29.979  1.00  0.00           H  
ATOM   4687  HD2 PHE B 215     140.424 267.139  31.729  1.00  0.00           H  
ATOM   4688  HE1 PHE B 215     139.234 270.686  28.507  1.00  0.00           H  
ATOM   4689  HE2 PHE B 215     142.162 268.110  30.263  1.00  0.00           H  
ATOM   4690  HZ  PHE B 215     141.565 269.884  28.651  1.00  0.00           H  
ATOM   4691  N   ARG B 216     136.386 264.738  32.636  1.00  0.00           N  
ATOM   4692  CA  ARG B 216     135.611 264.044  33.657  1.00  0.00           C  
ATOM   4693  C   ARG B 216     136.518 263.374  34.679  1.00  0.00           C  
ATOM   4694  O   ARG B 216     136.941 262.232  34.498  1.00  0.00           O  
ATOM   4695  CB  ARG B 216     134.707 262.995  33.023  1.00  0.00           C  
ATOM   4696  CG  ARG B 216     133.631 263.551  32.103  1.00  0.00           C  
ATOM   4697  CD  ARG B 216     132.587 264.286  32.862  1.00  0.00           C  
ATOM   4698  NE  ARG B 216     131.489 264.707  32.005  1.00  0.00           N  
ATOM   4699  CZ  ARG B 216     131.474 265.847  31.289  1.00  0.00           C  
ATOM   4700  NH1 ARG B 216     132.500 266.668  31.334  1.00  0.00           N  
ATOM   4701  NH2 ARG B 216     130.426 266.142  30.538  1.00  0.00           N  
ATOM   4702  H   ARG B 216     137.164 264.254  32.210  1.00  0.00           H  
ATOM   4703  HA  ARG B 216     134.985 264.759  34.189  1.00  0.00           H  
ATOM   4704 1HB  ARG B 216     135.311 262.300  32.441  1.00  0.00           H  
ATOM   4705 2HB  ARG B 216     134.210 262.422  33.804  1.00  0.00           H  
ATOM   4706 1HG  ARG B 216     134.083 264.237  31.387  1.00  0.00           H  
ATOM   4707 2HG  ARG B 216     133.152 262.731  31.566  1.00  0.00           H  
ATOM   4708 1HD  ARG B 216     132.183 263.642  33.642  1.00  0.00           H  
ATOM   4709 2HD  ARG B 216     133.025 265.174  33.316  1.00  0.00           H  
ATOM   4710  HE  ARG B 216     130.682 264.103  31.945  1.00  0.00           H  
ATOM   4711 1HH1 ARG B 216     133.301 266.442  31.908  1.00  0.00           H  
ATOM   4712 2HH1 ARG B 216     132.488 267.522  30.796  1.00  0.00           H  
ATOM   4713 1HH2 ARG B 216     129.637 265.511  30.503  1.00  0.00           H  
ATOM   4714 2HH2 ARG B 216     130.414 266.995  30.001  1.00  0.00           H  
ATOM   4715  N   GLY B 217     136.816 264.090  35.758  1.00  0.00           N  
ATOM   4716  CA  GLY B 217     137.735 263.586  36.771  1.00  0.00           C  
ATOM   4717  C   GLY B 217     139.119 263.334  36.185  1.00  0.00           C  
ATOM   4718  O   GLY B 217     139.745 264.244  35.642  1.00  0.00           O  
ATOM   4719  H   GLY B 217     136.399 265.002  35.877  1.00  0.00           H  
ATOM   4720 1HA  GLY B 217     137.807 264.306  37.587  1.00  0.00           H  
ATOM   4721 2HA  GLY B 217     137.341 262.662  37.192  1.00  0.00           H  
ATOM   4722  N   ASP B 218     139.586 262.094  36.283  1.00  0.00           N  
ATOM   4723  CA  ASP B 218     140.896 261.733  35.754  1.00  0.00           C  
ATOM   4724  C   ASP B 218     140.777 261.085  34.381  1.00  0.00           C  
ATOM   4725  O   ASP B 218     141.729 260.478  33.890  1.00  0.00           O  
ATOM   4726  CB  ASP B 218     141.617 260.784  36.713  1.00  0.00           C  
ATOM   4727  CG  ASP B 218     140.835 259.505  36.981  1.00  0.00           C  
ATOM   4728  OD1 ASP B 218     139.671 259.464  36.657  1.00  0.00           O  
ATOM   4729  OD2 ASP B 218     141.408 258.581  37.507  1.00  0.00           O  
ATOM   4730  H   ASP B 218     139.020 261.386  36.728  1.00  0.00           H  
ATOM   4731  HA  ASP B 218     141.489 262.641  35.652  1.00  0.00           H  
ATOM   4732 1HB  ASP B 218     142.590 260.517  36.298  1.00  0.00           H  
ATOM   4733 2HB  ASP B 218     141.794 261.289  37.662  1.00  0.00           H  
ATOM   4734  N   THR B 219     139.605 261.213  33.761  1.00  0.00           N  
ATOM   4735  CA  THR B 219     139.408 260.732  32.399  1.00  0.00           C  
ATOM   4736  C   THR B 219     139.097 261.880  31.448  1.00  0.00           C  
ATOM   4737  O   THR B 219     138.227 262.708  31.723  1.00  0.00           O  
ATOM   4738  CB  THR B 219     138.279 259.688  32.338  1.00  0.00           C  
ATOM   4739  OG1 THR B 219     138.621 258.560  33.154  1.00  0.00           O  
ATOM   4740  CG2 THR B 219     138.059 259.224  30.906  1.00  0.00           C  
ATOM   4741  H   THR B 219     138.831 261.653  34.239  1.00  0.00           H  
ATOM   4742  HA  THR B 219     140.333 260.259  32.064  1.00  0.00           H  
ATOM   4743  HB  THR B 219     137.356 260.126  32.717  1.00  0.00           H  
ATOM   4744  HG1 THR B 219     138.635 258.825  34.077  1.00  0.00           H  
ATOM   4745 1HG2 THR B 219     137.257 258.486  30.881  1.00  0.00           H  
ATOM   4746 2HG2 THR B 219     137.787 260.077  30.285  1.00  0.00           H  
ATOM   4747 3HG2 THR B 219     138.975 258.774  30.525  1.00  0.00           H  
ATOM   4748  N   VAL B 220     139.808 261.926  30.327  1.00  0.00           N  
ATOM   4749  CA  VAL B 220     139.615 262.983  29.342  1.00  0.00           C  
ATOM   4750  C   VAL B 220     139.264 262.407  27.977  1.00  0.00           C  
ATOM   4751  O   VAL B 220     139.955 261.525  27.466  1.00  0.00           O  
ATOM   4752  CB  VAL B 220     140.889 263.840  29.223  1.00  0.00           C  
ATOM   4753  CG1 VAL B 220     140.711 264.914  28.160  1.00  0.00           C  
ATOM   4754  CG2 VAL B 220     141.222 264.464  30.569  1.00  0.00           C  
ATOM   4755  H   VAL B 220     140.501 261.212  30.156  1.00  0.00           H  
ATOM   4756  HA  VAL B 220     138.793 263.619  29.675  1.00  0.00           H  
ATOM   4757  HB  VAL B 220     141.715 263.205  28.902  1.00  0.00           H  
ATOM   4758 1HG1 VAL B 220     141.621 265.510  28.088  1.00  0.00           H  
ATOM   4759 2HG1 VAL B 220     140.510 264.444  27.198  1.00  0.00           H  
ATOM   4760 3HG1 VAL B 220     139.876 265.559  28.431  1.00  0.00           H  
ATOM   4761 1HG2 VAL B 220     142.124 265.069  30.478  1.00  0.00           H  
ATOM   4762 2HG2 VAL B 220     140.394 265.095  30.893  1.00  0.00           H  
ATOM   4763 3HG2 VAL B 220     141.386 263.677  31.305  1.00  0.00           H  
ATOM   4764  N   THR B 221     138.185 262.912  27.387  1.00  0.00           N  
ATOM   4765  CA  THR B 221     137.766 262.477  26.059  1.00  0.00           C  
ATOM   4766  C   THR B 221     138.041 263.552  25.016  1.00  0.00           C  
ATOM   4767  O   THR B 221     137.633 264.703  25.170  1.00  0.00           O  
ATOM   4768  CB  THR B 221     136.270 262.112  26.043  1.00  0.00           C  
ATOM   4769  OG1 THR B 221     136.034 261.016  26.937  1.00  0.00           O  
ATOM   4770  CG2 THR B 221     135.834 261.718  24.638  1.00  0.00           C  
ATOM   4771  H   THR B 221     137.645 263.616  27.870  1.00  0.00           H  
ATOM   4772  HA  THR B 221     138.339 261.590  25.790  1.00  0.00           H  
ATOM   4773  HB  THR B 221     135.683 262.967  26.374  1.00  0.00           H  
ATOM   4774  HG1 THR B 221     136.123 261.319  27.844  1.00  0.00           H  
ATOM   4775 1HG2 THR B 221     134.774 261.464  24.646  1.00  0.00           H  
ATOM   4776 2HG2 THR B 221     136.002 262.554  23.959  1.00  0.00           H  
ATOM   4777 3HG2 THR B 221     136.411 260.856  24.306  1.00  0.00           H  
ATOM   4778  N   ILE B 222     138.734 263.168  23.949  1.00  0.00           N  
ATOM   4779  CA  ILE B 222     139.065 264.089  22.870  1.00  0.00           C  
ATOM   4780  C   ILE B 222     138.469 263.625  21.547  1.00  0.00           C  
ATOM   4781  O   ILE B 222     138.649 262.474  21.148  1.00  0.00           O  
ATOM   4782  CB  ILE B 222     140.591 264.237  22.722  1.00  0.00           C  
ATOM   4783  CG1 ILE B 222     141.204 264.763  24.022  1.00  0.00           C  
ATOM   4784  CG2 ILE B 222     140.926 265.158  21.560  1.00  0.00           C  
ATOM   4785  CD1 ILE B 222     142.692 264.519  24.138  1.00  0.00           C  
ATOM   4786  H   ILE B 222     139.044 262.210  23.886  1.00  0.00           H  
ATOM   4787  HA  ILE B 222     138.647 265.067  23.109  1.00  0.00           H  
ATOM   4788  HB  ILE B 222     141.035 263.259  22.538  1.00  0.00           H  
ATOM   4789 1HG1 ILE B 222     141.028 265.836  24.099  1.00  0.00           H  
ATOM   4790 2HG1 ILE B 222     140.715 264.290  24.874  1.00  0.00           H  
ATOM   4791 1HG2 ILE B 222     142.008 265.252  21.470  1.00  0.00           H  
ATOM   4792 2HG2 ILE B 222     140.521 264.743  20.638  1.00  0.00           H  
ATOM   4793 3HG2 ILE B 222     140.491 266.142  21.737  1.00  0.00           H  
ATOM   4794 1HD1 ILE B 222     143.053 264.920  25.086  1.00  0.00           H  
ATOM   4795 2HD1 ILE B 222     142.889 263.447  24.099  1.00  0.00           H  
ATOM   4796 3HD1 ILE B 222     143.207 265.013  23.316  1.00  0.00           H  
ATOM   4797  N   ARG B 223     137.756 264.517  20.869  1.00  0.00           N  
ATOM   4798  CA  ARG B 223     137.235 264.204  19.544  1.00  0.00           C  
ATOM   4799  C   ARG B 223     137.694 265.231  18.515  1.00  0.00           C  
ATOM   4800  O   ARG B 223     137.584 266.436  18.736  1.00  0.00           O  
ATOM   4801  CB  ARG B 223     135.715 264.155  19.564  1.00  0.00           C  
ATOM   4802  CG  ARG B 223     135.123 263.014  20.374  1.00  0.00           C  
ATOM   4803  CD  ARG B 223     133.644 263.123  20.480  1.00  0.00           C  
ATOM   4804  NE  ARG B 223     132.996 262.979  19.186  1.00  0.00           N  
ATOM   4805  CZ  ARG B 223     131.675 263.131  18.971  1.00  0.00           C  
ATOM   4806  NH1 ARG B 223     130.877 263.431  19.971  1.00  0.00           N  
ATOM   4807  NH2 ARG B 223     131.182 262.979  17.755  1.00  0.00           N  
ATOM   4808  H   ARG B 223     137.571 265.421  21.279  1.00  0.00           H  
ATOM   4809  HA  ARG B 223     137.607 263.223  19.248  1.00  0.00           H  
ATOM   4810 1HB  ARG B 223     135.327 265.087  19.974  1.00  0.00           H  
ATOM   4811 2HB  ARG B 223     135.339 264.065  18.545  1.00  0.00           H  
ATOM   4812 1HG  ARG B 223     135.362 262.064  19.895  1.00  0.00           H  
ATOM   4813 2HG  ARG B 223     135.540 263.027  21.382  1.00  0.00           H  
ATOM   4814 1HD  ARG B 223     133.268 262.342  21.139  1.00  0.00           H  
ATOM   4815 2HD  ARG B 223     133.381 264.099  20.887  1.00  0.00           H  
ATOM   4816  HE  ARG B 223     133.578 262.748  18.392  1.00  0.00           H  
ATOM   4817 1HH1 ARG B 223     131.254 263.548  20.902  1.00  0.00           H  
ATOM   4818 2HH1 ARG B 223     129.887 263.545  19.811  1.00  0.00           H  
ATOM   4819 1HH2 ARG B 223     131.796 262.747  16.986  1.00  0.00           H  
ATOM   4820 2HH2 ARG B 223     130.192 263.092  17.594  1.00  0.00           H  
ATOM   4821  N   VAL B 224     138.215 264.744  17.393  1.00  0.00           N  
ATOM   4822  CA  VAL B 224     138.648 265.614  16.305  1.00  0.00           C  
ATOM   4823  C   VAL B 224     137.847 265.348  15.038  1.00  0.00           C  
ATOM   4824  O   VAL B 224     137.673 264.199  14.632  1.00  0.00           O  
ATOM   4825  CB  VAL B 224     140.146 265.404  16.015  1.00  0.00           C  
ATOM   4826  CG1 VAL B 224     140.429 263.941  15.710  1.00  0.00           C  
ATOM   4827  CG2 VAL B 224     140.578 266.290  14.857  1.00  0.00           C  
ATOM   4828  H   VAL B 224     138.327 263.745  17.297  1.00  0.00           H  
ATOM   4829  HA  VAL B 224     138.492 266.649  16.608  1.00  0.00           H  
ATOM   4830  HB  VAL B 224     140.718 265.663  16.906  1.00  0.00           H  
ATOM   4831 1HG1 VAL B 224     141.493 263.810  15.507  1.00  0.00           H  
ATOM   4832 2HG1 VAL B 224     140.146 263.329  16.566  1.00  0.00           H  
ATOM   4833 3HG1 VAL B 224     139.854 263.633  14.836  1.00  0.00           H  
ATOM   4834 1HG2 VAL B 224     141.638 266.137  14.658  1.00  0.00           H  
ATOM   4835 2HG2 VAL B 224     140.001 266.035  13.968  1.00  0.00           H  
ATOM   4836 3HG2 VAL B 224     140.405 267.335  15.114  1.00  0.00           H  
ATOM   4837  N   ARG B 225     137.366 266.416  14.411  1.00  0.00           N  
ATOM   4838  CA  ARG B 225     136.579 266.304  13.188  1.00  0.00           C  
ATOM   4839  C   ARG B 225     137.282 266.975  12.017  1.00  0.00           C  
ATOM   4840  O   ARG B 225     137.733 268.116  12.119  1.00  0.00           O  
ATOM   4841  CB  ARG B 225     135.204 266.930  13.377  1.00  0.00           C  
ATOM   4842  CG  ARG B 225     134.332 266.943  12.132  1.00  0.00           C  
ATOM   4843  CD  ARG B 225     133.015 267.581  12.392  1.00  0.00           C  
ATOM   4844  NE  ARG B 225     132.171 266.754  13.241  1.00  0.00           N  
ATOM   4845  CZ  ARG B 225     131.002 267.154  13.778  1.00  0.00           C  
ATOM   4846  NH1 ARG B 225     130.553 268.368  13.548  1.00  0.00           N  
ATOM   4847  NH2 ARG B 225     130.307 266.326  14.538  1.00  0.00           N  
ATOM   4848  H   ARG B 225     137.543 267.332  14.796  1.00  0.00           H  
ATOM   4849  HA  ARG B 225     136.450 265.246  12.956  1.00  0.00           H  
ATOM   4850 1HB  ARG B 225     134.663 266.391  14.153  1.00  0.00           H  
ATOM   4851 2HB  ARG B 225     135.318 267.961  13.713  1.00  0.00           H  
ATOM   4852 1HG  ARG B 225     134.833 267.503  11.342  1.00  0.00           H  
ATOM   4853 2HG  ARG B 225     134.157 265.920  11.798  1.00  0.00           H  
ATOM   4854 1HD  ARG B 225     133.165 268.537  12.890  1.00  0.00           H  
ATOM   4855 2HD  ARG B 225     132.496 267.741  11.448  1.00  0.00           H  
ATOM   4856  HE  ARG B 225     132.483 265.813  13.440  1.00  0.00           H  
ATOM   4857 1HH1 ARG B 225     131.086 269.001  12.967  1.00  0.00           H  
ATOM   4858 2HH1 ARG B 225     129.678 268.668  13.951  1.00  0.00           H  
ATOM   4859 1HH2 ARG B 225     130.651 265.392  14.715  1.00  0.00           H  
ATOM   4860 2HH2 ARG B 225     129.431 266.625  14.941  1.00  0.00           H  
ATOM   4861  N   GLY B 226     137.372 266.260  10.898  1.00  0.00           N  
ATOM   4862  CA  GLY B 226     137.935 266.825   9.678  1.00  0.00           C  
ATOM   4863  C   GLY B 226     136.863 267.011   8.611  1.00  0.00           C  
ATOM   4864  O   GLY B 226     136.134 267.963   8.654  1.00  0.00           O  
ATOM   4865  OXT GLY B 226     136.750 266.208   7.727  1.00  0.00           O  
ATOM   4866  H   GLY B 226     137.043 265.306  10.894  1.00  0.00           H  
ATOM   4867 1HA  GLY B 226     138.401 267.784   9.902  1.00  0.00           H  
ATOM   4868 2HA  GLY B 226     138.717 266.168   9.300  1.00  0.00           H  
TER                                                                             
REMARK PDBinfo-LABEL:    1 SCAFFOLD
REMARK PDBinfo-LABEL:    2 SCAFFOLD
REMARK PDBinfo-LABEL:    3 SCAFFOLD
REMARK PDBinfo-LABEL:    4 SCAFFOLD orig_interface
REMARK PDBinfo-LABEL:    5 SCAFFOLD orig_interface
REMARK PDBinfo-LABEL:    6 SCAFFOLD
REMARK PDBinfo-LABEL:    7 SCAFFOLD
REMARK PDBinfo-LABEL:    8 SCAFFOLD orig_interface
REMARK PDBinfo-LABEL:    9 SCAFFOLD
REMARK PDBinfo-LABEL:   10 SCAFFOLD
REMARK PDBinfo-LABEL:   11 SCAFFOLD orig_interface
REMARK PDBinfo-LABEL:   12 SCAFFOLD
REMARK PDBinfo-LABEL:   13 SCAFFOLD
REMARK PDBinfo-LABEL:   14 SCAFFOLD
REMARK PDBinfo-LABEL:   15 SCAFFOLD orig_interface
REMARK PDBinfo-LABEL:   16 SCAFFOLD
REMARK PDBinfo-LABEL:   17 SCAFFOLD
REMARK PDBinfo-LABEL:   18 SCAFFOLD
REMARK PDBinfo-LABEL:   19 SCAFFOLD orig_interface
REMARK PDBinfo-LABEL:   20 SCAFFOLD
REMARK PDBinfo-LABEL:   21 SCAFFOLD
REMARK PDBinfo-LABEL:   22 SCAFFOLD orig_interface
REMARK PDBinfo-LABEL:   23 SCAFFOLD orig_interface
REMARK PDBinfo-LABEL:   24 SCAFFOLD orig_interface
REMARK PDBinfo-LABEL:   25 SCAFFOLD
REMARK PDBinfo-LABEL:   26 SCAFFOLD orig_interface
REMARK PDBinfo-LABEL:   27 SCAFFOLD
REMARK PDBinfo-LABEL:   28 SCAFFOLD orig_interface
REMARK PDBinfo-LABEL:   29 SCAFFOLD
REMARK PDBinfo-LABEL:   30 SCAFFOLD orig_interface
REMARK PDBinfo-LABEL:   31 SCAFFOLD orig_interface
REMARK PDBinfo-LABEL:   32 SCAFFOLD
REMARK PDBinfo-LABEL:   33 SCAFFOLD orig_interface
REMARK PDBinfo-LABEL:   34 SCAFFOLD orig_interface
REMARK PDBinfo-LABEL:   35 SCAFFOLD CONNECTION orig_interface
REMARK PDBinfo-LABEL:   36 MOTIF CONNECTION orig_interface
REMARK PDBinfo-LABEL:   37 MOTIF orig_interface
REMARK PDBinfo-LABEL:   38 MOTIF CONNECTION orig_interface
REMARK PDBinfo-LABEL:   39 SCAFFOLD CONNECTION orig_interface
REMARK PDBinfo-LABEL:   40 SCAFFOLD orig_interface
REMARK PDBinfo-LABEL:   41 SCAFFOLD orig_interface
REMARK PDBinfo-LABEL:   42 SCAFFOLD
REMARK PDBinfo-LABEL:   43 SCAFFOLD orig_interface
REMARK PDBinfo-LABEL:   44 SCAFFOLD FIX orig_interface
REMARK PDBinfo-LABEL:   45 SCAFFOLD orig_interface
REMARK PDBinfo-LABEL:   46 SCAFFOLD
REMARK PDBinfo-LABEL:   47 SCAFFOLD orig_interface
REMARK PDBinfo-LABEL:   48 SCAFFOLD orig_interface
REMARK PDBinfo-LABEL:   49 SCAFFOLD orig_interface
REMARK PDBinfo-LABEL:   50 SCAFFOLD orig_interface
REMARK PDBinfo-LABEL:   51 SCAFFOLD orig_interface
REMARK PDBinfo-LABEL:   52 SCAFFOLD orig_interface
REMARK PDBinfo-LABEL:   53 SCAFFOLD
REMARK PDBinfo-LABEL:   54 SCAFFOLD orig_interface
REMARK PDBinfo-LABEL:   55 SCAFFOLD orig_interface
REMARK PDBinfo-LABEL:   56 SCAFFOLD orig_interface
REMARK PDBinfo-LABEL:   57 SCAFFOLD
REMARK PDBinfo-LABEL:   58 SCAFFOLD orig_interface
REMARK PDBinfo-LABEL:   59 SCAFFOLD
REMARK PDBinfo-LABEL:   60 SCAFFOLD orig_interface
REMARK PDBinfo-LABEL:   61 SCAFFOLD
REMARK PDBinfo-LABEL:   62 SCAFFOLD
REMARK PDBinfo-LABEL:   63 SCAFFOLD
REMARK PDBinfo-LABEL:   64 SCAFFOLD orig_interface
REMARK PDBinfo-LABEL:   65 SCAFFOLD
REMARK PDBinfo-LABEL:   66 SCAFFOLD orig_interface
REMARK PDBinfo-LABEL:   67 SCAFFOLD
REMARK PDBinfo-LABEL:   68 SCAFFOLD orig_interface
REMARK PDBinfo-LABEL:   69 SCAFFOLD
REMARK PDBinfo-LABEL:   70 SCAFFOLD
REMARK PDBinfo-LABEL:   71 SCAFFOLD orig_interface
REMARK PDBinfo-LABEL:   72 SCAFFOLD orig_interface
REMARK PDBinfo-LABEL:   73 SCAFFOLD
REMARK PDBinfo-LABEL:   74 SCAFFOLD
REMARK PDBinfo-LABEL:   75 SCAFFOLD
REMARK PDBinfo-LABEL:   76 SCAFFOLD
REMARK PDBinfo-LABEL:   77 SCAFFOLD
REMARK PDBinfo-LABEL:   78 SCAFFOLD
REMARK PDBinfo-LABEL:   79 SCAFFOLD
REMARK PDBinfo-LABEL:   80 SCAFFOLD
REMARK PDBinfo-LABEL:  174 other_overlap
REMARK PDBinfo-LABEL:  190 other_overlap
REMARK PDBinfo-LABEL:  191 other_overlap
REMARK PDBinfo-LABEL:  193 other_overlap
REMARK PDBinfo-LABEL:  194 other_overlap
REMARK PDBinfo-LABEL:  197 other_overlap
REMARK PDBinfo-LABEL:  198 other_overlap
REMARK PDBinfo-LABEL:  200 other_overlap
REMARK PDBinfo-LABEL:  201 other_overlap
REMARK PDBinfo-LABEL:  202 other_overlap
REMARK PDBinfo-LABEL:  204 other_overlap
REMARK PDBinfo-LABEL:  205 other_overlap
REMARK PDBinfo-LABEL:  206 other_overlap
REMARK PDBinfo-LABEL:  213 other_overlap
REMARK PDBinfo-LABEL:  216 other_overlap
REMARK PDBinfo-LABEL:  217 other_overlap
REMARK PDBinfo-LABEL:  220 other_overlap
REMARK PDBinfo-LABEL:  221 other_overlap
REMARK PDBinfo-LABEL:  223 other_overlap
REMARK PDBinfo-LABEL:  224 other_overlap
REMARK PDBinfo-LABEL:  226 other_overlap
REMARK PDBinfo-LABEL:  227 other_overlap
REMARK PDBinfo-LABEL:  228 other_overlap
REMARK PDBinfo-LABEL:  232 other_overlap
REMARK PDBinfo-LABEL:  233 other_overlap
REMARK PDBinfo-LABEL:  234 other_overlap
REMARK PDBinfo-LABEL:  235 other_overlap
REMARK PDBinfo-LABEL:  236 CONTEXT overlap
REMARK PDBinfo-LABEL:  237 CORE CONTEXT orig_interface overlap
REMARK PDBinfo-LABEL:  238 CONTEXT orig_interface overlap
REMARK PDBinfo-LABEL:  239 CONTEXT overlap
[truncated: 51,831 more chars]
