# Supplementary material for: Reconfigurable asymmetric protein assemblies through implicit negative design
Source: Science. Author manuscript; Available in PMC 2023 Jan 27. (PMC9881579; doi:10.1126/science.abj7662)
Supplement: Data S2 [file NIHMS1843281-supplement-Data_S2.gz › without_all_supplement_resubmit_20211001/components/single_fusions/101B62.pdb]

HEADER                                            14-NOV-19   XXXX              
EXPDTA    THEORETICAL MODEL                                                     
REMARK 220                                                                      
REMARK 220 EXPERIMENTAL DETAILS                                                 
REMARK 220  EXPERIMENT TYPE                : THEORETICAL MODELLING              
REMARK 220  DATE OF DATA COLLECTION        : 14-NOV-19                          
REMARK 220                                                                      
REMARK 220 REMARK: MODEL GENERATED BY ROSETTA                                   
REMARK 220  VERSION 2019.45+HEAD.fc8ab401178                                    
ATOM      1  N   GLY A   1     124.938 277.613  45.328  1.00  0.00           N  
ATOM      2  CA  GLY A   1     125.903 278.242  46.227  1.00  0.00           C  
ATOM      3  C   GLY A   1     127.292 278.313  45.595  1.00  0.00           C  
ATOM      4  O   GLY A   1     127.775 279.385  45.199  1.00  0.00           O  
ATOM      5 1H   GLY A   1     124.024 277.603  45.749  1.00  0.00           H  
ATOM      6 2H   GLY A   1     124.917 278.172  44.479  1.00  0.00           H  
ATOM      7 3H   GLY A   1     125.224 276.657  45.103  1.00  0.00           H  
ATOM      8 1HA  GLY A   1     125.561 279.246  46.473  1.00  0.00           H  
ATOM      9 2HA  GLY A   1     125.952 277.676  47.156  1.00  0.00           H  
ATOM     10  N   ARG A   2     127.942 277.161  45.506  1.00  0.00           N  
ATOM     11  CA  ARG A   2     129.294 277.116  44.969  1.00  0.00           C  
ATOM     12  C   ARG A   2     129.295 277.188  43.447  1.00  0.00           C  
ATOM     13  O   ARG A   2     130.329 277.434  42.822  1.00  0.00           O  
ATOM     14  CB  ARG A   2     130.000 275.843  45.415  1.00  0.00           C  
ATOM     15  CG  ARG A   2     130.229 275.731  46.913  1.00  0.00           C  
ATOM     16  CD  ARG A   2     130.846 274.430  47.279  1.00  0.00           C  
ATOM     17  NE  ARG A   2     129.916 273.324  47.116  1.00  0.00           N  
ATOM     18  CZ  ARG A   2     130.248 272.023  47.220  1.00  0.00           C  
ATOM     19  NH1 ARG A   2     131.490 271.681  47.487  1.00  0.00           N  
ATOM     20  NH2 ARG A   2     129.327 271.090  47.056  1.00  0.00           N  
ATOM     21  H   ARG A   2     127.521 276.286  45.844  1.00  0.00           H  
ATOM     22  HA  ARG A   2     129.845 277.971  45.360  1.00  0.00           H  
ATOM     23 1HB  ARG A   2     129.418 274.977  45.104  1.00  0.00           H  
ATOM     24 2HB  ARG A   2     130.972 275.776  44.926  1.00  0.00           H  
ATOM     25 1HG  ARG A   2     130.896 276.530  47.241  1.00  0.00           H  
ATOM     26 2HG  ARG A   2     129.276 275.817  47.436  1.00  0.00           H  
ATOM     27 1HD  ARG A   2     131.710 274.245  46.640  1.00  0.00           H  
ATOM     28 2HD  ARG A   2     131.165 274.458  48.320  1.00  0.00           H  
ATOM     29  HE  ARG A   2     128.951 273.548  46.911  1.00  0.00           H  
ATOM     30 1HH1 ARG A   2     132.195 272.394  47.613  1.00  0.00           H  
ATOM     31 2HH1 ARG A   2     131.739 270.705  47.565  1.00  0.00           H  
ATOM     32 1HH2 ARG A   2     128.373 271.353  46.852  1.00  0.00           H  
ATOM     33 2HH2 ARG A   2     129.576 270.115  47.134  1.00  0.00           H  
ATOM     34  N   GLN A   3     128.127 276.989  42.838  1.00  0.00           N  
ATOM     35  CA  GLN A   3     127.993 277.089  41.394  1.00  0.00           C  
ATOM     36  C   GLN A   3     128.247 278.533  40.979  1.00  0.00           C  
ATOM     37  O   GLN A   3     128.988 278.804  40.023  1.00  0.00           O  
ATOM     38  CB  GLN A   3     126.566 276.692  41.006  1.00  0.00           C  
ATOM     39  CG  GLN A   3     126.250 275.228  41.192  1.00  0.00           C  
ATOM     40  CD  GLN A   3     124.769 274.901  40.977  1.00  0.00           C  
ATOM     41  OE1 GLN A   3     124.210 275.110  39.891  1.00  0.00           O  
ATOM     42  NE2 GLN A   3     124.131 274.403  42.040  1.00  0.00           N  
ATOM     43  H   GLN A   3     127.325 276.748  43.403  1.00  0.00           H  
ATOM     44  HA  GLN A   3     128.724 276.438  40.909  1.00  0.00           H  
ATOM     45 1HB  GLN A   3     125.867 277.250  41.630  1.00  0.00           H  
ATOM     46 2HB  GLN A   3     126.359 276.971  39.995  1.00  0.00           H  
ATOM     47 1HG  GLN A   3     126.844 274.631  40.495  1.00  0.00           H  
ATOM     48 2HG  GLN A   3     126.496 274.971  42.207  1.00  0.00           H  
ATOM     49 1HE2 GLN A   3     123.141 274.119  41.994  1.00  0.00           H  
ATOM     50 2HE2 GLN A   3     124.645 274.292  42.928  1.00  0.00           H  
ATOM     51  N   GLU A   4     127.692 279.462  41.761  1.00  0.00           N  
ATOM     52  CA  GLU A   4     127.847 280.872  41.509  1.00  0.00           C  
ATOM     53  C   GLU A   4     129.258 281.325  41.835  1.00  0.00           C  
ATOM     54  O   GLU A   4     129.826 282.131  41.103  1.00  0.00           O  
ATOM     55  CB  GLU A   4     126.833 281.674  42.330  1.00  0.00           C  
ATOM     56  CG  GLU A   4     125.386 281.488  41.896  1.00  0.00           C  
ATOM     57  CD  GLU A   4     124.811 280.167  42.324  1.00  0.00           C  
ATOM     58  OE1 GLU A   4     125.364 279.559  43.210  1.00  0.00           O  
ATOM     59  OE2 GLU A   4     123.818 279.764  41.764  1.00  0.00           O  
ATOM     60  H   GLU A   4     127.069 279.185  42.523  1.00  0.00           H  
ATOM     61  HA  GLU A   4     127.668 281.054  40.451  1.00  0.00           H  
ATOM     62 1HB  GLU A   4     126.907 281.387  43.379  1.00  0.00           H  
ATOM     63 2HB  GLU A   4     127.070 282.735  42.263  1.00  0.00           H  
ATOM     64 1HG  GLU A   4     124.784 282.289  42.325  1.00  0.00           H  
ATOM     65 2HG  GLU A   4     125.330 281.569  40.811  1.00  0.00           H  
ATOM     66  N   LYS A   5     129.838 280.807  42.925  1.00  0.00           N  
ATOM     67  CA  LYS A   5     131.186 281.222  43.286  1.00  0.00           C  
ATOM     68  C   LYS A   5     132.223 280.837  42.225  1.00  0.00           C  
ATOM     69  O   LYS A   5     133.108 281.644  41.905  1.00  0.00           O  
ATOM     70  CB  LYS A   5     131.574 280.618  44.637  1.00  0.00           C  
ATOM     71  CG  LYS A   5     130.829 281.209  45.827  1.00  0.00           C  
ATOM     72  CD  LYS A   5     131.236 280.530  47.126  1.00  0.00           C  
ATOM     73  CE  LYS A   5     130.510 281.135  48.319  1.00  0.00           C  
ATOM     74  NZ  LYS A   5     130.882 280.465  49.595  1.00  0.00           N  
ATOM     75  H   LYS A   5     129.308 280.168  43.529  1.00  0.00           H  
ATOM     76  HA  LYS A   5     131.191 282.311  43.362  1.00  0.00           H  
ATOM     77 1HB  LYS A   5     131.385 279.545  44.624  1.00  0.00           H  
ATOM     78 2HB  LYS A   5     132.641 280.761  44.807  1.00  0.00           H  
ATOM     79 1HG  LYS A   5     131.046 282.275  45.900  1.00  0.00           H  
ATOM     80 2HG  LYS A   5     129.756 281.084  45.683  1.00  0.00           H  
ATOM     81 1HD  LYS A   5     131.002 279.466  47.070  1.00  0.00           H  
ATOM     82 2HD  LYS A   5     132.310 280.641  47.273  1.00  0.00           H  
ATOM     83 1HE  LYS A   5     130.754 282.194  48.394  1.00  0.00           H  
ATOM     84 2HE  LYS A   5     129.434 281.042  48.175  1.00  0.00           H  
ATOM     85 1HZ  LYS A   5     130.380 280.894  50.359  1.00  0.00           H  
ATOM     86 2HZ  LYS A   5     130.642 279.485  49.543  1.00  0.00           H  
ATOM     87 3HZ  LYS A   5     131.875 280.561  49.749  1.00  0.00           H  
ATOM     88  N   VAL A   6     132.097 279.645  41.624  1.00  0.00           N  
ATOM     89  CA  VAL A   6     133.046 279.296  40.574  1.00  0.00           C  
ATOM     90  C   VAL A   6     132.797 280.177  39.358  1.00  0.00           C  
ATOM     91  O   VAL A   6     133.751 280.605  38.704  1.00  0.00           O  
ATOM     92  CB  VAL A   6     133.014 277.820  40.163  1.00  0.00           C  
ATOM     93  CG1 VAL A   6     133.989 277.581  38.957  1.00  0.00           C  
ATOM     94  CG2 VAL A   6     133.423 276.952  41.320  1.00  0.00           C  
ATOM     95  H   VAL A   6     131.379 278.978  41.936  1.00  0.00           H  
ATOM     96  HA  VAL A   6     134.047 279.508  40.943  1.00  0.00           H  
ATOM     97  HB  VAL A   6     132.010 277.566  39.849  1.00  0.00           H  
ATOM     98 1HG1 VAL A   6     133.968 276.533  38.675  1.00  0.00           H  
ATOM     99 2HG1 VAL A   6     133.700 278.183  38.098  1.00  0.00           H  
ATOM    100 3HG1 VAL A   6     135.004 277.847  39.254  1.00  0.00           H  
ATOM    101 1HG2 VAL A   6     133.390 275.936  41.003  1.00  0.00           H  
ATOM    102 2HG2 VAL A   6     134.417 277.195  41.623  1.00  0.00           H  
ATOM    103 3HG2 VAL A   6     132.741 277.100  42.151  1.00  0.00           H  
ATOM    104  N   LEU A   7     131.519 280.418  39.014  1.00  0.00           N  
ATOM    105  CA  LEU A   7     131.250 281.269  37.874  1.00  0.00           C  
ATOM    106  C   LEU A   7     131.821 282.668  38.087  1.00  0.00           C  
ATOM    107  O   LEU A   7     132.351 283.242  37.138  1.00  0.00           O  
ATOM    108  CB  LEU A   7     129.738 281.353  37.626  1.00  0.00           C  
ATOM    109  CG  LEU A   7     129.305 282.233  36.446  1.00  0.00           C  
ATOM    110  CD1 LEU A   7     129.908 281.689  35.158  1.00  0.00           C  
ATOM    111  CD2 LEU A   7     127.786 282.266  36.368  1.00  0.00           C  
ATOM    112  H   LEU A   7     130.737 280.000  39.529  1.00  0.00           H  
ATOM    113  HA  LEU A   7     131.740 280.824  37.015  1.00  0.00           H  
ATOM    114 1HB  LEU A   7     129.360 280.348  37.445  1.00  0.00           H  
ATOM    115 2HB  LEU A   7     129.260 281.743  38.524  1.00  0.00           H  
ATOM    116  HG  LEU A   7     129.684 283.246  36.590  1.00  0.00           H  
ATOM    117 1HD1 LEU A   7     129.601 282.315  34.320  1.00  0.00           H  
ATOM    118 2HD1 LEU A   7     130.996 281.695  35.235  1.00  0.00           H  
ATOM    119 3HD1 LEU A   7     129.561 280.670  34.996  1.00  0.00           H  
ATOM    120 1HD2 LEU A   7     127.479 282.893  35.530  1.00  0.00           H  
ATOM    121 2HD2 LEU A   7     127.407 281.254  36.223  1.00  0.00           H  
ATOM    122 3HD2 LEU A   7     127.383 282.675  37.294  1.00  0.00           H  
ATOM    123  N   LYS A   8     131.720 283.226  39.306  1.00  0.00           N  
ATOM    124  CA  LYS A   8     132.274 284.557  39.557  1.00  0.00           C  
ATOM    125  C   LYS A   8     133.788 284.574  39.338  1.00  0.00           C  
ATOM    126  O   LYS A   8     134.316 285.554  38.793  1.00  0.00           O  
ATOM    127  CB  LYS A   8     131.941 285.017  40.977  1.00  0.00           C  
ATOM    128  CG  LYS A   8     130.480 285.386  41.194  1.00  0.00           C  
ATOM    129  CD  LYS A   8     130.215 285.771  42.641  1.00  0.00           C  
ATOM    130  CE  LYS A   8     128.749 286.110  42.866  1.00  0.00           C  
ATOM    131  NZ  LYS A   8     128.469 286.458  44.285  1.00  0.00           N  
ATOM    132  H   LYS A   8     131.221 282.733  40.051  1.00  0.00           H  
ATOM    133  HA  LYS A   8     131.826 285.252  38.848  1.00  0.00           H  
ATOM    134 1HB  LYS A   8     132.195 284.226  41.684  1.00  0.00           H  
ATOM    135 2HB  LYS A   8     132.547 285.887  41.229  1.00  0.00           H  
ATOM    136 1HG  LYS A   8     130.217 286.225  40.549  1.00  0.00           H  
ATOM    137 2HG  LYS A   8     129.848 284.538  40.931  1.00  0.00           H  
ATOM    138 1HD  LYS A   8     130.492 284.943  43.295  1.00  0.00           H  
ATOM    139 2HD  LYS A   8     130.823 286.637  42.904  1.00  0.00           H  
ATOM    140 1HE  LYS A   8     128.471 286.954  42.236  1.00  0.00           H  
ATOM    141 2HE  LYS A   8     128.131 285.257  42.586  1.00  0.00           H  
ATOM    142 1HZ  LYS A   8     127.488 286.676  44.392  1.00  0.00           H  
ATOM    143 2HZ  LYS A   8     128.706 285.675  44.878  1.00  0.00           H  
ATOM    144 3HZ  LYS A   8     129.022 287.260  44.551  1.00  0.00           H  
ATOM    145  N   SER A   9     134.486 283.495  39.724  1.00  0.00           N  
ATOM    146  CA  SER A   9     135.930 283.410  39.497  1.00  0.00           C  
ATOM    147  C   SER A   9     136.203 283.484  37.992  1.00  0.00           C  
ATOM    148  O   SER A   9     137.083 284.232  37.536  1.00  0.00           O  
ATOM    149  CB  SER A   9     136.488 282.123  40.073  1.00  0.00           C  
ATOM    150  OG  SER A   9     137.870 282.036  39.860  1.00  0.00           O  
ATOM    151  H   SER A   9     134.007 282.749  40.246  1.00  0.00           H  
ATOM    152  HA  SER A   9     136.413 284.255  39.984  1.00  0.00           H  
ATOM    153 1HB  SER A   9     136.279 282.082  41.141  1.00  0.00           H  
ATOM    154 2HB  SER A   9     135.992 281.272  39.610  1.00  0.00           H  
ATOM    155  HG  SER A   9     138.159 281.243  40.318  1.00  0.00           H  
ATOM    156  N   ILE A  10     135.402 282.757  37.202  1.00  0.00           N  
ATOM    157  CA  ILE A  10     135.579 282.800  35.760  1.00  0.00           C  
ATOM    158  C   ILE A  10     135.285 284.202  35.246  1.00  0.00           C  
ATOM    159  O   ILE A  10     136.079 284.754  34.487  1.00  0.00           O  
ATOM    160  CB  ILE A  10     134.679 281.784  35.017  1.00  0.00           C  
ATOM    161  CG1 ILE A  10     135.123 280.359  35.337  1.00  0.00           C  
ATOM    162  CG2 ILE A  10     134.778 282.047  33.505  1.00  0.00           C  
ATOM    163  CD1 ILE A  10     134.149 279.248  34.929  1.00  0.00           C  
ATOM    164  H   ILE A  10     134.715 282.128  37.634  1.00  0.00           H  
ATOM    165  HA  ILE A  10     136.619 282.565  35.534  1.00  0.00           H  
ATOM    166  HB  ILE A  10     133.645 281.894  35.346  1.00  0.00           H  
ATOM    167 1HG1 ILE A  10     136.052 280.196  34.824  1.00  0.00           H  
ATOM    168 2HG1 ILE A  10     135.296 280.285  36.412  1.00  0.00           H  
ATOM    169 1HG2 ILE A  10     134.178 281.365  32.973  1.00  0.00           H  
ATOM    170 2HG2 ILE A  10     134.442 283.045  33.281  1.00  0.00           H  
ATOM    171 3HG2 ILE A  10     135.807 281.939  33.184  1.00  0.00           H  
ATOM    172 1HD1 ILE A  10     134.577 278.287  35.208  1.00  0.00           H  
ATOM    173 2HD1 ILE A  10     133.205 279.386  35.454  1.00  0.00           H  
ATOM    174 3HD1 ILE A  10     133.974 279.261  33.864  1.00  0.00           H  
ATOM    175  N   GLU A  11     134.180 284.819  35.669  1.00  0.00           N  
ATOM    176  CA  GLU A  11     133.837 286.127  35.130  1.00  0.00           C  
ATOM    177  C   GLU A  11     134.938 287.150  35.343  1.00  0.00           C  
ATOM    178  O   GLU A  11     135.223 287.935  34.431  1.00  0.00           O  
ATOM    179  CB  GLU A  11     132.546 286.677  35.743  1.00  0.00           C  
ATOM    180  CG  GLU A  11     132.132 288.050  35.163  1.00  0.00           C  
ATOM    181  CD  GLU A  11     130.820 288.567  35.688  1.00  0.00           C  
ATOM    182  OE1 GLU A  11     130.127 287.830  36.343  1.00  0.00           O  
ATOM    183  OE2 GLU A  11     130.524 289.720  35.446  1.00  0.00           O  
ATOM    184  H   GLU A  11     133.555 284.348  36.326  1.00  0.00           H  
ATOM    185  HA  GLU A  11     133.684 286.014  34.057  1.00  0.00           H  
ATOM    186 1HB  GLU A  11     131.733 285.970  35.619  1.00  0.00           H  
ATOM    187 2HB  GLU A  11     132.693 286.803  36.816  1.00  0.00           H  
ATOM    188 1HG  GLU A  11     132.902 288.781  35.404  1.00  0.00           H  
ATOM    189 2HG  GLU A  11     132.080 287.971  34.077  1.00  0.00           H  
ATOM    190  N   GLU A  12     135.563 287.162  36.528  1.00  0.00           N  
ATOM    191  CA  GLU A  12     136.629 288.129  36.750  1.00  0.00           C  
ATOM    192  C   GLU A  12     137.789 287.915  35.780  1.00  0.00           C  
ATOM    193  O   GLU A  12     138.276 288.883  35.172  1.00  0.00           O  
ATOM    194  CB  GLU A  12     137.157 288.066  38.186  1.00  0.00           C  
ATOM    195  CG  GLU A  12     138.278 289.080  38.467  1.00  0.00           C  
ATOM    196  CD  GLU A  12     138.780 289.067  39.876  1.00  0.00           C  
ATOM    197  OE1 GLU A  12     138.210 288.398  40.697  1.00  0.00           O  
ATOM    198  OE2 GLU A  12     139.775 289.717  40.123  1.00  0.00           O  
ATOM    199  H   GLU A  12     135.255 286.525  37.274  1.00  0.00           H  
ATOM    200  HA  GLU A  12     136.226 289.124  36.580  1.00  0.00           H  
ATOM    201 1HB  GLU A  12     136.338 288.247  38.881  1.00  0.00           H  
ATOM    202 2HB  GLU A  12     137.540 287.061  38.386  1.00  0.00           H  
ATOM    203 1HG  GLU A  12     139.116 288.855  37.812  1.00  0.00           H  
ATOM    204 2HG  GLU A  12     137.921 290.080  38.219  1.00  0.00           H  
ATOM    205  N   THR A  13     138.206 286.656  35.585  1.00  0.00           N  
ATOM    206  CA  THR A  13     139.303 286.385  34.665  1.00  0.00           C  
ATOM    207  C   THR A  13     138.894 286.748  33.227  1.00  0.00           C  
ATOM    208  O   THR A  13     139.694 287.316  32.494  1.00  0.00           O  
ATOM    209  CB  THR A  13     139.861 284.943  34.803  1.00  0.00           C  
ATOM    210  OG1 THR A  13     140.345 284.764  36.139  1.00  0.00           O  
ATOM    211  CG2 THR A  13     141.047 284.762  33.880  1.00  0.00           C  
ATOM    212  H   THR A  13     137.790 285.884  36.132  1.00  0.00           H  
ATOM    213  HA  THR A  13     140.129 287.040  34.936  1.00  0.00           H  
ATOM    214  HB  THR A  13     139.079 284.213  34.583  1.00  0.00           H  
ATOM    215  HG1 THR A  13     140.821 283.899  36.220  1.00  0.00           H  
ATOM    216 1HG2 THR A  13     141.451 283.753  34.002  1.00  0.00           H  
ATOM    217 2HG2 THR A  13     140.753 284.898  32.894  1.00  0.00           H  
ATOM    218 3HG2 THR A  13     141.816 285.489  34.128  1.00  0.00           H  
ATOM    219  N   VAL A  14     137.652 286.460  32.833  1.00  0.00           N  
ATOM    220  CA  VAL A  14     137.166 286.772  31.485  1.00  0.00           C  
ATOM    221  C   VAL A  14     137.234 288.256  31.182  1.00  0.00           C  
ATOM    222  O   VAL A  14     137.658 288.660  30.084  1.00  0.00           O  
ATOM    223  CB  VAL A  14     135.710 286.296  31.319  1.00  0.00           C  
ATOM    224  CG1 VAL A  14     135.087 286.912  30.075  1.00  0.00           C  
ATOM    225  CG2 VAL A  14     135.667 284.777  31.248  1.00  0.00           C  
ATOM    226  H   VAL A  14     137.038 285.985  33.496  1.00  0.00           H  
ATOM    227  HA  VAL A  14     137.785 286.253  30.767  1.00  0.00           H  
ATOM    228  HB  VAL A  14     135.126 286.637  32.174  1.00  0.00           H  
ATOM    229 1HG1 VAL A  14     134.058 286.565  29.973  1.00  0.00           H  
ATOM    230 2HG1 VAL A  14     135.096 287.998  30.163  1.00  0.00           H  
ATOM    231 3HG1 VAL A  14     135.658 286.613  29.196  1.00  0.00           H  
ATOM    232 1HG2 VAL A  14     134.635 284.447  31.131  1.00  0.00           H  
ATOM    233 2HG2 VAL A  14     136.256 284.436  30.396  1.00  0.00           H  
ATOM    234 3HG2 VAL A  14     136.080 284.358  32.166  1.00  0.00           H  
ATOM    235  N   ARG A  15     136.809 289.079  32.138  1.00  0.00           N  
ATOM    236  CA  ARG A  15     136.856 290.512  31.935  1.00  0.00           C  
ATOM    237  C   ARG A  15     138.298 290.995  31.768  1.00  0.00           C  
ATOM    238  O   ARG A  15     138.575 291.805  30.881  1.00  0.00           O  
ATOM    239  CB  ARG A  15     136.173 291.226  33.087  1.00  0.00           C  
ATOM    240  CG  ARG A  15     134.651 291.096  33.078  1.00  0.00           C  
ATOM    241  CD  ARG A  15     134.008 291.805  34.220  1.00  0.00           C  
ATOM    242  NE  ARG A  15     132.546 291.670  34.191  1.00  0.00           N  
ATOM    243  CZ  ARG A  15     131.694 292.437  33.488  1.00  0.00           C  
ATOM    244  NH1 ARG A  15     132.116 293.433  32.725  1.00  0.00           N  
ATOM    245  NH2 ARG A  15     130.416 292.156  33.590  1.00  0.00           N  
ATOM    246  H   ARG A  15     136.421 288.679  33.000  1.00  0.00           H  
ATOM    247  HA  ARG A  15     136.309 290.742  31.020  1.00  0.00           H  
ATOM    248 1HB  ARG A  15     136.531 290.800  34.029  1.00  0.00           H  
ATOM    249 2HB  ARG A  15     136.434 292.281  33.077  1.00  0.00           H  
ATOM    250 1HG  ARG A  15     134.260 291.503  32.148  1.00  0.00           H  
ATOM    251 2HG  ARG A  15     134.381 290.041  33.147  1.00  0.00           H  
ATOM    252 1HD  ARG A  15     134.366 291.360  35.149  1.00  0.00           H  
ATOM    253 2HD  ARG A  15     134.266 292.861  34.205  1.00  0.00           H  
ATOM    254  HE  ARG A  15     132.101 290.925  34.751  1.00  0.00           H  
ATOM    255 1HH1 ARG A  15     133.100 293.639  32.655  1.00  0.00           H  
ATOM    256 2HH1 ARG A  15     131.451 293.991  32.210  1.00  0.00           H  
ATOM    257 1HH2 ARG A  15     130.145 291.367  34.200  1.00  0.00           H  
ATOM    258 2HH2 ARG A  15     129.726 292.693  33.089  1.00  0.00           H  
ATOM    259  N   LYS A  16     139.230 290.446  32.562  1.00  0.00           N  
ATOM    260  CA  LYS A  16     140.641 290.821  32.467  1.00  0.00           C  
ATOM    261  C   LYS A  16     141.279 290.352  31.150  1.00  0.00           C  
ATOM    262  O   LYS A  16     142.111 291.055  30.572  1.00  0.00           O  
ATOM    263  CB  LYS A  16     141.417 290.251  33.655  1.00  0.00           C  
ATOM    264  CG  LYS A  16     141.106 290.920  34.988  1.00  0.00           C  
ATOM    265  CD  LYS A  16     141.883 290.274  36.125  1.00  0.00           C  
ATOM    266  CE  LYS A  16     141.588 290.953  37.454  1.00  0.00           C  
ATOM    267  NZ  LYS A  16     142.299 290.296  38.585  1.00  0.00           N  
ATOM    268  H   LYS A  16     138.930 289.794  33.297  1.00  0.00           H  
ATOM    269  HA  LYS A  16     140.703 291.910  32.491  1.00  0.00           H  
ATOM    270 1HB  LYS A  16     141.200 289.188  33.756  1.00  0.00           H  
ATOM    271 2HB  LYS A  16     142.487 290.351  33.473  1.00  0.00           H  
ATOM    272 1HG  LYS A  16     141.368 291.977  34.935  1.00  0.00           H  
ATOM    273 2HG  LYS A  16     140.039 290.838  35.196  1.00  0.00           H  
ATOM    274 1HD  LYS A  16     141.613 289.219  36.197  1.00  0.00           H  
ATOM    275 2HD  LYS A  16     142.951 290.344  35.922  1.00  0.00           H  
ATOM    276 1HE  LYS A  16     141.895 291.996  37.406  1.00  0.00           H  
ATOM    277 2HE  LYS A  16     140.516 290.921  37.649  1.00  0.00           H  
ATOM    278 1HZ  LYS A  16     142.077 290.774  39.446  1.00  0.00           H  
ATOM    279 2HZ  LYS A  16     142.007 289.331  38.651  1.00  0.00           H  
ATOM    280 3HZ  LYS A  16     143.295 290.336  38.425  1.00  0.00           H  
ATOM    281  N   MET A  17     140.883 289.156  30.686  1.00  0.00           N  
ATOM    282  CA  MET A  17     141.381 288.567  29.443  1.00  0.00           C  
ATOM    283  C   MET A  17     140.868 289.311  28.209  1.00  0.00           C  
ATOM    284  O   MET A  17     141.530 289.308  27.160  1.00  0.00           O  
ATOM    285  CB  MET A  17     141.005 287.087  29.363  1.00  0.00           C  
ATOM    286  CG  MET A  17     141.742 286.183  30.343  1.00  0.00           C  
ATOM    287  SD  MET A  17     141.417 284.422  30.084  1.00  0.00           S  
ATOM    288  CE  MET A  17     139.646 284.165  30.307  1.00  0.00           C  
ATOM    289  H   MET A  17     140.237 288.616  31.257  1.00  0.00           H  
ATOM    290  HA  MET A  17     142.464 288.644  29.446  1.00  0.00           H  
ATOM    291 1HB  MET A  17     139.953 287.000  29.583  1.00  0.00           H  
ATOM    292 2HB  MET A  17     141.172 286.711  28.359  1.00  0.00           H  
ATOM    293 1HG  MET A  17     142.808 286.342  30.202  1.00  0.00           H  
ATOM    294 2HG  MET A  17     141.522 286.445  31.346  1.00  0.00           H  
ATOM    295 1HE  MET A  17     139.420 283.129  30.143  1.00  0.00           H  
ATOM    296 2HE  MET A  17     139.330 284.444  31.295  1.00  0.00           H  
ATOM    297 3HE  MET A  17     139.119 284.745  29.605  1.00  0.00           H  
ATOM    298  N   GLY A  18     139.700 289.961  28.317  1.00  0.00           N  
ATOM    299  CA  GLY A  18     139.171 290.725  27.201  1.00  0.00           C  
ATOM    300  C   GLY A  18     138.455 289.824  26.211  1.00  0.00           C  
ATOM    301  O   GLY A  18     138.473 290.069  25.003  1.00  0.00           O  
ATOM    302  H   GLY A  18     139.136 289.877  29.169  1.00  0.00           H  
ATOM    303 1HA  GLY A  18     138.482 291.481  27.582  1.00  0.00           H  
ATOM    304 2HA  GLY A  18     139.984 291.250  26.704  1.00  0.00           H  
ATOM    305  N   VAL A  19     137.846 288.760  26.723  1.00  0.00           N  
ATOM    306  CA  VAL A  19     137.157 287.793  25.869  1.00  0.00           C  
ATOM    307  C   VAL A  19     135.686 287.707  26.261  1.00  0.00           C  
ATOM    308  O   VAL A  19     135.272 288.338  27.236  1.00  0.00           O  
ATOM    309  CB  VAL A  19     137.806 286.401  25.989  1.00  0.00           C  
ATOM    310  CG1 VAL A  19     139.276 286.466  25.603  1.00  0.00           C  
ATOM    311  CG2 VAL A  19     137.642 285.874  27.406  1.00  0.00           C  
ATOM    312  H   VAL A  19     137.870 288.657  27.744  1.00  0.00           H  
ATOM    313  HA  VAL A  19     137.212 288.135  24.835  1.00  0.00           H  
ATOM    314  HB  VAL A  19     137.319 285.723  25.289  1.00  0.00           H  
ATOM    315 1HG1 VAL A  19     139.720 285.473  25.692  1.00  0.00           H  
ATOM    316 2HG1 VAL A  19     139.368 286.812  24.574  1.00  0.00           H  
ATOM    317 3HG1 VAL A  19     139.797 287.156  26.266  1.00  0.00           H  
ATOM    318 1HG2 VAL A  19     138.103 284.890  27.482  1.00  0.00           H  
ATOM    319 2HG2 VAL A  19     138.124 286.556  28.106  1.00  0.00           H  
ATOM    320 3HG2 VAL A  19     136.582 285.797  27.645  1.00  0.00           H  
ATOM    321  N   THR A  20     134.884 286.994  25.467  1.00  0.00           N  
ATOM    322  CA  THR A  20     133.446 286.950  25.713  1.00  0.00           C  
ATOM    323  C   THR A  20     132.944 285.668  26.348  1.00  0.00           C  
ATOM    324  O   THR A  20     133.210 284.570  25.863  1.00  0.00           O  
ATOM    325  CB  THR A  20     132.677 287.178  24.399  1.00  0.00           C  
ATOM    326  OG1 THR A  20     132.990 288.477  23.878  1.00  0.00           O  
ATOM    327  CG2 THR A  20     131.178 287.078  24.634  1.00  0.00           C  
ATOM    328  H   THR A  20     135.270 286.457  24.683  1.00  0.00           H  
ATOM    329  HA  THR A  20     133.195 287.771  26.384  1.00  0.00           H  
ATOM    330  HB  THR A  20     132.975 286.427  23.667  1.00  0.00           H  
ATOM    331  HG1 THR A  20     133.905 288.493  23.588  1.00  0.00           H  
ATOM    332 1HG2 THR A  20     130.650 287.242  23.694  1.00  0.00           H  
ATOM    333 2HG2 THR A  20     130.935 286.088  25.019  1.00  0.00           H  
ATOM    334 3HG2 THR A  20     130.872 287.833  25.357  1.00  0.00           H  
ATOM    335  N   MET A  21     132.172 285.798  27.422  1.00  0.00           N  
ATOM    336  CA  MET A  21     131.655 284.621  28.108  1.00  0.00           C  
ATOM    337  C   MET A  21     130.150 284.601  28.257  1.00  0.00           C  
ATOM    338  O   MET A  21     129.535 285.597  28.644  1.00  0.00           O  
ATOM    339  CB  MET A  21     132.305 284.507  29.486  1.00  0.00           C  
ATOM    340  CG  MET A  21     131.844 283.308  30.302  1.00  0.00           C  
ATOM    341  SD  MET A  21     130.403 283.674  31.324  1.00  0.00           S  
ATOM    342  CE  MET A  21     131.188 284.326  32.795  1.00  0.00           C  
ATOM    343  H   MET A  21     131.948 286.726  27.760  1.00  0.00           H  
ATOM    344  HA  MET A  21     131.924 283.743  27.526  1.00  0.00           H  
ATOM    345 1HB  MET A  21     133.386 284.439  29.373  1.00  0.00           H  
ATOM    346 2HB  MET A  21     132.092 285.407  30.064  1.00  0.00           H  
ATOM    347 1HG  MET A  21     131.592 282.487  29.632  1.00  0.00           H  
ATOM    348 2HG  MET A  21     132.653 282.979  30.954  1.00  0.00           H  
ATOM    349 1HE  MET A  21     130.425 284.599  33.524  1.00  0.00           H  
ATOM    350 2HE  MET A  21     131.846 283.568  33.223  1.00  0.00           H  
ATOM    351 3HE  MET A  21     131.774 285.208  32.535  1.00  0.00           H  
ATOM    352  N   GLU A  22     129.583 283.421  28.032  1.00  0.00           N  
ATOM    353  CA  GLU A  22     128.147 283.210  28.100  1.00  0.00           C  
ATOM    354  C   GLU A  22     127.884 282.099  29.115  1.00  0.00           C  
ATOM    355  O   GLU A  22     128.640 281.129  29.205  1.00  0.00           O  
ATOM    356  CB  GLU A  22     127.594 282.774  26.740  1.00  0.00           C  
ATOM    357  CG  GLU A  22     127.866 283.709  25.586  1.00  0.00           C  
ATOM    358  CD  GLU A  22     127.476 283.105  24.244  1.00  0.00           C  
ATOM    359  OE1 GLU A  22     126.835 282.058  24.217  1.00  0.00           O  
ATOM    360  OE2 GLU A  22     127.844 283.682  23.228  1.00  0.00           O  
ATOM    361  H   GLU A  22     130.196 282.646  27.762  1.00  0.00           H  
ATOM    362  HA  GLU A  22     127.655 284.123  28.429  1.00  0.00           H  
ATOM    363 1HB  GLU A  22     127.988 281.798  26.484  1.00  0.00           H  
ATOM    364 2HB  GLU A  22     126.517 282.682  26.826  1.00  0.00           H  
ATOM    365 1HG  GLU A  22     127.308 284.632  25.739  1.00  0.00           H  
ATOM    366 2HG  GLU A  22     128.928 283.955  25.576  1.00  0.00           H  
ATOM    367  N   THR A  23     126.786 282.205  29.863  1.00  0.00           N  
ATOM    368  CA  THR A  23     126.465 281.117  30.785  1.00  0.00           C  
ATOM    369  C   THR A  23     125.119 280.515  30.394  1.00  0.00           C  
ATOM    370  O   THR A  23     124.132 281.220  30.200  1.00  0.00           O  
ATOM    371  CB  THR A  23     126.425 281.601  32.247  1.00  0.00           C  
ATOM    372  OG1 THR A  23     127.699 282.154  32.605  1.00  0.00           O  
ATOM    373  CG2 THR A  23     126.099 280.445  33.182  1.00  0.00           C  
ATOM    374  H   THR A  23     126.198 283.018  29.801  1.00  0.00           H  
ATOM    375  HA  THR A  23     127.210 280.334  30.701  1.00  0.00           H  
ATOM    376  HB  THR A  23     125.665 282.373  32.354  1.00  0.00           H  
ATOM    377  HG1 THR A  23     127.834 282.977  32.129  1.00  0.00           H  
ATOM    378 1HG2 THR A  23     126.075 280.806  34.210  1.00  0.00           H  
ATOM    379 2HG2 THR A  23     125.126 280.029  32.919  1.00  0.00           H  
ATOM    380 3HG2 THR A  23     126.862 279.673  33.086  1.00  0.00           H  
ATOM    381  N   HIS A  24     125.113 279.191  30.313  1.00  0.00           N  
ATOM    382  CA  HIS A  24     123.966 278.394  29.910  1.00  0.00           C  
ATOM    383  C   HIS A  24     123.743 277.253  30.908  1.00  0.00           C  
ATOM    384  O   HIS A  24     123.916 276.076  30.588  1.00  0.00           O  
ATOM    385  CB  HIS A  24     124.240 277.836  28.510  1.00  0.00           C  
ATOM    386  CG  HIS A  24     124.467 278.906  27.477  1.00  0.00           C  
ATOM    387  ND1 HIS A  24     123.435 279.617  26.902  1.00  0.00           N  
ATOM    388  CD2 HIS A  24     125.617 279.407  26.942  1.00  0.00           C  
ATOM    389  CE1 HIS A  24     123.934 280.503  26.050  1.00  0.00           C  
ATOM    390  NE2 HIS A  24     125.252 280.396  26.052  1.00  0.00           N  
ATOM    391  H   HIS A  24     125.995 278.716  30.496  1.00  0.00           H  
ATOM    392  HA  HIS A  24     123.069 279.008  29.882  1.00  0.00           H  
ATOM    393 1HB  HIS A  24     125.132 277.228  28.537  1.00  0.00           H  
ATOM    394 2HB  HIS A  24     123.413 277.207  28.189  1.00  0.00           H  
ATOM    395  HD2 HIS A  24     126.634 279.091  27.179  1.00  0.00           H  
ATOM    396  HE1 HIS A  24     123.359 281.205  25.449  1.00  0.00           H  
ATOM    397  HE2 HIS A  24     125.898 280.985  25.475  1.00  0.00           H  
ATOM    398  N   ARG A  25     123.367 277.625  32.127  1.00  0.00           N  
ATOM    399  CA  ARG A  25     123.205 276.718  33.263  1.00  0.00           C  
ATOM    400  C   ARG A  25     121.856 276.002  33.267  1.00  0.00           C  
ATOM    401  O   ARG A  25     120.864 276.542  32.774  1.00  0.00           O  
ATOM    402  CB  ARG A  25     123.363 277.480  34.569  1.00  0.00           C  
ATOM    403  CG  ARG A  25     122.247 278.467  34.873  1.00  0.00           C  
ATOM    404  CD  ARG A  25     122.522 279.244  36.108  1.00  0.00           C  
ATOM    405  NE  ARG A  25     122.532 278.398  37.291  1.00  0.00           N  
ATOM    406  CZ  ARG A  25     122.869 278.815  38.527  1.00  0.00           C  
ATOM    407  NH1 ARG A  25     123.217 280.067  38.726  1.00  0.00           N  
ATOM    408  NH2 ARG A  25     122.847 277.966  39.539  1.00  0.00           N  
ATOM    409  H   ARG A  25     123.178 278.606  32.277  1.00  0.00           H  
ATOM    410  HA  ARG A  25     123.987 275.961  33.215  1.00  0.00           H  
ATOM    411 1HB  ARG A  25     123.415 276.776  35.397  1.00  0.00           H  
ATOM    412 2HB  ARG A  25     124.301 278.037  34.554  1.00  0.00           H  
ATOM    413 1HG  ARG A  25     122.143 279.166  34.043  1.00  0.00           H  
ATOM    414 2HG  ARG A  25     121.311 277.925  35.010  1.00  0.00           H  
ATOM    415 1HD  ARG A  25     123.496 279.726  36.025  1.00  0.00           H  
ATOM    416 2HD  ARG A  25     121.752 280.003  36.239  1.00  0.00           H  
ATOM    417  HE  ARG A  25     122.269 277.428  37.177  1.00  0.00           H  
ATOM    418 1HH1 ARG A  25     123.234 280.716  37.951  1.00  0.00           H  
ATOM    419 2HH1 ARG A  25     123.469 280.379  39.653  1.00  0.00           H  
ATOM    420 1HH2 ARG A  25     122.578 277.004  39.387  1.00  0.00           H  
ATOM    421 2HH2 ARG A  25     123.098 278.279  40.465  1.00  0.00           H  
ATOM    422  N   SER A  26     121.826 274.797  33.850  1.00  0.00           N  
ATOM    423  CA  SER A  26     120.588 274.029  34.016  1.00  0.00           C  
ATOM    424  C   SER A  26     120.693 273.080  35.208  1.00  0.00           C  
ATOM    425  O   SER A  26     121.739 272.461  35.428  1.00  0.00           O  
ATOM    426  CB  SER A  26     120.265 273.247  32.759  1.00  0.00           C  
ATOM    427  OG  SER A  26     119.095 272.487  32.924  1.00  0.00           O  
ATOM    428  H   SER A  26     122.701 274.406  34.214  1.00  0.00           H  
ATOM    429  HA  SER A  26     119.773 274.728  34.209  1.00  0.00           H  
ATOM    430 1HB  SER A  26     120.134 273.946  31.933  1.00  0.00           H  
ATOM    431 2HB  SER A  26     121.101 272.596  32.507  1.00  0.00           H  
ATOM    432  HG  SER A  26     118.954 272.028  32.092  1.00  0.00           H  
ATOM    433  N   GLY A  27     119.617 272.935  35.979  1.00  0.00           N  
ATOM    434  CA  GLY A  27     119.682 272.041  37.130  1.00  0.00           C  
ATOM    435  C   GLY A  27     120.766 272.542  38.072  1.00  0.00           C  
ATOM    436  O   GLY A  27     120.739 273.700  38.482  1.00  0.00           O  
ATOM    437  H   GLY A  27     118.766 273.437  35.761  1.00  0.00           H  
ATOM    438 1HA  GLY A  27     118.720 272.024  37.641  1.00  0.00           H  
ATOM    439 2HA  GLY A  27     119.902 271.026  36.805  1.00  0.00           H  
ATOM    440  N   ASN A  28     121.706 271.661  38.435  1.00  0.00           N  
ATOM    441  CA  ASN A  28     122.809 272.018  39.327  1.00  0.00           C  
ATOM    442  C   ASN A  28     124.171 272.003  38.630  1.00  0.00           C  
ATOM    443  O   ASN A  28     125.221 271.829  39.272  1.00  0.00           O  
ATOM    444  CB  ASN A  28     122.792 271.188  40.589  1.00  0.00           C  
ATOM    445  CG  ASN A  28     121.634 271.588  41.465  1.00  0.00           C  
ATOM    446  OD1 ASN A  28     121.624 272.703  42.039  1.00  0.00           O  
ATOM    447  ND2 ASN A  28     120.654 270.720  41.582  1.00  0.00           N  
ATOM    448  H   ASN A  28     121.664 270.724  38.056  1.00  0.00           H  
ATOM    449  HA  ASN A  28     122.646 273.047  39.640  1.00  0.00           H  
ATOM    450 1HB  ASN A  28     122.710 270.130  40.341  1.00  0.00           H  
ATOM    451 2HB  ASN A  28     123.724 271.329  41.146  1.00  0.00           H  
ATOM    452 1HD2 ASN A  28     119.859 270.938  42.149  1.00  0.00           H  
ATOM    453 2HD2 ASN A  28     120.701 269.842  41.106  1.00  0.00           H  
ATOM    454  N   GLU A  29     124.150 272.154  37.302  1.00  0.00           N  
ATOM    455  CA  GLU A  29     125.377 272.260  36.527  1.00  0.00           C  
ATOM    456  C   GLU A  29     125.442 273.579  35.766  1.00  0.00           C  
ATOM    457  O   GLU A  29     124.510 273.965  35.045  1.00  0.00           O  
ATOM    458  CB  GLU A  29     125.490 271.089  35.548  1.00  0.00           C  
ATOM    459  CG  GLU A  29     125.674 269.731  36.211  1.00  0.00           C  
ATOM    460  CD  GLU A  29     125.856 268.616  35.218  1.00  0.00           C  
ATOM    461  OE1 GLU A  29     125.685 268.854  34.047  1.00  0.00           O  
ATOM    462  OE2 GLU A  29     126.166 267.524  35.632  1.00  0.00           O  
ATOM    463  H   GLU A  29     123.251 272.244  36.812  1.00  0.00           H  
ATOM    464  HA  GLU A  29     126.208 272.226  37.215  1.00  0.00           H  
ATOM    465 1HB  GLU A  29     124.591 271.041  34.933  1.00  0.00           H  
ATOM    466 2HB  GLU A  29     126.336 271.252  34.880  1.00  0.00           H  
ATOM    467 1HG  GLU A  29     126.549 269.771  36.859  1.00  0.00           H  
ATOM    468 2HG  GLU A  29     124.805 269.520  36.831  1.00  0.00           H  
ATOM    469  N   VAL A  30     126.574 274.260  35.866  1.00  0.00           N  
ATOM    470  CA  VAL A  30     126.685 275.524  35.167  1.00  0.00           C  
ATOM    471  C   VAL A  30     127.600 275.340  33.988  1.00  0.00           C  
ATOM    472  O   VAL A  30     128.769 275.005  34.167  1.00  0.00           O  
ATOM    473  CB  VAL A  30     127.239 276.624  36.092  1.00  0.00           C  
ATOM    474  CG1 VAL A  30     127.385 277.935  35.334  1.00  0.00           C  
ATOM    475  CG2 VAL A  30     126.326 276.797  37.296  1.00  0.00           C  
ATOM    476  H   VAL A  30     127.321 273.883  36.459  1.00  0.00           H  
ATOM    477  HA  VAL A  30     125.711 275.845  34.820  1.00  0.00           H  
ATOM    478  HB  VAL A  30     128.235 276.335  36.429  1.00  0.00           H  
ATOM    479 1HG1 VAL A  30     127.778 278.701  36.002  1.00  0.00           H  
ATOM    480 2HG1 VAL A  30     128.071 277.797  34.498  1.00  0.00           H  
ATOM    481 3HG1 VAL A  30     126.411 278.248  34.957  1.00  0.00           H  
ATOM    482 1HG2 VAL A  30     126.724 277.575  37.946  1.00  0.00           H  
ATOM    483 2HG2 VAL A  30     125.329 277.080  36.959  1.00  0.00           H  
ATOM    484 3HG2 VAL A  30     126.269 275.858  37.848  1.00  0.00           H  
ATOM    485  N   LYS A  31     127.080 275.549  32.786  1.00  0.00           N  
ATOM    486  CA  LYS A  31     127.903 275.425  31.599  1.00  0.00           C  
ATOM    487  C   LYS A  31     128.347 276.804  31.164  1.00  0.00           C  
ATOM    488  O   LYS A  31     127.539 277.683  30.838  1.00  0.00           O  
ATOM    489  CB  LYS A  31     127.144 274.722  30.472  1.00  0.00           C  
ATOM    490  CG  LYS A  31     127.963 274.493  29.209  1.00  0.00           C  
ATOM    491  CD  LYS A  31     127.141 273.796  28.135  1.00  0.00           C  
ATOM    492  CE  LYS A  31     127.963 273.552  26.878  1.00  0.00           C  
ATOM    493  NZ  LYS A  31     127.153 272.929  25.796  1.00  0.00           N  
ATOM    494  H   LYS A  31     126.104 275.793  32.698  1.00  0.00           H  
ATOM    495  HA  LYS A  31     128.801 274.856  31.840  1.00  0.00           H  
ATOM    496 1HB  LYS A  31     126.790 273.752  30.822  1.00  0.00           H  
ATOM    497 2HB  LYS A  31     126.268 275.312  30.200  1.00  0.00           H  
ATOM    498 1HG  LYS A  31     128.313 275.451  28.823  1.00  0.00           H  
ATOM    499 2HG  LYS A  31     128.832 273.878  29.445  1.00  0.00           H  
ATOM    500 1HD  LYS A  31     126.781 272.839  28.516  1.00  0.00           H  
ATOM    501 2HD  LYS A  31     126.279 274.413  27.880  1.00  0.00           H  
ATOM    502 1HE  LYS A  31     128.363 274.498  26.517  1.00  0.00           H  
ATOM    503 2HE  LYS A  31     128.800 272.894  27.113  1.00  0.00           H  
ATOM    504 1HZ  LYS A  31     127.734 272.783  24.982  1.00  0.00           H  
ATOM    505 2HZ  LYS A  31     126.792 272.040  26.115  1.00  0.00           H  
ATOM    506 3HZ  LYS A  31     126.385 273.538  25.557  1.00  0.00           H  
ATOM    507  N   VAL A  32     129.647 276.999  31.165  1.00  0.00           N  
ATOM    508  CA  VAL A  32     130.222 278.282  30.851  1.00  0.00           C  
ATOM    509  C   VAL A  32     131.022 278.214  29.570  1.00  0.00           C  
ATOM    510  O   VAL A  32     131.943 277.411  29.445  1.00  0.00           O  
ATOM    511  CB  VAL A  32     131.129 278.757  32.002  1.00  0.00           C  
ATOM    512  CG1 VAL A  32     131.652 280.158  31.724  1.00  0.00           C  
ATOM    513  CG2 VAL A  32     130.363 278.717  33.315  1.00  0.00           C  
ATOM    514  H   VAL A  32     130.253 276.228  31.453  1.00  0.00           H  
ATOM    515  HA  VAL A  32     129.425 279.016  30.733  1.00  0.00           H  
ATOM    516  HB  VAL A  32     131.995 278.098  32.065  1.00  0.00           H  
ATOM    517 1HG1 VAL A  32     132.291 280.478  32.547  1.00  0.00           H  
ATOM    518 2HG1 VAL A  32     132.227 280.156  30.798  1.00  0.00           H  
ATOM    519 3HG1 VAL A  32     130.812 280.847  31.629  1.00  0.00           H  
ATOM    520 1HG2 VAL A  32     131.011 279.053  34.124  1.00  0.00           H  
ATOM    521 2HG2 VAL A  32     129.494 279.372  33.250  1.00  0.00           H  
ATOM    522 3HG2 VAL A  32     130.035 277.697  33.514  1.00  0.00           H  
ATOM    523  N   VAL A  33     130.693 279.064  28.615  1.00  0.00           N  
ATOM    524  CA  VAL A  33     131.407 279.002  27.349  1.00  0.00           C  
ATOM    525  C   VAL A  33     132.107 280.318  27.046  1.00  0.00           C  
ATOM    526  O   VAL A  33     131.482 281.379  27.006  1.00  0.00           O  
ATOM    527  CB  VAL A  33     130.433 278.666  26.204  1.00  0.00           C  
ATOM    528  CG1 VAL A  33     131.171 278.619  24.874  1.00  0.00           C  
ATOM    529  CG2 VAL A  33     129.741 277.341  26.484  1.00  0.00           C  
ATOM    530  H   VAL A  33     129.942 279.738  28.789  1.00  0.00           H  
ATOM    531  HA  VAL A  33     132.169 278.227  27.406  1.00  0.00           H  
ATOM    532  HB  VAL A  33     129.687 279.458  26.129  1.00  0.00           H  
ATOM    533 1HG1 VAL A  33     130.467 278.381  24.076  1.00  0.00           H  
ATOM    534 2HG1 VAL A  33     131.628 279.588  24.677  1.00  0.00           H  
ATOM    535 3HG1 VAL A  33     131.945 277.853  24.915  1.00  0.00           H  
ATOM    536 1HG2 VAL A  33     129.053 277.111  25.671  1.00  0.00           H  
ATOM    537 2HG2 VAL A  33     130.487 276.551  26.564  1.00  0.00           H  
ATOM    538 3HG2 VAL A  33     129.185 277.412  27.419  1.00  0.00           H  
ATOM    539  N   ILE A  34     133.425 280.241  26.836  1.00  0.00           N  
ATOM    540  CA  ILE A  34     134.203 281.445  26.563  1.00  0.00           C  
ATOM    541  C   ILE A  34     134.723 281.468  25.128  1.00  0.00           C  
ATOM    542  O   ILE A  34     135.424 280.558  24.688  1.00  0.00           O  
ATOM    543  CB  ILE A  34     135.389 281.561  27.538  1.00  0.00           C  
ATOM    544  CG1 ILE A  34     134.894 281.543  28.986  1.00  0.00           C  
ATOM    545  CG2 ILE A  34     136.184 282.828  27.260  1.00  0.00           C  
ATOM    546  CD1 ILE A  34     134.896 280.168  29.615  1.00  0.00           C  
ATOM    547  H   ILE A  34     133.876 279.327  26.900  1.00  0.00           H  
ATOM    548  HA  ILE A  34     133.572 282.309  26.693  1.00  0.00           H  
ATOM    549  HB  ILE A  34     136.044 280.699  27.418  1.00  0.00           H  
ATOM    550 1HG1 ILE A  34     135.519 282.197  29.593  1.00  0.00           H  
ATOM    551 2HG1 ILE A  34     133.877 281.933  29.028  1.00  0.00           H  
ATOM    552 1HG2 ILE A  34     137.018 282.894  27.958  1.00  0.00           H  
ATOM    553 2HG2 ILE A  34     136.566 282.801  26.240  1.00  0.00           H  
ATOM    554 3HG2 ILE A  34     135.538 283.697  27.383  1.00  0.00           H  
ATOM    555 1HD1 ILE A  34     134.532 280.236  30.640  1.00  0.00           H  
ATOM    556 2HD1 ILE A  34     134.247 279.504  29.042  1.00  0.00           H  
ATOM    557 3HD1 ILE A  34     135.911 279.771  29.617  1.00  0.00           H  
ATOM    558  N   LYS A  35     134.416 282.548  24.407  1.00  0.00           N  
ATOM    559  CA  LYS A  35     134.777 282.646  22.994  1.00  0.00           C  
ATOM    560  C   LYS A  35     135.868 283.678  22.687  1.00  0.00           C  
ATOM    561  O   LYS A  35     135.970 284.744  23.319  1.00  0.00           O  
ATOM    562  CB  LYS A  35     133.519 282.954  22.183  1.00  0.00           C  
ATOM    563  CG  LYS A  35     132.441 281.874  22.287  1.00  0.00           C  
ATOM    564  CD  LYS A  35     131.137 282.288  21.616  1.00  0.00           C  
ATOM    565  CE  LYS A  35     130.050 281.226  21.820  1.00  0.00           C  
ATOM    566  NZ  LYS A  35     128.722 281.669  21.285  1.00  0.00           N  
ATOM    567  H   LYS A  35     133.877 283.285  24.858  1.00  0.00           H  
ATOM    568  HA  LYS A  35     135.156 281.674  22.672  1.00  0.00           H  
ATOM    569 1HB  LYS A  35     133.088 283.892  22.528  1.00  0.00           H  
ATOM    570 2HB  LYS A  35     133.783 283.072  21.132  1.00  0.00           H  
ATOM    571 1HG  LYS A  35     132.808 280.963  21.821  1.00  0.00           H  
ATOM    572 2HG  LYS A  35     132.247 281.673  23.337  1.00  0.00           H  
ATOM    573 1HD  LYS A  35     130.786 283.229  22.052  1.00  0.00           H  
ATOM    574 2HD  LYS A  35     131.297 282.435  20.548  1.00  0.00           H  
ATOM    575 1HE  LYS A  35     130.351 280.313  21.310  1.00  0.00           H  
ATOM    576 2HE  LYS A  35     129.945 281.021  22.887  1.00  0.00           H  
ATOM    577 1HZ  LYS A  35     128.035 280.950  21.445  1.00  0.00           H  
ATOM    578 2HZ  LYS A  35     128.435 282.524  21.795  1.00  0.00           H  
ATOM    579 3HZ  LYS A  35     128.784 281.863  20.302  1.00  0.00           H  
ATOM    580  N   GLY A  36     136.664 283.363  21.655  1.00  0.00           N  
ATOM    581  CA  GLY A  36     137.723 284.246  21.171  1.00  0.00           C  
ATOM    582  C   GLY A  36     138.926 284.269  22.120  1.00  0.00           C  
ATOM    583  O   GLY A  36     139.606 285.293  22.224  1.00  0.00           O  
ATOM    584  H   GLY A  36     136.509 282.480  21.176  1.00  0.00           H  
ATOM    585 1HA  GLY A  36     138.046 283.908  20.183  1.00  0.00           H  
ATOM    586 2HA  GLY A  36     137.331 285.255  21.051  1.00  0.00           H  
ATOM    587  N   LEU A  37     139.154 283.158  22.830  1.00  0.00           N  
ATOM    588  CA  LEU A  37     140.194 283.062  23.846  1.00  0.00           C  
ATOM    589  C   LEU A  37     141.499 282.445  23.329  1.00  0.00           C  
ATOM    590  O   LEU A  37     141.527 281.320  22.811  1.00  0.00           O  
ATOM    591  CB  LEU A  37     139.591 282.255  25.010  1.00  0.00           C  
ATOM    592  CG  LEU A  37     140.439 281.971  26.237  1.00  0.00           C  
ATOM    593  CD1 LEU A  37     140.761 283.183  26.923  1.00  0.00           C  
ATOM    594  CD2 LEU A  37     139.663 281.114  27.183  1.00  0.00           C  
ATOM    595  H   LEU A  37     138.584 282.327  22.658  1.00  0.00           H  
ATOM    596  HA  LEU A  37     140.421 284.066  24.180  1.00  0.00           H  
ATOM    597 1HB  LEU A  37     138.712 282.780  25.342  1.00  0.00           H  
ATOM    598 2HB  LEU A  37     139.266 281.291  24.612  1.00  0.00           H  
ATOM    599  HG  LEU A  37     141.364 281.493  25.937  1.00  0.00           H  
ATOM    600 1HD1 LEU A  37     141.344 282.907  27.782  1.00  0.00           H  
ATOM    601 2HD1 LEU A  37     141.327 283.843  26.292  1.00  0.00           H  
ATOM    602 3HD1 LEU A  37     139.859 283.672  27.240  1.00  0.00           H  
ATOM    603 1HD2 LEU A  37     140.261 280.912  28.066  1.00  0.00           H  
ATOM    604 2HD2 LEU A  37     138.761 281.616  27.473  1.00  0.00           H  
ATOM    605 3HD2 LEU A  37     139.407 280.211  26.706  1.00  0.00           H  
ATOM    606  N   HIS A  38     142.603 283.182  23.498  1.00  0.00           N  
ATOM    607  CA  HIS A  38     143.925 282.764  23.038  1.00  0.00           C  
ATOM    608  C   HIS A  38     144.449 281.588  23.833  1.00  0.00           C  
ATOM    609  O   HIS A  38     144.229 281.488  25.033  1.00  0.00           O  
ATOM    610  CB  HIS A  38     144.923 283.925  23.129  1.00  0.00           C  
ATOM    611  CG  HIS A  38     146.226 283.652  22.445  1.00  0.00           C  
ATOM    612  ND1 HIS A  38     147.208 282.862  23.003  1.00  0.00           N  
ATOM    613  CD2 HIS A  38     146.710 284.067  21.250  1.00  0.00           C  
ATOM    614  CE1 HIS A  38     148.240 282.800  22.180  1.00  0.00           C  
ATOM    615  NE2 HIS A  38     147.963 283.523  21.110  1.00  0.00           N  
ATOM    616  H   HIS A  38     142.543 284.097  23.963  1.00  0.00           H  
ATOM    617  HA  HIS A  38     143.855 282.451  21.997  1.00  0.00           H  
ATOM    618 1HB  HIS A  38     144.484 284.818  22.683  1.00  0.00           H  
ATOM    619 2HB  HIS A  38     145.126 284.147  24.176  1.00  0.00           H  
ATOM    620  HD2 HIS A  38     146.201 284.711  20.533  1.00  0.00           H  
ATOM    621  HE1 HIS A  38     149.163 282.246  22.354  1.00  0.00           H  
ATOM    622  HE2 HIS A  38     148.570 283.657  20.314  1.00  0.00           H  
ATOM    623  N   ILE A  39     145.192 280.714  23.195  1.00  0.00           N  
ATOM    624  CA  ILE A  39     145.683 279.490  23.818  1.00  0.00           C  
ATOM    625  C   ILE A  39     146.434 279.729  25.142  1.00  0.00           C  
ATOM    626  O   ILE A  39     146.261 278.963  26.099  1.00  0.00           O  
ATOM    627  CB  ILE A  39     146.606 278.738  22.843  1.00  0.00           C  
ATOM    628  CG1 ILE A  39     145.802 278.189  21.662  1.00  0.00           C  
ATOM    629  CG2 ILE A  39     147.336 277.613  23.562  1.00  0.00           C  
ATOM    630  CD1 ILE A  39     146.657 277.698  20.516  1.00  0.00           C  
ATOM    631  H   ILE A  39     145.400 280.886  22.222  1.00  0.00           H  
ATOM    632  HA  ILE A  39     144.827 278.845  24.021  1.00  0.00           H  
ATOM    633  HB  ILE A  39     147.340 279.429  22.430  1.00  0.00           H  
ATOM    634 1HG1 ILE A  39     145.177 277.363  21.999  1.00  0.00           H  
ATOM    635 2HG1 ILE A  39     145.138 278.966  21.282  1.00  0.00           H  
ATOM    636 1HG2 ILE A  39     147.984 277.092  22.858  1.00  0.00           H  
ATOM    637 2HG2 ILE A  39     147.938 278.029  24.369  1.00  0.00           H  
ATOM    638 3HG2 ILE A  39     146.610 276.913  23.974  1.00  0.00           H  
ATOM    639 1HD1 ILE A  39     146.016 277.325  19.717  1.00  0.00           H  
ATOM    640 2HD1 ILE A  39     147.267 278.520  20.138  1.00  0.00           H  
ATOM    641 3HD1 ILE A  39     147.305 276.895  20.864  1.00  0.00           H  
ATOM    642  N   LYS A  40     147.227 280.800  25.217  1.00  0.00           N  
ATOM    643  CA  LYS A  40     147.952 281.133  26.447  1.00  0.00           C  
ATOM    644  C   LYS A  40     146.984 281.613  27.538  1.00  0.00           C  
ATOM    645  O   LYS A  40     147.243 281.497  28.747  1.00  0.00           O  
ATOM    646  CB  LYS A  40     149.013 282.199  26.174  1.00  0.00           C  
ATOM    647  CG  LYS A  40     150.221 281.700  25.394  1.00  0.00           C  
ATOM    648  CD  LYS A  40     151.254 282.802  25.208  1.00  0.00           C  
ATOM    649  CE  LYS A  40     152.464 282.303  24.432  1.00  0.00           C  
ATOM    650  NZ  LYS A  40     153.240 281.292  25.200  1.00  0.00           N  
ATOM    651  H   LYS A  40     147.328 281.406  24.404  1.00  0.00           H  
ATOM    652  HA  LYS A  40     148.466 280.239  26.802  1.00  0.00           H  
ATOM    653 1HB  LYS A  40     148.567 283.019  25.609  1.00  0.00           H  
ATOM    654 2HB  LYS A  40     149.370 282.609  27.119  1.00  0.00           H  
ATOM    655 1HG  LYS A  40     150.682 280.869  25.931  1.00  0.00           H  
ATOM    656 2HG  LYS A  40     149.902 281.344  24.415  1.00  0.00           H  
ATOM    657 1HD  LYS A  40     150.803 283.635  24.667  1.00  0.00           H  
ATOM    658 2HD  LYS A  40     151.583 283.160  26.184  1.00  0.00           H  
ATOM    659 1HE  LYS A  40     152.135 281.855  23.495  1.00  0.00           H  
ATOM    660 2HE  LYS A  40     153.118 283.142  24.198  1.00  0.00           H  
ATOM    661 1HZ  LYS A  40     154.032 280.988  24.653  1.00  0.00           H  
ATOM    662 2HZ  LYS A  40     153.566 281.702  26.064  1.00  0.00           H  
ATOM    663 3HZ  LYS A  40     152.649 280.499  25.407  1.00  0.00           H  
ATOM    664  N   GLN A  41     145.841 282.118  27.105  1.00  0.00           N  
ATOM    665  CA  GLN A  41     144.790 282.581  27.971  1.00  0.00           C  
ATOM    666  C   GLN A  41     143.925 281.399  28.362  1.00  0.00           C  
ATOM    667  O   GLN A  41     143.354 281.395  29.452  1.00  0.00           O  
ATOM    668  CB  GLN A  41     143.973 283.671  27.304  1.00  0.00           C  
ATOM    669  CG  GLN A  41     144.694 284.932  27.020  1.00  0.00           C  
ATOM    670  CD  GLN A  41     143.762 285.943  26.365  1.00  0.00           C  
ATOM    671  OE1 GLN A  41     143.074 285.674  25.341  1.00  0.00           O  
ATOM    672  NE2 GLN A  41     143.725 287.120  26.982  1.00  0.00           N  
ATOM    673  H   GLN A  41     145.679 282.155  26.107  1.00  0.00           H  
ATOM    674  HA  GLN A  41     145.233 282.995  28.875  1.00  0.00           H  
ATOM    675 1HB  GLN A  41     143.553 283.304  26.389  1.00  0.00           H  
ATOM    676 2HB  GLN A  41     143.177 283.937  27.941  1.00  0.00           H  
ATOM    677 1HG  GLN A  41     145.031 285.348  27.965  1.00  0.00           H  
ATOM    678 2HG  GLN A  41     145.547 284.741  26.378  1.00  0.00           H  
ATOM    679 1HE2 GLN A  41     143.099 287.877  26.682  1.00  0.00           H  
ATOM    680 2HE2 GLN A  41     144.289 287.277  27.793  1.00  0.00           H  
ATOM    681  N   GLN A  42     143.849 280.377  27.492  1.00  0.00           N  
ATOM    682  CA  GLN A  42     143.081 279.192  27.821  1.00  0.00           C  
ATOM    683  C   GLN A  42     143.819 278.502  28.953  1.00  0.00           C  
ATOM    684  O   GLN A  42     143.182 277.935  29.840  1.00  0.00           O  
ATOM    685  CB  GLN A  42     142.927 278.262  26.614  1.00  0.00           C  
ATOM    686  CG  GLN A  42     142.100 278.845  25.481  1.00  0.00           C  
ATOM    687  CD  GLN A  42     141.901 277.860  24.344  1.00  0.00           C  
ATOM    688  OE1 GLN A  42     141.823 276.648  24.561  1.00  0.00           O  
ATOM    689  NE2 GLN A  42     141.816 278.377  23.124  1.00  0.00           N  
ATOM    690  H   GLN A  42     144.286 280.471  26.575  1.00  0.00           H  
ATOM    691  HA  GLN A  42     142.104 279.486  28.186  1.00  0.00           H  
ATOM    692 1HB  GLN A  42     143.911 278.012  26.219  1.00  0.00           H  
ATOM    693 2HB  GLN A  42     142.455 277.331  26.931  1.00  0.00           H  
ATOM    694 1HG  GLN A  42     141.120 279.124  25.867  1.00  0.00           H  
ATOM    695 2HG  GLN A  42     142.611 279.723  25.087  1.00  0.00           H  
ATOM    696 1HE2 GLN A  42     141.684 277.776  22.334  1.00  0.00           H  
ATOM    697 2HE2 GLN A  42     141.884 279.366  22.993  1.00  0.00           H  
ATOM    698  N   ARG A  43     145.157 278.589  28.941  1.00  0.00           N  
ATOM    699  CA  ARG A  43     145.953 278.009  30.016  1.00  0.00           C  
ATOM    700  C   ARG A  43     145.770 278.800  31.300  1.00  0.00           C  
ATOM    701  O   ARG A  43     145.664 278.193  32.368  1.00  0.00           O  
ATOM    702  CB  ARG A  43     147.429 277.981  29.645  1.00  0.00           C  
ATOM    703  CG  ARG A  43     148.325 277.259  30.638  1.00  0.00           C  
ATOM    704  CD  ARG A  43     149.710 277.112  30.122  1.00  0.00           C  
ATOM    705  NE  ARG A  43     150.568 276.412  31.064  1.00  0.00           N  
ATOM    706  CZ  ARG A  43     151.831 276.021  30.804  1.00  0.00           C  
ATOM    707  NH1 ARG A  43     152.367 276.268  29.629  1.00  0.00           N  
ATOM    708  NH2 ARG A  43     152.531 275.389  31.730  1.00  0.00           N  
ATOM    709  H   ARG A  43     145.588 279.036  28.126  1.00  0.00           H  
ATOM    710  HA  ARG A  43     145.596 277.010  30.213  1.00  0.00           H  
ATOM    711 1HB  ARG A  43     147.550 277.495  28.678  1.00  0.00           H  
ATOM    712 2HB  ARG A  43     147.799 279.001  29.547  1.00  0.00           H  
ATOM    713 1HG  ARG A  43     148.365 277.824  31.570  1.00  0.00           H  
ATOM    714 2HG  ARG A  43     147.924 276.264  30.834  1.00  0.00           H  
ATOM    715 1HD  ARG A  43     149.693 276.546  29.191  1.00  0.00           H  
ATOM    716 2HD  ARG A  43     150.137 278.097  29.940  1.00  0.00           H  
ATOM    717  HE  ARG A  43     150.191 276.204  31.980  1.00  0.00           H  
ATOM    718 1HH1 ARG A  43     151.832 276.751  28.922  1.00  0.00           H  
ATOM    719 2HH1 ARG A  43     153.313 275.975  29.434  1.00  0.00           H  
ATOM    720 1HH2 ARG A  43     152.119 275.199  32.634  1.00  0.00           H  
ATOM    721 2HH2 ARG A  43     153.477 275.096  31.535  1.00  0.00           H  
ATOM    722  N   GLN A  44     145.730 280.135  31.243  1.00  0.00           N  
ATOM    723  CA  GLN A  44     145.542 280.841  32.507  1.00  0.00           C  
ATOM    724  C   GLN A  44     144.160 280.541  33.092  1.00  0.00           C  
ATOM    725  O   GLN A  44     144.044 280.270  34.286  1.00  0.00           O  
ATOM    726  CB  GLN A  44     145.656 282.356  32.326  1.00  0.00           C  
ATOM    727  CG  GLN A  44     145.512 283.175  33.639  1.00  0.00           C  
ATOM    728  CD  GLN A  44     146.651 282.892  34.627  1.00  0.00           C  
ATOM    729  OE1 GLN A  44     147.815 282.991  34.226  1.00  0.00           O  
ATOM    730  NE2 GLN A  44     146.353 282.559  35.882  1.00  0.00           N  
ATOM    731  H   GLN A  44     145.893 280.638  30.364  1.00  0.00           H  
ATOM    732  HA  GLN A  44     146.300 280.501  33.212  1.00  0.00           H  
ATOM    733 1HB  GLN A  44     146.618 282.596  31.872  1.00  0.00           H  
ATOM    734 2HB  GLN A  44     144.879 282.691  31.637  1.00  0.00           H  
ATOM    735 1HG  GLN A  44     145.520 284.235  33.399  1.00  0.00           H  
ATOM    736 2HG  GLN A  44     144.567 282.915  34.131  1.00  0.00           H  
ATOM    737 1HE2 GLN A  44     147.079 282.381  36.540  1.00  0.00           H  
ATOM    738 2HE2 GLN A  44     145.374 282.470  36.208  1.00  0.00           H  
ATOM    739  N   LEU A  45     143.119 280.498  32.251  1.00  0.00           N  
ATOM    740  CA  LEU A  45     141.788 280.197  32.754  1.00  0.00           C  
ATOM    741  C   LEU A  45     141.733 278.756  33.243  1.00  0.00           C  
ATOM    742  O   LEU A  45     141.186 278.477  34.311  1.00  0.00           O  
ATOM    743  CB  LEU A  45     140.736 280.423  31.660  1.00  0.00           C  
ATOM    744  CG  LEU A  45     139.280 280.177  32.076  1.00  0.00           C  
ATOM    745  CD1 LEU A  45     138.884 281.177  33.153  1.00  0.00           C  
ATOM    746  CD2 LEU A  45     138.377 280.299  30.858  1.00  0.00           C  
ATOM    747  H   LEU A  45     143.242 280.742  31.266  1.00  0.00           H  
ATOM    748  HA  LEU A  45     141.588 280.865  33.587  1.00  0.00           H  
ATOM    749 1HB  LEU A  45     140.812 281.452  31.312  1.00  0.00           H  
ATOM    750 2HB  LEU A  45     140.958 279.761  30.823  1.00  0.00           H  
ATOM    751  HG  LEU A  45     139.187 279.176  32.499  1.00  0.00           H  
ATOM    752 1HD1 LEU A  45     137.849 281.002  33.449  1.00  0.00           H  
ATOM    753 2HD1 LEU A  45     139.533 281.055  34.020  1.00  0.00           H  
ATOM    754 3HD1 LEU A  45     138.983 282.190  32.764  1.00  0.00           H  
ATOM    755 1HD2 LEU A  45     137.342 280.123  31.153  1.00  0.00           H  
ATOM    756 2HD2 LEU A  45     138.468 281.299  30.435  1.00  0.00           H  
ATOM    757 3HD2 LEU A  45     138.671 279.561  30.111  1.00  0.00           H  
ATOM    758  N   TYR A  46     142.343 277.824  32.501  1.00  0.00           N  
ATOM    759  CA  TYR A  46     142.340 276.421  32.880  1.00  0.00           C  
ATOM    760  C   TYR A  46     142.863 276.306  34.308  1.00  0.00           C  
ATOM    761  O   TYR A  46     142.209 275.701  35.163  1.00  0.00           O  
ATOM    762  CB  TYR A  46     143.184 275.585  31.915  1.00  0.00           C  
ATOM    763  CG  TYR A  46     143.402 274.160  32.372  1.00  0.00           C  
ATOM    764  CD1 TYR A  46     142.368 273.239  32.288  1.00  0.00           C  
ATOM    765  CD2 TYR A  46     144.635 273.774  32.876  1.00  0.00           C  
ATOM    766  CE1 TYR A  46     142.567 271.937  32.706  1.00  0.00           C  
ATOM    767  CE2 TYR A  46     144.834 272.473  33.294  1.00  0.00           C  
ATOM    768  CZ  TYR A  46     143.806 271.556  33.210  1.00  0.00           C  
ATOM    769  OH  TYR A  46     144.004 270.260  33.626  1.00  0.00           O  
ATOM    770  H   TYR A  46     142.773 278.075  31.609  1.00  0.00           H  
ATOM    771  HA  TYR A  46     141.316 276.052  32.843  1.00  0.00           H  
ATOM    772 1HB  TYR A  46     142.701 275.559  30.937  1.00  0.00           H  
ATOM    773 2HB  TYR A  46     144.159 276.054  31.786  1.00  0.00           H  
ATOM    774  HD1 TYR A  46     141.399 273.542  31.892  1.00  0.00           H  
ATOM    775  HD2 TYR A  46     145.447 274.498  32.944  1.00  0.00           H  
ATOM    776  HE1 TYR A  46     141.755 271.213  32.639  1.00  0.00           H  
ATOM    777  HE2 TYR A  46     145.803 272.170  33.691  1.00  0.00           H  
ATOM    778  HH  TYR A  46     144.883 270.176  34.002  1.00  0.00           H  
ATOM    779  N   ARG A  47     143.997 276.957  34.602  1.00  0.00           N  
ATOM    780  CA  ARG A  47     144.523 276.946  35.956  1.00  0.00           C  
ATOM    781  C   ARG A  47     143.597 277.572  36.994  1.00  0.00           C  
ATOM    782  O   ARG A  47     143.368 276.968  38.048  1.00  0.00           O  
ATOM    783  CB  ARG A  47     145.859 277.675  35.990  1.00  0.00           C  
ATOM    784  CG  ARG A  47     146.448 277.865  37.379  1.00  0.00           C  
ATOM    785  CD  ARG A  47     147.714 278.640  37.336  1.00  0.00           C  
ATOM    786  NE  ARG A  47     148.832 277.828  36.883  1.00  0.00           N  
ATOM    787  CZ  ARG A  47     150.074 278.296  36.652  1.00  0.00           C  
ATOM    788  NH1 ARG A  47     150.341 279.569  36.837  1.00  0.00           N  
ATOM    789  NH2 ARG A  47     151.024 277.474  36.240  1.00  0.00           N  
ATOM    790  H   ARG A  47     144.526 277.423  33.859  1.00  0.00           H  
ATOM    791  HA  ARG A  47     144.706 275.908  36.234  1.00  0.00           H  
ATOM    792 1HB  ARG A  47     146.587 277.126  35.395  1.00  0.00           H  
ATOM    793 2HB  ARG A  47     145.746 278.661  35.541  1.00  0.00           H  
ATOM    794 1HG  ARG A  47     145.737 278.405  38.005  1.00  0.00           H  
ATOM    795 2HG  ARG A  47     146.656 276.891  37.823  1.00  0.00           H  
ATOM    796 1HD  ARG A  47     147.604 279.480  36.652  1.00  0.00           H  
ATOM    797 2HD  ARG A  47     147.947 279.012  38.334  1.00  0.00           H  
ATOM    798  HE  ARG A  47     148.665 276.842  36.729  1.00  0.00           H  
ATOM    799 1HH1 ARG A  47     149.615 280.197  37.152  1.00  0.00           H  
ATOM    800 2HH1 ARG A  47     151.272 279.920  36.665  1.00  0.00           H  
ATOM    801 1HH2 ARG A  47     150.819 276.495  36.098  1.00  0.00           H  
ATOM    802 2HH2 ARG A  47     151.954 277.825  36.068  1.00  0.00           H  
ATOM    803  N   ASP A  48     143.004 278.739  36.696  1.00  0.00           N  
ATOM    804  CA  ASP A  48     142.207 279.431  37.703  1.00  0.00           C  
ATOM    805  C   ASP A  48     140.987 278.626  38.071  1.00  0.00           C  
ATOM    806  O   ASP A  48     140.592 278.575  39.247  1.00  0.00           O  
ATOM    807  CB  ASP A  48     141.685 280.780  37.189  1.00  0.00           C  
ATOM    808  CG  ASP A  48     142.730 281.875  36.958  1.00  0.00           C  
ATOM    809  OD1 ASP A  48     143.866 281.761  37.368  1.00  0.00           O  
ATOM    810  OD2 ASP A  48     142.339 282.878  36.408  1.00  0.00           O  
ATOM    811  H   ASP A  48     143.198 279.199  35.801  1.00  0.00           H  
ATOM    812  HA  ASP A  48     142.816 279.580  38.595  1.00  0.00           H  
ATOM    813 1HB  ASP A  48     141.188 280.603  36.231  1.00  0.00           H  
ATOM    814 2HB  ASP A  48     140.927 281.159  37.877  1.00  0.00           H  
ATOM    815  N   VAL A  49     140.388 277.992  37.077  1.00  0.00           N  
ATOM    816  CA  VAL A  49     139.188 277.229  37.289  1.00  0.00           C  
ATOM    817  C   VAL A  49     139.474 275.978  38.066  1.00  0.00           C  
ATOM    818  O   VAL A  49     138.717 275.652  38.983  1.00  0.00           O  
ATOM    819  CB  VAL A  49     138.545 276.856  35.940  1.00  0.00           C  
ATOM    820  CG1 VAL A  49     137.382 275.898  36.151  1.00  0.00           C  
ATOM    821  CG2 VAL A  49     138.083 278.115  35.222  1.00  0.00           C  
ATOM    822  H   VAL A  49     140.769 278.070  36.125  1.00  0.00           H  
ATOM    823  HA  VAL A  49     138.506 277.843  37.878  1.00  0.00           H  
ATOM    824  HB  VAL A  49     139.282 276.337  35.327  1.00  0.00           H  
ATOM    825 1HG1 VAL A  49     136.940 275.645  35.187  1.00  0.00           H  
ATOM    826 2HG1 VAL A  49     137.743 274.989  36.634  1.00  0.00           H  
ATOM    827 3HG1 VAL A  49     136.630 276.371  36.781  1.00  0.00           H  
ATOM    828 1HG2 VAL A  49     137.630 277.844  34.268  1.00  0.00           H  
ATOM    829 2HG2 VAL A  49     137.350 278.637  35.837  1.00  0.00           H  
ATOM    830 3HG2 VAL A  49     138.938 278.767  35.044  1.00  0.00           H  
ATOM    831  N   ARG A  50     140.528 275.245  37.717  1.00  0.00           N  
ATOM    832  CA  ARG A  50     140.795 274.038  38.455  1.00  0.00           C  
ATOM    833  C   ARG A  50     141.114 274.370  39.910  1.00  0.00           C  
ATOM    834  O   ARG A  50     140.636 273.674  40.806  1.00  0.00           O  
ATOM    835  CB  ARG A  50     141.955 273.276  37.831  1.00  0.00           C  
ATOM    836  CG  ARG A  50     141.667 272.681  36.462  1.00  0.00           C  
ATOM    837  CD  ARG A  50     140.687 271.568  36.542  1.00  0.00           C  
ATOM    838  NE  ARG A  50     141.198 270.449  37.318  1.00  0.00           N  
ATOM    839  CZ  ARG A  50     141.906 269.424  36.807  1.00  0.00           C  
ATOM    840  NH1 ARG A  50     142.179 269.389  35.521  1.00  0.00           N  
ATOM    841  NH2 ARG A  50     142.328 268.453  37.598  1.00  0.00           N  
ATOM    842  H   ARG A  50     141.137 275.514  36.936  1.00  0.00           H  
ATOM    843  HA  ARG A  50     139.897 273.431  38.450  1.00  0.00           H  
ATOM    844 1HB  ARG A  50     142.813 273.939  37.728  1.00  0.00           H  
ATOM    845 2HB  ARG A  50     142.250 272.459  38.490  1.00  0.00           H  
ATOM    846 1HG  ARG A  50     141.257 273.452  35.809  1.00  0.00           H  
ATOM    847 2HG  ARG A  50     142.591 272.294  36.031  1.00  0.00           H  
ATOM    848 1HD  ARG A  50     139.772 271.922  37.016  1.00  0.00           H  
ATOM    849 2HD  ARG A  50     140.459 271.210  35.538  1.00  0.00           H  
ATOM    850  HE  ARG A  50     141.008 270.441  38.311  1.00  0.00           H  
ATOM    851 1HH1 ARG A  50     141.857 270.132  34.916  1.00  0.00           H  
ATOM    852 2HH1 ARG A  50     142.710 268.621  35.138  1.00  0.00           H  
ATOM    853 1HH2 ARG A  50     142.118 268.479  38.586  1.00  0.00           H  
ATOM    854 2HH2 ARG A  50     142.859 267.684  37.215  1.00  0.00           H  
ATOM    855  N   GLU A  51     141.865 275.456  40.175  1.00  0.00           N  
ATOM    856  CA  GLU A  51     142.215 275.783  41.552  1.00  0.00           C  
ATOM    857  C   GLU A  51     140.994 276.229  42.345  1.00  0.00           C  
ATOM    858  O   GLU A  51     140.835 275.857  43.514  1.00  0.00           O  
ATOM    859  CB  GLU A  51     143.282 276.880  41.583  1.00  0.00           C  
ATOM    860  CG  GLU A  51     144.664 276.426  41.134  1.00  0.00           C  
ATOM    861  CD  GLU A  51     145.245 275.357  42.017  1.00  0.00           C  
ATOM    862  OE1 GLU A  51     145.187 275.507  43.214  1.00  0.00           O  
ATOM    863  OE2 GLU A  51     145.746 274.390  41.494  1.00  0.00           O  
ATOM    864  H   GLU A  51     142.238 276.044  39.422  1.00  0.00           H  
ATOM    865  HA  GLU A  51     142.616 274.885  42.025  1.00  0.00           H  
ATOM    866 1HB  GLU A  51     142.975 277.705  40.940  1.00  0.00           H  
ATOM    867 2HB  GLU A  51     143.372 277.271  42.597  1.00  0.00           H  
ATOM    868 1HG  GLU A  51     144.595 276.042  40.116  1.00  0.00           H  
ATOM    869 2HG  GLU A  51     145.332 277.286  41.124  1.00  0.00           H  
ATOM    870  N   THR A  52     140.109 277.005  41.699  1.00  0.00           N  
ATOM    871  CA  THR A  52     138.909 277.480  42.357  1.00  0.00           C  
ATOM    872  C   THR A  52     138.018 276.302  42.702  1.00  0.00           C  
ATOM    873  O   THR A  52     137.470 276.253  43.806  1.00  0.00           O  
ATOM    874  CB  THR A  52     138.141 278.484  41.476  1.00  0.00           C  
ATOM    875  OG1 THR A  52     138.968 279.625  41.216  1.00  0.00           O  
ATOM    876  CG2 THR A  52     136.865 278.934  42.169  1.00  0.00           C  
ATOM    877  H   THR A  52     140.297 277.321  40.748  1.00  0.00           H  
ATOM    878  HA  THR A  52     139.188 277.989  43.275  1.00  0.00           H  
ATOM    879  HB  THR A  52     137.886 278.013  40.527  1.00  0.00           H  
ATOM    880  HG1 THR A  52     139.691 279.371  40.637  1.00  0.00           H  
ATOM    881 1HG2 THR A  52     136.336 279.643  41.532  1.00  0.00           H  
ATOM    882 2HG2 THR A  52     136.229 278.070  42.358  1.00  0.00           H  
ATOM    883 3HG2 THR A  52     137.115 279.414  43.115  1.00  0.00           H  
ATOM    884  N   SER A  53     137.882 275.351  41.778  1.00  0.00           N  
ATOM    885  CA  SER A  53     137.011 274.210  41.955  1.00  0.00           C  
ATOM    886  C   SER A  53     137.507 273.335  43.109  1.00  0.00           C  
ATOM    887  O   SER A  53     136.699 272.805  43.887  1.00  0.00           O  
ATOM    888  CB  SER A  53     136.943 273.404  40.674  1.00  0.00           C  
ATOM    889  OG  SER A  53     136.356 274.148  39.642  1.00  0.00           O  
ATOM    890  H   SER A  53     138.361 275.456  40.881  1.00  0.00           H  
ATOM    891  HA  SER A  53     136.012 274.576  42.188  1.00  0.00           H  
ATOM    892 1HB  SER A  53     137.948 273.101  40.380  1.00  0.00           H  
ATOM    893 2HB  SER A  53     136.366 272.496  40.844  1.00  0.00           H  
ATOM    894  HG  SER A  53     137.070 274.643  39.234  1.00  0.00           H  
ATOM    895  N   LYS A  54     138.838 273.175  43.235  1.00  0.00           N  
ATOM    896  CA  LYS A  54     139.394 272.404  44.344  1.00  0.00           C  
ATOM    897  C   LYS A  54     139.099 273.066  45.682  1.00  0.00           C  
ATOM    898  O   LYS A  54     138.709 272.388  46.635  1.00  0.00           O  
ATOM    899  CB  LYS A  54     140.902 272.225  44.168  1.00  0.00           C  
ATOM    900  CG  LYS A  54     141.297 271.237  43.079  1.00  0.00           C  
ATOM    901  CD  LYS A  54     142.788 270.938  43.117  1.00  0.00           C  
ATOM    902  CE  LYS A  54     143.602 272.117  42.603  1.00  0.00           C  
ATOM    903  NZ  LYS A  54     145.056 271.803  42.539  1.00  0.00           N  
ATOM    904  H   LYS A  54     139.459 273.551  42.509  1.00  0.00           H  
ATOM    905  HA  LYS A  54     138.925 271.420  44.345  1.00  0.00           H  
ATOM    906 1HB  LYS A  54     141.357 273.187  43.928  1.00  0.00           H  
ATOM    907 2HB  LYS A  54     141.339 271.881  45.106  1.00  0.00           H  
ATOM    908 1HG  LYS A  54     140.745 270.306  43.215  1.00  0.00           H  
ATOM    909 2HG  LYS A  54     141.042 271.650  42.104  1.00  0.00           H  
ATOM    910 1HD  LYS A  54     143.089 270.718  44.142  1.00  0.00           H  
ATOM    911 2HD  LYS A  54     143.000 270.066  42.499  1.00  0.00           H  
ATOM    912 1HE  LYS A  54     143.258 272.390  41.607  1.00  0.00           H  
ATOM    913 2HE  LYS A  54     143.458 272.973  43.261  1.00  0.00           H  
ATOM    914 1HZ  LYS A  54     145.560 272.608  42.195  1.00  0.00           H  
ATOM    915 2HZ  LYS A  54     145.391 271.566  43.463  1.00  0.00           H  
ATOM    916 3HZ  LYS A  54     145.205 271.022  41.917  1.00  0.00           H  
ATOM    917  N   LYS A  55     139.235 274.397  45.738  1.00  0.00           N  
ATOM    918  CA  LYS A  55     138.970 275.141  46.965  1.00  0.00           C  
ATOM    919  C   LYS A  55     137.487 275.109  47.330  1.00  0.00           C  
ATOM    920  O   LYS A  55     137.137 275.035  48.510  1.00  0.00           O  
ATOM    921  CB  LYS A  55     139.444 276.588  46.823  1.00  0.00           C  
ATOM    922  CG  LYS A  55     140.958 276.754  46.795  1.00  0.00           C  
ATOM    923  CD  LYS A  55     141.351 278.212  46.612  1.00  0.00           C  
ATOM    924  CE  LYS A  55     142.863 278.376  46.561  1.00  0.00           C  
ATOM    925  NZ  LYS A  55     143.261 279.796  46.360  1.00  0.00           N  
ATOM    926  H   LYS A  55     139.591 274.895  44.914  1.00  0.00           H  
ATOM    927  HA  LYS A  55     139.518 274.664  47.775  1.00  0.00           H  
ATOM    928 1HB  LYS A  55     139.044 277.013  45.902  1.00  0.00           H  
ATOM    929 2HB  LYS A  55     139.058 277.181  47.652  1.00  0.00           H  
ATOM    930 1HG  LYS A  55     141.381 276.387  47.731  1.00  0.00           H  
ATOM    931 2HG  LYS A  55     141.373 276.169  45.975  1.00  0.00           H  
ATOM    932 1HD  LYS A  55     140.921 278.591  45.684  1.00  0.00           H  
ATOM    933 2HD  LYS A  55     140.959 278.801  47.441  1.00  0.00           H  
ATOM    934 1HE  LYS A  55     143.299 278.018  47.493  1.00  0.00           H  
ATOM    935 2HE  LYS A  55     143.266 277.780  45.744  1.00  0.00           H  
ATOM    936 1HZ  LYS A  55     144.269 279.862  46.331  1.00  0.00           H  
ATOM    937 2HZ  LYS A  55     142.877 280.134  45.488  1.00  0.00           H  
ATOM    938 3HZ  LYS A  55     142.909 280.357  47.122  1.00  0.00           H  
ATOM    939  N   GLN A  56     136.616 275.155  46.315  1.00  0.00           N  
ATOM    940  CA  GLN A  56     135.179 275.121  46.532  1.00  0.00           C  
ATOM    941  C   GLN A  56     134.692 273.709  46.869  1.00  0.00           C  
ATOM    942  O   GLN A  56     133.719 273.556  47.609  1.00  0.00           O  
ATOM    943  CB  GLN A  56     134.446 275.647  45.295  1.00  0.00           C  
ATOM    944  CG  GLN A  56     134.643 277.131  45.039  1.00  0.00           C  
ATOM    945  CD  GLN A  56     134.078 277.991  46.153  1.00  0.00           C  
ATOM    946  OE1 GLN A  56     132.902 277.876  46.509  1.00  0.00           O  
ATOM    947  NE2 GLN A  56     134.913 278.861  46.710  1.00  0.00           N  
ATOM    948  H   GLN A  56     136.978 275.271  45.368  1.00  0.00           H  
ATOM    949  HA  GLN A  56     134.948 275.755  47.384  1.00  0.00           H  
ATOM    950 1HB  GLN A  56     134.785 275.104  44.412  1.00  0.00           H  
ATOM    951 2HB  GLN A  56     133.376 275.463  45.401  1.00  0.00           H  
ATOM    952 1HG  GLN A  56     135.711 277.335  44.956  1.00  0.00           H  
ATOM    953 2HG  GLN A  56     134.139 277.399  44.110  1.00  0.00           H  
ATOM    954 1HE2 GLN A  56     134.598 279.455  47.449  1.00  0.00           H  
ATOM    955 2HE2 GLN A  56     135.859 278.921  46.390  1.00  0.00           H  
ATOM    956  N   GLY A  57     135.396 272.678  46.389  1.00  0.00           N  
ATOM    957  CA  GLY A  57     135.005 271.297  46.639  1.00  0.00           C  
ATOM    958  C   GLY A  57     133.920 270.812  45.688  1.00  0.00           C  
ATOM    959  O   GLY A  57     133.023 270.056  46.085  1.00  0.00           O  
ATOM    960  H   GLY A  57     136.184 272.856  45.767  1.00  0.00           H  
ATOM    961 1HA  GLY A  57     135.889 270.668  46.535  1.00  0.00           H  
ATOM    962 2HA  GLY A  57     134.668 271.197  47.668  1.00  0.00           H  
ATOM    963  N   VAL A  58     133.988 271.269  44.438  1.00  0.00           N  
ATOM    964  CA  VAL A  58     132.992 270.913  43.425  1.00  0.00           C  
ATOM    965  C   VAL A  58     133.612 270.077  42.317  1.00  0.00           C  
ATOM    966  O   VAL A  58     134.838 269.986  42.215  1.00  0.00           O  
ATOM    967  CB  VAL A  58     132.367 272.182  42.815  1.00  0.00           C  
ATOM    968  CG1 VAL A  58     131.665 272.999  43.889  1.00  0.00           C  
ATOM    969  CG2 VAL A  58     133.442 273.007  42.125  1.00  0.00           C  
ATOM    970  H   VAL A  58     134.788 271.864  44.207  1.00  0.00           H  
ATOM    971  HA  VAL A  58     132.198 270.332  43.897  1.00  0.00           H  
ATOM    972  HB  VAL A  58     131.610 271.889  42.088  1.00  0.00           H  
ATOM    973 1HG1 VAL A  58     131.229 273.892  43.440  1.00  0.00           H  
ATOM    974 2HG1 VAL A  58     130.876 272.401  44.344  1.00  0.00           H  
ATOM    975 3HG1 VAL A  58     132.385 273.293  44.652  1.00  0.00           H  
ATOM    976 1HG2 VAL A  58     132.993 273.902  41.695  1.00  0.00           H  
ATOM    977 2HG2 VAL A  58     134.202 273.295  42.851  1.00  0.00           H  
ATOM    978 3HG2 VAL A  58     133.902 272.416  41.333  1.00  0.00           H  
ATOM    979  N   GLU A  59     132.767 269.436  41.509  1.00  0.00           N  
ATOM    980  CA  GLU A  59     133.274 268.615  40.417  1.00  0.00           C  
ATOM    981  C   GLU A  59     133.254 269.393  39.113  1.00  0.00           C  
ATOM    982  O   GLU A  59     132.186 269.661  38.560  1.00  0.00           O  
ATOM    983  CB  GLU A  59     132.447 267.335  40.276  1.00  0.00           C  
ATOM    984  CG  GLU A  59     132.933 266.390  39.186  1.00  0.00           C  
ATOM    985  CD  GLU A  59     132.108 265.137  39.087  1.00  0.00           C  
ATOM    986  OE1 GLU A  59     131.157 265.016  39.821  1.00  0.00           O  
ATOM    987  OE2 GLU A  59     132.430 264.300  38.277  1.00  0.00           O  
ATOM    988  H   GLU A  59     131.756 269.569  41.618  1.00  0.00           H  
ATOM    989  HA  GLU A  59     134.307 268.345  40.633  1.00  0.00           H  
ATOM    990 1HB  GLU A  59     132.456 266.790  41.220  1.00  0.00           H  
ATOM    991 2HB  GLU A  59     131.411 267.594  40.057  1.00  0.00           H  
ATOM    992 1HG  GLU A  59     132.901 266.909  38.228  1.00  0.00           H  
ATOM    993 2HG  GLU A  59     133.970 266.123  39.388  1.00  0.00           H  
ATOM    994  N   THR A  60     134.422 269.753  38.604  1.00  0.00           N  
ATOM    995  CA  THR A  60     134.432 270.582  37.409  1.00  0.00           C  
ATOM    996  C   THR A  60     135.219 269.928  36.278  1.00  0.00           C  
ATOM    997  O   THR A  60     136.340 269.448  36.465  1.00  0.00           O  
ATOM    998  CB  THR A  60     135.020 271.973  37.711  1.00  0.00           C  
ATOM    999  OG1 THR A  60     134.226 272.623  38.712  1.00  0.00           O  
ATOM   1000  CG2 THR A  60     135.041 272.828  36.452  1.00  0.00           C  
ATOM   1001  H   THR A  60     135.284 269.479  39.049  1.00  0.00           H  
ATOM   1002  HA  THR A  60     133.412 270.696  37.067  1.00  0.00           H  
ATOM   1003  HB  THR A  60     136.037 271.865  38.086  1.00  0.00           H  
ATOM   1004  HG1 THR A  60     134.724 273.351  39.092  1.00  0.00           H  
ATOM   1005 1HG2 THR A  60     135.460 273.807  36.684  1.00  0.00           H  
ATOM   1006 2HG2 THR A  60     135.653 272.341  35.693  1.00  0.00           H  
ATOM   1007 3HG2 THR A  60     134.025 272.948  36.077  1.00  0.00           H  
ATOM   1008  N   GLU A  61     134.614 269.941  35.095  1.00  0.00           N  
ATOM   1009  CA  GLU A  61     135.234 269.424  33.876  1.00  0.00           C  
ATOM   1010  C   GLU A  61     135.578 270.555  32.914  1.00  0.00           C  
ATOM   1011  O   GLU A  61     134.820 271.517  32.773  1.00  0.00           O  
ATOM   1012  CB  GLU A  61     134.306 268.422  33.187  1.00  0.00           C  
ATOM   1013  CG  GLU A  61     134.013 267.172  34.005  1.00  0.00           C  
ATOM   1014  CD  GLU A  61     133.093 266.214  33.302  1.00  0.00           C  
ATOM   1015  OE1 GLU A  61     132.675 266.516  32.210  1.00  0.00           O  
ATOM   1016  OE2 GLU A  61     132.806 265.180  33.857  1.00  0.00           O  
ATOM   1017  H   GLU A  61     133.663 270.324  35.083  1.00  0.00           H  
ATOM   1018  HA  GLU A  61     136.159 268.918  34.144  1.00  0.00           H  
ATOM   1019 1HB  GLU A  61     133.356 268.902  32.958  1.00  0.00           H  
ATOM   1020 2HB  GLU A  61     134.749 268.106  32.243  1.00  0.00           H  
ATOM   1021 1HG  GLU A  61     134.951 266.662  34.222  1.00  0.00           H  
ATOM   1022 2HG  GLU A  61     133.566 267.468  34.953  1.00  0.00           H  
ATOM   1023  N   ILE A  62     136.743 270.467  32.270  1.00  0.00           N  
ATOM   1024  CA  ILE A  62     137.097 271.467  31.264  1.00  0.00           C  
ATOM   1025  C   ILE A  62     137.456 270.864  29.901  1.00  0.00           C  
ATOM   1026  O   ILE A  62     138.280 269.948  29.797  1.00  0.00           O  
ATOM   1027  CB  ILE A  62     138.278 272.323  31.759  1.00  0.00           C  
ATOM   1028  CG1 ILE A  62     137.928 272.997  33.088  1.00  0.00           C  
ATOM   1029  CG2 ILE A  62     138.657 273.361  30.715  1.00  0.00           C  
ATOM   1030  CD1 ILE A  62     139.106 273.656  33.767  1.00  0.00           C  
ATOM   1031  H   ILE A  62     137.374 269.704  32.501  1.00  0.00           H  
ATOM   1032  HA  ILE A  62     136.228 272.106  31.104  1.00  0.00           H  
ATOM   1033  HB  ILE A  62     139.138 271.681  31.949  1.00  0.00           H  
ATOM   1034 1HG1 ILE A  62     137.163 273.754  32.921  1.00  0.00           H  
ATOM   1035 2HG1 ILE A  62     137.511 272.258  33.773  1.00  0.00           H  
ATOM   1036 1HG2 ILE A  62     139.492 273.957  31.082  1.00  0.00           H  
ATOM   1037 2HG2 ILE A  62     138.946 272.860  29.792  1.00  0.00           H  
ATOM   1038 3HG2 ILE A  62     137.804 274.012  30.522  1.00  0.00           H  
ATOM   1039 1HD1 ILE A  62     138.780 274.112  34.703  1.00  0.00           H  
ATOM   1040 2HD1 ILE A  62     139.872 272.908  33.976  1.00  0.00           H  
ATOM   1041 3HD1 ILE A  62     139.519 274.425  33.115  1.00  0.00           H  
ATOM   1042  N   GLU A  63     136.793 271.390  28.861  1.00  0.00           N  
ATOM   1043  CA  GLU A  63     136.974 270.957  27.478  1.00  0.00           C  
ATOM   1044  C   GLU A  63     137.379 272.109  26.549  1.00  0.00           C  
ATOM   1045  O   GLU A  63     136.695 273.130  26.461  1.00  0.00           O  
ATOM   1046  CB  GLU A  63     135.688 270.308  26.964  1.00  0.00           C  
ATOM   1047  CG  GLU A  63     135.796 269.720  25.564  1.00  0.00           C  
ATOM   1048  CD  GLU A  63     134.603 268.888  25.185  1.00  0.00           C  
ATOM   1049  OE1 GLU A  63     134.427 267.839  25.757  1.00  0.00           O  
ATOM   1050  OE2 GLU A  63     133.865 269.302  24.321  1.00  0.00           O  
ATOM   1051  H   GLU A  63     136.123 272.138  29.070  1.00  0.00           H  
ATOM   1052  HA  GLU A  63     137.769 270.210  27.454  1.00  0.00           H  
ATOM   1053 1HB  GLU A  63     135.388 269.508  27.640  1.00  0.00           H  
ATOM   1054 2HB  GLU A  63     134.886 271.047  26.955  1.00  0.00           H  
ATOM   1055 1HG  GLU A  63     135.901 270.533  24.846  1.00  0.00           H  
ATOM   1056 2HG  GLU A  63     136.694 269.106  25.508  1.00  0.00           H  
ATOM   1057  N   VAL A  64     138.484 271.933  25.826  1.00  0.00           N  
ATOM   1058  CA  VAL A  64     138.981 272.993  24.959  1.00  0.00           C  
ATOM   1059  C   VAL A  64     139.102 272.574  23.490  1.00  0.00           C  
ATOM   1060  O   VAL A  64     139.560 271.474  23.166  1.00  0.00           O  
ATOM   1061  CB  VAL A  64     140.359 273.464  25.459  1.00  0.00           C  
ATOM   1062  CG1 VAL A  64     140.271 273.929  26.905  1.00  0.00           C  
ATOM   1063  CG2 VAL A  64     141.374 272.340  25.315  1.00  0.00           C  
ATOM   1064  H   VAL A  64     138.985 271.044  25.886  1.00  0.00           H  
ATOM   1065  HA  VAL A  64     138.274 273.820  24.992  1.00  0.00           H  
ATOM   1066  HB  VAL A  64     140.678 274.321  24.865  1.00  0.00           H  
ATOM   1067 1HG1 VAL A  64     141.254 274.259  27.242  1.00  0.00           H  
ATOM   1068 2HG1 VAL A  64     139.566 274.757  26.978  1.00  0.00           H  
ATOM   1069 3HG1 VAL A  64     139.930 273.105  27.532  1.00  0.00           H  
ATOM   1070 1HG2 VAL A  64     142.346 272.680  25.670  1.00  0.00           H  
ATOM   1071 2HG2 VAL A  64     141.052 271.481  25.905  1.00  0.00           H  
ATOM   1072 3HG2 VAL A  64     141.451 272.052  24.267  1.00  0.00           H  
ATOM   1073  N   GLU A  65     138.670 273.458  22.590  1.00  0.00           N  
ATOM   1074  CA  GLU A  65     138.818 273.237  21.157  1.00  0.00           C  
ATOM   1075  C   GLU A  65     138.957 274.557  20.402  1.00  0.00           C  
ATOM   1076  O   GLU A  65     138.157 275.477  20.597  1.00  0.00           O  
ATOM   1077  CB  GLU A  65     137.623 272.450  20.615  1.00  0.00           C  
ATOM   1078  CG  GLU A  65     137.716 272.104  19.135  1.00  0.00           C  
ATOM   1079  CD  GLU A  65     136.514 271.354  18.633  1.00  0.00           C  
ATOM   1080  OE1 GLU A  65     135.658 271.042  19.426  1.00  0.00           O  
ATOM   1081  OE2 GLU A  65     136.452 271.091  17.455  1.00  0.00           O  
ATOM   1082  H   GLU A  65     138.223 274.323  22.905  1.00  0.00           H  
ATOM   1083  HA  GLU A  65     139.719 272.646  20.981  1.00  0.00           H  
ATOM   1084 1HB  GLU A  65     137.519 271.517  21.170  1.00  0.00           H  
ATOM   1085 2HB  GLU A  65     136.709 273.025  20.767  1.00  0.00           H  
ATOM   1086 1HG  GLU A  65     137.819 273.026  18.564  1.00  0.00           H  
ATOM   1087 2HG  GLU A  65     138.609 271.504  18.969  1.00  0.00           H  
ATOM   1088  N   GLY A  66     139.950 274.673  19.530  1.00  0.00           N  
ATOM   1089  CA  GLY A  66     140.102 275.934  18.814  1.00  0.00           C  
ATOM   1090  C   GLY A  66     140.317 277.079  19.808  1.00  0.00           C  
ATOM   1091  O   GLY A  66     141.242 277.021  20.624  1.00  0.00           O  
ATOM   1092  H   GLY A  66     140.602 273.907  19.396  1.00  0.00           H  
ATOM   1093 1HA  GLY A  66     140.951 275.868  18.136  1.00  0.00           H  
ATOM   1094 2HA  GLY A  66     139.216 276.125  18.212  1.00  0.00           H  
ATOM   1095  N   ASP A  67     139.485 278.135  19.710  1.00  0.00           N  
ATOM   1096  CA  ASP A  67     139.563 279.310  20.589  1.00  0.00           C  
ATOM   1097  C   ASP A  67     138.450 279.336  21.640  1.00  0.00           C  
ATOM   1098  O   ASP A  67     138.218 280.359  22.304  1.00  0.00           O  
ATOM   1099  CB  ASP A  67     139.505 280.594  19.758  1.00  0.00           C  
ATOM   1100  CG  ASP A  67     138.193 280.751  19.001  1.00  0.00           C  
ATOM   1101  OD1 ASP A  67     137.408 279.833  19.014  1.00  0.00           O  
ATOM   1102  OD2 ASP A  67     137.989 281.788  18.417  1.00  0.00           O  
ATOM   1103  H   ASP A  67     138.731 278.119  19.028  1.00  0.00           H  
ATOM   1104  HA  ASP A  67     140.521 279.301  21.092  1.00  0.00           H  
ATOM   1105 1HB  ASP A  67     139.636 281.457  20.412  1.00  0.00           H  
ATOM   1106 2HB  ASP A  67     140.326 280.600  19.040  1.00  0.00           H  
ATOM   1107  N   THR A  68     137.743 278.223  21.800  1.00  0.00           N  
ATOM   1108  CA  THR A  68     136.588 278.226  22.670  1.00  0.00           C  
ATOM   1109  C   THR A  68     136.746 277.241  23.811  1.00  0.00           C  
ATOM   1110  O   THR A  68     137.131 276.080  23.627  1.00  0.00           O  
ATOM   1111  CB  THR A  68     135.307 277.975  21.848  1.00  0.00           C  
ATOM   1112  OG1 THR A  68     135.176 279.037  20.860  1.00  0.00           O  
ATOM   1113  CG2 THR A  68     134.049 277.973  22.770  1.00  0.00           C  
ATOM   1114  H   THR A  68     137.985 277.369  21.287  1.00  0.00           H  
ATOM   1115  HA  THR A  68     136.497 279.213  23.105  1.00  0.00           H  
ATOM   1116  HB  THR A  68     135.388 277.016  21.333  1.00  0.00           H  
ATOM   1117  HG1 THR A  68     135.951 279.004  20.215  1.00  0.00           H  
ATOM   1118 1HG2 THR A  68     133.157 277.811  22.170  1.00  0.00           H  
ATOM   1119 2HG2 THR A  68     134.126 277.182  23.516  1.00  0.00           H  
ATOM   1120 3HG2 THR A  68     133.969 278.931  23.277  1.00  0.00           H  
ATOM   1121  N   VAL A  69     136.472 277.718  25.014  1.00  0.00           N  
ATOM   1122  CA  VAL A  69     136.603 276.876  26.190  1.00  0.00           C  
ATOM   1123  C   VAL A  69     135.294 276.684  26.939  1.00  0.00           C  
ATOM   1124  O   VAL A  69     134.593 277.646  27.260  1.00  0.00           O  
ATOM   1125  CB  VAL A  69     137.643 277.485  27.150  1.00  0.00           C  
ATOM   1126  CG1 VAL A  69     137.752 276.649  28.417  1.00  0.00           C  
ATOM   1127  CG2 VAL A  69     138.992 277.589  26.455  1.00  0.00           C  
ATOM   1128  H   VAL A  69     136.161 278.697  25.075  1.00  0.00           H  
ATOM   1129  HA  VAL A  69     136.938 275.890  25.867  1.00  0.00           H  
ATOM   1130  HB  VAL A  69     137.309 278.479  27.449  1.00  0.00           H  
ATOM   1131 1HG1 VAL A  69     138.490 277.094  29.084  1.00  0.00           H  
ATOM   1132 2HG1 VAL A  69     136.784 276.618  28.917  1.00  0.00           H  
ATOM   1133 3HG1 VAL A  69     138.060 275.636  28.158  1.00  0.00           H  
ATOM   1134 1HG2 VAL A  69     139.721 278.021  27.139  1.00  0.00           H  
ATOM   1135 2HG2 VAL A  69     139.322 276.596  26.151  1.00  0.00           H  
ATOM   1136 3HG2 VAL A  69     138.899 278.226  25.575  1.00  0.00           H  
ATOM   1137  N   THR A  70     134.973 275.427  27.225  1.00  0.00           N  
ATOM   1138  CA  THR A  70     133.765 275.112  27.972  1.00  0.00           C  
ATOM   1139  C   THR A  70     134.100 274.524  29.333  1.00  0.00           C  
ATOM   1140  O   THR A  70     134.858 273.555  29.468  1.00  0.00           O  
ATOM   1141  CB  THR A  70     132.869 274.132  27.193  1.00  0.00           C  
ATOM   1142  OG1 THR A  70     132.477 274.727  25.948  1.00  0.00           O  
ATOM   1143  CG2 THR A  70     131.627 273.787  27.999  1.00  0.00           C  
ATOM   1144  H   THR A  70     135.603 274.682  26.916  1.00  0.00           H  
ATOM   1145  HA  THR A  70     133.214 276.031  28.138  1.00  0.00           H  
ATOM   1146  HB  THR A  70     133.425 273.218  26.984  1.00  0.00           H  
ATOM   1147  HG1 THR A  70     133.238 274.778  25.365  1.00  0.00           H  
ATOM   1148 1HG2 THR A  70     131.006 273.093  27.433  1.00  0.00           H  
ATOM   1149 2HG2 THR A  70     131.921 273.325  28.941  1.00  0.00           H  
ATOM   1150 3HG2 THR A  70     131.062 274.696  28.203  1.00  0.00           H  
ATOM   1151  N   ILE A  71     133.521 275.128  30.352  1.00  0.00           N  
ATOM   1152  CA  ILE A  71     133.650 274.653  31.713  1.00  0.00           C  
ATOM   1153  C   ILE A  71     132.313 274.217  32.288  1.00  0.00           C  
ATOM   1154  O   ILE A  71     131.343 274.972  32.255  1.00  0.00           O  
ATOM   1155  CB  ILE A  71     134.265 275.742  32.611  1.00  0.00           C  
ATOM   1156  CG1 ILE A  71     135.650 276.140  32.095  1.00  0.00           C  
ATOM   1157  CG2 ILE A  71     134.347 275.259  34.051  1.00  0.00           C  
ATOM   1158  CD1 ILE A  71     135.675 277.470  31.377  1.00  0.00           C  
ATOM   1159  H   ILE A  71     132.979 275.971  30.154  1.00  0.00           H  
ATOM   1160  HA  ILE A  71     134.323 273.797  31.730  1.00  0.00           H  
ATOM   1161  HB  ILE A  71     133.645 276.637  32.573  1.00  0.00           H  
ATOM   1162 1HG1 ILE A  71     136.348 276.189  32.930  1.00  0.00           H  
ATOM   1163 2HG1 ILE A  71     136.016 275.376  31.409  1.00  0.00           H  
ATOM   1164 1HG2 ILE A  71     134.785 276.041  34.672  1.00  0.00           H  
ATOM   1165 2HG2 ILE A  71     133.348 275.025  34.414  1.00  0.00           H  
ATOM   1166 3HG2 ILE A  71     134.970 274.366  34.100  1.00  0.00           H  
ATOM   1167 1HD1 ILE A  71     136.691 277.682  31.041  1.00  0.00           H  
ATOM   1168 2HD1 ILE A  71     135.009 277.430  30.515  1.00  0.00           H  
ATOM   1169 3HD1 ILE A  71     135.346 278.256  32.055  1.00  0.00           H  
ATOM   1170  N   VAL A  72     132.249 273.019  32.846  1.00  0.00           N  
ATOM   1171  CA  VAL A  72     131.002 272.594  33.465  1.00  0.00           C  
ATOM   1172  C   VAL A  72     131.196 272.362  34.953  1.00  0.00           C  
ATOM   1173  O   VAL A  72     131.967 271.493  35.364  1.00  0.00           O  
ATOM   1174  CB  VAL A  72     130.488 271.300  32.807  1.00  0.00           C  
ATOM   1175  CG1 VAL A  72     129.197 270.842  33.470  1.00  0.00           C  
ATOM   1176  CG2 VAL A  72     130.279 271.524  31.317  1.00  0.00           C  
ATOM   1177  H   VAL A  72     133.077 272.414  32.810  1.00  0.00           H  
ATOM   1178  HA  VAL A  72     130.267 273.379  33.338  1.00  0.00           H  
ATOM   1179  HB  VAL A  72     131.224 270.510  32.957  1.00  0.00           H  
ATOM   1180 1HG1 VAL A  72     128.848 269.926  32.993  1.00  0.00           H  
ATOM   1181 2HG1 VAL A  72     129.379 270.652  34.528  1.00  0.00           H  
ATOM   1182 3HG1 VAL A  72     128.439 271.617  33.364  1.00  0.00           H  
ATOM   1183 1HG2 VAL A  72     129.916 270.605  30.859  1.00  0.00           H  
ATOM   1184 2HG2 VAL A  72     129.547 272.318  31.168  1.00  0.00           H  
ATOM   1185 3HG2 VAL A  72     131.224 271.811  30.856  1.00  0.00           H  
ATOM   1186  N   VAL A  73     130.462 273.125  35.761  1.00  0.00           N  
ATOM   1187  CA  VAL A  73     130.630 273.064  37.211  1.00  0.00           C  
ATOM   1188  C   VAL A  73     129.451 272.360  37.859  1.00  0.00           C  
ATOM   1189  O   VAL A  73     128.324 272.838  37.771  1.00  0.00           O  
ATOM   1190  CB  VAL A  73     130.765 274.481  37.800  1.00  0.00           C  
ATOM   1191  CG1 VAL A  73     130.960 274.415  39.307  1.00  0.00           C  
ATOM   1192  CG2 VAL A  73     131.924 275.209  37.137  1.00  0.00           C  
ATOM   1193  H   VAL A  73     129.811 273.787  35.323  1.00  0.00           H  
ATOM   1194  HA  VAL A  73     131.547 272.519  37.446  1.00  0.00           H  
ATOM   1195  HB  VAL A  73     129.840 275.029  37.619  1.00  0.00           H  
ATOM   1196 1HG1 VAL A  73     131.054 275.425  39.707  1.00  0.00           H  
ATOM   1197 2HG1 VAL A  73     130.102 273.923  39.764  1.00  0.00           H  
ATOM   1198 3HG1 VAL A  73     131.866 273.852  39.532  1.00  0.00           H  
ATOM   1199 1HG2 VAL A  73     132.014 276.210  37.557  1.00  0.00           H  
ATOM   1200 2HG2 VAL A  73     132.848 274.657  37.312  1.00  0.00           H  
ATOM   1201 3HG2 VAL A  73     131.743 275.281  36.064  1.00  0.00           H  
ATOM   1202  N   ARG A  74     129.710 271.250  38.547  1.00  0.00           N  
ATOM   1203  CA  ARG A  74     128.663 270.486  39.215  1.00  0.00           C  
ATOM   1204  C   ARG A  74     128.698 270.538  40.747  1.00  0.00           C  
ATOM   1205  O   ARG A  74     129.711 270.205  41.393  1.00  0.00           O  
ATOM   1206  CB  ARG A  74     128.790 269.032  38.785  1.00  0.00           C  
ATOM   1207  CG  ARG A  74     127.831 268.041  39.430  1.00  0.00           C  
ATOM   1208  CD  ARG A  74     128.194 266.653  39.043  1.00  0.00           C  
ATOM   1209  NE  ARG A  74     127.883 266.361  37.657  1.00  0.00           N  
ATOM   1210  CZ  ARG A  74     128.391 265.341  36.925  1.00  0.00           C  
ATOM   1211  NH1 ARG A  74     129.273 264.493  37.426  1.00  0.00           N  
ATOM   1212  NH2 ARG A  74     127.974 265.218  35.675  1.00  0.00           N  
ATOM   1213  H   ARG A  74     130.663 270.877  38.547  1.00  0.00           H  
ATOM   1214  HA  ARG A  74     127.696 270.869  38.888  1.00  0.00           H  
ATOM   1215 1HB  ARG A  74     128.642 268.970  37.708  1.00  0.00           H  
ATOM   1216 2HB  ARG A  74     129.795 268.697  38.981  1.00  0.00           H  
ATOM   1217 1HG  ARG A  74     127.879 268.111  40.519  1.00  0.00           H  
ATOM   1218 2HG  ARG A  74     126.812 268.241  39.092  1.00  0.00           H  
ATOM   1219 1HD  ARG A  74     129.262 266.528  39.194  1.00  0.00           H  
ATOM   1220 2HD  ARG A  74     127.654 265.948  39.672  1.00  0.00           H  
ATOM   1221  HE  ARG A  74     127.198 266.961  37.175  1.00  0.00           H  
ATOM   1222 1HH1 ARG A  74     129.623 264.585  38.395  1.00  0.00           H  
ATOM   1223 2HH1 ARG A  74     129.644 263.748  36.856  1.00  0.00           H  
ATOM   1224 1HH2 ARG A  74     127.283 265.903  35.325  1.00  0.00           H  
ATOM   1225 2HH2 ARG A  74     128.320 264.480  35.085  1.00  0.00           H  
ATOM   1226  N   GLU A  75     127.555 270.915  41.334  1.00  0.00           N  
ATOM   1227  CA  GLU A  75     127.432 270.982  42.788  1.00  0.00           C  
ATOM   1228  C   GLU A  75     126.522 269.849  43.276  1.00  0.00           C  
ATOM   1229  O   GLU A  75     126.917 268.685  43.234  1.00  0.00           O  
ATOM   1230  OXT GLU A  75     125.435 270.094  43.801  1.00  0.00           O  
ATOM   1231  CB  GLU A  75     126.931 272.372  43.229  1.00  0.00           C  
ATOM   1232  CG  GLU A  75     126.864 272.611  44.766  1.00  0.00           C  
ATOM   1233  CD  GLU A  75     126.507 274.063  45.207  1.00  0.00           C  
ATOM   1234  OE1 GLU A  75     125.669 274.730  44.613  1.00  0.00           O  
ATOM   1235  OE2 GLU A  75     127.130 274.515  46.143  1.00  0.00           O  
ATOM   1236  H   GLU A  75     126.758 271.186  40.738  1.00  0.00           H  
ATOM   1237  HA  GLU A  75     128.416 270.829  43.228  1.00  0.00           H  
ATOM   1238 1HB  GLU A  75     127.593 273.129  42.808  1.00  0.00           H  
ATOM   1239 2HB  GLU A  75     125.940 272.527  42.819  1.00  0.00           H  
ATOM   1240 1HG  GLU A  75     126.135 271.940  45.209  1.00  0.00           H  
ATOM   1241 2HG  GLU A  75     127.830 272.357  45.169  1.00  0.00           H  
TER                                                                             
ATOM   1243  N   ASN B   1     160.627 291.655 -20.737  1.00  0.00           N  
ATOM   1244  CA  ASN B   1     161.315 291.201 -19.533  1.00  0.00           C  
ATOM   1245  C   ASN B   1     162.312 290.095 -19.853  1.00  0.00           C  
ATOM   1246  O   ASN B   1     162.423 289.116 -19.115  1.00  0.00           O  
ATOM   1247  CB  ASN B   1     160.316 290.734 -18.490  1.00  0.00           C  
ATOM   1248  CG  ASN B   1     159.463 291.855 -17.965  1.00  0.00           C  
ATOM   1249  OD1 ASN B   1     159.939 292.981 -17.780  1.00  0.00           O  
ATOM   1250  ND2 ASN B   1     158.209 291.569 -17.722  1.00  0.00           N  
ATOM   1251 1H   ASN B   1     159.980 292.380 -20.498  1.00  0.00           H  
ATOM   1252 2H   ASN B   1     161.295 292.009 -21.391  1.00  0.00           H  
ATOM   1253 3H   ASN B   1     160.132 290.889 -21.148  1.00  0.00           H  
ATOM   1254  HA  ASN B   1     161.871 292.045 -19.124  1.00  0.00           H  
ATOM   1255 1HB  ASN B   1     159.667 289.971 -18.923  1.00  0.00           H  
ATOM   1256 2HB  ASN B   1     160.848 290.277 -17.656  1.00  0.00           H  
ATOM   1257 1HD2 ASN B   1     157.594 292.276 -17.371  1.00  0.00           H  
ATOM   1258 2HD2 ASN B   1     157.867 290.645 -17.886  1.00  0.00           H  
ATOM   1259  N   ASP B   2     163.035 290.258 -20.957  1.00  0.00           N  
ATOM   1260  CA  ASP B   2     163.959 289.233 -21.424  1.00  0.00           C  
ATOM   1261  C   ASP B   2     165.118 289.052 -20.452  1.00  0.00           C  
ATOM   1262  O   ASP B   2     165.607 287.939 -20.255  1.00  0.00           O  
ATOM   1263  CB  ASP B   2     164.499 289.588 -22.810  1.00  0.00           C  
ATOM   1264  CG  ASP B   2     163.449 289.462 -23.906  1.00  0.00           C  
ATOM   1265  OD1 ASP B   2     162.453 288.818 -23.675  1.00  0.00           O  
ATOM   1266  OD2 ASP B   2     163.654 290.010 -24.963  1.00  0.00           O  
ATOM   1267  H   ASP B   2     162.939 291.112 -21.485  1.00  0.00           H  
ATOM   1268  HA  ASP B   2     163.425 288.284 -21.482  1.00  0.00           H  
ATOM   1269 1HB  ASP B   2     164.874 290.612 -22.803  1.00  0.00           H  
ATOM   1270 2HB  ASP B   2     165.338 288.935 -23.054  1.00  0.00           H  
ATOM   1271  N   GLU B   3     165.553 290.151 -19.846  1.00  0.00           N  
ATOM   1272  CA  GLU B   3     166.657 290.117 -18.894  1.00  0.00           C  
ATOM   1273  C   GLU B   3     166.265 289.376 -17.623  1.00  0.00           C  
ATOM   1274  O   GLU B   3     167.077 288.660 -17.035  1.00  0.00           O  
ATOM   1275  CB  GLU B   3     167.110 291.537 -18.549  1.00  0.00           C  
ATOM   1276  CG  GLU B   3     167.757 292.289 -19.703  1.00  0.00           C  
ATOM   1277  CD  GLU B   3     168.965 291.585 -20.256  1.00  0.00           C  
ATOM   1278  OE1 GLU B   3     169.828 291.236 -19.488  1.00  0.00           O  
ATOM   1279  OE2 GLU B   3     169.026 291.397 -21.448  1.00  0.00           O  
ATOM   1280  H   GLU B   3     165.107 291.035 -20.050  1.00  0.00           H  
ATOM   1281  HA  GLU B   3     167.490 289.577 -19.350  1.00  0.00           H  
ATOM   1282 1HB  GLU B   3     166.253 292.120 -18.209  1.00  0.00           H  
ATOM   1283 2HB  GLU B   3     167.827 291.501 -17.729  1.00  0.00           H  
ATOM   1284 1HG  GLU B   3     167.025 292.409 -20.502  1.00  0.00           H  
ATOM   1285 2HG  GLU B   3     168.046 293.281 -19.360  1.00  0.00           H  
ATOM   1286  N   LYS B   4     165.018 289.550 -17.203  1.00  0.00           N  
ATOM   1287  CA  LYS B   4     164.485 288.824 -16.056  1.00  0.00           C  
ATOM   1288  C   LYS B   4     164.481 287.321 -16.311  1.00  0.00           C  
ATOM   1289  O   LYS B   4     164.792 286.530 -15.421  1.00  0.00           O  
ATOM   1290  CB  LYS B   4     163.072 289.305 -15.726  1.00  0.00           C  
ATOM   1291  CG  LYS B   4     163.008 290.699 -15.115  1.00  0.00           C  
ATOM   1292  CD  LYS B   4     161.588 291.057 -14.701  1.00  0.00           C  
ATOM   1293  CE  LYS B   4     161.514 292.472 -14.146  1.00  0.00           C  
ATOM   1294  NZ  LYS B   4     162.253 292.606 -12.862  1.00  0.00           N  
ATOM   1295  H   LYS B   4     164.421 290.205 -17.689  1.00  0.00           H  
ATOM   1296  HA  LYS B   4     165.131 289.010 -15.199  1.00  0.00           H  
ATOM   1297 1HB  LYS B   4     162.467 289.310 -16.633  1.00  0.00           H  
ATOM   1298 2HB  LYS B   4     162.605 288.612 -15.025  1.00  0.00           H  
ATOM   1299 1HG  LYS B   4     163.656 290.742 -14.239  1.00  0.00           H  
ATOM   1300 2HG  LYS B   4     163.361 291.431 -15.842  1.00  0.00           H  
ATOM   1301 1HD  LYS B   4     160.927 290.979 -15.565  1.00  0.00           H  
ATOM   1302 2HD  LYS B   4     161.246 290.359 -13.938  1.00  0.00           H  
ATOM   1303 1HE  LYS B   4     161.935 293.169 -14.869  1.00  0.00           H  
ATOM   1304 2HE  LYS B   4     160.472 292.742 -13.979  1.00  0.00           H  
ATOM   1305 1HZ  LYS B   4     162.179 293.556 -12.528  1.00  0.00           H  
ATOM   1306 2HZ  LYS B   4     161.858 291.977 -12.177  1.00  0.00           H  
ATOM   1307 3HZ  LYS B   4     163.226 292.376 -13.008  1.00  0.00           H  
ATOM   1308  N   ARG B   5     164.128 286.936 -17.533  1.00  0.00           N  
ATOM   1309  CA  ARG B   5     164.215 285.541 -17.951  1.00  0.00           C  
ATOM   1310  C   ARG B   5     165.642 285.021 -17.837  1.00  0.00           C  
ATOM   1311  O   ARG B   5     165.873 283.916 -17.345  1.00  0.00           O  
ATOM   1312  CB  ARG B   5     163.732 285.380 -19.385  1.00  0.00           C  
ATOM   1313  CG  ARG B   5     163.642 283.943 -19.872  1.00  0.00           C  
ATOM   1314  CD  ARG B   5     163.086 283.863 -21.247  1.00  0.00           C  
ATOM   1315  NE  ARG B   5     161.763 284.461 -21.332  1.00  0.00           N  
ATOM   1316  CZ  ARG B   5     161.484 285.611 -21.979  1.00  0.00           C  
ATOM   1317  NH1 ARG B   5     162.444 286.271 -22.589  1.00  0.00           N  
ATOM   1318  NH2 ARG B   5     160.248 286.073 -21.998  1.00  0.00           N  
ATOM   1319  H   ARG B   5     163.790 287.626 -18.190  1.00  0.00           H  
ATOM   1320  HA  ARG B   5     163.591 284.941 -17.288  1.00  0.00           H  
ATOM   1321 1HB  ARG B   5     162.744 285.826 -19.489  1.00  0.00           H  
ATOM   1322 2HB  ARG B   5     164.405 285.915 -20.057  1.00  0.00           H  
ATOM   1323 1HG  ARG B   5     164.638 283.496 -19.877  1.00  0.00           H  
ATOM   1324 2HG  ARG B   5     162.993 283.372 -19.205  1.00  0.00           H  
ATOM   1325 1HD  ARG B   5     163.745 284.389 -21.937  1.00  0.00           H  
ATOM   1326 2HD  ARG B   5     163.006 282.818 -21.546  1.00  0.00           H  
ATOM   1327  HE  ARG B   5     161.001 283.982 -20.875  1.00  0.00           H  
ATOM   1328 1HH1 ARG B   5     163.391 285.916 -22.573  1.00  0.00           H  
ATOM   1329 2HH1 ARG B   5     162.235 287.131 -23.073  1.00  0.00           H  
ATOM   1330 1HH2 ARG B   5     159.510 285.566 -21.530  1.00  0.00           H  
ATOM   1331 2HH2 ARG B   5     160.039 286.934 -22.483  1.00  0.00           H  
ATOM   1332  N   LYS B   6     166.598 285.823 -18.296  1.00  0.00           N  
ATOM   1333  CA  LYS B   6     168.008 285.478 -18.175  1.00  0.00           C  
ATOM   1334  C   LYS B   6     168.408 285.292 -16.716  1.00  0.00           C  
ATOM   1335  O   LYS B   6     169.141 284.363 -16.379  1.00  0.00           O  
ATOM   1336  CB  LYS B   6     168.880 286.554 -18.826  1.00  0.00           C  
ATOM   1337  CG  LYS B   6     168.757 286.630 -20.343  1.00  0.00           C  
ATOM   1338  CD  LYS B   6     169.574 287.783 -20.906  1.00  0.00           C  
ATOM   1339  CE  LYS B   6     169.326 287.963 -22.396  1.00  0.00           C  
ATOM   1340  NZ  LYS B   6     170.047 289.146 -22.942  1.00  0.00           N  
ATOM   1341  H   LYS B   6     166.339 286.692 -18.738  1.00  0.00           H  
ATOM   1342  HA  LYS B   6     168.180 284.532 -18.688  1.00  0.00           H  
ATOM   1343 1HB  LYS B   6     168.617 287.530 -18.420  1.00  0.00           H  
ATOM   1344 2HB  LYS B   6     169.927 286.369 -18.586  1.00  0.00           H  
ATOM   1345 1HG  LYS B   6     169.106 285.697 -20.784  1.00  0.00           H  
ATOM   1346 2HG  LYS B   6     167.711 286.771 -20.616  1.00  0.00           H  
ATOM   1347 1HD  LYS B   6     169.310 288.706 -20.387  1.00  0.00           H  
ATOM   1348 2HD  LYS B   6     170.635 287.589 -20.745  1.00  0.00           H  
ATOM   1349 1HE  LYS B   6     169.655 287.073 -22.930  1.00  0.00           H  
ATOM   1350 2HE  LYS B   6     168.258 288.092 -22.573  1.00  0.00           H  
ATOM   1351 1HZ  LYS B   6     169.855 289.231 -23.930  1.00  0.00           H  
ATOM   1352 2HZ  LYS B   6     169.734 289.980 -22.466  1.00  0.00           H  
ATOM   1353 3HZ  LYS B   6     171.040 289.029 -22.800  1.00  0.00           H  
ATOM   1354  N   ARG B   7     167.922 286.181 -15.857  1.00  0.00           N  
ATOM   1355  CA  ARG B   7     168.203 286.099 -14.429  1.00  0.00           C  
ATOM   1356  C   ARG B   7     167.669 284.801 -13.836  1.00  0.00           C  
ATOM   1357  O   ARG B   7     168.355 284.134 -13.060  1.00  0.00           O  
ATOM   1358  CB  ARG B   7     167.585 287.280 -13.693  1.00  0.00           C  
ATOM   1359  CG  ARG B   7     167.693 287.216 -12.178  1.00  0.00           C  
ATOM   1360  CD  ARG B   7     169.105 287.279 -11.723  1.00  0.00           C  
ATOM   1361  NE  ARG B   7     169.207 287.342 -10.274  1.00  0.00           N  
ATOM   1362  CZ  ARG B   7     170.361 287.255  -9.584  1.00  0.00           C  
ATOM   1363  NH1 ARG B   7     171.500 287.101 -10.223  1.00  0.00           N  
ATOM   1364  NH2 ARG B   7     170.348 287.324  -8.264  1.00  0.00           N  
ATOM   1365  H   ARG B   7     167.343 286.933 -16.201  1.00  0.00           H  
ATOM   1366  HA  ARG B   7     169.284 286.107 -14.289  1.00  0.00           H  
ATOM   1367 1HB  ARG B   7     168.065 288.202 -14.019  1.00  0.00           H  
ATOM   1368 2HB  ARG B   7     166.528 287.354 -13.946  1.00  0.00           H  
ATOM   1369 1HG  ARG B   7     167.154 288.056 -11.738  1.00  0.00           H  
ATOM   1370 2HG  ARG B   7     167.259 286.281 -11.821  1.00  0.00           H  
ATOM   1371 1HD  ARG B   7     169.637 286.391 -12.064  1.00  0.00           H  
ATOM   1372 2HD  ARG B   7     169.582 288.167 -12.138  1.00  0.00           H  
ATOM   1373  HE  ARG B   7     168.352 287.461  -9.747  1.00  0.00           H  
ATOM   1374 1HH1 ARG B   7     171.509 287.048 -11.232  1.00  0.00           H  
ATOM   1375 2HH1 ARG B   7     172.364 287.035  -9.706  1.00  0.00           H  
ATOM   1376 1HH2 ARG B   7     169.472 287.442  -7.773  1.00  0.00           H  
ATOM   1377 2HH2 ARG B   7     171.212 287.259  -7.747  1.00  0.00           H  
ATOM   1378  N   ALA B   8     166.444 284.447 -14.206  1.00  0.00           N  
ATOM   1379  CA  ALA B   8     165.815 283.230 -13.708  1.00  0.00           C  
ATOM   1380  C   ALA B   8     166.618 281.995 -14.101  1.00  0.00           C  
ATOM   1381  O   ALA B   8     166.807 281.082 -13.295  1.00  0.00           O  
ATOM   1382  CB  ALA B   8     164.389 283.119 -14.228  1.00  0.00           C  
ATOM   1383  H   ALA B   8     165.937 285.037 -14.850  1.00  0.00           H  
ATOM   1384  HA  ALA B   8     165.789 283.274 -12.620  1.00  0.00           H  
ATOM   1385 1HB  ALA B   8     163.933 282.206 -13.848  1.00  0.00           H  
ATOM   1386 2HB  ALA B   8     163.812 283.982 -13.890  1.00  0.00           H  
ATOM   1387 3HB  ALA B   8     164.399 283.094 -15.317  1.00  0.00           H  
ATOM   1388  N   GLU B   9     167.089 281.971 -15.343  1.00  0.00           N  
ATOM   1389  CA  GLU B   9     167.900 280.863 -15.833  1.00  0.00           C  
ATOM   1390  C   GLU B   9     169.218 280.766 -15.077  1.00  0.00           C  
ATOM   1391  O   GLU B   9     169.611 279.690 -14.628  1.00  0.00           O  
ATOM   1392  CB  GLU B   9     168.170 281.022 -17.331  1.00  0.00           C  
ATOM   1393  CG  GLU B   9     169.114 279.978 -17.913  1.00  0.00           C  
ATOM   1394  CD  GLU B   9     168.551 278.585 -17.860  1.00  0.00           C  
ATOM   1395  OE1 GLU B   9     167.350 278.450 -17.850  1.00  0.00           O  
ATOM   1396  OE2 GLU B   9     169.322 277.655 -17.830  1.00  0.00           O  
ATOM   1397  H   GLU B   9     166.880 282.740 -15.962  1.00  0.00           H  
ATOM   1398  HA  GLU B   9     167.354 279.933 -15.665  1.00  0.00           H  
ATOM   1399 1HB  GLU B   9     167.231 280.965 -17.879  1.00  0.00           H  
ATOM   1400 2HB  GLU B   9     168.601 282.005 -17.520  1.00  0.00           H  
ATOM   1401 1HG  GLU B   9     169.325 280.233 -18.951  1.00  0.00           H  
ATOM   1402 2HG  GLU B   9     170.054 280.006 -17.362  1.00  0.00           H  
ATOM   1403  N   LYS B  10     169.898 281.899 -14.940  1.00  0.00           N  
ATOM   1404  CA  LYS B  10     171.183 281.943 -14.251  1.00  0.00           C  
ATOM   1405  C   LYS B  10     171.036 281.545 -12.787  1.00  0.00           C  
ATOM   1406  O   LYS B  10     171.895 280.863 -12.231  1.00  0.00           O  
ATOM   1407  CB  LYS B  10     171.800 283.338 -14.359  1.00  0.00           C  
ATOM   1408  CG  LYS B  10     172.298 283.700 -15.751  1.00  0.00           C  
ATOM   1409  CD  LYS B  10     172.874 285.108 -15.784  1.00  0.00           C  
ATOM   1410  CE  LYS B  10     173.366 285.473 -17.177  1.00  0.00           C  
ATOM   1411  NZ  LYS B  10     173.931 286.849 -17.225  1.00  0.00           N  
ATOM   1412  H   LYS B  10     169.517 282.751 -15.323  1.00  0.00           H  
ATOM   1413  HA  LYS B  10     171.854 281.225 -14.722  1.00  0.00           H  
ATOM   1414 1HB  LYS B  10     171.065 284.086 -14.062  1.00  0.00           H  
ATOM   1415 2HB  LYS B  10     172.643 283.417 -13.672  1.00  0.00           H  
ATOM   1416 1HG  LYS B  10     173.071 282.994 -16.057  1.00  0.00           H  
ATOM   1417 2HG  LYS B  10     171.474 283.637 -16.461  1.00  0.00           H  
ATOM   1418 1HD  LYS B  10     172.107 285.821 -15.480  1.00  0.00           H  
ATOM   1419 2HD  LYS B  10     173.707 285.176 -15.086  1.00  0.00           H  
ATOM   1420 1HE  LYS B  10     174.134 284.767 -17.488  1.00  0.00           H  
ATOM   1421 2HE  LYS B  10     172.538 285.410 -17.883  1.00  0.00           H  
ATOM   1422 1HZ  LYS B  10     174.244 287.053 -18.162  1.00  0.00           H  
ATOM   1423 2HZ  LYS B  10     173.221 287.515 -16.956  1.00  0.00           H  
ATOM   1424 3HZ  LYS B  10     174.712 286.915 -16.587  1.00  0.00           H  
ATOM   1425  N   ALA B  11     169.942 281.978 -12.170  1.00  0.00           N  
ATOM   1426  CA  ALA B  11     169.672 281.654 -10.775  1.00  0.00           C  
ATOM   1427  C   ALA B  11     169.502 280.152 -10.580  1.00  0.00           C  
ATOM   1428  O   ALA B  11     170.007 279.581  -9.614  1.00  0.00           O  
ATOM   1429  CB  ALA B  11     168.434 282.394 -10.291  1.00  0.00           C  
ATOM   1430  H   ALA B  11     169.280 282.545 -12.680  1.00  0.00           H  
ATOM   1431  HA  ALA B  11     170.525 281.970 -10.175  1.00  0.00           H  
ATOM   1432 1HB  ALA B  11     168.246 282.143  -9.247  1.00  0.00           H  
ATOM   1433 2HB  ALA B  11     168.593 283.469 -10.383  1.00  0.00           H  
ATOM   1434 3HB  ALA B  11     167.577 282.102 -10.896  1.00  0.00           H  
ATOM   1435  N   LEU B  12     168.787 279.518 -11.504  1.00  0.00           N  
ATOM   1436  CA  LEU B  12     168.594 278.074 -11.465  1.00  0.00           C  
ATOM   1437  C   LEU B  12     169.916 277.336 -11.636  1.00  0.00           C  
ATOM   1438  O   LEU B  12     170.156 276.316 -10.991  1.00  0.00           O  
ATOM   1439  CB  LEU B  12     167.613 277.642 -12.562  1.00  0.00           C  
ATOM   1440  CG  LEU B  12     166.149 278.044 -12.342  1.00  0.00           C  
ATOM   1441  CD1 LEU B  12     165.332 277.689 -13.578  1.00  0.00           C  
ATOM   1442  CD2 LEU B  12     165.608 277.336 -11.109  1.00  0.00           C  
ATOM   1443  H   LEU B  12     168.367 280.051 -12.253  1.00  0.00           H  
ATOM   1444  HA  LEU B  12     168.190 277.806 -10.489  1.00  0.00           H  
ATOM   1445 1HB  LEU B  12     167.937 278.074 -13.507  1.00  0.00           H  
ATOM   1446 2HB  LEU B  12     167.648 276.556 -12.652  1.00  0.00           H  
ATOM   1447  HG  LEU B  12     166.085 279.122 -12.198  1.00  0.00           H  
ATOM   1448 1HD1 LEU B  12     164.292 277.974 -13.422  1.00  0.00           H  
ATOM   1449 2HD1 LEU B  12     165.729 278.223 -14.441  1.00  0.00           H  
ATOM   1450 3HD1 LEU B  12     165.391 276.615 -13.757  1.00  0.00           H  
ATOM   1451 1HD2 LEU B  12     164.567 277.622 -10.951  1.00  0.00           H  
ATOM   1452 2HD2 LEU B  12     165.670 276.257 -11.251  1.00  0.00           H  
ATOM   1453 3HD2 LEU B  12     166.198 277.621 -10.237  1.00  0.00           H  
ATOM   1454  N   GLN B  13     170.770 277.859 -12.511  1.00  0.00           N  
ATOM   1455  CA  GLN B  13     172.098 277.295 -12.712  1.00  0.00           C  
ATOM   1456  C   GLN B  13     172.944 277.410 -11.451  1.00  0.00           C  
ATOM   1457  O   GLN B  13     173.681 276.489 -11.099  1.00  0.00           O  
ATOM   1458  CB  GLN B  13     172.803 277.991 -13.880  1.00  0.00           C  
ATOM   1459  CG  GLN B  13     172.208 277.677 -15.242  1.00  0.00           C  
ATOM   1460  CD  GLN B  13     172.906 278.422 -16.364  1.00  0.00           C  
ATOM   1461  OE1 GLN B  13     174.007 278.949 -16.187  1.00  0.00           O  
ATOM   1462  NE2 GLN B  13     172.266 278.473 -17.528  1.00  0.00           N  
ATOM   1463  H   GLN B  13     170.490 278.666 -13.048  1.00  0.00           H  
ATOM   1464  HA  GLN B  13     171.995 276.235 -12.943  1.00  0.00           H  
ATOM   1465 1HB  GLN B  13     172.765 279.071 -13.737  1.00  0.00           H  
ATOM   1466 2HB  GLN B  13     173.853 277.700 -13.896  1.00  0.00           H  
ATOM   1467 1HG  GLN B  13     172.304 276.608 -15.432  1.00  0.00           H  
ATOM   1468 2HG  GLN B  13     171.157 277.963 -15.243  1.00  0.00           H  
ATOM   1469 1HE2 GLN B  13     172.677 278.951 -18.304  1.00  0.00           H  
ATOM   1470 2HE2 GLN B  13     171.374 278.032 -17.627  1.00  0.00           H  
ATOM   1471  N   ARG B  14     172.832 278.547 -10.770  1.00  0.00           N  
ATOM   1472  CA  ARG B  14     173.503 278.745  -9.491  1.00  0.00           C  
ATOM   1473  C   ARG B  14     173.040 277.723  -8.461  1.00  0.00           C  
ATOM   1474  O   ARG B  14     173.849 277.152  -7.731  1.00  0.00           O  
ATOM   1475  CB  ARG B  14     173.245 280.147  -8.961  1.00  0.00           C  
ATOM   1476  CG  ARG B  14     173.919 280.464  -7.636  1.00  0.00           C  
ATOM   1477  CD  ARG B  14     173.572 281.827  -7.156  1.00  0.00           C  
ATOM   1478  NE  ARG B  14     174.164 282.112  -5.859  1.00  0.00           N  
ATOM   1479  CZ  ARG B  14     175.401 282.612  -5.676  1.00  0.00           C  
ATOM   1480  NH1 ARG B  14     176.164 282.876  -6.714  1.00  0.00           N  
ATOM   1481  NH2 ARG B  14     175.850 282.837  -4.453  1.00  0.00           N  
ATOM   1482  H   ARG B  14     172.267 279.294 -11.151  1.00  0.00           H  
ATOM   1483  HA  ARG B  14     174.574 278.604  -9.638  1.00  0.00           H  
ATOM   1484 1HB  ARG B  14     173.587 280.880  -9.690  1.00  0.00           H  
ATOM   1485 2HB  ARG B  14     172.172 280.294  -8.829  1.00  0.00           H  
ATOM   1486 1HG  ARG B  14     173.599 279.744  -6.883  1.00  0.00           H  
ATOM   1487 2HG  ARG B  14     175.002 280.409  -7.756  1.00  0.00           H  
ATOM   1488 1HD  ARG B  14     173.937 282.567  -7.867  1.00  0.00           H  
ATOM   1489 2HD  ARG B  14     172.489 281.915  -7.063  1.00  0.00           H  
ATOM   1490  HE  ARG B  14     173.608 281.922  -5.036  1.00  0.00           H  
ATOM   1491 1HH1 ARG B  14     175.821 282.704  -7.649  1.00  0.00           H  
ATOM   1492 2HH1 ARG B  14     177.091 283.251  -6.578  1.00  0.00           H  
ATOM   1493 1HH2 ARG B  14     175.264 282.634  -3.655  1.00  0.00           H  
ATOM   1494 2HH2 ARG B  14     176.777 283.212  -4.316  1.00  0.00           H  
ATOM   1495  N   ALA B  15     171.732 277.495  -8.410  1.00  0.00           N  
ATOM   1496  CA  ALA B  15     171.162 276.508  -7.501  1.00  0.00           C  
ATOM   1497  C   ALA B  15     171.739 275.123  -7.759  1.00  0.00           C  
ATOM   1498  O   ALA B  15     172.051 274.387  -6.824  1.00  0.00           O  
ATOM   1499  CB  ALA B  15     169.645 276.480  -7.631  1.00  0.00           C  
ATOM   1500  H   ALA B  15     171.116 278.019  -9.017  1.00  0.00           H  
ATOM   1501  HA  ALA B  15     171.421 276.789  -6.478  1.00  0.00           H  
ATOM   1502 1HB  ALA B  15     169.235 275.738  -6.945  1.00  0.00           H  
ATOM   1503 2HB  ALA B  15     169.241 277.464  -7.384  1.00  0.00           H  
ATOM   1504 3HB  ALA B  15     169.373 276.221  -8.652  1.00  0.00           H  
ATOM   1505  N   GLN B  16     171.875 274.772  -9.033  1.00  0.00           N  
ATOM   1506  CA  GLN B  16     172.451 273.489  -9.417  1.00  0.00           C  
ATOM   1507  C   GLN B  16     173.897 273.371  -8.952  1.00  0.00           C  
ATOM   1508  O   GLN B  16     174.328 272.314  -8.496  1.00  0.00           O  
ATOM   1509  CB  GLN B  16     172.372 273.300 -10.935  1.00  0.00           C  
ATOM   1510  CG  GLN B  16     170.964 273.087 -11.463  1.00  0.00           C  
ATOM   1511  CD  GLN B  16     170.924 272.982 -12.976  1.00  0.00           C  
ATOM   1512  OE1 GLN B  16     171.919 273.245 -13.657  1.00  0.00           O  
ATOM   1513  NE2 GLN B  16     169.772 272.598 -13.511  1.00  0.00           N  
ATOM   1514  H   GLN B  16     171.575 275.414  -9.755  1.00  0.00           H  
ATOM   1515  HA  GLN B  16     171.882 272.696  -8.931  1.00  0.00           H  
ATOM   1516 1HB  GLN B  16     172.791 274.174 -11.433  1.00  0.00           H  
ATOM   1517 2HB  GLN B  16     172.975 272.439 -11.225  1.00  0.00           H  
ATOM   1518 1HG  GLN B  16     170.566 272.163 -11.046  1.00  0.00           H  
ATOM   1519 2HG  GLN B  16     170.344 273.931 -11.162  1.00  0.00           H  
ATOM   1520 1HE2 GLN B  16     169.684 272.510 -14.505  1.00  0.00           H  
ATOM   1521 2HE2 GLN B  16     168.989 272.394 -12.921  1.00  0.00           H  
ATOM   1522  N   GLU B  17     174.643 274.466  -9.074  1.00  0.00           N  
ATOM   1523  CA  GLU B  17     176.027 274.504  -8.619  1.00  0.00           C  
ATOM   1524  C   GLU B  17     176.112 274.409  -7.101  1.00  0.00           C  
ATOM   1525  O   GLU B  17     177.040 273.810  -6.558  1.00  0.00           O  
ATOM   1526  CB  GLU B  17     176.710 275.785  -9.100  1.00  0.00           C  
ATOM   1527  CG  GLU B  17     176.931 275.854 -10.604  1.00  0.00           C  
ATOM   1528  CD  GLU B  17     177.807 274.743 -11.116  1.00  0.00           C  
ATOM   1529  OE1 GLU B  17     178.843 274.515 -10.542  1.00  0.00           O  
ATOM   1530  OE2 GLU B  17     177.437 274.123 -12.087  1.00  0.00           O  
ATOM   1531  H   GLU B  17     174.238 275.292  -9.490  1.00  0.00           H  
ATOM   1532  HA  GLU B  17     176.549 273.640  -9.033  1.00  0.00           H  
ATOM   1533 1HB  GLU B  17     176.110 276.649  -8.811  1.00  0.00           H  
ATOM   1534 2HB  GLU B  17     177.680 275.884  -8.614  1.00  0.00           H  
ATOM   1535 1HG  GLU B  17     175.966 275.802 -11.107  1.00  0.00           H  
ATOM   1536 2HG  GLU B  17     177.387 276.811 -10.850  1.00  0.00           H  
ATOM   1537  N   ALA B  18     175.135 275.004  -6.422  1.00  0.00           N  
ATOM   1538  CA  ALA B  18     175.030 274.883  -4.972  1.00  0.00           C  
ATOM   1539  C   ALA B  18     174.773 273.440  -4.557  1.00  0.00           C  
ATOM   1540  O   ALA B  18     175.298 272.972  -3.548  1.00  0.00           O  
ATOM   1541  CB  ALA B  18     173.928 275.789  -4.444  1.00  0.00           C  
ATOM   1542  H   ALA B  18     174.452 275.552  -6.922  1.00  0.00           H  
ATOM   1543  HA  ALA B  18     175.977 275.191  -4.529  1.00  0.00           H  
ATOM   1544 1HB  ALA B  18     173.861 275.686  -3.360  1.00  0.00           H  
ATOM   1545 2HB  ALA B  18     174.155 276.823  -4.697  1.00  0.00           H  
ATOM   1546 3HB  ALA B  18     172.977 275.505  -4.894  1.00  0.00           H  
ATOM   1547  N   GLU B  19     173.961 272.740  -5.341  1.00  0.00           N  
ATOM   1548  CA  GLU B  19     173.706 271.321  -5.111  1.00  0.00           C  
ATOM   1549  C   GLU B  19     174.977 270.500  -5.283  1.00  0.00           C  
ATOM   1550  O   GLU B  19     175.220 269.551  -4.538  1.00  0.00           O  
ATOM   1551  CB  GLU B  19     172.625 270.811  -6.066  1.00  0.00           C  
ATOM   1552  CG  GLU B  19     171.224 271.320  -5.759  1.00  0.00           C  
ATOM   1553  CD  GLU B  19     170.216 270.922  -6.800  1.00  0.00           C  
ATOM   1554  OE1 GLU B  19     170.606 270.673  -7.914  1.00  0.00           O  
ATOM   1555  OE2 GLU B  19     169.051 270.865  -6.480  1.00  0.00           O  
ATOM   1556  H   GLU B  19     173.507 273.200  -6.118  1.00  0.00           H  
ATOM   1557  HA  GLU B  19     173.367 271.194  -4.083  1.00  0.00           H  
ATOM   1558 1HB  GLU B  19     172.871 271.105  -7.086  1.00  0.00           H  
ATOM   1559 2HB  GLU B  19     172.598 269.722  -6.036  1.00  0.00           H  
ATOM   1560 1HG  GLU B  19     170.908 270.924  -4.793  1.00  0.00           H  
ATOM   1561 2HG  GLU B  19     171.251 272.406  -5.683  1.00  0.00           H  
ATOM   1562  N   LYS B  20     175.786 270.871  -6.269  1.00  0.00           N  
ATOM   1563  CA  LYS B  20     177.088 270.243  -6.470  1.00  0.00           C  
ATOM   1564  C   LYS B  20     177.990 270.449  -5.261  1.00  0.00           C  
ATOM   1565  O   LYS B  20     178.727 269.544  -4.864  1.00  0.00           O  
ATOM   1566  CB  LYS B  20     177.760 270.796  -7.728  1.00  0.00           C  
ATOM   1567  CG  LYS B  20     177.093 270.379  -9.031  1.00  0.00           C  
ATOM   1568  CD  LYS B  20     177.783 271.014 -10.232  1.00  0.00           C  
ATOM   1569  CE  LYS B  20     177.053 270.686 -11.527  1.00  0.00           C  
ATOM   1570  NZ  LYS B  20     177.673 271.361 -12.699  1.00  0.00           N  
ATOM   1571  H   LYS B  20     175.494 271.606  -6.897  1.00  0.00           H  
ATOM   1572  HA  LYS B  20     176.939 269.170  -6.593  1.00  0.00           H  
ATOM   1573 1HB  LYS B  20     177.769 271.884  -7.689  1.00  0.00           H  
ATOM   1574 2HB  LYS B  20     178.798 270.462  -7.762  1.00  0.00           H  
ATOM   1575 1HG  LYS B  20     177.133 269.295  -9.133  1.00  0.00           H  
ATOM   1576 2HG  LYS B  20     176.049 270.687  -9.021  1.00  0.00           H  
ATOM   1577 1HD  LYS B  20     177.813 272.096 -10.104  1.00  0.00           H  
ATOM   1578 2HD  LYS B  20     178.806 270.645 -10.300  1.00  0.00           H  
ATOM   1579 1HE  LYS B  20     177.069 269.610 -11.691  1.00  0.00           H  
ATOM   1580 2HE  LYS B  20     176.014 271.003 -11.449  1.00  0.00           H  
ATOM   1581 1HZ  LYS B  20     177.160 271.119 -13.536  1.00  0.00           H  
ATOM   1582 2HZ  LYS B  20     177.645 272.362 -12.566  1.00  0.00           H  
ATOM   1583 3HZ  LYS B  20     178.632 271.060 -12.793  1.00  0.00           H  
ATOM   1584  N   LYS B  21     177.929 271.642  -4.679  1.00  0.00           N  
ATOM   1585  CA  LYS B  21     178.684 271.942  -3.468  1.00  0.00           C  
ATOM   1586  C   LYS B  21     178.068 271.263  -2.253  1.00  0.00           C  
ATOM   1587  O   LYS B  21     178.768 270.925  -1.298  1.00  0.00           O  
ATOM   1588  CB  LYS B  21     178.758 273.453  -3.244  1.00  0.00           C  
ATOM   1589  CG  LYS B  21     179.612 274.199  -4.262  1.00  0.00           C  
ATOM   1590  CD  LYS B  21     179.605 275.697  -3.996  1.00  0.00           C  
ATOM   1591  CE  LYS B  21     180.446 276.445  -5.021  1.00  0.00           C  
ATOM   1592  NZ  LYS B  21     180.423 277.915  -4.793  1.00  0.00           N  
ATOM   1593  H   LYS B  21     177.344 272.358  -5.087  1.00  0.00           H  
ATOM   1594  HA  LYS B  21     179.697 271.555  -3.586  1.00  0.00           H  
ATOM   1595 1HB  LYS B  21     177.754 273.876  -3.276  1.00  0.00           H  
ATOM   1596 2HB  LYS B  21     179.166 273.655  -2.254  1.00  0.00           H  
ATOM   1597 1HG  LYS B  21     180.638 273.835  -4.213  1.00  0.00           H  
ATOM   1598 2HG  LYS B  21     179.226 274.015  -5.264  1.00  0.00           H  
ATOM   1599 1HD  LYS B  21     178.581 276.070  -4.038  1.00  0.00           H  
ATOM   1600 2HD  LYS B  21     180.005 275.892  -3.001  1.00  0.00           H  
ATOM   1601 1HE  LYS B  21     181.476 276.097  -4.969  1.00  0.00           H  
ATOM   1602 2HE  LYS B  21     180.066 276.240  -6.021  1.00  0.00           H  
ATOM   1603 1HZ  LYS B  21     180.991 278.374  -5.492  1.00  0.00           H  
ATOM   1604 2HZ  LYS B  21     179.473 278.252  -4.858  1.00  0.00           H  
ATOM   1605 3HZ  LYS B  21     180.791 278.120  -3.874  1.00  0.00           H  
ATOM   1606  N   GLY B  22     176.755 271.065  -2.293  1.00  0.00           N  
ATOM   1607  CA  GLY B  22     176.037 270.453  -1.182  1.00  0.00           C  
ATOM   1608  C   GLY B  22     175.299 271.501  -0.358  1.00  0.00           C  
ATOM   1609  O   GLY B  22     174.649 271.178   0.635  1.00  0.00           O  
ATOM   1610  H   GLY B  22     176.240 271.347  -3.115  1.00  0.00           H  
ATOM   1611 1HA  GLY B  22     175.328 269.721  -1.566  1.00  0.00           H  
ATOM   1612 2HA  GLY B  22     176.741 269.917  -0.546  1.00  0.00           H  
ATOM   1613  N   ASP B  23     175.404 272.758  -0.778  1.00  0.00           N  
ATOM   1614  CA  ASP B  23     174.822 273.866  -0.030  1.00  0.00           C  
ATOM   1615  C   ASP B  23     173.358 274.071  -0.401  1.00  0.00           C  
ATOM   1616  O   ASP B  23     173.026 274.951  -1.195  1.00  0.00           O  
ATOM   1617  CB  ASP B  23     175.606 275.156  -0.286  1.00  0.00           C  
ATOM   1618  CG  ASP B  23     175.138 276.315   0.582  1.00  0.00           C  
ATOM   1619  OD1 ASP B  23     174.078 276.214   1.154  1.00  0.00           O  
ATOM   1620  OD2 ASP B  23     175.844 277.292   0.666  1.00  0.00           O  
ATOM   1621  H   ASP B  23     175.901 272.949  -1.635  1.00  0.00           H  
ATOM   1622  HA  ASP B  23     174.865 273.627   1.032  1.00  0.00           H  
ATOM   1623 1HB  ASP B  23     176.665 274.982  -0.094  1.00  0.00           H  
ATOM   1624 2HB  ASP B  23     175.506 275.440  -1.333  1.00  0.00           H  
ATOM   1625  N   VAL B  24     172.487 273.255   0.183  1.00  0.00           N  
ATOM   1626  CA  VAL B  24     171.072 273.271  -0.167  1.00  0.00           C  
ATOM   1627  C   VAL B  24     170.413 274.574   0.271  1.00  0.00           C  
ATOM   1628  O   VAL B  24     169.409 274.996  -0.301  1.00  0.00           O  
ATOM   1629  CB  VAL B  24     170.345 272.084   0.492  1.00  0.00           C  
ATOM   1630  CG1 VAL B  24     170.878 270.767  -0.051  1.00  0.00           C  
ATOM   1631  CG2 VAL B  24     170.508 272.151   2.002  1.00  0.00           C  
ATOM   1632  H   VAL B  24     172.812 272.605   0.882  1.00  0.00           H  
ATOM   1633  HA  VAL B  24     170.980 273.203  -1.251  1.00  0.00           H  
ATOM   1634  HB  VAL B  24     169.286 272.132   0.237  1.00  0.00           H  
ATOM   1635 1HG1 VAL B  24     170.353 269.938   0.424  1.00  0.00           H  
ATOM   1636 2HG1 VAL B  24     170.718 270.726  -1.129  1.00  0.00           H  
ATOM   1637 3HG1 VAL B  24     171.944 270.690   0.162  1.00  0.00           H  
ATOM   1638 1HG2 VAL B  24     169.991 271.309   2.461  1.00  0.00           H  
ATOM   1639 2HG2 VAL B  24     171.567 272.109   2.257  1.00  0.00           H  
ATOM   1640 3HG2 VAL B  24     170.082 273.083   2.373  1.00  0.00           H  
ATOM   1641  N   GLU B  25     170.983 275.205   1.293  1.00  0.00           N  
ATOM   1642  CA  GLU B  25     170.501 276.499   1.758  1.00  0.00           C  
ATOM   1643  C   GLU B  25     170.615 277.555   0.666  1.00  0.00           C  
ATOM   1644  O   GLU B  25     169.647 278.245   0.350  1.00  0.00           O  
ATOM   1645  CB  GLU B  25     171.283 276.947   2.996  1.00  0.00           C  
ATOM   1646  CG  GLU B  25     170.849 278.291   3.563  1.00  0.00           C  
ATOM   1647  CD  GLU B  25     171.618 278.682   4.794  1.00  0.00           C  
ATOM   1648  OE1 GLU B  25     172.355 277.867   5.295  1.00  0.00           O  
ATOM   1649  OE2 GLU B  25     171.469 279.798   5.234  1.00  0.00           O  
ATOM   1650  H   GLU B  25     171.769 274.776   1.760  1.00  0.00           H  
ATOM   1651  HA  GLU B  25     169.445 276.406   2.015  1.00  0.00           H  
ATOM   1652 1HB  GLU B  25     171.176 276.200   3.783  1.00  0.00           H  
ATOM   1653 2HB  GLU B  25     172.344 277.013   2.751  1.00  0.00           H  
ATOM   1654 1HG  GLU B  25     170.990 279.057   2.801  1.00  0.00           H  
ATOM   1655 2HG  GLU B  25     169.788 278.246   3.803  1.00  0.00           H  
ATOM   1656  N   GLU B  26     171.809 277.676   0.090  1.00  0.00           N  
ATOM   1657  CA  GLU B  26     172.046 278.626  -0.990  1.00  0.00           C  
ATOM   1658  C   GLU B  26     171.249 278.254  -2.233  1.00  0.00           C  
ATOM   1659  O   GLU B  26     170.779 279.128  -2.965  1.00  0.00           O  
ATOM   1660  CB  GLU B  26     173.537 278.688  -1.328  1.00  0.00           C  
ATOM   1661  CG  GLU B  26     173.891 279.683  -2.425  1.00  0.00           C  
ATOM   1662  CD  GLU B  26     173.604 281.106  -2.039  1.00  0.00           C  
ATOM   1663  OE1 GLU B  26     173.429 281.361  -0.871  1.00  0.00           O  
ATOM   1664  OE2 GLU B  26     173.559 281.941  -2.912  1.00  0.00           O  
ATOM   1665  H   GLU B  26     172.570 277.095   0.410  1.00  0.00           H  
ATOM   1666  HA  GLU B  26     171.711 279.612  -0.664  1.00  0.00           H  
ATOM   1667 1HB  GLU B  26     174.102 278.959  -0.437  1.00  0.00           H  
ATOM   1668 2HB  GLU B  26     173.879 277.704  -1.647  1.00  0.00           H  
ATOM   1669 1HG  GLU B  26     174.953 279.589  -2.657  1.00  0.00           H  
ATOM   1670 2HG  GLU B  26     173.329 279.434  -3.324  1.00  0.00           H  
ATOM   1671  N   ALA B  27     171.100 276.956  -2.469  1.00  0.00           N  
ATOM   1672  CA  ALA B  27     170.314 276.467  -3.597  1.00  0.00           C  
ATOM   1673  C   ALA B  27     168.900 277.029  -3.568  1.00  0.00           C  
ATOM   1674  O   ALA B  27     168.375 277.471  -4.589  1.00  0.00           O  
ATOM   1675  CB  ALA B  27     170.279 274.945  -3.597  1.00  0.00           C  
ATOM   1676  H   ALA B  27     171.543 276.289  -1.853  1.00  0.00           H  
ATOM   1677  HA  ALA B  27     170.786 276.807  -4.522  1.00  0.00           H  
ATOM   1678 1HB  ALA B  27     169.689 274.596  -4.445  1.00  0.00           H  
ATOM   1679 2HB  ALA B  27     171.294 274.558  -3.679  1.00  0.00           H  
ATOM   1680 3HB  ALA B  27     169.828 274.593  -2.671  1.00  0.00           H  
ATOM   1681  N   VAL B  28     168.285 277.010  -2.389  1.00  0.00           N  
ATOM   1682  CA  VAL B  28     166.952 277.572  -2.210  1.00  0.00           C  
ATOM   1683  C   VAL B  28     166.958 279.081  -2.417  1.00  0.00           C  
ATOM   1684  O   VAL B  28     166.064 279.633  -3.059  1.00  0.00           O  
ATOM   1685  CB  VAL B  28     166.421 277.251  -0.800  1.00  0.00           C  
ATOM   1686  CG1 VAL B  28     165.150 278.037  -0.518  1.00  0.00           C  
ATOM   1687  CG2 VAL B  28     166.173 275.757  -0.667  1.00  0.00           C  
ATOM   1688  H   VAL B  28     168.753 276.595  -1.596  1.00  0.00           H  
ATOM   1689  HA  VAL B  28     166.290 277.138  -2.962  1.00  0.00           H  
ATOM   1690  HB  VAL B  28     167.162 277.564  -0.064  1.00  0.00           H  
ATOM   1691 1HG1 VAL B  28     164.789 277.799   0.483  1.00  0.00           H  
ATOM   1692 2HG1 VAL B  28     165.360 279.104  -0.583  1.00  0.00           H  
ATOM   1693 3HG1 VAL B  28     164.387 277.771  -1.251  1.00  0.00           H  
ATOM   1694 1HG2 VAL B  28     165.799 275.538   0.332  1.00  0.00           H  
ATOM   1695 2HG2 VAL B  28     165.436 275.444  -1.408  1.00  0.00           H  
ATOM   1696 3HG2 VAL B  28     167.105 275.216  -0.832  1.00  0.00           H  
ATOM   1697  N   ARG B  29     167.970 279.744  -1.868  1.00  0.00           N  
ATOM   1698  CA  ARG B  29     168.106 281.188  -2.011  1.00  0.00           C  
ATOM   1699  C   ARG B  29     168.199 281.591  -3.478  1.00  0.00           C  
ATOM   1700  O   ARG B  29     167.623 282.596  -3.892  1.00  0.00           O  
ATOM   1701  CB  ARG B  29     169.342 281.684  -1.272  1.00  0.00           C  
ATOM   1702  CG  ARG B  29     169.258 281.596   0.244  1.00  0.00           C  
ATOM   1703  CD  ARG B  29     170.497 282.095   0.891  1.00  0.00           C  
ATOM   1704  NE  ARG B  29     170.512 281.821   2.319  1.00  0.00           N  
ATOM   1705  CZ  ARG B  29     169.901 282.580   3.250  1.00  0.00           C  
ATOM   1706  NH1 ARG B  29     169.234 283.653   2.888  1.00  0.00           N  
ATOM   1707  NH2 ARG B  29     169.973 282.245   4.527  1.00  0.00           N  
ATOM   1708  H   ARG B  29     168.664 279.234  -1.340  1.00  0.00           H  
ATOM   1709  HA  ARG B  29     167.219 281.664  -1.593  1.00  0.00           H  
ATOM   1710 1HB  ARG B  29     170.210 281.108  -1.588  1.00  0.00           H  
ATOM   1711 2HB  ARG B  29     169.527 282.726  -1.532  1.00  0.00           H  
ATOM   1712 1HG  ARG B  29     168.420 282.197   0.598  1.00  0.00           H  
ATOM   1713 2HG  ARG B  29     169.110 280.557   0.541  1.00  0.00           H  
ATOM   1714 1HD  ARG B  29     171.364 281.609   0.442  1.00  0.00           H  
ATOM   1715 2HD  ARG B  29     170.574 283.173   0.751  1.00  0.00           H  
ATOM   1716  HE  ARG B  29     171.015 281.003   2.636  1.00  0.00           H  
ATOM   1717 1HH1 ARG B  29     169.179 283.909   1.913  1.00  0.00           H  
ATOM   1718 2HH1 ARG B  29     168.776 284.222   3.586  1.00  0.00           H  
ATOM   1719 1HH2 ARG B  29     170.486 281.420   4.804  1.00  0.00           H  
ATOM   1720 2HH2 ARG B  29     169.515 282.813   5.224  1.00  0.00           H  
ATOM   1721  N   ALA B  30     168.932 280.802  -4.257  1.00  0.00           N  
ATOM   1722  CA  ALA B  30     168.990 280.994  -5.702  1.00  0.00           C  
ATOM   1723  C   ALA B  30     167.637 280.724  -6.349  1.00  0.00           C  
ATOM   1724  O   ALA B  30     167.209 281.456  -7.241  1.00  0.00           O  
ATOM   1725  CB  ALA B  30     170.058 280.096  -6.311  1.00  0.00           C  
ATOM   1726  H   ALA B  30     169.458 280.050  -3.840  1.00  0.00           H  
ATOM   1727  HA  ALA B  30     169.251 282.033  -5.902  1.00  0.00           H  
ATOM   1728 1HB  ALA B  30     170.090 280.251  -7.391  1.00  0.00           H  
ATOM   1729 2HB  ALA B  30     171.029 280.341  -5.879  1.00  0.00           H  
ATOM   1730 3HB  ALA B  30     169.821 279.055  -6.102  1.00  0.00           H  
ATOM   1731  N   ALA B  31     166.970 279.670  -5.895  1.00  0.00           N  
ATOM   1732  CA  ALA B  31     165.648 279.322  -6.404  1.00  0.00           C  
ATOM   1733  C   ALA B  31     164.638 280.425  -6.116  1.00  0.00           C  
ATOM   1734  O   ALA B  31     163.740 280.682  -6.916  1.00  0.00           O  
ATOM   1735  CB  ALA B  31     165.179 278.005  -5.805  1.00  0.00           C  
ATOM   1736  H   ALA B  31     167.386 279.094  -5.177  1.00  0.00           H  
ATOM   1737  HA  ALA B  31     165.714 279.207  -7.487  1.00  0.00           H  
ATOM   1738 1HB  ALA B  31     164.193 277.757  -6.196  1.00  0.00           H  
ATOM   1739 2HB  ALA B  31     165.882 277.213  -6.068  1.00  0.00           H  
ATOM   1740 3HB  ALA B  31     165.128 278.096  -4.722  1.00  0.00           H  
ATOM   1741  N   GLN B  32     164.791 281.075  -4.968  1.00  0.00           N  
ATOM   1742  CA  GLN B  32     163.952 282.213  -4.613  1.00  0.00           C  
ATOM   1743  C   GLN B  32     164.123 283.353  -5.609  1.00  0.00           C  
ATOM   1744  O   GLN B  32     163.151 284.002  -5.999  1.00  0.00           O  
ATOM   1745  CB  GLN B  32     164.279 282.700  -3.199  1.00  0.00           C  
ATOM   1746  CG  GLN B  32     163.817 281.764  -2.096  1.00  0.00           C  
ATOM   1747  CD  GLN B  32     164.277 282.215  -0.722  1.00  0.00           C  
ATOM   1748  OE1 GLN B  32     165.259 282.951  -0.593  1.00  0.00           O  
ATOM   1749  NE2 GLN B  32     163.569 281.776   0.312  1.00  0.00           N  
ATOM   1750  H   GLN B  32     165.508 280.772  -4.322  1.00  0.00           H  
ATOM   1751  HA  GLN B  32     162.908 281.899  -4.648  1.00  0.00           H  
ATOM   1752 1HB  GLN B  32     165.357 282.831  -3.100  1.00  0.00           H  
ATOM   1753 2HB  GLN B  32     163.815 283.672  -3.032  1.00  0.00           H  
ATOM   1754 1HG  GLN B  32     162.728 281.728  -2.097  1.00  0.00           H  
ATOM   1755 2HG  GLN B  32     164.224 280.769  -2.283  1.00  0.00           H  
ATOM   1756 1HE2 GLN B  32     163.824 282.040   1.242  1.00  0.00           H  
ATOM   1757 2HE2 GLN B  32     162.780 281.180   0.161  1.00  0.00           H  
ATOM   1758  N   GLU B  33     165.365 283.596  -6.018  1.00  0.00           N  
ATOM   1759  CA  GLU B  33     165.651 284.569  -7.065  1.00  0.00           C  
ATOM   1760  C   GLU B  33     165.098 284.109  -8.410  1.00  0.00           C  
ATOM   1761  O   GLU B  33     164.582 284.913  -9.186  1.00  0.00           O  
ATOM   1762  CB  GLU B  33     167.159 284.805  -7.177  1.00  0.00           C  
ATOM   1763  CG  GLU B  33     167.747 285.651  -6.057  1.00  0.00           C  
ATOM   1764  CD  GLU B  33     167.231 287.064  -6.060  1.00  0.00           C  
ATOM   1765  OE1 GLU B  33     166.406 287.376  -5.235  1.00  0.00           O  
ATOM   1766  OE2 GLU B  33     167.664 287.831  -6.887  1.00  0.00           O  
ATOM   1767  H   GLU B  33     166.130 283.092  -5.592  1.00  0.00           H  
ATOM   1768  HA  GLU B  33     165.160 285.507  -6.809  1.00  0.00           H  
ATOM   1769 1HB  GLU B  33     167.678 283.846  -7.179  1.00  0.00           H  
ATOM   1770 2HB  GLU B  33     167.381 285.299  -8.122  1.00  0.00           H  
ATOM   1771 1HG  GLU B  33     167.505 285.190  -5.101  1.00  0.00           H  
ATOM   1772 2HG  GLU B  33     168.832 285.665  -6.158  1.00  0.00           H  
ATOM   1773  N   ALA B  34     165.210 282.814  -8.677  1.00  0.00           N  
ATOM   1774  CA  ALA B  34     164.730 282.248  -9.934  1.00  0.00           C  
ATOM   1775  C   ALA B  34     163.229 282.443 -10.088  1.00  0.00           C  
ATOM   1776  O   ALA B  34     162.757 282.901 -11.129  1.00  0.00           O  
ATOM   1777  CB  ALA B  34     165.084 280.769 -10.019  1.00  0.00           C  
ATOM   1778  H   ALA B  34     165.636 282.205  -7.996  1.00  0.00           H  
ATOM   1779  HA  ALA B  34     165.220 282.770 -10.757  1.00  0.00           H  
ATOM   1780 1HB  ALA B  34     164.721 280.361 -10.961  1.00  0.00           H  
ATOM   1781 2HB  ALA B  34     166.166 280.649  -9.964  1.00  0.00           H  
ATOM   1782 3HB  ALA B  34     164.618 280.239  -9.189  1.00  0.00           H  
ATOM   1783  N   VAL B  35     162.480 282.092  -9.048  1.00  0.00           N  
ATOM   1784  CA  VAL B  35     161.026 282.182  -9.086  1.00  0.00           C  
ATOM   1785  C   VAL B  35     160.564 283.633  -9.063  1.00  0.00           C  
ATOM   1786  O   VAL B  35     159.522 283.970  -9.627  1.00  0.00           O  
ATOM   1787  CB  VAL B  35     160.413 281.433  -7.888  1.00  0.00           C  
ATOM   1788  CG1 VAL B  35     160.662 282.199  -6.596  1.00  0.00           C  
ATOM   1789  CG2 VAL B  35     158.923 281.225  -8.113  1.00  0.00           C  
ATOM   1790  H   VAL B  35     162.931 281.754  -8.210  1.00  0.00           H  
ATOM   1791  HA  VAL B  35     160.677 281.736 -10.017  1.00  0.00           H  
ATOM   1792  HB  VAL B  35     160.905 280.464  -7.787  1.00  0.00           H  
ATOM   1793 1HG1 VAL B  35     160.222 281.654  -5.760  1.00  0.00           H  
ATOM   1794 2HG1 VAL B  35     161.736 282.303  -6.436  1.00  0.00           H  
ATOM   1795 3HG1 VAL B  35     160.206 283.185  -6.666  1.00  0.00           H  
ATOM   1796 1HG2 VAL B  35     158.497 280.694  -7.264  1.00  0.00           H  
ATOM   1797 2HG2 VAL B  35     158.434 282.193  -8.220  1.00  0.00           H  
ATOM   1798 3HG2 VAL B  35     158.771 280.640  -9.020  1.00  0.00           H  
ATOM   1799  N   ARG B  36     161.343 284.489  -8.411  1.00  0.00           N  
ATOM   1800  CA  ARG B  36     161.049 285.916  -8.370  1.00  0.00           C  
ATOM   1801  C   ARG B  36     161.212 286.554  -9.744  1.00  0.00           C  
ATOM   1802  O   ARG B  36     160.344 287.298 -10.199  1.00  0.00           O  
ATOM   1803  CB  ARG B  36     161.959 286.621  -7.376  1.00  0.00           C  
ATOM   1804  CG  ARG B  36     161.690 288.107  -7.205  1.00  0.00           C  
ATOM   1805  CD  ARG B  36     162.549 288.704  -6.150  1.00  0.00           C  
ATOM   1806  NE  ARG B  36     163.931 288.834  -6.585  1.00  0.00           N  
ATOM   1807  CZ  ARG B  36     164.376 289.763  -7.454  1.00  0.00           C  
ATOM   1808  NH1 ARG B  36     163.537 290.635  -7.969  1.00  0.00           N  
ATOM   1809  NH2 ARG B  36     165.654 289.799  -7.786  1.00  0.00           N  
ATOM   1810  H   ARG B  36     162.163 284.141  -7.933  1.00  0.00           H  
ATOM   1811  HA  ARG B  36     160.009 286.045  -8.067  1.00  0.00           H  
ATOM   1812 1HB  ARG B  36     161.860 286.153  -6.397  1.00  0.00           H  
ATOM   1813 2HB  ARG B  36     162.998 286.507  -7.689  1.00  0.00           H  
ATOM   1814 1HG  ARG B  36     161.892 288.624  -8.144  1.00  0.00           H  
ATOM   1815 2HG  ARG B  36     160.648 288.259  -6.925  1.00  0.00           H  
ATOM   1816 1HD  ARG B  36     162.178 289.696  -5.896  1.00  0.00           H  
ATOM   1817 2HD  ARG B  36     162.529 288.070  -5.264  1.00  0.00           H  
ATOM   1818  HE  ARG B  36     164.605 288.181  -6.210  1.00  0.00           H  
ATOM   1819 1HH1 ARG B  36     162.559 290.608  -7.715  1.00  0.00           H  
ATOM   1820 2HH1 ARG B  36     163.870 291.332  -8.619  1.00  0.00           H  
ATOM   1821 1HH2 ARG B  36     166.298 289.128  -7.390  1.00  0.00           H  
ATOM   1822 2HH2 ARG B  36     165.987 290.495  -8.437  1.00  0.00           H  
ATOM   1823  N   ALA B  37     162.329 286.256 -10.400  1.00  0.00           N  
ATOM   1824  CA  ALA B  37     162.609 286.801 -11.722  1.00  0.00           C  
ATOM   1825  C   ALA B  37     161.573 286.343 -12.738  1.00  0.00           C  
ATOM   1826  O   ALA B  37     161.058 287.144 -13.520  1.00  0.00           O  
ATOM   1827  CB  ALA B  37     164.006 286.405 -12.174  1.00  0.00           C  
ATOM   1828  H   ALA B  37     163.001 285.635  -9.970  1.00  0.00           H  
ATOM   1829  HA  ALA B  37     162.559 287.890 -11.665  1.00  0.00           H  
ATOM   1830 1HB  ALA B  37     164.202 286.819 -13.163  1.00  0.00           H  
ATOM   1831 2HB  ALA B  37     164.742 286.789 -11.469  1.00  0.00           H  
ATOM   1832 3HB  ALA B  37     164.079 285.318 -12.218  1.00  0.00           H  
ATOM   1833  N   ALA B  38     161.268 285.050 -12.724  1.00  0.00           N  
ATOM   1834  CA  ALA B  38     160.295 284.482 -13.647  1.00  0.00           C  
ATOM   1835  C   ALA B  38     158.892 284.998 -13.357  1.00  0.00           C  
ATOM   1836  O   ALA B  38     158.119 285.274 -14.276  1.00  0.00           O  
ATOM   1837  CB  ALA B  38     160.324 282.962 -13.580  1.00  0.00           C  
ATOM   1838  H   ALA B  38     161.724 284.446 -12.055  1.00  0.00           H  
ATOM   1839  HA  ALA B  38     160.557 284.790 -14.660  1.00  0.00           H  
ATOM   1840 1HB  ALA B  38     159.591 282.553 -14.275  1.00  0.00           H  
ATOM   1841 2HB  ALA B  38     161.319 282.604 -13.848  1.00  0.00           H  
ATOM   1842 3HB  ALA B  38     160.083 282.639 -12.568  1.00  0.00           H  
ATOM   1843  N   LYS B  39     158.567 285.126 -12.074  1.00  0.00           N  
ATOM   1844  CA  LYS B  39     157.273 285.655 -11.661  1.00  0.00           C  
ATOM   1845  C   LYS B  39     157.092 287.094 -12.125  1.00  0.00           C  
ATOM   1846  O   LYS B  39     156.035 287.462 -12.636  1.00  0.00           O  
ATOM   1847  CB  LYS B  39     157.119 285.570 -10.143  1.00  0.00           C  
ATOM   1848  CG  LYS B  39     155.779 286.067  -9.616  1.00  0.00           C  
ATOM   1849  CD  LYS B  39     155.644 285.816  -8.122  1.00  0.00           C  
ATOM   1850  CE  LYS B  39     154.330 286.362  -7.585  1.00  0.00           C  
ATOM   1851  NZ  LYS B  39     154.141 286.041  -6.144  1.00  0.00           N  
ATOM   1852  H   LYS B  39     159.236 284.851 -11.369  1.00  0.00           H  
ATOM   1853  HA  LYS B  39     156.492 285.056 -12.127  1.00  0.00           H  
ATOM   1854 1HB  LYS B  39     157.241 284.535  -9.822  1.00  0.00           H  
ATOM   1855 2HB  LYS B  39     157.904 286.156  -9.663  1.00  0.00           H  
ATOM   1856 1HG  LYS B  39     155.688 287.138  -9.807  1.00  0.00           H  
ATOM   1857 2HG  LYS B  39     154.971 285.554 -10.137  1.00  0.00           H  
ATOM   1858 1HD  LYS B  39     155.689 284.744  -7.928  1.00  0.00           H  
ATOM   1859 2HD  LYS B  39     156.468 286.299  -7.596  1.00  0.00           H  
ATOM   1860 1HE  LYS B  39     154.308 287.445  -7.710  1.00  0.00           H  
ATOM   1861 2HE  LYS B  39     153.501 285.938  -8.151  1.00  0.00           H  
ATOM   1862 1HZ  LYS B  39     153.259 286.420  -5.827  1.00  0.00           H  
ATOM   1863 2HZ  LYS B  39     154.141 285.039  -6.019  1.00  0.00           H  
ATOM   1864 3HZ  LYS B  39     154.893 286.447  -5.606  1.00  0.00           H  
ATOM   1865  N   GLU B  40     158.128 287.905 -11.942  1.00  0.00           N  
ATOM   1866  CA  GLU B  40     158.094 289.298 -12.367  1.00  0.00           C  
ATOM   1867  C   GLU B  40     158.093 289.413 -13.886  1.00  0.00           C  
ATOM   1868  O   GLU B  40     157.452 290.298 -14.450  1.00  0.00           O  
ATOM   1869  CB  GLU B  40     159.288 290.061 -11.788  1.00  0.00           C  
ATOM   1870  CG  GLU B  40     159.237 290.258 -10.280  1.00  0.00           C  
ATOM   1871  CD  GLU B  40     160.495 290.868  -9.727  1.00  0.00           C  
ATOM   1872  OE1 GLU B  40     161.322 291.284 -10.503  1.00  0.00           O  
ATOM   1873  OE2 GLU B  40     160.629 290.918  -8.527  1.00  0.00           O  
ATOM   1874  H   GLU B  40     158.963 287.545 -11.501  1.00  0.00           H  
ATOM   1875  HA  GLU B  40     157.172 289.750 -12.001  1.00  0.00           H  
ATOM   1876 1HB  GLU B  40     160.209 289.527 -12.024  1.00  0.00           H  
ATOM   1877 2HB  GLU B  40     159.351 291.045 -12.253  1.00  0.00           H  
ATOM   1878 1HG  GLU B  40     158.395 290.906 -10.038  1.00  0.00           H  
ATOM   1879 2HG  GLU B  40     159.067 289.294  -9.804  1.00  0.00           H  
ATOM   1880  N   SER B  41     158.819 288.514 -14.543  1.00  0.00           N  
ATOM   1881  CA  SER B  41     158.868 288.485 -15.998  1.00  0.00           C  
ATOM   1882  C   SER B  41     157.513 288.115 -16.589  1.00  0.00           C  
ATOM   1883  O   SER B  41     157.061 288.723 -17.560  1.00  0.00           O  
ATOM   1884  CB  SER B  41     159.920 287.498 -16.465  1.00  0.00           C  
ATOM   1885  OG  SER B  41     160.009 287.484 -17.864  1.00  0.00           O  
ATOM   1886  H   SER B  41     159.348 287.831 -14.017  1.00  0.00           H  
ATOM   1887  HA  SER B  41     159.121 289.487 -16.349  1.00  0.00           H  
ATOM   1888 1HB  SER B  41     160.886 287.768 -16.041  1.00  0.00           H  
ATOM   1889 2HB  SER B  41     159.670 286.502 -16.105  1.00  0.00           H  
ATOM   1890  HG  SER B  41     160.114 286.563 -18.113  1.00  0.00           H  
ATOM   1891  N   GLY B  42     156.871 287.112 -15.999  1.00  0.00           N  
ATOM   1892  CA  GLY B  42     155.593 286.620 -16.502  1.00  0.00           C  
ATOM   1893  C   GLY B  42     155.782 285.370 -17.351  1.00  0.00           C  
ATOM   1894  O   GLY B  42     154.982 285.088 -18.243  1.00  0.00           O  
ATOM   1895  H   GLY B  42     157.276 286.682 -15.180  1.00  0.00           H  
ATOM   1896 1HA  GLY B  42     154.933 286.398 -15.662  1.00  0.00           H  
ATOM   1897 2HA  GLY B  42     155.112 287.397 -17.093  1.00  0.00           H  
ATOM   1898  N   ASP B  43     156.845 284.623 -17.069  1.00  0.00           N  
ATOM   1899  CA  ASP B  43     157.154 283.415 -17.825  1.00  0.00           C  
ATOM   1900  C   ASP B  43     156.686 282.168 -17.086  1.00  0.00           C  
ATOM   1901  O   ASP B  43     157.374 281.665 -16.199  1.00  0.00           O  
ATOM   1902  CB  ASP B  43     158.657 283.321 -18.095  1.00  0.00           C  
ATOM   1903  CG  ASP B  43     159.145 284.359 -19.096  1.00  0.00           C  
ATOM   1904  OD1 ASP B  43     158.510 284.523 -20.111  1.00  0.00           O  
ATOM   1905  OD2 ASP B  43     160.149 284.980 -18.837  1.00  0.00           O  
ATOM   1906  H   ASP B  43     157.452 284.900 -16.312  1.00  0.00           H  
ATOM   1907  HA  ASP B  43     156.622 283.455 -18.776  1.00  0.00           H  
ATOM   1908 1HB  ASP B  43     159.204 283.455 -17.161  1.00  0.00           H  
ATOM   1909 2HB  ASP B  43     158.897 282.329 -18.477  1.00  0.00           H  
ATOM   1910  N   ASN B  44     155.509 281.673 -17.461  1.00  0.00           N  
ATOM   1911  CA  ASN B  44     154.931 280.504 -16.808  1.00  0.00           C  
ATOM   1912  C   ASN B  44     155.740 279.248 -17.108  1.00  0.00           C  
ATOM   1913  O   ASN B  44     155.856 278.357 -16.268  1.00  0.00           O  
ATOM   1914  CB  ASN B  44     153.483 280.320 -17.228  1.00  0.00           C  
ATOM   1915  CG  ASN B  44     152.577 281.370 -16.648  1.00  0.00           C  
ATOM   1916  OD1 ASN B  44     152.933 282.049 -15.677  1.00  0.00           O  
ATOM   1917  ND2 ASN B  44     151.410 281.516 -17.224  1.00  0.00           N  
ATOM   1918  H   ASN B  44     155.005 282.116 -18.213  1.00  0.00           H  
ATOM   1919  HA  ASN B  44     154.957 280.668 -15.732  1.00  0.00           H  
ATOM   1920 1HB  ASN B  44     153.413 280.357 -18.316  1.00  0.00           H  
ATOM   1921 2HB  ASN B  44     153.134 279.339 -16.910  1.00  0.00           H  
ATOM   1922 1HD2 ASN B  44     150.766 282.200 -16.880  1.00  0.00           H  
ATOM   1923 2HD2 ASN B  44     151.164 280.945 -18.005  1.00  0.00           H  
ATOM   1924  N   ASP B  45     156.298 279.185 -18.312  1.00  0.00           N  
ATOM   1925  CA  ASP B  45     157.112 278.045 -18.720  1.00  0.00           C  
ATOM   1926  C   ASP B  45     158.394 277.963 -17.899  1.00  0.00           C  
ATOM   1927  O   ASP B  45     158.843 276.875 -17.538  1.00  0.00           O  
ATOM   1928  CB  ASP B  45     157.457 278.136 -20.208  1.00  0.00           C  
ATOM   1929  CG  ASP B  45     156.259 277.883 -21.112  1.00  0.00           C  
ATOM   1930  OD1 ASP B  45     155.275 277.370 -20.631  1.00  0.00           O  
ATOM   1931  OD2 ASP B  45     156.336 278.204 -22.274  1.00  0.00           O  
ATOM   1932  H   ASP B  45     156.155 279.943 -18.962  1.00  0.00           H  
ATOM   1933  HA  ASP B  45     156.546 277.132 -18.538  1.00  0.00           H  
ATOM   1934 1HB  ASP B  45     157.857 279.127 -20.430  1.00  0.00           H  
ATOM   1935 2HB  ASP B  45     158.235 277.409 -20.447  1.00  0.00           H  
ATOM   1936  N   VAL B  46     158.978 279.120 -17.607  1.00  0.00           N  
ATOM   1937  CA  VAL B  46     160.174 279.187 -16.774  1.00  0.00           C  
ATOM   1938  C   VAL B  46     159.855 278.836 -15.326  1.00  0.00           C  
ATOM   1939  O   VAL B  46     160.633 278.158 -14.656  1.00  0.00           O  
ATOM   1940  CB  VAL B  46     160.790 280.597 -16.835  1.00  0.00           C  
ATOM   1941  CG1 VAL B  46     161.935 280.721 -15.840  1.00  0.00           C  
ATOM   1942  CG2 VAL B  46     161.268 280.892 -18.248  1.00  0.00           C  
ATOM   1943  H   VAL B  46     158.585 279.976 -17.972  1.00  0.00           H  
ATOM   1944  HA  VAL B  46     160.892 278.452 -17.142  1.00  0.00           H  
ATOM   1945  HB  VAL B  46     160.033 281.327 -16.547  1.00  0.00           H  
ATOM   1946 1HG1 VAL B  46     162.358 281.725 -15.896  1.00  0.00           H  
ATOM   1947 2HG1 VAL B  46     161.562 280.541 -14.833  1.00  0.00           H  
ATOM   1948 3HG1 VAL B  46     162.706 279.989 -16.080  1.00  0.00           H  
ATOM   1949 1HG2 VAL B  46     161.703 281.891 -18.284  1.00  0.00           H  
ATOM   1950 2HG2 VAL B  46     162.021 280.159 -18.538  1.00  0.00           H  
ATOM   1951 3HG2 VAL B  46     160.425 280.839 -18.936  1.00  0.00           H  
ATOM   1952  N   LEU B  47     158.707 279.304 -14.849  1.00  0.00           N  
ATOM   1953  CA  LEU B  47     158.248 278.979 -13.505  1.00  0.00           C  
ATOM   1954  C   LEU B  47     158.077 277.475 -13.329  1.00  0.00           C  
ATOM   1955  O   LEU B  47     158.389 276.925 -12.272  1.00  0.00           O  
ATOM   1956  CB  LEU B  47     156.920 279.689 -13.212  1.00  0.00           C  
ATOM   1957  CG  LEU B  47     157.014 281.200 -12.969  1.00  0.00           C  
ATOM   1958  CD1 LEU B  47     155.614 281.798 -12.943  1.00  0.00           C  
ATOM   1959  CD2 LEU B  47     157.744 281.461 -11.661  1.00  0.00           C  
ATOM   1960  H   LEU B  47     158.138 279.901 -15.433  1.00  0.00           H  
ATOM   1961  HA  LEU B  47     159.002 279.311 -12.791  1.00  0.00           H  
ATOM   1962 1HB  LEU B  47     156.249 279.529 -14.053  1.00  0.00           H  
ATOM   1963 2HB  LEU B  47     156.473 279.238 -12.326  1.00  0.00           H  
ATOM   1964  HG  LEU B  47     157.561 281.667 -13.789  1.00  0.00           H  
ATOM   1965 1HD1 LEU B  47     155.680 282.872 -12.772  1.00  0.00           H  
ATOM   1966 2HD1 LEU B  47     155.122 281.614 -13.899  1.00  0.00           H  
ATOM   1967 3HD1 LEU B  47     155.036 281.338 -12.142  1.00  0.00           H  
ATOM   1968 1HD2 LEU B  47     157.811 282.536 -11.488  1.00  0.00           H  
ATOM   1969 2HD2 LEU B  47     157.198 280.995 -10.840  1.00  0.00           H  
ATOM   1970 3HD2 LEU B  47     158.748 281.038 -11.712  1.00  0.00           H  
ATOM   1971  N   ARG B  48     157.578 276.817 -14.369  1.00  0.00           N  
ATOM   1972  CA  ARG B  48     157.489 275.362 -14.383  1.00  0.00           C  
ATOM   1973  C   ARG B  48     158.857 274.725 -14.179  1.00  0.00           C  
ATOM   1974  O   ARG B  48     159.007 273.793 -13.390  1.00  0.00           O  
ATOM   1975  CB  ARG B  48     156.896 274.874 -15.696  1.00  0.00           C  
ATOM   1976  CG  ARG B  48     156.737 273.366 -15.805  1.00  0.00           C  
ATOM   1977  CD  ARG B  48     156.169 272.967 -17.118  1.00  0.00           C  
ATOM   1978  NE  ARG B  48     154.816 273.470 -17.299  1.00  0.00           N  
ATOM   1979  CZ  ARG B  48     154.178 273.538 -18.484  1.00  0.00           C  
ATOM   1980  NH1 ARG B  48     154.780 273.130 -19.579  1.00  0.00           N  
ATOM   1981  NH2 ARG B  48     152.946 274.013 -18.544  1.00  0.00           N  
ATOM   1982  H   ARG B  48     157.252 277.336 -15.171  1.00  0.00           H  
ATOM   1983  HA  ARG B  48     156.851 275.047 -13.556  1.00  0.00           H  
ATOM   1984 1HB  ARG B  48     155.913 275.320 -15.838  1.00  0.00           H  
ATOM   1985 2HB  ARG B  48     157.526 275.200 -16.523  1.00  0.00           H  
ATOM   1986 1HG  ARG B  48     157.711 272.888 -15.693  1.00  0.00           H  
ATOM   1987 2HG  ARG B  48     156.067 273.012 -15.020  1.00  0.00           H  
ATOM   1988 1HD  ARG B  48     156.791 273.365 -17.919  1.00  0.00           H  
ATOM   1989 2HD  ARG B  48     156.139 271.880 -17.187  1.00  0.00           H  
ATOM   1990  HE  ARG B  48     154.321 273.793 -16.479  1.00  0.00           H  
ATOM   1991 1HH1 ARG B  48     155.722 272.767 -19.533  1.00  0.00           H  
ATOM   1992 2HH1 ARG B  48     154.301 273.181 -20.467  1.00  0.00           H  
ATOM   1993 1HH2 ARG B  48     152.483 274.326 -17.702  1.00  0.00           H  
ATOM   1994 2HH2 ARG B  48     152.468 274.063 -19.431  1.00  0.00           H  
ATOM   1995  N   LYS B  49     159.853 275.229 -14.899  1.00  0.00           N  
ATOM   1996  CA  LYS B  49     161.227 274.774 -14.731  1.00  0.00           C  
ATOM   1997  C   LYS B  49     161.724 275.030 -13.313  1.00  0.00           C  
ATOM   1998  O   LYS B  49     162.382 274.180 -12.714  1.00  0.00           O  
ATOM   1999  CB  LYS B  49     162.146 275.464 -15.742  1.00  0.00           C  
ATOM   2000  CG  LYS B  49     163.591 274.982 -15.708  1.00  0.00           C  
ATOM   2001  CD  LYS B  49     164.417 275.637 -16.805  1.00  0.00           C  
ATOM   2002  CE  LYS B  49     165.850 275.124 -16.802  1.00  0.00           C  
ATOM   2003  NZ  LYS B  49     166.648 275.698 -17.918  1.00  0.00           N  
ATOM   2004  H   LYS B  49     159.652 275.950 -15.578  1.00  0.00           H  
ATOM   2005  HA  LYS B  49     161.259 273.700 -14.904  1.00  0.00           H  
ATOM   2006 1HB  LYS B  49     161.763 275.303 -16.750  1.00  0.00           H  
ATOM   2007 2HB  LYS B  49     162.148 276.538 -15.558  1.00  0.00           H  
ATOM   2008 1HG  LYS B  49     164.032 275.222 -14.740  1.00  0.00           H  
ATOM   2009 2HG  LYS B  49     163.617 273.901 -15.841  1.00  0.00           H  
ATOM   2010 1HD  LYS B  49     163.965 275.426 -17.776  1.00  0.00           H  
ATOM   2011 2HD  LYS B  49     164.427 276.717 -16.657  1.00  0.00           H  
ATOM   2012 1HE  LYS B  49     166.326 275.384 -15.857  1.00  0.00           H  
ATOM   2013 2HE  LYS B  49     165.846 274.038 -16.896  1.00  0.00           H  
ATOM   2014 1HZ  LYS B  49     167.590 275.334 -17.880  1.00  0.00           H  
ATOM   2015 2HZ  LYS B  49     166.225 275.447 -18.800  1.00  0.00           H  
ATOM   2016 3HZ  LYS B  49     166.675 276.704 -17.830  1.00  0.00           H  
ATOM   2017  N   VAL B  50     161.402 276.205 -12.783  1.00  0.00           N  
ATOM   2018  CA  VAL B  50     161.790 276.562 -11.423  1.00  0.00           C  
ATOM   2019  C   VAL B  50     161.184 275.603 -10.408  1.00  0.00           C  
ATOM   2020  O   VAL B  50     161.861 275.154  -9.484  1.00  0.00           O  
ATOM   2021  CB  VAL B  50     161.339 277.999 -11.101  1.00  0.00           C  
ATOM   2022  CG1 VAL B  50     161.519 278.294  -9.618  1.00  0.00           C  
ATOM   2023  CG2 VAL B  50     162.124 278.991 -11.946  1.00  0.00           C  
ATOM   2024  H   VAL B  50     160.878 276.868 -13.333  1.00  0.00           H  
ATOM   2025  HA  VAL B  50     162.876 276.489 -11.341  1.00  0.00           H  
ATOM   2026  HB  VAL B  50     160.276 278.096 -11.321  1.00  0.00           H  
ATOM   2027 1HG1 VAL B  50     161.195 279.314  -9.408  1.00  0.00           H  
ATOM   2028 2HG1 VAL B  50     160.919 277.596  -9.034  1.00  0.00           H  
ATOM   2029 3HG1 VAL B  50     162.569 278.184  -9.350  1.00  0.00           H  
ATOM   2030 1HG2 VAL B  50     161.801 280.005 -11.712  1.00  0.00           H  
ATOM   2031 2HG2 VAL B  50     163.188 278.891 -11.730  1.00  0.00           H  
ATOM   2032 3HG2 VAL B  50     161.949 278.788 -13.002  1.00  0.00           H  
ATOM   2033  N   ALA B  51     159.903 275.294 -10.584  1.00  0.00           N  
ATOM   2034  CA  ALA B  51     159.197 274.406  -9.669  1.00  0.00           C  
ATOM   2035  C   ALA B  51     159.846 273.029  -9.624  1.00  0.00           C  
ATOM   2036  O   ALA B  51     159.988 272.434  -8.555  1.00  0.00           O  
ATOM   2037  CB  ALA B  51     157.734 274.289 -10.069  1.00  0.00           C  
ATOM   2038  H   ALA B  51     159.407 275.681 -11.374  1.00  0.00           H  
ATOM   2039  HA  ALA B  51     159.251 274.831  -8.665  1.00  0.00           H  
ATOM   2040 1HB  ALA B  51     157.220 273.623  -9.374  1.00  0.00           H  
ATOM   2041 2HB  ALA B  51     157.268 275.274 -10.039  1.00  0.00           H  
ATOM   2042 3HB  ALA B  51     157.664 273.885 -11.078  1.00  0.00           H  
ATOM   2043  N   GLU B  52     160.240 272.528 -10.788  1.00  0.00           N  
ATOM   2044  CA  GLU B  52     160.921 271.242 -10.880  1.00  0.00           C  
ATOM   2045  C   GLU B  52     162.261 271.276 -10.154  1.00  0.00           C  
ATOM   2046  O   GLU B  52     162.572 270.384  -9.366  1.00  0.00           O  
ATOM   2047  CB  GLU B  52     161.134 270.854 -12.345  1.00  0.00           C  
ATOM   2048  CG  GLU B  52     161.952 269.587 -12.547  1.00  0.00           C  
ATOM   2049  CD  GLU B  52     161.279 268.362 -11.993  1.00  0.00           C  
ATOM   2050  OE1 GLU B  52     160.075 268.358 -11.902  1.00  0.00           O  
ATOM   2051  OE2 GLU B  52     161.971 267.428 -11.662  1.00  0.00           O  
ATOM   2052  H   GLU B  52     160.062 273.052 -11.635  1.00  0.00           H  
ATOM   2053  HA  GLU B  52     160.302 270.489 -10.395  1.00  0.00           H  
ATOM   2054 1HB  GLU B  52     160.166 270.709 -12.827  1.00  0.00           H  
ATOM   2055 2HB  GLU B  52     161.640 271.666 -12.867  1.00  0.00           H  
ATOM   2056 1HG  GLU B  52     162.122 269.443 -13.614  1.00  0.00           H  
ATOM   2057 2HG  GLU B  52     162.921 269.712 -12.067  1.00  0.00           H  
ATOM   2058  N   GLN B  53     163.047 272.311 -10.425  1.00  0.00           N  
ATOM   2059  CA  GLN B  53     164.356 272.463  -9.800  1.00  0.00           C  
ATOM   2060  C   GLN B  53     164.229 272.624  -8.290  1.00  0.00           C  
ATOM   2061  O   GLN B  53     165.039 272.092  -7.530  1.00  0.00           O  
ATOM   2062  CB  GLN B  53     165.098 273.664 -10.393  1.00  0.00           C  
ATOM   2063  CG  GLN B  53     166.538 273.799  -9.925  1.00  0.00           C  
ATOM   2064  CD  GLN B  53     167.412 272.658 -10.409  1.00  0.00           C  
ATOM   2065  OE1 GLN B  53     167.484 272.377 -11.608  1.00  0.00           O  
ATOM   2066  NE2 GLN B  53     168.084 271.993  -9.476  1.00  0.00           N  
ATOM   2067  H   GLN B  53     162.733 273.011 -11.082  1.00  0.00           H  
ATOM   2068  HA  GLN B  53     164.937 271.561  -9.989  1.00  0.00           H  
ATOM   2069 1HB  GLN B  53     165.102 273.588 -11.480  1.00  0.00           H  
ATOM   2070 2HB  GLN B  53     164.572 274.582 -10.131  1.00  0.00           H  
ATOM   2071 1HG  GLN B  53     166.948 274.732 -10.312  1.00  0.00           H  
ATOM   2072 2HG  GLN B  53     166.556 273.806  -8.836  1.00  0.00           H  
ATOM   2073 1HE2 GLN B  53     168.678 271.230  -9.735  1.00  0.00           H  
ATOM   2074 2HE2 GLN B  53     167.998 272.254  -8.515  1.00  0.00           H  
ATOM   2075  N   ALA B  54     163.209 273.358  -7.862  1.00  0.00           N  
ATOM   2076  CA  ALA B  54     162.969 273.580  -6.441  1.00  0.00           C  
ATOM   2077  C   ALA B  54     162.673 272.270  -5.722  1.00  0.00           C  
ATOM   2078  O   ALA B  54     163.163 272.033  -4.618  1.00  0.00           O  
ATOM   2079  CB  ALA B  54     161.821 274.562  -6.245  1.00  0.00           C  
ATOM   2080  H   ALA B  54     162.584 273.774  -8.538  1.00  0.00           H  
ATOM   2081  HA  ALA B  54     163.869 274.004  -6.000  1.00  0.00           H  
ATOM   2082 1HB  ALA B  54     161.655 274.717  -5.179  1.00  0.00           H  
ATOM   2083 2HB  ALA B  54     162.073 275.513  -6.715  1.00  0.00           H  
ATOM   2084 3HB  ALA B  54     160.918 274.159  -6.699  1.00  0.00           H  
ATOM   2085  N   LEU B  55     161.871 271.420  -6.355  1.00  0.00           N  
ATOM   2086  CA  LEU B  55     161.563 270.105  -5.807  1.00  0.00           C  
ATOM   2087  C   LEU B  55     162.812 269.238  -5.718  1.00  0.00           C  
ATOM   2088  O   LEU B  55     162.991 268.486  -4.758  1.00  0.00           O  
ATOM   2089  CB  LEU B  55     160.508 269.403  -6.671  1.00  0.00           C  
ATOM   2090  CG  LEU B  55     159.090 269.986  -6.594  1.00  0.00           C  
ATOM   2091  CD1 LEU B  55     158.202 269.298  -7.622  1.00  0.00           C  
ATOM   2092  CD2 LEU B  55     158.542 269.803  -5.187  1.00  0.00           C  
ATOM   2093  H   LEU B  55     161.465 271.692  -7.238  1.00  0.00           H  
ATOM   2094  HA  LEU B  55     161.177 270.233  -4.795  1.00  0.00           H  
ATOM   2095 1HB  LEU B  55     160.827 269.446  -7.711  1.00  0.00           H  
ATOM   2096 2HB  LEU B  55     160.453 268.357  -6.372  1.00  0.00           H  
ATOM   2097  HG  LEU B  55     159.120 271.048  -6.837  1.00  0.00           H  
ATOM   2098 1HD1 LEU B  55     157.194 269.712  -7.567  1.00  0.00           H  
ATOM   2099 2HD1 LEU B  55     158.606 269.461  -8.620  1.00  0.00           H  
ATOM   2100 3HD1 LEU B  55     158.166 268.228  -7.413  1.00  0.00           H  
ATOM   2101 1HD2 LEU B  55     157.536 270.218  -5.132  1.00  0.00           H  
ATOM   2102 2HD2 LEU B  55     158.511 268.740  -4.944  1.00  0.00           H  
ATOM   2103 3HD2 LEU B  55     159.187 270.320  -4.475  1.00  0.00           H  
ATOM   2104  N   ARG B  56     163.675 269.347  -6.722  1.00  0.00           N  
ATOM   2105  CA  ARG B  56     164.946 268.635  -6.721  1.00  0.00           C  
ATOM   2106  C   ARG B  56     165.840 269.101  -5.581  1.00  0.00           C  
ATOM   2107  O   ARG B  56     166.519 268.296  -4.943  1.00  0.00           O  
ATOM   2108  CB  ARG B  56     165.671 268.835  -8.044  1.00  0.00           C  
ATOM   2109  CG  ARG B  56     165.017 268.164  -9.241  1.00  0.00           C  
ATOM   2110  CD  ARG B  56     165.736 268.471 -10.504  1.00  0.00           C  
ATOM   2111  NE  ARG B  56     165.038 267.945 -11.667  1.00  0.00           N  
ATOM   2112  CZ  ARG B  56     165.547 267.909 -12.913  1.00  0.00           C  
ATOM   2113  NH1 ARG B  56     166.756 268.371 -13.142  1.00  0.00           N  
ATOM   2114  NH2 ARG B  56     164.832 267.409 -13.906  1.00  0.00           N  
ATOM   2115  H   ARG B  56     163.443 269.942  -7.507  1.00  0.00           H  
ATOM   2116  HA  ARG B  56     164.747 267.572  -6.573  1.00  0.00           H  
ATOM   2117 1HB  ARG B  56     165.743 269.900  -8.262  1.00  0.00           H  
ATOM   2118 2HB  ARG B  56     166.688 268.449  -7.964  1.00  0.00           H  
ATOM   2119 1HG  ARG B  56     165.021 267.082  -9.098  1.00  0.00           H  
ATOM   2120 2HG  ARG B  56     163.988 268.513  -9.337  1.00  0.00           H  
ATOM   2121 1HD  ARG B  56     165.823 269.551 -10.619  1.00  0.00           H  
ATOM   2122 2HD  ARG B  56     166.730 268.028 -10.474  1.00  0.00           H  
ATOM   2123  HE  ARG B  56     164.105 267.581 -11.529  1.00  0.00           H  
ATOM   2124 1HH1 ARG B  56     167.304 268.753 -12.384  1.00  0.00           H  
ATOM   2125 2HH1 ARG B  56     167.139 268.345 -14.076  1.00  0.00           H  
ATOM   2126 1HH2 ARG B  56     163.902 267.055 -13.729  1.00  0.00           H  
ATOM   2127 2HH2 ARG B  56     165.213 267.382 -14.839  1.00  0.00           H  
ATOM   2128  N   ILE B  57     165.834 270.405  -5.328  1.00  0.00           N  
ATOM   2129  CA  ILE B  57     166.562 270.970  -4.196  1.00  0.00           C  
ATOM   2130  C   ILE B  57     166.048 270.409  -2.877  1.00  0.00           C  
ATOM   2131  O   ILE B  57     166.830 270.060  -1.993  1.00  0.00           O  
ATOM   2132  CB  ILE B  57     166.449 272.505  -4.180  1.00  0.00           C  
ATOM   2133  CG1 ILE B  57     167.194 273.108  -5.374  1.00  0.00           C  
ATOM   2134  CG2 ILE B  57     166.990 273.065  -2.874  1.00  0.00           C  
ATOM   2135  CD1 ILE B  57     166.875 274.565  -5.621  1.00  0.00           C  
ATOM   2136  H   ILE B  57     165.315 271.023  -5.935  1.00  0.00           H  
ATOM   2137  HA  ILE B  57     167.613 270.690  -4.286  1.00  0.00           H  
ATOM   2138  HB  ILE B  57     165.403 272.794  -4.283  1.00  0.00           H  
ATOM   2139 1HG1 ILE B  57     168.268 273.016  -5.217  1.00  0.00           H  
ATOM   2140 2HG1 ILE B  57     166.947 272.549  -6.277  1.00  0.00           H  
ATOM   2141 1HG2 ILE B  57     166.902 274.151  -2.879  1.00  0.00           H  
ATOM   2142 2HG2 ILE B  57     166.417 272.660  -2.040  1.00  0.00           H  
ATOM   2143 3HG2 ILE B  57     168.037 272.786  -2.764  1.00  0.00           H  
ATOM   2144 1HD1 ILE B  57     167.440 274.920  -6.482  1.00  0.00           H  
ATOM   2145 2HD1 ILE B  57     165.808 274.676  -5.816  1.00  0.00           H  
ATOM   2146 3HD1 ILE B  57     167.146 275.150  -4.743  1.00  0.00           H  
ATOM   2147  N   ALA B  58     164.728 270.327  -2.750  1.00  0.00           N  
ATOM   2148  CA  ALA B  58     164.107 269.752  -1.561  1.00  0.00           C  
ATOM   2149  C   ALA B  58     164.574 268.321  -1.334  1.00  0.00           C  
ATOM   2150  O   ALA B  58     164.851 267.920  -0.203  1.00  0.00           O  
ATOM   2151  CB  ALA B  58     162.590 269.800  -1.680  1.00  0.00           C  
ATOM   2152  H   ALA B  58     164.138 270.670  -3.494  1.00  0.00           H  
ATOM   2153  HA  ALA B  58     164.408 270.340  -0.695  1.00  0.00           H  
ATOM   2154 1HB  ALA B  58     162.142 269.367  -0.785  1.00  0.00           H  
ATOM   2155 2HB  ALA B  58     162.267 270.836  -1.783  1.00  0.00           H  
ATOM   2156 3HB  ALA B  58     162.276 269.232  -2.554  1.00  0.00           H  
ATOM   2157  N   LYS B  59     164.657 267.551  -2.413  1.00  0.00           N  
ATOM   2158  CA  LYS B  59     165.133 266.176  -2.339  1.00  0.00           C  
ATOM   2159  C   LYS B  59     166.572 266.117  -1.839  1.00  0.00           C  
ATOM   2160  O   LYS B  59     166.927 265.247  -1.044  1.00  0.00           O  
ATOM   2161  CB  LYS B  59     165.022 265.497  -3.705  1.00  0.00           C  
ATOM   2162  CG  LYS B  59     163.596 265.201  -4.148  1.00  0.00           C  
ATOM   2163  CD  LYS B  59     163.567 264.548  -5.520  1.00  0.00           C  
ATOM   2164  CE  LYS B  59     162.141 264.247  -5.961  1.00  0.00           C  
ATOM   2165  NZ  LYS B  59     162.098 263.597  -7.300  1.00  0.00           N  
ATOM   2166  H   LYS B  59     164.384 267.931  -3.309  1.00  0.00           H  
ATOM   2167  HA  LYS B  59     164.513 265.632  -1.626  1.00  0.00           H  
ATOM   2168 1HB  LYS B  59     165.484 266.129  -4.464  1.00  0.00           H  
ATOM   2169 2HB  LYS B  59     165.570 264.554  -3.688  1.00  0.00           H  
ATOM   2170 1HG  LYS B  59     163.122 264.534  -3.426  1.00  0.00           H  
ATOM   2171 2HG  LYS B  59     163.027 266.129  -4.184  1.00  0.00           H  
ATOM   2172 1HD  LYS B  59     164.032 265.212  -6.250  1.00  0.00           H  
ATOM   2173 2HD  LYS B  59     164.131 263.616  -5.492  1.00  0.00           H  
ATOM   2174 1HE  LYS B  59     161.667 263.589  -5.235  1.00  0.00           H  
ATOM   2175 2HE  LYS B  59     161.570 265.175  -6.004  1.00  0.00           H  
ATOM   2176 1HZ  LYS B  59     161.138 263.416  -7.555  1.00  0.00           H  
ATOM   2177 2HZ  LYS B  59     162.519 264.208  -7.986  1.00  0.00           H  
ATOM   2178 3HZ  LYS B  59     162.608 262.726  -7.267  1.00  0.00           H  
ATOM   2179  N   GLU B  60     167.395 267.046  -2.308  1.00  0.00           N  
ATOM   2180  CA  GLU B  60     168.788 267.124  -1.883  1.00  0.00           C  
ATOM   2181  C   GLU B  60     168.892 267.532  -0.418  1.00  0.00           C  
ATOM   2182  O   GLU B  60     169.779 267.073   0.302  1.00  0.00           O  
ATOM   2183  CB  GLU B  60     169.558 268.117  -2.756  1.00  0.00           C  
ATOM   2184  CG  GLU B  60     169.739 267.674  -4.201  1.00  0.00           C  
ATOM   2185  CD  GLU B  60     170.465 266.364  -4.324  1.00  0.00           C  
ATOM   2186  OE1 GLU B  60     171.468 266.198  -3.672  1.00  0.00           O  
ATOM   2187  OE2 GLU B  60     170.016 265.526  -5.071  1.00  0.00           O  
ATOM   2188  H   GLU B  60     167.049 267.718  -2.979  1.00  0.00           H  
ATOM   2189  HA  GLU B  60     169.235 266.135  -1.982  1.00  0.00           H  
ATOM   2190 1HB  GLU B  60     169.037 269.076  -2.762  1.00  0.00           H  
ATOM   2191 2HB  GLU B  60     170.547 268.284  -2.330  1.00  0.00           H  
ATOM   2192 1HG  GLU B  60     168.759 267.578  -4.666  1.00  0.00           H  
ATOM   2193 2HG  GLU B  60     170.293 268.443  -4.738  1.00  0.00           H  
ATOM   2194  N   ALA B  61     167.984 268.399   0.016  1.00  0.00           N  
ATOM   2195  CA  ALA B  61     167.900 268.780   1.421  1.00  0.00           C  
ATOM   2196  C   ALA B  61     167.535 267.589   2.295  1.00  0.00           C  
ATOM   2197  O   ALA B  61     168.050 267.439   3.404  1.00  0.00           O  
ATOM   2198  CB  ALA B  61     166.887 269.901   1.606  1.00  0.00           C  
ATOM   2199  H   ALA B  61     167.334 268.802  -0.643  1.00  0.00           H  
ATOM   2200  HA  ALA B  61     168.880 269.139   1.741  1.00  0.00           H  
ATOM   2201 1HB  ALA B  61     166.837 270.175   2.660  1.00  0.00           H  
ATOM   2202 2HB  ALA B  61     167.193 270.767   1.020  1.00  0.00           H  
ATOM   2203 3HB  ALA B  61     165.907 269.564   1.270  1.00  0.00           H  
ATOM   2204  N   GLU B  62     166.645 266.741   1.792  1.00  0.00           N  
ATOM   2205  CA  GLU B  62     166.281 265.511   2.484  1.00  0.00           C  
ATOM   2206  C   GLU B  62     167.467 264.562   2.581  1.00  0.00           C  
ATOM   2207  O   GLU B  62     167.652 263.883   3.592  1.00  0.00           O  
ATOM   2208  CB  GLU B  62     165.119 264.820   1.767  1.00  0.00           C  
ATOM   2209  CG  GLU B  62     163.777 265.520   1.923  1.00  0.00           C  
ATOM   2210  CD  GLU B  62     162.679 264.865   1.131  1.00  0.00           C  
ATOM   2211  OE1 GLU B  62     162.914 264.523  -0.003  1.00  0.00           O  
ATOM   2212  OE2 GLU B  62     161.605 264.707   1.661  1.00  0.00           O  
ATOM   2213  H   GLU B  62     166.209 266.955   0.906  1.00  0.00           H  
ATOM   2214  HA  GLU B  62     165.975 265.763   3.499  1.00  0.00           H  
ATOM   2215 1HB  GLU B  62     165.339 264.753   0.700  1.00  0.00           H  
ATOM   2216 2HB  GLU B  62     165.012 263.802   2.143  1.00  0.00           H  
ATOM   2217 1HG  GLU B  62     163.499 265.519   2.977  1.00  0.00           H  
ATOM   2218 2HG  GLU B  62     163.880 266.556   1.604  1.00  0.00           H  
ATOM   2219  N   LYS B  63     168.271 264.516   1.524  1.00  0.00           N  
ATOM   2220  CA  LYS B  63     169.505 263.740   1.531  1.00  0.00           C  
ATOM   2221  C   LYS B  63     170.462 264.237   2.608  1.00  0.00           C  
ATOM   2222  O   LYS B  63     171.131 263.446   3.272  1.00  0.00           O  
ATOM   2223  CB  LYS B  63     170.183 263.797   0.161  1.00  0.00           C  
ATOM   2224  CG  LYS B  63     169.452 263.032  -0.934  1.00  0.00           C  
ATOM   2225  CD  LYS B  63     170.159 263.171  -2.272  1.00  0.00           C  
ATOM   2226  CE  LYS B  63     169.377 262.491  -3.387  1.00  0.00           C  
ATOM   2227  NZ  LYS B  63     170.022 262.679  -4.715  1.00  0.00           N  
ATOM   2228  H   LYS B  63     168.021 265.036   0.693  1.00  0.00           H  
ATOM   2229  HA  LYS B  63     169.260 262.703   1.761  1.00  0.00           H  
ATOM   2230 1HB  LYS B  63     170.271 264.834  -0.159  1.00  0.00           H  
ATOM   2231 2HB  LYS B  63     171.192 263.391   0.236  1.00  0.00           H  
ATOM   2232 1HG  LYS B  63     169.400 261.976  -0.668  1.00  0.00           H  
ATOM   2233 2HG  LYS B  63     168.435 263.413  -1.028  1.00  0.00           H  
ATOM   2234 1HD  LYS B  63     170.277 264.228  -2.515  1.00  0.00           H  
ATOM   2235 2HD  LYS B  63     171.150 262.719  -2.210  1.00  0.00           H  
ATOM   2236 1HE  LYS B  63     169.303 261.424  -3.181  1.00  0.00           H  
ATOM   2237 2HE  LYS B  63     168.368 262.902  -3.427  1.00  0.00           H  
ATOM   2238 1HZ  LYS B  63     169.474 262.216  -5.425  1.00  0.00           H  
ATOM   2239 2HZ  LYS B  63     170.079 263.666  -4.925  1.00  0.00           H  
ATOM   2240 3HZ  LYS B  63     170.952 262.285  -4.697  1.00  0.00           H  
ATOM   2241  N   GLN B  64     170.522 265.554   2.779  1.00  0.00           N  
ATOM   2242  CA  GLN B  64     171.332 266.156   3.832  1.00  0.00           C  
ATOM   2243  C   GLN B  64     170.690 265.959   5.199  1.00  0.00           C  
ATOM   2244  O   GLN B  64     171.383 265.878   6.215  1.00  0.00           O  
ATOM   2245  CB  GLN B  64     171.541 267.647   3.562  1.00  0.00           C  
ATOM   2246  CG  GLN B  64     172.377 267.945   2.327  1.00  0.00           C  
ATOM   2247  CD  GLN B  64     173.784 267.388   2.433  1.00  0.00           C  
ATOM   2248  OE1 GLN B  64     174.439 267.512   3.471  1.00  0.00           O  
ATOM   2249  NE2 GLN B  64     174.255 266.767   1.357  1.00  0.00           N  
ATOM   2250  H   GLN B  64     169.990 266.153   2.164  1.00  0.00           H  
ATOM   2251  HA  GLN B  64     172.303 265.658   3.847  1.00  0.00           H  
ATOM   2252 1HB  GLN B  64     170.574 268.134   3.438  1.00  0.00           H  
ATOM   2253 2HB  GLN B  64     172.032 268.108   4.419  1.00  0.00           H  
ATOM   2254 1HG  GLN B  64     171.895 267.496   1.458  1.00  0.00           H  
ATOM   2255 2HG  GLN B  64     172.446 269.025   2.200  1.00  0.00           H  
ATOM   2256 1HE2 GLN B  64     175.178 266.379   1.368  1.00  0.00           H  
ATOM   2257 2HE2 GLN B  64     173.690 266.689   0.536  1.00  0.00           H  
ATOM   2258  N   GLY B  65     169.364 265.886   5.221  1.00  0.00           N  
ATOM   2259  CA  GLY B  65     168.625 265.720   6.468  1.00  0.00           C  
ATOM   2260  C   GLY B  65     168.016 267.040   6.924  1.00  0.00           C  
ATOM   2261  O   GLY B  65     167.368 267.105   7.968  1.00  0.00           O  
ATOM   2262  H   GLY B  65     168.853 265.944   4.351  1.00  0.00           H  
ATOM   2263 1HA  GLY B  65     167.836 264.980   6.327  1.00  0.00           H  
ATOM   2264 2HA  GLY B  65     169.291 265.337   7.237  1.00  0.00           H  
ATOM   2265  N   ASN B  66     168.230 268.088   6.138  1.00  0.00           N  
ATOM   2266  CA  ASN B  66     167.785 269.427   6.508  1.00  0.00           C  
ATOM   2267  C   ASN B  66     166.341 269.664   6.080  1.00  0.00           C  
ATOM   2268  O   ASN B  66     166.086 270.278   5.044  1.00  0.00           O  
ATOM   2269  CB  ASN B  66     168.700 270.479   5.907  1.00  0.00           C  
ATOM   2270  CG  ASN B  66     168.462 271.846   6.484  1.00  0.00           C  
ATOM   2271  OD1 ASN B  66     167.324 272.214   6.794  1.00  0.00           O  
ATOM   2272  ND2 ASN B  66     169.517 272.608   6.633  1.00  0.00           N  
ATOM   2273  H   ASN B  66     168.715 267.956   5.262  1.00  0.00           H  
ATOM   2274  HA  ASN B  66     167.827 269.519   7.593  1.00  0.00           H  
ATOM   2275 1HB  ASN B  66     169.740 270.199   6.081  1.00  0.00           H  
ATOM   2276 2HB  ASN B  66     168.548 270.520   4.829  1.00  0.00           H  
ATOM   2277 1HD2 ASN B  66     169.420 273.529   7.012  1.00  0.00           H  
ATOM   2278 2HD2 ASN B  66     170.419 272.269   6.369  1.00  0.00           H  
ATOM   2279  N   VAL B  67     165.404 269.175   6.883  1.00  0.00           N  
ATOM   2280  CA  VAL B  67     163.989 269.222   6.527  1.00  0.00           C  
ATOM   2281  C   VAL B  67     163.478 270.656   6.495  1.00  0.00           C  
ATOM   2282  O   VAL B  67     162.510 270.962   5.799  1.00  0.00           O  
ATOM   2283  CB  VAL B  67     163.158 268.405   7.533  1.00  0.00           C  
ATOM   2284  CG1 VAL B  67     163.537 266.933   7.468  1.00  0.00           C  
ATOM   2285  CG2 VAL B  67     163.359 268.953   8.938  1.00  0.00           C  
ATOM   2286  H   VAL B  67     165.678 268.760   7.762  1.00  0.00           H  
ATOM   2287  HA  VAL B  67     163.872 268.805   5.527  1.00  0.00           H  
ATOM   2288  HB  VAL B  67     162.103 268.478   7.262  1.00  0.00           H  
ATOM   2289 1HG1 VAL B  67     162.938 266.371   8.185  1.00  0.00           H  
ATOM   2290 2HG1 VAL B  67     163.350 266.554   6.464  1.00  0.00           H  
ATOM   2291 3HG1 VAL B  67     164.593 266.819   7.710  1.00  0.00           H  
ATOM   2292 1HG2 VAL B  67     162.767 268.372   9.643  1.00  0.00           H  
ATOM   2293 2HG2 VAL B  67     164.414 268.885   9.206  1.00  0.00           H  
ATOM   2294 3HG2 VAL B  67     163.042 269.996   8.971  1.00  0.00           H  
ATOM   2295  N   GLU B  68     164.132 271.530   7.251  1.00  0.00           N  
ATOM   2296  CA  GLU B  68     163.792 272.947   7.251  1.00  0.00           C  
ATOM   2297  C   GLU B  68     163.963 273.556   5.864  1.00  0.00           C  
ATOM   2298  O   GLU B  68     163.048 274.187   5.336  1.00  0.00           O  
ATOM   2299  CB  GLU B  68     164.659 273.702   8.262  1.00  0.00           C  
ATOM   2300  CG  GLU B  68     164.405 275.202   8.310  1.00  0.00           C  
ATOM   2301  CD  GLU B  68     165.298 275.916   9.286  1.00  0.00           C  
ATOM   2302  OE1 GLU B  68     165.949 275.254  10.059  1.00  0.00           O  
ATOM   2303  OE2 GLU B  68     165.330 277.123   9.258  1.00  0.00           O  
ATOM   2304  H   GLU B  68     164.885 271.205   7.841  1.00  0.00           H  
ATOM   2305  HA  GLU B  68     162.742 273.051   7.529  1.00  0.00           H  
ATOM   2306 1HB  GLU B  68     164.486 273.302   9.260  1.00  0.00           H  
ATOM   2307 2HB  GLU B  68     165.711 273.549   8.025  1.00  0.00           H  
ATOM   2308 1HG  GLU B  68     164.565 275.620   7.316  1.00  0.00           H  
ATOM   2309 2HG  GLU B  68     163.365 275.375   8.583  1.00  0.00           H  
ATOM   2310  N   VAL B  69     165.141 273.363   5.282  1.00  0.00           N  
ATOM   2311  CA  VAL B  69     165.424 273.864   3.942  1.00  0.00           C  
ATOM   2312  C   VAL B  69     164.559 273.168   2.898  1.00  0.00           C  
ATOM   2313  O   VAL B  69     164.138 273.780   1.917  1.00  0.00           O  
ATOM   2314  CB  VAL B  69     166.910 273.654   3.596  1.00  0.00           C  
ATOM   2315  CG1 VAL B  69     167.156 273.924   2.119  1.00  0.00           C  
ATOM   2316  CG2 VAL B  69     167.776 274.557   4.461  1.00  0.00           C  
ATOM   2317  H   VAL B  69     165.859 272.855   5.777  1.00  0.00           H  
ATOM   2318  HA  VAL B  69     165.184 274.928   3.912  1.00  0.00           H  
ATOM   2319  HB  VAL B  69     167.172 272.612   3.780  1.00  0.00           H  
ATOM   2320 1HG1 VAL B  69     168.212 273.770   1.893  1.00  0.00           H  
ATOM   2321 2HG1 VAL B  69     166.554 273.243   1.519  1.00  0.00           H  
ATOM   2322 3HG1 VAL B  69     166.882 274.953   1.888  1.00  0.00           H  
ATOM   2323 1HG2 VAL B  69     168.825 274.402   4.212  1.00  0.00           H  
ATOM   2324 2HG2 VAL B  69     167.509 275.598   4.282  1.00  0.00           H  
ATOM   2325 3HG2 VAL B  69     167.614 274.318   5.513  1.00  0.00           H  
ATOM   2326  N   ALA B  70     164.297 271.883   3.117  1.00  0.00           N  
ATOM   2327  CA  ALA B  70     163.441 271.114   2.222  1.00  0.00           C  
ATOM   2328  C   ALA B  70     162.081 271.779   2.052  1.00  0.00           C  
ATOM   2329  O   ALA B  70     161.568 271.891   0.939  1.00  0.00           O  
ATOM   2330  CB  ALA B  70     163.275 269.693   2.741  1.00  0.00           C  
ATOM   2331  H   ALA B  70     164.701 271.430   3.923  1.00  0.00           H  
ATOM   2332  HA  ALA B  70     163.914 271.074   1.240  1.00  0.00           H  
ATOM   2333 1HB  ALA B  70     162.633 269.131   2.061  1.00  0.00           H  
ATOM   2334 2HB  ALA B  70     164.250 269.210   2.802  1.00  0.00           H  
ATOM   2335 3HB  ALA B  70     162.820 269.719   3.730  1.00  0.00           H  
ATOM   2336  N   VAL B  71     161.501 272.219   3.163  1.00  0.00           N  
ATOM   2337  CA  VAL B  71     160.228 272.928   3.133  1.00  0.00           C  
ATOM   2338  C   VAL B  71     160.357 274.266   2.414  1.00  0.00           C  
ATOM   2339  O   VAL B  71     159.488 274.647   1.631  1.00  0.00           O  
ATOM   2340  CB  VAL B  71     159.715 273.166   4.566  1.00  0.00           C  
ATOM   2341  CG1 VAL B  71     158.549 274.143   4.559  1.00  0.00           C  
ATOM   2342  CG2 VAL B  71     159.307 271.843   5.196  1.00  0.00           C  
ATOM   2343  H   VAL B  71     161.954 272.059   4.051  1.00  0.00           H  
ATOM   2344  HA  VAL B  71     159.509 272.324   2.578  1.00  0.00           H  
ATOM   2345  HB  VAL B  71     160.511 273.620   5.156  1.00  0.00           H  
ATOM   2346 1HG1 VAL B  71     158.199 274.299   5.580  1.00  0.00           H  
ATOM   2347 2HG1 VAL B  71     158.874 275.094   4.137  1.00  0.00           H  
ATOM   2348 3HG1 VAL B  71     157.737 273.736   3.957  1.00  0.00           H  
ATOM   2349 1HG2 VAL B  71     158.946 272.018   6.209  1.00  0.00           H  
ATOM   2350 2HG2 VAL B  71     158.515 271.386   4.602  1.00  0.00           H  
ATOM   2351 3HG2 VAL B  71     160.168 271.174   5.228  1.00  0.00           H  
ATOM   2352  N   LYS B  72     161.447 274.974   2.687  1.00  0.00           N  
ATOM   2353  CA  LYS B  72     161.710 276.255   2.042  1.00  0.00           C  
ATOM   2354  C   LYS B  72     161.795 276.104   0.529  1.00  0.00           C  
ATOM   2355  O   LYS B  72     161.311 276.954  -0.217  1.00  0.00           O  
ATOM   2356  CB  LYS B  72     163.000 276.871   2.583  1.00  0.00           C  
ATOM   2357  CG  LYS B  72     162.913 277.353   4.024  1.00  0.00           C  
ATOM   2358  CD  LYS B  72     164.250 277.892   4.509  1.00  0.00           C  
ATOM   2359  CE  LYS B  72     164.165 278.365   5.953  1.00  0.00           C  
ATOM   2360  NZ  LYS B  72     165.482 278.837   6.462  1.00  0.00           N  
ATOM   2361  H   LYS B  72     162.113 274.616   3.358  1.00  0.00           H  
ATOM   2362  HA  LYS B  72     160.881 276.929   2.262  1.00  0.00           H  
ATOM   2363 1HB  LYS B  72     163.806 276.139   2.523  1.00  0.00           H  
ATOM   2364 2HB  LYS B  72     163.285 277.722   1.962  1.00  0.00           H  
ATOM   2365 1HG  LYS B  72     162.163 278.142   4.099  1.00  0.00           H  
ATOM   2366 2HG  LYS B  72     162.608 276.526   4.666  1.00  0.00           H  
ATOM   2367 1HD  LYS B  72     165.006 277.110   4.435  1.00  0.00           H  
ATOM   2368 2HD  LYS B  72     164.554 278.729   3.881  1.00  0.00           H  
ATOM   2369 1HE  LYS B  72     163.447 279.180   6.028  1.00  0.00           H  
ATOM   2370 2HE  LYS B  72     163.820 277.546   6.585  1.00  0.00           H  
ATOM   2371 1HZ  LYS B  72     165.384 279.141   7.421  1.00  0.00           H  
ATOM   2372 2HZ  LYS B  72     166.152 278.083   6.414  1.00  0.00           H  
ATOM   2373 3HZ  LYS B  72     165.804 279.609   5.896  1.00  0.00           H  
ATOM   2374  N   ALA B  73     162.409 275.015   0.082  1.00  0.00           N  
ATOM   2375  CA  ALA B  73     162.441 274.682  -1.339  1.00  0.00           C  
ATOM   2376  C   ALA B  73     161.043 274.380  -1.864  1.00  0.00           C  
ATOM   2377  O   ALA B  73     160.674 274.815  -2.954  1.00  0.00           O  
ATOM   2378  CB  ALA B  73     163.366 273.499  -1.584  1.00  0.00           C  
ATOM   2379  H   ALA B  73     162.867 274.403   0.742  1.00  0.00           H  
ATOM   2380  HA  ALA B  73     162.821 275.542  -1.887  1.00  0.00           H  
ATOM   2381 1HB  ALA B  73     163.378 273.262  -2.649  1.00  0.00           H  
ATOM   2382 2HB  ALA B  73     164.375 273.751  -1.257  1.00  0.00           H  
ATOM   2383 3HB  ALA B  73     163.009 272.636  -1.027  1.00  0.00           H  
ATOM   2384  N   ALA B  74     160.271 273.633  -1.082  1.00  0.00           N  
ATOM   2385  CA  ALA B  74     158.901 273.302  -1.450  1.00  0.00           C  
ATOM   2386  C   ALA B  74     158.039 274.555  -1.553  1.00  0.00           C  
ATOM   2387  O   ALA B  74     157.148 274.641  -2.398  1.00  0.00           O  
ATOM   2388  CB  ALA B  74     158.301 272.329  -0.447  1.00  0.00           C  
ATOM   2389  H   ALA B  74     160.642 273.285  -0.210  1.00  0.00           H  
ATOM   2390  HA  ALA B  74     158.910 272.828  -2.433  1.00  0.00           H  
ATOM   2391 1HB  ALA B  74     157.279 272.089  -0.735  1.00  0.00           H  
ATOM   2392 2HB  ALA B  74     158.896 271.414  -0.428  1.00  0.00           H  
ATOM   2393 3HB  ALA B  74     158.303 272.782   0.543  1.00  0.00           H  
ATOM   2394  N   ARG B  75     158.310 275.526  -0.688  1.00  0.00           N  
ATOM   2395  CA  ARG B  75     157.612 276.804  -0.724  1.00  0.00           C  
ATOM   2396  C   ARG B  75     157.834 277.515  -2.053  1.00  0.00           C  
ATOM   2397  O   ARG B  75     156.907 278.091  -2.622  1.00  0.00           O  
ATOM   2398  CB  ARG B  75     158.079 277.700   0.414  1.00  0.00           C  
ATOM   2399  CG  ARG B  75     157.416 279.068   0.463  1.00  0.00           C  
ATOM   2400  CD  ARG B  75     155.971 278.966   0.789  1.00  0.00           C  
ATOM   2401  NE  ARG B  75     155.325 280.269   0.806  1.00  0.00           N  
ATOM   2402  CZ  ARG B  75     154.792 280.871  -0.275  1.00  0.00           C  
ATOM   2403  NH1 ARG B  75     154.835 280.278  -1.447  1.00  0.00           N  
ATOM   2404  NH2 ARG B  75     154.225 282.060  -0.157  1.00  0.00           N  
ATOM   2405  H   ARG B  75     159.021 275.373   0.016  1.00  0.00           H  
ATOM   2406  HA  ARG B  75     156.543 276.616  -0.624  1.00  0.00           H  
ATOM   2407 1HB  ARG B  75     157.890 277.208   1.366  1.00  0.00           H  
ATOM   2408 2HB  ARG B  75     159.155 277.858   0.334  1.00  0.00           H  
ATOM   2409 1HG  ARG B  75     157.897 279.679   1.226  1.00  0.00           H  
ATOM   2410 2HG  ARG B  75     157.514 279.555  -0.508  1.00  0.00           H  
ATOM   2411 1HD  ARG B  75     155.472 278.347   0.044  1.00  0.00           H  
ATOM   2412 2HD  ARG B  75     155.851 278.515   1.774  1.00  0.00           H  
ATOM   2413  HE  ARG B  75     155.273 280.758   1.690  1.00  0.00           H  
ATOM   2414 1HH1 ARG B  75     155.267 279.369  -1.538  1.00  0.00           H  
ATOM   2415 2HH1 ARG B  75     154.435 280.729  -2.257  1.00  0.00           H  
ATOM   2416 1HH2 ARG B  75     154.192 282.517   0.745  1.00  0.00           H  
ATOM   2417 2HH2 ARG B  75     153.826 282.511  -0.966  1.00  0.00           H  
ATOM   2418  N   VAL B  76     159.068 277.469  -2.543  1.00  0.00           N  
ATOM   2419  CA  VAL B  76     159.389 278.004  -3.861  1.00  0.00           C  
ATOM   2420  C   VAL B  76     158.713 277.199  -4.962  1.00  0.00           C  
ATOM   2421  O   VAL B  76     158.207 277.760  -5.934  1.00  0.00           O  
ATOM   2422  CB  VAL B  76     160.913 277.994  -4.085  1.00  0.00           C  
ATOM   2423  CG1 VAL B  76     161.243 278.373  -5.521  1.00  0.00           C  
ATOM   2424  CG2 VAL B  76     161.585 278.946  -3.107  1.00  0.00           C  
ATOM   2425  H   VAL B  76     159.801 277.054  -1.988  1.00  0.00           H  
ATOM   2426  HA  VAL B  76     159.013 279.026  -3.921  1.00  0.00           H  
ATOM   2427  HB  VAL B  76     161.288 276.983  -3.924  1.00  0.00           H  
ATOM   2428 1HG1 VAL B  76     162.324 278.361  -5.661  1.00  0.00           H  
ATOM   2429 2HG1 VAL B  76     160.781 277.658  -6.201  1.00  0.00           H  
ATOM   2430 3HG1 VAL B  76     160.863 279.373  -5.730  1.00  0.00           H  
ATOM   2431 1HG2 VAL B  76     162.662 278.934  -3.271  1.00  0.00           H  
ATOM   2432 2HG2 VAL B  76     161.206 279.956  -3.264  1.00  0.00           H  
ATOM   2433 3HG2 VAL B  76     161.369 278.632  -2.086  1.00  0.00           H  
ATOM   2434  N   ALA B  77     158.709 275.879  -4.804  1.00  0.00           N  
ATOM   2435  CA  ALA B  77     158.120 274.991  -5.800  1.00  0.00           C  
ATOM   2436  C   ALA B  77     156.631 275.266  -5.971  1.00  0.00           C  
ATOM   2437  O   ALA B  77     156.139 275.400  -7.090  1.00  0.00           O  
ATOM   2438  CB  ALA B  77     158.347 273.536  -5.415  1.00  0.00           C  
ATOM   2439  H   ALA B  77     159.125 275.481  -3.975  1.00  0.00           H  
ATOM   2440  HA  ALA B  77     158.601 275.176  -6.759  1.00  0.00           H  
ATOM   2441 1HB  ALA B  77     157.902 272.886  -6.168  1.00  0.00           H  
ATOM   2442 2HB  ALA B  77     159.418 273.338  -5.352  1.00  0.00           H  
ATOM   2443 3HB  ALA B  77     157.886 273.339  -4.448  1.00  0.00           H  
ATOM   2444  N   VAL B  78     155.917 275.350  -4.852  1.00  0.00           N  
ATOM   2445  CA  VAL B  78     154.473 275.542  -4.879  1.00  0.00           C  
ATOM   2446  C   VAL B  78     154.111 276.940  -5.363  1.00  0.00           C  
ATOM   2447  O   VAL B  78     153.067 277.143  -5.983  1.00  0.00           O  
ATOM   2448  CB  VAL B  78     153.877 275.321  -3.476  1.00  0.00           C  
ATOM   2449  CG1 VAL B  78     154.248 276.471  -2.552  1.00  0.00           C  
ATOM   2450  CG2 VAL B  78     152.367 275.172  -3.572  1.00  0.00           C  
ATOM   2451  H   VAL B  78     156.388 275.278  -3.962  1.00  0.00           H  
ATOM   2452  HA  VAL B  78     154.040 274.827  -5.581  1.00  0.00           H  
ATOM   2453  HB  VAL B  78     154.306 274.415  -3.048  1.00  0.00           H  
ATOM   2454 1HG1 VAL B  78     153.819 276.298  -1.564  1.00  0.00           H  
ATOM   2455 2HG1 VAL B  78     155.333 276.537  -2.469  1.00  0.00           H  
ATOM   2456 3HG1 VAL B  78     153.857 277.404  -2.958  1.00  0.00           H  
ATOM   2457 1HG2 VAL B  78     151.952 275.014  -2.576  1.00  0.00           H  
ATOM   2458 2HG2 VAL B  78     151.938 276.075  -4.005  1.00  0.00           H  
ATOM   2459 3HG2 VAL B  78     152.125 274.317  -4.204  1.00  0.00           H  
ATOM   2460  N   GLU B  79     154.982 277.904  -5.077  1.00  0.00           N  
ATOM   2461  CA  GLU B  79     154.795 279.271  -5.551  1.00  0.00           C  
ATOM   2462  C   GLU B  79     154.958 279.354  -7.063  1.00  0.00           C  
ATOM   2463  O   GLU B  79     154.146 279.974  -7.749  1.00  0.00           O  
ATOM   2464  CB  GLU B  79     155.789 280.212  -4.867  1.00  0.00           C  
ATOM   2465  CG  GLU B  79     155.651 281.672  -5.271  1.00  0.00           C  
ATOM   2466  CD  GLU B  79     154.344 282.279  -4.840  1.00  0.00           C  
ATOM   2467  OE1 GLU B  79     153.808 281.843  -3.850  1.00  0.00           O  
ATOM   2468  OE2 GLU B  79     153.883 283.180  -5.500  1.00  0.00           O  
ATOM   2469  H   GLU B  79     155.792 277.682  -4.518  1.00  0.00           H  
ATOM   2470  HA  GLU B  79     153.780 279.583  -5.310  1.00  0.00           H  
ATOM   2471 1HB  GLU B  79     155.662 280.151  -3.786  1.00  0.00           H  
ATOM   2472 2HB  GLU B  79     156.806 279.896  -5.096  1.00  0.00           H  
ATOM   2473 1HG  GLU B  79     156.466 282.241  -4.826  1.00  0.00           H  
ATOM   2474 2HG  GLU B  79     155.741 281.749  -6.354  1.00  0.00           H  
ATOM   2475  N   ALA B  80     156.013 278.732  -7.576  1.00  0.00           N  
ATOM   2476  CA  ALA B  80     156.285 278.737  -9.009  1.00  0.00           C  
ATOM   2477  C   ALA B  80     155.162 278.060  -9.785  1.00  0.00           C  
ATOM   2478  O   ALA B  80     154.688 278.586 -10.793  1.00  0.00           O  
ATOM   2479  CB  ALA B  80     157.614 278.056  -9.299  1.00  0.00           C  
ATOM   2480  H   ALA B  80     156.643 278.240  -6.958  1.00  0.00           H  
ATOM   2481  HA  ALA B  80     156.344 279.772  -9.346  1.00  0.00           H  
ATOM   2482 1HB  ALA B  80     157.803 278.068 -10.373  1.00  0.00           H  
ATOM   2483 2HB  ALA B  80     158.415 278.585  -8.785  1.00  0.00           H  
ATOM   2484 3HB  ALA B  80     157.578 277.025  -8.950  1.00  0.00           H  
ATOM   2485  N   ALA B  81     154.740 276.894  -9.310  1.00  0.00           N  
ATOM   2486  CA  ALA B  81     153.678 276.139  -9.965  1.00  0.00           C  
ATOM   2487  C   ALA B  81     152.341 276.862  -9.859  1.00  0.00           C  
ATOM   2488  O   ALA B  81     151.553 276.873 -10.804  1.00  0.00           O  
ATOM   2489  CB  ALA B  81     153.574 274.745  -9.368  1.00  0.00           C  
ATOM   2490  H   ALA B  81     155.165 276.522  -8.473  1.00  0.00           H  
ATOM   2491  HA  ALA B  81     153.921 276.049 -11.025  1.00  0.00           H  
ATOM   2492 1HB  ALA B  81     152.777 274.193  -9.867  1.00  0.00           H  
ATOM   2493 2HB  ALA B  81     154.519 274.218  -9.503  1.00  0.00           H  
ATOM   2494 3HB  ALA B  81     153.350 274.819  -8.304  1.00  0.00           H  
ATOM   2495  N   LYS B  82     152.092 277.466  -8.702  1.00  0.00           N  
ATOM   2496  CA  LYS B  82     150.862 278.216  -8.479  1.00  0.00           C  
ATOM   2497  C   LYS B  82     150.759 279.400  -9.432  1.00  0.00           C  
ATOM   2498  O   LYS B  82     149.712 279.637 -10.033  1.00  0.00           O  
ATOM   2499  CB  LYS B  82     150.783 278.700  -7.031  1.00  0.00           C  
ATOM   2500  CG  LYS B  82     149.520 279.481  -6.695  1.00  0.00           C  
ATOM   2501  CD  LYS B  82     149.451 279.811  -5.211  1.00  0.00           C  
ATOM   2502  CE  LYS B  82     148.223 280.649  -4.885  1.00  0.00           C  
ATOM   2503  NZ  LYS B  82     148.093 280.898  -3.425  1.00  0.00           N  
ATOM   2504  H   LYS B  82     152.770 277.401  -7.957  1.00  0.00           H  
ATOM   2505  HA  LYS B  82     150.014 277.560  -8.675  1.00  0.00           H  
ATOM   2506 1HB  LYS B  82     150.836 277.844  -6.358  1.00  0.00           H  
ATOM   2507 2HB  LYS B  82     151.640 279.339  -6.813  1.00  0.00           H  
ATOM   2508 1HG  LYS B  82     149.505 280.411  -7.267  1.00  0.00           H  
ATOM   2509 2HG  LYS B  82     148.645 278.894  -6.968  1.00  0.00           H  
ATOM   2510 1HD  LYS B  82     149.413 278.886  -4.634  1.00  0.00           H  
ATOM   2511 2HD  LYS B  82     150.344 280.364  -4.919  1.00  0.00           H  
ATOM   2512 1HE  LYS B  82     148.290 281.606  -5.401  1.00  0.00           H  
ATOM   2513 2HE  LYS B  82     147.328 280.134  -5.235  1.00  0.00           H  
ATOM   2514 1HZ  LYS B  82     147.268 281.457  -3.251  1.00  0.00           H  
ATOM   2515 2HZ  LYS B  82     148.011 280.018  -2.936  1.00  0.00           H  
ATOM   2516 3HZ  LYS B  82     148.908 281.393  -3.093  1.00  0.00           H  
ATOM   2517  N   GLN B  83     151.853 280.142  -9.567  1.00  0.00           N  
ATOM   2518  CA  GLN B  83     151.894 281.294 -10.460  1.00  0.00           C  
ATOM   2519  C   GLN B  83     151.869 280.861 -11.920  1.00  0.00           C  
ATOM   2520  O   GLN B  83     151.282 281.533 -12.767  1.00  0.00           O  
ATOM   2521  CB  GLN B  83     153.140 282.140 -10.187  1.00  0.00           C  
ATOM   2522  CG  GLN B  83     153.149 282.812  -8.825  1.00  0.00           C  
ATOM   2523  CD  GLN B  83     151.914 283.658  -8.587  1.00  0.00           C  
ATOM   2524  OE1 GLN B  83     151.261 284.107  -9.534  1.00  0.00           O  
ATOM   2525  NE2 GLN B  83     151.585 283.882  -7.320  1.00  0.00           N  
ATOM   2526  H   GLN B  83     152.679 279.901  -9.037  1.00  0.00           H  
ATOM   2527  HA  GLN B  83     151.005 281.901 -10.281  1.00  0.00           H  
ATOM   2528 1HB  GLN B  83     154.028 281.513 -10.260  1.00  0.00           H  
ATOM   2529 2HB  GLN B  83     153.224 282.918 -10.946  1.00  0.00           H  
ATOM   2530 1HG  GLN B  83     153.192 282.044  -8.052  1.00  0.00           H  
ATOM   2531 2HG  GLN B  83     154.025 283.458  -8.756  1.00  0.00           H  
ATOM   2532 1HE2 GLN B  83     150.780 284.434  -7.102  1.00  0.00           H  
ATOM   2533 2HE2 GLN B  83     152.142 283.499  -6.584  1.00  0.00           H  
ATOM   2534  N   ALA B  84     152.509 279.733 -12.209  1.00  0.00           N  
ATOM   2535  CA  ALA B  84     152.518 279.180 -13.556  1.00  0.00           C  
ATOM   2536  C   ALA B  84     151.127 278.734 -13.980  1.00  0.00           C  
ATOM   2537  O   ALA B  84     150.707 278.967 -15.114  1.00  0.00           O  
ATOM   2538  CB  ALA B  84     153.495 278.017 -13.646  1.00  0.00           C  
ATOM   2539  H   ALA B  84     153.001 279.245 -11.473  1.00  0.00           H  
ATOM   2540  HA  ALA B  84     152.840 279.965 -14.242  1.00  0.00           H  
ATOM   2541 1HB  ALA B  84     153.491 277.614 -14.659  1.00  0.00           H  
ATOM   2542 2HB  ALA B  84     154.498 278.363 -13.397  1.00  0.00           H  
ATOM   2543 3HB  ALA B  84     153.197 277.238 -12.945  1.00  0.00           H  
ATOM   2544  N   GLY B  85     150.411 278.092 -13.062  1.00  0.00           N  
ATOM   2545  CA  GLY B  85     149.081 277.570 -13.354  1.00  0.00           C  
ATOM   2546  C   GLY B  85     149.134 276.085 -13.686  1.00  0.00           C  
ATOM   2547  O   GLY B  85     148.284 275.569 -14.410  1.00  0.00           O  
ATOM   2548  H   GLY B  85     150.799 277.964 -12.140  1.00  0.00           H  
ATOM   2549 1HA  GLY B  85     148.431 277.733 -12.494  1.00  0.00           H  
ATOM   2550 2HA  GLY B  85     148.650 278.117 -14.192  1.00  0.00           H  
ATOM   2551  N   ASP B  86     150.138 275.400 -13.149  1.00  0.00           N  
ATOM   2552  CA  ASP B  86     150.323 273.977 -13.412  1.00  0.00           C  
ATOM   2553  C   ASP B  86     149.774 273.131 -12.270  1.00  0.00           C  
ATOM   2554  O   ASP B  86     150.448 272.918 -11.263  1.00  0.00           O  
ATOM   2555  CB  ASP B  86     151.804 273.658 -13.625  1.00  0.00           C  
ATOM   2556  CG  ASP B  86     152.343 274.198 -14.943  1.00  0.00           C  
ATOM   2557  OD1 ASP B  86     151.566 274.374 -15.853  1.00  0.00           O  
ATOM   2558  OD2 ASP B  86     153.525 274.429 -15.030  1.00  0.00           O  
ATOM   2559  H   ASP B  86     150.791 275.877 -12.544  1.00  0.00           H  
ATOM   2560  HA  ASP B  86     149.766 273.718 -14.313  1.00  0.00           H  
ATOM   2561 1HB  ASP B  86     152.389 274.083 -12.809  1.00  0.00           H  
ATOM   2562 2HB  ASP B  86     151.951 272.577 -13.604  1.00  0.00           H  
ATOM   2563  N   ASN B  87     148.548 272.650 -12.435  1.00  0.00           N  
ATOM   2564  CA  ASN B  87     147.895 271.846 -11.407  1.00  0.00           C  
ATOM   2565  C   ASN B  87     148.573 270.491 -11.253  1.00  0.00           C  
ATOM   2566  O   ASN B  87     148.643 269.941 -10.155  1.00  0.00           O  
ATOM   2567  CB  ASN B  87     146.420 271.673 -11.720  1.00  0.00           C  
ATOM   2568  CG  ASN B  87     145.641 272.947 -11.557  1.00  0.00           C  
ATOM   2569  OD1 ASN B  87     146.102 273.894 -10.909  1.00  0.00           O  
ATOM   2570  ND2 ASN B  87     144.466 272.991 -12.132  1.00  0.00           N  
ATOM   2571  H   ASN B  87     148.052 272.844 -13.293  1.00  0.00           H  
ATOM   2572  HA  ASN B  87     147.984 272.374 -10.457  1.00  0.00           H  
ATOM   2573 1HB  ASN B  87     146.306 271.317 -12.745  1.00  0.00           H  
ATOM   2574 2HB  ASN B  87     145.996 270.914 -11.062  1.00  0.00           H  
ATOM   2575 1HD2 ASN B  87     143.903 273.815 -12.057  1.00  0.00           H  
ATOM   2576 2HD2 ASN B  87     144.132 272.202 -12.647  1.00  0.00           H  
ATOM   2577  N   ASP B  88     149.073 269.957 -12.363  1.00  0.00           N  
ATOM   2578  CA  ASP B  88     149.766 268.674 -12.350  1.00  0.00           C  
ATOM   2579  C   ASP B  88     151.069 268.758 -11.567  1.00  0.00           C  
ATOM   2580  O   ASP B  88     151.434 267.829 -10.850  1.00  0.00           O  
ATOM   2581  CB  ASP B  88     150.051 268.203 -13.779  1.00  0.00           C  
ATOM   2582  CG  ASP B  88     148.799 267.736 -14.510  1.00  0.00           C  
ATOM   2583  OD1 ASP B  88     147.844 267.395 -13.853  1.00  0.00           O  
ATOM   2584  OD2 ASP B  88     148.810 267.725 -15.718  1.00  0.00           O  
ATOM   2585  H   ASP B  88     148.971 270.451 -13.238  1.00  0.00           H  
ATOM   2586  HA  ASP B  88     149.128 267.942 -11.854  1.00  0.00           H  
ATOM   2587 1HB  ASP B  88     150.503 269.017 -14.346  1.00  0.00           H  
ATOM   2588 2HB  ASP B  88     150.768 267.383 -13.755  1.00  0.00           H  
ATOM   2589  N   VAL B  89     151.770 269.879 -11.714  1.00  0.00           N  
ATOM   2590  CA  VAL B  89     152.999 270.114 -10.970  1.00  0.00           C  
ATOM   2591  C   VAL B  89     152.714 270.330  -9.490  1.00  0.00           C  
ATOM   2592  O   VAL B  89     153.453 269.851  -8.628  1.00  0.00           O  
ATOM   2593  CB  VAL B  89     153.736 271.344 -11.531  1.00  0.00           C  
ATOM   2594  CG1 VAL B  89     154.928 271.698 -10.653  1.00  0.00           C  
ATOM   2595  CG2 VAL B  89     154.182 271.073 -12.960  1.00  0.00           C  
ATOM   2596  H   VAL B  89     151.440 270.584 -12.358  1.00  0.00           H  
ATOM   2597  HA  VAL B  89     153.633 269.233 -11.059  1.00  0.00           H  
ATOM   2598  HB  VAL B  89     153.061 272.200 -11.516  1.00  0.00           H  
ATOM   2599 1HG1 VAL B  89     155.437 272.570 -11.065  1.00  0.00           H  
ATOM   2600 2HG1 VAL B  89     154.582 271.924  -9.644  1.00  0.00           H  
ATOM   2601 3HG1 VAL B  89     155.619 270.857 -10.622  1.00  0.00           H  
ATOM   2602 1HG2 VAL B  89     154.702 271.948 -13.351  1.00  0.00           H  
ATOM   2603 2HG2 VAL B  89     154.853 270.215 -12.975  1.00  0.00           H  
ATOM   2604 3HG2 VAL B  89     153.310 270.863 -13.579  1.00  0.00           H  
ATOM   2605  N   LEU B  90     151.639 271.055  -9.199  1.00  0.00           N  
ATOM   2606  CA  LEU B  90     151.215 271.278  -7.821  1.00  0.00           C  
ATOM   2607  C   LEU B  90     150.924 269.960  -7.114  1.00  0.00           C  
ATOM   2608  O   LEU B  90     151.240 269.794  -5.936  1.00  0.00           O  
ATOM   2609  CB  LEU B  90     149.967 272.168  -7.788  1.00  0.00           C  
ATOM   2610  CG  LEU B  90     150.201 273.654  -8.092  1.00  0.00           C  
ATOM   2611  CD1 LEU B  90     148.860 274.353  -8.274  1.00  0.00           C  
ATOM   2612  CD2 LEU B  90     150.997 274.284  -6.960  1.00  0.00           C  
ATOM   2613  H   LEU B  90     151.102 271.461  -9.950  1.00  0.00           H  
ATOM   2614  HA  LEU B  90     152.027 271.768  -7.283  1.00  0.00           H  
ATOM   2615 1HB  LEU B  90     149.250 271.790  -8.514  1.00  0.00           H  
ATOM   2616 2HB  LEU B  90     149.517 272.100  -6.797  1.00  0.00           H  
ATOM   2617  HG  LEU B  90     150.756 273.750  -9.026  1.00  0.00           H  
ATOM   2618 1HD1 LEU B  90     149.027 275.408  -8.490  1.00  0.00           H  
ATOM   2619 2HD1 LEU B  90     148.320 273.894  -9.102  1.00  0.00           H  
ATOM   2620 3HD1 LEU B  90     148.274 274.259  -7.361  1.00  0.00           H  
ATOM   2621 1HD2 LEU B  90     151.165 275.340  -7.177  1.00  0.00           H  
ATOM   2622 2HD2 LEU B  90     150.442 274.190  -6.027  1.00  0.00           H  
ATOM   2623 3HD2 LEU B  90     151.958 273.777  -6.864  1.00  0.00           H  
ATOM   2624  N   ARG B  91     150.322 269.025  -7.840  1.00  0.00           N  
ATOM   2625  CA  ARG B  91     150.114 267.674  -7.332  1.00  0.00           C  
ATOM   2626  C   ARG B  91     151.435 267.022  -6.943  1.00  0.00           C  
ATOM   2627  O   ARG B  91     151.553 266.424  -5.873  1.00  0.00           O  
ATOM   2628  CB  ARG B  91     149.414 266.813  -8.372  1.00  0.00           C  
ATOM   2629  CG  ARG B  91     149.041 265.416  -7.899  1.00  0.00           C  
ATOM   2630  CD  ARG B  91     148.325 264.652  -8.953  1.00  0.00           C  
ATOM   2631  NE  ARG B  91     147.105 265.324  -9.374  1.00  0.00           N  
ATOM   2632  CZ  ARG B  91     146.926 265.896 -10.581  1.00  0.00           C  
ATOM   2633  NH1 ARG B  91     147.892 265.871 -11.472  1.00  0.00           N  
ATOM   2634  NH2 ARG B  91     145.777 266.484 -10.868  1.00  0.00           N  
ATOM   2635  H   ARG B  91     150.002 269.255  -8.770  1.00  0.00           H  
ATOM   2636  HA  ARG B  91     149.499 267.735  -6.433  1.00  0.00           H  
ATOM   2637 1HB  ARG B  91     148.498 267.306  -8.695  1.00  0.00           H  
ATOM   2638 2HB  ARG B  91     150.054 266.705  -9.247  1.00  0.00           H  
ATOM   2639 1HG  ARG B  91     149.946 264.868  -7.635  1.00  0.00           H  
ATOM   2640 2HG  ARG B  91     148.391 265.488  -7.026  1.00  0.00           H  
ATOM   2641 1HD  ARG B  91     148.971 264.541  -9.823  1.00  0.00           H  
ATOM   2642 2HD  ARG B  91     148.057 263.669  -8.570  1.00  0.00           H  
ATOM   2643  HE  ARG B  91     146.339 265.364  -8.715  1.00  0.00           H  
ATOM   2644 1HH1 ARG B  91     148.770 265.422 -11.251  1.00  0.00           H  
ATOM   2645 2HH1 ARG B  91     147.757 266.300 -12.375  1.00  0.00           H  
ATOM   2646 1HH2 ARG B  91     145.033 266.503 -10.184  1.00  0.00           H  
ATOM   2647 2HH2 ARG B  91     145.642 266.912 -11.772  1.00  0.00           H  
ATOM   2648  N   LYS B  92     152.427 267.142  -7.818  1.00  0.00           N  
ATOM   2649  CA  LYS B  92     153.767 266.640  -7.530  1.00  0.00           C  
ATOM   2650  C   LYS B  92     154.359 267.319  -6.302  1.00  0.00           C  
ATOM   2651  O   LYS B  92     154.971 266.668  -5.457  1.00  0.00           O  
ATOM   2652  CB  LYS B  92     154.685 266.841  -8.736  1.00  0.00           C  
ATOM   2653  CG  LYS B  92     156.081 266.255  -8.568  1.00  0.00           C  
ATOM   2654  CD  LYS B  92     156.903 266.412  -9.840  1.00  0.00           C  
ATOM   2655  CE  LYS B  92     158.280 265.783  -9.691  1.00  0.00           C  
ATOM   2656  NZ  LYS B  92     159.066 265.860 -10.952  1.00  0.00           N  
ATOM   2657  H   LYS B  92     152.250 267.590  -8.706  1.00  0.00           H  
ATOM   2658  HA  LYS B  92     153.698 265.572  -7.318  1.00  0.00           H  
ATOM   2659 1HB  LYS B  92     154.234 266.384  -9.618  1.00  0.00           H  
ATOM   2660 2HB  LYS B  92     154.792 267.906  -8.940  1.00  0.00           H  
ATOM   2661 1HG  LYS B  92     156.593 266.762  -7.750  1.00  0.00           H  
ATOM   2662 2HG  LYS B  92     156.004 265.196  -8.325  1.00  0.00           H  
ATOM   2663 1HD  LYS B  92     156.381 265.936 -10.671  1.00  0.00           H  
ATOM   2664 2HD  LYS B  92     157.021 267.472 -10.068  1.00  0.00           H  
ATOM   2665 1HE  LYS B  92     158.830 266.293  -8.902  1.00  0.00           H  
ATOM   2666 2HE  LYS B  92     158.172 264.735  -9.409  1.00  0.00           H  
ATOM   2667 1HZ  LYS B  92     159.971 265.433 -10.813  1.00  0.00           H  
ATOM   2668 2HZ  LYS B  92     158.574 265.373 -11.688  1.00  0.00           H  
ATOM   2669 3HZ  LYS B  92     159.189 266.828 -11.214  1.00  0.00           H  
ATOM   2670  N   VAL B  93     154.172 268.631  -6.212  1.00  0.00           N  
ATOM   2671  CA  VAL B  93     154.654 269.397  -5.070  1.00  0.00           C  
ATOM   2672  C   VAL B  93     154.015 268.916  -3.773  1.00  0.00           C  
ATOM   2673  O   VAL B  93     154.693 268.750  -2.760  1.00  0.00           O  
ATOM   2674  CB  VAL B  93     154.351 270.894  -5.265  1.00  0.00           C  
ATOM   2675  CG1 VAL B  93     154.636 271.666  -3.985  1.00  0.00           C  
ATOM   2676  CG2 VAL B  93     155.173 271.443  -6.421  1.00  0.00           C  
ATOM   2677  H   VAL B  93     153.681 269.111  -6.955  1.00  0.00           H  
ATOM   2678  HA  VAL B  93     155.731 269.246  -4.982  1.00  0.00           H  
ATOM   2679  HB  VAL B  93     153.289 271.015  -5.483  1.00  0.00           H  
ATOM   2680 1HG1 VAL B  93     154.415 272.723  -4.141  1.00  0.00           H  
ATOM   2681 2HG1 VAL B  93     154.011 271.281  -3.180  1.00  0.00           H  
ATOM   2682 3HG1 VAL B  93     155.686 271.551  -3.718  1.00  0.00           H  
ATOM   2683 1HG2 VAL B  93     154.952 272.502  -6.554  1.00  0.00           H  
ATOM   2684 2HG2 VAL B  93     156.234 271.317  -6.205  1.00  0.00           H  
ATOM   2685 3HG2 VAL B  93     154.922 270.904  -7.334  1.00  0.00           H  
ATOM   2686  N   ALA B  94     152.705 268.694  -3.813  1.00  0.00           N  
ATOM   2687  CA  ALA B  94     151.968 268.249  -2.636  1.00  0.00           C  
ATOM   2688  C   ALA B  94     152.501 266.918  -2.122  1.00  0.00           C  
ATOM   2689  O   ALA B  94     152.642 266.720  -0.916  1.00  0.00           O  
ATOM   2690  CB  ALA B  94     150.483 268.140  -2.950  1.00  0.00           C  
ATOM   2691  H   ALA B  94     152.209 268.838  -4.682  1.00  0.00           H  
ATOM   2692  HA  ALA B  94     152.104 268.988  -1.845  1.00  0.00           H  
ATOM   2693 1HB  ALA B  94     149.947 267.806  -2.060  1.00  0.00           H  
ATOM   2694 2HB  ALA B  94     150.103 269.114  -3.259  1.00  0.00           H  
ATOM   2695 3HB  ALA B  94     150.335 267.421  -3.754  1.00  0.00           H  
ATOM   2696  N   GLU B  95     152.794 266.009  -3.046  1.00  0.00           N  
ATOM   2697  CA  GLU B  95     153.354 264.710  -2.692  1.00  0.00           C  
ATOM   2698  C   GLU B  95     154.719 264.861  -2.034  1.00  0.00           C  
ATOM   2699  O   GLU B  95     154.987 264.260  -0.992  1.00  0.00           O  
ATOM   2700  CB  GLU B  95     153.470 263.823  -3.933  1.00  0.00           C  
ATOM   2701  CG  GLU B  95     154.144 262.480  -3.685  1.00  0.00           C  
ATOM   2702  CD  GLU B  95     153.350 261.587  -2.773  1.00  0.00           C  
ATOM   2703  OE1 GLU B  95     152.153 261.742  -2.715  1.00  0.00           O  
ATOM   2704  OE2 GLU B  95     153.940 260.749  -2.133  1.00  0.00           O  
ATOM   2705  H   GLU B  95     152.624 266.223  -4.019  1.00  0.00           H  
ATOM   2706  HA  GLU B  95     152.690 264.233  -1.970  1.00  0.00           H  
ATOM   2707 1HB  GLU B  95     152.476 263.629  -4.337  1.00  0.00           H  
ATOM   2708 2HB  GLU B  95     154.040 264.345  -4.702  1.00  0.00           H  
ATOM   2709 1HG  GLU B  95     154.283 261.973  -4.639  1.00  0.00           H  
ATOM   2710 2HG  GLU B  95     155.127 262.654  -3.250  1.00  0.00           H  
ATOM   2711  N   GLN B  96     155.581 265.666  -2.646  1.00  0.00           N  
ATOM   2712  CA  GLN B  96     156.920 265.899  -2.120  1.00  0.00           C  
ATOM   2713  C   GLN B  96     156.864 266.567  -0.752  1.00  0.00           C  
ATOM   2714  O   GLN B  96     157.650 266.247   0.140  1.00  0.00           O  
ATOM   2715  CB  GLN B  96     157.735 266.759  -3.090  1.00  0.00           C  
ATOM   2716  CG  GLN B  96     159.149 267.056  -2.620  1.00  0.00           C  
ATOM   2717  CD  GLN B  96     159.993 265.802  -2.493  1.00  0.00           C  
ATOM   2718  OE1 GLN B  96     159.994 264.945  -3.381  1.00  0.00           O  
ATOM   2719  NE2 GLN B  96     160.717 265.687  -1.385  1.00  0.00           N  
ATOM   2720  H   GLN B  96     155.300 266.127  -3.500  1.00  0.00           H  
ATOM   2721  HA  GLN B  96     157.416 264.935  -1.996  1.00  0.00           H  
ATOM   2722 1HB  GLN B  96     157.800 266.257  -4.055  1.00  0.00           H  
ATOM   2723 2HB  GLN B  96     157.226 267.709  -3.248  1.00  0.00           H  
ATOM   2724 1HG  GLN B  96     159.629 267.719  -3.341  1.00  0.00           H  
ATOM   2725 2HG  GLN B  96     159.103 267.538  -1.644  1.00  0.00           H  
ATOM   2726 1HE2 GLN B  96     161.293 264.881  -1.245  1.00  0.00           H  
ATOM   2727 2HE2 GLN B  96     160.687 266.406  -0.690  1.00  0.00           H  
ATOM   2728  N   ALA B  97     155.932 267.500  -0.592  1.00  0.00           N  
ATOM   2729  CA  ALA B  97     155.769 268.215   0.668  1.00  0.00           C  
ATOM   2730  C   ALA B  97     155.379 267.262   1.792  1.00  0.00           C  
ATOM   2731  O   ALA B  97     155.893 267.362   2.907  1.00  0.00           O  
ATOM   2732  CB  ALA B  97     154.730 269.316   0.520  1.00  0.00           C  
ATOM   2733  H   ALA B  97     155.320 267.722  -1.365  1.00  0.00           H  
ATOM   2734  HA  ALA B  97     156.725 268.666   0.936  1.00  0.00           H  
ATOM   2735 1HB  ALA B  97     154.621 269.840   1.470  1.00  0.00           H  
ATOM   2736 2HB  ALA B  97     155.049 270.019  -0.248  1.00  0.00           H  
ATOM   2737 3HB  ALA B  97     153.774 268.879   0.236  1.00  0.00           H  
ATOM   2738  N   LEU B  98     154.470 266.342   1.493  1.00  0.00           N  
ATOM   2739  CA  LEU B  98     154.047 265.339   2.463  1.00  0.00           C  
ATOM   2740  C   LEU B  98     155.199 264.415   2.838  1.00  0.00           C  
ATOM   2741  O   LEU B  98     155.336 264.018   3.993  1.00  0.00           O  
ATOM   2742  CB  LEU B  98     152.884 264.514   1.898  1.00  0.00           C  
ATOM   2743  CG  LEU B  98     151.564 265.270   1.705  1.00  0.00           C  
ATOM   2744  CD1 LEU B  98     150.542 264.351   1.050  1.00  0.00           C  
ATOM   2745  CD2 LEU B  98     151.064 265.771   3.052  1.00  0.00           C  
ATOM   2746  H   LEU B  98     154.060 266.336   0.569  1.00  0.00           H  
ATOM   2747  HA  LEU B  98     153.722 265.849   3.370  1.00  0.00           H  
ATOM   2748 1HB  LEU B  98     153.181 264.113   0.930  1.00  0.00           H  
ATOM   2749 2HB  LEU B  98     152.692 263.678   2.570  1.00  0.00           H  
ATOM   2750  HG  LEU B  98     151.724 266.119   1.039  1.00  0.00           H  
ATOM   2751 1HD1 LEU B  98     149.604 264.888   0.913  1.00  0.00           H  
ATOM   2752 2HD1 LEU B  98     150.917 264.023   0.080  1.00  0.00           H  
ATOM   2753 3HD1 LEU B  98     150.373 263.483   1.686  1.00  0.00           H  
ATOM   2754 1HD2 LEU B  98     150.126 266.310   2.915  1.00  0.00           H  
ATOM   2755 2HD2 LEU B  98     150.902 264.924   3.718  1.00  0.00           H  
ATOM   2756 3HD2 LEU B  98     151.806 266.440   3.489  1.00  0.00           H  
ATOM   2757  N   ARG B  99     156.022 264.075   1.851  1.00  0.00           N  
ATOM   2758  CA  ARG B  99     157.209 263.262   2.090  1.00  0.00           C  
ATOM   2759  C   ARG B  99     158.202 263.987   2.986  1.00  0.00           C  
ATOM   2760  O   ARG B  99     158.828 263.380   3.858  1.00  0.00           O  
ATOM   2761  CB  ARG B  99     157.887 262.903   0.775  1.00  0.00           C  
ATOM   2762  CG  ARG B  99     157.115 261.924  -0.096  1.00  0.00           C  
ATOM   2763  CD  ARG B  99     157.817 261.657  -1.376  1.00  0.00           C  
ATOM   2764  NE  ARG B  99     157.030 260.814  -2.262  1.00  0.00           N  
ATOM   2765  CZ  ARG B  99     157.517 260.174  -3.341  1.00  0.00           C  
ATOM   2766  NH1 ARG B  99     158.788 260.290  -3.657  1.00  0.00           N  
ATOM   2767  NH2 ARG B  99     156.717 259.429  -4.085  1.00  0.00           N  
ATOM   2768  H   ARG B  99     155.820 264.387   0.912  1.00  0.00           H  
ATOM   2769  HA  ARG B  99     156.904 262.349   2.604  1.00  0.00           H  
ATOM   2770 1HB  ARG B  99     158.047 263.808   0.190  1.00  0.00           H  
ATOM   2771 2HB  ARG B  99     158.864 262.466   0.977  1.00  0.00           H  
ATOM   2772 1HG  ARG B  99     156.999 260.978   0.436  1.00  0.00           H  
ATOM   2773 2HG  ARG B  99     156.131 262.336  -0.323  1.00  0.00           H  
ATOM   2774 1HD  ARG B  99     158.011 262.599  -1.888  1.00  0.00           H  
ATOM   2775 2HD  ARG B  99     158.761 261.152  -1.176  1.00  0.00           H  
ATOM   2776  HE  ARG B  99     156.047 260.700  -2.051  1.00  0.00           H  
ATOM   2777 1HH1 ARG B  99     159.399 260.860  -3.090  1.00  0.00           H  
ATOM   2778 2HH1 ARG B  99     159.153 259.809  -4.467  1.00  0.00           H  
ATOM   2779 1HH2 ARG B  99     155.740 259.339  -3.842  1.00  0.00           H  
ATOM   2780 2HH2 ARG B  99     157.082 258.949  -4.894  1.00  0.00           H  
ATOM   2781  N   ILE B 100     158.344 265.291   2.770  1.00  0.00           N  
ATOM   2782  CA  ILE B 100     159.176 266.126   3.630  1.00  0.00           C  
ATOM   2783  C   ILE B 100     158.667 266.118   5.064  1.00  0.00           C  
ATOM   2784  O   ILE B 100     159.448 266.014   6.011  1.00  0.00           O  
ATOM   2785  CB  ILE B 100     159.224 267.574   3.110  1.00  0.00           C  
ATOM   2786  CG1 ILE B 100     159.979 267.639   1.779  1.00  0.00           C  
ATOM   2787  CG2 ILE B 100     159.873 268.488   4.138  1.00  0.00           C  
ATOM   2788  CD1 ILE B 100     159.816 268.952   1.048  1.00  0.00           C  
ATOM   2789  H   ILE B 100     157.864 265.716   1.991  1.00  0.00           H  
ATOM   2790  HA  ILE B 100     160.186 265.715   3.636  1.00  0.00           H  
ATOM   2791  HB  ILE B 100     158.211 267.925   2.914  1.00  0.00           H  
ATOM   2792 1HG1 ILE B 100     161.042 267.476   1.956  1.00  0.00           H  
ATOM   2793 2HG1 ILE B 100     159.631 266.840   1.124  1.00  0.00           H  
ATOM   2794 1HG2 ILE B 100     159.900 269.507   3.754  1.00  0.00           H  
ATOM   2795 2HG2 ILE B 100     159.296 268.463   5.062  1.00  0.00           H  
ATOM   2796 3HG2 ILE B 100     160.890 268.148   4.336  1.00  0.00           H  
ATOM   2797 1HD1 ILE B 100     160.379 268.922   0.115  1.00  0.00           H  
ATOM   2798 2HD1 ILE B 100     158.761 269.119   0.830  1.00  0.00           H  
ATOM   2799 3HD1 ILE B 100     160.191 269.764   1.670  1.00  0.00           H  
ATOM   2800  N   ALA B 101     157.352 266.229   5.221  1.00  0.00           N  
ATOM   2801  CA  ALA B 101     156.729 266.174   6.537  1.00  0.00           C  
ATOM   2802  C   ALA B 101     157.064 264.868   7.250  1.00  0.00           C  
ATOM   2803  O   ALA B 101     157.347 264.860   8.448  1.00  0.00           O  
ATOM   2804  CB  ALA B 101     155.222 266.340   6.416  1.00  0.00           C  
ATOM   2805  H   ALA B 101     156.769 266.357   4.404  1.00  0.00           H  
ATOM   2806  HA  ALA B 101     157.123 266.991   7.143  1.00  0.00           H  
ATOM   2807 1HB  ALA B 101     154.770 266.298   7.408  1.00  0.00           H  
ATOM   2808 2HB  ALA B 101     154.998 267.303   5.957  1.00  0.00           H  
ATOM   2809 3HB  ALA B 101     154.816 265.541   5.799  1.00  0.00           H  
ATOM   2810  N   LYS B 102     157.031 263.769   6.507  1.00  0.00           N  
ATOM   2811  CA  LYS B 102     157.384 262.464   7.052  1.00  0.00           C  
ATOM   2812  C   LYS B 102     158.831 262.438   7.526  1.00  0.00           C  
ATOM   2813  O   LYS B 102     159.141 261.869   8.571  1.00  0.00           O  
ATOM   2814  CB  LYS B 102     157.153 261.368   6.010  1.00  0.00           C  
ATOM   2815  CG  LYS B 102     155.687 261.075   5.720  1.00  0.00           C  
ATOM   2816  CD  LYS B 102     155.539 259.990   4.664  1.00  0.00           C  
ATOM   2817  CE  LYS B 102     154.075 259.704   4.364  1.00  0.00           C  
ATOM   2818  NZ  LYS B 102     153.914 258.669   3.307  1.00  0.00           N  
ATOM   2819  H   LYS B 102     156.754 263.838   5.537  1.00  0.00           H  
ATOM   2820  HA  LYS B 102     156.749 262.267   7.916  1.00  0.00           H  
ATOM   2821 1HB  LYS B 102     157.630 261.652   5.071  1.00  0.00           H  
ATOM   2822 2HB  LYS B 102     157.619 260.442   6.347  1.00  0.00           H  
ATOM   2823 1HG  LYS B 102     155.193 260.750   6.635  1.00  0.00           H  
ATOM   2824 2HG  LYS B 102     155.198 261.983   5.367  1.00  0.00           H  
ATOM   2825 1HD  LYS B 102     156.034 260.307   3.745  1.00  0.00           H  
ATOM   2826 2HD  LYS B 102     156.014 259.074   5.014  1.00  0.00           H  
ATOM   2827 1HE  LYS B 102     153.579 259.360   5.271  1.00  0.00           H  
ATOM   2828 2HE  LYS B 102     153.585 260.621   4.035  1.00  0.00           H  
ATOM   2829 1HZ  LYS B 102     152.931 258.509   3.138  1.00  0.00           H  
ATOM   2830 2HZ  LYS B 102     154.355 258.986   2.455  1.00  0.00           H  
ATOM   2831 3HZ  LYS B 102     154.348 257.809   3.610  1.00  0.00           H  
ATOM   2832  N   GLU B 103     159.714 263.059   6.749  1.00  0.00           N  
ATOM   2833  CA  GLU B 103     161.125 263.138   7.108  1.00  0.00           C  
ATOM   2834  C   GLU B 103     161.335 264.018   8.334  1.00  0.00           C  
ATOM   2835  O   GLU B 103     162.208 263.750   9.160  1.00  0.00           O  
ATOM   2836  CB  GLU B 103     161.943 263.681   5.933  1.00  0.00           C  
ATOM   2837  CG  GLU B 103     162.017 262.747   4.733  1.00  0.00           C  
ATOM   2838  CD  GLU B 103     162.618 261.411   5.070  1.00  0.00           C  
ATOM   2839  OE1 GLU B 103     163.638 261.383   5.715  1.00  0.00           O  
ATOM   2840  OE2 GLU B 103     162.053 260.414   4.683  1.00  0.00           O  
ATOM   2841  H   GLU B 103     159.399 263.486   5.891  1.00  0.00           H  
ATOM   2842  HA  GLU B 103     161.476 262.137   7.355  1.00  0.00           H  
ATOM   2843 1HB  GLU B 103     161.513 264.625   5.596  1.00  0.00           H  
ATOM   2844 2HB  GLU B 103     162.962 263.885   6.263  1.00  0.00           H  
ATOM   2845 1HG  GLU B 103     161.012 262.594   4.343  1.00  0.00           H  
ATOM   2846 2HG  GLU B 103     162.613 263.222   3.954  1.00  0.00           H  
ATOM   2847  N   ALA B 104     160.527 265.066   8.448  1.00  0.00           N  
ATOM   2848  CA  ALA B 104     160.547 265.923   9.628  1.00  0.00           C  
ATOM   2849  C   ALA B 104     160.127 265.153  10.874  1.00  0.00           C  
ATOM   2850  O   ALA B 104     160.683 265.351  11.954  1.00  0.00           O  
ATOM   2851  CB  ALA B 104     159.642 267.129   9.422  1.00  0.00           C  
ATOM   2852  H   ALA B 104     159.885 265.277   7.698  1.00  0.00           H  
ATOM   2853  HA  ALA B 104     161.566 266.273   9.786  1.00  0.00           H  
ATOM   2854 1HB  ALA B 104     159.668 267.758  10.313  1.00  0.00           H  
ATOM   2855 2HB  ALA B 104     159.990 267.701   8.564  1.00  0.00           H  
ATOM   2856 3HB  ALA B 104     158.622 266.791   9.245  1.00  0.00           H  
ATOM   2857  N   LEU B 105     159.143 264.273  10.717  1.00  0.00           N  
ATOM   2858  CA  LEU B 105     158.712 263.403  11.805  1.00  0.00           C  
ATOM   2859  C   LEU B 105     159.816 262.435  12.208  1.00  0.00           C  
ATOM   2860  O   LEU B 105     159.994 262.139  13.389  1.00  0.00           O  
ATOM   2861  CB  LEU B 105     157.461 262.618  11.391  1.00  0.00           C  
ATOM   2862  CG  LEU B 105     156.182 263.446  11.221  1.00  0.00           C  
ATOM   2863  CD1 LEU B 105     155.079 262.566  10.647  1.00  0.00           C  
ATOM   2864  CD2 LEU B 105     155.772 264.029  12.565  1.00  0.00           C  
ATOM   2865  H   LEU B 105     158.684 264.204   9.821  1.00  0.00           H  
ATOM   2866  HA  LEU B 105     158.483 264.022  12.671  1.00  0.00           H  
ATOM   2867 1HB  LEU B 105     157.662 262.119  10.444  1.00  0.00           H  
ATOM   2868 2HB  LEU B 105     157.265 261.855  12.144  1.00  0.00           H  
ATOM   2869  HG  LEU B 105     156.363 264.256  10.514  1.00  0.00           H  
ATOM   2870 1HD1 LEU B 105     154.170 263.154  10.526  1.00  0.00           H  
ATOM   2871 2HD1 LEU B 105     155.391 262.178   9.677  1.00  0.00           H  
ATOM   2872 3HD1 LEU B 105     154.886 261.736  11.326  1.00  0.00           H  
ATOM   2873 1HD2 LEU B 105     154.862 264.619  12.444  1.00  0.00           H  
ATOM   2874 2HD2 LEU B 105     155.588 263.220  13.272  1.00  0.00           H  
ATOM   2875 3HD2 LEU B 105     156.570 264.668  12.943  1.00  0.00           H  
ATOM   2876  N   LYS B 106     160.557 261.945  11.218  1.00  0.00           N  
ATOM   2877  CA  LYS B 106     161.719 261.103  11.476  1.00  0.00           C  
ATOM   2878  C   LYS B 106     162.769 261.848  12.289  1.00  0.00           C  
ATOM   2879  O   LYS B 106     163.402 261.276  13.175  1.00  0.00           O  
ATOM   2880  CB  LYS B 106     162.324 260.609  10.161  1.00  0.00           C  
ATOM   2881  CG  LYS B 106     161.482 259.571   9.433  1.00  0.00           C  
ATOM   2882  CD  LYS B 106     162.135 259.150   8.123  1.00  0.00           C  
ATOM   2883  CE  LYS B 106     161.247 258.191   7.344  1.00  0.00           C  
ATOM   2884  NZ  LYS B 106     161.841 257.826   6.029  1.00  0.00           N  
ATOM   2885  H   LYS B 106     160.307 262.160  10.264  1.00  0.00           H  
ATOM   2886  HA  LYS B 106     161.399 260.240  12.062  1.00  0.00           H  
ATOM   2887 1HB  LYS B 106     162.472 261.454   9.489  1.00  0.00           H  
ATOM   2888 2HB  LYS B 106     163.304 260.170  10.353  1.00  0.00           H  
ATOM   2889 1HG  LYS B 106     161.357 258.691  10.065  1.00  0.00           H  
ATOM   2890 2HG  LYS B 106     160.497 259.986   9.219  1.00  0.00           H  
ATOM   2891 1HD  LYS B 106     162.328 260.032   7.511  1.00  0.00           H  
ATOM   2892 2HD  LYS B 106     163.087 258.660   8.332  1.00  0.00           H  
ATOM   2893 1HE  LYS B 106     161.096 257.282   7.925  1.00  0.00           H  
ATOM   2894 2HE  LYS B 106     160.275 258.653   7.173  1.00  0.00           H  
ATOM   2895 1HZ  LYS B 106     161.223 257.191   5.545  1.00  0.00           H  
ATOM   2896 2HZ  LYS B 106     161.969 258.660   5.474  1.00  0.00           H  
ATOM   2897 3HZ  LYS B 106     162.735 257.379   6.176  1.00  0.00           H  
ATOM   2898  N   GLN B 107     162.949 263.128  11.982  1.00  0.00           N  
ATOM   2899  CA  GLN B 107     163.860 263.978  12.740  1.00  0.00           C  
ATOM   2900  C   GLN B 107     163.271 264.339  14.100  1.00  0.00           C  
ATOM   2901  O   GLN B 107     164.002 264.549  15.066  1.00  0.00           O  
ATOM   2902  CB  GLN B 107     164.184 265.251  11.955  1.00  0.00           C  
ATOM   2903  CG  GLN B 107     164.973 265.012  10.680  1.00  0.00           C  
ATOM   2904  CD  GLN B 107     166.331 264.390  10.947  1.00  0.00           C  
ATOM   2905  OE1 GLN B 107     167.106 264.888  11.768  1.00  0.00           O  
ATOM   2906  NE2 GLN B 107     166.626 263.296  10.254  1.00  0.00           N  
ATOM   2907  H   GLN B 107     162.443 263.524  11.202  1.00  0.00           H  
ATOM   2908  HA  GLN B 107     164.782 263.427  12.916  1.00  0.00           H  
ATOM   2909 1HB  GLN B 107     163.257 265.759  11.687  1.00  0.00           H  
ATOM   2910 2HB  GLN B 107     164.758 265.931  12.584  1.00  0.00           H  
ATOM   2911 1HG  GLN B 107     164.409 264.338  10.036  1.00  0.00           H  
ATOM   2912 2HG  GLN B 107     165.128 265.967  10.176  1.00  0.00           H  
ATOM   2913 1HE2 GLN B 107     167.507 262.841  10.388  1.00  0.00           H  
ATOM   2914 2HE2 GLN B 107     165.968 262.926   9.598  1.00  0.00           H  
ATOM   2915  N   GLY B 108     161.946 264.407  14.166  1.00  0.00           N  
ATOM   2916  CA  GLY B 108     161.258 264.757  15.401  1.00  0.00           C  
ATOM   2917  C   GLY B 108     160.788 266.205  15.380  1.00  0.00           C  
ATOM   2918  O   GLY B 108     160.195 266.693  16.344  1.00  0.00           O  
ATOM   2919  H   GLY B 108     161.401 264.212  13.338  1.00  0.00           H  
ATOM   2920 1HA  GLY B 108     160.402 264.095  15.542  1.00  0.00           H  
ATOM   2921 2HA  GLY B 108     161.926 264.600  16.247  1.00  0.00           H  
ATOM   2922  N   ASN B 109     161.056 266.892  14.274  1.00  0.00           N  
ATOM   2923  CA  ASN B 109     160.746 268.312  14.160  1.00  0.00           C  
ATOM   2924  C   ASN B 109     159.312 268.527  13.695  1.00  0.00           C  
ATOM   2925  O   ASN B 109     159.062 268.774  12.515  1.00  0.00           O  
ATOM   2926  CB  ASN B 109     161.720 268.999  13.220  1.00  0.00           C  
ATOM   2927  CG  ASN B 109     161.627 270.498  13.285  1.00  0.00           C  
ATOM   2928  OD1 ASN B 109     160.540 271.057  13.469  1.00  0.00           O  
ATOM   2929  ND2 ASN B 109     162.746 271.159  13.137  1.00  0.00           N  
ATOM   2930  H   ASN B 109     161.485 266.419  13.492  1.00  0.00           H  
ATOM   2931  HA  ASN B 109     160.847 268.768  15.145  1.00  0.00           H  
ATOM   2932 1HB  ASN B 109     162.739 268.698  13.470  1.00  0.00           H  
ATOM   2933 2HB  ASN B 109     161.526 268.677  12.197  1.00  0.00           H  
ATOM   2934 1HD2 ASN B 109     162.745 272.159  13.171  1.00  0.00           H  
ATOM   2935 2HD2 ASN B 109     163.603 270.665  12.990  1.00  0.00           H  
ATOM   2936  N   VAL B 110     158.372 268.435  14.630  1.00  0.00           N  
ATOM   2937  CA  VAL B 110     156.953 268.492  14.297  1.00  0.00           C  
ATOM   2938  C   VAL B 110     156.563 269.872  13.781  1.00  0.00           C  
ATOM   2939  O   VAL B 110     155.593 270.013  13.036  1.00  0.00           O  
ATOM   2940  CB  VAL B 110     156.101 268.150  15.533  1.00  0.00           C  
ATOM   2941  CG1 VAL B 110     156.406 266.740  16.017  1.00  0.00           C  
ATOM   2942  CG2 VAL B 110     156.356 269.166  16.636  1.00  0.00           C  
ATOM   2943  H   VAL B 110     158.648 268.322  15.595  1.00  0.00           H  
ATOM   2944  HA  VAL B 110     156.755 267.774  13.502  1.00  0.00           H  
ATOM   2945  HB  VAL B 110     155.047 268.172  15.254  1.00  0.00           H  
ATOM   2946 1HG1 VAL B 110     155.794 266.514  16.891  1.00  0.00           H  
ATOM   2947 2HG1 VAL B 110     156.182 266.027  15.224  1.00  0.00           H  
ATOM   2948 3HG1 VAL B 110     157.460 266.667  16.284  1.00  0.00           H  
ATOM   2949 1HG2 VAL B 110     155.750 268.918  17.507  1.00  0.00           H  
ATOM   2950 2HG2 VAL B 110     157.411 269.147  16.911  1.00  0.00           H  
ATOM   2951 3HG2 VAL B 110     156.092 270.162  16.282  1.00  0.00           H  
ATOM   2952  N   ASP B 111     157.324 270.884  14.181  1.00  0.00           N  
ATOM   2953  CA  ASP B 111     157.104 272.244  13.703  1.00  0.00           C  
ATOM   2954  C   ASP B 111     157.254 272.324  12.188  1.00  0.00           C  
ATOM   2955  O   ASP B 111     156.366 272.819  11.493  1.00  0.00           O  
ATOM   2956  CB  ASP B 111     158.081 273.213  14.372  1.00  0.00           C  
ATOM   2957  CG  ASP B 111     157.662 273.596  15.785  1.00  0.00           C  
ATOM   2958  OD1 ASP B 111     156.526 273.371  16.128  1.00  0.00           O  
ATOM   2959  OD2 ASP B 111     158.482 274.109  16.507  1.00  0.00           O  
ATOM   2960  H   ASP B 111     158.073 270.709  14.834  1.00  0.00           H  
ATOM   2961  HA  ASP B 111     156.082 272.536  13.949  1.00  0.00           H  
ATOM   2962 1HB  ASP B 111     159.072 272.760  14.412  1.00  0.00           H  
ATOM   2963 2HB  ASP B 111     158.160 274.121  13.773  1.00  0.00           H  
ATOM   2964  N   VAL B 112     158.381 271.836  11.683  1.00  0.00           N  
ATOM   2965  CA  VAL B 112     158.637 271.824  10.248  1.00  0.00           C  
ATOM   2966  C   VAL B 112     157.668 270.900   9.523  1.00  0.00           C  
ATOM   2967  O   VAL B 112     157.258 271.176   8.397  1.00  0.00           O  
ATOM   2968  CB  VAL B 112     160.082 271.372   9.967  1.00  0.00           C  
ATOM   2969  CG1 VAL B 112     160.281 271.118   8.481  1.00  0.00           C  
ATOM   2970  CG2 VAL B 112     161.061 272.423  10.470  1.00  0.00           C  
ATOM   2971  H   VAL B 112     159.081 271.465  12.312  1.00  0.00           H  
ATOM   2972  HA  VAL B 112     158.484 272.833   9.862  1.00  0.00           H  
ATOM   2973  HB  VAL B 112     160.264 270.429  10.482  1.00  0.00           H  
ATOM   2974 1HG1 VAL B 112     161.307 270.798   8.300  1.00  0.00           H  
ATOM   2975 2HG1 VAL B 112     159.595 270.338   8.150  1.00  0.00           H  
ATOM   2976 3HG1 VAL B 112     160.084 272.034   7.925  1.00  0.00           H  
ATOM   2977 1HG2 VAL B 112     162.081 272.095  10.269  1.00  0.00           H  
ATOM   2978 2HG2 VAL B 112     160.874 273.367   9.959  1.00  0.00           H  
ATOM   2979 3HG2 VAL B 112     160.929 272.558  11.543  1.00  0.00           H  
ATOM   2980  N   ALA B 113     157.305 269.802  10.178  1.00  0.00           N  
ATOM   2981  CA  ALA B 113     156.348 268.855   9.618  1.00  0.00           C  
ATOM   2982  C   ALA B 113     155.047 269.551   9.234  1.00  0.00           C  
ATOM   2983  O   ALA B 113     154.503 269.318   8.155  1.00  0.00           O  
ATOM   2984  CB  ALA B 113     156.076 267.730  10.604  1.00  0.00           C  
ATOM   2985  H   ALA B 113     157.703 269.617  11.089  1.00  0.00           H  
ATOM   2986  HA  ALA B 113     156.775 268.430   8.708  1.00  0.00           H  
ATOM   2987 1HB  ALA B 113     155.359 267.032  10.173  1.00  0.00           H  
ATOM   2988 2HB  ALA B 113     157.006 267.207  10.825  1.00  0.00           H  
ATOM   2989 3HB  ALA B 113     155.667 268.144  11.525  1.00  0.00           H  
ATOM   2990  N   ALA B 114     154.555 270.406  10.124  1.00  0.00           N  
ATOM   2991  CA  ALA B 114     153.357 271.190   9.851  1.00  0.00           C  
ATOM   2992  C   ALA B 114     153.591 272.174   8.713  1.00  0.00           C  
ATOM   2993  O   ALA B 114     152.738 272.348   7.844  1.00  0.00           O  
ATOM   2994  CB  ALA B 114     152.910 271.928  11.105  1.00  0.00           C  
ATOM   2995  H   ALA B 114     155.024 270.515  11.013  1.00  0.00           H  
ATOM   2996  HA  ALA B 114     152.562 270.511   9.542  1.00  0.00           H  
ATOM   2997 1HB  ALA B 114     152.014 272.510  10.885  1.00  0.00           H  
ATOM   2998 2HB  ALA B 114     152.690 271.207  11.893  1.00  0.00           H  
ATOM   2999 3HB  ALA B 114     153.703 272.596  11.436  1.00  0.00           H  
ATOM   3000  N   LYS B 115     154.753 272.821   8.724  1.00  0.00           N  
ATOM   3001  CA  LYS B 115     155.113 273.767   7.677  1.00  0.00           C  
ATOM   3002  C   LYS B 115     155.108 273.104   6.307  1.00  0.00           C  
ATOM   3003  O   LYS B 115     154.687 273.702   5.317  1.00  0.00           O  
ATOM   3004  CB  LYS B 115     156.486 274.380   7.958  1.00  0.00           C  
ATOM   3005  CG  LYS B 115     156.514 275.347   9.135  1.00  0.00           C  
ATOM   3006  CD  LYS B 115     157.914 275.897   9.365  1.00  0.00           C  
ATOM   3007  CE  LYS B 115     157.946 276.853  10.548  1.00  0.00           C  
ATOM   3008  NZ  LYS B 115     159.317 277.370  10.808  1.00  0.00           N  
ATOM   3009  H   LYS B 115     155.402 272.649   9.479  1.00  0.00           H  
ATOM   3010  HA  LYS B 115     154.370 274.566   7.662  1.00  0.00           H  
ATOM   3011 1HB  LYS B 115     157.205 273.586   8.160  1.00  0.00           H  
ATOM   3012 2HB  LYS B 115     156.832 274.918   7.075  1.00  0.00           H  
ATOM   3013 1HG  LYS B 115     155.834 276.177   8.941  1.00  0.00           H  
ATOM   3014 2HG  LYS B 115     156.183 274.832  10.036  1.00  0.00           H  
ATOM   3015 1HD  LYS B 115     158.602 275.073   9.555  1.00  0.00           H  
ATOM   3016 2HD  LYS B 115     158.247 276.427   8.472  1.00  0.00           H  
ATOM   3017 1HE  LYS B 115     157.284 277.696  10.352  1.00  0.00           H  
ATOM   3018 2HE  LYS B 115     157.590 276.340  11.441  1.00  0.00           H  
ATOM   3019 1HZ  LYS B 115     159.296 277.999  11.598  1.00  0.00           H  
ATOM   3020 2HZ  LYS B 115     159.936 276.598  11.009  1.00  0.00           H  
ATOM   3021 3HZ  LYS B 115     159.651 277.866   9.993  1.00  0.00           H  
ATOM   3022  N   ALA B 116     155.580 271.862   6.254  1.00  0.00           N  
ATOM   3023  CA  ALA B 116     155.499 271.061   5.039  1.00  0.00           C  
ATOM   3024  C   ALA B 116     154.052 270.761   4.670  1.00  0.00           C  
ATOM   3025  O   ALA B 116     153.671 270.834   3.503  1.00  0.00           O  
ATOM   3026  CB  ALA B 116     156.282 269.768   5.205  1.00  0.00           C  
ATOM   3027  H   ALA B 116     156.002 271.461   7.081  1.00  0.00           H  
ATOM   3028  HA  ALA B 116     155.937 271.634   4.219  1.00  0.00           H  
ATOM   3029 1HB  ALA B 116     156.214 269.181   4.288  1.00  0.00           H  
ATOM   3030 2HB  ALA B 116     157.328 269.998   5.410  1.00  0.00           H  
ATOM   3031 3HB  ALA B 116     155.869 269.195   6.032  1.00  0.00           H  
ATOM   3032  N   ALA B 117     153.250 270.423   5.674  1.00  0.00           N  
ATOM   3033  CA  ALA B 117     151.836 270.137   5.462  1.00  0.00           C  
ATOM   3034  C   ALA B 117     151.100 271.364   4.939  1.00  0.00           C  
ATOM   3035  O   ALA B 117     150.172 271.250   4.136  1.00  0.00           O  
ATOM   3036  CB  ALA B 117     151.196 269.645   6.751  1.00  0.00           C  
ATOM   3037  H   ALA B 117     153.629 270.361   6.608  1.00  0.00           H  
ATOM   3038  HA  ALA B 117     151.751 269.355   4.708  1.00  0.00           H  
ATOM   3039 1HB  ALA B 117     150.140 269.436   6.576  1.00  0.00           H  
ATOM   3040 2HB  ALA B 117     151.696 268.735   7.082  1.00  0.00           H  
ATOM   3041 3HB  ALA B 117     151.291 270.410   7.520  1.00  0.00           H  
ATOM   3042  N   GLN B 118     151.516 272.541   5.399  1.00  0.00           N  
ATOM   3043  CA  GLN B 118     150.946 273.794   4.923  1.00  0.00           C  
ATOM   3044  C   GLN B 118     151.160 273.965   3.425  1.00  0.00           C  
ATOM   3045  O   GLN B 118     150.260 274.398   2.706  1.00  0.00           O  
ATOM   3046  CB  GLN B 118     151.555 274.980   5.677  1.00  0.00           C  
ATOM   3047  CG  GLN B 118     151.104 275.097   7.123  1.00  0.00           C  
ATOM   3048  CD  GLN B 118     151.805 276.224   7.858  1.00  0.00           C  
ATOM   3049  OE1 GLN B 118     152.625 276.944   7.282  1.00  0.00           O  
ATOM   3050  NE2 GLN B 118     151.486 276.383   9.137  1.00  0.00           N  
ATOM   3051  H   GLN B 118     152.248 272.564   6.095  1.00  0.00           H  
ATOM   3052  HA  GLN B 118     149.871 273.777   5.104  1.00  0.00           H  
ATOM   3053 1HB  GLN B 118     152.642 274.897   5.669  1.00  0.00           H  
ATOM   3054 2HB  GLN B 118     151.294 275.908   5.167  1.00  0.00           H  
ATOM   3055 1HG  GLN B 118     150.032 275.290   7.144  1.00  0.00           H  
ATOM   3056 2HG  GLN B 118     151.326 274.162   7.638  1.00  0.00           H  
ATOM   3057 1HE2 GLN B 118     151.915 277.110   9.674  1.00  0.00           H  
ATOM   3058 2HE2 GLN B 118     150.815 275.776   9.565  1.00  0.00           H  
ATOM   3059  N   VAL B 119     152.357 273.621   2.961  1.00  0.00           N  
ATOM   3060  CA  VAL B 119     152.655 273.627   1.534  1.00  0.00           C  
ATOM   3061  C   VAL B 119     151.855 272.557   0.801  1.00  0.00           C  
ATOM   3062  O   VAL B 119     151.343 272.793  -0.295  1.00  0.00           O  
ATOM   3063  CB  VAL B 119     154.159 273.389   1.301  1.00  0.00           C  
ATOM   3064  CG1 VAL B 119     154.448 273.216  -0.183  1.00  0.00           C  
ATOM   3065  CG2 VAL B 119     154.962 274.547   1.875  1.00  0.00           C  
ATOM   3066  H   VAL B 119     153.079 273.352   3.614  1.00  0.00           H  
ATOM   3067  HA  VAL B 119     152.368 274.594   1.123  1.00  0.00           H  
ATOM   3068  HB  VAL B 119     154.452 272.463   1.795  1.00  0.00           H  
ATOM   3069 1HG1 VAL B 119     155.515 273.048  -0.329  1.00  0.00           H  
ATOM   3070 2HG1 VAL B 119     153.891 272.360  -0.564  1.00  0.00           H  
ATOM   3071 3HG1 VAL B 119     154.146 274.115  -0.720  1.00  0.00           H  
ATOM   3072 1HG2 VAL B 119     156.024 274.371   1.707  1.00  0.00           H  
ATOM   3073 2HG2 VAL B 119     154.664 275.474   1.384  1.00  0.00           H  
ATOM   3074 3HG2 VAL B 119     154.771 274.626   2.945  1.00  0.00           H  
ATOM   3075  N   ALA B 120     151.752 271.381   1.410  1.00  0.00           N  
ATOM   3076  CA  ALA B 120     151.051 270.259   0.796  1.00  0.00           C  
ATOM   3077  C   ALA B 120     149.584 270.591   0.559  1.00  0.00           C  
ATOM   3078  O   ALA B 120     149.057 270.378  -0.534  1.00  0.00           O  
ATOM   3079  CB  ALA B 120     151.178 269.015   1.661  1.00  0.00           C  
ATOM   3080  H   ALA B 120     152.169 271.261   2.322  1.00  0.00           H  
ATOM   3081  HA  ALA B 120     151.505 270.056  -0.173  1.00  0.00           H  
ATOM   3082 1HB  ALA B 120     150.649 268.186   1.191  1.00  0.00           H  
ATOM   3083 2HB  ALA B 120     152.231 268.756   1.775  1.00  0.00           H  
ATOM   3084 3HB  ALA B 120     150.747 269.210   2.643  1.00  0.00           H  
ATOM   3085  N   GLU B 121     148.927 271.116   1.587  1.00  0.00           N  
ATOM   3086  CA  GLU B 121     147.500 271.409   1.515  1.00  0.00           C  
ATOM   3087  C   GLU B 121     147.226 272.581   0.582  1.00  0.00           C  
ATOM   3088  O   GLU B 121     146.174 272.648  -0.054  1.00  0.00           O  
ATOM   3089  CB  GLU B 121     146.947 271.714   2.909  1.00  0.00           C  
ATOM   3090  CG  GLU B 121     145.437 271.901   2.960  1.00  0.00           C  
ATOM   3091  CD  GLU B 121     144.915 272.066   4.359  1.00  0.00           C  
ATOM   3092  OE1 GLU B 121     145.651 272.529   5.197  1.00  0.00           O  
ATOM   3093  OE2 GLU B 121     143.777 271.730   4.591  1.00  0.00           O  
ATOM   3094  H   GLU B 121     149.427 271.316   2.442  1.00  0.00           H  
ATOM   3095  HA  GLU B 121     146.986 270.538   1.112  1.00  0.00           H  
ATOM   3096 1HB  GLU B 121     147.207 270.903   3.589  1.00  0.00           H  
ATOM   3097 2HB  GLU B 121     147.409 272.624   3.293  1.00  0.00           H  
ATOM   3098 1HG  GLU B 121     145.171 272.783   2.378  1.00  0.00           H  
ATOM   3099 2HG  GLU B 121     144.960 271.037   2.499  1.00  0.00           H  
ATOM   3100  N   GLU B 122     148.179 273.504   0.503  1.00  0.00           N  
ATOM   3101  CA  GLU B 122     148.080 274.632  -0.416  1.00  0.00           C  
ATOM   3102  C   GLU B 122     148.213 274.176  -1.864  1.00  0.00           C  
ATOM   3103  O   GLU B 122     147.434 274.584  -2.728  1.00  0.00           O  
ATOM   3104  CB  GLU B 122     149.153 275.676  -0.100  1.00  0.00           C  
ATOM   3105  CG  GLU B 122     149.151 276.882  -1.027  1.00  0.00           C  
ATOM   3106  CD  GLU B 122     147.873 277.671  -0.958  1.00  0.00           C  
ATOM   3107  OE1 GLU B 122     147.130 277.483  -0.025  1.00  0.00           O  
ATOM   3108  OE2 GLU B 122     147.639 278.464  -1.839  1.00  0.00           O  
ATOM   3109  H   GLU B 122     148.993 273.422   1.094  1.00  0.00           H  
ATOM   3110  HA  GLU B 122     147.095 275.086  -0.302  1.00  0.00           H  
ATOM   3111 1HB  GLU B 122     149.019 276.037   0.921  1.00  0.00           H  
ATOM   3112 2HB  GLU B 122     150.138 275.213  -0.155  1.00  0.00           H  
ATOM   3113 1HG  GLU B 122     149.982 277.534  -0.759  1.00  0.00           H  
ATOM   3114 2HG  GLU B 122     149.307 276.542  -2.049  1.00  0.00           H  
ATOM   3115  N   ALA B 123     149.202 273.329  -2.124  1.00  0.00           N  
ATOM   3116  CA  ALA B 123     149.446 272.824  -3.469  1.00  0.00           C  
ATOM   3117  C   ALA B 123     148.251 272.031  -3.984  1.00  0.00           C  
ATOM   3118  O   ALA B 123     147.803 272.231  -5.114  1.00  0.00           O  
ATOM   3119  CB  ALA B 123     150.701 271.963  -3.494  1.00  0.00           C  
ATOM   3120  H   ALA B 123     149.801 273.026  -1.368  1.00  0.00           H  
ATOM   3121  HA  ALA B 123     149.591 273.674  -4.137  1.00  0.00           H  
ATOM   3122 1HB  ALA B 123     150.869 271.594  -4.505  1.00  0.00           H  
ATOM   3123 2HB  ALA B 123     151.557 272.560  -3.178  1.00  0.00           H  
ATOM   3124 3HB  ALA B 123     150.576 271.120  -2.816  1.00  0.00           H  
ATOM   3125  N   ALA B 124     147.741 271.131  -3.152  1.00  0.00           N  
ATOM   3126  CA  ALA B 124     146.605 270.298  -3.526  1.00  0.00           C  
ATOM   3127  C   ALA B 124     145.338 271.131  -3.673  1.00  0.00           C  
ATOM   3128  O   ALA B 124     144.527 270.892  -4.569  1.00  0.00           O  
ATOM   3129  CB  ALA B 124     146.396 269.194  -2.500  1.00  0.00           C  
ATOM   3130  H   ALA B 124     148.152 271.020  -2.236  1.00  0.00           H  
ATOM   3131  HA  ALA B 124     146.815 269.841  -4.493  1.00  0.00           H  
ATOM   3132 1HB  ALA B 124     145.542 268.582  -2.792  1.00  0.00           H  
ATOM   3133 2HB  ALA B 124     147.288 268.571  -2.447  1.00  0.00           H  
ATOM   3134 3HB  ALA B 124     146.204 269.637  -1.523  1.00  0.00           H  
ATOM   3135  N   LYS B 125     145.171 272.108  -2.789  1.00  0.00           N  
ATOM   3136  CA  LYS B 125     144.017 272.997  -2.838  1.00  0.00           C  
ATOM   3137  C   LYS B 125     143.988 273.792  -4.136  1.00  0.00           C  
ATOM   3138  O   LYS B 125     142.948 273.906  -4.784  1.00  0.00           O  
ATOM   3139  CB  LYS B 125     144.023 273.947  -1.639  1.00  0.00           C  
ATOM   3140  CG  LYS B 125     142.832 274.895  -1.583  1.00  0.00           C  
ATOM   3141  CD  LYS B 125     142.872 275.759  -0.331  1.00  0.00           C  
ATOM   3142  CE  LYS B 125     141.700 276.728  -0.288  1.00  0.00           C  
ATOM   3143  NZ  LYS B 125     141.727 277.580   0.932  1.00  0.00           N  
ATOM   3144  H   LYS B 125     145.864 272.240  -2.066  1.00  0.00           H  
ATOM   3145  HA  LYS B 125     143.111 272.391  -2.802  1.00  0.00           H  
ATOM   3146 1HB  LYS B 125     144.034 273.368  -0.716  1.00  0.00           H  
ATOM   3147 2HB  LYS B 125     144.930 274.551  -1.658  1.00  0.00           H  
ATOM   3148 1HG  LYS B 125     142.839 275.542  -2.461  1.00  0.00           H  
ATOM   3149 2HG  LYS B 125     141.908 274.318  -1.586  1.00  0.00           H  
ATOM   3150 1HD  LYS B 125     142.838 275.121   0.553  1.00  0.00           H  
ATOM   3151 2HD  LYS B 125     143.802 276.327  -0.311  1.00  0.00           H  
ATOM   3152 1HE  LYS B 125     141.729 277.372  -1.166  1.00  0.00           H  
ATOM   3153 2HE  LYS B 125     140.765 276.169  -0.305  1.00  0.00           H  
ATOM   3154 1HZ  LYS B 125     140.935 278.207   0.923  1.00  0.00           H  
ATOM   3155 2HZ  LYS B 125     141.682 276.993   1.754  1.00  0.00           H  
ATOM   3156 3HZ  LYS B 125     142.581 278.118   0.949  1.00  0.00           H  
ATOM   3157  N   GLN B 126     145.138 274.343  -4.511  1.00  0.00           N  
ATOM   3158  CA  GLN B 126     145.250 275.117  -5.743  1.00  0.00           C  
ATOM   3159  C   GLN B 126     145.138 274.221  -6.968  1.00  0.00           C  
ATOM   3160  O   GLN B 126     144.587 274.622  -7.996  1.00  0.00           O  
ATOM   3161  CB  GLN B 126     146.577 275.883  -5.775  1.00  0.00           C  
ATOM   3162  CG  GLN B 126     146.690 276.975  -4.728  1.00  0.00           C  
ATOM   3163  CD  GLN B 126     145.550 277.972  -4.805  1.00  0.00           C  
ATOM   3164  OE1 GLN B 126     144.888 278.102  -5.839  1.00  0.00           O  
ATOM   3165  NE2 GLN B 126     145.311 278.685  -3.709  1.00  0.00           N  
ATOM   3166  H   GLN B 126     145.954 274.223  -3.930  1.00  0.00           H  
ATOM   3167  HA  GLN B 126     144.429 275.832  -5.779  1.00  0.00           H  
ATOM   3168 1HB  GLN B 126     147.401 275.186  -5.627  1.00  0.00           H  
ATOM   3169 2HB  GLN B 126     146.708 276.340  -6.755  1.00  0.00           H  
ATOM   3170 1HG  GLN B 126     146.679 276.520  -3.738  1.00  0.00           H  
ATOM   3171 2HG  GLN B 126     147.625 277.514  -4.879  1.00  0.00           H  
ATOM   3172 1HE2 GLN B 126     144.571 279.358  -3.700  1.00  0.00           H  
ATOM   3173 2HE2 GLN B 126     145.872 278.547  -2.892  1.00  0.00           H  
ATOM   3174  N   ALA B 127     145.662 273.005  -6.856  1.00  0.00           N  
ATOM   3175  CA  ALA B 127     145.552 272.020  -7.929  1.00  0.00           C  
ATOM   3176  C   ALA B 127     144.103 271.608  -8.150  1.00  0.00           C  
ATOM   3177  O   ALA B 127     143.658 271.455  -9.288  1.00  0.00           O  
ATOM   3178  CB  ALA B 127     146.409 270.802  -7.618  1.00  0.00           C  
ATOM   3179  H   ALA B 127     146.149 272.754  -6.009  1.00  0.00           H  
ATOM   3180  HA  ALA B 127     145.914 272.481  -8.849  1.00  0.00           H  
ATOM   3181 1HB  ALA B 127     146.316 270.077  -8.427  1.00  0.00           H  
ATOM   3182 2HB  ALA B 127     147.452 271.105  -7.521  1.00  0.00           H  
ATOM   3183 3HB  ALA B 127     146.075 270.350  -6.687  1.00  0.00           H  
ATOM   3184  N   GLY B 128     143.371 271.427  -7.056  1.00  0.00           N  
ATOM   3185  CA  GLY B 128     141.981 270.989  -7.128  1.00  0.00           C  
ATOM   3186  C   GLY B 128     141.866 269.487  -6.909  1.00  0.00           C  
ATOM   3187  O   GLY B 128     140.921 268.852  -7.380  1.00  0.00           O  
ATOM   3188  H   GLY B 128     143.787 271.595  -6.152  1.00  0.00           H  
ATOM   3189 1HA  GLY B 128     141.393 271.517  -6.377  1.00  0.00           H  
ATOM   3190 2HA  GLY B 128     141.567 271.251  -8.101  1.00  0.00           H  
ATOM   3191  N   ASP B 129     142.830 268.922  -6.192  1.00  0.00           N  
ATOM   3192  CA  ASP B 129     142.854 267.486  -5.939  1.00  0.00           C  
ATOM   3193  C   ASP B 129     142.318 267.162  -4.550  1.00  0.00           C  
ATOM   3194  O   ASP B 129     143.049 267.223  -3.560  1.00  0.00           O  
ATOM   3195  CB  ASP B 129     144.276 266.939  -6.082  1.00  0.00           C  
ATOM   3196  CG  ASP B 129     144.787 266.987  -7.516  1.00  0.00           C  
ATOM   3197  OD1 ASP B 129     144.025 266.697  -8.407  1.00  0.00           O  
ATOM   3198  OD2 ASP B 129     145.935 267.313  -7.706  1.00  0.00           O  
ATOM   3199  H   ASP B 129     143.565 269.502  -5.812  1.00  0.00           H  
ATOM   3200  HA  ASP B 129     142.209 266.994  -6.666  1.00  0.00           H  
ATOM   3201 1HB  ASP B 129     144.954 267.516  -5.452  1.00  0.00           H  
ATOM   3202 2HB  ASP B 129     144.306 265.906  -5.736  1.00  0.00           H  
ATOM   3203  N   GLN B 130     141.037 266.817  -4.483  1.00  0.00           N  
ATOM   3204  CA  GLN B 130     140.392 266.509  -3.212  1.00  0.00           C  
ATOM   3205  C   GLN B 130     140.927 265.208  -2.624  1.00  0.00           C  
ATOM   3206  O   GLN B 130     141.033 265.064  -1.408  1.00  0.00           O  
ATOM   3207  CB  GLN B 130     138.875 266.417  -3.389  1.00  0.00           C  
ATOM   3208  CG  GLN B 130     138.201 267.746  -3.685  1.00  0.00           C  
ATOM   3209  CD  GLN B 130     136.706 267.602  -3.897  1.00  0.00           C  
ATOM   3210  OE1 GLN B 130     136.255 266.781  -4.701  1.00  0.00           O  
ATOM   3211  NE2 GLN B 130     135.928 268.402  -3.177  1.00  0.00           N  
ATOM   3212  H   GLN B 130     140.495 266.768  -5.334  1.00  0.00           H  
ATOM   3213  HA  GLN B 130     140.622 267.312  -2.511  1.00  0.00           H  
ATOM   3214 1HB  GLN B 130     138.644 265.734  -4.206  1.00  0.00           H  
ATOM   3215 2HB  GLN B 130     138.427 266.007  -2.483  1.00  0.00           H  
ATOM   3216 1HG  GLN B 130     138.363 268.419  -2.842  1.00  0.00           H  
ATOM   3217 2HG  GLN B 130     138.637 268.169  -4.591  1.00  0.00           H  
ATOM   3218 1HE2 GLN B 130     134.933 268.352  -3.275  1.00  0.00           H  
ATOM   3219 2HE2 GLN B 130     136.335 269.053  -2.537  1.00  0.00           H  
ATOM   3220  N   ASP B 131     141.264 264.266  -3.497  1.00  0.00           N  
ATOM   3221  CA  ASP B 131     141.814 262.986  -3.068  1.00  0.00           C  
ATOM   3222  C   ASP B 131     143.180 263.166  -2.416  1.00  0.00           C  
ATOM   3223  O   ASP B 131     143.505 262.494  -1.437  1.00  0.00           O  
ATOM   3224  CB  ASP B 131     141.930 262.026  -4.254  1.00  0.00           C  
ATOM   3225  CG  ASP B 131     140.580 261.513  -4.736  1.00  0.00           C  
ATOM   3226  OD1 ASP B 131     139.633 261.601  -3.990  1.00  0.00           O  
ATOM   3227  OD2 ASP B 131     140.508 261.038  -5.844  1.00  0.00           O  
ATOM   3228  H   ASP B 131     141.133 264.437  -4.483  1.00  0.00           H  
ATOM   3229  HA  ASP B 131     141.147 262.553  -2.321  1.00  0.00           H  
ATOM   3230 1HB  ASP B 131     142.428 262.530  -5.082  1.00  0.00           H  
ATOM   3231 2HB  ASP B 131     142.547 261.172  -3.972  1.00  0.00           H  
ATOM   3232  N   VAL B 132     143.977 264.075  -2.966  1.00  0.00           N  
ATOM   3233  CA  VAL B 132     145.278 264.401  -2.393  1.00  0.00           C  
ATOM   3234  C   VAL B 132     145.128 265.145  -1.073  1.00  0.00           C  
ATOM   3235  O   VAL B 132     145.873 264.901  -0.125  1.00  0.00           O  
ATOM   3236  CB  VAL B 132     146.093 265.263  -3.376  1.00  0.00           C  
ATOM   3237  CG1 VAL B 132     147.376 265.751  -2.719  1.00  0.00           C  
ATOM   3238  CG2 VAL B 132     146.402 264.465  -4.633  1.00  0.00           C  
ATOM   3239  H   VAL B 132     143.673 264.555  -3.803  1.00  0.00           H  
ATOM   3240  HA  VAL B 132     145.809 263.470  -2.190  1.00  0.00           H  
ATOM   3241  HB  VAL B 132     145.511 266.146  -3.639  1.00  0.00           H  
ATOM   3242 1HG1 VAL B 132     147.939 266.359  -3.427  1.00  0.00           H  
ATOM   3243 2HG1 VAL B 132     147.130 266.350  -1.842  1.00  0.00           H  
ATOM   3244 3HG1 VAL B 132     147.978 264.895  -2.417  1.00  0.00           H  
ATOM   3245 1HG2 VAL B 132     146.978 265.080  -5.323  1.00  0.00           H  
ATOM   3246 2HG2 VAL B 132     146.979 263.578  -4.369  1.00  0.00           H  
ATOM   3247 3HG2 VAL B 132     145.469 264.161  -5.110  1.00  0.00           H  
ATOM   3248  N   LEU B 133     144.161 266.056  -1.021  1.00  0.00           N  
ATOM   3249  CA  LEU B 133     143.861 266.783   0.205  1.00  0.00           C  
ATOM   3250  C   LEU B 133     143.477 265.830   1.333  1.00  0.00           C  
ATOM   3251  O   LEU B 133     143.854 266.034   2.486  1.00  0.00           O  
ATOM   3252  CB  LEU B 133     142.723 267.783  -0.037  1.00  0.00           C  
ATOM   3253  CG  LEU B 133     143.113 269.063  -0.786  1.00  0.00           C  
ATOM   3254  CD1 LEU B 133     141.854 269.776  -1.264  1.00  0.00           C  
ATOM   3255  CD2 LEU B 133     143.933 269.958   0.130  1.00  0.00           C  
ATOM   3256  H   LEU B 133     143.621 266.250  -1.852  1.00  0.00           H  
ATOM   3257  HA  LEU B 133     144.757 267.320   0.519  1.00  0.00           H  
ATOM   3258 1HB  LEU B 133     141.942 267.287  -0.611  1.00  0.00           H  
ATOM   3259 2HB  LEU B 133     142.306 268.076   0.926  1.00  0.00           H  
ATOM   3260  HG  LEU B 133     143.703 268.806  -1.666  1.00  0.00           H  
ATOM   3261 1HD1 LEU B 133     142.131 270.685  -1.796  1.00  0.00           H  
ATOM   3262 2HD1 LEU B 133     141.297 269.120  -1.932  1.00  0.00           H  
ATOM   3263 3HD1 LEU B 133     141.234 270.032  -0.405  1.00  0.00           H  
ATOM   3264 1HD2 LEU B 133     144.211 270.869  -0.402  1.00  0.00           H  
ATOM   3265 2HD2 LEU B 133     143.342 270.219   1.009  1.00  0.00           H  
ATOM   3266 3HD2 LEU B 133     144.835 269.431   0.442  1.00  0.00           H  
ATOM   3267  N   ARG B 134     142.728 264.789   0.989  1.00  0.00           N  
ATOM   3268  CA  ARG B 134     142.411 263.728   1.937  1.00  0.00           C  
ATOM   3269  C   ARG B 134     143.676 263.084   2.490  1.00  0.00           C  
ATOM   3270  O   ARG B 134     143.796 262.863   3.694  1.00  0.00           O  
ATOM   3271  CB  ARG B 134     141.551 262.661   1.276  1.00  0.00           C  
ATOM   3272  CG  ARG B 134     141.055 261.569   2.212  1.00  0.00           C  
ATOM   3273  CD  ARG B 134     140.119 260.641   1.526  1.00  0.00           C  
ATOM   3274  NE  ARG B 134     138.910 261.317   1.086  1.00  0.00           N  
ATOM   3275  CZ  ARG B 134     138.587 261.549  -0.202  1.00  0.00           C  
ATOM   3276  NH1 ARG B 134     139.393 261.152  -1.162  1.00  0.00           N  
ATOM   3277  NH2 ARG B 134     137.462 262.174  -0.499  1.00  0.00           N  
ATOM   3278  H   ARG B 134     142.369 264.730   0.046  1.00  0.00           H  
ATOM   3279  HA  ARG B 134     141.868 264.164   2.776  1.00  0.00           H  
ATOM   3280 1HB  ARG B 134     140.678 263.126   0.821  1.00  0.00           H  
ATOM   3281 2HB  ARG B 134     142.118 262.179   0.479  1.00  0.00           H  
ATOM   3282 1HG  ARG B 134     141.904 260.991   2.579  1.00  0.00           H  
ATOM   3283 2HG  ARG B 134     140.533 262.022   3.054  1.00  0.00           H  
ATOM   3284 1HD  ARG B 134     140.607 260.213   0.651  1.00  0.00           H  
ATOM   3285 2HD  ARG B 134     139.833 259.842   2.209  1.00  0.00           H  
ATOM   3286  HE  ARG B 134     138.266 261.637   1.796  1.00  0.00           H  
ATOM   3287 1HH1 ARG B 134     140.254 260.674  -0.935  1.00  0.00           H  
ATOM   3288 2HH1 ARG B 134     139.151 261.324  -2.128  1.00  0.00           H  
ATOM   3289 1HH2 ARG B 134     136.843 262.478   0.239  1.00  0.00           H  
ATOM   3290 2HH2 ARG B 134     137.220 262.346  -1.464  1.00  0.00           H  
ATOM   3291  N   LYS B 135     144.621 262.790   1.602  1.00  0.00           N  
ATOM   3292  CA  LYS B 135     145.918 262.264   2.009  1.00  0.00           C  
ATOM   3293  C   LYS B 135     146.644 263.241   2.925  1.00  0.00           C  
ATOM   3294  O   LYS B 135     147.258 262.840   3.913  1.00  0.00           O  
ATOM   3295  CB  LYS B 135     146.779 261.953   0.783  1.00  0.00           C  
ATOM   3296  CG  LYS B 135     148.109 261.285   1.102  1.00  0.00           C  
ATOM   3297  CD  LYS B 135     148.862 260.918  -0.168  1.00  0.00           C  
ATOM   3298  CE  LYS B 135     150.157 260.184   0.148  1.00  0.00           C  
ATOM   3299  NZ  LYS B 135     150.871 259.759  -1.088  1.00  0.00           N  
ATOM   3300  H   LYS B 135     144.434 262.931   0.621  1.00  0.00           H  
ATOM   3301  HA  LYS B 135     145.757 261.343   2.569  1.00  0.00           H  
ATOM   3302 1HB  LYS B 135     146.227 261.297   0.108  1.00  0.00           H  
ATOM   3303 2HB  LYS B 135     146.989 262.876   0.243  1.00  0.00           H  
ATOM   3304 1HG  LYS B 135     148.724 261.962   1.696  1.00  0.00           H  
ATOM   3305 2HG  LYS B 135     147.931 260.380   1.684  1.00  0.00           H  
ATOM   3306 1HD  LYS B 135     148.235 260.279  -0.791  1.00  0.00           H  
ATOM   3307 2HD  LYS B 135     149.096 261.824  -0.726  1.00  0.00           H  
ATOM   3308 1HE  LYS B 135     150.812 260.835   0.725  1.00  0.00           H  
ATOM   3309 2HE  LYS B 135     149.938 259.301   0.747  1.00  0.00           H  
ATOM   3310 1HZ  LYS B 135     151.722 259.277  -0.835  1.00  0.00           H  
ATOM   3311 2HZ  LYS B 135     150.279 259.139  -1.623  1.00  0.00           H  
ATOM   3312 3HZ  LYS B 135     151.097 260.571  -1.643  1.00  0.00           H  
ATOM   3313  N   VAL B 136     146.570 264.525   2.591  1.00  0.00           N  
ATOM   3314  CA  VAL B 136     147.191 265.564   3.402  1.00  0.00           C  
ATOM   3315  C   VAL B 136     146.615 265.581   4.812  1.00  0.00           C  
ATOM   3316  O   VAL B 136     147.353 265.674   5.793  1.00  0.00           O  
ATOM   3317  CB  VAL B 136     146.985 266.944   2.750  1.00  0.00           C  
ATOM   3318  CG1 VAL B 136     147.443 268.051   3.688  1.00  0.00           C  
ATOM   3319  CG2 VAL B 136     147.738 267.011   1.430  1.00  0.00           C  
ATOM   3320  H   VAL B 136     146.070 264.787   1.753  1.00  0.00           H  
ATOM   3321  HA  VAL B 136     148.256 265.350   3.484  1.00  0.00           H  
ATOM   3322  HB  VAL B 136     145.920 267.096   2.570  1.00  0.00           H  
ATOM   3323 1HG1 VAL B 136     147.289 269.019   3.212  1.00  0.00           H  
ATOM   3324 2HG1 VAL B 136     146.866 268.006   4.612  1.00  0.00           H  
ATOM   3325 3HG1 VAL B 136     148.501 267.922   3.914  1.00  0.00           H  
ATOM   3326 1HG2 VAL B 136     147.587 267.989   0.974  1.00  0.00           H  
ATOM   3327 2HG2 VAL B 136     148.801 266.854   1.609  1.00  0.00           H  
ATOM   3328 3HG2 VAL B 136     147.365 266.237   0.759  1.00  0.00           H  
ATOM   3329  N   LYS B 137     145.291 265.493   4.906  1.00  0.00           N  
ATOM   3330  CA  LYS B 137     144.613 265.510   6.196  1.00  0.00           C  
ATOM   3331  C   LYS B 137     145.056 264.343   7.068  1.00  0.00           C  
ATOM   3332  O   LYS B 137     145.213 264.485   8.282  1.00  0.00           O  
ATOM   3333  CB  LYS B 137     143.096 265.476   6.004  1.00  0.00           C  
ATOM   3334  CG  LYS B 137     142.504 266.759   5.435  1.00  0.00           C  
ATOM   3335  CD  LYS B 137     140.999 266.640   5.254  1.00  0.00           C  
ATOM   3336  CE  LYS B 137     140.408 267.918   4.676  1.00  0.00           C  
ATOM   3337  NZ  LYS B 137     138.940 267.803   4.458  1.00  0.00           N  
ATOM   3338  H   LYS B 137     144.743 265.411   4.063  1.00  0.00           H  
ATOM   3339  HA  LYS B 137     144.881 266.430   6.717  1.00  0.00           H  
ATOM   3340 1HB  LYS B 137     142.832 264.659   5.331  1.00  0.00           H  
ATOM   3341 2HB  LYS B 137     142.612 265.280   6.961  1.00  0.00           H  
ATOM   3342 1HG  LYS B 137     142.717 267.588   6.111  1.00  0.00           H  
ATOM   3343 2HG  LYS B 137     142.962 266.974   4.470  1.00  0.00           H  
ATOM   3344 1HD  LYS B 137     140.777 265.811   4.582  1.00  0.00           H  
ATOM   3345 2HD  LYS B 137     140.531 266.439   6.218  1.00  0.00           H  
ATOM   3346 1HE  LYS B 137     140.598 268.747   5.356  1.00  0.00           H  
ATOM   3347 2HE  LYS B 137     140.887 268.142   3.723  1.00  0.00           H  
ATOM   3348 1HZ  LYS B 137     138.588 268.669   4.074  1.00  0.00           H  
ATOM   3349 2HZ  LYS B 137     138.753 267.048   3.812  1.00  0.00           H  
ATOM   3350 3HZ  LYS B 137     138.482 267.615   5.338  1.00  0.00           H  
ATOM   3351  N   GLU B 138     145.258 263.187   6.442  1.00  0.00           N  
ATOM   3352  CA  GLU B 138     145.761 262.013   7.145  1.00  0.00           C  
ATOM   3353  C   GLU B 138     147.145 262.270   7.728  1.00  0.00           C  
ATOM   3354  O   GLU B 138     147.401 261.985   8.897  1.00  0.00           O  
ATOM   3355  CB  GLU B 138     145.809 260.807   6.204  1.00  0.00           C  
ATOM   3356  CG  GLU B 138     144.443 260.260   5.813  1.00  0.00           C  
ATOM   3357  CD  GLU B 138     144.526 259.139   4.815  1.00  0.00           C  
ATOM   3358  OE1 GLU B 138     145.605 258.864   4.348  1.00  0.00           O  
ATOM   3359  OE2 GLU B 138     143.509 258.556   4.520  1.00  0.00           O  
ATOM   3360  H   GLU B 138     145.059 263.122   5.455  1.00  0.00           H  
ATOM   3361  HA  GLU B 138     145.089 261.793   7.976  1.00  0.00           H  
ATOM   3362 1HB  GLU B 138     146.334 261.081   5.289  1.00  0.00           H  
ATOM   3363 2HB  GLU B 138     146.370 260.000   6.674  1.00  0.00           H  
ATOM   3364 1HG  GLU B 138     143.938 259.898   6.708  1.00  0.00           H  
ATOM   3365 2HG  GLU B 138     143.846 261.069   5.394  1.00  0.00           H  
ATOM   3366  N   VAL B 139     148.036 262.810   6.905  1.00  0.00           N  
ATOM   3367  CA  VAL B 139     149.389 263.134   7.344  1.00  0.00           C  
ATOM   3368  C   VAL B 139     149.374 264.191   8.441  1.00  0.00           C  
ATOM   3369  O   VAL B 139     150.162 264.132   9.383  1.00  0.00           O  
ATOM   3370  CB  VAL B 139     150.229 263.642   6.157  1.00  0.00           C  
ATOM   3371  CG1 VAL B 139     151.574 264.163   6.640  1.00  0.00           C  
ATOM   3372  CG2 VAL B 139     150.416 262.526   5.140  1.00  0.00           C  
ATOM   3373  H   VAL B 139     147.770 263.003   5.948  1.00  0.00           H  
ATOM   3374  HA  VAL B 139     149.842 262.233   7.758  1.00  0.00           H  
ATOM   3375  HB  VAL B 139     149.709 264.478   5.688  1.00  0.00           H  
ATOM   3376 1HG1 VAL B 139     152.154 264.519   5.788  1.00  0.00           H  
ATOM   3377 2HG1 VAL B 139     151.415 264.984   7.339  1.00  0.00           H  
ATOM   3378 3HG1 VAL B 139     152.117 263.361   7.139  1.00  0.00           H  
ATOM   3379 1HG2 VAL B 139     151.010 262.893   4.303  1.00  0.00           H  
ATOM   3380 2HG2 VAL B 139     150.930 261.688   5.611  1.00  0.00           H  
ATOM   3381 3HG2 VAL B 139     149.443 262.197   4.777  1.00  0.00           H  
ATOM   3382  N   GLN B 140     148.470 265.156   8.314  1.00  0.00           N  
ATOM   3383  CA  GLN B 140     148.333 266.215   9.308  1.00  0.00           C  
ATOM   3384  C   GLN B 140     147.941 265.646  10.667  1.00  0.00           C  
ATOM   3385  O   GLN B 140     148.427 266.099  11.703  1.00  0.00           O  
ATOM   3386  CB  GLN B 140     147.296 267.246   8.853  1.00  0.00           C  
ATOM   3387  CG  GLN B 140     147.788 268.186   7.766  1.00  0.00           C  
ATOM   3388  CD  GLN B 140     146.706 269.136   7.289  1.00  0.00           C  
ATOM   3389  OE1 GLN B 140     145.514 268.825   7.356  1.00  0.00           O  
ATOM   3390  NE2 GLN B 140     147.116 270.302   6.805  1.00  0.00           N  
ATOM   3391  H   GLN B 140     147.861 265.156   7.508  1.00  0.00           H  
ATOM   3392  HA  GLN B 140     149.293 266.722   9.407  1.00  0.00           H  
ATOM   3393 1HB  GLN B 140     146.412 266.731   8.478  1.00  0.00           H  
ATOM   3394 2HB  GLN B 140     146.986 267.850   9.706  1.00  0.00           H  
ATOM   3395 1HG  GLN B 140     148.615 268.778   8.159  1.00  0.00           H  
ATOM   3396 2HG  GLN B 140     148.124 267.595   6.914  1.00  0.00           H  
ATOM   3397 1HE2 GLN B 140     146.447 270.970   6.475  1.00  0.00           H  
ATOM   3398 2HE2 GLN B 140     148.093 270.514   6.769  1.00  0.00           H  
ATOM   3399  N   ILE B 141     146.994 264.582  10.578  1.00  0.00           N  
ATOM   3400  CA  ILE B 141     146.597 263.813  11.752  1.00  0.00           C  
ATOM   3401  C   ILE B 141     147.811 263.222  12.459  1.00  0.00           C  
ATOM   3402  O   ILE B 141     147.960 263.356  13.674  1.00  0.00           O  
ATOM   3403  CB  ILE B 141     145.626 262.683  11.367  1.00  0.00           C  
ATOM   3404  CG1 ILE B 141     144.254 263.258  11.006  1.00  0.00           C  
ATOM   3405  CG2 ILE B 141     145.504 261.676  12.500  1.00  0.00           C  
ATOM   3406  CD1 ILE B 141     143.330 262.263  10.342  1.00  0.00           C  
ATOM   3407  H   ILE B 141     146.588 264.356   9.681  1.00  0.00           H  
ATOM   3408  HA  ILE B 141     146.094 264.483  12.450  1.00  0.00           H  
ATOM   3409  HB  ILE B 141     145.997 262.172  10.478  1.00  0.00           H  
ATOM   3410 1HG1 ILE B 141     143.766 263.627  11.908  1.00  0.00           H  
ATOM   3411 2HG1 ILE B 141     144.380 264.106  10.333  1.00  0.00           H  
ATOM   3412 1HG2 ILE B 141     144.813 260.885  12.211  1.00  0.00           H  
ATOM   3413 2HG2 ILE B 141     146.482 261.246  12.711  1.00  0.00           H  
ATOM   3414 3HG2 ILE B 141     145.128 262.177  13.393  1.00  0.00           H  
ATOM   3415 1HD1 ILE B 141     142.378 262.744  10.117  1.00  0.00           H  
ATOM   3416 2HD1 ILE B 141     143.784 261.906   9.417  1.00  0.00           H  
ATOM   3417 3HD1 ILE B 141     143.160 261.421  11.012  1.00  0.00           H  
ATOM   3418  N   GLU B 142     148.666 262.572  11.677  1.00  0.00           N  
ATOM   3419  CA  GLU B 142     149.856 261.913  12.202  1.00  0.00           C  
ATOM   3420  C   GLU B 142     150.831 262.925  12.793  1.00  0.00           C  
ATOM   3421  O   GLU B 142     151.460 262.669  13.819  1.00  0.00           O  
ATOM   3422  CB  GLU B 142     150.548 261.106  11.101  1.00  0.00           C  
ATOM   3423  CG  GLU B 142     149.760 259.897  10.618  1.00  0.00           C  
ATOM   3424  CD  GLU B 142     149.549 258.869  11.695  1.00  0.00           C  
ATOM   3425  OE1 GLU B 142     150.517 258.316  12.160  1.00  0.00           O  
ATOM   3426  OE2 GLU B 142     148.419 258.636  12.053  1.00  0.00           O  
ATOM   3427  H   GLU B 142     148.481 262.535  10.685  1.00  0.00           H  
ATOM   3428  HA  GLU B 142     149.552 261.231  12.996  1.00  0.00           H  
ATOM   3429 1HB  GLU B 142     150.733 261.749  10.240  1.00  0.00           H  
ATOM   3430 2HB  GLU B 142     151.514 260.754  11.461  1.00  0.00           H  
ATOM   3431 1HG  GLU B 142     148.788 260.230  10.256  1.00  0.00           H  
ATOM   3432 2HG  GLU B 142     150.291 259.439   9.785  1.00  0.00           H  
ATOM   3433  N   ILE B 143     150.952 264.078  12.139  1.00  0.00           N  
ATOM   3434  CA  ILE B 143     151.854 265.128  12.598  1.00  0.00           C  
ATOM   3435  C   ILE B 143     151.467 265.618  13.986  1.00  0.00           C  
ATOM   3436  O   ILE B 143     152.328 265.866  14.830  1.00  0.00           O  
ATOM   3437  CB  ILE B 143     151.860 266.314  11.616  1.00  0.00           C  
ATOM   3438  CG1 ILE B 143     152.601 265.940  10.330  1.00  0.00           C  
ATOM   3439  CG2 ILE B 143     152.494 267.536  12.263  1.00  0.00           C  
ATOM   3440  CD1 ILE B 143     152.424 266.939   9.210  1.00  0.00           C  
ATOM   3441  H   ILE B 143     150.406 264.230  11.304  1.00  0.00           H  
ATOM   3442  HA  ILE B 143     152.862 264.716  12.658  1.00  0.00           H  
ATOM   3443  HB  ILE B 143     150.836 266.556  11.331  1.00  0.00           H  
ATOM   3444 1HG1 ILE B 143     153.666 265.845  10.538  1.00  0.00           H  
ATOM   3445 2HG1 ILE B 143     152.250 264.969   9.978  1.00  0.00           H  
ATOM   3446 1HG2 ILE B 143     152.490 268.365  11.556  1.00  0.00           H  
ATOM   3447 2HG2 ILE B 143     151.926 267.814  13.150  1.00  0.00           H  
ATOM   3448 3HG2 ILE B 143     153.521 267.306  12.547  1.00  0.00           H  
ATOM   3449 1HD1 ILE B 143     152.977 266.605   8.333  1.00  0.00           H  
ATOM   3450 2HD1 ILE B 143     151.365 267.023   8.961  1.00  0.00           H  
ATOM   3451 3HD1 ILE B 143     152.800 267.911   9.527  1.00  0.00           H  
ATOM   3452  N   VAL B 144     150.166 265.759  14.225  1.00  0.00           N  
ATOM   3453  CA  VAL B 144     149.678 266.164  15.539  1.00  0.00           C  
ATOM   3454  C   VAL B 144     149.890 265.061  16.568  1.00  0.00           C  
ATOM   3455  O   VAL B 144     150.335 265.320  17.686  1.00  0.00           O  
ATOM   3456  CB  VAL B 144     148.180 266.514  15.468  1.00  0.00           C  
ATOM   3457  CG1 VAL B 144     147.627 266.772  16.862  1.00  0.00           C  
ATOM   3458  CG2 VAL B 144     147.973 267.727  14.573  1.00  0.00           C  
ATOM   3459  H   VAL B 144     149.501 265.584  13.485  1.00  0.00           H  
ATOM   3460  HA  VAL B 144     150.230 267.049  15.855  1.00  0.00           H  
ATOM   3461  HB  VAL B 144     147.636 265.663  15.059  1.00  0.00           H  
ATOM   3462 1HG1 VAL B 144     146.567 267.019  16.793  1.00  0.00           H  
ATOM   3463 2HG1 VAL B 144     147.752 265.880  17.474  1.00  0.00           H  
ATOM   3464 3HG1 VAL B 144     148.163 267.605  17.317  1.00  0.00           H  
ATOM   3465 1HG2 VAL B 144     146.912 267.968  14.527  1.00  0.00           H  
ATOM   3466 2HG2 VAL B 144     148.522 268.577  14.979  1.00  0.00           H  
ATOM   3467 3HG2 VAL B 144     148.338 267.505  13.570  1.00  0.00           H  
ATOM   3468  N   LEU B 145     149.571 263.827  16.190  1.00  0.00           N  
ATOM   3469  CA  LEU B 145     149.703 262.691  17.095  1.00  0.00           C  
ATOM   3470  C   LEU B 145     151.157 262.470  17.491  1.00  0.00           C  
ATOM   3471  O   LEU B 145     151.452 262.110  18.631  1.00  0.00           O  
ATOM   3472  CB  LEU B 145     149.147 261.422  16.437  1.00  0.00           C  
ATOM   3473  CG  LEU B 145     147.627 261.390  16.232  1.00  0.00           C  
ATOM   3474  CD1 LEU B 145     147.249 260.157  15.422  1.00  0.00           C  
ATOM   3475  CD2 LEU B 145     146.932 261.391  17.585  1.00  0.00           C  
ATOM   3476  H   LEU B 145     149.228 263.672  15.252  1.00  0.00           H  
ATOM   3477  HA  LEU B 145     149.129 262.899  17.997  1.00  0.00           H  
ATOM   3478 1HB  LEU B 145     149.616 261.302  15.462  1.00  0.00           H  
ATOM   3479 2HB  LEU B 145     149.416 260.564  17.054  1.00  0.00           H  
ATOM   3480  HG  LEU B 145     147.319 262.269  15.664  1.00  0.00           H  
ATOM   3481 1HD1 LEU B 145     146.169 260.135  15.276  1.00  0.00           H  
ATOM   3482 2HD1 LEU B 145     147.745 260.192  14.452  1.00  0.00           H  
ATOM   3483 3HD1 LEU B 145     147.561 259.261  15.958  1.00  0.00           H  
ATOM   3484 1HD2 LEU B 145     145.851 261.369  17.438  1.00  0.00           H  
ATOM   3485 2HD2 LEU B 145     147.239 260.512  18.152  1.00  0.00           H  
ATOM   3486 3HD2 LEU B 145     147.205 262.291  18.134  1.00  0.00           H  
ATOM   3487  N   ALA B 146     152.067 262.686  16.543  1.00  0.00           N  
ATOM   3488  CA  ALA B 146     153.497 262.584  16.813  1.00  0.00           C  
ATOM   3489  C   ALA B 146     153.937 263.614  17.846  1.00  0.00           C  
ATOM   3490  O   ALA B 146     154.697 263.298  18.762  1.00  0.00           O  
ATOM   3491  CB  ALA B 146     154.292 262.752  15.527  1.00  0.00           C  
ATOM   3492  H   ALA B 146     151.764 262.929  15.612  1.00  0.00           H  
ATOM   3493  HA  ALA B 146     153.703 261.594  17.221  1.00  0.00           H  
ATOM   3494 1HB  ALA B 146     155.357 262.674  15.745  1.00  0.00           H  
ATOM   3495 2HB  ALA B 146     154.008 261.973  14.819  1.00  0.00           H  
ATOM   3496 3HB  ALA B 146     154.082 263.729  15.094  1.00  0.00           H  
ATOM   3497  N   ALA B 147     153.456 264.845  17.694  1.00  0.00           N  
ATOM   3498  CA  ALA B 147     153.745 265.901  18.656  1.00  0.00           C  
ATOM   3499  C   ALA B 147     153.253 265.529  20.048  1.00  0.00           C  
ATOM   3500  O   ALA B 147     153.940 265.759  21.044  1.00  0.00           O  
ATOM   3501  CB  ALA B 147     153.119 267.213  18.206  1.00  0.00           C  
ATOM   3502  H   ALA B 147     152.863 265.050  16.902  1.00  0.00           H  
ATOM   3503  HA  ALA B 147     154.827 266.042  18.702  1.00  0.00           H  
ATOM   3504 1HB  ALA B 147     153.345 267.993  18.934  1.00  0.00           H  
ATOM   3505 2HB  ALA B 147     153.525 267.496  17.235  1.00  0.00           H  
ATOM   3506 3HB  ALA B 147     152.040 267.093  18.126  1.00  0.00           H  
ATOM   3507  N   ILE B 148     152.055 264.951  20.107  1.00  0.00           N  
ATOM   3508  CA  ILE B 148     151.480 264.505  21.369  1.00  0.00           C  
ATOM   3509  C   ILE B 148     152.329 263.413  22.007  1.00  0.00           C  
ATOM   3510  O   ILE B 148     152.612 263.459  23.205  1.00  0.00           O  
ATOM   3511  CB  ILE B 148     150.044 263.986  21.164  1.00  0.00           C  
ATOM   3512  CG1 ILE B 148     149.112 265.135  20.775  1.00  0.00           C  
ATOM   3513  CG2 ILE B 148     149.545 263.294  22.423  1.00  0.00           C  
ATOM   3514  CD1 ILE B 148     147.755 264.682  20.285  1.00  0.00           C  
ATOM   3515  H   ILE B 148     151.531 264.819  19.253  1.00  0.00           H  
ATOM   3516  HA  ILE B 148     151.444 265.353  22.052  1.00  0.00           H  
ATOM   3517  HB  ILE B 148     150.029 263.274  20.340  1.00  0.00           H  
ATOM   3518 1HG1 ILE B 148     148.963 265.790  21.633  1.00  0.00           H  
ATOM   3519 2HG1 ILE B 148     149.576 265.730  19.987  1.00  0.00           H  
ATOM   3520 1HG2 ILE B 148     148.529 262.934  22.262  1.00  0.00           H  
ATOM   3521 2HG2 ILE B 148     150.195 262.452  22.658  1.00  0.00           H  
ATOM   3522 3HG2 ILE B 148     149.551 264.000  23.254  1.00  0.00           H  
ATOM   3523 1HD1 ILE B 148     147.152 265.553  20.027  1.00  0.00           H  
ATOM   3524 2HD1 ILE B 148     147.879 264.052  19.403  1.00  0.00           H  
ATOM   3525 3HD1 ILE B 148     147.256 264.115  21.069  1.00  0.00           H  
ATOM   3526  N   GLU B 149     152.732 262.438  21.197  1.00  0.00           N  
ATOM   3527  CA  GLU B 149     153.557 261.331  21.662  1.00  0.00           C  
ATOM   3528  C   GLU B 149     154.864 261.836  22.262  1.00  0.00           C  
ATOM   3529  O   GLU B 149     155.283 261.374  23.325  1.00  0.00           O  
ATOM   3530  CB  GLU B 149     153.851 260.365  20.513  1.00  0.00           C  
ATOM   3531  CG  GLU B 149     154.727 259.180  20.896  1.00  0.00           C  
ATOM   3532  CD  GLU B 149     155.059 258.296  19.726  1.00  0.00           C  
ATOM   3533  OE1 GLU B 149     154.299 258.273  18.788  1.00  0.00           O  
ATOM   3534  OE2 GLU B 149     156.074 257.642  19.771  1.00  0.00           O  
ATOM   3535  H   GLU B 149     152.456 262.467  20.225  1.00  0.00           H  
ATOM   3536  HA  GLU B 149     153.012 260.795  22.439  1.00  0.00           H  
ATOM   3537 1HB  GLU B 149     152.913 259.973  20.118  1.00  0.00           H  
ATOM   3538 2HB  GLU B 149     154.348 260.901  19.704  1.00  0.00           H  
ATOM   3539 1HG  GLU B 149     155.655 259.553  21.329  1.00  0.00           H  
ATOM   3540 2HG  GLU B 149     154.214 258.593  21.656  1.00  0.00           H  
ATOM   3541  N   LEU B 150     155.506 262.780  21.580  1.00  0.00           N  
ATOM   3542  CA  LEU B 150     156.754 263.356  22.066  1.00  0.00           C  
ATOM   3543  C   LEU B 150     156.556 264.044  23.411  1.00  0.00           C  
ATOM   3544  O   LEU B 150     157.392 263.919  24.306  1.00  0.00           O  
ATOM   3545  CB  LEU B 150     157.307 264.360  21.047  1.00  0.00           C  
ATOM   3546  CG  LEU B 150     157.828 263.759  19.736  1.00  0.00           C  
ATOM   3547  CD1 LEU B 150     158.166 264.879  18.761  1.00  0.00           C  
ATOM   3548  CD2 LEU B 150     159.049 262.896  20.022  1.00  0.00           C  
ATOM   3549  H   LEU B 150     155.120 263.108  20.707  1.00  0.00           H  
ATOM   3550  HA  LEU B 150     157.477 262.550  22.199  1.00  0.00           H  
ATOM   3551 1HB  LEU B 150     156.520 265.069  20.796  1.00  0.00           H  
ATOM   3552 2HB  LEU B 150     158.128 264.908  21.509  1.00  0.00           H  
ATOM   3553  HG  LEU B 150     157.049 263.145  19.281  1.00  0.00           H  
ATOM   3554 1HD1 LEU B 150     158.537 264.452  17.829  1.00  0.00           H  
ATOM   3555 2HD1 LEU B 150     157.271 265.468  18.559  1.00  0.00           H  
ATOM   3556 3HD1 LEU B 150     158.933 265.520  19.196  1.00  0.00           H  
ATOM   3557 1HD2 LEU B 150     159.419 262.468  19.090  1.00  0.00           H  
ATOM   3558 2HD2 LEU B 150     159.829 263.509  20.475  1.00  0.00           H  
ATOM   3559 3HD2 LEU B 150     158.775 262.093  20.706  1.00  0.00           H  
ATOM   3560  N   THR B 151     155.452 264.774  23.546  1.00  0.00           N  
ATOM   3561  CA  THR B 151     155.128 265.429  24.807  1.00  0.00           C  
ATOM   3562  C   THR B 151     154.916 264.409  25.919  1.00  0.00           C  
ATOM   3563  O   THR B 151     155.390 264.599  27.039  1.00  0.00           O  
ATOM   3564  CB  THR B 151     153.873 266.311  24.667  1.00  0.00           C  
ATOM   3565  OG1 THR B 151     154.078 267.276  23.628  1.00  0.00           O  
ATOM   3566  CG2 THR B 151     153.579 267.032  25.974  1.00  0.00           C  
ATOM   3567  H   THR B 151     154.826 264.875  22.760  1.00  0.00           H  
ATOM   3568  HA  THR B 151     155.964 266.066  25.091  1.00  0.00           H  
ATOM   3569  HB  THR B 151     153.019 265.688  24.402  1.00  0.00           H  
ATOM   3570  HG1 THR B 151     154.100 266.831  22.777  1.00  0.00           H  
ATOM   3571 1HG2 THR B 151     152.689 267.650  25.856  1.00  0.00           H  
ATOM   3572 2HG2 THR B 151     153.412 266.300  26.764  1.00  0.00           H  
ATOM   3573 3HG2 THR B 151     154.426 267.663  26.239  1.00  0.00           H  
ATOM   3574  N   VAL B 152     154.206 263.328  25.608  1.00  0.00           N  
ATOM   3575  CA  VAL B 152     153.954 262.259  26.567  1.00  0.00           C  
ATOM   3576  C   VAL B 152     155.258 261.640  27.056  1.00  0.00           C  
ATOM   3577  O   VAL B 152     155.424 261.395  28.251  1.00  0.00           O  
ATOM   3578  CB  VAL B 152     153.077 261.164  25.931  1.00  0.00           C  
ATOM   3579  CG1 VAL B 152     153.083 259.910  26.791  1.00  0.00           C  
ATOM   3580  CG2 VAL B 152     151.659 261.682  25.743  1.00  0.00           C  
ATOM   3581  H   VAL B 152     153.829 263.244  24.674  1.00  0.00           H  
ATOM   3582  HA  VAL B 152     153.424 262.681  27.422  1.00  0.00           H  
ATOM   3583  HB  VAL B 152     153.497 260.892  24.963  1.00  0.00           H  
ATOM   3584 1HG1 VAL B 152     152.458 259.146  26.326  1.00  0.00           H  
ATOM   3585 2HG1 VAL B 152     154.103 259.536  26.883  1.00  0.00           H  
ATOM   3586 3HG1 VAL B 152     152.692 260.145  27.781  1.00  0.00           H  
ATOM   3587 1HG2 VAL B 152     151.045 260.903  25.292  1.00  0.00           H  
ATOM   3588 2HG2 VAL B 152     151.241 261.960  26.711  1.00  0.00           H  
ATOM   3589 3HG2 VAL B 152     151.674 262.555  25.090  1.00  0.00           H  
ATOM   3590  N   ARG B 153     156.177 261.387  26.132  1.00  0.00           N  
ATOM   3591  CA  ARG B 153     157.465 260.803  26.490  1.00  0.00           C  
ATOM   3592  C   ARG B 153     158.243 261.719  27.426  1.00  0.00           C  
ATOM   3593  O   ARG B 153     158.885 261.256  28.371  1.00  0.00           O  
ATOM   3594  CB  ARG B 153     158.295 260.531  25.245  1.00  0.00           C  
ATOM   3595  CG  ARG B 153     157.805 259.373  24.389  1.00  0.00           C  
ATOM   3596  CD  ARG B 153     158.620 259.216  23.158  1.00  0.00           C  
ATOM   3597  NE  ARG B 153     158.117 258.151  22.306  1.00  0.00           N  
ATOM   3598  CZ  ARG B 153     158.417 256.846  22.455  1.00  0.00           C  
ATOM   3599  NH1 ARG B 153     159.217 256.462  23.424  1.00  0.00           N  
ATOM   3600  NH2 ARG B 153     157.906 255.952  21.626  1.00  0.00           N  
ATOM   3601  H   ARG B 153     155.983 261.603  25.165  1.00  0.00           H  
ATOM   3602  HA  ARG B 153     157.286 259.857  27.001  1.00  0.00           H  
ATOM   3603 1HB  ARG B 153     158.311 261.421  24.617  1.00  0.00           H  
ATOM   3604 2HB  ARG B 153     159.324 260.315  25.533  1.00  0.00           H  
ATOM   3605 1HG  ARG B 153     157.865 258.447  24.961  1.00  0.00           H  
ATOM   3606 2HG  ARG B 153     156.770 259.551  24.095  1.00  0.00           H  
ATOM   3607 1HD  ARG B 153     158.602 260.145  22.589  1.00  0.00           H  
ATOM   3608 2HD  ARG B 153     159.648 258.978  23.430  1.00  0.00           H  
ATOM   3609  HE  ARG B 153     157.498 258.408  21.549  1.00  0.00           H  
ATOM   3610 1HH1 ARG B 153     159.607 257.145  24.058  1.00  0.00           H  
ATOM   3611 2HH1 ARG B 153     159.442 255.484  23.536  1.00  0.00           H  
ATOM   3612 1HH2 ARG B 153     157.291 256.247  20.880  1.00  0.00           H  
ATOM   3613 2HH2 ARG B 153     158.131 254.975  21.737  1.00  0.00           H  
ATOM   3614  N   LYS B 154     158.180 263.020  27.161  1.00  0.00           N  
ATOM   3615  CA  LYS B 154     158.855 264.009  27.992  1.00  0.00           C  
ATOM   3616  C   LYS B 154     158.205 264.110  29.366  1.00  0.00           C  
ATOM   3617  O   LYS B 154     158.892 264.251  30.377  1.00  0.00           O  
ATOM   3618  CB  LYS B 154     158.853 265.376  27.306  1.00  0.00           C  
ATOM   3619  CG  LYS B 154     159.751 265.467  26.080  1.00  0.00           C  
ATOM   3620  CD  LYS B 154     159.683 266.847  25.445  1.00  0.00           C  
ATOM   3621  CE  LYS B 154     160.574 266.937  24.215  1.00  0.00           C  
ATOM   3622  NZ  LYS B 154     160.488 268.271  23.561  1.00  0.00           N  
ATOM   3623  H   LYS B 154     157.648 263.334  26.361  1.00  0.00           H  
ATOM   3624  HA  LYS B 154     159.888 263.692  28.135  1.00  0.00           H  
ATOM   3625 1HB  LYS B 154     157.838 265.626  26.997  1.00  0.00           H  
ATOM   3626 2HB  LYS B 154     159.176 266.139  28.015  1.00  0.00           H  
ATOM   3627 1HG  LYS B 154     160.783 265.259  26.368  1.00  0.00           H  
ATOM   3628 2HG  LYS B 154     159.441 264.723  25.346  1.00  0.00           H  
ATOM   3629 1HD  LYS B 154     158.654 267.064  25.155  1.00  0.00           H  
ATOM   3630 2HD  LYS B 154     160.002 267.597  26.169  1.00  0.00           H  
ATOM   3631 1HE  LYS B 154     161.608 266.753  24.502  1.00  0.00           H  
ATOM   3632 2HE  LYS B 154     160.278 266.175  23.495  1.00  0.00           H  
ATOM   3633 1HZ  LYS B 154     161.092 268.290  22.752  1.00  0.00           H  
ATOM   3634 2HZ  LYS B 154     159.535 268.445  23.274  1.00  0.00           H  
ATOM   3635 3HZ  LYS B 154     160.778 268.986  24.214  1.00  0.00           H  
ATOM   3636  N   MET B 155     156.876 264.035  29.396  1.00  0.00           N  
ATOM   3637  CA  MET B 155     156.126 264.115  30.644  1.00  0.00           C  
ATOM   3638  C   MET B 155     156.344 262.873  31.497  1.00  0.00           C  
ATOM   3639  O   MET B 155     156.249 262.928  32.724  1.00  0.00           O  
ATOM   3640  CB  MET B 155     154.639 264.309  30.354  1.00  0.00           C  
ATOM   3641  CG  MET B 155     154.281 265.674  29.785  1.00  0.00           C  
ATOM   3642  SD  MET B 155     152.501 265.960  29.731  1.00  0.00           S  
ATOM   3643  CE  MET B 155     151.975 264.616  28.671  1.00  0.00           C  
ATOM   3644  H   MET B 155     156.371 263.923  28.529  1.00  0.00           H  
ATOM   3645  HA  MET B 155     156.487 264.972  31.210  1.00  0.00           H  
ATOM   3646 1HB  MET B 155     154.305 263.553  29.644  1.00  0.00           H  
ATOM   3647 2HB  MET B 155     154.068 264.169  31.273  1.00  0.00           H  
ATOM   3648 1HG  MET B 155     154.737 266.453  30.395  1.00  0.00           H  
ATOM   3649 2HG  MET B 155     154.675 265.761  28.772  1.00  0.00           H  
ATOM   3650 1HE  MET B 155     150.893 264.657  28.542  1.00  0.00           H  
ATOM   3651 2HE  MET B 155     152.461 264.706  27.699  1.00  0.00           H  
ATOM   3652 3HE  MET B 155     152.249 263.664  29.127  1.00  0.00           H  
ATOM   3653  N   GLY B 156     156.633 261.750  30.845  1.00  0.00           N  
ATOM   3654  CA  GLY B 156     156.941 260.513  31.552  1.00  0.00           C  
ATOM   3655  C   GLY B 156     155.670 259.793  31.983  1.00  0.00           C  
ATOM   3656  O   GLY B 156     155.633 259.150  33.031  1.00  0.00           O  
ATOM   3657  H   GLY B 156     156.640 261.752  29.836  1.00  0.00           H  
ATOM   3658 1HA  GLY B 156     157.531 259.861  30.907  1.00  0.00           H  
ATOM   3659 2HA  GLY B 156     157.550 260.736  32.427  1.00  0.00           H  
ATOM   3660  N   VAL B 157     154.626 259.906  31.166  1.00  0.00           N  
ATOM   3661  CA  VAL B 157     153.330 259.323  31.494  1.00  0.00           C  
ATOM   3662  C   VAL B 157     152.888 258.329  30.427  1.00  0.00           C  
ATOM   3663  O   VAL B 157     153.552 258.166  29.404  1.00  0.00           O  
ATOM   3664  CB  VAL B 157     152.267 260.428  31.634  1.00  0.00           C  
ATOM   3665  CG1 VAL B 157     152.648 261.397  32.744  1.00  0.00           C  
ATOM   3666  CG2 VAL B 157     152.103 261.161  30.312  1.00  0.00           C  
ATOM   3667  H   VAL B 157     154.731 260.416  30.301  1.00  0.00           H  
ATOM   3668  HA  VAL B 157     153.418 258.797  32.446  1.00  0.00           H  
ATOM   3669  HB  VAL B 157     151.318 259.971  31.919  1.00  0.00           H  
ATOM   3670 1HG1 VAL B 157     151.886 262.170  32.831  1.00  0.00           H  
ATOM   3671 2HG1 VAL B 157     152.726 260.857  33.689  1.00  0.00           H  
ATOM   3672 3HG1 VAL B 157     153.609 261.858  32.510  1.00  0.00           H  
ATOM   3673 1HG2 VAL B 157     151.349 261.940  30.419  1.00  0.00           H  
ATOM   3674 2HG2 VAL B 157     153.053 261.611  30.025  1.00  0.00           H  
ATOM   3675 3HG2 VAL B 157     151.789 260.455  29.543  1.00  0.00           H  
ATOM   3676  N   THR B 158     151.761 257.667  30.673  1.00  0.00           N  
ATOM   3677  CA  THR B 158     151.309 256.572  29.823  1.00  0.00           C  
ATOM   3678  C   THR B 158     150.184 257.020  28.900  1.00  0.00           C  
ATOM   3679  O   THR B 158     149.216 257.640  29.341  1.00  0.00           O  
ATOM   3680  CB  THR B 158     150.839 255.372  30.666  1.00  0.00           C  
ATOM   3681  OG1 THR B 158     151.935 254.875  31.445  1.00  0.00           O  
ATOM   3682  CG2 THR B 158     150.314 254.262  29.770  1.00  0.00           C  
ATOM   3683  H   THR B 158     151.202 257.929  31.472  1.00  0.00           H  
ATOM   3684  HA  THR B 158     152.145 256.249  29.202  1.00  0.00           H  
ATOM   3685  HB  THR B 158     150.046 255.691  31.342  1.00  0.00           H  
ATOM   3686  HG1 THR B 158     152.164 255.517  32.122  1.00  0.00           H  
ATOM   3687 1HG2 THR B 158     149.987 253.423  30.382  1.00  0.00           H  
ATOM   3688 2HG2 THR B 158     149.474 254.634  29.184  1.00  0.00           H  
ATOM   3689 3HG2 THR B 158     151.106 253.933  29.098  1.00  0.00           H  
ATOM   3690  N   MET B 159     150.310 256.701  27.616  1.00  0.00           N  
ATOM   3691  CA  MET B 159     149.287 257.054  26.640  1.00  0.00           C  
ATOM   3692  C   MET B 159     148.697 255.812  25.987  1.00  0.00           C  
ATOM   3693  O   MET B 159     149.407 254.847  25.705  1.00  0.00           O  
ATOM   3694  CB  MET B 159     149.868 257.989  25.581  1.00  0.00           C  
ATOM   3695  CG  MET B 159     150.946 257.360  24.709  1.00  0.00           C  
ATOM   3696  SD  MET B 159     151.687 258.538  23.562  1.00  0.00           S  
ATOM   3697  CE  MET B 159     150.416 258.630  22.304  1.00  0.00           C  
ATOM   3698  H   MET B 159     151.134 256.206  27.306  1.00  0.00           H  
ATOM   3699  HA  MET B 159     148.479 257.572  27.157  1.00  0.00           H  
ATOM   3700 1HB  MET B 159     149.070 258.337  24.926  1.00  0.00           H  
ATOM   3701 2HB  MET B 159     150.299 258.865  26.066  1.00  0.00           H  
ATOM   3702 1HG  MET B 159     151.734 256.953  25.343  1.00  0.00           H  
ATOM   3703 2HG  MET B 159     150.516 256.541  24.133  1.00  0.00           H  
ATOM   3704 1HE  MET B 159     150.728 259.322  21.522  1.00  0.00           H  
ATOM   3705 2HE  MET B 159     150.258 257.641  21.873  1.00  0.00           H  
ATOM   3706 3HE  MET B 159     149.486 258.984  22.752  1.00  0.00           H  
ATOM   3707  N   GLU B 160     147.390 255.848  25.740  1.00  0.00           N  
ATOM   3708  CA  GLU B 160     146.733 254.835  24.922  1.00  0.00           C  
ATOM   3709  C   GLU B 160     146.237 255.425  23.609  1.00  0.00           C  
ATOM   3710  O   GLU B 160     145.725 256.543  23.572  1.00  0.00           O  
ATOM   3711  CB  GLU B 160     145.563 254.211  25.686  1.00  0.00           C  
ATOM   3712  CG  GLU B 160     145.953 253.543  26.997  1.00  0.00           C  
ATOM   3713  CD  GLU B 160     144.766 253.049  27.777  1.00  0.00           C  
ATOM   3714  OE1 GLU B 160     143.681 253.064  27.246  1.00  0.00           O  
ATOM   3715  OE2 GLU B 160     144.944 252.655  28.905  1.00  0.00           O  
ATOM   3716  H   GLU B 160     146.841 256.605  26.121  1.00  0.00           H  
ATOM   3717  HA  GLU B 160     147.457 254.053  24.691  1.00  0.00           H  
ATOM   3718 1HB  GLU B 160     144.822 254.979  25.908  1.00  0.00           H  
ATOM   3719 2HB  GLU B 160     145.078 253.461  25.060  1.00  0.00           H  
ATOM   3720 1HG  GLU B 160     146.608 252.700  26.783  1.00  0.00           H  
ATOM   3721 2HG  GLU B 160     146.508 254.257  27.604  1.00  0.00           H  
ATOM   3722  N   THR B 161     146.390 254.670  22.527  1.00  0.00           N  
ATOM   3723  CA  THR B 161     145.941 255.128  21.219  1.00  0.00           C  
ATOM   3724  C   THR B 161     144.763 254.301  20.720  1.00  0.00           C  
ATOM   3725  O   THR B 161     144.855 253.079  20.603  1.00  0.00           O  
ATOM   3726  CB  THR B 161     147.085 255.076  20.190  1.00  0.00           C  
ATOM   3727  OG1 THR B 161     148.162 255.915  20.624  1.00  0.00           O  
ATOM   3728  CG2 THR B 161     146.599 255.544  18.826  1.00  0.00           C  
ATOM   3729  H   THR B 161     146.825 253.762  22.615  1.00  0.00           H  
ATOM   3730  HA  THR B 161     145.609 256.164  21.310  1.00  0.00           H  
ATOM   3731  HB  THR B 161     147.450 254.052  20.105  1.00  0.00           H  
ATOM   3732  HG1 THR B 161     148.585 255.520  21.390  1.00  0.00           H  
ATOM   3733 1HG2 THR B 161     147.421 255.500  18.112  1.00  0.00           H  
ATOM   3734 2HG2 THR B 161     145.787 254.901  18.488  1.00  0.00           H  
ATOM   3735 3HG2 THR B 161     146.240 256.570  18.902  1.00  0.00           H  
ATOM   3736  N   HIS B 162     143.659 254.976  20.422  1.00  0.00           N  
ATOM   3737  CA  HIS B 162     142.447 254.307  19.965  1.00  0.00           C  
ATOM   3738  C   HIS B 162     141.921 254.936  18.682  1.00  0.00           C  
ATOM   3739  O   HIS B 162     141.289 255.991  18.703  1.00  0.00           O  
ATOM   3740  CB  HIS B 162     141.362 254.355  21.045  1.00  0.00           C  
ATOM   3741  CG  HIS B 162     141.771 253.716  22.338  1.00  0.00           C  
ATOM   3742  ND1 HIS B 162     141.633 252.366  22.576  1.00  0.00           N  
ATOM   3743  CD2 HIS B 162     142.312 254.244  23.460  1.00  0.00           C  
ATOM   3744  CE1 HIS B 162     142.074 252.089  23.790  1.00  0.00           C  
ATOM   3745  NE2 HIS B 162     142.490 253.210  24.348  1.00  0.00           N  
ATOM   3746  H   HIS B 162     143.662 255.983  20.503  1.00  0.00           H  
ATOM   3747  HA  HIS B 162     142.667 253.261  19.754  1.00  0.00           H  
ATOM   3748 1HB  HIS B 162     141.095 255.392  21.247  1.00  0.00           H  
ATOM   3749 2HB  HIS B 162     140.467 253.851  20.684  1.00  0.00           H  
ATOM   3750  HD2 HIS B 162     142.560 255.293  23.629  1.00  0.00           H  
ATOM   3751  HE1 HIS B 162     142.091 251.103  24.253  1.00  0.00           H  
ATOM   3752  HE2 HIS B 162     142.879 253.301  25.276  1.00  0.00           H  
ATOM   3753  N   ARG B 163     142.210 254.286  17.562  1.00  0.00           N  
ATOM   3754  CA  ARG B 163     141.826 254.789  16.247  1.00  0.00           C  
ATOM   3755  C   ARG B 163     140.405 254.371  15.891  1.00  0.00           C  
ATOM   3756  O   ARG B 163     140.018 253.218  16.079  1.00  0.00           O  
ATOM   3757  CB  ARG B 163     142.784 254.281  15.179  1.00  0.00           C  
ATOM   3758  CG  ARG B 163     142.535 254.830  13.784  1.00  0.00           C  
ATOM   3759  CD  ARG B 163     143.507 254.290  12.799  1.00  0.00           C  
ATOM   3760  NE  ARG B 163     144.869 254.703  13.100  1.00  0.00           N  
ATOM   3761  CZ  ARG B 163     145.409 255.882  12.735  1.00  0.00           C  
ATOM   3762  NH1 ARG B 163     144.693 256.752  12.058  1.00  0.00           N  
ATOM   3763  NH2 ARG B 163     146.660 256.163  13.058  1.00  0.00           N  
ATOM   3764  H   ARG B 163     142.731 253.422  17.621  1.00  0.00           H  
ATOM   3765  HA  ARG B 163     141.874 255.877  16.267  1.00  0.00           H  
ATOM   3766 1HB  ARG B 163     143.806 254.537  15.456  1.00  0.00           H  
ATOM   3767 2HB  ARG B 163     142.723 253.195  15.122  1.00  0.00           H  
ATOM   3768 1HG  ARG B 163     141.530 254.556  13.459  1.00  0.00           H  
ATOM   3769 2HG  ARG B 163     142.628 255.917  13.797  1.00  0.00           H  
ATOM   3770 1HD  ARG B 163     143.470 253.202  12.811  1.00  0.00           H  
ATOM   3771 2HD  ARG B 163     143.254 254.651  11.803  1.00  0.00           H  
ATOM   3772  HE  ARG B 163     145.451 254.059  13.620  1.00  0.00           H  
ATOM   3773 1HH1 ARG B 163     143.737 256.537  11.812  1.00  0.00           H  
ATOM   3774 2HH1 ARG B 163     145.098 257.635  11.785  1.00  0.00           H  
ATOM   3775 1HH2 ARG B 163     147.210 255.494  13.578  1.00  0.00           H  
ATOM   3776 2HH2 ARG B 163     147.065 257.046  12.784  1.00  0.00           H  
ATOM   3777  N   SER B 164     139.636 255.320  15.368  1.00  0.00           N  
ATOM   3778  CA  SER B 164     138.297 255.037  14.864  1.00  0.00           C  
ATOM   3779  C   SER B 164     137.867 256.073  13.833  1.00  0.00           C  
ATOM   3780  O   SER B 164     138.045 257.275  14.036  1.00  0.00           O  
ATOM   3781  CB  SER B 164     137.304 255.007  16.008  1.00  0.00           C  
ATOM   3782  OG  SER B 164     136.005 254.764  15.539  1.00  0.00           O  
ATOM   3783  H   SER B 164     139.995 256.261  15.305  1.00  0.00           H  
ATOM   3784  HA  SER B 164     138.307 254.059  14.381  1.00  0.00           H  
ATOM   3785 1HB  SER B 164     137.589 254.229  16.716  1.00  0.00           H  
ATOM   3786 2HB  SER B 164     137.330 255.957  16.538  1.00  0.00           H  
ATOM   3787  HG  SER B 164     135.442 254.754  16.316  1.00  0.00           H  
ATOM   3788  N   GLY B 165     137.300 255.607  12.727  1.00  0.00           N  
ATOM   3789  CA  GLY B 165     136.822 256.513  11.689  1.00  0.00           C  
ATOM   3790  C   GLY B 165     137.962 257.351  11.123  1.00  0.00           C  
ATOM   3791  O   GLY B 165     138.988 256.815  10.704  1.00  0.00           O  
ATOM   3792  H   GLY B 165     137.203 254.610  12.601  1.00  0.00           H  
ATOM   3793 1HA  GLY B 165     136.358 255.936  10.889  1.00  0.00           H  
ATOM   3794 2HA  GLY B 165     136.055 257.167  12.101  1.00  0.00           H  
ATOM   3795  N   ARG B 166     137.780 258.667  11.124  1.00  0.00           N  
ATOM   3796  CA  ARG B 166     138.788 259.580  10.599  1.00  0.00           C  
ATOM   3797  C   ARG B 166     139.428 260.395  11.715  1.00  0.00           C  
ATOM   3798  O   ARG B 166     139.949 261.487  11.485  1.00  0.00           O  
ATOM   3799  CB  ARG B 166     138.174 260.523   9.574  1.00  0.00           C  
ATOM   3800  CG  ARG B 166     137.518 259.838   8.386  1.00  0.00           C  
ATOM   3801  CD  ARG B 166     138.521 259.181   7.509  1.00  0.00           C  
ATOM   3802  NE  ARG B 166     139.404 260.148   6.876  1.00  0.00           N  
ATOM   3803  CZ  ARG B 166     140.513 259.830   6.180  1.00  0.00           C  
ATOM   3804  NH1 ARG B 166     140.861 258.571   6.036  1.00  0.00           N  
ATOM   3805  NH2 ARG B 166     141.251 260.785   5.642  1.00  0.00           N  
ATOM   3806  H   ARG B 166     136.931 259.050  11.512  1.00  0.00           H  
ATOM   3807  HA  ARG B 166     139.579 258.992  10.133  1.00  0.00           H  
ATOM   3808 1HB  ARG B 166     137.417 261.141  10.057  1.00  0.00           H  
ATOM   3809 2HB  ARG B 166     138.943 261.191   9.187  1.00  0.00           H  
ATOM   3810 1HG  ARG B 166     136.824 259.076   8.742  1.00  0.00           H  
ATOM   3811 2HG  ARG B 166     136.976 260.575   7.794  1.00  0.00           H  
ATOM   3812 1HD  ARG B 166     139.131 258.499   8.101  1.00  0.00           H  
ATOM   3813 2HD  ARG B 166     138.010 258.623   6.726  1.00  0.00           H  
ATOM   3814  HE  ARG B 166     139.169 261.128   6.965  1.00  0.00           H  
ATOM   3815 1HH1 ARG B 166     140.297 257.841   6.448  1.00  0.00           H  
ATOM   3816 2HH1 ARG B 166     141.692 258.333   5.515  1.00  0.00           H  
ATOM   3817 1HH2 ARG B 166     140.984 261.754   5.752  1.00  0.00           H  
ATOM   3818 2HH2 ARG B 166     142.082 260.547   5.120  1.00  0.00           H  
ATOM   3819  N   GLU B 167     139.393 259.852  12.929  1.00  0.00           N  
ATOM   3820  CA  GLU B 167     140.026 260.499  14.072  1.00  0.00           C  
ATOM   3821  C   GLU B 167     140.742 259.484  14.953  1.00  0.00           C  
ATOM   3822  O   GLU B 167     140.399 258.302  14.962  1.00  0.00           O  
ATOM   3823  CB  GLU B 167     138.987 261.262  14.896  1.00  0.00           C  
ATOM   3824  CG  GLU B 167     137.913 260.383  15.522  1.00  0.00           C  
ATOM   3825  CD  GLU B 167     136.875 261.171  16.270  1.00  0.00           C  
ATOM   3826  OE1 GLU B 167     136.652 262.306  15.922  1.00  0.00           O  
ATOM   3827  OE2 GLU B 167     136.303 260.638  17.192  1.00  0.00           O  
ATOM   3828  H   GLU B 167     138.937 258.961  13.063  1.00  0.00           H  
ATOM   3829  HA  GLU B 167     140.767 261.208  13.701  1.00  0.00           H  
ATOM   3830 1HB  GLU B 167     139.486 261.803  15.700  1.00  0.00           H  
ATOM   3831 2HB  GLU B 167     138.490 261.998  14.265  1.00  0.00           H  
ATOM   3832 1HG  GLU B 167     137.421 259.812  14.734  1.00  0.00           H  
ATOM   3833 2HG  GLU B 167     138.387 259.677  16.202  1.00  0.00           H  
ATOM   3834  N   VAL B 168     141.729 259.952  15.708  1.00  0.00           N  
ATOM   3835  CA  VAL B 168     142.404 259.107  16.685  1.00  0.00           C  
ATOM   3836  C   VAL B 168     142.274 259.679  18.091  1.00  0.00           C  
ATOM   3837  O   VAL B 168     142.603 260.843  18.325  1.00  0.00           O  
ATOM   3838  CB  VAL B 168     143.895 258.963  16.328  1.00  0.00           C  
ATOM   3839  CG1 VAL B 168     144.614 258.120  17.371  1.00  0.00           C  
ATOM   3840  CG2 VAL B 168     144.039 258.349  14.944  1.00  0.00           C  
ATOM   3841  H   VAL B 168     142.018 260.915  15.603  1.00  0.00           H  
ATOM   3842  HA  VAL B 168     141.943 258.119  16.665  1.00  0.00           H  
ATOM   3843  HB  VAL B 168     144.358 259.950  16.338  1.00  0.00           H  
ATOM   3844 1HG1 VAL B 168     145.667 258.029  17.102  1.00  0.00           H  
ATOM   3845 2HG1 VAL B 168     144.528 258.598  18.346  1.00  0.00           H  
ATOM   3846 3HG1 VAL B 168     144.163 257.128  17.410  1.00  0.00           H  
ATOM   3847 1HG2 VAL B 168     145.096 258.251  14.698  1.00  0.00           H  
ATOM   3848 2HG2 VAL B 168     143.571 257.364  14.933  1.00  0.00           H  
ATOM   3849 3HG2 VAL B 168     143.553 258.990  14.209  1.00  0.00           H  
ATOM   3850  N   LYS B 169     141.795 258.863  19.021  1.00  0.00           N  
ATOM   3851  CA  LYS B 169     141.701 259.285  20.413  1.00  0.00           C  
ATOM   3852  C   LYS B 169     142.935 258.864  21.201  1.00  0.00           C  
ATOM   3853  O   LYS B 169     143.342 257.702  21.173  1.00  0.00           O  
ATOM   3854  CB  LYS B 169     140.442 258.713  21.065  1.00  0.00           C  
ATOM   3855  CG  LYS B 169     140.227 259.148  22.509  1.00  0.00           C  
ATOM   3856  CD  LYS B 169     138.976 258.513  23.097  1.00  0.00           C  
ATOM   3857  CE  LYS B 169     137.716 259.215  22.613  1.00  0.00           C  
ATOM   3858  NZ  LYS B 169     136.495 258.693  23.283  1.00  0.00           N  
ATOM   3859  H   LYS B 169     141.490 257.935  18.764  1.00  0.00           H  
ATOM   3860  HA  LYS B 169     141.643 260.374  20.441  1.00  0.00           H  
ATOM   3861 1HB  LYS B 169     139.566 259.016  20.490  1.00  0.00           H  
ATOM   3862 2HB  LYS B 169     140.485 257.624  21.047  1.00  0.00           H  
ATOM   3863 1HG  LYS B 169     141.089 258.856  23.109  1.00  0.00           H  
ATOM   3864 2HG  LYS B 169     140.127 260.232  22.550  1.00  0.00           H  
ATOM   3865 1HD  LYS B 169     138.930 257.462  22.806  1.00  0.00           H  
ATOM   3866 2HD  LYS B 169     139.016 258.569  24.184  1.00  0.00           H  
ATOM   3867 1HE  LYS B 169     137.796 260.283  22.812  1.00  0.00           H  
ATOM   3868 2HE  LYS B 169     137.613 259.076  21.537  1.00  0.00           H  
ATOM   3869 1HZ  LYS B 169     135.683 259.183  22.935  1.00  0.00           H  
ATOM   3870 2HZ  LYS B 169     136.400 257.705  23.089  1.00  0.00           H  
ATOM   3871 3HZ  LYS B 169     136.571 258.834  24.280  1.00  0.00           H  
ATOM   3872  N   VAL B 170     143.529 259.820  21.903  1.00  0.00           N  
ATOM   3873  CA  VAL B 170     144.668 259.549  22.771  1.00  0.00           C  
ATOM   3874  C   VAL B 170     144.323 259.811  24.230  1.00  0.00           C  
ATOM   3875  O   VAL B 170     143.886 260.904  24.588  1.00  0.00           O  
ATOM   3876  CB  VAL B 170     145.870 260.423  22.365  1.00  0.00           C  
ATOM   3877  CG1 VAL B 170     147.042 260.186  23.306  1.00  0.00           C  
ATOM   3878  CG2 VAL B 170     146.264 260.127  20.926  1.00  0.00           C  
ATOM   3879  H   VAL B 170     143.182 260.767  21.837  1.00  0.00           H  
ATOM   3880  HA  VAL B 170     144.945 258.499  22.660  1.00  0.00           H  
ATOM   3881  HB  VAL B 170     145.591 261.472  22.458  1.00  0.00           H  
ATOM   3882 1HG1 VAL B 170     147.883 260.812  23.005  1.00  0.00           H  
ATOM   3883 2HG1 VAL B 170     146.748 260.439  24.324  1.00  0.00           H  
ATOM   3884 3HG1 VAL B 170     147.338 259.138  23.262  1.00  0.00           H  
ATOM   3885 1HG2 VAL B 170     147.113 260.748  20.647  1.00  0.00           H  
ATOM   3886 2HG2 VAL B 170     146.537 259.075  20.834  1.00  0.00           H  
ATOM   3887 3HG2 VAL B 170     145.423 260.342  20.267  1.00  0.00           H  
ATOM   3888  N   VAL B 171     144.519 258.808  25.077  1.00  0.00           N  
ATOM   3889  CA  VAL B 171     144.202 258.957  26.493  1.00  0.00           C  
ATOM   3890  C   VAL B 171     145.458 258.870  27.350  1.00  0.00           C  
ATOM   3891  O   VAL B 171     146.146 257.849  27.364  1.00  0.00           O  
ATOM   3892  CB  VAL B 171     143.205 257.870  26.935  1.00  0.00           C  
ATOM   3893  CG1 VAL B 171     142.869 258.024  28.411  1.00  0.00           C  
ATOM   3894  CG2 VAL B 171     141.946 257.945  26.085  1.00  0.00           C  
ATOM   3895  H   VAL B 171     144.892 257.933  24.738  1.00  0.00           H  
ATOM   3896  HA  VAL B 171     143.744 259.936  26.642  1.00  0.00           H  
ATOM   3897  HB  VAL B 171     143.670 256.892  26.812  1.00  0.00           H  
ATOM   3898 1HG1 VAL B 171     142.164 257.247  28.707  1.00  0.00           H  
ATOM   3899 2HG1 VAL B 171     143.780 257.931  29.003  1.00  0.00           H  
ATOM   3900 3HG1 VAL B 171     142.422 259.003  28.582  1.00  0.00           H  
ATOM   3901 1HG2 VAL B 171     141.246 257.173  26.403  1.00  0.00           H  
ATOM   3902 2HG2 VAL B 171     141.484 258.925  26.204  1.00  0.00           H  
ATOM   3903 3HG2 VAL B 171     142.205 257.791  25.037  1.00  0.00           H  
ATOM   3904  N   ILE B 172     145.754 259.952  28.058  1.00  0.00           N  
ATOM   3905  CA  ILE B 172     146.975 260.042  28.850  1.00  0.00           C  
ATOM   3906  C   ILE B 172     146.679 259.916  30.339  1.00  0.00           C  
ATOM   3907  O   ILE B 172     145.953 260.738  30.901  1.00  0.00           O  
ATOM   3908  CB  ILE B 172     147.705 261.371  28.583  1.00  0.00           C  
ATOM   3909  CG1 ILE B 172     148.059 261.497  27.099  1.00  0.00           C  
ATOM   3910  CG2 ILE B 172     148.956 261.473  29.442  1.00  0.00           C  
ATOM   3911  CD1 ILE B 172     148.507 262.883  26.693  1.00  0.00           C  
ATOM   3912  H   ILE B 172     145.114 260.734  28.053  1.00  0.00           H  
ATOM   3913  HA  ILE B 172     147.633 259.222  28.564  1.00  0.00           H  
ATOM   3914  HB  ILE B 172     147.044 262.204  28.821  1.00  0.00           H  
ATOM   3915 1HG1 ILE B 172     148.856 260.796  26.854  1.00  0.00           H  
ATOM   3916 2HG1 ILE B 172     147.192 261.229  26.494  1.00  0.00           H  
ATOM   3917 1HG2 ILE B 172     149.461 262.417  29.240  1.00  0.00           H  
ATOM   3918 2HG2 ILE B 172     148.679 261.427  30.494  1.00  0.00           H  
ATOM   3919 3HG2 ILE B 172     149.627 260.646  29.207  1.00  0.00           H  
ATOM   3920 1HD1 ILE B 172     148.739 262.893  25.628  1.00  0.00           H  
ATOM   3921 2HD1 ILE B 172     147.709 263.597  26.897  1.00  0.00           H  
ATOM   3922 3HD1 ILE B 172     149.395 263.158  27.260  1.00  0.00           H  
ATOM   3923  N   LYS B 173     147.236 258.892  30.975  1.00  0.00           N  
ATOM   3924  CA  LYS B 173     146.885 258.574  32.352  1.00  0.00           C  
ATOM   3925  C   LYS B 173     148.069 258.787  33.285  1.00  0.00           C  
ATOM   3926  O   LYS B 173     149.226 258.677  32.879  1.00  0.00           O  
ATOM   3927  CB  LYS B 173     146.383 257.133  32.458  1.00  0.00           C  
ATOM   3928  CG  LYS B 173     145.093 256.857  31.697  1.00  0.00           C  
ATOM   3929  CD  LYS B 173     144.738 255.379  31.728  1.00  0.00           C  
ATOM   3930  CE  LYS B 173     143.424 255.109  31.008  1.00  0.00           C  
ATOM   3931  NZ  LYS B 173     143.134 253.654  30.906  1.00  0.00           N  
ATOM   3932  H   LYS B 173     147.916 258.324  30.491  1.00  0.00           H  
ATOM   3933  HA  LYS B 173     146.085 259.244  32.669  1.00  0.00           H  
ATOM   3934 1HB  LYS B 173     147.147 256.452  32.078  1.00  0.00           H  
ATOM   3935 2HB  LYS B 173     146.214 256.881  33.504  1.00  0.00           H  
ATOM   3936 1HG  LYS B 173     144.278 257.428  32.145  1.00  0.00           H  
ATOM   3937 2HG  LYS B 173     145.208 257.173  30.661  1.00  0.00           H  
ATOM   3938 1HD  LYS B 173     145.531 254.804  31.247  1.00  0.00           H  
ATOM   3939 2HD  LYS B 173     144.649 255.047  32.763  1.00  0.00           H  
ATOM   3940 1HE  LYS B 173     142.610 255.593  31.546  1.00  0.00           H  
ATOM   3941 2HE  LYS B 173     143.468 255.529  30.004  1.00  0.00           H  
ATOM   3942 1HZ  LYS B 173     142.257 253.518  30.424  1.00  0.00           H  
ATOM   3943 2HZ  LYS B 173     143.874 253.197  30.392  1.00  0.00           H  
ATOM   3944 3HZ  LYS B 173     143.073 253.256  31.833  1.00  0.00           H  
ATOM   3945  N   GLY B 174     147.770 259.089  34.547  1.00  0.00           N  
ATOM   3946  CA  GLY B 174     148.802 259.312  35.552  1.00  0.00           C  
ATOM   3947  C   GLY B 174     149.500 260.650  35.336  1.00  0.00           C  
ATOM   3948  O   GLY B 174     150.682 260.803  35.644  1.00  0.00           O  
ATOM   3949  H   GLY B 174     146.798 259.169  34.814  1.00  0.00           H  
ATOM   3950 1HA  GLY B 174     148.355 259.288  36.546  1.00  0.00           H  
ATOM   3951 2HA  GLY B 174     149.533 258.506  35.508  1.00  0.00           H  
ATOM   3952  N   LEU B 175     148.759 261.612  34.796  1.00  0.00           N  
ATOM   3953  CA  LEU B 175     149.339 262.885  34.383  1.00  0.00           C  
ATOM   3954  C   LEU B 175     149.093 263.967  35.428  1.00  0.00           C  
ATOM   3955  O   LEU B 175     147.947 264.273  35.760  1.00  0.00           O  
ATOM   3956  CB  LEU B 175     148.750 263.323  33.036  1.00  0.00           C  
ATOM   3957  CG  LEU B 175     149.224 264.685  32.514  1.00  0.00           C  
ATOM   3958  CD1 LEU B 175     150.728 264.642  32.276  1.00  0.00           C  
ATOM   3959  CD2 LEU B 175     148.477 265.027  31.234  1.00  0.00           C  
ATOM   3960  H   LEU B 175     147.776 261.450  34.639  1.00  0.00           H  
ATOM   3961  HA  LEU B 175     150.414 262.756  34.269  1.00  0.00           H  
ATOM   3962 1HB  LEU B 175     149.003 262.575  32.287  1.00  0.00           H  
ATOM   3963 2HB  LEU B 175     147.664 263.363  33.128  1.00  0.00           H  
ATOM   3964  HG  LEU B 175     149.028 265.451  33.265  1.00  0.00           H  
ATOM   3965 1HD1 LEU B 175     151.065 265.610  31.905  1.00  0.00           H  
ATOM   3966 2HD1 LEU B 175     151.238 264.415  33.212  1.00  0.00           H  
ATOM   3967 3HD1 LEU B 175     150.957 263.872  31.540  1.00  0.00           H  
ATOM   3968 1HD2 LEU B 175     148.814 265.995  30.863  1.00  0.00           H  
ATOM   3969 2HD2 LEU B 175     148.674 264.262  30.482  1.00  0.00           H  
ATOM   3970 3HD2 LEU B 175     147.407 265.068  31.437  1.00  0.00           H  
ATOM   3971  N   HIS B 176     150.176 264.544  35.945  1.00  0.00           N  
ATOM   3972  CA  HIS B 176     150.093 265.511  37.032  1.00  0.00           C  
ATOM   3973  C   HIS B 176     149.455 266.812  36.563  1.00  0.00           C  
ATOM   3974  O   HIS B 176     149.646 267.225  35.419  1.00  0.00           O  
ATOM   3975  CB  HIS B 176     151.482 265.796  37.612  1.00  0.00           C  
ATOM   3976  CG  HIS B 176     151.450 266.516  38.925  1.00  0.00           C  
ATOM   3977  ND1 HIS B 176     151.284 267.881  39.021  1.00  0.00           N  
ATOM   3978  CD2 HIS B 176     151.562 266.059  40.195  1.00  0.00           C  
ATOM   3979  CE1 HIS B 176     151.295 268.235  40.295  1.00  0.00           C  
ATOM   3980  NE2 HIS B 176     151.462 267.148  41.025  1.00  0.00           N  
ATOM   3981  H   HIS B 176     151.084 264.293  35.578  1.00  0.00           H  
ATOM   3982  HA  HIS B 176     149.470 265.108  37.830  1.00  0.00           H  
ATOM   3983 1HB  HIS B 176     152.018 264.856  37.751  1.00  0.00           H  
ATOM   3984 2HB  HIS B 176     152.054 266.398  36.908  1.00  0.00           H  
ATOM   3985  HD2 HIS B 176     151.705 265.023  40.500  1.00  0.00           H  
ATOM   3986  HE1 HIS B 176     151.185 269.250  40.675  1.00  0.00           H  
ATOM   3987  HE2 HIS B 176     151.511 267.117  42.034  1.00  0.00           H  
ATOM   3988  N   GLU B 177     148.701 267.453  37.451  1.00  0.00           N  
ATOM   3989  CA  GLU B 177     147.961 268.668  37.129  1.00  0.00           C  
ATOM   3990  C   GLU B 177     148.881 269.737  36.558  1.00  0.00           C  
ATOM   3991  O   GLU B 177     148.498 270.473  35.646  1.00  0.00           O  
ATOM   3992  CB  GLU B 177     147.249 269.206  38.373  1.00  0.00           C  
ATOM   3993  CG  GLU B 177     146.085 268.350  38.851  1.00  0.00           C  
ATOM   3994  CD  GLU B 177     145.431 268.892  40.091  1.00  0.00           C  
ATOM   3995  OE1 GLU B 177     145.924 269.855  40.627  1.00  0.00           O  
ATOM   3996  OE2 GLU B 177     144.437 268.341  40.504  1.00  0.00           O  
ATOM   3997  H   GLU B 177     148.636 267.084  38.390  1.00  0.00           H  
ATOM   3998  HA  GLU B 177     147.210 268.426  36.376  1.00  0.00           H  
ATOM   3999 1HB  GLU B 177     147.963 269.288  39.193  1.00  0.00           H  
ATOM   4000 2HB  GLU B 177     146.868 270.206  38.169  1.00  0.00           H  
ATOM   4001 1HG  GLU B 177     145.340 268.292  38.057  1.00  0.00           H  
ATOM   4002 2HG  GLU B 177     146.446 267.341  39.047  1.00  0.00           H  
ATOM   4003  N   SER B 178     150.094 269.832  37.094  1.00  0.00           N  
ATOM   4004  CA  SER B 178     151.043 270.840  36.633  1.00  0.00           C  
ATOM   4005  C   SER B 178     151.529 270.534  35.222  1.00  0.00           C  
ATOM   4006  O   SER B 178     152.014 271.416  34.514  1.00  0.00           O  
ATOM   4007  CB  SER B 178     152.225 270.916  37.579  1.00  0.00           C  
ATOM   4008  OG  SER B 178     152.988 269.742  37.526  1.00  0.00           O  
ATOM   4009  H   SER B 178     150.365 269.195  37.829  1.00  0.00           H  
ATOM   4010  HA  SER B 178     150.540 271.808  36.619  1.00  0.00           H  
ATOM   4011 1HB  SER B 178     152.848 271.770  37.314  1.00  0.00           H  
ATOM   4012 2HB  SER B 178     151.868 271.075  38.595  1.00  0.00           H  
ATOM   4013  HG  SER B 178     152.517 269.097  38.059  1.00  0.00           H  
ATOM   4014  N   GLN B 179     151.394 269.275  34.826  1.00  0.00           N  
ATOM   4015  CA  GLN B 179     151.772 268.841  33.485  1.00  0.00           C  
ATOM   4016  C   GLN B 179     150.615 269.003  32.507  1.00  0.00           C  
ATOM   4017  O   GLN B 179     150.826 269.220  31.315  1.00  0.00           O  
ATOM   4018  CB  GLN B 179     152.239 267.383  33.504  1.00  0.00           C  
ATOM   4019  CG  GLN B 179     153.488 267.140  34.335  1.00  0.00           C  
ATOM   4020  CD  GLN B 179     153.884 265.676  34.371  1.00  0.00           C  
ATOM   4021  OE1 GLN B 179     153.113 264.821  34.815  1.00  0.00           O  
ATOM   4022  NE2 GLN B 179     155.090 265.379  33.903  1.00  0.00           N  
ATOM   4023  H   GLN B 179     151.019 268.594  35.469  1.00  0.00           H  
ATOM   4024  HA  GLN B 179     152.595 269.467  33.139  1.00  0.00           H  
ATOM   4025 1HB  GLN B 179     151.444 266.751  33.900  1.00  0.00           H  
ATOM   4026 2HB  GLN B 179     152.443 267.053  32.486  1.00  0.00           H  
ATOM   4027 1HG  GLN B 179     154.314 267.708  33.905  1.00  0.00           H  
ATOM   4028 2HG  GLN B 179     153.301 267.469  35.357  1.00  0.00           H  
ATOM   4029 1HE2 GLN B 179     155.406 264.429  33.901  1.00  0.00           H  
ATOM   4030 2HE2 GLN B 179     155.684 266.103  33.551  1.00  0.00           H  
ATOM   4031  N   GLN B 180     149.391 268.916  33.026  1.00  0.00           N  
ATOM   4032  CA  GLN B 180     148.197 269.101  32.210  1.00  0.00           C  
ATOM   4033  C   GLN B 180     148.123 270.519  31.655  1.00  0.00           C  
ATOM   4034  O   GLN B 180     147.663 270.735  30.534  1.00  0.00           O  
ATOM   4035  CB  GLN B 180     146.939 268.792  33.026  1.00  0.00           C  
ATOM   4036  CG  GLN B 180     146.781 267.327  33.395  1.00  0.00           C  
ATOM   4037  CD  GLN B 180     145.533 267.069  34.218  1.00  0.00           C  
ATOM   4038  OE1 GLN B 180     144.477 267.660  33.973  1.00  0.00           O  
ATOM   4039  NE2 GLN B 180     145.646 266.184  35.201  1.00  0.00           N  
ATOM   4040  H   GLN B 180     149.286 268.734  34.014  1.00  0.00           H  
ATOM   4041  HA  GLN B 180     148.245 268.413  31.366  1.00  0.00           H  
ATOM   4042 1HB  GLN B 180     146.951 269.372  33.948  1.00  0.00           H  
ATOM   4043 2HB  GLN B 180     146.056 269.094  32.461  1.00  0.00           H  
ATOM   4044 1HG  GLN B 180     146.715 266.738  32.480  1.00  0.00           H  
ATOM   4045 2HG  GLN B 180     147.646 267.015  33.979  1.00  0.00           H  
ATOM   4046 1HE2 GLN B 180     144.856 265.972  35.778  1.00  0.00           H  
ATOM   4047 2HE2 GLN B 180     146.521 265.728  35.366  1.00  0.00           H  
ATOM   4048  N   GLU B 181     148.583 271.477  32.454  1.00  0.00           N  
ATOM   4049  CA  GLU B 181     148.622 272.875  32.040  1.00  0.00           C  
ATOM   4050  C   GLU B 181     149.507 273.061  30.814  1.00  0.00           C  
ATOM   4051  O   GLU B 181     149.136 273.767  29.876  1.00  0.00           O  
ATOM   4052  CB  GLU B 181     149.127 273.756  33.184  1.00  0.00           C  
ATOM   4053  CG  GLU B 181     148.185 273.841  34.376  1.00  0.00           C  
ATOM   4054  CD  GLU B 181     148.757 274.632  35.520  1.00  0.00           C  
ATOM   4055  OE1 GLU B 181     149.930 274.917  35.492  1.00  0.00           O  
ATOM   4056  OE2 GLU B 181     148.019 274.952  36.422  1.00  0.00           O  
ATOM   4057  H   GLU B 181     148.924 271.226  33.372  1.00  0.00           H  
ATOM   4058  HA  GLU B 181     147.611 273.186  31.779  1.00  0.00           H  
ATOM   4059 1HB  GLU B 181     150.085 273.376  33.541  1.00  0.00           H  
ATOM   4060 2HB  GLU B 181     149.294 274.769  32.817  1.00  0.00           H  
ATOM   4061 1HG  GLU B 181     147.253 274.307  34.057  1.00  0.00           H  
ATOM   4062 2HG  GLU B 181     147.956 272.832  34.717  1.00  0.00           H  
ATOM   4063  N   GLN B 182     150.679 272.428  30.830  1.00  0.00           N  
ATOM   4064  CA  GLN B 182     151.607 272.514  29.709  1.00  0.00           C  
ATOM   4065  C   GLN B 182     151.084 271.747  28.501  1.00  0.00           C  
ATOM   4066  O   GLN B 182     151.224 272.199  27.364  1.00  0.00           O  
ATOM   4067  CB  GLN B 182     152.984 271.979  30.110  1.00  0.00           C  
ATOM   4068  CG  GLN B 182     154.067 272.200  29.068  1.00  0.00           C  
ATOM   4069  CD  GLN B 182     154.358 273.672  28.840  1.00  0.00           C  
ATOM   4070  OE1 GLN B 182     154.503 274.445  29.791  1.00  0.00           O  
ATOM   4071  NE2 GLN B 182     154.443 274.068  27.575  1.00  0.00           N  
ATOM   4072  H   GLN B 182     150.935 271.881  31.640  1.00  0.00           H  
ATOM   4073  HA  GLN B 182     151.710 273.561  29.425  1.00  0.00           H  
ATOM   4074 1HB  GLN B 182     153.304 272.458  31.035  1.00  0.00           H  
ATOM   4075 2HB  GLN B 182     152.917 270.908  30.303  1.00  0.00           H  
ATOM   4076 1HG  GLN B 182     154.985 271.719  29.404  1.00  0.00           H  
ATOM   4077 2HG  GLN B 182     153.741 271.766  28.123  1.00  0.00           H  
ATOM   4078 1HE2 GLN B 182     154.633 275.027  27.363  1.00  0.00           H  
ATOM   4079 2HE2 GLN B 182     154.319 273.408  26.834  1.00  0.00           H  
ATOM   4080  N   LEU B 183     150.483 270.586  28.750  1.00  0.00           N  
ATOM   4081  CA  LEU B 183     149.915 269.773  27.682  1.00  0.00           C  
ATOM   4082  C   LEU B 183     148.854 270.544  26.907  1.00  0.00           C  
ATOM   4083  O   LEU B 183     148.805 270.485  25.678  1.00  0.00           O  
ATOM   4084  CB  LEU B 183     149.303 268.490  28.259  1.00  0.00           C  
ATOM   4085  CG  LEU B 183     148.658 267.543  27.239  1.00  0.00           C  
ATOM   4086  CD1 LEU B 183     149.724 267.021  26.286  1.00  0.00           C  
ATOM   4087  CD2 LEU B 183     147.972 266.400  27.972  1.00  0.00           C  
ATOM   4088  H   LEU B 183     150.415 270.261  29.704  1.00  0.00           H  
ATOM   4089  HA  LEU B 183     150.714 269.502  26.992  1.00  0.00           H  
ATOM   4090 1HB  LEU B 183     150.084 267.936  28.778  1.00  0.00           H  
ATOM   4091 2HB  LEU B 183     148.539 268.766  28.986  1.00  0.00           H  
ATOM   4092  HG  LEU B 183     147.922 268.091  26.650  1.00  0.00           H  
ATOM   4093 1HD1 LEU B 183     149.265 266.348  25.561  1.00  0.00           H  
ATOM   4094 2HD1 LEU B 183     150.185 267.858  25.761  1.00  0.00           H  
ATOM   4095 3HD1 LEU B 183     150.484 266.482  26.850  1.00  0.00           H  
ATOM   4096 1HD2 LEU B 183     147.512 265.727  27.247  1.00  0.00           H  
ATOM   4097 2HD2 LEU B 183     148.707 265.852  28.561  1.00  0.00           H  
ATOM   4098 3HD2 LEU B 183     147.203 266.801  28.633  1.00  0.00           H  
ATOM   4099  N   LEU B 184     148.011 271.267  27.634  1.00  0.00           N  
ATOM   4100  CA  LEU B 184     146.973 272.095  27.031  1.00  0.00           C  
ATOM   4101  C   LEU B 184     147.546 272.980  25.932  1.00  0.00           C  
ATOM   4102  O   LEU B 184     147.089 272.940  24.789  1.00  0.00           O  
ATOM   4103  CB  LEU B 184     146.302 272.966  28.101  1.00  0.00           C  
ATOM   4104  CG  LEU B 184     145.092 273.784  27.630  1.00  0.00           C  
ATOM   4105  CD1 LEU B 184     144.064 273.861  28.750  1.00  0.00           C  
ATOM   4106  CD2 LEU B 184     145.551 275.173  27.211  1.00  0.00           C  
ATOM   4107  H   LEU B 184     148.091 271.250  28.641  1.00  0.00           H  
ATOM   4108  HA  LEU B 184     146.228 271.441  26.579  1.00  0.00           H  
ATOM   4109 1HB  LEU B 184     145.970 272.323  28.914  1.00  0.00           H  
ATOM   4110 2HB  LEU B 184     147.041 273.664  28.495  1.00  0.00           H  
ATOM   4111  HG  LEU B 184     144.624 273.285  26.781  1.00  0.00           H  
ATOM   4112 1HD1 LEU B 184     143.204 274.442  28.415  1.00  0.00           H  
ATOM   4113 2HD1 LEU B 184     143.739 272.855  29.016  1.00  0.00           H  
ATOM   4114 3HD1 LEU B 184     144.509 274.342  29.620  1.00  0.00           H  
ATOM   4115 1HD2 LEU B 184     144.691 275.754  26.875  1.00  0.00           H  
ATOM   4116 2HD2 LEU B 184     146.018 275.673  28.060  1.00  0.00           H  
ATOM   4117 3HD2 LEU B 184     146.271 275.089  26.398  1.00  0.00           H  
ATOM   4118  N   GLU B 185     148.552 273.774  26.286  1.00  0.00           N  
ATOM   4119  CA  GLU B 185     149.147 274.734  25.364  1.00  0.00           C  
ATOM   4120  C   GLU B 185     149.876 274.028  24.228  1.00  0.00           C  
ATOM   4121  O   GLU B 185     149.764 274.427  23.068  1.00  0.00           O  
ATOM   4122  CB  GLU B 185     150.114 275.659  26.106  1.00  0.00           C  
ATOM   4123  CG  GLU B 185     150.764 276.722  25.232  1.00  0.00           C  
ATOM   4124  CD  GLU B 185     151.479 277.778  26.028  1.00  0.00           C  
ATOM   4125  OE1 GLU B 185     151.442 277.712  27.234  1.00  0.00           O  
ATOM   4126  OE2 GLU B 185     152.062 278.652  25.431  1.00  0.00           O  
ATOM   4127  H   GLU B 185     148.910 273.720  27.229  1.00  0.00           H  
ATOM   4128  HA  GLU B 185     148.349 275.334  24.926  1.00  0.00           H  
ATOM   4129 1HB  GLU B 185     149.585 276.167  26.913  1.00  0.00           H  
ATOM   4130 2HB  GLU B 185     150.909 275.067  26.559  1.00  0.00           H  
ATOM   4131 1HG  GLU B 185     151.478 276.241  24.564  1.00  0.00           H  
ATOM   4132 2HG  GLU B 185     149.996 277.193  24.620  1.00  0.00           H  
ATOM   4133  N   ASP B 186     150.632 272.983  24.561  1.00  0.00           N  
ATOM   4134  CA  ASP B 186     151.468 272.302  23.580  1.00  0.00           C  
ATOM   4135  C   ASP B 186     150.637 271.786  22.412  1.00  0.00           C  
ATOM   4136  O   ASP B 186     150.982 271.998  21.249  1.00  0.00           O  
ATOM   4137  CB  ASP B 186     152.222 271.140  24.231  1.00  0.00           C  
ATOM   4138  CG  ASP B 186     153.359 271.602  25.133  1.00  0.00           C  
ATOM   4139  OD1 ASP B 186     153.735 272.747  25.042  1.00  0.00           O  
ATOM   4140  OD2 ASP B 186     153.839 270.807  25.904  1.00  0.00           O  
ATOM   4141  H   ASP B 186     150.632 272.659  25.517  1.00  0.00           H  
ATOM   4142  HA  ASP B 186     152.195 273.017  23.191  1.00  0.00           H  
ATOM   4143 1HB  ASP B 186     151.529 270.542  24.822  1.00  0.00           H  
ATOM   4144 2HB  ASP B 186     152.633 270.493  23.455  1.00  0.00           H  
ATOM   4145  N   VAL B 187     149.549 271.096  22.734  1.00  0.00           N  
ATOM   4146  CA  VAL B 187     148.748 270.397  21.737  1.00  0.00           C  
ATOM   4147  C   VAL B 187     147.932 271.375  20.901  1.00  0.00           C  
ATOM   4148  O   VAL B 187     147.841 271.228  19.682  1.00  0.00           O  
ATOM   4149  CB  VAL B 187     147.800 269.394  22.420  1.00  0.00           C  
ATOM   4150  CG1 VAL B 187     146.874 268.754  21.396  1.00  0.00           C  
ATOM   4151  CG2 VAL B 187     148.608 268.334  23.153  1.00  0.00           C  
ATOM   4152  H   VAL B 187     149.273 271.041  23.703  1.00  0.00           H  
ATOM   4153  HA  VAL B 187     149.422 269.848  21.075  1.00  0.00           H  
ATOM   4154  HB  VAL B 187     147.171 269.930  23.131  1.00  0.00           H  
ATOM   4155 1HG1 VAL B 187     146.210 268.048  21.897  1.00  0.00           H  
ATOM   4156 2HG1 VAL B 187     146.280 269.527  20.910  1.00  0.00           H  
ATOM   4157 3HG1 VAL B 187     147.467 268.226  20.650  1.00  0.00           H  
ATOM   4158 1HG2 VAL B 187     147.931 267.629  23.635  1.00  0.00           H  
ATOM   4159 2HG2 VAL B 187     149.241 267.802  22.443  1.00  0.00           H  
ATOM   4160 3HG2 VAL B 187     149.232 268.811  23.909  1.00  0.00           H  
ATOM   4161  N   LEU B 188     147.341 272.369  21.557  1.00  0.00           N  
ATOM   4162  CA  LEU B 188     146.513 273.348  20.864  1.00  0.00           C  
ATOM   4163  C   LEU B 188     147.324 274.128  19.838  1.00  0.00           C  
ATOM   4164  O   LEU B 188     146.843 274.401  18.739  1.00  0.00           O  
ATOM   4165  CB  LEU B 188     145.882 274.317  21.871  1.00  0.00           C  
ATOM   4166  CG  LEU B 188     144.783 273.727  22.764  1.00  0.00           C  
ATOM   4167  CD1 LEU B 188     144.431 274.722  23.861  1.00  0.00           C  
ATOM   4168  CD2 LEU B 188     143.564 273.395  21.916  1.00  0.00           C  
ATOM   4169  H   LEU B 188     147.465 272.451  22.557  1.00  0.00           H  
ATOM   4170  HA  LEU B 188     145.719 272.818  20.336  1.00  0.00           H  
ATOM   4171 1HB  LEU B 188     146.666 274.701  22.521  1.00  0.00           H  
ATOM   4172 2HB  LEU B 188     145.450 275.155  21.323  1.00  0.00           H  
ATOM   4173  HG  LEU B 188     145.151 272.819  23.242  1.00  0.00           H  
ATOM   4174 1HD1 LEU B 188     143.650 274.303  24.496  1.00  0.00           H  
ATOM   4175 2HD1 LEU B 188     145.316 274.927  24.464  1.00  0.00           H  
ATOM   4176 3HD1 LEU B 188     144.075 275.649  23.412  1.00  0.00           H  
ATOM   4177 1HD2 LEU B 188     142.783 272.975  22.550  1.00  0.00           H  
ATOM   4178 2HD2 LEU B 188     143.194 274.302  21.438  1.00  0.00           H  
ATOM   4179 3HD2 LEU B 188     143.840 272.669  21.151  1.00  0.00           H  
ATOM   4180  N   ARG B 189     148.556 274.483  20.199  1.00  0.00           N  
ATOM   4181  CA  ARG B 189     149.428 275.214  19.288  1.00  0.00           C  
ATOM   4182  C   ARG B 189     149.737 274.393  18.042  1.00  0.00           C  
ATOM   4183  O   ARG B 189     149.710 274.910  16.925  1.00  0.00           O  
ATOM   4184  CB  ARG B 189     150.730 275.589  19.979  1.00  0.00           C  
ATOM   4185  CG  ARG B 189     151.701 276.389  19.124  1.00  0.00           C  
ATOM   4186  CD  ARG B 189     152.952 276.701  19.860  1.00  0.00           C  
ATOM   4187  NE  ARG B 189     153.689 275.498  20.212  1.00  0.00           N  
ATOM   4188  CZ  ARG B 189     154.480 274.810  19.366  1.00  0.00           C  
ATOM   4189  NH1 ARG B 189     154.626 275.217  18.125  1.00  0.00           N  
ATOM   4190  NH2 ARG B 189     155.109 273.725  19.784  1.00  0.00           N  
ATOM   4191  H   ARG B 189     148.896 274.236  21.117  1.00  0.00           H  
ATOM   4192  HA  ARG B 189     148.917 276.125  18.976  1.00  0.00           H  
ATOM   4193 1HB  ARG B 189     150.513 276.178  20.869  1.00  0.00           H  
ATOM   4194 2HB  ARG B 189     151.245 274.684  20.303  1.00  0.00           H  
ATOM   4195 1HG  ARG B 189     151.960 275.814  18.234  1.00  0.00           H  
ATOM   4196 2HG  ARG B 189     151.234 277.328  18.826  1.00  0.00           H  
ATOM   4197 1HD  ARG B 189     153.594 277.324  19.238  1.00  0.00           H  
ATOM   4198 2HD  ARG B 189     152.711 277.234  20.779  1.00  0.00           H  
ATOM   4199  HE  ARG B 189     153.602 275.154  21.159  1.00  0.00           H  
ATOM   4200 1HH1 ARG B 189     154.145 276.046  17.805  1.00  0.00           H  
ATOM   4201 2HH1 ARG B 189     155.219 274.701  17.491  1.00  0.00           H  
ATOM   4202 1HH2 ARG B 189     154.996 273.412  20.739  1.00  0.00           H  
ATOM   4203 2HH2 ARG B 189     155.701 273.209  19.151  1.00  0.00           H  
ATOM   4204  N   ILE B 190     150.028 273.111  18.242  1.00  0.00           N  
ATOM   4205  CA  ILE B 190     150.307 272.208  17.130  1.00  0.00           C  
ATOM   4206  C   ILE B 190     149.107 272.090  16.201  1.00  0.00           C  
ATOM   4207  O   ILE B 190     149.250 272.121  14.979  1.00  0.00           O  
ATOM   4208  CB  ILE B 190     150.699 270.810  17.642  1.00  0.00           C  
ATOM   4209  CG1 ILE B 190     152.011 270.878  18.429  1.00  0.00           C  
ATOM   4210  CG2 ILE B 190     150.820 269.833  16.483  1.00  0.00           C  
ATOM   4211  CD1 ILE B 190     153.189 271.356  17.612  1.00  0.00           C  
ATOM   4212  H   ILE B 190     150.056 272.752  19.185  1.00  0.00           H  
ATOM   4213  HA  ILE B 190     151.139 272.616  16.554  1.00  0.00           H  
ATOM   4214  HB  ILE B 190     149.937 270.448  18.331  1.00  0.00           H  
ATOM   4215 1HG1 ILE B 190     151.890 271.549  19.279  1.00  0.00           H  
ATOM   4216 2HG1 ILE B 190     152.250 269.890  18.824  1.00  0.00           H  
ATOM   4217 1HG2 ILE B 190     151.099 268.850  16.862  1.00  0.00           H  
ATOM   4218 2HG2 ILE B 190     149.865 269.764  15.964  1.00  0.00           H  
ATOM   4219 3HG2 ILE B 190     151.585 270.184  15.790  1.00  0.00           H  
ATOM   4220 1HD1 ILE B 190     154.081 271.377  18.238  1.00  0.00           H  
ATOM   4221 2HD1 ILE B 190     153.350 270.678  16.773  1.00  0.00           H  
ATOM   4222 3HD1 ILE B 190     152.987 272.358  17.235  1.00  0.00           H  
ATOM   4223  N   ALA B 191     147.920 271.955  16.788  1.00  0.00           N  
ATOM   4224  CA  ALA B 191     146.688 271.805  16.023  1.00  0.00           C  
ATOM   4225  C   ALA B 191     146.437 273.018  15.137  1.00  0.00           C  
ATOM   4226  O   ALA B 191     145.999 272.884  13.995  1.00  0.00           O  
ATOM   4227  CB  ALA B 191     145.510 271.577  16.956  1.00  0.00           C  
ATOM   4228  H   ALA B 191     147.867 271.951  17.795  1.00  0.00           H  
ATOM   4229  HA  ALA B 191     146.785 270.927  15.380  1.00  0.00           H  
ATOM   4230 1HB  ALA B 191     144.597 271.467  16.371  1.00  0.00           H  
ATOM   4231 2HB  ALA B 191     145.676 270.673  17.541  1.00  0.00           H  
ATOM   4232 3HB  ALA B 191     145.407 272.428  17.628  1.00  0.00           H  
ATOM   4233  N   GLU B 192     146.712 274.205  15.672  1.00  0.00           N  
ATOM   4234  CA  GLU B 192     146.480 275.448  14.945  1.00  0.00           C  
ATOM   4235  C   GLU B 192     147.461 275.602  13.791  1.00  0.00           C  
ATOM   4236  O   GLU B 192     147.092 276.067  12.713  1.00  0.00           O  
ATOM   4237  CB  GLU B 192     146.595 276.647  15.890  1.00  0.00           C  
ATOM   4238  CG  GLU B 192     145.438 276.789  16.868  1.00  0.00           C  
ATOM   4239  CD  GLU B 192     144.125 277.054  16.187  1.00  0.00           C  
ATOM   4240  OE1 GLU B 192     144.026 278.033  15.488  1.00  0.00           O  
ATOM   4241  OE2 GLU B 192     143.218 276.274  16.366  1.00  0.00           O  
ATOM   4242  H   GLU B 192     147.091 274.251  16.607  1.00  0.00           H  
ATOM   4243  HA  GLU B 192     145.473 275.420  14.526  1.00  0.00           H  
ATOM   4244 1HB  GLU B 192     147.516 276.567  16.469  1.00  0.00           H  
ATOM   4245 2HB  GLU B 192     146.655 277.564  15.306  1.00  0.00           H  
ATOM   4246 1HG  GLU B 192     145.354 275.872  17.452  1.00  0.00           H  
ATOM   4247 2HG  GLU B 192     145.656 277.606  17.556  1.00  0.00           H  
ATOM   4248  N   LEU B 193     148.710 275.210  14.021  1.00  0.00           N  
ATOM   4249  CA  LEU B 193     149.733 275.264  12.983  1.00  0.00           C  
ATOM   4250  C   LEU B 193     149.399 274.325  11.830  1.00  0.00           C  
ATOM   4251  O   LEU B 193     149.633 274.653  10.667  1.00  0.00           O  
ATOM   4252  CB  LEU B 193     151.102 274.898  13.569  1.00  0.00           C  
ATOM   4253  CG  LEU B 193     151.699 275.914  14.551  1.00  0.00           C  
ATOM   4254  CD1 LEU B 193     152.964 275.338  15.173  1.00  0.00           C  
ATOM   4255  CD2 LEU B 193     151.995 277.214  13.818  1.00  0.00           C  
ATOM   4256  H   LEU B 193     148.963 274.867  14.937  1.00  0.00           H  
ATOM   4257  HA  LEU B 193     149.768 276.280  12.585  1.00  0.00           H  
ATOM   4258 1HB  LEU B 193     151.013 273.946  14.091  1.00  0.00           H  
ATOM   4259 2HB  LEU B 193     151.809 274.774  12.749  1.00  0.00           H  
ATOM   4260  HG  LEU B 193     150.988 276.105  15.355  1.00  0.00           H  
ATOM   4261 1HD1 LEU B 193     153.388 276.060  15.871  1.00  0.00           H  
ATOM   4262 2HD1 LEU B 193     152.720 274.419  15.707  1.00  0.00           H  
ATOM   4263 3HD1 LEU B 193     153.689 275.121  14.390  1.00  0.00           H  
ATOM   4264 1HD2 LEU B 193     152.419 277.937  14.515  1.00  0.00           H  
ATOM   4265 2HD2 LEU B 193     152.707 277.025  13.014  1.00  0.00           H  
ATOM   4266 3HD2 LEU B 193     151.072 277.614  13.398  1.00  0.00           H  
ATOM   4267  N   ALA B 194     148.851 273.158  12.154  1.00  0.00           N  
ATOM   4268  CA  ALA B 194     148.471 272.187  11.135  1.00  0.00           C  
ATOM   4269  C   ALA B 194     147.161 272.578  10.463  1.00  0.00           C  
ATOM   4270  O   ALA B 194     146.956 272.305   9.281  1.00  0.00           O  
ATOM   4271  CB  ALA B 194     148.360 270.797  11.742  1.00  0.00           C  
ATOM   4272  H   ALA B 194     148.695 272.936  13.127  1.00  0.00           H  
ATOM   4273  HA  ALA B 194     149.247 272.166  10.371  1.00  0.00           H  
ATOM   4274 1HB  ALA B 194     148.076 270.083  10.968  1.00  0.00           H  
ATOM   4275 2HB  ALA B 194     149.322 270.507  12.167  1.00  0.00           H  
ATOM   4276 3HB  ALA B 194     147.604 270.801  12.526  1.00  0.00           H  
ATOM   4277  N   GLY B 195     146.274 273.219  11.219  1.00  0.00           N  
ATOM   4278  CA  GLY B 195     144.985 273.646  10.690  1.00  0.00           C  
ATOM   4279  C   GLY B 195     143.953 272.530  10.784  1.00  0.00           C  
ATOM   4280  O   GLY B 195     143.111 272.375   9.900  1.00  0.00           O  
ATOM   4281  H   GLY B 195     146.495 273.416  12.184  1.00  0.00           H  
ATOM   4282 1HA  GLY B 195     144.635 274.519  11.245  1.00  0.00           H  
ATOM   4283 2HA  GLY B 195     145.101 273.952   9.652  1.00  0.00           H  
ATOM   4284  N   VAL B 196     144.018 271.756  11.865  1.00  0.00           N  
ATOM   4285  CA  VAL B 196     143.082 270.659  12.077  1.00  0.00           C  
ATOM   4286  C   VAL B 196     142.336 270.819  13.396  1.00  0.00           C  
ATOM   4287  O   VAL B 196     142.722 271.621  14.247  1.00  0.00           O  
ATOM   4288  CB  VAL B 196     143.828 269.311  12.072  1.00  0.00           C  
ATOM   4289  CG1 VAL B 196     144.518 269.089  10.734  1.00  0.00           C  
ATOM   4290  CG2 VAL B 196     144.836 269.273  13.211  1.00  0.00           C  
ATOM   4291  H   VAL B 196     144.735 271.938  12.555  1.00  0.00           H  
ATOM   4292  HA  VAL B 196     142.357 270.659  11.263  1.00  0.00           H  
ATOM   4293  HB  VAL B 196     143.105 268.505  12.198  1.00  0.00           H  
ATOM   4294 1HG1 VAL B 196     145.040 268.132  10.748  1.00  0.00           H  
ATOM   4295 2HG1 VAL B 196     143.774 269.084   9.938  1.00  0.00           H  
ATOM   4296 3HG1 VAL B 196     145.235 269.890  10.557  1.00  0.00           H  
ATOM   4297 1HG2 VAL B 196     145.359 268.317  13.202  1.00  0.00           H  
ATOM   4298 2HG2 VAL B 196     145.555 270.082  13.087  1.00  0.00           H  
ATOM   4299 3HG2 VAL B 196     144.315 269.392  14.161  1.00  0.00           H  
ATOM   4300  N   ARG B 197     141.265 270.048  13.562  1.00  0.00           N  
ATOM   4301  CA  ARG B 197     140.433 270.134  14.755  1.00  0.00           C  
ATOM   4302  C   ARG B 197     140.903 269.159  15.827  1.00  0.00           C  
ATOM   4303  O   ARG B 197     140.894 267.945  15.617  1.00  0.00           O  
ATOM   4304  CB  ARG B 197     138.978 269.847  14.415  1.00  0.00           C  
ATOM   4305  CG  ARG B 197     138.303 270.900  13.551  1.00  0.00           C  
ATOM   4306  CD  ARG B 197     136.881 270.563  13.285  1.00  0.00           C  
ATOM   4307  NE  ARG B 197     136.086 270.565  14.502  1.00  0.00           N  
ATOM   4308  CZ  ARG B 197     134.777 270.252  14.562  1.00  0.00           C  
ATOM   4309  NH1 ARG B 197     134.131 269.915  13.467  1.00  0.00           N  
ATOM   4310  NH2 ARG B 197     134.142 270.284  15.720  1.00  0.00           N  
ATOM   4311  H   ARG B 197     141.023 269.378  12.845  1.00  0.00           H  
ATOM   4312  HA  ARG B 197     140.511 271.145  15.158  1.00  0.00           H  
ATOM   4313 1HB  ARG B 197     138.909 268.896  13.889  1.00  0.00           H  
ATOM   4314 2HB  ARG B 197     138.400 269.755  15.335  1.00  0.00           H  
ATOM   4315 1HG  ARG B 197     138.338 271.864  14.059  1.00  0.00           H  
ATOM   4316 2HG  ARG B 197     138.822 270.974  12.595  1.00  0.00           H  
ATOM   4317 1HD  ARG B 197     136.456 271.296  12.599  1.00  0.00           H  
ATOM   4318 2HD  ARG B 197     136.819 269.571  12.839  1.00  0.00           H  
ATOM   4319  HE  ARG B 197     136.548 270.819  15.365  1.00  0.00           H  
ATOM   4320 1HH1 ARG B 197     134.617 269.891  12.582  1.00  0.00           H  
ATOM   4321 2HH1 ARG B 197     133.150 269.681  13.512  1.00  0.00           H  
ATOM   4322 1HH2 ARG B 197     134.638 270.543  16.562  1.00  0.00           H  
ATOM   4323 2HH2 ARG B 197     133.161 270.049  15.765  1.00  0.00           H  
ATOM   4324  N   VAL B 198     141.326 269.686  16.969  1.00  0.00           N  
ATOM   4325  CA  VAL B 198     141.723 268.826  18.077  1.00  0.00           C  
ATOM   4326  C   VAL B 198     141.003 269.213  19.362  1.00  0.00           C  
ATOM   4327  O   VAL B 198     141.057 270.364  19.797  1.00  0.00           O  
ATOM   4328  CB  VAL B 198     143.245 268.911  18.299  1.00  0.00           C  
ATOM   4329  CG1 VAL B 198     143.662 268.035  19.471  1.00  0.00           C  
ATOM   4330  CG2 VAL B 198     143.977 268.499  17.031  1.00  0.00           C  
ATOM   4331  H   VAL B 198     141.388 270.689  17.063  1.00  0.00           H  
ATOM   4332  HA  VAL B 198     141.447 267.799  17.835  1.00  0.00           H  
ATOM   4333  HB  VAL B 198     143.509 269.937  18.555  1.00  0.00           H  
ATOM   4334 1HG1 VAL B 198     144.740 268.107  19.614  1.00  0.00           H  
ATOM   4335 2HG1 VAL B 198     143.153 268.371  20.375  1.00  0.00           H  
ATOM   4336 3HG1 VAL B 198     143.392 266.999  19.265  1.00  0.00           H  
ATOM   4337 1HG2 VAL B 198     145.052 268.562  17.195  1.00  0.00           H  
ATOM   4338 2HG2 VAL B 198     143.708 267.475  16.772  1.00  0.00           H  
ATOM   4339 3HG2 VAL B 198     143.695 269.165  16.215  1.00  0.00           H  
ATOM   4340  N   ARG B 199     140.337 268.238  19.971  1.00  0.00           N  
ATOM   4341  CA  ARG B 199     139.543 268.467  21.171  1.00  0.00           C  
ATOM   4342  C   ARG B 199     140.184 267.814  22.389  1.00  0.00           C  
ATOM   4343  O   ARG B 199     140.472 266.617  22.380  1.00  0.00           O  
ATOM   4344  CB  ARG B 199     138.133 267.926  20.992  1.00  0.00           C  
ATOM   4345  CG  ARG B 199     137.218 268.113  22.192  1.00  0.00           C  
ATOM   4346  CD  ARG B 199     135.837 267.646  21.908  1.00  0.00           C  
ATOM   4347  NE  ARG B 199     135.169 268.489  20.930  1.00  0.00           N  
ATOM   4348  CZ  ARG B 199     133.954 268.237  20.405  1.00  0.00           C  
ATOM   4349  NH1 ARG B 199     133.289 267.165  20.774  1.00  0.00           N  
ATOM   4350  NH2 ARG B 199     133.432 269.067  19.520  1.00  0.00           N  
ATOM   4351  H   ARG B 199     140.396 267.301  19.597  1.00  0.00           H  
ATOM   4352  HA  ARG B 199     139.483 269.544  21.346  1.00  0.00           H  
ATOM   4353 1HB  ARG B 199     137.662 268.412  20.139  1.00  0.00           H  
ATOM   4354 2HB  ARG B 199     138.178 266.858  20.776  1.00  0.00           H  
ATOM   4355 1HG  ARG B 199     137.606 267.545  23.038  1.00  0.00           H  
ATOM   4356 2HG  ARG B 199     137.175 269.171  22.455  1.00  0.00           H  
ATOM   4357 1HD  ARG B 199     135.870 266.630  21.517  1.00  0.00           H  
ATOM   4358 2HD  ARG B 199     135.252 267.661  22.827  1.00  0.00           H  
ATOM   4359  HE  ARG B 199     135.651 269.323  20.622  1.00  0.00           H  
ATOM   4360 1HH1 ARG B 199     133.688 266.530  21.451  1.00  0.00           H  
ATOM   4361 2HH1 ARG B 199     132.378 266.976  20.381  1.00  0.00           H  
ATOM   4362 1HH2 ARG B 199     133.944 269.891  19.236  1.00  0.00           H  
ATOM   4363 2HH2 ARG B 199     132.522 268.878  19.126  1.00  0.00           H  
ATOM   4364  N   ILE B 200     140.413 268.600  23.435  1.00  0.00           N  
ATOM   4365  CA  ILE B 200     141.067 268.079  24.630  1.00  0.00           C  
ATOM   4366  C   ILE B 200     140.153 268.177  25.845  1.00  0.00           C  
ATOM   4367  O   ILE B 200     139.617 269.244  26.144  1.00  0.00           O  
ATOM   4368  CB  ILE B 200     142.379 268.834  24.911  1.00  0.00           C  
ATOM   4369  CG1 ILE B 200     143.273 268.833  23.669  1.00  0.00           C  
ATOM   4370  CG2 ILE B 200     143.105 268.215  26.095  1.00  0.00           C  
ATOM   4371  CD1 ILE B 200     144.367 269.875  23.703  1.00  0.00           C  
ATOM   4372  H   ILE B 200     140.137 269.571  23.400  1.00  0.00           H  
ATOM   4373  HA  ILE B 200     141.303 267.029  24.466  1.00  0.00           H  
ATOM   4374  HB  ILE B 200     142.157 269.877  25.138  1.00  0.00           H  
ATOM   4375 1HG1 ILE B 200     143.737 267.854  23.556  1.00  0.00           H  
ATOM   4376 2HG1 ILE B 200     142.664 269.008  22.782  1.00  0.00           H  
ATOM   4377 1HG2 ILE B 200     144.031 268.760  26.280  1.00  0.00           H  
ATOM   4378 2HG2 ILE B 200     142.471 268.267  26.979  1.00  0.00           H  
ATOM   4379 3HG2 ILE B 200     143.336 267.172  25.875  1.00  0.00           H  
ATOM   4380 1HD1 ILE B 200     144.958 269.812  22.788  1.00  0.00           H  
ATOM   4381 2HD1 ILE B 200     143.922 270.868  23.779  1.00  0.00           H  
ATOM   4382 3HD1 ILE B 200     145.011 269.699  24.563  1.00  0.00           H  
ATOM   4383  N   ARG B 201     139.984 267.059  26.545  1.00  0.00           N  
ATOM   4384  CA  ARG B 201     139.140 267.019  27.734  1.00  0.00           C  
ATOM   4385  C   ARG B 201     139.965 266.760  28.987  1.00  0.00           C  
ATOM   4386  O   ARG B 201     140.722 265.792  29.054  1.00  0.00           O  
ATOM   4387  CB  ARG B 201     138.076 265.938  27.599  1.00  0.00           C  
ATOM   4388  CG  ARG B 201     137.111 265.841  28.769  1.00  0.00           C  
ATOM   4389  CD  ARG B 201     136.017 264.874  28.500  1.00  0.00           C  
ATOM   4390  NE  ARG B 201     135.099 265.363  27.484  1.00  0.00           N  
ATOM   4391  CZ  ARG B 201     134.096 264.640  26.948  1.00  0.00           C  
ATOM   4392  NH1 ARG B 201     133.895 263.402  27.340  1.00  0.00           N  
ATOM   4393  NH2 ARG B 201     133.314 265.177  26.027  1.00  0.00           N  
ATOM   4394  H   ARG B 201     140.463 266.220  26.253  1.00  0.00           H  
ATOM   4395  HA  ARG B 201     138.650 267.988  27.843  1.00  0.00           H  
ATOM   4396 1HB  ARG B 201     137.488 266.118  26.700  1.00  0.00           H  
ATOM   4397 2HB  ARG B 201     138.557 264.967  27.486  1.00  0.00           H  
ATOM   4398 1HG  ARG B 201     137.649 265.511  29.658  1.00  0.00           H  
ATOM   4399 2HG  ARG B 201     136.666 266.819  28.957  1.00  0.00           H  
ATOM   4400 1HD  ARG B 201     136.441 263.933  28.152  1.00  0.00           H  
ATOM   4401 2HD  ARG B 201     135.451 264.700  29.415  1.00  0.00           H  
ATOM   4402  HE  ARG B 201     135.221 266.312  27.157  1.00  0.00           H  
ATOM   4403 1HH1 ARG B 201     134.493 262.992  28.044  1.00  0.00           H  
ATOM   4404 2HH1 ARG B 201     133.143 262.860  26.938  1.00  0.00           H  
ATOM   4405 1HH2 ARG B 201     133.468 266.129  25.726  1.00  0.00           H  
ATOM   4406 2HH2 ARG B 201     132.562 264.636  25.626  1.00  0.00           H  
ATOM   4407  N   PHE B 202     139.819 267.628  29.981  1.00  0.00           N  
ATOM   4408  CA  PHE B 202     140.562 267.470  31.226  1.00  0.00           C  
ATOM   4409  C   PHE B 202     139.644 267.041  32.364  1.00  0.00           C  
ATOM   4410  O   PHE B 202     138.645 267.698  32.654  1.00  0.00           O  
ATOM   4411  CB  PHE B 202     141.266 268.777  31.597  1.00  0.00           C  
ATOM   4412  CG  PHE B 202     142.272 269.234  30.578  1.00  0.00           C  
ATOM   4413  CD1 PHE B 202     141.874 269.961  29.467  1.00  0.00           C  
ATOM   4414  CD2 PHE B 202     143.617 268.936  30.731  1.00  0.00           C  
ATOM   4415  CE1 PHE B 202     142.799 270.382  28.530  1.00  0.00           C  
ATOM   4416  CE2 PHE B 202     144.545 269.355  29.796  1.00  0.00           C  
ATOM   4417  CZ  PHE B 202     144.134 270.079  28.694  1.00  0.00           C  
ATOM   4418  H   PHE B 202     139.184 268.404  29.871  1.00  0.00           H  
ATOM   4419  HA  PHE B 202     141.316 266.696  31.083  1.00  0.00           H  
ATOM   4420 1HB  PHE B 202     140.525 269.567  31.720  1.00  0.00           H  
ATOM   4421 2HB  PHE B 202     141.777 268.657  32.551  1.00  0.00           H  
ATOM   4422  HD1 PHE B 202     140.819 270.202  29.337  1.00  0.00           H  
ATOM   4423  HD2 PHE B 202     143.942 268.364  31.601  1.00  0.00           H  
ATOM   4424  HE1 PHE B 202     142.473 270.952  27.661  1.00  0.00           H  
ATOM   4425  HE2 PHE B 202     145.599 269.116  29.928  1.00  0.00           H  
ATOM   4426  HZ  PHE B 202     144.863 270.409  27.956  1.00  0.00           H  
ATOM   4427  N   LYS B 203     139.992 265.928  32.999  1.00  0.00           N  
ATOM   4428  CA  LYS B 203     139.286 265.448  34.180  1.00  0.00           C  
ATOM   4429  C   LYS B 203     140.215 264.664  35.098  1.00  0.00           C  
ATOM   4430  O   LYS B 203     140.831 263.682  34.684  1.00  0.00           O  
ATOM   4431  CB  LYS B 203     138.092 264.581  33.776  1.00  0.00           C  
ATOM   4432  CG  LYS B 203     137.189 264.176  34.933  1.00  0.00           C  
ATOM   4433  CD  LYS B 203     135.982 263.390  34.442  1.00  0.00           C  
ATOM   4434  CE  LYS B 203     135.071 262.994  35.595  1.00  0.00           C  
ATOM   4435  NZ  LYS B 203     134.308 264.155  36.126  1.00  0.00           N  
ATOM   4436  H   LYS B 203     140.776 265.391  32.655  1.00  0.00           H  
ATOM   4437  HA  LYS B 203     138.902 266.298  34.746  1.00  0.00           H  
ATOM   4438 1HB  LYS B 203     137.484 265.117  33.047  1.00  0.00           H  
ATOM   4439 2HB  LYS B 203     138.451 263.670  33.297  1.00  0.00           H  
ATOM   4440 1HG  LYS B 203     137.751 263.560  35.636  1.00  0.00           H  
ATOM   4441 2HG  LYS B 203     136.843 265.068  35.455  1.00  0.00           H  
ATOM   4442 1HD  LYS B 203     135.416 263.997  33.735  1.00  0.00           H  
ATOM   4443 2HD  LYS B 203     136.319 262.488  33.931  1.00  0.00           H  
ATOM   4444 1HE  LYS B 203     134.368 262.234  35.258  1.00  0.00           H  
ATOM   4445 2HE  LYS B 203     135.670 262.570  36.402  1.00  0.00           H  
ATOM   4446 1HZ  LYS B 203     133.718 263.851  36.887  1.00  0.00           H  
ATOM   4447 2HZ  LYS B 203     134.952 264.859  36.458  1.00  0.00           H  
ATOM   4448 3HZ  LYS B 203     133.735 264.545  35.391  1.00  0.00           H  
ATOM   4449  N   GLY B 204     140.312 265.102  36.349  1.00  0.00           N  
ATOM   4450  CA  GLY B 204     141.153 264.423  37.326  1.00  0.00           C  
ATOM   4451  C   GLY B 204     142.610 264.404  36.882  1.00  0.00           C  
ATOM   4452  O   GLY B 204     143.199 265.451  36.614  1.00  0.00           O  
ATOM   4453  H   GLY B 204     139.795 265.923  36.626  1.00  0.00           H  
ATOM   4454 1HA  GLY B 204     141.071 264.924  38.290  1.00  0.00           H  
ATOM   4455 2HA  GLY B 204     140.798 263.401  37.463  1.00  0.00           H  
ATOM   4456  N   ASP B 205     143.185 263.209  36.790  1.00  0.00           N  
ATOM   4457  CA  ASP B 205     144.574 263.066  36.369  1.00  0.00           C  
ATOM   4458  C   ASP B 205     144.669 262.436  34.985  1.00  0.00           C  
ATOM   4459  O   ASP B 205     145.715 261.908  34.608  1.00  0.00           O  
ATOM   4460  CB  ASP B 205     145.355 262.218  37.377  1.00  0.00           C  
ATOM   4461  CG  ASP B 205     144.785 260.816  37.538  1.00  0.00           C  
ATOM   4462  OD1 ASP B 205     143.686 260.588  37.096  1.00  0.00           O  
ATOM   4463  OD2 ASP B 205     145.456 259.984  38.104  1.00  0.00           O  
ATOM   4464  H   ASP B 205     142.648 262.382  37.013  1.00  0.00           H  
ATOM   4465  HA  ASP B 205     145.026 264.057  36.324  1.00  0.00           H  
ATOM   4466 1HB  ASP B 205     146.394 262.138  37.055  1.00  0.00           H  
ATOM   4467 2HB  ASP B 205     145.351 262.711  38.349  1.00  0.00           H  
ATOM   4468  N   THR B 206     143.573 262.492  34.230  1.00  0.00           N  
ATOM   4469  CA  THR B 206     143.544 261.919  32.890  1.00  0.00           C  
ATOM   4470  C   THR B 206     143.110 262.951  31.857  1.00  0.00           C  
ATOM   4471  O   THR B 206     142.146 263.688  32.069  1.00  0.00           O  
ATOM   4472  CB  THR B 206     142.607 260.699  32.828  1.00  0.00           C  
ATOM   4473  OG1 THR B 206     143.046 259.708  33.768  1.00  0.00           O  
ATOM   4474  CG2 THR B 206     142.602 260.099  31.430  1.00  0.00           C  
ATOM   4475  H   THR B 206     142.741 262.941  34.586  1.00  0.00           H  
ATOM   4476  HA  THR B 206     144.552 261.591  32.633  1.00  0.00           H  
ATOM   4477  HB  THR B 206     141.594 261.004  33.090  1.00  0.00           H  
ATOM   4478  HG1 THR B 206     142.871 260.015  34.661  1.00  0.00           H  
ATOM   4479 1HG2 THR B 206     141.934 259.238  31.406  1.00  0.00           H  
ATOM   4480 2HG2 THR B 206     142.258 260.846  30.716  1.00  0.00           H  
ATOM   4481 3HG2 THR B 206     143.611 259.782  31.168  1.00  0.00           H  
ATOM   4482  N   VAL B 207     143.824 263.001  30.737  1.00  0.00           N  
ATOM   4483  CA  VAL B 207     143.475 263.908  29.651  1.00  0.00           C  
ATOM   4484  C   VAL B 207     143.262 263.150  28.347  1.00  0.00           C  
ATOM   4485  O   VAL B 207     144.084 262.323  27.954  1.00  0.00           O  
ATOM   4486  CB  VAL B 207     144.584 264.959  29.456  1.00  0.00           C  
ATOM   4487  CG1 VAL B 207     144.239 265.891  28.304  1.00  0.00           C  
ATOM   4488  CG2 VAL B 207     144.786 265.744  30.743  1.00  0.00           C  
ATOM   4489  H   VAL B 207     144.626 262.397  30.639  1.00  0.00           H  
ATOM   4490  HA  VAL B 207     142.549 264.421  29.912  1.00  0.00           H  
ATOM   4491  HB  VAL B 207     145.511 264.450  29.190  1.00  0.00           H  
ATOM   4492 1HG1 VAL B 207     145.033 266.627  28.181  1.00  0.00           H  
ATOM   4493 2HG1 VAL B 207     144.134 265.313  27.387  1.00  0.00           H  
ATOM   4494 3HG1 VAL B 207     143.301 266.404  28.520  1.00  0.00           H  
ATOM   4495 1HG2 VAL B 207     145.573 266.484  30.598  1.00  0.00           H  
ATOM   4496 2HG2 VAL B 207     143.858 266.248  31.012  1.00  0.00           H  
ATOM   4497 3HG2 VAL B 207     145.074 265.062  31.544  1.00  0.00           H  
ATOM   4498  N   THR B 208     142.151 263.438  27.676  1.00  0.00           N  
ATOM   4499  CA  THR B 208     141.840 262.800  26.402  1.00  0.00           C  
ATOM   4500  C   THR B 208     141.940 263.792  25.250  1.00  0.00           C  
ATOM   4501  O   THR B 208     141.342 264.866  25.289  1.00  0.00           O  
ATOM   4502  CB  THR B 208     140.434 262.172  26.424  1.00  0.00           C  
ATOM   4503  OG1 THR B 208     140.373 261.166  27.444  1.00  0.00           O  
ATOM   4504  CG2 THR B 208     140.108 261.545  25.078  1.00  0.00           C  
ATOM   4505  H   THR B 208     141.510 264.119  28.057  1.00  0.00           H  
ATOM   4506  HA  THR B 208     142.567 262.007  26.227  1.00  0.00           H  
ATOM   4507  HB  THR B 208     139.695 262.942  26.648  1.00  0.00           H  
ATOM   4508  HG1 THR B 208     140.387 261.586  28.307  1.00  0.00           H  
ATOM   4509 1HG2 THR B 208     139.111 261.108  25.112  1.00  0.00           H  
ATOM   4510 2HG2 THR B 208     140.143 262.310  24.302  1.00  0.00           H  
ATOM   4511 3HG2 THR B 208     140.838 260.768  24.853  1.00  0.00           H  
ATOM   4512  N   ILE B 209     142.697 263.421  24.224  1.00  0.00           N  
ATOM   4513  CA  ILE B 209     142.863 264.261  23.043  1.00  0.00           C  
ATOM   4514  C   ILE B 209     142.328 263.567  21.796  1.00  0.00           C  
ATOM   4515  O   ILE B 209     142.739 262.454  21.472  1.00  0.00           O  
ATOM   4516  CB  ILE B 209     144.343 264.627  22.833  1.00  0.00           C  
ATOM   4517  CG1 ILE B 209     144.918 265.271  24.098  1.00  0.00           C  
ATOM   4518  CG2 ILE B 209     144.496 265.559  21.641  1.00  0.00           C  
ATOM   4519  CD1 ILE B 209     145.768 264.334  24.927  1.00  0.00           C  
ATOM   4520  H   ILE B 209     143.175 262.534  24.263  1.00  0.00           H  
ATOM   4521  HA  ILE B 209     142.298 265.180  23.191  1.00  0.00           H  
ATOM   4522  HB  ILE B 209     144.920 263.721  22.651  1.00  0.00           H  
ATOM   4523 1HG1 ILE B 209     145.527 266.131  23.823  1.00  0.00           H  
ATOM   4524 2HG1 ILE B 209     144.104 265.634  24.724  1.00  0.00           H  
ATOM   4525 1HG2 ILE B 209     145.549 265.809  21.507  1.00  0.00           H  
ATOM   4526 2HG2 ILE B 209     144.124 265.066  20.744  1.00  0.00           H  
ATOM   4527 3HG2 ILE B 209     143.927 266.472  21.817  1.00  0.00           H  
ATOM   4528 1HD1 ILE B 209     146.140 264.862  25.806  1.00  0.00           H  
ATOM   4529 2HD1 ILE B 209     145.167 263.481  25.243  1.00  0.00           H  
ATOM   4530 3HD1 ILE B 209     146.611 263.985  24.331  1.00  0.00           H  
ATOM   4531  N   VAL B 210     141.409 264.224  21.098  1.00  0.00           N  
ATOM   4532  CA  VAL B 210     140.874 263.669  19.860  1.00  0.00           C  
ATOM   4533  C   VAL B 210     141.364 264.452  18.648  1.00  0.00           C  
ATOM   4534  O   VAL B 210     141.073 265.639  18.504  1.00  0.00           O  
ATOM   4535  CB  VAL B 210     139.334 263.684  19.889  1.00  0.00           C  
ATOM   4536  CG1 VAL B 210     138.771 263.123  18.592  1.00  0.00           C  
ATOM   4537  CG2 VAL B 210     138.830 262.889  21.084  1.00  0.00           C  
ATOM   4538  H   VAL B 210     141.074 265.117  21.431  1.00  0.00           H  
ATOM   4539  HA  VAL B 210     141.212 262.636  19.769  1.00  0.00           H  
ATOM   4540  HB  VAL B 210     138.991 264.716  19.968  1.00  0.00           H  
ATOM   4541 1HG1 VAL B 210     137.681 263.141  18.629  1.00  0.00           H  
ATOM   4542 2HG1 VAL B 210     139.115 263.729  17.754  1.00  0.00           H  
ATOM   4543 3HG1 VAL B 210     139.111 262.095  18.462  1.00  0.00           H  
ATOM   4544 1HG2 VAL B 210     137.742 262.904  21.099  1.00  0.00           H  
ATOM   4545 2HG2 VAL B 210     139.178 261.858  21.008  1.00  0.00           H  
ATOM   4546 3HG2 VAL B 210     139.211 263.334  22.004  1.00  0.00           H  
ATOM   4547  N   VAL B 211     142.117 263.781  17.782  1.00  0.00           N  
ATOM   4548  CA  VAL B 211     142.700 264.424  16.610  1.00  0.00           C  
ATOM   4549  C   VAL B 211     141.994 263.987  15.334  1.00  0.00           C  
ATOM   4550  O   VAL B 211     142.075 262.825  14.937  1.00  0.00           O  
ATOM   4551  CB  VAL B 211     144.199 264.087  16.506  1.00  0.00           C  
ATOM   4552  CG1 VAL B 211     144.806 264.737  15.272  1.00  0.00           C  
ATOM   4553  CG2 VAL B 211     144.921 264.542  17.765  1.00  0.00           C  
ATOM   4554  H   VAL B 211     142.301 262.802  17.947  1.00  0.00           H  
ATOM   4555  HA  VAL B 211     142.590 265.504  16.718  1.00  0.00           H  
ATOM   4556  HB  VAL B 211     144.312 263.009  16.390  1.00  0.00           H  
ATOM   4557 1HG1 VAL B 211     145.866 264.489  15.213  1.00  0.00           H  
ATOM   4558 2HG1 VAL B 211     144.298 264.371  14.380  1.00  0.00           H  
ATOM   4559 3HG1 VAL B 211     144.692 265.819  15.337  1.00  0.00           H  
ATOM   4560 1HG2 VAL B 211     145.980 264.299  17.685  1.00  0.00           H  
ATOM   4561 2HG2 VAL B 211     144.802 265.619  17.884  1.00  0.00           H  
ATOM   4562 3HG2 VAL B 211     144.497 264.032  18.631  1.00  0.00           H  
ATOM   4563  N   ARG B 212     141.306 264.924  14.691  1.00  0.00           N  
ATOM   4564  CA  ARG B 212     140.527 264.625  13.494  1.00  0.00           C  
ATOM   4565  C   ARG B 212     141.100 265.331  12.273  1.00  0.00           C  
ATOM   4566  O   ARG B 212     141.580 266.460  12.364  1.00  0.00           O  
ATOM   4567  CB  ARG B 212     139.076 265.041  13.682  1.00  0.00           C  
ATOM   4568  CG  ARG B 212     138.142 264.631  12.554  1.00  0.00           C  
ATOM   4569  CD  ARG B 212     136.758 265.120  12.782  1.00  0.00           C  
ATOM   4570  NE  ARG B 212     136.143 264.489  13.939  1.00  0.00           N  
ATOM   4571  CZ  ARG B 212     135.012 264.917  14.532  1.00  0.00           C  
ATOM   4572  NH1 ARG B 212     134.385 265.975  14.067  1.00  0.00           N  
ATOM   4573  NH2 ARG B 212     134.532 264.273  15.582  1.00  0.00           N  
ATOM   4574  H   ARG B 212     141.314 265.869  15.045  1.00  0.00           H  
ATOM   4575  HA  ARG B 212     140.561 263.549  13.320  1.00  0.00           H  
ATOM   4576 1HB  ARG B 212     138.690 264.607  14.603  1.00  0.00           H  
ATOM   4577 2HB  ARG B 212     139.018 266.125  13.781  1.00  0.00           H  
ATOM   4578 1HG  ARG B 212     138.503 265.047  11.613  1.00  0.00           H  
ATOM   4579 2HG  ARG B 212     138.114 263.543  12.482  1.00  0.00           H  
ATOM   4580 1HD  ARG B 212     136.776 266.196  12.949  1.00  0.00           H  
ATOM   4581 2HD  ARG B 212     136.146 264.899  11.908  1.00  0.00           H  
ATOM   4582  HE  ARG B 212     136.597 263.672  14.325  1.00  0.00           H  
ATOM   4583 1HH1 ARG B 212     134.752 266.467  13.264  1.00  0.00           H  
ATOM   4584 2HH1 ARG B 212     133.537 266.295  14.511  1.00  0.00           H  
ATOM   4585 1HH2 ARG B 212     135.014 263.460  15.939  1.00  0.00           H  
ATOM   4586 2HH2 ARG B 212     133.685 264.593  16.026  1.00  0.00           H  
ATOM   4587  N   GLY B 213     141.048 264.657  11.128  1.00  0.00           N  
ATOM   4588  CA  GLY B 213     141.427 265.276   9.863  1.00  0.00           C  
ATOM   4589  C   GLY B 213     140.435 264.927   8.761  1.00  0.00           C  
ATOM   4590  O   GLY B 213     139.393 265.518   8.682  1.00  0.00           O  
ATOM   4591  OXT GLY B 213     140.695 264.063   7.971  1.00  0.00           O  
ATOM   4592  H   GLY B 213     140.741 263.695  11.135  1.00  0.00           H  
ATOM   4593 1HA  GLY B 213     141.473 266.358   9.987  1.00  0.00           H  
ATOM   4594 2HA  GLY B 213     142.424 264.942   9.579  1.00  0.00           H  
TER                                                                             
REMARK PDBinfo-LABEL:    1 SCAFFOLD orig_interface
REMARK PDBinfo-LABEL:    2 SCAFFOLD
REMARK PDBinfo-LABEL:    3 SCAFFOLD
REMARK PDBinfo-LABEL:    4 SCAFFOLD
REMARK PDBinfo-LABEL:    5 SCAFFOLD
REMARK PDBinfo-LABEL:    6 CORE SCAFFOLD orig_interface
REMARK PDBinfo-LABEL:    7 SCAFFOLD orig_interface
REMARK PDBinfo-LABEL:    8 SCAFFOLD
REMARK PDBinfo-LABEL:    9 SCAFFOLD
REMARK PDBinfo-LABEL:   10 CORE SCAFFOLD orig_interface
REMARK PDBinfo-LABEL:   11 SCAFFOLD
REMARK PDBinfo-LABEL:   12 SCAFFOLD
REMARK PDBinfo-LABEL:   13 CORE SCAFFOLD
REMARK PDBinfo-LABEL:   14 CORE SCAFFOLD orig_interface
REMARK PDBinfo-LABEL:   15 SCAFFOLD
REMARK PDBinfo-LABEL:   16 SCAFFOLD
REMARK PDBinfo-LABEL:   17 CORE SCAFFOLD orig_interface
REMARK PDBinfo-LABEL:   18 SCAFFOLD orig_interface
REMARK PDBinfo-LABEL:   19 CORE SCAFFOLD orig_interface
REMARK PDBinfo-LABEL:   20 SCAFFOLD
REMARK PDBinfo-LABEL:   21 SCAFFOLD orig_interface
REMARK PDBinfo-LABEL:   22 SCAFFOLD
REMARK PDBinfo-LABEL:   23 SCAFFOLD
REMARK PDBinfo-LABEL:   24 SCAFFOLD
REMARK PDBinfo-LABEL:   25 SCAFFOLD
REMARK PDBinfo-LABEL:   26 SCAFFOLD
REMARK PDBinfo-LABEL:   27 SCAFFOLD orig_interface
REMARK PDBinfo-LABEL:   28 SCAFFOLD
REMARK PDBinfo-LABEL:   29 SCAFFOLD
REMARK PDBinfo-LABEL:   30 CORE SCAFFOLD orig_interface
REMARK PDBinfo-LABEL:   31 SCAFFOLD
REMARK PDBinfo-LABEL:   32 CORE SCAFFOLD orig_interface
REMARK PDBinfo-LABEL:   33 SCAFFOLD orig_interface
REMARK PDBinfo-LABEL:   34 CORE SCAFFOLD orig_interface
REMARK PDBinfo-LABEL:   35 SCAFFOLD
REMARK PDBinfo-LABEL:   36 SCAFFOLD orig_interface
REMARK PDBinfo-LABEL:   37 CORE SCAFFOLD orig_interface
REMARK PDBinfo-LABEL:   38 SCAFFOLD
REMARK PDBinfo-LABEL:   39 SCAFFOLD orig_interface
REMARK PDBinfo-LABEL:   40 SCAFFOLD orig_interface
REMARK PDBinfo-LABEL:   41 SCAFFOLD
REMARK PDBinfo-LABEL:   42 SCAFFOLD orig_interface
REMARK PDBinfo-LABEL:   43 SCAFFOLD orig_interface
REMARK PDBinfo-LABEL:   44 SCAFFOLD
REMARK PDBinfo-LABEL:   45 CORE SCAFFOLD orig_interface
REMARK PDBinfo-LABEL:   46 SCAFFOLD orig_interface
REMARK PDBinfo-LABEL:   47 SCAFFOLD orig_interface
REMARK PDBinfo-LABEL:   48 SCAFFOLD
REMARK PDBinfo-LABEL:   49 CORE SCAFFOLD orig_interface
REMARK PDBinfo-LABEL:   50 SCAFFOLD orig_interface
REMARK PDBinfo-LABEL:   51 SCAFFOLD orig_interface
REMARK PDBinfo-LABEL:   52 SCAFFOLD
REMARK PDBinfo-LABEL:   53 SCAFFOLD
REMARK PDBinfo-LABEL:   54 SCAFFOLD orig_interface
REMARK PDBinfo-LABEL:   55 SCAFFOLD
REMARK PDBinfo-LABEL:   56 SCAFFOLD
REMARK PDBinfo-LABEL:   57 SCAFFOLD orig_interface
REMARK PDBinfo-LABEL:   58 CORE SCAFFOLD orig_interface
REMARK PDBinfo-LABEL:   59 SCAFFOLD orig_interface
REMARK PDBinfo-LABEL:   60 SCAFFOLD
REMARK PDBinfo-LABEL:   61 SCAFFOLD orig_interface
REMARK PDBinfo-LABEL:   62 SCAFFOLD CONNECTION orig_interface
REMARK PDBinfo-LABEL:   63 MOTIF CONNECTION orig_interface
REMARK PDBinfo-LABEL:   64 MOTIF CONNECTION orig_interface
REMARK PDBinfo-LABEL:   65 SCAFFOLD CONNECTION orig_interface
REMARK PDBinfo-LABEL:   66 SCAFFOLD orig_interface
REMARK PDBinfo-LABEL:   67 SCAFFOLD
REMARK PDBinfo-LABEL:   68 SCAFFOLD
REMARK PDBinfo-LABEL:   69 CORE SCAFFOLD orig_interface
REMARK PDBinfo-LABEL:   70 SCAFFOLD
REMARK PDBinfo-LABEL:   71 CORE SCAFFOLD orig_interface
REMARK PDBinfo-LABEL:   72 SCAFFOLD orig_interface
REMARK PDBinfo-LABEL:   73 CORE SCAFFOLD orig_interface
REMARK PDBinfo-LABEL:   74 SCAFFOLD
REMARK PDBinfo-LABEL:   75 SCAFFOLD
REMARK PDBinfo-LABEL:  176 other_overlap
REMARK PDBinfo-LABEL:  180 other_overlap
REMARK PDBinfo-LABEL:  183 other_overlap
REMARK PDBinfo-LABEL:  185 other_overlap
REMARK PDBinfo-LABEL:  186 other_overlap
REMARK PDBinfo-LABEL:  188 other_overlap
REMARK PDBinfo-LABEL:  189 other_overlap
REMARK PDBinfo-LABEL:  191 other_overlap
REMARK PDBinfo-LABEL:  192 other_overlap
REMARK PDBinfo-LABEL:  193 other_overlap
REMARK PDBinfo-LABEL:  196 other_overlap
REMARK PDBinfo-LABEL:  211 other_overlap
REMARK PDBinfo-LABEL:  212 other_overlap
REMARK PDBinfo-LABEL:  213 other_overlap
REMARK PDBinfo-LABEL:  214 other_overlap
REMARK PDBinfo-LABEL:  215 CONTEXT overlap
REMARK PDBinfo-LABEL:  216 CONTEXT overlap
REMARK PDBinfo-LABEL:  217 CONTEXT overlap
REMARK PDBinfo-LABEL:  218 CONTEXT overlap
REMARK PDBinfo-LABEL:  219 CORE CONTEXT orig_interface overlap
REMARK PDBinfo-LABEL:  220 CONTEXT orig_interface overlap
REMARK PDBinfo-LABEL:  221 CONTEXT other_overlap
REMARK PDBinfo-LABEL:  222 CONTEXT other_overlap
REMARK PDBinfo-LABEL:  223 CORE CONTEXT orig_interface
REMARK PDBinfo-LABEL:  224 CONTEXT other_overlap
REMARK PDBinfo-LABEL:  225 CONTEXT other_overlap
REMARK PDBinfo-LABEL:  226 CORE CONTEXT
REMARK PDBinfo-LABEL:  227 CORE CONTEXT orig_interface
REMARK PDBinfo-LABEL:  228 CONTEXT
REMARK PDBinfo-LABEL:  229 CONTEXT
REMARK PDBinfo-LABEL:  230 CORE CONTEXT orig_interface
REMARK PDBinfo-LABEL:  231 CONTEXT orig_interface
REMARK PDBinfo-LABEL:  232 CORE CONTEXT orig_interface
REMARK PDBinfo-LABEL:  233 CONTEXT
REMARK PDBinfo-LABEL:  234 CONTEXT orig_interface
REMARK PDBinfo-LABEL:  235 CONTEXT
REMARK PDBinfo-LABEL:  236 CONTEXT
REMARK PDBinfo-LABEL:  237 CONTEXT
REMARK PDBinfo-LABEL:  238 CONTEXT
REMARK PDBinfo-LABEL:  239 CONTEXT
REMARK PDBinfo-LABEL:  240 CONTEXT orig_interface
REMARK PDBinfo-LABEL:  241 CONTEXT other_overlap
REMARK PDBinfo-LABEL:  242 CONTEXT other_overlap
REMARK PDBinfo-LABEL:  243 CORE CONTEXT orig_interface
REMARK PDBinfo-LABEL:  244 CONTEXT
REMARK PDBinfo-LABEL:  245 CORE CONTEXT orig_interface
REMARK PDBinfo-LABEL:  246 CONTEXT orig_interface
REMARK PDBinfo-LABEL:  247 CORE CONTEXT orig_interface
REMARK PDBinfo-LABEL:  248 CONTEXT
REMARK PDBinfo-LABEL:  249 CONTEXT orig_interface
REMARK PDBinfo-LABEL:  250 CORE CONTEXT orig_interface
REMARK PDBinfo-LABEL:  251 CONTEXT
REMARK PDBinfo-LABEL:  252 CONTEXT orig_interface
REMARK PDBinfo-LABEL:  253 CONTEXT orig_interface
REMARK PDBinfo-LABEL:  254 CONTEXT
REMARK PDBinfo-LABEL:  255 CONTEXT orig_interface
REMARK PDBinfo-LABEL:  256 CONTEXT orig_interface
REMARK PDBinfo-LABEL:  257 CONTEXT
REMARK PDBinfo-LABEL:  258 CORE CONTEXT orig_interface
REMARK PDBinfo-LABEL:  259 CONTEXT orig_interface
REMARK PDBinfo-LABEL:  260 CONTEXT orig_interface
REMARK PDBinfo-LABEL:  261 CONTEXT
REMARK PDBinfo-LABEL:  262 CORE CONTEXT orig_interface
REMARK PDBinfo-LABEL:  263 CONTEXT orig_interface
REMARK PDBinfo-LABEL:  264 CONTEXT orig_interface
REMARK PDBinfo-LABEL:  265 CONTEXT other_overlap
REMARK PDBinfo-LABEL:  266 CONTEXT orig_interface
REMARK PDBinfo-LABEL:  267 CONTEXT orig_interface
REMARK PDBinfo-LABEL:  268 CONTEXT other_overlap
REMARK PDBinfo-LABEL:  269 CONTEXT other_overlap
REMARK PDBinfo-LABEL:  270 CONTEXT orig_interface
REMARK PDBinfo-LABEL:  271 CORE CONTEXT orig_interface
REMARK PDBinfo-LABEL:  272 CONTEXT orig_interface
REMARK PDBinfo-LABEL:  273 CONTEXT orig_interface
REMARK PDBinfo-LABEL:  274 CONTEXT orig_interface
REMARK PDBinfo-LABEL:  275 CONTEXT orig_interface
REMARK PDBinfo-LABEL:  276 CONTEXT orig_interface
REMARK PDBinfo-LABEL:  277 CONTEXT orig_interface
REMARK PDBinfo-LABEL:  278 CONTEXT orig_interface
REMARK PDBinfo-LABEL:  279 CONTEXT orig_interface
REMARK PDBinfo-LABEL:  280 CONTEXT
REMARK PDBinfo-LABEL:  281 CONTEXT
REMARK PDBinfo-LABEL:  282 CORE CONTEXT orig_interface
REMARK PDBinfo-LABEL:  283 CONTEXT
REMARK PDBinfo-LABEL:  284 CORE CONTEXT orig_interface
REMARK PDBinfo-LABEL:  285 CONTEXT orig_interface
REMARK PDBinfo-LABEL:  286 CORE CONTEXT orig_interface
REMARK PDBinfo-LABEL:  287 CONTEXT
REMARK PDBinfo-LABEL:  288 CONTEXT other_overlap

BuriedUnsatHbonds vbuns: 
  all_heavy_atom_unsats = 0
  bb_heavy_atom_unsats = 0
  sc_heavy_atom_unsats = 0
  countable_nonheavy_unsats = 0


BuriedUnsatHbonds sbuns: 
      Unsatisfied HEAVY polar atom at residue 285: ALA  O  
  all_heavy_atom_unsats = 1
  bb_heavy_atom_unsats = 1
  sc_heavy_atom_unsats = 0
  countable_nonheavy_unsats = 0


BuriedUnsatHbonds buns_int: 
      Unsatisfied HEAVY polar atom at residue 285: ALA  O  
  all_heavy_atom_unsats = 1
  bb_heavy_atom_unsats = 1
  sc_heavy_atom_unsats = 0
  countable_nonheavy_unsats = 0


BuriedUnsatHbonds vbuns: 
  all_heavy_atom_unsats = 0
  bb_heavy_atom_unsats = 0
  sc_heavy_atom_unsats = 0
  countable_nonheavy_unsats = 0


BuriedUnsatHbonds sbuns: 
      Unsatisfied HEAVY polar atom at residue 285: ALA  O  
  all_heavy_atom_unsats = 1
  bb_heavy_atom_unsats = 1
  sc_heavy_atom_unsats = 0
  countable_nonheavy_unsats = 0


BuriedUnsatHbonds buns_int: 
      Unsatisfied HEAVY polar atom at residue 285: ALA  O  
  all_heavy_atom_unsats = 1
  bb_heavy_atom_unsats = 1
  sc_heavy_atom_unsats = 0
  countable_nonheavy_unsats = 0


BuriedUnsatHbonds vbuns: 
  all_heavy_atom_unsats = 0
  bb_heavy_atom_unsats = 0
  sc_heavy_atom_unsats = 0
  countable_nonheavy_unsats = 0


BuriedUnsatHbonds sbuns: 
  all_heavy_atom_unsats = 0
  bb_heavy_atom_unsats = 0
  sc_heavy_atom_unsats = 0
  countable_nonheavy_unsats = 0


BuriedUnsatHbonds buns_int: 
  all_heavy_atom_unsats = 0
  bb_heavy_atom_unsats = 0
  sc_heavy_atom_unsats = 0
  countable_nonheavy_unsats = 0


BuriedUnsatHbonds vbuns: 
  all_heavy_atom_unsats = 0
  bb_heavy_atom_unsats = 0
  sc_heavy_atom_unsats = 0
  countable_nonheavy_unsats = 0


BuriedUnsatHbonds sbuns: 
  all_heavy_atom_unsats = 0
  bb_heavy_atom_unsats = 0
  sc_heavy_atom_unsats = 0
  countable_nonheavy_unsats = 0


BuriedUnsatHbonds buns_int: 
  all_heavy_atom_unsats = 0
  bb_heavy_atom_unsats = 0
  sc_heavy_atom_unsats = 0
  countable_nonheavy_unsats = 0

sc1_int_area 765.352
sc2_int_area 706.473

# All scores below are weighted scores, not raw scores.
#BEGIN_POSE_ENERGIES_TABLE LHD101_DHR62_BA_B_0009_0002.pdb
label fa_atr fa_rep fa_sol fa_intra_atr_xover4 fa_intra_rep_xover4 fa_intra_sol_xover4 lk_ball lk_ball_iso lk_ball_bridge lk_ball_bridge_uncpl fa_elec fa_intra_elec pro_close hbond_sr_bb hbond_lr_bb hbond_bb_sc hbond_sc dslf_fa13 omega fa_dun_dev fa_dun_rot fa_dun_semi p_aa_pp hxl_tors ref rama_prepro gen_bonded total
weights 1 0.55 1 1 0.55 1 0.92 -0.38 -0.33 -0.33 1 1 1.25 1 1 1 1 1.25 0.48 0.69 0.76 0.78 0.61 1 1 0.5 1 NA
pose -1749.91 226.927 1357.56 -103.201 52.1818 81.3283 803.39 -760.563 -1.77987 -11.0902 -730.167 -57.2071 0 -217.421 -73.0595 -31.8713 -97.2191 0 23.1472 20.5787 176.901 239.59 -69.0603 34.6144 -57.3257 -0.95664 0 -944.613
GLY:NtermProteinFull_1 -3.62104 1.22507 5.67819 -0.3517 0.0661 0.70659 3.2266 -2.16472 -0.06335 -0.22579 -4.97123 3.53269 0 0 0 -2.06367 0 0 0.04024 0 0 0 0 0 0.83697 0 0 1.85094
ARG_2 -9.06086 2.09766 8.9907 -0.66255 0.09981 0.44809 3.84854 -3.67307 -0 -0 -6.70002 0.52472 0 0 0 -1.56594 -0.81696 0 0.14347 0.09082 1.53895 0 -0.08812 0 -1.2888 -0.22112 0 -6.29467
GLN_3 -7.94927 0.69307 8.37424 -0.27857 0.0309 0.2446 2.97349 -3.77976 -0.05546 -0.1938 -2.81077 -0.28658 0 0 0 0 -1.89806 0 0.01386 0.05776 0 3.3651 -0.03473 0 -0.18838 -0.13509 0 -1.85747
GLU_4 -5.67671 0.35019 8.37954 -0.47692 0.26368 1.44749 3.96388 -3.5453 -0.03282 -0.23269 -4.44972 -2.51303 0 0 0 -0.93531 -0.942 0 -0.01495 0.11497 0 4.00816 -0.26062 0 -2.7348 -0.07699 0 -3.36394
LYS_5 -5.67418 0.24666 5.69153 -0.30697 0.02948 0.13808 2.14362 -2.5717 -0.02012 -0.12888 -1.49086 0.0078 0 0 0 0 0 0 0.12256 0.00992 1.73435 0 -0.02072 0 -1.5107 -0.31266 0 -1.91277
VAL_6 -7.10455 0.79752 3.05754 -0.31762 0.27804 0.07408 2.48548 -2.52853 -0 -0 -1.8557 -0.35932 0 0 0 0 0 0 -0.03753 0.08104 0.29233 0 -0.26513 0 1.9342 -0.15045 0 -3.61861
LEU_7 -6.99347 0.65092 4.06209 -0.71874 0.46068 0.29935 2.87052 -2.65408 -0 -0 -2.07949 0.10924 0 0 0 0 0 0 0.01654 0.02288 1.06368 0 -0.26413 0 0.18072 0.04816 0 -2.92514
LYS_8 -4.79918 0.36741 5.65077 -0.30624 0.02698 0.13783 2.52788 -2.57639 -0 -0 -2.2413 -0.01208 0 0 0 0 0 0 0.12433 0.04112 1.71796 0 -0.0393 0 -1.5107 -0.11483 0 -1.00574
SER_9 -4.32557 0.3041 5.20006 -0.0455 0 0.06219 2.4823 -2.35648 -0 -0 -1.96438 -0.60125 0 0 0 0 -0.60019 0 0.04958 0.00024 0.81777 0 0.32105 0.61482 -0.77834 0.10677 0 -0.71283
ILE_10 -8.62523 0.97925 2.61267 -0.49662 0.40464 0.09922 2.73026 -2.68534 -0.0021 -0.01834 -2.1137 0.04164 0 0 0 0 0 0 -0.00208 0.01762 0.51602 0 -0.46129 0 0.73287 0.50329 0 -5.76721
GLU_11 -6.04419 0.323 6.38428 -0.35622 0.11604 0.43124 3.4018 -2.9844 -0 -0 -3.98125 -0.62672 0 0 0 0 -1.18789 0 -0.00659 0.00889 0 3.30519 -0.17958 0 -2.7348 0.15965 0 -3.97155
GLU_12 -4.74378 0.22991 6.45749 -0.34034 0.09104 0.39509 2.5789 -2.70829 -0 -0 -3.45351 -0.57568 0 0 0 0 0 0 0.00937 0.01464 0 3.27741 -0.11381 0 -2.7348 -0.10168 0 -1.71805
THR_13 -6.49887 0.81187 5.62804 -0.20975 0.09333 0.07583 3.13756 -2.83884 -0 -0 -3.37994 -0.42149 0 0 0 0 -0.53271 0 -0.0001 0.00659 0.27957 0 0.05868 2.65385 -1.0874 0.10279 0 -2.121
VAL_14 -8.61773 1.47668 4.02698 -0.31856 0.34707 0.07299 3.08288 -3.19628 -0 -0 -2.75737 -0.05748 0 0 0 0 0 0 -0.02487 0.446 0.07837 0 -0.22931 0 1.9342 0.33299 0 -3.40344
ARG_15 -4.44646 0.17548 5.32542 -0.6037 0.0868 0.33258 2.5303 -2.32788 -0.0021 -0.01834 -2.80774 0.17671 0 0 0 0 -1.18789 0 0.03344 0.0767 2.50856 0 -0.09454 0 -1.2888 0.1633 0 -1.36818
LYS_16 -3.81282 0.18264 4.93791 -0.30744 0.02867 0.13992 1.74369 -2.03817 -0 -0 -1.83503 -0.0124 0 0 0 0 0 0 0.02137 0.01145 1.80532 0 -0.06158 0 -1.5107 -0.21138 0 -0.91856
MET_17 -8.94991 1.38924 3.0521 -0.34242 0.06343 0.0913 1.83512 -2.22484 -0 -0 -1.23086 -0.0836 0 0 0 -0.77758 0 0 0.08889 0.406 1.89868 0 -0.16023 0 0.60916 -0.26979 0 -4.60532
GLY_18 -1.87953 0.12889 2.29671 -0.00028 0 0 0.99837 -1.20215 -0 -0 -0.87849 -0.39038 0 0 0 0 0 0 -0.13982 0 0 0 -1.36771 0 0.83697 -0.14499 0 -1.74239
VAL_19 -6.3931 1.28083 1.05099 -0.30716 0.22471 0.05843 1.06145 -1.76787 -0.00871 -0.02764 -0.75074 -0.08542 0 0 0 0 0 0 0.23708 0.07193 0.03454 0 -0.43707 0 1.9342 0.17667 0 -3.64687
THR_20 -3.27805 0.38011 2.80621 -0.19207 0.18793 0.06762 1.90568 -1.54726 -0.00324 -0.01427 -2.06093 -0.23548 0 0 0 0 0 0 -0.03683 0.00817 0.14271 0 -0.10993 2.3092 -1.0874 0.20995 0 -0.54788
MET_21 -7.24736 1.07014 1.72715 -0.69402 0.17551 0.40905 0.47494 -1.32208 -0.00871 -0.02764 -0.25411 -0.01248 0 0 0 0 0 0 0.02925 0.67547 2.19831 0 0.07589 0 0.60916 -0.10078 0 -2.22229
GLU_22 -5.11399 0.41597 6.49074 -0.21977 0.05521 0.35724 3.57592 -2.66233 -0.01091 -0.04236 -5.11354 -0.54283 0 0 0 0 -1.67504 0 0.00052 0.42335 0 3.24086 0.0749 0 -2.7348 -0.13197 0 -3.61283
THR_23 -4.69673 0.35717 1.68117 -0.17954 0.09084 0.05956 0.7037 -1.36727 -0 -0 0.06004 -0.26876 0 0 0 0 0 0 0.00298 0.01878 0.1905 0 -0.19887 2.30072 -1.0874 -0.05645 0 -2.38956
HIS_24 -4.20765 0.28505 3.97677 -0.45381 0.02058 0.5496 1.85095 -1.9204 -0.00767 -0.02809 -1.92918 -0.12172 0 0 0 0 -1.03377 0 0.06834 0.00544 0 1.4767 -0.75688 0 -0.45461 0.52448 0 -2.15586
ARG_25 -4.59234 0.23781 3.47799 -0.82264 0.18258 0.55931 1.65067 -1.74021 -0.01189 -0.10901 -1.81229 0.67348 0 0 0 0 -0.942 0 -0.00086 0.04837 3.50304 0 -0.12888 0 -1.2888 0.3596 0 -0.75608
SER_26 -1.98911 0.07618 2.98755 -0.0483 0 0.04557 1.84802 -1.34841 -0 -0 -1.68247 -1.00078 0 0 0 0 0 0 0.01555 0.00043 0.49923 0 -0.30848 0.60006 -0.77834 -0.0193 0 -1.10262
GLY_27 -1.13885 0.09203 1.45175 -0.00102 0 0 0.48644 -0.72882 -0.01269 -0.11419 0.47927 -0.29901 0 0 0 0 0 0 -0.24191 0 0 0 -1.35012 0 0.83697 0.243 0 -0.29715
ASN_28 -3.56188 0.13243 3.68218 -0.20437 0.03749 0.32713 1.6514 -1.76024 -0.00075 -0.0222 -1.51376 -0.65728 0 0 0 0 -0.93692 0 0.10589 0.04422 0 2.20367 -0.63206 0 -0.93687 -0.19785 0 -2.23979
GLU_29 -5.11509 0.45927 5.47001 -0.21397 0.02826 0.32588 3.20168 -2.49134 -0.00013 -0.00034 -4.37106 -0.57702 0 0 0 0 -1.12236 0 -0.05157 0.05862 0 3.25293 0.27699 0 -2.7348 -0.26955 0 -3.87357
VAL_30 -6.81922 1.04382 2.55522 -0.28491 0.17167 0.06345 2.41969 -2.13095 -0 -0 -1.39486 -0.29166 0 0 0 0 0 0 0.07813 0.00069 0.16986 0 -0.59554 0 1.9342 -0.1888 0 -3.26921
LYS_31 -5.60881 0.32907 3.63419 -0.39651 0.05557 0.20396 1.94388 -2.10045 -0.01049 -0.03582 -1.71896 0.00808 0 0 0 0 0 0 -0.05449 0.02628 1.8492 0 0.30816 0 -1.5107 -0.2117 0 -3.28954
VAL_32 -8.02349 1.42251 2.18846 -0.28003 0.187 0.0575 2.81876 -2.34973 -0.01144 -0.04011 -2.61244 -0.25024 0 0 0 0 0 0 -0.04535 0.43339 0.23174 0 -0.74581 0 1.9342 -0.24879 0 -5.33388
VAL_33 -6.25497 0.41084 3.2881 -0.2777 0.19468 0.05974 2.527 -2.23929 -0.02281 -0.07783 -2.44876 -0.31535 0 0 0 0 0 0 -0.0649 0.00822 0.21034 0 -0.75475 0 1.9342 -0.45983 0 -4.2831
ILE_34 -9.27547 1.48556 1.9966 -0.58222 0.72938 0.16226 2.71991 -2.41629 -0.02232 -0.12614 -2.60988 0.07402 0 0 0 0 0 0 0.03545 0.1265 3.17093 0 -0.78143 0 0.73287 -0.51449 0 -5.09474
LYS_35 -4.84475 0.30298 5.23925 -0.31025 0.06851 0.16528 2.67879 -2.30335 -0.01245 -0.04235 -4.51864 -0.14076 0 0 0 0 -0.64127 0 0.0016 0.35645 2.08189 0 0.04164 0 -1.5107 -0.42664 0 -3.81477
GLY_36 -1.91999 0.02549 2.03679 -0.00024 0 0 0.60307 -0.99735 -0.01147 -0.11367 -0.66178 -0.39889 0 0 0 0 0 0 0.05065 0 0 0 -1.17165 0 0.83697 -0.47693 0 -2.19901
LEU_37 -9.3984 2.01449 2.66868 -0.59074 0.18744 0.15036 1.8229 -2.32289 -0.01087 -0.08603 -1.83419 0.29843 0 0 0 -0.52802 0 0 -0.06081 0.01555 0.55507 0 -0.37921 0 0.18072 -0.43515 0 -7.75268
HIS_38 -6.32428 0.72927 7.08886 -0.51676 0.04883 0.36901 4.01025 -3.20262 -0.00656 -0.03923 -3.86559 -1.01761 0 0 0 -1.93014 0 0 0.32518 0.02457 0 1.75752 -0.07517 0 -0.45461 -0.33549 0 -3.41455
ILE_39 -7.65956 0.72475 3.96376 -0.52383 0.716 0.10563 2.18568 -2.57524 -0 -0 -0.90151 0.11945 0 0 0 0 0 0 -0.0023 0.00481 1.06967 0 0.00224 0 0.73287 0.16336 0 -1.87423
LYS_40 -4.6059 0.23983 5.66874 -0.36793 0.05543 0.18945 2.64045 -2.42295 -0 -0 -3.35418 0.30328 0 0 0 -1.16184 -0.54215 0 0.0848 0.09571 2.66025 0 -0.05767 0 -1.5107 0.15916 0 -1.92622
GLN_41 -8.53451 1.35583 7.0419 -0.26588 0.0293 0.19115 3.88156 -3.38994 -0.0086 -0.10555 -3.25638 -0.50141 0 0 0 -1.54588 0 0 0.19597 0.01952 0 2.98357 -0.16321 0 -0.18838 -0.36265 0 -2.6236
GLN_42 -10.2985 1.35432 7.81215 -0.2633 0.03138 0.19261 3.91234 -4.19995 -0 -0 -4.18216 -0.48416 0 0 0 -1.4397 0 0 0.15407 0.18646 0 3.18798 -0.23426 0 -0.18838 -0.22406 0 -4.68312
ARG_43 -9.12397 0.67001 9.68541 -0.55156 0.07403 0.33268 4.03625 -4.3563 -0.03111 -0.2339 -4.00831 0.23421 0 0 0 0 -1.00665 0 0.02362 0.08864 2.68782 0 -0.06722 0 -1.2888 -0.12527 0 -2.96043
GLN_44 -5.00896 0.15815 6.32594 -0.83286 0.1128 0.8518 2.77873 -2.82161 -0.00563 -0.06546 -2.27604 -0.77556 0 0 0 0 -0.74983 0 0.03131 0.04676 0 2.84708 -0.07998 0 -0.18838 0.0291 0 0.37736
LEU_45 -8.48856 0.98905 3.40841 -0.6922 0.4407 0.25043 2.59178 -2.79172 -0.00829 -0.05233 -2.34647 0.13964 0 0 0 0 0 0 -0.014 0.17382 0.94065 0 -0.25545 0 0.18072 0.06464 0 -5.46919
TYR_46 -10.6732 1.54907 5.42396 -0.90363 0.03836 0.29835 3.70951 -3.39189 -0.00646 -0.1035 -2.4901 -0.32451 0 0 0 0 0 0 0.12837 0.18721 0 1.89839 -0.42518 0.00995 1.2797 0.40664 0 -3.38898
ARG_47 -6.21822 0.33974 8.25808 -0.70365 0.19634 0.44512 3.64754 -3.4548 -0.00563 -0.06546 -4.4169 0.51095 0 0 0 0 -1.1848 0 0.06291 0.67931 2.81769 0 -0.04187 0 -1.2888 0.50562 0 0.08317
ASP_48 -5.73431 0.52736 7.70568 -0.11357 0.00147 0.31412 3.65672 -3.3601 -0 -0 -5.49762 -0.50858 0 0 0 0 -1.28253 0 -0.0523 0.05479 0 1.7376 0.17344 0 -2.3716 0.10795 0 -4.6415
VAL_49 -7.51837 1.02983 3.65315 -0.31506 0.27275 0.07202 2.8441 -2.66595 -0 -0 -3.38303 -0.14408 0 0 0 0 0 0 -0.0563 0.00686 0.15181 0 -0.37317 0 1.9342 0.06913 0 -4.42212
ARG_50 -8.03294 0.51566 8.23878 -1.07202 0.64287 0.67263 3.55958 -3.7067 -0.0323 -0.21191 -3.5579 0.33048 0 0 0 -0.51848 -0.40887 0 -0.0494 0.11817 3.35236 0 -0.1091 0 -1.2888 0.01863 0 -1.53927
GLU_51 -5.59117 0.32248 7.50857 -0.45721 0.06537 0.8935 3.15723 -3.12254 -0 -0 -4.15538 -0.45388 0 0 0 0 -0.60068 0 0.01245 0.04472 0 3.28334 -0.27757 0 -2.7348 -0.26951 0 -2.37509
THR_52 -6.32245 0.81329 5.7672 -0.21631 0.14923 0.07584 3.2147 -2.90666 -0.01793 -0.13395 -3.71486 -0.15937 0 0 0 0 -0.60019 0 -0.0327 5e-05 0.1521 0 0.00979 2.3005 -1.0874 -0.00527 0 -2.71439
SER_53 -6.56757 0.57966 6.41677 -0.04067 0 0.02161 3.90925 -3.25031 -0 -0 -4.11277 -0.0311 0 0 0 0 -0.42786 0 0.14657 0.02157 0.51885 0 0.28549 1.72404 -0.77834 0.23901 0 -1.3458
LYS_54 -5.09693 0.32401 7.68882 -0.47239 0.22162 0.24124 3.56543 -3.13176 -0 -0 -5.07187 0.13657 0 0 0 0 -1.40939 0 0.01077 0.0535 2.61884 0 0.0085 0 -1.5107 -0.04271 0 -1.86643
LYS_55 -3.31483 0.1421 3.81787 -0.30786 0.02837 0.14103 1.39001 -1.72027 -0 -0 -0.69564 -0.01958 0 0 0 0 0 0 0.01176 0.00875 1.80214 0 -0.06095 0 -1.5107 -0.26918 0 -0.55698
GLN_56 -6.85301 0.73984 5.28111 -0.64927 0.06838 0.67815 2.44905 -2.47287 -0.01939 -0.14755 -2.3056 -0.37566 0 0 0 -0.70963 0 0 -0.02072 0.05018 0 2.6606 -0.17054 0 -0.18838 -0.36109 0 -2.34639
GLY_57 -2.60732 0.29783 3.29071 -0.00027 0 0 1.38851 -1.68019 -0 -0 -1.51537 -0.37047 0 0 0 -0.0159 0 0 -0.14494 0 0 0 -1.35111 0 0.83697 -0.04206 0 -1.9136
VAL_58 -6.28477 0.4812 2.22385 -0.3128 0.22371 0.06316 1.1592 -1.93404 -0 -0 -1.21416 -0.10891 0 0 0 0 0 0 -0.02634 0.00014 0.15633 0 -0.29248 0 1.9342 0.23412 0 -3.69758
GLU_59 -4.06621 0.32009 5.86805 -0.33948 0.06995 0.47118 2.92709 -2.32965 -0.03637 -0.21855 -4.75195 -0.42372 0 0 0 0 -0.86479 0 -0.07703 0.00067 0 3.00264 0.31106 0 -2.7348 0.16755 0 -2.70428
THR_60 -5.36512 0.75086 2.34803 -0.17896 0.1205 0.06025 1.28729 -1.62635 -0 -0 -1.22669 0.4415 0 0 0 0 -0.42786 0 0.00925 0 0.21309 0 -0.21082 2.28914 -1.0874 0.06198 0 -2.54127
GLU_61 -4.34003 0.34796 5.28964 -0.21296 0.03676 0.3213 3.19465 -2.19833 -0.03637 -0.21855 -4.17926 -0.51157 0 0 0 0 -0.91774 0 0.0215 0.00956 0 3.14719 0.19452 0 -2.7348 -0.04048 0 -2.82703
ILE_62 -7.37072 0.92803 1.83545 -0.48211 0.66849 0.09883 2.31148 -1.82725 -0 -0 -2.68329 0.03406 0 0 0 0 0 0 -0.08174 0.06992 0.31978 0 -0.68691 0 0.73287 -0.19144 0 -6.32452
GLU_63 -5.49238 0.39536 5.8588 -0.2946 0.0362 0.31706 3.13212 -2.5326 -0.00274 -0.01182 -4.74345 -0.33524 0 0 0 0 -1.06824 0 -0.02495 0.25203 0 3.77518 0.28799 0 -2.7348 -0.06702 0 -3.25311
VAL_64 -6.57032 1.22715 1.49741 -0.34156 0.78024 0.07428 2.67994 -1.84298 -0 -0 -2.90623 -0.70656 0 0 0 0 0 0 0.08373 0.20232 1.60066 0 -0.77215 0 1.9342 -0.11626 0 -3.17612
GLU_65 -4.79705 0.11884 6.5555 -0.3012 0.06703 0.37091 3.70188 -2.66305 -0.02985 -0.28398 -5.33306 -0.30062 0 0 0 0 -2.04312 0 -0.02555 0.06202 0 2.85606 -0.14266 0 -2.7348 0.30448 0 -4.61822
GLY_66 -1.68066 0.13298 2.2358 -0.00096 0 0 0.95761 -1.07109 -0.03223 -0.15192 -0.7971 -0.29784 0 0 0 -0.91167 0 0 -0.26104 0 0 0 -1.34335 0 0.83697 0.61268 0 -1.77182
ASP_67 -4.24489 0.27606 5.37025 -0.26985 0.06052 0.88828 2.65449 -2.45758 -0.03682 -0.23936 -2.80549 -2.46142 0 0 0 0 -0.19983 0 0.27009 0.00042 0 2.51193 -0.33539 0 -2.3716 -0.2233 0 -3.61348
THR_68 -4.96882 0.44285 4.75921 -0.17189 0.06217 0.0555 2.94606 -2.48524 -0.02991 -0.23075 -2.72812 -0.36703 0 0 0 0 -0.19983 0 -0.04737 0.00079 0.18981 0 -0.19676 2.37353 -1.0874 -0.33774 0 -2.02095
VAL_69 -7.17045 1.43992 1.99574 -0.2764 0.22933 0.05872 2.55786 -2.15304 -0.02781 -0.09959 -2.4815 -0.23417 0 0 0 0 0 0 -0.04448 0.00061 0.33243 0 -0.80486 0 1.9342 -0.26208 0 -5.00557
THR_70 -5.58602 0.58876 3.2996 -0.18707 0.12272 0.06303 2.50993 -2.17614 -0.00968 -0.03777 -2.88692 -0.26484 0 0 0 0 0 0 0.13349 0.0003 0.13841 0 -0.1226 2.29475 -1.0874 -0.26052 0 -3.46797
ILE_71 -8.75274 1.12348 1.56877 -0.55179 0.29373 0.155 2.77794 -2.24533 -0.01955 -0.06745 -2.53773 0.05012 0 0 0 0 0 0 0.01535 0.33593 3.30047 0 -0.78154 0 0.73287 -0.26817 0 -4.87063
VAL_72 -5.36966 0.51255 3.04147 -0.28231 0.19244 0.06401 2.2731 -2.15942 -0.00543 -0.01574 -2.23699 -0.36922 0 0 0 0 0 0 0.01244 0.00084 0.17343 0 -0.68809 0 1.9342 -0.43871 0 -3.3611
VAL_73 -6.65042 0.6988 2.32498 -0.28614 0.19043 0.06379 2.63846 -2.10654 -0.02232 -0.07682 -2.31687 -0.26619 0 0 0 0 0 0 -0.01026 0.06399 0.1742 0 -0.61511 0 1.9342 -0.39292 0 -4.65475
ARG_74 -6.43671 1.48176 7.84563 -0.74709 0.16169 0.51142 3.15609 -2.7123 -0.00543 -0.01574 -7.66345 0.4484 0 0 0 0 -1.46976 0 -0.02251 0.44778 2.09937 0 0.20801 0 -1.2888 -0.24848 0 -4.25013
GLU:CtermProteinFull_75 -6.04406 1.59309 8.46828 -2.62069 2.12052 4.33166 3.80595 -2.77104 -0.02165 -0.15674 -9.02203 0.28387 0 0 0 -1.96878 -1.7781 0 0 0.13027 0 3.58966 0 0 -2.7348 -0.0338 0 -2.82838
ASN:NtermProteinFull_76 -5.33899 2.0974 5.47919 -2.30614 3.37954 2.60471 2.18642 -2.08639 -0.01665 -0.14594 -2.64968 2.02522 0 0 0 -0.93392 0 0 0.10649 0.01428 0 2.63888 0 0 -0.93687 0 0 6.11754
ASP_77 -4.48902 2.04337 5.9175 -0.12073 0.01622 0.35252 2.26946 -2.2085 -0.01409 -0.06859 -4.1378 -0.20798 0 0 0 0 -0.46675 0 -0.01785 0.00289 0 1.77151 0.07537 0 -2.3716 -0.07599 0 -1.73003
GLU_78 -4.20352 0.46449 5.79259 -0.46342 0.07097 0.93668 2.35598 -2.42792 -0 -0 -2.92008 -0.43944 0 0 0 0 -0.75014 0 0.34016 0.06837 0 3.24286 -0.31912 0 -2.7348 -0.31508 0 -1.30143
LYS_79 -7.75915 1.11002 7.37402 -0.36585 0.05148 0.18288 3.62772 -3.26113 -0 -0 -2.92788 0.37795 0 0 0 0 -0.52623 0 0.54148 0.07209 2.4884 0 -0.01169 0 -1.5107 -0.36568 0 -0.90226
ARG_80 -6.84388 0.7828 8.85068 -1.13386 0.65499 0.86424 4.47001 -3.93913 -0.02688 -0.13183 -5.10901 0.42046 0 0 0 0 -1.27507 0 0.19083 0.07254 2.43158 0 -0.07347 0 -1.2888 0.01781 0 -1.066
LYS_81 -6.14559 0.61681 7.82299 -0.31147 0.03579 0.14668 3.75335 -3.28286 -0 -0 -4.10515 0.0305 0 0 0 0 -0.75014 0 0.04111 0.20491 1.72053 0 0.0061 0 -1.5107 0.09686 0 -1.6303
ARG_82 -6.06737 0.40753 6.18376 -0.94208 0.3379 0.75939 3.58506 -3.02017 -3e-05 -0.00061 -3.22184 0.15557 0 0 0 0 -0.85064 0 -0.01081 0.17764 2.85543 0 -0.04933 0 -1.2888 0.06228 0 -0.92711
ALA_83 -6.42704 0.80888 3.36329 -0.0216 0 0 3.10438 -2.92797 -0 -0 -2.12551 -0.35301 0 0 0 0 0 0 0.05242 0 0 0 -0.19805 0 1.8394 0.13058 0 -2.75425
GLU_84 -5.81265 0.45716 7.84036 -0.68056 0.15925 1.25095 4.31077 -3.41093 -0 -0 -5.39587 -0.50577 0 0 0 0 -1.80084 0 -0.00683 0.12474 0 3.53137 -0.04332 0 -2.7348 0.1528 0 -2.56417
LYS_85 -5.20376 0.29906 5.74797 -0.30648 0.02773 0.13814 2.63705 -2.65618 -0 -0 -2.34731 -0.01255 0 0 0 0 0 0 0.01122 0.00736 1.72907 0 -0.02962 0 -1.5107 -0.02959 0 -1.49859
ALA_86 -6.16827 0.82025 3.93997 -0.0217 0 0 3.18202 -2.96403 -0 -0 -2.59413 -0.3501 0 0 0 0 0 0 0.12134 0 0 0 -0.16029 0 1.8394 -0.14942 0 -2.50498
LEU_87 -8.51285 1.66215 4.32478 -0.51577 0.6712 0.12495 3.00117 -3.065 -0 -0 -1.80515 0.26792 0 0 0 0 0 0 0.21422 0.03681 0.31973 0 -0.28687 0 0.18072 -0.00868 0 -3.39067
GLN_88 -6.04837 0.56076 6.85998 -0.26623 0.02931 0.19875 3.33796 -3.15682 -0.01444 -0.14639 -2.79546 -0.4817 0 0 0 0 -0.97499 0 0.35703 0.00644 0 2.99193 -0.11242 0 -0.18838 0.01051 0 0.16747
ARG_89 -5.89377 0.42542 6.3175 -0.73229 0.23184 0.46752 3.95822 -3.04742 -0 -0 -3.81206 0.24983 0 0 0 0 -0.97601 0 0.08772 0.06498 3.03828 0 -0.06808 0 -1.2888 0.12906 0 -0.84805
ALA_90 -6.6896 1.1666 3.71789 -0.02176 0 0 3.36355 -3.08949 -0 -0 -1.86268 -0.35712 0 0 0 0 0 0 0.06077 0 0 0 -0.23863 0 1.8394 0.11834 0 -1.99273
GLN_91 -6.70295 0.60269 7.28059 -0.26165 0.03394 0.19184 3.34787 -3.36083 -0.01936 -0.17193 -2.83978 -0.47218 0 0 0 0 -0.64827 0 0.11178 0.0006 0 2.75228 -0.11081 0 -0.18838 0.06945 0 -0.38509
GLU_92 -5.95596 0.66986 7.8345 -0.45922 0.06648 0.9159 3.83647 -3.33157 -0 -0 -3.96213 -0.4397 0 0 0 0 -0.72955 0 0.49882 0.01337 0 3.20013 -0.34841 0 -2.7348 -0.2053 0 -1.13111
[truncated: 34,565 more chars]
