# Supplementary material for: Reconfigurable asymmetric protein assemblies through implicit negative design
Source: Science. Author manuscript; Available in PMC 2023 Jan 27. (PMC9881579; doi:10.1126/science.abj7662)
Supplement: Data S2 [file NIHMS1843281-supplement-Data_S2.gz › without_all_supplement_resubmit_20211001/components/single_fusions/202B57.pdb]

HEADER                                            24-SEP-20   XXXX              
EXPDTA    THEORETICAL MODEL                                                     
REMARK 220                                                                      
REMARK 220 EXPERIMENTAL DETAILS                                                 
REMARK 220  EXPERIMENT TYPE                : THEORETICAL MODELLING              
REMARK 220  DATE OF DATA COLLECTION        : 24-SEP-20                          
REMARK 220                                                                      
REMARK 220 REMARK: MODEL GENERATED BY ROSETTA                                   
REMARK 220  VERSION 2020.38.post.dev+45.master.d3ddb5bb4d7                      
ATOM      1  N   GLY A   1     198.750 145.209  15.719  1.00  0.00           N  
ATOM      2  CA  GLY A   1     198.408 144.210  14.701  1.00  0.00           C  
ATOM      3  C   GLY A   1     197.036 143.583  14.955  1.00  0.00           C  
ATOM      4  O   GLY A   1     196.038 143.928  14.303  1.00  0.00           O  
ATOM      5 1H   GLY A   1     199.609 145.675  15.465  1.00  0.00           H  
ATOM      6 2H   GLY A   1     197.997 145.893  15.770  1.00  0.00           H  
ATOM      7 3H   GLY A   1     198.861 144.761  16.632  1.00  0.00           H  
ATOM      8 1HA  GLY A   1     198.426 144.676  13.717  1.00  0.00           H  
ATOM      9 2HA  GLY A   1     199.165 143.427  14.703  1.00  0.00           H  
ATOM     10  N   ARG A   2     196.993 142.650  15.896  1.00  0.00           N  
ATOM     11  CA  ARG A   2     195.759 141.967  16.248  1.00  0.00           C  
ATOM     12  C   ARG A   2     194.878 142.806  17.162  1.00  0.00           C  
ATOM     13  O   ARG A   2     193.694 142.513  17.320  1.00  0.00           O  
ATOM     14  CB  ARG A   2     196.066 140.642  16.929  1.00  0.00           C  
ATOM     15  CG  ARG A   2     196.752 139.612  16.045  1.00  0.00           C  
ATOM     16  CD  ARG A   2     197.175 138.418  16.821  1.00  0.00           C  
ATOM     17  NE  ARG A   2     198.277 138.717  17.720  1.00  0.00           N  
ATOM     18  CZ  ARG A   2     198.840 137.829  18.562  1.00  0.00           C  
ATOM     19  NH1 ARG A   2     198.394 136.594  18.609  1.00  0.00           N  
ATOM     20  NH2 ARG A   2     199.841 138.201  19.341  1.00  0.00           N  
ATOM     21  H   ARG A   2     197.862 142.386  16.372  1.00  0.00           H  
ATOM     22  HA  ARG A   2     195.213 141.775  15.331  1.00  0.00           H  
ATOM     23 1HB  ARG A   2     196.708 140.816  17.791  1.00  0.00           H  
ATOM     24 2HB  ARG A   2     195.140 140.198  17.295  1.00  0.00           H  
ATOM     25 1HG  ARG A   2     196.064 139.288  15.264  1.00  0.00           H  
ATOM     26 2HG  ARG A   2     197.637 140.056  15.589  1.00  0.00           H  
ATOM     27 1HD  ARG A   2     196.337 138.056  17.417  1.00  0.00           H  
ATOM     28 2HD  ARG A   2     197.497 137.635  16.135  1.00  0.00           H  
ATOM     29  HE  ARG A   2     198.648 139.658  17.712  1.00  0.00           H  
ATOM     30 1HH1 ARG A   2     197.629 136.310  18.013  1.00  0.00           H  
ATOM     31 2HH1 ARG A   2     198.816 135.928  19.241  1.00  0.00           H  
ATOM     32 1HH2 ARG A   2     200.184 139.151  19.305  1.00  0.00           H  
ATOM     33 2HH2 ARG A   2     200.263 137.536  19.972  1.00  0.00           H  
ATOM     34  N   GLN A   3     195.413 143.874  17.759  1.00  0.00           N  
ATOM     35  CA  GLN A   3     194.557 144.734  18.566  1.00  0.00           C  
ATOM     36  C   GLN A   3     193.500 145.331  17.651  1.00  0.00           C  
ATOM     37  O   GLN A   3     192.313 145.343  17.976  1.00  0.00           O  
ATOM     38  CB  GLN A   3     195.367 145.872  19.186  1.00  0.00           C  
ATOM     39  CG  GLN A   3     196.339 145.424  20.195  1.00  0.00           C  
ATOM     40  CD  GLN A   3     197.335 146.454  20.624  1.00  0.00           C  
ATOM     41  OE1 GLN A   3     197.000 147.506  21.177  1.00  0.00           O  
ATOM     42  NE2 GLN A   3     198.601 146.140  20.348  1.00  0.00           N  
ATOM     43  H   GLN A   3     196.403 144.069  17.672  1.00  0.00           H  
ATOM     44  HA  GLN A   3     194.064 144.140  19.343  1.00  0.00           H  
ATOM     45 1HB  GLN A   3     195.927 146.383  18.399  1.00  0.00           H  
ATOM     46 2HB  GLN A   3     194.709 146.603  19.636  1.00  0.00           H  
ATOM     47 1HG  GLN A   3     195.822 145.029  21.071  1.00  0.00           H  
ATOM     48 2HG  GLN A   3     196.906 144.669  19.713  1.00  0.00           H  
ATOM     49 1HE2 GLN A   3     199.373 146.755  20.626  1.00  0.00           H  
ATOM     50 2HE2 GLN A   3     198.809 145.251  19.859  1.00  0.00           H  
ATOM     51  N   GLU A   4     193.949 145.751  16.458  1.00  0.00           N  
ATOM     52  CA  GLU A   4     193.063 146.320  15.472  1.00  0.00           C  
ATOM     53  C   GLU A   4     192.131 145.271  14.878  1.00  0.00           C  
ATOM     54  O   GLU A   4     190.949 145.545  14.709  1.00  0.00           O  
ATOM     55  CB  GLU A   4     193.881 147.000  14.378  1.00  0.00           C  
ATOM     56  CG  GLU A   4     194.653 148.264  14.844  1.00  0.00           C  
ATOM     57  CD  GLU A   4     195.934 147.937  15.625  1.00  0.00           C  
ATOM     58  OE1 GLU A   4     196.338 146.779  15.602  1.00  0.00           O  
ATOM     59  OE2 GLU A   4     196.502 148.832  16.227  1.00  0.00           O  
ATOM     60  H   GLU A   4     194.949 145.740  16.251  1.00  0.00           H  
ATOM     61  HA  GLU A   4     192.453 147.077  15.962  1.00  0.00           H  
ATOM     62 1HB  GLU A   4     194.605 146.287  13.971  1.00  0.00           H  
ATOM     63 2HB  GLU A   4     193.222 147.292  13.564  1.00  0.00           H  
ATOM     64 1HG  GLU A   4     194.911 148.868  13.970  1.00  0.00           H  
ATOM     65 2HG  GLU A   4     193.996 148.856  15.479  1.00  0.00           H  
ATOM     66  N   LYS A   5     192.620 144.054  14.606  1.00  0.00           N  
ATOM     67  CA  LYS A   5     191.743 143.033  14.023  1.00  0.00           C  
ATOM     68  C   LYS A   5     190.594 142.672  14.955  1.00  0.00           C  
ATOM     69  O   LYS A   5     189.472 142.393  14.510  1.00  0.00           O  
ATOM     70  CB  LYS A   5     192.543 141.777  13.676  1.00  0.00           C  
ATOM     71  CG  LYS A   5     193.505 141.946  12.507  1.00  0.00           C  
ATOM     72  CD  LYS A   5     194.287 140.668  12.246  1.00  0.00           C  
ATOM     73  CE  LYS A   5     195.247 140.835  11.077  1.00  0.00           C  
ATOM     74  NZ  LYS A   5     196.046 139.603  10.833  1.00  0.00           N  
ATOM     75  H   LYS A   5     193.623 143.866  14.730  1.00  0.00           H  
ATOM     76  HA  LYS A   5     191.314 143.435  13.102  1.00  0.00           H  
ATOM     77 1HB  LYS A   5     193.123 141.463  14.544  1.00  0.00           H  
ATOM     78 2HB  LYS A   5     191.857 140.965  13.430  1.00  0.00           H  
ATOM     79 1HG  LYS A   5     192.944 142.209  11.609  1.00  0.00           H  
ATOM     80 2HG  LYS A   5     194.204 142.752  12.726  1.00  0.00           H  
ATOM     81 1HD  LYS A   5     194.856 140.400  13.137  1.00  0.00           H  
ATOM     82 2HD  LYS A   5     193.594 139.857  12.021  1.00  0.00           H  
ATOM     83 1HE  LYS A   5     194.684 141.073  10.176  1.00  0.00           H  
ATOM     84 2HE  LYS A   5     195.929 141.660  11.281  1.00  0.00           H  
ATOM     85 1HZ  LYS A   5     196.669 139.755  10.052  1.00  0.00           H  
ATOM     86 2HZ  LYS A   5     196.587 139.383  11.657  1.00  0.00           H  
ATOM     87 3HZ  LYS A   5     195.425 138.835  10.623  1.00  0.00           H  
ATOM     88  N   VAL A   6     190.873 142.647  16.252  1.00  0.00           N  
ATOM     89  CA  VAL A   6     189.883 142.267  17.224  1.00  0.00           C  
ATOM     90  C   VAL A   6     188.839 143.366  17.376  1.00  0.00           C  
ATOM     91  O   VAL A   6     187.640 143.076  17.388  1.00  0.00           O  
ATOM     92  CB  VAL A   6     190.543 141.846  18.515  1.00  0.00           C  
ATOM     93  CG1 VAL A   6     189.486 141.614  19.612  1.00  0.00           C  
ATOM     94  CG2 VAL A   6     191.336 140.603  18.200  1.00  0.00           C  
ATOM     95  H   VAL A   6     191.827 142.861  16.572  1.00  0.00           H  
ATOM     96  HA  VAL A   6     189.367 141.380  16.841  1.00  0.00           H  
ATOM     97  HB  VAL A   6     191.228 142.630  18.857  1.00  0.00           H  
ATOM     98 1HG1 VAL A   6     189.979 141.295  20.523  1.00  0.00           H  
ATOM     99 2HG1 VAL A   6     188.934 142.527  19.805  1.00  0.00           H  
ATOM    100 3HG1 VAL A   6     188.798 140.842  19.292  1.00  0.00           H  
ATOM    101 1HG2 VAL A   6     191.843 140.255  19.036  1.00  0.00           H  
ATOM    102 2HG2 VAL A   6     190.660 139.863  17.855  1.00  0.00           H  
ATOM    103 3HG2 VAL A   6     192.060 140.805  17.423  1.00  0.00           H  
ATOM    104  N   LEU A   7     189.271 144.629  17.523  1.00  0.00           N  
ATOM    105  CA  LEU A   7     188.282 145.671  17.691  1.00  0.00           C  
ATOM    106  C   LEU A   7     187.557 145.894  16.366  1.00  0.00           C  
ATOM    107  O   LEU A   7     186.426 146.352  16.386  1.00  0.00           O  
ATOM    108  CB  LEU A   7     188.946 146.972  18.164  1.00  0.00           C  
ATOM    109  CG  LEU A   7     189.787 147.709  17.113  1.00  0.00           C  
ATOM    110  CD1 LEU A   7     188.921 148.739  16.401  1.00  0.00           C  
ATOM    111  CD2 LEU A   7     190.978 148.370  17.788  1.00  0.00           C  
ATOM    112  H   LEU A   7     190.264 144.882  17.523  1.00  0.00           H  
ATOM    113  HA  LEU A   7     187.563 145.330  18.432  1.00  0.00           H  
ATOM    114 1HB  LEU A   7     188.170 147.654  18.505  1.00  0.00           H  
ATOM    115 2HB  LEU A   7     189.597 146.742  19.007  1.00  0.00           H  
ATOM    116  HG  LEU A   7     190.141 146.998  16.365  1.00  0.00           H  
ATOM    117 1HD1 LEU A   7     189.518 149.263  15.655  1.00  0.00           H  
ATOM    118 2HD1 LEU A   7     188.087 148.237  15.910  1.00  0.00           H  
ATOM    119 3HD1 LEU A   7     188.537 149.456  17.126  1.00  0.00           H  
ATOM    120 1HD2 LEU A   7     191.576 148.894  17.041  1.00  0.00           H  
ATOM    121 2HD2 LEU A   7     190.625 149.082  18.535  1.00  0.00           H  
ATOM    122 3HD2 LEU A   7     191.590 147.608  18.274  1.00  0.00           H  
ATOM    123  N   LYS A   8     188.222 145.588  15.228  1.00  0.00           N  
ATOM    124  CA  LYS A   8     187.584 145.661  13.910  1.00  0.00           C  
ATOM    125  C   LYS A   8     186.505 144.578  13.763  1.00  0.00           C  
ATOM    126  O   LYS A   8     185.430 144.864  13.230  1.00  0.00           O  
ATOM    127  CB  LYS A   8     188.628 145.522  12.801  1.00  0.00           C  
ATOM    128  CG  LYS A   8     188.069 145.648  11.391  1.00  0.00           C  
ATOM    129  CD  LYS A   8     187.454 147.021  11.160  1.00  0.00           C  
ATOM    130  CE  LYS A   8     188.502 148.120  11.261  1.00  0.00           C  
ATOM    131  NZ  LYS A   8     187.960 149.445  10.857  1.00  0.00           N  
ATOM    132  H   LYS A   8     189.203 145.315  15.276  1.00  0.00           H  
ATOM    133  HA  LYS A   8     187.107 146.632  13.810  1.00  0.00           H  
ATOM    134 1HB  LYS A   8     189.396 146.286  12.926  1.00  0.00           H  
ATOM    135 2HB  LYS A   8     189.117 144.550  12.881  1.00  0.00           H  
ATOM    136 1HG  LYS A   8     188.868 145.491  10.665  1.00  0.00           H  
ATOM    137 2HG  LYS A   8     187.304 144.887  11.233  1.00  0.00           H  
ATOM    138 1HD  LYS A   8     186.999 147.055  10.170  1.00  0.00           H  
ATOM    139 2HD  LYS A   8     186.679 147.202  11.904  1.00  0.00           H  
ATOM    140 1HE  LYS A   8     188.861 148.187  12.288  1.00  0.00           H  
ATOM    141 2HE  LYS A   8     189.348 147.877  10.619  1.00  0.00           H  
ATOM    142 1HZ  LYS A   8     188.683 150.145  10.937  1.00  0.00           H  
ATOM    143 2HZ  LYS A   8     187.639 149.401   9.899  1.00  0.00           H  
ATOM    144 3HZ  LYS A   8     187.185 149.691  11.458  1.00  0.00           H  
ATOM    145  N   SER A   9     186.752 143.370  14.294  1.00  0.00           N  
ATOM    146  CA  SER A   9     185.688 142.357  14.319  1.00  0.00           C  
ATOM    147  C   SER A   9     184.520 142.909  15.155  1.00  0.00           C  
ATOM    148  O   SER A   9     183.346 142.795  14.752  1.00  0.00           O  
ATOM    149  CB  SER A   9     186.209 141.065  14.951  1.00  0.00           C  
ATOM    150  OG  SER A   9     185.202 140.076  14.988  1.00  0.00           O  
ATOM    151  H   SER A   9     187.699 143.122  14.576  1.00  0.00           H  
ATOM    152  HA  SER A   9     185.347 142.162  13.311  1.00  0.00           H  
ATOM    153 1HB  SER A   9     187.067 140.704  14.385  1.00  0.00           H  
ATOM    154 2HB  SER A   9     186.548 141.266  15.957  1.00  0.00           H  
ATOM    155  HG  SER A   9     185.595 139.297  15.441  1.00  0.00           H  
ATOM    156  N   ILE A  10     184.833 143.573  16.272  1.00  0.00           N  
ATOM    157  CA  ILE A  10     183.767 144.190  17.050  1.00  0.00           C  
ATOM    158  C   ILE A  10     183.085 145.288  16.235  1.00  0.00           C  
ATOM    159  O   ILE A  10     181.853 145.329  16.201  1.00  0.00           O  
ATOM    160  CB  ILE A  10     184.272 144.778  18.398  1.00  0.00           C  
ATOM    161  CG1 ILE A  10     184.711 143.615  19.324  1.00  0.00           C  
ATOM    162  CG2 ILE A  10     183.151 145.632  19.050  1.00  0.00           C  
ATOM    163  CD1 ILE A  10     185.484 144.060  20.547  1.00  0.00           C  
ATOM    164  H   ILE A  10     185.810 143.574  16.590  1.00  0.00           H  
ATOM    165  HA  ILE A  10     183.033 143.440  17.280  1.00  0.00           H  
ATOM    166  HB  ILE A  10     185.145 145.394  18.226  1.00  0.00           H  
ATOM    167 1HG1 ILE A  10     183.835 143.060  19.644  1.00  0.00           H  
ATOM    168 2HG1 ILE A  10     185.353 142.941  18.744  1.00  0.00           H  
ATOM    169 1HG2 ILE A  10     183.481 146.037  19.974  1.00  0.00           H  
ATOM    170 2HG2 ILE A  10     182.887 146.452  18.393  1.00  0.00           H  
ATOM    171 3HG2 ILE A  10     182.274 145.022  19.221  1.00  0.00           H  
ATOM    172 1HD1 ILE A  10     185.778 143.189  21.135  1.00  0.00           H  
ATOM    173 2HD1 ILE A  10     186.356 144.582  20.208  1.00  0.00           H  
ATOM    174 3HD1 ILE A  10     184.884 144.713  21.172  1.00  0.00           H  
ATOM    175  N   GLU A  11     183.827 146.145  15.538  1.00  0.00           N  
ATOM    176  CA  GLU A  11     183.206 147.203  14.762  1.00  0.00           C  
ATOM    177  C   GLU A  11     182.189 146.665  13.775  1.00  0.00           C  
ATOM    178  O   GLU A  11     181.099 147.228  13.651  1.00  0.00           O  
ATOM    179  CB  GLU A  11     184.272 148.006  14.015  1.00  0.00           C  
ATOM    180  CG  GLU A  11     183.729 149.179  13.212  1.00  0.00           C  
ATOM    181  CD  GLU A  11     184.796 149.903  12.438  1.00  0.00           C  
ATOM    182  OE1 GLU A  11     185.952 149.681  12.708  1.00  0.00           O  
ATOM    183  OE2 GLU A  11     184.455 150.679  11.578  1.00  0.00           O  
ATOM    184  H   GLU A  11     184.844 146.084  15.596  1.00  0.00           H  
ATOM    185  HA  GLU A  11     182.686 147.867  15.457  1.00  0.00           H  
ATOM    186 1HB  GLU A  11     185.000 148.395  14.727  1.00  0.00           H  
ATOM    187 2HB  GLU A  11     184.807 147.349  13.328  1.00  0.00           H  
ATOM    188 1HG  GLU A  11     182.977 148.812  12.514  1.00  0.00           H  
ATOM    189 2HG  GLU A  11     183.244 149.877  13.893  1.00  0.00           H  
ATOM    190  N   GLU A  12     182.528 145.577  13.064  1.00  0.00           N  
ATOM    191  CA  GLU A  12     181.584 145.025  12.104  1.00  0.00           C  
ATOM    192  C   GLU A  12     180.280 144.623  12.786  1.00  0.00           C  
ATOM    193  O   GLU A  12     179.196 144.978  12.299  1.00  0.00           O  
ATOM    194  CB  GLU A  12     182.195 143.817  11.391  1.00  0.00           C  
ATOM    195  CG  GLU A  12     181.274 143.154  10.377  1.00  0.00           C  
ATOM    196  CD  GLU A  12     181.910 141.977   9.691  1.00  0.00           C  
ATOM    197  OE1 GLU A  12     183.102 141.820   9.805  1.00  0.00           O  
ATOM    198  OE2 GLU A  12     181.203 141.234   9.052  1.00  0.00           O  
ATOM    199  H   GLU A  12     183.463 145.173  13.179  1.00  0.00           H  
ATOM    200  HA  GLU A  12     181.363 145.787  11.364  1.00  0.00           H  
ATOM    201 1HB  GLU A  12     183.102 144.123  10.869  1.00  0.00           H  
ATOM    202 2HB  GLU A  12     182.479 143.065  12.127  1.00  0.00           H  
ATOM    203 1HG  GLU A  12     180.371 142.818  10.887  1.00  0.00           H  
ATOM    204 2HG  GLU A  12     180.983 143.891   9.630  1.00  0.00           H  
ATOM    205  N   THR A  13     180.363 143.948  13.943  1.00  0.00           N  
ATOM    206  CA  THR A  13     179.158 143.561  14.656  1.00  0.00           C  
ATOM    207  C   THR A  13     178.418 144.806  15.170  1.00  0.00           C  
ATOM    208  O   THR A  13     177.194 144.852  15.105  1.00  0.00           O  
ATOM    209  CB  THR A  13     179.429 142.528  15.777  1.00  0.00           C  
ATOM    210  OG1 THR A  13     180.000 141.356  15.191  1.00  0.00           O  
ATOM    211  CG2 THR A  13     178.122 142.111  16.418  1.00  0.00           C  
ATOM    212  H   THR A  13     181.286 143.642  14.292  1.00  0.00           H  
ATOM    213  HA  THR A  13     178.499 143.064  13.949  1.00  0.00           H  
ATOM    214  HB  THR A  13     180.110 142.948  16.522  1.00  0.00           H  
ATOM    215  HG1 THR A  13     179.936 140.599  15.822  1.00  0.00           H  
ATOM    216 1HG2 THR A  13     178.316 141.365  17.189  1.00  0.00           H  
ATOM    217 2HG2 THR A  13     177.658 142.938  16.847  1.00  0.00           H  
ATOM    218 3HG2 THR A  13     177.466 141.684  15.660  1.00  0.00           H  
ATOM    219  N   VAL A  14     179.141 145.810  15.651  1.00  0.00           N  
ATOM    220  CA  VAL A  14     178.536 147.052  16.147  1.00  0.00           C  
ATOM    221  C   VAL A  14     177.738 147.759  15.067  1.00  0.00           C  
ATOM    222  O   VAL A  14     176.621 148.248  15.321  1.00  0.00           O  
ATOM    223  CB  VAL A  14     179.626 148.007  16.671  1.00  0.00           C  
ATOM    224  CG1 VAL A  14     179.065 149.411  16.844  1.00  0.00           C  
ATOM    225  CG2 VAL A  14     180.184 147.484  17.986  1.00  0.00           C  
ATOM    226  H   VAL A  14     180.154 145.686  15.693  1.00  0.00           H  
ATOM    227  HA  VAL A  14     177.863 146.808  16.955  1.00  0.00           H  
ATOM    228  HB  VAL A  14     180.427 148.069  15.935  1.00  0.00           H  
ATOM    229 1HG1 VAL A  14     179.848 150.073  17.215  1.00  0.00           H  
ATOM    230 2HG1 VAL A  14     178.704 149.779  15.884  1.00  0.00           H  
ATOM    231 3HG1 VAL A  14     178.242 149.389  17.558  1.00  0.00           H  
ATOM    232 1HG2 VAL A  14     180.954 148.163  18.350  1.00  0.00           H  
ATOM    233 2HG2 VAL A  14     179.381 147.416  18.721  1.00  0.00           H  
ATOM    234 3HG2 VAL A  14     180.617 146.496  17.830  1.00  0.00           H  
ATOM    235  N   ARG A  15     178.304 147.833  13.862  1.00  0.00           N  
ATOM    236  CA  ARG A  15     177.604 148.462  12.762  1.00  0.00           C  
ATOM    237  C   ARG A  15     176.333 147.687  12.408  1.00  0.00           C  
ATOM    238  O   ARG A  15     175.297 148.301  12.148  1.00  0.00           O  
ATOM    239  CB  ARG A  15     178.506 148.552  11.538  1.00  0.00           C  
ATOM    240  CG  ARG A  15     179.622 149.579  11.641  1.00  0.00           C  
ATOM    241  CD  ARG A  15     180.482 149.578  10.430  1.00  0.00           C  
ATOM    242  NE  ARG A  15     181.581 150.523  10.545  1.00  0.00           N  
ATOM    243  CZ  ARG A  15     181.500 151.832  10.241  1.00  0.00           C  
ATOM    244  NH1 ARG A  15     180.367 152.337   9.804  1.00  0.00           N  
ATOM    245  NH2 ARG A  15     182.559 152.611  10.380  1.00  0.00           N  
ATOM    246  H   ARG A  15     179.251 147.462  13.740  1.00  0.00           H  
ATOM    247  HA  ARG A  15     177.321 149.469  13.070  1.00  0.00           H  
ATOM    248 1HB  ARG A  15     178.966 147.583  11.356  1.00  0.00           H  
ATOM    249 2HB  ARG A  15     177.907 148.801  10.663  1.00  0.00           H  
ATOM    250 1HG  ARG A  15     179.190 150.574  11.756  1.00  0.00           H  
ATOM    251 2HG  ARG A  15     180.246 149.352  12.506  1.00  0.00           H  
ATOM    252 1HD  ARG A  15     180.901 148.584  10.282  1.00  0.00           H  
ATOM    253 2HD  ARG A  15     179.885 149.853   9.560  1.00  0.00           H  
ATOM    254  HE  ARG A  15     182.469 150.172  10.878  1.00  0.00           H  
ATOM    255 1HH1 ARG A  15     179.557 151.742   9.698  1.00  0.00           H  
ATOM    256 2HH1 ARG A  15     180.305 153.318   9.576  1.00  0.00           H  
ATOM    257 1HH2 ARG A  15     183.430 152.223  10.714  1.00  0.00           H  
ATOM    258 2HH2 ARG A  15     182.497 153.591  10.151  1.00  0.00           H  
ATOM    259  N   LYS A  16     176.388 146.349  12.470  1.00  0.00           N  
ATOM    260  CA  LYS A  16     175.215 145.517  12.205  1.00  0.00           C  
ATOM    261  C   LYS A  16     174.167 145.618  13.323  1.00  0.00           C  
ATOM    262  O   LYS A  16     172.962 145.592  13.059  1.00  0.00           O  
ATOM    263  CB  LYS A  16     175.636 144.059  12.014  1.00  0.00           C  
ATOM    264  CG  LYS A  16     176.400 143.789  10.725  1.00  0.00           C  
ATOM    265  CD  LYS A  16     176.881 142.347  10.660  1.00  0.00           C  
ATOM    266  CE  LYS A  16     177.662 142.080   9.381  1.00  0.00           C  
ATOM    267  NZ  LYS A  16     178.262 140.718   9.369  1.00  0.00           N  
ATOM    268  H   LYS A  16     177.295 145.899  12.646  1.00  0.00           H  
ATOM    269  HA  LYS A  16     174.750 145.868  11.284  1.00  0.00           H  
ATOM    270 1HB  LYS A  16     176.268 143.751  12.848  1.00  0.00           H  
ATOM    271 2HB  LYS A  16     174.752 143.421  12.020  1.00  0.00           H  
ATOM    272 1HG  LYS A  16     175.753 143.986   9.870  1.00  0.00           H  
ATOM    273 2HG  LYS A  16     177.262 144.453  10.666  1.00  0.00           H  
ATOM    274 1HD  LYS A  16     177.522 142.138  11.517  1.00  0.00           H  
ATOM    275 2HD  LYS A  16     176.024 141.675  10.697  1.00  0.00           H  
ATOM    276 1HE  LYS A  16     176.998 142.179   8.523  1.00  0.00           H  
ATOM    277 2HE  LYS A  16     178.460 142.815   9.282  1.00  0.00           H  
ATOM    278 1HZ  LYS A  16     178.770 140.581   8.507  1.00  0.00           H  
ATOM    279 2HZ  LYS A  16     178.894 140.621  10.151  1.00  0.00           H  
ATOM    280 3HZ  LYS A  16     177.529 140.026   9.441  1.00  0.00           H  
ATOM    281  N   MET A  17     174.636 145.736  14.575  1.00  0.00           N  
ATOM    282  CA  MET A  17     173.783 145.850  15.756  1.00  0.00           C  
ATOM    283  C   MET A  17     173.100 147.215  15.847  1.00  0.00           C  
ATOM    284  O   MET A  17     172.016 147.334  16.435  1.00  0.00           O  
ATOM    285  CB  MET A  17     174.583 145.575  17.029  1.00  0.00           C  
ATOM    286  CG  MET A  17     175.015 144.128  17.226  1.00  0.00           C  
ATOM    287  SD  MET A  17     175.795 143.821  18.834  1.00  0.00           S  
ATOM    288  CE  MET A  17     177.257 144.870  18.933  1.00  0.00           C  
ATOM    289  H   MET A  17     175.648 145.696  14.708  1.00  0.00           H  
ATOM    290  HA  MET A  17     173.001 145.099  15.675  1.00  0.00           H  
ATOM    291 1HB  MET A  17     175.485 146.164  16.986  1.00  0.00           H  
ATOM    292 2HB  MET A  17     174.023 145.882  17.902  1.00  0.00           H  
ATOM    293 1HG  MET A  17     174.123 143.509  17.173  1.00  0.00           H  
ATOM    294 2HG  MET A  17     175.659 143.808  16.448  1.00  0.00           H  
ATOM    295 1HE  MET A  17     177.731 144.721  19.880  1.00  0.00           H  
ATOM    296 2HE  MET A  17     177.955 144.647  18.147  1.00  0.00           H  
ATOM    297 3HE  MET A  17     176.968 145.879  18.856  1.00  0.00           H  
ATOM    298  N   GLY A  18     173.718 148.254  15.265  1.00  0.00           N  
ATOM    299  CA  GLY A  18     173.114 149.575  15.283  1.00  0.00           C  
ATOM    300  C   GLY A  18     173.353 150.271  16.613  1.00  0.00           C  
ATOM    301  O   GLY A  18     172.499 151.006  17.106  1.00  0.00           O  
ATOM    302  H   GLY A  18     174.649 148.141  14.855  1.00  0.00           H  
ATOM    303 1HA  GLY A  18     173.540 150.169  14.474  1.00  0.00           H  
ATOM    304 2HA  GLY A  18     172.046 149.490  15.096  1.00  0.00           H  
ATOM    305  N   VAL A  19     174.515 150.007  17.205  1.00  0.00           N  
ATOM    306  CA  VAL A  19     174.845 150.579  18.515  1.00  0.00           C  
ATOM    307  C   VAL A  19     176.133 151.383  18.417  1.00  0.00           C  
ATOM    308  O   VAL A  19     176.790 151.373  17.375  1.00  0.00           O  
ATOM    309  CB  VAL A  19     175.008 149.470  19.571  1.00  0.00           C  
ATOM    310  CG1 VAL A  19     173.730 148.652  19.686  1.00  0.00           C  
ATOM    311  CG2 VAL A  19     176.187 148.580  19.209  1.00  0.00           C  
ATOM    312  H   VAL A  19     175.168 149.404  16.700  1.00  0.00           H  
ATOM    313  HA  VAL A  19     174.044 151.249  18.821  1.00  0.00           H  
ATOM    314  HB  VAL A  19     175.184 149.930  20.543  1.00  0.00           H  
ATOM    315 1HG1 VAL A  19     173.863 147.873  20.437  1.00  0.00           H  
ATOM    316 2HG1 VAL A  19     172.907 149.303  19.981  1.00  0.00           H  
ATOM    317 3HG1 VAL A  19     173.504 148.193  18.724  1.00  0.00           H  
ATOM    318 1HG2 VAL A  19     176.297 147.798  19.960  1.00  0.00           H  
ATOM    319 2HG2 VAL A  19     176.013 148.124  18.233  1.00  0.00           H  
ATOM    320 3HG2 VAL A  19     177.097 149.178  19.173  1.00  0.00           H  
ATOM    321  N   THR A  20     176.459 152.136  19.473  1.00  0.00           N  
ATOM    322  CA  THR A  20     177.600 153.046  19.412  1.00  0.00           C  
ATOM    323  C   THR A  20     178.844 152.550  20.112  1.00  0.00           C  
ATOM    324  O   THR A  20     178.801 152.143  21.268  1.00  0.00           O  
ATOM    325  CB  THR A  20     177.221 154.416  20.003  1.00  0.00           C  
ATOM    326  OG1 THR A  20     176.168 155.000  19.225  1.00  0.00           O  
ATOM    327  CG2 THR A  20     178.423 155.349  20.001  1.00  0.00           C  
ATOM    328  H   THR A  20     175.924 152.073  20.345  1.00  0.00           H  
ATOM    329  HA  THR A  20     177.849 153.204  18.364  1.00  0.00           H  
ATOM    330  HB  THR A  20     176.871 154.288  21.027  1.00  0.00           H  
ATOM    331  HG1 THR A  20     175.369 154.476  19.326  1.00  0.00           H  
ATOM    332 1HG2 THR A  20     178.137 156.313  20.422  1.00  0.00           H  
ATOM    333 2HG2 THR A  20     179.223 154.914  20.600  1.00  0.00           H  
ATOM    334 3HG2 THR A  20     178.772 155.489  18.978  1.00  0.00           H  
ATOM    335  N   MET A  21     179.978 152.623  19.426  1.00  0.00           N  
ATOM    336  CA  MET A  21     181.232 152.200  20.028  1.00  0.00           C  
ATOM    337  C   MET A  21     182.243 153.311  20.162  1.00  0.00           C  
ATOM    338  O   MET A  21     182.399 154.139  19.262  1.00  0.00           O  
ATOM    339  CB  MET A  21     181.832 151.054  19.215  1.00  0.00           C  
ATOM    340  CG  MET A  21     183.152 150.521  19.756  1.00  0.00           C  
ATOM    341  SD  MET A  21     183.724 149.056  18.874  1.00  0.00           S  
ATOM    342  CE  MET A  21     184.444 149.801  17.413  1.00  0.00           C  
ATOM    343  H   MET A  21     179.960 152.979  18.478  1.00  0.00           H  
ATOM    344  HA  MET A  21     181.022 151.836  21.030  1.00  0.00           H  
ATOM    345 1HB  MET A  21     181.128 150.225  19.180  1.00  0.00           H  
ATOM    346 2HB  MET A  21     182.001 151.385  18.189  1.00  0.00           H  
ATOM    347 1HG  MET A  21     183.917 151.294  19.675  1.00  0.00           H  
ATOM    348 2HG  MET A  21     183.037 150.267  20.809  1.00  0.00           H  
ATOM    349 1HE  MET A  21     184.842 149.019  16.765  1.00  0.00           H  
ATOM    350 2HE  MET A  21     183.678 150.362  16.876  1.00  0.00           H  
ATOM    351 3HE  MET A  21     185.248 150.476  17.706  1.00  0.00           H  
ATOM    352  N   GLU A  22     182.985 153.271  21.258  1.00  0.00           N  
ATOM    353  CA  GLU A  22     184.101 154.176  21.461  1.00  0.00           C  
ATOM    354  C   GLU A  22     185.327 153.313  21.708  1.00  0.00           C  
ATOM    355  O   GLU A  22     185.229 152.245  22.324  1.00  0.00           O  
ATOM    356  CB  GLU A  22     183.884 155.075  22.679  1.00  0.00           C  
ATOM    357  CG  GLU A  22     182.655 155.945  22.647  1.00  0.00           C  
ATOM    358  CD  GLU A  22     182.490 156.762  23.918  1.00  0.00           C  
ATOM    359  OE1 GLU A  22     183.447 156.906  24.677  1.00  0.00           O  
ATOM    360  OE2 GLU A  22     181.386 157.230  24.149  1.00  0.00           O  
ATOM    361  H   GLU A  22     182.729 152.595  21.986  1.00  0.00           H  
ATOM    362  HA  GLU A  22     184.258 154.778  20.568  1.00  0.00           H  
ATOM    363 1HB  GLU A  22     183.842 154.467  23.575  1.00  0.00           H  
ATOM    364 2HB  GLU A  22     184.740 155.735  22.774  1.00  0.00           H  
ATOM    365 1HG  GLU A  22     182.720 156.616  21.794  1.00  0.00           H  
ATOM    366 2HG  GLU A  22     181.776 155.312  22.512  1.00  0.00           H  
ATOM    367  N   THR A  23     186.496 153.765  21.272  1.00  0.00           N  
ATOM    368  CA  THR A  23     187.703 153.039  21.647  1.00  0.00           C  
ATOM    369  C   THR A  23     188.701 154.001  22.245  1.00  0.00           C  
ATOM    370  O   THR A  23     188.946 155.087  21.719  1.00  0.00           O  
ATOM    371  CB  THR A  23     188.332 152.313  20.444  1.00  0.00           C  
ATOM    372  OG1 THR A  23     188.622 153.261  19.409  1.00  0.00           O  
ATOM    373  CG2 THR A  23     187.383 151.253  19.905  1.00  0.00           C  
ATOM    374  H   THR A  23     186.551 154.592  20.696  1.00  0.00           H  
ATOM    375  HA  THR A  23     187.459 152.306  22.414  1.00  0.00           H  
ATOM    376  HB  THR A  23     189.262 151.836  20.752  1.00  0.00           H  
ATOM    377  HG1 THR A  23     189.286 153.881  19.720  1.00  0.00           H  
ATOM    378 1HG2 THR A  23     187.844 150.750  19.055  1.00  0.00           H  
ATOM    379 2HG2 THR A  23     187.170 150.525  20.687  1.00  0.00           H  
ATOM    380 3HG2 THR A  23     186.454 151.725  19.586  1.00  0.00           H  
ATOM    381  N   HIS A  24     189.308 153.558  23.329  1.00  0.00           N  
ATOM    382  CA  HIS A  24     190.354 154.294  24.004  1.00  0.00           C  
ATOM    383  C   HIS A  24     191.499 153.326  24.274  1.00  0.00           C  
ATOM    384  O   HIS A  24     191.331 152.310  24.953  1.00  0.00           O  
ATOM    385  CB  HIS A  24     189.788 154.873  25.306  1.00  0.00           C  
ATOM    386  CG  HIS A  24     188.572 155.732  25.091  1.00  0.00           C  
ATOM    387  ND1 HIS A  24     188.646 157.065  24.764  1.00  0.00           N  
ATOM    388  CD2 HIS A  24     187.243 155.421  25.127  1.00  0.00           C  
ATOM    389  CE1 HIS A  24     187.418 157.550  24.613  1.00  0.00           C  
ATOM    390  NE2 HIS A  24     186.549 156.576  24.827  1.00  0.00           N  
ATOM    391  H   HIS A  24     188.972 152.674  23.716  1.00  0.00           H  
ATOM    392  HA  HIS A  24     190.718 155.106  23.377  1.00  0.00           H  
ATOM    393 1HB  HIS A  24     189.498 154.079  25.960  1.00  0.00           H  
ATOM    394 2HB  HIS A  24     190.552 155.462  25.814  1.00  0.00           H  
ATOM    395  HD2 HIS A  24     186.812 154.441  25.342  1.00  0.00           H  
ATOM    396  HE1 HIS A  24     187.163 158.574  24.350  1.00  0.00           H  
ATOM    397  HE2 HIS A  24     185.506 156.675  24.763  1.00  0.00           H  
ATOM    398  N   ARG A  25     192.661 153.621  23.694  1.00  0.00           N  
ATOM    399  CA  ARG A  25     193.764 152.671  23.712  1.00  0.00           C  
ATOM    400  C   ARG A  25     195.034 153.290  24.279  1.00  0.00           C  
ATOM    401  O   ARG A  25     195.238 154.502  24.178  1.00  0.00           O  
ATOM    402  CB  ARG A  25     194.043 152.155  22.308  1.00  0.00           C  
ATOM    403  CG  ARG A  25     194.562 153.200  21.334  1.00  0.00           C  
ATOM    404  CD  ARG A  25     194.657 152.664  19.952  1.00  0.00           C  
ATOM    405  NE  ARG A  25     195.631 151.587  19.853  1.00  0.00           N  
ATOM    406  CZ  ARG A  25     195.847 150.851  18.746  1.00  0.00           C  
ATOM    407  NH1 ARG A  25     195.154 151.086  17.654  1.00  0.00           N  
ATOM    408  NH2 ARG A  25     196.757 149.892  18.757  1.00  0.00           N  
ATOM    409  H   ARG A  25     192.763 154.510  23.220  1.00  0.00           H  
ATOM    410  HA  ARG A  25     193.488 151.831  24.342  1.00  0.00           H  
ATOM    411 1HB  ARG A  25     194.778 151.353  22.355  1.00  0.00           H  
ATOM    412 2HB  ARG A  25     193.129 151.737  21.886  1.00  0.00           H  
ATOM    413 1HG  ARG A  25     193.889 154.056  21.324  1.00  0.00           H  
ATOM    414 2HG  ARG A  25     195.558 153.524  21.645  1.00  0.00           H  
ATOM    415 1HD  ARG A  25     193.686 152.274  19.645  1.00  0.00           H  
ATOM    416 2HD  ARG A  25     194.959 153.459  19.272  1.00  0.00           H  
ATOM    417  HE  ARG A  25     196.184 151.377  20.673  1.00  0.00           H  
ATOM    418 1HH1 ARG A  25     194.458 151.819  17.645  1.00  0.00           H  
ATOM    419 2HH1 ARG A  25     195.317 150.534  16.825  1.00  0.00           H  
ATOM    420 1HH2 ARG A  25     197.290 149.712  19.597  1.00  0.00           H  
ATOM    421 2HH2 ARG A  25     196.919 149.342  17.927  1.00  0.00           H  
ATOM    422  N   SER A  26     195.883 152.450  24.861  1.00  0.00           N  
ATOM    423  CA  SER A  26     197.200 152.866  25.341  1.00  0.00           C  
ATOM    424  C   SER A  26     198.165 151.690  25.374  1.00  0.00           C  
ATOM    425  O   SER A  26     197.810 150.591  25.802  1.00  0.00           O  
ATOM    426  CB  SER A  26     197.086 153.475  26.724  1.00  0.00           C  
ATOM    427  OG  SER A  26     198.344 153.852  27.213  1.00  0.00           O  
ATOM    428  H   SER A  26     195.589 151.471  24.979  1.00  0.00           H  
ATOM    429  HA  SER A  26     197.598 153.610  24.655  1.00  0.00           H  
ATOM    430 1HB  SER A  26     196.432 154.345  26.686  1.00  0.00           H  
ATOM    431 2HB  SER A  26     196.631 152.754  27.403  1.00  0.00           H  
ATOM    432  HG  SER A  26     198.189 154.228  28.082  1.00  0.00           H  
ATOM    433  N   GLY A  27     199.409 151.912  24.965  1.00  0.00           N  
ATOM    434  CA  GLY A  27     200.348 150.805  24.961  1.00  0.00           C  
ATOM    435  C   GLY A  27     199.793 149.733  24.036  1.00  0.00           C  
ATOM    436  O   GLY A  27     199.477 150.017  22.885  1.00  0.00           O  
ATOM    437  H   GLY A  27     199.682 152.824  24.630  1.00  0.00           H  
ATOM    438 1HA  GLY A  27     201.324 151.140  24.613  1.00  0.00           H  
ATOM    439 2HA  GLY A  27     200.470 150.413  25.964  1.00  0.00           H  
ATOM    440  N   ASN A  28     199.657 148.506  24.538  1.00  0.00           N  
ATOM    441  CA  ASN A  28     199.111 147.415  23.730  1.00  0.00           C  
ATOM    442  C   ASN A  28     197.760 146.899  24.243  1.00  0.00           C  
ATOM    443  O   ASN A  28     197.415 145.732  24.048  1.00  0.00           O  
ATOM    444  CB  ASN A  28     200.111 146.277  23.654  1.00  0.00           C  
ATOM    445  CG  ASN A  28     201.315 146.621  22.821  1.00  0.00           C  
ATOM    446  OD1 ASN A  28     201.197 146.905  21.624  1.00  0.00           O  
ATOM    447  ND2 ASN A  28     202.473 146.600  23.432  1.00  0.00           N  
ATOM    448  H   ASN A  28     199.940 148.334  25.490  1.00  0.00           H  
ATOM    449  HA  ASN A  28     198.933 147.799  22.722  1.00  0.00           H  
ATOM    450 1HB  ASN A  28     200.442 146.015  24.659  1.00  0.00           H  
ATOM    451 2HB  ASN A  28     199.629 145.397  23.228  1.00  0.00           H  
ATOM    452 1HD2 ASN A  28     203.308 146.820  22.928  1.00  0.00           H  
ATOM    453 2HD2 ASN A  28     202.522 146.364  24.402  1.00  0.00           H  
ATOM    454  N   LYS A  29     197.023 147.757  24.949  1.00  0.00           N  
ATOM    455  CA  LYS A  29     195.698 147.399  25.441  1.00  0.00           C  
ATOM    456  C   LYS A  29     194.638 148.316  24.851  1.00  0.00           C  
ATOM    457  O   LYS A  29     194.815 149.537  24.789  1.00  0.00           O  
ATOM    458  CB  LYS A  29     195.655 147.458  26.969  1.00  0.00           C  
ATOM    459  CG  LYS A  29     196.713 146.611  27.662  1.00  0.00           C  
ATOM    460  CD  LYS A  29     196.418 146.464  29.148  1.00  0.00           C  
ATOM    461  CE  LYS A  29     196.642 147.773  29.890  1.00  0.00           C  
ATOM    462  NZ  LYS A  29     196.653 147.581  31.365  1.00  0.00           N  
ATOM    463  H   LYS A  29     197.377 148.699  25.137  1.00  0.00           H  
ATOM    464  HA  LYS A  29     195.466 146.373  25.164  1.00  0.00           H  
ATOM    465 1HB  LYS A  29     195.784 148.491  27.297  1.00  0.00           H  
ATOM    466 2HB  LYS A  29     194.677 147.125  27.319  1.00  0.00           H  
ATOM    467 1HG  LYS A  29     196.743 145.620  27.206  1.00  0.00           H  
ATOM    468 2HG  LYS A  29     197.690 147.077  27.539  1.00  0.00           H  
ATOM    469 1HD  LYS A  29     195.382 146.151  29.283  1.00  0.00           H  
ATOM    470 2HD  LYS A  29     197.068 145.700  29.573  1.00  0.00           H  
ATOM    471 1HE  LYS A  29     197.593 148.206  29.584  1.00  0.00           H  
ATOM    472 2HE  LYS A  29     195.849 148.475  29.634  1.00  0.00           H  
ATOM    473 1HZ  LYS A  29     196.803 148.471  31.819  1.00  0.00           H  
ATOM    474 2HZ  LYS A  29     195.767 147.197  31.663  1.00  0.00           H  
ATOM    475 3HZ  LYS A  29     197.397 146.945  31.616  1.00  0.00           H  
ATOM    476  N   VAL A  30     193.511 147.759  24.427  1.00  0.00           N  
ATOM    477  CA  VAL A  30     192.501 148.635  23.873  1.00  0.00           C  
ATOM    478  C   VAL A  30     191.234 148.524  24.712  1.00  0.00           C  
ATOM    479  O   VAL A  30     190.713 147.430  24.927  1.00  0.00           O  
ATOM    480  CB  VAL A  30     192.199 148.262  22.409  1.00  0.00           C  
ATOM    481  CG1 VAL A  30     191.128 149.178  21.836  1.00  0.00           C  
ATOM    482  CG2 VAL A  30     193.473 148.338  21.582  1.00  0.00           C  
ATOM    483  H   VAL A  30     193.353 146.749  24.452  1.00  0.00           H  
ATOM    484  HA  VAL A  30     192.849 149.662  23.877  1.00  0.00           H  
ATOM    485  HB  VAL A  30     191.804 147.246  22.377  1.00  0.00           H  
ATOM    486 1HG1 VAL A  30     190.927 148.900  20.801  1.00  0.00           H  
ATOM    487 2HG1 VAL A  30     190.214 149.080  22.422  1.00  0.00           H  
ATOM    488 3HG1 VAL A  30     191.475 150.210  21.873  1.00  0.00           H  
ATOM    489 1HG2 VAL A  30     193.252 148.072  20.549  1.00  0.00           H  
ATOM    490 2HG2 VAL A  30     193.871 149.352  21.620  1.00  0.00           H  
ATOM    491 3HG2 VAL A  30     194.211 147.643  21.985  1.00  0.00           H  
ATOM    492  N   LYS A  31     190.711 149.653  25.174  1.00  0.00           N  
ATOM    493  CA  LYS A  31     189.461 149.573  25.913  1.00  0.00           C  
ATOM    494  C   LYS A  31     188.307 149.923  24.996  1.00  0.00           C  
ATOM    495  O   LYS A  31     188.117 151.071  24.586  1.00  0.00           O  
ATOM    496  CB  LYS A  31     189.480 150.503  27.127  1.00  0.00           C  
ATOM    497  CG  LYS A  31     188.254 150.393  28.023  1.00  0.00           C  
ATOM    498  CD  LYS A  31     188.382 151.285  29.248  1.00  0.00           C  
ATOM    499  CE  LYS A  31     187.151 151.189  30.136  1.00  0.00           C  
ATOM    500  NZ  LYS A  31     187.276 152.032  31.356  1.00  0.00           N  
ATOM    501  H   LYS A  31     191.171 150.559  25.057  1.00  0.00           H  
ATOM    502  HA  LYS A  31     189.308 148.554  26.248  1.00  0.00           H  
ATOM    503 1HB  LYS A  31     190.359 150.290  27.735  1.00  0.00           H  
ATOM    504 2HB  LYS A  31     189.557 151.538  26.792  1.00  0.00           H  
ATOM    505 1HG  LYS A  31     187.365 150.685  27.463  1.00  0.00           H  
ATOM    506 2HG  LYS A  31     188.133 149.360  28.348  1.00  0.00           H  
ATOM    507 1HD  LYS A  31     189.260 150.988  29.825  1.00  0.00           H  
ATOM    508 2HD  LYS A  31     188.510 152.320  28.933  1.00  0.00           H  
ATOM    509 1HE  LYS A  31     186.273 151.509  29.577  1.00  0.00           H  
ATOM    510 2HE  LYS A  31     187.001 150.153  30.441  1.00  0.00           H  
ATOM    511 1HZ  LYS A  31     186.441 151.940  31.917  1.00  0.00           H  
ATOM    512 2HZ  LYS A  31     188.077 151.731  31.893  1.00  0.00           H  
ATOM    513 3HZ  LYS A  31     187.396 152.998  31.087  1.00  0.00           H  
ATOM    514  N   VAL A  32     187.527 148.908  24.675  1.00  0.00           N  
ATOM    515  CA  VAL A  32     186.466 149.010  23.707  1.00  0.00           C  
ATOM    516  C   VAL A  32     185.122 149.117  24.388  1.00  0.00           C  
ATOM    517  O   VAL A  32     184.699 148.207  25.093  1.00  0.00           O  
ATOM    518  CB  VAL A  32     186.475 147.784  22.774  1.00  0.00           C  
ATOM    519  CG1 VAL A  32     185.374 147.901  21.731  1.00  0.00           C  
ATOM    520  CG2 VAL A  32     187.836 147.648  22.110  1.00  0.00           C  
ATOM    521  H   VAL A  32     187.708 147.987  25.080  1.00  0.00           H  
ATOM    522  HA  VAL A  32     186.626 149.896  23.089  1.00  0.00           H  
ATOM    523  HB  VAL A  32     186.266 146.890  23.363  1.00  0.00           H  
ATOM    524 1HG1 VAL A  32     185.395 147.026  21.080  1.00  0.00           H  
ATOM    525 2HG1 VAL A  32     184.406 147.960  22.228  1.00  0.00           H  
ATOM    526 3HG1 VAL A  32     185.533 148.799  21.134  1.00  0.00           H  
ATOM    527 1HG2 VAL A  32     187.835 146.779  21.453  1.00  0.00           H  
ATOM    528 2HG2 VAL A  32     188.047 148.545  21.526  1.00  0.00           H  
ATOM    529 3HG2 VAL A  32     188.604 147.524  22.874  1.00  0.00           H  
ATOM    530  N   VAL A  33     184.420 150.215  24.172  1.00  0.00           N  
ATOM    531  CA  VAL A  33     183.200 150.394  24.934  1.00  0.00           C  
ATOM    532  C   VAL A  33     182.022 150.531  23.997  1.00  0.00           C  
ATOM    533  O   VAL A  33     182.039 151.352  23.080  1.00  0.00           O  
ATOM    534  CB  VAL A  33     183.312 151.630  25.843  1.00  0.00           C  
ATOM    535  CG1 VAL A  33     182.034 151.804  26.651  1.00  0.00           C  
ATOM    536  CG2 VAL A  33     184.517 151.469  26.752  1.00  0.00           C  
ATOM    537  H   VAL A  33     184.759 150.908  23.495  1.00  0.00           H  
ATOM    538  HA  VAL A  33     183.027 149.525  25.563  1.00  0.00           H  
ATOM    539  HB  VAL A  33     183.434 152.516  25.231  1.00  0.00           H  
ATOM    540 1HG1 VAL A  33     182.129 152.684  27.285  1.00  0.00           H  
ATOM    541 2HG1 VAL A  33     181.183 151.930  25.991  1.00  0.00           H  
ATOM    542 3HG1 VAL A  33     181.881 150.922  27.278  1.00  0.00           H  
ATOM    543 1HG2 VAL A  33     184.605 152.345  27.387  1.00  0.00           H  
ATOM    544 2HG2 VAL A  33     184.380 150.581  27.364  1.00  0.00           H  
ATOM    545 3HG2 VAL A  33     185.418 151.366  26.155  1.00  0.00           H  
ATOM    546  N   ILE A  34     180.992 149.716  24.231  1.00  0.00           N  
ATOM    547  CA  ILE A  34     179.807 149.800  23.389  1.00  0.00           C  
ATOM    548  C   ILE A  34     178.583 150.221  24.199  1.00  0.00           C  
ATOM    549  O   ILE A  34     178.253 149.619  25.221  1.00  0.00           O  
ATOM    550  CB  ILE A  34     179.529 148.453  22.697  1.00  0.00           C  
ATOM    551  CG1 ILE A  34     180.729 148.032  21.846  1.00  0.00           C  
ATOM    552  CG2 ILE A  34     178.272 148.541  21.845  1.00  0.00           C  
ATOM    553  CD1 ILE A  34     181.681 147.094  22.553  1.00  0.00           C  
ATOM    554  H   ILE A  34     181.064 149.022  24.976  1.00  0.00           H  
ATOM    555  HA  ILE A  34     179.969 150.544  22.626  1.00  0.00           H  
ATOM    556  HB  ILE A  34     179.390 147.679  23.452  1.00  0.00           H  
ATOM    557 1HG1 ILE A  34     180.378 147.541  20.939  1.00  0.00           H  
ATOM    558 2HG1 ILE A  34     181.288 148.917  21.541  1.00  0.00           H  
ATOM    559 1HG2 ILE A  34     178.091 147.581  21.363  1.00  0.00           H  
ATOM    560 2HG2 ILE A  34     177.422 148.797  22.476  1.00  0.00           H  
ATOM    561 3HG2 ILE A  34     178.403 149.310  21.083  1.00  0.00           H  
ATOM    562 1HD1 ILE A  34     182.506 146.842  21.887  1.00  0.00           H  
ATOM    563 2HD1 ILE A  34     182.073 147.580  23.447  1.00  0.00           H  
ATOM    564 3HD1 ILE A  34     181.153 146.185  22.837  1.00  0.00           H  
ATOM    565  N   LYS A  35     177.881 151.243  23.705  1.00  0.00           N  
ATOM    566  CA  LYS A  35     176.726 151.784  24.415  1.00  0.00           C  
ATOM    567  C   LYS A  35     175.391 151.605  23.687  1.00  0.00           C  
ATOM    568  O   LYS A  35     175.300 151.627  22.445  1.00  0.00           O  
ATOM    569  CB  LYS A  35     176.970 153.266  24.705  1.00  0.00           C  
ATOM    570  CG  LYS A  35     178.171 153.520  25.612  1.00  0.00           C  
ATOM    571  CD  LYS A  35     178.517 154.999  25.726  1.00  0.00           C  
ATOM    572  CE  LYS A  35     179.744 155.212  26.622  1.00  0.00           C  
ATOM    573  NZ  LYS A  35     180.202 156.636  26.631  1.00  0.00           N  
ATOM    574  H   LYS A  35     178.203 151.666  22.835  1.00  0.00           H  
ATOM    575  HA  LYS A  35     176.642 151.265  25.371  1.00  0.00           H  
ATOM    576 1HB  LYS A  35     177.136 153.796  23.769  1.00  0.00           H  
ATOM    577 2HB  LYS A  35     176.088 153.695  25.181  1.00  0.00           H  
ATOM    578 1HG  LYS A  35     177.956 153.125  26.602  1.00  0.00           H  
ATOM    579 2HG  LYS A  35     179.029 152.992  25.207  1.00  0.00           H  
ATOM    580 1HD  LYS A  35     178.743 155.398  24.732  1.00  0.00           H  
ATOM    581 2HD  LYS A  35     177.672 155.548  26.140  1.00  0.00           H  
ATOM    582 1HE  LYS A  35     179.494 154.913  27.639  1.00  0.00           H  
ATOM    583 2HE  LYS A  35     180.561 154.592  26.260  1.00  0.00           H  
ATOM    584 1HZ  LYS A  35     181.012 156.729  27.220  1.00  0.00           H  
ATOM    585 2HZ  LYS A  35     180.462 156.895  25.665  1.00  0.00           H  
ATOM    586 3HZ  LYS A  35     179.472 157.242  26.962  1.00  0.00           H  
ATOM    587  N   GLY A  36     174.328 151.475  24.493  1.00  0.00           N  
ATOM    588  CA  GLY A  36     172.957 151.371  23.994  1.00  0.00           C  
ATOM    589  C   GLY A  36     172.686 149.990  23.389  1.00  0.00           C  
ATOM    590  O   GLY A  36     171.938 149.878  22.418  1.00  0.00           O  
ATOM    591  H   GLY A  36     174.489 151.470  25.498  1.00  0.00           H  
ATOM    592 1HA  GLY A  36     172.261 151.556  24.815  1.00  0.00           H  
ATOM    593 2HA  GLY A  36     172.785 152.141  23.243  1.00  0.00           H  
ATOM    594  N   LEU A  37     173.335 148.966  23.953  1.00  0.00           N  
ATOM    595  CA  LEU A  37     173.296 147.600  23.450  1.00  0.00           C  
ATOM    596  C   LEU A  37     172.294 146.706  24.202  1.00  0.00           C  
ATOM    597  O   LEU A  37     172.346 146.566  25.429  1.00  0.00           O  
ATOM    598  CB  LEU A  37     174.748 147.083  23.570  1.00  0.00           C  
ATOM    599  CG  LEU A  37     175.098 145.687  23.124  1.00  0.00           C  
ATOM    600  CD1 LEU A  37     174.940 145.551  21.701  1.00  0.00           C  
ATOM    601  CD2 LEU A  37     176.545 145.410  23.468  1.00  0.00           C  
ATOM    602  H   LEU A  37     173.890 149.129  24.796  1.00  0.00           H  
ATOM    603  HA  LEU A  37     172.995 147.634  22.411  1.00  0.00           H  
ATOM    604 1HB  LEU A  37     175.368 147.762  23.009  1.00  0.00           H  
ATOM    605 2HB  LEU A  37     175.044 147.164  24.614  1.00  0.00           H  
ATOM    606  HG  LEU A  37     174.438 144.979  23.602  1.00  0.00           H  
ATOM    607 1HD1 LEU A  37     175.210 144.539  21.440  1.00  0.00           H  
ATOM    608 2HD1 LEU A  37     173.925 145.746  21.415  1.00  0.00           H  
ATOM    609 3HD1 LEU A  37     175.592 146.237  21.200  1.00  0.00           H  
ATOM    610 1HD2 LEU A  37     176.811 144.410  23.153  1.00  0.00           H  
ATOM    611 2HD2 LEU A  37     177.176 146.112  22.971  1.00  0.00           H  
ATOM    612 3HD2 LEU A  37     176.688 145.513  24.519  1.00  0.00           H  
ATOM    613  N   HIS A  38     171.393 146.068  23.450  1.00  0.00           N  
ATOM    614  CA  HIS A  38     170.358 145.192  24.007  1.00  0.00           C  
ATOM    615  C   HIS A  38     170.965 143.940  24.617  1.00  0.00           C  
ATOM    616  O   HIS A  38     171.931 143.401  24.088  1.00  0.00           O  
ATOM    617  CB  HIS A  38     169.331 144.808  22.934  1.00  0.00           C  
ATOM    618  CG  HIS A  38     168.124 144.076  23.458  1.00  0.00           C  
ATOM    619  ND1 HIS A  38     168.130 142.713  23.773  1.00  0.00           N  
ATOM    620  CD2 HIS A  38     166.876 144.521  23.731  1.00  0.00           C  
ATOM    621  CE1 HIS A  38     166.925 142.376  24.227  1.00  0.00           C  
ATOM    622  NE2 HIS A  38     166.153 143.453  24.203  1.00  0.00           N  
ATOM    623  H   HIS A  38     171.400 146.195  22.431  1.00  0.00           H  
ATOM    624  HA  HIS A  38     169.827 145.721  24.799  1.00  0.00           H  
ATOM    625 1HB  HIS A  38     168.997 145.708  22.414  1.00  0.00           H  
ATOM    626 2HB  HIS A  38     169.801 144.178  22.208  1.00  0.00           H  
ATOM    627  HD2 HIS A  38     166.511 145.542  23.601  1.00  0.00           H  
ATOM    628  HE1 HIS A  38     166.618 141.380  24.555  1.00  0.00           H  
ATOM    629  HE2 HIS A  38     165.182 143.491  24.491  1.00  0.00           H  
ATOM    630  N   GLU A  39     170.400 143.432  25.704  1.00  0.00           N  
ATOM    631  CA  GLU A  39     170.958 142.241  26.345  1.00  0.00           C  
ATOM    632  C   GLU A  39     171.219 141.083  25.368  1.00  0.00           C  
ATOM    633  O   GLU A  39     172.244 140.405  25.479  1.00  0.00           O  
ATOM    634  CB  GLU A  39     170.016 141.768  27.455  1.00  0.00           C  
ATOM    635  CG  GLU A  39     170.532 140.578  28.252  1.00  0.00           C  
ATOM    636  CD  GLU A  39     169.615 140.186  29.378  1.00  0.00           C  
ATOM    637  OE1 GLU A  39     168.589 140.805  29.526  1.00  0.00           O  
ATOM    638  OE2 GLU A  39     169.942 139.267  30.091  1.00  0.00           O  
ATOM    639  H   GLU A  39     169.596 143.884  26.118  1.00  0.00           H  
ATOM    640  HA  GLU A  39     171.911 142.520  26.802  1.00  0.00           H  
ATOM    641 1HB  GLU A  39     169.835 142.585  28.153  1.00  0.00           H  
ATOM    642 2HB  GLU A  39     169.055 141.488  27.022  1.00  0.00           H  
ATOM    643 1HG  GLU A  39     170.649 139.728  27.582  1.00  0.00           H  
ATOM    644 2HG  GLU A  39     171.513 140.824  28.658  1.00  0.00           H  
ATOM    645  N   SER A  40     170.311 140.859  24.410  1.00  0.00           N  
ATOM    646  CA  SER A  40     170.483 139.783  23.431  1.00  0.00           C  
ATOM    647  C   SER A  40     171.663 140.064  22.499  1.00  0.00           C  
ATOM    648  O   SER A  40     172.285 139.149  21.936  1.00  0.00           O  
ATOM    649  CB  SER A  40     169.217 139.651  22.615  1.00  0.00           C  
ATOM    650  OG  SER A  40     169.017 140.801  21.834  1.00  0.00           O  
ATOM    651  H   SER A  40     169.484 141.453  24.351  1.00  0.00           H  
ATOM    652  HA  SER A  40     170.670 138.852  23.965  1.00  0.00           H  
ATOM    653 1HB  SER A  40     169.294 138.778  21.969  1.00  0.00           H  
ATOM    654 2HB  SER A  40     168.365 139.504  23.276  1.00  0.00           H  
ATOM    655  HG  SER A  40     168.595 141.452  22.427  1.00  0.00           H  
ATOM    656  N   GLN A  41     171.995 141.332  22.355  1.00  0.00           N  
ATOM    657  CA  GLN A  41     173.059 141.776  21.499  1.00  0.00           C  
ATOM    658  C   GLN A  41     174.361 141.703  22.274  1.00  0.00           C  
ATOM    659  O   GLN A  41     175.415 141.476  21.680  1.00  0.00           O  
ATOM    660  CB  GLN A  41     172.778 143.169  20.979  1.00  0.00           C  
ATOM    661  CG  GLN A  41     171.622 143.288  20.061  1.00  0.00           C  
ATOM    662  CD  GLN A  41     171.427 144.731  19.616  1.00  0.00           C  
ATOM    663  OE1 GLN A  41     171.388 145.698  20.427  1.00  0.00           O  
ATOM    664  NE2 GLN A  41     171.332 144.874  18.292  1.00  0.00           N  
ATOM    665  H   GLN A  41     171.499 142.026  22.903  1.00  0.00           H  
ATOM    666  HA  GLN A  41     173.130 141.101  20.646  1.00  0.00           H  
ATOM    667 1HB  GLN A  41     172.628 143.842  21.807  1.00  0.00           H  
ATOM    668 2HB  GLN A  41     173.614 143.506  20.428  1.00  0.00           H  
ATOM    669 1HG  GLN A  41     171.827 142.690  19.177  1.00  0.00           H  
ATOM    670 2HG  GLN A  41     170.722 142.927  20.547  1.00  0.00           H  
ATOM    671 1HE2 GLN A  41     171.256 145.791  17.835  1.00  0.00           H  
ATOM    672 2HE2 GLN A  41     171.376 144.071  17.702  1.00  0.00           H  
ATOM    673  N   GLN A  42     174.285 141.859  23.606  1.00  0.00           N  
ATOM    674  CA  GLN A  42     175.474 141.808  24.438  1.00  0.00           C  
ATOM    675  C   GLN A  42     176.013 140.394  24.338  1.00  0.00           C  
ATOM    676  O   GLN A  42     177.222 140.186  24.238  1.00  0.00           O  
ATOM    677  CB  GLN A  42     175.191 142.168  25.906  1.00  0.00           C  
ATOM    678  CG  GLN A  42     174.826 143.619  26.127  1.00  0.00           C  
ATOM    679  CD  GLN A  42     174.458 143.985  27.512  1.00  0.00           C  
ATOM    680  OE1 GLN A  42     174.920 143.371  28.483  1.00  0.00           O  
ATOM    681  NE2 GLN A  42     173.632 145.006  27.629  1.00  0.00           N  
ATOM    682  H   GLN A  42     173.374 142.067  24.020  1.00  0.00           H  
ATOM    683  HA  GLN A  42     176.226 142.487  24.039  1.00  0.00           H  
ATOM    684 1HB  GLN A  42     174.373 141.558  26.278  1.00  0.00           H  
ATOM    685 2HB  GLN A  42     176.063 141.941  26.509  1.00  0.00           H  
ATOM    686 1HG  GLN A  42     175.644 144.207  25.861  1.00  0.00           H  
ATOM    687 2HG  GLN A  42     173.981 143.862  25.497  1.00  0.00           H  
ATOM    688 1HE2 GLN A  42     173.357 145.346  28.564  1.00  0.00           H  
ATOM    689 2HE2 GLN A  42     173.267 145.483  26.787  1.00  0.00           H  
ATOM    690  N   GLU A  43     175.086 139.417  24.350  1.00  0.00           N  
ATOM    691  CA  GLU A  43     175.451 138.016  24.259  1.00  0.00           C  
ATOM    692  C   GLU A  43     175.938 137.668  22.856  1.00  0.00           C  
ATOM    693  O   GLU A  43     176.892 136.897  22.714  1.00  0.00           O  
ATOM    694  CB  GLU A  43     174.261 137.130  24.634  1.00  0.00           C  
ATOM    695  CG  GLU A  43     173.883 137.177  26.108  1.00  0.00           C  
ATOM    696  CD  GLU A  43     175.008 136.758  27.014  1.00  0.00           C  
ATOM    697  OE1 GLU A  43     175.671 135.798  26.702  1.00  0.00           O  
ATOM    698  OE2 GLU A  43     175.205 137.400  28.019  1.00  0.00           O  
ATOM    699  H   GLU A  43     174.107 139.691  24.464  1.00  0.00           H  
ATOM    700  HA  GLU A  43     176.266 137.826  24.957  1.00  0.00           H  
ATOM    701 1HB  GLU A  43     173.387 137.430  24.056  1.00  0.00           H  
ATOM    702 2HB  GLU A  43     174.483 136.094  24.379  1.00  0.00           H  
ATOM    703 1HG  GLU A  43     173.585 138.193  26.364  1.00  0.00           H  
ATOM    704 2HG  GLU A  43     173.028 136.524  26.274  1.00  0.00           H  
ATOM    705  N   GLN A  44     175.323 138.251  21.812  1.00  0.00           N  
ATOM    706  CA  GLN A  44     175.826 137.972  20.468  1.00  0.00           C  
ATOM    707  C   GLN A  44     177.233 138.520  20.290  1.00  0.00           C  
ATOM    708  O   GLN A  44     178.083 137.846  19.702  1.00  0.00           O  
ATOM    709  CB  GLN A  44     174.936 138.610  19.394  1.00  0.00           C  
ATOM    710  CG  GLN A  44     175.371 138.308  17.924  1.00  0.00           C  
ATOM    711  CD  GLN A  44     175.281 136.821  17.574  1.00  0.00           C  
ATOM    712  OE1 GLN A  44     174.220 136.223  17.791  1.00  0.00           O  
ATOM    713  NE2 GLN A  44     176.345 136.224  17.041  1.00  0.00           N  
ATOM    714  H   GLN A  44     174.473 138.808  21.948  1.00  0.00           H  
ATOM    715  HA  GLN A  44     175.850 136.896  20.324  1.00  0.00           H  
ATOM    716 1HB  GLN A  44     173.909 138.270  19.528  1.00  0.00           H  
ATOM    717 2HB  GLN A  44     174.938 139.696  19.527  1.00  0.00           H  
ATOM    718 1HG  GLN A  44     174.722 138.855  17.246  1.00  0.00           H  
ATOM    719 2HG  GLN A  44     176.411 138.626  17.771  1.00  0.00           H  
ATOM    720 1HE2 GLN A  44     176.311 135.259  16.798  1.00  0.00           H  
ATOM    721 2HE2 GLN A  44     177.232 136.734  16.870  1.00  0.00           H  
ATOM    722  N   LEU A  45     177.518 139.696  20.847  1.00  0.00           N  
ATOM    723  CA  LEU A  45     178.845 140.264  20.742  1.00  0.00           C  
ATOM    724  C   LEU A  45     179.830 139.427  21.539  1.00  0.00           C  
ATOM    725  O   LEU A  45     180.931 139.161  21.064  1.00  0.00           O  
ATOM    726  CB  LEU A  45     178.852 141.711  21.248  1.00  0.00           C  
ATOM    727  CG  LEU A  45     180.196 142.444  21.152  1.00  0.00           C  
ATOM    728  CD1 LEU A  45     180.619 142.542  19.693  1.00  0.00           C  
ATOM    729  CD2 LEU A  45     180.069 143.824  21.778  1.00  0.00           C  
ATOM    730  H   LEU A  45     176.777 140.246  21.301  1.00  0.00           H  
ATOM    731  HA  LEU A  45     179.134 140.233  19.689  1.00  0.00           H  
ATOM    732 1HB  LEU A  45     178.123 142.283  20.676  1.00  0.00           H  
ATOM    733 2HB  LEU A  45     178.546 141.716  22.294  1.00  0.00           H  
ATOM    734  HG  LEU A  45     180.959 141.874  21.683  1.00  0.00           H  
ATOM    735 1HD1 LEU A  45     181.575 143.062  19.625  1.00  0.00           H  
ATOM    736 2HD1 LEU A  45     180.721 141.539  19.275  1.00  0.00           H  
ATOM    737 3HD1 LEU A  45     179.865 143.094  19.132  1.00  0.00           H  
ATOM    738 1HD2 LEU A  45     181.025 144.344  21.712  1.00  0.00           H  
ATOM    739 2HD2 LEU A  45     179.307 144.395  21.249  1.00  0.00           H  
ATOM    740 3HD2 LEU A  45     179.784 143.724  22.826  1.00  0.00           H  
ATOM    741  N   ARG A  46     179.436 138.992  22.746  1.00  0.00           N  
ATOM    742  CA  ARG A  46     180.309 138.175  23.565  1.00  0.00           C  
ATOM    743  C   ARG A  46     180.748 136.940  22.781  1.00  0.00           C  
ATOM    744  O   ARG A  46     181.924 136.583  22.795  1.00  0.00           O  
ATOM    745  CB  ARG A  46     179.606 137.751  24.846  1.00  0.00           C  
ATOM    746  CG  ARG A  46     180.471 136.967  25.821  1.00  0.00           C  
ATOM    747  CD  ARG A  46     179.747 136.672  27.084  1.00  0.00           C  
ATOM    748  NE  ARG A  46     178.624 135.775  26.868  1.00  0.00           N  
ATOM    749  CZ  ARG A  46     178.720 134.432  26.794  1.00  0.00           C  
ATOM    750  NH1 ARG A  46     179.891 133.849  26.921  1.00  0.00           N  
ATOM    751  NH2 ARG A  46     177.636 133.702  26.594  1.00  0.00           N  
ATOM    752  H   ARG A  46     178.523 139.263  23.119  1.00  0.00           H  
ATOM    753  HA  ARG A  46     181.197 138.753  23.822  1.00  0.00           H  
ATOM    754 1HB  ARG A  46     179.238 138.634  25.369  1.00  0.00           H  
ATOM    755 2HB  ARG A  46     178.743 137.133  24.601  1.00  0.00           H  
ATOM    756 1HG  ARG A  46     180.768 136.022  25.366  1.00  0.00           H  
ATOM    757 2HG  ARG A  46     181.362 137.548  26.065  1.00  0.00           H  
ATOM    758 1HD  ARG A  46     180.428 136.201  27.792  1.00  0.00           H  
ATOM    759 2HD  ARG A  46     179.365 137.599  27.510  1.00  0.00           H  
ATOM    760  HE  ARG A  46     177.706 136.187  26.764  1.00  0.00           H  
ATOM    761 1HH1 ARG A  46     180.719 134.408  27.073  1.00  0.00           H  
ATOM    762 2HH1 ARG A  46     179.963 132.844  26.865  1.00  0.00           H  
ATOM    763 1HH2 ARG A  46     176.735 134.151  26.496  1.00  0.00           H  
ATOM    764 2HH2 ARG A  46     177.708 132.697  26.538  1.00  0.00           H  
ATOM    765  N   LYS A  47     179.804 136.321  22.055  1.00  0.00           N  
ATOM    766  CA  LYS A  47     180.147 135.166  21.235  1.00  0.00           C  
ATOM    767  C   LYS A  47     181.045 135.510  20.046  1.00  0.00           C  
ATOM    768  O   LYS A  47     181.989 134.758  19.764  1.00  0.00           O  
ATOM    769  CB  LYS A  47     178.870 134.488  20.736  1.00  0.00           C  
ATOM    770  CG  LYS A  47     178.074 133.771  21.818  1.00  0.00           C  
ATOM    771  CD  LYS A  47     176.796 133.167  21.255  1.00  0.00           C  
ATOM    772  CE  LYS A  47     175.987 132.471  22.340  1.00  0.00           C  
ATOM    773  NZ  LYS A  47     174.712 131.914  21.812  1.00  0.00           N  
ATOM    774  H   LYS A  47     178.828 136.628  22.118  1.00  0.00           H  
ATOM    775  HA  LYS A  47     180.687 134.460  21.862  1.00  0.00           H  
ATOM    776 1HB  LYS A  47     178.218 135.233  20.279  1.00  0.00           H  
ATOM    777 2HB  LYS A  47     179.122 133.758  19.966  1.00  0.00           H  
ATOM    778 1HG  LYS A  47     178.682 132.976  22.250  1.00  0.00           H  
ATOM    779 2HG  LYS A  47     177.816 134.476  22.607  1.00  0.00           H  
ATOM    780 1HD  LYS A  47     176.187 133.954  20.808  1.00  0.00           H  
ATOM    781 2HD  LYS A  47     177.047 132.441  20.480  1.00  0.00           H  
ATOM    782 1HE  LYS A  47     176.575 131.660  22.766  1.00  0.00           H  
ATOM    783 2HE  LYS A  47     175.758 133.181  23.134  1.00  0.00           H  
ATOM    784 1HZ  LYS A  47     174.206 131.462  22.561  1.00  0.00           H  
ATOM    785 2HZ  LYS A  47     174.150 132.661  21.429  1.00  0.00           H  
ATOM    786 3HZ  LYS A  47     174.913 131.239  21.087  1.00  0.00           H  
ATOM    787  N   ASP A  48     180.799 136.640  19.371  1.00  0.00           N  
ATOM    788  CA  ASP A  48     181.595 136.992  18.199  1.00  0.00           C  
ATOM    789  C   ASP A  48     183.019 137.282  18.617  1.00  0.00           C  
ATOM    790  O   ASP A  48     183.977 136.928  17.912  1.00  0.00           O  
ATOM    791  CB  ASP A  48     181.051 138.228  17.479  1.00  0.00           C  
ATOM    792  CG  ASP A  48     179.712 138.031  16.755  1.00  0.00           C  
ATOM    793  OD1 ASP A  48     179.228 136.925  16.625  1.00  0.00           O  
ATOM    794  OD2 ASP A  48     179.212 139.011  16.268  1.00  0.00           O  
ATOM    795  H   ASP A  48     179.987 137.219  19.627  1.00  0.00           H  
ATOM    796  HA  ASP A  48     181.598 136.142  17.512  1.00  0.00           H  
ATOM    797 1HB  ASP A  48     180.908 139.021  18.225  1.00  0.00           H  
ATOM    798 2HB  ASP A  48     181.788 138.587  16.763  1.00  0.00           H  
ATOM    799  N   VAL A  49     183.170 137.929  19.778  1.00  0.00           N  
ATOM    800  CA  VAL A  49     184.477 138.254  20.296  1.00  0.00           C  
ATOM    801  C   VAL A  49     185.213 136.980  20.681  1.00  0.00           C  
ATOM    802  O   VAL A  49     186.384 136.838  20.334  1.00  0.00           O  
ATOM    803  CB  VAL A  49     184.355 139.179  21.522  1.00  0.00           C  
ATOM    804  CG1 VAL A  49     185.702 139.328  22.213  1.00  0.00           C  
ATOM    805  CG2 VAL A  49     183.815 140.535  21.095  1.00  0.00           C  
ATOM    806  H   VAL A  49     182.329 138.238  20.288  1.00  0.00           H  
ATOM    807  HA  VAL A  49     185.040 138.738  19.494  1.00  0.00           H  
ATOM    808  HB  VAL A  49     183.673 138.725  22.241  1.00  0.00           H  
ATOM    809 1HG1 VAL A  49     185.597 139.984  23.077  1.00  0.00           H  
ATOM    810 2HG1 VAL A  49     186.052 138.349  22.542  1.00  0.00           H  
ATOM    811 3HG1 VAL A  49     186.422 139.757  21.517  1.00  0.00           H  
ATOM    812 1HG2 VAL A  49     183.730 141.184  21.967  1.00  0.00           H  
ATOM    813 2HG2 VAL A  49     184.494 140.986  20.371  1.00  0.00           H  
ATOM    814 3HG2 VAL A  49     182.832 140.409  20.641  1.00  0.00           H  
ATOM    815  N   HIS A  50     184.549 136.057  21.395  1.00  0.00           N  
ATOM    816  CA  HIS A  50     185.222 134.830  21.825  1.00  0.00           C  
ATOM    817  C   HIS A  50     185.797 134.065  20.628  1.00  0.00           C  
ATOM    818  O   HIS A  50     186.978 133.677  20.648  1.00  0.00           O  
ATOM    819  CB  HIS A  50     184.257 133.928  22.601  1.00  0.00           C  
ATOM    820  CG  HIS A  50     184.926 132.769  23.272  1.00  0.00           C  
ATOM    821  ND1 HIS A  50     185.592 132.888  24.474  1.00  0.00           N  
ATOM    822  CD2 HIS A  50     185.032 131.468  22.911  1.00  0.00           C  
ATOM    823  CE1 HIS A  50     186.079 131.710  24.823  1.00  0.00           C  
ATOM    824  NE2 HIS A  50     185.753 130.833  23.892  1.00  0.00           N  
ATOM    825  H   HIS A  50     183.584 136.238  21.688  1.00  0.00           H  
ATOM    826  HA  HIS A  50     186.021 135.087  22.514  1.00  0.00           H  
ATOM    827 1HB  HIS A  50     183.744 134.515  23.364  1.00  0.00           H  
ATOM    828 2HB  HIS A  50     183.498 133.538  21.923  1.00  0.00           H  
ATOM    829  HD2 HIS A  50     184.623 131.012  22.009  1.00  0.00           H  
ATOM    830  HE1 HIS A  50     186.651 131.498  25.726  1.00  0.00           H  
ATOM    831  HE2 HIS A  50     185.993 129.852  23.895  1.00  0.00           H  
ATOM    832  N   GLU A  51     185.015 133.912  19.552  1.00  0.00           N  
ATOM    833  CA  GLU A  51     185.533 133.236  18.364  1.00  0.00           C  
ATOM    834  C   GLU A  51     186.726 133.973  17.786  1.00  0.00           C  
ATOM    835  O   GLU A  51     187.732 133.354  17.396  1.00  0.00           O  
ATOM    836  CB  GLU A  51     184.439 133.112  17.300  1.00  0.00           C  
ATOM    837  CG  GLU A  51     184.897 132.461  16.003  1.00  0.00           C  
ATOM    838  CD  GLU A  51     183.794 132.342  14.987  1.00  0.00           C  
ATOM    839  OE1 GLU A  51     182.651 132.402  15.371  1.00  0.00           O  
ATOM    840  OE2 GLU A  51     184.096 132.190  13.826  1.00  0.00           O  
ATOM    841  H   GLU A  51     184.034 134.213  19.594  1.00  0.00           H  
ATOM    842  HA  GLU A  51     185.858 132.239  18.653  1.00  0.00           H  
ATOM    843 1HB  GLU A  51     183.612 132.525  17.696  1.00  0.00           H  
ATOM    844 2HB  GLU A  51     184.052 134.102  17.058  1.00  0.00           H  
ATOM    845 1HG  GLU A  51     185.706 133.054  15.575  1.00  0.00           H  
ATOM    846 2HG  GLU A  51     185.289 131.469  16.224  1.00  0.00           H  
ATOM    847  N   THR A  52     186.635 135.303  17.746  1.00  0.00           N  
ATOM    848  CA  THR A  52     187.669 136.127  17.172  1.00  0.00           C  
ATOM    849  C   THR A  52     188.967 135.923  17.929  1.00  0.00           C  
ATOM    850  O   THR A  52     190.032 135.802  17.319  1.00  0.00           O  
ATOM    851  CB  THR A  52     187.288 137.622  17.178  1.00  0.00           C  
ATOM    852  OG1 THR A  52     186.095 137.842  16.402  1.00  0.00           O  
ATOM    853  CG2 THR A  52     188.414 138.419  16.576  1.00  0.00           C  
ATOM    854  H   THR A  52     185.794 135.768  18.099  1.00  0.00           H  
ATOM    855  HA  THR A  52     187.823 135.812  16.133  1.00  0.00           H  
ATOM    856  HB  THR A  52     187.110 137.951  18.209  1.00  0.00           H  
ATOM    857  HG1 THR A  52     185.324 137.468  16.897  1.00  0.00           H  
ATOM    858 1HG2 THR A  52     188.151 139.467  16.579  1.00  0.00           H  
ATOM    859 2HG2 THR A  52     189.306 138.269  17.161  1.00  0.00           H  
ATOM    860 3HG2 THR A  52     188.589 138.091  15.554  1.00  0.00           H  
ATOM    861  N   LEU A  53     188.881 135.886  19.265  1.00  0.00           N  
ATOM    862  CA  LEU A  53     190.042 135.757  20.109  1.00  0.00           C  
ATOM    863  C   LEU A  53     190.780 134.449  19.875  1.00  0.00           C  
ATOM    864  O   LEU A  53     192.003 134.447  19.742  1.00  0.00           O  
ATOM    865  CB  LEU A  53     189.626 135.858  21.582  1.00  0.00           C  
ATOM    866  CG  LEU A  53     189.023 137.202  22.012  1.00  0.00           C  
ATOM    867  CD1 LEU A  53     188.416 137.065  23.401  1.00  0.00           C  
ATOM    868  CD2 LEU A  53     190.103 138.274  21.990  1.00  0.00           C  
ATOM    869  H   LEU A  53     187.975 136.006  19.711  1.00  0.00           H  
ATOM    870  HA  LEU A  53     190.704 136.569  19.869  1.00  0.00           H  
ATOM    871 1HB  LEU A  53     188.891 135.084  21.790  1.00  0.00           H  
ATOM    872 2HB  LEU A  53     190.502 135.674  22.204  1.00  0.00           H  
ATOM    873  HG  LEU A  53     188.223 137.478  21.324  1.00  0.00           H  
ATOM    874 1HD1 LEU A  53     187.988 138.020  23.706  1.00  0.00           H  
ATOM    875 2HD1 LEU A  53     187.634 136.306  23.383  1.00  0.00           H  
ATOM    876 3HD1 LEU A  53     189.190 136.773  24.110  1.00  0.00           H  
ATOM    877 1HD2 LEU A  53     189.674 139.229  22.295  1.00  0.00           H  
ATOM    878 2HD2 LEU A  53     190.903 138.000  22.678  1.00  0.00           H  
ATOM    879 3HD2 LEU A  53     190.507 138.362  20.981  1.00  0.00           H  
ATOM    880  N   ARG A  54     190.025 133.342  19.726  1.00  0.00           N  
ATOM    881  CA  ARG A  54     190.663 132.036  19.520  1.00  0.00           C  
ATOM    882  C   ARG A  54     191.419 131.992  18.189  1.00  0.00           C  
ATOM    883  O   ARG A  54     192.539 131.449  18.103  1.00  0.00           O  
ATOM    884  CB  ARG A  54     189.625 130.922  19.545  1.00  0.00           C  
ATOM    885  CG  ARG A  54     190.178 129.526  19.308  1.00  0.00           C  
ATOM    886  CD  ARG A  54     191.009 129.064  20.451  1.00  0.00           C  
ATOM    887  NE  ARG A  54     191.634 127.780  20.181  1.00  0.00           N  
ATOM    888  CZ  ARG A  54     191.066 126.584  20.438  1.00  0.00           C  
ATOM    889  NH1 ARG A  54     189.865 126.528  20.969  1.00  0.00           N  
ATOM    890  NH2 ARG A  54     191.718 125.469  20.157  1.00  0.00           N  
ATOM    891  H   ARG A  54     189.012 133.413  19.851  1.00  0.00           H  
ATOM    892  HA  ARG A  54     191.357 131.846  20.323  1.00  0.00           H  
ATOM    893 1HB  ARG A  54     189.119 130.918  20.509  1.00  0.00           H  
ATOM    894 2HB  ARG A  54     188.871 131.112  18.781  1.00  0.00           H  
ATOM    895 1HG  ARG A  54     189.354 128.825  19.178  1.00  0.00           H  
ATOM    896 2HG  ARG A  54     190.799 129.528  18.412  1.00  0.00           H  
ATOM    897 1HD  ARG A  54     191.796 129.792  20.645  1.00  0.00           H  
ATOM    898 2HD  ARG A  54     190.383 128.961  21.336  1.00  0.00           H  
ATOM    899  HE  ARG A  54     192.559 127.783  19.773  1.00  0.00           H  
ATOM    900 1HH1 ARG A  54     189.367 127.380  21.184  1.00  0.00           H  
ATOM    901 2HH1 ARG A  54     189.440 125.632  21.161  1.00  0.00           H  
ATOM    902 1HH2 ARG A  54     192.642 125.514  19.749  1.00  0.00           H  
ATOM    903 2HH2 ARG A  54     191.293 124.575  20.350  1.00  0.00           H  
ATOM    904  N   LYS A  55     190.838 132.614  17.160  1.00  0.00           N  
ATOM    905  CA  LYS A  55     191.429 132.661  15.831  1.00  0.00           C  
ATOM    906  C   LYS A  55     192.587 133.638  15.714  1.00  0.00           C  
ATOM    907  O   LYS A  55     193.492 133.439  14.906  1.00  0.00           O  
ATOM    908  CB  LYS A  55     190.356 133.015  14.799  1.00  0.00           C  
ATOM    909  CG  LYS A  55     189.343 131.907  14.540  1.00  0.00           C  
ATOM    910  CD  LYS A  55     188.262 132.363  13.572  1.00  0.00           C  
ATOM    911  CE  LYS A  55     187.333 131.217  13.200  1.00  0.00           C  
ATOM    912  NZ  LYS A  55     186.174 131.681  12.389  1.00  0.00           N  
ATOM    913  H   LYS A  55     189.903 133.024  17.298  1.00  0.00           H  
ATOM    914  HA  LYS A  55     191.823 131.668  15.612  1.00  0.00           H  
ATOM    915 1HB  LYS A  55     189.809 133.897  15.131  1.00  0.00           H  
ATOM    916 2HB  LYS A  55     190.832 133.262  13.850  1.00  0.00           H  
ATOM    917 1HG  LYS A  55     189.852 131.039  14.121  1.00  0.00           H  
ATOM    918 2HG  LYS A  55     188.877 131.614  15.480  1.00  0.00           H  
ATOM    919 1HD  LYS A  55     187.676 133.161  14.030  1.00  0.00           H  
ATOM    920 2HD  LYS A  55     188.725 132.751  12.665  1.00  0.00           H  
ATOM    921 1HE  LYS A  55     187.885 130.472  12.629  1.00  0.00           H  
ATOM    922 2HE  LYS A  55     186.958 130.743  14.107  1.00  0.00           H  
ATOM    923 1HZ  LYS A  55     185.583 130.894  12.163  1.00  0.00           H  
ATOM    924 2HZ  LYS A  55     185.643 132.360  12.916  1.00  0.00           H  
ATOM    925 3HZ  LYS A  55     186.509 132.106  11.535  1.00  0.00           H  
ATOM    926  N   GLN A  56     192.560 134.705  16.518  1.00  0.00           N  
ATOM    927  CA  GLN A  56     193.656 135.652  16.496  1.00  0.00           C  
ATOM    928  C   GLN A  56     194.791 135.294  17.448  1.00  0.00           C  
ATOM    929  O   GLN A  56     195.924 135.707  17.213  1.00  0.00           O  
ATOM    930  CB  GLN A  56     193.133 137.052  16.828  1.00  0.00           C  
ATOM    931  CG  GLN A  56     192.190 137.628  15.786  1.00  0.00           C  
ATOM    932  CD  GLN A  56     192.840 137.745  14.420  1.00  0.00           C  
ATOM    933  OE1 GLN A  56     193.934 138.301  14.283  1.00  0.00           O  
ATOM    934  NE2 GLN A  56     192.169 137.222  13.400  1.00  0.00           N  
ATOM    935  H   GLN A  56     191.735 134.885  17.095  1.00  0.00           H  
ATOM    936  HA  GLN A  56     194.079 135.651  15.493  1.00  0.00           H  
ATOM    937 1HB  GLN A  56     192.606 137.027  17.782  1.00  0.00           H  
ATOM    938 2HB  GLN A  56     193.974 137.738  16.937  1.00  0.00           H  
ATOM    939 1HG  GLN A  56     191.322 136.975  15.696  1.00  0.00           H  
ATOM    940 2HG  GLN A  56     191.879 138.623  16.103  1.00  0.00           H  
ATOM    941 1HE2 GLN A  56     192.548 137.270  12.474  1.00  0.00           H  
ATOM    942 2HE2 GLN A  56     191.285 136.781  13.555  1.00  0.00           H  
ATOM    943  N   GLY A  57     194.533 134.473  18.464  1.00  0.00           N  
ATOM    944  CA  GLY A  57     195.586 134.031  19.366  1.00  0.00           C  
ATOM    945  C   GLY A  57     195.819 134.994  20.489  1.00  0.00           C  
ATOM    946  O   GLY A  57     196.897 135.024  21.097  1.00  0.00           O  
ATOM    947  H   GLY A  57     193.575 134.196  18.677  1.00  0.00           H  
ATOM    948 1HA  GLY A  57     195.261 133.101  19.811  1.00  0.00           H  
ATOM    949 2HA  GLY A  57     196.504 133.835  18.815  1.00  0.00           H  
ATOM    950  N   VAL A  58     194.791 135.762  20.795  1.00  0.00           N  
ATOM    951  CA  VAL A  58     194.873 136.750  21.854  1.00  0.00           C  
ATOM    952  C   VAL A  58     193.745 136.567  22.850  1.00  0.00           C  
ATOM    953  O   VAL A  58     192.840 135.759  22.628  1.00  0.00           O  
ATOM    954  CB  VAL A  58     194.813 138.173  21.268  1.00  0.00           C  
ATOM    955  CG1 VAL A  58     195.983 138.410  20.326  1.00  0.00           C  
ATOM    956  CG2 VAL A  58     193.490 138.381  20.548  1.00  0.00           C  
ATOM    957  H   VAL A  58     193.933 135.594  20.255  1.00  0.00           H  
ATOM    958  HA  VAL A  58     195.825 136.634  22.387  1.00  0.00           H  
ATOM    959  HB  VAL A  58     194.903 138.894  22.080  1.00  0.00           H  
ATOM    960 1HG1 VAL A  58     195.925 139.421  19.921  1.00  0.00           H  
ATOM    961 2HG1 VAL A  58     196.919 138.292  20.871  1.00  0.00           H  
ATOM    962 3HG1 VAL A  58     195.945 137.690  19.509  1.00  0.00           H  
ATOM    963 1HG2 VAL A  58     193.454 139.389  20.136  1.00  0.00           H  
ATOM    964 2HG2 VAL A  58     193.397 137.655  19.739  1.00  0.00           H  
ATOM    965 3HG2 VAL A  58     192.667 138.247  21.251  1.00  0.00           H  
ATOM    966  N   VAL A  59     193.825 137.298  23.950  1.00  0.00           N  
ATOM    967  CA  VAL A  59     192.863 137.193  25.032  1.00  0.00           C  
ATOM    968  C   VAL A  59     192.168 138.523  25.255  1.00  0.00           C  
ATOM    969  O   VAL A  59     192.659 139.576  24.830  1.00  0.00           O  
ATOM    970  CB  VAL A  59     193.560 136.751  26.332  1.00  0.00           C  
ATOM    971  CG1 VAL A  59     194.190 135.377  26.158  1.00  0.00           C  
ATOM    972  CG2 VAL A  59     194.608 137.779  26.732  1.00  0.00           C  
ATOM    973  H   VAL A  59     194.571 138.008  24.000  1.00  0.00           H  
ATOM    974  HA  VAL A  59     192.108 136.455  24.746  1.00  0.00           H  
ATOM    975  HB  VAL A  59     192.814 136.665  27.122  1.00  0.00           H  
ATOM    976 1HG1 VAL A  59     194.679 135.081  27.087  1.00  0.00           H  
ATOM    977 2HG1 VAL A  59     193.417 134.651  25.908  1.00  0.00           H  
ATOM    978 3HG1 VAL A  59     194.928 135.414  25.357  1.00  0.00           H  
ATOM    979 1HG2 VAL A  59     195.096 137.460  27.653  1.00  0.00           H  
ATOM    980 2HG2 VAL A  59     195.351 137.869  25.939  1.00  0.00           H  
ATOM    981 3HG2 VAL A  59     194.128 138.744  26.892  1.00  0.00           H  
ATOM    982  N   ALA A  60     191.009 138.476  25.912  1.00  0.00           N  
ATOM    983  CA  ALA A  60     190.309 139.714  26.233  1.00  0.00           C  
ATOM    984  C   ALA A  60     189.334 139.499  27.388  1.00  0.00           C  
ATOM    985  O   ALA A  60     189.004 138.372  27.748  1.00  0.00           O  
ATOM    986  CB  ALA A  60     189.562 140.238  25.021  1.00  0.00           C  
ATOM    987  H   ALA A  60     190.639 137.572  26.223  1.00  0.00           H  
ATOM    988  HA  ALA A  60     191.038 140.458  26.545  1.00  0.00           H  
ATOM    989 1HB  ALA A  60     189.074 141.171  25.289  1.00  0.00           H  
ATOM    990 2HB  ALA A  60     190.282 140.406  24.222  1.00  0.00           H  
ATOM    991 3HB  ALA A  60     188.837 139.521  24.702  1.00  0.00           H  
ATOM    992  N   VAL A  61     188.846 140.604  27.952  1.00  0.00           N  
ATOM    993  CA  VAL A  61     187.925 140.460  29.094  1.00  0.00           C  
ATOM    994  C   VAL A  61     186.623 141.150  28.693  1.00  0.00           C  
ATOM    995  O   VAL A  61     186.647 142.250  28.142  1.00  0.00           O  
ATOM    996  CB  VAL A  61     188.497 141.099  30.373  1.00  0.00           C  
ATOM    997  CG1 VAL A  61     187.587 140.821  31.560  1.00  0.00           C  
ATOM    998  CG2 VAL A  61     189.900 140.571  30.633  1.00  0.00           C  
ATOM    999  H   VAL A  61     189.127 141.518  27.589  1.00  0.00           H  
ATOM   1000  HA  VAL A  61     187.711 139.408  29.252  1.00  0.00           H  
ATOM   1001  HB  VAL A  61     188.534 142.181  30.243  1.00  0.00           H  
ATOM   1002 1HG1 VAL A  61     188.007 141.281  32.456  1.00  0.00           H  
ATOM   1003 2HG1 VAL A  61     186.600 141.240  31.368  1.00  0.00           H  
ATOM   1004 3HG1 VAL A  61     187.504 139.745  31.711  1.00  0.00           H  
ATOM   1005 1HG2 VAL A  61     190.298 141.027  31.538  1.00  0.00           H  
ATOM   1006 2HG2 VAL A  61     189.863 139.488  30.757  1.00  0.00           H  
ATOM   1007 3HG2 VAL A  61     190.544 140.817  29.788  1.00  0.00           H  
ATOM   1008  N   THR A  62     185.477 140.477  28.918  1.00  0.00           N  
ATOM   1009  CA  THR A  62     184.203 141.172  28.701  1.00  0.00           C  
ATOM   1010  C   THR A  62     183.408 141.556  29.961  1.00  0.00           C  
ATOM   1011  O   THR A  62     182.958 140.691  30.732  1.00  0.00           O  
ATOM   1012  CB  THR A  62     183.296 140.314  27.798  1.00  0.00           C  
ATOM   1013  OG1 THR A  62     183.956 140.069  26.549  1.00  0.00           O  
ATOM   1014  CG2 THR A  62     181.976 141.023  27.540  1.00  0.00           C  
ATOM   1015  H   THR A  62     185.510 139.493  29.199  1.00  0.00           H  
ATOM   1016  HA  THR A  62     184.420 142.095  28.180  1.00  0.00           H  
ATOM   1017  HB  THR A  62     183.100 139.358  28.284  1.00  0.00           H  
ATOM   1018  HG1 THR A  62     184.207 139.144  26.497  1.00  0.00           H  
ATOM   1019 1HG2 THR A  62     181.348 140.402  26.901  1.00  0.00           H  
ATOM   1020 2HG2 THR A  62     181.467 141.201  28.487  1.00  0.00           H  
ATOM   1021 3HG2 THR A  62     182.165 141.976  27.046  1.00  0.00           H  
ATOM   1022  N   GLN A  63     183.227 142.874  30.138  1.00  0.00           N  
ATOM   1023  CA  GLN A  63     182.571 143.465  31.305  1.00  0.00           C  
ATOM   1024  C   GLN A  63     181.236 144.129  30.932  1.00  0.00           C  
ATOM   1025  O   GLN A  63     181.214 145.193  30.300  1.00  0.00           O  
ATOM   1026  CB  GLN A  63     183.496 144.487  31.971  1.00  0.00           C  
ATOM   1027  CG  GLN A  63     182.887 145.188  33.173  1.00  0.00           C  
ATOM   1028  CD  GLN A  63     183.924 145.919  34.004  1.00  0.00           C  
ATOM   1029  OE1 GLN A  63     184.841 146.547  33.466  1.00  0.00           O  
ATOM   1030  NE2 GLN A  63     183.785 145.843  35.323  1.00  0.00           N  
ATOM   1031  H   GLN A  63     183.597 143.483  29.401  1.00  0.00           H  
ATOM   1032  HA  GLN A  63     182.387 142.687  32.053  1.00  0.00           H  
ATOM   1033 1HB  GLN A  63     184.410 143.992  32.298  1.00  0.00           H  
ATOM   1034 2HB  GLN A  63     183.778 145.249  31.244  1.00  0.00           H  
ATOM   1035 1HG  GLN A  63     182.154 145.916  32.823  1.00  0.00           H  
ATOM   1036 2HG  GLN A  63     182.402 144.446  33.807  1.00  0.00           H  
ATOM   1037 1HE2 GLN A  63     184.440 146.305  35.923  1.00  0.00           H  
ATOM   1038 2HE2 GLN A  63     183.027 145.323  35.717  1.00  0.00           H  
ATOM   1039  N   LYS A  64     180.111 143.562  31.351  1.00  0.00           N  
ATOM   1040  CA  LYS A  64     178.805 144.064  30.905  1.00  0.00           C  
ATOM   1041  C   LYS A  64     177.958 144.519  32.099  1.00  0.00           C  
ATOM   1042  O   LYS A  64     177.975 143.868  33.148  1.00  0.00           O  
ATOM   1043  CB  LYS A  64     178.060 142.991  30.109  1.00  0.00           C  
ATOM   1044  CG  LYS A  64     177.697 141.749  30.912  1.00  0.00           C  
ATOM   1045  CD  LYS A  64     176.917 140.753  30.067  1.00  0.00           C  
ATOM   1046  CE  LYS A  64     176.459 139.562  30.896  1.00  0.00           C  
ATOM   1047  NZ  LYS A  64     175.578 138.649  30.118  1.00  0.00           N  
ATOM   1048  H   LYS A  64     180.151 142.763  31.975  1.00  0.00           H  
ATOM   1049  HA  LYS A  64     178.958 144.926  30.252  1.00  0.00           H  
ATOM   1050 1HB  LYS A  64     177.137 143.412  29.707  1.00  0.00           H  
ATOM   1051 2HB  LYS A  64     178.671 142.676  29.263  1.00  0.00           H  
ATOM   1052 1HG  LYS A  64     178.608 141.271  31.274  1.00  0.00           H  
ATOM   1053 2HG  LYS A  64     177.092 142.036  31.771  1.00  0.00           H  
ATOM   1054 1HD  LYS A  64     176.043 141.245  29.638  1.00  0.00           H  
ATOM   1055 2HD  LYS A  64     177.547 140.396  29.252  1.00  0.00           H  
ATOM   1056 1HE  LYS A  64     177.328 139.003  31.240  1.00  0.00           H  
ATOM   1057 2HE  LYS A  64     175.913 139.916  31.770  1.00  0.00           H  
ATOM   1058 1HZ  LYS A  64     175.296 137.874  30.702  1.00  0.00           H  
ATOM   1059 2HZ  LYS A  64     174.759 139.153  29.810  1.00  0.00           H  
ATOM   1060 3HZ  LYS A  64     176.080 138.299  29.315  1.00  0.00           H  
ATOM   1061  N   HIS A  65     177.218 145.624  31.946  1.00  0.00           N  
ATOM   1062  CA  HIS A  65     176.218 146.046  32.921  1.00  0.00           C  
ATOM   1063  C   HIS A  65     175.164 146.979  32.320  1.00  0.00           C  
ATOM   1064  O   HIS A  65     175.500 147.921  31.591  1.00  0.00           O  
ATOM   1065  CB  HIS A  65     176.895 146.739  34.107  1.00  0.00           C  
ATOM   1066  CG  HIS A  65     175.951 147.110  35.207  1.00  0.00           C  
ATOM   1067  ND1 HIS A  65     175.374 146.171  36.039  1.00  0.00           N  
ATOM   1068  CD2 HIS A  65     175.479 148.311  35.612  1.00  0.00           C  
ATOM   1069  CE1 HIS A  65     174.590 146.783  36.909  1.00  0.00           C  
ATOM   1070  NE2 HIS A  65     174.636 148.081  36.671  1.00  0.00           N  
ATOM   1071  H   HIS A  65     177.370 146.238  31.139  1.00  0.00           H  
ATOM   1072  HA  HIS A  65     175.705 145.171  33.323  1.00  0.00           H  
ATOM   1073 1HB  HIS A  65     177.663 146.085  34.521  1.00  0.00           H  
ATOM   1074 2HB  HIS A  65     177.391 147.647  33.763  1.00  0.00           H  
ATOM   1075  HD2 HIS A  65     175.724 149.282  35.179  1.00  0.00           H  
ATOM   1076  HE1 HIS A  65     174.005 146.299  37.691  1.00  0.00           H  
ATOM   1077  HE2 HIS A  65     174.135 148.794  37.182  1.00  0.00           H  
ATOM   1078  N   GLY A  66     173.894 146.770  32.630  1.00  0.00           N  
ATOM   1079  CA  GLY A  66     172.874 147.609  32.005  1.00  0.00           C  
ATOM   1080  C   GLY A  66     172.912 147.442  30.489  1.00  0.00           C  
ATOM   1081  O   GLY A  66     172.794 146.321  29.991  1.00  0.00           O  
ATOM   1082  H   GLY A  66     173.639 146.011  33.250  1.00  0.00           H  
ATOM   1083 1HA  GLY A  66     171.890 147.332  32.382  1.00  0.00           H  
ATOM   1084 2HA  GLY A  66     173.042 148.651  32.272  1.00  0.00           H  
ATOM   1085  N   ASP A  67     173.038 148.567  29.756  1.00  0.00           N  
ATOM   1086  CA  ASP A  67     173.088 148.561  28.290  1.00  0.00           C  
ATOM   1087  C   ASP A  67     174.499 148.833  27.759  1.00  0.00           C  
ATOM   1088  O   ASP A  67     174.693 149.112  26.566  1.00  0.00           O  
ATOM   1089  CB  ASP A  67     172.154 149.622  27.705  1.00  0.00           C  
ATOM   1090  CG  ASP A  67     172.568 151.051  28.099  1.00  0.00           C  
ATOM   1091  OD1 ASP A  67     173.513 151.209  28.882  1.00  0.00           O  
ATOM   1092  OD2 ASP A  67     171.972 151.973  27.588  1.00  0.00           O  
ATOM   1093  H   ASP A  67     173.146 149.464  30.225  1.00  0.00           H  
ATOM   1094  HA  ASP A  67     172.758 147.591  27.936  1.00  0.00           H  
ATOM   1095 1HB  ASP A  67     172.149 149.534  26.615  1.00  0.00           H  
ATOM   1096 2HB  ASP A  67     171.136 149.443  28.050  1.00  0.00           H  
ATOM   1097  N   THR A  68     175.495 148.764  28.634  1.00  0.00           N  
ATOM   1098  CA  THR A  68     176.842 149.084  28.216  1.00  0.00           C  
ATOM   1099  C   THR A  68     177.830 147.974  28.514  1.00  0.00           C  
ATOM   1100  O   THR A  68     177.854 147.385  29.603  1.00  0.00           O  
ATOM   1101  CB  THR A  68     177.279 150.420  28.854  1.00  0.00           C  
ATOM   1102  OG1 THR A  68     176.373 151.466  28.407  1.00  0.00           O  
ATOM   1103  CG2 THR A  68     178.734 150.784  28.438  1.00  0.00           C  
ATOM   1104  H   THR A  68     175.321 148.520  29.613  1.00  0.00           H  
ATOM   1105  HA  THR A  68     176.833 149.230  27.143  1.00  0.00           H  
ATOM   1106  HB  THR A  68     177.215 150.336  29.941  1.00  0.00           H  
ATOM   1107  HG1 THR A  68     175.443 151.279  28.748  1.00  0.00           H  
ATOM   1108 1HG2 THR A  68     179.011 151.733  28.889  1.00  0.00           H  
ATOM   1109 2HG2 THR A  68     179.425 150.013  28.774  1.00  0.00           H  
ATOM   1110 3HG2 THR A  68     178.792 150.871  27.357  1.00  0.00           H  
ATOM   1111  N   VAL A  69     178.654 147.674  27.521  1.00  0.00           N  
ATOM   1112  CA  VAL A  69     179.660 146.634  27.683  1.00  0.00           C  
ATOM   1113  C   VAL A  69     181.047 147.114  27.299  1.00  0.00           C  
ATOM   1114  O   VAL A  69     181.230 147.829  26.307  1.00  0.00           O  
ATOM   1115  CB  VAL A  69     179.297 145.408  26.825  1.00  0.00           C  
ATOM   1116  CG1 VAL A  69     179.282 145.776  25.349  1.00  0.00           C  
ATOM   1117  CG2 VAL A  69     180.283 144.280  27.090  1.00  0.00           C  
ATOM   1118  H   VAL A  69     178.564 148.217  26.651  1.00  0.00           H  
ATOM   1119  HA  VAL A  69     179.693 146.355  28.735  1.00  0.00           H  
ATOM   1120  HB  VAL A  69     178.290 145.080  27.085  1.00  0.00           H  
ATOM   1121 1HG1 VAL A  69     179.023 144.898  24.757  1.00  0.00           H  
ATOM   1122 2HG1 VAL A  69     178.544 146.559  25.177  1.00  0.00           H  
ATOM   1123 3HG1 VAL A  69     180.268 146.134  25.054  1.00  0.00           H  
ATOM   1124 1HG2 VAL A  69     180.019 143.416  26.480  1.00  0.00           H  
ATOM   1125 2HG2 VAL A  69     181.290 144.610  26.836  1.00  0.00           H  
ATOM   1126 3HG2 VAL A  69     180.246 144.005  28.144  1.00  0.00           H  
ATOM   1127  N   THR A  70     182.033 146.707  28.087  1.00  0.00           N  
ATOM   1128  CA  THR A  70     183.426 147.009  27.773  1.00  0.00           C  
ATOM   1129  C   THR A  70     184.213 145.740  27.535  1.00  0.00           C  
ATOM   1130  O   THR A  70     184.146 144.781  28.305  1.00  0.00           O  
ATOM   1131  CB  THR A  70     184.089 147.824  28.898  1.00  0.00           C  
ATOM   1132  OG1 THR A  70     183.393 149.067  29.066  1.00  0.00           O  
ATOM   1133  CG2 THR A  70     185.546 148.105  28.565  1.00  0.00           C  
ATOM   1134  H   THR A  70     181.778 146.162  28.919  1.00  0.00           H  
ATOM   1135  HA  THR A  70     183.456 147.595  26.858  1.00  0.00           H  
ATOM   1136  HB  THR A  70     184.036 147.266  29.832  1.00  0.00           H  
ATOM   1137  HG1 THR A  70     182.534 148.901  29.462  1.00  0.00           H  
ATOM   1138 1HG2 THR A  70     185.999 148.681  29.371  1.00  0.00           H  
ATOM   1139 2HG2 THR A  70     186.080 147.162  28.448  1.00  0.00           H  
ATOM   1140 3HG2 THR A  70     185.605 148.671  27.636  1.00  0.00           H  
ATOM   1141  N   ILE A  71     184.980 145.745  26.455  1.00  0.00           N  
ATOM   1142  CA  ILE A  71     185.859 144.629  26.141  1.00  0.00           C  
ATOM   1143  C   ILE A  71     187.314 145.048  26.240  1.00  0.00           C  
ATOM   1144  O   ILE A  71     187.735 145.993  25.592  1.00  0.00           O  
ATOM   1145  CB  ILE A  71     185.574 144.079  24.731  1.00  0.00           C  
ATOM   1146  CG1 ILE A  71     184.125 143.596  24.630  1.00  0.00           C  
ATOM   1147  CG2 ILE A  71     186.539 142.953  24.395  1.00  0.00           C  
ATOM   1148  CD1 ILE A  71     183.185 144.608  24.017  1.00  0.00           C  
ATOM   1149  H   ILE A  71     184.928 146.552  25.842  1.00  0.00           H  
ATOM   1150  HA  ILE A  71     185.678 143.811  26.828  1.00  0.00           H  
ATOM   1151  HB  ILE A  71     185.692 144.877  23.999  1.00  0.00           H  
ATOM   1152 1HG1 ILE A  71     184.086 142.687  24.030  1.00  0.00           H  
ATOM   1153 2HG1 ILE A  71     183.754 143.346  25.624  1.00  0.00           H  
ATOM   1154 1HG2 ILE A  71     186.323 142.576  23.395  1.00  0.00           H  
ATOM   1155 2HG2 ILE A  71     187.561 143.328  24.428  1.00  0.00           H  
ATOM   1156 3HG2 ILE A  71     186.424 142.147  25.119  1.00  0.00           H  
ATOM   1157 1HD1 ILE A  71     182.177 144.194  23.979  1.00  0.00           H  
ATOM   1158 2HD1 ILE A  71     183.181 145.515  24.623  1.00  0.00           H  
ATOM   1159 3HD1 ILE A  71     183.516 144.848  23.007  1.00  0.00           H  
ATOM   1160  N   TYR A  72     188.108 144.329  27.016  1.00  0.00           N  
ATOM   1161  CA  TYR A  72     189.487 144.767  27.101  1.00  0.00           C  
ATOM   1162  C   TYR A  72     190.297 143.818  26.261  1.00  0.00           C  
ATOM   1163  O   TYR A  72     190.427 142.622  26.566  1.00  0.00           O  
ATOM   1164  CB  TYR A  72     189.987 144.793  28.547  1.00  0.00           C  
ATOM   1165  CG  TYR A  72     189.114 145.602  29.480  1.00  0.00           C  
ATOM   1166  CD1 TYR A  72     187.936 145.060  29.972  1.00  0.00           C  
ATOM   1167  CD2 TYR A  72     189.491 146.886  29.844  1.00  0.00           C  
ATOM   1168  CE1 TYR A  72     187.139 145.799  30.824  1.00  0.00           C  
ATOM   1169  CE2 TYR A  72     188.694 147.625  30.697  1.00  0.00           C  
ATOM   1170  CZ  TYR A  72     187.523 147.085  31.186  1.00  0.00           C  
ATOM   1171  OH  TYR A  72     186.728 147.821  32.035  1.00  0.00           O  
ATOM   1172  H   TYR A  72     187.745 143.506  27.503  1.00  0.00           H  
ATOM   1173  HA  TYR A  72     189.587 145.753  26.649  1.00  0.00           H  
ATOM   1174 1HB  TYR A  72     190.044 143.773  28.931  1.00  0.00           H  
ATOM   1175 2HB  TYR A  72     190.993 145.211  28.575  1.00  0.00           H  
ATOM   1176  HD1 TYR A  72     187.640 144.050  29.685  1.00  0.00           H  
ATOM   1177  HD2 TYR A  72     190.417 147.312  29.457  1.00  0.00           H  
ATOM   1178  HE1 TYR A  72     186.213 145.373  31.211  1.00  0.00           H  
ATOM   1179  HE2 TYR A  72     188.991 148.635  30.981  1.00  0.00           H  
ATOM   1180  HH  TYR A  72     186.038 147.259  32.394  1.00  0.00           H  
ATOM   1181  N   VAL A  73     190.782 144.371  25.166  1.00  0.00           N  
ATOM   1182  CA  VAL A  73     191.446 143.678  24.094  1.00  0.00           C  
ATOM   1183  C   VAL A  73     192.916 143.840  24.260  1.00  0.00           C  
ATOM   1184  O   VAL A  73     193.424 144.963  24.366  1.00  0.00           O  
ATOM   1185  CB  VAL A  73     191.014 144.228  22.722  1.00  0.00           C  
ATOM   1186  CG1 VAL A  73     191.781 143.536  21.604  1.00  0.00           C  
ATOM   1187  CG2 VAL A  73     189.514 144.045  22.540  1.00  0.00           C  
ATOM   1188  H   VAL A  73     190.699 145.390  25.095  1.00  0.00           H  
ATOM   1189  HA  VAL A  73     191.201 142.614  24.155  1.00  0.00           H  
ATOM   1190  HB  VAL A  73     191.260 145.289  22.672  1.00  0.00           H  
ATOM   1191 1HG1 VAL A  73     191.462 143.937  20.642  1.00  0.00           H  
ATOM   1192 2HG1 VAL A  73     192.848 143.710  21.734  1.00  0.00           H  
ATOM   1193 3HG1 VAL A  73     191.580 142.465  21.634  1.00  0.00           H  
ATOM   1194 1HG2 VAL A  73     189.215 144.437  21.568  1.00  0.00           H  
ATOM   1195 2HG2 VAL A  73     189.268 142.985  22.596  1.00  0.00           H  
ATOM   1196 3HG2 VAL A  73     188.985 144.583  23.326  1.00  0.00           H  
ATOM   1197  N   THR A  74     193.623 142.729  24.304  1.00  0.00           N  
ATOM   1198  CA  THR A  74     195.032 142.928  24.300  1.00  0.00           C  
ATOM   1199  C   THR A  74     195.869 142.103  23.353  1.00  0.00           C  
ATOM   1200  O   THR A  74     195.477 141.021  22.900  1.00  0.00           O  
ATOM   1201  CB  THR A  74     195.563 142.707  25.729  1.00  0.00           C  
ATOM   1202  OG1 THR A  74     195.443 141.321  26.077  1.00  0.00           O  
ATOM   1203  CG2 THR A  74     194.777 143.546  26.725  1.00  0.00           C  
ATOM   1204  H   THR A  74     193.184 141.810  24.445  1.00  0.00           H  
ATOM   1205  HA  THR A  74     195.230 143.972  24.062  1.00  0.00           H  
ATOM   1206  HB  THR A  74     196.614 142.989  25.774  1.00  0.00           H  
ATOM   1207  HG1 THR A  74     195.975 141.141  26.856  1.00  0.00           H  
ATOM   1208 1HG2 THR A  74     195.167 143.377  27.729  1.00  0.00           H  
ATOM   1209 2HG2 THR A  74     194.876 144.601  26.470  1.00  0.00           H  
ATOM   1210 3HG2 THR A  74     193.726 143.261  26.692  1.00  0.00           H  
ATOM   1211  N   GLU A  75     197.084 142.596  23.155  1.00  0.00           N  
ATOM   1212  CA  GLU A  75     198.129 141.966  22.382  1.00  0.00           C  
ATOM   1213  C   GLU A  75     199.469 142.142  23.051  1.00  0.00           C  
ATOM   1214  O   GLU A  75     199.938 141.232  23.733  1.00  0.00           O  
ATOM   1215  OXT GLU A  75     200.198 142.956  22.494  1.00  0.00           O  
ATOM   1216  CB  GLU A  75     198.152 142.596  20.993  1.00  0.00           C  
ATOM   1217  CG  GLU A  75     199.056 141.965  19.985  1.00  0.00           C  
ATOM   1218  CD  GLU A  75     198.988 142.586  18.615  1.00  0.00           C  
ATOM   1219  OE1 GLU A  75     198.894 143.801  18.446  1.00  0.00           O  
ATOM   1220  OE2 GLU A  75     198.948 141.789  17.696  1.00  0.00           O  
ATOM   1221  H   GLU A  75     197.279 143.494  23.563  1.00  0.00           H  
ATOM   1222  HA  GLU A  75     197.949 140.912  22.299  1.00  0.00           H  
ATOM   1223 1HB  GLU A  75     197.152 142.564  20.585  1.00  0.00           H  
ATOM   1224 2HB  GLU A  75     198.458 143.635  21.092  1.00  0.00           H  
ATOM   1225 1HG  GLU A  75     200.086 142.019  20.291  1.00  0.00           H  
ATOM   1226 2HG  GLU A  75     198.797 140.945  19.947  1.00  0.00           H  
TER                                                                             
ATOM   1228  N   SER B   1     178.270 141.133  34.713  1.00  0.00           N  
ATOM   1229  CA  SER B   1     179.445 140.537  35.336  1.00  0.00           C  
ATOM   1230  C   SER B   1     180.656 140.612  34.415  1.00  0.00           C  
ATOM   1231  O   SER B   1     180.555 141.079  33.279  1.00  0.00           O  
ATOM   1232  CB  SER B   1     179.166 139.092  35.703  1.00  0.00           C  
ATOM   1233  OG  SER B   1     178.928 138.321  34.558  1.00  0.00           O  
ATOM   1234 1H   SER B   1     177.492 141.070  35.340  1.00  0.00           H  
ATOM   1235 2H   SER B   1     178.454 142.094  34.506  1.00  0.00           H  
ATOM   1236 3H   SER B   1     178.057 140.645  33.868  1.00  0.00           H  
ATOM   1237  HA  SER B   1     179.674 141.092  36.247  1.00  0.00           H  
ATOM   1238 1HB  SER B   1     180.018 138.684  36.249  1.00  0.00           H  
ATOM   1239 2HB  SER B   1     178.301 139.046  36.364  1.00  0.00           H  
ATOM   1240  HG  SER B   1     178.791 137.423  34.868  1.00  0.00           H  
ATOM   1241  N   VAL B   2     181.802 140.150  34.905  1.00  0.00           N  
ATOM   1242  CA  VAL B   2     183.026 140.158  34.113  1.00  0.00           C  
ATOM   1243  C   VAL B   2     183.416 138.747  33.689  1.00  0.00           C  
ATOM   1244  O   VAL B   2     183.594 137.864  34.529  1.00  0.00           O  
ATOM   1245  CB  VAL B   2     184.179 140.786  34.918  1.00  0.00           C  
ATOM   1246  CG1 VAL B   2     185.466 140.774  34.105  1.00  0.00           C  
ATOM   1247  CG2 VAL B   2     183.813 142.205  35.326  1.00  0.00           C  
ATOM   1248  H   VAL B   2     181.827 139.789  35.846  1.00  0.00           H  
ATOM   1249  HA  VAL B   2     182.857 140.757  33.218  1.00  0.00           H  
ATOM   1250  HB  VAL B   2     184.357 140.185  35.810  1.00  0.00           H  
ATOM   1251 1HG1 VAL B   2     186.269 141.222  34.689  1.00  0.00           H  
ATOM   1252 2HG1 VAL B   2     185.728 139.746  33.855  1.00  0.00           H  
ATOM   1253 3HG1 VAL B   2     185.321 141.346  33.188  1.00  0.00           H  
ATOM   1254 1HG2 VAL B   2     184.632 142.643  35.895  1.00  0.00           H  
ATOM   1255 2HG2 VAL B   2     183.630 142.804  34.434  1.00  0.00           H  
ATOM   1256 3HG2 VAL B   2     182.914 142.186  35.942  1.00  0.00           H  
ATOM   1257  N   GLU B   3     183.546 138.542  32.384  1.00  0.00           N  
ATOM   1258  CA  GLU B   3     183.952 137.245  31.854  1.00  0.00           C  
ATOM   1259  C   GLU B   3     185.306 137.330  31.165  1.00  0.00           C  
ATOM   1260  O   GLU B   3     185.484 138.097  30.218  1.00  0.00           O  
ATOM   1261  CB  GLU B   3     182.903 136.717  30.872  1.00  0.00           C  
ATOM   1262  CG  GLU B   3     183.222 135.349  30.287  1.00  0.00           C  
ATOM   1263  CD  GLU B   3     182.117 134.810  29.422  1.00  0.00           C  
ATOM   1264  OE1 GLU B   3     181.089 134.463  29.952  1.00  0.00           O  
ATOM   1265  OE2 GLU B   3     182.301 134.746  28.229  1.00  0.00           O  
ATOM   1266  H   GLU B   3     183.356 139.297  31.742  1.00  0.00           H  
ATOM   1267  HA  GLU B   3     184.029 136.541  32.684  1.00  0.00           H  
ATOM   1268 1HB  GLU B   3     181.937 136.649  31.373  1.00  0.00           H  
ATOM   1269 2HB  GLU B   3     182.794 137.418  30.044  1.00  0.00           H  
ATOM   1270 1HG  GLU B   3     184.131 135.423  29.690  1.00  0.00           H  
ATOM   1271 2HG  GLU B   3     183.412 134.652  31.102  1.00  0.00           H  
ATOM   1272  N   PHE B   4     186.255 136.529  31.636  1.00  0.00           N  
ATOM   1273  CA  PHE B   4     187.599 136.519  31.073  1.00  0.00           C  
ATOM   1274  C   PHE B   4     187.733 135.463  29.982  1.00  0.00           C  
ATOM   1275  O   PHE B   4     187.456 134.287  30.215  1.00  0.00           O  
ATOM   1276  CB  PHE B   4     188.635 136.262  32.168  1.00  0.00           C  
ATOM   1277  CG  PHE B   4     188.735 137.370  33.180  1.00  0.00           C  
ATOM   1278  CD1 PHE B   4     187.819 137.466  34.215  1.00  0.00           C  
ATOM   1279  CD2 PHE B   4     189.746 138.316  33.096  1.00  0.00           C  
ATOM   1280  CE1 PHE B   4     187.910 138.485  35.146  1.00  0.00           C  
ATOM   1281  CE2 PHE B   4     189.840 139.333  34.025  1.00  0.00           C  
ATOM   1282  CZ  PHE B   4     188.919 139.417  35.052  1.00  0.00           C  
ATOM   1283  H   PHE B   4     186.035 135.903  32.396  1.00  0.00           H  
ATOM   1284  HA  PHE B   4     187.797 137.494  30.628  1.00  0.00           H  
ATOM   1285 1HB  PHE B   4     188.386 135.343  32.696  1.00  0.00           H  
ATOM   1286 2HB  PHE B   4     189.616 136.124  31.716  1.00  0.00           H  
ATOM   1287  HD1 PHE B   4     187.020 136.728  34.292  1.00  0.00           H  
ATOM   1288  HD2 PHE B   4     190.472 138.249  32.285  1.00  0.00           H  
ATOM   1289  HE1 PHE B   4     187.183 138.548  35.955  1.00  0.00           H  
ATOM   1290  HE2 PHE B   4     190.639 140.071  33.948  1.00  0.00           H  
ATOM   1291  HZ  PHE B   4     188.992 140.221  35.783  1.00  0.00           H  
ATOM   1292  N   HIS B   5     188.150 135.889  28.796  1.00  0.00           N  
ATOM   1293  CA  HIS B   5     188.290 134.981  27.664  1.00  0.00           C  
ATOM   1294  C   HIS B   5     189.733 134.525  27.497  1.00  0.00           C  
ATOM   1295  O   HIS B   5     190.584 135.279  27.024  1.00  0.00           O  
ATOM   1296  CB  HIS B   5     187.807 135.648  26.373  1.00  0.00           C  
ATOM   1297  CG  HIS B   5     186.388 136.124  26.435  1.00  0.00           C  
ATOM   1298  ND1 HIS B   5     185.333 135.381  25.951  1.00  0.00           N  
ATOM   1299  CD2 HIS B   5     185.852 137.267  26.924  1.00  0.00           C  
ATOM   1300  CE1 HIS B   5     184.207 136.047  26.140  1.00  0.00           C  
ATOM   1301  NE2 HIS B   5     184.494 137.194  26.727  1.00  0.00           N  
ATOM   1302  H   HIS B   5     188.386 136.864  28.675  1.00  0.00           H  
ATOM   1303  HA  HIS B   5     187.675 134.099  27.848  1.00  0.00           H  
ATOM   1304 1HB  HIS B   5     188.444 136.504  26.145  1.00  0.00           H  
ATOM   1305 2HB  HIS B   5     187.894 134.946  25.544  1.00  0.00           H  
ATOM   1306  HD1 HIS B   5     185.382 134.450  25.590  1.00  0.00           H  
ATOM   1307  HD2 HIS B   5     186.288 138.146  27.399  1.00  0.00           H  
ATOM   1308  HE1 HIS B   5     183.252 135.625  25.824  1.00  0.00           H  
ATOM   1309  N   ILE B   6     190.010 133.290  27.901  1.00  0.00           N  
ATOM   1310  CA  ILE B   6     191.360 132.745  27.829  1.00  0.00           C  
ATOM   1311  C   ILE B   6     191.439 131.599  26.828  1.00  0.00           C  
ATOM   1312  O   ILE B   6     190.852 130.538  27.038  1.00  0.00           O  
ATOM   1313  CB  ILE B   6     191.828 132.253  29.211  1.00  0.00           C  
ATOM   1314  CG1 ILE B   6     191.683 133.366  30.252  1.00  0.00           C  
ATOM   1315  CG2 ILE B   6     193.268 131.768  29.143  1.00  0.00           C  
ATOM   1316  CD1 ILE B   6     191.747 132.879  31.681  1.00  0.00           C  
ATOM   1317  H   ILE B   6     189.273 132.718  28.289  1.00  0.00           H  
ATOM   1318  HA  ILE B   6     192.035 133.534  27.498  1.00  0.00           H  
ATOM   1319  HB  ILE B   6     191.193 131.431  29.539  1.00  0.00           H  
ATOM   1320 1HG1 ILE B   6     192.471 134.104  30.107  1.00  0.00           H  
ATOM   1321 2HG1 ILE B   6     190.729 133.876  30.109  1.00  0.00           H  
ATOM   1322 1HG2 ILE B   6     193.583 131.424  30.129  1.00  0.00           H  
ATOM   1323 2HG2 ILE B   6     193.342 130.946  28.432  1.00  0.00           H  
ATOM   1324 3HG2 ILE B   6     193.913 132.586  28.821  1.00  0.00           H  
ATOM   1325 1HD1 ILE B   6     191.636 133.725  32.360  1.00  0.00           H  
ATOM   1326 2HD1 ILE B   6     190.943 132.163  31.858  1.00  0.00           H  
ATOM   1327 3HD1 ILE B   6     192.707 132.396  31.858  1.00  0.00           H  
ATOM   1328  N   VAL B   7     192.168 131.811  25.739  1.00  0.00           N  
ATOM   1329  CA  VAL B   7     192.112 130.891  24.608  1.00  0.00           C  
ATOM   1330  C   VAL B   7     193.492 130.326  24.291  1.00  0.00           C  
ATOM   1331  O   VAL B   7     194.509 130.923  24.642  1.00  0.00           O  
ATOM   1332  CB  VAL B   7     191.555 131.606  23.363  1.00  0.00           C  
ATOM   1333  CG1 VAL B   7     190.145 132.113  23.627  1.00  0.00           C  
ATOM   1334  CG2 VAL B   7     192.475 132.751  22.969  1.00  0.00           C  
ATOM   1335  H   VAL B   7     192.771 132.620  25.689  1.00  0.00           H  
ATOM   1336  HA  VAL B   7     191.461 130.058  24.872  1.00  0.00           H  
ATOM   1337  HB  VAL B   7     191.491 130.891  22.543  1.00  0.00           H  
ATOM   1338 1HG1 VAL B   7     189.767 132.616  22.736  1.00  0.00           H  
ATOM   1339 2HG1 VAL B   7     189.496 131.272  23.872  1.00  0.00           H  
ATOM   1340 3HG1 VAL B   7     190.161 132.816  24.460  1.00  0.00           H  
ATOM   1341 1HG2 VAL B   7     192.076 133.252  22.087  1.00  0.00           H  
ATOM   1342 2HG2 VAL B   7     192.543 133.463  23.791  1.00  0.00           H  
ATOM   1343 3HG2 VAL B   7     193.468 132.360  22.744  1.00  0.00           H  
ATOM   1344  N   ASN B   8     193.513 129.177  23.619  1.00  0.00           N  
ATOM   1345  CA  ASN B   8     194.758 128.523  23.234  1.00  0.00           C  
ATOM   1346  C   ASN B   8     195.668 128.322  24.439  1.00  0.00           C  
ATOM   1347  O   ASN B   8     196.843 128.690  24.407  1.00  0.00           O  
ATOM   1348  CB  ASN B   8     195.468 129.319  22.154  1.00  0.00           C  
ATOM   1349  CG  ASN B   8     194.692 129.369  20.868  1.00  0.00           C  
ATOM   1350  OD1 ASN B   8     194.310 128.330  20.319  1.00  0.00           O  
ATOM   1351  ND2 ASN B   8     194.452 130.558  20.377  1.00  0.00           N  
ATOM   1352  H   ASN B   8     192.637 128.745  23.364  1.00  0.00           H  
ATOM   1353  HA  ASN B   8     194.523 127.535  22.839  1.00  0.00           H  
ATOM   1354 1HB  ASN B   8     195.636 130.338  22.505  1.00  0.00           H  
ATOM   1355 2HB  ASN B   8     196.445 128.876  21.959  1.00  0.00           H  
ATOM   1356 1HD2 ASN B   8     193.940 130.652  19.523  1.00  0.00           H  
ATOM   1357 2HD2 ASN B   8     194.780 131.372  20.855  1.00  0.00           H  
ATOM   1358  N   ILE B   9     195.123 127.731  25.498  1.00  0.00           N  
ATOM   1359  CA  ILE B   9     195.864 127.585  26.745  1.00  0.00           C  
ATOM   1360  C   ILE B   9     195.894 126.133  27.201  1.00  0.00           C  
ATOM   1361  O   ILE B   9     194.922 125.397  27.037  1.00  0.00           O  
ATOM   1362  CB  ILE B   9     195.252 128.461  27.853  1.00  0.00           C  
ATOM   1363  CG1 ILE B   9     196.139 128.440  29.101  1.00  0.00           C  
ATOM   1364  CG2 ILE B   9     193.846 127.989  28.188  1.00  0.00           C  
ATOM   1365  CD1 ILE B   9     195.836 129.548  30.084  1.00  0.00           C  
ATOM   1366  H   ILE B   9     194.173 127.394  25.437  1.00  0.00           H  
ATOM   1367  HA  ILE B   9     196.892 127.912  26.577  1.00  0.00           H  
ATOM   1368  HB  ILE B   9     195.207 129.496  27.516  1.00  0.00           H  
ATOM   1369 1HG1 ILE B   9     196.022 127.487  29.614  1.00  0.00           H  
ATOM   1370 2HG1 ILE B   9     197.185 128.525  28.805  1.00  0.00           H  
ATOM   1371 1HG2 ILE B   9     193.428 128.618  28.974  1.00  0.00           H  
ATOM   1372 2HG2 ILE B   9     193.219 128.054  27.300  1.00  0.00           H  
ATOM   1373 3HG2 ILE B   9     193.882 126.955  28.532  1.00  0.00           H  
ATOM   1374 1HD1 ILE B   9     196.506 129.467  30.941  1.00  0.00           H  
ATOM   1375 2HD1 ILE B   9     195.982 130.514  29.600  1.00  0.00           H  
ATOM   1376 3HD1 ILE B   9     194.805 129.463  30.421  1.00  0.00           H  
ATOM   1377  N   SER B  10     197.021 125.729  27.789  1.00  0.00           N  
ATOM   1378  CA  SER B  10     197.194 124.377  28.307  1.00  0.00           C  
ATOM   1379  C   SER B  10     196.417 124.180  29.604  1.00  0.00           C  
ATOM   1380  O   SER B  10     196.037 125.153  30.255  1.00  0.00           O  
ATOM   1381  CB  SER B  10     198.664 124.091  28.540  1.00  0.00           C  
ATOM   1382  OG  SER B  10     199.159 124.846  29.613  1.00  0.00           O  
ATOM   1383  H   SER B  10     197.784 126.385  27.881  1.00  0.00           H  
ATOM   1384  HA  SER B  10     196.813 123.672  27.568  1.00  0.00           H  
ATOM   1385 1HB  SER B  10     198.801 123.030  28.746  1.00  0.00           H  
ATOM   1386 2HB  SER B  10     199.228 124.325  27.638  1.00  0.00           H  
ATOM   1387  HG  SER B  10     200.110 124.715  29.612  1.00  0.00           H  
ATOM   1388  N   GLU B  11     196.192 122.923  29.978  1.00  0.00           N  
ATOM   1389  CA  GLU B  11     195.440 122.611  31.189  1.00  0.00           C  
ATOM   1390  C   GLU B  11     196.177 123.089  32.433  1.00  0.00           C  
ATOM   1391  O   GLU B  11     195.564 123.641  33.346  1.00  0.00           O  
ATOM   1392  CB  GLU B  11     195.183 121.105  31.284  1.00  0.00           C  
ATOM   1393  CG  GLU B  11     194.291 120.549  30.183  1.00  0.00           C  
ATOM   1394  CD  GLU B  11     195.025 120.336  28.888  1.00  0.00           C  
ATOM   1395  OE1 GLU B  11     196.212 120.554  28.857  1.00  0.00           O  
ATOM   1396  OE2 GLU B  11     194.397 119.953  27.929  1.00  0.00           O  
ATOM   1397  H   GLU B  11     196.542 122.168  29.408  1.00  0.00           H  
ATOM   1398  HA  GLU B  11     194.481 123.128  31.143  1.00  0.00           H  
ATOM   1399 1HB  GLU B  11     196.132 120.571  31.248  1.00  0.00           H  
ATOM   1400 2HB  GLU B  11     194.714 120.876  32.242  1.00  0.00           H  
ATOM   1401 1HG  GLU B  11     193.875 119.597  30.513  1.00  0.00           H  
ATOM   1402 2HG  GLU B  11     193.464 121.238  30.018  1.00  0.00           H  
ATOM   1403  N   LYS B  12     197.489 122.883  32.465  1.00  0.00           N  
ATOM   1404  CA  LYS B  12     198.287 123.304  33.610  1.00  0.00           C  
ATOM   1405  C   LYS B  12     198.252 124.816  33.778  1.00  0.00           C  
ATOM   1406  O   LYS B  12     198.081 125.331  34.884  1.00  0.00           O  
ATOM   1407  CB  LYS B  12     199.732 122.825  33.462  1.00  0.00           C  
ATOM   1408  CG  LYS B  12     200.637 123.185  34.632  1.00  0.00           C  
ATOM   1409  CD  LYS B  12     202.035 122.614  34.447  1.00  0.00           C  
ATOM   1410  CE  LYS B  12     202.951 123.003  35.598  1.00  0.00           C  
ATOM   1411  NZ  LYS B  12     204.323 122.454  35.427  1.00  0.00           N  
ATOM   1412  H   LYS B  12     197.945 122.442  31.678  1.00  0.00           H  
ATOM   1413  HA  LYS B  12     197.868 122.852  34.509  1.00  0.00           H  
ATOM   1414 1HB  LYS B  12     199.746 121.741  33.349  1.00  0.00           H  
ATOM   1415 2HB  LYS B  12     200.167 123.254  32.559  1.00  0.00           H  
ATOM   1416 1HG  LYS B  12     200.706 124.270  34.719  1.00  0.00           H  
ATOM   1417 2HG  LYS B  12     200.213 122.791  35.555  1.00  0.00           H  
ATOM   1418 1HD  LYS B  12     201.979 121.526  34.389  1.00  0.00           H  
ATOM   1419 2HD  LYS B  12     202.460 122.987  33.515  1.00  0.00           H  
ATOM   1420 1HE  LYS B  12     203.012 124.088  35.663  1.00  0.00           H  
ATOM   1421 2HE  LYS B  12     202.538 122.628  36.534  1.00  0.00           H  
ATOM   1422 1HZ  LYS B  12     204.898 122.734  36.209  1.00  0.00           H  
ATOM   1423 2HZ  LYS B  12     204.281 121.445  35.384  1.00  0.00           H  
ATOM   1424 3HZ  LYS B  12     204.725 122.810  34.571  1.00  0.00           H  
ATOM   1425  N   ALA B  13     198.405 125.524  32.665  1.00  0.00           N  
ATOM   1426  CA  ALA B  13     198.375 126.982  32.666  1.00  0.00           C  
ATOM   1427  C   ALA B  13     197.026 127.506  33.142  1.00  0.00           C  
ATOM   1428  O   ALA B  13     196.960 128.505  33.856  1.00  0.00           O  
ATOM   1429  CB  ALA B  13     198.692 127.519  31.278  1.00  0.00           C  
ATOM   1430  H   ALA B  13     198.541 125.035  31.792  1.00  0.00           H  
ATOM   1431  HA  ALA B  13     199.138 127.342  33.357  1.00  0.00           H  
ATOM   1432 1HB  ALA B  13     198.666 128.609  31.295  1.00  0.00           H  
ATOM   1433 2HB  ALA B  13     199.684 127.184  30.976  1.00  0.00           H  
ATOM   1434 3HB  ALA B  13     197.953 127.150  30.568  1.00  0.00           H  
ATOM   1435  N   ALA B  14     195.950 126.822  32.750  1.00  0.00           N  
ATOM   1436  CA  ALA B  14     194.615 127.175  33.220  1.00  0.00           C  
ATOM   1437  C   ALA B  14     194.508 127.022  34.734  1.00  0.00           C  
ATOM   1438  O   ALA B  14     193.874 127.842  35.396  1.00  0.00           O  
ATOM   1439  CB  ALA B  14     193.565 126.320  32.526  1.00  0.00           C  
ATOM   1440  H   ALA B  14     196.059 126.045  32.114  1.00  0.00           H  
ATOM   1441  HA  ALA B  14     194.425 128.218  32.973  1.00  0.00           H  
ATOM   1442 1HB  ALA B  14     192.574 126.595  32.888  1.00  0.00           H  
ATOM   1443 2HB  ALA B  14     193.616 126.483  31.449  1.00  0.00           H  
ATOM   1444 3HB  ALA B  14     193.751 125.269  32.742  1.00  0.00           H  
ATOM   1445  N   GLN B  15     195.126 125.972  35.268  1.00  0.00           N  
ATOM   1446  CA  GLN B  15     195.127 125.732  36.707  1.00  0.00           C  
ATOM   1447  C   GLN B  15     195.935 126.791  37.442  1.00  0.00           C  
ATOM   1448  O   GLN B  15     195.568 127.208  38.539  1.00  0.00           O  
ATOM   1449  CB  GLN B  15     195.686 124.341  37.018  1.00  0.00           C  
ATOM   1450  CG  GLN B  15     194.789 123.197  36.577  1.00  0.00           C  
ATOM   1451  CD  GLN B  15     195.411 121.839  36.842  1.00  0.00           C  
ATOM   1452  OE1 GLN B  15     196.513 121.741  37.389  1.00  0.00           O  
ATOM   1453  NE2 GLN B  15     194.707 120.781  36.456  1.00  0.00           N  
ATOM   1454  H   GLN B  15     195.602 125.321  34.662  1.00  0.00           H  
ATOM   1455  HA  GLN B  15     194.099 125.787  37.066  1.00  0.00           H  
ATOM   1456 1HB  GLN B  15     196.652 124.219  36.529  1.00  0.00           H  
ATOM   1457 2HB  GLN B  15     195.848 124.246  38.092  1.00  0.00           H  
ATOM   1458 1HG  GLN B  15     193.848 123.255  37.124  1.00  0.00           H  
ATOM   1459 2HG  GLN B  15     194.605 123.286  35.506  1.00  0.00           H  
ATOM   1460 1HE2 GLN B  15     195.066 119.859  36.604  1.00  0.00           H  
ATOM   1461 2HE2 GLN B  15     193.817 120.906  36.016  1.00  0.00           H  
ATOM   1462  N   ILE B  16     197.036 127.229  36.834  1.00  0.00           N  
ATOM   1463  CA  ILE B  16     197.874 128.261  37.431  1.00  0.00           C  
ATOM   1464  C   ILE B  16     197.119 129.576  37.563  1.00  0.00           C  
ATOM   1465  O   ILE B  16     197.185 130.243  38.597  1.00  0.00           O  
ATOM   1466  CB  ILE B  16     199.149 128.482  36.597  1.00  0.00           C  
ATOM   1467  CG1 ILE B  16     200.066 127.259  36.688  1.00  0.00           C  
ATOM   1468  CG2 ILE B  16     199.878 129.734  37.062  1.00  0.00           C  
ATOM   1469  CD1 ILE B  16     201.191 127.263  35.679  1.00  0.00           C  
ATOM   1470  H   ILE B  16     197.295 126.839  35.939  1.00  0.00           H  
ATOM   1471  HA  ILE B  16     198.174 127.931  38.425  1.00  0.00           H  
ATOM   1472  HB  ILE B  16     198.882 128.598  35.547  1.00  0.00           H  
ATOM   1473 1HG1 ILE B  16     200.502 127.205  37.685  1.00  0.00           H  
ATOM   1474 2HG1 ILE B  16     199.479 126.353  36.540  1.00  0.00           H  
ATOM   1475 1HG2 ILE B  16     200.777 129.875  36.463  1.00  0.00           H  
ATOM   1476 2HG2 ILE B  16     199.226 130.598  36.946  1.00  0.00           H  
ATOM   1477 3HG2 ILE B  16     200.154 129.625  38.111  1.00  0.00           H  
ATOM   1478 1HD1 ILE B  16     201.797 126.365  35.806  1.00  0.00           H  
ATOM   1479 2HD1 ILE B  16     200.776 127.281  34.671  1.00  0.00           H  
ATOM   1480 3HD1 ILE B  16     201.813 128.144  35.831  1.00  0.00           H  
ATOM   1481  N   ILE B  17     196.396 129.938  36.509  1.00  0.00           N  
ATOM   1482  CA  ILE B  17     195.562 131.133  36.517  1.00  0.00           C  
ATOM   1483  C   ILE B  17     194.446 131.019  37.550  1.00  0.00           C  
ATOM   1484  O   ILE B  17     194.181 131.959  38.297  1.00  0.00           O  
ATOM   1485  CB  ILE B  17     194.951 131.386  35.127  1.00  0.00           C  
ATOM   1486  CG1 ILE B  17     196.044 131.772  34.126  1.00  0.00           C  
ATOM   1487  CG2 ILE B  17     193.887 132.470  35.202  1.00  0.00           C  
ATOM   1488  CD1 ILE B  17     195.582 131.768  32.687  1.00  0.00           C  
ATOM   1489  H   ILE B  17     196.429 129.370  35.674  1.00  0.00           H  
ATOM   1490  HA  ILE B  17     196.183 131.987  36.781  1.00  0.00           H  
ATOM   1491  HB  ILE B  17     194.496 130.468  34.757  1.00  0.00           H  
ATOM   1492 1HG1 ILE B  17     196.417 132.768  34.362  1.00  0.00           H  
ATOM   1493 2HG1 ILE B  17     196.881 131.080  34.217  1.00  0.00           H  
ATOM   1494 1HG2 ILE B  17     193.466 132.636  34.211  1.00  0.00           H  
ATOM   1495 2HG2 ILE B  17     193.097 132.157  35.883  1.00  0.00           H  
ATOM   1496 3HG2 ILE B  17     194.334 133.395  35.566  1.00  0.00           H  
ATOM   1497 1HD1 ILE B  17     196.412 132.051  32.038  1.00  0.00           H  
ATOM   1498 2HD1 ILE B  17     195.236 130.769  32.418  1.00  0.00           H  
ATOM   1499 3HD1 ILE B  17     194.767 132.480  32.564  1.00  0.00           H  
ATOM   1500  N   GLU B  18     193.805 129.855  37.584  1.00  0.00           N  
ATOM   1501  CA  GLU B  18     192.723 129.585  38.523  1.00  0.00           C  
ATOM   1502  C   GLU B  18     193.154 129.860  39.957  1.00  0.00           C  
ATOM   1503  O   GLU B  18     192.424 130.488  40.723  1.00  0.00           O  
ATOM   1504  CB  GLU B  18     192.253 128.135  38.390  1.00  0.00           C  
ATOM   1505  CG  GLU B  18     191.161 127.736  39.373  1.00  0.00           C  
ATOM   1506  CD  GLU B  18     190.652 126.339  39.147  1.00  0.00           C  
ATOM   1507  OE1 GLU B  18     191.121 125.697  38.239  1.00  0.00           O  
ATOM   1508  OE2 GLU B  18     189.794 125.915  39.884  1.00  0.00           O  
ATOM   1509  H   GLU B  18     194.075 129.127  36.940  1.00  0.00           H  
ATOM   1510  HA  GLU B  18     191.888 130.249  38.287  1.00  0.00           H  
ATOM   1511 1HB  GLU B  18     191.873 127.966  37.383  1.00  0.00           H  
ATOM   1512 2HB  GLU B  18     193.098 127.463  38.539  1.00  0.00           H  
ATOM   1513 1HG  GLU B  18     191.555 127.807  40.387  1.00  0.00           H  
ATOM   1514 2HG  GLU B  18     190.333 128.438  39.285  1.00  0.00           H  
ATOM   1515  N   ARG B  19     194.345 129.386  40.312  1.00  0.00           N  
ATOM   1516  CA  ARG B  19     194.892 129.592  41.649  1.00  0.00           C  
ATOM   1517  C   ARG B  19     195.097 131.073  41.939  1.00  0.00           C  
ATOM   1518  O   ARG B  19     194.719 131.561  43.005  1.00  0.00           O  
ATOM   1519  CB  ARG B  19     196.217 128.860  41.804  1.00  0.00           C  
ATOM   1520  CG  ARG B  19     196.104 127.348  41.915  1.00  0.00           C  
ATOM   1521  CD  ARG B  19     197.438 126.695  41.899  1.00  0.00           C  
ATOM   1522  NE  ARG B  19     198.231 127.051  43.064  1.00  0.00           N  
ATOM   1523  CZ  ARG B  19     199.578 127.047  43.103  1.00  0.00           C  
ATOM   1524  NH1 ARG B  19     200.265 126.703  42.037  1.00  0.00           N  
ATOM   1525  NH2 ARG B  19     200.208 127.388  44.214  1.00  0.00           N  
ATOM   1526  H   ARG B  19     194.888 128.864  39.640  1.00  0.00           H  
ATOM   1527  HA  ARG B  19     194.181 129.199  42.378  1.00  0.00           H  
ATOM   1528 1HB  ARG B  19     196.856 129.081  40.951  1.00  0.00           H  
ATOM   1529 2HB  ARG B  19     196.728 129.219  42.698  1.00  0.00           H  
ATOM   1530 1HG  ARG B  19     195.606 127.088  42.850  1.00  0.00           H  
ATOM   1531 2HG  ARG B  19     195.523 126.964  41.076  1.00  0.00           H  
ATOM   1532 1HD  ARG B  19     197.312 125.613  41.890  1.00  0.00           H  
ATOM   1533 2HD  ARG B  19     197.983 127.004  41.008  1.00  0.00           H  
ATOM   1534  HE  ARG B  19     197.737 127.322  43.904  1.00  0.00           H  
ATOM   1535 1HH1 ARG B  19     199.784 126.442  41.188  1.00  0.00           H  
ATOM   1536 2HH1 ARG B  19     201.274 126.700  42.066  1.00  0.00           H  
ATOM   1537 1HH2 ARG B  19     199.679 127.653  45.034  1.00  0.00           H  
ATOM   1538 2HH2 ARG B  19     201.216 127.385  44.243  1.00  0.00           H  
ATOM   1539  N   ALA B  20     195.702 131.779  40.990  1.00  0.00           N  
ATOM   1540  CA  ALA B  20     196.029 133.189  41.166  1.00  0.00           C  
ATOM   1541  C   ALA B  20     194.769 134.039  41.268  1.00  0.00           C  
ATOM   1542  O   ALA B  20     194.700 134.965  42.075  1.00  0.00           O  
ATOM   1543  CB  ALA B  20     196.905 133.676  40.021  1.00  0.00           C  
ATOM   1544  H   ALA B  20     195.955 131.325  40.124  1.00  0.00           H  
ATOM   1545  HA  ALA B  20     196.580 133.302  42.101  1.00  0.00           H  
ATOM   1546 1HB  ALA B  20     197.141 134.730  40.167  1.00  0.00           H  
ATOM   1547 2HB  ALA B  20     197.828 133.097  39.997  1.00  0.00           H  
ATOM   1548 3HB  ALA B  20     196.374 133.550  39.079  1.00  0.00           H  
ATOM   1549  N   VAL B  21     193.774 133.719  40.446  1.00  0.00           N  
ATOM   1550  CA  VAL B  21     192.524 134.472  40.440  1.00  0.00           C  
ATOM   1551  C   VAL B  21     191.702 134.186  41.690  1.00  0.00           C  
ATOM   1552  O   VAL B  21     191.141 135.103  42.287  1.00  0.00           O  
ATOM   1553  CB  VAL B  21     191.693 134.120  39.192  1.00  0.00           C  
ATOM   1554  CG1 VAL B  21     190.309 134.746  39.279  1.00  0.00           C  
ATOM   1555  CG2 VAL B  21     192.418 134.586  37.939  1.00  0.00           C  
ATOM   1556  H   VAL B  21     193.886 132.940  39.813  1.00  0.00           H  
ATOM   1557  HA  VAL B  21     192.762 135.535  40.413  1.00  0.00           H  
ATOM   1558  HB  VAL B  21     191.555 133.039  39.152  1.00  0.00           H  
ATOM   1559 1HG1 VAL B  21     189.735 134.486  38.389  1.00  0.00           H  
ATOM   1560 2HG1 VAL B  21     189.795 134.370  40.164  1.00  0.00           H  
ATOM   1561 3HG1 VAL B  21     190.403 135.829  39.346  1.00  0.00           H  
ATOM   1562 1HG2 VAL B  21     191.825 134.333  37.060  1.00  0.00           H  
ATOM   1563 2HG2 VAL B  21     192.561 135.666  37.982  1.00  0.00           H  
ATOM   1564 3HG2 VAL B  21     193.389 134.094  37.875  1.00  0.00           H  
ATOM   1565  N   ARG B  22     191.644 132.915  42.095  1.00  0.00           N  
ATOM   1566  CA  ARG B  22     190.927 132.542  43.308  1.00  0.00           C  
ATOM   1567  C   ARG B  22     191.468 133.288  44.521  1.00  0.00           C  
ATOM   1568  O   ARG B  22     190.706 133.672  45.408  1.00  0.00           O  
ATOM   1569  CB  ARG B  22     191.030 131.044  43.550  1.00  0.00           C  
ATOM   1570  CG  ARG B  22     190.198 130.525  44.712  1.00  0.00           C  
ATOM   1571  CD  ARG B  22     190.331 129.054  44.869  1.00  0.00           C  
ATOM   1572  NE  ARG B  22     189.827 128.337  43.708  1.00  0.00           N  
ATOM   1573  CZ  ARG B  22     188.530 128.043  43.494  1.00  0.00           C  
ATOM   1574  NH1 ARG B  22     187.620 128.409  44.369  1.00  0.00           N  
ATOM   1575  NH2 ARG B  22     188.173 127.386  42.405  1.00  0.00           N  
ATOM   1576  H   ARG B  22     192.114 132.201  41.559  1.00  0.00           H  
ATOM   1577  HA  ARG B  22     189.876 132.800  43.182  1.00  0.00           H  
ATOM   1578 1HB  ARG B  22     190.716 130.508  42.655  1.00  0.00           H  
ATOM   1579 2HB  ARG B  22     192.069 130.777  43.743  1.00  0.00           H  
ATOM   1580 1HG  ARG B  22     190.529 130.999  45.636  1.00  0.00           H  
ATOM   1581 2HG  ARG B  22     189.147 130.758  44.540  1.00  0.00           H  
ATOM   1582 1HD  ARG B  22     191.381 128.795  45.000  1.00  0.00           H  
ATOM   1583 2HD  ARG B  22     189.766 128.729  45.741  1.00  0.00           H  
ATOM   1584  HE  ARG B  22     190.498 128.039  43.012  1.00  0.00           H  
ATOM   1585 1HH1 ARG B  22     187.893 128.912  45.202  1.00  0.00           H  
ATOM   1586 2HH1 ARG B  22     186.648 128.189  44.209  1.00  0.00           H  
ATOM   1587 1HH2 ARG B  22     188.873 127.104  41.732  1.00  0.00           H  
ATOM   1588 2HH2 ARG B  22     187.201 127.165  42.244  1.00  0.00           H  
ATOM   1589  N   ALA B  23     192.784 133.492  44.554  1.00  0.00           N  
ATOM   1590  CA  ALA B  23     193.405 134.258  45.627  1.00  0.00           C  
ATOM   1591  C   ALA B  23     192.893 135.692  45.650  1.00  0.00           C  
ATOM   1592  O   ALA B  23     192.635 136.249  46.717  1.00  0.00           O  
ATOM   1593  CB  ALA B  23     194.920 134.239  45.481  1.00  0.00           C  
ATOM   1594  H   ALA B  23     193.364 133.106  43.824  1.00  0.00           H  
ATOM   1595  HA  ALA B  23     193.157 133.787  46.578  1.00  0.00           H  
ATOM   1596 1HB  ALA B  23     195.370 134.815  46.290  1.00  0.00           H  
ATOM   1597 2HB  ALA B  23     195.277 133.210  45.525  1.00  0.00           H  
ATOM   1598 3HB  ALA B  23     195.198 134.679  44.525  1.00  0.00           H  
ATOM   1599  N   ILE B  24     192.735 136.283  44.467  1.00  0.00           N  
ATOM   1600  CA  ILE B  24     192.218 137.640  44.362  1.00  0.00           C  
ATOM   1601  C   ILE B  24     190.759 137.710  44.798  1.00  0.00           C  
ATOM   1602  O   ILE B  24     190.361 138.623  45.519  1.00  0.00           O  
ATOM   1603  CB  ILE B  24     192.350 138.168  42.922  1.00  0.00           C  
ATOM   1604  CG1 ILE B  24     193.825 138.353  42.554  1.00  0.00           C  
ATOM   1605  CG2 ILE B  24     191.591 139.477  42.763  1.00  0.00           C  
ATOM   1606  CD1 ILE B  24     194.063 138.567  41.077  1.00  0.00           C  
ATOM   1607  H   ILE B  24     192.969 135.776  43.625  1.00  0.00           H  
ATOM   1608  HA  ILE B  24     192.801 138.286  45.017  1.00  0.00           H  
ATOM   1609  HB  ILE B  24     191.941 137.436  42.227  1.00  0.00           H  
ATOM   1610 1HG1 ILE B  24     194.230 139.209  43.093  1.00  0.00           H  
ATOM   1611 2HG1 ILE B  24     194.390 137.474  42.866  1.00  0.00           H  
ATOM   1612 1HG2 ILE B  24     191.696 139.836  41.740  1.00  0.00           H  
ATOM   1613 2HG2 ILE B  24     190.537 139.315  42.985  1.00  0.00           H  
ATOM   1614 3HG2 ILE B  24     191.997 140.219  43.452  1.00  0.00           H  
ATOM   1615 1HD1 ILE B  24     195.131 138.689  40.895  1.00  0.00           H  
ATOM   1616 2HD1 ILE B  24     193.697 137.704  40.520  1.00  0.00           H  
ATOM   1617 3HD1 ILE B  24     193.536 139.461  40.749  1.00  0.00           H  
ATOM   1618  N   SER B  25     189.973 136.736  44.354  1.00  0.00           N  
ATOM   1619  CA  SER B  25     188.567 136.638  44.731  1.00  0.00           C  
ATOM   1620  C   SER B  25     188.412 136.462  46.236  1.00  0.00           C  
ATOM   1621  O   SER B  25     187.486 137.008  46.836  1.00  0.00           O  
ATOM   1622  CB  SER B  25     187.911 135.478  44.007  1.00  0.00           C  
ATOM   1623  OG  SER B  25     187.871 135.706  42.625  1.00  0.00           O  
ATOM   1624  H   SER B  25     190.356 136.041  43.728  1.00  0.00           H  
ATOM   1625  HA  SER B  25     188.066 137.563  44.441  1.00  0.00           H  
ATOM   1626 1HB  SER B  25     188.465 134.562  44.211  1.00  0.00           H  
ATOM   1627 2HB  SER B  25     186.899 135.339  44.385  1.00  0.00           H  
ATOM   1628  HG  SER B  25     187.476 134.921  42.239  1.00  0.00           H  
ATOM   1629  N   LYS B  26     189.311 135.695  46.840  1.00  0.00           N  
ATOM   1630  CA  LYS B  26     189.329 135.537  48.289  1.00  0.00           C  
ATOM   1631  C   LYS B  26     189.537 136.874  48.987  1.00  0.00           C  
ATOM   1632  O   LYS B  26     188.834 137.201  49.944  1.00  0.00           O  
ATOM   1633  CB  LYS B  26     190.420 134.550  48.708  1.00  0.00           C  
ATOM   1634  CG  LYS B  26     190.505 134.306  50.209  1.00  0.00           C  
ATOM   1635  CD  LYS B  26     191.576 133.278  50.541  1.00  0.00           C  
ATOM   1636  CE  LYS B  26     192.969 133.886  50.468  1.00  0.00           C  
ATOM   1637  NZ  LYS B  26     194.006 132.969  51.016  1.00  0.00           N  
ATOM   1638  H   LYS B  26     190.001 135.207  46.285  1.00  0.00           H  
ATOM   1639  HA  LYS B  26     188.362 135.144  48.606  1.00  0.00           H  
ATOM   1640 1HB  LYS B  26     190.247 133.590  48.222  1.00  0.00           H  
ATOM   1641 2HB  LYS B  26     191.390 134.917  48.373  1.00  0.00           H  
ATOM   1642 1HG  LYS B  26     190.741 135.242  50.717  1.00  0.00           H  
ATOM   1643 2HG  LYS B  26     189.543 133.947  50.574  1.00  0.00           H  
ATOM   1644 1HD  LYS B  26     191.410 132.891  51.547  1.00  0.00           H  
ATOM   1645 2HD  LYS B  26     191.516 132.448  49.837  1.00  0.00           H  
ATOM   1646 1HE  LYS B  26     193.213 134.113  49.432  1.00  0.00           H  
ATOM   1647 2HE  LYS B  26     192.990 134.817  51.035  1.00  0.00           H  
ATOM   1648 1HZ  LYS B  26     194.913 133.409  50.950  1.00  0.00           H  
ATOM   1649 2HZ  LYS B  26     193.800 132.767  51.984  1.00  0.00           H  
ATOM   1650 3HZ  LYS B  26     194.009 132.110  50.486  1.00  0.00           H  
ATOM   1651  N   GLU B  27     190.507 137.647  48.507  1.00  0.00           N  
ATOM   1652  CA  GLU B  27     190.777 138.969  49.062  1.00  0.00           C  
ATOM   1653  C   GLU B  27     189.563 139.879  48.927  1.00  0.00           C  
ATOM   1654  O   GLU B  27     189.247 140.640  49.843  1.00  0.00           O  
ATOM   1655  CB  GLU B  27     191.983 139.603  48.366  1.00  0.00           C  
ATOM   1656  CG  GLU B  27     192.362 140.979  48.895  1.00  0.00           C  
ATOM   1657  CD  GLU B  27     193.551 141.570  48.190  1.00  0.00           C  
ATOM   1658  OE1 GLU B  27     194.169 140.873  47.422  1.00  0.00           O  
ATOM   1659  OE2 GLU B  27     193.842 142.720  48.420  1.00  0.00           O  
ATOM   1660  H   GLU B  27     191.083 137.307  47.750  1.00  0.00           H  
ATOM   1661  HA  GLU B  27     190.996 138.859  50.123  1.00  0.00           H  
ATOM   1662 1HB  GLU B  27     192.851 138.952  48.475  1.00  0.00           H  
ATOM   1663 2HB  GLU B  27     191.779 139.700  47.299  1.00  0.00           H  
ATOM   1664 1HG  GLU B  27     191.512 141.650  48.774  1.00  0.00           H  
ATOM   1665 2HG  GLU B  27     192.578 140.901  49.959  1.00  0.00           H  
ATOM   1666  N   LEU B  28     188.889 139.807  47.784  1.00  0.00           N  
ATOM   1667  CA  LEU B  28     187.704 140.619  47.541  1.00  0.00           C  
ATOM   1668  C   LEU B  28     186.498 140.074  48.292  1.00  0.00           C  
ATOM   1669  O   LEU B  28     185.600 140.829  48.669  1.00  0.00           O  
ATOM   1670  CB  LEU B  28     187.397 140.672  46.039  1.00  0.00           C  
ATOM   1671  CG  LEU B  28     188.432 141.400  45.173  1.00  0.00           C  
ATOM   1672  CD1 LEU B  28     188.110 141.179  43.701  1.00  0.00           C  
ATOM   1673  CD2 LEU B  28     188.430 142.882  45.517  1.00  0.00           C  
ATOM   1674  H   LEU B  28     189.214 139.185  47.057  1.00  0.00           H  
ATOM   1675  HA  LEU B  28     187.898 141.631  47.898  1.00  0.00           H  
ATOM   1676 1HB  LEU B  28     187.311 139.653  45.666  1.00  0.00           H  
ATOM   1677 2HB  LEU B  28     186.437 141.170  45.898  1.00  0.00           H  
ATOM   1678  HG  LEU B  28     189.423 140.986  45.364  1.00  0.00           H  
ATOM   1679 1HD1 LEU B  28     188.847 141.697  43.086  1.00  0.00           H  
ATOM   1680 2HD1 LEU B  28     188.139 140.113  43.479  1.00  0.00           H  
ATOM   1681 3HD1 LEU B  28     187.117 141.570  43.484  1.00  0.00           H  
ATOM   1682 1HD2 LEU B  28     189.166 143.400  44.902  1.00  0.00           H  
ATOM   1683 2HD2 LEU B  28     187.440 143.299  45.325  1.00  0.00           H  
ATOM   1684 3HD2 LEU B  28     188.680 143.012  46.570  1.00  0.00           H  
ATOM   1685  N   GLY B  29     186.475 138.763  48.511  1.00  0.00           N  
ATOM   1686  CA  GLY B  29     185.341 138.111  49.154  1.00  0.00           C  
ATOM   1687  C   GLY B  29     184.167 137.972  48.193  1.00  0.00           C  
ATOM   1688  O   GLY B  29     183.009 137.997  48.610  1.00  0.00           O  
ATOM   1689  H   GLY B  29     187.262 138.199  48.221  1.00  0.00           H  
ATOM   1690 1HA  GLY B  29     185.642 137.125  49.510  1.00  0.00           H  
ATOM   1691 2HA  GLY B  29     185.036 138.687  50.025  1.00  0.00           H  
ATOM   1692  N   THR B  30     184.472 137.836  46.905  1.00  0.00           N  
ATOM   1693  CA  THR B  30     183.443 137.772  45.875  1.00  0.00           C  
ATOM   1694  C   THR B  30     183.308 136.361  45.318  1.00  0.00           C  
ATOM   1695  O   THR B  30     184.050 135.456  45.695  1.00  0.00           O  
ATOM   1696  CB  THR B  30     183.744 138.755  44.728  1.00  0.00           C  
ATOM   1697  OG1 THR B  30     182.620 138.816  43.840  1.00  0.00           O  
ATOM   1698  CG2 THR B  30     184.974 138.309  43.953  1.00  0.00           C  
ATOM   1699  H   THR B  30     185.445 137.777  46.635  1.00  0.00           H  
ATOM   1700  HA  THR B  30     182.489 138.050  46.321  1.00  0.00           H  
ATOM   1701  HB  THR B  30     183.920 139.749  45.138  1.00  0.00           H  
ATOM   1702  HG1 THR B  30     182.760 139.515  43.196  1.00  0.00           H  
ATOM   1703 1HG2 THR B  30     185.172 139.016  43.147  1.00  0.00           H  
ATOM   1704 2HG2 THR B  30     185.833 138.273  44.623  1.00  0.00           H  
ATOM   1705 3HG2 THR B  30     184.800 137.320  43.533  1.00  0.00           H  
ATOM   1706  N   GLU B  31     182.359 136.188  44.403  1.00  0.00           N  
ATOM   1707  CA  GLU B  31     182.098 134.893  43.787  1.00  0.00           C  
ATOM   1708  C   GLU B  31     182.781 134.779  42.431  1.00  0.00           C  
ATOM   1709  O   GLU B  31     182.634 135.655  41.578  1.00  0.00           O  
ATOM   1710  CB  GLU B  31     180.592 134.671  43.630  1.00  0.00           C  
ATOM   1711  CG  GLU B  31     180.214 133.324  43.030  1.00  0.00           C  
ATOM   1712  CD  GLU B  31     178.730 133.153  42.863  1.00  0.00           C  
ATOM   1713  OE1 GLU B  31     178.004 134.046  43.228  1.00  0.00           O  
ATOM   1714  OE2 GLU B  31     178.322 132.129  42.369  1.00  0.00           O  
ATOM   1715  H   GLU B  31     181.811 136.986  44.112  1.00  0.00           H  
ATOM   1716  HA  GLU B  31     182.499 134.114  44.436  1.00  0.00           H  
ATOM   1717 1HB  GLU B  31     180.109 134.750  44.605  1.00  0.00           H  
ATOM   1718 2HB  GLU B  31     180.174 135.450  42.993  1.00  0.00           H  
ATOM   1719 1HG  GLU B  31     180.692 133.226  42.055  1.00  0.00           H  
ATOM   1720 2HG  GLU B  31     180.596 132.532  43.672  1.00  0.00           H  
ATOM   1721  N   VAL B  32     183.540 133.705  42.234  1.00  0.00           N  
ATOM   1722  CA  VAL B  32     184.164 133.459  40.940  1.00  0.00           C  
ATOM   1723  C   VAL B  32     183.857 132.054  40.438  1.00  0.00           C  
ATOM   1724  O   VAL B  32     183.969 131.076  41.178  1.00  0.00           O  
ATOM   1725  CB  VAL B  32     185.690 133.644  41.039  1.00  0.00           C  
ATOM   1726  CG1 VAL B  32     186.258 132.791  42.164  1.00  0.00           C  
ATOM   1727  CG2 VAL B  32     186.342 133.288  39.711  1.00  0.00           C  
ATOM   1728  H   VAL B  32     183.692 133.057  42.993  1.00  0.00           H  
ATOM   1729  HA  VAL B  32     183.769 134.180  40.223  1.00  0.00           H  
ATOM   1730  HB  VAL B  32     185.906 134.684  41.284  1.00  0.00           H  
ATOM   1731 1HG1 VAL B  32     187.337 132.934  42.220  1.00  0.00           H  
ATOM   1732 2HG1 VAL B  32     185.804 133.087  43.110  1.00  0.00           H  
ATOM   1733 3HG1 VAL B  32     186.041 131.741  41.969  1.00  0.00           H  
ATOM   1734 1HG2 VAL B  32     187.421 133.422  39.789  1.00  0.00           H  
ATOM   1735 2HG2 VAL B  32     186.121 132.250  39.464  1.00  0.00           H  
ATOM   1736 3HG2 VAL B  32     185.951 133.939  38.929  1.00  0.00           H  
ATOM   1737  N   ARG B  33     183.488 131.967  39.166  1.00  0.00           N  
ATOM   1738  CA  ARG B  33     183.197 130.696  38.514  1.00  0.00           C  
ATOM   1739  C   ARG B  33     184.268 130.340  37.493  1.00  0.00           C  
ATOM   1740  O   ARG B  33     184.626 131.162  36.650  1.00  0.00           O  
ATOM   1741  CB  ARG B  33     181.841 130.746  37.828  1.00  0.00           C  
ATOM   1742  CG  ARG B  33     181.422 129.455  37.141  1.00  0.00           C  
ATOM   1743  CD  ARG B  33     180.042 129.540  36.603  1.00  0.00           C  
ATOM   1744  NE  ARG B  33     179.944 130.489  35.505  1.00  0.00           N  
ATOM   1745  CZ  ARG B  33     180.170 130.188  34.212  1.00  0.00           C  
ATOM   1746  NH1 ARG B  33     180.502 128.963  33.870  1.00  0.00           N  
ATOM   1747  NH2 ARG B  33     180.056 131.125  33.286  1.00  0.00           N  
ATOM   1748  H   ARG B  33     183.426 132.815  38.621  1.00  0.00           H  
ATOM   1749  HA  ARG B  33     183.172 129.915  39.277  1.00  0.00           H  
ATOM   1750 1HB  ARG B  33     181.072 130.994  38.557  1.00  0.00           H  
ATOM   1751 2HB  ARG B  33     181.843 131.533  37.074  1.00  0.00           H  
ATOM   1752 1HG  ARG B  33     182.101 129.248  36.313  1.00  0.00           H  
ATOM   1753 2HG  ARG B  33     181.462 128.632  37.858  1.00  0.00           H  
ATOM   1754 1HD  ARG B  33     179.732 128.562  36.235  1.00  0.00           H  
ATOM   1755 2HD  ARG B  33     179.363 129.862  37.391  1.00  0.00           H  
ATOM   1756  HE  ARG B  33     179.691 131.443  35.730  1.00  0.00           H  
ATOM   1757 1HH1 ARG B  33     180.590 128.248  34.578  1.00  0.00           H  
ATOM   1758 2HH1 ARG B  33     180.671 128.738  32.901  1.00  0.00           H  
ATOM   1759 1HH2 ARG B  33     179.800 132.068  33.548  1.00  0.00           H  
ATOM   1760 2HH2 ARG B  33     180.226 130.899  32.316  1.00  0.00           H  
ATOM   1761  N   PHE B  34     184.776 129.113  37.567  1.00  0.00           N  
ATOM   1762  CA  PHE B  34     185.790 128.653  36.627  1.00  0.00           C  
ATOM   1763  C   PHE B  34     185.245 127.555  35.723  1.00  0.00           C  
ATOM   1764  O   PHE B  34     184.817 126.503  36.200  1.00  0.00           O  
ATOM   1765  CB  PHE B  34     187.020 128.139  37.378  1.00  0.00           C  
ATOM   1766  CG  PHE B  34     187.738 129.200  38.162  1.00  0.00           C  
ATOM   1767  CD1 PHE B  34     187.454 129.402  39.504  1.00  0.00           C  
ATOM   1768  CD2 PHE B  34     188.699 129.998  37.560  1.00  0.00           C  
ATOM   1769  CE1 PHE B  34     188.114 130.378  40.227  1.00  0.00           C  
ATOM   1770  CE2 PHE B  34     189.362 130.973  38.279  1.00  0.00           C  
ATOM   1771  CZ  PHE B  34     189.068 131.163  39.615  1.00  0.00           C  
ATOM   1772  H   PHE B  34     184.450 128.487  38.288  1.00  0.00           H  
ATOM   1773  HA  PHE B  34     186.097 129.496  36.007  1.00  0.00           H  
ATOM   1774 1HB  PHE B  34     186.722 127.350  38.067  1.00  0.00           H  
ATOM   1775 2HB  PHE B  34     187.724 127.705  36.669  1.00  0.00           H  
ATOM   1776  HD1 PHE B  34     186.700 128.781  39.989  1.00  0.00           H  
ATOM   1777  HD2 PHE B  34     188.931 129.847  36.504  1.00  0.00           H  
ATOM   1778  HE1 PHE B  34     187.881 130.527  41.281  1.00  0.00           H  
ATOM   1779  HE2 PHE B  34     190.115 131.593  37.794  1.00  0.00           H  
ATOM   1780  HZ  PHE B  34     189.588 131.933  40.183  1.00  0.00           H  
ATOM   1781  N   GLU B  35     185.270 127.798  34.419  1.00  0.00           N  
ATOM   1782  CA  GLU B  35     184.807 126.811  33.449  1.00  0.00           C  
ATOM   1783  C   GLU B  35     185.925 126.405  32.499  1.00  0.00           C  
ATOM   1784  O   GLU B  35     186.511 127.243  31.814  1.00  0.00           O  
ATOM   1785  CB  GLU B  35     183.622 127.361  32.652  1.00  0.00           C  
ATOM   1786  CG  GLU B  35     183.088 126.415  31.586  1.00  0.00           C  
ATOM   1787  CD  GLU B  35     181.891 126.966  30.863  1.00  0.00           C  
ATOM   1788  OE1 GLU B  35     181.256 127.847  31.389  1.00  0.00           O  
ATOM   1789  OE2 GLU B  35     181.611 126.503  29.782  1.00  0.00           O  
ATOM   1790  H   GLU B  35     185.631 128.681  34.085  1.00  0.00           H  
ATOM   1791  HA  GLU B  35     184.482 125.922  33.991  1.00  0.00           H  
ATOM   1792 1HB  GLU B  35     182.803 127.595  33.333  1.00  0.00           H  
ATOM   1793 2HB  GLU B  35     183.914 128.289  32.161  1.00  0.00           H  
ATOM   1794 1HG  GLU B  35     183.878 126.219  30.861  1.00  0.00           H  
ATOM   1795 2HG  GLU B  35     182.821 125.470  32.055  1.00  0.00           H  
ATOM   1796  N   LYS B  36     186.223 125.111  32.465  1.00  0.00           N  
ATOM   1797  CA  LYS B  36     187.304 124.612  31.626  1.00  0.00           C  
ATOM   1798  C   LYS B  36     186.762 123.933  30.375  1.00  0.00           C  
ATOM   1799  O   LYS B  36     185.794 123.175  30.435  1.00  0.00           O  
ATOM   1800  CB  LYS B  36     188.188 123.641  32.411  1.00  0.00           C  
ATOM   1801  CG  LYS B  36     188.939 124.275  33.574  1.00  0.00           C  
ATOM   1802  CD  LYS B  36     189.876 123.276  34.236  1.00  0.00           C  
ATOM   1803  CE  LYS B  36     190.629 123.908  35.398  1.00  0.00           C  
ATOM   1804  NZ  LYS B  36     189.761 124.085  36.593  1.00  0.00           N  
ATOM   1805  H   LYS B  36     185.699 124.470  33.044  1.00  0.00           H  
ATOM   1806  HA  LYS B  36     187.924 125.457  31.319  1.00  0.00           H  
ATOM   1807 1HB  LYS B  36     187.575 122.833  32.809  1.00  0.00           H  
ATOM   1808 2HB  LYS B  36     188.923 123.195  31.741  1.00  0.00           H  
ATOM   1809 1HG  LYS B  36     189.523 125.122  33.212  1.00  0.00           H  
ATOM   1810 2HG  LYS B  36     188.226 124.637  34.314  1.00  0.00           H  
ATOM   1811 1HD  LYS B  36     189.300 122.427  34.607  1.00  0.00           H  
ATOM   1812 2HD  LYS B  36     190.596 122.912  33.504  1.00  0.00           H  
ATOM   1813 1HE  LYS B  36     191.475 123.277  35.668  1.00  0.00           H  
ATOM   1814 2HE  LYS B  36     191.013 124.882  35.095  1.00  0.00           H  
ATOM   1815 1HZ  LYS B  36     190.297 124.507  37.339  1.00  0.00           H  
ATOM   1816 2HZ  LYS B  36     188.982 124.685  36.359  1.00  0.00           H  
ATOM   1817 3HZ  LYS B  36     189.415 123.186  36.895  1.00  0.00           H  
ATOM   1818  N   ARG B  37     187.401 124.214  29.247  1.00  0.00           N  
ATOM   1819  CA  ARG B  37     187.062 123.601  27.968  1.00  0.00           C  
ATOM   1820  C   ARG B  37     188.312 123.173  27.212  1.00  0.00           C  
ATOM   1821  O   ARG B  37     189.431 123.503  27.607  1.00  0.00           O  
ATOM   1822  CB  ARG B  37     186.257 124.563  27.110  1.00  0.00           C  
ATOM   1823  CG  ARG B  37     184.922 124.989  27.701  1.00  0.00           C  
ATOM   1824  CD  ARG B  37     184.140 125.820  26.750  1.00  0.00           C  
ATOM   1825  NE  ARG B  37     182.889 126.277  27.332  1.00  0.00           N  
ATOM   1826  CZ  ARG B  37     181.913 126.909  26.652  1.00  0.00           C  
ATOM   1827  NH1 ARG B  37     182.058 127.148  25.367  1.00  0.00           N  
ATOM   1828  NH2 ARG B  37     180.809 127.286  27.273  1.00  0.00           N  
ATOM   1829  H   ARG B  37     188.162 124.878  29.268  1.00  0.00           H  
ATOM   1830  HA  ARG B  37     186.452 122.716  28.160  1.00  0.00           H  
ATOM   1831 1HB  ARG B  37     186.842 125.466  26.932  1.00  0.00           H  
ATOM   1832 2HB  ARG B  37     186.058 124.108  26.140  1.00  0.00           H  
ATOM   1833 1HG  ARG B  37     184.335 124.104  27.947  1.00  0.00           H  
ATOM   1834 2HG  ARG B  37     185.096 125.575  28.605  1.00  0.00           H  
ATOM   1835 1HD  ARG B  37     184.725 126.695  26.466  1.00  0.00           H  
ATOM   1836 2HD  ARG B  37     183.908 125.235  25.862  1.00  0.00           H  
ATOM   1837  HE  ARG B  37     182.742 126.111  28.319  1.00  0.00           H  
ATOM   1838 1HH1 ARG B  37     182.901 126.859  24.892  1.00  0.00           H  
ATOM   1839 2HH1 ARG B  37     181.326 127.622  24.854  1.00  0.00           H  
ATOM   1840 1HH2 ARG B  37     180.697 127.103  28.262  1.00  0.00           H  
ATOM   1841 2HH2 ARG B  37     180.078 127.758  26.763  1.00  0.00           H  
ATOM   1842  N   ASP B  38     188.124 122.446  26.119  1.00  0.00           N  
ATOM   1843  CA  ASP B  38     189.252 121.917  25.361  1.00  0.00           C  
ATOM   1844  C   ASP B  38     190.133 123.041  24.829  1.00  0.00           C  
ATOM   1845  O   ASP B  38     189.931 123.524  23.713  1.00  0.00           O  
ATOM   1846  CB  ASP B  38     188.761 121.051  24.201  1.00  0.00           C  
ATOM   1847  CG  ASP B  38     189.894 120.334  23.476  1.00  0.00           C  
ATOM   1848  OD1 ASP B  38     191.031 120.592  23.791  1.00  0.00           O  
ATOM   1849  OD2 ASP B  38     189.609 119.536  22.616  1.00  0.00           O  
ATOM   1850  H   ASP B  38     187.182 122.249  25.810  1.00  0.00           H  
ATOM   1851  HA  ASP B  38     189.857 121.300  26.027  1.00  0.00           H  
ATOM   1852 1HB  ASP B  38     188.060 120.305  24.575  1.00  0.00           H  
ATOM   1853 2HB  ASP B  38     188.226 121.672  23.483  1.00  0.00           H  
ATOM   1854  N   GLY B  39     191.109 123.451  25.633  1.00  0.00           N  
ATOM   1855  CA  GLY B  39     192.112 124.420  25.205  1.00  0.00           C  
ATOM   1856  C   GLY B  39     191.700 125.838  25.578  1.00  0.00           C  
ATOM   1857  O   GLY B  39     192.348 126.804  25.171  1.00  0.00           O  
ATOM   1858  H   GLY B  39     191.163 123.067  26.564  1.00  0.00           H  
ATOM   1859 1HA  GLY B  39     193.070 124.181  25.668  1.00  0.00           H  
ATOM   1860 2HA  GLY B  39     192.251 124.348  24.126  1.00  0.00           H  
ATOM   1861  N   GLU B  40     190.631 125.970  26.359  1.00  0.00           N  
ATOM   1862  CA  GLU B  40     190.141 127.289  26.736  1.00  0.00           C  
ATOM   1863  C   GLU B  40     189.779 127.338  28.215  1.00  0.00           C  
ATOM   1864  O   GLU B  40     189.394 126.329  28.806  1.00  0.00           O  
ATOM   1865  CB  GLU B  40     188.922 127.667  25.890  1.00  0.00           C  
ATOM   1866  CG  GLU B  40     189.195 127.745  24.395  1.00  0.00           C  
ATOM   1867  CD  GLU B  40     188.011 128.232  23.608  1.00  0.00           C  
ATOM   1868  OE1 GLU B  40     186.980 128.452  24.198  1.00  0.00           O  
ATOM   1869  OE2 GLU B  40     188.137 128.385  22.416  1.00  0.00           O  
ATOM   1870  H   GLU B  40     190.150 125.144  26.687  1.00  0.00           H  
ATOM   1871  HA  GLU B  40     190.932 128.017  26.557  1.00  0.00           H  
ATOM   1872 1HB  GLU B  40     188.129 126.936  26.048  1.00  0.00           H  
ATOM   1873 2HB  GLU B  40     188.543 128.637  26.212  1.00  0.00           H  
ATOM   1874 1HG  GLU B  40     190.034 128.419  24.223  1.00  0.00           H  
ATOM   1875 2HG  GLU B  40     189.481 126.756  24.036  1.00  0.00           H  
ATOM   1876  N   LEU B  41     189.904 128.520  28.810  1.00  0.00           N  
ATOM   1877  CA  LEU B  41     189.445 128.751  30.175  1.00  0.00           C  
ATOM   1878  C   LEU B  41     188.568 129.995  30.258  1.00  0.00           C  
ATOM   1879  O   LEU B  41     188.950 131.067  29.790  1.00  0.00           O  
ATOM   1880  CB  LEU B  41     190.645 128.899  31.119  1.00  0.00           C  
ATOM   1881  CG  LEU B  41     190.313 129.326  32.554  1.00  0.00           C  
ATOM   1882  CD1 LEU B  41     189.509 128.229  33.238  1.00  0.00           C  
ATOM   1883  CD2 LEU B  41     191.603 129.611  33.310  1.00  0.00           C  
ATOM   1884  H   LEU B  41     190.327 129.285  28.302  1.00  0.00           H  
ATOM   1885  HA  LEU B  41     188.860 127.889  30.494  1.00  0.00           H  
ATOM   1886 1HB  LEU B  41     191.167 127.944  31.170  1.00  0.00           H  
ATOM   1887 2HB  LEU B  41     191.327 129.640  30.702  1.00  0.00           H  
ATOM   1888  HG  LEU B  41     189.699 130.226  32.533  1.00  0.00           H  
ATOM   1889 1HD1 LEU B  41     189.273 128.533  34.258  1.00  0.00           H  
ATOM   1890 2HD1 LEU B  41     188.583 128.059  32.687  1.00  0.00           H  
ATOM   1891 3HD1 LEU B  41     190.092 127.309  33.259  1.00  0.00           H  
ATOM   1892 1HD2 LEU B  41     191.367 129.915  34.330  1.00  0.00           H  
ATOM   1893 2HD2 LEU B  41     192.217 128.710  33.333  1.00  0.00           H  
ATOM   1894 3HD2 LEU B  41     192.149 130.410  32.810  1.00  0.00           H  
ATOM   1895  N   THR B  42     187.393 129.847  30.857  1.00  0.00           N  
ATOM   1896  CA  THR B  42     186.493 130.980  31.050  1.00  0.00           C  
ATOM   1897  C   THR B  42     186.285 131.270  32.529  1.00  0.00           C  
ATOM   1898  O   THR B  42     185.956 130.376  33.310  1.00  0.00           O  
ATOM   1899  CB  THR B  42     185.132 130.729  30.376  1.00  0.00           C  
ATOM   1900  OG1 THR B  42     185.320 130.543  28.967  1.00  0.00           O  
ATOM   1901  CG2 THR B  42     184.197 131.906  30.608  1.00  0.00           C  
ATOM   1902  H   THR B  42     187.118 128.936  31.196  1.00  0.00           H  
ATOM   1903  HA  THR B  42     186.943 131.860  30.591  1.00  0.00           H  
ATOM   1904  HB  THR B  42     184.681 129.827  30.790  1.00  0.00           H  
ATOM   1905  HG1 THR B  42     185.783 129.716  28.813  1.00  0.00           H  
ATOM   1906 1HG2 THR B  42     183.239 131.711  30.125  1.00  0.00           H  
ATOM   1907 2HG2 THR B  42     184.042 132.043  31.678  1.00  0.00           H  
ATOM   1908 3HG2 THR B  42     184.637 132.809  30.187  1.00  0.00           H  
ATOM   1909  N   ILE B  43     186.489 132.525  32.916  1.00  0.00           N  
ATOM   1910  CA  ILE B  43     186.319 132.923  34.309  1.00  0.00           C  
ATOM   1911  C   ILE B  43     185.270 134.017  34.447  1.00  0.00           C  
ATOM   1912  O   ILE B  43     185.344 135.047  33.775  1.00  0.00           O  
ATOM   1913  CB  ILE B  43     187.651 133.412  34.906  1.00  0.00           C  
ATOM   1914  CG1 ILE B  43     188.743 132.357  34.709  1.00  0.00           C  
ATOM   1915  CG2 ILE B  43     187.484 133.740  36.382  1.00  0.00           C  
ATOM   1916  CD1 ILE B  43     190.133 132.846  35.049  1.00  0.00           C  
ATOM   1917  H   ILE B  43     186.775 133.210  32.232  1.00  0.00           H  
ATOM   1918  HA  ILE B  43     185.985 132.057  34.878  1.00  0.00           H  
ATOM   1919  HB  ILE B  43     187.980 134.307  34.380  1.00  0.00           H  
ATOM   1920 1HG1 ILE B  43     188.526 131.488  35.329  1.00  0.00           H  
ATOM   1921 2HG1 ILE B  43     188.745 132.024  33.671  1.00  0.00           H  
ATOM   1922 1HG2 ILE B  43     188.435 134.083  36.788  1.00  0.00           H  
ATOM   1923 2HG2 ILE B  43     186.736 134.523  36.497  1.00  0.00           H  
ATOM   1924 3HG2 ILE B  43     187.160 132.848  36.919  1.00  0.00           H  
ATOM   1925 1HD1 ILE B  43     190.852 132.043  34.884  1.00  0.00           H  
ATOM   1926 2HD1 ILE B  43     190.386 133.695  34.414  1.00  0.00           H  
ATOM   1927 3HD1 ILE B  43     190.165 133.151  36.094  1.00  0.00           H  
ATOM   1928  N   GLU B  44     184.292 133.799  35.320  1.00  0.00           N  
ATOM   1929  CA  GLU B  44     183.277 134.813  35.577  1.00  0.00           C  
ATOM   1930  C   GLU B  44     183.370 135.336  37.005  1.00  0.00           C  
ATOM   1931  O   GLU B  44     183.361 134.559  37.959  1.00  0.00           O  
ATOM   1932  CB  GLU B  44     181.879 134.246  35.321  1.00  0.00           C  
ATOM   1933  CG  GLU B  44     180.751 135.255  35.486  1.00  0.00           C  
ATOM   1934  CD  GLU B  44     179.404 134.687  35.138  1.00  0.00           C  
ATOM   1935  OE1 GLU B  44     179.312 133.498  34.945  1.00  0.00           O  
ATOM   1936  OE2 GLU B  44     178.463 135.444  35.066  1.00  0.00           O  
ATOM   1937  H   GLU B  44     184.263 132.925  35.824  1.00  0.00           H  
ATOM   1938  HA  GLU B  44     183.444 135.651  34.898  1.00  0.00           H  
ATOM   1939 1HB  GLU B  44     181.827 133.849  34.307  1.00  0.00           H  
ATOM   1940 2HB  GLU B  44     181.691 133.419  36.006  1.00  0.00           H  
ATOM   1941 1HG  GLU B  44     180.732 135.597  36.521  1.00  0.00           H  
ATOM   1942 2HG  GLU B  44     180.952 136.116  34.850  1.00  0.00           H  
ATOM   1943  N   VAL B  45     183.463 136.655  37.152  1.00  0.00           N  
ATOM   1944  CA  VAL B  45     183.564 137.253  38.478  1.00  0.00           C  
ATOM   1945  C   VAL B  45     182.480 138.301  38.692  1.00  0.00           C  
ATOM   1946  O   VAL B  45     182.236 139.146  37.833  1.00  0.00           O  
ATOM   1947  CB  VAL B  45     184.946 137.904  38.667  1.00  0.00           C  
ATOM   1948  CG1 VAL B  45     185.099 138.427  40.088  1.00  0.00           C  
ATOM   1949  CG2 VAL B  45     186.041 136.898  38.343  1.00  0.00           C  
ATOM   1950  H   VAL B  45     183.479 137.247  36.334  1.00  0.00           H  
ATOM   1951  HA  VAL B  45     183.442 136.466  39.223  1.00  0.00           H  
ATOM   1952  HB  VAL B  45     185.029 138.761  37.999  1.00  0.00           H  
ATOM   1953 1HG1 VAL B  45     186.081 138.884  40.205  1.00  0.00           H  
ATOM   1954 2HG1 VAL B  45     184.327 139.172  40.287  1.00  0.00           H  
ATOM   1955 3HG1 VAL B  45     184.997 137.602  40.793  1.00  0.00           H  
ATOM   1956 1HG2 VAL B  45     187.016 137.366  38.480  1.00  0.00           H  
ATOM   1957 2HG2 VAL B  45     185.954 136.039  39.009  1.00  0.00           H  
ATOM   1958 3HG2 VAL B  45     185.938 136.569  37.310  1.00  0.00           H  
ATOM   1959  N   LYS B  46     181.831 138.244  39.852  1.00  0.00           N  
ATOM   1960  CA  LYS B  46     180.809 139.223  40.202  1.00  0.00           C  
ATOM   1961  C   LYS B  46     181.414 140.410  40.941  1.00  0.00           C  
ATOM   1962  O   LYS B  46     182.390 140.260  41.679  1.00  0.00           O  
ATOM   1963  CB  LYS B  46     179.716 138.575  41.054  1.00  0.00           C  
ATOM   1964  CG  LYS B  46     178.911 137.502  40.332  1.00  0.00           C  
ATOM   1965  CD  LYS B  46     177.848 136.905  41.242  1.00  0.00           C  
ATOM   1966  CE  LYS B  46     177.076 135.796  40.540  1.00  0.00           C  
ATOM   1967  NZ  LYS B  46     176.162 135.080  41.469  1.00  0.00           N  
ATOM   1968  H   LYS B  46     182.055 137.509  40.507  1.00  0.00           H  
ATOM   1969  HA  LYS B  46     180.359 139.597  39.283  1.00  0.00           H  
ATOM   1970 1HB  LYS B  46     180.164 138.120  41.938  1.00  0.00           H  
ATOM   1971 2HB  LYS B  46     179.020 139.341  41.398  1.00  0.00           H  
ATOM   1972 1HG  LYS B  46     178.425 137.939  39.458  1.00  0.00           H  
ATOM   1973 2HG  LYS B  46     179.578 136.710  39.997  1.00  0.00           H  
ATOM   1974 1HD  LYS B  46     178.322 136.496  42.136  1.00  0.00           H  
ATOM   1975 2HD  LYS B  46     177.148 137.685  41.544  1.00  0.00           H  
ATOM   1976 1HE  LYS B  46     176.489 136.220  39.727  1.00  0.00           H  
ATOM   1977 2HE  LYS B  46     177.778 135.078  40.114  1.00  0.00           H  
ATOM   1978 1HZ  LYS B  46     175.670 134.354  40.966  1.00  0.00           H  
ATOM   1979 2HZ  LYS B  46     176.699 134.665  42.217  1.00  0.00           H  
ATOM   1980 3HZ  LYS B  46     175.494 135.732  41.855  1.00  0.00           H  
ATOM   1981  N   ASN B  47     180.824 141.588  40.747  1.00  0.00           N  
ATOM   1982  CA  ASN B  47     181.192 142.782  41.499  1.00  0.00           C  
ATOM   1983  C   ASN B  47     182.693 143.029  41.439  1.00  0.00           C  
ATOM   1984  O   ASN B  47     183.318 143.328  42.455  1.00  0.00           O  
ATOM   1985  CB  ASN B  47     180.726 142.671  42.940  1.00  0.00           C  
ATOM   1986  CG  ASN B  47     179.230 142.597  43.059  1.00  0.00           C  
ATOM   1987  OD1 ASN B  47     178.501 143.226  42.285  1.00  0.00           O  
ATOM   1988  ND2 ASN B  47     178.757 141.838  44.015  1.00  0.00           N  
ATOM   1989  H   ASN B  47     180.080 141.655  40.067  1.00  0.00           H  
ATOM   1990  HA  ASN B  47     180.701 143.642  41.041  1.00  0.00           H  
ATOM   1991 1HB  ASN B  47     181.160 141.779  43.395  1.00  0.00           H  
ATOM   1992 2HB  ASN B  47     181.081 143.533  43.503  1.00  0.00           H  
ATOM   1993 1HD2 ASN B  47     177.768 141.751  44.142  1.00  0.00           H  
ATOM   1994 2HD2 ASN B  47     179.384 141.346  44.620  1.00  0.00           H  
ATOM   1995  N   LEU B  48     183.267 142.914  40.246  1.00  0.00           N  
ATOM   1996  CA  LEU B  48     184.704 143.086  40.078  1.00  0.00           C  
ATOM   1997  C   LEU B  48     185.039 144.493  39.598  1.00  0.00           C  
ATOM   1998  O   LEU B  48     184.536 144.946  38.570  1.00  0.00           O  
ATOM   1999  CB  LEU B  48     185.248 142.056  39.080  1.00  0.00           C  
ATOM   2000  CG  LEU B  48     186.760 142.107  38.829  1.00  0.00           C  
ATOM   2001  CD1 LEU B  48     187.499 141.704  40.098  1.00  0.00           C  
ATOM   2002  CD2 LEU B  48     187.115 141.183  37.674  1.00  0.00           C  
ATOM   2003  H   LEU B  48     182.697 142.697  39.440  1.00  0.00           H  
ATOM   2004  HA  LEU B  48     185.186 142.928  41.043  1.00  0.00           H  
ATOM   2005 1HB  LEU B  48     185.005 141.059  39.443  1.00  0.00           H  
ATOM   2006 2HB  LEU B  48     184.748 142.203  38.122  1.00  0.00           H  
ATOM   2007  HG  LEU B  48     187.055 143.127  38.582  1.00  0.00           H  
ATOM   2008 1HD1 LEU B  48     188.574 141.740  39.921  1.00  0.00           H  
ATOM   2009 2HD1 LEU B  48     187.242 142.393  40.903  1.00  0.00           H  
ATOM   2010 3HD1 LEU B  48     187.212 140.692  40.381  1.00  0.00           H  
ATOM   2011 1HD2 LEU B  48     188.190 141.219  37.495  1.00  0.00           H  
ATOM   2012 2HD2 LEU B  48     186.822 140.162  37.921  1.00  0.00           H  
ATOM   2013 3HD2 LEU B  48     186.587 141.504  36.776  1.00  0.00           H  
ATOM   2014  N   HIS B  49     185.900 145.174  40.346  1.00  0.00           N  
ATOM   2015  CA  HIS B  49     186.332 146.521  39.990  1.00  0.00           C  
ATOM   2016  C   HIS B  49     187.315 146.494  38.826  1.00  0.00           C  
ATOM   2017  O   HIS B  49     188.088 145.546  38.683  1.00  0.00           O  
ATOM   2018  CB  HIS B  49     186.972 147.220  41.193  1.00  0.00           C  
ATOM   2019  CG  HIS B  49     187.168 148.692  40.999  1.00  0.00           C  
ATOM   2020  ND1 HIS B  49     188.147 149.212  40.178  1.00  0.00           N  
ATOM   2021  CD2 HIS B  49     186.511 149.754  41.521  1.00  0.00           C  
ATOM   2022  CE1 HIS B  49     188.082 150.532  40.203  1.00  0.00           C  
ATOM   2023  NE2 HIS B  49     187.098 150.885  41.010  1.00  0.00           N  
ATOM   2024  H   HIS B  49     186.275 144.747  41.180  1.00  0.00           H  
ATOM   2025  HA  HIS B  49     185.470 147.109  39.678  1.00  0.00           H  
ATOM   2026 1HB  HIS B  49     186.351 147.070  42.076  1.00  0.00           H  
ATOM   2027 2HB  HIS B  49     187.946 146.771  41.398  1.00  0.00           H  
ATOM   2028  HD2 HIS B  49     185.673 149.718  42.218  1.00  0.00           H  
ATOM   2029  HE1 HIS B  49     188.729 151.213  39.650  1.00  0.00           H  
ATOM   2030  HE2 HIS B  49     186.818 151.832  41.222  1.00  0.00           H  
ATOM   2031  N   GLU B  50     187.283 147.540  38.002  1.00  0.00           N  
ATOM   2032  CA  GLU B  50     188.148 147.642  36.833  1.00  0.00           C  
ATOM   2033  C   GLU B  50     189.612 147.479  37.216  1.00  0.00           C  
ATOM   2034  O   GLU B  50     190.387 146.873  36.475  1.00  0.00           O  
ATOM   2035  CB  GLU B  50     187.941 148.986  36.132  1.00  0.00           C  
ATOM   2036  CG  GLU B  50     188.744 149.157  34.851  1.00  0.00           C  
ATOM   2037  CD  GLU B  50     188.463 150.459  34.153  1.00  0.00           C  
ATOM   2038  OE1 GLU B  50     187.647 151.207  34.637  1.00  0.00           O  
ATOM   2039  OE2 GLU B  50     189.065 150.707  33.135  1.00  0.00           O  
ATOM   2040  H   GLU B  50     186.634 148.289  38.191  1.00  0.00           H  
ATOM   2041  HA  GLU B  50     187.886 146.843  36.138  1.00  0.00           H  
ATOM   2042 1HB  GLU B  50     186.886 149.109  35.884  1.00  0.00           H  
ATOM   2043 2HB  GLU B  50     188.214 149.796  36.809  1.00  0.00           H  
ATOM   2044 1HG  GLU B  50     189.806 149.109  35.091  1.00  0.00           H  
ATOM   2045 2HG  GLU B  50     188.514 148.333  34.177  1.00  0.00           H  
ATOM   2046  N   ARG B  51     189.995 148.029  38.365  1.00  0.00           N  
ATOM   2047  CA  ARG B  51     191.366 147.918  38.846  1.00  0.00           C  
ATOM   2048  C   ARG B  51     191.773 146.461  39.019  1.00  0.00           C  
ATOM   2049  O   ARG B  51     192.883 146.069  38.659  1.00  0.00           O  
ATOM   2050  CB  ARG B  51     191.530 148.648  40.170  1.00  0.00           C  
ATOM   2051  CG  ARG B  51     192.946 148.659  40.724  1.00  0.00           C  
ATOM   2052  CD  ARG B  51     193.032 149.419  41.998  1.00  0.00           C  
ATOM   2053  NE  ARG B  51     194.375 149.395  42.554  1.00  0.00           N  
ATOM   2054  CZ  ARG B  51     195.358 150.253  42.216  1.00  0.00           C  
ATOM   2055  NH1 ARG B  51     195.132 151.193  41.325  1.00  0.00           N  
ATOM   2056  NH2 ARG B  51     196.548 150.149  42.780  1.00  0.00           N  
ATOM   2057  H   ARG B  51     189.319 148.531  38.923  1.00  0.00           H  
ATOM   2058  HA  ARG B  51     192.030 148.370  38.108  1.00  0.00           H  
ATOM   2059 1HB  ARG B  51     191.213 149.684  40.056  1.00  0.00           H  
ATOM   2060 2HB  ARG B  51     190.885 148.190  40.921  1.00  0.00           H  
ATOM   2061 1HG  ARG B  51     193.270 147.635  40.913  1.00  0.00           H  
ATOM   2062 2HG  ARG B  51     193.616 149.125  40.001  1.00  0.00           H  
ATOM   2063 1HD  ARG B  51     192.754 150.457  41.821  1.00  0.00           H  
ATOM   2064 2HD  ARG B  51     192.353 148.981  42.729  1.00  0.00           H  
ATOM   2065  HE  ARG B  51     194.587 148.685  43.242  1.00  0.00           H  
ATOM   2066 1HH1 ARG B  51     194.222 151.273  40.894  1.00  0.00           H  
ATOM   2067 2HH1 ARG B  51     195.869 151.836  41.072  1.00  0.00           H  
ATOM   2068 1HH2 ARG B  51     196.722 149.425  43.464  1.00  0.00           H  
ATOM   2069 2HH2 ARG B  51     197.285 150.791  42.527  1.00  0.00           H  
ATOM   2070  N   ARG B  52     190.863 145.662  39.570  1.00  0.00           N  
ATOM   2071  CA  ARG B  52     191.130 144.250  39.818  1.00  0.00           C  
ATOM   2072  C   ARG B  52     190.966 143.427  38.545  1.00  0.00           C  
ATOM   2073  O   ARG B  52     191.585 142.375  38.394  1.00  0.00           O  
ATOM   2074  CB  ARG B  52     190.197 143.709  40.891  1.00  0.00           C  
ATOM   2075  CG  ARG B  52     190.378 144.330  42.267  1.00  0.00           C  
ATOM   2076  CD  ARG B  52     191.597 143.818  42.945  1.00  0.00           C  
ATOM   2077  NE  ARG B  52     191.654 144.226  44.340  1.00  0.00           N  
ATOM   2078  CZ  ARG B  52     192.575 143.799  45.225  1.00  0.00           C  
ATOM   2079  NH1 ARG B  52     193.508 142.953  44.846  1.00  0.00           N  
ATOM   2080  NH2 ARG B  52     192.542 144.230  46.474  1.00  0.00           N  
ATOM   2081  H   ARG B  52     189.964 146.043  39.825  1.00  0.00           H  
ATOM   2082  HA  ARG B  52     192.160 144.148  40.165  1.00  0.00           H  
ATOM   2083 1HB  ARG B  52     189.163 143.871  40.590  1.00  0.00           H  
ATOM   2084 2HB  ARG B  52     190.344 142.634  40.993  1.00  0.00           H  
ATOM   2085 1HG  ARG B  52     190.470 145.412  42.169  1.00  0.00           H  
ATOM   2086 2HG  ARG B  52     189.515 144.094  42.890  1.00  0.00           H  
ATOM   2087 1HD  ARG B  52     191.603 142.729  42.908  1.00  0.00           H  
ATOM   2088 2HD  ARG B  52     192.482 144.203  42.441  1.00  0.00           H  
ATOM   2089  HE  ARG B  52     190.953 144.877  44.668  1.00  0.00           H  
ATOM   2090 1HH1 ARG B  52     193.533 142.624  43.891  1.00  0.00           H  
ATOM   2091 2HH1 ARG B  52     194.198 142.633  45.509  1.00  0.00           H  
ATOM   2092 1HH2 ARG B  52     191.825 144.881  46.765  1.00  0.00           H  
ATOM   2093 2HH2 ARG B  52     193.232 143.910  47.136  1.00  0.00           H  
ATOM   2094  N   LEU B  53     190.131 143.917  37.634  1.00  0.00           N  
ATOM   2095  CA  LEU B  53     190.007 143.329  36.305  1.00  0.00           C  
ATOM   2096  C   LEU B  53     191.352 143.292  35.592  1.00  0.00           C  
ATOM   2097  O   LEU B  53     191.739 142.266  35.033  1.00  0.00           O  
ATOM   2098  CB  LEU B  53     188.998 144.123  35.465  1.00  0.00           C  
ATOM   2099  CG  LEU B  53     188.585 143.478  34.136  1.00  0.00           C  
ATOM   2100  CD1 LEU B  53     187.144 143.853  33.816  1.00  0.00           C  
ATOM   2101  CD2 LEU B  53     189.528 143.936  33.034  1.00  0.00           C  
ATOM   2102  H   LEU B  53     189.570 144.726  37.864  1.00  0.00           H  
ATOM   2103  HA  LEU B  53     189.651 142.303  36.412  1.00  0.00           H  
ATOM   2104 1HB  LEU B  53     188.096 144.272  36.056  1.00  0.00           H  
ATOM   2105 2HB  LEU B  53     189.426 145.100  35.240  1.00  0.00           H  
ATOM   2106  HG  LEU B  53     188.634 142.392  34.228  1.00  0.00           H  
ATOM   2107 1HD1 LEU B  53     186.851 143.394  32.872  1.00  0.00           H  
ATOM   2108 2HD1 LEU B  53     186.490 143.496  34.611  1.00  0.00           H  
ATOM   2109 3HD1 LEU B  53     187.060 144.936  33.734  1.00  0.00           H  
ATOM   2110 1HD2 LEU B  53     189.234 143.477  32.090  1.00  0.00           H  
ATOM   2111 2HD2 LEU B  53     189.478 145.021  32.941  1.00  0.00           H  
ATOM   2112 3HD2 LEU B  53     190.547 143.639  33.281  1.00  0.00           H  
ATOM   2113  N   GLN B  54     192.061 144.416  35.626  1.00  0.00           N  
ATOM   2114  CA  GLN B  54     193.381 144.517  35.016  1.00  0.00           C  
ATOM   2115  C   GLN B  54     194.392 143.636  35.740  1.00  0.00           C  
ATOM   2116  O   GLN B  54     195.259 143.030  35.110  1.00  0.00           O  
ATOM   2117  CB  GLN B  54     193.859 145.970  35.013  1.00  0.00           C  
ATOM   2118  CG  GLN B  54     193.064 146.886  34.098  1.00  0.00           C  
ATOM   2119  CD  GLN B  54     193.197 146.502  32.636  1.00  0.00           C  
ATOM   2120  OE1 GLN B  54     194.307 146.377  32.112  1.00  0.00           O  
ATOM   2121  NE2 GLN B  54     192.065 146.311  31.971  1.00  0.00           N  
ATOM   2122  H   GLN B  54     191.675 145.225  36.089  1.00  0.00           H  
ATOM   2123  HA  GLN B  54     193.309 144.180  33.981  1.00  0.00           H  
ATOM   2124 1HB  GLN B  54     193.803 146.374  36.024  1.00  0.00           H  
ATOM   2125 2HB  GLN B  54     194.904 146.009  34.703  1.00  0.00           H  
ATOM   2126 1HG  GLN B  54     192.011 146.830  34.371  1.00  0.00           H  
ATOM   2127 2HG  GLN B  54     193.428 147.907  34.217  1.00  0.00           H  
ATOM   2128 1HE2 GLN B  54     192.089 146.055  31.002  1.00  0.00           H  
ATOM   2129 2HE2 GLN B  54     191.186 146.423  32.434  1.00  0.00           H  
ATOM   2130  N   GLU B  55     194.267 143.558  37.064  1.00  0.00           N  
ATOM   2131  CA  GLU B  55     195.134 142.705  37.867  1.00  0.00           C  
ATOM   2132  C   GLU B  55     195.064 141.255  37.401  1.00  0.00           C  
ATOM   2133  O   GLU B  55     196.090 140.600  37.224  1.00  0.00           O  
ATOM   2134  CB  GLU B  55     194.750 142.795  39.346  1.00  0.00           C  
ATOM   2135  CG  GLU B  55     195.663 142.017  40.282  1.00  0.00           C  
ATOM   2136  CD  GLU B  55     195.279 142.161  41.728  1.00  0.00           C  
ATOM   2137  OE1 GLU B  55     194.106 142.224  42.008  1.00  0.00           O  
ATOM   2138  OE2 GLU B  55     196.160 142.208  42.554  1.00  0.00           O  
ATOM   2139  H   GLU B  55     193.550 144.098  37.526  1.00  0.00           H  
ATOM   2140  HA  GLU B  55     196.162 143.050  37.753  1.00  0.00           H  
ATOM   2141 1HB  GLU B  55     194.759 143.839  39.661  1.00  0.00           H  
ATOM   2142 2HB  GLU B  55     193.735 142.422  39.482  1.00  0.00           H  
ATOM   2143 1HG  GLU B  55     195.629 140.962  40.012  1.00  0.00           H  
ATOM   2144 2HG  GLU B  55     196.687 142.365  40.146  1.00  0.00           H  
ATOM   2145  N   ILE B  56     193.843 140.766  37.198  1.00  0.00           N  
ATOM   2146  CA  ILE B  56     193.624 139.409  36.714  1.00  0.00           C  
ATOM   2147  C   ILE B  56     194.109 139.250  35.278  1.00  0.00           C  
ATOM   2148  O   ILE B  56     194.762 138.262  34.944  1.00  0.00           O  
ATOM   2149  CB  ILE B  56     192.134 139.030  36.798  1.00  0.00           C  
ATOM   2150  CG1 ILE B  56     191.706 138.869  38.259  1.00  0.00           C  
ATOM   2151  CG2 ILE B  56     191.865 137.752  36.018  1.00  0.00           C  
ATOM   2152  CD1 ILE B  56     190.208 138.801  38.452  1.00  0.00           C  
ATOM   2153  H   ILE B  56     193.041 141.354  37.378  1.00  0.00           H  
ATOM   2154  HA  ILE B  56     194.190 138.722  37.343  1.00  0.00           H  
ATOM   2155  HB  ILE B  56     191.530 139.834  36.379  1.00  0.00           H  
ATOM   2156 1HG1 ILE B  56     192.145 137.960  38.669  1.00  0.00           H  
ATOM   2157 2HG1 ILE B  56     192.086 139.707  38.844  1.00  0.00           H  
ATOM   2158 1HG2 ILE B  56     190.808 137.499  36.088  1.00  0.00           H  
ATOM   2159 2HG2 ILE B  56     192.134 137.902  34.973  1.00  0.00           H  
ATOM   2160 3HG2 ILE B  56     192.462 136.940  36.433  1.00  0.00           H  
ATOM   2161 1HD1 ILE B  56     189.983 138.688  39.513  1.00  0.00           H  
ATOM   2162 2HD1 ILE B  56     189.751 139.718  38.080  1.00  0.00           H  
ATOM   2163 3HD1 ILE B  56     189.810 137.948  37.904  1.00  0.00           H  
ATOM   2164  N   LEU B  57     193.796 140.232  34.437  1.00  0.00           N  
ATOM   2165  CA  LEU B  57     194.167 140.186  33.029  1.00  0.00           C  
ATOM   2166  C   LEU B  57     195.677 140.100  32.858  1.00  0.00           C  
ATOM   2167  O   LEU B  57     196.174 139.355  32.014  1.00  0.00           O  
ATOM   2168  CB  LEU B  57     193.634 141.426  32.300  1.00  0.00           C  
ATOM   2169  CG  LEU B  57     194.026 141.549  30.822  1.00  0.00           C  
ATOM   2170  CD1 LEU B  57     193.611 140.285  30.080  1.00  0.00           C  
ATOM   2171  CD2 LEU B  57     193.363 142.779  30.220  1.00  0.00           C  
ATOM   2172  H   LEU B  57     193.287 141.032  34.786  1.00  0.00           H  
ATOM   2173  HA  LEU B  57     193.720 139.299  32.582  1.00  0.00           H  
ATOM   2174 1HB  LEU B  57     192.547 141.422  32.355  1.00  0.00           H  
ATOM   2175 2HB  LEU B  57     194.000 142.315  32.814  1.00  0.00           H  
ATOM   2176  HG  LEU B  57     195.109 141.643  30.739  1.00  0.00           H  
ATOM   2177 1HD1 LEU B  57     193.889 140.372  29.029  1.00  0.00           H  
ATOM   2178 2HD1 LEU B  57     194.115 139.424  30.518  1.00  0.00           H  
ATOM   2179 3HD1 LEU B  57     192.532 140.155  30.159  1.00  0.00           H  
ATOM   2180 1HD2 LEU B  57     193.642 142.866  29.170  1.00  0.00           H  
ATOM   2181 2HD2 LEU B  57     192.280 142.685  30.302  1.00  0.00           H  
ATOM   2182 3HD2 LEU B  57     193.691 143.669  30.758  1.00  0.00           H  
ATOM   2183  N   LEU B  58     196.406 140.867  33.666  1.00  0.00           N  
ATOM   2184  CA  LEU B  58     197.863 140.852  33.623  1.00  0.00           C  
ATOM   2185  C   LEU B  58     198.412 139.481  33.992  1.00  0.00           C  
ATOM   2186  O   LEU B  58     199.377 139.006  33.394  1.00  0.00           O  
ATOM   2187  CB  LEU B  58     198.432 141.910  34.576  1.00  0.00           C  
ATOM   2188  CG  LEU B  58     198.235 143.369  34.145  1.00  0.00           C  
ATOM   2189  CD1 LEU B  58     198.529 144.291  35.320  1.00  0.00           C  
ATOM   2190  CD2 LEU B  58     199.146 143.678  32.966  1.00  0.00           C  
ATOM   2191  H   LEU B  58     195.939 141.473  34.324  1.00  0.00           H  
ATOM   2192  HA  LEU B  58     198.182 141.082  32.606  1.00  0.00           H  
ATOM   2193 1HB  LEU B  58     197.963 141.787  35.551  1.00  0.00           H  
ATOM   2194 2HB  LEU B  58     199.502 141.739  34.687  1.00  0.00           H  
ATOM   2195  HG  LEU B  58     197.196 143.525  33.851  1.00  0.00           H  
ATOM   2196 1HD1 LEU B  58     198.389 145.328  35.014  1.00  0.00           H  
ATOM   2197 2HD1 LEU B  58     197.850 144.062  36.142  1.00  0.00           H  
ATOM   2198 3HD1 LEU B  58     199.558 144.146  35.648  1.00  0.00           H  
ATOM   2199 1HD2 LEU B  58     199.005 144.714  32.659  1.00  0.00           H  
ATOM   2200 2HD2 LEU B  58     200.185 143.524  33.259  1.00  0.00           H  
ATOM   2201 3HD2 LEU B  58     198.902 143.016  32.135  1.00  0.00           H  
ATOM   2202  N   LEU B  59     197.790 138.847  34.981  1.00  0.00           N  
ATOM   2203  CA  LEU B  59     198.170 137.495  35.376  1.00  0.00           C  
ATOM   2204  C   LEU B  59     197.906 136.498  34.255  1.00  0.00           C  
ATOM   2205  O   LEU B  59     198.703 135.590  34.019  1.00  0.00           O  
ATOM   2206  CB  LEU B  59     197.400 137.074  36.634  1.00  0.00           C  
ATOM   2207  CG  LEU B  59     197.811 137.780  37.932  1.00  0.00           C  
ATOM   2208  CD1 LEU B  59     196.731 137.575  38.986  1.00  0.00           C  
ATOM   2209  CD2 LEU B  59     199.149 137.232  38.407  1.00  0.00           C  
ATOM   2210  H   LEU B  59     197.038 139.310  35.471  1.00  0.00           H  
ATOM   2211  HA  LEU B  59     199.240 137.483  35.583  1.00  0.00           H  
ATOM   2212 1HB  LEU B  59     196.340 137.267  36.473  1.00  0.00           H  
ATOM   2213 2HB  LEU B  59     197.535 136.003  36.782  1.00  0.00           H  
ATOM   2214  HG  LEU B  59     197.901 138.851  37.752  1.00  0.00           H  
ATOM   2215 1HD1 LEU B  59     197.023 138.076  39.909  1.00  0.00           H  
ATOM   2216 2HD1 LEU B  59     195.790 137.993  38.629  1.00  0.00           H  
ATOM   2217 3HD1 LEU B  59     196.606 136.509  39.176  1.00  0.00           H  
ATOM   2218 1HD2 LEU B  59     199.441 137.734  39.330  1.00  0.00           H  
ATOM   2219 2HD2 LEU B  59     199.059 136.161  38.589  1.00  0.00           H  
ATOM   2220 3HD2 LEU B  59     199.906 137.407  37.642  1.00  0.00           H  
ATOM   2221  N   ILE B  60     196.782 136.668  33.562  1.00  0.00           N  
ATOM   2222  CA  ILE B  60     196.445 135.804  32.436  1.00  0.00           C  
ATOM   2223  C   ILE B  60     197.477 135.922  31.324  1.00  0.00           C  
ATOM   2224  O   ILE B  60     197.929 134.918  30.774  1.00  0.00           O  
ATOM   2225  CB  ILE B  60     195.050 136.143  31.880  1.00  0.00           C  
ATOM   2226  CG1 ILE B  60     193.964 135.740  32.881  1.00  0.00           C  
ATOM   2227  CG2 ILE B  60     194.828 135.454  30.543  1.00  0.00           C  
ATOM   2228  CD1 ILE B  60     192.605 136.330  32.578  1.00  0.00           C  
ATOM   2229  H   ILE B  60     196.148 137.411  33.819  1.00  0.00           H  
ATOM   2230  HA  ILE B  60     196.435 134.771  32.784  1.00  0.00           H  
ATOM   2231  HB  ILE B  60     194.966 137.221  31.741  1.00  0.00           H  
ATOM   2232 1HG1 ILE B  60     193.868 134.655  32.896  1.00  0.00           H  
ATOM   2233 2HG1 ILE B  60     194.256 136.056  33.882  1.00  0.00           H  
ATOM   2234 1HG2 ILE B  60     193.837 135.704  30.164  1.00  0.00           H  
ATOM   2235 2HG2 ILE B  60     195.583 135.788  29.832  1.00  0.00           H  
ATOM   2236 3HG2 ILE B  60     194.905 134.374  30.672  1.00  0.00           H  
ATOM   2237 1HD1 ILE B  60     191.889 136.000  33.331  1.00  0.00           H  
ATOM   2238 2HD1 ILE B  60     192.670 137.419  32.593  1.00  0.00           H  
ATOM   2239 3HD1 ILE B  60     192.276 135.999  31.595  1.00  0.00           H  
ATOM   2240  N   GLU B  61     197.848 137.156  30.996  1.00  0.00           N  
ATOM   2241  CA  GLU B  61     198.835 137.410  29.954  1.00  0.00           C  
ATOM   2242  C   GLU B  61     200.194 136.833  30.331  1.00  0.00           C  
ATOM   2243  O   GLU B  61     200.892 136.264  29.492  1.00  0.00           O  
ATOM   2244  CB  GLU B  61     198.963 138.913  29.695  1.00  0.00           C  
ATOM   2245  CG  GLU B  61     197.761 139.535  28.998  1.00  0.00           C  
ATOM   2246  CD  GLU B  61     197.880 141.026  28.846  1.00  0.00           C  
ATOM   2247  OE1 GLU B  61     198.796 141.589  29.396  1.00  0.00           O  
ATOM   2248  OE2 GLU B  61     197.054 141.603  28.179  1.00  0.00           O  
ATOM   2249  H   GLU B  61     197.433 137.938  31.482  1.00  0.00           H  
ATOM   2250  HA  GLU B  61     198.503 136.925  29.036  1.00  0.00           H  
ATOM   2251 1HB  GLU B  61     199.106 139.435  30.642  1.00  0.00           H  
ATOM   2252 2HB  GLU B  61     199.842 139.103  29.080  1.00  0.00           H  
ATOM   2253 1HG  GLU B  61     197.657 139.088  28.009  1.00  0.00           H  
ATOM   2254 2HG  GLU B  61     196.863 139.303  29.568  1.00  0.00           H  
ATOM   2255  N   ALA B  62     200.490 137.025  31.619  1.00  0.00           N  
ATOM   2256  CA  ALA B  62     201.784 136.570  32.117  1.00  0.00           C  
ATOM   2257  C   ALA B  62     201.926 135.060  31.979  1.00  0.00           C  
ATOM   2258  O   ALA B  62     202.953 134.564  31.516  1.00  0.00           O  
ATOM   2259  CB  ALA B  62     201.970 136.987  33.569  1.00  0.00           C  
ATOM   2260  H   ALA B  62     199.848 137.474  32.256  1.00  0.00           H  
ATOM   2261  HA  ALA B  62     202.568 137.048  31.530  1.00  0.00           H  
ATOM   2262 1HB  ALA B  62     202.939 136.640  33.926  1.00  0.00           H  
ATOM   2263 2HB  ALA B  62     201.924 138.074  33.644  1.00  0.00           H  
ATOM   2264 3HB  ALA B  62     201.181 136.548  34.177  1.00  0.00           H  
ATOM   2265  N   VAL B  63     200.890 134.333  32.382  1.00  0.00           N  
ATOM   2266  CA  VAL B  63     200.912 132.875  32.332  1.00  0.00           C  
ATOM   2267  C   VAL B  63     200.938 132.373  30.894  1.00  0.00           C  
ATOM   2268  O   VAL B  63     201.696 131.463  30.558  1.00  0.00           O  
ATOM   2269  CB  VAL B  63     199.678 132.298  33.052  1.00  0.00           C  
ATOM   2270  CG1 VAL B  63     199.559 130.804  32.788  1.00  0.00           C  
ATOM   2271  CG2 VAL B  63     199.772 132.577  34.544  1.00  0.00           C  
ATOM   2272  H   VAL B  63     200.067 134.802  32.733  1.00  0.00           H  
ATOM   2273  HA  VAL B  63     201.820 132.527  32.823  1.00  0.00           H  
ATOM   2274  HB  VAL B  63     198.781 132.768  32.649  1.00  0.00           H  
ATOM   2275 1HG1 VAL B  63     198.682 130.412  33.304  1.00  0.00           H  
ATOM   2276 2HG1 VAL B  63     199.457 130.631  31.717  1.00  0.00           H  
ATOM   2277 3HG1 VAL B  63     200.451 130.298  33.156  1.00  0.00           H  
ATOM   2278 1HG2 VAL B  63     198.896 132.166  35.046  1.00  0.00           H  
ATOM   2279 2HG2 VAL B  63     200.672 132.111  34.945  1.00  0.00           H  
ATOM   2280 3HG2 VAL B  63     199.814 133.653  34.711  1.00  0.00           H  
ATOM   2281  N   LYS B  64     200.108 132.971  30.049  1.00  0.00           N  
ATOM   2282  CA  LYS B  64     200.036 132.589  28.643  1.00  0.00           C  
ATOM   2283  C   LYS B  64     201.365 132.834  27.940  1.00  0.00           C  
ATOM   2284  O   LYS B  64     201.819 132.008  27.146  1.00  0.00           O  
ATOM   2285  CB  LYS B  64     198.917 133.355  27.935  1.00  0.00           C  
ATOM   2286  CG  LYS B  64     198.737 132.990  26.467  1.00  0.00           C  
ATOM   2287  CD  LYS B  64     197.557 133.731  25.855  1.00  0.00           C  
ATOM   2288  CE  LYS B  64     197.467 133.486  24.356  1.00  0.00           C  
ATOM   2289  NZ  LYS B  64     197.177 132.061  24.041  1.00  0.00           N  
ATOM   2290  H   LYS B  64     199.508 133.711  30.387  1.00  0.00           H  
ATOM   2291  HA  LYS B  64     199.825 131.521  28.587  1.00  0.00           H  
ATOM   2292 1HB  LYS B  64     197.971 133.170  28.444  1.00  0.00           H  
ATOM   2293 2HB  LYS B  64     199.116 134.425  27.992  1.00  0.00           H  
ATOM   2294 1HG  LYS B  64     199.642 133.246  25.915  1.00  0.00           H  
ATOM   2295 2HG  LYS B  64     198.568 131.918  26.377  1.00  0.00           H  
ATOM   2296 1HD  LYS B  64     196.632 133.395  26.326  1.00  0.00           H  
ATOM   2297 2HD  LYS B  64     197.667 134.801  26.033  1.00  0.00           H  
ATOM   2298 1HE  LYS B  64     196.678 134.107  23.933  1.00  0.00           H  
ATOM   2299 2HE  LYS B  64     198.409 133.765  23.884  1.00  0.00           H  
ATOM   2300 1HZ  LYS B  64     197.126 131.941  23.039  1.00  0.00           H  
ATOM   2301 2HZ  LYS B  64     197.913 131.477  24.412  1.00  0.00           H  
ATOM   2302 3HZ  LYS B  64     196.296 131.797  24.457  1.00  0.00           H  
ATOM   2303  N   LEU B  65     201.983 133.972  28.232  1.00  0.00           N  
ATOM   2304  CA  LEU B  65     203.264 134.324  27.631  1.00  0.00           C  
ATOM   2305  C   LEU B  65     204.367 133.382  28.094  1.00  0.00           C  
ATOM   2306  O   LEU B  65     205.194 132.938  27.298  1.00  0.00           O  
ATOM   2307  CB  LEU B  65     203.636 135.770  27.985  1.00  0.00           C  
ATOM   2308  CG  LEU B  65     204.965 136.274  27.409  1.00  0.00           C  
ATOM   2309  CD1 LEU B  65     204.912 136.223  25.888  1.00  0.00           C  
ATOM   2310  CD2 LEU B  65     205.226 137.691  27.899  1.00  0.00           C  
ATOM   2311  H   LEU B  65     201.554 134.610  28.888  1.00  0.00           H  
ATOM   2312  HA  LEU B  65     203.178 134.225  26.550  1.00  0.00           H  
ATOM   2313 1HB  LEU B  65     202.848 136.429  27.626  1.00  0.00           H  
ATOM   2314 2HB  LEU B  65     203.691 135.859  29.070  1.00  0.00           H  
ATOM   2315  HG  LEU B  65     205.775 135.622  27.736  1.00  0.00           H  
ATOM   2316 1HD1 LEU B  65     205.857 136.581  25.478  1.00  0.00           H  
ATOM   2317 2HD1 LEU B  65     204.744 135.195  25.564  1.00  0.00           H  
ATOM   2318 3HD1 LEU B  65     204.099 136.854  25.531  1.00  0.00           H  
ATOM   2319 1HD2 LEU B  65     206.171 138.049  27.490  1.00  0.00           H  
ATOM   2320 2HD2 LEU B  65     204.418 138.344  27.571  1.00  0.00           H  
ATOM   2321 3HD2 LEU B  65     205.277 137.695  28.988  1.00  0.00           H  
ATOM   2322  N   LEU B  66     204.376 133.078  29.389  1.00  0.00           N  
ATOM   2323  CA  LEU B  66     205.328 132.124  29.946  1.00  0.00           C  
ATOM   2324  C   LEU B  66     205.122 130.735  29.361  1.00  0.00           C  
ATOM   2325  O   LEU B  66     206.085 130.011  29.107  1.00  0.00           O  
ATOM   2326  CB  LEU B  66     205.190 132.067  31.473  1.00  0.00           C  
ATOM   2327  CG  LEU B  66     205.619 133.333  32.227  1.00  0.00           C  
ATOM   2328  CD1 LEU B  66     205.055 133.296  33.641  1.00  0.00           C  
ATOM   2329  CD2 LEU B  66     207.137 133.424  32.245  1.00  0.00           C  
ATOM   2330  H   LEU B  66     203.703 133.517  30.002  1.00  0.00           H  
ATOM   2331  HA  LEU B  66     206.335 132.449  29.684  1.00  0.00           H  
ATOM   2332 1HB  LEU B  66     204.148 131.871  31.720  1.00  0.00           H  
ATOM   2333 2HB  LEU B  66     205.793 131.239  31.846  1.00  0.00           H  
ATOM   2334  HG  LEU B  66     205.208 134.211  31.727  1.00  0.00           H  
ATOM   2335 1HD1 LEU B  66     205.359 134.196  34.177  1.00  0.00           H  
ATOM   2336 2HD1 LEU B  66     203.967 133.251  33.599  1.00  0.00           H  
ATOM   2337 3HD1 LEU B  66     205.436 132.418  34.162  1.00  0.00           H  
ATOM   2338 1HD2 LEU B  66     207.441 134.324  32.781  1.00  0.00           H  
ATOM   2339 2HD2 LEU B  66     207.548 132.547  32.746  1.00  0.00           H  
ATOM   2340 3HD2 LEU B  66     207.511 133.466  31.222  1.00  0.00           H  
ATOM   2341  N   LEU B  67     203.864 130.365  29.149  1.00  0.00           N  
ATOM   2342  CA  LEU B  67     203.534 129.091  28.523  1.00  0.00           C  
ATOM   2343  C   LEU B  67     204.058 129.028  27.093  1.00  0.00           C  
ATOM   2344  O   LEU B  67     204.667 128.039  26.688  1.00  0.00           O  
ATOM   2345  CB  LEU B  67     202.016 128.876  28.528  1.00  0.00           C  
ATOM   2346  CG  LEU B  67     201.521 127.613  27.811  1.00  0.00           C  
ATOM   2347  CD1 LEU B  67     202.021 126.380  28.550  1.00  0.00           C  
ATOM   2348  CD2 LEU B  67     200.001 127.631  27.743  1.00  0.00           C  
ATOM   2349  H   LEU B  67     203.117 130.984  29.429  1.00  0.00           H  
ATOM   2350  HA  LEU B  67     204.017 128.294  29.087  1.00  0.00           H  
ATOM   2351 1HB  LEU B  67     201.676 128.825  29.561  1.00  0.00           H  
ATOM   2352 2HB  LEU B  67     201.541 129.734  28.053  1.00  0.00           H  
ATOM   2353  HG  LEU B  67     201.929 127.584  26.800  1.00  0.00           H  
ATOM   2354 1HD1 LEU B  67     201.669 125.482  28.041  1.00  0.00           H  
ATOM   2355 2HD1 LEU B  67     203.111 126.382  28.567  1.00  0.00           H  
ATOM   2356 3HD1 LEU B  67     201.641 126.389  29.571  1.00  0.00           H  
ATOM   2357 1HD2 LEU B  67     199.649 126.734  27.232  1.00  0.00           H  
ATOM   2358 2HD2 LEU B  67     199.591 127.658  28.753  1.00  0.00           H  
ATOM   2359 3HD2 LEU B  67     199.672 128.513  27.194  1.00  0.00           H  
ATOM   2360  N   LEU B  68     203.816 130.089  26.332  1.00  0.00           N  
ATOM   2361  CA  LEU B  68     204.248 130.151  24.940  1.00  0.00           C  
ATOM   2362  C   LEU B  68     205.766 130.092  24.832  1.00  0.00           C  
ATOM   2363  O   LEU B  68     206.311 129.451  23.932  1.00  0.00           O  
ATOM   2364  CB  LEU B  68     203.731 131.437  24.282  1.00  0.00           C  
ATOM   2365  CG  LEU B  68     202.220 131.492  24.026  1.00  0.00           C  
ATOM   2366  CD1 LEU B  68     201.818 132.915  23.663  1.00  0.00           C  
ATOM   2367  CD2 LEU B  68     201.857 130.521  22.913  1.00  0.00           C  
ATOM   2368  H   LEU B  68     203.319 130.877  26.727  1.00  0.00           H  
ATOM   2369  HA  LEU B  68     203.845 129.284  24.415  1.00  0.00           H  
ATOM   2370 1HB  LEU B  68     203.991 132.281  24.918  1.00  0.00           H  
ATOM   2371 2HB  LEU B  68     204.234 131.562  23.323  1.00  0.00           H  
ATOM   2372  HG  LEU B  68     201.686 131.217  24.936  1.00  0.00           H  
ATOM   2373 1HD1 LEU B  68     200.743 132.955  23.482  1.00  0.00           H  
ATOM   2374 2HD1 LEU B  68     202.071 133.586  24.485  1.00  0.00           H  
ATOM   2375 3HD1 LEU B  68     202.349 133.225  22.764  1.00  0.00           H  
ATOM   2376 1HD2 LEU B  68     200.782 130.560  22.731  1.00  0.00           H  
ATOM   2377 2HD2 LEU B  68     202.389 130.796  22.002  1.00  0.00           H  
ATOM   2378 3HD2 LEU B  68     202.139 129.510  23.206  1.00  0.00           H  
ATOM   2379  N   ALA B  69     206.446 130.765  25.755  1.00  0.00           N  
ATOM   2380  CA  ALA B  69     207.903 130.727  25.814  1.00  0.00           C  
ATOM   2381  C   ALA B  69     208.407 129.307  26.042  1.00  0.00           C  
ATOM   2382  O   ALA B  69     209.400 128.888  25.446  1.00  0.00           O  
ATOM   2383  CB  ALA B  69     208.411 131.652  26.908  1.00  0.00           C  
ATOM   2384  H   ALA B  69     205.942 131.317  26.433  1.00  0.00           H  
ATOM   2385  HA  ALA B  69     208.296 131.067  24.855  1.00  0.00           H  
ATOM   2386 1HB  ALA B  69     209.500 131.613  26.939  1.00  0.00           H  
ATOM   2387 2HB  ALA B  69     208.091 132.673  26.700  1.00  0.00           H  
ATOM   2388 3HB  ALA B  69     208.010 131.334  27.869  1.00  0.00           H  
ATOM   2389  N   LEU B  70     207.716 128.571  26.905  1.00  0.00           N  
ATOM   2390  CA  LEU B  70     208.050 127.172  27.159  1.00  0.00           C  
ATOM   2391  C   LEU B  70     207.808 126.316  25.923  1.00  0.00           C  
ATOM   2392  O   LEU B  70     208.654 125.506  25.544  1.00  0.00           O  
ATOM   2393  CB  LEU B  70     207.221 126.633  28.332  1.00  0.00           C  
ATOM   2394  CG  LEU B  70     207.470 125.166  28.703  1.00  0.00           C  
ATOM   2395  CD1 LEU B  70     208.922 124.988  29.126  1.00  0.00           C  
ATOM   2396  CD2 LEU B  70     206.521 124.756  29.820  1.00  0.00           C  
ATOM   2397  H   LEU B  70     206.941 128.989  27.399  1.00  0.00           H  
ATOM   2398  HA  LEU B  70     209.111 127.110  27.405  1.00  0.00           H  
ATOM   2399 1HB  LEU B  70     207.430 127.238  29.212  1.00  0.00           H  
ATOM   2400 2HB  LEU B  70     206.164 126.738  28.087  1.00  0.00           H  
ATOM   2401  HG  LEU B  70     207.297 124.535  27.831  1.00  0.00           H  
ATOM   2402 1HD1 LEU B  70     209.099 123.945  29.390  1.00  0.00           H  
ATOM   2403 2HD1 LEU B  70     209.578 125.269  28.302  1.00  0.00           H  
ATOM   2404 3HD1 LEU B  70     209.130 125.621  29.988  1.00  0.00           H  
ATOM   2405 1HD2 LEU B  70     206.698 123.713  30.084  1.00  0.00           H  
ATOM   2406 2HD2 LEU B  70     206.694 125.386  30.693  1.00  0.00           H  
ATOM   2407 3HD2 LEU B  70     205.491 124.876  29.485  1.00  0.00           H  
ATOM   2408  N   LYS B  71     206.649 126.497  25.300  1.00  0.00           N  
ATOM   2409  CA  LYS B  71     206.296 125.745  24.104  1.00  0.00           C  
ATOM   2410  C   LYS B  71     207.337 125.932  23.007  1.00  0.00           C  
ATOM   2411  O   LYS B  71     207.736 124.974  22.344  1.00  0.00           O  
ATOM   2412  CB  LYS B  71     204.915 126.163  23.596  1.00  0.00           C  
ATOM   2413  CG  LYS B  71     204.434 125.392  22.374  1.00  0.00           C  
ATOM   2414  CD  LYS B  71     203.030 125.816  21.971  1.00  0.00           C  
ATOM   2415  CE  LYS B  71     202.563 125.076  20.726  1.00  0.00           C  
ATOM   2416  NZ  LYS B  71     201.188 125.478  20.322  1.00  0.00           N  
ATOM   2417  H   LYS B  71     205.996 127.177  25.663  1.00  0.00           H  
ATOM   2418  HA  LYS B  71     206.271 124.685  24.356  1.00  0.00           H  
ATOM   2419 1HB  LYS B  71     204.179 126.027  24.389  1.00  0.00           H  
ATOM   2420 2HB  LYS B  71     204.928 127.223  23.339  1.00  0.00           H  
ATOM   2421 1HG  LYS B  71     205.112 125.572  21.539  1.00  0.00           H  
ATOM   2422 2HG  LYS B  71     204.433 124.325  22.594  1.00  0.00           H  
ATOM   2423 1HD  LYS B  71     202.338 125.608  22.788  1.00  0.00           H  
ATOM   2424 2HD  LYS B  71     203.016 126.888  21.771  1.00  0.00           H  
ATOM   2425 1HE  LYS B  71     203.245 125.283  19.903  1.00  0.00           H  
ATOM   2426 2HE  LYS B  71     202.573 124.003  20.916  1.00  0.00           H  
ATOM   2427 1HZ  LYS B  71     200.916 124.966  19.495  1.00  0.00           H  
ATOM   2428 2HZ  LYS B  71     200.543 125.273  21.072  1.00  0.00           H  
ATOM   2429 3HZ  LYS B  71     201.170 126.468  20.125  1.00  0.00           H  
ATOM   2430  N   ALA B  72     207.773 127.174  22.818  1.00  0.00           N  
ATOM   2431  CA  ALA B  72     208.754 127.492  21.786  1.00  0.00           C  
ATOM   2432  C   ALA B  72     210.041 126.706  21.987  1.00  0.00           C  
ATOM   2433  O   ALA B  72     210.611 126.175  21.035  1.00  0.00           O  
ATOM   2434  CB  ALA B  72     209.042 128.986  21.772  1.00  0.00           C  
ATOM   2435  H   ALA B  72     207.418 127.915  23.405  1.00  0.00           H  
ATOM   2436  HA  ALA B  72     208.340 127.207  20.818  1.00  0.00           H  
ATOM   2437 1HB  ALA B  72     209.775 129.208  20.996  1.00  0.00           H  
ATOM   2438 2HB  ALA B  72     208.121 129.532  21.569  1.00  0.00           H  
ATOM   2439 3HB  ALA B  72     209.435 129.289  22.741  1.00  0.00           H  
ATOM   2440  N   VAL B  73     210.498 126.637  23.233  1.00  0.00           N  
ATOM   2441  CA  VAL B  73     211.742 125.950  23.557  1.00  0.00           C  
ATOM   2442  C   VAL B  73     211.586 124.440  23.432  1.00  0.00           C  
ATOM   2443  O   VAL B  73     212.442 123.761  22.864  1.00  0.00           O  
ATOM   2444  CB  VAL B  73     212.190 126.301  24.988  1.00  0.00           C  
ATOM   2445  CG1 VAL B  73     213.374 125.439  25.401  1.00  0.00           C  
ATOM   2446  CG2 VAL B  73     212.542 127.778  25.073  1.00  0.00           C  
ATOM   2447  H   VAL B  73     209.969 127.071  23.977  1.00  0.00           H  
ATOM   2448  HA  VAL B  73     212.505 126.263  22.842  1.00  0.00           H  
ATOM   2449  HB  VAL B  73     211.376 126.080  25.678  1.00  0.00           H  
ATOM   2450 1HG1 VAL B  73     213.678 125.700  26.416  1.00  0.00           H  
ATOM   2451 2HG1 VAL B  73     213.088 124.387  25.368  1.00  0.00           H  
ATOM   2452 3HG1 VAL B  73     214.206 125.612  24.719  1.00  0.00           H  
ATOM   2453 1HG2 VAL B  73     212.858 128.019  26.087  1.00  0.00           H  
ATOM   2454 2HG2 VAL B  73     213.353 127.999  24.378  1.00  0.00           H  
ATOM   2455 3HG2 VAL B  73     211.668 128.375  24.813  1.00  0.00           H  
ATOM   2456  N   LYS B  74     210.488 123.919  23.971  1.00  0.00           N  
ATOM   2457  CA  LYS B  74     210.272 122.477  24.021  1.00  0.00           C  
ATOM   2458  C   LYS B  74     209.980 121.915  22.635  1.00  0.00           C  
ATOM   2459  O   LYS B  74     210.421 120.818  22.294  1.00  0.00           O  
ATOM   2460  CB  LYS B  74     209.126 122.139  24.976  1.00  0.00           C  
ATOM   2461  CG  LYS B  74     209.362 122.570  26.417  1.00  0.00           C  
ATOM   2462  CD  LYS B  74     210.431 121.716  27.082  1.00  0.00           C  
ATOM   2463  CE  LYS B  74     209.871 120.371  27.522  1.00  0.00           C  
ATOM   2464  NZ  LYS B  74     210.788 119.666  28.456  1.00  0.00           N  
ATOM   2465  H   LYS B  74     209.788 124.535  24.353  1.00  0.00           H  
ATOM   2466  HA  LYS B  74     211.184 122.002  24.385  1.00  0.00           H  
ATOM   2467 1HB  LYS B  74     208.210 122.618  24.629  1.00  0.00           H  
ATOM   2468 2HB  LYS B  74     208.954 121.063  24.972  1.00  0.00           H  
ATOM   2469 1HG  LYS B  74     209.678 123.614  26.439  1.00  0.00           H  
ATOM   2470 2HG  LYS B  74     208.433 122.478  26.981  1.00  0.00           H  
ATOM   2471 1HD  LYS B  74     211.250 121.548  26.382  1.00  0.00           H  
ATOM   2472 2HD  LYS B  74     210.824 122.238  27.955  1.00  0.00           H  
ATOM   2473 1HE  LYS B  74     208.913 120.520  28.017  1.00  0.00           H  
ATOM   2474 2HE  LYS B  74     209.709 119.740  26.647  1.00  0.00           H  
ATOM   2475 1HZ  LYS B  74     210.383 118.779  28.724  1.00  0.00           H  
ATOM   2476 2HZ  LYS B  74     211.677 119.505  28.001  1.00  0.00           H  
ATOM   2477 3HZ  LYS B  74     210.931 120.232  29.281  1.00  0.00           H  
ATOM   2478  N   GLU B  75     209.233 122.673  21.840  1.00  0.00           N  
ATOM   2479  CA  GLU B  75     208.838 122.231  20.508  1.00  0.00           C  
ATOM   2480  C   GLU B  75     210.014 122.275  19.542  1.00  0.00           C  
ATOM   2481  O   GLU B  75     210.205 121.363  18.739  1.00  0.00           O  
ATOM   2482  CB  GLU B  75     207.695 123.099  19.975  1.00  0.00           C  
ATOM   2483  CG  GLU B  75     207.148 122.658  18.625  1.00  0.00           C  
ATOM   2484  CD  GLU B  75     206.463 121.322  18.679  1.00  0.00           C  
ATOM   2485  OE1 GLU B  75     206.062 120.923  19.747  1.00  0.00           O  
ATOM   2486  OE2 GLU B  75     206.338 120.698  17.652  1.00  0.00           O  
ATOM   2487  H   GLU B  75     208.931 123.580  22.167  1.00  0.00           H  
ATOM   2488  HA  GLU B  75     208.503 121.195  20.573  1.00  0.00           H  
ATOM   2489 1HB  GLU B  75     206.871 123.093  20.689  1.00  0.00           H  
ATOM   2490 2HB  GLU B  75     208.036 124.130  19.878  1.00  0.00           H  
ATOM   2491 1HG  GLU B  75     206.437 123.404  18.272  1.00  0.00           H  
ATOM   2492 2HG  GLU B  75     207.969 122.611  17.910  1.00  0.00           H  
ATOM   2493  N   ASP B  76     210.801 123.343  19.623  1.00  0.00           N  
ATOM   2494  CA  ASP B  76     211.933 123.532  18.727  1.00  0.00           C  
ATOM   2495  C   ASP B  76     212.942 124.513  19.308  1.00  0.00           C  
ATOM   2496  O   ASP B  76     212.842 125.723  19.097  1.00  0.00           O  
ATOM   2497  CB  ASP B  76     211.457 124.032  17.360  1.00  0.00           C  
ATOM   2498  CG  ASP B  76     212.560 124.031  16.311  1.00  0.00           C  
ATOM   2499  OD1 ASP B  76     213.661 123.650  16.635  1.00  0.00           O  
ATOM   2500  OD2 ASP B  76     212.292 124.410  15.195  1.00  0.00           O  
ATOM   2501  H   ASP B  76     210.609 124.041  20.329  1.00  0.00           H  
ATOM   2502  HA  ASP B  76     212.438 122.574  18.600  1.00  0.00           H  
ATOM   2503 1HB  ASP B  76     210.639 123.402  17.007  1.00  0.00           H  
ATOM   2504 2HB  ASP B  76     211.070 125.047  17.458  1.00  0.00           H  
ATOM   2505  N   PRO B  77     213.914 123.986  20.046  1.00  0.00           N  
ATOM   2506  CA  PRO B  77     214.898 124.821  20.726  1.00  0.00           C  
ATOM   2507  C   PRO B  77     215.597 125.755  19.746  1.00  0.00           C  
ATOM   2508  O   PRO B  77     216.043 125.332  18.679  1.00  0.00           O  
ATOM   2509  CB  PRO B  77     215.869 123.795  21.320  1.00  0.00           C  
ATOM   2510  CG  PRO B  77     215.024 122.594  21.570  1.00  0.00           C  
ATOM   2511  CD  PRO B  77     214.076 122.553  20.402  1.00  0.00           C  
ATOM   2512  HA  PRO B  77     214.381 125.438  21.460  1.00  0.00           H  
ATOM   2513 1HB  PRO B  77     216.689 123.601  20.613  1.00  0.00           H  
ATOM   2514 2HB  PRO B  77     216.325 124.196  22.237  1.00  0.00           H  
ATOM   2515 1HG  PRO B  77     215.654 121.693  21.636  1.00  0.00           H  
ATOM   2516 2HG  PRO B  77     214.504 122.689  22.534  1.00  0.00           H  
ATOM   2517 1HD  PRO B  77     214.530 121.982  19.579  1.00  0.00           H  
ATOM   2518 2HD  PRO B  77     213.127 122.093  20.715  1.00  0.00           H  
ATOM   2519  N   SER B  78     215.692 127.029  20.117  1.00  0.00           N  
ATOM   2520  CA  SER B  78     216.326 128.028  19.266  1.00  0.00           C  
ATOM   2521  C   SER B  78     216.720 129.264  20.066  1.00  0.00           C  
ATOM   2522  O   SER B  78     216.272 129.450  21.198  1.00  0.00           O  
ATOM   2523  CB  SER B  78     215.392 128.421  18.138  1.00  0.00           C  
ATOM   2524  OG  SER B  78     214.322 129.190  18.617  1.00  0.00           O  
ATOM   2525  H   SER B  78     215.315 127.311  21.010  1.00  0.00           H  
ATOM   2526  HA  SER B  78     217.237 127.601  18.849  1.00  0.00           H  
ATOM   2527 1HB  SER B  78     215.944 128.989  17.389  1.00  0.00           H  
ATOM   2528 2HB  SER B  78     215.010 127.524  17.653  1.00  0.00           H  
ATOM   2529  HG  SER B  78     213.668 129.198  17.915  1.00  0.00           H  
ATOM   2530  N   THR B  79     217.559 130.105  19.473  1.00  0.00           N  
ATOM   2531  CA  THR B  79     217.929 131.375  20.082  1.00  0.00           C  
ATOM   2532  C   THR B  79     216.700 132.232  20.361  1.00  0.00           C  
ATOM   2533  O   THR B  79     216.580 132.833  21.428  1.00  0.00           O  
ATOM   2534  CB  THR B  79     218.910 132.153  19.186  1.00  0.00           C  
ATOM   2535  OG1 THR B  79     220.101 131.379  18.993  1.00  0.00           O  
ATOM   2536  CG2 THR B  79     219.274 133.485  19.825  1.00  0.00           C  
ATOM   2537  H   THR B  79     217.949 129.858  18.576  1.00  0.00           H  
ATOM   2538  HA  THR B  79     218.412 131.165  21.037  1.00  0.00           H  
ATOM   2539  HB  THR B  79     218.450 132.335  18.215  1.00  0.00           H  
ATOM   2540  HG1 THR B  79     220.627 131.771  18.292  1.00  0.00           H  
ATOM   2541 1HG2 THR B  79     219.967 134.021  19.177  1.00  0.00           H  
ATOM   2542 2HG2 THR B  79     218.371 134.081  19.962  1.00  0.00           H  
ATOM   2543 3HG2 THR B  79     219.742 133.309  20.792  1.00  0.00           H  
ATOM   2544  N   ASP B  80     215.789 132.281  19.395  1.00  0.00           N  
ATOM   2545  CA  ASP B  80     214.575 133.079  19.527  1.00  0.00           C  
ATOM   2546  C   ASP B  80     213.679 132.541  20.636  1.00  0.00           C  
ATOM   2547  O   ASP B  80     213.054 133.305  21.368  1.00  0.00           O  
ATOM   2548  CB  ASP B  80     213.803 133.105  18.206  1.00  0.00           C  
ATOM   2549  CG  ASP B  80     214.503 133.918  17.125  1.00  0.00           C  
ATOM   2550  OD1 ASP B  80     215.398 134.659  17.453  1.00  0.00           O  
ATOM   2551  OD2 ASP B  80     214.136 133.790  15.982  1.00  0.00           O  
ATOM   2552  H   ASP B  80     215.942 131.754  18.547  1.00  0.00           H  
ATOM   2553  HA  ASP B  80     214.858 134.097  19.796  1.00  0.00           H  
ATOM   2554 1HB  ASP B  80     213.668 132.085  17.843  1.00  0.00           H  
ATOM   2555 2HB  ASP B  80     212.811 133.526  18.372  1.00  0.00           H  
ATOM   2556  N   ALA B  81     213.623 131.216  20.753  1.00  0.00           N  
ATOM   2557  CA  ALA B  81     212.824 130.574  21.787  1.00  0.00           C  
ATOM   2558  C   ALA B  81     213.345 130.913  23.177  1.00  0.00           C  
ATOM   2559  O   ALA B  81     212.569 131.151  24.102  1.00  0.00           O  
ATOM   2560  CB  ALA B  81     212.804 129.066  21.583  1.00  0.00           C  
ATOM   2561  H   ALA B  81     214.147 130.643  20.106  1.00  0.00           H  
ATOM   2562  HA  ALA B  81     211.801 130.948  21.718  1.00  0.00           H  
ATOM   2563 1HB  ALA B  81     212.204 128.600  22.364  1.00  0.00           H  
ATOM   2564 2HB  ALA B  81     212.374 128.838  20.607  1.00  0.00           H  
ATOM   2565 3HB  ALA B  81     213.822 128.681  21.631  1.00  0.00           H  
ATOM   2566  N   LEU B  82     214.666 130.936  23.319  1.00  0.00           N  
ATOM   2567  CA  LEU B  82     215.295 131.242  24.598  1.00  0.00           C  
ATOM   2568  C   LEU B  82     215.193 132.728  24.919  1.00  0.00           C  
ATOM   2569  O   LEU B  82     215.091 133.116  26.082  1.00  0.00           O  
ATOM   2570  CB  LEU B  82     216.769 130.818  24.579  1.00  0.00           C  
ATOM   2571  CG  LEU B  82     217.026 129.311  24.445  1.00  0.00           C  
ATOM   2572  CD1 LEU B  82     218.517 129.063  24.262  1.00  0.00           C  
ATOM   2573  CD2 LEU B  82     216.500 128.595  25.681  1.00  0.00           C  
ATOM   2574  H   LEU B  82     215.251 130.734  22.520  1.00  0.00           H  
ATOM   2575  HA  LEU B  82     214.769 130.697  25.382  1.00  0.00           H  
ATOM   2576 1HB  LEU B  82     217.263 131.312  23.744  1.00  0.00           H  
ATOM   2577 2HB  LEU B  82     217.240 131.154  25.503  1.00  0.00           H  
ATOM   2578  HG  LEU B  82     216.513 128.931  23.561  1.00  0.00           H  
ATOM   2579 1HD1 LEU B  82     218.699 127.992  24.168  1.00  0.00           H  
ATOM   2580 2HD1 LEU B  82     218.863 129.570  23.362  1.00  0.00           H  
ATOM   2581 3HD1 LEU B  82     219.058 129.447  25.127  1.00  0.00           H  
ATOM   2582 1HD2 LEU B  82     216.682 127.524  25.586  1.00  0.00           H  
ATOM   2583 2HD2 LEU B  82     217.012 128.973  26.566  1.00  0.00           H  
ATOM   2584 3HD2 LEU B  82     215.429 128.775  25.778  1.00  0.00           H  
ATOM   2585  N   ARG B  83     215.220 133.557  23.881  1.00  0.00           N  
ATOM   2586  CA  ARG B  83     214.970 134.985  24.034  1.00  0.00           C  
ATOM   2587  C   ARG B  83     213.540 135.249  24.490  1.00  0.00           C  
ATOM   2588  O   ARG B  83     213.296 136.129  25.315  1.00  0.00           O  
ATOM   2589  CB  ARG B  83     215.225 135.715  22.724  1.00  0.00           C  
ATOM   2590  CG  ARG B  83     214.924 137.205  22.754  1.00  0.00           C  
ATOM   2591  CD  ARG B  83     215.799 137.923  23.717  1.00  0.00           C  
ATOM   2592  NE  ARG B  83     215.455 139.332  23.816  1.00  0.00           N  
ATOM   2593  CZ  ARG B  83     215.950 140.299  23.020  1.00  0.00           C  
ATOM   2594  NH1 ARG B  83     216.807 139.994  22.072  1.00  0.00           N  
ATOM   2595  NH2 ARG B  83     215.574 141.555  23.192  1.00  0.00           N  
ATOM   2596  H   ARG B  83     215.420 133.187  22.963  1.00  0.00           H  
ATOM   2597  HA  ARG B  83     215.639 135.374  24.800  1.00  0.00           H  
ATOM   2598 1HB  ARG B  83     216.269 135.595  22.438  1.00  0.00           H  
ATOM   2599 2HB  ARG B  83     214.616 135.273  21.936  1.00  0.00           H  
ATOM   2600 1HG  ARG B  83     215.085 137.630  21.763  1.00  0.00           H  
ATOM   2601 2HG  ARG B  83     213.887 137.362  23.052  1.00  0.00           H  
ATOM   2602 1HD  ARG B  83     215.696 137.476  24.705  1.00  0.00           H  
ATOM   2603 2HD  ARG B  83     216.836 137.848  23.391  1.00  0.00           H  
ATOM   2604  HE  ARG B  83     214.798 139.606  24.535  1.00  0.00           H  
ATOM   2605 1HH1 ARG B  83     217.096 139.035  21.940  1.00  0.00           H  
ATOM   2606 2HH1 ARG B  83     217.179 140.719  21.474  1.00  0.00           H  
ATOM   2607 1HH2 ARG B  83     214.914 141.788  23.921  1.00  0.00           H  
ATOM   2608 2HH2 ARG B  83     215.944 142.278  22.594  1.00  0.00           H  
ATOM   2609  N   ALA B  84     212.602 134.480  23.949  1.00  0.00           N  
ATOM   2610  CA  ALA B  84     211.208 134.562  24.373  1.00  0.00           C  
ATOM   2611  C   ALA B  84     211.066 134.272  25.861  1.00  0.00           C  
ATOM   2612  O   ALA B  84     210.250 134.886  26.548  1.00  0.00           O  
ATOM   2613  CB  ALA B  84     210.351 133.599  23.564  1.00  0.00           C  
ATOM   2614  H   ALA B  84     212.858 133.823  23.227  1.00  0.00           H  
ATOM   2615  HA  ALA B  84     210.853 135.576  24.199  1.00  0.00           H  
ATOM   2616 1HB  ALA B  84     209.315 133.671  23.892  1.00  0.00           H  
ATOM   2617 2HB  ALA B  84     210.416 133.856  22.506  1.00  0.00           H  
ATOM   2618 3HB  ALA B  84     210.709 132.581  23.713  1.00  0.00           H  
ATOM   2619  N   VAL B  85     211.865 133.333  26.355  1.00  0.00           N  
ATOM   2620  CA  VAL B  85     211.897 133.023  27.780  1.00  0.00           C  
ATOM   2621  C   VAL B  85     212.371 134.221  28.592  1.00  0.00           C  
ATOM   2622  O   VAL B  85     211.752 134.594  29.588  1.00  0.00           O  
ATOM   2623  CB  VAL B  85     212.826 131.825  28.045  1.00  0.00           C  
ATOM   2624  CG1 VAL B  85     213.087 131.674  29.537  1.00  0.00           C  
ATOM   2625  CG2 VAL B  85     212.211 130.556  27.475  1.00  0.00           C  
ATOM   2626  H   VAL B  85     212.466 132.817  25.726  1.00  0.00           H  
ATOM   2627  HA  VAL B  85     210.884 132.788  28.105  1.00  0.00           H  
ATOM   2628  HB  VAL B  85     213.788 132.010  27.567  1.00  0.00           H  
ATOM   2629 1HG1 VAL B  85     213.747 130.822  29.707  1.00  0.00           H  
ATOM   2630 2HG1 VAL B  85     213.560 132.579  29.916  1.00  0.00           H  
ATOM   2631 3HG1 VAL B  85     212.143 131.511  30.057  1.00  0.00           H  
ATOM   2632 1HG2 VAL B  85     212.875 129.712  27.666  1.00  0.00           H  
ATOM   2633 2HG2 VAL B  85     211.247 130.373  27.948  1.00  0.00           H  
ATOM   2634 3HG2 VAL B  85     212.073 130.671  26.399  1.00  0.00           H  
ATOM   2635  N   LEU B  86     213.477 134.820  28.160  1.00  0.00           N  
ATOM   2636  CA  LEU B  86     214.045 135.970  28.854  1.00  0.00           C  
ATOM   2637  C   LEU B  86     213.056 137.126  28.905  1.00  0.00           C  
ATOM   2638  O   LEU B  86     212.908 137.784  29.936  1.00  0.00           O  
ATOM   2639  CB  LEU B  86     215.335 136.424  28.160  1.00  0.00           C  
ATOM   2640  CG  LEU B  86     216.042 137.630  28.792  1.00  0.00           C  
ATOM   2641  CD1 LEU B  86     216.443 137.292  30.223  1.00  0.00           C  
ATOM   2642  CD2 LEU B  86     217.259 138.002  27.958  1.00  0.00           C  
ATOM   2643  H   LEU B  86     213.935 134.472  27.330  1.00  0.00           H  
ATOM   2644  HA  LEU B  86     214.268 135.678  29.881  1.00  0.00           H  
ATOM   2645 1HB  LEU B  86     216.039 135.593  28.155  1.00  0.00           H  
ATOM   2646 2HB  LEU B  86     215.102 136.682  27.127  1.00  0.00           H  
ATOM   2647  HG  LEU B  86     215.356 138.476  28.830  1.00  0.00           H  
ATOM   2648 1HD1 LEU B  86     216.945 138.148  30.672  1.00  0.00           H  
ATOM   2649 2HD1 LEU B  86     215.552 137.048  30.802  1.00  0.00           H  
ATOM   2650 3HD1 LEU B  86     217.118 136.436  30.219  1.00  0.00           H  
ATOM   2651 1HD2 LEU B  86     217.761 138.858  28.407  1.00  0.00           H  
ATOM   2652 2HD2 LEU B  86     217.946 137.156  27.920  1.00  0.00           H  
ATOM   2653 3HD2 LEU B  86     216.941 138.255  26.946  1.00  0.00           H  
ATOM   2654  N   GLU B  87     212.381 137.372  27.787  1.00  0.00           N  
ATOM   2655  CA  GLU B  87     211.385 138.434  27.712  1.00  0.00           C  
ATOM   2656  C   GLU B  87     210.145 138.087  28.526  1.00  0.00           C  
ATOM   2657  O   GLU B  87     209.556 138.950  29.175  1.00  0.00           O  
ATOM   2658  CB  GLU B  87     210.994 138.696  26.255  1.00  0.00           C  
ATOM   2659  CG  GLU B  87     212.099 139.311  25.408  1.00  0.00           C  
ATOM   2660  CD  GLU B  87     212.505 140.680  25.881  1.00  0.00           C  
ATOM   2661  OE1 GLU B  87     211.717 141.319  26.533  1.00  0.00           O  
ATOM   2662  OE2 GLU B  87     213.605 141.085  25.587  1.00  0.00           O  
ATOM   2663  H   GLU B  87     212.562 136.806  26.970  1.00  0.00           H  
ATOM   2664  HA  GLU B  87     211.815 139.342  28.134  1.00  0.00           H  
ATOM   2665 1HB  GLU B  87     210.695 137.759  25.784  1.00  0.00           H  
ATOM   2666 2HB  GLU B  87     210.136 139.367  26.223  1.00  0.00           H  
ATOM   2667 1HG  GLU B  87     212.970 138.657  25.435  1.00  0.00           H  
ATOM   2668 2HG  GLU B  87     211.758 139.375  24.375  1.00  0.00           H  
ATOM   2669  N   ALA B  88     209.753 136.820  28.486  1.00  0.00           N  
ATOM   2670  CA  ALA B  88     208.577 136.356  29.213  1.00  0.00           C  
ATOM   2671  C   ALA B  88     208.772 136.494  30.718  1.00  0.00           C  
ATOM   2672  O   ALA B  88     207.850 136.867  31.442  1.00  0.00           O  
ATOM   2673  CB  ALA B  88     208.265 134.912  28.850  1.00  0.00           C  
ATOM   2674  H   ALA B  88     210.283 136.157  27.936  1.00  0.00           H  
ATOM   2675  HA  ALA B  88     207.730 136.980  28.932  1.00  0.00           H  
ATOM   2676 1HB  ALA B  88     207.385 134.581  29.402  1.00  0.00           H  
ATOM   2677 2HB  ALA B  88     208.070 134.840  27.781  1.00  0.00           H  
ATOM   2678 3HB  ALA B  88     209.112 134.280  29.109  1.00  0.00           H  
ATOM   2679  N   VAL B  89     209.980 136.191  31.184  1.00  0.00           N  
ATOM   2680  CA  VAL B  89     210.324 136.359  32.591  1.00  0.00           C  
ATOM   2681  C   VAL B  89     210.320 137.831  32.985  1.00  0.00           C  
ATOM   2682  O   VAL B  89     209.801 138.199  34.040  1.00  0.00           O  
ATOM   2683  CB  VAL B  89     211.713 135.757  32.878  1.00  0.00           C  
ATOM   2684  CG1 VAL B  89     212.190 136.156  34.267  1.00  0.00           C  
ATOM   2685  CG2 VAL B  89     211.660 134.243  32.739  1.00  0.00           C  
ATOM   2686  H   VAL B  89     210.677 135.834  30.546  1.00  0.00           H  
ATOM   2687  HA  VAL B  89     209.570 135.853  33.196  1.00  0.00           H  
ATOM   2688  HB  VAL B  89     212.429 136.163  32.163  1.00  0.00           H  
ATOM   2689 1HG1 VAL B  89     213.173 135.722  34.452  1.00  0.00           H  
ATOM   2690 2HG1 VAL B  89     212.254 137.242  34.331  1.00  0.00           H  
ATOM   2691 3HG1 VAL B  89     211.485 135.788  35.012  1.00  0.00           H  
ATOM   2692 1HG2 VAL B  89     212.645 133.825  32.942  1.00  0.00           H  
ATOM   2693 2HG2 VAL B  89     210.939 133.838  33.450  1.00  0.00           H  
ATOM   2694 3HG2 VAL B  89     211.357 133.981  31.726  1.00  0.00           H  
ATOM   2695  N   ARG B  90     210.900 138.667  32.135  1.00  0.00           N  
ATOM   2696  CA  ARG B  90     210.908 140.108  32.362  1.00  0.00           C  
ATOM   2697  C   ARG B  90     209.491 140.660  32.450  1.00  0.00           C  
ATOM   2698  O   ARG B  90     209.181 141.461  33.331  1.00  0.00           O  
ATOM   2699  CB  ARG B  90     211.659 140.822  31.247  1.00  0.00           C  
ATOM   2700  CG  ARG B  90     211.796 142.325  31.429  1.00  0.00           C  
ATOM   2701  CD  ARG B  90     212.595 142.940  30.339  1.00  0.00           C  
ATOM   2702  NE  ARG B  90     211.907 142.877  29.060  1.00  0.00           N  
ATOM   2703  CZ  ARG B  90     210.922 143.715  28.679  1.00  0.00           C  
ATOM   2704  NH1 ARG B  90     210.523 144.671  29.488  1.00  0.00           N  
ATOM   2705  NH2 ARG B  90     210.358 143.575  27.492  1.00  0.00           N  
ATOM   2706  H   ARG B  90     211.346 138.299  31.308  1.00  0.00           H  
ATOM   2707  HA  ARG B  90     211.400 140.305  33.315  1.00  0.00           H  
ATOM   2708 1HB  ARG B  90     212.663 140.408  31.162  1.00  0.00           H  
ATOM   2709 2HB  ARG B  90     211.152 140.649  30.298  1.00  0.00           H  
ATOM   2710 1HG  ARG B  90     210.806 142.783  31.429  1.00  0.00           H  
ATOM   2711 2HG  ARG B  90     212.292 142.534  32.378  1.00  0.00           H  
ATOM   2712 1HD  ARG B  90     212.785 143.987  30.573  1.00  0.00           H  
ATOM   2713 2HD  ARG B  90     213.543 142.413  30.241  1.00  0.00           H  
ATOM   2714  HE  ARG B  90     212.186 142.154  28.410  1.00  0.00           H  
ATOM   2715 1HH1 ARG B  90     210.955 144.778  30.395  1.00  0.00           H  
ATOM   2716 2HH1 ARG B  90     209.786 145.299  29.203  1.00  0.00           H  
ATOM   2717 1HH2 ARG B  90     210.664 142.840  26.870  1.00  0.00           H  
ATOM   2718 2HH2 ARG B  90     209.620 144.202  27.207  1.00  0.00           H  
ATOM   2719  N   PHE B  91     208.638 140.229  31.529  1.00  0.00           N  
ATOM   2720  CA  PHE B  91     207.235 140.633  31.536  1.00  0.00           C  
ATOM   2721  C   PHE B  91     206.543 140.199  32.821  1.00  0.00           C  
ATOM   2722  O   PHE B  91     205.845 140.986  33.460  1.00  0.00           O  
ATOM   2723  CB  PHE B  91     206.501 140.041  30.331  1.00  0.00           C  
ATOM   2724  CG  PHE B  91     205.048 140.417  30.263  1.00  0.00           C  
ATOM   2725  CD1 PHE B  91     204.657 141.647  29.756  1.00  0.00           C  
ATOM   2726  CD2 PHE B  91     204.068 139.541  30.706  1.00  0.00           C  
ATOM   2727  CE1 PHE B  91     203.321 141.994  29.693  1.00  0.00           C  
ATOM   2728  CE2 PHE B  91     202.732 139.883  30.642  1.00  0.00           C  
ATOM   2729  CZ  PHE B  91     202.358 141.112  30.135  1.00  0.00           C  
ATOM   2730  H   PHE B  91     208.963 139.605  30.807  1.00  0.00           H  
ATOM   2731  HA  PHE B  91     207.189 141.722  31.489  1.00  0.00           H  
ATOM   2732 1HB  PHE B  91     206.981 140.375  29.413  1.00  0.00           H  
ATOM   2733 2HB  PHE B  91     206.570 138.955  30.361  1.00  0.00           H  
ATOM   2734  HD1 PHE B  91     205.419 142.344  29.405  1.00  0.00           H  
ATOM   2735  HD2 PHE B  91     204.363 138.570  31.107  1.00  0.00           H  
ATOM   2736  HE1 PHE B  91     203.028 142.964  29.292  1.00  0.00           H  
ATOM   2737  HE2 PHE B  91     201.972 139.185  30.993  1.00  0.00           H  
ATOM   2738  HZ  PHE B  91     201.305 141.384  30.087  1.00  0.00           H  
ATOM   2739  N   ALA B  92     206.738 138.938  33.196  1.00  0.00           N  
ATOM   2740  CA  ALA B  92     206.138 138.397  34.408  1.00  0.00           C  
ATOM   2741  C   ALA B  92     206.575 139.185  35.638  1.00  0.00           C  
ATOM   2742  O   ALA B  92     205.800 139.370  36.575  1.00  0.00           O  
ATOM   2743  CB  ALA B  92     206.498 136.927  34.566  1.00  0.00           C  
ATOM   2744  H   ALA B  92     207.315 138.340  32.622  1.00  0.00           H  
ATOM   2745  HA  ALA B  92     205.055 138.486  34.328  1.00  0.00           H  
ATOM   2746 1HB  ALA B  92     206.042 136.536  35.476  1.00  0.00           H  
ATOM   2747 2HB  ALA B  92     206.129 136.368  33.706  1.00  0.00           H  
ATOM   2748 3HB  ALA B  92     207.580 136.822  34.628  1.00  0.00           H  
ATOM   2749  N   SER B  93     207.821 139.646  35.625  1.00  0.00           N  
ATOM   2750  CA  SER B  93     208.344 140.463  36.712  1.00  0.00           C  
ATOM   2751  C   SER B  93     207.576 141.772  36.840  1.00  0.00           C  
ATOM   2752  O   SER B  93     207.210 142.185  37.941  1.00  0.00           O  
ATOM   2753  CB  SER B  93     209.816 140.750  36.486  1.00  0.00           C  
ATOM   2754  OG  SER B  93     210.338 141.539  37.520  1.00  0.00           O  
ATOM   2755  H   SER B  93     208.420 139.424  34.843  1.00  0.00           H  
ATOM   2756  HA  SER B  93     208.221 139.915  37.647  1.00  0.00           H  
ATOM   2757 1HB  SER B  93     210.365 139.810  36.429  1.00  0.00           H  
ATOM   2758 2HB  SER B  93     209.944 141.262  35.534  1.00  0.00           H  
ATOM   2759  HG  SER B  93     210.075 142.441  37.322  1.00  0.00           H  
ATOM   2760  N   GLU B  94     207.332 142.421  35.707  1.00  0.00           N  
ATOM   2761  CA  GLU B  94     206.558 143.655  35.682  1.00  0.00           C  
ATOM   2762  C   GLU B  94     205.132 143.421  36.159  1.00  0.00           C  
ATOM   2763  O   GLU B  94     204.574 144.227  36.905  1.00  0.00           O  
ATOM   2764  CB  GLU B  94     206.543 144.248  34.271  1.00  0.00           C  
ATOM   2765  CG  GLU B  94     205.815 145.580  34.156  1.00  0.00           C  
ATOM   2766  CD  GLU B  94     205.889 146.169  32.775  1.00  0.00           C  
ATOM   2767  OE1 GLU B  94     206.857 145.925  32.096  1.00  0.00           O  
ATOM   2768  OE2 GLU B  94     204.975 146.865  32.399  1.00  0.00           O  
ATOM   2769  H   GLU B  94     207.693 142.049  34.840  1.00  0.00           H  
ATOM   2770  HA  GLU B  94     207.023 144.368  36.364  1.00  0.00           H  
ATOM   2771 1HB  GLU B  94     207.567 144.396  33.928  1.00  0.00           H  
ATOM   2772 2HB  GLU B  94     206.067 143.546  33.587  1.00  0.00           H  
ATOM   2773 1HG  GLU B  94     204.768 145.433  34.421  1.00  0.00           H  
ATOM   2774 2HG  GLU B  94     206.247 146.281  34.869  1.00  0.00           H  
ATOM   2775  N   VAL B  95     204.543 142.311  35.728  1.00  0.00           N  
ATOM   2776  CA  VAL B  95     203.208 141.928  36.171  1.00  0.00           C  
ATOM   2777  C   VAL B  95     203.182 141.653  37.668  1.00  0.00           C  
ATOM   2778  O   VAL B  95     202.251 142.057  38.367  1.00  0.00           O  
ATOM   2779  CB  VAL B  95     202.734 140.673  35.414  1.00  0.00           C  
ATOM   2780  CG1 VAL B  95     201.494 140.090  36.075  1.00  0.00           C  
ATOM   2781  CG2 VAL B  95     202.457 141.020  33.959  1.00  0.00           C  
ATOM   2782  H   VAL B  95     205.034 141.716  35.074  1.00  0.00           H  
ATOM   2783  HA  VAL B  95     202.526 142.756  35.973  1.00  0.00           H  
ATOM   2784  HB  VAL B  95     203.513 139.913  35.465  1.00  0.00           H  
ATOM   2785 1HG1 VAL B  95     201.172 139.203  35.528  1.00  0.00           H  
ATOM   2786 2HG1 VAL B  95     201.725 139.815  37.104  1.00  0.00           H  
ATOM   2787 3HG1 VAL B  95     200.694 140.830  36.067  1.00  0.00           H  
ATOM   2788 1HG2 VAL B  95     202.122 140.128  33.430  1.00  0.00           H  
ATOM   2789 2HG2 VAL B  95     201.681 141.784  33.909  1.00  0.00           H  
ATOM   2790 3HG2 VAL B  95     203.368 141.396  33.495  1.00  0.00           H  
ATOM   2791  N   ALA B  96     204.210 140.969  38.159  1.00  0.00           N  
ATOM   2792  CA  ALA B  96     204.314 140.654  39.579  1.00  0.00           C  
ATOM   2793  C   ALA B  96     204.265 141.916  40.428  1.00  0.00           C  
ATOM   2794  O   ALA B  96     203.720 141.913  41.533  1.00  0.00           O  
ATOM   2795  CB  ALA B  96     205.595 139.879  39.857  1.00  0.00           C  
ATOM   2796  H   ALA B  96     204.937 140.657  37.530  1.00  0.00           H  
ATOM   2797  HA  ALA B  96     203.462 140.034  39.859  1.00  0.00           H  
ATOM   2798 1HB  ALA B  96     205.658 139.652  40.921  1.00  0.00           H  
ATOM   2799 2HB  ALA B  96     205.588 138.950  39.287  1.00  0.00           H  
ATOM   2800 3HB  ALA B  96     206.454 140.480  39.563  1.00  0.00           H  
ATOM   2801  N   LYS B  97     204.836 142.997  39.907  1.00  0.00           N  
ATOM   2802  CA  LYS B  97     204.863 144.270  40.619  1.00  0.00           C  
ATOM   2803  C   LYS B  97     203.540 145.011  40.476  1.00  0.00           C  
ATOM   2804  O   LYS B  97     203.110 145.718  41.386  1.00  0.00           O  
ATOM   2805  CB  LYS B  97     206.011 145.143  40.112  1.00  0.00           C  
ATOM   2806  CG  LYS B  97     207.399 144.634  40.480  1.00  0.00           C  
ATOM   2807  CD  LYS B  97     208.483 145.584  39.995  1.00  0.00           C  
ATOM   2808  CE  LYS B  97     209.870 145.071  40.351  1.00  0.00           C  
ATOM   2809  NZ  LYS B  97     210.076 145.001  41.823  1.00  0.00           N  
ATOM   2810  H   LYS B  97     205.260 142.937  38.993  1.00  0.00           H  
ATOM   2811  HA  LYS B  97     205.013 144.069  41.680  1.00  0.00           H  
ATOM   2812 1HB  LYS B  97     205.959 145.218  39.026  1.00  0.00           H  
ATOM   2813 2HB  LYS B  97     205.907 146.151  40.515  1.00  0.00           H  
ATOM   2814 1HG  LYS B  97     207.474 144.533  41.563  1.00  0.00           H  
ATOM   2815 2HG  LYS B  97     207.558 143.655  40.029  1.00  0.00           H  
ATOM   2816 1HD  LYS B  97     208.412 145.695  38.912  1.00  0.00           H  
ATOM   2817 2HD  LYS B  97     208.340 146.563  40.452  1.00  0.00           H  
ATOM   2818 1HE  LYS B  97     210.010 144.077  39.929  1.00  0.00           H  
ATOM   2819 2HE  LYS B  97     210.624 145.732  39.923  1.00  0.00           H  
ATOM   2820 1HZ  LYS B  97     211.006 144.658  42.018  1.00  0.00           H  
ATOM   2821 2HZ  LYS B  97     209.967 145.923  42.224  1.00  0.00           H  
ATOM   2822 3HZ  LYS B  97     209.395 144.376  42.230  1.00  0.00           H  
ATOM   2823  N   ARG B  98     202.896 144.843  39.325  1.00  0.00           N  
ATOM   2824  CA  ARG B  98     201.605 145.469  39.071  1.00  0.00           C  
ATOM   2825  C   ARG B  98     200.496 144.786  39.862  1.00  0.00           C  
ATOM   2826  O   ARG B  98     199.546 145.432  40.305  1.00  0.00           O  
ATOM   2827  CB  ARG B  98     201.269 145.422  37.588  1.00  0.00           C  
ATOM   2828  CG  ARG B  98     202.123 146.324  36.710  1.00  0.00           C  
ATOM   2829  CD  ARG B  98     201.713 146.249  35.284  1.00  0.00           C  
ATOM   2830  NE  ARG B  98     202.578 147.046  34.429  1.00  0.00           N  
ATOM   2831  CZ  ARG B  98     202.435 148.368  34.216  1.00  0.00           C  
ATOM   2832  NH1 ARG B  98     201.459 149.026  34.801  1.00  0.00           N  
ATOM   2833  NH2 ARG B  98     203.276 149.004  33.418  1.00  0.00           N  
ATOM   2834  H   ARG B  98     203.314 144.267  38.607  1.00  0.00           H  
ATOM   2835  HA  ARG B  98     201.654 146.508  39.399  1.00  0.00           H  
ATOM   2836 1HB  ARG B  98     201.383 144.402  37.222  1.00  0.00           H  
ATOM   2837 2HB  ARG B  98     200.228 145.708  37.441  1.00  0.00           H  
ATOM   2838 1HG  ARG B  98     202.020 147.357  37.042  1.00  0.00           H  
ATOM   2839 2HG  ARG B  98     203.168 146.020  36.783  1.00  0.00           H  
ATOM   2840 1HD  ARG B  98     201.760 145.214  34.946  1.00  0.00           H  
ATOM   2841 2HD  ARG B  98     200.694 146.620  35.178  1.00  0.00           H  
ATOM   2842  HE  ARG B  98     203.341 146.574  33.962  1.00  0.00           H  
ATOM   2843 1HH1 ARG B  98     200.816 148.541  35.410  1.00  0.00           H  
ATOM   2844 2HH1 ARG B  98     201.352 150.018  34.641  1.00  0.00           H  
ATOM   2845 1HH2 ARG B  98     204.027 148.497  32.969  1.00  0.00           H  
ATOM   2846 2HH2 ARG B  98     203.169 149.994  33.259  1.00  0.00           H  
ATOM   2847  N   VAL B  99     200.623 143.476  40.037  1.00  0.00           N  
ATOM   2848  CA  VAL B  99     199.647 142.706  40.799  1.00  0.00           C  
ATOM   2849  C   VAL B  99     199.864 142.873  42.297  1.00  0.00           C  
ATOM   2850  O   VAL B  99     200.989 142.769  42.787  1.00  0.00           O  
ATOM   2851  CB  VAL B  99     199.741 141.212  40.432  1.00  0.00           C  
ATOM   2852  CG1 VAL B  99     198.860 140.382  41.353  1.00  0.00           C  
ATOM   2853  CG2 VAL B  99     199.343 141.010  38.978  1.00  0.00           C  
ATOM   2854  H   VAL B  99     201.416 143.000  39.630  1.00  0.00           H  
ATOM   2855  HA  VAL B  99     198.651 143.081  40.564  1.00  0.00           H  
ATOM   2856  HB  VAL B  99     200.767 140.876  40.579  1.00  0.00           H  
ATOM   2857 1HG1 VAL B  99     198.939 139.329  41.080  1.00  0.00           H  
ATOM   2858 2HG1 VAL B  99     199.185 140.514  42.385  1.00  0.00           H  
ATOM   2859 3HG1 VAL B  99     197.824 140.705  41.255  1.00  0.00           H  
ATOM   2860 1HG2 VAL B  99     199.413 139.952  38.726  1.00  0.00           H  
ATOM   2861 2HG2 VAL B  99     198.319 141.352  38.830  1.00  0.00           H  
ATOM   2862 3HG2 VAL B  99     200.013 141.581  38.335  1.00  0.00           H  
ATOM   2863  N   GLU B 100     198.780 143.130  43.022  1.00  0.00           N  
ATOM   2864  CA  GLU B 100     198.867 143.465  44.437  1.00  0.00           C  
ATOM   2865  C   GLU B 100     198.787 142.216  45.306  1.00  0.00           C  
ATOM   2866  O   GLU B 100     199.567 142.051  46.245  1.00  0.00           O  
ATOM   2867  CB  GLU B 100     197.752 144.440  44.824  1.00  0.00           C  
ATOM   2868  CG  GLU B 100     197.875 145.819  44.192  1.00  0.00           C  
ATOM   2869  CD  GLU B 100     196.747 146.738  44.568  1.00  0.00           C  
ATOM   2870  OE1 GLU B 100     196.120 146.498  45.572  1.00  0.00           O  
ATOM   2871  OE2 GLU B 100     196.510 147.681  43.850  1.00  0.00           O  
ATOM   2872  H   GLU B 100     197.873 143.092  42.580  1.00  0.00           H  
ATOM   2873  HA  GLU B 100     199.832 143.935  44.623  1.00  0.00           H  
ATOM   2874 1HB  GLU B 100     196.788 144.023  44.533  1.00  0.00           H  
ATOM   2875 2HB  GLU B 100     197.740 144.568  45.906  1.00  0.00           H  
ATOM   2876 1HG  GLU B 100     198.816 146.269  44.508  1.00  0.00           H  
ATOM   2877 2HG  GLU B 100     197.903 145.709  43.109  1.00  0.00           H  
ATOM   2878  N   ASN B 101     197.842 141.339  44.985  1.00  0.00           N  
ATOM   2879  CA  ASN B 101     197.599 140.147  45.792  1.00  0.00           C  
ATOM   2880  C   ASN B 101     198.854 139.289  45.897  1.00  0.00           C  
ATOM   2881  O   ASN B 101     199.289 138.684  44.919  1.00  0.00           O  
ATOM   2882  CB  ASN B 101     196.448 139.340  45.220  1.00  0.00           C  
ATOM   2883  CG  ASN B 101     196.088 138.159  46.078  1.00  0.00           C  
ATOM   2884  OD1 ASN B 101     196.750 137.115  46.029  1.00  0.00           O  
ATOM   2885  ND2 ASN B 101     195.051 138.302  46.863  1.00  0.00           N  
ATOM   2886  H   ASN B 101     197.279 141.502  44.163  1.00  0.00           H  
ATOM   2887  HA  ASN B 101     197.326 140.459  46.800  1.00  0.00           H  
ATOM   2888 1HB  ASN B 101     195.571 139.980  45.116  1.00  0.00           H  
ATOM   2889 2HB  ASN B 101     196.712 138.984  44.224  1.00  0.00           H  
ATOM   2890 1HD2 ASN B 101     194.765 137.548  47.456  1.00  0.00           H  
ATOM   2891 2HD2 ASN B 101     194.545 139.163  46.870  1.00  0.00           H  
ATOM   2892  N   PRO B 102     199.430 139.241  47.094  1.00  0.00           N  
ATOM   2893  CA  PRO B 102     200.700 138.558  47.306  1.00  0.00           C  
ATOM   2894  C   PRO B 102     200.635 137.112  46.831  1.00  0.00           C  
ATOM   2895  O   PRO B 102     201.584 136.599  46.241  1.00  0.00           O  
ATOM   2896  CB  PRO B 102     200.890 138.646  48.823  1.00  0.00           C  
ATOM   2897  CG  PRO B 102     200.229 139.929  49.200  1.00  0.00           C  
ATOM   2898  CD  PRO B 102     199.002 139.988  48.330  1.00  0.00           C  
ATOM   2899  HA  PRO B 102     201.468 139.063  46.717  1.00  0.00           H  
ATOM   2900 1HB  PRO B 102     200.434 137.772  49.311  1.00  0.00           H  
ATOM   2901 2HB  PRO B 102     201.961 138.629  49.070  1.00  0.00           H  
ATOM   2902 1HG  PRO B 102     199.988 139.930  50.273  1.00  0.00           H  
ATOM   2903 2HG  PRO B 102     200.913 140.773  49.026  1.00  0.00           H  
ATOM   2904 1HD  PRO B 102     198.168 139.479  48.836  1.00  0.00           H  
ATOM   2905 2HD  PRO B 102     198.749 141.038  48.124  1.00  0.00           H  
ATOM   2906  N   GLU B 103     199.507 136.461  47.093  1.00  0.00           N  
ATOM   2907  CA  GLU B 103     199.350 135.045  46.783  1.00  0.00           C  
ATOM   2908  C   GLU B 103     199.300 134.814  45.279  1.00  0.00           C  
ATOM   2909  O   GLU B 103     199.900 133.869  44.765  1.00  0.00           O  
ATOM   2910  CB  GLU B 103     198.081 134.493  47.437  1.00  0.00           C  
ATOM   2911  CG  GLU B 103     198.135 134.425  48.956  1.00  0.00           C  
ATOM   2912  CD  GLU B 103     196.873 133.876  49.562  1.00  0.00           C  
ATOM   2913  OE1 GLU B 103     195.995 133.502  48.823  1.00  0.00           O  
ATOM   2914  OE2 GLU B 103     196.787 133.831  50.767  1.00  0.00           O  
ATOM   2915  H   GLU B 103     198.738 136.959  47.518  1.00  0.00           H  
ATOM   2916  HA  GLU B 103     200.216 134.507  47.171  1.00  0.00           H  
ATOM   2917 1HB  GLU B 103     197.229 135.115  47.160  1.00  0.00           H  
ATOM   2918 2HB  GLU B 103     197.887 133.488  47.063  1.00  0.00           H  
ATOM   2919 1HG  GLU B 103     198.971 133.792  49.252  1.00  0.00           H  
ATOM   2920 2HG  GLU B 103     198.315 135.425  49.348  1.00  0.00           H  
ATOM   2921  N   ALA B 104     198.581 135.682  44.574  1.00  0.00           N  
ATOM   2922  CA  ALA B 104     198.470 135.586  43.124  1.00  0.00           C  
ATOM   2923  C   ALA B 104     199.831 135.734  42.456  1.00  0.00           C  
ATOM   2924  O   ALA B 104     200.116 135.078  41.454  1.00  0.00           O  
ATOM   2925  CB  ALA B 104     197.505 136.637  42.596  1.00  0.00           C  
ATOM   2926  H   ALA B 104     198.099 136.426  45.057  1.00  0.00           H  
ATOM   2927  HA  ALA B 104     198.084 134.599  42.872  1.00  0.00           H  
ATOM   2928 1HB  ALA B 104     197.433 136.553  41.511  1.00  0.00           H  
ATOM   2929 2HB  ALA B 104     196.521 136.483  43.038  1.00  0.00           H  
ATOM   2930 3HB  ALA B 104     197.869 137.629  42.859  1.00  0.00           H  
ATOM   2931  N   VAL B 105     200.670 136.599  43.017  1.00  0.00           N  
ATOM   2932  CA  VAL B 105     202.022 136.794  42.510  1.00  0.00           C  
ATOM   2933  C   VAL B 105     202.884 135.562  42.752  1.00  0.00           C  
ATOM   2934  O   VAL B 105     203.649 135.146  41.881  1.00  0.00           O  
ATOM   2935  CB  VAL B 105     202.675 138.015  43.185  1.00  0.00           C  
ATOM   2936  CG1 VAL B 105     204.136 138.132  42.777  1.00  0.00           C  
ATOM   2937  CG2 VAL B 105     201.910 139.279  42.821  1.00  0.00           C  
ATOM   2938  H   VAL B 105     200.360 137.135  43.816  1.00  0.00           H  
ATOM   2939  HA  VAL B 105     201.967 136.952  41.433  1.00  0.00           H  
ATOM   2940  HB  VAL B 105     202.654 137.875  44.266  1.00  0.00           H  
ATOM   2941 1HG1 VAL B 105     204.582 139.000  43.263  1.00  0.00           H  
ATOM   2942 2HG1 VAL B 105     204.671 137.232  43.079  1.00  0.00           H  
ATOM   2943 3HG1 VAL B 105     204.203 138.249  41.695  1.00  0.00           H  
ATOM   2944 1HG2 VAL B 105     202.377 140.137  43.303  1.00  0.00           H  
ATOM   2945 2HG2 VAL B 105     201.927 139.415  41.740  1.00  0.00           H  
ATOM   2946 3HG2 VAL B 105     200.878 139.190  43.160  1.00  0.00           H  
ATOM   2947  N   ALA B 106     202.757 134.981  43.940  1.00  0.00           N  
ATOM   2948  CA  ALA B 106     203.481 133.762  44.278  1.00  0.00           C  
ATOM   2949  C   ALA B 106     203.151 132.637  43.305  1.00  0.00           C  
ATOM   2950  O   ALA B 106     204.028 131.866  42.911  1.00  0.00           O  
ATOM   2951  CB  ALA B 106     203.165 133.337  45.705  1.00  0.00           C  
ATOM   2952  H   ALA B 106     202.142 135.395  44.626  1.00  0.00           H  
ATOM   2953  HA  ALA B 106     204.550 133.961  44.202  1.00  0.00           H  
ATOM   2954 1HB  ALA B 106     203.713 132.426  45.943  1.00  0.00           H  
ATOM   2955 2HB  ALA B 106     203.459 134.129  46.394  1.00  0.00           H  
ATOM   2956 3HB  ALA B 106     202.096 133.153  45.801  1.00  0.00           H  
ATOM   2957  N   VAL B 107     201.883 132.547  42.919  1.00  0.00           N  
ATOM   2958  CA  VAL B 107     201.446 131.544  41.958  1.00  0.00           C  
ATOM   2959  C   VAL B 107     202.112 131.748  40.604  1.00  0.00           C  
ATOM   2960  O   VAL B 107     202.537 130.789  39.960  1.00  0.00           O  
ATOM   2961  CB  VAL B 107     199.916 131.599  41.788  1.00  0.00           C  
ATOM   2962  CG1 VAL B 107     199.479 130.736  40.613  1.00  0.00           C  
ATOM   2963  CG2 VAL B 107     199.235 131.148  43.071  1.00  0.00           C  
ATOM   2964  H   VAL B 107     201.206 133.191  43.302  1.00  0.00           H  
ATOM   2965  HA  VAL B 107     201.736 130.561  42.328  1.00  0.00           H  
ATOM   2966  HB  VAL B 107     199.622 132.624  41.560  1.00  0.00           H  
ATOM   2967 1HG1 VAL B 107     198.395 130.788  40.507  1.00  0.00           H  
ATOM   2968 2HG1 VAL B 107     199.950 131.100  39.700  1.00  0.00           H  
ATOM   2969 3HG1 VAL B 107     199.777 129.703  40.791  1.00  0.00           H  
ATOM   2970 1HG2 VAL B 107     198.154 131.191  42.944  1.00  0.00           H  
ATOM   2971 2HG2 VAL B 107     199.534 130.126  43.301  1.00  0.00           H  
ATOM   2972 3HG2 VAL B 107     199.530 131.805  43.890  1.00  0.00           H  
ATOM   2973  N   LEU B 108     202.204 133.002  40.179  1.00  0.00           N  
ATOM   2974  CA  LEU B 108     202.904 133.344  38.947  1.00  0.00           C  
ATOM   2975  C   LEU B 108     204.388 133.020  39.048  1.00  0.00           C  
ATOM   2976  O   LEU B 108     204.991 132.515  38.100  1.00  0.00           O  
ATOM   2977  CB  LEU B 108     202.721 134.833  38.628  1.00  0.00           C  
ATOM   2978  CG  LEU B 108     203.425 135.334  37.360  1.00  0.00           C  
ATOM   2979  CD1 LEU B 108     202.880 134.589  36.149  1.00  0.00           C  
ATOM   2980  CD2 LEU B 108     203.214 136.834  37.220  1.00  0.00           C  
ATOM   2981  H   LEU B 108     201.776 133.739  40.721  1.00  0.00           H  
ATOM   2982  HA  LEU B 108     202.489 132.745  38.135  1.00  0.00           H  
ATOM   2983 1HB  LEU B 108     201.657 135.036  38.518  1.00  0.00           H  
ATOM   2984 2HB  LEU B 108     203.097 135.417  39.468  1.00  0.00           H  
ATOM   2985  HG  LEU B 108     204.492 135.122  37.428  1.00  0.00           H  
ATOM   2986 1HD1 LEU B 108     203.380 134.945  35.248  1.00  0.00           H  
ATOM   2987 2HD1 LEU B 108     203.061 133.521  36.266  1.00  0.00           H  
ATOM   2988 3HD1 LEU B 108     201.808 134.769  36.063  1.00  0.00           H  
ATOM   2989 1HD2 LEU B 108     203.714 137.190  36.320  1.00  0.00           H  
ATOM   2990 2HD2 LEU B 108     202.147 137.046  37.150  1.00  0.00           H  
ATOM   2991 3HD2 LEU B 108     203.628 137.342  38.091  1.00  0.00           H  
ATOM   2992  N   ALA B 109     204.975 133.312  40.206  1.00  0.00           N  
ATOM   2993  CA  ALA B 109     206.406 133.119  40.409  1.00  0.00           C  
ATOM   2994  C   ALA B 109     206.806 131.670  40.174  1.00  0.00           C  
ATOM   2995  O   ALA B 109     207.888 131.390  39.658  1.00  0.00           O  
ATOM   2996  CB  ALA B 109     206.804 133.557  41.811  1.00  0.00           C  
ATOM   2997  H   ALA B 109     204.414 133.677  40.961  1.00  0.00           H  
ATOM   2998  HA  ALA B 109     206.944 133.732  39.685  1.00  0.00           H  
ATOM   2999 1HB  ALA B 109     207.875 133.406  41.948  1.00  0.00           H  
ATOM   3000 2HB  ALA B 109     206.567 134.612  41.944  1.00  0.00           H  
ATOM   3001 3HB  ALA B 109     206.260 132.966  42.544  1.00  0.00           H  
ATOM   3002  N   GLU B 110     205.927 130.749  40.553  1.00  0.00           N  
ATOM   3003  CA  GLU B 110     206.184 129.324  40.381  1.00  0.00           C  
ATOM   3004  C   GLU B 110     206.432 128.984  38.918  1.00  0.00           C  
ATOM   3005  O   GLU B 110     207.321 128.197  38.595  1.00  0.00           O  
ATOM   3006  CB  GLU B 110     205.009 128.502  40.915  1.00  0.00           C  
ATOM   3007  CG  GLU B 110     204.875 128.507  42.431  1.00  0.00           C  
ATOM   3008  CD  GLU B 110     203.673 127.744  42.914  1.00  0.00           C  
ATOM   3009  OE1 GLU B 110     203.026 127.119  42.108  1.00  0.00           O  
ATOM   3010  OE2 GLU B 110     203.401 127.787  44.091  1.00  0.00           O  
ATOM   3011  H   GLU B 110     205.058 131.044  40.973  1.00  0.00           H  
ATOM   3012  HA  GLU B 110     207.086 129.067  40.938  1.00  0.00           H  
ATOM   3013 1HB  GLU B 110     204.078 128.882  40.495  1.00  0.00           H  
ATOM   3014 2HB  GLU B 110     205.114 127.466  40.592  1.00  0.00           H  
ATOM   3015 1HG  GLU B 110     205.770 128.065  42.866  1.00  0.00           H  
ATOM   3016 2HG  GLU B 110     204.807 129.538  42.775  1.00  0.00           H  
ATOM   3017  N   LEU B 111     205.641 129.581  38.033  1.00  0.00           N  
ATOM   3018  CA  LEU B 111     205.747 129.312  36.605  1.00  0.00           C  
ATOM   3019  C   LEU B 111     206.992 129.963  36.013  1.00  0.00           C  
ATOM   3020  O   LEU B 111     207.645 129.393  35.138  1.00  0.00           O  
ATOM   3021  CB  LEU B 111     204.499 129.824  35.876  1.00  0.00           C  
ATOM   3022  CG  LEU B 111     204.471 129.589  34.360  1.00  0.00           C  
ATOM   3023  CD1 LEU B 111     204.604 128.099  34.074  1.00  0.00           C  
ATOM   3024  CD2 LEU B 111     203.175 130.142  33.784  1.00  0.00           C  
ATOM   3025  H   LEU B 111     204.947 130.238  38.360  1.00  0.00           H  
ATOM   3026  HA  LEU B 111     205.838 128.236  36.461  1.00  0.00           H  
ATOM   3027 1HB  LEU B 111     203.623 129.337  36.303  1.00  0.00           H  
ATOM   3028 2HB  LEU B 111     204.411 130.896  36.046  1.00  0.00           H  
ATOM   3029  HG  LEU B 111     205.319 130.094  33.898  1.00  0.00           H  
ATOM   3030 1HD1 LEU B 111     204.584 127.932  32.997  1.00  0.00           H  
ATOM   3031 2HD1 LEU B 111     205.548 127.734  34.480  1.00  0.00           H  
ATOM   3032 3HD1 LEU B 111     203.777 127.564  34.539  1.00  0.00           H  
ATOM   3033 1HD2 LEU B 111     203.156 129.975  32.707  1.00  0.00           H  
ATOM   3034 2HD2 LEU B 111     202.327 129.636  34.245  1.00  0.00           H  
ATOM   3035 3HD2 LEU B 111     203.114 131.211  33.988  1.00  0.00           H  
ATOM   3036  N   VAL B 112     207.315 131.157  36.497  1.00  0.00           N  
ATOM   3037  CA  VAL B 112     208.510 131.864  36.053  1.00  0.00           C  
ATOM   3038  C   VAL B 112     209.769 131.052  36.335  1.00  0.00           C  
ATOM   3039  O   VAL B 112     210.667 130.972  35.500  1.00  0.00           O  
ATOM   3040  CB  VAL B 112     208.616 133.230  36.756  1.00  0.00           C  
ATOM   3041  CG1 VAL B 112     209.959 133.880  36.461  1.00  0.00           C  
ATOM   3042  CG2 VAL B 112     207.472 134.130  36.313  1.00  0.00           C  
ATOM   3043  H   VAL B 112     206.718 131.586  37.187  1.00  0.00           H  
ATOM   3044  HA  VAL B 112     208.446 132.009  34.974  1.00  0.00           H  
ATOM   3045  HB  VAL B 112     208.562 133.078  37.835  1.00  0.00           H  
ATOM   3046 1HG1 VAL B 112     210.017 134.844  36.966  1.00  0.00           H  
ATOM   3047 2HG1 VAL B 112     210.762 133.235  36.819  1.00  0.00           H  
ATOM   3048 3HG1 VAL B 112     210.063 134.027  35.386  1.00  0.00           H  
ATOM   3049 1HG2 VAL B 112     207.553 135.094  36.815  1.00  0.00           H  
ATOM   3050 2HG2 VAL B 112     207.522 134.277  35.234  1.00  0.00           H  
ATOM   3051 3HG2 VAL B 112     206.521 133.665  36.572  1.00  0.00           H  
ATOM   3052  N   ILE B 113     209.824 130.451  37.519  1.00  0.00           N  
ATOM   3053  CA  ILE B 113     210.946 129.597  37.893  1.00  0.00           C  
ATOM   3054  C   ILE B 113     211.018 128.364  37.002  1.00  0.00           C  
ATOM   3055  O   ILE B 113     212.080 128.020  36.483  1.00  0.00           O  
ATOM   3056  CB  ILE B 113     210.840 129.161  39.365  1.00  0.00           C  
ATOM   3057  CG1 ILE B 113     211.078 130.355  40.294  1.00  0.00           C  
ATOM   3058  CG2 ILE B 113     211.829 128.045  39.663  1.00  0.00           C  
ATOM   3059  CD1 ILE B 113     210.682 130.100  41.730  1.00  0.00           C  
ATOM   3060  H   ILE B 113     209.070 130.589  38.178  1.00  0.00           H  
ATOM   3061  HA  ILE B 113     211.869 130.159  37.755  1.00  0.00           H  
ATOM   3062  HB  ILE B 113     209.831 128.802  39.567  1.00  0.00           H  
ATOM   3063 1HG1 ILE B 113     212.133 130.626  40.274  1.00  0.00           H  
ATOM   3064 2HG1 ILE B 113     210.514 131.215  39.933  1.00  0.00           H  
ATOM   3065 1HG2 ILE B 113     211.741 127.750  40.708  1.00  0.00           H  
ATOM   3066 2HG2 ILE B 113     211.615 127.189  39.025  1.00  0.00           H  
ATOM   3067 3HG2 ILE B 113     212.843 128.397  39.469  1.00  0.00           H  
ATOM   3068 1HD1 ILE B 113     210.880 130.991  42.326  1.00  0.00           H  
ATOM   3069 2HD1 ILE B 113     209.619 129.860  41.778  1.00  0.00           H  
ATOM   3070 3HD1 ILE B 113     211.260 129.265  42.124  1.00  0.00           H  
ATOM   3071  N   GLU B 114     209.881 127.696  36.830  1.00  0.00           N  
ATOM   3072  CA  GLU B 114     209.819 126.481  36.025  1.00  0.00           C  
ATOM   3073  C   GLU B 114     210.285 126.741  34.599  1.00  0.00           C  
ATOM   3074  O   GLU B 114     211.029 125.946  34.025  1.00  0.00           O  
ATOM   3075  CB  GLU B 114     208.394 125.921  36.012  1.00  0.00           C  
ATOM   3076  CG  GLU B 114     208.225 124.653  35.187  1.00  0.00           C  
ATOM   3077  CD  GLU B 114     206.847 124.062  35.301  1.00  0.00           C  
ATOM   3078  OE1 GLU B 114     206.403 123.845  36.403  1.00  0.00           O  
ATOM   3079  OE2 GLU B 114     206.238 123.826  34.284  1.00  0.00           O  
ATOM   3080  H   GLU B 114     209.037 128.040  37.266  1.00  0.00           H  
ATOM   3081  HA  GLU B 114     210.491 125.743  36.463  1.00  0.00           H  
ATOM   3082 1HB  GLU B 114     208.080 125.701  37.032  1.00  0.00           H  
ATOM   3083 2HB  GLU B 114     207.712 126.673  35.614  1.00  0.00           H  
ATOM   3084 1HG  GLU B 114     208.423 124.884  34.141  1.00  0.00           H  
ATOM   3085 2HG  GLU B 114     208.959 123.919  35.515  1.00  0.00           H  
ATOM   3086  N   LEU B 115     209.840 127.857  34.031  1.00  0.00           N  
ATOM   3087  CA  LEU B 115     210.203 128.219  32.666  1.00  0.00           C  
ATOM   3088  C   LEU B 115     211.708 128.402  32.526  1.00  0.00           C  
ATOM   3089  O   LEU B 115     212.330 127.846  31.621  1.00  0.00           O  
ATOM   3090  CB  LEU B 115     209.484 129.509  32.250  1.00  0.00           C  
ATOM   3091  CG  LEU B 115     209.829 130.041  30.853  1.00  0.00           C  
ATOM   3092  CD1 LEU B 115     209.301 129.079  29.798  1.00  0.00           C  
ATOM   3093  CD2 LEU B 115     209.230 131.429  30.677  1.00  0.00           C  
ATOM   3094  H   LEU B 115     209.236 128.471  34.559  1.00  0.00           H  
ATOM   3095  HA  LEU B 115     209.906 127.405  32.001  1.00  0.00           H  
ATOM   3096 1HB  LEU B 115     208.410 129.333  32.282  1.00  0.00           H  
ATOM   3097 2HB  LEU B 115     209.726 130.289  32.971  1.00  0.00           H  
ATOM   3098  HG  LEU B 115     210.912 130.097  30.742  1.00  0.00           H  
ATOM   3099 1HD1 LEU B 115     209.546 129.458  28.805  1.00  0.00           H  
ATOM   3100 2HD1 LEU B 115     209.760 128.100  29.935  1.00  0.00           H  
ATOM   3101 3HD1 LEU B 115     208.219 128.990  29.895  1.00  0.00           H  
ATOM   3102 1HD2 LEU B 115     209.475 131.808  29.684  1.00  0.00           H  
ATOM   3103 2HD2 LEU B 115     208.146 131.374  30.787  1.00  0.00           H  
ATOM   3104 3HD2 LEU B 115     209.637 132.100  31.433  1.00  0.00           H  
ATOM   3105  N   ALA B 116     212.289 129.188  33.427  1.00  0.00           N  
ATOM   3106  CA  ALA B 116     213.720 129.463  33.393  1.00  0.00           C  
ATOM   3107  C   ALA B 116     214.532 128.182  33.539  1.00  0.00           C  
ATOM   3108  O   ALA B 116     215.570 128.017  32.898  1.00  0.00           O  
ATOM   3109  CB  ALA B 116     214.094 130.454  34.486  1.00  0.00           C  
ATOM   3110  H   ALA B 116     211.726 129.603  34.154  1.00  0.00           H  
ATOM   3111  HA  ALA B 116     213.966 129.902  32.426  1.00  0.00           H  
ATOM   3112 1HB  ALA B 116     215.165 130.651  34.447  1.00  0.00           H  
ATOM   3113 2HB  ALA B 116     213.549 131.387  34.334  1.00  0.00           H  
ATOM   3114 3HB  ALA B 116     213.836 130.038  35.458  1.00  0.00           H  
ATOM   3115  N   LEU B 117     214.055 127.279  34.390  1.00  0.00           N  
ATOM   3116  CA  LEU B 117     214.712 125.993  34.590  1.00  0.00           C  
ATOM   3117  C   LEU B 117     214.710 125.168  33.309  1.00  0.00           C  
ATOM   3118  O   LEU B 117     215.744 124.645  32.895  1.00  0.00           O  
ATOM   3119  CB  LEU B 117     214.015 125.212  35.711  1.00  0.00           C  
ATOM   3120  CG  LEU B 117     214.753 123.963  36.210  1.00  0.00           C  
ATOM   3121  CD1 LEU B 117     214.500 123.785  37.700  1.00  0.00           C  
ATOM   3122  CD2 LEU B 117     214.283 122.748  35.426  1.00  0.00           C  
ATOM   3123  H   LEU B 117     213.217 127.489  34.909  1.00  0.00           H  
ATOM   3124  HA  LEU B 117     215.751 126.176  34.863  1.00  0.00           H  
ATOM   3125 1HB  LEU B 117     213.875 125.876  36.562  1.00  0.00           H  
ATOM   3126 2HB  LEU B 117     213.033 124.896  35.357  1.00  0.00           H  
ATOM   3127  HG  LEU B 117     215.827 124.094  36.067  1.00  0.00           H  
ATOM   3128 1HD1 LEU B 117     215.025 122.898  38.055  1.00  0.00           H  
ATOM   3129 2HD1 LEU B 117     214.864 124.660  38.239  1.00  0.00           H  
ATOM   3130 3HD1 LEU B 117     213.431 123.668  37.877  1.00  0.00           H  
ATOM   3131 1HD2 LEU B 117     214.807 121.860  35.780  1.00  0.00           H  
ATOM   3132 2HD2 LEU B 117     213.210 122.615  35.569  1.00  0.00           H  
ATOM   3133 3HD2 LEU B 117     214.491 122.894  34.366  1.00  0.00           H  
ATOM   3134  N   GLU B 118     213.541 125.054  32.688  1.00  0.00           N  
ATOM   3135  CA  GLU B 118     213.391 124.251  31.481  1.00  0.00           C  
ATOM   3136  C   GLU B 118     214.231 124.810  30.339  1.00  0.00           C  
ATOM   3137  O   GLU B 118     214.806 124.058  29.553  1.00  0.00           O  
ATOM   3138  CB  GLU B 118     211.920 124.188  31.061  1.00  0.00           C  
ATOM   3139  CG  GLU B 118     211.050 123.312  31.951  1.00  0.00           C  
ATOM   3140  CD  GLU B 118     211.278 121.843  31.729  1.00  0.00           C  
ATOM   3141  OE1 GLU B 118     211.144 121.402  30.612  1.00  0.00           O  
ATOM   3142  OE2 GLU B 118     211.587 121.160  32.676  1.00  0.00           O  
ATOM   3143  H   GLU B 118     212.737 125.536  33.063  1.00  0.00           H  
ATOM   3144  HA  GLU B 118     213.747 123.241  31.690  1.00  0.00           H  
ATOM   3145 1HB  GLU B 118     211.498 125.193  31.065  1.00  0.00           H  
ATOM   3146 2HB  GLU B 118     211.849 123.806  30.043  1.00  0.00           H  
ATOM   3147 1HG  GLU B 118     211.261 123.547  32.993  1.00  0.00           H  
ATOM   3148 2HG  GLU B 118     210.003 123.545  31.761  1.00  0.00           H  
ATOM   3149  N   ALA B 119     214.297 126.134  30.254  1.00  0.00           N  
ATOM   3150  CA  ALA B 119     215.046 126.797  29.195  1.00  0.00           C  
ATOM   3151  C   ALA B 119     216.509 126.374  29.206  1.00  0.00           C  
ATOM   3152  O   ALA B 119     217.096 126.104  28.158  1.00  0.00           O  
ATOM   3153  CB  ALA B 119     214.932 128.309  29.330  1.00  0.00           C  
ATOM   3154  H   ALA B 119     213.816 126.696  30.943  1.00  0.00           H  
ATOM   3155  HA  ALA B 119     214.623 126.500  28.234  1.00  0.00           H  
ATOM   3156 1HB  ALA B 119     215.496 128.789  28.531  1.00  0.00           H  
ATOM   3157 2HB  ALA B 119     213.885 128.602  29.262  1.00  0.00           H  
ATOM   3158 3HB  ALA B 119     215.332 128.619  30.294  1.00  0.00           H  
ATOM   3159  N   VAL B 120     217.097 126.322  30.396  1.00  0.00           N  
ATOM   3160  CA  VAL B 120     218.498 125.958  30.546  1.00  0.00           C  
ATOM   3161  C   VAL B 120     218.716 124.475  30.263  1.00  0.00           C  
ATOM   3162  O   VAL B 120     219.681 124.096  29.603  1.00  0.00           O  
ATOM   3163  CB  VAL B 120     218.985 126.283  31.970  1.00  0.00           C  
ATOM   3164  CG1 VAL B 120     220.394 125.750  32.186  1.00  0.00           C  
ATOM   3165  CG2 VAL B 120     218.934 127.786  32.203  1.00  0.00           C  
ATOM   3166  H   VAL B 120     216.554 126.539  31.221  1.00  0.00           H  
ATOM   3167  HA  VAL B 120     219.081 126.520  29.817  1.00  0.00           H  
ATOM   3168  HB  VAL B 120     218.338 125.781  32.689  1.00  0.00           H  
ATOM   3169 1HG1 VAL B 120     220.722 125.990  33.198  1.00  0.00           H  
ATOM   3170 2HG1 VAL B 120     220.399 124.669  32.050  1.00  0.00           H  
ATOM   3171 3HG1 VAL B 120     221.072 126.212  31.467  1.00  0.00           H  
ATOM   3172 1HG2 VAL B 120     219.280 128.008  33.212  1.00  0.00           H  
ATOM   3173 2HG2 VAL B 120     219.578 128.288  31.480  1.00  0.00           H  
ATOM   3174 3HG2 VAL B 120     217.910 128.137  32.084  1.00  0.00           H  
ATOM   3175  N   LYS B 121     217.811 123.644  30.771  1.00  0.00           N  
ATOM   3176  CA  LYS B 121     217.947 122.198  30.646  1.00  0.00           C  
ATOM   3177  C   LYS B 121     217.856 121.759  29.191  1.00  0.00           C  
ATOM   3178  O   LYS B 121     218.588 120.873  28.752  1.00  0.00           O  
ATOM   3179  CB  LYS B 121     216.879 121.485  31.476  1.00  0.00           C  
ATOM   3180  CG  LYS B 121     217.010 121.691  32.980  1.00  0.00           C  
ATOM   3181  CD  LYS B 121     218.206 120.934  33.539  1.00  0.00           C  
ATOM   3182  CE  LYS B 121     217.900 119.453  33.698  1.00  0.00           C  
ATOM   3183  NZ  LYS B 121     218.948 118.749  34.485  1.00  0.00           N  
ATOM   3184  H   LYS B 121     217.011 124.024  31.255  1.00  0.00           H  
ATOM   3185  HA  LYS B 121     218.932 121.909  31.017  1.00  0.00           H  
ATOM   3186 1HB  LYS B 121     215.891 121.835  31.176  1.00  0.00           H  
ATOM   3187 2HB  LYS B 121     216.920 120.414  31.281  1.00  0.00           H  
ATOM   3188 1HG  LYS B 121     217.133 122.754  33.193  1.00  0.00           H  
ATOM   3189 2HG  LYS B 121     216.106 121.341  33.475  1.00  0.00           H  
ATOM   3190 1HD  LYS B 121     219.057 121.050  32.866  1.00  0.00           H  
ATOM   3191 2HD  LYS B 121     218.475 121.347  34.511  1.00  0.00           H  
ATOM   3192 1HE  LYS B 121     216.942 119.332  34.202  1.00  0.00           H  
ATOM   3193 2HE  LYS B 121     217.829 118.987  32.715  1.00  0.00           H  
ATOM   3194 1HZ  LYS B 121     218.708 117.771  34.569  1.00  0.00           H  
ATOM   3195 2HZ  LYS B 121     219.839 118.838  34.017  1.00  0.00           H  
ATOM   3196 3HZ  LYS B 121     219.009 119.158  35.407  1.00  0.00           H  
ATOM   3197  N   GLU B 122     216.950 122.385  28.445  1.00  0.00           N  
ATOM   3198  CA  GLU B 122     216.732 122.030  27.047  1.00  0.00           C  
ATOM   3199  C   GLU B 122     217.827 122.598  26.157  1.00  0.00           C  
ATOM   3200  O   GLU B 122     218.300 121.932  25.235  1.00  0.00           O  
ATOM   3201  CB  GLU B 122     215.366 122.535  26.576  1.00  0.00           C  
ATOM   3202  CG  GLU B 122     214.180 121.793  27.176  1.00  0.00           C  
ATOM   3203  CD  GLU B 122     214.084 120.367  26.709  1.00  0.00           C  
ATOM   3204  OE1 GLU B 122     214.765 120.022  25.774  1.00  0.00           O  
ATOM   3205  OE2 GLU B 122     213.327 119.624  27.288  1.00  0.00           O  
ATOM   3206  H   GLU B 122     216.401 123.126  28.857  1.00  0.00           H  
ATOM   3207  HA  GLU B 122     216.764 120.943  26.958  1.00  0.00           H  
ATOM   3208 1HB  GLU B 122     215.262 123.590  26.825  1.00  0.00           H  
ATOM   3209 2HB  GLU B 122     215.301 122.447  25.491  1.00  0.00           H  
ATOM   3210 1HG  GLU B 122     214.273 121.802  28.262  1.00  0.00           H  
ATOM   3211 2HG  GLU B 122     213.264 122.320  26.913  1.00  0.00           H  
ATOM   3212  N   ASP B 123     218.229 123.834  26.436  1.00  0.00           N  
ATOM   3213  CA  ASP B 123     219.238 124.512  25.631  1.00  0.00           C  
ATOM   3214  C   ASP B 123     219.837 125.696  26.380  1.00  0.00           C  
ATOM   3215  O   ASP B 123     219.279 126.794  26.371  1.00  0.00           O  
ATOM   3216  CB  ASP B 123     218.637 124.989  24.307  1.00  0.00           C  
ATOM   3217  CG  ASP B 123     219.687 125.497  23.327  1.00  0.00           C  
ATOM   3218  OD1 ASP B 123     220.841 125.523  23.686  1.00  0.00           O  
ATOM   3219  OD2 ASP B 123     219.325 125.853  22.232  1.00  0.00           O  
ATOM   3220  H   ASP B 123     217.826 124.314  27.227  1.00  0.00           H  
ATOM   3221  HA  ASP B 123     220.047 123.808  25.426  1.00  0.00           H  
ATOM   3222 1HB  ASP B 123     218.091 124.170  23.839  1.00  0.00           H  
ATOM   3223 2HB  ASP B 123     217.924 125.791  24.500  1.00  0.00           H  
ATOM   3224  N   PRO B 124     220.974 125.467  27.026  1.00  0.00           N  
ATOM   3225  CA  PRO B 124     221.576 126.469  27.898  1.00  0.00           C  
ATOM   3226  C   PRO B 124     222.185 127.608  27.087  1.00  0.00           C  
ATOM   3227  O   PRO B 124     222.729 127.390  26.004  1.00  0.00           O  
ATOM   3228  CB  PRO B 124     222.648 125.674  28.650  1.00  0.00           C  
ATOM   3229  CG  PRO B 124     222.991 124.556  27.725  1.00  0.00           C  
ATOM   3230  CD  PRO B 124     221.675 124.169  27.103  1.00  0.00           C  
ATOM   3231  HA  PRO B 124     220.794 126.894  28.528  1.00  0.00           H  
ATOM   3232 1HB  PRO B 124     223.509 126.321  28.874  1.00  0.00           H  
ATOM   3233 2HB  PRO B 124     222.250 125.323  29.614  1.00  0.00           H  
ATOM   3234 1HG  PRO B 124     223.728 124.892  26.980  1.00  0.00           H  
ATOM   3235 2HG  PRO B 124     223.454 123.730  28.282  1.00  0.00           H  
ATOM   3236 1HD  PRO B 124     221.852 123.740  26.106  1.00  0.00           H  
ATOM   3237 2HD  PRO B 124     221.162 123.444  27.751  1.00  0.00           H  
ATOM   3238  N   SER B 125     222.090 128.822  27.618  1.00  0.00           N  
ATOM   3239  CA  SER B 125     222.652 129.993  26.958  1.00  0.00           C  
ATOM   3240  C   SER B 125     222.773 131.166  27.922  1.00  0.00           C  
ATOM   3241  O   SER B 125     222.283 131.108  29.050  1.00  0.00           O  
ATOM   3242  CB  SER B 125     221.791 130.389  25.774  1.00  0.00           C  
ATOM   3243  OG  SER B 125     220.600 130.993  26.199  1.00  0.00           O  
ATOM   3244  H   SER B 125     221.618 128.937  28.505  1.00  0.00           H  
ATOM   3245  HA  SER B 125     223.656 129.747  26.609  1.00  0.00           H  
ATOM   3246 1HB  SER B 125     222.344 131.078  25.136  1.00  0.00           H  
ATOM   3247 2HB  SER B 125     221.562 129.505  25.180  1.00  0.00           H  
ATOM   3248  HG  SER B 125     220.056 131.086  25.413  1.00  0.00           H  
ATOM   3249  N   THR B 126     223.429 132.230  27.473  1.00  0.00           N  
ATOM   3250  CA  THR B 126     223.513 133.463  28.247  1.00  0.00           C  
ATOM   3251  C   THR B 126     222.128 133.972  28.623  1.00  0.00           C  
ATOM   3252  O   THR B 126     221.887 134.356  29.767  1.00  0.00           O  
ATOM   3253  CB  THR B 126     224.273 134.554  27.470  1.00  0.00           C  
ATOM   3254  OG1 THR B 126     225.606 134.106  27.190  1.00  0.00           O  
ATOM   3255  CG2 THR B 126     224.333 135.840  28.279  1.00  0.00           C  
ATOM   3256  H   THR B 126     223.883 132.184  26.571  1.00  0.00           H  
ATOM   3257  HA  THR B 126     224.052 133.247  29.170  1.00  0.00           H  
ATOM   3258  HB  THR B 126     223.765 134.749  26.527  1.00  0.00           H  
ATOM   3259  HG1 THR B 126     226.013 134.696  26.552  1.00  0.00           H  
ATOM   3260 1HG2 THR B 126     224.873 136.600  27.715  1.00  0.00           H  
ATOM   3261 2HG2 THR B 126     223.321 136.190  28.484  1.00  0.00           H  
ATOM   3262 3HG2 THR B 126     224.850 135.654  29.221  1.00  0.00           H  
ATOM   3263  N   ASP B 127     221.219 133.969  27.656  1.00  0.00           N  
ATOM   3264  CA  ASP B 127     219.866 134.469  27.872  1.00  0.00           C  
ATOM   3265  C   ASP B 127     219.085 133.557  28.810  1.00  0.00           C  
ATOM   3266  O   ASP B 127     218.316 134.026  29.649  1.00  0.00           O  
ATOM   3267  CB  ASP B 127     219.120 134.596  26.541  1.00  0.00           C  
ATOM   3268  CG  ASP B 127     219.638 135.740  25.679  1.00  0.00           C  
ATOM   3269  OD1 ASP B 127     220.344 136.574  26.196  1.00  0.00           O  
ATOM   3270  OD2 ASP B 127     219.322 135.770  24.514  1.00  0.00           O  
ATOM   3271  H   ASP B 127     221.470 133.612  26.744  1.00  0.00           H  
ATOM   3272  HA  ASP B 127     219.930 135.450  28.342  1.00  0.00           H  
ATOM   3273 1HB  ASP B 127     219.217 133.666  25.979  1.00  0.00           H  
ATOM   3274 2HB  ASP B 127     218.059 134.754  26.730  1.00  0.00           H  
ATOM   3275  N   ALA B 128     219.291 132.252  28.665  1.00  0.00           N  
ATOM   3276  CA  ALA B 128     218.614 131.273  29.507  1.00  0.00           C  
ATOM   3277  C   ALA B 128     219.045 131.403  30.961  1.00  0.00           C  
ATOM   3278  O   ALA B 128     218.222 131.328  31.873  1.00  0.00           O  
ATOM   3279  CB  ALA B 128     218.882 129.864  29.000  1.00  0.00           C  
ATOM   3280  H   ALA B 128     219.931 131.931  27.953  1.00  0.00           H  
ATOM   3281  HA  ALA B 128     217.541 131.461  29.463  1.00  0.00           H  
ATOM   3282 1HB  ALA B 128     218.370 129.144  29.637  1.00  0.00           H  
ATOM   3283 2HB  ALA B 128     218.516 129.769  27.978  1.00  0.00           H  
ATOM   3284 3HB  ALA B 128     219.952 129.668  29.020  1.00  0.00           H  
ATOM   3285  N   LEU B 129     220.344 131.601  31.172  1.00  0.00           N  
ATOM   3286  CA  LEU B 129     220.884 131.768  32.515  1.00  0.00           C  
ATOM   3287  C   LEU B 129     220.515 133.129  33.092  1.00  0.00           C  
ATOM   3288  O   LEU B 129     220.300 133.267  34.297  1.00  0.00           O  
ATOM   3289  CB  LEU B 129     222.411 131.612  32.495  1.00  0.00           C  
ATOM   3290  CG  LEU B 129     222.931 130.209  32.159  1.00  0.00           C  
ATOM   3291  CD1 LEU B 129     224.440 130.260  31.962  1.00  0.00           C  
ATOM   3292  CD2 LEU B 129     222.558 129.246  33.275  1.00  0.00           C  
ATOM   3293  H   LEU B 129     220.971 131.635  30.382  1.00  0.00           H  
ATOM   3294  HA  LEU B 129     220.448 131.006  33.162  1.00  0.00           H  
ATOM   3295 1HB  LEU B 129     222.821 132.303  31.761  1.00  0.00           H  
ATOM   3296 2HB  LEU B 129     222.801 131.884  33.476  1.00  0.00           H  
ATOM   3297  HG  LEU B 129     222.485 129.871  31.223  1.00  0.00           H  
ATOM   3298 1HD1 LEU B 129     224.811 129.263  31.722  1.00  0.00           H  
ATOM   3299 2HD1 LEU B 129     224.678 130.941  31.145  1.00  0.00           H  
ATOM   3300 3HD1 LEU B 129     224.914 130.612  32.878  1.00  0.00           H  
ATOM   3301 1HD2 LEU B 129     222.927 128.249  33.036  1.00  0.00           H  
ATOM   3302 2HD2 LEU B 129     223.004 129.583  34.211  1.00  0.00           H  
ATOM   3303 3HD2 LEU B 129     221.473 129.215  33.382  1.00  0.00           H  
ATOM   3304  N   ARG B 130     220.443 134.133  32.225  1.00  0.00           N  
ATOM   3305  CA  ARG B 130     219.969 135.454  32.621  1.00  0.00           C  
ATOM   3306  C   ARG B 130     218.508 135.410  33.051  1.00  0.00           C  
ATOM   3307  O   ARG B 130     218.113 136.076  34.008  1.00  0.00           O  
ATOM   3308  CB  ARG B 130     220.128 136.444  31.476  1.00  0.00           C  
ATOM   3309  CG  ARG B 130     219.838 137.892  31.838  1.00  0.00           C  
ATOM   3310  CD  ARG B 130     220.271 138.823  30.765  1.00  0.00           C  
ATOM   3311  NE  ARG B 130     221.718 138.855  30.625  1.00  0.00           N  
ATOM   3312  CZ  ARG B 130     222.372 139.306  29.536  1.00  0.00           C  
ATOM   3313  NH1 ARG B 130     221.695 139.757  28.503  1.00  0.00           N  
ATOM   3314  NH2 ARG B 130     223.693 139.293  29.508  1.00  0.00           N  
ATOM   3315  H   ARG B 130     220.723 133.977  31.268  1.00  0.00           H  
ATOM   3316  HA  ARG B 130     220.555 135.789  33.477  1.00  0.00           H  
ATOM   3317 1HB  ARG B 130     221.146 136.397  31.093  1.00  0.00           H  
ATOM   3318 2HB  ARG B 130     219.458 136.168  30.661  1.00  0.00           H  
ATOM   3319 1HG  ARG B 130     218.767 138.021  31.993  1.00  0.00           H  
ATOM   3320 2HG  ARG B 130     220.372 138.152  32.753  1.00  0.00           H  
ATOM   3321 1HD  ARG B 130     219.844 138.506  29.814  1.00  0.00           H  
ATOM   3322 2HD  ARG B 130     219.929 139.831  30.998  1.00  0.00           H  
ATOM   3323  HE  ARG B 130     222.272 138.516  31.399  1.00  0.00           H  
ATOM   3324 1HH1 ARG B 130     220.685 139.767  28.526  1.00  0.00           H  
ATOM   3325 2HH1 ARG B 130     222.186 140.096  27.688  1.00  0.00           H  
ATOM   3326 1HH2 ARG B 130     224.213 138.946  30.302  1.00  0.00           H  
ATOM   3327 2HH2 ARG B 130     224.182 139.631  28.692  1.00  0.00           H  
ATOM   3328  N   ALA B 131     217.710 134.621  32.340  1.00  0.00           N  
ATOM   3329  CA  ALA B 131     216.323 134.388  32.722  1.00  0.00           C  
ATOM   3330  C   ALA B 131     216.231 133.762  34.106  1.00  0.00           C  
ATOM   3331  O   ALA B 131     215.334 134.083  34.886  1.00  0.00           O  
ATOM   3332  CB  ALA B 131     215.631 133.503  31.695  1.00  0.00           C  
ATOM   3333  H   ALA B 131     218.075 134.171  31.512  1.00  0.00           H  
ATOM   3334  HA  ALA B 131     215.810 135.349  32.760  1.00  0.00           H  
ATOM   3335 1HB  ALA B 131     214.597 133.337  31.996  1.00  0.00           H  
ATOM   3336 2HB  ALA B 131     215.654 133.991  30.721  1.00  0.00           H  
ATOM   3337 3HB  ALA B 131     216.148 132.546  31.633  1.00  0.00           H  
ATOM   3338  N   VAL B 132     217.164 132.866  34.409  1.00  0.00           N  
ATOM   3339  CA  VAL B 132     217.257 132.277  35.739  1.00  0.00           C  
ATOM   3340  C   VAL B 132     217.584 133.331  36.788  1.00  0.00           C  
ATOM   3341  O   VAL B 132     216.942 133.397  37.838  1.00  0.00           O  
ATOM   3342  CB  VAL B 132     218.339 131.180  35.764  1.00  0.00           C  
ATOM   3343  CG1 VAL B 132     218.654 130.775  37.196  1.00  0.00           C  
ATOM   3344  CG2 VAL B 132     217.879 129.979  34.952  1.00  0.00           C  
ATOM   3345  H   VAL B 132     217.826 132.585  33.700  1.00  0.00           H  
ATOM   3346  HA  VAL B 132     216.290 131.843  35.993  1.00  0.00           H  
ATOM   3347  HB  VAL B 132     219.258 131.580  35.334  1.00  0.00           H  
ATOM   3348 1HG1 VAL B 132     219.421 130.000  37.195  1.00  0.00           H  
ATOM   3349 2HG1 VAL B 132     219.016 131.642  37.749  1.00  0.00           H  
ATOM   3350 3HG1 VAL B 132     217.752 130.391  37.672  1.00  0.00           H  
ATOM   3351 1HG2 VAL B 132     218.649 129.209  34.973  1.00  0.00           H  
ATOM   3352 2HG2 VAL B 132     216.958 129.584  35.379  1.00  0.00           H  
ATOM   3353 3HG2 VAL B 132     217.700 130.285  33.921  1.00  0.00           H  
ATOM   3354  N   LEU B 133     218.583 134.159  36.499  1.00  0.00           N  
ATOM   3355  CA  LEU B 133     219.001 135.208  37.421  1.00  0.00           C  
ATOM   3356  C   LEU B 133     217.855 136.164  37.722  1.00  0.00           C  
ATOM   3357  O   LEU B 133     217.667 136.583  38.864  1.00  0.00           O  
ATOM   3358  CB  LEU B 133     220.186 135.987  36.837  1.00  0.00           C  
ATOM   3359  CG  LEU B 133     220.739 137.114  37.717  1.00  0.00           C  
ATOM   3360  CD1 LEU B 133     221.222 136.537  39.040  1.00  0.00           C  
ATOM   3361  CD2 LEU B 133     221.871 137.822  36.985  1.00  0.00           C  
ATOM   3362  H   LEU B 133     219.064 134.057  35.618  1.00  0.00           H  
ATOM   3363  HA  LEU B 133     219.299 134.741  38.361  1.00  0.00           H  
ATOM   3364 1HB  LEU B 133     220.999 135.288  36.643  1.00  0.00           H  
ATOM   3365 2HB  LEU B 133     219.879 136.427  35.889  1.00  0.00           H  
ATOM   3366  HG  LEU B 133     219.945 137.830  37.934  1.00  0.00           H  
ATOM   3367 1HD1 LEU B 133     221.615 137.338  39.666  1.00  0.00           H  
ATOM   3368 2HD1 LEU B 133     220.389 136.054  39.552  1.00  0.00           H  
ATOM   3369 3HD1 LEU B 133     222.006 135.805  38.854  1.00  0.00           H  
ATOM   3370 1HD2 LEU B 133     222.263 138.623  37.610  1.00  0.00           H  
ATOM   3371 2HD2 LEU B 133     222.665 137.107  36.768  1.00  0.00           H  
ATOM   3372 3HD2 LEU B 133     221.494 138.240  36.051  1.00  0.00           H  
ATOM   3373  N   GLU B 134     217.094 136.511  36.689  1.00  0.00           N  
ATOM   3374  CA  GLU B 134     215.920 137.360  36.856  1.00  0.00           C  
ATOM   3375  C   GLU B 134     214.821 136.640  37.627  1.00  0.00           C  
ATOM   3376  O   GLU B 134     214.132 137.242  38.449  1.00  0.00           O  
ATOM   3377  CB  GLU B 134     215.388 137.808  35.492  1.00  0.00           C  
ATOM   3378  CG  GLU B 134     216.269 138.819  34.774  1.00  0.00           C  
ATOM   3379  CD  GLU B 134     216.420 140.107  35.536  1.00  0.00           C  
ATOM   3380  OE1 GLU B 134     215.469 140.527  36.149  1.00  0.00           O  
ATOM   3381  OE2 GLU B 134     217.489 140.671  35.503  1.00  0.00           O  
ATOM   3382  H   GLU B 134     217.333 136.177  35.768  1.00  0.00           H  
ATOM   3383  HA  GLU B 134     216.207 138.240  37.432  1.00  0.00           H  
ATOM   3384 1HB  GLU B 134     215.277 136.939  34.842  1.00  0.00           H  
ATOM   3385 2HB  GLU B 134     214.399 138.252  35.615  1.00  0.00           H  
ATOM   3386 1HG  GLU B 134     217.255 138.382  34.622  1.00  0.00           H  
ATOM   3387 2HG  GLU B 134     215.840 139.030  33.795  1.00  0.00           H  
ATOM   3388  N   ALA B 135     214.667 135.348  37.358  1.00  0.00           N  
ATOM   3389  CA  ALA B 135     213.678 134.534  38.054  1.00  0.00           C  
ATOM   3390  C   ALA B 135     213.984 134.451  39.543  1.00  0.00           C  
ATOM   3391  O   ALA B 135     213.078 134.499  40.376  1.00  0.00           O  
ATOM   3392  CB  ALA B 135     213.616 133.140  37.448  1.00  0.00           C  
ATOM   3393  H   ALA B 135     215.247 134.919  36.651  1.00  0.00           H  
ATOM   3394  HA  ALA B 135     212.701 135.006  37.942  1.00  0.00           H  
ATOM   3395 1HB  ALA B 135     212.874 132.545  37.980  1.00  0.00           H  
ATOM   3396 2HB  ALA B 135     213.338 133.213  36.397  1.00  0.00           H  
ATOM   3397 3HB  ALA B 135     214.592 132.663  37.533  1.00  0.00           H  
ATOM   3398  N   VAL B 136     215.264 134.328  39.873  1.00  0.00           N  
ATOM   3399  CA  VAL B 136     215.698 134.297  41.265  1.00  0.00           C  
ATOM   3400  C   VAL B 136     215.500 135.651  41.934  1.00  0.00           C  
ATOM   3401  O   VAL B 136     214.995 135.735  43.053  1.00  0.00           O  
ATOM   3402  CB  VAL B 136     217.182 133.896  41.354  1.00  0.00           C  
ATOM   3403  CG1 VAL B 136     217.700 134.084  42.773  1.00  0.00           C  
ATOM   3404  CG2 VAL B 136     217.356 132.454  40.903  1.00  0.00           C  
ATOM   3405  H   VAL B 136     215.957 134.253  39.141  1.00  0.00           H  
ATOM   3406  HA  VAL B 136     215.086 133.572  41.802  1.00  0.00           H  
ATOM   3407  HB  VAL B 136     217.766 134.552  40.709  1.00  0.00           H  
ATOM   3408 1HG1 VAL B 136     218.751 133.796  42.817  1.00  0.00           H  
ATOM   3409 2HG1 VAL B 136     217.599 135.130  43.062  1.00  0.00           H  
ATOM   3410 3HG1 VAL B 136     217.124 133.460  43.456  1.00  0.00           H  
ATOM   3411 1HG2 VAL B 136     218.409 132.177  40.968  1.00  0.00           H  
ATOM   3412 2HG2 VAL B 136     216.768 131.798  41.545  1.00  0.00           H  
ATOM   3413 3HG2 VAL B 136     217.018 132.353  39.872  1.00  0.00           H  
ATOM   3414  N   ARG B 137     215.904 136.711  41.240  1.00  0.00           N  
ATOM   3415  CA  ARG B 137     215.708 138.070  41.735  1.00  0.00           C  
ATOM   3416  C   ARG B 137     214.238 138.346  42.021  1.00  0.00           C  
ATOM   3417  O   ARG B 137     213.887 138.861  43.082  1.00  0.00           O  
ATOM   3418  CB  ARG B 137     216.225 139.086  40.729  1.00  0.00           C  
ATOM   3419  CG  ARG B 137     216.073 140.539  41.150  1.00  0.00           C  
ATOM   3420  CD  ARG B 137     216.316 141.468  40.018  1.00  0.00           C  
ATOM   3421  NE  ARG B 137     215.397 141.232  38.916  1.00  0.00           N  
ATOM   3422  CZ  ARG B 137     214.097 141.582  38.916  1.00  0.00           C  
ATOM   3423  NH1 ARG B 137     213.577 142.181  39.965  1.00  0.00           N  
ATOM   3424  NH2 ARG B 137     213.341 141.323  37.862  1.00  0.00           N  
ATOM   3425  H   ARG B 137     216.356 136.573  40.347  1.00  0.00           H  
ATOM   3426  HA  ARG B 137     216.253 138.176  42.673  1.00  0.00           H  
ATOM   3427 1HB  ARG B 137     217.283 138.906  40.542  1.00  0.00           H  
ATOM   3428 2HB  ARG B 137     215.700 138.960  39.782  1.00  0.00           H  
ATOM   3429 1HG  ARG B 137     215.060 140.706  41.520  1.00  0.00           H  
ATOM   3430 2HG  ARG B 137     216.791 140.766  41.940  1.00  0.00           H  
ATOM   3431 1HD  ARG B 137     216.186 142.495  40.356  1.00  0.00           H  
ATOM   3432 2HD  ARG B 137     217.332 141.334  39.649  1.00  0.00           H  
ATOM   3433  HE  ARG B 137     215.761 140.772  38.091  1.00  0.00           H  
ATOM   3434 1HH1 ARG B 137     214.154 142.379  40.771  1.00  0.00           H  
ATOM   3435 2HH1 ARG B 137     212.602 142.444  39.965  1.00  0.00           H  
ATOM   3436 1HH2 ARG B 137     213.741 140.862  37.056  1.00  0.00           H  
ATOM   3437 2HH2 ARG B 137     212.367 141.585  37.863  1.00  0.00           H  
ATOM   3438  N   LEU B 138     213.380 137.999  41.067  1.00  0.00           N  
ATOM   3439  CA  LEU B 138     211.943 138.196  41.221  1.00  0.00           C  
ATOM   3440  C   LEU B 138     211.395 137.384  42.386  1.00  0.00           C  
ATOM   3441  O   LEU B 138     210.668 137.905  43.232  1.00  0.00           O  
ATOM   3442  CB  LEU B 138     211.213 137.804  39.929  1.00  0.00           C  
ATOM   3443  CG  LEU B 138     209.681 137.853  39.990  1.00  0.00           C  
ATOM   3444  CD1 LEU B 138     209.229 139.277  40.284  1.00  0.00           C  
ATOM   3445  CD2 LEU B 138     209.104 137.358  38.672  1.00  0.00           C  
ATOM   3446  H   LEU B 138     213.731 137.588  40.215  1.00  0.00           H  
ATOM   3447  HA  LEU B 138     211.760 139.249  41.436  1.00  0.00           H  
ATOM   3448 1HB  LEU B 138     211.534 138.473  39.132  1.00  0.00           H  
ATOM   3449 2HB  LEU B 138     211.501 136.789  39.661  1.00  0.00           H  
ATOM   3450  HG  LEU B 138     209.328 137.218  40.802  1.00  0.00           H  
ATOM   3451 1HD1 LEU B 138     208.140 139.312  40.327  1.00  0.00           H  
ATOM   3452 2HD1 LEU B 138     209.640 139.599  41.242  1.00  0.00           H  
ATOM   3453 3HD1 LEU B 138     209.581 139.941  39.496  1.00  0.00           H  
ATOM   3454 1HD2 LEU B 138     208.015 137.392  38.715  1.00  0.00           H  
ATOM   3455 2HD2 LEU B 138     209.455 137.995  37.860  1.00  0.00           H  
ATOM   3456 3HD2 LEU B 138     209.428 136.333  38.496  1.00  0.00           H  
ATOM   3457  N   ALA B 139     211.750 136.104  42.427  1.00  0.00           N  
ATOM   3458  CA  ALA B 139     211.250 135.202  43.457  1.00  0.00           C  
ATOM   3459  C   ALA B 139     211.583 135.719  44.851  1.00  0.00           C  
ATOM   3460  O   ALA B 139     210.800 135.562  45.787  1.00  0.00           O  
ATOM   3461  CB  ALA B 139     211.822 133.805  43.260  1.00  0.00           C  
ATOM   3462  H   ALA B 139     212.384 135.747  41.725  1.00  0.00           H  
ATOM   3463  HA  ALA B 139     210.165 135.152  43.374  1.00  0.00           H  
ATOM   3464 1HB  ALA B 139     211.440 133.144  44.037  1.00  0.00           H  
ATOM   3465 2HB  ALA B 139     211.528 133.426  42.281  1.00  0.00           H  
ATOM   3466 3HB  ALA B 139     212.909 133.846  43.321  1.00  0.00           H  
ATOM   3467  N   SER B 140     212.753 136.339  44.984  1.00  0.00           N  
ATOM   3468  CA  SER B 140     213.163 136.938  46.249  1.00  0.00           C  
ATOM   3469  C   SER B 140     212.231 138.073  46.648  1.00  0.00           C  
ATOM   3470  O   SER B 140     211.777 138.144  47.790  1.00  0.00           O  
ATOM   3471  CB  SER B 140     214.586 137.452  46.145  1.00  0.00           C  
ATOM   3472  OG  SER B 140     214.982 138.075  47.337  1.00  0.00           O  
ATOM   3473  H   SER B 140     213.371 136.395  44.187  1.00  0.00           H  
ATOM   3474  HA  SER B 140     213.109 136.174  47.025  1.00  0.00           H  
ATOM   3475 1HB  SER B 140     215.257 136.622  45.925  1.00  0.00           H  
ATOM   3476 2HB  SER B 140     214.658 138.160  45.321  1.00  0.00           H  
ATOM   3477  HG  SER B 140     214.529 138.921  47.355  1.00  0.00           H  
ATOM   3478  N   GLU B 141     211.950 138.962  45.700  1.00  0.00           N  
ATOM   3479  CA  GLU B 141     211.056 140.088  45.948  1.00  0.00           C  
ATOM   3480  C   GLU B 141     209.643 139.613  46.251  1.00  0.00           C  
ATOM   3481  O   GLU B 141     208.946 140.196  47.082  1.00  0.00           O  
ATOM   3482  CB  GLU B 141     211.039 141.033  44.745  1.00  0.00           C  
ATOM   3483  CG  GLU B 141     212.344 141.783  44.517  1.00  0.00           C  
ATOM   3484  CD  GLU B 141     212.256 142.783  43.396  1.00  0.00           C  
ATOM   3485  OE1 GLU B 141     211.163 143.089  42.984  1.00  0.00           O  
ATOM   3486  OE2 GLU B 141     213.284 143.240  42.954  1.00  0.00           O  
ATOM   3487  H   GLU B 141     212.364 138.856  44.787  1.00  0.00           H  
ATOM   3488  HA  GLU B 141     211.417 140.629  46.824  1.00  0.00           H  
ATOM   3489 1HB  GLU B 141     210.818 140.465  43.841  1.00  0.00           H  
ATOM   3490 2HB  GLU B 141     210.248 141.771  44.871  1.00  0.00           H  
ATOM   3491 1HG  GLU B 141     212.616 142.306  45.434  1.00  0.00           H  
ATOM   3492 2HG  GLU B 141     213.131 141.063  44.294  1.00  0.00           H  
ATOM   3493  N   VAL B 142     209.221 138.553  45.571  1.00  0.00           N  
ATOM   3494  CA  VAL B 142     207.910 137.961  45.807  1.00  0.00           C  
ATOM   3495  C   VAL B 142     207.824 137.350  47.200  1.00  0.00           C  
ATOM   3496  O   VAL B 142     206.867 137.589  47.935  1.00  0.00           O  
ATOM   3497  CB  VAL B 142     207.616 136.875  44.755  1.00  0.00           C  
ATOM   3498  CG1 VAL B 142     206.349 136.114  45.114  1.00  0.00           C  
ATOM   3499  CG2 VAL B 142     207.492 137.510  43.378  1.00  0.00           C  
ATOM   3500  H   VAL B 142     209.826 138.144  44.871  1.00  0.00           H  
ATOM   3501  HA  VAL B 142     207.159 138.749  45.747  1.00  0.00           H  
ATOM   3502  HB  VAL B 142     208.434 136.155  44.751  1.00  0.00           H  
ATOM   3503 1HG1 VAL B 142     206.157 135.351  44.360  1.00  0.00           H  
ATOM   3504 2HG1 VAL B 142     206.474 135.638  46.087  1.00  0.00           H  
ATOM   3505 3HG1 VAL B 142     205.508 136.805  45.153  1.00  0.00           H  
ATOM   3506 1HG2 VAL B 142     207.285 136.737  42.638  1.00  0.00           H  
ATOM   3507 2HG2 VAL B 142     206.677 138.235  43.383  1.00  0.00           H  
ATOM   3508 3HG2 VAL B 142     208.424 138.014  43.124  1.00  0.00           H  
ATOM   3509  N   ALA B 143     208.830 136.558  47.555  1.00  0.00           N  
ATOM   3510  CA  ALA B 143     208.866 135.903  48.857  1.00  0.00           C  
ATOM   3511  C   ALA B 143     208.834 136.925  49.988  1.00  0.00           C  
ATOM   3512  O   ALA B 143     208.248 136.680  51.042  1.00  0.00           O  
ATOM   3513  CB  ALA B 143     210.101 135.024  48.975  1.00  0.00           C  
ATOM   3514  H   ALA B 143     209.589 136.405  46.908  1.00  0.00           H  
ATOM   3515  HA  ALA B 143     207.979 135.275  48.955  1.00  0.00           H  
ATOM   3516 1HB  ALA B 143     210.114 134.542  49.953  1.00  0.00           H  
ATOM   3517 2HB  ALA B 143     210.081 134.261  48.196  1.00  0.00           H  
ATOM   3518 3HB  ALA B 143     210.995 135.634  48.861  1.00  0.00           H  
ATOM   3519  N   LYS B 144     209.468 138.071  49.761  1.00  0.00           N  
ATOM   3520  CA  LYS B 144     209.452 139.159  50.730  1.00  0.00           C  
ATOM   3521  C   LYS B 144     208.036 139.667  50.969  1.00  0.00           C  
ATOM   3522  O   LYS B 144     207.668 140.008  52.093  1.00  0.00           O  
ATOM   3523  CB  LYS B 144     210.349 140.307  50.261  1.00  0.00           C  
ATOM   3524  CG  LYS B 144     210.467 141.458  51.251  1.00  0.00           C  
ATOM   3525  CD  LYS B 144     211.450 142.510  50.759  1.00  0.00           C  
ATOM   3526  CE  LYS B 144     211.545 143.677  51.731  1.00  0.00           C  
ATOM   3527  NZ  LYS B 144     212.504 144.715  51.264  1.00  0.00           N  
ATOM   3528  H   LYS B 144     209.972 138.191  48.896  1.00  0.00           H  
ATOM   3529  HA  LYS B 144     209.832 138.783  51.682  1.00  0.00           H  
ATOM   3530 1HB  LYS B 144     211.353 139.928  50.068  1.00  0.00           H  
ATOM   3531 2HB  LYS B 144     209.965 140.709  49.324  1.00  0.00           H  
ATOM   3532 1HG  LYS B 144     209.491 141.922  51.388  1.00  0.00           H  
ATOM   3533 2HG  LYS B 144     210.808 141.077  52.214  1.00  0.00           H  
ATOM   3534 1HD  LYS B 144     212.438 142.061  50.647  1.00  0.00           H  
ATOM   3535 2HD  LYS B 144     211.128 142.884  49.788  1.00  0.00           H  
ATOM   3536 1HE  LYS B 144     210.563 144.134  51.847  1.00  0.00           H  
ATOM   3537 2HE  LYS B 144     211.869 143.315  52.707  1.00  0.00           H  
ATOM   3538 1HZ  LYS B 144     212.538 145.469  51.934  1.00  0.00           H  
ATOM   3539 2HZ  LYS B 144     213.424 144.306  51.171  1.00  0.00           H  
ATOM   3540 3HZ  LYS B 144     212.203 145.073  50.369  1.00  0.00           H  
ATOM   3541  N   ARG B 145     207.244 139.714  49.903  1.00  0.00           N  
ATOM   3542  CA  ARG B 145     205.870 140.199  49.990  1.00  0.00           C  
ATOM   3543  C   ARG B 145     204.953 139.149  50.606  1.00  0.00           C  
ATOM   3544  O   ARG B 145     203.963 139.482  51.256  1.00  0.00           O  
ATOM   3545  CB  ARG B 145     205.349 140.581  48.614  1.00  0.00           C  
ATOM   3546  CG  ARG B 145     205.968 141.836  48.021  1.00  0.00           C  
ATOM   3547  CD  ARG B 145     205.593 142.013  46.594  1.00  0.00           C  
ATOM   3548  NE  ARG B 145     204.157 142.174  46.427  1.00  0.00           N  
ATOM   3549  CZ  ARG B 145     203.532 142.273  45.239  1.00  0.00           C  
ATOM   3550  NH1 ARG B 145     204.226 142.225  44.124  1.00  0.00           N  
ATOM   3551  NH2 ARG B 145     202.218 142.417  45.193  1.00  0.00           N  
ATOM   3552  H   ARG B 145     207.601 139.404  49.012  1.00  0.00           H  
ATOM   3553  HA  ARG B 145     205.855 141.074  50.640  1.00  0.00           H  
ATOM   3554 1HB  ARG B 145     205.528 139.764  47.918  1.00  0.00           H  
ATOM   3555 2HB  ARG B 145     204.270 140.737  48.665  1.00  0.00           H  
ATOM   3556 1HG  ARG B 145     205.625 142.710  48.576  1.00  0.00           H  
ATOM   3557 2HG  ARG B 145     207.054 141.770  48.084  1.00  0.00           H  
ATOM   3558 1HD  ARG B 145     206.084 142.900  46.196  1.00  0.00           H  
ATOM   3559 2HD  ARG B 145     205.905 141.138  46.025  1.00  0.00           H  
ATOM   3560  HE  ARG B 145     203.588 142.215  47.263  1.00  0.00           H  
ATOM   3561 1HH1 ARG B 145     205.230 142.114  44.159  1.00  0.00           H  
ATOM   3562 2HH1 ARG B 145     203.757 142.299  43.233  1.00  0.00           H  
ATOM   3563 1HH2 ARG B 145     201.683 142.454  46.051  1.00  0.00           H  
ATOM   3564 2HH2 ARG B 145     201.749 142.491  44.302  1.00  0.00           H  
ATOM   3565  N   VAL B 146     205.290 137.880  50.394  1.00  0.00           N  
ATOM   3566  CA  VAL B 146     204.496 136.779  50.927  1.00  0.00           C  
ATOM   3567  C   VAL B 146     204.676 136.648  52.432  1.00  0.00           C  
ATOM   3568  O   VAL B 146     205.801 136.578  52.928  1.00  0.00           O  
ATOM   3569  CB  VAL B 146     204.894 135.455  50.248  1.00  0.00           C  
ATOM   3570  CG1 VAL B 146     204.226 134.278  50.944  1.00  0.00           C  
ATOM   3571  CG2 VAL B 146     204.518 135.494  48.775  1.00  0.00           C  
ATOM   3572  H   VAL B 146     206.115 137.675  49.850  1.00  0.00           H  
ATOM   3573  HA  VAL B 146     203.442 136.992  50.737  1.00  0.00           H  
ATOM   3574  HB  VAL B 146     205.971 135.317  50.346  1.00  0.00           H  
ATOM   3575 1HG1 VAL B 146     204.519 133.350  50.452  1.00  0.00           H  
ATOM   3576 2HG1 VAL B 146     204.538 134.248  51.988  1.00  0.00           H  
ATOM   3577 3HG1 VAL B 146     203.144 134.390  50.890  1.00  0.00           H  
ATOM   3578 1HG2 VAL B 146     204.804 134.555  48.302  1.00  0.00           H  
ATOM   3579 2HG2 VAL B 146     203.442 135.638  48.677  1.00  0.00           H  
ATOM   3580 3HG2 VAL B 146     205.040 136.319  48.288  1.00  0.00           H  
ATOM   3581  N   THR B 147     203.563 136.617  53.156  1.00  0.00           N  
ATOM   3582  CA  THR B 147     203.595 136.499  54.608  1.00  0.00           C  
ATOM   3583  C   THR B 147     203.302 135.072  55.054  1.00  0.00           C  
ATOM   3584  O   THR B 147     203.369 134.755  56.240  1.00  0.00           O  
ATOM   3585  CB  THR B 147     202.589 137.463  55.264  1.00  0.00           C  
ATOM   3586  OG1 THR B 147     201.261 137.136  54.836  1.00  0.00           O  
ATOM   3587  CG2 THR B 147     202.902 138.901  54.882  1.00  0.00           C  
ATOM   3588  H   THR B 147     202.670 136.675  52.688  1.00  0.00           H  
ATOM   3589  HA  THR B 147     204.598 136.752  54.953  1.00  0.00           H  
ATOM   3590  HB  THR B 147     202.642 137.361  56.348  1.00  0.00           H  
ATOM   3591  HG1 THR B 147     200.625 137.539  55.432  1.00  0.00           H  
ATOM   3592 1HG2 THR B 147     202.181 139.568  55.355  1.00  0.00           H  
ATOM   3593 2HG2 THR B 147     203.907 139.157  55.216  1.00  0.00           H  
ATOM   3594 3HG2 THR B 147     202.841 139.011  53.800  1.00  0.00           H  
ATOM   3595  N   ASP B 148     202.973 134.214  54.092  1.00  0.00           N  
ATOM   3596  CA  ASP B 148     202.681 132.816  54.382  1.00  0.00           C  
ATOM   3597  C   ASP B 148     203.957 131.983  54.418  1.00  0.00           C  
ATOM   3598  O   ASP B 148     204.602 131.774  53.391  1.00  0.00           O  
ATOM   3599  CB  ASP B 148     201.719 132.242  53.338  1.00  0.00           C  
ATOM   3600  CG  ASP B 148     201.321 130.801  53.628  1.00  0.00           C  
ATOM   3601  OD1 ASP B 148     200.396 130.326  53.014  1.00  0.00           O  
ATOM   3602  OD2 ASP B 148     201.947 130.190  54.461  1.00  0.00           O  
ATOM   3603  H   ASP B 148     202.923 134.541  53.140  1.00  0.00           H  
ATOM   3604  HA  ASP B 148     202.219 132.755  55.368  1.00  0.00           H  
ATOM   3605 1HB  ASP B 148     200.816 132.852  53.301  1.00  0.00           H  
ATOM   3606 2HB  ASP B 148     202.184 132.284  52.353  1.00  0.00           H  
ATOM   3607  N   ALA B 149     204.315 131.512  55.608  1.00  0.00           N  
ATOM   3608  CA  ALA B 149     205.580 130.811  55.804  1.00  0.00           C  
ATOM   3609  C   ALA B 149     205.687 129.599  54.888  1.00  0.00           C  
ATOM   3610  O   ALA B 149     206.775 129.241  54.440  1.00  0.00           O  
ATOM   3611  CB  ALA B 149     205.732 130.389  57.258  1.00  0.00           C  
ATOM   3612  H   ALA B 149     203.697 131.642  56.396  1.00  0.00           H  
ATOM   3613  HA  ALA B 149     206.395 131.490  55.550  1.00  0.00           H  
ATOM   3614 1HB  ALA B 149     206.680 129.867  57.389  1.00  0.00           H  
ATOM   3615 2HB  ALA B 149     205.713 131.272  57.897  1.00  0.00           H  
ATOM   3616 3HB  ALA B 149     204.912 129.726  57.532  1.00  0.00           H  
ATOM   3617  N   ASP B 150     204.549 128.970  54.612  1.00  0.00           N  
ATOM   3618  CA  ASP B 150     204.519 127.769  53.788  1.00  0.00           C  
ATOM   3619  C   ASP B 150     204.868 128.087  52.340  1.00  0.00           C  
ATOM   3620  O   ASP B 150     205.616 127.353  51.693  1.00  0.00           O  
ATOM   3621  CB  ASP B 150     203.140 127.107  53.853  1.00  0.00           C  
ATOM   3622  CG  ASP B 150     203.103 125.745  53.173  1.00  0.00           C  
ATOM   3623  OD1 ASP B 150     203.729 124.838  53.670  1.00  0.00           O  
ATOM   3624  OD2 ASP B 150     202.450 125.625  52.165  1.00  0.00           O  
ATOM   3625  H   ASP B 150     203.685 129.333  54.987  1.00  0.00           H  
ATOM   3626  HA  ASP B 150     205.269 127.073  54.161  1.00  0.00           H  
ATOM   3627 1HB  ASP B 150     202.844 126.985  54.895  1.00  0.00           H  
ATOM   3628 2HB  ASP B 150     202.403 127.755  53.377  1.00  0.00           H  
ATOM   3629  N   LYS B 151     204.318 129.188  51.833  1.00  0.00           N  
ATOM   3630  CA  LYS B 151     204.558 129.597  50.454  1.00  0.00           C  
ATOM   3631  C   LYS B 151     205.972 130.134  50.275  1.00  0.00           C  
ATOM   3632  O   LYS B 151     206.621 129.879  49.259  1.00  0.00           O  
ATOM   3633  CB  LYS B 151     203.537 130.650  50.023  1.00  0.00           C  
ATOM   3634  CG  LYS B 151     202.120 130.119  49.849  1.00  0.00           C  
ATOM   3635  CD  LYS B 151     201.180 131.207  49.350  1.00  0.00           C  
ATOM   3636  CE  LYS B 151     199.794 130.650  49.059  1.00  0.00           C  
ATOM   3637  NZ  LYS B 151     199.114 130.175  50.294  1.00  0.00           N  
ATOM   3638  H   LYS B 151     203.723 129.754  52.419  1.00  0.00           H  
ATOM   3639  HA  LYS B 151     204.453 128.721  49.810  1.00  0.00           H  
ATOM   3640 1HB  LYS B 151     203.506 131.451  50.762  1.00  0.00           H  
ATOM   3641 2HB  LYS B 151     203.847 131.092  49.075  1.00  0.00           H  
ATOM   3642 1HG  LYS B 151     202.125 129.298  49.132  1.00  0.00           H  
ATOM   3643 2HG  LYS B 151     201.753 129.743  50.804  1.00  0.00           H  
ATOM   3644 1HD  LYS B 151     201.096 131.990  50.104  1.00  0.00           H  
ATOM   3645 2HD  LYS B 151     201.583 131.646  48.438  1.00  0.00           H  
ATOM   3646 1HE  LYS B 151     199.182 131.423  48.596  1.00  0.00           H  
ATOM   3647 2HE  LYS B 151     199.876 129.816  48.362  1.00  0.00           H  
ATOM   3648 1HZ  LYS B 151     198.200 129.814  50.059  1.00  0.00           H  
ATOM   3649 2HZ  LYS B 151     199.664 129.444  50.723  1.00  0.00           H  
ATOM   3650 3HZ  LYS B 151     199.015 130.944  50.941  1.00  0.00           H  
ATOM   3651  N   ALA B 152     206.444 130.882  51.266  1.00  0.00           N  
ATOM   3652  CA  ALA B 152     207.803 131.413  51.246  1.00  0.00           C  
ATOM   3653  C   ALA B 152     208.832 130.289  51.215  1.00  0.00           C  
ATOM   3654  O   ALA B 152     209.848 130.385  50.525  1.00  0.00           O  
ATOM   3655  CB  ALA B 152     208.039 132.312  52.450  1.00  0.00           C  
ATOM   3656  H   ALA B 152     205.849 131.088  52.055  1.00  0.00           H  
ATOM   3657  HA  ALA B 152     207.930 132.003  50.338  1.00  0.00           H  
ATOM   3658 1HB  ALA B 152     209.055 132.701  52.421  1.00  0.00           H  
ATOM   3659 2HB  ALA B 152     207.332 133.143  52.427  1.00  0.00           H  
ATOM   3660 3HB  ALA B 152     207.894 131.739  53.365  1.00  0.00           H  
ATOM   3661  N   LEU B 153     208.563 129.227  51.963  1.00  0.00           N  
ATOM   3662  CA  LEU B 153     209.417 128.044  51.950  1.00  0.00           C  
ATOM   3663  C   LEU B 153     209.407 127.374  50.581  1.00  0.00           C  
ATOM   3664  O   LEU B 153     210.458 127.035  50.037  1.00  0.00           O  
ATOM   3665  CB  LEU B 153     208.955 127.045  53.018  1.00  0.00           C  
ATOM   3666  CG  LEU B 153     209.830 125.796  53.182  1.00  0.00           C  
ATOM   3667  CD1 LEU B 153     209.870 125.393  54.650  1.00  0.00           C  
ATOM   3668  CD2 LEU B 153     209.275 124.671  52.321  1.00  0.00           C  
ATOM   3669  H   LEU B 153     207.749 129.236  52.558  1.00  0.00           H  
ATOM   3670  HA  LEU B 153     210.440 128.353  52.159  1.00  0.00           H  
ATOM   3671 1HB  LEU B 153     208.923 127.555  53.979  1.00  0.00           H  
ATOM   3672 2HB  LEU B 153     207.947 126.714  52.772  1.00  0.00           H  
ATOM   3673  HG  LEU B 153     210.850 126.022  52.871  1.00  0.00           H  
ATOM   3674 1HD1 LEU B 153     210.491 124.505  54.767  1.00  0.00           H  
ATOM   3675 2HD1 LEU B 153     210.289 126.208  55.240  1.00  0.00           H  
ATOM   3676 3HD1 LEU B 153     208.860 125.176  54.995  1.00  0.00           H  
ATOM   3677 1HD2 LEU B 153     209.897 123.783  52.437  1.00  0.00           H  
ATOM   3678 2HD2 LEU B 153     208.256 124.443  52.633  1.00  0.00           H  
ATOM   3679 3HD2 LEU B 153     209.275 124.979  51.276  1.00  0.00           H  
ATOM   3680  N   LYS B 154     208.214 127.187  50.028  1.00  0.00           N  
ATOM   3681  CA  LYS B 154     208.063 126.530  48.734  1.00  0.00           C  
ATOM   3682  C   LYS B 154     208.753 127.324  47.631  1.00  0.00           C  
ATOM   3683  O   LYS B 154     209.349 126.749  46.720  1.00  0.00           O  
ATOM   3684  CB  LYS B 154     206.584 126.340  48.398  1.00  0.00           C  
ATOM   3685  CG  LYS B 154     205.890 125.252  49.207  1.00  0.00           C  
ATOM   3686  CD  LYS B 154     204.381 125.303  49.022  1.00  0.00           C  
ATOM   3687  CE  LYS B 154     203.691 124.184  49.790  1.00  0.00           C  
ATOM   3688  NZ  LYS B 154     202.232 124.436  49.948  1.00  0.00           N  
ATOM   3689  H   LYS B 154     207.390 127.508  50.515  1.00  0.00           H  
ATOM   3690  HA  LYS B 154     208.542 125.552  48.786  1.00  0.00           H  
ATOM   3691 1HB  LYS B 154     206.049 127.275  48.568  1.00  0.00           H  
ATOM   3692 2HB  LYS B 154     206.479 126.090  47.342  1.00  0.00           H  
ATOM   3693 1HG  LYS B 154     206.254 124.274  48.889  1.00  0.00           H  
ATOM   3694 2HG  LYS B 154     206.123 125.379  50.263  1.00  0.00           H  
ATOM   3695 1HD  LYS B 154     204.003 126.262  49.377  1.00  0.00           H  
ATOM   3696 2HD  LYS B 154     204.140 125.205  47.964  1.00  0.00           H  
ATOM   3697 1HE  LYS B 154     203.829 123.242  49.262  1.00  0.00           H  
ATOM   3698 2HE  LYS B 154     204.140 124.091  50.779  1.00  0.00           H  
ATOM   3699 1HZ  LYS B 154     201.813 123.674  50.462  1.00  0.00           H  
ATOM   3700 2HZ  LYS B 154     202.092 125.300  50.454  1.00  0.00           H  
ATOM   3701 3HZ  LYS B 154     201.801 124.506  49.038  1.00  0.00           H  
ATOM   3702  N   ILE B 155     208.666 128.647  47.719  1.00  0.00           N  
ATOM   3703  CA  ILE B 155     209.372 129.523  46.791  1.00  0.00           C  
ATOM   3704  C   ILE B 155     210.882 129.376  46.935  1.00  0.00           C  
ATOM   3705  O   ILE B 155     211.597 129.212  45.945  1.00  0.00           O  
ATOM   3706  CB  ILE B 155     208.974 130.994  47.016  1.00  0.00           C  
ATOM   3707  CG1 ILE B 155     207.517 131.222  46.604  1.00  0.00           C  
ATOM   3708  CG2 ILE B 155     209.900 131.919  46.242  1.00  0.00           C  
ATOM   3709  CD1 ILE B 155     206.939 132.526  47.104  1.00  0.00           C  
ATOM   3710  H   ILE B 155     208.098 129.056  48.445  1.00  0.00           H  
ATOM   3711  HA  ILE B 155     209.109 129.236  45.773  1.00  0.00           H  
ATOM   3712  HB  ILE B 155     209.043 131.231  48.077  1.00  0.00           H  
ATOM   3713 1HG1 ILE B 155     207.440 131.209  45.518  1.00  0.00           H  
ATOM   3714 2HG1 ILE B 155     206.900 130.408  46.985  1.00  0.00           H  
ATOM   3715 1HG2 ILE B 155     209.605 132.954  46.411  1.00  0.00           H  
ATOM   3716 2HG2 ILE B 155     210.925 131.774  46.580  1.00  0.00           H  
ATOM   3717 3HG2 ILE B 155     209.835 131.693  45.177  1.00  0.00           H  
ATOM   3718 1HD1 ILE B 155     205.904 132.616  46.773  1.00  0.00           H  
ATOM   3719 2HD1 ILE B 155     206.974 132.546  48.194  1.00  0.00           H  
ATOM   3720 3HD1 ILE B 155     207.519 133.357  46.707  1.00  0.00           H  
ATOM   3721  N   ALA B 156     211.362 129.435  48.172  1.00  0.00           N  
ATOM   3722  CA  ALA B 156     212.788 129.302  48.448  1.00  0.00           C  
ATOM   3723  C   ALA B 156     213.323 127.968  47.947  1.00  0.00           C  
ATOM   3724  O   ALA B 156     214.415 127.898  47.383  1.00  0.00           O  
ATOM   3725  CB  ALA B 156     213.053 129.453  49.939  1.00  0.00           C  
ATOM   3726  H   ALA B 156     210.723 129.578  48.943  1.00  0.00           H  
ATOM   3727  HA  ALA B 156     213.317 130.093  47.916  1.00  0.00           H  
ATOM   3728 1HB  ALA B 156     214.121 129.350  50.130  1.00  0.00           H  
ATOM   3729 2HB  ALA B 156     212.717 130.435  50.272  1.00  0.00           H  
ATOM   3730 3HB  ALA B 156     212.513 128.681  50.484  1.00  0.00           H  
ATOM   3731  N   LYS B 157     212.547 126.909  48.155  1.00  0.00           N  
ATOM   3732  CA  LYS B 157     212.919 125.581  47.677  1.00  0.00           C  
ATOM   3733  C   LYS B 157     213.099 125.570  46.165  1.00  0.00           C  
ATOM   3734  O   LYS B 157     214.088 125.044  45.652  1.00  0.00           O  
ATOM   3735  CB  LYS B 157     211.867 124.550  48.089  1.00  0.00           C  
ATOM   3736  CG  LYS B 157     212.168 123.128  47.633  1.00  0.00           C  
ATOM   3737  CD  LYS B 157     211.161 122.140  48.201  1.00  0.00           C  
ATOM   3738  CE  LYS B 157     211.591 120.703  47.949  1.00  0.00           C  
ATOM   3739  NZ  LYS B 157     211.458 120.325  46.516  1.00  0.00           N  
ATOM   3740  H   LYS B 157     211.677 127.027  48.653  1.00  0.00           H  
ATOM   3741  HA  LYS B 157     213.874 125.307  48.127  1.00  0.00           H  
ATOM   3742 1HB  LYS B 157     211.773 124.539  49.175  1.00  0.00           H  
ATOM   3743 2HB  LYS B 157     210.898 124.834  47.679  1.00  0.00           H  
ATOM   3744 1HG  LYS B 157     212.136 123.081  46.544  1.00  0.00           H  
ATOM   3745 2HG  LYS B 157     213.168 122.844  47.961  1.00  0.00           H  
ATOM   3746 1HD  LYS B 157     211.063 122.297  49.277  1.00  0.00           H  
ATOM   3747 2HD  LYS B 157     210.188 122.305  47.738  1.00  0.00           H  
ATOM   3748 1HE  LYS B 157     212.629 120.576  48.251  1.00  0.00           H  
ATOM   3749 2HE  LYS B 157     210.977 120.029  48.547  1.00  0.00           H  
ATOM   3750 1HZ  LYS B 157     211.752 119.367  46.391  1.00  0.00           H  
ATOM   3751 2HZ  LYS B 157     210.495 120.422  46.229  1.00  0.00           H  
ATOM   3752 3HZ  LYS B 157     212.039 120.931  45.953  1.00  0.00           H  
ATOM   3753  N   LEU B 158     212.143 126.156  45.454  1.00  0.00           N  
ATOM   3754  CA  LEU B 158     212.188 126.202  43.997  1.00  0.00           C  
ATOM   3755  C   LEU B 158     213.357 127.050  43.510  1.00  0.00           C  
ATOM   3756  O   LEU B 158     214.010 126.713  42.522  1.00  0.00           O  
ATOM   3757  CB  LEU B 158     210.873 126.767  43.445  1.00  0.00           C  
ATOM   3758  CG  LEU B 158     209.641 125.871  43.616  1.00  0.00           C  
ATOM   3759  CD1 LEU B 158     208.384 126.667  43.287  1.00  0.00           C  
ATOM   3760  CD2 LEU B 158     209.768 124.653  42.713  1.00  0.00           C  
ATOM   3761  H   LEU B 158     211.362 126.579  45.935  1.00  0.00           H  
ATOM   3762  HA  LEU B 158     212.336 125.189  43.624  1.00  0.00           H  
ATOM   3763 1HB  LEU B 158     210.666 127.714  43.940  1.00  0.00           H  
ATOM   3764 2HB  LEU B 158     210.999 126.958  42.379  1.00  0.00           H  
ATOM   3765  HG  LEU B 158     209.567 125.547  44.654  1.00  0.00           H  
ATOM   3766 1HD1 LEU B 158     207.508 126.030  43.410  1.00  0.00           H  
ATOM   3767 2HD1 LEU B 158     208.308 127.521  43.961  1.00  0.00           H  
ATOM   3768 3HD1 LEU B 158     208.436 127.019  42.258  1.00  0.00           H  
ATOM   3769 1HD2 LEU B 158     208.891 124.016  42.836  1.00  0.00           H  
ATOM   3770 2HD2 LEU B 158     209.839 124.975  41.674  1.00  0.00           H  
ATOM   3771 3HD2 LEU B 158     210.664 124.094  42.982  1.00  0.00           H  
ATOM   3772  N   VAL B 159     213.616 128.149  44.209  1.00  0.00           N  
ATOM   3773  CA  VAL B 159     214.711 129.045  43.851  1.00  0.00           C  
ATOM   3774  C   VAL B 159     216.060 128.362  44.028  1.00  0.00           C  
ATOM   3775  O   VAL B 159     216.949 128.498  43.187  1.00  0.00           O  
ATOM   3776  CB  VAL B 159     214.665 130.317  44.717  1.00  0.00           C  
ATOM   3777  CG1 VAL B 159     215.957 131.106  44.573  1.00  0.00           C  
ATOM   3778  CG2 VAL B 159     213.467 131.169  44.326  1.00  0.00           C  
ATOM   3779  H   VAL B 159     213.040 128.372  45.008  1.00  0.00           H  
ATOM   3780  HA  VAL B 159     214.609 129.310  42.799  1.00  0.00           H  
ATOM   3781  HB  VAL B 159     214.580 130.029  45.766  1.00  0.00           H  
ATOM   3782 1HG1 VAL B 159     215.908 132.003  45.193  1.00  0.00           H  
ATOM   3783 2HG1 VAL B 159     216.798 130.491  44.893  1.00  0.00           H  
ATOM   3784 3HG1 VAL B 159     216.094 131.395  43.531  1.00  0.00           H  
ATOM   3785 1HG2 VAL B 159     213.440 132.066  44.942  1.00  0.00           H  
ATOM   3786 2HG2 VAL B 159     213.549 131.452  43.276  1.00  0.00           H  
ATOM   3787 3HG2 VAL B 159     212.551 130.598  44.477  1.00  0.00           H  
ATOM   3788  N   ILE B 160     216.206 127.628  45.125  1.00  0.00           N  
ATOM   3789  CA  ILE B 160     217.434 126.885  45.392  1.00  0.00           C  
ATOM   3790  C   ILE B 160     217.679 125.826  44.326  1.00  0.00           C  
ATOM   3791  O   ILE B 160     218.789 125.698  43.808  1.00  0.00           O  
ATOM   3792  CB  ILE B 160     217.383 126.218  46.777  1.00  0.00           C  
ATOM   3793  CG1 ILE B 160     217.396 127.278  47.882  1.00  0.00           C  
ATOM   3794  CG2 ILE B 160     218.546 125.253  46.947  1.00  0.00           C  
ATOM   3795  CD1 ILE B 160     216.989 126.751  49.239  1.00  0.00           C  
ATOM   3796  H   ILE B 160     215.450 127.581  45.792  1.00  0.00           H  
ATOM   3797  HA  ILE B 160     218.272 127.583  45.363  1.00  0.00           H  
ATOM   3798  HB  ILE B 160     216.449 125.666  46.881  1.00  0.00           H  
ATOM   3799 1HG1 ILE B 160     218.397 127.702  47.967  1.00  0.00           H  
ATOM   3800 2HG1 ILE B 160     216.719 128.089  47.615  1.00  0.00           H  
ATOM   3801 1HG2 ILE B 160     218.495 124.791  47.932  1.00  0.00           H  
ATOM   3802 2HG2 ILE B 160     218.493 124.480  46.180  1.00  0.00           H  
ATOM   3803 3HG2 ILE B 160     219.487 125.797  46.850  1.00  0.00           H  
ATOM   3804 1HD1 ILE B 160     217.023 127.561  49.969  1.00  0.00           H  
ATOM   3805 2HD1 ILE B 160     215.976 126.353  49.186  1.00  0.00           H  
ATOM   3806 3HD1 ILE B 160     217.674 125.961  49.543  1.00  0.00           H  
ATOM   3807  N   GLU B 161     216.638 125.065  44.005  1.00  0.00           N  
ATOM   3808  CA  GLU B 161     216.728 124.038  42.973  1.00  0.00           C  
ATOM   3809  C   GLU B 161     217.012 124.651  41.608  1.00  0.00           C  
ATOM   3810  O   GLU B 161     217.781 124.106  40.818  1.00  0.00           O  
ATOM   3811  CB  GLU B 161     215.434 123.222  42.918  1.00  0.00           C  
ATOM   3812  CG  GLU B 161     215.204 122.325  44.126  1.00  0.00           C  
ATOM   3813  CD  GLU B 161     213.856 121.659  44.111  1.00  0.00           C  
ATOM   3814  OE1 GLU B 161     213.145 121.820  43.149  1.00  0.00           O  
ATOM   3815  OE2 GLU B 161     213.537 120.990  45.066  1.00  0.00           O  
ATOM   3816  H   GLU B 161     215.761 125.203  44.487  1.00  0.00           H  
ATOM   3817  HA  GLU B 161     217.560 123.375  43.217  1.00  0.00           H  
ATOM   3818 1HB  GLU B 161     214.582 123.897  42.836  1.00  0.00           H  
ATOM   3819 2HB  GLU B 161     215.440 122.592  42.028  1.00  0.00           H  
ATOM   3820 1HG  GLU B 161     215.976 121.555  44.146  1.00  0.00           H  
ATOM   3821 2HG  GLU B 161     215.302 122.921  45.032  1.00  0.00           H  
ATOM   3822  N   LEU B 162     216.384 125.791  41.337  1.00  0.00           N  
ATOM   3823  CA  LEU B 162     216.610 126.511  40.088  1.00  0.00           C  
ATOM   3824  C   LEU B 162     218.074 126.900  39.934  1.00  0.00           C  
ATOM   3825  O   LEU B 162     218.695 126.628  38.909  1.00  0.00           O  
ATOM   3826  CB  LEU B 162     215.732 127.767  40.036  1.00  0.00           C  
ATOM   3827  CG  LEU B 162     215.949 128.678  38.821  1.00  0.00           C  
ATOM   3828  CD1 LEU B 162     215.413 127.996  37.570  1.00  0.00           C  
ATOM   3829  CD2 LEU B 162     215.256 130.012  39.057  1.00  0.00           C  
ATOM   3830  H   LEU B 162     215.732 126.166  42.010  1.00  0.00           H  
ATOM   3831  HA  LEU B 162     216.356 125.853  39.257  1.00  0.00           H  
ATOM   3832 1HB  LEU B 162     214.687 127.460  40.037  1.00  0.00           H  
ATOM   3833 2HB  LEU B 162     215.917 128.359  40.932  1.00  0.00           H  
ATOM   3834  HG  LEU B 162     217.017 128.846  38.677  1.00  0.00           H  
ATOM   3835 1HD1 LEU B 162     215.567 128.645  36.707  1.00  0.00           H  
ATOM   3836 2HD1 LEU B 162     215.939 127.055  37.415  1.00  0.00           H  
ATOM   3837 3HD1 LEU B 162     214.348 127.801  37.691  1.00  0.00           H  
ATOM   3838 1HD2 LEU B 162     215.411 130.661  38.194  1.00  0.00           H  
ATOM   3839 2HD2 LEU B 162     214.188 129.846  39.199  1.00  0.00           H  
ATOM   3840 3HD2 LEU B 162     215.671 130.486  39.946  1.00  0.00           H  
ATOM   3841  N   ALA B 163     218.621 127.541  40.963  1.00  0.00           N  
ATOM   3842  CA  ALA B 163     220.012 127.981  40.940  1.00  0.00           C  
ATOM   3843  C   ALA B 163     220.963 126.797  40.839  1.00  0.00           C  
ATOM   3844  O   ALA B 163     221.979 126.862  40.146  1.00  0.00           O  
ATOM   3845  CB  ALA B 163     220.327 128.807  42.177  1.00  0.00           C  
ATOM   3846  H   ALA B 163     218.060 127.728  41.782  1.00  0.00           H  
ATOM   3847  HA  ALA B 163     220.163 128.603  40.056  1.00  0.00           H  
ATOM   3848 1HB  ALA B 163     221.367 129.129  42.146  1.00  0.00           H  
ATOM   3849 2HB  ALA B 163     219.679 129.683  42.205  1.00  0.00           H  
ATOM   3850 3HB  ALA B 163     220.162 128.205  43.069  1.00  0.00           H  
ATOM   3851  N   LEU B 164     220.626 125.713  41.529  1.00  0.00           N  
ATOM   3852  CA  LEU B 164     221.441 124.504  41.504  1.00  0.00           C  
ATOM   3853  C   LEU B 164     221.552 123.947  40.091  1.00  0.00           C  
ATOM   3854  O   LEU B 164     222.651 123.668  39.607  1.00  0.00           O  
ATOM   3855  CB  LEU B 164     220.843 123.442  42.436  1.00  0.00           C  
ATOM   3856  CG  LEU B 164     221.748 122.242  42.743  1.00  0.00           C  
ATOM   3857  CD1 LEU B 164     221.441 121.720  44.140  1.00  0.00           C  
ATOM   3858  CD2 LEU B 164     221.530 121.161  41.695  1.00  0.00           C  
ATOM   3859  H   LEU B 164     219.786 125.728  42.089  1.00  0.00           H  
ATOM   3860  HA  LEU B 164     222.446 124.756  41.840  1.00  0.00           H  
ATOM   3861 1HB  LEU B 164     220.587 123.915  43.383  1.00  0.00           H  
ATOM   3862 2HB  LEU B 164     219.927 123.061  41.985  1.00  0.00           H  
ATOM   3863  HG  LEU B 164     222.791 122.559  42.727  1.00  0.00           H  
ATOM   3864 1HD1 LEU B 164     222.084 120.867  44.359  1.00  0.00           H  
ATOM   3865 2HD1 LEU B 164     221.623 122.507  44.871  1.00  0.00           H  
ATOM   3866 3HD1 LEU B 164     220.398 121.411  44.192  1.00  0.00           H  
ATOM   3867 1HD2 LEU B 164     222.174 120.308  41.914  1.00  0.00           H  
ATOM   3868 2HD2 LEU B 164     220.488 120.842  41.712  1.00  0.00           H  
ATOM   3869 3HD2 LEU B 164     221.774 121.556  40.709  1.00  0.00           H  
ATOM   3870  N   GLU B 165     220.410 123.785  39.432  1.00  0.00           N  
ATOM   3871  CA  GLU B 165     220.374 123.218  38.088  1.00  0.00           C  
ATOM   3872  C   GLU B 165     221.043 124.146  37.081  1.00  0.00           C  
ATOM   3873  O   GLU B 165     221.748 123.694  36.178  1.00  0.00           O  
ATOM   3874  CB  GLU B 165     218.930 122.944  37.664  1.00  0.00           C  
ATOM   3875  CG  GLU B 165     218.269 121.784  38.397  1.00  0.00           C  
ATOM   3876  CD  GLU B 165     218.847 120.449  38.019  1.00  0.00           C  
ATOM   3877  OE1 GLU B 165     218.902 120.155  36.849  1.00  0.00           O  
ATOM   3878  OE2 GLU B 165     219.234 119.721  38.902  1.00  0.00           O  
ATOM   3879  H   GLU B 165     219.544 124.062  39.872  1.00  0.00           H  
ATOM   3880  HA  GLU B 165     220.930 122.282  38.093  1.00  0.00           H  
ATOM   3881 1HB  GLU B 165     218.325 123.834  37.834  1.00  0.00           H  
ATOM   3882 2HB  GLU B 165     218.899 122.726  36.597  1.00  0.00           H  
ATOM   3883 1HG  GLU B 165     218.390 121.929  39.470  1.00  0.00           H  
ATOM   3884 2HG  GLU B 165     217.202 121.789  38.175  1.00  0.00           H  
ATOM   3885  N   ALA B 166     220.820 125.446  37.242  1.00  0.00           N  
ATOM   3886  CA  ALA B 166     221.338 126.434  36.303  1.00  0.00           C  
ATOM   3887  C   ALA B 166     222.861 126.433  36.287  1.00  0.00           C  
ATOM   3888  O   ALA B 166     223.479 126.390  35.223  1.00  0.00           O  
ATOM   3889  CB  ALA B 166     220.813 127.821  36.650  1.00  0.00           C  
ATOM   3890  H   ALA B 166     220.278 125.758  38.036  1.00  0.00           H  
ATOM   3891  HA  ALA B 166     220.995 126.173  35.301  1.00  0.00           H  
ATOM   3892 1HB  ALA B 166     221.208 128.547  35.939  1.00  0.00           H  
ATOM   3893 2HB  ALA B 166     219.725 127.820  36.600  1.00  0.00           H  
ATOM   3894 3HB  ALA B 166     221.130 128.088  37.655  1.00  0.00           H  
ATOM   3895  N   VAL B 167     223.462 126.480  37.471  1.00  0.00           N  
ATOM   3896  CA  VAL B 167     224.913 126.547  37.592  1.00  0.00           C  
ATOM   3897  C   VAL B 167     225.554 125.202  37.279  1.00  0.00           C  
ATOM   3898  O   VAL B 167     226.692 125.139  36.814  1.00  0.00           O  
ATOM   3899  CB  VAL B 167     225.312 126.984  39.014  1.00  0.00           C  
ATOM   3900  CG1 VAL B 167     225.151 125.829  39.991  1.00  0.00           C  
ATOM   3901  CG2 VAL B 167     226.744 127.497  39.016  1.00  0.00           C  
ATOM   3902  H   VAL B 167     222.897 126.469  38.310  1.00  0.00           H  
ATOM   3903  HA  VAL B 167     225.287 127.268  36.865  1.00  0.00           H  
ATOM   3904  HB  VAL B 167     224.640 127.778  39.342  1.00  0.00           H  
ATOM   3905 1HG1 VAL B 167     225.437 126.155  40.991  1.00  0.00           H  
ATOM   3906 2HG1 VAL B 167     224.112 125.502  40.000  1.00  0.00           H  
ATOM   3907 3HG1 VAL B 167     225.791 125.001  39.684  1.00  0.00           H  
ATOM   3908 1HG2 VAL B 167     227.019 127.805  40.024  1.00  0.00           H  
ATOM   3909 2HG2 VAL B 167     227.414 126.705  38.682  1.00  0.00           H  
ATOM   3910 3HG2 VAL B 167     226.825 128.349  38.341  1.00  0.00           H  
ATOM   3911  N   LYS B 168     224.818 124.126  37.536  1.00  0.00           N  
ATOM   3912  CA  LYS B 168     225.311 122.780  37.275  1.00  0.00           C  
ATOM   3913  C   LYS B 168     225.385 122.501  35.780  1.00  0.00           C  
ATOM   3914  O   LYS B 168     226.365 121.943  35.289  1.00  0.00           O  
ATOM   3915  CB  LYS B 168     224.421 121.743  37.961  1.00  0.00           C  
ATOM   3916  CG  LYS B 168     224.902 120.304  37.812  1.00  0.00           C  
ATOM   3917  CD  LYS B 168     226.175 120.063  38.607  1.00  0.00           C  
ATOM   3918  CE  LYS B 168     226.556 118.589  38.610  1.00  0.00           C  
ATOM   3919  NZ  LYS B 168     227.726 118.318  39.487  1.00  0.00           N  
ATOM   3920  H   LYS B 168     223.892 124.245  37.923  1.00  0.00           H  
ATOM   3921  HA  LYS B 168     226.322 122.697  37.676  1.00  0.00           H  
ATOM   3922 1HB  LYS B 168     224.358 121.965  39.027  1.00  0.00           H  
ATOM   3923 2HB  LYS B 168     223.412 121.801  37.554  1.00  0.00           H  
ATOM   3924 1HG  LYS B 168     224.127 119.623  38.165  1.00  0.00           H  
ATOM   3925 2HG  LYS B 168     225.095 120.094  36.760  1.00  0.00           H  
ATOM   3926 1HD  LYS B 168     226.993 120.639  38.171  1.00  0.00           H  
ATOM   3927 2HD  LYS B 168     226.030 120.392  39.636  1.00  0.00           H  
ATOM   3928 1HE  LYS B 168     225.711 117.996  38.957  1.00  0.00           H  
ATOM   3929 2HE  LYS B 168     226.799 118.274  37.595  1.00  0.00           H  
ATOM   3930 1HZ  LYS B 168     227.946 117.332  39.461  1.00  0.00           H  
ATOM   3931 2HZ  LYS B 168     228.522 118.848  39.162  1.00  0.00           H  
ATOM   3932 3HZ  LYS B 168     227.507 118.587  40.436  1.00  0.00           H  
ATOM   3933  N   GLU B 169     224.340 122.892  35.058  1.00  0.00           N  
ATOM   3934  CA  GLU B 169     224.254 122.628  33.627  1.00  0.00           C  
ATOM   3935  C   GLU B 169     225.198 123.531  32.842  1.00  0.00           C  
ATOM   3936  O   GLU B 169     225.823 123.100  31.875  1.00  0.00           O  
ATOM   3937  CB  GLU B 169     222.819 122.822  33.133  1.00  0.00           C  
ATOM   3938  CG  GLU B 169     221.845 121.747  33.595  1.00  0.00           C  
ATOM   3939  CD  GLU B 169     222.087 120.416  32.938  1.00  0.00           C  
ATOM   3940  OE1 GLU B 169     222.887 120.358  32.034  1.00  0.00           O  
ATOM   3941  OE2 GLU B 169     221.475 119.457  33.342  1.00  0.00           O  
ATOM   3942  H   GLU B 169     223.583 123.384  35.512  1.00  0.00           H  
ATOM   3943  HA  GLU B 169     224.559 121.596  33.446  1.00  0.00           H  
ATOM   3944 1HB  GLU B 169     222.442 123.785  33.479  1.00  0.00           H  
ATOM   3945 2HB  GLU B 169     222.808 122.839  32.043  1.00  0.00           H  
ATOM   3946 1HG  GLU B 169     221.935 121.629  34.674  1.00  0.00           H  
ATOM   3947 2HG  GLU B 169     220.829 122.074  33.376  1.00  0.00           H  
ATOM   3948  N   ASP B 170     225.297 124.787  33.267  1.00  0.00           N  
ATOM   3949  CA  ASP B 170     226.120 125.768  32.574  1.00  0.00           C  
ATOM   3950  C   ASP B 170     226.533 126.899  33.507  1.00  0.00           C  
ATOM   3951  O   ASP B 170     225.823 127.894  33.642  1.00  0.00           O  
ATOM   3952  CB  ASP B 170     225.370 126.340  31.368  1.00  0.00           C  
ATOM   3953  CG  ASP B 170     226.253 127.203  30.477  1.00  0.00           C  
ATOM   3954  OD1 ASP B 170     227.406 127.368  30.797  1.00  0.00           O  
ATOM   3955  OD2 ASP B 170     225.765 127.691  29.486  1.00  0.00           O  
ATOM   3956  H   ASP B 170     224.785 125.068  34.093  1.00  0.00           H  
ATOM   3957  HA  ASP B 170     227.030 125.273  32.230  1.00  0.00           H  
ATOM   3958 1HB  ASP B 170     224.965 125.522  30.770  1.00  0.00           H  
ATOM   3959 2HB  ASP B 170     224.529 126.940  31.713  1.00  0.00           H  
ATOM   3960  N   PRO B 171     227.686 126.740  34.148  1.00  0.00           N  
ATOM   3961  CA  PRO B 171     228.147 127.699  35.145  1.00  0.00           C  
ATOM   3962  C   PRO B 171     228.601 128.998  34.490  1.00  0.00           C  
ATOM   3963  O   PRO B 171     229.198 128.986  33.413  1.00  0.00           O  
ATOM   3964  CB  PRO B 171     229.315 126.965  35.814  1.00  0.00           C  
ATOM   3965  CG  PRO B 171     229.810 126.030  34.763  1.00  0.00           C  
ATOM   3966  CD  PRO B 171     228.562 125.553  34.069  1.00  0.00           C  
ATOM   3967  HA  PRO B 171     227.316 127.936  35.807  1.00  0.00           H  
ATOM   3968 1HB  PRO B 171     230.079 127.688  36.135  1.00  0.00           H  
ATOM   3969 2HB  PRO B 171     228.964 126.445  36.717  1.00  0.00           H  
ATOM   3970 1HG  PRO B 171     230.498 126.553  34.083  1.00  0.00           H  
ATOM   3971 2HG  PRO B 171     230.380 125.209  35.222  1.00  0.00           H  
ATOM   3972 1HD  PRO B 171     228.800 125.287  33.028  1.00  0.00           H  
ATOM   3973 2HD  PRO B 171     228.151 124.686  34.607  1.00  0.00           H  
ATOM   3974  N   SER B 172     228.315 130.116  35.147  1.00  0.00           N  
ATOM   3975  CA  SER B 172     228.687 131.427  34.627  1.00  0.00           C  
ATOM   3976  C   SER B 172     228.648 132.486  35.720  1.00  0.00           C  
ATOM   3977  O   SER B 172     228.187 132.226  36.832  1.00  0.00           O  
ATOM   3978  CB  SER B 172     227.758 131.823  33.495  1.00  0.00           C  
ATOM   3979  OG  SER B 172     226.492 132.171  33.984  1.00  0.00           O  
ATOM   3980  H   SER B 172     227.828 130.057  36.029  1.00  0.00           H  
ATOM   3981  HA  SER B 172     229.710 131.374  34.255  1.00  0.00           H  
ATOM   3982 1HB  SER B 172     228.186 132.665  32.952  1.00  0.00           H  
ATOM   3983 2HB  SER B 172     227.666 130.994  32.794  1.00  0.00           H  
ATOM   3984  HG  SER B 172     225.934 132.290  33.211  1.00  0.00           H  
ATOM   3985  N   GLU B 173     229.133 133.680  35.399  1.00  0.00           N  
ATOM   3986  CA  GLU B 173     229.063 134.808  36.319  1.00  0.00           C  
ATOM   3987  C   GLU B 173     227.630 135.057  36.776  1.00  0.00           C  
ATOM   3988  O   GLU B 173     227.372 135.243  37.964  1.00  0.00           O  
ATOM   3989  CB  GLU B 173     229.625 136.070  35.658  1.00  0.00           C  
ATOM   3990  CG  GLU B 173     229.589 137.310  36.539  1.00  0.00           C  
ATOM   3991  CD  GLU B 173     230.151 138.527  35.859  1.00  0.00           C  
ATOM   3992  OE1 GLU B 173     230.648 138.397  34.766  1.00  0.00           O  
ATOM   3993  OE2 GLU B 173     230.083 139.589  36.433  1.00  0.00           O  
ATOM   3994  H   GLU B 173     229.563 133.809  34.494  1.00  0.00           H  
ATOM   3995  HA  GLU B 173     229.657 134.566  37.201  1.00  0.00           H  
ATOM   3996 1HB  GLU B 173     230.661 135.896  35.367  1.00  0.00           H  
ATOM   3997 2HB  GLU B 173     229.062 136.287  34.750  1.00  0.00           H  
ATOM   3998 1HG  GLU B 173     228.557 137.511  36.824  1.00  0.00           H  
ATOM   3999 2HG  GLU B 173     230.156 137.113  37.449  1.00  0.00           H  
ATOM   4000  N   GLU B 174     226.703 135.059  35.825  1.00  0.00           N  
ATOM   4001  CA  GLU B 174     225.300 135.317  36.123  1.00  0.00           C  
ATOM   4002  C   GLU B 174     224.680 134.164  36.900  1.00  0.00           C  
ATOM   4003  O   GLU B 174     223.859 134.374  37.793  1.00  0.00           O  
ATOM   4004  CB  GLU B 174     224.515 135.553  34.831  1.00  0.00           C  
ATOM   4005  CG  GLU B 174     224.840 136.864  34.128  1.00  0.00           C  
ATOM   4006  CD  GLU B 174     224.054 137.059  32.861  1.00  0.00           C  
ATOM   4007  OE1 GLU B 174     223.451 136.116  32.407  1.00  0.00           O  
ATOM   4008  OE2 GLU B 174     224.059 138.152  32.345  1.00  0.00           O  
ATOM   4009  H   GLU B 174     226.977 134.875  34.869  1.00  0.00           H  
ATOM   4010  HA  GLU B 174     225.238 136.208  36.748  1.00  0.00           H  
ATOM   4011 1HB  GLU B 174     224.713 134.741  34.130  1.00  0.00           H  
ATOM   4012 2HB  GLU B 174     223.446 135.546  35.046  1.00  0.00           H  
ATOM   4013 1HG  GLU B 174     224.625 137.690  34.805  1.00  0.00           H  
ATOM   4014 2HG  GLU B 174     225.903 136.887  33.898  1.00  0.00           H  
ATOM   4015  N   ALA B 175     225.077 132.943  36.554  1.00  0.00           N  
ATOM   4016  CA  ALA B 175     224.584 131.754  37.240  1.00  0.00           C  
ATOM   4017  C   ALA B 175     225.019 131.737  38.698  1.00  0.00           C  
ATOM   4018  O   ALA B 175     224.245 131.375  39.583  1.00  0.00           O  
ATOM   4019  CB  ALA B 175     225.063 130.496  36.530  1.00  0.00           C  
ATOM   4020  H   ALA B 175     225.739 132.837  35.799  1.00  0.00           H  
ATOM   4021  HA  ALA B 175     223.494 131.772  37.222  1.00  0.00           H  
ATOM   4022 1HB  ALA B 175     224.689 129.618  37.054  1.00  0.00           H  
ATOM   4023 2HB  ALA B 175     224.695 130.495  35.505  1.00  0.00           H  
ATOM   4024 3HB  ALA B 175     226.152 130.476  36.524  1.00  0.00           H  
ATOM   4025  N   LYS B 176     226.264 132.134  38.943  1.00  0.00           N  
ATOM   4026  CA  LYS B 176     226.798 132.187  40.301  1.00  0.00           C  
ATOM   4027  C   LYS B 176     226.090 133.252  41.129  1.00  0.00           C  
ATOM   4028  O   LYS B 176     225.854 133.067  42.320  1.00  0.00           O  
ATOM   4029  CB  LYS B 176     228.303 132.458  40.273  1.00  0.00           C  
ATOM   4030  CG  LYS B 176     229.151 131.261  39.864  1.00  0.00           C  
ATOM   4031  CD  LYS B 176     230.626 131.504  40.147  1.00  0.00           C  
ATOM   4032  CE  LYS B 176     231.276 132.319  39.038  1.00  0.00           C  
ATOM   4033  NZ  LYS B 176     232.761 132.253  39.098  1.00  0.00           N  
ATOM   4034  H   LYS B 176     226.856 132.403  38.172  1.00  0.00           H  
ATOM   4035  HA  LYS B 176     226.623 131.223  40.779  1.00  0.00           H  
ATOM   4036 1HB  LYS B 176     228.515 133.271  39.578  1.00  0.00           H  
ATOM   4037 2HB  LYS B 176     228.633 132.778  41.262  1.00  0.00           H  
ATOM   4038 1HG  LYS B 176     228.824 130.377  40.414  1.00  0.00           H  
ATOM   4039 2HG  LYS B 176     229.021 131.070  38.798  1.00  0.00           H  
ATOM   4040 1HD  LYS B 176     230.731 132.040  41.091  1.00  0.00           H  
ATOM   4041 2HD  LYS B 176     231.142 130.547  40.232  1.00  0.00           H  
ATOM   4042 1HE  LYS B 176     230.946 131.946  38.071  1.00  0.00           H  
ATOM   4043 2HE  LYS B 176     230.967 133.361  39.125  1.00  0.00           H  
ATOM   4044 1HZ  LYS B 176     233.153 132.806  38.348  1.00  0.00           H  
ATOM   4045 2HZ  LYS B 176     233.080 132.615  39.985  1.00  0.00           H  
ATOM   4046 3HZ  LYS B 176     233.060 131.293  38.999  1.00  0.00           H  
ATOM   4047  N   ARG B 177     225.752 134.366  40.488  1.00  0.00           N  
ATOM   4048  CA  ARG B 177     224.949 135.402  41.124  1.00  0.00           C  
ATOM   4049  C   ARG B 177     223.579 134.868  41.526  1.00  0.00           C  
ATOM   4050  O   ARG B 177     223.068 135.192  42.598  1.00  0.00           O  
ATOM   4051  CB  ARG B 177     224.772 136.591  40.190  1.00  0.00           C  
ATOM   4052  CG  ARG B 177     226.020 137.435  39.986  1.00  0.00           C  
ATOM   4053  CD  ARG B 177     225.789 138.531  39.012  1.00  0.00           C  
ATOM   4054  NE  ARG B 177     227.029 139.186  38.628  1.00  0.00           N  
ATOM   4055  CZ  ARG B 177     227.623 140.172  39.328  1.00  0.00           C  
ATOM   4056  NH1 ARG B 177     227.079 140.604  40.444  1.00  0.00           N  
ATOM   4057  NH2 ARG B 177     228.752 140.704  38.894  1.00  0.00           N  
ATOM   4058  H   ARG B 177     226.063 134.498  39.535  1.00  0.00           H  
ATOM   4059  HA  ARG B 177     225.457 135.727  42.031  1.00  0.00           H  
ATOM   4060 1HB  ARG B 177     224.449 136.240  39.211  1.00  0.00           H  
ATOM   4061 2HB  ARG B 177     223.991 137.245  40.577  1.00  0.00           H  
ATOM   4062 1HG  ARG B 177     226.319 137.879  40.937  1.00  0.00           H  
ATOM   4063 2HG  ARG B 177     226.828 136.806  39.610  1.00  0.00           H  
ATOM   4064 1HD  ARG B 177     225.325 138.126  38.113  1.00  0.00           H  
ATOM   4065 2HD  ARG B 177     225.132 139.278  39.453  1.00  0.00           H  
ATOM   4066  HE  ARG B 177     227.478 138.881  37.774  1.00  0.00           H  
ATOM   4067 1HH1 ARG B 177     226.215 140.198  40.776  1.00  0.00           H  
ATOM   4068 2HH1 ARG B 177     227.523 141.343  40.970  1.00  0.00           H  
ATOM   4069 1HH2 ARG B 177     229.170 140.371  38.036  1.00  0.00           H  
ATOM   4070 2HH2 ARG B 177     229.196 141.442  39.420  1.00  0.00           H  
ATOM   4071  N   ALA B 178     222.993 134.048  40.662  1.00  0.00           N  
ATOM   4072  CA  ALA B 178     221.726 133.392  40.967  1.00  0.00           C  
ATOM   4073  C   ALA B 178     221.854 132.487  42.185  1.00  0.00           C  
ATOM   4074  O   ALA B 178     220.939 132.397  43.002  1.00  0.00           O  
ATOM   4075  CB  ALA B 178     221.237 132.596  39.765  1.00  0.00           C  
ATOM   4076  H   ALA B 178     223.435 133.874  39.770  1.00  0.00           H  
ATOM   4077  HA  ALA B 178     220.987 134.160  41.201  1.00  0.00           H  
ATOM   4078 1HB  ALA B 178     220.293 132.114  40.009  1.00  0.00           H  
ATOM   4079 2HB  ALA B 178     221.096 133.268  38.919  1.00  0.00           H  
ATOM   4080 3HB  ALA B 178     221.976 131.839  39.507  1.00  0.00           H  
ATOM   4081  N   VAL B 179     222.997 131.819  42.303  1.00  0.00           N  
ATOM   4082  CA  VAL B 179     223.268 130.962  43.449  1.00  0.00           C  
ATOM   4083  C   VAL B 179     223.385 131.777  44.730  1.00  0.00           C  
ATOM   4084  O   VAL B 179     222.816 131.418  45.762  1.00  0.00           O  
ATOM   4085  CB  VAL B 179     224.571 130.170  43.228  1.00  0.00           C  
ATOM   4086  CG1 VAL B 179     224.979 129.447  44.504  1.00  0.00           C  
ATOM   4087  CG2 VAL B 179     224.387 129.183  42.085  1.00  0.00           C  
ATOM   4088  H   VAL B 179     223.694 131.906  41.576  1.00  0.00           H  
ATOM   4089  HA  VAL B 179     222.435 130.272  43.571  1.00  0.00           H  
ATOM   4090  HB  VAL B 179     225.372 130.867  42.982  1.00  0.00           H  
ATOM   4091 1HG1 VAL B 179     225.901 128.893  44.328  1.00  0.00           H  
ATOM   4092 2HG1 VAL B 179     225.139 130.177  45.298  1.00  0.00           H  
ATOM   4093 3HG1 VAL B 179     224.190 128.755  44.798  1.00  0.00           H  
ATOM   4094 1HG2 VAL B 179     225.312 128.627  41.933  1.00  0.00           H  
ATOM   4095 2HG2 VAL B 179     223.582 128.490  42.327  1.00  0.00           H  
ATOM   4096 3HG2 VAL B 179     224.136 129.725  41.173  1.00  0.00           H  
ATOM   4097  N   GLU B 180     224.126 132.879  44.660  1.00  0.00           N  
ATOM   4098  CA  GLU B 180     224.341 133.735  45.819  1.00  0.00           C  
ATOM   4099  C   GLU B 180     223.035 134.361  46.294  1.00  0.00           C  
ATOM   4100  O   GLU B 180     222.790 134.478  47.491  1.00  0.00           O  
ATOM   4101  CB  GLU B 180     225.355 134.832  45.492  1.00  0.00           C  
ATOM   4102  CG  GLU B 180     226.793 134.346  45.373  1.00  0.00           C  
ATOM   4103  CD  GLU B 180     227.354 133.860  46.681  1.00  0.00           C  
ATOM   4104  OE1 GLU B 180     227.251 134.571  47.651  1.00  0.00           O  
ATOM   4105  OE2 GLU B 180     227.890 132.777  46.709  1.00  0.00           O  
ATOM   4106  H   GLU B 180     224.552 133.130  43.777  1.00  0.00           H  
ATOM   4107  HA  GLU B 180     224.726 133.120  46.636  1.00  0.00           H  
ATOM   4108 1HB  GLU B 180     225.084 135.307  44.549  1.00  0.00           H  
ATOM   4109 2HB  GLU B 180     225.324 135.599  46.265  1.00  0.00           H  
ATOM   4110 1HG  GLU B 180     226.832 133.532  44.651  1.00  0.00           H  
ATOM   4111 2HG  GLU B 180     227.411 135.160  44.998  1.00  0.00           H  
ATOM   4112  N   GLU B 181     222.199 134.761  45.341  1.00  0.00           N  
ATOM   4113  CA  GLU B 181     220.894 135.332  45.657  1.00  0.00           C  
ATOM   4114  C   GLU B 181     219.960 134.281  46.238  1.00  0.00           C  
ATOM   4115  O   GLU B 181     219.170 134.568  47.138  1.00  0.00           O  
ATOM   4116  CB  GLU B 181     220.265 135.952  44.407  1.00  0.00           C  
ATOM   4117  CG  GLU B 181     220.929 137.240  43.942  1.00  0.00           C  
ATOM   4118  CD  GLU B 181     220.867 138.334  44.971  1.00  0.00           C  
ATOM   4119  OE1 GLU B 181     219.845 138.477  45.598  1.00  0.00           O  
ATOM   4120  OE2 GLU B 181     221.843 139.029  45.130  1.00  0.00           O  
ATOM   4121  H   GLU B 181     222.474 134.668  44.374  1.00  0.00           H  
ATOM   4122  HA  GLU B 181     221.031 136.108  46.412  1.00  0.00           H  
ATOM   4123 1HB  GLU B 181     220.311 135.237  43.585  1.00  0.00           H  
ATOM   4124 2HB  GLU B 181     219.214 136.167  44.597  1.00  0.00           H  
ATOM   4125 1HG  GLU B 181     221.974 137.035  43.708  1.00  0.00           H  
ATOM   4126 2HG  GLU B 181     220.441 137.579  43.028  1.00  0.00           H  
ATOM   4127  N   ALA B 182     220.053 133.061  45.718  1.00  0.00           N  
ATOM   4128  CA  ALA B 182     219.272 131.945  46.240  1.00  0.00           C  
ATOM   4129  C   ALA B 182     219.622 131.659  47.694  1.00  0.00           C  
ATOM   4130  O   ALA B 182     218.747 131.378  48.511  1.00  0.00           O  
ATOM   4131  CB  ALA B 182     219.491 130.703  45.389  1.00  0.00           C  
ATOM   4132  H   ALA B 182     220.680 132.904  44.943  1.00  0.00           H  
ATOM   4133  HA  ALA B 182     218.217 132.213  46.202  1.00  0.00           H  
ATOM   4134 1HB  ALA B 182     218.903 129.878  45.791  1.00  0.00           H  
ATOM   4135 2HB  ALA B 182     219.181 130.905  44.364  1.00  0.00           H  
ATOM   4136 3HB  ALA B 182     220.546 130.433  45.402  1.00  0.00           H  
ATOM   4137  N   LYS B 183     220.911 131.730  48.011  1.00  0.00           N  
ATOM   4138  CA  LYS B 183     221.375 131.532  49.378  1.00  0.00           C  
ATOM   4139  C   LYS B 183     220.852 132.624  50.302  1.00  0.00           C  
ATOM   4140  O   LYS B 183     220.401 132.349  51.414  1.00  0.00           O  
ATOM   4141  CB  LYS B 183     222.904 131.492  49.423  1.00  0.00           C  
ATOM   4142  CG  LYS B 183     223.516 130.220  48.851  1.00  0.00           C  
ATOM   4143  CD  LYS B 183     224.992 130.109  49.208  1.00  0.00           C  
ATOM   4144  CE  LYS B 183     225.834 131.082  48.396  1.00  0.00           C  
ATOM   4145  NZ  LYS B 183     227.288 130.917  48.664  1.00  0.00           N  
ATOM   4146  H   LYS B 183     221.586 131.928  47.285  1.00  0.00           H  
ATOM   4147  HA  LYS B 183     220.987 130.579  49.741  1.00  0.00           H  
ATOM   4148 1HB  LYS B 183     223.307 132.337  48.866  1.00  0.00           H  
ATOM   4149 2HB  LYS B 183     223.240 131.589  50.456  1.00  0.00           H  
ATOM   4150 1HG  LYS B 183     222.989 129.352  49.246  1.00  0.00           H  
ATOM   4151 2HG  LYS B 183     223.414 130.223  47.767  1.00  0.00           H  
ATOM   4152 1HD  LYS B 183     225.126 130.321  50.269  1.00  0.00           H  
ATOM   4153 2HD  LYS B 183     225.337 129.094  49.012  1.00  0.00           H  
ATOM   4154 1HE  LYS B 183     225.651 130.923  47.335  1.00  0.00           H  
ATOM   4155 2HE  LYS B 183     225.546 132.104  48.643  1.00  0.00           H  
ATOM   4156 1HZ  LYS B 183     227.810 131.579  48.108  1.00  0.00           H  
ATOM   4157 2HZ  LYS B 183     227.471 131.081  49.644  1.00  0.00           H  
ATOM   4158 3HZ  LYS B 183     227.570 129.978  48.422  1.00  0.00           H  
ATOM   4159  N   ARG B 184     220.915 133.867  49.835  1.00  0.00           N  
ATOM   4160  CA  ARG B 184     220.432 135.002  50.611  1.00  0.00           C  
ATOM   4161  C   ARG B 184     218.956 134.848  50.955  1.00  0.00           C  
ATOM   4162  O   ARG B 184     218.548 135.061  52.095  1.00  0.00           O  
ATOM   4163  CB  ARG B 184     220.639 136.300  49.845  1.00  0.00           C  
ATOM   4164  CG  ARG B 184     220.145 137.548  50.559  1.00  0.00           C  
ATOM   4165  CD  ARG B 184     220.263 138.755  49.700  1.00  0.00           C  
ATOM   4166  NE  ARG B 184     219.527 138.608  48.454  1.00  0.00           N  
ATOM   4167  CZ  ARG B 184     218.187 138.685  48.343  1.00  0.00           C  
ATOM   4168  NH1 ARG B 184     217.451 138.907  49.410  1.00  0.00           N  
ATOM   4169  NH2 ARG B 184     217.612 138.537  47.163  1.00  0.00           N  
ATOM   4170  H   ARG B 184     221.307 134.028  48.919  1.00  0.00           H  
ATOM   4171  HA  ARG B 184     220.987 135.041  51.549  1.00  0.00           H  
ATOM   4172 1HB  ARG B 184     221.699 136.436  49.639  1.00  0.00           H  
ATOM   4173 2HB  ARG B 184     220.123 136.243  48.886  1.00  0.00           H  
ATOM   4174 1HG  ARG B 184     219.096 137.423  50.829  1.00  0.00           H  
ATOM   4175 2HG  ARG B 184     220.736 137.710  51.459  1.00  0.00           H  
ATOM   4176 1HD  ARG B 184     219.865 139.620  50.231  1.00  0.00           H  
ATOM   4177 2HD  ARG B 184     221.312 138.928  49.459  1.00  0.00           H  
ATOM   4178  HE  ARG B 184     220.059 138.436  47.611  1.00  0.00           H  
ATOM   4179 1HH1 ARG B 184     217.891 139.019  50.312  1.00  0.00           H  
ATOM   4180 2HH1 ARG B 184     216.447 138.963  49.327  1.00  0.00           H  
ATOM   4181 1HH2 ARG B 184     218.177 138.366  46.343  1.00  0.00           H  
ATOM   4182 2HH2 ARG B 184     216.607 138.593  47.080  1.00  0.00           H  
ATOM   4183  N   LEU B 185     218.158 134.475  49.959  1.00  0.00           N  
ATOM   4184  CA  LEU B 185     216.727 134.275  50.159  1.00  0.00           C  
ATOM   4185  C   LEU B 185     216.461 133.159  51.159  1.00  0.00           C  
ATOM   4186  O   LEU B 185     215.605 133.287  52.033  1.00  0.00           O  
ATOM   4187  CB  LEU B 185     216.047 133.947  48.824  1.00  0.00           C  
ATOM   4188  CG  LEU B 185     214.548 133.634  48.901  1.00  0.00           C  
ATOM   4189  CD1 LEU B 185     213.810 134.824  49.500  1.00  0.00           C  
ATOM   4190  CD2 LEU B 185     214.024 133.310  47.510  1.00  0.00           C  
ATOM   4191  H   LEU B 185     218.553 134.326  49.040  1.00  0.00           H  
ATOM   4192  HA  LEU B 185     216.302 135.194  50.565  1.00  0.00           H  
ATOM   4193 1HB  LEU B 185     216.174 134.795  48.151  1.00  0.00           H  
ATOM   4194 2HB  LEU B 185     216.544 133.082  48.384  1.00  0.00           H  
ATOM   4195  HG  LEU B 185     214.387 132.779  49.557  1.00  0.00           H  
ATOM   4196 1HD1 LEU B 185     212.744 134.601  49.554  1.00  0.00           H  
ATOM   4197 2HD1 LEU B 185     214.190 135.021  50.501  1.00  0.00           H  
ATOM   4198 3HD1 LEU B 185     213.965 135.701  48.871  1.00  0.00           H  
ATOM   4199 1HD2 LEU B 185     212.958 133.086  47.565  1.00  0.00           H  
ATOM   4200 2HD2 LEU B 185     214.182 134.165  46.853  1.00  0.00           H  
ATOM   4201 3HD2 LEU B 185     214.556 132.445  47.113  1.00  0.00           H  
ATOM   4202  N   ALA B 186     217.199 132.064  51.026  1.00  0.00           N  
ATOM   4203  CA  ALA B 186     217.044 130.919  51.918  1.00  0.00           C  
ATOM   4204  C   ALA B 186     217.267 131.320  53.369  1.00  0.00           C  
ATOM   4205  O   ALA B 186     216.569 130.851  54.268  1.00  0.00           O  
ATOM   4206  CB  ALA B 186     217.999 129.805  51.522  1.00  0.00           C  
ATOM   4207  H   ALA B 186     217.886 132.020  50.286  1.00  0.00           H  
ATOM   4208  HA  ALA B 186     216.021 130.551  51.830  1.00  0.00           H  
ATOM   4209 1HB  ALA B 186     217.871 128.958  52.197  1.00  0.00           H  
ATOM   4210 2HB  ALA B 186     217.788 129.488  50.501  1.00  0.00           H  
ATOM   4211 3HB  ALA B 186     219.025 130.166  51.585  1.00  0.00           H  
ATOM   4212  N   GLU B 187     218.246 132.189  53.594  1.00  0.00           N  
ATOM   4213  CA  GLU B 187     218.525 132.700  54.931  1.00  0.00           C  
ATOM   4214  C   GLU B 187     217.356 133.516  55.465  1.00  0.00           C  
ATOM   4215  O   GLU B 187     216.938 133.342  56.611  1.00  0.00           O  
ATOM   4216  CB  GLU B 187     219.794 133.556  54.921  1.00  0.00           C  
ATOM   4217  CG  GLU B 187     220.203 134.091  56.286  1.00  0.00           C  
ATOM   4218  CD  GLU B 187     221.481 134.879  56.247  1.00  0.00           C  
ATOM   4219  OE1 GLU B 187     222.043 135.012  55.187  1.00  0.00           O  
ATOM   4220  OE2 GLU B 187     221.898 135.351  57.279  1.00  0.00           O  
ATOM   4221  H   GLU B 187     218.812 132.506  52.819  1.00  0.00           H  
ATOM   4222  HA  GLU B 187     218.671 131.853  55.601  1.00  0.00           H  
ATOM   4223 1HB  GLU B 187     220.626 132.970  54.528  1.00  0.00           H  
ATOM   4224 2HB  GLU B 187     219.652 134.408  54.257  1.00  0.00           H  
ATOM   4225 1HG  GLU B 187     219.406 134.729  56.668  1.00  0.00           H  
ATOM   4226 2HG  GLU B 187     220.319 133.252  56.973  1.00  0.00           H  
ATOM   4227  N   GLU B 188     216.829 134.404  54.629  1.00  0.00           N  
ATOM   4228  CA  GLU B 188     215.740 135.283  55.032  1.00  0.00           C  
ATOM   4229  C   GLU B 188     214.466 134.493  55.308  1.00  0.00           C  
ATOM   4230  O   GLU B 188     213.763 134.753  56.286  1.00  0.00           O  
ATOM   4231  CB  GLU B 188     215.477 136.335  53.952  1.00  0.00           C  
ATOM   4232  CG  GLU B 188     216.586 137.365  53.793  1.00  0.00           C  
ATOM   4233  CD  GLU B 188     216.332 138.330  52.669  1.00  0.00           C  
ATOM   4234  OE1 GLU B 188     215.242 138.332  52.148  1.00  0.00           O  
ATOM   4235  OE2 GLU B 188     217.229 139.066  52.331  1.00  0.00           O  
ATOM   4236  H   GLU B 188     217.194 134.471  53.689  1.00  0.00           H  
ATOM   4237  HA  GLU B 188     216.025 135.786  55.958  1.00  0.00           H  
ATOM   4238 1HB  GLU B 188     215.338 135.841  52.991  1.00  0.00           H  
ATOM   4239 2HB  GLU B 188     214.555 136.870  54.182  1.00  0.00           H  
ATOM   4240 1HG  GLU B 188     216.685 137.925  54.723  1.00  0.00           H  
ATOM   4241 2HG  GLU B 188     217.526 136.844  53.614  1.00  0.00           H  
ATOM   4242  N   VAL B 189     214.175 133.530  54.442  1.00  0.00           N  
ATOM   4243  CA  VAL B 189     212.966 132.725  54.569  1.00  0.00           C  
ATOM   4244  C   VAL B 189     213.058 131.774  55.754  1.00  0.00           C  
ATOM   4245  O   VAL B 189     212.108 131.630  56.524  1.00  0.00           O  
ATOM   4246  CB  VAL B 189     212.726 131.914  53.282  1.00  0.00           C  
ATOM   4247  CG1 VAL B 189     211.606 130.905  53.488  1.00  0.00           C  
ATOM   4248  CG2 VAL B 189     212.400 132.854  52.131  1.00  0.00           C  
ATOM   4249  H   VAL B 189     214.809 133.347  53.677  1.00  0.00           H  
ATOM   4250  HA  VAL B 189     212.123 133.394  54.748  1.00  0.00           H  
ATOM   4251  HB  VAL B 189     213.628 131.349  53.046  1.00  0.00           H  
ATOM   4252 1HG1 VAL B 189     211.450 130.341  52.569  1.00  0.00           H  
ATOM   4253 2HG1 VAL B 189     211.877 130.221  54.292  1.00  0.00           H  
ATOM   4254 3HG1 VAL B 189     210.688 131.430  53.751  1.00  0.00           H  
ATOM   4255 1HG2 VAL B 189     212.232 132.274  51.224  1.00  0.00           H  
ATOM   4256 2HG2 VAL B 189     211.501 133.423  52.369  1.00  0.00           H  
ATOM   4257 3HG2 VAL B 189     213.232 133.540  51.974  1.00  0.00           H  
ATOM   4258  N   SER B 190     214.208 131.123  55.897  1.00  0.00           N  
ATOM   4259  CA  SER B 190     214.421 130.171  56.980  1.00  0.00           C  
ATOM   4260  C   SER B 190     214.345 130.855  58.339  1.00  0.00           C  
ATOM   4261  O   SER B 190     214.041 130.219  59.348  1.00  0.00           O  
ATOM   4262  CB  SER B 190     215.767 129.491  56.820  1.00  0.00           C  
ATOM   4263  OG  SER B 190     216.812 130.420  56.914  1.00  0.00           O  
ATOM   4264  H   SER B 190     214.955 131.292  55.238  1.00  0.00           H  
ATOM   4265  HA  SER B 190     213.628 129.421  56.943  1.00  0.00           H  
ATOM   4266 1HB  SER B 190     215.884 128.729  57.590  1.00  0.00           H  
ATOM   4267 2HB  SER B 190     215.809 128.990  55.854  1.00  0.00           H  
ATOM   4268  HG  SER B 190     216.935 130.771  56.029  1.00  0.00           H  
ATOM   4269  N   LYS B 191     214.623 132.154  58.356  1.00  0.00           N  
ATOM   4270  CA  LYS B 191     214.417 132.964  59.550  1.00  0.00           C  
ATOM   4271  C   LYS B 191     212.936 133.229  59.789  1.00  0.00           C  
ATOM   4272  O   LYS B 191     212.465 133.196  60.926  1.00  0.00           O  
ATOM   4273  CB  LYS B 191     215.175 134.288  59.437  1.00  0.00           C  
ATOM   4274  CG  LYS B 191     215.076 135.178  60.669  1.00  0.00           C  
ATOM   4275  CD  LYS B 191     216.053 134.738  61.748  1.00  0.00           C  
ATOM   4276  CE  LYS B 191     215.337 134.032  62.890  1.00  0.00           C  
ATOM   4277  NZ  LYS B 191     214.833 134.993  63.909  1.00  0.00           N  
ATOM   4278  H   LYS B 191     214.987 132.591  57.521  1.00  0.00           H  
ATOM   4279  HA  LYS B 191     214.797 132.415  60.412  1.00  0.00           H  
ATOM   4280 1HB  LYS B 191     216.231 134.088  59.253  1.00  0.00           H  
ATOM   4281 2HB  LYS B 191     214.796 134.853  58.585  1.00  0.00           H  
ATOM   4282 1HG  LYS B 191     215.294 136.209  60.391  1.00  0.00           H  
ATOM   4283 2HG  LYS B 191     214.063 135.134  61.068  1.00  0.00           H  
ATOM   4284 1HD  LYS B 191     216.790 134.058  61.318  1.00  0.00           H  
ATOM   4285 2HD  LYS B 191     216.575 135.609  62.143  1.00  0.00           H  
ATOM   4286 1HE  LYS B 191     214.495 133.465  62.496  1.00  0.00           H  
ATOM   4287 2HE  LYS B 191     216.021 133.336  63.374  1.00  0.00           H  
ATOM   4288 1HZ  LYS B 191     214.366 134.487  64.648  1.00  0.00           H  
ATOM   4289 2HZ  LYS B 191     215.608 135.512  64.296  1.00  0.00           H  
ATOM   4290 3HZ  LYS B 191     214.182 135.632  63.477  1.00  0.00           H  
ATOM   4291  N   ARG B 192     212.205 133.487  58.711  1.00  0.00           N  
ATOM   4292  CA  ARG B 192     210.790 133.825  58.806  1.00  0.00           C  
ATOM   4293  C   ARG B 192     209.963 132.616  59.226  1.00  0.00           C  
ATOM   4294  O   ARG B 192     208.986 132.746  59.964  1.00  0.00           O  
ATOM   4295  CB  ARG B 192     210.275 134.352  57.475  1.00  0.00           C  
ATOM   4296  CG  ARG B 192     210.751 135.750  57.113  1.00  0.00           C  
ATOM   4297  CD  ARG B 192     210.302 136.148  55.754  1.00  0.00           C  
ATOM   4298  NE  ARG B 192     210.863 137.427  55.351  1.00  0.00           N  
ATOM   4299  CZ  ARG B 192     210.342 138.627  55.673  1.00  0.00           C  
ATOM   4300  NH1 ARG B 192     209.250 138.695  56.402  1.00  0.00           N  
ATOM   4301  NH2 ARG B 192     210.928 139.736  55.257  1.00  0.00           N  
ATOM   4302  H   ARG B 192     212.640 133.449  57.800  1.00  0.00           H  
ATOM   4303  HA  ARG B 192     210.668 134.590  59.573  1.00  0.00           H  
ATOM   4304 1HB  ARG B 192     210.584 133.681  56.674  1.00  0.00           H  
ATOM   4305 2HB  ARG B 192     209.185 134.367  57.487  1.00  0.00           H  
ATOM   4306 1HG  ARG B 192     210.352 136.467  57.830  1.00  0.00           H  
ATOM   4307 2HG  ARG B 192     211.841 135.781  57.137  1.00  0.00           H  
ATOM   4308 1HD  ARG B 192     210.617 135.395  55.032  1.00  0.00           H  
ATOM   4309 2HD  ARG B 192     209.216 136.232  55.740  1.00  0.00           H  
ATOM   4310  HE  ARG B 192     211.704 137.416  54.789  1.00  0.00           H  
ATOM   4311 1HH1 ARG B 192     208.802 137.847  56.720  1.00  0.00           H  
ATOM   4312 2HH1 ARG B 192     208.859 139.594  56.644  1.00  0.00           H  
ATOM   4313 1HH2 ARG B 192     211.768 139.684  54.696  1.00  0.00           H  
ATOM   4314 2HH2 ARG B 192     210.538 140.635  55.499  1.00  0.00           H  
ATOM   4315  N   VAL B 193     210.358 131.440  58.749  1.00  0.00           N  
ATOM   4316  CA  VAL B 193     209.646 130.207  59.063  1.00  0.00           C  
ATOM   4317  C   VAL B 193     209.806 129.839  60.534  1.00  0.00           C  
ATOM   4318  O   VAL B 193     210.923 129.725  61.038  1.00  0.00           O  
ATOM   4319  CB  VAL B 193     210.167 129.052  58.187  1.00  0.00           C  
ATOM   4320  CG1 VAL B 193     209.563 127.729  58.636  1.00  0.00           C  
ATOM   4321  CG2 VAL B 193     209.845 129.323  56.726  1.00  0.00           C  
ATOM   4322  H   VAL B 193     211.174 131.399  58.155  1.00  0.00           H  
ATOM   4323  HA  VAL B 193     208.585 130.362  58.875  1.00  0.00           H  
ATOM   4324  HB  VAL B 193     211.247 128.971  58.313  1.00  0.00           H  
ATOM   4325 1HG1 VAL B 193     209.943 126.924  58.007  1.00  0.00           H  
ATOM   4326 2HG1 VAL B 193     209.837 127.538  59.674  1.00  0.00           H  
ATOM   4327 3HG1 VAL B 193     208.478 127.776  58.549  1.00  0.00           H  
ATOM   4328 1HG2 VAL B 193     210.217 128.503  56.113  1.00  0.00           H  
ATOM   4329 2HG2 VAL B 193     208.765 129.410  56.601  1.00  0.00           H  
ATOM   4330 3HG2 VAL B 193     210.321 130.253  56.415  1.00  0.00           H  
ATOM   4331  N   THR B 194     208.681 129.654  61.217  1.00  0.00           N  
ATOM   4332  CA  THR B 194     208.685 129.462  62.663  1.00  0.00           C  
ATOM   4333  C   THR B 194     209.188 128.072  63.032  1.00  0.00           C  
ATOM   4334  O   THR B 194     210.005 127.919  63.939  1.00  0.00           O  
ATOM   4335  CB  THR B 194     207.281 129.678  63.257  1.00  0.00           C  
ATOM   4336  OG1 THR B 194     206.854 131.023  63.004  1.00  0.00           O  
ATOM   4337  CG2 THR B 194     207.291 129.427  64.757  1.00  0.00           C  
ATOM   4338  H   THR B 194     207.801 129.646  60.722  1.00  0.00           H  
ATOM   4339  HA  THR B 194     209.367 130.189  63.106  1.00  0.00           H  
ATOM   4340  HB  THR B 194     206.577 128.993  62.784  1.00  0.00           H  
ATOM   4341  HG1 THR B 194     206.756 131.155  62.058  1.00  0.00           H  
ATOM   4342 1HG2 THR B 194     206.290 129.584  65.159  1.00  0.00           H  
ATOM   4343 2HG2 THR B 194     207.604 128.401  64.952  1.00  0.00           H  
ATOM   4344 3HG2 THR B 194     207.986 130.115  65.236  1.00  0.00           H  
ATOM   4345  N   ASP B 195     208.695 127.063  62.322  1.00  0.00           N  
ATOM   4346  CA  ASP B 195     208.979 125.675  62.667  1.00  0.00           C  
ATOM   4347  C   ASP B 195     210.443 125.334  62.415  1.00  0.00           C  
ATOM   4348  O   ASP B 195     210.908 125.352  61.276  1.00  0.00           O  
ATOM   4349  CB  ASP B 195     208.083 124.728  61.864  1.00  0.00           C  
ATOM   4350  CG  ASP B 195     208.224 123.273  62.292  1.00  0.00           C  
ATOM   4351  OD1 ASP B 195     207.291 122.528  62.110  1.00  0.00           O  
ATOM   4352  OD2 ASP B 195     209.264 122.922  62.796  1.00  0.00           O  
ATOM   4353  H   ASP B 195     208.109 127.261  61.525  1.00  0.00           H  
ATOM   4354  HA  ASP B 195     208.787 125.535  63.731  1.00  0.00           H  
ATOM   4355 1HB  ASP B 195     207.041 125.027  61.981  1.00  0.00           H  
ATOM   4356 2HB  ASP B 195     208.329 124.806  60.805  1.00  0.00           H  
ATOM   4357  N   PRO B 196     211.164 125.023  63.486  1.00  0.00           N  
ATOM   4358  CA  PRO B 196     212.588 124.727  63.390  1.00  0.00           C  
ATOM   4359  C   PRO B 196     212.860 123.649  62.350  1.00  0.00           C  
ATOM   4360  O   PRO B 196     213.892 123.662  61.679  1.00  0.00           O  
ATOM   4361  CB  PRO B 196     212.937 124.249  64.804  1.00  0.00           C  
ATOM   4362  CG  PRO B 196     212.002 125.003  65.686  1.00  0.00           C  
ATOM   4363  CD  PRO B 196     210.708 125.037  64.916  1.00  0.00           C  
ATOM   4364  HA  PRO B 196     213.108 125.631  63.072  1.00  0.00           H  
ATOM   4365 1HB  PRO B 196     212.806 123.158  64.873  1.00  0.00           H  
ATOM   4366 2HB  PRO B 196     213.994 124.460  65.022  1.00  0.00           H  
ATOM   4367 1HG  PRO B 196     211.903 124.495  66.655  1.00  0.00           H  
ATOM   4368 2HG  PRO B 196     212.400 126.006  65.890  1.00  0.00           H  
ATOM   4369 1HD  PRO B 196     210.116 124.140  65.151  1.00  0.00           H  
ATOM   4370 2HD  PRO B 196     210.151 125.949  65.177  1.00  0.00           H  
ATOM   4371  N   GLU B 197     211.924 122.714  62.217  1.00  0.00           N  
ATOM   4372  CA  GLU B 197     212.095 121.582  61.315  1.00  0.00           C  
ATOM   4373  C   GLU B 197     212.065 122.028  59.859  1.00  0.00           C  
ATOM   4374  O   GLU B 197     212.873 121.583  59.045  1.00  0.00           O  
ATOM   4375  CB  GLU B 197     211.006 120.536  61.561  1.00  0.00           C  
ATOM   4376  CG  GLU B 197     211.160 119.263  60.741  1.00  0.00           C  
ATOM   4377  CD  GLU B 197     212.377 118.466  61.121  1.00  0.00           C  
ATOM   4378  OE1 GLU B 197     212.879 118.664  62.202  1.00  0.00           O  
ATOM   4379  OE2 GLU B 197     212.804 117.658  60.331  1.00  0.00           O  
ATOM   4380  H   GLU B 197     211.073 122.790  62.755  1.00  0.00           H  
ATOM   4381  HA  GLU B 197     213.072 121.133  61.502  1.00  0.00           H  
ATOM   4382 1HB  GLU B 197     211.002 120.257  62.615  1.00  0.00           H  
ATOM   4383 2HB  GLU B 197     210.030 120.965  61.332  1.00  0.00           H  
ATOM   4384 1HG  GLU B 197     210.275 118.643  60.882  1.00  0.00           H  
ATOM   4385 2HG  GLU B 197     211.220 119.528  59.686  1.00  0.00           H  
ATOM   4386  N   LEU B 198     211.125 122.912  59.536  1.00  0.00           N  
ATOM   4387  CA  LEU B 198     211.003 123.439  58.182  1.00  0.00           C  
ATOM   4388  C   LEU B 198     212.162 124.371  57.846  1.00  0.00           C  
ATOM   4389  O   LEU B 198     212.637 124.401  56.711  1.00  0.00           O  
ATOM   4390  CB  LEU B 198     209.674 124.187  58.024  1.00  0.00           C  
ATOM   4391  CG  LEU B 198     208.413 123.314  58.041  1.00  0.00           C  
ATOM   4392  CD1 LEU B 198     207.178 124.205  58.030  1.00  0.00           C  
ATOM   4393  CD2 LEU B 198     208.425 122.381  56.840  1.00  0.00           C  
ATOM   4394  H   LEU B 198     210.479 123.225  60.245  1.00  0.00           H  
ATOM   4395  HA  LEU B 198     211.036 122.606  57.480  1.00  0.00           H  
ATOM   4396 1HB  LEU B 198     209.585 124.913  58.831  1.00  0.00           H  
ATOM   4397 2HB  LEU B 198     209.690 124.728  57.077  1.00  0.00           H  
ATOM   4398  HG  LEU B 198     208.391 122.725  58.958  1.00  0.00           H  
ATOM   4399 1HD1 LEU B 198     206.282 123.584  58.042  1.00  0.00           H  
ATOM   4400 2HD1 LEU B 198     207.185 124.848  58.910  1.00  0.00           H  
ATOM   4401 3HD1 LEU B 198     207.181 124.819  57.130  1.00  0.00           H  
ATOM   4402 1HD2 LEU B 198     207.529 121.759  56.853  1.00  0.00           H  
ATOM   4403 2HD2 LEU B 198     208.446 122.969  55.922  1.00  0.00           H  
ATOM   4404 3HD2 LEU B 198     209.309 121.744  56.883  1.00  0.00           H  
ATOM   4405  N   SER B 199     212.612 125.128  58.840  1.00  0.00           N  
ATOM   4406  CA  SER B 199     213.764 126.006  58.674  1.00  0.00           C  
ATOM   4407  C   SER B 199     215.025 125.209  58.362  1.00  0.00           C  
ATOM   4408  O   SER B 199     215.823 125.599  57.510  1.00  0.00           O  
ATOM   4409  CB  SER B 199     213.974 126.834  59.927  1.00  0.00           C  
ATOM   4410  OG  SER B 199     215.045 127.724  59.767  1.00  0.00           O  
ATOM   4411  H   SER B 199     212.144 125.095  59.735  1.00  0.00           H  
ATOM   4412  HA  SER B 199     213.575 126.669  57.829  1.00  0.00           H  
ATOM   4413 1HB  SER B 199     213.065 127.391  60.151  1.00  0.00           H  
ATOM   4414 2HB  SER B 199     214.170 126.174  60.770  1.00  0.00           H  
ATOM   4415  HG  SER B 199     214.654 128.596  59.682  1.00  0.00           H  
ATOM   4416  N   GLU B 200     215.196 124.089  59.058  1.00  0.00           N  
ATOM   4417  CA  GLU B 200     216.351 123.225  58.845  1.00  0.00           C  
ATOM   4418  C   GLU B 200     216.336 122.624  57.445  1.00  0.00           C  
ATOM   4419  O   GLU B 200     217.382 122.489  56.807  1.00  0.00           O  
ATOM   4420  CB  GLU B 200     216.381 122.108  59.891  1.00  0.00           C  
ATOM   4421  CG  GLU B 200     217.568 121.163  59.767  1.00  0.00           C  
ATOM   4422  CD  GLU B 200     218.885 121.840  60.029  1.00  0.00           C  
ATOM   4423  OE1 GLU B 200     218.884 122.883  60.638  1.00  0.00           O  
ATOM   4424  OE2 GLU B 200     219.892 121.314  59.619  1.00  0.00           O  
ATOM   4425  H   GLU B 200     214.508 123.831  59.753  1.00  0.00           H  
ATOM   4426  HA  GLU B 200     217.256 123.827  58.936  1.00  0.00           H  
ATOM   4427 1HB  GLU B 200     216.404 122.544  60.889  1.00  0.00           H  
ATOM   4428 2HB  GLU B 200     215.471 121.513  59.814  1.00  0.00           H  
ATOM   4429 1HG  GLU B 200     217.445 120.346  60.478  1.00  0.00           H  
ATOM   4430 2HG  GLU B 200     217.577 120.737  58.765  1.00  0.00           H  
ATOM   4431  N   LYS B 201     215.148 122.262  56.975  1.00  0.00           N  
ATOM   4432  CA  LYS B 201     214.997 121.665  55.652  1.00  0.00           C  
ATOM   4433  C   LYS B 201     215.463 122.621  54.561  1.00  0.00           C  
ATOM   4434  O   LYS B 201     216.030 122.199  53.554  1.00  0.00           O  
ATOM   4435  CB  LYS B 201     213.543 121.259  55.410  1.00  0.00           C  
ATOM   4436  CG  LYS B 201     213.070 120.082  56.253  1.00  0.00           C  
ATOM   4437  CD  LYS B 201     213.545 118.759  55.672  1.00  0.00           C  
ATOM   4438  CE  LYS B 201     212.626 118.280  54.558  1.00  0.00           C  
ATOM   4439  NZ  LYS B 201     211.329 117.776  55.085  1.00  0.00           N  
ATOM   4440  H   LYS B 201     214.329 122.403  57.547  1.00  0.00           H  
ATOM   4441  HA  LYS B 201     215.623 120.774  55.600  1.00  0.00           H  
ATOM   4442 1HB  LYS B 201     212.889 122.105  55.620  1.00  0.00           H  
ATOM   4443 2HB  LYS B 201     213.409 120.994  54.361  1.00  0.00           H  
ATOM   4444 1HG  LYS B 201     213.455 120.183  57.268  1.00  0.00           H  
ATOM   4445 2HG  LYS B 201     211.981 120.080  56.295  1.00  0.00           H  
ATOM   4446 1HD  LYS B 201     214.554 118.878  55.273  1.00  0.00           H  
ATOM   4447 2HD  LYS B 201     213.571 118.005  56.458  1.00  0.00           H  
ATOM   4448 1HE  LYS B 201     212.430 119.101  53.870  1.00  0.00           H  
ATOM   4449 2HE  LYS B 201     213.114 117.479  54.003  1.00  0.00           H  
ATOM   4450 1HZ  LYS B 201     210.750 117.468  54.317  1.00  0.00           H  
ATOM   4451 2HZ  LYS B 201     211.498 117.000  55.711  1.00  0.00           H  
ATOM   4452 3HZ  LYS B 201     210.858 118.515  55.586  1.00  0.00           H  
ATOM   4453  N   ILE B 202     215.219 123.911  54.768  1.00  0.00           N  
ATOM   4454  CA  ILE B 202     215.718 124.940  53.863  1.00  0.00           C  
ATOM   4455  C   ILE B 202     217.240 125.003  53.888  1.00  0.00           C  
ATOM   4456  O   ILE B 202     217.886 125.066  52.842  1.00  0.00           O  
ATOM   4457  CB  ILE B 202     215.139 126.320  54.227  1.00  0.00           C  
ATOM   4458  CG1 ILE B 202     213.630 126.349  53.970  1.00  0.00           C  
ATOM   4459  CG2 ILE B 202     215.839 127.414  53.438  1.00  0.00           C  
ATOM   4460  CD1 ILE B 202     212.931 127.544  54.578  1.00  0.00           C  
ATOM   4461  H   ILE B 202     214.674 124.186  55.571  1.00  0.00           H  
ATOM   4462  HA  ILE B 202     215.414 124.683  52.848  1.00  0.00           H  
ATOM   4463  HB  ILE B 202     215.281 126.504  55.291  1.00  0.00           H  
ATOM   4464 1HG1 ILE B 202     213.444 126.355  52.896  1.00  0.00           H  
ATOM   4465 2HG1 ILE B 202     213.173 125.446  54.374  1.00  0.00           H  
ATOM   4466 1HG2 ILE B 202     215.417 128.383  53.706  1.00  0.00           H  
ATOM   4467 2HG2 ILE B 202     216.903 127.406  53.669  1.00  0.00           H  
ATOM   4468 3HG2 ILE B 202     215.698 127.241  52.370  1.00  0.00           H  
ATOM   4469 1HD1 ILE B 202     211.865 127.495  54.354  1.00  0.00           H  
ATOM   4470 2HD1 ILE B 202     213.075 127.538  55.659  1.00  0.00           H  
ATOM   4471 3HD1 ILE B 202     213.347 128.460  54.162  1.00  0.00           H  
ATOM   4472  N   ARG B 203     217.808 124.989  55.090  1.00  0.00           N  
ATOM   4473  CA  ARG B 203     219.255 125.039  55.254  1.00  0.00           C  
ATOM   4474  C   ARG B 203     219.927 123.844  54.591  1.00  0.00           C  
ATOM   4475  O   ARG B 203     220.999 123.969  54.000  1.00  0.00           O  
ATOM   4476  CB  ARG B 203     219.626 125.073  56.729  1.00  0.00           C  
ATOM   4477  CG  ARG B 203     219.365 126.399  57.424  1.00  0.00           C  
ATOM   4478  CD  ARG B 203     220.013 126.458  58.759  1.00  0.00           C  
ATOM   4479  NE  ARG B 203     219.324 125.626  59.733  1.00  0.00           N  
ATOM   4480  CZ  ARG B 203     218.297 126.039  60.500  1.00  0.00           C  
ATOM   4481  NH1 ARG B 203     217.852 127.271  60.396  1.00  0.00           N  
ATOM   4482  NH2 ARG B 203     217.736 125.204  61.358  1.00  0.00           N  
ATOM   4483  H   ARG B 203     217.221 124.941  55.911  1.00  0.00           H  
ATOM   4484  HA  ARG B 203     219.628 125.940  54.765  1.00  0.00           H  
ATOM   4485 1HB  ARG B 203     219.067 124.306  57.262  1.00  0.00           H  
ATOM   4486 2HB  ARG B 203     220.686 124.844  56.842  1.00  0.00           H  
ATOM   4487 1HG  ARG B 203     219.761 127.213  56.815  1.00  0.00           H  
ATOM   4488 2HG  ARG B 203     218.291 126.536  57.557  1.00  0.00           H  
ATOM   4489 1HD  ARG B 203     221.042 126.107  58.680  1.00  0.00           H  
ATOM   4490 2HD  ARG B 203     220.006 127.484  59.122  1.00  0.00           H  
ATOM   4491  HE  ARG B 203     219.638 124.671  59.841  1.00  0.00           H  
ATOM   4492 1HH1 ARG B 203     218.281 127.910  59.741  1.00  0.00           H  
ATOM   4493 2HH1 ARG B 203     217.083 127.581  60.972  1.00  0.00           H  
ATOM   4494 1HH2 ARG B 203     218.077 124.256  61.439  1.00  0.00           H  
ATOM   4495 2HH2 ARG B 203     216.966 125.514  61.933  1.00  0.00           H  
ATOM   4496  N   GLN B 204     219.288 122.682  54.692  1.00  0.00           N  
ATOM   4497  CA  GLN B 204     219.805 121.468  54.073  1.00  0.00           C  
ATOM   4498  C   GLN B 204     219.870 121.606  52.557  1.00  0.00           C  
ATOM   4499  O   GLN B 204     220.827 121.159  51.924  1.00  0.00           O  
ATOM   4500  CB  GLN B 204     218.938 120.263  54.452  1.00  0.00           C  
ATOM   4501  CG  GLN B 204     219.079 119.825  55.899  1.00  0.00           C  
ATOM   4502  CD  GLN B 204     218.084 118.744  56.276  1.00  0.00           C  
ATOM   4503  OE1 GLN B 204     217.114 118.495  55.555  1.00  0.00           O  
ATOM   4504  NE2 GLN B 204     218.318 118.095  57.412  1.00  0.00           N  
ATOM   4505  H   GLN B 204     218.422 122.640  55.212  1.00  0.00           H  
ATOM   4506  HA  GLN B 204     220.819 121.299  54.432  1.00  0.00           H  
ATOM   4507 1HB  GLN B 204     217.889 120.498  54.272  1.00  0.00           H  
ATOM   4508 2HB  GLN B 204     219.196 119.415  53.816  1.00  0.00           H  
ATOM   4509 1HG  GLN B 204     220.085 119.433  56.053  1.00  0.00           H  
ATOM   4510 2HG  GLN B 204     218.911 120.686  56.546  1.00  0.00           H  
ATOM   4511 1HE2 GLN B 204     217.695 117.372  57.712  1.00  0.00           H  
ATOM   4512 2HE2 GLN B 204     219.117 118.330  57.967  1.00  0.00           H  
ATOM   4513  N   LEU B 205     218.849 122.230  51.980  1.00  0.00           N  
ATOM   4514  CA  LEU B 205     218.816 122.485  50.545  1.00  0.00           C  
ATOM   4515  C   LEU B 205     219.932 123.434  50.129  1.00  0.00           C  
ATOM   4516  O   LEU B 205     220.528 123.279  49.063  1.00  0.00           O  
ATOM   4517  CB  LEU B 205     217.459 123.074  50.143  1.00  0.00           C  
ATOM   4518  CG  LEU B 205     216.263 122.119  50.243  1.00  0.00           C  
ATOM   4519  CD1 LEU B 205     214.969 122.911  50.123  1.00  0.00           C  
ATOM   4520  CD2 LEU B 205     216.362 121.065  49.150  1.00  0.00           C  
ATOM   4521  H   LEU B 205     218.074 122.536  52.551  1.00  0.00           H  
ATOM   4522  HA  LEU B 205     218.974 121.540  50.024  1.00  0.00           H  
ATOM   4523 1HB  LEU B 205     217.251 123.934  50.777  1.00  0.00           H  
ATOM   4524 2HB  LEU B 205     217.522 123.418  49.110  1.00  0.00           H  
ATOM   4525  HG  LEU B 205     216.267 121.632  51.219  1.00  0.00           H  
ATOM   4526 1HD1 LEU B 205     214.118 122.232  50.195  1.00  0.00           H  
ATOM   4527 2HD1 LEU B 205     214.915 123.645  50.928  1.00  0.00           H  
ATOM   4528 3HD1 LEU B 205     214.943 123.423  49.162  1.00  0.00           H  
ATOM   4529 1HD2 LEU B 205     215.512 120.385  49.223  1.00  0.00           H  
ATOM   4530 2HD2 LEU B 205     216.357 121.550  48.174  1.00  0.00           H  
ATOM   4531 3HD2 LEU B 205     217.287 120.502  49.270  1.00  0.00           H  
ATOM   4532  N   VAL B 206     220.212 124.419  50.978  1.00  0.00           N  
ATOM   4533  CA  VAL B 206     221.288 125.369  50.722  1.00  0.00           C  
ATOM   4534  C   VAL B 206     222.642 124.673  50.698  1.00  0.00           C  
ATOM   4535  O   VAL B 206     223.489 124.967  49.854  1.00  0.00           O  
ATOM   4536  CB  VAL B 206     221.298 126.469  51.800  1.00  0.00           C  
ATOM   4537  CG1 VAL B 206     222.551 127.324  51.676  1.00  0.00           C  
ATOM   4538  CG2 VAL B 206     220.047 127.325  51.678  1.00  0.00           C  
ATOM   4539  H   VAL B 206     219.665 124.510  51.821  1.00  0.00           H  
ATOM   4540  HA  VAL B 206     221.130 125.814  49.739  1.00  0.00           H  
ATOM   4541  HB  VAL B 206     221.324 126.001  52.783  1.00  0.00           H  
ATOM   4542 1HG1 VAL B 206     222.541 128.096  52.447  1.00  0.00           H  
ATOM   4543 2HG1 VAL B 206     223.432 126.697  51.803  1.00  0.00           H  
ATOM   4544 3HG1 VAL B 206     222.575 127.793  50.693  1.00  0.00           H  
ATOM   4545 1HG2 VAL B 206     220.060 128.100  52.443  1.00  0.00           H  
ATOM   4546 2HG2 VAL B 206     220.017 127.789  50.692  1.00  0.00           H  
ATOM   4547 3HG2 VAL B 206     219.164 126.700  51.810  1.00  0.00           H  
ATOM   4548  N   LYS B 207     222.844 123.750  51.633  1.00  0.00           N  
ATOM   4549  CA  LYS B 207     224.083 122.985  51.700  1.00  0.00           C  
ATOM   4550  C   LYS B 207     224.349 122.250  50.393  1.00  0.00           C  
ATOM   4551  O   LYS B 207     225.480 122.209  49.910  1.00  0.00           O  
ATOM   4552  CB  LYS B 207     224.038 121.992  52.861  1.00  0.00           C  
ATOM   4553  CG  LYS B 207     224.150 122.631  54.240  1.00  0.00           C  
ATOM   4554  CD  LYS B 207     224.076 121.585  55.342  1.00  0.00           C  
ATOM   4555  CE  LYS B 207     224.164 122.223  56.720  1.00  0.00           C  
ATOM   4556  NZ  LYS B 207     224.064 121.215  57.809  1.00  0.00           N  
ATOM   4557  H   LYS B 207     222.120 123.573  52.314  1.00  0.00           H  
ATOM   4558  HA  LYS B 207     224.910 123.679  51.861  1.00  0.00           H  
ATOM   4559 1HB  LYS B 207     223.102 121.434  52.827  1.00  0.00           H  
ATOM   4560 2HB  LYS B 207     224.852 121.274  52.759  1.00  0.00           H  
ATOM   4561 1HG  LYS B 207     225.100 123.162  54.318  1.00  0.00           H  
ATOM   4562 2HG  LYS B 207     223.341 123.348  54.375  1.00  0.00           H  
ATOM   4563 1HD  LYS B 207     223.135 121.039  55.263  1.00  0.00           H  
ATOM   4564 2HD  LYS B 207     224.897 120.876  55.227  1.00  0.00           H  
ATOM   4565 1HE  LYS B 207     225.112 122.751  56.815  1.00  0.00           H  
ATOM   4566 2HE  LYS B 207     223.358 122.948  56.838  1.00  0.00           H  
ATOM   4567 1HZ  LYS B 207     224.126 121.678  58.704  1.00  0.00           H  
ATOM   4568 2HZ  LYS B 207     223.179 120.731  57.741  1.00  0.00           H  
ATOM   4569 3HZ  LYS B 207     224.818 120.549  57.722  1.00  0.00           H  
ATOM   4570  N   GLU B 208     223.297 121.669  49.822  1.00  0.00           N  
ATOM   4571  CA  GLU B 208     223.400 120.994  48.535  1.00  0.00           C  
ATOM   4572  C   GLU B 208     223.743 121.975  47.424  1.00  0.00           C  
ATOM   4573  O   GLU B 208     224.537 121.665  46.534  1.00  0.00           O  
ATOM   4574  CB  GLU B 208     222.090 120.273  48.206  1.00  0.00           C  
ATOM   4575  CG  GLU B 208     221.804 119.059  49.078  1.00  0.00           C  
ATOM   4576  CD  GLU B 208     220.531 118.355  48.701  1.00  0.00           C  
ATOM   4577  OE1 GLU B 208     219.822 118.857  47.862  1.00  0.00           O  
ATOM   4578  OE2 GLU B 208     220.266 117.312  49.251  1.00  0.00           O  
ATOM   4579  H   GLU B 208     222.405 121.698  50.295  1.00  0.00           H  
ATOM   4580  HA  GLU B 208     224.206 120.261  48.592  1.00  0.00           H  
ATOM   4581 1HB  GLU B 208     221.256 120.966  48.313  1.00  0.00           H  
ATOM   4582 2HB  GLU B 208     222.109 119.941  47.168  1.00  0.00           H  
ATOM   4583 1HG  GLU B 208     222.634 118.359  48.991  1.00  0.00           H  
ATOM   4584 2HG  GLU B 208     221.742 119.379  50.117  1.00  0.00           H  
ATOM   4585  N   LEU B 209     223.142 123.157  47.479  1.00  0.00           N  
ATOM   4586  CA  LEU B 209     223.414 124.201  46.497  1.00  0.00           C  
ATOM   4587  C   LEU B 209     224.870 124.647  46.556  1.00  0.00           C  
ATOM   4588  O   LEU B 209     225.525 124.794  45.524  1.00  0.00           O  
ATOM   4589  CB  LEU B 209     222.494 125.405  46.736  1.00  0.00           C  
ATOM   4590  CG  LEU B 209     222.723 126.611  45.815  1.00  0.00           C  
ATOM   4591  CD1 LEU B 209     222.445 126.209  44.372  1.00  0.00           C  
ATOM   4592  CD2 LEU B 209     221.822 127.758  46.246  1.00  0.00           C  
ATOM   4593  H   LEU B 209     222.479 123.339  48.217  1.00  0.00           H  
ATOM   4594  HA  LEU B 209     223.231 123.796  45.501  1.00  0.00           H  
ATOM   4595 1HB  LEU B 209     221.461 125.083  46.608  1.00  0.00           H  
ATOM   4596 2HB  LEU B 209     222.623 125.744  47.763  1.00  0.00           H  
ATOM   4597  HG  LEU B 209     223.766 126.924  45.878  1.00  0.00           H  
ATOM   4598 1HD1 LEU B 209     222.609 127.065  43.718  1.00  0.00           H  
ATOM   4599 2HD1 LEU B 209     223.117 125.399  44.084  1.00  0.00           H  
ATOM   4600 3HD1 LEU B 209     221.413 125.875  44.281  1.00  0.00           H  
ATOM   4601 1HD2 LEU B 209     221.987 128.615  45.592  1.00  0.00           H  
ATOM   4602 2HD2 LEU B 209     220.780 127.447  46.181  1.00  0.00           H  
ATOM   4603 3HD2 LEU B 209     222.055 128.036  47.274  1.00  0.00           H  
ATOM   4604  N   GLU B 210     225.369 124.862  47.768  1.00  0.00           N  
ATOM   4605  CA  GLU B 210     226.742 125.309  47.963  1.00  0.00           C  
ATOM   4606  C   GLU B 210     227.736 124.237  47.532  1.00  0.00           C  
ATOM   4607  O   GLU B 210     228.752 124.535  46.904  1.00  0.00           O  
ATOM   4608  CB  GLU B 210     226.980 125.680  49.428  1.00  0.00           C  
ATOM   4609  CG  GLU B 210     228.362 126.248  49.718  1.00  0.00           C  
ATOM   4610  CD  GLU B 210     228.586 127.591  49.081  1.00  0.00           C  
ATOM   4611  OE1 GLU B 210     227.623 128.239  48.749  1.00  0.00           O  
ATOM   4612  OE2 GLU B 210     229.724 127.971  48.927  1.00  0.00           O  
ATOM   4613  H   GLU B 210     224.781 124.712  48.576  1.00  0.00           H  
ATOM   4614  HA  GLU B 210     226.912 126.187  47.339  1.00  0.00           H  
ATOM   4615 1HB  GLU B 210     226.242 126.419  49.741  1.00  0.00           H  
ATOM   4616 2HB  GLU B 210     226.844 124.798  50.054  1.00  0.00           H  
ATOM   4617 1HG  GLU B 210     228.486 126.345  50.795  1.00  0.00           H  
ATOM   4618 2HG  GLU B 210     229.114 125.549  49.354  1.00  0.00           H  
ATOM   4619  N   GLU B 211     227.437 122.988  47.872  1.00  0.00           N  
ATOM   4620  CA  GLU B 211     228.306 121.869  47.526  1.00  0.00           C  
ATOM   4621  C   GLU B 211     228.500 121.770  46.018  1.00  0.00           C  
ATOM   4622  O   GLU B 211     229.624 121.643  45.533  1.00  0.00           O  
ATOM   4623  CB  GLU B 211     227.727 120.559  48.064  1.00  0.00           C  
ATOM   4624  CG  GLU B 211     228.549 119.323  47.725  1.00  0.00           C  
ATOM   4625  CD  GLU B 211     227.937 118.052  48.245  1.00  0.00           C  
ATOM   4626  OE1 GLU B 211     227.056 118.133  49.068  1.00  0.00           O  
ATOM   4627  OE2 GLU B 211     228.351 116.999  47.820  1.00  0.00           O  
ATOM   4628  H   GLU B 211     226.584 122.809  48.385  1.00  0.00           H  
ATOM   4629  HA  GLU B 211     229.284 122.040  47.975  1.00  0.00           H  
ATOM   4630 1HB  GLU B 211     227.642 120.616  49.149  1.00  0.00           H  
ATOM   4631 2HB  GLU B 211     226.723 120.413  47.664  1.00  0.00           H  
ATOM   4632 1HG  GLU B 211     228.645 119.249  46.642  1.00  0.00           H  
ATOM   4633 2HG  GLU B 211     229.547 119.438  48.144  1.00  0.00           H  
ATOM   4634  N   GLU B 212     227.396 121.829  45.279  1.00  0.00           N  
ATOM   4635  CA  GLU B 212     227.438 121.707  43.828  1.00  0.00           C  
ATOM   4636  C   GLU B 212     228.161 122.890  43.197  1.00  0.00           C  
ATOM   4637  O   GLU B 212     228.935 122.726  42.252  1.00  0.00           O  
ATOM   4638  CB  GLU B 212     226.021 121.602  43.260  1.00  0.00           C  
ATOM   4639  CG  GLU B 212     225.329 120.276  43.540  1.00  0.00           C  
ATOM   4640  CD  GLU B 212     226.004 119.110  42.872  1.00  0.00           C  
ATOM   4641  OE1 GLU B 212     226.606 119.307  41.843  1.00  0.00           O  
ATOM   4642  OE2 GLU B 212     225.918 118.023  43.391  1.00  0.00           O  
ATOM   4643  H   GLU B 212     226.504 121.961  45.736  1.00  0.00           H  
ATOM   4644  HA  GLU B 212     227.995 120.804  43.571  1.00  0.00           H  
ATOM   4645 1HB  GLU B 212     225.402 122.397  43.676  1.00  0.00           H  
ATOM   4646 2HB  GLU B 212     226.051 121.742  42.180  1.00  0.00           H  
ATOM   4647 1HG  GLU B 212     225.316 120.104  44.615  1.00  0.00           H  
ATOM   4648 2HG  GLU B 212     224.297 120.336  43.196  1.00  0.00           H  
ATOM   4649  N   ALA B 213     227.908 124.082  43.724  1.00  0.00           N  
ATOM   4650  CA  ALA B 213     228.538 125.295  43.218  1.00  0.00           C  
ATOM   4651  C   ALA B 213     230.048 125.258  43.422  1.00  0.00           C  
ATOM   4652  O   ALA B 213     230.812 125.651  42.541  1.00  0.00           O  
ATOM   4653  CB  ALA B 213     227.943 126.523  43.892  1.00  0.00           C  
ATOM   4654  H   ALA B 213     227.261 124.151  44.497  1.00  0.00           H  
ATOM   4655  HA  ALA B 213     228.350 125.359  42.145  1.00  0.00           H  
ATOM   4656 1HB  ALA B 213     228.424 127.421  43.501  1.00  0.00           H  
ATOM   4657 2HB  ALA B 213     226.873 126.566  43.687  1.00  0.00           H  
ATOM   4658 3HB  ALA B 213     228.105 126.462  44.965  1.00  0.00           H  
ATOM   4659  N   GLN B 214     230.472 124.783  44.588  1.00  0.00           N  
ATOM   4660  CA  GLN B 214     231.886 124.759  44.938  1.00  0.00           C  
ATOM   4661  C   GLN B 214     232.633 123.706  44.131  1.00  0.00           C  
ATOM   4662  O   GLN B 214     233.779 123.915  43.729  1.00  0.00           O  
ATOM   4663  CB  GLN B 214     232.063 124.493  46.436  1.00  0.00           C  
ATOM   4664  CG  GLN B 214     231.707 125.674  47.324  1.00  0.00           C  
ATOM   4665  CD  GLN B 214     232.694 126.818  47.188  1.00  0.00           C  
ATOM   4666  OE1 GLN B 214     233.794 126.647  46.654  1.00  0.00           O  
ATOM   4667  NE2 GLN B 214     232.306 127.992  47.671  1.00  0.00           N  
ATOM   4668  H   GLN B 214     229.794 124.431  45.251  1.00  0.00           H  
ATOM   4669  HA  GLN B 214     232.318 125.729  44.696  1.00  0.00           H  
ATOM   4670 1HB  GLN B 214     231.438 123.650  46.732  1.00  0.00           H  
ATOM   4671 2HB  GLN B 214     233.098 124.221  46.637  1.00  0.00           H  
ATOM   4672 1HG  GLN B 214     230.719 126.039  47.045  1.00  0.00           H  
ATOM   4673 2HG  GLN B 214     231.705 125.345  48.363  1.00  0.00           H  
ATOM   4674 1HE2 GLN B 214     232.915 128.784  47.610  1.00  0.00           H  
ATOM   4675 2HE2 GLN B 214     231.406 128.086  48.096  1.00  0.00           H  
ATOM   4676  N   LYS B 215     231.980 122.572  43.898  1.00  0.00           N  
ATOM   4677  CA  LYS B 215     232.590 121.476  43.153  1.00  0.00           C  
ATOM   4678  C   LYS B 215     232.767 121.841  41.684  1.00  0.00           C  
ATOM   4679  O   LYS B 215     233.772 121.490  41.064  1.00  0.00           O  
ATOM   4680  CB  LYS B 215     231.746 120.207  43.282  1.00  0.00           C  
ATOM   4681  CG  LYS B 215     231.865 119.506  44.629  1.00  0.00           C  
ATOM   4682  CD  LYS B 215     230.949 118.294  44.703  1.00  0.00           C  
ATOM   4683  CE  LYS B 215     231.220 117.471  45.954  1.00  0.00           C  
ATOM   4684  NZ  LYS B 215     230.215 116.388  46.137  1.00  0.00           N  
ATOM   4685  H   LYS B 215     231.039 122.466  44.246  1.00  0.00           H  
ATOM   4686  HA  LYS B 215     233.580 121.285  43.569  1.00  0.00           H  
ATOM   4687 1HB  LYS B 215     230.695 120.450  43.122  1.00  0.00           H  
ATOM   4688 2HB  LYS B 215     232.039 119.496  42.508  1.00  0.00           H  
ATOM   4689 1HG  LYS B 215     232.895 119.184  44.782  1.00  0.00           H  
ATOM   4690 2HG  LYS B 215     231.598 120.201  45.424  1.00  0.00           H  
ATOM   4691 1HD  LYS B 215     229.909 118.621  44.712  1.00  0.00           H  
ATOM   4692 2HD  LYS B 215     231.106 117.665  43.826  1.00  0.00           H  
ATOM   4693 1HE  LYS B 215     232.210 117.023  45.888  1.00  0.00           H  
ATOM   4694 2HE  LYS B 215     231.198 118.121  46.829  1.00  0.00           H  
ATOM   4695 1HZ  LYS B 215     230.428 115.869  46.976  1.00  0.00           H  
ATOM   4696 2HZ  LYS B 215     229.293 116.795  46.219  1.00  0.00           H  
ATOM   4697 3HZ  LYS B 215     230.239 115.768  45.341  1.00  0.00           H  
ATOM   4698  N   GLU B 216     231.786 122.545  41.131  1.00  0.00           N  
ATOM   4699  CA  GLU B 216     231.836 122.966  39.736  1.00  0.00           C  
ATOM   4700  C   GLU B 216     232.727 124.188  39.560  1.00  0.00           C  
ATOM   4701  O   GLU B 216     233.420 124.323  38.550  1.00  0.00           O  
ATOM   4702  CB  GLU B 216     230.429 123.272  39.220  1.00  0.00           C  
ATOM   4703  CG  GLU B 216     229.527 122.053  39.091  1.00  0.00           C  
ATOM   4704  CD  GLU B 216     230.060 121.030  38.127  1.00  0.00           C  
ATOM   4705  OE1 GLU B 216     230.715 121.413  37.187  1.00  0.00           O  
ATOM   4706  OE2 GLU B 216     229.813 119.865  38.331  1.00  0.00           O  
ATOM   4707  H   GLU B 216     230.983 122.796  41.693  1.00  0.00           H  
ATOM   4708  HA  GLU B 216     232.264 122.156  39.147  1.00  0.00           H  
ATOM   4709 1HB  GLU B 216     229.940 123.979  39.891  1.00  0.00           H  
ATOM   4710 2HB  GLU B 216     230.495 123.744  38.239  1.00  0.00           H  
ATOM   4711 1HG  GLU B 216     229.419 121.589  40.071  1.00  0.00           H  
ATOM   4712 2HG  GLU B 216     228.541 122.376  38.761  1.00  0.00           H  
ATOM   4713  N   ASP B 217     232.709 125.075  40.550  1.00  0.00           N  
ATOM   4714  CA  ASP B 217     233.486 126.307  40.487  1.00  0.00           C  
ATOM   4715  C   ASP B 217     233.859 126.794  41.881  1.00  0.00           C  
ATOM   4716  O   ASP B 217     233.140 127.588  42.487  1.00  0.00           O  
ATOM   4717  CB  ASP B 217     232.703 127.397  39.751  1.00  0.00           C  
ATOM   4718  CG  ASP B 217     233.539 128.637  39.464  1.00  0.00           C  
ATOM   4719  OD1 ASP B 217     234.697 128.641  39.811  1.00  0.00           O  
ATOM   4720  OD2 ASP B 217     233.014 129.566  38.901  1.00  0.00           O  
ATOM   4721  H   ASP B 217     232.146 124.890  41.366  1.00  0.00           H  
ATOM   4722  HA  ASP B 217     234.411 126.106  39.947  1.00  0.00           H  
ATOM   4723 1HB  ASP B 217     232.329 127.002  38.806  1.00  0.00           H  
ATOM   4724 2HB  ASP B 217     231.839 127.691  40.349  1.00  0.00           H  
ATOM   4725  N   PRO B 218     234.990 126.312  42.388  1.00  0.00           N  
ATOM   4726  CA  PRO B 218     235.430 126.646  43.736  1.00  0.00           C  
ATOM   4727  C   PRO B 218     235.571 128.154  43.912  1.00  0.00           C  
ATOM   4728  O   PRO B 218     236.058 128.849  43.022  1.00  0.00           O  
ATOM   4729  CB  PRO B 218     236.782 125.935  43.844  1.00  0.00           C  
ATOM   4730  CG  PRO B 218     236.660 124.775  42.916  1.00  0.00           C  
ATOM   4731  CD  PRO B 218     235.864 125.307  41.754  1.00  0.00           C  
ATOM   4732  HA  PRO B 218     234.674 126.301  44.443  1.00  0.00           H  
ATOM   4733 1HB  PRO B 218     237.592 126.623  43.562  1.00  0.00           H  
ATOM   4734 2HB  PRO B 218     236.966 125.631  44.884  1.00  0.00           H  
ATOM   4735 1HG  PRO B 218     237.658 124.419  42.618  1.00  0.00           H  
ATOM   4736 2HG  PRO B 218     236.161 123.935  43.421  1.00  0.00           H  
ATOM   4737 1HD  PRO B 218     236.544 125.762  41.019  1.00  0.00           H  
ATOM   4738 2HD  PRO B 218     235.291 124.487  41.295  1.00  0.00           H  
ATOM   4739  N   SER B 219     235.143 128.653  45.066  1.00  0.00           N  
ATOM   4740  CA  SER B 219     235.222 130.078  45.361  1.00  0.00           C  
ATOM   4741  C   SER B 219     235.137 130.336  46.861  1.00  0.00           C  
ATOM   4742  O   SER B 219     234.501 129.579  47.594  1.00  0.00           O  
ATOM   4743  OXT SER B 219     235.693 131.286  47.339  1.00  0.00           O  
ATOM   4744  CB  SER B 219     234.111 130.820  44.646  1.00  0.00           C  
ATOM   4745  OG  SER B 219     234.180 132.196  44.904  1.00  0.00           O  
ATOM   4746  H   SER B 219     234.750 128.029  45.757  1.00  0.00           H  
ATOM   4747  HA  SER B 219     236.187 130.448  45.016  1.00  0.00           H  
ATOM   4748 1HB  SER B 219     234.187 130.645  43.573  1.00  0.00           H  
ATOM   4749 2HB  SER B 219     233.146 130.434  44.973  1.00  0.00           H  
ATOM   4750  HG  SER B 219     234.879 132.536  44.341  1.00  0.00           H  
TER                                                                             
REMARK PDBinfo-LABEL:    1 orig_interface
REMARK PDBinfo-LABEL:    6 orig_interface
REMARK PDBinfo-LABEL:    7 orig_interface
REMARK PDBinfo-LABEL:   10 orig_interface
REMARK PDBinfo-LABEL:   14 orig_interface
REMARK PDBinfo-LABEL:   17 orig_interface
REMARK PDBinfo-LABEL:   18 orig_interface
REMARK PDBinfo-LABEL:   19 orig_interface
REMARK PDBinfo-LABEL:   21 orig_interface
REMARK PDBinfo-LABEL:   27 orig_interface
REMARK PDBinfo-LABEL:   28 orig_interface
REMARK PDBinfo-LABEL:   29 orig_interface
REMARK PDBinfo-LABEL:   30 orig_interface
REMARK PDBinfo-LABEL:   31 orig_interface
REMARK PDBinfo-LABEL:   32 orig_interface
REMARK PDBinfo-LABEL:   33 orig_interface
REMARK PDBinfo-LABEL:   34 orig_interface
REMARK PDBinfo-LABEL:   36 orig_interface
REMARK PDBinfo-LABEL:   37 orig_interface
REMARK PDBinfo-LABEL:   45 orig_interface
REMARK PDBinfo-LABEL:   46 orig_interface
REMARK PDBinfo-LABEL:   49 orig_interface
REMARK PDBinfo-LABEL:   50 orig_interface
REMARK PDBinfo-LABEL:   53 orig_interface
REMARK PDBinfo-LABEL:   54 orig_interface
REMARK PDBinfo-LABEL:   57 orig_interface
REMARK PDBinfo-LABEL:   58 orig_interface
REMARK PDBinfo-LABEL:   59 orig_interface
REMARK PDBinfo-LABEL:   60 orig_interface
REMARK PDBinfo-LABEL:   61 orig_interface
REMARK PDBinfo-LABEL:   62 orig_interface
REMARK PDBinfo-LABEL:   63 orig_interface
REMARK PDBinfo-LABEL:   64 orig_interface
REMARK PDBinfo-LABEL:   66 orig_interface
REMARK PDBinfo-LABEL:   69 orig_interface
REMARK PDBinfo-LABEL:   70 orig_interface
REMARK PDBinfo-LABEL:   71 orig_interface
REMARK PDBinfo-LABEL:   72 FIX orig_interface
REMARK PDBinfo-LABEL:   73 orig_interface
REMARK PDBinfo-LABEL:   74 orig_interface
REMARK PDBinfo-LABEL:   75 orig_interface
REMARK PDBinfo-LABEL:   76 orig_interface
REMARK PDBinfo-LABEL:   77 orig_interface
REMARK PDBinfo-LABEL:   78 orig_interface
REMARK PDBinfo-LABEL:   79 orig_interface
REMARK PDBinfo-LABEL:   80 orig_interface
REMARK PDBinfo-LABEL:   81 orig_interface
REMARK PDBinfo-LABEL:   82 orig_interface
REMARK PDBinfo-LABEL:   83 orig_interface
REMARK PDBinfo-LABEL:   84 orig_interface
REMARK PDBinfo-LABEL:   85 other_overlap
REMARK PDBinfo-LABEL:   87 other_overlap
REMARK PDBinfo-LABEL:   88 other_overlap
REMARK PDBinfo-LABEL:   89 other_overlap
REMARK PDBinfo-LABEL:   91 other_overlap
REMARK PDBinfo-LABEL:   92 orig_interface
REMARK PDBinfo-LABEL:   94 other_overlap
REMARK PDBinfo-LABEL:   95 other_overlap
REMARK PDBinfo-LABEL:   96 orig_interface
REMARK PDBinfo-LABEL:   97 other_overlap
REMARK PDBinfo-LABEL:   98 other_overlap
REMARK PDBinfo-LABEL:   99 orig_interface
REMARK PDBinfo-LABEL:  102 other_overlap
REMARK PDBinfo-LABEL:  103 other_overlap
REMARK PDBinfo-LABEL:  104 orig_interface
REMARK PDBinfo-LABEL:  107 orig_interface
REMARK PDBinfo-LABEL:  112 orig_interface
REMARK PDBinfo-LABEL:  114 orig_interface
REMARK PDBinfo-LABEL:  115 orig_interface
REMARK PDBinfo-LABEL:  116 orig_interface
REMARK PDBinfo-LABEL:  117 orig_interface
REMARK PDBinfo-LABEL:  118 orig_interface
REMARK PDBinfo-LABEL:  120 orig_interface
REMARK PDBinfo-LABEL:  123 orig_interface
REMARK PDBinfo-LABEL:  125 orig_interface
REMARK PDBinfo-LABEL:  126 other_overlap
REMARK PDBinfo-LABEL:  127 other_overlap
REMARK PDBinfo-LABEL:  128 FIX orig_interface
REMARK PDBinfo-LABEL:  129 orig_interface
REMARK PDBinfo-LABEL:  130 other_overlap
REMARK PDBinfo-LABEL:  131 orig_interface
REMARK PDBinfo-LABEL:  132 orig_interface overlap
REMARK PDBinfo-LABEL:  133 orig_interface overlap
REMARK PDBinfo-LABEL:  134 overlap
REMARK PDBinfo-LABEL:  135 orig_interface overlap
REMARK PDBinfo-LABEL:  136 orig_interface overlap
REMARK PDBinfo-LABEL:  137 overlap
REMARK PDBinfo-LABEL:  138 other_overlap
REMARK PDBinfo-LABEL:  139 other_overlap
REMARK PDBinfo-LABEL:  140 other_overlap
REMARK PDBinfo-LABEL:  141 other_overlap
REMARK PDBinfo-LABEL:  142 other_overlap
REMARK PDBinfo-LABEL:  166 other_overlap
REMARK PDBinfo-LABEL:  167 other_overlap
REMARK PDBinfo-LABEL:  169 other_overlap
REMARK PDBinfo-LABEL:  170 other_overlap
REMARK PDBinfo-LABEL:  173 other_overlap
REMARK PDBinfo-LABEL:  174 other_overlap
REMARK PDBinfo-LABEL:  175 other_overlap
REMARK PDBinfo-LABEL:  176 other_overlap
REMARK PDBinfo-LABEL:  177 other_overlap
REMARK PDBinfo-LABEL:  178 other_overlap
REMARK PDBinfo-LABEL:  179 other_overlap
REMARK PDBinfo-LABEL:  180 other_overlap
REMARK PDBinfo-LABEL:  181 other_overlap
REMARK PDBinfo-LABEL:  182 other_overlap
REMARK PDBinfo-LABEL:  183 other_overlap
REMARK PDBinfo-LABEL:  185 other_overlap
REMARK PDBinfo-LABEL:  186 other_overlap
REMARK PDBinfo-LABEL:  224 was_helix_P
REMARK PDBinfo-LABEL:  271 was_helix_P

BuriedUnsatHbonds vbuns: 
  all_heavy_atom_unsats = 0
  bb_heavy_atom_unsats = 0
  sc_heavy_atom_unsats = 0
  countable_nonheavy_unsats = 0


BuriedUnsatHbonds sbuns: 
      Unsatisfied HEAVY polar atom at residue 59: VAL  N  
      Unsatisfied Hpol polar atom at residue 59: VAL  H  
  all_heavy_atom_unsats = 1
  bb_heavy_atom_unsats = 1
  sc_heavy_atom_unsats = 0
  countable_nonheavy_unsats = 1


BuriedUnsatHbonds buns_int: 
  all_heavy_atom_unsats = 0
  bb_heavy_atom_unsats = 0
  sc_heavy_atom_unsats = 0
  countable_nonheavy_unsats = 0


BuriedUnsatHbonds vbuns: 
  all_heavy_atom_unsats = 0
  bb_heavy_atom_unsats = 0
  sc_heavy_atom_unsats = 0
  countable_nonheavy_unsats = 0


BuriedUnsatHbonds sbuns: 
      Unsatisfied HEAVY polar atom at residue 59: VAL  N  
      Unsatisfied Hpol polar atom at residue 59: VAL  H  
  all_heavy_atom_unsats = 1
  bb_heavy_atom_unsats = 1
  sc_heavy_atom_unsats = 0
  countable_nonheavy_unsats = 1


BuriedUnsatHbonds buns_int: 
  all_heavy_atom_unsats = 0
  bb_heavy_atom_unsats = 0
  sc_heavy_atom_unsats = 0
  countable_nonheavy_unsats = 0


BuriedUnsatHbonds vbuns: 
  all_heavy_atom_unsats = 0
  bb_heavy_atom_unsats = 0
  sc_heavy_atom_unsats = 0
  countable_nonheavy_unsats = 0


BuriedUnsatHbonds sbuns: 
  all_heavy_atom_unsats = 0
  bb_heavy_atom_unsats = 0
  sc_heavy_atom_unsats = 0
  countable_nonheavy_unsats = 0


BuriedUnsatHbonds buns_int: 
  all_heavy_atom_unsats = 0
  bb_heavy_atom_unsats = 0
  sc_heavy_atom_unsats = 0
  countable_nonheavy_unsats = 0


BuriedUnsatHbonds vbuns: 
  all_heavy_atom_unsats = 0
  bb_heavy_atom_unsats = 0
  sc_heavy_atom_unsats = 0
  countable_nonheavy_unsats = 0


BuriedUnsatHbonds sbuns: 
  all_heavy_atom_unsats = 0
  bb_heavy_atom_unsats = 0
  sc_heavy_atom_unsats = 0
  countable_nonheavy_unsats = 0


BuriedUnsatHbonds buns_int: 
  all_heavy_atom_unsats = 0
  bb_heavy_atom_unsats = 0
  sc_heavy_atom_unsats = 0
  countable_nonheavy_unsats = 0

sc1_int_area 915.322
sc2_int_area 891.418

# All scores below are weighted scores, not raw scores.
#BEGIN_POSE_ENERGIES_TABLE LHD202_DHR57_AB_B_0003_0001.pdb
label fa_atr fa_rep fa_sol fa_intra_atr_xover4 fa_intra_rep_xover4 fa_intra_sol_xover4 fa_elec fa_intra_elec pro_close hbond_sr_bb hbond_lr_bb hbond_bb_sc hbond_sc dslf_fa13 omega fa_dun_dev fa_dun_rot fa_dun_semi p_aa_pp hxl_tors ref rama_prepro gen_bonded total
weights 1 0.55 1 1 0.55 1 1 1 1.25 1 1 1 1 1.25 0.48 0.69 0.76 0.78 0.61 1 1 0.5 1 NA
pose -1772.72 199.91 1377.49 -111.67 60.0703 89.7231 -751.303 -66.5686 0.63969 -215.043 -55.5477 -39.5605 -81.2014 0 19.2701 30.4189 185.082 239.205 -74.7763 49.1746 -88.797 9.50144 0 -996.7
GLY:NtermProteinFull_1 -3.45461 1.00352 5.47752 -0.34559 0.05956 0.72578 -4.9128 3.44044 0 0 0 -2.0398 0 0 0.00135 0 0 0 0 0 1.2108 0 0 1.16617
ARG_2 -8.81863 1.94451 8.64573 -0.66221 0.10028 0.44896 -6.01801 0.58857 0 0 0 -1.50714 -0.82643 0 0.27233 0.11417 1.53643 0 -0.08647 0 -1.281 -0.2297 0 -5.77861
GLN_3 -8.56116 0.87303 8.75502 -0.30124 0.05445 0.2773 -2.88696 -0.20566 0 0 0 0 -1.83693 0 0.03257 0.2612 0 3.38735 -0.02681 0 -1.0644 -0.10799 0 -1.35024
GLU_4 -5.96398 0.79579 8.43199 -0.45156 0.16278 1.40218 -4.73061 -2.62033 0 0 0 -0.93608 -0.886 0 -0.01555 0.02624 0 3.95397 -0.2535 0 -2.5358 -0.0498 0 -3.67025
LYS_5 -5.62786 0.24969 5.64828 -0.30922 0.02892 0.14131 -1.76227 -0.00121 0 0 0 0 0 0 -0.05994 0.00515 1.73501 0 -0.04691 0 -1.6738 -0.35898 0 -2.03184
VAL_6 -7.28245 0.99143 3.17035 -0.31508 0.22219 0.06956 -1.83236 -0.2295 0 0 0 0 0 0 -0.04151 0.00796 0.1098 0 -0.40639 0 2.085 -0.04758 0 -3.49859
LEU_7 -7.49861 0.98612 4.47481 -0.73006 1.13486 0.27674 -1.72628 -0.01816 0 0 0 0 0 0 0.38519 0.37186 1.31649 0 -0.27699 0 0.72952 0.00967 0 -0.56484
LYS_8 -5.95962 0.71726 7.7817 -1.02485 1.13701 0.75807 -4.23678 0.2749 0 0 0 0 -0.6336 0 0.72326 0.06078 2.64501 0 -0.05482 0 -1.6738 -0.28541 0 0.22912
SER_9 -4.44051 0.19476 5.52679 -0.02631 0 0.06174 -2.28067 -0.572 0 0 0 0 -0.64664 0 0.23577 0.00034 1.0293 0 0.29545 0.604 -1.1772 0.00467 0 -1.19052
ILE_10 -9.01953 1.43859 3.09094 -0.50282 0.38481 0.10083 -2.18208 0.01699 0 0 0 0 0 0 -0.06578 0.00255 0.61374 0 -0.40859 0 1.0317 0.31468 0 -5.18398
GLU_11 -7.56232 0.6059 9.12217 -0.33923 0.09786 0.41517 -6.18515 -0.62373 0 0 0 0 -1.59558 0 -0.01401 0.06239 0 3.22371 -0.11994 0 -2.5358 0.20146 0 -5.24708
GLU_12 -4.97862 0.23466 6.78142 -0.3301 0.08065 0.3819 -3.54088 -0.56156 0 0 0 0 0 0 0.04167 0.04626 0 3.27785 -0.10378 0 -2.5358 0.04996 0 -1.15636
THR_13 -6.69603 0.81114 5.92873 -0.20268 0.11322 0.07691 -3.38883 -0.45055 0 0 0 0 -0.60933 0 0.03653 0.00708 0.30287 0 0.05273 3.04691 -1.425 0.1301 0 -2.2662
VAL_14 -8.91133 1.40592 4.2814 -0.31832 0.3441 0.07309 -2.92543 -0.07435 0 0 0 0 0 0 -0.01107 0.55875 0.08649 0 -0.2259 0 2.085 0.30601 0 -3.32565
ARG_15 -4.55843 0.17715 5.51146 -0.62217 0.16568 0.34879 -2.80701 0.2569 0 0 0 0 -0.96198 0 0.12516 0.06019 2.50428 0 -0.126 0 -1.281 0.08829 0 -1.11868
LYS_16 -3.93761 0.18936 5.09489 -0.30982 0.03155 0.14437 -1.86095 -0.02336 0 0 0 0 0 0 0.01733 0.12207 1.85365 0 -0.092 0 -1.6738 -0.25368 0 -0.69801
MET_17 -9.10217 1.64071 3.17782 -0.342 0.06296 0.09066 -1.22156 -0.09158 0 0 0 -0.78516 0 0 0.06876 0.44222 1.92251 0 -0.12788 0 1.2334 -0.26307 0 -3.2944
GLY_18 -1.86533 0.11505 2.30887 -5e-05 0 0 -0.86967 -0.38982 0 0 0 0 0 0 -0.13266 0 0 0 -1.32134 0 1.2108 -0.1275 0 -1.07166
VAL_19 -6.49389 1.4497 1.08377 -0.30592 0.22383 0.05983 -0.82882 -0.13833 0 0 0 0 0 0 0.45646 0.04858 0.04678 0 -0.47555 0 2.085 0.08952 0 -2.69905
THR_20 -3.26236 0.30499 2.8912 -0.18093 0.18909 0.06698 -2.21568 -0.24763 0 0 0 0 0 0 -0.03041 0.01539 0.1595 0 -0.11406 2.32592 -1.425 0.10859 0 -1.4144
MET_21 -7.21469 1.22135 1.56541 -0.43887 0.11409 0.05203 -0.56615 0.14305 0 0 0 0 0 0 0.16161 0.19728 1.81872 0 0.05515 0 1.2334 -0.14796 0 -1.80558
GLU_22 -4.69157 0.27658 5.99669 -0.20889 0.03436 0.31374 -5.61408 -0.54299 0 0 0 0 -1.38472 0 0.17187 0.1079 0 3.39022 0.05623 0 -2.5358 -0.19352 0 -4.82396
THR_23 -3.76601 0.27285 0.87516 -0.12884 0.03815 0.09949 -0.1447 -0.88549 0 0 0 0 0 0 0.02503 0.02507 1.34144 0 -0.20193 2.36091 -1.425 -0.0466 0 -1.56046
HIS_24 -3.97622 0.15434 4.33324 -0.45793 0.02346 0.53641 -2.69272 -0.17684 0 0 0 0 -0.8924 0 0.43501 0.1318 0 2.1599 -0.34486 0 0.13443 0.04341 0 -0.58897
ARG_25 -3.73485 0.26688 3.22521 -0.81214 0.15695 0.55092 -2.36793 0.4725 0 0 0 0 -0.886 0 0.04923 0.14513 3.23636 0 -0.19589 0 -1.281 -0.14668 0 -1.3213
SER_26 -1.91644 0.07322 2.91158 -0.02773 2e-05 0.0476 -1.75062 -0.97359 0 0 0 0 0 0 0.04221 0.0006 0.403 0 -0.30067 0.60004 -1.1772 0.03203 0 -2.03595
GLY_27 -1.13465 0.10591 1.47059 -0.00023 0 0 0.45291 -0.30323 0 0 0 0 0 0 -0.21086 0 0 0 -1.34512 0 1.2108 0.32029 0 0.5664
ASN_28 -3.90271 0.22576 4.06991 -0.2001 0.04973 0.32677 -1.43587 -0.61121 0 0 0 0 -0.85934 0 -0.01415 0.03214 0 2.27626 -0.6447 0 -0.87355 -0.13687 0 -1.69795
LYS_29 -4.90702 0.39455 5.02871 -0.47511 0.14291 0.24589 -3.80578 -0.13999 0 0 0 0 -0.54649 0 -0.03554 0.46914 3.11779 0 0.24657 0 -1.6738 -0.29747 0 -2.23564
VAL_30 -6.81775 0.9163 2.72423 -0.27334 0.16825 0.05685 -2.16773 -0.28332 0 0 0 0 0 0 0.05147 0.02349 0.27245 0 -0.78987 0 2.085 -0.30455 0 -4.33852
LYS_31 -6.25926 0.57303 5.47672 -0.40403 0.04981 0.2247 -5.01609 -0.05241 0 0 0 0 -0.65556 0 0.01722 0.03875 1.89267 0 0.3562 0 -1.6738 -0.17773 0 -5.60977
VAL_32 -8.09759 1.0757 2.25201 -0.28744 0.19318 0.0633 -2.55686 -0.18535 0 0 0 0 0 0 0.09169 0.08319 0.15593 0 -0.54081 0 2.085 -0.13634 0 -5.8044
VAL_33 -6.8268 0.64698 3.68679 -0.27144 0.18313 0.05592 -2.80172 -0.31437 0 0 0 0 0 0 -0.06208 0.06514 0.27852 0 -0.79274 0 2.085 -0.45112 0 -4.5188
ILE_34 -9.5878 1.71099 1.65673 -0.56855 0.58455 0.15703 -2.75192 0.07498 0 0 0 0 0 0 0.0007 0.02644 3.3075 0 -0.78 0 1.0317 -0.50017 0 -5.6378
LYS_35 -5.06854 0.22862 5.27623 -0.30489 0.06599 0.16047 -4.69699 -0.16704 0 0 0 0 -0.49231 0 0.00834 0.36278 2.07218 0 0.03641 0 -1.6738 -0.38679 0 -4.57934
GLY_36 -2.02477 0.03139 2.16003 -5e-05 0 0 -0.63961 -0.39781 0 0 0 0 0 0 0.12941 0 0 0 -1.16259 0 1.2108 -0.38426 0 -1.07746
LEU_37 -9.17762 1.96731 2.62794 -0.574 0.16002 0.14574 -1.88313 0.28014 0 0 0 -0.54861 0 0 -0.0548 0.05405 0.57257 0 -0.38258 0 0.72952 -0.33592 0 -6.41937
HIS_38 -6.05297 0.5177 7.26758 -0.50458 0.03524 0.36301 -4.62556 -0.95314 0 0 0 -2.02417 -0.63933 0 0.05066 0.0003 0 1.66911 -0.08284 0 0.13443 -0.32561 0 -5.17019
GLU_39 -3.97867 0.30156 4.4931 -0.34374 0.08182 0.41928 -0.727 -0.6258 0 0 0 0 0 0 -0.01315 0.00192 0 3.08789 -0.17955 0 -2.5358 -0.06344 0 -0.08158
SER_40 -3.85964 0.2032 4.73043 -0.03641 0 0.04467 -2.08205 -0.50829 0 0 0 -1.12452 -0.63933 0 -0.05972 0.00353 0.21577 0 -0.02325 1.73919 -1.1772 -0.07605 0 -2.64966
GLN_41 -8.81248 1.256 7.33888 -0.26217 0.03175 0.19398 -3.32573 -0.52502 0 0 0 -1.68481 0 0 0.02726 0.00139 0 2.94572 -0.16333 0 -1.0644 -0.35558 0 -4.39854
GLN_42 -8.70386 0.70786 8.41985 -0.26121 0.02077 0.19786 -4.38724 -0.48625 0 0 0 -1.35287 0 0 -0.00449 0.00535 0 3.09473 -0.09381 0 -1.0644 -0.06526 0 -3.97298
GLU_43 -5.61712 0.42567 8.18501 -0.46266 0.08212 0.94044 -5.66524 -0.45531 0 0 0 0 -0.73042 0 0.19442 0.05175 0 3.21612 -0.29738 0 -2.5358 -0.17323 0 -2.84165
GLN_44 -5.07351 0.12903 6.33897 -0.83696 0.10783 0.87642 -2.42764 -0.83595 0 0 0 0 -0.7241 0 0.04844 0.03272 0 2.81179 -0.16494 0 -1.0644 -0.22915 0 -1.01145
LEU_45 -8.50769 1.10059 3.46066 -0.7034 0.47144 0.26437 -2.71525 0.13123 0 0 0 0 0 0 0.03192 0.05845 0.90922 0 -0.24655 0 0.72952 0.01613 0 -4.99935
ARG_46 -7.12347 0.32369 9.09306 -0.99268 0.23627 0.6384 -5.26317 0.16202 0 0 0 0 -1.44384 0 0.09183 0.1228 2.46515 0 -0.14661 0 -1.281 0.19852 0 -2.91904
LYS_47 -4.80688 0.26663 5.75917 -0.30985 0.03067 0.1425 -2.00226 0.00308 0 0 0 0 0 0 -0.0449 0.00905 1.79673 0 -0.0397 0 -1.6738 0.04718 0 -0.82239
[truncated: 37,400 more chars]
