# Supplementary material for: Reconfigurable asymmetric protein assemblies through implicit negative design
Source: Science. Author manuscript; Available in PMC 2023 Jan 27. (PMC9881579; doi:10.1126/science.abj7662)
Supplement: Data S2 [file NIHMS1843281-supplement-Data_S2.gz › without_all_supplement_resubmit_20211001/components/single_fusions/274A76.pdb]

HEADER                                            24-SEP-20   XXXX              
EXPDTA    THEORETICAL MODEL                                                     
REMARK 220                                                                      
REMARK 220 EXPERIMENTAL DETAILS                                                 
REMARK 220  EXPERIMENT TYPE                : THEORETICAL MODELLING              
REMARK 220  DATE OF DATA COLLECTION        : 24-SEP-20                          
REMARK 220                                                                      
REMARK 220 REMARK: MODEL GENERATED BY ROSETTA                                   
REMARK 220  VERSION 2020.38.post.dev+45.master.d3ddb5bb4d7                      
ATOM      1  N   THR A   1     178.681 144.586  37.499  1.00  0.00           N  
ATOM      2  CA  THR A   1     178.703 144.544  36.042  1.00  0.00           C  
ATOM      3  C   THR A   1     179.063 143.147  35.531  1.00  0.00           C  
ATOM      4  O   THR A   1     179.453 142.264  36.317  1.00  0.00           O  
ATOM      5  CB  THR A   1     179.696 145.576  35.476  1.00  0.00           C  
ATOM      6  OG1 THR A   1     181.017 145.281  35.949  1.00  0.00           O  
ATOM      7  CG2 THR A   1     179.309 146.982  35.908  1.00  0.00           C  
ATOM      8 1H   THR A   1     177.992 145.249  37.821  1.00  0.00           H  
ATOM      9 2H   THR A   1     178.468 143.669  37.861  1.00  0.00           H  
ATOM     10 3H   THR A   1     179.600 144.867  37.818  1.00  0.00           H  
ATOM     11  HA  THR A   1     177.701 144.784  35.679  1.00  0.00           H  
ATOM     12  HB  THR A   1     179.695 145.523  34.388  1.00  0.00           H  
ATOM     13  HG1 THR A   1     181.414 144.608  35.391  1.00  0.00           H  
ATOM     14 1HG2 THR A   1     180.022 147.697  35.499  1.00  0.00           H  
ATOM     15 2HG2 THR A   1     178.310 147.213  35.540  1.00  0.00           H  
ATOM     16 3HG2 THR A   1     179.318 147.043  36.996  1.00  0.00           H  
ATOM     17  N   THR A   2     178.841 142.952  34.224  1.00  0.00           N  
ATOM     18  CA  THR A   2     179.203 141.722  33.533  1.00  0.00           C  
ATOM     19  C   THR A   2     180.531 141.987  32.892  1.00  0.00           C  
ATOM     20  O   THR A   2     180.664 142.908  32.080  1.00  0.00           O  
ATOM     21  CB  THR A   2     178.165 141.300  32.476  1.00  0.00           C  
ATOM     22  OG1 THR A   2     176.932 140.962  33.123  1.00  0.00           O  
ATOM     23  CG2 THR A   2     178.666 140.101  31.687  1.00  0.00           C  
ATOM     24  H   THR A   2     178.476 143.727  33.660  1.00  0.00           H  
ATOM     25  HA  THR A   2     179.322 140.910  34.250  1.00  0.00           H  
ATOM     26  HB  THR A   2     177.985 142.129  31.792  1.00  0.00           H  
ATOM     27  HG1 THR A   2     177.031 140.122  33.580  1.00  0.00           H  
ATOM     28 1HG2 THR A   2     177.920 139.817  30.945  1.00  0.00           H  
ATOM     29 2HG2 THR A   2     179.598 140.359  31.184  1.00  0.00           H  
ATOM     30 3HG2 THR A   2     178.839 139.266  32.364  1.00  0.00           H  
ATOM     31  N   ASN A   3     181.527 141.226  33.282  1.00  0.00           N  
ATOM     32  CA  ASN A   3     182.795 141.439  32.657  1.00  0.00           C  
ATOM     33  C   ASN A   3     183.367 140.247  31.907  1.00  0.00           C  
ATOM     34  O   ASN A   3     183.228 139.088  32.339  1.00  0.00           O  
ATOM     35  CB  ASN A   3     183.784 141.913  33.706  1.00  0.00           C  
ATOM     36  CG  ASN A   3     183.383 143.223  34.328  1.00  0.00           C  
ATOM     37  OD1 ASN A   3     182.237 143.665  34.188  1.00  0.00           O  
ATOM     38  ND2 ASN A   3     184.306 143.851  35.011  1.00  0.00           N  
ATOM     39  H   ASN A   3     181.435 140.590  34.072  1.00  0.00           H  
ATOM     40  HA  ASN A   3     182.712 142.248  31.927  1.00  0.00           H  
ATOM     41 1HB  ASN A   3     183.869 141.163  34.492  1.00  0.00           H  
ATOM     42 2HB  ASN A   3     184.768 142.027  33.252  1.00  0.00           H  
ATOM     43 1HD2 ASN A   3     184.096 144.727  35.447  1.00  0.00           H  
ATOM     44 2HD2 ASN A   3     185.219 143.456  35.098  1.00  0.00           H  
ATOM     45  N   PHE A   4     184.010 140.512  30.761  1.00  0.00           N  
ATOM     46  CA  PHE A   4     184.768 139.492  30.086  1.00  0.00           C  
ATOM     47  C   PHE A   4     186.210 139.958  29.807  1.00  0.00           C  
ATOM     48  O   PHE A   4     186.473 141.121  29.431  1.00  0.00           O  
ATOM     49  CB  PHE A   4     184.075 139.110  28.776  1.00  0.00           C  
ATOM     50  CG  PHE A   4     182.708 138.514  28.965  1.00  0.00           C  
ATOM     51  CD1 PHE A   4     181.574 139.309  28.892  1.00  0.00           C  
ATOM     52  CD2 PHE A   4     182.555 137.159  29.217  1.00  0.00           C  
ATOM     53  CE1 PHE A   4     180.316 138.762  29.066  1.00  0.00           C  
ATOM     54  CE2 PHE A   4     181.299 136.610  29.390  1.00  0.00           C  
ATOM     55  CZ  PHE A   4     180.179 137.413  29.315  1.00  0.00           C  
ATOM     56  H   PHE A   4     183.965 141.467  30.355  1.00  0.00           H  
ATOM     57  HA  PHE A   4     184.819 138.597  30.718  1.00  0.00           H  
ATOM     58 1HB  PHE A   4     183.977 139.993  28.146  1.00  0.00           H  
ATOM     59 2HB  PHE A   4     184.688 138.389  28.237  1.00  0.00           H  
ATOM     60  HD1 PHE A   4     181.683 140.375  28.695  1.00  0.00           H  
ATOM     61  HD2 PHE A   4     183.440 136.525  29.277  1.00  0.00           H  
ATOM     62  HE1 PHE A   4     179.433 139.398  29.007  1.00  0.00           H  
ATOM     63  HE2 PHE A   4     181.193 135.543  29.587  1.00  0.00           H  
ATOM     64  HZ  PHE A   4     179.189 136.981  29.453  1.00  0.00           H  
ATOM     65  N   HIS A   5     187.152 139.028  29.929  1.00  0.00           N  
ATOM     66  CA  HIS A   5     188.556 139.247  29.555  1.00  0.00           C  
ATOM     67  C   HIS A   5     189.061 138.152  28.614  1.00  0.00           C  
ATOM     68  O   HIS A   5     189.179 136.992  29.002  1.00  0.00           O  
ATOM     69  CB  HIS A   5     189.445 139.302  30.801  1.00  0.00           C  
ATOM     70  CG  HIS A   5     189.101 140.419  31.737  1.00  0.00           C  
ATOM     71  ND1 HIS A   5     189.765 141.627  31.731  1.00  0.00           N  
ATOM     72  CD2 HIS A   5     188.162 140.509  32.709  1.00  0.00           C  
ATOM     73  CE1 HIS A   5     189.250 142.414  32.659  1.00  0.00           C  
ATOM     74  NE2 HIS A   5     188.277 141.760  33.266  1.00  0.00           N  
ATOM     75  H   HIS A   5     186.893 138.155  30.382  1.00  0.00           H  
ATOM     76  HA  HIS A   5     188.630 140.189  29.021  1.00  0.00           H  
ATOM     77 1HB  HIS A   5     189.366 138.362  31.348  1.00  0.00           H  
ATOM     78 2HB  HIS A   5     190.486 139.418  30.500  1.00  0.00           H  
ATOM     79  HD2 HIS A   5     187.450 139.736  32.996  1.00  0.00           H  
ATOM     80  HE1 HIS A   5     189.571 143.430  32.884  1.00  0.00           H  
ATOM     81  HE2 HIS A   5     187.705 142.116  34.019  1.00  0.00           H  
ATOM     82  N   LEU A   6     189.273 138.498  27.333  1.00  0.00           N  
ATOM     83  CA  LEU A   6     189.695 137.496  26.338  1.00  0.00           C  
ATOM     84  C   LEU A   6     191.217 137.520  26.104  1.00  0.00           C  
ATOM     85  O   LEU A   6     191.812 138.551  25.775  1.00  0.00           O  
ATOM     86  CB  LEU A   6     188.968 137.739  25.009  1.00  0.00           C  
ATOM     87  CG  LEU A   6     187.472 138.057  25.117  1.00  0.00           C  
ATOM     88  CD1 LEU A   6     186.889 138.240  23.722  1.00  0.00           C  
ATOM     89  CD2 LEU A   6     186.766 136.934  25.862  1.00  0.00           C  
ATOM     90  H   LEU A   6     189.170 139.493  27.072  1.00  0.00           H  
ATOM     91  HA  LEU A   6     189.440 136.499  26.721  1.00  0.00           H  
ATOM     92 1HB  LEU A   6     189.448 138.572  24.498  1.00  0.00           H  
ATOM     93 2HB  LEU A   6     189.074 136.849  24.388  1.00  0.00           H  
ATOM     94  HG  LEU A   6     187.337 138.993  25.660  1.00  0.00           H  
ATOM     95 1HD1 LEU A   6     185.825 138.466  23.799  1.00  0.00           H  
ATOM     96 2HD1 LEU A   6     187.398 139.062  23.220  1.00  0.00           H  
ATOM     97 3HD1 LEU A   6     187.024 137.323  23.149  1.00  0.00           H  
ATOM     98 1HD2 LEU A   6     185.702 137.161  25.940  1.00  0.00           H  
ATOM     99 2HD2 LEU A   6     186.899 135.998  25.319  1.00  0.00           H  
ATOM    100 3HD2 LEU A   6     187.190 136.837  26.862  1.00  0.00           H  
ATOM    101  N   ILE A   7     191.863 136.376  26.331  1.00  0.00           N  
ATOM    102  CA  ILE A   7     193.331 136.308  26.263  1.00  0.00           C  
ATOM    103  C   ILE A   7     193.771 135.521  25.030  1.00  0.00           C  
ATOM    104  O   ILE A   7     193.235 134.437  24.776  1.00  0.00           O  
ATOM    105  CB  ILE A   7     193.919 135.656  27.528  1.00  0.00           C  
ATOM    106  CG1 ILE A   7     193.396 136.357  28.783  1.00  0.00           C  
ATOM    107  CG2 ILE A   7     195.439 135.693  27.488  1.00  0.00           C  
ATOM    108  CD1 ILE A   7     193.767 137.820  28.866  1.00  0.00           C  
ATOM    109  H   ILE A   7     191.330 135.525  26.571  1.00  0.00           H  
ATOM    110  HA  ILE A   7     193.718 137.317  26.179  1.00  0.00           H  
ATOM    111  HB  ILE A   7     193.592 134.617  27.587  1.00  0.00           H  
ATOM    112 1HG1 ILE A   7     192.310 136.279  28.818  1.00  0.00           H  
ATOM    113 2HG1 ILE A   7     193.786 135.857  29.670  1.00  0.00           H  
ATOM    114 1HG2 ILE A   7     195.838 135.229  28.389  1.00  0.00           H  
ATOM    115 2HG2 ILE A   7     195.793 135.150  26.613  1.00  0.00           H  
ATOM    116 3HG2 ILE A   7     195.776 136.728  27.433  1.00  0.00           H  
ATOM    117 1HD1 ILE A   7     193.362 138.248  29.783  1.00  0.00           H  
ATOM    118 2HD1 ILE A   7     194.854 137.919  28.868  1.00  0.00           H  
ATOM    119 3HD1 ILE A   7     193.357 138.348  28.006  1.00  0.00           H  
ATOM    120  N   ASN A   8     194.779 136.025  24.282  1.00  0.00           N  
ATOM    121  CA  ASN A   8     195.273 135.331  23.081  1.00  0.00           C  
ATOM    122  C   ASN A   8     194.185 135.177  22.029  1.00  0.00           C  
ATOM    123  O   ASN A   8     194.104 134.174  21.316  1.00  0.00           O  
ATOM    124  CB  ASN A   8     195.844 133.973  23.445  1.00  0.00           C  
ATOM    125  CG  ASN A   8     196.798 133.451  22.406  1.00  0.00           C  
ATOM    126  OD1 ASN A   8     197.614 134.203  21.860  1.00  0.00           O  
ATOM    127  ND2 ASN A   8     196.712 132.175  22.123  1.00  0.00           N  
ATOM    128  H   ASN A   8     195.180 136.923  24.536  1.00  0.00           H  
ATOM    129  HA  ASN A   8     196.032 135.967  22.620  1.00  0.00           H  
ATOM    130 1HB  ASN A   8     196.368 134.042  24.399  1.00  0.00           H  
ATOM    131 2HB  ASN A   8     195.032 133.256  23.567  1.00  0.00           H  
ATOM    132 1HD2 ASN A   8     197.322 131.773  21.439  1.00  0.00           H  
ATOM    133 2HD2 ASN A   8     196.038 131.605  22.589  1.00  0.00           H  
ATOM    134  N   GLY A   9     193.370 136.208  21.933  1.00  0.00           N  
ATOM    135  CA  GLY A   9     192.285 136.153  20.994  1.00  0.00           C  
ATOM    136  C   GLY A   9     192.711 136.662  19.602  1.00  0.00           C  
ATOM    137  O   GLY A   9     193.643 137.454  19.470  1.00  0.00           O  
ATOM    138  H   GLY A   9     193.539 137.018  22.534  1.00  0.00           H  
ATOM    139 1HA  GLY A   9     191.925 135.128  20.911  1.00  0.00           H  
ATOM    140 2HA  GLY A   9     191.455 136.757  21.361  1.00  0.00           H  
ATOM    141  N   SER A  10     192.018 136.206  18.567  1.00  0.00           N  
ATOM    142  CA  SER A  10     192.196 136.700  17.199  1.00  0.00           C  
ATOM    143  C   SER A  10     191.429 138.001  17.011  1.00  0.00           C  
ATOM    144  O   SER A  10     190.475 138.250  17.743  1.00  0.00           O  
ATOM    145  CB  SER A  10     191.722 135.670  16.192  1.00  0.00           C  
ATOM    146  OG  SER A  10     190.334 135.496  16.268  1.00  0.00           O  
ATOM    147  H   SER A  10     191.326 135.469  18.723  1.00  0.00           H  
ATOM    148  HA  SER A  10     193.255 136.885  17.024  1.00  0.00           H  
ATOM    149 1HB  SER A  10     191.998 135.989  15.188  1.00  0.00           H  
ATOM    150 2HB  SER A  10     192.221 134.720  16.382  1.00  0.00           H  
ATOM    151  HG  SER A  10     190.114 134.835  15.607  1.00  0.00           H  
ATOM    152  N   GLU A  11     191.775 138.817  16.004  1.00  0.00           N  
ATOM    153  CA  GLU A  11     191.001 140.040  15.776  1.00  0.00           C  
ATOM    154  C   GLU A  11     189.592 139.743  15.279  1.00  0.00           C  
ATOM    155  O   GLU A  11     188.656 140.474  15.598  1.00  0.00           O  
ATOM    156  CB  GLU A  11     191.706 140.994  14.806  1.00  0.00           C  
ATOM    157  CG  GLU A  11     191.044 142.401  14.680  1.00  0.00           C  
ATOM    158  CD  GLU A  11     191.047 143.303  15.971  1.00  0.00           C  
ATOM    159  OE1 GLU A  11     191.820 143.059  16.884  1.00  0.00           O  
ATOM    160  OE2 GLU A  11     190.260 144.256  15.998  1.00  0.00           O  
ATOM    161  H   GLU A  11     192.582 138.605  15.430  1.00  0.00           H  
ATOM    162  HA  GLU A  11     190.907 140.560  16.727  1.00  0.00           H  
ATOM    163 1HB  GLU A  11     192.737 141.126  15.104  1.00  0.00           H  
ATOM    164 2HB  GLU A  11     191.714 140.541  13.813  1.00  0.00           H  
ATOM    165 1HG  GLU A  11     191.564 142.940  13.889  1.00  0.00           H  
ATOM    166 2HG  GLU A  11     190.020 142.263  14.354  1.00  0.00           H  
ATOM    167  N   GLU A  12     189.436 138.691  14.472  1.00  0.00           N  
ATOM    168  CA  GLU A  12     188.112 138.380  13.939  1.00  0.00           C  
ATOM    169  C   GLU A  12     187.178 138.021  15.089  1.00  0.00           C  
ATOM    170  O   GLU A  12     186.016 138.453  15.127  1.00  0.00           O  
ATOM    171  CB  GLU A  12     188.183 137.228  12.934  1.00  0.00           C  
ATOM    172  CG  GLU A  12     188.878 137.578  11.625  1.00  0.00           C  
ATOM    173  CD  GLU A  12     188.994 136.404  10.693  1.00  0.00           C  
ATOM    174  OE1 GLU A  12     189.148 135.305  11.168  1.00  0.00           O  
ATOM    175  OE2 GLU A  12     188.929 136.607   9.503  1.00  0.00           O  
ATOM    176  H   GLU A  12     190.234 138.116  14.251  1.00  0.00           H  
ATOM    177  HA  GLU A  12     187.720 139.256  13.430  1.00  0.00           H  
ATOM    178 1HB  GLU A  12     188.715 136.388  13.380  1.00  0.00           H  
ATOM    179 2HB  GLU A  12     187.175 136.889  12.697  1.00  0.00           H  
ATOM    180 1HG  GLU A  12     188.316 138.368  11.127  1.00  0.00           H  
ATOM    181 2HG  GLU A  12     189.873 137.961  11.845  1.00  0.00           H  
ATOM    182  N   ALA A  13     187.703 137.267  16.048  1.00  0.00           N  
ATOM    183  CA  ALA A  13     186.943 136.885  17.227  1.00  0.00           C  
ATOM    184  C   ALA A  13     186.600 138.117  18.069  1.00  0.00           C  
ATOM    185  O   ALA A  13     185.488 138.212  18.597  1.00  0.00           O  
ATOM    186  CB  ALA A  13     187.721 135.868  18.051  1.00  0.00           C  
ATOM    187  H   ALA A  13     188.654 136.910  15.925  1.00  0.00           H  
ATOM    188  HA  ALA A  13     186.015 136.429  16.905  1.00  0.00           H  
ATOM    189 1HB  ALA A  13     187.138 135.592  18.931  1.00  0.00           H  
ATOM    190 2HB  ALA A  13     187.911 134.980  17.448  1.00  0.00           H  
ATOM    191 3HB  ALA A  13     188.667 136.305  18.367  1.00  0.00           H  
ATOM    192  N   ARG A  14     187.547 139.067  18.177  1.00  0.00           N  
ATOM    193  CA  ARG A  14     187.291 140.275  18.950  1.00  0.00           C  
ATOM    194  C   ARG A  14     186.229 141.093  18.275  1.00  0.00           C  
ATOM    195  O   ARG A  14     185.329 141.589  18.954  1.00  0.00           O  
ATOM    196  CB  ARG A  14     188.536 141.148  19.142  1.00  0.00           C  
ATOM    197  CG  ARG A  14     189.528 140.611  20.135  1.00  0.00           C  
ATOM    198  CD  ARG A  14     190.635 141.546  20.460  1.00  0.00           C  
ATOM    199  NE  ARG A  14     191.601 141.669  19.381  1.00  0.00           N  
ATOM    200  CZ  ARG A  14     192.661 140.855  19.209  1.00  0.00           C  
ATOM    201  NH1 ARG A  14     192.873 139.846  20.015  1.00  0.00           N  
ATOM    202  NH2 ARG A  14     193.473 141.091  18.203  1.00  0.00           N  
ATOM    203  H   ARG A  14     188.458 138.899  17.755  1.00  0.00           H  
ATOM    204  HA  ARG A  14     186.927 139.991  19.921  1.00  0.00           H  
ATOM    205 1HB  ARG A  14     189.040 141.276  18.194  1.00  0.00           H  
ATOM    206 2HB  ARG A  14     188.231 142.134  19.485  1.00  0.00           H  
ATOM    207 1HG  ARG A  14     189.026 140.329  21.007  1.00  0.00           H  
ATOM    208 2HG  ARG A  14     189.991 139.749  19.715  1.00  0.00           H  
ATOM    209 1HD  ARG A  14     190.217 142.528  20.641  1.00  0.00           H  
ATOM    210 2HD  ARG A  14     191.153 141.222  21.363  1.00  0.00           H  
ATOM    211  HE  ARG A  14     191.494 142.419  18.680  1.00  0.00           H  
ATOM    212 1HH1 ARG A  14     192.223 139.656  20.767  1.00  0.00           H  
ATOM    213 2HH1 ARG A  14     193.651 139.216  19.854  1.00  0.00           H  
ATOM    214 1HH2 ARG A  14     193.252 141.885  17.584  1.00  0.00           H  
ATOM    215 2HH2 ARG A  14     194.270 140.504  18.033  1.00  0.00           H  
ATOM    216  N   GLN A  15     186.273 141.213  16.953  1.00  0.00           N  
ATOM    217  CA  GLN A  15     185.336 142.089  16.275  1.00  0.00           C  
ATOM    218  C   GLN A  15     183.910 141.555  16.366  1.00  0.00           C  
ATOM    219  O   GLN A  15     182.976 142.318  16.618  1.00  0.00           O  
ATOM    220  CB  GLN A  15     185.758 142.319  14.829  1.00  0.00           C  
ATOM    221  CG  GLN A  15     186.985 143.200  14.737  1.00  0.00           C  
ATOM    222  CD  GLN A  15     187.461 143.485  13.347  1.00  0.00           C  
ATOM    223  OE1 GLN A  15     186.868 143.079  12.336  1.00  0.00           O  
ATOM    224  NE2 GLN A  15     188.568 144.209  13.291  1.00  0.00           N  
ATOM    225  H   GLN A  15     187.026 140.741  16.431  1.00  0.00           H  
ATOM    226  HA  GLN A  15     185.361 143.055  16.782  1.00  0.00           H  
ATOM    227 1HB  GLN A  15     185.995 141.355  14.363  1.00  0.00           H  
ATOM    228 2HB  GLN A  15     184.946 142.773  14.270  1.00  0.00           H  
ATOM    229 1HG  GLN A  15     186.750 144.153  15.207  1.00  0.00           H  
ATOM    230 2HG  GLN A  15     187.803 142.724  15.276  1.00  0.00           H  
ATOM    231 1HE2 GLN A  15     188.971 144.453  12.409  1.00  0.00           H  
ATOM    232 2HE2 GLN A  15     189.026 144.504  14.169  1.00  0.00           H  
ATOM    233  N   VAL A  16     183.722 140.241  16.212  1.00  0.00           N  
ATOM    234  CA  VAL A  16     182.369 139.702  16.230  1.00  0.00           C  
ATOM    235  C   VAL A  16     181.772 139.750  17.649  1.00  0.00           C  
ATOM    236  O   VAL A  16     180.568 140.002  17.805  1.00  0.00           O  
ATOM    237  CB  VAL A  16     182.372 138.250  15.717  1.00  0.00           C  
ATOM    238  CG1 VAL A  16     182.938 137.313  16.774  1.00  0.00           C  
ATOM    239  CG2 VAL A  16     180.961 137.836  15.328  1.00  0.00           C  
ATOM    240  H   VAL A  16     184.530 139.643  15.996  1.00  0.00           H  
ATOM    241  HA  VAL A  16     181.749 140.312  15.572  1.00  0.00           H  
ATOM    242  HB  VAL A  16     183.024 138.183  14.846  1.00  0.00           H  
ATOM    243 1HG1 VAL A  16     182.932 136.291  16.394  1.00  0.00           H  
ATOM    244 2HG1 VAL A  16     183.960 137.606  17.010  1.00  0.00           H  
ATOM    245 3HG1 VAL A  16     182.326 137.368  17.674  1.00  0.00           H  
ATOM    246 1HG2 VAL A  16     180.970 136.808  14.966  1.00  0.00           H  
ATOM    247 2HG2 VAL A  16     180.308 137.908  16.198  1.00  0.00           H  
ATOM    248 3HG2 VAL A  16     180.592 138.494  14.542  1.00  0.00           H  
ATOM    249  N   ILE A  17     182.621 139.553  18.662  1.00  0.00           N  
ATOM    250  CA  ILE A  17     182.223 139.618  20.064  1.00  0.00           C  
ATOM    251  C   ILE A  17     181.870 141.007  20.514  1.00  0.00           C  
ATOM    252  O   ILE A  17     180.910 141.189  21.268  1.00  0.00           O  
ATOM    253  CB  ILE A  17     183.341 139.074  20.973  1.00  0.00           C  
ATOM    254  CG1 ILE A  17     183.502 137.564  20.776  1.00  0.00           C  
ATOM    255  CG2 ILE A  17     183.046 139.396  22.429  1.00  0.00           C  
ATOM    256  CD1 ILE A  17     184.745 136.994  21.419  1.00  0.00           C  
ATOM    257  H   ILE A  17     183.597 139.311  18.433  1.00  0.00           H  
ATOM    258  HA  ILE A  17     181.314 139.037  20.187  1.00  0.00           H  
ATOM    259  HB  ILE A  17     184.290 139.531  20.694  1.00  0.00           H  
ATOM    260 1HG1 ILE A  17     182.636 137.049  21.191  1.00  0.00           H  
ATOM    261 2HG1 ILE A  17     183.536 137.338  19.710  1.00  0.00           H  
ATOM    262 1HG2 ILE A  17     183.846 139.004  23.058  1.00  0.00           H  
ATOM    263 2HG2 ILE A  17     182.981 140.476  22.557  1.00  0.00           H  
ATOM    264 3HG2 ILE A  17     182.100 138.939  22.719  1.00  0.00           H  
ATOM    265 1HD1 ILE A  17     184.790 135.920  21.237  1.00  0.00           H  
ATOM    266 2HD1 ILE A  17     185.628 137.472  20.992  1.00  0.00           H  
ATOM    267 3HD1 ILE A  17     184.717 137.178  22.492  1.00  0.00           H  
ATOM    268  N   GLU A  18     182.645 142.003  20.095  1.00  0.00           N  
ATOM    269  CA  GLU A  18     182.306 143.381  20.363  1.00  0.00           C  
ATOM    270  C   GLU A  18     180.949 143.700  19.758  1.00  0.00           C  
ATOM    271  O   GLU A  18     180.132 144.358  20.402  1.00  0.00           O  
ATOM    272  CB  GLU A  18     183.375 144.320  19.800  1.00  0.00           C  
ATOM    273  CG  GLU A  18     184.683 144.323  20.578  1.00  0.00           C  
ATOM    274  CD  GLU A  18     185.734 145.198  19.954  1.00  0.00           C  
ATOM    275  OE1 GLU A  18     185.498 145.706  18.883  1.00  0.00           O  
ATOM    276  OE2 GLU A  18     186.774 145.360  20.547  1.00  0.00           O  
ATOM    277  H   GLU A  18     183.496 141.810  19.571  1.00  0.00           H  
ATOM    278  HA  GLU A  18     182.253 143.526  21.435  1.00  0.00           H  
ATOM    279 1HB  GLU A  18     183.600 144.040  18.770  1.00  0.00           H  
ATOM    280 2HB  GLU A  18     182.992 145.341  19.785  1.00  0.00           H  
ATOM    281 1HG  GLU A  18     184.490 144.675  21.592  1.00  0.00           H  
ATOM    282 2HG  GLU A  18     185.058 143.303  20.643  1.00  0.00           H  
ATOM    283  N   GLU A  19     180.679 143.218  18.538  1.00  0.00           N  
ATOM    284  CA  GLU A  19     179.377 143.427  17.939  1.00  0.00           C  
ATOM    285  C   GLU A  19     178.283 142.683  18.678  1.00  0.00           C  
ATOM    286  O   GLU A  19     177.189 143.216  18.850  1.00  0.00           O  
ATOM    287  CB  GLU A  19     179.397 142.991  16.472  1.00  0.00           C  
ATOM    288  CG  GLU A  19     180.236 143.879  15.563  1.00  0.00           C  
ATOM    289  CD  GLU A  19     180.281 143.386  14.144  1.00  0.00           C  
ATOM    290  OE1 GLU A  19     179.773 142.321  13.888  1.00  0.00           O  
ATOM    291  OE2 GLU A  19     180.825 144.076  13.314  1.00  0.00           O  
ATOM    292  H   GLU A  19     181.399 142.734  17.987  1.00  0.00           H  
ATOM    293  HA  GLU A  19     179.150 144.491  17.975  1.00  0.00           H  
ATOM    294 1HB  GLU A  19     179.787 141.975  16.400  1.00  0.00           H  
ATOM    295 2HB  GLU A  19     178.380 142.979  16.082  1.00  0.00           H  
ATOM    296 1HG  GLU A  19     179.820 144.886  15.573  1.00  0.00           H  
ATOM    297 2HG  GLU A  19     181.250 143.930  15.958  1.00  0.00           H  
ATOM    298  N   ILE A  20     178.568 141.462  19.137  1.00  0.00           N  
ATOM    299  CA  ILE A  20     177.590 140.685  19.879  1.00  0.00           C  
ATOM    300  C   ILE A  20     177.159 141.389  21.147  1.00  0.00           C  
ATOM    301  O   ILE A  20     175.956 141.478  21.450  1.00  0.00           O  
ATOM    302  CB  ILE A  20     178.150 139.296  20.235  1.00  0.00           C  
ATOM    303  CG1 ILE A  20     178.224 138.414  18.985  1.00  0.00           C  
ATOM    304  CG2 ILE A  20     177.295 138.636  21.306  1.00  0.00           C  
ATOM    305  CD1 ILE A  20     179.121 137.208  19.141  1.00  0.00           C  
ATOM    306  H   ILE A  20     179.473 141.028  18.916  1.00  0.00           H  
ATOM    307  HA  ILE A  20     176.710 140.560  19.248  1.00  0.00           H  
ATOM    308  HB  ILE A  20     179.168 139.399  20.608  1.00  0.00           H  
ATOM    309 1HG1 ILE A  20     177.225 138.066  18.727  1.00  0.00           H  
ATOM    310 2HG1 ILE A  20     178.591 139.004  18.145  1.00  0.00           H  
ATOM    311 1HG2 ILE A  20     177.704 137.655  21.545  1.00  0.00           H  
ATOM    312 2HG2 ILE A  20     177.292 139.256  22.201  1.00  0.00           H  
ATOM    313 3HG2 ILE A  20     176.274 138.524  20.939  1.00  0.00           H  
ATOM    314 1HD1 ILE A  20     179.122 136.633  18.215  1.00  0.00           H  
ATOM    315 2HD1 ILE A  20     180.136 137.536  19.366  1.00  0.00           H  
ATOM    316 3HD1 ILE A  20     178.753 136.584  19.954  1.00  0.00           H  
ATOM    317  N   VAL A  21     178.127 141.901  21.905  1.00  0.00           N  
ATOM    318  CA  VAL A  21     177.812 142.563  23.147  1.00  0.00           C  
ATOM    319  C   VAL A  21     177.128 143.900  22.853  1.00  0.00           C  
ATOM    320  O   VAL A  21     176.166 144.251  23.537  1.00  0.00           O  
ATOM    321  CB  VAL A  21     179.092 142.794  23.973  1.00  0.00           C  
ATOM    322  CG1 VAL A  21     178.787 143.637  25.202  1.00  0.00           C  
ATOM    323  CG2 VAL A  21     179.698 141.457  24.372  1.00  0.00           C  
ATOM    324  H   VAL A  21     179.111 141.811  21.602  1.00  0.00           H  
ATOM    325  HA  VAL A  21     177.095 141.933  23.685  1.00  0.00           H  
ATOM    326  HB  VAL A  21     179.807 143.352  23.369  1.00  0.00           H  
ATOM    327 1HG1 VAL A  21     179.703 143.790  25.774  1.00  0.00           H  
ATOM    328 2HG1 VAL A  21     178.389 144.602  24.891  1.00  0.00           H  
ATOM    329 3HG1 VAL A  21     178.054 143.123  25.823  1.00  0.00           H  
ATOM    330 1HG2 VAL A  21     180.602 141.627  24.955  1.00  0.00           H  
ATOM    331 2HG2 VAL A  21     178.980 140.896  24.971  1.00  0.00           H  
ATOM    332 3HG2 VAL A  21     179.946 140.888  23.476  1.00  0.00           H  
ATOM    333  N   GLU A  22     177.640 144.680  21.876  1.00  0.00           N  
ATOM    334  CA  GLU A  22     177.037 145.974  21.591  1.00  0.00           C  
ATOM    335  C   GLU A  22     175.633 145.823  21.002  1.00  0.00           C  
ATOM    336  O   GLU A  22     174.756 146.622  21.325  1.00  0.00           O  
ATOM    337  CB  GLU A  22     177.922 146.769  20.628  1.00  0.00           C  
ATOM    338  CG  GLU A  22     177.417 148.172  20.322  1.00  0.00           C  
ATOM    339  CD  GLU A  22     177.389 149.060  21.535  1.00  0.00           C  
ATOM    340  OE1 GLU A  22     178.078 148.763  22.481  1.00  0.00           O  
ATOM    341  OE2 GLU A  22     176.678 150.037  21.514  1.00  0.00           O  
ATOM    342  H   GLU A  22     178.445 144.372  21.321  1.00  0.00           H  
ATOM    343  HA  GLU A  22     176.956 146.518  22.533  1.00  0.00           H  
ATOM    344 1HB  GLU A  22     178.925 146.857  21.045  1.00  0.00           H  
ATOM    345 2HB  GLU A  22     178.006 146.231  19.683  1.00  0.00           H  
ATOM    346 1HG  GLU A  22     178.064 148.623  19.570  1.00  0.00           H  
ATOM    347 2HG  GLU A  22     176.414 148.103  19.905  1.00  0.00           H  
ATOM    348  N   ILE A  23     175.398 144.803  20.150  1.00  0.00           N  
ATOM    349  CA  ILE A  23     174.054 144.586  19.626  1.00  0.00           C  
ATOM    350  C   ILE A  23     173.059 144.270  20.739  1.00  0.00           C  
ATOM    351  O   ILE A  23     171.976 144.863  20.796  1.00  0.00           O  
ATOM    352  CB  ILE A  23     174.049 143.442  18.595  1.00  0.00           C  
ATOM    353  CG1 ILE A  23     174.757 143.878  17.310  1.00  0.00           C  
ATOM    354  CG2 ILE A  23     172.624 143.000  18.298  1.00  0.00           C  
ATOM    355  CD1 ILE A  23     175.110 142.732  16.389  1.00  0.00           C  
ATOM    356  H   ILE A  23     176.179 144.223  19.833  1.00  0.00           H  
ATOM    357  HA  ILE A  23     173.732 145.504  19.135  1.00  0.00           H  
ATOM    358  HB  ILE A  23     174.607 142.594  18.991  1.00  0.00           H  
ATOM    359 1HG1 ILE A  23     174.122 144.573  16.763  1.00  0.00           H  
ATOM    360 2HG1 ILE A  23     175.677 144.406  17.563  1.00  0.00           H  
ATOM    361 1HG2 ILE A  23     172.639 142.192  17.567  1.00  0.00           H  
ATOM    362 2HG2 ILE A  23     172.152 142.651  19.215  1.00  0.00           H  
ATOM    363 3HG2 ILE A  23     172.059 143.841  17.896  1.00  0.00           H  
ATOM    364 1HD1 ILE A  23     175.610 143.120  15.501  1.00  0.00           H  
ATOM    365 2HD1 ILE A  23     175.775 142.040  16.906  1.00  0.00           H  
ATOM    366 3HD1 ILE A  23     174.201 142.210  16.094  1.00  0.00           H  
ATOM    367  N   ILE A  24     173.450 143.386  21.668  1.00  0.00           N  
ATOM    368  CA  ILE A  24     172.569 143.085  22.786  1.00  0.00           C  
ATOM    369  C   ILE A  24     172.364 144.307  23.641  1.00  0.00           C  
ATOM    370  O   ILE A  24     171.243 144.584  24.047  1.00  0.00           O  
ATOM    371  CB  ILE A  24     173.134 141.943  23.650  1.00  0.00           C  
ATOM    372  CG1 ILE A  24     173.080 140.618  22.885  1.00  0.00           C  
ATOM    373  CG2 ILE A  24     172.365 141.836  24.958  1.00  0.00           C  
ATOM    374  CD1 ILE A  24     173.901 139.515  23.515  1.00  0.00           C  
ATOM    375  H   ILE A  24     174.344 142.897  21.556  1.00  0.00           H  
ATOM    376  HA  ILE A  24     171.600 142.795  22.383  1.00  0.00           H  
ATOM    377  HB  ILE A  24     174.183 142.137  23.870  1.00  0.00           H  
ATOM    378 1HG1 ILE A  24     172.047 140.278  22.817  1.00  0.00           H  
ATOM    379 2HG1 ILE A  24     173.441 140.770  21.867  1.00  0.00           H  
ATOM    380 1HG2 ILE A  24     172.777 141.024  25.557  1.00  0.00           H  
ATOM    381 2HG2 ILE A  24     172.453 142.772  25.509  1.00  0.00           H  
ATOM    382 3HG2 ILE A  24     171.315 141.636  24.748  1.00  0.00           H  
ATOM    383 1HD1 ILE A  24     173.813 138.609  22.915  1.00  0.00           H  
ATOM    384 2HD1 ILE A  24     174.947 139.820  23.561  1.00  0.00           H  
ATOM    385 3HD1 ILE A  24     173.535 139.320  24.522  1.00  0.00           H  
ATOM    386  N   ALA A  25     173.438 145.044  23.899  1.00  0.00           N  
ATOM    387  CA  ALA A  25     173.337 146.212  24.732  1.00  0.00           C  
ATOM    388  C   ALA A  25     172.402 147.245  24.122  1.00  0.00           C  
ATOM    389  O   ALA A  25     171.626 147.895  24.835  1.00  0.00           O  
ATOM    390  CB  ALA A  25     174.718 146.809  24.962  1.00  0.00           C  
ATOM    391  H   ALA A  25     174.359 144.758  23.548  1.00  0.00           H  
ATOM    392  HA  ALA A  25     172.934 145.897  25.688  1.00  0.00           H  
ATOM    393 1HB  ALA A  25     174.631 147.688  25.601  1.00  0.00           H  
ATOM    394 2HB  ALA A  25     175.358 146.071  25.445  1.00  0.00           H  
ATOM    395 3HB  ALA A  25     175.153 147.097  24.007  1.00  0.00           H  
ATOM    396  N   ARG A  26     172.467 147.437  22.798  1.00  0.00           N  
ATOM    397  CA  ARG A  26     171.574 148.408  22.176  1.00  0.00           C  
ATOM    398  C   ARG A  26     170.111 147.989  22.324  1.00  0.00           C  
ATOM    399  O   ARG A  26     169.253 148.841  22.574  1.00  0.00           O  
ATOM    400  CB  ARG A  26     171.908 148.569  20.700  1.00  0.00           C  
ATOM    401  CG  ARG A  26     173.222 149.280  20.415  1.00  0.00           C  
ATOM    402  CD  ARG A  26     173.503 149.351  18.959  1.00  0.00           C  
ATOM    403  NE  ARG A  26     174.759 150.030  18.681  1.00  0.00           N  
ATOM    404  CZ  ARG A  26     175.327 150.119  17.463  1.00  0.00           C  
ATOM    405  NH1 ARG A  26     174.742 149.568  16.423  1.00  0.00           N  
ATOM    406  NH2 ARG A  26     176.474 150.759  17.315  1.00  0.00           N  
ATOM    407  H   ARG A  26     173.170 146.941  22.242  1.00  0.00           H  
ATOM    408  HA  ARG A  26     171.703 149.359  22.675  1.00  0.00           H  
ATOM    409 1HB  ARG A  26     171.955 147.589  20.229  1.00  0.00           H  
ATOM    410 2HB  ARG A  26     171.115 149.132  20.207  1.00  0.00           H  
ATOM    411 1HG  ARG A  26     173.178 150.296  20.806  1.00  0.00           H  
ATOM    412 2HG  ARG A  26     174.039 148.741  20.897  1.00  0.00           H  
ATOM    413 1HD  ARG A  26     173.563 148.343  18.550  1.00  0.00           H  
ATOM    414 2HD  ARG A  26     172.703 149.897  18.460  1.00  0.00           H  
ATOM    415  HE  ARG A  26     175.239 150.466  19.458  1.00  0.00           H  
ATOM    416 1HH1 ARG A  26     173.866 149.079  16.536  1.00  0.00           H  
ATOM    417 2HH1 ARG A  26     175.168 149.635  15.510  1.00  0.00           H  
ATOM    418 1HH2 ARG A  26     176.924 151.182  18.115  1.00  0.00           H  
ATOM    419 2HH2 ARG A  26     176.900 150.826  16.402  1.00  0.00           H  
ATOM    420  N   LEU A  27     169.829 146.684  22.235  1.00  0.00           N  
ATOM    421  CA  LEU A  27     168.470 146.181  22.415  1.00  0.00           C  
ATOM    422  C   LEU A  27     168.065 146.096  23.897  1.00  0.00           C  
ATOM    423  O   LEU A  27     166.891 146.254  24.234  1.00  0.00           O  
ATOM    424  CB  LEU A  27     168.342 144.797  21.767  1.00  0.00           C  
ATOM    425  CG  LEU A  27     168.506 144.760  20.242  1.00  0.00           C  
ATOM    426  CD1 LEU A  27     168.650 143.315  19.782  1.00  0.00           C  
ATOM    427  CD2 LEU A  27     167.305 145.426  19.585  1.00  0.00           C  
ATOM    428  H   LEU A  27     170.580 146.036  21.966  1.00  0.00           H  
ATOM    429  HA  LEU A  27     167.786 146.874  21.929  1.00  0.00           H  
ATOM    430 1HB  LEU A  27     169.097 144.141  22.197  1.00  0.00           H  
ATOM    431 2HB  LEU A  27     167.359 144.392  22.004  1.00  0.00           H  
ATOM    432  HG  LEU A  27     169.415 145.291  19.960  1.00  0.00           H  
ATOM    433 1HD1 LEU A  27     168.766 143.288  18.698  1.00  0.00           H  
ATOM    434 2HD1 LEU A  27     169.527 142.869  20.251  1.00  0.00           H  
ATOM    435 3HD1 LEU A  27     167.760 142.753  20.065  1.00  0.00           H  
ATOM    436 1HD2 LEU A  27     167.422 145.399  18.502  1.00  0.00           H  
ATOM    437 2HD2 LEU A  27     166.396 144.894  19.865  1.00  0.00           H  
ATOM    438 3HD2 LEU A  27     167.237 146.461  19.918  1.00  0.00           H  
ATOM    439  N   ALA A  28     169.046 145.858  24.778  1.00  0.00           N  
ATOM    440  CA  ALA A  28     168.815 145.720  26.216  1.00  0.00           C  
ATOM    441  C   ALA A  28     168.813 147.057  26.967  1.00  0.00           C  
ATOM    442  O   ALA A  28     168.264 147.149  28.068  1.00  0.00           O  
ATOM    443  CB  ALA A  28     169.863 144.793  26.815  1.00  0.00           C  
ATOM    444  H   ALA A  28     169.996 145.718  24.425  1.00  0.00           H  
ATOM    445  HA  ALA A  28     167.834 145.268  26.353  1.00  0.00           H  
ATOM    446 1HB  ALA A  28     169.676 144.675  27.883  1.00  0.00           H  
ATOM    447 2HB  ALA A  28     169.810 143.820  26.327  1.00  0.00           H  
ATOM    448 3HB  ALA A  28     170.853 145.220  26.666  1.00  0.00           H  
ATOM    449  N   GLY A  29     169.413 148.100  26.389  1.00  0.00           N  
ATOM    450  CA  GLY A  29     169.443 149.413  27.020  1.00  0.00           C  
ATOM    451  C   GLY A  29     170.572 149.526  28.044  1.00  0.00           C  
ATOM    452  O   GLY A  29     170.473 150.269  29.020  1.00  0.00           O  
ATOM    453  H   GLY A  29     169.922 147.975  25.515  1.00  0.00           H  
ATOM    454 1HA  GLY A  29     169.566 150.172  26.249  1.00  0.00           H  
ATOM    455 2HA  GLY A  29     168.486 149.603  27.504  1.00  0.00           H  
ATOM    456  N   THR A  30     171.616 148.727  27.844  1.00  0.00           N  
ATOM    457  CA  THR A  30     172.770 148.709  28.734  1.00  0.00           C  
ATOM    458  C   THR A  30     173.938 149.546  28.235  1.00  0.00           C  
ATOM    459  O   THR A  30     173.994 149.947  27.068  1.00  0.00           O  
ATOM    460  CB  THR A  30     173.251 147.263  28.962  1.00  0.00           C  
ATOM    461  OG1 THR A  30     173.700 146.706  27.720  1.00  0.00           O  
ATOM    462  CG2 THR A  30     172.124 146.408  29.519  1.00  0.00           C  
ATOM    463  H   THR A  30     171.640 148.174  26.984  1.00  0.00           H  
ATOM    464  HA  THR A  30     172.462 149.115  29.701  1.00  0.00           H  
ATOM    465  HB  THR A  30     174.083 147.263  29.666  1.00  0.00           H  
ATOM    466  HG1 THR A  30     174.590 147.016  27.533  1.00  0.00           H  
ATOM    467 1HG2 THR A  30     172.482 145.390  29.673  1.00  0.00           H  
ATOM    468 2HG2 THR A  30     171.788 146.823  30.469  1.00  0.00           H  
ATOM    469 3HG2 THR A  30     171.293 146.397  28.814  1.00  0.00           H  
ATOM    470  N   GLU A  31     174.889 149.798  29.124  1.00  0.00           N  
ATOM    471  CA  GLU A  31     176.065 150.608  28.821  1.00  0.00           C  
ATOM    472  C   GLU A  31     177.285 149.724  28.620  1.00  0.00           C  
ATOM    473  O   GLU A  31     177.572 148.858  29.458  1.00  0.00           O  
ATOM    474  CB  GLU A  31     176.365 151.593  29.949  1.00  0.00           C  
ATOM    475  CG  GLU A  31     177.584 152.502  29.694  1.00  0.00           C  
ATOM    476  CD  GLU A  31     177.827 153.519  30.786  1.00  0.00           C  
ATOM    477  OE1 GLU A  31     176.960 153.727  31.608  1.00  0.00           O  
ATOM    478  OE2 GLU A  31     178.895 154.074  30.816  1.00  0.00           O  
ATOM    479  H   GLU A  31     174.800 149.382  30.045  1.00  0.00           H  
ATOM    480  HA  GLU A  31     175.880 151.161  27.897  1.00  0.00           H  
ATOM    481 1HB  GLU A  31     175.497 152.230  30.125  1.00  0.00           H  
ATOM    482 2HB  GLU A  31     176.550 151.036  30.857  1.00  0.00           H  
ATOM    483 1HG  GLU A  31     178.482 151.891  29.603  1.00  0.00           H  
ATOM    484 2HG  GLU A  31     177.440 153.021  28.747  1.00  0.00           H  
ATOM    485  N   VAL A  32     178.024 149.923  27.520  1.00  0.00           N  
ATOM    486  CA  VAL A  32     179.176 149.055  27.315  1.00  0.00           C  
ATOM    487  C   VAL A  32     180.454 149.837  27.107  1.00  0.00           C  
ATOM    488  O   VAL A  32     180.515 150.778  26.319  1.00  0.00           O  
ATOM    489  CB  VAL A  32     178.943 148.143  26.096  1.00  0.00           C  
ATOM    490  CG1 VAL A  32     180.140 147.231  25.876  1.00  0.00           C  
ATOM    491  CG2 VAL A  32     177.673 147.329  26.292  1.00  0.00           C  
ATOM    492  H   VAL A  32     177.784 150.653  26.862  1.00  0.00           H  
ATOM    493  HA  VAL A  32     179.300 148.444  28.198  1.00  0.00           H  
ATOM    494  HB  VAL A  32     178.844 148.763  25.204  1.00  0.00           H  
ATOM    495 1HG1 VAL A  32     179.959 146.594  25.010  1.00  0.00           H  
ATOM    496 2HG1 VAL A  32     181.031 147.835  25.702  1.00  0.00           H  
ATOM    497 3HG1 VAL A  32     180.290 146.608  26.758  1.00  0.00           H  
ATOM    498 1HG2 VAL A  32     177.515 146.688  25.426  1.00  0.00           H  
ATOM    499 2HG2 VAL A  32     177.771 146.714  27.187  1.00  0.00           H  
ATOM    500 3HG2 VAL A  32     176.823 148.002  26.406  1.00  0.00           H  
ATOM    501  N   HIS A  33     181.472 149.416  27.836  1.00  0.00           N  
ATOM    502  CA  HIS A  33     182.803 149.958  27.684  1.00  0.00           C  
ATOM    503  C   HIS A  33     183.771 148.823  27.393  1.00  0.00           C  
ATOM    504  O   HIS A  33     183.674 147.752  27.999  1.00  0.00           O  
ATOM    505  CB  HIS A  33     183.236 150.720  28.941  1.00  0.00           C  
ATOM    506  CG  HIS A  33     184.636 151.249  28.872  1.00  0.00           C  
ATOM    507  ND1 HIS A  33     184.978 152.351  28.119  1.00  0.00           N  
ATOM    508  CD2 HIS A  33     185.777 150.824  29.463  1.00  0.00           C  
ATOM    509  CE1 HIS A  33     186.274 152.583  28.249  1.00  0.00           C  
ATOM    510  NE2 HIS A  33     186.780 151.671  29.058  1.00  0.00           N  
ATOM    511  H   HIS A  33     181.286 148.658  28.499  1.00  0.00           H  
ATOM    512  HA  HIS A  33     182.811 150.667  26.860  1.00  0.00           H  
ATOM    513 1HB  HIS A  33     182.562 151.562  29.108  1.00  0.00           H  
ATOM    514 2HB  HIS A  33     183.160 150.064  29.808  1.00  0.00           H  
ATOM    515  HD2 HIS A  33     185.882 149.971  30.132  1.00  0.00           H  
ATOM    516  HE1 HIS A  33     186.827 153.391  27.769  1.00  0.00           H  
ATOM    517  HE2 HIS A  33     187.749 151.603  29.337  1.00  0.00           H  
ATOM    518  N   PHE A  34     184.718 149.050  26.487  1.00  0.00           N  
ATOM    519  CA  PHE A  34     185.697 148.012  26.185  1.00  0.00           C  
ATOM    520  C   PHE A  34     187.032 148.611  25.789  1.00  0.00           C  
ATOM    521  O   PHE A  34     187.090 149.737  25.282  1.00  0.00           O  
ATOM    522  CB  PHE A  34     185.189 147.108  25.063  1.00  0.00           C  
ATOM    523  CG  PHE A  34     184.867 147.840  23.791  1.00  0.00           C  
ATOM    524  CD1 PHE A  34     185.807 147.945  22.777  1.00  0.00           C  
ATOM    525  CD2 PHE A  34     183.624 148.427  23.608  1.00  0.00           C  
ATOM    526  CE1 PHE A  34     185.512 148.621  21.608  1.00  0.00           C  
ATOM    527  CE2 PHE A  34     183.325 149.101  22.440  1.00  0.00           C  
ATOM    528  CZ  PHE A  34     184.272 149.198  21.439  1.00  0.00           C  
ATOM    529  H   PHE A  34     184.770 149.945  26.020  1.00  0.00           H  
ATOM    530  HA  PHE A  34     185.844 147.417  27.081  1.00  0.00           H  
ATOM    531 1HB  PHE A  34     185.941 146.350  24.837  1.00  0.00           H  
ATOM    532 2HB  PHE A  34     184.291 146.587  25.391  1.00  0.00           H  
ATOM    533  HD1 PHE A  34     186.787 147.488  22.910  1.00  0.00           H  
ATOM    534  HD2 PHE A  34     182.877 148.351  24.398  1.00  0.00           H  
ATOM    535  HE1 PHE A  34     186.260 148.696  20.819  1.00  0.00           H  
ATOM    536  HE2 PHE A  34     182.344 149.557  22.307  1.00  0.00           H  
ATOM    537  HZ  PHE A  34     184.038 149.731  20.518  1.00  0.00           H  
ATOM    538  N   GLU A  35     188.093 147.830  25.964  1.00  0.00           N  
ATOM    539  CA  GLU A  35     189.451 148.294  25.681  1.00  0.00           C  
ATOM    540  C   GLU A  35     190.272 147.183  25.002  1.00  0.00           C  
ATOM    541  O   GLU A  35     190.024 145.986  25.189  1.00  0.00           O  
ATOM    542  CB  GLU A  35     190.141 148.746  26.971  1.00  0.00           C  
ATOM    543  CG  GLU A  35     189.430 149.873  27.702  1.00  0.00           C  
ATOM    544  CD  GLU A  35     190.138 150.296  28.959  1.00  0.00           C  
ATOM    545  OE1 GLU A  35     191.257 149.883  29.155  1.00  0.00           O  
ATOM    546  OE2 GLU A  35     189.561 151.032  29.725  1.00  0.00           O  
ATOM    547  H   GLU A  35     187.920 146.881  26.315  1.00  0.00           H  
ATOM    548  HA  GLU A  35     189.387 149.126  24.979  1.00  0.00           H  
ATOM    549 1HB  GLU A  35     190.222 147.900  27.654  1.00  0.00           H  
ATOM    550 2HB  GLU A  35     191.153 149.080  26.744  1.00  0.00           H  
ATOM    551 1HG  GLU A  35     189.351 150.732  27.037  1.00  0.00           H  
ATOM    552 2HG  GLU A  35     188.420 149.550  27.953  1.00  0.00           H  
ATOM    553  N   LYS A  36     191.235 147.556  24.163  1.00  0.00           N  
ATOM    554  CA  LYS A  36     192.184 146.553  23.673  1.00  0.00           C  
ATOM    555  C   LYS A  36     193.609 146.749  24.181  1.00  0.00           C  
ATOM    556  O   LYS A  36     194.034 147.871  24.476  1.00  0.00           O  
ATOM    557  CB  LYS A  36     192.165 146.546  22.145  1.00  0.00           C  
ATOM    558  CG  LYS A  36     190.823 146.152  21.558  1.00  0.00           C  
ATOM    559  CD  LYS A  36     190.825 146.177  20.035  1.00  0.00           C  
ATOM    560  CE  LYS A  36     189.431 145.917  19.502  1.00  0.00           C  
ATOM    561  NZ  LYS A  36     189.340 146.020  18.019  1.00  0.00           N  
ATOM    562  H   LYS A  36     191.318 148.527  23.882  1.00  0.00           H  
ATOM    563  HA  LYS A  36     191.860 145.571  24.018  1.00  0.00           H  
ATOM    564 1HB  LYS A  36     192.427 147.535  21.766  1.00  0.00           H  
ATOM    565 2HB  LYS A  36     192.916 145.841  21.775  1.00  0.00           H  
ATOM    566 1HG  LYS A  36     190.573 145.153  21.899  1.00  0.00           H  
ATOM    567 2HG  LYS A  36     190.053 146.831  21.915  1.00  0.00           H  
ATOM    568 1HD  LYS A  36     191.165 147.149  19.679  1.00  0.00           H  
ATOM    569 2HD  LYS A  36     191.501 145.409  19.645  1.00  0.00           H  
ATOM    570 1HE  LYS A  36     189.124 144.916  19.800  1.00  0.00           H  
ATOM    571 2HE  LYS A  36     188.744 146.641  19.944  1.00  0.00           H  
ATOM    572 1HZ  LYS A  36     188.338 145.829  17.811  1.00  0.00           H  
ATOM    573 2HZ  LYS A  36     189.584 146.944  17.718  1.00  0.00           H  
ATOM    574 3HZ  LYS A  36     189.970 145.322  17.526  1.00  0.00           H  
ATOM    575  N   SER A  37     194.362 145.648  24.199  1.00  0.00           N  
ATOM    576  CA  SER A  37     195.773 145.612  24.551  1.00  0.00           C  
ATOM    577  C   SER A  37     196.460 144.563  23.678  1.00  0.00           C  
ATOM    578  O   SER A  37     195.859 144.048  22.720  1.00  0.00           O  
ATOM    579  CB  SER A  37     195.953 145.288  26.021  1.00  0.00           C  
ATOM    580  OG  SER A  37     197.286 145.467  26.415  1.00  0.00           O  
ATOM    581  H   SER A  37     193.905 144.747  24.021  1.00  0.00           H  
ATOM    582  HA  SER A  37     196.218 146.590  24.366  1.00  0.00           H  
ATOM    583 1HB  SER A  37     195.305 145.929  26.617  1.00  0.00           H  
ATOM    584 2HB  SER A  37     195.652 144.257  26.205  1.00  0.00           H  
ATOM    585  HG  SER A  37     197.308 145.297  27.359  1.00  0.00           H  
ATOM    586  N   ASP A  38     197.670 144.146  24.027  1.00  0.00           N  
ATOM    587  CA  ASP A  38     198.412 143.317  23.089  1.00  0.00           C  
ATOM    588  C   ASP A  38     197.917 141.860  23.107  1.00  0.00           C  
ATOM    589  O   ASP A  38     198.410 140.996  23.843  1.00  0.00           O  
ATOM    590  CB  ASP A  38     199.907 143.364  23.412  1.00  0.00           C  
ATOM    591  CG  ASP A  38     200.752 142.570  22.424  1.00  0.00           C  
ATOM    592  OD1 ASP A  38     200.209 142.098  21.453  1.00  0.00           O  
ATOM    593  OD2 ASP A  38     201.931 142.442  22.651  1.00  0.00           O  
ATOM    594  H   ASP A  38     198.093 144.447  24.899  1.00  0.00           H  
ATOM    595  HA  ASP A  38     198.257 143.720  22.083  1.00  0.00           H  
ATOM    596 1HB  ASP A  38     200.248 144.399  23.409  1.00  0.00           H  
ATOM    597 2HB  ASP A  38     200.076 142.966  24.413  1.00  0.00           H  
ATOM    598  N   GLY A  39     196.923 141.625  22.240  1.00  0.00           N  
ATOM    599  CA  GLY A  39     196.258 140.337  22.055  1.00  0.00           C  
ATOM    600  C   GLY A  39     195.068 140.088  22.986  1.00  0.00           C  
ATOM    601  O   GLY A  39     194.576 138.947  23.061  1.00  0.00           O  
ATOM    602  H   GLY A  39     196.577 142.445  21.743  1.00  0.00           H  
ATOM    603 1HA  GLY A  39     195.929 140.264  21.016  1.00  0.00           H  
ATOM    604 2HA  GLY A  39     196.986 139.547  22.193  1.00  0.00           H  
ATOM    605  N   THR A  40     194.617 141.103  23.728  1.00  0.00           N  
ATOM    606  CA  THR A  40     193.508 140.882  24.658  1.00  0.00           C  
ATOM    607  C   THR A  40     192.307 141.817  24.390  1.00  0.00           C  
ATOM    608  O   THR A  40     192.439 142.890  23.791  1.00  0.00           O  
ATOM    609  CB  THR A  40     193.983 141.060  26.111  1.00  0.00           C  
ATOM    610  OG1 THR A  40     194.298 142.439  26.348  1.00  0.00           O  
ATOM    611  CG2 THR A  40     195.214 140.209  26.378  1.00  0.00           C  
ATOM    612  H   THR A  40     195.027 142.032  23.609  1.00  0.00           H  
ATOM    613  HA  THR A  40     193.152 139.866  24.533  1.00  0.00           H  
ATOM    614  HB  THR A  40     193.186 140.762  26.792  1.00  0.00           H  
ATOM    615  HG1 THR A  40     194.087 142.662  27.258  1.00  0.00           H  
ATOM    616 1HG2 THR A  40     195.535 140.347  27.411  1.00  0.00           H  
ATOM    617 2HG2 THR A  40     194.974 139.159  26.209  1.00  0.00           H  
ATOM    618 3HG2 THR A  40     196.017 140.509  25.706  1.00  0.00           H  
ATOM    619  N   LEU A  41     191.104 141.382  24.789  1.00  0.00           N  
ATOM    620  CA  LEU A  41     189.936 142.279  24.807  1.00  0.00           C  
ATOM    621  C   LEU A  41     189.213 142.315  26.142  1.00  0.00           C  
ATOM    622  O   LEU A  41     188.818 141.290  26.713  1.00  0.00           O  
ATOM    623  CB  LEU A  41     188.942 141.909  23.702  1.00  0.00           C  
ATOM    624  CG  LEU A  41     187.557 142.669  23.656  1.00  0.00           C  
ATOM    625  CD1 LEU A  41     187.751 144.167  23.318  1.00  0.00           C  
ATOM    626  CD2 LEU A  41     186.675 141.995  22.602  1.00  0.00           C  
ATOM    627  H   LEU A  41     191.020 140.410  25.119  1.00  0.00           H  
ATOM    628  HA  LEU A  41     190.292 143.294  24.612  1.00  0.00           H  
ATOM    629 1HB  LEU A  41     189.429 142.108  22.793  1.00  0.00           H  
ATOM    630 2HB  LEU A  41     188.749 140.866  23.757  1.00  0.00           H  
ATOM    631  HG  LEU A  41     187.076 142.608  24.612  1.00  0.00           H  
ATOM    632 1HD1 LEU A  41     186.778 144.664  23.276  1.00  0.00           H  
ATOM    633 2HD1 LEU A  41     188.361 144.653  24.077  1.00  0.00           H  
ATOM    634 3HD1 LEU A  41     188.233 144.266  22.348  1.00  0.00           H  
ATOM    635 1HD2 LEU A  41     185.697 142.483  22.550  1.00  0.00           H  
ATOM    636 2HD2 LEU A  41     187.151 142.063  21.649  1.00  0.00           H  
ATOM    637 3HD2 LEU A  41     186.545 140.947  22.871  1.00  0.00           H  
ATOM    638  N   GLU A  42     189.010 143.528  26.631  1.00  0.00           N  
ATOM    639  CA  GLU A  42     188.269 143.797  27.846  1.00  0.00           C  
ATOM    640  C   GLU A  42     186.859 144.335  27.583  1.00  0.00           C  
ATOM    641  O   GLU A  42     186.705 145.370  26.928  1.00  0.00           O  
ATOM    642  CB  GLU A  42     189.046 144.793  28.712  1.00  0.00           C  
ATOM    643  CG  GLU A  42     188.403 145.091  30.058  1.00  0.00           C  
ATOM    644  CD  GLU A  42     189.306 145.862  30.980  1.00  0.00           C  
ATOM    645  OE1 GLU A  42     190.496 145.825  30.782  1.00  0.00           O  
ATOM    646  OE2 GLU A  42     188.804 146.488  31.884  1.00  0.00           O  
ATOM    647  H   GLU A  42     189.407 144.337  26.137  1.00  0.00           H  
ATOM    648  HA  GLU A  42     188.186 142.860  28.411  1.00  0.00           H  
ATOM    649 1HB  GLU A  42     190.048 144.406  28.898  1.00  0.00           H  
ATOM    650 2HB  GLU A  42     189.152 145.735  28.175  1.00  0.00           H  
ATOM    651 1HG  GLU A  42     187.492 145.668  29.895  1.00  0.00           H  
ATOM    652 2HG  GLU A  42     188.123 144.150  30.532  1.00  0.00           H  
ATOM    653  N   ILE A  43     185.835 143.607  28.071  1.00  0.00           N  
ATOM    654  CA  ILE A  43     184.438 143.988  27.886  1.00  0.00           C  
ATOM    655  C   ILE A  43     183.705 144.268  29.219  1.00  0.00           C  
ATOM    656  O   ILE A  43     183.598 143.361  30.052  1.00  0.00           O  
ATOM    657  CB  ILE A  43     183.715 142.798  27.264  1.00  0.00           C  
ATOM    658  CG1 ILE A  43     184.350 142.434  25.909  1.00  0.00           C  
ATOM    659  CG2 ILE A  43     182.220 143.117  27.118  1.00  0.00           C  
ATOM    660  CD1 ILE A  43     183.897 141.136  25.326  1.00  0.00           C  
ATOM    661  H   ILE A  43     186.020 142.737  28.580  1.00  0.00           H  
ATOM    662  HA  ILE A  43     184.383 144.873  27.257  1.00  0.00           H  
ATOM    663  HB  ILE A  43     183.842 141.981  27.894  1.00  0.00           H  
ATOM    664 1HG1 ILE A  43     184.159 143.215  25.210  1.00  0.00           H  
ATOM    665 2HG1 ILE A  43     185.409 142.333  26.038  1.00  0.00           H  
ATOM    666 1HG2 ILE A  43     181.692 142.270  26.710  1.00  0.00           H  
ATOM    667 2HG2 ILE A  43     181.796 143.350  28.088  1.00  0.00           H  
ATOM    668 3HG2 ILE A  43     182.111 143.978  26.465  1.00  0.00           H  
ATOM    669 1HD1 ILE A  43     184.432 140.973  24.404  1.00  0.00           H  
ATOM    670 2HD1 ILE A  43     184.135 140.329  26.018  1.00  0.00           H  
ATOM    671 3HD1 ILE A  43     182.850 141.147  25.127  1.00  0.00           H  
ATOM    672  N   ARG A  44     183.106 145.438  29.423  1.00  0.00           N  
ATOM    673  CA  ARG A  44     182.359 145.637  30.682  1.00  0.00           C  
ATOM    674  C   ARG A  44     180.947 146.147  30.452  1.00  0.00           C  
ATOM    675  O   ARG A  44     180.773 147.210  29.842  1.00  0.00           O  
ATOM    676  CB  ARG A  44     183.090 146.618  31.587  1.00  0.00           C  
ATOM    677  CG  ARG A  44     182.445 146.835  32.948  1.00  0.00           C  
ATOM    678  CD  ARG A  44     183.312 147.642  33.844  1.00  0.00           C  
ATOM    679  NE  ARG A  44     182.803 147.674  35.206  1.00  0.00           N  
ATOM    680  CZ  ARG A  44     183.336 148.405  36.204  1.00  0.00           C  
ATOM    681  NH1 ARG A  44     184.393 149.156  35.979  1.00  0.00           N  
ATOM    682  NH2 ARG A  44     182.799 148.366  37.410  1.00  0.00           N  
ATOM    683  H   ARG A  44     183.232 146.193  28.732  1.00  0.00           H  
ATOM    684  HA  ARG A  44     182.251 144.677  31.176  1.00  0.00           H  
ATOM    685 1HB  ARG A  44     184.107 146.270  31.757  1.00  0.00           H  
ATOM    686 2HB  ARG A  44     183.153 147.590  31.094  1.00  0.00           H  
ATOM    687 1HG  ARG A  44     181.498 147.362  32.822  1.00  0.00           H  
ATOM    688 2HG  ARG A  44     182.264 145.870  33.422  1.00  0.00           H  
ATOM    689 1HD  ARG A  44     184.314 147.212  33.864  1.00  0.00           H  
ATOM    690 2HD  ARG A  44     183.364 148.665  33.475  1.00  0.00           H  
ATOM    691  HE  ARG A  44     181.993 147.109  35.419  1.00  0.00           H  
ATOM    692 1HH1 ARG A  44     184.802 149.186  35.057  1.00  0.00           H  
ATOM    693 2HH1 ARG A  44     184.791 149.702  36.727  1.00  0.00           H  
ATOM    694 1HH2 ARG A  44     181.989 147.789  37.585  1.00  0.00           H  
ATOM    695 2HH2 ARG A  44     183.199 148.913  38.159  1.00  0.00           H  
ATOM    696  N   VAL A  45     179.917 145.449  30.978  1.00  0.00           N  
ATOM    697  CA  VAL A  45     178.550 145.903  30.712  1.00  0.00           C  
ATOM    698  C   VAL A  45     177.736 146.232  31.983  1.00  0.00           C  
ATOM    699  O   VAL A  45     177.595 145.394  32.897  1.00  0.00           O  
ATOM    700  CB  VAL A  45     177.769 144.792  29.967  1.00  0.00           C  
ATOM    701  CG1 VAL A  45     176.361 145.337  29.593  1.00  0.00           C  
ATOM    702  CG2 VAL A  45     178.572 144.214  28.767  1.00  0.00           C  
ATOM    703  H   VAL A  45     180.050 144.577  31.509  1.00  0.00           H  
ATOM    704  HA  VAL A  45     178.593 146.804  30.097  1.00  0.00           H  
ATOM    705  HB  VAL A  45     177.597 143.967  30.665  1.00  0.00           H  
ATOM    706 1HG1 VAL A  45     175.812 144.568  29.118  1.00  0.00           H  
ATOM    707 2HG1 VAL A  45     175.822 145.663  30.473  1.00  0.00           H  
ATOM    708 3HG1 VAL A  45     176.423 146.167  28.922  1.00  0.00           H  
ATOM    709 1HG2 VAL A  45     177.997 143.420  28.299  1.00  0.00           H  
ATOM    710 2HG2 VAL A  45     178.777 144.944  28.051  1.00  0.00           H  
ATOM    711 3HG2 VAL A  45     179.514 143.812  29.129  1.00  0.00           H  
ATOM    712  N   LYS A  46     177.142 147.423  32.017  1.00  0.00           N  
ATOM    713  CA  LYS A  46     176.380 147.848  33.186  1.00  0.00           C  
ATOM    714  C   LYS A  46     174.904 147.510  33.002  1.00  0.00           C  
ATOM    715  O   LYS A  46     174.362 147.683  31.917  1.00  0.00           O  
ATOM    716  CB  LYS A  46     176.521 149.354  33.422  1.00  0.00           C  
ATOM    717  CG  LYS A  46     177.947 149.853  33.691  1.00  0.00           C  
ATOM    718  CD  LYS A  46     177.951 151.376  33.859  1.00  0.00           C  
ATOM    719  CE  LYS A  46     179.352 151.969  33.905  1.00  0.00           C  
ATOM    720  NZ  LYS A  46     179.304 153.463  33.843  1.00  0.00           N  
ATOM    721  H   LYS A  46     177.248 148.039  31.203  1.00  0.00           H  
ATOM    722  HA  LYS A  46     176.735 147.310  34.055  1.00  0.00           H  
ATOM    723 1HB  LYS A  46     176.146 149.887  32.545  1.00  0.00           H  
ATOM    724 2HB  LYS A  46     175.898 149.643  34.265  1.00  0.00           H  
ATOM    725 1HG  LYS A  46     178.339 149.392  34.589  1.00  0.00           H  
ATOM    726 2HG  LYS A  46     178.587 149.582  32.848  1.00  0.00           H  
ATOM    727 1HD  LYS A  46     177.412 151.837  33.041  1.00  0.00           H  
ATOM    728 2HD  LYS A  46     177.441 151.631  34.785  1.00  0.00           H  
ATOM    729 1HE  LYS A  46     179.847 151.665  34.826  1.00  0.00           H  
ATOM    730 2HE  LYS A  46     179.922 151.602  33.054  1.00  0.00           H  
ATOM    731 1HZ  LYS A  46     180.237 153.840  33.856  1.00  0.00           H  
ATOM    732 2HZ  LYS A  46     178.834 153.725  32.948  1.00  0.00           H  
ATOM    733 3HZ  LYS A  46     178.778 153.833  34.618  1.00  0.00           H  
ATOM    734  N   ASN A  47     174.227 147.129  34.086  1.00  0.00           N  
ATOM    735  CA  ASN A  47     172.795 146.801  34.081  1.00  0.00           C  
ATOM    736  C   ASN A  47     172.378 145.658  33.135  1.00  0.00           C  
ATOM    737  O   ASN A  47     171.313 145.708  32.529  1.00  0.00           O  
ATOM    738  CB  ASN A  47     171.996 148.052  33.741  1.00  0.00           C  
ATOM    739  CG  ASN A  47     172.229 149.145  34.735  1.00  0.00           C  
ATOM    740  OD1 ASN A  47     172.343 148.895  35.945  1.00  0.00           O  
ATOM    741  ND2 ASN A  47     172.305 150.364  34.254  1.00  0.00           N  
ATOM    742  H   ASN A  47     174.720 147.059  34.966  1.00  0.00           H  
ATOM    743  HA  ASN A  47     172.518 146.488  35.086  1.00  0.00           H  
ATOM    744 1HB  ASN A  47     172.248 148.408  32.747  1.00  0.00           H  
ATOM    745 2HB  ASN A  47     170.934 147.807  33.740  1.00  0.00           H  
ATOM    746 1HD2 ASN A  47     172.458 151.137  34.872  1.00  0.00           H  
ATOM    747 2HD2 ASN A  47     172.205 150.522  33.270  1.00  0.00           H  
ATOM    748  N   LEU A  48     173.214 144.625  33.032  1.00  0.00           N  
ATOM    749  CA  LEU A  48     172.877 143.491  32.169  1.00  0.00           C  
ATOM    750  C   LEU A  48     172.196 142.348  32.933  1.00  0.00           C  
ATOM    751  O   LEU A  48     172.608 141.993  34.039  1.00  0.00           O  
ATOM    752  CB  LEU A  48     174.145 142.963  31.487  1.00  0.00           C  
ATOM    753  CG  LEU A  48     173.926 141.888  30.415  1.00  0.00           C  
ATOM    754  CD1 LEU A  48     173.279 142.518  29.189  1.00  0.00           C  
ATOM    755  CD2 LEU A  48     175.258 141.245  30.061  1.00  0.00           C  
ATOM    756  H   LEU A  48     174.075 144.647  33.553  1.00  0.00           H  
ATOM    757  HA  LEU A  48     172.196 143.846  31.398  1.00  0.00           H  
ATOM    758 1HB  LEU A  48     174.660 143.800  31.017  1.00  0.00           H  
ATOM    759 2HB  LEU A  48     174.801 142.543  32.249  1.00  0.00           H  
ATOM    760  HG  LEU A  48     173.246 141.127  30.797  1.00  0.00           H  
ATOM    761 1HD1 LEU A  48     173.123 141.754  28.427  1.00  0.00           H  
ATOM    762 2HD1 LEU A  48     172.319 142.953  29.467  1.00  0.00           H  
ATOM    763 3HD1 LEU A  48     173.930 143.296  28.793  1.00  0.00           H  
ATOM    764 1HD2 LEU A  48     175.102 140.480  29.299  1.00  0.00           H  
ATOM    765 2HD2 LEU A  48     175.939 142.005  29.677  1.00  0.00           H  
ATOM    766 3HD2 LEU A  48     175.690 140.788  30.951  1.00  0.00           H  
ATOM    767  N   HIS A  49     171.178 141.755  32.308  1.00  0.00           N  
ATOM    768  CA  HIS A  49     170.432 140.597  32.802  1.00  0.00           C  
ATOM    769  C   HIS A  49     171.264 139.305  32.745  1.00  0.00           C  
ATOM    770  O   HIS A  49     172.031 139.087  31.798  1.00  0.00           O  
ATOM    771  CB  HIS A  49     169.126 140.430  32.010  1.00  0.00           C  
ATOM    772  CG  HIS A  49     168.113 139.508  32.660  1.00  0.00           C  
ATOM    773  ND1 HIS A  49     168.270 138.134  32.738  1.00  0.00           N  
ATOM    774  CD2 HIS A  49     166.930 139.785  33.261  1.00  0.00           C  
ATOM    775  CE1 HIS A  49     167.224 137.611  33.369  1.00  0.00           C  
ATOM    776  NE2 HIS A  49     166.401 138.593  33.693  1.00  0.00           N  
ATOM    777  H   HIS A  49     170.868 142.159  31.435  1.00  0.00           H  
ATOM    778  HA  HIS A  49     170.164 140.766  33.846  1.00  0.00           H  
ATOM    779 1HB  HIS A  49     168.657 141.408  31.876  1.00  0.00           H  
ATOM    780 2HB  HIS A  49     169.352 140.041  31.018  1.00  0.00           H  
ATOM    781  HD2 HIS A  49     166.482 140.773  33.386  1.00  0.00           H  
ATOM    782  HE1 HIS A  49     167.064 136.552  33.582  1.00  0.00           H  
ATOM    783  HE2 HIS A  49     165.518 138.490  34.181  1.00  0.00           H  
ATOM    784  N   GLU A  50     171.108 138.442  33.754  1.00  0.00           N  
ATOM    785  CA  GLU A  50     171.838 137.174  33.834  1.00  0.00           C  
ATOM    786  C   GLU A  50     171.693 136.282  32.599  1.00  0.00           C  
ATOM    787  O   GLU A  50     172.659 135.613  32.205  1.00  0.00           O  
ATOM    788  CB  GLU A  50     171.375 136.373  35.054  1.00  0.00           C  
ATOM    789  CG  GLU A  50     172.097 135.025  35.229  1.00  0.00           C  
ATOM    790  CD  GLU A  50     171.675 134.286  36.467  1.00  0.00           C  
ATOM    791  OE1 GLU A  50     170.926 134.838  37.236  1.00  0.00           O  
ATOM    792  OE2 GLU A  50     172.087 133.151  36.635  1.00  0.00           O  
ATOM    793  H   GLU A  50     170.461 138.669  34.498  1.00  0.00           H  
ATOM    794  HA  GLU A  50     172.893 137.409  33.966  1.00  0.00           H  
ATOM    795 1HB  GLU A  50     171.534 136.962  35.955  1.00  0.00           H  
ATOM    796 2HB  GLU A  50     170.304 136.178  34.971  1.00  0.00           H  
ATOM    797 1HG  GLU A  50     171.884 134.384  34.374  1.00  0.00           H  
ATOM    798 2HG  GLU A  50     173.173 135.194  35.256  1.00  0.00           H  
ATOM    799  N   GLU A  51     170.499 136.199  32.012  1.00  0.00           N  
ATOM    800  CA  GLU A  51     170.331 135.321  30.859  1.00  0.00           C  
ATOM    801  C   GLU A  51     171.186 135.802  29.699  1.00  0.00           C  
ATOM    802  O   GLU A  51     171.765 134.995  28.967  1.00  0.00           O  
ATOM    803  CB  GLU A  51     168.862 135.258  30.436  1.00  0.00           C  
ATOM    804  CG  GLU A  51     167.968 134.471  31.384  1.00  0.00           C  
ATOM    805  CD  GLU A  51     166.527 134.458  30.954  1.00  0.00           C  
ATOM    806  OE1 GLU A  51     166.206 135.127  30.001  1.00  0.00           O  
ATOM    807  OE2 GLU A  51     165.748 133.779  31.579  1.00  0.00           O  
ATOM    808  H   GLU A  51     169.714 136.757  32.352  1.00  0.00           H  
ATOM    809  HA  GLU A  51     170.666 134.322  31.133  1.00  0.00           H  
ATOM    810 1HB  GLU A  51     168.462 136.269  30.360  1.00  0.00           H  
ATOM    811 2HB  GLU A  51     168.787 134.801  29.449  1.00  0.00           H  
ATOM    812 1HG  GLU A  51     168.328 133.444  31.438  1.00  0.00           H  
ATOM    813 2HG  GLU A  51     168.041 134.906  32.380  1.00  0.00           H  
ATOM    814  N   LEU A  52     171.294 137.129  29.568  1.00  0.00           N  
ATOM    815  CA  LEU A  52     172.081 137.715  28.504  1.00  0.00           C  
ATOM    816  C   LEU A  52     173.559 137.483  28.735  1.00  0.00           C  
ATOM    817  O   LEU A  52     174.295 137.263  27.768  1.00  0.00           O  
ATOM    818  CB  LEU A  52     171.801 139.220  28.403  1.00  0.00           C  
ATOM    819  CG  LEU A  52     170.371 139.605  27.999  1.00  0.00           C  
ATOM    820  CD1 LEU A  52     170.186 141.108  28.158  1.00  0.00           C  
ATOM    821  CD2 LEU A  52     170.114 139.171  26.564  1.00  0.00           C  
ATOM    822  H   LEU A  52     170.789 137.717  30.212  1.00  0.00           H  
ATOM    823  HA  LEU A  52     171.805 137.247  27.569  1.00  0.00           H  
ATOM    824 1HB  LEU A  52     172.006 139.678  29.369  1.00  0.00           H  
ATOM    825 2HB  LEU A  52     172.480 139.652  27.668  1.00  0.00           H  
ATOM    826  HG  LEU A  52     169.661 139.110  28.661  1.00  0.00           H  
ATOM    827 1HD1 LEU A  52     169.170 141.382  27.872  1.00  0.00           H  
ATOM    828 2HD1 LEU A  52     170.357 141.388  29.198  1.00  0.00           H  
ATOM    829 3HD1 LEU A  52     170.896 141.632  27.519  1.00  0.00           H  
ATOM    830 1HD2 LEU A  52     169.098 139.444  26.278  1.00  0.00           H  
ATOM    831 2HD2 LEU A  52     170.824 139.667  25.901  1.00  0.00           H  
ATOM    832 3HD2 LEU A  52     170.236 138.091  26.484  1.00  0.00           H  
ATOM    833  N   GLU A  53     174.002 137.544  29.994  1.00  0.00           N  
ATOM    834  CA  GLU A  53     175.398 137.275  30.320  1.00  0.00           C  
ATOM    835  C   GLU A  53     175.741 135.863  29.901  1.00  0.00           C  
ATOM    836  O   GLU A  53     176.795 135.626  29.301  1.00  0.00           O  
ATOM    837  CB  GLU A  53     175.661 137.462  31.816  1.00  0.00           C  
ATOM    838  CG  GLU A  53     177.053 137.040  32.266  1.00  0.00           C  
ATOM    839  CD  GLU A  53     177.348 137.422  33.690  1.00  0.00           C  
ATOM    840  OE1 GLU A  53     176.794 138.391  34.152  1.00  0.00           O  
ATOM    841  OE2 GLU A  53     178.128 136.745  34.317  1.00  0.00           O  
ATOM    842  H   GLU A  53     173.347 137.817  30.734  1.00  0.00           H  
ATOM    843  HA  GLU A  53     176.027 137.966  29.772  1.00  0.00           H  
ATOM    844 1HB  GLU A  53     175.528 138.511  32.081  1.00  0.00           H  
ATOM    845 2HB  GLU A  53     174.935 136.884  32.388  1.00  0.00           H  
ATOM    846 1HG  GLU A  53     177.143 135.958  32.167  1.00  0.00           H  
ATOM    847 2HG  GLU A  53     177.791 137.500  31.611  1.00  0.00           H  
ATOM    848  N   ARG A  54     174.835 134.929  30.193  1.00  0.00           N  
ATOM    849  CA  ARG A  54     175.051 133.537  29.850  1.00  0.00           C  
ATOM    850  C   ARG A  54     175.089 133.317  28.333  1.00  0.00           C  
ATOM    851  O   ARG A  54     175.947 132.572  27.847  1.00  0.00           O  
ATOM    852  CB  ARG A  54     173.981 132.684  30.506  1.00  0.00           C  
ATOM    853  CG  ARG A  54     174.157 132.575  32.027  1.00  0.00           C  
ATOM    854  CD  ARG A  54     173.107 131.747  32.685  1.00  0.00           C  
ATOM    855  NE  ARG A  54     173.270 131.738  34.153  1.00  0.00           N  
ATOM    856  CZ  ARG A  54     174.094 130.942  34.859  1.00  0.00           C  
ATOM    857  NH1 ARG A  54     174.875 130.043  34.277  1.00  0.00           N  
ATOM    858  NH2 ARG A  54     174.096 131.097  36.164  1.00  0.00           N  
ATOM    859  H   ARG A  54     173.996 135.207  30.722  1.00  0.00           H  
ATOM    860  HA  ARG A  54     176.015 133.239  30.262  1.00  0.00           H  
ATOM    861 1HB  ARG A  54     172.999 133.120  30.312  1.00  0.00           H  
ATOM    862 2HB  ARG A  54     173.993 131.682  30.084  1.00  0.00           H  
ATOM    863 1HG  ARG A  54     175.134 132.144  32.240  1.00  0.00           H  
ATOM    864 2HG  ARG A  54     174.108 133.576  32.459  1.00  0.00           H  
ATOM    865 1HD  ARG A  54     172.130 132.181  32.460  1.00  0.00           H  
ATOM    866 2HD  ARG A  54     173.141 130.725  32.319  1.00  0.00           H  
ATOM    867  HE  ARG A  54     172.712 132.399  34.721  1.00  0.00           H  
ATOM    868 1HH1 ARG A  54     174.870 129.934  33.274  1.00  0.00           H  
ATOM    869 2HH1 ARG A  54     175.483 129.463  34.839  1.00  0.00           H  
ATOM    870 1HH2 ARG A  54     173.468 131.817  36.564  1.00  0.00           H  
ATOM    871 2HH2 ARG A  54     174.689 130.535  36.753  1.00  0.00           H  
ATOM    872  N   LEU A  55     174.205 133.990  27.584  1.00  0.00           N  
ATOM    873  CA  LEU A  55     174.187 133.865  26.127  1.00  0.00           C  
ATOM    874  C   LEU A  55     175.451 134.471  25.508  1.00  0.00           C  
ATOM    875  O   LEU A  55     176.036 133.896  24.588  1.00  0.00           O  
ATOM    876  CB  LEU A  55     172.943 134.555  25.552  1.00  0.00           C  
ATOM    877  CG  LEU A  55     171.603 133.873  25.858  1.00  0.00           C  
ATOM    878  CD1 LEU A  55     170.461 134.813  25.496  1.00  0.00           C  
ATOM    879  CD2 LEU A  55     171.507 132.570  25.080  1.00  0.00           C  
ATOM    880  H   LEU A  55     173.481 134.553  28.052  1.00  0.00           H  
ATOM    881  HA  LEU A  55     174.160 132.801  25.874  1.00  0.00           H  
ATOM    882 1HB  LEU A  55     172.896 135.569  25.945  1.00  0.00           H  
ATOM    883 2HB  LEU A  55     173.047 134.611  24.469  1.00  0.00           H  
ATOM    884  HG  LEU A  55     171.537 133.664  26.926  1.00  0.00           H  
ATOM    885 1HD1 LEU A  55     169.509 134.329  25.713  1.00  0.00           H  
ATOM    886 2HD1 LEU A  55     170.544 135.729  26.081  1.00  0.00           H  
ATOM    887 3HD1 LEU A  55     170.511 135.053  24.434  1.00  0.00           H  
ATOM    888 1HD2 LEU A  55     170.555 132.085  25.299  1.00  0.00           H  
ATOM    889 2HD2 LEU A  55     171.572 132.778  24.012  1.00  0.00           H  
ATOM    890 3HD2 LEU A  55     172.325 131.910  25.372  1.00  0.00           H  
ATOM    891  N   ILE A  56     175.910 135.607  26.058  1.00  0.00           N  
ATOM    892  CA  ILE A  56     177.136 136.226  25.580  1.00  0.00           C  
ATOM    893  C   ILE A  56     178.315 135.324  25.856  1.00  0.00           C  
ATOM    894  O   ILE A  56     179.150 135.145  24.965  1.00  0.00           O  
ATOM    895  CB  ILE A  56     177.368 137.596  26.244  1.00  0.00           C  
ATOM    896  CG1 ILE A  56     176.334 138.611  25.748  1.00  0.00           C  
ATOM    897  CG2 ILE A  56     178.779 138.091  25.965  1.00  0.00           C  
ATOM    898  CD1 ILE A  56     176.282 139.880  26.568  1.00  0.00           C  
ATOM    899  H   ILE A  56     175.336 136.068  26.770  1.00  0.00           H  
ATOM    900  HA  ILE A  56     177.082 136.341  24.514  1.00  0.00           H  
ATOM    901  HB  ILE A  56     177.230 137.507  27.321  1.00  0.00           H  
ATOM    902 1HG1 ILE A  56     176.554 138.880  24.716  1.00  0.00           H  
ATOM    903 2HG1 ILE A  56     175.343 138.156  25.762  1.00  0.00           H  
ATOM    904 1HG2 ILE A  56     178.925 139.060  26.440  1.00  0.00           H  
ATOM    905 2HG2 ILE A  56     179.499 137.378  26.365  1.00  0.00           H  
ATOM    906 3HG2 ILE A  56     178.924 138.188  24.889  1.00  0.00           H  
ATOM    907 1HD1 ILE A  56     175.526 140.549  26.156  1.00  0.00           H  
ATOM    908 2HD1 ILE A  56     176.027 139.636  27.600  1.00  0.00           H  
ATOM    909 3HD1 ILE A  56     177.253 140.371  26.540  1.00  0.00           H  
ATOM    910  N   LYS A  57     178.407 134.756  27.053  1.00  0.00           N  
ATOM    911  CA  LYS A  57     179.501 133.853  27.356  1.00  0.00           C  
ATOM    912  C   LYS A  57     179.575 132.702  26.348  1.00  0.00           C  
ATOM    913  O   LYS A  57     180.644 132.438  25.799  1.00  0.00           O  
ATOM    914  CB  LYS A  57     179.354 133.305  28.777  1.00  0.00           C  
ATOM    915  CG  LYS A  57     180.464 132.352  29.201  1.00  0.00           C  
ATOM    916  CD  LYS A  57     180.257 131.863  30.627  1.00  0.00           C  
ATOM    917  CE  LYS A  57     181.390 130.949  31.069  1.00  0.00           C  
ATOM    918  NZ  LYS A  57     181.311 129.611  30.423  1.00  0.00           N  
ATOM    919  H   LYS A  57     177.715 134.983  27.783  1.00  0.00           H  
ATOM    920  HA  LYS A  57     180.439 134.419  27.301  1.00  0.00           H  
ATOM    921 1HB  LYS A  57     179.334 134.133  29.486  1.00  0.00           H  
ATOM    922 2HB  LYS A  57     178.406 132.775  28.866  1.00  0.00           H  
ATOM    923 1HG  LYS A  57     180.482 131.492  28.530  1.00  0.00           H  
ATOM    924 2HG  LYS A  57     181.425 132.861  29.137  1.00  0.00           H  
ATOM    925 1HD  LYS A  57     180.206 132.718  31.301  1.00  0.00           H  
ATOM    926 2HD  LYS A  57     179.316 131.316  30.691  1.00  0.00           H  
ATOM    927 1HE  LYS A  57     182.345 131.405  30.815  1.00  0.00           H  
ATOM    928 2HE  LYS A  57     181.351 130.819  32.151  1.00  0.00           H  
ATOM    929 1HZ  LYS A  57     182.078 129.036  30.743  1.00  0.00           H  
ATOM    930 2HZ  LYS A  57     180.435 129.170  30.668  1.00  0.00           H  
ATOM    931 3HZ  LYS A  57     181.365 129.717  29.421  1.00  0.00           H  
ATOM    932  N   GLU A  58     178.423 132.067  26.040  1.00  0.00           N  
ATOM    933  CA  GLU A  58     178.428 130.960  25.081  1.00  0.00           C  
ATOM    934  C   GLU A  58     178.876 131.419  23.703  1.00  0.00           C  
ATOM    935  O   GLU A  58     179.637 130.729  23.025  1.00  0.00           O  
ATOM    936  CB  GLU A  58     177.038 130.328  24.985  1.00  0.00           C  
ATOM    937  CG  GLU A  58     176.959 129.117  24.066  1.00  0.00           C  
ATOM    938  CD  GLU A  58     175.627 128.423  24.124  1.00  0.00           C  
ATOM    939  OE1 GLU A  58     174.662 129.059  24.478  1.00  0.00           O  
ATOM    940  OE2 GLU A  58     175.573 127.256  23.816  1.00  0.00           O  
ATOM    941  H   GLU A  58     177.550 132.346  26.464  1.00  0.00           H  
ATOM    942  HA  GLU A  58     179.132 130.203  25.429  1.00  0.00           H  
ATOM    943 1HB  GLU A  58     176.710 130.016  25.977  1.00  0.00           H  
ATOM    944 2HB  GLU A  58     176.325 131.069  24.623  1.00  0.00           H  
ATOM    945 1HG  GLU A  58     177.143 129.440  23.041  1.00  0.00           H  
ATOM    946 2HG  GLU A  58     177.743 128.413  24.342  1.00  0.00           H  
ATOM    947  N   LEU A  59     178.404 132.594  23.280  1.00  0.00           N  
ATOM    948  CA  LEU A  59     178.732 133.084  21.960  1.00  0.00           C  
ATOM    949  C   LEU A  59     180.205 133.448  21.896  1.00  0.00           C  
ATOM    950  O   LEU A  59     180.850 133.281  20.861  1.00  0.00           O  
ATOM    951  CB  LEU A  59     177.870 134.305  21.612  1.00  0.00           C  
ATOM    952  CG  LEU A  59     176.370 134.034  21.441  1.00  0.00           C  
ATOM    953  CD1 LEU A  59     175.627 135.355  21.304  1.00  0.00           C  
ATOM    954  CD2 LEU A  59     176.149 133.153  20.220  1.00  0.00           C  
ATOM    955  H   LEU A  59     177.812 133.152  23.879  1.00  0.00           H  
ATOM    956  HA  LEU A  59     178.544 132.288  21.239  1.00  0.00           H  
ATOM    957 1HB  LEU A  59     177.985 135.047  22.400  1.00  0.00           H  
ATOM    958 2HB  LEU A  59     178.238 134.735  20.680  1.00  0.00           H  
ATOM    959  HG  LEU A  59     175.989 133.527  22.328  1.00  0.00           H  
ATOM    960 1HD1 LEU A  59     174.561 135.163  21.183  1.00  0.00           H  
ATOM    961 2HD1 LEU A  59     175.787 135.957  22.199  1.00  0.00           H  
ATOM    962 3HD1 LEU A  59     175.999 135.893  20.433  1.00  0.00           H  
ATOM    963 1HD2 LEU A  59     175.083 132.959  20.099  1.00  0.00           H  
ATOM    964 2HD2 LEU A  59     176.529 133.659  19.333  1.00  0.00           H  
ATOM    965 3HD2 LEU A  59     176.677 132.208  20.353  1.00  0.00           H  
ATOM    966  N   ILE A  60     180.767 133.949  22.994  1.00  0.00           N  
ATOM    967  CA  ILE A  60     182.190 134.212  23.058  1.00  0.00           C  
ATOM    968  C   ILE A  60     182.964 132.899  22.928  1.00  0.00           C  
ATOM    969  O   ILE A  60     183.937 132.811  22.179  1.00  0.00           O  
ATOM    970  CB  ILE A  60     182.565 134.920  24.372  1.00  0.00           C  
ATOM    971  CG1 ILE A  60     182.056 136.364  24.365  1.00  0.00           C  
ATOM    972  CG2 ILE A  60     184.070 134.884  24.586  1.00  0.00           C  
ATOM    973  CD1 ILE A  60     182.152 137.052  25.708  1.00  0.00           C  
ATOM    974  H   ILE A  60     180.193 134.151  23.800  1.00  0.00           H  
ATOM    975  HA  ILE A  60     182.459 134.864  22.227  1.00  0.00           H  
ATOM    976  HB  ILE A  60     182.077 134.419  25.207  1.00  0.00           H  
ATOM    977 1HG1 ILE A  60     182.626 136.947  23.642  1.00  0.00           H  
ATOM    978 2HG1 ILE A  60     181.013 136.381  24.048  1.00  0.00           H  
ATOM    979 1HG2 ILE A  60     184.318 135.389  25.519  1.00  0.00           H  
ATOM    980 2HG2 ILE A  60     184.406 133.848  24.634  1.00  0.00           H  
ATOM    981 3HG2 ILE A  60     184.568 135.388  23.757  1.00  0.00           H  
ATOM    982 1HD1 ILE A  60     181.773 138.071  25.622  1.00  0.00           H  
ATOM    983 2HD1 ILE A  60     181.559 136.504  26.440  1.00  0.00           H  
ATOM    984 3HD1 ILE A  60     183.192 137.079  26.029  1.00  0.00           H  
ATOM    985  N   GLU A  61     182.543 131.852  23.658  1.00  0.00           N  
ATOM    986  CA  GLU A  61     183.236 130.569  23.550  1.00  0.00           C  
ATOM    987  C   GLU A  61     183.184 130.027  22.127  1.00  0.00           C  
ATOM    988  O   GLU A  61     184.159 129.461  21.631  1.00  0.00           O  
ATOM    989  CB  GLU A  61     182.625 129.550  24.514  1.00  0.00           C  
ATOM    990  CG  GLU A  61     182.901 129.831  25.984  1.00  0.00           C  
ATOM    991  CD  GLU A  61     182.238 128.844  26.903  1.00  0.00           C  
ATOM    992  OE1 GLU A  61     181.734 127.858  26.421  1.00  0.00           O  
ATOM    993  OE2 GLU A  61     182.235 129.076  28.089  1.00  0.00           O  
ATOM    994  H   GLU A  61     181.754 131.934  24.283  1.00  0.00           H  
ATOM    995  HA  GLU A  61     184.283 130.718  23.816  1.00  0.00           H  
ATOM    996 1HB  GLU A  61     181.544 129.521  24.376  1.00  0.00           H  
ATOM    997 2HB  GLU A  61     183.011 128.556  24.285  1.00  0.00           H  
ATOM    998 1HG  GLU A  61     183.977 129.801  26.153  1.00  0.00           H  
ATOM    999 2HG  GLU A  61     182.552 130.835  26.223  1.00  0.00           H  
ATOM   1000  N   LEU A  62     182.039 130.192  21.444  1.00  0.00           N  
ATOM   1001  CA  LEU A  62     181.890 129.772  20.052  1.00  0.00           C  
ATOM   1002  C   LEU A  62     182.729 130.595  19.081  1.00  0.00           C  
ATOM   1003  O   LEU A  62     183.308 130.058  18.136  1.00  0.00           O  
ATOM   1004  CB  LEU A  62     180.415 129.860  19.641  1.00  0.00           C  
ATOM   1005  CG  LEU A  62     179.483 128.826  20.284  1.00  0.00           C  
ATOM   1006  CD1 LEU A  62     178.034 129.231  20.050  1.00  0.00           C  
ATOM   1007  CD2 LEU A  62     179.767 127.451  19.698  1.00  0.00           C  
ATOM   1008  H   LEU A  62     181.255 130.622  21.915  1.00  0.00           H  
ATOM   1009  HA  LEU A  62     182.214 128.735  19.967  1.00  0.00           H  
ATOM   1010 1HB  LEU A  62     180.041 130.849  19.900  1.00  0.00           H  
ATOM   1011 2HB  LEU A  62     180.347 129.740  18.560  1.00  0.00           H  
ATOM   1012  HG  LEU A  62     179.652 128.803  21.361  1.00  0.00           H  
ATOM   1013 1HD1 LEU A  62     177.372 128.496  20.507  1.00  0.00           H  
ATOM   1014 2HD1 LEU A  62     177.853 130.209  20.496  1.00  0.00           H  
ATOM   1015 3HD1 LEU A  62     177.839 129.279  18.979  1.00  0.00           H  
ATOM   1016 1HD2 LEU A  62     179.105 126.716  20.155  1.00  0.00           H  
ATOM   1017 2HD2 LEU A  62     179.597 127.472  18.621  1.00  0.00           H  
ATOM   1018 3HD2 LEU A  62     180.804 127.179  19.895  1.00  0.00           H  
ATOM   1019  N   ALA A  63     182.791 131.906  19.321  1.00  0.00           N  
ATOM   1020  CA  ALA A  63     183.665 132.749  18.513  1.00  0.00           C  
ATOM   1021  C   ALA A  63     185.123 132.335  18.667  1.00  0.00           C  
ATOM   1022  O   ALA A  63     185.885 132.341  17.700  1.00  0.00           O  
ATOM   1023  CB  ALA A  63     183.489 134.213  18.892  1.00  0.00           C  
ATOM   1024  H   ALA A  63     182.241 132.329  20.055  1.00  0.00           H  
ATOM   1025  HA  ALA A  63     183.379 132.642  17.466  1.00  0.00           H  
ATOM   1026 1HB  ALA A  63     184.149 134.829  18.281  1.00  0.00           H  
ATOM   1027 2HB  ALA A  63     182.454 134.510  18.722  1.00  0.00           H  
ATOM   1028 3HB  ALA A  63     183.737 134.348  19.943  1.00  0.00           H  
ATOM   1029  N   LEU A  64     185.506 131.975  19.884  1.00  0.00           N  
ATOM   1030  CA  LEU A  64     186.866 131.526  20.159  1.00  0.00           C  
ATOM   1031  C   LEU A  64     187.069 130.081  19.720  1.00  0.00           C  
ATOM   1032  O   LEU A  64     188.180 129.678  19.375  1.00  0.00           O  
ATOM   1033  CB  LEU A  64     187.177 131.661  21.655  1.00  0.00           C  
ATOM   1034  CG  LEU A  64     187.151 133.089  22.213  1.00  0.00           C  
ATOM   1035  CD1 LEU A  64     187.270 133.044  23.731  1.00  0.00           C  
ATOM   1036  CD2 LEU A  64     188.287 133.895  21.600  1.00  0.00           C  
ATOM   1037  H   LEU A  64     184.839 132.009  20.642  1.00  0.00           H  
ATOM   1038  HA  LEU A  64     187.558 132.145  19.586  1.00  0.00           H  
ATOM   1039 1HB  LEU A  64     186.452 131.073  22.215  1.00  0.00           H  
ATOM   1040 2HB  LEU A  64     188.169 131.250  21.842  1.00  0.00           H  
ATOM   1041  HG  LEU A  64     186.199 133.559  21.967  1.00  0.00           H  
ATOM   1042 1HD1 LEU A  64     187.251 134.059  24.128  1.00  0.00           H  
ATOM   1043 2HD1 LEU A  64     186.435 132.478  24.144  1.00  0.00           H  
ATOM   1044 3HD1 LEU A  64     188.207 132.564  24.008  1.00  0.00           H  
ATOM   1045 1HD2 LEU A  64     188.268 134.911  21.996  1.00  0.00           H  
ATOM   1046 2HD2 LEU A  64     189.240 133.427  21.847  1.00  0.00           H  
ATOM   1047 3HD2 LEU A  64     188.167 133.926  20.517  1.00  0.00           H  
ATOM   1048  N   LEU A  65     185.990 129.306  19.738  1.00  0.00           N  
ATOM   1049  CA  LEU A  65     186.010 127.953  19.195  1.00  0.00           C  
ATOM   1050  C   LEU A  65     186.247 127.966  17.691  1.00  0.00           C  
ATOM   1051  O   LEU A  65     186.970 127.123  17.159  1.00  0.00           O  
ATOM   1052  CB  LEU A  65     184.689 127.238  19.505  1.00  0.00           C  
ATOM   1053  CG  LEU A  65     184.615 125.766  19.082  1.00  0.00           C  
ATOM   1054  CD1 LEU A  65     185.641 124.958  19.865  1.00  0.00           C  
ATOM   1055  CD2 LEU A  65     183.207 125.239  19.320  1.00  0.00           C  
ATOM   1056  H   LEU A  65     185.133 129.663  20.137  1.00  0.00           H  
ATOM   1057  HA  LEU A  65     186.836 127.408  19.656  1.00  0.00           H  
ATOM   1058 1HB  LEU A  65     184.514 127.283  20.579  1.00  0.00           H  
ATOM   1059 2HB  LEU A  65     183.881 127.769  19.004  1.00  0.00           H  
ATOM   1060  HG  LEU A  65     184.861 125.679  18.023  1.00  0.00           H  
ATOM   1061 1HD1 LEU A  65     185.588 123.912  19.564  1.00  0.00           H  
ATOM   1062 2HD1 LEU A  65     186.640 125.344  19.661  1.00  0.00           H  
ATOM   1063 3HD1 LEU A  65     185.430 125.040  20.931  1.00  0.00           H  
ATOM   1064 1HD2 LEU A  65     183.154 124.193  19.018  1.00  0.00           H  
ATOM   1065 2HD2 LEU A  65     182.961 125.324  20.378  1.00  0.00           H  
ATOM   1066 3HD2 LEU A  65     182.497 125.823  18.734  1.00  0.00           H  
ATOM   1067  N   LEU A  66     185.637 128.929  17.009  1.00  0.00           N  
ATOM   1068  CA  LEU A  66     185.871 129.125  15.583  1.00  0.00           C  
ATOM   1069  C   LEU A  66     187.325 129.487  15.310  1.00  0.00           C  
ATOM   1070  O   LEU A  66     187.932 128.983  14.366  1.00  0.00           O  
ATOM   1071  CB  LEU A  66     184.952 130.229  15.042  1.00  0.00           C  
ATOM   1072  CG  LEU A  66     185.093 130.537  13.546  1.00  0.00           C  
ATOM   1073  CD1 LEU A  66     184.709 129.306  12.735  1.00  0.00           C  
ATOM   1074  CD2 LEU A  66     184.213 131.724  13.187  1.00  0.00           C  
ATOM   1075  H   LEU A  66     184.993 129.539  17.490  1.00  0.00           H  
ATOM   1076  HA  LEU A  66     185.661 128.189  15.065  1.00  0.00           H  
ATOM   1077 1HB  LEU A  66     183.918 129.941  15.225  1.00  0.00           H  
ATOM   1078 2HB  LEU A  66     185.154 131.149  15.590  1.00  0.00           H  
ATOM   1079  HG  LEU A  66     186.133 130.774  13.319  1.00  0.00           H  
ATOM   1080 1HD1 LEU A  66     184.810 129.525  11.672  1.00  0.00           H  
ATOM   1081 2HD1 LEU A  66     185.367 128.478  12.998  1.00  0.00           H  
ATOM   1082 3HD1 LEU A  66     183.677 129.034  12.953  1.00  0.00           H  
ATOM   1083 1HD2 LEU A  66     184.313 131.944  12.123  1.00  0.00           H  
ATOM   1084 2HD2 LEU A  66     183.173 131.487  13.411  1.00  0.00           H  
ATOM   1085 3HD2 LEU A  66     184.520 132.594  13.767  1.00  0.00           H  
ATOM   1086  N   GLN A  67     187.877 130.366  16.139  1.00  0.00           N  
ATOM   1087  CA  GLN A  67     189.295 130.699  16.070  1.00  0.00           C  
ATOM   1088  C   GLN A  67     190.158 129.443  16.133  1.00  0.00           C  
ATOM   1089  O   GLN A  67     191.098 129.287  15.355  1.00  0.00           O  
ATOM   1090  CB  GLN A  67     189.677 131.654  17.204  1.00  0.00           C  
ATOM   1091  CG  GLN A  67     191.168 131.924  17.315  1.00  0.00           C  
ATOM   1092  CD  GLN A  67     191.499 132.892  18.434  1.00  0.00           C  
ATOM   1093  OE1 GLN A  67     190.691 133.756  18.786  1.00  0.00           O  
ATOM   1094  NE2 GLN A  67     192.692 132.753  19.002  1.00  0.00           N  
ATOM   1095  H   GLN A  67     187.299 130.815  16.835  1.00  0.00           H  
ATOM   1096  HA  GLN A  67     189.491 131.186  15.115  1.00  0.00           H  
ATOM   1097 1HB  GLN A  67     189.172 132.609  17.061  1.00  0.00           H  
ATOM   1098 2HB  GLN A  67     189.338 131.244  18.155  1.00  0.00           H  
ATOM   1099 1HG  GLN A  67     191.683 130.984  17.512  1.00  0.00           H  
ATOM   1100 2HG  GLN A  67     191.519 132.353  16.376  1.00  0.00           H  
ATOM   1101 1HE2 GLN A  67     192.966 133.364  19.746  1.00  0.00           H  
ATOM   1102 2HE2 GLN A  67     193.316 132.039  18.686  1.00  0.00           H  
ATOM   1103  N   LEU A  68     189.832 128.554  17.064  1.00  0.00           N  
ATOM   1104  CA  LEU A  68     190.558 127.299  17.212  1.00  0.00           C  
ATOM   1105  C   LEU A  68     190.371 126.406  15.994  1.00  0.00           C  
ATOM   1106  O   LEU A  68     191.340 125.914  15.415  1.00  0.00           O  
ATOM   1107  CB  LEU A  68     190.088 126.560  18.472  1.00  0.00           C  
ATOM   1108  CG  LEU A  68     190.438 127.231  19.806  1.00  0.00           C  
ATOM   1109  CD1 LEU A  68     189.636 126.583  20.927  1.00  0.00           C  
ATOM   1110  CD2 LEU A  68     191.933 127.107  20.061  1.00  0.00           C  
ATOM   1111  H   LEU A  68     189.061 128.752  17.686  1.00  0.00           H  
ATOM   1112  HA  LEU A  68     191.624 127.523  17.297  1.00  0.00           H  
ATOM   1113 1HB  LEU A  68     189.006 126.454  18.428  1.00  0.00           H  
ATOM   1114 2HB  LEU A  68     190.531 125.564  18.476  1.00  0.00           H  
ATOM   1115  HG  LEU A  68     190.163 128.285  19.766  1.00  0.00           H  
ATOM   1116 1HD1 LEU A  68     189.885 127.060  21.875  1.00  0.00           H  
ATOM   1117 2HD1 LEU A  68     188.571 126.703  20.729  1.00  0.00           H  
ATOM   1118 3HD1 LEU A  68     189.878 125.522  20.980  1.00  0.00           H  
ATOM   1119 1HD2 LEU A  68     192.181 127.585  21.009  1.00  0.00           H  
ATOM   1120 2HD2 LEU A  68     192.209 126.053  20.102  1.00  0.00           H  
ATOM   1121 3HD2 LEU A  68     192.481 127.594  19.254  1.00  0.00           H  
ATOM   1122  N   ALA A  69     189.117 126.200  15.607  1.00  0.00           N  
ATOM   1123  CA  ALA A  69     188.791 125.291  14.514  1.00  0.00           C  
ATOM   1124  C   ALA A  69     189.320 125.815  13.186  1.00  0.00           C  
ATOM   1125  O   ALA A  69     189.793 125.047  12.348  1.00  0.00           O  
ATOM   1126  CB  ALA A  69     187.286 125.073  14.435  1.00  0.00           C  
ATOM   1127  H   ALA A  69     188.370 126.685  16.081  1.00  0.00           H  
ATOM   1128  HA  ALA A  69     189.273 124.333  14.707  1.00  0.00           H  
ATOM   1129 1HB  ALA A  69     187.060 124.393  13.613  1.00  0.00           H  
ATOM   1130 2HB  ALA A  69     186.932 124.643  15.371  1.00  0.00           H  
ATOM   1131 3HB  ALA A  69     186.790 126.027  14.263  1.00  0.00           H  
ATOM   1132  N   LYS A  70     189.235 127.127  12.997  1.00  0.00           N  
ATOM   1133  CA  LYS A  70     189.649 127.751  11.746  1.00  0.00           C  
ATOM   1134  C   LYS A  70     191.146 127.584  11.516  1.00  0.00           C  
ATOM   1135  O   LYS A  70     191.581 127.241  10.415  1.00  0.00           O  
ATOM   1136  CB  LYS A  70     189.278 129.235  11.739  1.00  0.00           C  
ATOM   1137  CG  LYS A  70     189.647 129.969  10.456  1.00  0.00           C  
ATOM   1138  CD  LYS A  70     189.093 131.386  10.452  1.00  0.00           C  
ATOM   1139  CE  LYS A  70     189.522 132.145   9.205  1.00  0.00           C  
ATOM   1140  NZ  LYS A  70     188.925 133.507   9.150  1.00  0.00           N  
ATOM   1141  H   LYS A  70     188.877 127.709  13.741  1.00  0.00           H  
ATOM   1142  HA  LYS A  70     189.131 127.254  10.924  1.00  0.00           H  
ATOM   1143 1HB  LYS A  70     188.204 129.342  11.888  1.00  0.00           H  
ATOM   1144 2HB  LYS A  70     189.776 129.738  12.568  1.00  0.00           H  
ATOM   1145 1HG  LYS A  70     190.733 130.012  10.361  1.00  0.00           H  
ATOM   1146 2HG  LYS A  70     189.246 129.428   9.600  1.00  0.00           H  
ATOM   1147 1HD  LYS A  70     188.003 131.351  10.489  1.00  0.00           H  
ATOM   1148 2HD  LYS A  70     189.452 131.919  11.332  1.00  0.00           H  
ATOM   1149 1HE  LYS A  70     190.607 132.236   9.190  1.00  0.00           H  
ATOM   1150 2HE  LYS A  70     189.214 131.591   8.318  1.00  0.00           H  
ATOM   1151 1HZ  LYS A  70     189.233 133.976   8.310  1.00  0.00           H  
ATOM   1152 2HZ  LYS A  70     187.917 133.433   9.144  1.00  0.00           H  
ATOM   1153 3HZ  LYS A  70     189.219 134.037   9.958  1.00  0.00           H  
ATOM   1154  N   LYS A  71     191.931 127.827  12.560  1.00  0.00           N  
ATOM   1155  CA  LYS A  71     193.379 127.676  12.483  1.00  0.00           C  
ATOM   1156  C   LYS A  71     193.764 126.252  12.106  1.00  0.00           C  
ATOM   1157  O   LYS A  71     194.577 126.034  11.207  1.00  0.00           O  
ATOM   1158  CB  LYS A  71     194.029 128.062  13.812  1.00  0.00           C  
ATOM   1159  CG  LYS A  71     195.549 127.963  13.821  1.00  0.00           C  
ATOM   1160  CD  LYS A  71     196.124 128.408  15.158  1.00  0.00           C  
ATOM   1161  CE  LYS A  71     197.639 128.268  15.183  1.00  0.00           C  
ATOM   1162  NZ  LYS A  71     198.216 128.700  16.485  1.00  0.00           N  
ATOM   1163  H   LYS A  71     191.512 128.125  13.430  1.00  0.00           H  
ATOM   1164  HA  LYS A  71     193.754 128.338  11.701  1.00  0.00           H  
ATOM   1165 1HB  LYS A  71     193.760 129.088  14.065  1.00  0.00           H  
ATOM   1166 2HB  LYS A  71     193.647 127.419  14.605  1.00  0.00           H  
ATOM   1167 1HG  LYS A  71     195.847 126.931  13.632  1.00  0.00           H  
ATOM   1168 2HG  LYS A  71     195.959 128.591  13.032  1.00  0.00           H  
ATOM   1169 1HD  LYS A  71     195.860 129.451  15.339  1.00  0.00           H  
ATOM   1170 2HD  LYS A  71     195.700 127.800  15.957  1.00  0.00           H  
ATOM   1171 1HE  LYS A  71     197.912 127.229  15.006  1.00  0.00           H  
ATOM   1172 2HE  LYS A  71     198.074 128.875  14.389  1.00  0.00           H  
ATOM   1173 1HZ  LYS A  71     199.220 128.593  16.462  1.00  0.00           H  
ATOM   1174 2HZ  LYS A  71     197.985 129.670  16.652  1.00  0.00           H  
ATOM   1175 3HZ  LYS A  71     197.835 128.132  17.228  1.00  0.00           H  
ATOM   1176  N   GLU A  72     193.176 125.282  12.800  1.00  0.00           N  
ATOM   1177  CA  GLU A  72     193.474 123.876  12.555  1.00  0.00           C  
ATOM   1178  C   GLU A  72     192.922 123.421  11.210  1.00  0.00           C  
ATOM   1179  O   GLU A  72     193.556 122.639  10.501  1.00  0.00           O  
ATOM   1180  CB  GLU A  72     192.899 123.005  13.674  1.00  0.00           C  
ATOM   1181  CG  GLU A  72     193.584 123.180  15.022  1.00  0.00           C  
ATOM   1182  CD  GLU A  72     192.961 122.347  16.107  1.00  0.00           C  
ATOM   1183  OE1 GLU A  72     191.950 121.735  15.855  1.00  0.00           O  
ATOM   1184  OE2 GLU A  72     193.495 122.322  17.191  1.00  0.00           O  
ATOM   1185  H   GLU A  72     192.505 125.527  13.515  1.00  0.00           H  
ATOM   1186  HA  GLU A  72     194.558 123.752  12.526  1.00  0.00           H  
ATOM   1187 1HB  GLU A  72     191.841 123.233  13.805  1.00  0.00           H  
ATOM   1188 2HB  GLU A  72     192.976 121.954  13.393  1.00  0.00           H  
ATOM   1189 1HG  GLU A  72     194.633 122.901  14.923  1.00  0.00           H  
ATOM   1190 2HG  GLU A  72     193.541 124.230  15.306  1.00  0.00           H  
ATOM   1191  N   ALA A  73     191.739 123.918  10.863  1.00  0.00           N  
ATOM   1192  CA  ALA A  73     191.105 123.572   9.597  1.00  0.00           C  
ATOM   1193  C   ALA A  73     191.950 124.027   8.415  1.00  0.00           C  
ATOM   1194  O   ALA A  73     192.084 123.310   7.422  1.00  0.00           O  
ATOM   1195  CB  ALA A  73     189.714 124.181   9.519  1.00  0.00           C  
ATOM   1196  H   ALA A  73     191.269 124.553  11.494  1.00  0.00           H  
ATOM   1197  HA  ALA A  73     191.015 122.487   9.541  1.00  0.00           H  
ATOM   1198 1HB  ALA A  73     189.251 123.914   8.569  1.00  0.00           H  
ATOM   1199 2HB  ALA A  73     189.102 123.801  10.338  1.00  0.00           H  
ATOM   1200 3HB  ALA A  73     189.786 125.265   9.594  1.00  0.00           H  
ATOM   1201  N   ILE A  74     192.517 125.223   8.524  1.00  0.00           N  
ATOM   1202  CA  ILE A  74     193.389 125.757   7.484  1.00  0.00           C  
ATOM   1203  C   ILE A  74     194.705 124.993   7.422  1.00  0.00           C  
ATOM   1204  O   ILE A  74     195.174 124.631   6.343  1.00  0.00           O  
ATOM   1205  CB  ILE A  74     193.673 127.253   7.719  1.00  0.00           C  
ATOM   1206  CG1 ILE A  74     192.399 128.077   7.514  1.00  0.00           C  
ATOM   1207  CG2 ILE A  74     194.778 127.735   6.793  1.00  0.00           C  
ATOM   1208  CD1 ILE A  74     192.504 129.498   8.019  1.00  0.00           C  
ATOM   1209  H   ILE A  74     192.342 125.777   9.351  1.00  0.00           H  
ATOM   1210  HA  ILE A  74     192.891 125.635   6.520  1.00  0.00           H  
ATOM   1211  HB  ILE A  74     193.984 127.405   8.751  1.00  0.00           H  
ATOM   1212 1HG1 ILE A  74     192.154 128.108   6.453  1.00  0.00           H  
ATOM   1213 2HG1 ILE A  74     191.567 127.594   8.026  1.00  0.00           H  
ATOM   1214 1HG2 ILE A  74     194.967 128.794   6.973  1.00  0.00           H  
ATOM   1215 2HG2 ILE A  74     195.688 127.168   6.987  1.00  0.00           H  
ATOM   1216 3HG2 ILE A  74     194.474 127.591   5.757  1.00  0.00           H  
ATOM   1217 1HD1 ILE A  74     191.562 130.018   7.839  1.00  0.00           H  
ATOM   1218 2HD1 ILE A  74     192.715 129.488   9.089  1.00  0.00           H  
ATOM   1219 3HD1 ILE A  74     193.308 130.012   7.495  1.00  0.00           H  
ATOM   1220  N   GLU A  75     195.297 124.750   8.586  1.00  0.00           N  
ATOM   1221  CA  GLU A  75     196.545 124.000   8.670  1.00  0.00           C  
ATOM   1222  C   GLU A  75     196.410 122.631   8.020  1.00  0.00           C  
ATOM   1223  O   GLU A  75     197.277 122.208   7.255  1.00  0.00           O  
ATOM   1224  CB  GLU A  75     196.975 123.842  10.130  1.00  0.00           C  
ATOM   1225  CG  GLU A  75     198.249 123.033  10.326  1.00  0.00           C  
ATOM   1226  CD  GLU A  75     198.619 122.865  11.773  1.00  0.00           C  
ATOM   1227  OE1 GLU A  75     198.114 123.603  12.585  1.00  0.00           O  
ATOM   1228  OE2 GLU A  75     199.407 121.997  12.068  1.00  0.00           O  
ATOM   1229  H   GLU A  75     194.873 125.095   9.437  1.00  0.00           H  
ATOM   1230  HA  GLU A  75     197.315 124.551   8.128  1.00  0.00           H  
ATOM   1231 1HB  GLU A  75     197.132 124.826  10.572  1.00  0.00           H  
ATOM   1232 2HB  GLU A  75     196.179 123.354  10.693  1.00  0.00           H  
ATOM   1233 1HG  GLU A  75     198.114 122.048   9.881  1.00  0.00           H  
ATOM   1234 2HG  GLU A  75     199.066 123.529   9.803  1.00  0.00           H  
ATOM   1235  N   GLU A  76     195.317 121.942   8.327  1.00  0.00           N  
ATOM   1236  CA  GLU A  76     195.053 120.626   7.755  1.00  0.00           C  
ATOM   1237  C   GLU A  76     194.897 120.706   6.241  1.00  0.00           C  
ATOM   1238  O   GLU A  76     195.446 119.886   5.505  1.00  0.00           O  
ATOM   1239  CB  GLU A  76     193.796 120.016   8.377  1.00  0.00           C  
ATOM   1240  CG  GLU A  76     193.395 118.668   7.793  1.00  0.00           C  
ATOM   1241  CD  GLU A  76     194.340 117.563   8.175  1.00  0.00           C  
ATOM   1242  OE1 GLU A  76     194.873 117.608   9.258  1.00  0.00           O  
ATOM   1243  OE2 GLU A  76     194.528 116.670   7.382  1.00  0.00           O  
ATOM   1244  H   GLU A  76     194.649 122.339   8.974  1.00  0.00           H  
ATOM   1245  HA  GLU A  76     195.906 119.980   7.965  1.00  0.00           H  
ATOM   1246 1HB  GLU A  76     193.946 119.884   9.448  1.00  0.00           H  
ATOM   1247 2HB  GLU A  76     192.957 120.700   8.246  1.00  0.00           H  
ATOM   1248 1HG  GLU A  76     192.396 118.414   8.144  1.00  0.00           H  
ATOM   1249 2HG  GLU A  76     193.359 118.750   6.709  1.00  0.00           H  
ATOM   1250  N   ALA A  77     194.142 121.696   5.781  1.00  0.00           N  
ATOM   1251  CA  ALA A  77     193.916 121.891   4.354  1.00  0.00           C  
ATOM   1252  C   ALA A  77     195.221 122.185   3.625  1.00  0.00           C  
ATOM   1253  O   ALA A  77     195.440 121.713   2.509  1.00  0.00           O  
ATOM   1254  CB  ALA A  77     192.916 123.014   4.124  1.00  0.00           C  
ATOM   1255  H   ALA A  77     193.714 122.334   6.437  1.00  0.00           H  
ATOM   1256  HA  ALA A  77     193.507 120.968   3.940  1.00  0.00           H  
ATOM   1257 1HB  ALA A  77     192.757 123.147   3.052  1.00  0.00           H  
ATOM   1258 2HB  ALA A  77     191.970 122.763   4.602  1.00  0.00           H  
ATOM   1259 3HB  ALA A  77     193.303 123.938   4.551  1.00  0.00           H  
ATOM   1260  N   LYS A  78     196.085 122.966   4.262  1.00  0.00           N  
ATOM   1261  CA  LYS A  78     197.382 123.302   3.688  1.00  0.00           C  
ATOM   1262  C   LYS A  78     198.271 122.068   3.576  1.00  0.00           C  
ATOM   1263  O   LYS A  78     198.984 121.892   2.589  1.00  0.00           O  
ATOM   1264  CB  LYS A  78     198.076 124.377   4.526  1.00  0.00           C  
ATOM   1265  CG  LYS A  78     197.494 125.775   4.363  1.00  0.00           C  
ATOM   1266  CD  LYS A  78     198.146 126.760   5.321  1.00  0.00           C  
ATOM   1267  CE  LYS A  78     199.522 127.185   4.828  1.00  0.00           C  
ATOM   1268  NZ  LYS A  78     199.437 128.061   3.628  1.00  0.00           N  
ATOM   1269  H   LYS A  78     195.836 123.338   5.167  1.00  0.00           H  
ATOM   1270  HA  LYS A  78     197.226 123.686   2.680  1.00  0.00           H  
ATOM   1271 1HB  LYS A  78     198.015 124.111   5.582  1.00  0.00           H  
ATOM   1272 2HB  LYS A  78     199.132 124.420   4.260  1.00  0.00           H  
ATOM   1273 1HG  LYS A  78     197.652 126.117   3.339  1.00  0.00           H  
ATOM   1274 2HG  LYS A  78     196.422 125.748   4.557  1.00  0.00           H  
ATOM   1275 1HD  LYS A  78     197.516 127.644   5.419  1.00  0.00           H  
ATOM   1276 2HD  LYS A  78     198.250 126.298   6.303  1.00  0.00           H  
ATOM   1277 1HE  LYS A  78     200.042 127.723   5.619  1.00  0.00           H  
ATOM   1278 2HE  LYS A  78     200.107 126.301   4.575  1.00  0.00           H  
ATOM   1279 1HZ  LYS A  78     200.368 128.320   3.333  1.00  0.00           H  
ATOM   1280 2HZ  LYS A  78     198.973 127.565   2.880  1.00  0.00           H  
ATOM   1281 3HZ  LYS A  78     198.913 128.894   3.855  1.00  0.00           H  
ATOM   1282  N   LYS A  79     198.222 121.217   4.596  1.00  0.00           N  
ATOM   1283  CA  LYS A  79     198.979 119.972   4.591  1.00  0.00           C  
ATOM   1284  C   LYS A  79     198.467 119.019   3.519  1.00  0.00           C  
ATOM   1285  O   LYS A  79     199.239 118.279   2.910  1.00  0.00           O  
ATOM   1286  CB  LYS A  79     198.916 119.303   5.965  1.00  0.00           C  
ATOM   1287  CG  LYS A  79     199.751 119.988   7.038  1.00  0.00           C  
ATOM   1288  CD  LYS A  79     199.556 119.330   8.396  1.00  0.00           C  
ATOM   1289  CE  LYS A  79     200.427 119.981   9.459  1.00  0.00           C  
ATOM   1290  NZ  LYS A  79     200.099 119.492  10.825  1.00  0.00           N  
ATOM   1291  H   LYS A  79     197.645 121.437   5.395  1.00  0.00           H  
ATOM   1292  HA  LYS A  79     200.020 120.201   4.359  1.00  0.00           H  
ATOM   1293 1HB  LYS A  79     197.882 119.279   6.311  1.00  0.00           H  
ATOM   1294 2HB  LYS A  79     199.257 118.271   5.883  1.00  0.00           H  
ATOM   1295 1HG  LYS A  79     200.807 119.935   6.767  1.00  0.00           H  
ATOM   1296 2HG  LYS A  79     199.465 121.037   7.108  1.00  0.00           H  
ATOM   1297 1HD  LYS A  79     198.510 119.414   8.693  1.00  0.00           H  
ATOM   1298 2HD  LYS A  79     199.812 118.273   8.327  1.00  0.00           H  
ATOM   1299 1HE  LYS A  79     201.475 119.767   9.251  1.00  0.00           H  
ATOM   1300 2HE  LYS A  79     200.288 121.062   9.431  1.00  0.00           H  
ATOM   1301 1HZ  LYS A  79     200.698 119.947  11.500  1.00  0.00           H  
ATOM   1302 2HZ  LYS A  79     199.134 119.702  11.035  1.00  0.00           H  
ATOM   1303 3HZ  LYS A  79     200.242 118.492  10.869  1.00  0.00           H  
ATOM   1304  N   GLN A  80     197.157 119.040   3.295  1.00  0.00           N  
ATOM   1305  CA  GLN A  80     196.550 118.255   2.227  1.00  0.00           C  
ATOM   1306  C   GLN A  80     196.948 118.788   0.857  1.00  0.00           C  
ATOM   1307  O   GLN A  80     197.040 118.032  -0.112  1.00  0.00           O  
ATOM   1308  CB  GLN A  80     195.025 118.253   2.362  1.00  0.00           C  
ATOM   1309  CG  GLN A  80     194.506 117.463   3.552  1.00  0.00           C  
ATOM   1310  CD  GLN A  80     193.003 117.581   3.714  1.00  0.00           C  
ATOM   1311  OE1 GLN A  80     192.308 118.093   2.833  1.00  0.00           O  
ATOM   1312  NE2 GLN A  80     192.492 117.106   4.845  1.00  0.00           N  
ATOM   1313  H   GLN A  80     196.566 119.615   3.880  1.00  0.00           H  
ATOM   1314  HA  GLN A  80     196.914 117.230   2.302  1.00  0.00           H  
ATOM   1315 1HB  GLN A  80     194.667 119.278   2.457  1.00  0.00           H  
ATOM   1316 2HB  GLN A  80     194.580 117.834   1.461  1.00  0.00           H  
ATOM   1317 1HG  GLN A  80     194.755 116.411   3.412  1.00  0.00           H  
ATOM   1318 2HG  GLN A  80     194.979 117.840   4.459  1.00  0.00           H  
ATOM   1319 1HE2 GLN A  80     191.505 117.156   5.007  1.00  0.00           H  
ATOM   1320 2HE2 GLN A  80     193.092 116.699   5.533  1.00  0.00           H  
ATOM   1321  N   GLY A  81     197.190 120.092   0.782  1.00  0.00           N  
ATOM   1322  CA  GLY A  81     197.525 120.738  -0.481  1.00  0.00           C  
ATOM   1323  C   GLY A  81     196.275 121.229  -1.200  1.00  0.00           C  
ATOM   1324  O   GLY A  81     196.232 121.281  -2.427  1.00  0.00           O  
ATOM   1325  H   GLY A  81     197.134 120.651   1.620  1.00  0.00           H  
ATOM   1326 1HA  GLY A  81     198.196 121.578  -0.293  1.00  0.00           H  
ATOM   1327 2HA  GLY A  81     198.062 120.035  -1.117  1.00  0.00           H  
ATOM   1328  N   ASN A  82     195.256 121.587  -0.424  1.00  0.00           N  
ATOM   1329  CA  ASN A  82     193.989 122.042  -0.986  1.00  0.00           C  
ATOM   1330  C   ASN A  82     193.720 123.498  -0.633  1.00  0.00           C  
ATOM   1331  O   ASN A  82     192.988 123.793   0.313  1.00  0.00           O  
ATOM   1332  CB  ASN A  82     192.847 121.160  -0.514  1.00  0.00           C  
ATOM   1333  CG  ASN A  82     192.937 119.760  -1.055  1.00  0.00           C  
ATOM   1334  OD1 ASN A  82     193.131 119.557  -2.259  1.00  0.00           O  
ATOM   1335  ND2 ASN A  82     192.801 118.789  -0.188  1.00  0.00           N  
ATOM   1336  H   ASN A  82     195.364 121.546   0.579  1.00  0.00           H  
ATOM   1337  HA  ASN A  82     194.047 121.971  -2.073  1.00  0.00           H  
ATOM   1338 1HB  ASN A  82     192.847 121.117   0.576  1.00  0.00           H  
ATOM   1339 2HB  ASN A  82     191.898 121.596  -0.825  1.00  0.00           H  
ATOM   1340 1HD2 ASN A  82     192.852 117.837  -0.491  1.00  0.00           H  
ATOM   1341 2HD2 ASN A  82     192.645 118.999   0.777  1.00  0.00           H  
ATOM   1342  N   PRO A  83     194.316 124.407  -1.397  1.00  0.00           N  
ATOM   1343  CA  PRO A  83     194.163 125.836  -1.149  1.00  0.00           C  
ATOM   1344  C   PRO A  83     192.730 126.288  -1.399  1.00  0.00           C  
ATOM   1345  O   PRO A  83     192.284 127.298  -0.854  1.00  0.00           O  
ATOM   1346  CB  PRO A  83     195.138 126.467  -2.148  1.00  0.00           C  
ATOM   1347  CG  PRO A  83     195.267 125.445  -3.227  1.00  0.00           C  
ATOM   1348  CD  PRO A  83     195.247 124.128  -2.500  1.00  0.00           C  
ATOM   1349  HA  PRO A  83     194.394 126.024  -0.101  1.00  0.00           H  
ATOM   1350 1HB  PRO A  83     194.736 127.424  -2.513  1.00  0.00           H  
ATOM   1351 2HB  PRO A  83     196.094 126.688  -1.653  1.00  0.00           H  
ATOM   1352 1HG  PRO A  83     194.440 125.546  -3.944  1.00  0.00           H  
ATOM   1353 2HG  PRO A  83     196.198 125.605  -3.790  1.00  0.00           H  
ATOM   1354 1HD  PRO A  83     194.872 123.343  -3.172  1.00  0.00           H  
ATOM   1355 2HD  PRO A  83     196.260 123.887  -2.148  1.00  0.00           H  
ATOM   1356  N   GLU A  84     192.013 125.536  -2.229  1.00  0.00           N  
ATOM   1357  CA  GLU A  84     190.587 125.759  -2.425  1.00  0.00           C  
ATOM   1358  C   GLU A  84     189.801 125.458  -1.153  1.00  0.00           C  
ATOM   1359  O   GLU A  84     188.843 126.156  -0.825  1.00  0.00           O  
ATOM   1360  CB  GLU A  84     190.068 124.894  -3.575  1.00  0.00           C  
ATOM   1361  CG  GLU A  84     190.608 125.279  -4.945  1.00  0.00           C  
ATOM   1362  CD  GLU A  84     191.973 124.710  -5.217  1.00  0.00           C  
ATOM   1363  OE1 GLU A  84     192.487 124.019  -4.371  1.00  0.00           O  
ATOM   1364  OE2 GLU A  84     192.502 124.968  -6.272  1.00  0.00           O  
ATOM   1365  H   GLU A  84     192.470 124.791  -2.736  1.00  0.00           H  
ATOM   1366  HA  GLU A  84     190.431 126.811  -2.667  1.00  0.00           H  
ATOM   1367 1HB  GLU A  84     190.329 123.851  -3.394  1.00  0.00           H  
ATOM   1368 2HB  GLU A  84     188.980 124.956  -3.615  1.00  0.00           H  
ATOM   1369 1HG  GLU A  84     189.919 124.921  -5.710  1.00  0.00           H  
ATOM   1370 2HG  GLU A  84     190.652 126.365  -5.014  1.00  0.00           H  
ATOM   1371  N   LEU A  85     190.215 124.413  -0.444  1.00  0.00           N  
ATOM   1372  CA  LEU A  85     189.584 124.049   0.818  1.00  0.00           C  
ATOM   1373  C   LEU A  85     189.810 125.118   1.880  1.00  0.00           C  
ATOM   1374  O   LEU A  85     188.919 125.417   2.673  1.00  0.00           O  
ATOM   1375  CB  LEU A  85     190.130 122.704   1.314  1.00  0.00           C  
ATOM   1376  CG  LEU A  85     189.553 122.200   2.643  1.00  0.00           C  
ATOM   1377  CD1 LEU A  85     188.039 122.081   2.526  1.00  0.00           C  
ATOM   1378  CD2 LEU A  85     190.181 120.860   2.995  1.00  0.00           C  
ATOM   1379  H   LEU A  85     190.987 123.859  -0.784  1.00  0.00           H  
ATOM   1380  HA  LEU A  85     188.508 123.966   0.656  1.00  0.00           H  
ATOM   1381 1HB  LEU A  85     189.930 121.947   0.558  1.00  0.00           H  
ATOM   1382 2HB  LEU A  85     191.210 122.791   1.434  1.00  0.00           H  
ATOM   1383  HG  LEU A  85     189.770 122.921   3.431  1.00  0.00           H  
ATOM   1384 1HD1 LEU A  85     187.628 121.723   3.471  1.00  0.00           H  
ATOM   1385 2HD1 LEU A  85     187.614 123.057   2.294  1.00  0.00           H  
ATOM   1386 3HD1 LEU A  85     187.790 121.377   1.733  1.00  0.00           H  
ATOM   1387 1HD2 LEU A  85     189.771 120.502   3.940  1.00  0.00           H  
ATOM   1388 2HD2 LEU A  85     189.963 120.138   2.208  1.00  0.00           H  
ATOM   1389 3HD2 LEU A  85     191.261 120.978   3.089  1.00  0.00           H  
ATOM   1390  N   VAL A  86     191.009 125.693   1.885  1.00  0.00           N  
ATOM   1391  CA  VAL A  86     191.328 126.788   2.791  1.00  0.00           C  
ATOM   1392  C   VAL A  86     190.365 127.955   2.606  1.00  0.00           C  
ATOM   1393  O   VAL A  86     189.868 128.523   3.577  1.00  0.00           O  
ATOM   1394  CB  VAL A  86     192.771 127.275   2.555  1.00  0.00           C  
ATOM   1395  CG1 VAL A  86     193.030 128.565   3.317  1.00  0.00           C  
ATOM   1396  CG2 VAL A  86     193.756 126.195   2.973  1.00  0.00           C  
ATOM   1397  H   VAL A  86     191.717 125.361   1.247  1.00  0.00           H  
ATOM   1398  HA  VAL A  86     191.220 126.433   3.817  1.00  0.00           H  
ATOM   1399  HB  VAL A  86     192.900 127.496   1.496  1.00  0.00           H  
ATOM   1400 1HG1 VAL A  86     194.054 128.895   3.139  1.00  0.00           H  
ATOM   1401 2HG1 VAL A  86     192.337 129.335   2.978  1.00  0.00           H  
ATOM   1402 3HG1 VAL A  86     192.886 128.392   4.384  1.00  0.00           H  
ATOM   1403 1HG2 VAL A  86     194.773 126.544   2.802  1.00  0.00           H  
ATOM   1404 2HG2 VAL A  86     193.622 125.969   4.031  1.00  0.00           H  
ATOM   1405 3HG2 VAL A  86     193.578 125.292   2.385  1.00  0.00           H  
ATOM   1406  N   GLU A  87     190.108 128.308   1.351  1.00  0.00           N  
ATOM   1407  CA  GLU A  87     189.161 129.370   1.033  1.00  0.00           C  
ATOM   1408  C   GLU A  87     187.765 129.037   1.543  1.00  0.00           C  
ATOM   1409  O   GLU A  87     187.082 129.888   2.115  1.00  0.00           O  
ATOM   1410  CB  GLU A  87     189.118 129.613  -0.478  1.00  0.00           C  
ATOM   1411  CG  GLU A  87     188.142 130.696  -0.912  1.00  0.00           C  
ATOM   1412  CD  GLU A  87     188.167 130.945  -2.396  1.00  0.00           C  
ATOM   1413  OE1 GLU A  87     189.097 130.516  -3.035  1.00  0.00           O  
ATOM   1414  OE2 GLU A  87     187.253 131.563  -2.889  1.00  0.00           O  
ATOM   1415  H   GLU A  87     190.579 127.827   0.598  1.00  0.00           H  
ATOM   1416  HA  GLU A  87     189.486 130.284   1.532  1.00  0.00           H  
ATOM   1417 1HB  GLU A  87     190.110 129.896  -0.828  1.00  0.00           H  
ATOM   1418 2HB  GLU A  87     188.842 128.690  -0.986  1.00  0.00           H  
ATOM   1419 1HG  GLU A  87     187.134 130.401  -0.623  1.00  0.00           H  
ATOM   1420 2HG  GLU A  87     188.384 131.621  -0.391  1.00  0.00           H  
ATOM   1421  N   TRP A  88     187.347 127.792   1.334  1.00  0.00           N  
ATOM   1422  CA  TRP A  88     186.002 127.366   1.703  1.00  0.00           C  
ATOM   1423  C   TRP A  88     185.818 127.372   3.215  1.00  0.00           C  
ATOM   1424  O   TRP A  88     184.735 127.671   3.715  1.00  0.00           O  
ATOM   1425  CB  TRP A  88     185.718 125.966   1.157  1.00  0.00           C  
ATOM   1426  CG  TRP A  88     185.351 125.953  -0.297  1.00  0.00           C  
ATOM   1427  CD1 TRP A  88     186.023 125.325  -1.302  1.00  0.00           C  
ATOM   1428  CD2 TRP A  88     184.215 126.602  -0.918  1.00  0.00           C  
ATOM   1429  NE1 TRP A  88     185.389 125.538  -2.500  1.00  0.00           N  
ATOM   1430  CE2 TRP A  88     184.280 126.316  -2.284  1.00  0.00           C  
ATOM   1431  CE3 TRP A  88     183.165 127.391  -0.431  1.00  0.00           C  
ATOM   1432  CZ2 TRP A  88     183.333 126.791  -3.179  1.00  0.00           C  
ATOM   1433  CZ3 TRP A  88     182.215 127.866  -1.328  1.00  0.00           C  
ATOM   1434  CH2 TRP A  88     182.298 127.573  -2.666  1.00  0.00           C  
ATOM   1435  H   TRP A  88     187.975 127.126   0.907  1.00  0.00           H  
ATOM   1436  HA  TRP A  88     185.287 128.069   1.279  1.00  0.00           H  
ATOM   1437 1HB  TRP A  88     186.597 125.335   1.294  1.00  0.00           H  
ATOM   1438 2HB  TRP A  88     184.901 125.515   1.720  1.00  0.00           H  
ATOM   1439  HD1 TRP A  88     186.931 124.740  -1.172  1.00  0.00           H  
ATOM   1440  HE1 TRP A  88     185.688 125.181  -3.396  1.00  0.00           H  
ATOM   1441  HE3 TRP A  88     183.093 127.625   0.631  1.00  0.00           H  
ATOM   1442  HZ2 TRP A  88     183.382 126.570  -4.245  1.00  0.00           H  
ATOM   1443  HZ3 TRP A  88     181.401 128.480  -0.941  1.00  0.00           H  
ATOM   1444  HH2 TRP A  88     181.536 127.962  -3.342  1.00  0.00           H  
ATOM   1445  N   VAL A  89     186.883 127.041   3.936  1.00  0.00           N  
ATOM   1446  CA  VAL A  89     186.879 127.127   5.393  1.00  0.00           C  
ATOM   1447  C   VAL A  89     186.693 128.565   5.858  1.00  0.00           C  
ATOM   1448  O   VAL A  89     185.909 128.837   6.768  1.00  0.00           O  
ATOM   1449  CB  VAL A  89     188.197 126.573   5.965  1.00  0.00           C  
ATOM   1450  CG1 VAL A  89     188.328 126.925   7.439  1.00  0.00           C  
ATOM   1451  CG2 VAL A  89     188.256 125.066   5.763  1.00  0.00           C  
ATOM   1452  H   VAL A  89     187.718 126.720   3.465  1.00  0.00           H  
ATOM   1453  HA  VAL A  89     186.038 126.546   5.771  1.00  0.00           H  
ATOM   1454  HB  VAL A  89     189.034 127.043   5.447  1.00  0.00           H  
ATOM   1455 1HG1 VAL A  89     189.265 126.526   7.828  1.00  0.00           H  
ATOM   1456 2HG1 VAL A  89     188.320 128.009   7.557  1.00  0.00           H  
ATOM   1457 3HG1 VAL A  89     187.494 126.493   7.992  1.00  0.00           H  
ATOM   1458 1HG2 VAL A  89     189.191 124.681   6.170  1.00  0.00           H  
ATOM   1459 2HG2 VAL A  89     187.416 124.597   6.277  1.00  0.00           H  
ATOM   1460 3HG2 VAL A  89     188.203 124.839   4.699  1.00  0.00           H  
ATOM   1461  N   ALA A  90     187.419 129.484   5.228  1.00  0.00           N  
ATOM   1462  CA  ALA A  90     187.310 130.901   5.554  1.00  0.00           C  
ATOM   1463  C   ALA A  90     185.910 131.425   5.266  1.00  0.00           C  
ATOM   1464  O   ALA A  90     185.360 132.212   6.040  1.00  0.00           O  
ATOM   1465  CB  ALA A  90     188.346 131.703   4.779  1.00  0.00           C  
ATOM   1466  H   ALA A  90     188.063 129.192   4.506  1.00  0.00           H  
ATOM   1467  HA  ALA A  90     187.498 131.026   6.621  1.00  0.00           H  
ATOM   1468 1HB  ALA A  90     188.252 132.759   5.032  1.00  0.00           H  
ATOM   1469 2HB  ALA A  90     189.345 131.355   5.039  1.00  0.00           H  
ATOM   1470 3HB  ALA A  90     188.183 131.571   3.710  1.00  0.00           H  
ATOM   1471  N   ARG A  91     185.335 130.986   4.152  1.00  0.00           N  
ATOM   1472  CA  ARG A  91     183.986 131.391   3.774  1.00  0.00           C  
ATOM   1473  C   ARG A  91     182.953 130.841   4.750  1.00  0.00           C  
ATOM   1474  O   ARG A  91     182.042 131.555   5.172  1.00  0.00           O  
ATOM   1475  CB  ARG A  91     183.657 130.911   2.368  1.00  0.00           C  
ATOM   1476  CG  ARG A  91     184.368 131.660   1.253  1.00  0.00           C  
ATOM   1477  CD  ARG A  91     184.008 131.126  -0.085  1.00  0.00           C  
ATOM   1478  NE  ARG A  91     184.713 131.817  -1.153  1.00  0.00           N  
ATOM   1479  CZ  ARG A  91     184.313 132.977  -1.709  1.00  0.00           C  
ATOM   1480  NH1 ARG A  91     183.213 133.563  -1.288  1.00  0.00           N  
ATOM   1481  NH2 ARG A  91     185.025 133.527  -2.677  1.00  0.00           N  
ATOM   1482  H   ARG A  91     185.846 130.356   3.551  1.00  0.00           H  
ATOM   1483  HA  ARG A  91     183.928 132.479   3.809  1.00  0.00           H  
ATOM   1484 1HB  ARG A  91     183.915 129.857   2.274  1.00  0.00           H  
ATOM   1485 2HB  ARG A  91     182.584 131.001   2.194  1.00  0.00           H  
ATOM   1486 1HG  ARG A  91     184.091 132.714   1.288  1.00  0.00           H  
ATOM   1487 2HG  ARG A  91     185.447 131.565   1.381  1.00  0.00           H  
ATOM   1488 1HD  ARG A  91     184.265 130.068  -0.136  1.00  0.00           H  
ATOM   1489 2HD  ARG A  91     182.938 131.248  -0.249  1.00  0.00           H  
ATOM   1490  HE  ARG A  91     185.564 131.397  -1.503  1.00  0.00           H  
ATOM   1491 1HH1 ARG A  91     182.669 133.142  -0.548  1.00  0.00           H  
ATOM   1492 2HH1 ARG A  91     182.913 134.432  -1.704  1.00  0.00           H  
ATOM   1493 1HH2 ARG A  91     185.870 133.077  -3.000  1.00  0.00           H  
ATOM   1494 2HH2 ARG A  91     184.725 134.396  -3.093  1.00  0.00           H  
ATOM   1495  N   ALA A  92     183.100 129.570   5.106  1.00  0.00           N  
ATOM   1496  CA  ALA A  92     182.211 128.938   6.074  1.00  0.00           C  
ATOM   1497  C   ALA A  92     182.342 129.584   7.447  1.00  0.00           C  
ATOM   1498  O   ALA A  92     181.355 129.745   8.166  1.00  0.00           O  
ATOM   1499  CB  ALA A  92     182.499 127.447   6.160  1.00  0.00           C  
ATOM   1500  H   ALA A  92     183.847 129.028   4.697  1.00  0.00           H  
ATOM   1501  HA  ALA A  92     181.182 129.077   5.740  1.00  0.00           H  
ATOM   1502 1HB  ALA A  92     181.827 126.988   6.887  1.00  0.00           H  
ATOM   1503 2HB  ALA A  92     182.344 126.988   5.184  1.00  0.00           H  
ATOM   1504 3HB  ALA A  92     183.530 127.292   6.475  1.00  0.00           H  
ATOM   1505  N   ALA A  93     183.567 129.954   7.807  1.00  0.00           N  
ATOM   1506  CA  ALA A  93     183.819 130.640   9.068  1.00  0.00           C  
ATOM   1507  C   ALA A  93     183.091 131.976   9.126  1.00  0.00           C  
ATOM   1508  O   ALA A  93     182.572 132.366  10.172  1.00  0.00           O  
ATOM   1509  CB  ALA A  93     185.314 130.845   9.269  1.00  0.00           C  
ATOM   1510  H   ALA A  93     184.341 129.756   7.189  1.00  0.00           H  
ATOM   1511  HA  ALA A  93     183.441 130.020   9.881  1.00  0.00           H  
ATOM   1512 1HB  ALA A  93     185.487 131.358  10.215  1.00  0.00           H  
ATOM   1513 2HB  ALA A  93     185.815 129.877   9.285  1.00  0.00           H  
ATOM   1514 3HB  ALA A  93     185.712 131.445   8.453  1.00  0.00           H  
ATOM   1515  N   GLU A  94     183.052 132.673   7.996  1.00  0.00           N  
ATOM   1516  CA  GLU A  94     182.334 133.939   7.899  1.00  0.00           C  
ATOM   1517  C   GLU A  94     180.851 133.755   8.192  1.00  0.00           C  
ATOM   1518  O   GLU A  94     180.223 134.607   8.820  1.00  0.00           O  
ATOM   1519  CB  GLU A  94     182.517 134.551   6.509  1.00  0.00           C  
ATOM   1520  CG  GLU A  94     181.855 135.910   6.329  1.00  0.00           C  
ATOM   1521  CD  GLU A  94     182.466 136.978   7.193  1.00  0.00           C  
ATOM   1522  OE1 GLU A  94     183.583 136.804   7.618  1.00  0.00           O  
ATOM   1523  OE2 GLU A  94     181.815 137.968   7.428  1.00  0.00           O  
ATOM   1524  H   GLU A  94     183.532 132.317   7.183  1.00  0.00           H  
ATOM   1525  HA  GLU A  94     182.737 134.620   8.648  1.00  0.00           H  
ATOM   1526 1HB  GLU A  94     183.580 134.667   6.299  1.00  0.00           H  
ATOM   1527 2HB  GLU A  94     182.106 133.877   5.757  1.00  0.00           H  
ATOM   1528 1HG  GLU A  94     181.942 136.210   5.285  1.00  0.00           H  
ATOM   1529 2HG  GLU A  94     180.795 135.821   6.565  1.00  0.00           H  
ATOM   1530  N   VAL A  95     180.297 132.637   7.733  1.00  0.00           N  
ATOM   1531  CA  VAL A  95     178.898 132.314   7.991  1.00  0.00           C  
ATOM   1532  C   VAL A  95     178.655 132.065   9.475  1.00  0.00           C  
ATOM   1533  O   VAL A  95     177.644 132.497  10.030  1.00  0.00           O  
ATOM   1534  CB  VAL A  95     178.481 131.068   7.188  1.00  0.00           C  
ATOM   1535  CG1 VAL A  95     177.101 130.595   7.619  1.00  0.00           C  
ATOM   1536  CG2 VAL A  95     178.504 131.379   5.700  1.00  0.00           C  
ATOM   1537  H   VAL A  95     180.857 131.995   7.193  1.00  0.00           H  
ATOM   1538  HA  VAL A  95     178.286 133.167   7.695  1.00  0.00           H  
ATOM   1539  HB  VAL A  95     179.179 130.259   7.402  1.00  0.00           H  
ATOM   1540 1HG1 VAL A  95     176.822 129.713   7.042  1.00  0.00           H  
ATOM   1541 2HG1 VAL A  95     177.117 130.343   8.679  1.00  0.00           H  
ATOM   1542 3HG1 VAL A  95     176.373 131.387   7.444  1.00  0.00           H  
ATOM   1543 1HG2 VAL A  95     178.209 130.493   5.138  1.00  0.00           H  
ATOM   1544 2HG2 VAL A  95     177.810 132.192   5.487  1.00  0.00           H  
ATOM   1545 3HG2 VAL A  95     179.512 131.676   5.406  1.00  0.00           H  
ATOM   1546  N   VAL A  96     179.585 131.364  10.113  1.00  0.00           N  
ATOM   1547  CA  VAL A  96     179.512 131.116  11.546  1.00  0.00           C  
ATOM   1548  C   VAL A  96     179.460 132.421  12.329  1.00  0.00           C  
ATOM   1549  O   VAL A  96     178.686 132.561  13.274  1.00  0.00           O  
ATOM   1550  CB  VAL A  96     180.727 130.290  12.008  1.00  0.00           C  
ATOM   1551  CG1 VAL A  96     180.770 130.209  13.527  1.00  0.00           C  
ATOM   1552  CG2 VAL A  96     180.672 128.899  11.395  1.00  0.00           C  
ATOM   1553  H   VAL A  96     180.367 130.991   9.588  1.00  0.00           H  
ATOM   1554  HA  VAL A  96     178.591 130.569  11.756  1.00  0.00           H  
ATOM   1555  HB  VAL A  96     181.640 130.793  11.687  1.00  0.00           H  
ATOM   1556 1HG1 VAL A  96     181.636 129.623  13.836  1.00  0.00           H  
ATOM   1557 2HG1 VAL A  96     180.846 131.214  13.943  1.00  0.00           H  
ATOM   1558 3HG1 VAL A  96     179.861 129.732  13.891  1.00  0.00           H  
ATOM   1559 1HG2 VAL A  96     181.535 128.321  11.725  1.00  0.00           H  
ATOM   1560 2HG2 VAL A  96     179.757 128.398  11.711  1.00  0.00           H  
ATOM   1561 3HG2 VAL A  96     180.684 128.980  10.308  1.00  0.00           H  
ATOM   1562  N   LYS A  97     180.292 133.378  11.927  1.00  0.00           N  
ATOM   1563  CA  LYS A  97     180.315 134.689  12.566  1.00  0.00           C  
ATOM   1564  C   LYS A  97     178.980 135.402  12.407  1.00  0.00           C  
ATOM   1565  O   LYS A  97     178.505 136.066  13.330  1.00  0.00           O  
ATOM   1566  CB  LYS A  97     181.441 135.548  11.988  1.00  0.00           C  
ATOM   1567  CG  LYS A  97     182.828 135.201  12.511  1.00  0.00           C  
ATOM   1568  CD  LYS A  97     183.859 136.229  12.068  1.00  0.00           C  
ATOM   1569  CE  LYS A  97     184.156 136.111  10.581  1.00  0.00           C  
ATOM   1570  NZ  LYS A  97     185.254 137.022  10.158  1.00  0.00           N  
ATOM   1571  H   LYS A  97     180.924 133.191  11.163  1.00  0.00           H  
ATOM   1572  HA  LYS A  97     180.492 134.552  13.632  1.00  0.00           H  
ATOM   1573 1HB  LYS A  97     181.457 135.445  10.903  1.00  0.00           H  
ATOM   1574 2HB  LYS A  97     181.251 136.597  12.214  1.00  0.00           H  
ATOM   1575 1HG  LYS A  97     182.808 135.165  13.601  1.00  0.00           H  
ATOM   1576 2HG  LYS A  97     183.123 134.220  12.139  1.00  0.00           H  
ATOM   1577 1HD  LYS A  97     183.485 137.232  12.277  1.00  0.00           H  
ATOM   1578 2HD  LYS A  97     184.783 136.081  12.626  1.00  0.00           H  
ATOM   1579 1HE  LYS A  97     184.442 135.086  10.347  1.00  0.00           H  
ATOM   1580 2HE  LYS A  97     183.260 136.353  10.010  1.00  0.00           H  
ATOM   1581 1HZ  LYS A  97     185.419 136.914   9.168  1.00  0.00           H  
ATOM   1582 2HZ  LYS A  97     184.992 137.979  10.353  1.00  0.00           H  
ATOM   1583 3HZ  LYS A  97     186.096 136.794  10.667  1.00  0.00           H  
ATOM   1584  N   GLU A  98     178.375 135.263  11.232  1.00  0.00           N  
ATOM   1585  CA  GLU A  98     177.064 135.842  10.970  1.00  0.00           C  
ATOM   1586  C   GLU A  98     176.004 135.242  11.885  1.00  0.00           C  
ATOM   1587  O   GLU A  98     175.155 135.954  12.422  1.00  0.00           O  
ATOM   1588  CB  GLU A  98     176.670 135.628   9.507  1.00  0.00           C  
ATOM   1589  CG  GLU A  98     175.291 136.161   9.143  1.00  0.00           C  
ATOM   1590  CD  GLU A  98     175.219 137.662   9.166  1.00  0.00           C  
ATOM   1591  OE1 GLU A  98     176.252 138.287   9.210  1.00  0.00           O  
ATOM   1592  OE2 GLU A  98     174.130 138.185   9.139  1.00  0.00           O  
ATOM   1593  H   GLU A  98     178.839 134.742  10.501  1.00  0.00           H  
ATOM   1594  HA  GLU A  98     177.111 136.912  11.176  1.00  0.00           H  
ATOM   1595 1HB  GLU A  98     177.399 136.116   8.859  1.00  0.00           H  
ATOM   1596 2HB  GLU A  98     176.688 134.563   9.277  1.00  0.00           H  
ATOM   1597 1HG  GLU A  98     175.030 135.812   8.144  1.00  0.00           H  
ATOM   1598 2HG  GLU A  98     174.561 135.756   9.841  1.00  0.00           H  
ATOM   1599  N   VAL A  99     176.060 133.925  12.060  1.00  0.00           N  
ATOM   1600  CA  VAL A  99     175.113 133.227  12.923  1.00  0.00           C  
ATOM   1601  C   VAL A  99     175.225 133.707  14.365  1.00  0.00           C  
ATOM   1602  O   VAL A  99     174.217 133.886  15.049  1.00  0.00           O  
ATOM   1603  CB  VAL A  99     175.361 131.708  12.871  1.00  0.00           C  
ATOM   1604  CG1 VAL A  99     174.562 131.000  13.955  1.00  0.00           C  
ATOM   1605  CG2 VAL A  99     174.998 131.171  11.495  1.00  0.00           C  
ATOM   1606  H   VAL A  99     176.774 133.395  11.585  1.00  0.00           H  
ATOM   1607  HA  VAL A  99     174.103 133.448  12.579  1.00  0.00           H  
ATOM   1608  HB  VAL A  99     176.415 131.514  13.071  1.00  0.00           H  
ATOM   1609 1HG1 VAL A  99     174.749 129.927  13.904  1.00  0.00           H  
ATOM   1610 2HG1 VAL A  99     174.864 131.374  14.933  1.00  0.00           H  
ATOM   1611 3HG1 VAL A  99     173.499 131.189  13.805  1.00  0.00           H  
ATOM   1612 1HG2 VAL A  99     175.176 130.096  11.465  1.00  0.00           H  
ATOM   1613 2HG2 VAL A  99     173.945 131.370  11.293  1.00  0.00           H  
ATOM   1614 3HG2 VAL A  99     175.611 131.661  10.739  1.00  0.00           H  
ATOM   1615  N   LEU A 100     176.456 133.913  14.821  1.00  0.00           N  
ATOM   1616  CA  LEU A 100     176.699 134.409  16.170  1.00  0.00           C  
ATOM   1617  C   LEU A 100     176.143 135.818  16.348  1.00  0.00           C  
ATOM   1618  O   LEU A 100     175.622 136.159  17.410  1.00  0.00           O  
ATOM   1619  CB  LEU A 100     178.202 134.403  16.473  1.00  0.00           C  
ATOM   1620  CG  LEU A 100     178.865 133.020  16.525  1.00  0.00           C  
ATOM   1621  CD1 LEU A 100     180.377 133.184  16.593  1.00  0.00           C  
ATOM   1622  CD2 LEU A 100     178.343 132.252  17.730  1.00  0.00           C  
ATOM   1623  H   LEU A 100     177.242 133.722  14.217  1.00  0.00           H  
ATOM   1624  HA  LEU A 100     176.183 133.759  16.877  1.00  0.00           H  
ATOM   1625 1HB  LEU A 100     178.713 134.986  15.708  1.00  0.00           H  
ATOM   1626 2HB  LEU A 100     178.365 134.884  17.437  1.00  0.00           H  
ATOM   1627  HG  LEU A 100     178.630 132.469  15.613  1.00  0.00           H  
ATOM   1628 1HD1 LEU A 100     180.848 132.201  16.630  1.00  0.00           H  
ATOM   1629 2HD1 LEU A 100     180.726 133.719  15.710  1.00  0.00           H  
ATOM   1630 3HD1 LEU A 100     180.642 133.746  17.487  1.00  0.00           H  
ATOM   1631 1HD2 LEU A 100     178.814 131.269  17.766  1.00  0.00           H  
ATOM   1632 2HD2 LEU A 100     178.579 132.801  18.641  1.00  0.00           H  
ATOM   1633 3HD2 LEU A 100     177.263 132.134  17.646  1.00  0.00           H  
ATOM   1634  N   ARG A 101     176.255 136.630  15.303  1.00  0.00           N  
ATOM   1635  CA  ARG A 101     175.695 137.976  15.315  1.00  0.00           C  
ATOM   1636  C   ARG A 101     174.174 137.939  15.350  1.00  0.00           C  
ATOM   1637  O   ARG A 101     173.540 138.765  16.007  1.00  0.00           O  
ATOM   1638  CB  ARG A 101     176.152 138.758  14.092  1.00  0.00           C  
ATOM   1639  CG  ARG A 101     175.757 140.226  14.087  1.00  0.00           C  
ATOM   1640  CD  ARG A 101     176.279 140.931  12.889  1.00  0.00           C  
ATOM   1641  NE  ARG A 101     177.733 140.915  12.841  1.00  0.00           N  
ATOM   1642  CZ  ARG A 101     178.462 140.177  11.982  1.00  0.00           C  
ATOM   1643  NH1 ARG A 101     177.861 139.401  11.108  1.00  0.00           N  
ATOM   1644  NH2 ARG A 101     179.782 140.232  12.019  1.00  0.00           N  
ATOM   1645  H   ARG A 101     176.740 136.306  14.478  1.00  0.00           H  
ATOM   1646  HA  ARG A 101     176.036 138.483  16.218  1.00  0.00           H  
ATOM   1647 1HB  ARG A 101     177.237 138.708  14.013  1.00  0.00           H  
ATOM   1648 2HB  ARG A 101     175.737 138.301  13.193  1.00  0.00           H  
ATOM   1649 1HG  ARG A 101     174.670 140.310  14.087  1.00  0.00           H  
ATOM   1650 2HG  ARG A 101     176.159 140.714  14.975  1.00  0.00           H  
ATOM   1651 1HD  ARG A 101     175.904 140.446  11.988  1.00  0.00           H  
ATOM   1652 2HD  ARG A 101     175.950 141.969  12.905  1.00  0.00           H  
ATOM   1653  HE  ARG A 101     178.231 141.500  13.499  1.00  0.00           H  
ATOM   1654 1HH1 ARG A 101     176.852 139.358  11.080  1.00  0.00           H  
ATOM   1655 2HH1 ARG A 101     178.408 138.848  10.464  1.00  0.00           H  
ATOM   1656 1HH2 ARG A 101     180.244 140.829  12.692  1.00  0.00           H  
ATOM   1657 2HH2 ARG A 101     180.329 139.679  11.376  1.00  0.00           H  
ATOM   1658  N   VAL A 102     173.591 136.976  14.644  1.00  0.00           N  
ATOM   1659  CA  VAL A 102     172.153 136.749  14.695  1.00  0.00           C  
ATOM   1660  C   VAL A 102     171.708 136.359  16.099  1.00  0.00           C  
ATOM   1661  O   VAL A 102     170.662 136.801  16.575  1.00  0.00           O  
ATOM   1662  CB  VAL A 102     171.751 135.641  13.704  1.00  0.00           C  
ATOM   1663  CG1 VAL A 102     170.310 135.212  13.941  1.00  0.00           C  
ATOM   1664  CG2 VAL A 102     171.941 136.130  12.276  1.00  0.00           C  
ATOM   1665  H   VAL A 102     174.162 136.388  14.053  1.00  0.00           H  
ATOM   1666  HA  VAL A 102     171.646 137.680  14.436  1.00  0.00           H  
ATOM   1667  HB  VAL A 102     172.379 134.767  13.876  1.00  0.00           H  
ATOM   1668 1HG1 VAL A 102     170.043 134.428  13.232  1.00  0.00           H  
ATOM   1669 2HG1 VAL A 102     170.206 134.832  14.957  1.00  0.00           H  
ATOM   1670 3HG1 VAL A 102     169.649 136.067  13.801  1.00  0.00           H  
ATOM   1671 1HG2 VAL A 102     171.655 135.341  11.581  1.00  0.00           H  
ATOM   1672 2HG2 VAL A 102     171.317 137.007  12.106  1.00  0.00           H  
ATOM   1673 3HG2 VAL A 102     172.987 136.392  12.117  1.00  0.00           H  
ATOM   1674  N   ALA A 103     172.506 135.525  16.756  1.00  0.00           N  
ATOM   1675  CA  ALA A 103     172.246 135.145  18.139  1.00  0.00           C  
ATOM   1676  C   ALA A 103     172.183 136.368  19.045  1.00  0.00           C  
ATOM   1677  O   ALA A 103     171.365 136.433  19.961  1.00  0.00           O  
ATOM   1678  CB  ALA A 103     173.313 134.177  18.632  1.00  0.00           C  
ATOM   1679  H   ALA A 103     173.316 135.145  16.286  1.00  0.00           H  
ATOM   1680  HA  ALA A 103     171.277 134.650  18.185  1.00  0.00           H  
ATOM   1681 1HB  ALA A 103     173.105 133.902  19.665  1.00  0.00           H  
ATOM   1682 2HB  ALA A 103     173.307 133.282  18.009  1.00  0.00           H  
ATOM   1683 3HB  ALA A 103     174.291 134.653  18.573  1.00  0.00           H  
ATOM   1684  N   ALA A 104     173.053 137.339  18.781  1.00  0.00           N  
ATOM   1685  CA  ALA A 104     173.070 138.581  19.543  1.00  0.00           C  
ATOM   1686  C   ALA A 104     171.752 139.330  19.405  1.00  0.00           C  
ATOM   1687  O   ALA A 104     171.227 139.869  20.378  1.00  0.00           O  
ATOM   1688  CB  ALA A 104     174.227 139.462  19.096  1.00  0.00           C  
ATOM   1689  H   ALA A 104     173.721 137.211  18.034  1.00  0.00           H  
ATOM   1690  HA  ALA A 104     173.201 138.338  20.598  1.00  0.00           H  
ATOM   1691 1HB  ALA A 104     174.226 140.386  19.674  1.00  0.00           H  
ATOM   1692 2HB  ALA A 104     175.168 138.935  19.255  1.00  0.00           H  
ATOM   1693 3HB  ALA A 104     174.118 139.696  18.038  1.00  0.00           H  
ATOM   1694  N   GLU A 105     171.218 139.359  18.187  1.00  0.00           N  
ATOM   1695  CA  GLU A 105     169.925 139.981  17.929  1.00  0.00           C  
ATOM   1696  C   GLU A 105     168.805 139.237  18.646  1.00  0.00           C  
ATOM   1697  O   GLU A 105     167.923 139.849  19.248  1.00  0.00           O  
ATOM   1698  CB  GLU A 105     169.643 140.023  16.426  1.00  0.00           C  
ATOM   1699  CG  GLU A 105     170.525 140.989  15.647  1.00  0.00           C  
ATOM   1700  CD  GLU A 105     170.275 140.946  14.166  1.00  0.00           C  
ATOM   1701  OE1 GLU A 105     169.520 140.108  13.734  1.00  0.00           O  
ATOM   1702  OE2 GLU A 105     170.840 141.751  13.464  1.00  0.00           O  
ATOM   1703  H   GLU A 105     171.723 138.941  17.419  1.00  0.00           H  
ATOM   1704  HA  GLU A 105     169.946 140.998  18.320  1.00  0.00           H  
ATOM   1705 1HB  GLU A 105     169.781 139.029  16.002  1.00  0.00           H  
ATOM   1706 2HB  GLU A 105     168.605 140.310  16.258  1.00  0.00           H  
ATOM   1707 1HG  GLU A 105     170.342 142.002  16.006  1.00  0.00           H  
ATOM   1708 2HG  GLU A 105     171.569 140.748  15.842  1.00  0.00           H  
ATOM   1709  N   ALA A 106     168.845 137.909  18.576  1.00  0.00           N  
ATOM   1710  CA  ALA A 106     167.852 137.077  19.247  1.00  0.00           C  
ATOM   1711  C   ALA A 106     167.909 137.261  20.757  1.00  0.00           C  
ATOM   1712  O   ALA A 106     166.877 137.325  21.423  1.00  0.00           O  
ATOM   1713  CB  ALA A 106     168.054 135.614  18.884  1.00  0.00           C  
ATOM   1714  H   ALA A 106     169.581 137.467  18.044  1.00  0.00           H  
ATOM   1715  HA  ALA A 106     166.860 137.385  18.912  1.00  0.00           H  
ATOM   1716 1HB  ALA A 106     167.306 135.005  19.392  1.00  0.00           H  
ATOM   1717 2HB  ALA A 106     167.952 135.489  17.806  1.00  0.00           H  
ATOM   1718 3HB  ALA A 106     169.049 135.296  19.192  1.00  0.00           H  
ATOM   1719  N   ALA A 107     169.123 137.342  21.292  1.00  0.00           N  
ATOM   1720  CA  ALA A 107     169.316 137.499  22.729  1.00  0.00           C  
ATOM   1721  C   ALA A 107     168.738 138.819  23.221  1.00  0.00           C  
ATOM   1722  O   ALA A 107     167.956 138.850  24.172  1.00  0.00           O  
ATOM   1723  CB  ALA A 107     170.795 137.407  23.079  1.00  0.00           C  
ATOM   1724  H   ALA A 107     169.931 137.294  20.690  1.00  0.00           H  
ATOM   1725  HA  ALA A 107     168.786 136.695  23.240  1.00  0.00           H  
ATOM   1726 1HB  ALA A 107     170.922 137.527  24.155  1.00  0.00           H  
ATOM   1727 2HB  ALA A 107     171.181 136.434  22.774  1.00  0.00           H  
ATOM   1728 3HB  ALA A 107     171.341 138.193  22.559  1.00  0.00           H  
ATOM   1729  N   GLY A 108     169.126 139.909  22.569  1.00  0.00           N  
ATOM   1730  CA  GLY A 108     168.714 141.243  22.993  1.00  0.00           C  
ATOM   1731  C   GLY A 108     167.239 141.484  22.696  1.00  0.00           C  
ATOM   1732  O   GLY A 108     166.609 142.349  23.302  1.00  0.00           O  
ATOM   1733  H   GLY A 108     169.721 139.813  21.759  1.00  0.00           H  
ATOM   1734 1HA  GLY A 108     168.898 141.358  24.061  1.00  0.00           H  
ATOM   1735 2HA  GLY A 108     169.319 141.990  22.480  1.00  0.00           H  
ATOM   1736  N   ALA A 109     166.696 140.713  21.760  1.00  0.00           N  
ATOM   1737  CA  ALA A 109     165.299 140.856  21.367  1.00  0.00           C  
ATOM   1738  C   ALA A 109     164.378 140.116  22.329  1.00  0.00           C  
ATOM   1739  O   ALA A 109     163.155 140.177  22.201  1.00  0.00           O  
ATOM   1740  CB  ALA A 109     165.093 140.353  19.946  1.00  0.00           C  
ATOM   1741  H   ALA A 109     167.265 140.010  21.310  1.00  0.00           H  
ATOM   1742  HA  ALA A 109     165.035 141.913  21.403  1.00  0.00           H  
ATOM   1743 1HB  ALA A 109     164.045 140.467  19.668  1.00  0.00           H  
ATOM   1744 2HB  ALA A 109     165.714 140.931  19.262  1.00  0.00           H  
ATOM   1745 3HB  ALA A 109     165.372 139.302  19.888  1.00  0.00           H  
ATOM   1746  N   GLY A 110     164.972 139.420  23.293  1.00  0.00           N  
ATOM   1747  CA  GLY A 110     164.204 138.667  24.277  1.00  0.00           C  
ATOM   1748  C   GLY A 110     163.785 137.311  23.727  1.00  0.00           C  
ATOM   1749  O   GLY A 110     162.733 136.781  24.085  1.00  0.00           O  
ATOM   1750  H   GLY A 110     165.981 139.415  23.344  1.00  0.00           H  
ATOM   1751 1HA  GLY A 110     164.805 138.529  25.177  1.00  0.00           H  
ATOM   1752 2HA  GLY A 110     163.322 139.237  24.564  1.00  0.00           H  
ATOM   1753  N   ASN A 111     164.613 136.750  22.851  1.00  0.00           N  
ATOM   1754  CA  ASN A 111     164.337 135.446  22.260  1.00  0.00           C  
ATOM   1755  C   ASN A 111     165.492 134.482  22.485  1.00  0.00           C  
ATOM   1756  O   ASN A 111     166.184 134.096  21.542  1.00  0.00           O  
ATOM   1757  CB  ASN A 111     164.038 135.583  20.778  1.00  0.00           C  
ATOM   1758  CG  ASN A 111     162.818 136.420  20.510  1.00  0.00           C  
ATOM   1759  OD1 ASN A 111     161.685 135.972  20.720  1.00  0.00           O  
ATOM   1760  ND2 ASN A 111     163.027 137.627  20.050  1.00  0.00           N  
ATOM   1761  H   ASN A 111     165.457 137.241  22.589  1.00  0.00           H  
ATOM   1762  HA  ASN A 111     163.456 135.026  22.747  1.00  0.00           H  
ATOM   1763 1HB  ASN A 111     164.893 136.037  20.275  1.00  0.00           H  
ATOM   1764 2HB  ASN A 111     163.889 134.595  20.344  1.00  0.00           H  
ATOM   1765 1HD2 ASN A 111     162.252 138.228  19.853  1.00  0.00           H  
ATOM   1766 2HD2 ASN A 111     163.961 137.948  19.895  1.00  0.00           H  
ATOM   1767  N   PRO A 112     165.700 134.097  23.740  1.00  0.00           N  
ATOM   1768  CA  PRO A 112     166.830 133.251  24.103  1.00  0.00           C  
ATOM   1769  C   PRO A 112     166.742 131.890  23.424  1.00  0.00           C  
ATOM   1770  O   PRO A 112     167.754 131.217  23.228  1.00  0.00           O  
ATOM   1771  CB  PRO A 112     166.697 133.132  25.624  1.00  0.00           C  
ATOM   1772  CG  PRO A 112     165.272 133.476  25.895  1.00  0.00           C  
ATOM   1773  CD  PRO A 112     164.951 134.554  24.894  1.00  0.00           C  
ATOM   1774  HA  PRO A 112     167.746 133.732  23.763  1.00  0.00           H  
ATOM   1775 1HB  PRO A 112     166.959 132.114  25.947  1.00  0.00           H  
ATOM   1776 2HB  PRO A 112     167.402 133.817  26.118  1.00  0.00           H  
ATOM   1777 1HG  PRO A 112     164.637 132.585  25.776  1.00  0.00           H  
ATOM   1778 2HG  PRO A 112     165.153 133.814  26.935  1.00  0.00           H  
ATOM   1779 1HD  PRO A 112     163.866 134.574  24.711  1.00  0.00           H  
ATOM   1780 2HD  PRO A 112     165.297 135.525  25.277  1.00  0.00           H  
ATOM   1781  N   ASP A 113     165.526 131.491  23.067  1.00  0.00           N  
ATOM   1782  CA  ASP A 113     165.311 130.237  22.358  1.00  0.00           C  
ATOM   1783  C   ASP A 113     165.984 130.254  20.990  1.00  0.00           C  
ATOM   1784  O   ASP A 113     166.518 129.242  20.540  1.00  0.00           O  
ATOM   1785  CB  ASP A 113     163.812 129.966  22.193  1.00  0.00           C  
ATOM   1786  CG  ASP A 113     163.128 129.606  23.504  1.00  0.00           C  
ATOM   1787  OD1 ASP A 113     163.817 129.280  24.442  1.00  0.00           O  
ATOM   1788  OD2 ASP A 113     161.923 129.660  23.555  1.00  0.00           O  
ATOM   1789  H   ASP A 113     164.732 132.072  23.293  1.00  0.00           H  
ATOM   1790  HA  ASP A 113     165.760 129.430  22.936  1.00  0.00           H  
ATOM   1791 1HB  ASP A 113     163.327 130.849  21.776  1.00  0.00           H  
ATOM   1792 2HB  ASP A 113     163.667 129.148  21.486  1.00  0.00           H  
ATOM   1793  N   LEU A 114     165.953 131.409  20.336  1.00  0.00           N  
ATOM   1794  CA  LEU A 114     166.564 131.562  19.021  1.00  0.00           C  
ATOM   1795  C   LEU A 114     168.059 131.831  19.134  1.00  0.00           C  
ATOM   1796  O   LEU A 114     168.842 131.407  18.284  1.00  0.00           O  
ATOM   1797  CB  LEU A 114     165.890 132.707  18.254  1.00  0.00           C  
ATOM   1798  CG  LEU A 114     164.444 132.450  17.811  1.00  0.00           C  
ATOM   1799  CD1 LEU A 114     163.854 133.731  17.236  1.00  0.00           C  
ATOM   1800  CD2 LEU A 114     164.419 131.328  16.784  1.00  0.00           C  
ATOM   1801  H   LEU A 114     165.497 132.204  20.762  1.00  0.00           H  
ATOM   1802  HA  LEU A 114     166.438 130.629  18.472  1.00  0.00           H  
ATOM   1803 1HB  LEU A 114     165.891 133.595  18.884  1.00  0.00           H  
ATOM   1804 2HB  LEU A 114     166.478 132.920  17.361  1.00  0.00           H  
ATOM   1805  HG  LEU A 114     163.844 132.165  18.675  1.00  0.00           H  
ATOM   1806 1HD1 LEU A 114     162.826 133.548  16.921  1.00  0.00           H  
ATOM   1807 2HD1 LEU A 114     163.866 134.511  17.997  1.00  0.00           H  
ATOM   1808 3HD1 LEU A 114     164.444 134.050  16.378  1.00  0.00           H  
ATOM   1809 1HD2 LEU A 114     163.391 131.144  16.470  1.00  0.00           H  
ATOM   1810 2HD2 LEU A 114     165.018 131.612  15.919  1.00  0.00           H  
ATOM   1811 3HD2 LEU A 114     164.830 130.420  17.227  1.00  0.00           H  
ATOM   1812  N   ALA A 115     168.448 132.537  20.190  1.00  0.00           N  
ATOM   1813  CA  ALA A 115     169.858 132.775  20.475  1.00  0.00           C  
ATOM   1814  C   ALA A 115     170.593 131.469  20.749  1.00  0.00           C  
ATOM   1815  O   ALA A 115     171.735 131.287  20.326  1.00  0.00           O  
ATOM   1816  CB  ALA A 115     170.008 133.723  21.656  1.00  0.00           C  
ATOM   1817  H   ALA A 115     167.751 132.920  20.811  1.00  0.00           H  
ATOM   1818  HA  ALA A 115     170.316 133.234  19.597  1.00  0.00           H  
ATOM   1819 1HB  ALA A 115     171.066 133.891  21.856  1.00  0.00           H  
ATOM   1820 2HB  ALA A 115     169.528 134.673  21.422  1.00  0.00           H  
ATOM   1821 3HB  ALA A 115     169.537 133.286  22.535  1.00  0.00           H  
ATOM   1822  N   LYS A 116     169.930 130.562  21.457  1.00  0.00           N  
ATOM   1823  CA  LYS A 116     170.489 129.241  21.724  1.00  0.00           C  
ATOM   1824  C   LYS A 116     170.535 128.397  20.456  1.00  0.00           C  
ATOM   1825  O   LYS A 116     171.530 127.723  20.184  1.00  0.00           O  
ATOM   1826  CB  LYS A 116     169.677 128.523  22.803  1.00  0.00           C  
ATOM   1827  CG  LYS A 116     170.209 127.147  23.180  1.00  0.00           C  
ATOM   1828  CD  LYS A 116     171.574 127.244  23.844  1.00  0.00           C  
ATOM   1829  CE  LYS A 116     172.061 125.881  24.313  1.00  0.00           C  
ATOM   1830  NZ  LYS A 116     173.412 125.956  24.933  1.00  0.00           N  
ATOM   1831  H   LYS A 116     169.016 130.793  21.822  1.00  0.00           H  
ATOM   1832  HA  LYS A 116     171.512 129.361  22.079  1.00  0.00           H  
ATOM   1833 1HB  LYS A 116     169.655 129.132  23.708  1.00  0.00           H  
ATOM   1834 2HB  LYS A 116     168.648 128.403  22.465  1.00  0.00           H  
ATOM   1835 1HG  LYS A 116     169.513 126.663  23.867  1.00  0.00           H  
ATOM   1836 2HG  LYS A 116     170.293 126.532  22.284  1.00  0.00           H  
ATOM   1837 1HD  LYS A 116     172.295 127.655  23.136  1.00  0.00           H  
ATOM   1838 2HD  LYS A 116     171.514 127.913  24.703  1.00  0.00           H  
ATOM   1839 1HE  LYS A 116     171.361 125.477  25.043  1.00  0.00           H  
ATOM   1840 2HE  LYS A 116     172.102 125.198  23.465  1.00  0.00           H  
ATOM   1841 1HZ  LYS A 116     173.698 125.034  25.230  1.00  0.00           H  
ATOM   1842 2HZ  LYS A 116     174.074 126.313  24.258  1.00  0.00           H  
ATOM   1843 3HZ  LYS A 116     173.382 126.572  25.733  1.00  0.00           H  
ATOM   1844  N   ALA A 117     169.457 128.439  19.682  1.00  0.00           N  
ATOM   1845  CA  ALA A 117     169.403 127.742  18.402  1.00  0.00           C  
ATOM   1846  C   ALA A 117     170.491 128.239  17.459  1.00  0.00           C  
ATOM   1847  O   ALA A 117     171.120 127.450  16.754  1.00  0.00           O  
ATOM   1848  CB  ALA A 117     168.032 127.908  17.764  1.00  0.00           C  
ATOM   1849  H   ALA A 117     168.652 128.969  19.989  1.00  0.00           H  
ATOM   1850  HA  ALA A 117     169.579 126.680  18.580  1.00  0.00           H  
ATOM   1851 1HB  ALA A 117     168.008 127.382  16.810  1.00  0.00           H  
ATOM   1852 2HB  ALA A 117     167.270 127.495  18.425  1.00  0.00           H  
ATOM   1853 3HB  ALA A 117     167.834 128.966  17.600  1.00  0.00           H  
ATOM   1854  N   ALA A 118     170.705 129.550  17.451  1.00  0.00           N  
ATOM   1855  CA  ALA A 118     171.787 130.144  16.673  1.00  0.00           C  
ATOM   1856  C   ALA A 118     173.147 129.694  17.192  1.00  0.00           C  
ATOM   1857  O   ALA A 118     174.057 129.413  16.412  1.00  0.00           O  
ATOM   1858  CB  ALA A 118     171.687 131.662  16.698  1.00  0.00           C  
ATOM   1859  H   ALA A 118     170.102 130.150  17.995  1.00  0.00           H  
ATOM   1860  HA  ALA A 118     171.699 129.806  15.641  1.00  0.00           H  
ATOM   1861 1HB  ALA A 118     172.501 132.091  16.114  1.00  0.00           H  
ATOM   1862 2HB  ALA A 118     170.733 131.970  16.270  1.00  0.00           H  
ATOM   1863 3HB  ALA A 118     171.752 132.014  17.726  1.00  0.00           H  
ATOM   1864  N   ALA A 119     173.279 129.632  18.511  1.00  0.00           N  
ATOM   1865  CA  ALA A 119     174.512 129.165  19.137  1.00  0.00           C  
ATOM   1866  C   ALA A 119     174.803 127.716  18.772  1.00  0.00           C  
ATOM   1867  O   ALA A 119     175.947 127.351  18.506  1.00  0.00           O  
ATOM   1868  CB  ALA A 119     174.432 129.323  20.649  1.00  0.00           C  
ATOM   1869  H   ALA A 119     172.508 129.912  19.098  1.00  0.00           H  
ATOM   1870  HA  ALA A 119     175.338 129.773  18.767  1.00  0.00           H  
ATOM   1871 1HB  ALA A 119     175.359 128.970  21.101  1.00  0.00           H  
ATOM   1872 2HB  ALA A 119     174.284 130.373  20.898  1.00  0.00           H  
ATOM   1873 3HB  ALA A 119     173.597 128.738  21.031  1.00  0.00           H  
ATOM   1874  N   GLU A 120     173.758 126.894  18.757  1.00  0.00           N  
ATOM   1875  CA  GLU A 120     173.893 125.493  18.380  1.00  0.00           C  
ATOM   1876  C   GLU A 120     174.214 125.350  16.897  1.00  0.00           C  
ATOM   1877  O   GLU A 120     174.976 124.469  16.500  1.00  0.00           O  
ATOM   1878  CB  GLU A 120     172.610 124.726  18.712  1.00  0.00           C  
ATOM   1879  CG  GLU A 120     172.378 124.502  20.199  1.00  0.00           C  
ATOM   1880  CD  GLU A 120     173.467 123.690  20.845  1.00  0.00           C  
ATOM   1881  OE1 GLU A 120     173.964 122.790  20.213  1.00  0.00           O  
ATOM   1882  OE2 GLU A 120     173.801 123.972  21.972  1.00  0.00           O  
ATOM   1883  H   GLU A 120     172.850 127.250  19.017  1.00  0.00           H  
ATOM   1884  HA  GLU A 120     174.723 125.059  18.940  1.00  0.00           H  
ATOM   1885 1HB  GLU A 120     171.750 125.268  18.317  1.00  0.00           H  
ATOM   1886 2HB  GLU A 120     172.633 123.751  18.226  1.00  0.00           H  
ATOM   1887 1HG  GLU A 120     172.319 125.470  20.697  1.00  0.00           H  
ATOM   1888 2HG  GLU A 120     171.424 123.995  20.335  1.00  0.00           H  
ATOM   1889  N   LEU A 121     173.628 126.221  16.085  1.00  0.00           N  
ATOM   1890  CA  LEU A 121     173.918 126.252  14.654  1.00  0.00           C  
ATOM   1891  C   LEU A 121     175.382 126.581  14.396  1.00  0.00           C  
ATOM   1892  O   LEU A 121     176.047 125.919  13.600  1.00  0.00           O  
ATOM   1893  CB  LEU A 121     173.026 127.284  13.953  1.00  0.00           C  
ATOM   1894  CG  LEU A 121     173.281 127.474  12.452  1.00  0.00           C  
ATOM   1895  CD1 LEU A 121     173.007 126.167  11.721  1.00  0.00           C  
ATOM   1896  CD2 LEU A 121     172.396 128.592  11.924  1.00  0.00           C  
ATOM   1897  H   LEU A 121     172.965 126.881  16.464  1.00  0.00           H  
ATOM   1898  HA  LEU A 121     173.724 125.261  14.243  1.00  0.00           H  
ATOM   1899 1HB  LEU A 121     171.987 126.986  14.077  1.00  0.00           H  
ATOM   1900 2HB  LEU A 121     173.166 128.250  14.438  1.00  0.00           H  
ATOM   1901  HG  LEU A 121     174.328 127.733  12.291  1.00  0.00           H  
ATOM   1902 1HD1 LEU A 121     173.189 126.301  10.655  1.00  0.00           H  
ATOM   1903 2HD1 LEU A 121     173.668 125.389  12.105  1.00  0.00           H  
ATOM   1904 3HD1 LEU A 121     171.970 125.873  11.878  1.00  0.00           H  
ATOM   1905 1HD2 LEU A 121     172.577 128.728  10.857  1.00  0.00           H  
ATOM   1906 2HD2 LEU A 121     171.349 128.333  12.084  1.00  0.00           H  
ATOM   1907 3HD2 LEU A 121     172.625 129.518  12.452  1.00  0.00           H  
ATOM   1908  N   ALA A 122     175.881 127.608  15.075  1.00  0.00           N  
ATOM   1909  CA  ALA A 122     177.281 127.998  14.957  1.00  0.00           C  
ATOM   1910  C   ALA A 122     178.206 126.849  15.334  1.00  0.00           C  
ATOM   1911  O   ALA A 122     179.210 126.602  14.664  1.00  0.00           O  
ATOM   1912  CB  ALA A 122     177.568 129.214  15.826  1.00  0.00           C  
ATOM   1913  H   ALA A 122     175.273 128.133  15.690  1.00  0.00           H  
ATOM   1914  HA  ALA A 122     177.480 128.257  13.917  1.00  0.00           H  
ATOM   1915 1HB  ALA A 122     178.617 129.492  15.727  1.00  0.00           H  
ATOM   1916 2HB  ALA A 122     176.940 130.046  15.506  1.00  0.00           H  
ATOM   1917 3HB  ALA A 122     177.352 128.977  16.866  1.00  0.00           H  
ATOM   1918  N   ARG A 123     177.865 126.149  16.412  1.00  0.00           N  
ATOM   1919  CA  ARG A 123     178.627 124.983  16.841  1.00  0.00           C  
ATOM   1920  C   ARG A 123     178.617 123.895  15.775  1.00  0.00           C  
ATOM   1921  O   ARG A 123     179.662 123.354  15.417  1.00  0.00           O  
ATOM   1922  CB  ARG A 123     178.062 124.422  18.138  1.00  0.00           C  
ATOM   1923  CG  ARG A 123     178.778 123.192  18.668  1.00  0.00           C  
ATOM   1924  CD  ARG A 123     178.052 122.582  19.812  1.00  0.00           C  
ATOM   1925  NE  ARG A 123     176.683 122.235  19.463  1.00  0.00           N  
ATOM   1926  CZ  ARG A 123     176.335 121.186  18.693  1.00  0.00           C  
ATOM   1927  NH1 ARG A 123     177.261 120.395  18.200  1.00  0.00           N  
ATOM   1928  NH2 ARG A 123     175.059 120.953  18.433  1.00  0.00           N  
ATOM   1929  H   ARG A 123     177.056 126.432  16.945  1.00  0.00           H  
ATOM   1930  HA  ARG A 123     179.662 125.284  16.995  1.00  0.00           H  
ATOM   1931 1HB  ARG A 123     178.104 125.187  18.913  1.00  0.00           H  
ATOM   1932 2HB  ARG A 123     177.014 124.158  17.994  1.00  0.00           H  
ATOM   1933 1HG  ARG A 123     178.854 122.446  17.876  1.00  0.00           H  
ATOM   1934 2HG  ARG A 123     179.778 123.468  19.004  1.00  0.00           H  
ATOM   1935 1HD  ARG A 123     178.566 121.675  20.128  1.00  0.00           H  
ATOM   1936 2HD  ARG A 123     178.023 123.289  20.641  1.00  0.00           H  
ATOM   1937  HE  ARG A 123     175.942 122.821  19.824  1.00  0.00           H  
ATOM   1938 1HH1 ARG A 123     178.235 120.571  18.400  1.00  0.00           H  
ATOM   1939 2HH1 ARG A 123     176.998 119.608  17.623  1.00  0.00           H  
ATOM   1940 1HH2 ARG A 123     174.346 121.562  18.812  1.00  0.00           H  
ATOM   1941 2HH2 ARG A 123     174.797 120.167  17.855  1.00  0.00           H  
ATOM   1942  N   ALA A 124     177.429 123.579  15.270  1.00  0.00           N  
ATOM   1943  CA  ALA A 124     177.269 122.492  14.312  1.00  0.00           C  
ATOM   1944  C   ALA A 124     178.093 122.740  13.057  1.00  0.00           C  
ATOM   1945  O   ALA A 124     178.686 121.816  12.500  1.00  0.00           O  
ATOM   1946  CB  ALA A 124     175.801 122.311  13.954  1.00  0.00           C  
ATOM   1947  H   ALA A 124     176.616 124.104  15.558  1.00  0.00           H  
ATOM   1948  HA  ALA A 124     177.630 121.572  14.769  1.00  0.00           H  
ATOM   1949 1HB  ALA A 124     175.698 121.495  13.238  1.00  0.00           H  
ATOM   1950 2HB  ALA A 124     175.233 122.077  14.854  1.00  0.00           H  
ATOM   1951 3HB  ALA A 124     175.419 123.231  13.514  1.00  0.00           H  
ATOM   1952  N   VAL A 125     178.125 123.991  12.613  1.00  0.00           N  
ATOM   1953  CA  VAL A 125     178.896 124.367  11.434  1.00  0.00           C  
ATOM   1954  C   VAL A 125     180.393 124.255  11.693  1.00  0.00           C  
ATOM   1955  O   VAL A 125     181.143 123.753  10.855  1.00  0.00           O  
ATOM   1956  CB  VAL A 125     178.558 125.809  11.013  1.00  0.00           C  
ATOM   1957  CG1 VAL A 125     179.482 126.267   9.894  1.00  0.00           C  
ATOM   1958  CG2 VAL A 125     177.103 125.894  10.580  1.00  0.00           C  
ATOM   1959  H   VAL A 125     177.604 124.703  13.107  1.00  0.00           H  
ATOM   1960  HA  VAL A 125     178.649 123.679  10.625  1.00  0.00           H  
ATOM   1961  HB  VAL A 125     178.726 126.474  11.860  1.00  0.00           H  
ATOM   1962 1HG1 VAL A 125     179.229 127.289   9.608  1.00  0.00           H  
ATOM   1963 2HG1 VAL A 125     180.515 126.232  10.238  1.00  0.00           H  
ATOM   1964 3HG1 VAL A 125     179.363 125.611   9.032  1.00  0.00           H  
ATOM   1965 1HG2 VAL A 125     176.871 126.917  10.284  1.00  0.00           H  
ATOM   1966 2HG2 VAL A 125     176.934 125.225   9.736  1.00  0.00           H  
ATOM   1967 3HG2 VAL A 125     176.459 125.602  11.409  1.00  0.00           H  
ATOM   1968  N   ILE A 126     180.823 124.725  12.859  1.00  0.00           N  
ATOM   1969  CA  ILE A 126     182.227 124.656  13.242  1.00  0.00           C  
ATOM   1970  C   ILE A 126     182.725 123.217  13.252  1.00  0.00           C  
ATOM   1971  O   ILE A 126     183.795 122.917  12.725  1.00  0.00           O  
ATOM   1972  CB  ILE A 126     182.450 125.287  14.628  1.00  0.00           C  
ATOM   1973  CG1 ILE A 126     182.248 126.803  14.563  1.00  0.00           C  
ATOM   1974  CG2 ILE A 126     183.841 124.953  15.147  1.00  0.00           C  
ATOM   1975  CD1 ILE A 126     182.103 127.458  15.918  1.00  0.00           C  
ATOM   1976  H   ILE A 126     180.159 125.141  13.496  1.00  0.00           H  
ATOM   1977  HA  ILE A 126     182.815 125.203  12.506  1.00  0.00           H  
ATOM   1978  HB  ILE A 126     181.710 124.900  15.327  1.00  0.00           H  
ATOM   1979 1HG1 ILE A 126     183.095 127.261  14.052  1.00  0.00           H  
ATOM   1980 2HG1 ILE A 126     181.355 127.026  13.980  1.00  0.00           H  
ATOM   1981 1HG2 ILE A 126     183.982 125.408  16.127  1.00  0.00           H  
ATOM   1982 2HG2 ILE A 126     183.948 123.873  15.229  1.00  0.00           H  
ATOM   1983 3HG2 ILE A 126     184.589 125.341  14.456  1.00  0.00           H  
ATOM   1984 1HD1 ILE A 126     181.963 128.532  15.790  1.00  0.00           H  
ATOM   1985 2HD1 ILE A 126     181.238 127.039  16.434  1.00  0.00           H  
ATOM   1986 3HD1 ILE A 126     183.000 127.278  16.507  1.00  0.00           H  
ATOM   1987  N   GLU A 127     181.943 122.329  13.857  1.00  0.00           N  
ATOM   1988  CA  GLU A 127     182.279 120.911  13.893  1.00  0.00           C  
ATOM   1989  C   GLU A 127     182.215 120.293  12.502  1.00  0.00           C  
ATOM   1990  O   GLU A 127     183.044 119.456  12.145  1.00  0.00           O  
ATOM   1991  CB  GLU A 127     181.335 120.163  14.838  1.00  0.00           C  
ATOM   1992  CG  GLU A 127     181.524 120.498  16.311  1.00  0.00           C  
ATOM   1993  CD  GLU A 127     180.540 119.791  17.202  1.00  0.00           C  
ATOM   1994  OE1 GLU A 127     180.007 118.789  16.790  1.00  0.00           O  
ATOM   1995  OE2 GLU A 127     180.322 120.255  18.297  1.00  0.00           O  
ATOM   1996  H   GLU A 127     181.094 122.646  14.303  1.00  0.00           H  
ATOM   1997  HA  GLU A 127     183.301 120.806  14.254  1.00  0.00           H  
ATOM   1998 1HB  GLU A 127     180.302 120.389  14.573  1.00  0.00           H  
ATOM   1999 2HB  GLU A 127     181.476 119.089  14.718  1.00  0.00           H  
ATOM   2000 1HG  GLU A 127     182.534 120.218  16.609  1.00  0.00           H  
ATOM   2001 2HG  GLU A 127     181.420 121.574  16.444  1.00  0.00           H  
ATOM   2002  N   ALA A 128     181.225 120.711  11.720  1.00  0.00           N  
ATOM   2003  CA  ALA A 128     181.062 120.214  10.359  1.00  0.00           C  
ATOM   2004  C   ALA A 128     182.256 120.584   9.491  1.00  0.00           C  
ATOM   2005  O   ALA A 128     182.684 119.805   8.640  1.00  0.00           O  
ATOM   2006  CB  ALA A 128     179.776 120.750   9.750  1.00  0.00           C  
ATOM   2007  H   ALA A 128     180.571 121.391  12.077  1.00  0.00           H  
ATOM   2008  HA  ALA A 128     181.005 119.126  10.395  1.00  0.00           H  
ATOM   2009 1HB  ALA A 128     179.668 120.370   8.733  1.00  0.00           H  
ATOM   2010 2HB  ALA A 128     178.926 120.427  10.350  1.00  0.00           H  
ATOM   2011 3HB  ALA A 128     179.811 121.838   9.727  1.00  0.00           H  
ATOM   2012  N   ILE A 129     182.791 121.783   9.708  1.00  0.00           N  
ATOM   2013  CA  ILE A 129     183.985 122.227   9.002  1.00  0.00           C  
ATOM   2014  C   ILE A 129     185.180 121.342   9.331  1.00  0.00           C  
ATOM   2015  O   ILE A 129     185.878 120.867   8.433  1.00  0.00           O  
ATOM   2016  CB  ILE A 129     184.317 123.690   9.349  1.00  0.00           C  
ATOM   2017  CG1 ILE A 129     183.257 124.630   8.771  1.00  0.00           C  
ATOM   2018  CG2 ILE A 129     185.699 124.059   8.833  1.00  0.00           C  
ATOM   2019  CD1 ILE A 129     183.288 126.022   9.360  1.00  0.00           C  
ATOM   2020  H   ILE A 129     182.357 122.400  10.380  1.00  0.00           H  
ATOM   2021  HA  ILE A 129     183.802 122.152   7.930  1.00  0.00           H  
ATOM   2022  HB  ILE A 129     184.297 123.820  10.431  1.00  0.00           H  
ATOM   2023 1HG1 ILE A 129     183.392 124.712   7.693  1.00  0.00           H  
ATOM   2024 2HG1 ILE A 129     182.265 124.210   8.944  1.00  0.00           H  
ATOM   2025 1HG2 ILE A 129     185.917 125.096   9.086  1.00  0.00           H  
ATOM   2026 2HG2 ILE A 129     186.444 123.409   9.290  1.00  0.00           H  
ATOM   2027 3HG2 ILE A 129     185.727 123.937   7.750  1.00  0.00           H  
ATOM   2028 1HD1 ILE A 129     182.508 126.629   8.900  1.00  0.00           H  
ATOM   2029 2HD1 ILE A 129     183.119 125.966  10.435  1.00  0.00           H  
ATOM   2030 3HD1 ILE A 129     184.260 126.476   9.168  1.00  0.00           H  
ATOM   2031  N   GLU A 130     185.413 121.123  10.620  1.00  0.00           N  
ATOM   2032  CA  GLU A 130     186.513 120.279  11.069  1.00  0.00           C  
ATOM   2033  C   GLU A 130     186.417 118.882  10.470  1.00  0.00           C  
ATOM   2034  O   GLU A 130     187.412 118.321  10.014  1.00  0.00           O  
ATOM   2035  CB  GLU A 130     186.526 120.190  12.597  1.00  0.00           C  
ATOM   2036  CG  GLU A 130     187.651 119.337  13.167  1.00  0.00           C  
ATOM   2037  CD  GLU A 130     187.641 119.285  14.669  1.00  0.00           C  
ATOM   2038  OE1 GLU A 130     186.891 120.018  15.265  1.00  0.00           O  
ATOM   2039  OE2 GLU A 130     188.387 118.510  15.221  1.00  0.00           O  
ATOM   2040  H   GLU A 130     184.810 121.552  11.308  1.00  0.00           H  
ATOM   2041  HA  GLU A 130     187.449 120.721  10.725  1.00  0.00           H  
ATOM   2042 1HB  GLU A 130     186.619 121.191  13.019  1.00  0.00           H  
ATOM   2043 2HB  GLU A 130     185.581 119.774  12.945  1.00  0.00           H  
ATOM   2044 1HG  GLU A 130     187.555 118.323  12.779  1.00  0.00           H  
ATOM   2045 2HG  GLU A 130     188.605 119.738  12.827  1.00  0.00           H  
ATOM   2046  N   GLU A 131     185.210 118.325  10.473  1.00  0.00           N  
ATOM   2047  CA  GLU A 131     184.984 116.983   9.950  1.00  0.00           C  
ATOM   2048  C   GLU A 131     185.194 116.936   8.443  1.00  0.00           C  
ATOM   2049  O   GLU A 131     185.890 116.059   7.929  1.00  0.00           O  
ATOM   2050  CB  GLU A 131     183.569 116.508  10.291  1.00  0.00           C  
ATOM   2051  CG  GLU A 131     183.222 115.127   9.753  1.00  0.00           C  
ATOM   2052  CD  GLU A 131     183.976 114.025  10.442  1.00  0.00           C  
ATOM   2053  OE1 GLU A 131     184.235 114.151  11.615  1.00  0.00           O  
ATOM   2054  OE2 GLU A 131     184.292 113.053   9.796  1.00  0.00           O  
ATOM   2055  H   GLU A 131     184.429 118.844  10.848  1.00  0.00           H  
ATOM   2056  HA  GLU A 131     185.708 116.309  10.407  1.00  0.00           H  
ATOM   2057 1HB  GLU A 131     183.443 116.486  11.373  1.00  0.00           H  
ATOM   2058 2HB  GLU A 131     182.842 117.215   9.891  1.00  0.00           H  
ATOM   2059 1HG  GLU A 131     182.154 114.957   9.881  1.00  0.00           H  
ATOM   2060 2HG  GLU A 131     183.442 115.099   8.686  1.00  0.00           H  
ATOM   2061  N   ALA A 132     184.591 117.886   7.736  1.00  0.00           N  
ATOM   2062  CA  ALA A 132     184.662 117.921   6.280  1.00  0.00           C  
ATOM   2063  C   ALA A 132     186.091 118.137   5.803  1.00  0.00           C  
ATOM   2064  O   ALA A 132     186.524 117.541   4.815  1.00  0.00           O  
ATOM   2065  CB  ALA A 132     183.750 119.010   5.732  1.00  0.00           C  
ATOM   2066  H   ALA A 132     184.069 118.603   8.221  1.00  0.00           H  
ATOM   2067  HA  ALA A 132     184.326 116.956   5.896  1.00  0.00           H  
ATOM   2068 1HB  ALA A 132     183.814 119.022   4.643  1.00  0.00           H  
ATOM   2069 2HB  ALA A 132     182.723 118.808   6.033  1.00  0.00           H  
ATOM   2070 3HB  ALA A 132     184.061 119.975   6.125  1.00  0.00           H  
ATOM   2071  N   VAL A 133     186.822 118.992   6.510  1.00  0.00           N  
ATOM   2072  CA  VAL A 133     188.210 119.284   6.163  1.00  0.00           C  
ATOM   2073  C   VAL A 133     189.092 118.057   6.346  1.00  0.00           C  
ATOM   2074  O   VAL A 133     189.954 117.772   5.514  1.00  0.00           O  
ATOM   2075  CB  VAL A 133     188.749 120.434   7.035  1.00  0.00           C  
ATOM   2076  CG1 VAL A 133     190.265 120.511   6.937  1.00  0.00           C  
ATOM   2077  CG2 VAL A 133     188.113 121.748   6.609  1.00  0.00           C  
ATOM   2078  H   VAL A 133     186.408 119.452   7.308  1.00  0.00           H  
ATOM   2079  HA  VAL A 133     188.248 119.567   5.111  1.00  0.00           H  
ATOM   2080  HB  VAL A 133     188.504 120.232   8.078  1.00  0.00           H  
ATOM   2081 1HG1 VAL A 133     190.629 121.328   7.559  1.00  0.00           H  
ATOM   2082 2HG1 VAL A 133     190.700 119.572   7.280  1.00  0.00           H  
ATOM   2083 3HG1 VAL A 133     190.554 120.688   5.901  1.00  0.00           H  
ATOM   2084 1HG2 VAL A 133     188.499 122.557   7.230  1.00  0.00           H  
ATOM   2085 2HG2 VAL A 133     188.353 121.947   5.564  1.00  0.00           H  
ATOM   2086 3HG2 VAL A 133     187.031 121.685   6.727  1.00  0.00           H  
ATOM   2087  N   LYS A 134     188.874 117.336   7.439  1.00  0.00           N  
ATOM   2088  CA  LYS A 134     189.595 116.094   7.693  1.00  0.00           C  
ATOM   2089  C   LYS A 134     189.270 115.043   6.639  1.00  0.00           C  
ATOM   2090  O   LYS A 134     190.122 114.231   6.274  1.00  0.00           O  
ATOM   2091  CB  LYS A 134     189.267 115.559   9.087  1.00  0.00           C  
ATOM   2092  CG  LYS A 134     189.879 116.360  10.229  1.00  0.00           C  
ATOM   2093  CD  LYS A 134     191.378 116.120  10.330  1.00  0.00           C  
ATOM   2094  CE  LYS A 134     191.991 116.914  11.474  1.00  0.00           C  
ATOM   2095  NZ  LYS A 134     193.464 116.725  11.557  1.00  0.00           N  
ATOM   2096  H   LYS A 134     188.190 117.653   8.111  1.00  0.00           H  
ATOM   2097  HA  LYS A 134     190.665 116.298   7.638  1.00  0.00           H  
ATOM   2098 1HB  LYS A 134     188.185 115.549   9.228  1.00  0.00           H  
ATOM   2099 2HB  LYS A 134     189.617 114.531   9.175  1.00  0.00           H  
ATOM   2100 1HG  LYS A 134     189.700 117.423  10.065  1.00  0.00           H  
ATOM   2101 2HG  LYS A 134     189.410 116.071  11.169  1.00  0.00           H  
ATOM   2102 1HD  LYS A 134     191.567 115.059  10.493  1.00  0.00           H  
ATOM   2103 2HD  LYS A 134     191.857 116.417   9.397  1.00  0.00           H  
ATOM   2104 1HE  LYS A 134     191.780 117.974  11.335  1.00  0.00           H  
ATOM   2105 2HE  LYS A 134     191.543 116.599  12.417  1.00  0.00           H  
ATOM   2106 1HZ  LYS A 134     193.831 117.266  12.327  1.00  0.00           H  
ATOM   2107 2HZ  LYS A 134     193.670 115.747  11.706  1.00  0.00           H  
ATOM   2108 3HZ  LYS A 134     193.893 117.032  10.697  1.00  0.00           H  
ATOM   2109  N   GLN A 135     188.034 115.063   6.153  1.00  0.00           N  
ATOM   2110  CA  GLN A 135     187.646 114.236   5.015  1.00  0.00           C  
ATOM   2111  C   GLN A 135     188.255 114.757   3.721  1.00  0.00           C  
ATOM   2112  O   GLN A 135     188.543 113.987   2.804  1.00  0.00           O  
ATOM   2113  CB  GLN A 135     186.121 114.181   4.889  1.00  0.00           C  
ATOM   2114  CG  GLN A 135     185.430 113.432   6.015  1.00  0.00           C  
ATOM   2115  CD  GLN A 135     183.918 113.525   5.931  1.00  0.00           C  
ATOM   2116  OE1 GLN A 135     183.361 113.888   4.891  1.00  0.00           O  
ATOM   2117  NE2 GLN A 135     183.243 113.199   7.027  1.00  0.00           N  
ATOM   2118  H   GLN A 135     187.347 115.664   6.580  1.00  0.00           H  
ATOM   2119  HA  GLN A 135     188.023 113.225   5.177  1.00  0.00           H  
ATOM   2120 1HB  GLN A 135     185.721 115.194   4.863  1.00  0.00           H  
ATOM   2121 2HB  GLN A 135     185.851 113.698   3.949  1.00  0.00           H  
ATOM   2122 1HG  GLN A 135     185.710 112.379   5.964  1.00  0.00           H  
ATOM   2123 2HG  GLN A 135     185.746 113.857   6.968  1.00  0.00           H  
ATOM   2124 1HE2 GLN A 135     182.244 113.241   7.031  1.00  0.00           H  
ATOM   2125 2HE2 GLN A 135     183.734 112.910   7.849  1.00  0.00           H  
ATOM   2126  N   GLY A 136     188.448 116.069   3.650  1.00  0.00           N  
ATOM   2127  CA  GLY A 136     188.929 116.707   2.429  1.00  0.00           C  
ATOM   2128  C   GLY A 136     187.771 117.112   1.527  1.00  0.00           C  
ATOM   2129  O   GLY A 136     187.977 117.523   0.386  1.00  0.00           O  
ATOM   2130  H   GLY A 136     188.257 116.639   4.461  1.00  0.00           H  
ATOM   2131 1HA  GLY A 136     189.519 117.587   2.688  1.00  0.00           H  
ATOM   2132 2HA  GLY A 136     189.588 116.025   1.897  1.00  0.00           H  
ATOM   2133  N   ASN A 137     186.553 116.996   2.046  1.00  0.00           N  
ATOM   2134  CA  ASN A 137     185.354 117.233   1.251  1.00  0.00           C  
ATOM   2135  C   ASN A 137     184.965 118.706   1.270  1.00  0.00           C  
ATOM   2136  O   ASN A 137     184.067 119.109   2.008  1.00  0.00           O  
ATOM   2137  CB  ASN A 137     184.207 116.371   1.743  1.00  0.00           C  
ATOM   2138  CG  ASN A 137     184.320 114.943   1.287  1.00  0.00           C  
ATOM   2139  OD1 ASN A 137     184.705 114.672   0.143  1.00  0.00           O  
ATOM   2140  ND2 ASN A 137     183.993 114.023   2.159  1.00  0.00           N  
ATOM   2141  H   ASN A 137     186.456 116.733   3.017  1.00  0.00           H  
ATOM   2142  HA  ASN A 137     185.567 116.963   0.216  1.00  0.00           H  
ATOM   2143 1HB  ASN A 137     184.178 116.390   2.833  1.00  0.00           H  
ATOM   2144 2HB  ASN A 137     183.263 116.781   1.383  1.00  0.00           H  
ATOM   2145 1HD2 ASN A 137     184.049 113.056   1.910  1.00  0.00           H  
ATOM   2146 2HD2 ASN A 137     183.687 114.288   3.072  1.00  0.00           H  
ATOM   2147  N   ALA A 138     185.647 119.505   0.456  1.00  0.00           N  
ATOM   2148  CA  ALA A 138     185.353 120.931   0.357  1.00  0.00           C  
ATOM   2149  C   ALA A 138     183.887 121.170   0.023  1.00  0.00           C  
ATOM   2150  O   ALA A 138     183.293 122.154   0.460  1.00  0.00           O  
ATOM   2151  CB  ALA A 138     186.246 121.585  -0.687  1.00  0.00           C  
ATOM   2152  H   ALA A 138     186.388 119.115  -0.109  1.00  0.00           H  
ATOM   2153  HA  ALA A 138     185.552 121.384   1.329  1.00  0.00           H  
ATOM   2154 1HB  ALA A 138     186.014 122.648  -0.749  1.00  0.00           H  
ATOM   2155 2HB  ALA A 138     187.291 121.457  -0.404  1.00  0.00           H  
ATOM   2156 3HB  ALA A 138     186.074 121.119  -1.656  1.00  0.00           H  
ATOM   2157  N   GLU A 139     183.308 120.262  -0.755  1.00  0.00           N  
ATOM   2158  CA  GLU A 139     181.904 120.365  -1.138  1.00  0.00           C  
ATOM   2159  C   GLU A 139     181.000 120.395   0.087  1.00  0.00           C  
ATOM   2160  O   GLU A 139     180.005 121.119   0.118  1.00  0.00           O  
ATOM   2161  CB  GLU A 139     181.511 119.198  -2.045  1.00  0.00           C  
ATOM   2162  CG  GLU A 139     180.048 119.192  -2.465  1.00  0.00           C  
ATOM   2163  CD  GLU A 139     179.748 118.170  -3.526  1.00  0.00           C  
ATOM   2164  OE1 GLU A 139     180.639 117.441  -3.891  1.00  0.00           O  
ATOM   2165  OE2 GLU A 139     178.626 118.118  -3.972  1.00  0.00           O  
ATOM   2166  H   GLU A 139     183.852 119.480  -1.091  1.00  0.00           H  
ATOM   2167  HA  GLU A 139     181.760 121.301  -1.678  1.00  0.00           H  
ATOM   2168 1HB  GLU A 139     182.119 119.219  -2.950  1.00  0.00           H  
ATOM   2169 2HB  GLU A 139     181.717 118.256  -1.536  1.00  0.00           H  
ATOM   2170 1HG  GLU A 139     179.431 118.985  -1.592  1.00  0.00           H  
ATOM   2171 2HG  GLU A 139     179.784 120.182  -2.836  1.00  0.00           H  
ATOM   2172  N   LEU A 140     181.350 119.602   1.093  1.00  0.00           N  
ATOM   2173  CA  LEU A 140     180.557 119.520   2.314  1.00  0.00           C  
ATOM   2174  C   LEU A 140     180.633 120.815   3.111  1.00  0.00           C  
ATOM   2175  O   LEU A 140     179.655 121.235   3.729  1.00  0.00           O  
ATOM   2176  CB  LEU A 140     181.040 118.350   3.182  1.00  0.00           C  
ATOM   2177  CG  LEU A 140     180.266 117.036   3.017  1.00  0.00           C  
ATOM   2178  CD1 LEU A 140     180.243 116.641   1.547  1.00  0.00           C  
ATOM   2179  CD2 LEU A 140     180.918 115.953   3.864  1.00  0.00           C  
ATOM   2180  H   LEU A 140     182.187 119.043   1.013  1.00  0.00           H  
ATOM   2181  HA  LEU A 140     179.513 119.362   2.038  1.00  0.00           H  
ATOM   2182 1HB  LEU A 140     182.084 118.152   2.947  1.00  0.00           H  
ATOM   2183 2HB  LEU A 140     180.974 118.644   4.229  1.00  0.00           H  
ATOM   2184  HG  LEU A 140     179.235 117.178   3.341  1.00  0.00           H  
ATOM   2185 1HD1 LEU A 140     179.693 115.707   1.430  1.00  0.00           H  
ATOM   2186 2HD1 LEU A 140     179.754 117.424   0.967  1.00  0.00           H  
ATOM   2187 3HD1 LEU A 140     181.264 116.508   1.190  1.00  0.00           H  
ATOM   2188 1HD2 LEU A 140     180.368 115.019   3.748  1.00  0.00           H  
ATOM   2189 2HD2 LEU A 140     181.950 115.810   3.540  1.00  0.00           H  
ATOM   2190 3HD2 LEU A 140     180.905 116.254   4.912  1.00  0.00           H  
ATOM   2191  N   VAL A 141     181.804 121.447   3.095  1.00  0.00           N  
ATOM   2192  CA  VAL A 141     181.993 122.727   3.763  1.00  0.00           C  
ATOM   2193  C   VAL A 141     181.102 123.802   3.155  1.00  0.00           C  
ATOM   2194  O   VAL A 141     180.489 124.594   3.873  1.00  0.00           O  
ATOM   2195  CB  VAL A 141     183.466 123.167   3.664  1.00  0.00           C  
ATOM   2196  CG1 VAL A 141     183.638 124.578   4.207  1.00  0.00           C  
ATOM   2197  CG2 VAL A 141     184.351 122.187   4.419  1.00  0.00           C  
ATOM   2198  H   VAL A 141     182.582 121.026   2.606  1.00  0.00           H  
ATOM   2199  HA  VAL A 141     181.710 122.616   4.810  1.00  0.00           H  
ATOM   2200  HB  VAL A 141     183.760 123.189   2.614  1.00  0.00           H  
ATOM   2201 1HG1 VAL A 141     184.684 124.873   4.129  1.00  0.00           H  
ATOM   2202 2HG1 VAL A 141     183.023 125.268   3.629  1.00  0.00           H  
ATOM   2203 3HG1 VAL A 141     183.331 124.606   5.252  1.00  0.00           H  
ATOM   2204 1HG2 VAL A 141     185.391 122.505   4.344  1.00  0.00           H  
ATOM   2205 2HG2 VAL A 141     184.054 122.162   5.468  1.00  0.00           H  
ATOM   2206 3HG2 VAL A 141     184.244 121.192   3.987  1.00  0.00           H  
ATOM   2207  N   GLU A 142     181.029 123.827   1.829  1.00  0.00           N  
ATOM   2208  CA  GLU A 142     180.198 124.793   1.124  1.00  0.00           C  
ATOM   2209  C   GLU A 142     178.727 124.615   1.477  1.00  0.00           C  
ATOM   2210  O   GLU A 142     178.044 125.576   1.832  1.00  0.00           O  
ATOM   2211  CB  GLU A 142     180.390 124.657  -0.389  1.00  0.00           C  
ATOM   2212  CG  GLU A 142     179.495 125.566  -1.220  1.00  0.00           C  
ATOM   2213  CD  GLU A 142     179.680 125.374  -2.699  1.00  0.00           C  
ATOM   2214  OE1 GLU A 142     180.503 124.575  -3.078  1.00  0.00           O  
ATOM   2215  OE2 GLU A 142     178.997 126.028  -3.453  1.00  0.00           O  
ATOM   2216  H   GLU A 142     181.568 123.158   1.297  1.00  0.00           H  
ATOM   2217  HA  GLU A 142     180.493 125.795   1.432  1.00  0.00           H  
ATOM   2218 1HB  GLU A 142     181.425 124.881  -0.646  1.00  0.00           H  
ATOM   2219 2HB  GLU A 142     180.193 123.628  -0.690  1.00  0.00           H  
ATOM   2220 1HG  GLU A 142     178.455 125.365  -0.966  1.00  0.00           H  
ATOM   2221 2HG  GLU A 142     179.710 126.602  -0.963  1.00  0.00           H  
ATOM   2222  N   TRP A 143     178.244 123.381   1.378  1.00  0.00           N  
ATOM   2223  CA  TRP A 143     176.824 123.098   1.541  1.00  0.00           C  
ATOM   2224  C   TRP A 143     176.353 123.434   2.950  1.00  0.00           C  
ATOM   2225  O   TRP A 143     175.279 124.005   3.136  1.00  0.00           O  
ATOM   2226  CB  TRP A 143     176.535 121.625   1.241  1.00  0.00           C  
ATOM   2227  CG  TRP A 143     176.508 121.308  -0.223  1.00  0.00           C  
ATOM   2228  CD1 TRP A 143     177.253 120.365  -0.867  1.00  0.00           C  
ATOM   2229  CD2 TRP A 143     175.688 121.933  -1.240  1.00  0.00           C  
ATOM   2230  NE1 TRP A 143     176.956 120.362  -2.208  1.00  0.00           N  
ATOM   2231  CE2 TRP A 143     176.000 121.315  -2.453  1.00  0.00           C  
ATOM   2232  CE3 TRP A 143     174.729 122.954  -1.217  1.00  0.00           C  
ATOM   2233  CZ2 TRP A 143     175.389 121.681  -3.642  1.00  0.00           C  
ATOM   2234  CZ3 TRP A 143     174.115 123.321  -2.409  1.00  0.00           C  
ATOM   2235  CH2 TRP A 143     174.437 122.700  -3.589  1.00  0.00           C  
ATOM   2236  H   TRP A 143     178.879 122.619   1.184  1.00  0.00           H  
ATOM   2237  HA  TRP A 143     176.264 123.725   0.848  1.00  0.00           H  
ATOM   2238 1HB  TRP A 143     177.295 121.002   1.713  1.00  0.00           H  
ATOM   2239 2HB  TRP A 143     175.572 121.348   1.671  1.00  0.00           H  
ATOM   2240  HD1 TRP A 143     177.978 119.711  -0.387  1.00  0.00           H  
ATOM   2241  HE1 TRP A 143     177.375 119.759  -2.901  1.00  0.00           H  
ATOM   2242  HE3 TRP A 143     174.468 123.448  -0.282  1.00  0.00           H  
ATOM   2243  HZ2 TRP A 143     175.630 121.201  -4.590  1.00  0.00           H  
ATOM   2244  HZ3 TRP A 143     173.370 124.116  -2.382  1.00  0.00           H  
ATOM   2245  HH2 TRP A 143     173.935 123.012  -4.506  1.00  0.00           H  
ATOM   2246  N   VAL A 144     177.167 123.078   3.940  1.00  0.00           N  
ATOM   2247  CA  VAL A 144     176.851 123.372   5.333  1.00  0.00           C  
ATOM   2248  C   VAL A 144     176.808 124.873   5.583  1.00  0.00           C  
ATOM   2249  O   VAL A 144     175.923 125.373   6.278  1.00  0.00           O  
ATOM   2250  CB  VAL A 144     177.894 122.728   6.265  1.00  0.00           C  
ATOM   2251  CG1 VAL A 144     177.732 123.248   7.686  1.00  0.00           C  
ATOM   2252  CG2 VAL A 144     177.759 121.214   6.227  1.00  0.00           C  
ATOM   2253  H   VAL A 144     178.022 122.590   3.722  1.00  0.00           H  
ATOM   2254  HA  VAL A 144     175.860 122.971   5.556  1.00  0.00           H  
ATOM   2255  HB  VAL A 144     178.892 123.014   5.931  1.00  0.00           H  
ATOM   2256 1HG1 VAL A 144     178.478 122.783   8.331  1.00  0.00           H  
ATOM   2257 2HG1 VAL A 144     177.868 124.330   7.696  1.00  0.00           H  
ATOM   2258 3HG1 VAL A 144     176.734 123.004   8.051  1.00  0.00           H  
ATOM   2259 1HG2 VAL A 144     178.501 120.765   6.887  1.00  0.00           H  
ATOM   2260 2HG2 VAL A 144     176.759 120.929   6.556  1.00  0.00           H  
ATOM   2261 3HG2 VAL A 144     177.920 120.860   5.208  1.00  0.00           H  
ATOM   2262  N   ALA A 145     177.771 125.590   5.011  1.00  0.00           N  
ATOM   2263  CA  ALA A 145     177.795 127.047   5.099  1.00  0.00           C  
ATOM   2264  C   ALA A 145     176.533 127.654   4.502  1.00  0.00           C  
ATOM   2265  O   ALA A 145     175.982 128.614   5.040  1.00  0.00           O  
ATOM   2266  CB  ALA A 145     179.029 127.598   4.400  1.00  0.00           C  
ATOM   2267  H   ALA A 145     178.503 125.115   4.505  1.00  0.00           H  
ATOM   2268  HA  ALA A 145     177.834 127.330   6.150  1.00  0.00           H  
ATOM   2269 1HB  ALA A 145     179.034 128.685   4.473  1.00  0.00           H  
ATOM   2270 2HB  ALA A 145     179.926 127.199   4.876  1.00  0.00           H  
ATOM   2271 3HB  ALA A 145     179.014 127.304   3.351  1.00  0.00           H  
ATOM   2272  N   ARG A 146     176.080 127.092   3.388  1.00  0.00           N  
ATOM   2273  CA  ARG A 146     174.857 127.552   2.739  1.00  0.00           C  
ATOM   2274  C   ARG A 146     173.632 127.229   3.583  1.00  0.00           C  
ATOM   2275  O   ARG A 146     172.741 128.064   3.746  1.00  0.00           O  
ATOM   2276  CB  ARG A 146     174.706 126.913   1.366  1.00  0.00           C  
ATOM   2277  CG  ARG A 146     175.678 127.420   0.313  1.00  0.00           C  
ATOM   2278  CD  ARG A 146     175.452 126.769  -1.002  1.00  0.00           C  
ATOM   2279  NE  ARG A 146     176.443 127.174  -1.985  1.00  0.00           N  
ATOM   2280  CZ  ARG A 146     176.391 128.315  -2.699  1.00  0.00           C  
ATOM   2281  NH1 ARG A 146     175.391 129.152  -2.528  1.00  0.00           N  
ATOM   2282  NH2 ARG A 146     177.345 128.595  -3.571  1.00  0.00           N  
ATOM   2283  H   ARG A 146     176.595 126.325   2.980  1.00  0.00           H  
ATOM   2284  HA  ARG A 146     174.909 128.635   2.632  1.00  0.00           H  
ATOM   2285 1HB  ARG A 146     174.842 125.836   1.450  1.00  0.00           H  
ATOM   2286 2HB  ARG A 146     173.696 127.086   0.994  1.00  0.00           H  
ATOM   2287 1HG  ARG A 146     175.552 128.496   0.190  1.00  0.00           H  
ATOM   2288 2HG  ARG A 146     176.700 127.208   0.631  1.00  0.00           H  
ATOM   2289 1HD  ARG A 146     175.509 125.687  -0.887  1.00  0.00           H  
ATOM   2290 2HD  ARG A 146     174.467 127.041  -1.378  1.00  0.00           H  
ATOM   2291  HE  ARG A 146     177.228 126.556  -2.145  1.00  0.00           H  
ATOM   2292 1HH1 ARG A 146     174.663 128.939  -1.861  1.00  0.00           H  
ATOM   2293 2HH1 ARG A 146     175.352 130.009  -3.063  1.00  0.00           H  
ATOM   2294 1HH2 ARG A 146     178.113 127.951  -3.701  1.00  0.00           H  
ATOM   2295 2HH2 ARG A 146     177.305 129.450  -4.105  1.00  0.00           H  
ATOM   2296  N   ALA A 147     173.591 126.015   4.121  1.00  0.00           N  
ATOM   2297  CA  ALA A 147     172.474 125.581   4.951  1.00  0.00           C  
ATOM   2298  C   ALA A 147     172.356 126.438   6.204  1.00  0.00           C  
ATOM   2299  O   ALA A 147     171.252 126.782   6.630  1.00  0.00           O  
ATOM   2300  CB  ALA A 147     172.629 124.114   5.325  1.00  0.00           C  
ATOM   2301  H   ALA A 147     174.354 125.375   3.948  1.00  0.00           H  
ATOM   2302  HA  ALA A 147     171.552 125.699   4.381  1.00  0.00           H  
ATOM   2303 1HB  ALA A 147     171.786 123.806   5.945  1.00  0.00           H  
ATOM   2304 2HB  ALA A 147     172.655 123.508   4.420  1.00  0.00           H  
ATOM   2305 3HB  ALA A 147     173.557 123.977   5.879  1.00  0.00           H  
ATOM   2306  N   ALA A 148     173.496 126.778   6.792  1.00  0.00           N  
ATOM   2307  CA  ALA A 148     173.523 127.628   7.977  1.00  0.00           C  
ATOM   2308  C   ALA A 148     173.046 129.038   7.656  1.00  0.00           C  
ATOM   2309  O   ALA A 148     172.353 129.667   8.455  1.00  0.00           O  
ATOM   2310  CB  ALA A 148     174.925 127.664   8.569  1.00  0.00           C  
ATOM   2311  H   ALA A 148     174.368 126.442   6.409  1.00  0.00           H  
ATOM   2312  HA  ALA A 148     172.842 127.210   8.718  1.00  0.00           H  
ATOM   2313 1HB  ALA A 148     174.929 128.301   9.453  1.00  0.00           H  
ATOM   2314 2HB  ALA A 148     175.229 126.655   8.847  1.00  0.00           H  
ATOM   2315 3HB  ALA A 148     175.621 128.063   7.832  1.00  0.00           H  
ATOM   2316  N   LYS A 149     173.424 129.531   6.482  1.00  0.00           N  
ATOM   2317  CA  LYS A 149     172.956 130.830   6.011  1.00  0.00           C  
ATOM   2318  C   LYS A 149     171.438 130.861   5.893  1.00  0.00           C  
ATOM   2319  O   LYS A 149     170.800 131.849   6.256  1.00  0.00           O  
ATOM   2320  CB  LYS A 149     173.595 131.173   4.663  1.00  0.00           C  
ATOM   2321  CG  LYS A 149     173.241 132.556   4.133  1.00  0.00           C  
ATOM   2322  CD  LYS A 149     173.989 132.862   2.844  1.00  0.00           C  
ATOM   2323  CE  LYS A 149     173.618 134.234   2.301  1.00  0.00           C  
ATOM   2324  NZ  LYS A 149     174.343 134.548   1.039  1.00  0.00           N  
ATOM   2325  H   LYS A 149     174.048 128.992   5.899  1.00  0.00           H  
ATOM   2326  HA  LYS A 149     173.248 131.587   6.739  1.00  0.00           H  
ATOM   2327 1HB  LYS A 149     174.680 131.115   4.750  1.00  0.00           H  
ATOM   2328 2HB  LYS A 149     173.287 130.440   3.918  1.00  0.00           H  
ATOM   2329 1HG  LYS A 149     172.168 132.609   3.942  1.00  0.00           H  
ATOM   2330 2HG  LYS A 149     173.496 133.308   4.879  1.00  0.00           H  
ATOM   2331 1HD  LYS A 149     175.063 132.833   3.031  1.00  0.00           H  
ATOM   2332 2HD  LYS A 149     173.748 132.108   2.095  1.00  0.00           H  
ATOM   2333 1HE  LYS A 149     172.548 134.272   2.109  1.00  0.00           H  
ATOM   2334 2HE  LYS A 149     173.859 134.996   3.042  1.00  0.00           H  
ATOM   2335 1HZ  LYS A 149     174.071 135.463   0.712  1.00  0.00           H  
ATOM   2336 2HZ  LYS A 149     175.339 134.534   1.210  1.00  0.00           H  
ATOM   2337 3HZ  LYS A 149     174.113 133.858   0.338  1.00  0.00           H  
ATOM   2338  N   VAL A 150     170.868 129.775   5.385  1.00  0.00           N  
ATOM   2339  CA  VAL A 150     169.418 129.641   5.298  1.00  0.00           C  
ATOM   2340  C   VAL A 150     168.784 129.619   6.683  1.00  0.00           C  
ATOM   2341  O   VAL A 150     167.781 130.290   6.928  1.00  0.00           O  
ATOM   2342  CB  VAL A 150     169.044 128.350   4.547  1.00  0.00           C  
ATOM   2343  CG1 VAL A 150     167.551 128.080   4.659  1.00  0.00           C  
ATOM   2344  CG2 VAL A 150     169.465 128.459   3.089  1.00  0.00           C  
ATOM   2345  H   VAL A 150     171.452 129.022   5.050  1.00  0.00           H  
ATOM   2346  HA  VAL A 150     169.022 130.506   4.767  1.00  0.00           H  
ATOM   2347  HB  VAL A 150     169.558 127.508   5.012  1.00  0.00           H  
ATOM   2348 1HG1 VAL A 150     167.305 127.164   4.122  1.00  0.00           H  
ATOM   2349 2HG1 VAL A 150     167.279 127.970   5.708  1.00  0.00           H  
ATOM   2350 3HG1 VAL A 150     166.998 128.914   4.225  1.00  0.00           H  
ATOM   2351 1HG2 VAL A 150     169.198 127.543   2.564  1.00  0.00           H  
ATOM   2352 2HG2 VAL A 150     168.955 129.304   2.626  1.00  0.00           H  
ATOM   2353 3HG2 VAL A 150     170.542 128.609   3.032  1.00  0.00           H  
ATOM   2354  N   ALA A 151     169.375 128.845   7.587  1.00  0.00           N  
ATOM   2355  CA  ALA A 151     168.901 128.776   8.965  1.00  0.00           C  
ATOM   2356  C   ALA A 151     168.972 130.140   9.641  1.00  0.00           C  
ATOM   2357  O   ALA A 151     168.085 130.509  10.410  1.00  0.00           O  
ATOM   2358  CB  ALA A 151     169.708 127.754   9.751  1.00  0.00           C  
ATOM   2359  H   ALA A 151     170.173 128.289   7.313  1.00  0.00           H  
ATOM   2360  HA  ALA A 151     167.857 128.466   8.955  1.00  0.00           H  
ATOM   2361 1HB  ALA A 151     169.341 127.714  10.778  1.00  0.00           H  
ATOM   2362 2HB  ALA A 151     169.599 126.773   9.291  1.00  0.00           H  
ATOM   2363 3HB  ALA A 151     170.756 128.041   9.753  1.00  0.00           H  
ATOM   2364  N   ALA A 152     170.032 130.886   9.347  1.00  0.00           N  
ATOM   2365  CA  ALA A 152     170.185 132.238   9.869  1.00  0.00           C  
ATOM   2366  C   ALA A 152     169.054 133.142   9.397  1.00  0.00           C  
ATOM   2367  O   ALA A 152     168.562 133.982  10.150  1.00  0.00           O  
ATOM   2368  CB  ALA A 152     171.532 132.816   9.456  1.00  0.00           C  
ATOM   2369  H   ALA A 152     170.751 130.504   8.748  1.00  0.00           H  
ATOM   2370  HA  ALA A 152     170.142 132.195  10.958  1.00  0.00           H  
ATOM   2371 1HB  ALA A 152     171.630 133.827   9.852  1.00  0.00           H  
ATOM   2372 2HB  ALA A 152     172.332 132.190   9.850  1.00  0.00           H  
ATOM   2373 3HB  ALA A 152     171.596 132.846   8.369  1.00  0.00           H  
ATOM   2374  N   GLU A 153     168.645 132.965   8.145  1.00  0.00           N  
ATOM   2375  CA  GLU A 153     167.513 133.703   7.598  1.00  0.00           C  
ATOM   2376  C   GLU A 153     166.221 133.344   8.316  1.00  0.00           C  
ATOM   2377  O   GLU A 153     165.390 134.209   8.591  1.00  0.00           O  
ATOM   2378  CB  GLU A 153     167.369 133.427   6.100  1.00  0.00           C  
ATOM   2379  CG  GLU A 153     166.267 134.224   5.416  1.00  0.00           C  
ATOM   2380  CD  GLU A 153     166.569 135.695   5.344  1.00  0.00           C  
ATOM   2381  OE1 GLU A 153     167.686 136.066   5.607  1.00  0.00           O  
ATOM   2382  OE2 GLU A 153     165.679 136.449   5.024  1.00  0.00           O  
ATOM   2383  H   GLU A 153     169.129 132.302   7.558  1.00  0.00           H  
ATOM   2384  HA  GLU A 153     167.690 134.768   7.748  1.00  0.00           H  
ATOM   2385 1HB  GLU A 153     168.309 133.653   5.595  1.00  0.00           H  
ATOM   2386 2HB  GLU A 153     167.161 132.368   5.944  1.00  0.00           H  
ATOM   2387 1HG  GLU A 153     166.131 133.842   4.404  1.00  0.00           H  
ATOM   2388 2HG  GLU A 153     165.334 134.075   5.959  1.00  0.00           H  
ATOM   2389  N   VAL A 154     166.055 132.059   8.619  1.00  0.00           N  
ATOM   2390  CA  VAL A 154     164.899 131.592   9.375  1.00  0.00           C  
ATOM   2391  C   VAL A 154     164.855 132.222  10.762  1.00  0.00           C  
ATOM   2392  O   VAL A 154     163.795 132.625  11.237  1.00  0.00           O  
ATOM   2393  CB  VAL A 154     164.933 130.059   9.513  1.00  0.00           C  
ATOM   2394  CG1 VAL A 154     163.866 129.588  10.488  1.00  0.00           C  
ATOM   2395  CG2 VAL A 154     164.742 129.413   8.149  1.00  0.00           C  
ATOM   2396  H   VAL A 154     166.748 131.391   8.318  1.00  0.00           H  
ATOM   2397  HA  VAL A 154     163.994 131.897   8.847  1.00  0.00           H  
ATOM   2398  HB  VAL A 154     165.898 129.762   9.924  1.00  0.00           H  
ATOM   2399 1HG1 VAL A 154     163.905 128.502  10.573  1.00  0.00           H  
ATOM   2400 2HG1 VAL A 154     164.044 130.034  11.466  1.00  0.00           H  
ATOM   2401 3HG1 VAL A 154     162.883 129.887  10.125  1.00  0.00           H  
ATOM   2402 1HG2 VAL A 154     164.768 128.329   8.253  1.00  0.00           H  
ATOM   2403 2HG2 VAL A 154     163.779 129.715   7.735  1.00  0.00           H  
ATOM   2404 3HG2 VAL A 154     165.540 129.732   7.479  1.00  0.00           H  
ATOM   2405  N   ILE A 155     166.016 132.305  11.404  1.00  0.00           N  
ATOM   2406  CA  ILE A 155     166.110 132.872  12.744  1.00  0.00           C  
ATOM   2407  C   ILE A 155     165.780 134.360  12.737  1.00  0.00           C  
ATOM   2408  O   ILE A 155     165.034 134.844  13.589  1.00  0.00           O  
ATOM   2409  CB  ILE A 155     167.516 132.660  13.333  1.00  0.00           C  
ATOM   2410  CG1 ILE A 155     167.791 131.168  13.536  1.00  0.00           C  
ATOM   2411  CG2 ILE A 155     167.662 133.415  14.645  1.00  0.00           C  
ATOM   2412  CD1 ILE A 155     169.250 130.840  13.758  1.00  0.00           C  
ATOM   2413  H   ILE A 155     166.853 131.966  10.953  1.00  0.00           H  
ATOM   2414  HA  ILE A 155     165.380 132.375  13.382  1.00  0.00           H  
ATOM   2415  HB  ILE A 155     168.264 133.025  12.629  1.00  0.00           H  
ATOM   2416 1HG1 ILE A 155     167.225 130.808  14.395  1.00  0.00           H  
ATOM   2417 2HG1 ILE A 155     167.446 130.612  12.663  1.00  0.00           H  
ATOM   2418 1HG2 ILE A 155     168.662 133.254  15.048  1.00  0.00           H  
ATOM   2419 2HG2 ILE A 155     167.509 134.479  14.472  1.00  0.00           H  
ATOM   2420 3HG2 ILE A 155     166.921 133.053  15.358  1.00  0.00           H  
ATOM   2421 1HD1 ILE A 155     169.364 129.764  13.893  1.00  0.00           H  
ATOM   2422 2HD1 ILE A 155     169.830 131.161  12.892  1.00  0.00           H  
ATOM   2423 3HD1 ILE A 155     169.607 131.357  14.647  1.00  0.00           H  
ATOM   2424  N   LYS A 156     166.344 135.081  11.774  1.00  0.00           N  
ATOM   2425  CA  LYS A 156     166.079 136.507  11.630  1.00  0.00           C  
ATOM   2426  C   LYS A 156     164.588 136.779  11.470  1.00  0.00           C  
ATOM   2427  O   LYS A 156     164.049 137.708  12.068  1.00  0.00           O  
ATOM   2428  CB  LYS A 156     166.849 137.077  10.437  1.00  0.00           C  
ATOM   2429  CG  LYS A 156     168.349 137.210  10.663  1.00  0.00           C  
ATOM   2430  CD  LYS A 156     169.051 137.727   9.416  1.00  0.00           C  
ATOM   2431  CE  LYS A 156     170.562 137.757   9.602  1.00  0.00           C  
ATOM   2432  NZ  LYS A 156     171.262 138.246   8.384  1.00  0.00           N  
ATOM   2433  H   LYS A 156     166.969 134.628  11.123  1.00  0.00           H  
ATOM   2434  HA  LYS A 156     166.411 137.013  12.538  1.00  0.00           H  
ATOM   2435 1HB  LYS A 156     166.697 136.437   9.568  1.00  0.00           H  
ATOM   2436 2HB  LYS A 156     166.459 138.064  10.190  1.00  0.00           H  
ATOM   2437 1HG  LYS A 156     168.534 137.901  11.486  1.00  0.00           H  
ATOM   2438 2HG  LYS A 156     168.765 136.238  10.926  1.00  0.00           H  
ATOM   2439 1HD  LYS A 156     168.810 137.084   8.568  1.00  0.00           H  
ATOM   2440 2HD  LYS A 156     168.702 138.736   9.194  1.00  0.00           H  
ATOM   2441 1HE  LYS A 156     170.811 138.410  10.437  1.00  0.00           H  
ATOM   2442 2HE  LYS A 156     170.919 136.754   9.834  1.00  0.00           H  
ATOM   2443 1HZ  LYS A 156     172.259 138.251   8.548  1.00  0.00           H  
ATOM   2444 2HZ  LYS A 156     171.052 137.637   7.606  1.00  0.00           H  
ATOM   2445 3HZ  LYS A 156     170.953 139.183   8.170  1.00  0.00           H  
ATOM   2446  N   VAL A 157     163.926 135.960  10.659  1.00  0.00           N  
ATOM   2447  CA  VAL A 157     162.484 136.058  10.478  1.00  0.00           C  
ATOM   2448  C   VAL A 157     161.744 135.674  11.753  1.00  0.00           C  
ATOM   2449  O   VAL A 157     160.757 136.310  12.126  1.00  0.00           O  
ATOM   2450  CB  VAL A 157     162.025 135.145   9.325  1.00  0.00           C  
ATOM   2451  CG1 VAL A 157     160.506 135.094   9.259  1.00  0.00           C  
ATOM   2452  CG2 VAL A 157     162.606 135.641   8.010  1.00  0.00           C  
ATOM   2453  H   VAL A 157     164.438 135.249  10.153  1.00  0.00           H  
ATOM   2454  HA  VAL A 157     162.235 137.096  10.253  1.00  0.00           H  
ATOM   2455  HB  VAL A 157     162.373 134.131   9.519  1.00  0.00           H  
ATOM   2456 1HG1 VAL A 157     160.199 134.444   8.439  1.00  0.00           H  
ATOM   2457 2HG1 VAL A 157     160.113 134.703  10.198  1.00  0.00           H  
ATOM   2458 3HG1 VAL A 157     160.115 136.097   9.092  1.00  0.00           H  
ATOM   2459 1HG2 VAL A 157     162.278 134.991   7.200  1.00  0.00           H  
ATOM   2460 2HG2 VAL A 157     162.263 136.658   7.820  1.00  0.00           H  
ATOM   2461 3HG2 VAL A 157     163.694 135.630   8.066  1.00  0.00           H  
ATOM   2462  N   ALA A 158     162.223 134.628  12.417  1.00  0.00           N  
ATOM   2463  CA  ALA A 158     161.600 134.150  13.647  1.00  0.00           C  
ATOM   2464  C   ALA A 158     161.519 135.256  14.690  1.00  0.00           C  
ATOM   2465  O   ALA A 158     160.542 135.354  15.429  1.00  0.00           O  
ATOM   2466  CB  ALA A 158     162.366 132.956  14.197  1.00  0.00           C  
ATOM   2467  H   ALA A 158     163.040 134.152  12.063  1.00  0.00           H  
ATOM   2468  HA  ALA A 158     160.581 133.836  13.418  1.00  0.00           H  
ATOM   2469 1HB  ALA A 158     161.889 132.611  15.115  1.00  0.00           H  
ATOM   2470 2HB  ALA A 158     162.364 132.151  13.462  1.00  0.00           H  
ATOM   2471 3HB  ALA A 158     163.392 133.249  14.412  1.00  0.00           H  
ATOM   2472  N   ILE A 159     162.556 136.085  14.745  1.00  0.00           N  
ATOM   2473  CA  ILE A 159     162.572 137.232  15.646  1.00  0.00           C  
ATOM   2474  C   ILE A 159     161.449 138.208  15.315  1.00  0.00           C  
ATOM   2475  O   ILE A 159     160.745 138.682  16.205  1.00  0.00           O  
ATOM   2476  CB  ILE A 159     163.926 137.963  15.580  1.00  0.00           C  
ATOM   2477  CG1 ILE A 159     165.040 137.076  16.141  1.00  0.00           C  
ATOM   2478  CG2 ILE A 159     163.856 139.279  16.339  1.00  0.00           C  
ATOM   2479  CD1 ILE A 159     166.432 137.578  15.834  1.00  0.00           C  
ATOM   2480  H   ILE A 159     163.353 135.918  14.149  1.00  0.00           H  
ATOM   2481  HA  ILE A 159     162.411 136.876  16.663  1.00  0.00           H  
ATOM   2482  HB  ILE A 159     164.178 138.167  14.540  1.00  0.00           H  
ATOM   2483 1HG1 ILE A 159     164.934 137.000  17.222  1.00  0.00           H  
ATOM   2484 2HG1 ILE A 159     164.944 136.069  15.732  1.00  0.00           H  
ATOM   2485 1HG2 ILE A 159     164.821 139.783  16.282  1.00  0.00           H  
ATOM   2486 2HG2 ILE A 159     163.090 139.914  15.896  1.00  0.00           H  
ATOM   2487 3HG2 ILE A 159     163.609 139.085  17.382  1.00  0.00           H  
ATOM   2488 1HD1 ILE A 159     167.168 136.897  16.264  1.00  0.00           H  
ATOM   2489 2HD1 ILE A 159     166.572 137.629  14.755  1.00  0.00           H  
ATOM   2490 3HD1 ILE A 159     166.563 138.570  16.264  1.00  0.00           H  
ATOM   2491  N   GLN A 160     161.287 138.501  14.029  1.00  0.00           N  
ATOM   2492  CA  GLN A 160     160.216 139.379  13.573  1.00  0.00           C  
ATOM   2493  C   GLN A 160     158.849 138.746  13.803  1.00  0.00           C  
ATOM   2494  O   GLN A 160     157.885 139.435  14.139  1.00  0.00           O  
ATOM   2495  CB  GLN A 160     160.393 139.715  12.090  1.00  0.00           C  
ATOM   2496  CG  GLN A 160     159.436 140.777  11.573  1.00  0.00           C  
ATOM   2497  CD  GLN A 160     159.645 142.121  12.247  1.00  0.00           C  
ATOM   2498  OE1 GLN A 160     160.769 142.484  12.603  1.00  0.00           O  
ATOM   2499  NE2 GLN A 160     158.561 142.867  12.423  1.00  0.00           N  
ATOM   2500  H   GLN A 160     161.922 138.106  13.350  1.00  0.00           H  
ATOM   2501  HA  GLN A 160     160.255 140.302  14.154  1.00  0.00           H  
ATOM   2502 1HB  GLN A 160     161.410 140.066  11.914  1.00  0.00           H  
ATOM   2503 2HB  GLN A 160     160.250 138.814  11.493  1.00  0.00           H  
ATOM   2504 1HG  GLN A 160     159.595 140.903  10.502  1.00  0.00           H  
ATOM   2505 2HG  GLN A 160     158.413 140.454  11.766  1.00  0.00           H  
ATOM   2506 1HE2 GLN A 160     158.637 143.764  12.862  1.00  0.00           H  
ATOM   2507 2HE2 GLN A 160     157.669 142.534  12.118  1.00  0.00           H  
ATOM   2508  N   ALA A 161     158.773 137.432  13.618  1.00  0.00           N  
ATOM   2509  CA  ALA A 161     157.519 136.707  13.788  1.00  0.00           C  
ATOM   2510  C   ALA A 161     156.958 136.898  15.191  1.00  0.00           C  
ATOM   2511  O   ALA A 161     155.750 137.060  15.369  1.00  0.00           O  
ATOM   2512  CB  ALA A 161     157.719 135.227  13.497  1.00  0.00           C  
ATOM   2513  H   ALA A 161     159.605 136.923  13.355  1.00  0.00           H  
ATOM   2514  HA  ALA A 161     156.791 137.107  13.082  1.00  0.00           H  
ATOM   2515 1HB  ALA A 161     156.774 134.700  13.628  1.00  0.00           H  
ATOM   2516 2HB  ALA A 161     158.065 135.102  12.471  1.00  0.00           H  
ATOM   2517 3HB  ALA A 161     158.461 134.818  14.182  1.00  0.00           H  
ATOM   2518  N   GLU A 162     157.838 136.880  16.185  1.00  0.00           N  
ATOM   2519  CA  GLU A 162     157.441 137.117  17.567  1.00  0.00           C  
ATOM   2520  C   GLU A 162     156.979 138.553  17.769  1.00  0.00           C  
ATOM   2521  O   GLU A 162     155.995 138.807  18.465  1.00  0.00           O  
ATOM   2522  CB  GLU A 162     158.600 136.805  18.517  1.00  0.00           C  
ATOM   2523  CG  GLU A 162     158.275 137.003  19.991  1.00  0.00           C  
ATOM   2524  CD  GLU A 162     157.208 136.066  20.486  1.00  0.00           C  
ATOM   2525  OE1 GLU A 162     156.943 135.094  19.822  1.00  0.00           O  
ATOM   2526  OE2 GLU A 162     156.656 136.324  21.530  1.00  0.00           O  
ATOM   2527  H   GLU A 162     158.810 136.698  15.976  1.00  0.00           H  
ATOM   2528  HA  GLU A 162     156.602 136.463  17.802  1.00  0.00           H  
ATOM   2529 1HB  GLU A 162     158.915 135.770  18.380  1.00  0.00           H  
ATOM   2530 2HB  GLU A 162     159.450 137.441  18.274  1.00  0.00           H  
ATOM   2531 1HG  GLU A 162     159.181 136.844  20.576  1.00  0.00           H  
ATOM   2532 2HG  GLU A 162     157.950 138.031  20.146  1.00  0.00           H  
ATOM   2533  N   LYS A 163     157.693 139.491  17.156  1.00  0.00           N  
ATOM   2534  CA  LYS A 163     157.326 140.900  17.223  1.00  0.00           C  
ATOM   2535  C   LYS A 163     155.954 141.143  16.609  1.00  0.00           C  
ATOM   2536  O   LYS A 163     155.224 142.041  17.028  1.00  0.00           O  
ATOM   2537  CB  LYS A 163     158.376 141.761  16.518  1.00  0.00           C  
ATOM   2538  CG  LYS A 163     159.706 141.860  17.255  1.00  0.00           C  
ATOM   2539  CD  LYS A 163     160.697 142.725  16.491  1.00  0.00           C  
ATOM   2540  CE  LYS A 163     162.012 142.858  17.245  1.00  0.00           C  
ATOM   2541  NZ  LYS A 163     163.000 143.685  16.500  1.00  0.00           N  
ATOM   2542  H   LYS A 163     158.513 139.221  16.632  1.00  0.00           H  
ATOM   2543  HA  LYS A 163     157.274 141.196  18.273  1.00  0.00           H  
ATOM   2544 1HB  LYS A 163     158.573 141.356  15.526  1.00  0.00           H  
ATOM   2545 2HB  LYS A 163     157.990 142.772  16.388  1.00  0.00           H  
ATOM   2546 1HG  LYS A 163     159.543 142.293  18.242  1.00  0.00           H  
ATOM   2547 2HG  LYS A 163     160.127 140.863  17.380  1.00  0.00           H  
ATOM   2548 1HD  LYS A 163     160.891 142.281  15.514  1.00  0.00           H  
ATOM   2549 2HD  LYS A 163     160.274 143.718  16.342  1.00  0.00           H  
ATOM   2550 1HE  LYS A 163     161.830 143.317  18.215  1.00  0.00           H  
ATOM   2551 2HE  LYS A 163     162.438 141.868  17.410  1.00  0.00           H  
ATOM   2552 1HZ  LYS A 163     163.856 143.748  17.032  1.00  0.00           H  
ATOM   2553 2HZ  LYS A 163     163.190 143.258  15.604  1.00  0.00           H  
ATOM   2554 3HZ  LYS A 163     162.624 144.611  16.357  1.00  0.00           H  
ATOM   2555  N   GLU A 164     155.607 140.334  15.612  1.00  0.00           N  
ATOM   2556  CA  GLU A 164     154.322 140.463  14.933  1.00  0.00           C  
ATOM   2557  C   GLU A 164     153.224 139.730  15.691  1.00  0.00           C  
ATOM   2558  O   GLU A 164     152.051 139.794  15.321  1.00  0.00           O  
ATOM   2559  CB  GLU A 164     154.418 139.922  13.505  1.00  0.00           C  
ATOM   2560  CG  GLU A 164     155.373 140.693  12.604  1.00  0.00           C  
ATOM   2561  CD  GLU A 164     154.838 142.037  12.197  1.00  0.00           C  
ATOM   2562  OE1 GLU A 164     153.662 142.260  12.356  1.00  0.00           O  
ATOM   2563  OE2 GLU A 164     155.606 142.842  11.726  1.00  0.00           O  
ATOM   2564  H   GLU A 164     156.250 139.614  15.317  1.00  0.00           H  
ATOM   2565  HA  GLU A 164     154.053 141.518  14.900  1.00  0.00           H  
ATOM   2566 1HB  GLU A 164     154.745 138.884  13.530  1.00  0.00           H  
ATOM   2567 2HB  GLU A 164     153.432 139.943  13.042  1.00  0.00           H  
ATOM   2568 1HG  GLU A 164     156.317 140.835  13.131  1.00  0.00           H  
ATOM   2569 2HG  GLU A 164     155.572 140.100  11.712  1.00  0.00           H  
ATOM   2570  N   GLY A 165     153.609 139.033  16.754  1.00  0.00           N  
ATOM   2571  CA  GLY A 165     152.654 138.302  17.580  1.00  0.00           C  
ATOM   2572  C   GLY A 165     152.419 136.898  17.037  1.00  0.00           C  
ATOM   2573  O   GLY A 165     151.577 136.159  17.546  1.00  0.00           O  
ATOM   2574  H   GLY A 165     154.589 139.008  16.999  1.00  0.00           H  
ATOM   2575 1HA  GLY A 165     153.025 138.243  18.603  1.00  0.00           H  
ATOM   2576 2HA  GLY A 165     151.711 138.846  17.611  1.00  0.00           H  
ATOM   2577  N   ASN A 166     153.169 136.536  16.002  1.00  0.00           N  
ATOM   2578  CA  ASN A 166     152.979 135.257  15.327  1.00  0.00           C  
ATOM   2579  C   ASN A 166     153.754 134.148  16.023  1.00  0.00           C  
ATOM   2580  O   ASN A 166     154.725 133.619  15.480  1.00  0.00           O  
ATOM   2581  CB  ASN A 166     153.386 135.355  13.867  1.00  0.00           C  
ATOM   2582  CG  ASN A 166     152.346 136.037  13.022  1.00  0.00           C  
ATOM   2583  OD1 ASN A 166     151.196 135.587  12.948  1.00  0.00           O  
ATOM   2584  ND2 ASN A 166     152.726 137.114  12.384  1.00  0.00           N  
ATOM   2585  H   ASN A 166     153.891 137.162  15.673  1.00  0.00           H  
ATOM   2586  HA  ASN A 166     151.920 134.999  15.368  1.00  0.00           H  
ATOM   2587 1HB  ASN A 166     154.323 135.910  13.787  1.00  0.00           H  
ATOM   2588 2HB  ASN A 166     153.563 134.356  13.470  1.00  0.00           H  
ATOM   2589 1HD2 ASN A 166     152.076 137.609  11.807  1.00  0.00           H  
ATOM   2590 2HD2 ASN A 166     153.666 137.443  12.473  1.00  0.00           H  
ATOM   2591  N   ARG A 167     153.318 133.795  17.229  1.00  0.00           N  
ATOM   2592  CA  ARG A 167     153.984 132.760  18.010  1.00  0.00           C  
ATOM   2593  C   ARG A 167     154.025 131.437  17.254  1.00  0.00           C  
ATOM   2594  O   ARG A 167     154.970 130.662  17.391  1.00  0.00           O  
ATOM   2595  CB  ARG A 167     153.275 132.558  19.342  1.00  0.00           C  
ATOM   2596  CG  ARG A 167     153.836 131.432  20.199  1.00  0.00           C  
ATOM   2597  CD  ARG A 167     155.258 131.670  20.554  1.00  0.00           C  
ATOM   2598  NE  ARG A 167     155.443 132.943  21.231  1.00  0.00           N  
ATOM   2599  CZ  ARG A 167     155.196 133.158  22.538  1.00  0.00           C  
ATOM   2600  NH1 ARG A 167     154.754 132.177  23.295  1.00  0.00           N  
ATOM   2601  NH2 ARG A 167     155.396 134.355  23.060  1.00  0.00           N  
ATOM   2602  H   ARG A 167     152.507 134.255  17.613  1.00  0.00           H  
ATOM   2603  HA  ARG A 167     155.014 133.068  18.190  1.00  0.00           H  
ATOM   2604 1HB  ARG A 167     153.330 133.474  19.925  1.00  0.00           H  
ATOM   2605 2HB  ARG A 167     152.222 132.343  19.165  1.00  0.00           H  
ATOM   2606 1HG  ARG A 167     153.259 131.357  21.121  1.00  0.00           H  
ATOM   2607 2HG  ARG A 167     153.770 130.491  19.652  1.00  0.00           H  
ATOM   2608 1HD  ARG A 167     155.604 130.878  21.218  1.00  0.00           H  
ATOM   2609 2HD  ARG A 167     155.864 131.673  19.649  1.00  0.00           H  
ATOM   2610  HE  ARG A 167     155.781 133.723  20.683  1.00  0.00           H  
ATOM   2611 1HH1 ARG A 167     154.602 131.261  22.895  1.00  0.00           H  
ATOM   2612 2HH1 ARG A 167     154.569 132.338  24.274  1.00  0.00           H  
ATOM   2613 1HH2 ARG A 167     155.735 135.110  22.480  1.00  0.00           H  
ATOM   2614 2HH2 ARG A 167     155.211 134.516  24.039  1.00  0.00           H  
ATOM   2615  N   ASP A 168     152.993 131.187  16.454  1.00  0.00           N  
ATOM   2616  CA  ASP A 168     152.930 129.979  15.641  1.00  0.00           C  
ATOM   2617  C   ASP A 168     154.154 129.854  14.744  1.00  0.00           C  
ATOM   2618  O   ASP A 168     154.687 128.760  14.552  1.00  0.00           O  
ATOM   2619  CB  ASP A 168     151.661 129.973  14.785  1.00  0.00           C  
ATOM   2620  CG  ASP A 168     150.388 129.855  15.614  1.00  0.00           C  
ATOM   2621  OD1 ASP A 168     150.460 129.350  16.709  1.00  0.00           O  
ATOM   2622  OD2 ASP A 168     149.357 130.272  15.144  1.00  0.00           O  
ATOM   2623  H   ASP A 168     152.233 131.850  16.410  1.00  0.00           H  
ATOM   2624  HA  ASP A 168     152.917 129.114  16.306  1.00  0.00           H  
ATOM   2625 1HB  ASP A 168     151.613 130.891  14.200  1.00  0.00           H  
ATOM   2626 2HB  ASP A 168     151.698 129.140  14.084  1.00  0.00           H  
ATOM   2627  N   LEU A 169     154.599 130.981  14.197  1.00  0.00           N  
ATOM   2628  CA  LEU A 169     155.703 130.987  13.247  1.00  0.00           C  
ATOM   2629  C   LEU A 169     157.045 131.059  13.964  1.00  0.00           C  
ATOM   2630  O   LEU A 169     158.045 130.525  13.487  1.00  0.00           O  
ATOM   2631  CB  LEU A 169     155.567 132.173  12.283  1.00  0.00           C  
ATOM   2632  CG  LEU A 169     154.325 132.159  11.382  1.00  0.00           C  
ATOM   2633  CD1 LEU A 169     154.209 133.492  10.657  1.00  0.00           C  
ATOM   2634  CD2 LEU A 169     154.429 131.006  10.395  1.00  0.00           C  
ATOM   2635  H   LEU A 169     154.156 131.855  14.443  1.00  0.00           H  
ATOM   2636  HA  LEU A 169     155.681 130.055  12.682  1.00  0.00           H  
ATOM   2637 1HB  LEU A 169     155.542 133.093  12.866  1.00  0.00           H  
ATOM   2638 2HB  LEU A 169     156.445 132.200  11.638  1.00  0.00           H  
ATOM   2639  HG  LEU A 169     153.433 132.033  11.995  1.00  0.00           H  
ATOM   2640 1HD1 LEU A 169     153.327 133.481  10.017  1.00  0.00           H  
ATOM   2641 2HD1 LEU A 169     154.117 134.296  11.387  1.00  0.00           H  
ATOM   2642 3HD1 LEU A 169     155.097 133.653  10.047  1.00  0.00           H  
ATOM   2643 1HD2 LEU A 169     153.546 130.995   9.754  1.00  0.00           H  
ATOM   2644 2HD2 LEU A 169     155.321 131.131   9.780  1.00  0.00           H  
ATOM   2645 3HD2 LEU A 169     154.494 130.064  10.940  1.00  0.00           H  
ATOM   2646  N   PHE A 170     157.060 131.727  15.113  1.00  0.00           N  
ATOM   2647  CA  PHE A 170     158.239 131.748  15.972  1.00  0.00           C  
ATOM   2648  C   PHE A 170     158.655 130.338  16.369  1.00  0.00           C  
ATOM   2649  O   PHE A 170     159.822 129.963  16.233  1.00  0.00           O  
ATOM   2650  CB  PHE A 170     157.970 132.578  17.228  1.00  0.00           C  
ATOM   2651  CG  PHE A 170     159.054 132.479  18.264  1.00  0.00           C  
ATOM   2652  CD1 PHE A 170     160.147 133.332  18.227  1.00  0.00           C  
ATOM   2653  CD2 PHE A 170     158.982 131.533  19.275  1.00  0.00           C  
ATOM   2654  CE1 PHE A 170     161.145 133.241  19.180  1.00  0.00           C  
ATOM   2655  CE2 PHE A 170     159.978 131.440  20.228  1.00  0.00           C  
ATOM   2656  CZ  PHE A 170     161.061 132.296  20.180  1.00  0.00           C  
ATOM   2657  H   PHE A 170     156.235 132.232  15.400  1.00  0.00           H  
ATOM   2658  HA  PHE A 170     159.064 132.193  15.416  1.00  0.00           H  
ATOM   2659 1HB  PHE A 170     157.857 133.626  16.954  1.00  0.00           H  
ATOM   2660 2HB  PHE A 170     157.034 132.256  17.683  1.00  0.00           H  
ATOM   2661  HD1 PHE A 170     160.214 134.080  17.437  1.00  0.00           H  
ATOM   2662  HD2 PHE A 170     158.127 130.857  19.313  1.00  0.00           H  
ATOM   2663  HE1 PHE A 170     161.999 133.917  19.139  1.00  0.00           H  
ATOM   2664  HE2 PHE A 170     159.910 130.693  21.019  1.00  0.00           H  
ATOM   2665  HZ  PHE A 170     161.847 132.224  20.930  1.00  0.00           H  
ATOM   2666  N   ARG A 171     157.698 129.558  16.861  1.00  0.00           N  
ATOM   2667  CA  ARG A 171     157.968 128.193  17.291  1.00  0.00           C  
ATOM   2668  C   ARG A 171     158.301 127.296  16.106  1.00  0.00           C  
ATOM   2669  O   ARG A 171     159.231 126.491  16.164  1.00  0.00           O  
ATOM   2670  CB  ARG A 171     156.770 127.620  18.035  1.00  0.00           C  
ATOM   2671  CG  ARG A 171     156.921 126.171  18.471  1.00  0.00           C  
ATOM   2672  CD  ARG A 171     157.997 126.011  19.481  1.00  0.00           C  
ATOM   2673  NE  ARG A 171     158.284 124.610  19.749  1.00  0.00           N  
ATOM   2674  CZ  ARG A 171     157.620 123.852  20.643  1.00  0.00           C  
ATOM   2675  NH1 ARG A 171     156.637 124.370  21.346  1.00  0.00           N  
ATOM   2676  NH2 ARG A 171     157.959 122.584  20.814  1.00  0.00           N  
ATOM   2677  H   ARG A 171     156.761 129.923  16.938  1.00  0.00           H  
ATOM   2678  HA  ARG A 171     158.835 128.202  17.951  1.00  0.00           H  
ATOM   2679 1HB  ARG A 171     156.579 128.214  18.928  1.00  0.00           H  
ATOM   2680 2HB  ARG A 171     155.884 127.685  17.403  1.00  0.00           H  
ATOM   2681 1HG  ARG A 171     155.985 125.824  18.907  1.00  0.00           H  
ATOM   2682 2HG  ARG A 171     157.168 125.556  17.606  1.00  0.00           H  
ATOM   2683 1HD  ARG A 171     158.910 126.482  19.120  1.00  0.00           H  
ATOM   2684 2HD  ARG A 171     157.691 126.480  20.416  1.00  0.00           H  
ATOM   2685  HE  ARG A 171     159.034 124.176  19.229  1.00  0.00           H  
ATOM   2686 1HH1 ARG A 171     156.379 125.338  21.214  1.00  0.00           H  
ATOM   2687 2HH1 ARG A 171     156.140 123.800  22.015  1.00  0.00           H  
ATOM   2688 1HH2 ARG A 171     158.714 122.185  20.276  1.00  0.00           H  
ATOM   2689 2HH2 ARG A 171     157.461 122.017  21.483  1.00  0.00           H  
ATOM   2690  N   ALA A 172     157.535 127.440  15.028  1.00  0.00           N  
ATOM   2691  CA  ALA A 172     157.773 126.671  13.812  1.00  0.00           C  
ATOM   2692  C   ALA A 172     159.167 126.935  13.257  1.00  0.00           C  
ATOM   2693  O   ALA A 172     159.869 126.008  12.852  1.00  0.00           O  
ATOM   2694  CB  ALA A 172     156.718 126.999  12.766  1.00  0.00           C  
ATOM   2695  H   ALA A 172     156.770 128.098  15.053  1.00  0.00           H  
ATOM   2696  HA  ALA A 172     157.708 125.612  14.054  1.00  0.00           H  
ATOM   2697 1HB  ALA A 172     156.908 126.417  11.863  1.00  0.00           H  
ATOM   2698 2HB  ALA A 172     155.730 126.751  13.155  1.00  0.00           H  
ATOM   2699 3HB  ALA A 172     156.757 128.061  12.527  1.00  0.00           H  
ATOM   2700  N   ALA A 173     159.565 128.202  13.247  1.00  0.00           N  
ATOM   2701  CA  ALA A 173     160.895 128.585  12.790  1.00  0.00           C  
ATOM   2702  C   ALA A 173     161.975 128.009  13.698  1.00  0.00           C  
ATOM   2703  O   ALA A 173     163.021 127.558  13.227  1.00  0.00           O  
ATOM   2704  CB  ALA A 173     161.017 130.100  12.718  1.00  0.00           C  
ATOM   2705  H   ALA A 173     158.928 128.921  13.560  1.00  0.00           H  
ATOM   2706  HA  ALA A 173     161.050 128.174  11.791  1.00  0.00           H  
ATOM   2707 1HB  ALA A 173     162.016 130.370  12.376  1.00  0.00           H  
ATOM   2708 2HB  ALA A 173     160.276 130.491  12.021  1.00  0.00           H  
ATOM   2709 3HB  ALA A 173     160.845 130.525  13.707  1.00  0.00           H  
ATOM   2710  N   LEU A 174     161.715 128.026  15.000  1.00  0.00           N  
ATOM   2711  CA  LEU A 174     162.646 127.467  15.974  1.00  0.00           C  
ATOM   2712  C   LEU A 174     162.878 125.982  15.725  1.00  0.00           C  
ATOM   2713  O   LEU A 174     164.014 125.509  15.750  1.00  0.00           O  
ATOM   2714  CB  LEU A 174     162.113 127.676  17.398  1.00  0.00           C  
ATOM   2715  CG  LEU A 174     162.989 127.114  18.524  1.00  0.00           C  
ATOM   2716  CD1 LEU A 174     164.322 127.849  18.547  1.00  0.00           C  
ATOM   2717  CD2 LEU A 174     162.262 127.259  19.853  1.00  0.00           C  
ATOM   2718  H   LEU A 174     160.852 128.437  15.324  1.00  0.00           H  
ATOM   2719  HA  LEU A 174     163.606 127.974  15.867  1.00  0.00           H  
ATOM   2720 1HB  LEU A 174     161.995 128.744  17.571  1.00  0.00           H  
ATOM   2721 2HB  LEU A 174     161.133 127.206  17.474  1.00  0.00           H  
ATOM   2722  HG  LEU A 174     163.193 126.060  18.336  1.00  0.00           H  
ATOM   2723 1HD1 LEU A 174     164.945 127.450  19.349  1.00  0.00           H  
ATOM   2724 2HD1 LEU A 174     164.830 127.712  17.592  1.00  0.00           H  
ATOM   2725 3HD1 LEU A 174     164.149 128.911  18.718  1.00  0.00           H  
ATOM   2726 1HD2 LEU A 174     162.883 126.859  20.654  1.00  0.00           H  
ATOM   2727 2HD2 LEU A 174     162.059 128.313  20.044  1.00  0.00           H  
ATOM   2728 3HD2 LEU A 174     161.321 126.709  19.815  1.00  0.00           H  
ATOM   2729  N   GLU A 175     161.794 125.252  15.485  1.00  0.00           N  
ATOM   2730  CA  GLU A 175     161.880 123.825  15.193  1.00  0.00           C  
ATOM   2731  C   GLU A 175     162.548 123.578  13.847  1.00  0.00           C  
ATOM   2732  O   GLU A 175     163.276 122.598  13.675  1.00  0.00           O  
ATOM   2733  CB  GLU A 175     160.488 123.193  15.206  1.00  0.00           C  
ATOM   2734  CG  GLU A 175     159.809 123.196  16.568  1.00  0.00           C  
ATOM   2735  CD  GLU A 175     160.559 122.398  17.598  1.00  0.00           C  
ATOM   2736  OE1 GLU A 175     161.353 121.571  17.219  1.00  0.00           O  
ATOM   2737  OE2 GLU A 175     160.338 122.616  18.766  1.00  0.00           O  
ATOM   2738  H   GLU A 175     160.888 125.696  15.503  1.00  0.00           H  
ATOM   2739  HA  GLU A 175     162.496 123.353  15.959  1.00  0.00           H  
ATOM   2740 1HB  GLU A 175     159.840 123.723  14.508  1.00  0.00           H  
ATOM   2741 2HB  GLU A 175     160.554 122.158  14.868  1.00  0.00           H  
ATOM   2742 1HG  GLU A 175     159.720 124.225  16.916  1.00  0.00           H  
ATOM   2743 2HG  GLU A 175     158.804 122.790  16.463  1.00  0.00           H  
ATOM   2744  N   LEU A 176     162.295 124.467  12.893  1.00  0.00           N  
ATOM   2745  CA  LEU A 176     162.888 124.358  11.567  1.00  0.00           C  
ATOM   2746  C   LEU A 176     164.407 124.464  11.631  1.00  0.00           C  
ATOM   2747  O   LEU A 176     165.120 123.696  10.985  1.00  0.00           O  
ATOM   2748  CB  LEU A 176     162.332 125.453  10.647  1.00  0.00           C  
ATOM   2749  CG  LEU A 176     162.905 125.481   9.224  1.00  0.00           C  
ATOM   2750  CD1 LEU A 176     162.617 124.155   8.533  1.00  0.00           C  
ATOM   2751  CD2 LEU A 176     162.295 126.642   8.454  1.00  0.00           C  
ATOM   2752  H   LEU A 176     161.677 125.241  13.094  1.00  0.00           H  
ATOM   2753  HA  LEU A 176     162.643 123.378  11.158  1.00  0.00           H  
ATOM   2754 1HB  LEU A 176     161.253 125.323  10.567  1.00  0.00           H  
ATOM   2755 2HB  LEU A 176     162.527 126.423  11.103  1.00  0.00           H  
ATOM   2756  HG  LEU A 176     163.988 125.605   9.271  1.00  0.00           H  
ATOM   2757 1HD1 LEU A 176     163.025 124.175   7.522  1.00  0.00           H  
ATOM   2758 2HD1 LEU A 176     163.081 123.344   9.095  1.00  0.00           H  
ATOM   2759 3HD1 LEU A 176     161.541 123.996   8.487  1.00  0.00           H  
ATOM   2760 1HD2 LEU A 176     162.704 126.664   7.443  1.00  0.00           H  
ATOM   2761 2HD2 LEU A 176     161.213 126.520   8.406  1.00  0.00           H  
ATOM   2762 3HD2 LEU A 176     162.531 127.579   8.960  1.00  0.00           H  
ATOM   2763  N   VAL A 177     164.896 125.419  12.413  1.00  0.00           N  
ATOM   2764  CA  VAL A 177     166.332 125.612  12.582  1.00  0.00           C  
ATOM   2765  C   VAL A 177     166.988 124.370  13.171  1.00  0.00           C  
ATOM   2766  O   VAL A 177     168.047 123.941  12.715  1.00  0.00           O  
ATOM   2767  CB  VAL A 177     166.605 126.819  13.499  1.00  0.00           C  
ATOM   2768  CG1 VAL A 177     168.078 126.883  13.870  1.00  0.00           C  
ATOM   2769  CG2 VAL A 177     166.166 128.102  12.811  1.00  0.00           C  
ATOM   2770  H   VAL A 177     164.257 126.028  12.906  1.00  0.00           H  
ATOM   2771  HA  VAL A 177     166.774 125.787  11.601  1.00  0.00           H  
ATOM   2772  HB  VAL A 177     166.045 126.693  14.426  1.00  0.00           H  
ATOM   2773 1HG1 VAL A 177     168.253 127.742  14.518  1.00  0.00           H  
ATOM   2774 2HG1 VAL A 177     168.362 125.971  14.394  1.00  0.00           H  
ATOM   2775 3HG1 VAL A 177     168.678 126.985  12.965  1.00  0.00           H  
ATOM   2776 1HG2 VAL A 177     166.361 128.952  13.464  1.00  0.00           H  
ATOM   2777 2HG2 VAL A 177     166.721 128.224  11.880  1.00  0.00           H  
ATOM   2778 3HG2 VAL A 177     165.099 128.051  12.591  1.00  0.00           H  
ATOM   2779  N   ARG A 178     166.353 123.798  14.188  1.00  0.00           N  
ATOM   2780  CA  ARG A 178     166.828 122.555  14.786  1.00  0.00           C  
ATOM   2781  C   ARG A 178     166.930 121.447  13.746  1.00  0.00           C  
ATOM   2782  O   ARG A 178     167.922 120.721  13.692  1.00  0.00           O  
ATOM   2783  CB  ARG A 178     165.900 122.112  15.906  1.00  0.00           C  
ATOM   2784  CG  ARG A 178     166.235 120.760  16.517  1.00  0.00           C  
ATOM   2785  CD  ARG A 178     165.235 120.356  17.539  1.00  0.00           C  
ATOM   2786  NE  ARG A 178     163.885 120.339  16.999  1.00  0.00           N  
ATOM   2787  CZ  ARG A 178     163.396 119.379  16.190  1.00  0.00           C  
ATOM   2788  NH1 ARG A 178     164.156 118.368  15.836  1.00  0.00           N  
ATOM   2789  NH2 ARG A 178     162.152 119.456  15.752  1.00  0.00           N  
ATOM   2790  H   ARG A 178     165.520 124.234  14.557  1.00  0.00           H  
ATOM   2791  HA  ARG A 178     167.827 122.723  15.187  1.00  0.00           H  
ATOM   2792 1HB  ARG A 178     165.917 122.849  16.707  1.00  0.00           H  
ATOM   2793 2HB  ARG A 178     164.877 122.060  15.533  1.00  0.00           H  
ATOM   2794 1HG  ARG A 178     166.252 120.001  15.736  1.00  0.00           H  
ATOM   2795 2HG  ARG A 178     167.213 120.810  16.997  1.00  0.00           H  
ATOM   2796 1HD  ARG A 178     165.470 119.354  17.901  1.00  0.00           H  
ATOM   2797 2HD  ARG A 178     165.261 121.058  18.373  1.00  0.00           H  
ATOM   2798  HE  ARG A 178     163.270 121.103  17.250  1.00  0.00           H  
ATOM   2799 1HH1 ARG A 178     165.108 118.310  16.172  1.00  0.00           H  
ATOM   2800 2HH1 ARG A 178     163.790 117.648  15.229  1.00  0.00           H  
ATOM   2801 1HH2 ARG A 178     161.567 120.235  16.024  1.00  0.00           H  
ATOM   2802 2HH2 ARG A 178     161.786 118.738  15.146  1.00  0.00           H  
ATOM   2803  N   ALA A 179     165.895 121.321  12.920  1.00  0.00           N  
ATOM   2804  CA  ALA A 179     165.856 120.284  11.896  1.00  0.00           C  
ATOM   2805  C   ALA A 179     167.014 120.430  10.917  1.00  0.00           C  
ATOM   2806  O   ALA A 179     167.596 119.438  10.477  1.00  0.00           O  
ATOM   2807  CB  ALA A 179     164.528 120.324  11.153  1.00  0.00           C  
ATOM   2808  H   ALA A 179     165.119 121.960  13.003  1.00  0.00           H  
ATOM   2809  HA  ALA A 179     165.954 119.312  12.383  1.00  0.00           H  
ATOM   2810 1HB  ALA A 179     164.513 119.543  10.392  1.00  0.00           H  
ATOM   2811 2HB  ALA A 179     163.712 120.159  11.857  1.00  0.00           H  
ATOM   2812 3HB  ALA A 179     164.406 121.296  10.678  1.00  0.00           H  
ATOM   2813  N   VAL A 180     167.345 121.672  10.580  1.00  0.00           N  
ATOM   2814  CA  VAL A 180     168.465 121.953   9.693  1.00  0.00           C  
ATOM   2815  C   VAL A 180     169.795 121.621  10.360  1.00  0.00           C  
ATOM   2816  O   VAL A 180     170.692 121.059   9.733  1.00  0.00           O  
ATOM   2817  CB  VAL A 180     168.458 123.436   9.278  1.00  0.00           C  
ATOM   2818  CG1 VAL A 180     169.725 123.780   8.510  1.00  0.00           C  
ATOM   2819  CG2 VAL A 180     167.223 123.733   8.442  1.00  0.00           C  
ATOM   2820  H   VAL A 180     166.805 122.442  10.952  1.00  0.00           H  
ATOM   2821  HA  VAL A 180     168.373 121.321   8.809  1.00  0.00           H  
ATOM   2822  HB  VAL A 180     168.448 124.055  10.175  1.00  0.00           H  
ATOM   2823 1HG1 VAL A 180     169.704 124.832   8.224  1.00  0.00           H  
ATOM   2824 2HG1 VAL A 180     170.594 123.593   9.140  1.00  0.00           H  
ATOM   2825 3HG1 VAL A 180     169.786 123.164   7.614  1.00  0.00           H  
ATOM   2826 1HG2 VAL A 180     167.224 124.785   8.153  1.00  0.00           H  
ATOM   2827 2HG2 VAL A 180     167.230 123.111   7.547  1.00  0.00           H  
ATOM   2828 3HG2 VAL A 180     166.328 123.519   9.026  1.00  0.00           H  
ATOM   2829  N   ILE A 181     169.914 121.974  11.636  1.00  0.00           N  
ATOM   2830  CA  ILE A 181     171.126 121.695  12.399  1.00  0.00           C  
ATOM   2831  C   ILE A 181     171.405 120.199  12.460  1.00  0.00           C  
ATOM   2832  O   ILE A 181     172.539 119.761  12.265  1.00  0.00           O  
ATOM   2833  CB  ILE A 181     171.017 122.258  13.827  1.00  0.00           C  
ATOM   2834  CG1 ILE A 181     171.031 123.788  13.801  1.00  0.00           C  
ATOM   2835  CG2 ILE A 181     172.147 121.727  14.695  1.00  0.00           C  
ATOM   2836  CD1 ILE A 181     170.626 124.424  15.111  1.00  0.00           C  
ATOM   2837  H   ILE A 181     169.143 122.445  12.090  1.00  0.00           H  
ATOM   2838  HA  ILE A 181     171.967 122.167  11.891  1.00  0.00           H  
ATOM   2839  HB  ILE A 181     170.065 121.959  14.264  1.00  0.00           H  
ATOM   2840 1HG1 ILE A 181     172.030 124.139  13.545  1.00  0.00           H  
ATOM   2841 2HG1 ILE A 181     170.352 124.146  13.026  1.00  0.00           H  
ATOM   2842 1HG2 ILE A 181     172.056 122.135  15.701  1.00  0.00           H  
ATOM   2843 2HG2 ILE A 181     172.093 120.640  14.738  1.00  0.00           H  
ATOM   2844 3HG2 ILE A 181     173.105 122.026  14.268  1.00  0.00           H  
ATOM   2845 1HD1 ILE A 181     170.660 125.511  15.014  1.00  0.00           H  
ATOM   2846 2HD1 ILE A 181     169.612 124.115  15.369  1.00  0.00           H  
ATOM   2847 3HD1 ILE A 181     171.312 124.110  15.895  1.00  0.00           H  
ATOM   2848  N   GLU A 182     170.366 119.420  12.734  1.00  0.00           N  
ATOM   2849  CA  GLU A 182     170.494 117.968  12.806  1.00  0.00           C  
ATOM   2850  C   GLU A 182     170.942 117.388  11.473  1.00  0.00           C  
ATOM   2851  O   GLU A 182     171.748 116.458  11.428  1.00  0.00           O  
ATOM   2852  CB  GLU A 182     169.166 117.336  13.229  1.00  0.00           C  
ATOM   2853  CG  GLU A 182     168.776 117.600  14.675  1.00  0.00           C  
ATOM   2854  CD  GLU A 182     167.408 117.078  15.017  1.00  0.00           C  
ATOM   2855  OE1 GLU A 182     166.819 116.423  14.191  1.00  0.00           O  
ATOM   2856  OE2 GLU A 182     166.951 117.335  16.106  1.00  0.00           O  
ATOM   2857  H   GLU A 182     169.462 119.842  12.898  1.00  0.00           H  
ATOM   2858  HA  GLU A 182     171.256 117.726  13.546  1.00  0.00           H  
ATOM   2859 1HB  GLU A 182     168.365 117.711  12.592  1.00  0.00           H  
ATOM   2860 2HB  GLU A 182     169.217 116.255  13.088  1.00  0.00           H  
ATOM   2861 1HG  GLU A 182     169.507 117.126  15.331  1.00  0.00           H  
ATOM   2862 2HG  GLU A 182     168.806 118.673  14.860  1.00  0.00           H  
ATOM   2863  N   ALA A 183     170.415 117.941  10.385  1.00  0.00           N  
ATOM   2864  CA  ALA A 183     170.800 117.516   9.044  1.00  0.00           C  
ATOM   2865  C   ALA A 183     172.287 117.743   8.801  1.00  0.00           C  
ATOM   2866  O   ALA A 183     172.961 116.908   8.193  1.00  0.00           O  
ATOM   2867  CB  ALA A 183     169.974 118.249   7.999  1.00  0.00           C  
ATOM   2868  H   ALA A 183     169.730 118.678  10.490  1.00  0.00           H  
ATOM   2869  HA  ALA A 183     170.610 116.447   8.955  1.00  0.00           H  
ATOM   2870 1HB  ALA A 183     170.273 117.921   7.002  1.00  0.00           H  
ATOM   2871 2HB  ALA A 183     168.917 118.031   8.150  1.00  0.00           H  
ATOM   2872 3HB  ALA A 183     170.140 119.322   8.091  1.00  0.00           H  
ATOM   2873  N   ILE A 184     172.795 118.872   9.279  1.00  0.00           N  
ATOM   2874  CA  ILE A 184     174.207 119.203   9.128  1.00  0.00           C  
ATOM   2875  C   ILE A 184     175.085 118.231   9.904  1.00  0.00           C  
ATOM   2876  O   ILE A 184     176.067 117.708   9.376  1.00  0.00           O  
ATOM   2877  CB  ILE A 184     174.488 120.640   9.604  1.00  0.00           C  
ATOM   2878  CG1 ILE A 184     173.867 121.653   8.639  1.00  0.00           C  
ATOM   2879  CG2 ILE A 184     175.986 120.874   9.733  1.00  0.00           C  
ATOM   2880  CD1 ILE A 184     173.823 123.064   9.179  1.00  0.00           C  
ATOM   2881  H   ILE A 184     172.186 119.521   9.759  1.00  0.00           H  
ATOM   2882  HA  ILE A 184     174.472 119.118   8.073  1.00  0.00           H  
ATOM   2883  HB  ILE A 184     174.020 120.801  10.574  1.00  0.00           H  
ATOM   2884 1HG1 ILE A 184     174.432 121.661   7.707  1.00  0.00           H  
ATOM   2885 2HG1 ILE A 184     172.848 121.349   8.399  1.00  0.00           H  
ATOM   2886 1HG2 ILE A 184     176.167 121.894  10.069  1.00  0.00           H  
ATOM   2887 2HG2 ILE A 184     176.402 120.174  10.458  1.00  0.00           H  
ATOM   2888 3HG2 ILE A 184     176.463 120.720   8.765  1.00  0.00           H  
ATOM   2889 1HD1 ILE A 184     173.369 123.723   8.438  1.00  0.00           H  
ATOM   2890 2HD1 ILE A 184     173.232 123.085  10.094  1.00  0.00           H  
ATOM   2891 3HD1 ILE A 184     174.836 123.403   9.392  1.00  0.00           H  
ATOM   2892  N   GLU A 185     174.727 117.994  11.162  1.00  0.00           N  
ATOM   2893  CA  GLU A 185     175.527 117.144  12.038  1.00  0.00           C  
ATOM   2894  C   GLU A 185     175.577 115.711  11.520  1.00  0.00           C  
ATOM   2895  O   GLU A 185     176.616 115.055  11.583  1.00  0.00           O  
ATOM   2896  CB  GLU A 185     174.962 117.162  13.460  1.00  0.00           C  
ATOM   2897  CG  GLU A 185     175.201 118.462  14.214  1.00  0.00           C  
ATOM   2898  CD  GLU A 185     174.670 118.430  15.620  1.00  0.00           C  
ATOM   2899  OE1 GLU A 185     173.692 117.759  15.851  1.00  0.00           O  
ATOM   2900  OE2 GLU A 185     175.241 119.077  16.465  1.00  0.00           O  
ATOM   2901  H   GLU A 185     173.882 118.411  11.520  1.00  0.00           H  
ATOM   2902  HA  GLU A 185     176.547 117.524  12.054  1.00  0.00           H  
ATOM   2903 1HB  GLU A 185     173.886 116.988  13.427  1.00  0.00           H  
ATOM   2904 2HB  GLU A 185     175.407 116.353  14.040  1.00  0.00           H  
ATOM   2905 1HG  GLU A 185     176.273 118.660  14.248  1.00  0.00           H  
ATOM   2906 2HG  GLU A 185     174.727 119.278  13.670  1.00  0.00           H  
ATOM   2907  N   GLU A 186     174.448 115.231  11.009  1.00  0.00           N  
ATOM   2908  CA  GLU A 186     174.346 113.859  10.530  1.00  0.00           C  
ATOM   2909  C   GLU A 186     174.983 113.706   9.155  1.00  0.00           C  
ATOM   2910  O   GLU A 186     175.744 112.768   8.914  1.00  0.00           O  
ATOM   2911  CB  GLU A 186     172.881 113.421  10.475  1.00  0.00           C  
ATOM   2912  CG  GLU A 186     172.674 111.962  10.089  1.00  0.00           C  
ATOM   2913  CD  GLU A 186     173.178 111.005  11.133  1.00  0.00           C  
ATOM   2914  OE1 GLU A 186     173.294 111.400  12.268  1.00  0.00           O  
ATOM   2915  OE2 GLU A 186     173.448 109.877  10.794  1.00  0.00           O  
ATOM   2916  H   GLU A 186     173.638 115.834  10.951  1.00  0.00           H  
ATOM   2917  HA  GLU A 186     174.887 113.210  11.219  1.00  0.00           H  
ATOM   2918 1HB  GLU A 186     172.417 113.578  11.448  1.00  0.00           H  
ATOM   2919 2HB  GLU A 186     172.344 114.037   9.753  1.00  0.00           H  
ATOM   2920 1HG  GLU A 186     171.610 111.786   9.934  1.00  0.00           H  
ATOM   2921 2HG  GLU A 186     173.188 111.771   9.148  1.00  0.00           H  
ATOM   2922  N   ALA A 187     174.668 114.634   8.256  1.00  0.00           N  
ATOM   2923  CA  ALA A 187     175.057 114.506   6.857  1.00  0.00           C  
ATOM   2924  C   ALA A 187     176.572 114.500   6.705  1.00  0.00           C  
ATOM   2925  O   ALA A 187     177.123 113.745   5.904  1.00  0.00           O  
ATOM   2926  CB  ALA A 187     174.447 115.630   6.033  1.00  0.00           C  
ATOM   2927  H   ALA A 187     174.147 115.446   8.552  1.00  0.00           H  
ATOM   2928  HA  ALA A 187     174.684 113.555   6.478  1.00  0.00           H  
ATOM   2929 1HB  ALA A 187     174.747 115.521   4.991  1.00  0.00           H  
ATOM   2930 2HB  ALA A 187     173.361 115.586   6.105  1.00  0.00           H  
ATOM   2931 3HB  ALA A 187     174.797 116.588   6.413  1.00  0.00           H  
ATOM   2932  N   VAL A 188     177.243 115.348   7.477  1.00  0.00           N  
ATOM   2933  CA  VAL A 188     178.692 115.491   7.382  1.00  0.00           C  
ATOM   2934  C   VAL A 188     179.402 114.228   7.852  1.00  0.00           C  
ATOM   2935  O   VAL A 188     180.519 113.938   7.425  1.00  0.00           O  
ATOM   2936  CB  VAL A 188     179.169 116.688   8.226  1.00  0.00           C  
ATOM   2937  CG1 VAL A 188     179.155 116.335   9.706  1.00  0.00           C  
ATOM   2938  CG2 VAL A 188     180.563 117.109   7.786  1.00  0.00           C  
ATOM   2939  H   VAL A 188     176.738 115.908   8.148  1.00  0.00           H  
ATOM   2940  HA  VAL A 188     178.956 115.649   6.336  1.00  0.00           H  
ATOM   2941  HB  VAL A 188     178.477 117.518   8.087  1.00  0.00           H  
ATOM   2942 1HG1 VAL A 188     179.494 117.192  10.288  1.00  0.00           H  
ATOM   2943 2HG1 VAL A 188     178.141 116.071  10.007  1.00  0.00           H  
ATOM   2944 3HG1 VAL A 188     179.819 115.490   9.885  1.00  0.00           H  
ATOM   2945 1HG2 VAL A 188     180.893 117.956   8.386  1.00  0.00           H  
ATOM   2946 2HG2 VAL A 188     181.254 116.277   7.920  1.00  0.00           H  
ATOM   2947 3HG2 VAL A 188     180.541 117.397   6.734  1.00  0.00           H  
ATOM   2948  N   LYS A 189     178.746 113.480   8.732  1.00  0.00           N  
ATOM   2949  CA  LYS A 189     179.298 112.225   9.232  1.00  0.00           C  
ATOM   2950  C   LYS A 189     179.030 111.080   8.264  1.00  0.00           C  
ATOM   2951  O   LYS A 189     179.832 110.153   8.148  1.00  0.00           O  
ATOM   2952  CB  LYS A 189     178.719 111.895  10.609  1.00  0.00           C  
ATOM   2953  CG  LYS A 189     179.102 112.882  11.704  1.00  0.00           C  
ATOM   2954  CD  LYS A 189     180.579 112.779  12.049  1.00  0.00           C  
ATOM   2955  CE  LYS A 189     180.940 113.681  13.221  1.00  0.00           C  
ATOM   2956  NZ  LYS A 189     182.369 113.543  13.612  1.00  0.00           N  
ATOM   2957  H   LYS A 189     177.842 113.786   9.062  1.00  0.00           H  
ATOM   2958  HA  LYS A 189     180.379 112.335   9.324  1.00  0.00           H  
ATOM   2959 1HB  LYS A 189     177.631 111.867  10.548  1.00  0.00           H  
ATOM   2960 2HB  LYS A 189     179.056 110.906  10.917  1.00  0.00           H  
ATOM   2961 1HG  LYS A 189     178.884 113.898  11.371  1.00  0.00           H  
ATOM   2962 2HG  LYS A 189     178.513 112.678  12.599  1.00  0.00           H  
ATOM   2963 1HD  LYS A 189     180.823 111.747  12.308  1.00  0.00           H  
ATOM   2964 2HD  LYS A 189     181.176 113.068  11.184  1.00  0.00           H  
ATOM   2965 1HE  LYS A 189     180.748 114.719  12.953  1.00  0.00           H  
ATOM   2966 2HE  LYS A 189     180.315 113.430  14.078  1.00  0.00           H  
ATOM   2967 1HZ  LYS A 189     182.566 114.155  14.390  1.00  0.00           H  
ATOM   2968 2HZ  LYS A 189     182.553 112.586  13.881  1.00  0.00           H  
ATOM   2969 3HZ  LYS A 189     182.958 113.791  12.831  1.00  0.00           H  
ATOM   2970  N   GLN A 190     177.900 111.151   7.570  1.00  0.00           N  
ATOM   2971  CA  GLN A 190     177.556 110.154   6.564  1.00  0.00           C  
ATOM   2972  C   GLN A 190     178.310 110.399   5.264  1.00  0.00           C  
ATOM   2973  O   GLN A 190     178.621 109.462   4.529  1.00  0.00           O  
ATOM   2974  CB  GLN A 190     176.047 110.157   6.300  1.00  0.00           C  
ATOM   2975  CG  GLN A 190     175.212 109.643   7.460  1.00  0.00           C  
ATOM   2976  CD  GLN A 190     173.739 109.539   7.112  1.00  0.00           C  
ATOM   2977  OE1 GLN A 190     173.355 109.640   5.943  1.00  0.00           O  
ATOM   2978  NE2 GLN A 190     172.905 109.337   8.125  1.00  0.00           N  
ATOM   2979  H   GLN A 190     177.263 111.914   7.745  1.00  0.00           H  
ATOM   2980  HA  GLN A 190     177.849 109.171   6.935  1.00  0.00           H  
ATOM   2981 1HB  GLN A 190     175.720 111.171   6.073  1.00  0.00           H  
ATOM   2982 2HB  GLN A 190     175.829 109.539   5.429  1.00  0.00           H  
ATOM   2983 1HG  GLN A 190     175.567 108.651   7.739  1.00  0.00           H  
ATOM   2984 2HG  GLN A 190     175.317 110.327   8.301  1.00  0.00           H  
ATOM   2985 1HE2 GLN A 190     171.922 109.261   7.957  1.00  0.00           H  
ATOM   2986 2HE2 GLN A 190     173.259 109.261   9.057  1.00  0.00           H  
ATOM   2987  N   GLY A 191     178.602 111.665   4.983  1.00  0.00           N  
ATOM   2988  CA  GLY A 191     179.214 112.048   3.719  1.00  0.00           C  
ATOM   2989  C   GLY A 191     178.159 112.285   2.645  1.00  0.00           C  
ATOM   2990  O   GLY A 191     178.476 112.376   1.459  1.00  0.00           O  
ATOM   2991  H   GLY A 191     178.393 112.380   5.667  1.00  0.00           H  
ATOM   2992 1HA  GLY A 191     179.804 112.954   3.859  1.00  0.00           H  
ATOM   2993 2HA  GLY A 191     179.899 111.266   3.395  1.00  0.00           H  
ATOM   2994  N   ASN A 192     176.903 112.384   3.068  1.00  0.00           N  
ATOM   2995  CA  ASN A 192     175.790 112.523   2.137  1.00  0.00           C  
ATOM   2996  C   ASN A 192     175.409 113.984   1.948  1.00  0.00           C  
ATOM   2997  O   ASN A 192     174.493 114.487   2.601  1.00  0.00           O  
ATOM   2998  CB  ASN A 192     174.594 111.716   2.609  1.00  0.00           C  
ATOM   2999  CG  ASN A 192     174.827 110.233   2.524  1.00  0.00           C  
ATOM   3000  OD1 ASN A 192     175.723 109.774   1.806  1.00  0.00           O  
ATOM   3001  ND2 ASN A 192     174.037 109.476   3.242  1.00  0.00           N  
ATOM   3002  H   ASN A 192     176.715 112.361   4.060  1.00  0.00           H  
ATOM   3003  HA  ASN A 192     176.100 112.135   1.167  1.00  0.00           H  
ATOM   3004 1HB  ASN A 192     174.365 111.977   3.643  1.00  0.00           H  
ATOM   3005 2HB  ASN A 192     173.722 111.971   2.006  1.00  0.00           H  
ATOM   3006 1HD2 ASN A 192     174.146 108.482   3.224  1.00  0.00           H  
ATOM   3007 2HD2 ASN A 192     173.326 109.891   3.808  1.00  0.00           H  
ATOM   3008  N   ALA A 193     176.116 114.666   1.054  1.00  0.00           N  
ATOM   3009  CA  ALA A 193     175.938 116.101   0.867  1.00  0.00           C  
ATOM   3010  C   ALA A 193     174.501 116.431   0.479  1.00  0.00           C  
ATOM   3011  O   ALA A 193     173.995 117.506   0.802  1.00  0.00           O  
ATOM   3012  CB  ALA A 193     176.904 116.622  -0.188  1.00  0.00           C  
ATOM   3013  H   ALA A 193     176.796 114.177   0.489  1.00  0.00           H  
ATOM   3014  HA  ALA A 193     176.150 116.596   1.814  1.00  0.00           H  
ATOM   3015 1HB  ALA A 193     176.759 117.694  -0.316  1.00  0.00           H  
ATOM   3016 2HB  ALA A 193     177.929 116.430   0.131  1.00  0.00           H  
ATOM   3017 3HB  ALA A 193     176.718 116.115  -1.133  1.00  0.00           H  
ATOM   3018  N   GLU A 194     173.852 115.503  -0.214  1.00  0.00           N  
ATOM   3019  CA  GLU A 194     172.507 115.729  -0.727  1.00  0.00           C  
ATOM   3020  C   GLU A 194     171.544 116.089   0.397  1.00  0.00           C  
ATOM   3021  O   GLU A 194     170.588 116.836   0.194  1.00  0.00           O  
ATOM   3022  CB  GLU A 194     172.002 114.489  -1.468  1.00  0.00           C  
ATOM   3023  CG  GLU A 194     170.697 114.697  -2.224  1.00  0.00           C  
ATOM   3024  CD  GLU A 194     170.378 113.565  -3.161  1.00  0.00           C  
ATOM   3025  OE1 GLU A 194     171.144 112.633  -3.219  1.00  0.00           O  
ATOM   3026  OE2 GLU A 194     169.367 113.633  -3.820  1.00  0.00           O  
ATOM   3027  H   GLU A 194     174.304 114.617  -0.392  1.00  0.00           H  
ATOM   3028  HA  GLU A 194     172.538 116.573  -1.417  1.00  0.00           H  
ATOM   3029 1HB  GLU A 194     172.756 114.162  -2.185  1.00  0.00           H  
ATOM   3030 2HB  GLU A 194     171.851 113.678  -0.758  1.00  0.00           H  
ATOM   3031 1HG  GLU A 194     169.885 114.798  -1.506  1.00  0.00           H  
ATOM   3032 2HG  GLU A 194     170.761 115.624  -2.792  1.00  0.00           H  
ATOM   3033  N   LEU A 195     171.801 115.550   1.584  1.00  0.00           N  
ATOM   3034  CA  LEU A 195     170.963 115.820   2.746  1.00  0.00           C  
ATOM   3035  C   LEU A 195     170.983 117.300   3.107  1.00  0.00           C  
ATOM   3036  O   LEU A 195     169.968 117.861   3.518  1.00  0.00           O  
ATOM   3037  CB  LEU A 195     171.436 114.989   3.946  1.00  0.00           C  
ATOM   3038  CG  LEU A 195     171.122 113.489   3.882  1.00  0.00           C  
ATOM   3039  CD1 LEU A 195     171.859 112.767   5.001  1.00  0.00           C  
ATOM   3040  CD2 LEU A 195     169.619 113.280   3.992  1.00  0.00           C  
ATOM   3041  H   LEU A 195     172.598 114.936   1.683  1.00  0.00           H  
ATOM   3042  HA  LEU A 195     169.934 115.553   2.501  1.00  0.00           H  
ATOM   3043 1HB  LEU A 195     172.516 115.098   4.039  1.00  0.00           H  
ATOM   3044 2HB  LEU A 195     170.973 115.387   4.849  1.00  0.00           H  
ATOM   3045  HG  LEU A 195     171.476 113.084   2.934  1.00  0.00           H  
ATOM   3046 1HD1 LEU A 195     171.636 111.701   4.956  1.00  0.00           H  
ATOM   3047 2HD1 LEU A 195     172.932 112.917   4.887  1.00  0.00           H  
ATOM   3048 3HD1 LEU A 195     171.537 113.164   5.964  1.00  0.00           H  
ATOM   3049 1HD2 LEU A 195     169.396 112.214   3.946  1.00  0.00           H  
ATOM   3050 2HD2 LEU A 195     169.264 113.684   4.940  1.00  0.00           H  
ATOM   3051 3HD2 LEU A 195     169.119 113.792   3.170  1.00  0.00           H  
ATOM   3052  N   VAL A 196     172.143 117.927   2.950  1.00  0.00           N  
ATOM   3053  CA  VAL A 196     172.318 119.323   3.328  1.00  0.00           C  
ATOM   3054  C   VAL A 196     171.739 120.256   2.271  1.00  0.00           C  
ATOM   3055  O   VAL A 196     171.070 121.238   2.594  1.00  0.00           O  
ATOM   3056  CB  VAL A 196     173.811 119.640   3.527  1.00  0.00           C  
ATOM   3057  CG1 VAL A 196     174.003 121.112   3.865  1.00  0.00           C  
ATOM   3058  CG2 VAL A 196     174.388 118.755   4.621  1.00  0.00           C  
ATOM   3059  H   VAL A 196     172.925 117.422   2.557  1.00  0.00           H  
ATOM   3060  HA  VAL A 196     171.775 119.501   4.258  1.00  0.00           H  
ATOM   3061  HB  VAL A 196     174.340 119.455   2.592  1.00  0.00           H  
ATOM   3062 1HG1 VAL A 196     175.066 121.318   4.001  1.00  0.00           H  
ATOM   3063 2HG1 VAL A 196     173.616 121.725   3.052  1.00  0.00           H  
ATOM   3064 3HG1 VAL A 196     173.468 121.346   4.784  1.00  0.00           H  
ATOM   3065 1HG2 VAL A 196     175.444 118.984   4.756  1.00  0.00           H  
ATOM   3066 2HG2 VAL A 196     173.854 118.938   5.554  1.00  0.00           H  
ATOM   3067 3HG2 VAL A 196     174.277 117.709   4.339  1.00  0.00           H  
ATOM   3068  N   GLU A 197     172.000 119.945   1.006  1.00  0.00           N  
ATOM   3069  CA  GLU A 197     171.457 120.720  -0.103  1.00  0.00           C  
ATOM   3070  C   GLU A 197     169.934 120.678  -0.109  1.00  0.00           C  
ATOM   3071  O   GLU A 197     169.276 121.713  -0.226  1.00  0.00           O  
ATOM   3072  CB  GLU A 197     171.996 120.196  -1.436  1.00  0.00           C  
ATOM   3073  CG  GLU A 197     171.432 120.899  -2.663  1.00  0.00           C  
ATOM   3074  CD  GLU A 197     172.005 120.377  -3.951  1.00  0.00           C  
ATOM   3075  OE1 GLU A 197     172.671 119.370  -3.918  1.00  0.00           O  
ATOM   3076  OE2 GLU A 197     171.777 120.987  -4.969  1.00  0.00           O  
ATOM   3077  H   GLU A 197     172.591 119.150   0.808  1.00  0.00           H  
ATOM   3078  HA  GLU A 197     171.758 121.759   0.022  1.00  0.00           H  
ATOM   3079 1HB  GLU A 197     173.080 120.304  -1.458  1.00  0.00           H  
ATOM   3080 2HB  GLU A 197     171.771 119.133  -1.527  1.00  0.00           H  
ATOM   3081 1HG  GLU A 197     170.351 120.767  -2.679  1.00  0.00           H  
ATOM   3082 2HG  GLU A 197     171.639 121.965  -2.584  1.00  0.00           H  
ATOM   3083  N   ARG A 198     169.380 119.478   0.017  1.00  0.00           N  
ATOM   3084  CA  ARG A 198     167.937 119.288  -0.070  1.00  0.00           C  
ATOM   3085  C   ARG A 198     167.224 119.949   1.103  1.00  0.00           C  
ATOM   3086  O   ARG A 198     166.196 120.605   0.927  1.00  0.00           O  
ATOM   3087  CB  ARG A 198     167.592 117.806  -0.098  1.00  0.00           C  
ATOM   3088  CG  ARG A 198     166.124 117.495  -0.339  1.00  0.00           C  
ATOM   3089  CD  ARG A 198     165.902 116.048  -0.588  1.00  0.00           C  
ATOM   3090  NE  ARG A 198     164.512 115.758  -0.902  1.00  0.00           N  
ATOM   3091  CZ  ARG A 198     164.033 114.533  -1.192  1.00  0.00           C  
ATOM   3092  NH1 ARG A 198     164.842 113.496  -1.204  1.00  0.00           N  
ATOM   3093  NH2 ARG A 198     162.749 114.373  -1.464  1.00  0.00           N  
ATOM   3094  H   ARG A 198     169.974 118.676   0.175  1.00  0.00           H  
ATOM   3095  HA  ARG A 198     167.580 119.764  -0.984  1.00  0.00           H  
ATOM   3096 1HB  ARG A 198     168.166 117.315  -0.883  1.00  0.00           H  
ATOM   3097 2HB  ARG A 198     167.875 117.348   0.850  1.00  0.00           H  
ATOM   3098 1HG  ARG A 198     165.542 117.786   0.536  1.00  0.00           H  
ATOM   3099 2HG  ARG A 198     165.772 118.051  -1.209  1.00  0.00           H  
ATOM   3100 1HD  ARG A 198     166.516 115.725  -1.429  1.00  0.00           H  
ATOM   3101 2HD  ARG A 198     166.176 115.480   0.300  1.00  0.00           H  
ATOM   3102  HE  ARG A 198     163.859 116.530  -0.902  1.00  0.00           H  
ATOM   3103 1HH1 ARG A 198     165.823 113.619  -0.996  1.00  0.00           H  
ATOM   3104 2HH1 ARG A 198     164.482 112.578  -1.422  1.00  0.00           H  
ATOM   3105 1HH2 ARG A 198     162.127 115.169  -1.455  1.00  0.00           H  
ATOM   3106 2HH2 ARG A 198     162.390 113.455  -1.682  1.00  0.00           H  
ATOM   3107  N   VAL A 199     167.772 119.770   2.300  1.00  0.00           N  
ATOM   3108  CA  VAL A 199     167.197 120.361   3.502  1.00  0.00           C  
ATOM   3109  C   VAL A 199     167.297 121.880   3.470  1.00  0.00           C  
ATOM   3110  O   VAL A 199     166.359 122.582   3.851  1.00  0.00           O  
ATOM   3111  CB  VAL A 199     167.916 119.826   4.755  1.00  0.00           C  
ATOM   3112  CG1 VAL A 199     167.578 120.682   5.967  1.00  0.00           C  
ATOM   3113  CG2 VAL A 199     167.529 118.375   4.995  1.00  0.00           C  
ATOM   3114  H   VAL A 199     168.608 119.209   2.378  1.00  0.00           H  
ATOM   3115  HA  VAL A 199     166.141 120.099   3.544  1.00  0.00           H  
ATOM   3116  HB  VAL A 199     168.993 119.895   4.602  1.00  0.00           H  
ATOM   3117 1HG1 VAL A 199     168.095 120.290   6.844  1.00  0.00           H  
ATOM   3118 2HG1 VAL A 199     167.897 121.708   5.788  1.00  0.00           H  
ATOM   3119 3HG1 VAL A 199     166.503 120.660   6.141  1.00  0.00           H  
ATOM   3120 1HG2 VAL A 199     168.041 118.004   5.881  1.00  0.00           H  
ATOM   3121 2HG2 VAL A 199     166.451 118.306   5.142  1.00  0.00           H  
ATOM   3122 3HG2 VAL A 199     167.817 117.774   4.132  1.00  0.00           H  
ATOM   3123  N   ALA A 200     168.440 122.384   3.015  1.00  0.00           N  
ATOM   3124  CA  ALA A 200     168.651 123.822   2.904  1.00  0.00           C  
ATOM   3125  C   ALA A 200     167.620 124.462   1.985  1.00  0.00           C  
ATOM   3126  O   ALA A 200     167.104 125.541   2.267  1.00  0.00           O  
ATOM   3127  CB  ALA A 200     170.059 124.112   2.406  1.00  0.00           C  
ATOM   3128  H   ALA A 200     169.179 121.755   2.742  1.00  0.00           H  
ATOM   3129  HA  ALA A 200     168.531 124.269   3.893  1.00  0.00           H  
ATOM   3130 1HB  ALA A 200     170.202 125.190   2.329  1.00  0.00           H  
ATOM   3131 2HB  ALA A 200     170.786 123.700   3.106  1.00  0.00           H  
ATOM   3132 3HB  ALA A 200     170.200 123.656   1.428  1.00  0.00           H  
ATOM   3133  N   ARG A 201     167.325 123.788   0.877  1.00  0.00           N  
ATOM   3134  CA  ARG A 201     166.338 124.275  -0.077  1.00  0.00           C  
ATOM   3135  C   ARG A 201     164.938 124.265   0.524  1.00  0.00           C  
ATOM   3136  O   ARG A 201     164.170 125.211   0.350  1.00  0.00           O  
ATOM   3137  CB  ARG A 201     166.349 123.426  -1.341  1.00  0.00           C  
ATOM   3138  CG  ARG A 201     167.570 123.614  -2.225  1.00  0.00           C  
ATOM   3139  CD  ARG A 201     167.527 122.727  -3.416  1.00  0.00           C  
ATOM   3140  NE  ARG A 201     168.794 122.718  -4.132  1.00  0.00           N  
ATOM   3141  CZ  ARG A 201     169.173 123.652  -5.026  1.00  0.00           C  
ATOM   3142  NH1 ARG A 201     168.377 124.660  -5.301  1.00  0.00           N  
ATOM   3143  NH2 ARG A 201     170.348 123.555  -5.624  1.00  0.00           N  
ATOM   3144  H   ARG A 201     167.797 122.913   0.692  1.00  0.00           H  
ATOM   3145  HA  ARG A 201     166.580 125.308  -0.330  1.00  0.00           H  
ATOM   3146 1HB  ARG A 201     166.294 122.373  -1.071  1.00  0.00           H  
ATOM   3147 2HB  ARG A 201     165.468 123.656  -1.941  1.00  0.00           H  
ATOM   3148 1HG  ARG A 201     167.617 124.648  -2.569  1.00  0.00           H  
ATOM   3149 2HG  ARG A 201     168.471 123.380  -1.656  1.00  0.00           H  
ATOM   3150 1HD  ARG A 201     167.306 121.708  -3.103  1.00  0.00           H  
ATOM   3151 2HD  ARG A 201     166.752 123.073  -4.100  1.00  0.00           H  
ATOM   3152  HE  ARG A 201     169.433 121.957  -3.946  1.00  0.00           H  
ATOM   3153 1HH1 ARG A 201     167.480 124.736  -4.844  1.00  0.00           H  
ATOM   3154 2HH1 ARG A 201     168.662 125.360  -5.970  1.00  0.00           H  
ATOM   3155 1HH2 ARG A 201     170.960 122.779  -5.412  1.00  0.00           H  
ATOM   3156 2HH2 ARG A 201     170.633 124.254  -6.294  1.00  0.00           H  
ATOM   3157  N   LEU A 202     164.613 123.191   1.234  1.00  0.00           N  
ATOM   3158  CA  LEU A 202     163.306 123.058   1.869  1.00  0.00           C  
ATOM   3159  C   LEU A 202     163.124 124.091   2.974  1.00  0.00           C  
ATOM   3160  O   LEU A 202     162.056 124.688   3.109  1.00  0.00           O  
ATOM   3161  CB  LEU A 202     163.140 121.647   2.448  1.00  0.00           C  
ATOM   3162  CG  LEU A 202     163.014 120.517   1.419  1.00  0.00           C  
ATOM   3163  CD1 LEU A 202     163.191 119.174   2.115  1.00  0.00           C  
ATOM   3164  CD2 LEU A 202     161.659 120.603   0.732  1.00  0.00           C  
ATOM   3165  H   LEU A 202     165.288 122.445   1.338  1.00  0.00           H  
ATOM   3166  HA  LEU A 202     162.537 123.237   1.119  1.00  0.00           H  
ATOM   3167 1HB  LEU A 202     164.000 121.427   3.078  1.00  0.00           H  
ATOM   3168 2HB  LEU A 202     162.245 121.630   3.070  1.00  0.00           H  
ATOM   3169  HG  LEU A 202     163.805 120.613   0.674  1.00  0.00           H  
ATOM   3170 1HD1 LEU A 202     163.102 118.370   1.383  1.00  0.00           H  
ATOM   3171 2HD1 LEU A 202     164.176 119.132   2.580  1.00  0.00           H  
ATOM   3172 3HD1 LEU A 202     162.422 119.056   2.878  1.00  0.00           H  
ATOM   3173 1HD2 LEU A 202     161.570 119.799   0.000  1.00  0.00           H  
ATOM   3174 2HD2 LEU A 202     160.868 120.505   1.476  1.00  0.00           H  
ATOM   3175 3HD2 LEU A 202     161.567 121.565   0.229  1.00  0.00           H  
ATOM   3176  N   ALA A 203     164.175 124.300   3.762  1.00  0.00           N  
ATOM   3177  CA  ALA A 203     164.142 125.285   4.836  1.00  0.00           C  
ATOM   3178  C   ALA A 203     164.019 126.699   4.283  1.00  0.00           C  
ATOM   3179  O   ALA A 203     163.321 127.539   4.852  1.00  0.00           O  
ATOM   3180  CB  ALA A 203     165.386 125.162   5.705  1.00  0.00           C  
ATOM   3181  H   ALA A 203     165.017 123.762   3.613  1.00  0.00           H  
ATOM   3182  HA  ALA A 203     163.265 125.093   5.454  1.00  0.00           H  
ATOM   3183 1HB  ALA A 203     165.347 125.904   6.503  1.00  0.00           H  
ATOM   3184 2HB  ALA A 203     165.429 124.164   6.140  1.00  0.00           H  
ATOM   3185 3HB  ALA A 203     166.272 125.331   5.096  1.00  0.00           H  
ATOM   3186  N   LYS A 204     164.704 126.955   3.174  1.00  0.00           N  
ATOM   3187  CA  LYS A 204     164.621 128.250   2.507  1.00  0.00           C  
ATOM   3188  C   LYS A 204     163.200 128.542   2.044  1.00  0.00           C  
ATOM   3189  O   LYS A 204     162.700 129.654   2.204  1.00  0.00           O  
ATOM   3190  CB  LYS A 204     165.583 128.304   1.319  1.00  0.00           C  
ATOM   3191  CG  LYS A 204     165.628 129.648   0.605  1.00  0.00           C  
ATOM   3192  CD  LYS A 204     166.675 129.654  -0.499  1.00  0.00           C  
ATOM   3193  CE  LYS A 204     166.697 130.986  -1.234  1.00  0.00           C  
ATOM   3194  NZ  LYS A 204     167.713 131.003  -2.322  1.00  0.00           N  
ATOM   3195  H   LYS A 204     165.294 126.237   2.782  1.00  0.00           H  
ATOM   3196  HA  LYS A 204     164.901 129.026   3.221  1.00  0.00           H  
ATOM   3197 1HB  LYS A 204     166.593 128.070   1.657  1.00  0.00           H  
ATOM   3198 2HB  LYS A 204     165.300 127.547   0.588  1.00  0.00           H  
ATOM   3199 1HG  LYS A 204     164.651 129.863   0.170  1.00  0.00           H  
ATOM   3200 2HG  LYS A 204     165.866 130.433   1.324  1.00  0.00           H  
ATOM   3201 1HD  LYS A 204     167.659 129.469  -0.068  1.00  0.00           H  
ATOM   3202 2HD  LYS A 204     166.454 128.860  -1.212  1.00  0.00           H  
ATOM   3203 1HE  LYS A 204     165.717 131.180  -1.666  1.00  0.00           H  
ATOM   3204 2HE  LYS A 204     166.924 131.786  -0.530  1.00  0.00           H  
ATOM   3205 1HZ  LYS A 204     167.697 131.902  -2.783  1.00  0.00           H  
ATOM   3206 2HZ  LYS A 204     168.631 130.843  -1.929  1.00  0.00           H  
ATOM   3207 3HZ  LYS A 204     167.502 130.278  -2.991  1.00  0.00           H  
ATOM   3208  N   LYS A 205     162.552 127.535   1.464  1.00  0.00           N  
ATOM   3209  CA  LYS A 205     161.156 127.650   1.067  1.00  0.00           C  
ATOM   3210  C   LYS A 205     160.270 127.992   2.259  1.00  0.00           C  
ATOM   3211  O   LYS A 205     159.402 128.859   2.170  1.00  0.00           O  
ATOM   3212  CB  LYS A 205     160.678 126.353   0.411  1.00  0.00           C  
ATOM   3213  CG  LYS A 205     159.240 126.394  -0.088  1.00  0.00           C  
ATOM   3214  CD  LYS A 205     158.866 125.103  -0.802  1.00  0.00           C  
ATOM   3215  CE  LYS A 205     157.425 125.135  -1.287  1.00  0.00           C  
ATOM   3216  NZ  LYS A 205     157.060 123.899  -2.031  1.00  0.00           N  
ATOM   3217  H   LYS A 205     163.043 126.668   1.297  1.00  0.00           H  
ATOM   3218  HA  LYS A 205     161.067 128.462   0.345  1.00  0.00           H  
ATOM   3219 1HB  LYS A 205     161.320 126.117  -0.438  1.00  0.00           H  
ATOM   3220 2HB  LYS A 205     160.763 125.532   1.123  1.00  0.00           H  
ATOM   3221 1HG  LYS A 205     158.566 126.541   0.756  1.00  0.00           H  
ATOM   3222 2HG  LYS A 205     159.117 127.228  -0.778  1.00  0.00           H  
ATOM   3223 1HD  LYS A 205     159.526 124.955  -1.658  1.00  0.00           H  
ATOM   3224 2HD  LYS A 205     158.990 124.261  -0.120  1.00  0.00           H  
ATOM   3225 1HE  LYS A 205     156.756 125.242  -0.435  1.00  0.00           H  
ATOM   3226 2HE  LYS A 205     157.281 125.994  -1.943  1.00  0.00           H  
ATOM   3227 1HZ  LYS A 205     156.098 123.961  -2.336  1.00  0.00           H  
ATOM   3228 2HZ  LYS A 205     157.662 123.800  -2.837  1.00  0.00           H  
ATOM   3229 3HZ  LYS A 205     157.170 123.098  -1.427  1.00  0.00           H  
ATOM   3230  N   ALA A 206     160.496 127.306   3.374  1.00  0.00           N  
ATOM   3231  CA  ALA A 206     159.744 127.560   4.596  1.00  0.00           C  
ATOM   3232  C   ALA A 206     159.961 128.986   5.090  1.00  0.00           C  
ATOM   3233  O   ALA A 206     159.030 129.637   5.566  1.00  0.00           O  
ATOM   3234  CB  ALA A 206     160.130 126.561   5.675  1.00  0.00           C  
ATOM   3235  H   ALA A 206     161.207 126.590   3.375  1.00  0.00           H  
ATOM   3236  HA  ALA A 206     158.682 127.445   4.377  1.00  0.00           H  
ATOM   3237 1HB  ALA A 206     159.560 126.764   6.582  1.00  0.00           H  
ATOM   3238 2HB  ALA A 206     159.915 125.551   5.331  1.00  0.00           H  
ATOM   3239 3HB  ALA A 206     161.195 126.652   5.890  1.00  0.00           H  
ATOM   3240  N   ALA A 207     161.195 129.466   4.973  1.00  0.00           N  
ATOM   3241  CA  ALA A 207     161.534 130.819   5.394  1.00  0.00           C  
ATOM   3242  C   ALA A 207     160.679 131.851   4.670  1.00  0.00           C  
ATOM   3243  O   ALA A 207     160.222 132.825   5.270  1.00  0.00           O  
ATOM   3244  CB  ALA A 207     163.012 131.093   5.156  1.00  0.00           C  
ATOM   3245  H   ALA A 207     161.916 128.877   4.582  1.00  0.00           H  
ATOM   3246  HA  ALA A 207     161.328 130.911   6.462  1.00  0.00           H  
ATOM   3247 1HB  ALA A 207     163.249 132.108   5.477  1.00  0.00           H  
ATOM   3248 2HB  ALA A 207     163.610 130.382   5.726  1.00  0.00           H  
ATOM   3249 3HB  ALA A 207     163.234 130.987   4.096  1.00  0.00           H  
ATOM   3250  N   GLU A 208     160.464 131.633   3.378  1.00  0.00           N  
ATOM   3251  CA  GLU A 208     159.650 132.537   2.572  1.00  0.00           C  
ATOM   3252  C   GLU A 208     158.170 132.363   2.881  1.00  0.00           C  
ATOM   3253  O   GLU A 208     157.403 133.327   2.856  1.00  0.00           O  
ATOM   3254  CB  GLU A 208     159.902 132.298   1.082  1.00  0.00           C  
ATOM   3255  CG  GLU A 208     161.291 132.697   0.607  1.00  0.00           C  
ATOM   3256  CD  GLU A 208     161.583 134.158   0.813  1.00  0.00           C  
ATOM   3257  OE1 GLU A 208     160.819 134.968   0.348  1.00  0.00           O  
ATOM   3258  OE2 GLU A 208     162.572 134.463   1.437  1.00  0.00           O  
ATOM   3259  H   GLU A 208     160.878 130.823   2.941  1.00  0.00           H  
ATOM   3260  HA  GLU A 208     159.922 133.563   2.822  1.00  0.00           H  
ATOM   3261 1HB  GLU A 208     159.761 131.241   0.854  1.00  0.00           H  
ATOM   3262 2HB  GLU A 208     159.174 132.859   0.495  1.00  0.00           H  
ATOM   3263 1HG  GLU A 208     162.033 132.111   1.150  1.00  0.00           H  
ATOM   3264 2HG  GLU A 208     161.385 132.459  -0.452  1.00  0.00           H  
ATOM   3265  N   LEU A 209     157.769 131.130   3.169  1.00  0.00           N  
ATOM   3266  CA  LEU A 209     156.396 130.840   3.562  1.00  0.00           C  
ATOM   3267  C   LEU A 209     156.050 131.505   4.889  1.00  0.00           C  
ATOM   3268  O   LEU A 209     154.927 131.965   5.089  1.00  0.00           O  
ATOM   3269  CB  LEU A 209     156.185 129.324   3.672  1.00  0.00           C  
ATOM   3270  CG  LEU A 209     156.114 128.565   2.341  1.00  0.00           C  
ATOM   3271  CD1 LEU A 209     156.215 127.068   2.604  1.00  0.00           C  
ATOM   3272  CD2 LEU A 209     154.813 128.909   1.629  1.00  0.00           C  
ATOM   3273  H   LEU A 209     158.435 130.372   3.116  1.00  0.00           H  
ATOM   3274  HA  LEU A 209     155.727 131.248   2.803  1.00  0.00           H  
ATOM   3275 1HB  LEU A 209     157.003 128.901   4.251  1.00  0.00           H  
ATOM   3276 2HB  LEU A 209     155.254 129.141   4.209  1.00  0.00           H  
ATOM   3277  HG  LEU A 209     156.958 128.851   1.713  1.00  0.00           H  
ATOM   3278 1HD1 LEU A 209     156.165 126.529   1.659  1.00  0.00           H  
ATOM   3279 2HD1 LEU A 209     157.163 126.849   3.096  1.00  0.00           H  
ATOM   3280 3HD1 LEU A 209     155.391 126.755   3.245  1.00  0.00           H  
ATOM   3281 1HD2 LEU A 209     154.763 128.368   0.683  1.00  0.00           H  
ATOM   3282 2HD2 LEU A 209     153.968 128.621   2.256  1.00  0.00           H  
ATOM   3283 3HD2 LEU A 209     154.776 129.981   1.438  1.00  0.00           H  
ATOM   3284  N   ILE A 210     157.023 131.551   5.792  1.00  0.00           N  
ATOM   3285  CA  ILE A 210     156.859 132.251   7.060  1.00  0.00           C  
ATOM   3286  C   ILE A 210     156.657 133.745   6.841  1.00  0.00           C  
ATOM   3287  O   ILE A 210     155.778 134.359   7.447  1.00  0.00           O  
ATOM   3288  CB  ILE A 210     158.078 132.026   7.973  1.00  0.00           C  
ATOM   3289  CG1 ILE A 210     158.147 130.563   8.420  1.00  0.00           C  
ATOM   3290  CG2 ILE A 210     158.018 132.952   9.178  1.00  0.00           C  
ATOM   3291  CD1 ILE A 210     159.479 130.168   9.017  1.00  0.00           C  
ATOM   3292  H   ILE A 210     157.899 131.089   5.594  1.00  0.00           H  
ATOM   3293  HA  ILE A 210     155.965 131.868   7.554  1.00  0.00           H  
ATOM   3294  HB  ILE A 210     158.993 132.228   7.417  1.00  0.00           H  
ATOM   3295 1HG1 ILE A 210     157.371 130.373   9.162  1.00  0.00           H  
ATOM   3296 2HG1 ILE A 210     157.949 129.912   7.568  1.00  0.00           H  
ATOM   3297 1HG2 ILE A 210     158.887 132.779   9.814  1.00  0.00           H  
ATOM   3298 2HG2 ILE A 210     158.016 133.988   8.841  1.00  0.00           H  
ATOM   3299 3HG2 ILE A 210     157.108 132.753   9.745  1.00  0.00           H  
ATOM   3300 1HD1 ILE A 210     159.450 129.119   9.309  1.00  0.00           H  
ATOM   3301 2HD1 ILE A 210     160.266 130.318   8.277  1.00  0.00           H  
ATOM   3302 3HD1 ILE A 210     159.681 130.783   9.892  1.00  0.00           H  
ATOM   3303  N   LYS A 211     157.479 134.327   5.974  1.00  0.00           N  
ATOM   3304  CA  LYS A 211     157.300 135.715   5.562  1.00  0.00           C  
ATOM   3305  C   LYS A 211     155.922 135.937   4.954  1.00  0.00           C  
ATOM   3306  O   LYS A 211     155.255 136.929   5.247  1.00  0.00           O  
ATOM   3307  CB  LYS A 211     158.387 136.122   4.566  1.00  0.00           C  
ATOM   3308  CG  LYS A 211     159.787 136.201   5.159  1.00  0.00           C  
ATOM   3309  CD  LYS A 211     160.825 136.506   4.089  1.00  0.00           C  
ATOM   3310  CE  LYS A 211     162.239 136.314   4.617  1.00  0.00           C  
ATOM   3311  NZ  LYS A 211     163.260 136.490   3.550  1.00  0.00           N  
ATOM   3312  H   LYS A 211     158.247 133.795   5.590  1.00  0.00           H  
ATOM   3313  HA  LYS A 211     157.379 136.351   6.445  1.00  0.00           H  
ATOM   3314 1HB  LYS A 211     158.413 135.407   3.743  1.00  0.00           H  
ATOM   3315 2HB  LYS A 211     158.146 137.098   4.144  1.00  0.00           H  
ATOM   3316 1HG  LYS A 211     159.819 136.986   5.916  1.00  0.00           H  
ATOM   3317 2HG  LYS A 211     160.035 135.252   5.635  1.00  0.00           H  
ATOM   3318 1HD  LYS A 211     160.672 135.845   3.235  1.00  0.00           H  
ATOM   3319 2HD  LYS A 211     160.710 137.536   3.754  1.00  0.00           H  
ATOM   3320 1HE  LYS A 211     162.431 137.036   5.410  1.00  0.00           H  
ATOM   3321 2HE  LYS A 211     162.339 135.314   5.036  1.00  0.00           H  
ATOM   3322 1HZ  LYS A 211     164.183 136.356   3.940  1.00  0.00           H  
ATOM   3323 2HZ  LYS A 211     163.102 135.813   2.817  1.00  0.00           H  
ATOM   3324 3HZ  LYS A 211     163.191 137.421   3.167  1.00  0.00           H  
ATOM   3325  N   ARG A 212     155.497 135.004   4.106  1.00  0.00           N  
ATOM   3326  CA  ARG A 212     154.181 135.078   3.483  1.00  0.00           C  
ATOM   3327  C   ARG A 212     153.074 135.017   4.528  1.00  0.00           C  
ATOM   3328  O   ARG A 212     152.100 135.766   4.460  1.00  0.00           O  
ATOM   3329  CB  ARG A 212     153.996 133.945   2.486  1.00  0.00           C  
ATOM   3330  CG  ARG A 212     152.667 133.952   1.749  1.00  0.00           C  
ATOM   3331  CD  ARG A 212     152.593 132.867   0.737  1.00  0.00           C  
ATOM   3332  NE  ARG A 212     151.300 132.832   0.072  1.00  0.00           N  
ATOM   3333  CZ  ARG A 212     150.945 131.930  -0.863  1.00  0.00           C  
ATOM   3334  NH1 ARG A 212     151.794 130.997  -1.232  1.00  0.00           N  
ATOM   3335  NH2 ARG A 212     149.743 131.983  -1.410  1.00  0.00           N  
ATOM   3336  H   ARG A 212     156.104 134.228   3.886  1.00  0.00           H  
ATOM   3337  HA  ARG A 212     154.095 136.033   2.966  1.00  0.00           H  
ATOM   3338 1HB  ARG A 212     154.787 133.986   1.738  1.00  0.00           H  
ATOM   3339 2HB  ARG A 212     154.082 132.988   3.001  1.00  0.00           H  
ATOM   3340 1HG  ARG A 212     151.855 133.812   2.462  1.00  0.00           H  
ATOM   3341 2HG  ARG A 212     152.539 134.906   1.238  1.00  0.00           H  
ATOM   3342 1HD  ARG A 212     153.361 133.023  -0.019  1.00  0.00           H  
ATOM   3343 2HD  ARG A 212     152.752 131.905   1.223  1.00  0.00           H  
ATOM   3344  HE  ARG A 212     150.620 133.534   0.330  1.00  0.00           H  
ATOM   3345 1HH1 ARG A 212     152.714 130.956  -0.815  1.00  0.00           H  
ATOM   3346 2HH1 ARG A 212     151.529 130.320  -1.933  1.00  0.00           H  
ATOM   3347 1HH2 ARG A 212     149.090 132.700  -1.127  1.00  0.00           H  
ATOM   3348 2HH2 ARG A 212     149.477 131.307  -2.110  1.00  0.00           H  
ATOM   3349  N   ALA A 213     153.230 134.119   5.496  1.00  0.00           N  
ATOM   3350  CA  ALA A 213     152.236 133.948   6.549  1.00  0.00           C  
ATOM   3351  C   ALA A 213     152.069 135.225   7.362  1.00  0.00           C  
ATOM   3352  O   ALA A 213     150.958 135.582   7.753  1.00  0.00           O  
ATOM   3353  CB  ALA A 213     152.621 132.788   7.455  1.00  0.00           C  
ATOM   3354  H   ALA A 213     154.057 133.542   5.502  1.00  0.00           H  
ATOM   3355  HA  ALA A 213     151.274 133.725   6.083  1.00  0.00           H  
ATOM   3356 1HB  ALA A 213     151.868 132.673   8.237  1.00  0.00           H  
ATOM   3357 2HB  ALA A 213     152.680 131.871   6.869  1.00  0.00           H  
ATOM   3358 3HB  ALA A 213     153.589 132.989   7.912  1.00  0.00           H  
ATOM   3359  N   ILE A 214     153.178 135.909   7.614  1.00  0.00           N  
ATOM   3360  CA  ILE A 214     153.152 137.172   8.343  1.00  0.00           C  
ATOM   3361  C   ILE A 214     152.391 138.239   7.565  1.00  0.00           C  
ATOM   3362  O   ILE A 214     151.553 138.947   8.123  1.00  0.00           O  
ATOM   3363  CB  ILE A 214     154.579 137.668   8.635  1.00  0.00           C  
ATOM   3364  CG1 ILE A 214     155.275 136.738   9.631  1.00  0.00           C  
ATOM   3365  CG2 ILE A 214     154.549 139.094   9.165  1.00  0.00           C  
ATOM   3366  CD1 ILE A 214     156.767 136.959   9.736  1.00  0.00           C  
ATOM   3367  H   ILE A 214     154.066 135.545   7.294  1.00  0.00           H  
ATOM   3368  HA  ILE A 214     152.632 137.016   9.287  1.00  0.00           H  
ATOM   3369  HB  ILE A 214     155.168 137.644   7.718  1.00  0.00           H  
ATOM   3370 1HG1 ILE A 214     154.840 136.874  10.621  1.00  0.00           H  
ATOM   3371 2HG1 ILE A 214     155.106 135.701   9.341  1.00  0.00           H  
ATOM   3372 1HG2 ILE A 214     155.566 139.429   9.366  1.00  0.00           H  
ATOM   3373 2HG2 ILE A 214     154.092 139.748   8.423  1.00  0.00           H  
ATOM   3374 3HG2 ILE A 214     153.967 139.128  10.086  1.00  0.00           H  
ATOM   3375 1HD1 ILE A 214     157.189 136.263  10.461  1.00  0.00           H  
ATOM   3376 2HD1 ILE A 214     157.229 136.793   8.762  1.00  0.00           H  
ATOM   3377 3HD1 ILE A 214     156.961 137.981  10.059  1.00  0.00           H  
ATOM   3378  N   ARG A 215     152.687 138.348   6.275  1.00  0.00           N  
ATOM   3379  CA  ARG A 215     151.991 139.290   5.406  1.00  0.00           C  
ATOM   3380  C   ARG A 215     150.513 138.936   5.282  1.00  0.00           C  
ATOM   3381  O   ARG A 215     149.655 139.817   5.259  1.00  0.00           O  
ATOM   3382  CB  ARG A 215     152.623 139.310   4.023  1.00  0.00           C  
ATOM   3383  CG  ARG A 215     151.934 140.220   3.018  1.00  0.00           C  
ATOM   3384  CD  ARG A 215     152.045 141.650   3.407  1.00  0.00           C  
ATOM   3385  NE  ARG A 215     151.364 142.522   2.463  1.00  0.00           N  
ATOM   3386  CZ  ARG A 215     151.927 143.036   1.352  1.00  0.00           C  
ATOM   3387  NH1 ARG A 215     153.180 142.756   1.061  1.00  0.00           N  
ATOM   3388  NH2 ARG A 215     151.223 143.821   0.556  1.00  0.00           N  
ATOM   3389  H   ARG A 215     153.414 137.765   5.886  1.00  0.00           H  
ATOM   3390  HA  ARG A 215     152.055 140.285   5.849  1.00  0.00           H  
ATOM   3391 1HB  ARG A 215     153.660 139.632   4.101  1.00  0.00           H  
ATOM   3392 2HB  ARG A 215     152.623 138.302   3.609  1.00  0.00           H  
ATOM   3393 1HG  ARG A 215     152.395 140.094   2.038  1.00  0.00           H  
ATOM   3394 2HG  ARG A 215     150.877 139.961   2.958  1.00  0.00           H  
ATOM   3395 1HD  ARG A 215     151.596 141.795   4.389  1.00  0.00           H  
ATOM   3396 2HD  ARG A 215     153.094 141.937   3.440  1.00  0.00           H  
ATOM   3397  HE  ARG A 215     150.400 142.760   2.654  1.00  0.00           H  
ATOM   3398 1HH1 ARG A 215     153.718 142.156   1.669  1.00  0.00           H  
ATOM   3399 2HH1 ARG A 215     153.601 143.141   0.229  1.00  0.00           H  
ATOM   3400 1HH2 ARG A 215     150.262 144.035   0.781  1.00  0.00           H  
ATOM   3401 2HH2 ARG A 215     151.646 144.206  -0.276  1.00  0.00           H  
ATOM   3402  N   ALA A 216     150.225 137.642   5.205  1.00  0.00           N  
ATOM   3403  CA  ALA A 216     148.854 137.170   5.052  1.00  0.00           C  
ATOM   3404  C   ALA A 216     147.968 137.682   6.180  1.00  0.00           C  
ATOM   3405  O   ALA A 216     146.820 138.065   5.955  1.00  0.00           O  
ATOM   3406  CB  ALA A 216     148.819 135.650   5.000  1.00  0.00           C  
ATOM   3407  H   ALA A 216     150.976 136.967   5.251  1.00  0.00           H  
ATOM   3408  HA  ALA A 216     148.457 137.560   4.117  1.00  0.00           H  
ATOM   3409 1HB  ALA A 216     147.788 135.313   4.886  1.00  0.00           H  
ATOM   3410 2HB  ALA A 216     149.409 135.301   4.153  1.00  0.00           H  
ATOM   3411 3HB  ALA A 216     149.233 135.245   5.922  1.00  0.00           H  
ATOM   3412  N   GLU A 217     148.505 137.683   7.395  1.00  0.00           N  
ATOM   3413  CA  GLU A 217     147.774 138.172   8.558  1.00  0.00           C  
ATOM   3414  C   GLU A 217     147.522 139.671   8.459  1.00  0.00           C  
ATOM   3415  O   GLU A 217     146.434 140.150   8.781  1.00  0.00           O  
ATOM   3416  CB  GLU A 217     148.543 137.859   9.843  1.00  0.00           C  
ATOM   3417  CG  GLU A 217     147.813 138.246  11.122  1.00  0.00           C  
ATOM   3418  CD  GLU A 217     146.534 137.482  11.319  1.00  0.00           C  
ATOM   3419  OE1 GLU A 217     146.381 136.449  10.712  1.00  0.00           O  
ATOM   3420  OE2 GLU A 217     145.707 137.933  12.077  1.00  0.00           O  
ATOM   3421  H   GLU A 217     149.448 137.339   7.516  1.00  0.00           H  
ATOM   3422  HA  GLU A 217     146.804 137.675   8.589  1.00  0.00           H  
ATOM   3423 1HB  GLU A 217     148.755 136.790   9.889  1.00  0.00           H  
ATOM   3424 2HB  GLU A 217     149.499 138.382   9.831  1.00  0.00           H  
ATOM   3425 1HG  GLU A 217     148.469 138.059  11.972  1.00  0.00           H  
ATOM   3426 2HG  GLU A 217     147.594 139.312  11.095  1.00  0.00           H  
ATOM   3427  N   LYS A 218     148.534 140.408   8.012  1.00  0.00           N  
ATOM   3428  CA  LYS A 218     148.429 141.857   7.888  1.00  0.00           C  
ATOM   3429  C   LYS A 218     147.422 142.245   6.812  1.00  0.00           C  
ATOM   3430  O   LYS A 218     146.833 143.326   6.860  1.00  0.00           O  
ATOM   3431  CB  LYS A 218     149.794 142.470   7.572  1.00  0.00           C  
ATOM   3432  CG  LYS A 218     150.790 142.410   8.723  1.00  0.00           C  
ATOM   3433  CD  LYS A 218     152.111 143.063   8.346  1.00  0.00           C  
ATOM   3434  CE  LYS A 218     153.105 143.010   9.496  1.00  0.00           C  
ATOM   3435  NZ  LYS A 218     154.399 143.656   9.145  1.00  0.00           N  
ATOM   3436  H   LYS A 218     149.397 139.954   7.755  1.00  0.00           H  
ATOM   3437  HA  LYS A 218     148.074 142.263   8.835  1.00  0.00           H  
ATOM   3438 1HB  LYS A 218     150.237 141.954   6.720  1.00  0.00           H  
ATOM   3439 2HB  LYS A 218     149.669 143.516   7.293  1.00  0.00           H  
ATOM   3440 1HG  LYS A 218     150.375 142.925   9.591  1.00  0.00           H  
ATOM   3441 2HG  LYS A 218     150.972 141.371   8.993  1.00  0.00           H  
ATOM   3442 1HD  LYS A 218     152.538 142.548   7.483  1.00  0.00           H  
ATOM   3443 2HD  LYS A 218     151.938 144.105   8.076  1.00  0.00           H  
ATOM   3444 1HE  LYS A 218     152.684 143.515  10.364  1.00  0.00           H  
ATOM   3445 2HE  LYS A 218     153.295 141.970   9.766  1.00  0.00           H  
ATOM   3446 1HZ  LYS A 218     155.029 143.600   9.932  1.00  0.00           H  
ATOM   3447 2HZ  LYS A 218     154.808 143.183   8.352  1.00  0.00           H  
ATOM   3448 3HZ  LYS A 218     154.238 144.626   8.912  1.00  0.00           H  
ATOM   3449  N   GLU A 219     147.225 141.358   5.843  1.00  0.00           N  
ATOM   3450  CA  GLU A 219     146.238 141.575   4.792  1.00  0.00           C  
ATOM   3451  C   GLU A 219     144.855 141.103   5.231  1.00  0.00           C  
ATOM   3452  O   GLU A 219     143.875 141.275   4.509  1.00  0.00           O  
ATOM   3453  CB  GLU A 219     146.655 140.847   3.513  1.00  0.00           C  
ATOM   3454  CG  GLU A 219     147.930 141.381   2.872  1.00  0.00           C  
ATOM   3455  CD  GLU A 219     147.765 142.763   2.305  1.00  0.00           C  
ATOM   3456  OE1 GLU A 219     146.665 143.110   1.945  1.00  0.00           O  
ATOM   3457  OE2 GLU A 219     148.740 143.473   2.231  1.00  0.00           O  
ATOM   3458  H   GLU A 219     147.777 140.511   5.833  1.00  0.00           H  
ATOM   3459  HA  GLU A 219     146.175 142.645   4.593  1.00  0.00           H  
ATOM   3460 1HB  GLU A 219     146.806 139.789   3.727  1.00  0.00           H  
ATOM   3461 2HB  GLU A 219     145.855 140.921   2.775  1.00  0.00           H  
ATOM   3462 1HG  GLU A 219     148.719 141.400   3.622  1.00  0.00           H  
ATOM   3463 2HG  GLU A 219     148.236 140.701   2.078  1.00  0.00           H  
ATOM   3464  N   GLY A 220     144.788 140.510   6.419  1.00  0.00           N  
ATOM   3465  CA  GLY A 220     143.525 140.024   6.959  1.00  0.00           C  
ATOM   3466  C   GLY A 220     143.167 138.659   6.383  1.00  0.00           C  
ATOM   3467  O   GLY A 220     142.039 138.189   6.529  1.00  0.00           O  
ATOM   3468  H   GLY A 220     145.632 140.392   6.958  1.00  0.00           H  
ATOM   3469 1HA  GLY A 220     143.596 139.958   8.045  1.00  0.00           H  
ATOM   3470 2HA  GLY A 220     142.734 140.737   6.732  1.00  0.00           H  
ATOM   3471  N   ASN A 221     144.137 138.026   5.731  1.00  0.00           N  
ATOM   3472  CA  ASN A 221     143.908 136.744   5.078  1.00  0.00           C  
ATOM   3473  C   ASN A 221     144.329 135.585   5.973  1.00  0.00           C  
ATOM   3474  O   ASN A 221     145.419 135.034   5.819  1.00  0.00           O  
ATOM   3475  CB  ASN A 221     144.639 136.685   3.749  1.00  0.00           C  
ATOM   3476  CG  ASN A 221     144.213 135.515   2.907  1.00  0.00           C  
ATOM   3477  OD1 ASN A 221     143.709 134.511   3.426  1.00  0.00           O  
ATOM   3478  ND2 ASN A 221     144.405 135.623   1.617  1.00  0.00           N  
ATOM   3479  H   ASN A 221     145.055 138.444   5.688  1.00  0.00           H  
ATOM   3480  HA  ASN A 221     142.842 136.639   4.882  1.00  0.00           H  
ATOM   3481 1HB  ASN A 221     144.455 137.605   3.192  1.00  0.00           H  
ATOM   3482 2HB  ASN A 221     145.712 136.620   3.926  1.00  0.00           H  
ATOM   3483 1HD2 ASN A 221     144.141 134.874   1.007  1.00  0.00           H  
ATOM   3484 2HD2 ASN A 221     144.815 136.452   1.240  1.00  0.00           H  
ATOM   3485  N   ARG A 222     143.459 135.221   6.907  1.00  0.00           N  
ATOM   3486  CA  ARG A 222     143.779 134.200   7.897  1.00  0.00           C  
ATOM   3487  C   ARG A 222     143.961 132.836   7.243  1.00  0.00           C  
ATOM   3488  O   ARG A 222     144.765 132.021   7.695  1.00  0.00           O  
ATOM   3489  CB  ARG A 222     142.685 134.112   8.950  1.00  0.00           C  
ATOM   3490  CG  ARG A 222     142.895 133.035  10.003  1.00  0.00           C  
ATOM   3491  CD  ARG A 222     144.149 133.252  10.768  1.00  0.00           C  
ATOM   3492  NE  ARG A 222     144.186 134.567  11.387  1.00  0.00           N  
ATOM   3493  CZ  ARG A 222     143.530 134.901  12.514  1.00  0.00           C  
ATOM   3494  NH1 ARG A 222     142.791 134.007  13.134  1.00  0.00           N  
ATOM   3495  NH2 ARG A 222     143.627 136.127  12.998  1.00  0.00           N  
ATOM   3496  H   ARG A 222     142.551 135.663   6.934  1.00  0.00           H  
ATOM   3497  HA  ARG A 222     144.723 134.465   8.374  1.00  0.00           H  
ATOM   3498 1HB  ARG A 222     142.602 135.066   9.469  1.00  0.00           H  
ATOM   3499 2HB  ARG A 222     141.729 133.918   8.466  1.00  0.00           H  
ATOM   3500 1HG  ARG A 222     142.059 133.042  10.703  1.00  0.00           H  
ATOM   3501 2HG  ARG A 222     142.953 132.060   9.518  1.00  0.00           H  
ATOM   3502 1HD  ARG A 222     144.228 132.503  11.556  1.00  0.00           H  
ATOM   3503 2HD  ARG A 222     145.004 133.166  10.099  1.00  0.00           H  
ATOM   3504  HE  ARG A 222     144.744 135.281  10.939  1.00  0.00           H  
ATOM   3505 1HH1 ARG A 222     142.716 133.070  12.765  1.00  0.00           H  
ATOM   3506 2HH1 ARG A 222     142.298 134.258  13.980  1.00  0.00           H  
ATOM   3507 1HH2 ARG A 222     144.196 136.814  12.521  1.00  0.00           H  
ATOM   3508 2HH2 ARG A 222     143.135 136.378  13.843  1.00  0.00           H  
ATOM   3509  N   ASP A 223     143.209 132.594   6.175  1.00  0.00           N  
ATOM   3510  CA  ASP A 223     143.245 131.308   5.487  1.00  0.00           C  
ATOM   3511  C   ASP A 223     144.600 131.073   4.832  1.00  0.00           C  
ATOM   3512  O   ASP A 223     145.143 129.971   4.886  1.00  0.00           O  
ATOM   3513  CB  ASP A 223     142.142 131.232   4.428  1.00  0.00           C  
ATOM   3514  CG  ASP A 223     140.747 131.124   5.032  1.00  0.00           C  
ATOM   3515  OD1 ASP A 223     140.650 130.839   6.203  1.00  0.00           O  
ATOM   3516  OD2 ASP A 223     139.795 131.327   4.319  1.00  0.00           O  
ATOM   3517  H   ASP A 223     142.595 133.318   5.830  1.00  0.00           H  
ATOM   3518  HA  ASP A 223     143.092 130.518   6.222  1.00  0.00           H  
ATOM   3519 1HB  ASP A 223     142.181 132.122   3.799  1.00  0.00           H  
ATOM   3520 2HB  ASP A 223     142.312 130.370   3.786  1.00  0.00           H  
ATOM   3521  N   GLU A 224     145.143 132.117   4.214  1.00  0.00           N  
ATOM   3522  CA  GLU A 224     146.457 132.039   3.589  1.00  0.00           C  
ATOM   3523  C   GLU A 224     147.553 131.860   4.633  1.00  0.00           C  
ATOM   3524  O   GLU A 224     148.511 131.116   4.419  1.00  0.00           O  
ATOM   3525  CB  GLU A 224     146.729 133.296   2.760  1.00  0.00           C  
ATOM   3526  CG  GLU A 224     148.037 133.265   1.982  1.00  0.00           C  
ATOM   3527  CD  GLU A 224     148.192 134.435   1.052  1.00  0.00           C  
ATOM   3528  OE1 GLU A 224     147.446 135.375   1.180  1.00  0.00           O  
ATOM   3529  OE2 GLU A 224     149.059 134.389   0.210  1.00  0.00           O  
ATOM   3530  H   GLU A 224     144.630 132.987   4.178  1.00  0.00           H  
ATOM   3531  HA  GLU A 224     146.478 131.168   2.935  1.00  0.00           H  
ATOM   3532 1HB  GLU A 224     145.919 133.443   2.046  1.00  0.00           H  
ATOM   3533 2HB  GLU A 224     146.750 134.167   3.415  1.00  0.00           H  
ATOM   3534 1HG  GLU A 224     148.868 133.264   2.688  1.00  0.00           H  
ATOM   3535 2HG  GLU A 224     148.085 132.341   1.407  1.00  0.00           H  
ATOM   3536  N   ARG A 225     147.406 132.543   5.761  1.00  0.00           N  
ATOM   3537  CA  ARG A 225     148.320 132.374   6.885  1.00  0.00           C  
ATOM   3538  C   ARG A 225     148.389 130.916   7.323  1.00  0.00           C  
ATOM   3539  O   ARG A 225     149.472 130.371   7.533  1.00  0.00           O  
ATOM   3540  CB  ARG A 225     147.887 133.236   8.063  1.00  0.00           C  
ATOM   3541  CG  ARG A 225     148.758 133.110   9.302  1.00  0.00           C  
ATOM   3542  CD  ARG A 225     148.171 133.830  10.461  1.00  0.00           C  
ATOM   3543  NE  ARG A 225     149.059 133.819  11.612  1.00  0.00           N  
ATOM   3544  CZ  ARG A 225     149.103 132.841  12.537  1.00  0.00           C  
ATOM   3545  NH1 ARG A 225     148.304 131.802  12.433  1.00  0.00           N  
ATOM   3546  NH2 ARG A 225     149.948 132.925  13.550  1.00  0.00           N  
ATOM   3547  H   ARG A 225     146.643 133.198   5.845  1.00  0.00           H  
ATOM   3548  HA  ARG A 225     149.320 132.669   6.567  1.00  0.00           H  
ATOM   3549 1HB  ARG A 225     147.886 134.283   7.765  1.00  0.00           H  
ATOM   3550 2HB  ARG A 225     146.867 132.974   8.347  1.00  0.00           H  
ATOM   3551 1HG  ARG A 225     148.862 132.057   9.568  1.00  0.00           H  
ATOM   3552 2HG  ARG A 225     149.743 133.531   9.099  1.00  0.00           H  
ATOM   3553 1HD  ARG A 225     147.980 134.866  10.186  1.00  0.00           H  
ATOM   3554 2HD  ARG A 225     147.234 133.352  10.749  1.00  0.00           H  
ATOM   3555  HE  ARG A 225     149.689 134.602  11.726  1.00  0.00           H  
ATOM   3556 1HH1 ARG A 225     147.657 131.738  11.659  1.00  0.00           H  
ATOM   3557 2HH1 ARG A 225     148.335 131.069  13.126  1.00  0.00           H  
ATOM   3558 1HH2 ARG A 225     150.562 133.723  13.630  1.00  0.00           H  
ATOM   3559 2HH2 ARG A 225     149.980 132.192  14.242  1.00  0.00           H  
ATOM   3560  N   ARG A 226     147.226 130.288   7.459  1.00  0.00           N  
ATOM   3561  CA  ARG A 226     147.149 128.904   7.909  1.00  0.00           C  
ATOM   3562  C   ARG A 226     147.756 127.958   6.881  1.00  0.00           C  
ATOM   3563  O   ARG A 226     148.490 127.035   7.229  1.00  0.00           O  
ATOM   3564  CB  ARG A 226     145.704 128.506   8.171  1.00  0.00           C  
ATOM   3565  CG  ARG A 226     145.505 127.054   8.579  1.00  0.00           C  
ATOM   3566  CD  ARG A 226     146.131 126.763   9.895  1.00  0.00           C  
ATOM   3567  NE  ARG A 226     146.051 125.352  10.233  1.00  0.00           N  
ATOM   3568  CZ  ARG A 226     145.000 124.771  10.846  1.00  0.00           C  
ATOM   3569  NH1 ARG A 226     143.952 125.490  11.181  1.00  0.00           N  
ATOM   3570  NH2 ARG A 226     145.024 123.477  11.111  1.00  0.00           N  
ATOM   3571  H   ARG A 226     146.372 130.785   7.247  1.00  0.00           H  
ATOM   3572  HA  ARG A 226     147.726 128.805   8.829  1.00  0.00           H  
ATOM   3573 1HB  ARG A 226     145.292 129.130   8.962  1.00  0.00           H  
ATOM   3574 2HB  ARG A 226     145.110 128.680   7.274  1.00  0.00           H  
ATOM   3575 1HG  ARG A 226     144.439 126.839   8.650  1.00  0.00           H  
ATOM   3576 2HG  ARG A 226     145.959 126.401   7.834  1.00  0.00           H  
ATOM   3577 1HD  ARG A 226     147.181 127.049   9.870  1.00  0.00           H  
ATOM   3578 2HD  ARG A 226     145.620 127.330  10.673  1.00  0.00           H  
ATOM   3579  HE  ARG A 226     146.837 124.765   9.992  1.00  0.00           H  
ATOM   3580 1HH1 ARG A 226     143.935 126.480  10.978  1.00  0.00           H  
ATOM   3581 2HH1 ARG A 226     143.167 125.055  11.639  1.00  0.00           H  
ATOM   3582 1HH2 ARG A 226     145.830 122.923  10.854  1.00  0.00           H  
ATOM   3583 2HH2 ARG A 226     144.238 123.040  11.570  1.00  0.00           H  
ATOM   3584  N   GLU A 227     147.443 128.193   5.610  1.00  0.00           N  
ATOM   3585  CA  GLU A 227     147.973 127.376   4.526  1.00  0.00           C  
ATOM   3586  C   GLU A 227     149.498 127.403   4.510  1.00  0.00           C  
ATOM   3587  O   GLU A 227     150.146 126.363   4.396  1.00  0.00           O  
ATOM   3588  CB  GLU A 227     147.430 127.859   3.180  1.00  0.00           C  
ATOM   3589  CG  GLU A 227     147.918 127.057   1.982  1.00  0.00           C  
ATOM   3590  CD  GLU A 227     147.311 127.517   0.685  1.00  0.00           C  
ATOM   3591  OE1 GLU A 227     146.458 128.370   0.720  1.00  0.00           O  
ATOM   3592  OE2 GLU A 227     147.700 127.012  -0.341  1.00  0.00           O  
ATOM   3593  H   GLU A 227     146.822 128.958   5.390  1.00  0.00           H  
ATOM   3594  HA  GLU A 227     147.664 126.341   4.689  1.00  0.00           H  
ATOM   3595 1HB  GLU A 227     146.340 127.814   3.192  1.00  0.00           H  
ATOM   3596 2HB  GLU A 227     147.714 128.899   3.026  1.00  0.00           H  
ATOM   3597 1HG  GLU A 227     149.001 127.147   1.915  1.00  0.00           H  
ATOM   3598 2HG  GLU A 227     147.676 126.007   2.138  1.00  0.00           H  
ATOM   3599  N   ALA A 228     150.061 128.599   4.625  1.00  0.00           N  
ATOM   3600  CA  ALA A 228     151.510 128.763   4.670  1.00  0.00           C  
ATOM   3601  C   ALA A 228     152.102 128.083   5.899  1.00  0.00           C  
ATOM   3602  O   ALA A 228     153.163 127.463   5.827  1.00  0.00           O  
ATOM   3603  CB  ALA A 228     151.880 130.238   4.655  1.00  0.00           C  
ATOM   3604  H   ALA A 228     149.473 129.419   4.683  1.00  0.00           H  
ATOM   3605  HA  ALA A 228     151.940 128.284   3.791  1.00  0.00           H  
ATOM   3606 1HB  ALA A 228     152.964 130.344   4.690  1.00  0.00           H  
ATOM   3607 2HB  ALA A 228     151.500 130.699   3.743  1.00  0.00           H  
ATOM   3608 3HB  ALA A 228     151.439 130.734   5.520  1.00  0.00           H  
ATOM   3609  N   LEU A 229     151.410 128.204   7.028  1.00  0.00           N  
ATOM   3610  CA  LEU A 229     151.869 127.608   8.275  1.00  0.00           C  
ATOM   3611  C   LEU A 229     151.952 126.091   8.164  1.00  0.00           C  
ATOM   3612  O   LEU A 229     152.915 125.476   8.622  1.00  0.00           O  
ATOM   3613  CB  LEU A 229     150.929 127.991   9.425  1.00  0.00           C  
ATOM   3614  CG  LEU A 229     151.269 127.388  10.793  1.00  0.00           C  
ATOM   3615  CD1 LEU A 229     152.639 127.882  11.239  1.00  0.00           C  
ATOM   3616  CD2 LEU A 229     150.195 127.772  11.800  1.00  0.00           C  
ATOM   3617  H   LEU A 229     150.544 128.723   7.019  1.00  0.00           H  
ATOM   3618  HA  LEU A 229     152.873 127.978   8.488  1.00  0.00           H  
ATOM   3619 1HB  LEU A 229     150.933 129.075   9.530  1.00  0.00           H  
ATOM   3620 2HB  LEU A 229     149.917 127.677   9.166  1.00  0.00           H  
ATOM   3621  HG  LEU A 229     151.317 126.301  10.710  1.00  0.00           H  
ATOM   3622 1HD1 LEU A 229     152.882 127.452  12.212  1.00  0.00           H  
ATOM   3623 2HD1 LEU A 229     153.391 127.575  10.511  1.00  0.00           H  
ATOM   3624 3HD1 LEU A 229     152.627 128.968  11.315  1.00  0.00           H  
ATOM   3625 1HD2 LEU A 229     150.437 127.344  12.772  1.00  0.00           H  
ATOM   3626 2HD2 LEU A 229     150.148 128.859  11.884  1.00  0.00           H  
ATOM   3627 3HD2 LEU A 229     149.230 127.392  11.464  1.00  0.00           H  
ATOM   3628  N   GLU A 230     150.934 125.491   7.554  1.00  0.00           N  
ATOM   3629  CA  GLU A 230     150.894 124.045   7.374  1.00  0.00           C  
ATOM   3630  C   GLU A 230     152.016 123.571   6.461  1.00  0.00           C  
ATOM   3631  O   GLU A 230     152.605 122.514   6.682  1.00  0.00           O  
ATOM   3632  CB  GLU A 230     149.541 123.616   6.799  1.00  0.00           C  
ATOM   3633  CG  GLU A 230     148.378 123.737   7.772  1.00  0.00           C  
ATOM   3634  CD  GLU A 230     148.486 122.788   8.933  1.00  0.00           C  
ATOM   3635  OE1 GLU A 230     149.182 121.810   8.814  1.00  0.00           O  
ATOM   3636  OE2 GLU A 230     147.871 123.044   9.942  1.00  0.00           O  
ATOM   3637  H   GLU A 230     150.171 126.053   7.206  1.00  0.00           H  
ATOM   3638  HA  GLU A 230     151.036 123.572   8.345  1.00  0.00           H  
ATOM   3639 1HB  GLU A 230     149.311 124.223   5.923  1.00  0.00           H  
ATOM   3640 2HB  GLU A 230     149.598 122.579   6.471  1.00  0.00           H  
ATOM   3641 1HG  GLU A 230     148.340 124.758   8.153  1.00  0.00           H  
ATOM   3642 2HG  GLU A 230     147.450 123.544   7.237  1.00  0.00           H  
ATOM   3643  N   ARG A 231     152.308 124.362   5.432  1.00  0.00           N  
ATOM   3644  CA  ARG A 231     153.384 124.040   4.501  1.00  0.00           C  
ATOM   3645  C   ARG A 231     154.744 124.105   5.188  1.00  0.00           C  
ATOM   3646  O   ARG A 231     155.629 123.297   4.908  1.00  0.00           O  
ATOM   3647  CB  ARG A 231     153.371 124.997   3.318  1.00  0.00           C  
ATOM   3648  CG  ARG A 231     152.209 124.807   2.356  1.00  0.00           C  
ATOM   3649  CD  ARG A 231     152.248 125.795   1.246  1.00  0.00           C  
ATOM   3650  NE  ARG A 231     151.030 125.767   0.453  1.00  0.00           N  
ATOM   3651  CZ  ARG A 231     150.777 124.882  -0.531  1.00  0.00           C  
ATOM   3652  NH1 ARG A 231     151.665 123.960  -0.829  1.00  0.00           N  
ATOM   3653  NH2 ARG A 231     149.637 124.940  -1.195  1.00  0.00           N  
ATOM   3654  H   ARG A 231     151.773 125.205   5.292  1.00  0.00           H  
ATOM   3655  HA  ARG A 231     153.241 123.021   4.146  1.00  0.00           H  
ATOM   3656 1HB  ARG A 231     153.336 126.023   3.679  1.00  0.00           H  
ATOM   3657 2HB  ARG A 231     154.293 124.882   2.747  1.00  0.00           H  
ATOM   3658 1HG  ARG A 231     152.252 123.806   1.926  1.00  0.00           H  
ATOM   3659 2HG  ARG A 231     151.269 124.931   2.893  1.00  0.00           H  
ATOM   3660 1HD  ARG A 231     152.366 126.797   1.656  1.00  0.00           H  
ATOM   3661 2HD  ARG A 231     153.088 125.570   0.590  1.00  0.00           H  
ATOM   3662  HE  ARG A 231     150.323 126.461   0.654  1.00  0.00           H  
ATOM   3663 1HH1 ARG A 231     152.537 123.915  -0.321  1.00  0.00           H  
ATOM   3664 2HH1 ARG A 231     151.476 123.296  -1.567  1.00  0.00           H  
ATOM   3665 1HH2 ARG A 231     148.954 125.649  -0.965  1.00  0.00           H  
ATOM   3666 2HH2 ARG A 231     149.447 124.278  -1.932  1.00  0.00           H  
ATOM   3667  N   VAL A 232     154.903 125.070   6.086  1.00  0.00           N  
ATOM   3668  CA  VAL A 232     156.112 125.174   6.893  1.00  0.00           C  
ATOM   3669  C   VAL A 232     156.278 123.959   7.797  1.00  0.00           C  
ATOM   3670  O   VAL A 232     157.376 123.420   7.933  1.00  0.00           O  
ATOM   3671  CB  VAL A 232     156.070 126.450   7.755  1.00  0.00           C  
ATOM   3672  CG1 VAL A 232     157.184 126.429   8.792  1.00  0.00           C  
ATOM   3673  CG2 VAL A 232     156.184 127.679   6.867  1.00  0.00           C  
ATOM   3674  H   VAL A 232     154.166 125.750   6.214  1.00  0.00           H  
ATOM   3675  HA  VAL A 232     156.972 125.208   6.225  1.00  0.00           H  
ATOM   3676  HB  VAL A 232     155.127 126.479   8.298  1.00  0.00           H  
ATOM   3677 1HG1 VAL A 232     157.140 127.337   9.392  1.00  0.00           H  
ATOM   3678 2HG1 VAL A 232     157.062 125.560   9.439  1.00  0.00           H  
ATOM   3679 3HG1 VAL A 232     158.149 126.375   8.288  1.00  0.00           H  
ATOM   3680 1HG2 VAL A 232     156.153 128.577   7.483  1.00  0.00           H  
ATOM   3681 2HG2 VAL A 232     157.126 127.646   6.319  1.00  0.00           H  
ATOM   3682 3HG2 VAL A 232     155.354 127.696   6.160  1.00  0.00           H  
ATOM   3683  N   ARG A 233     155.181 123.531   8.411  1.00  0.00           N  
ATOM   3684  CA  ARG A 233     155.183 122.324   9.229  1.00  0.00           C  
ATOM   3685  C   ARG A 233     155.621 121.110   8.419  1.00  0.00           C  
ATOM   3686  O   ARG A 233     156.409 120.289   8.889  1.00  0.00           O  
ATOM   3687  CB  ARG A 233     153.799 122.070   9.809  1.00  0.00           C  
ATOM   3688  CG  ARG A 233     153.692 120.832  10.687  1.00  0.00           C  
ATOM   3689  CD  ARG A 233     152.331 120.688  11.266  1.00  0.00           C  
ATOM   3690  NE  ARG A 233     151.322 120.487  10.240  1.00  0.00           N  
ATOM   3691  CZ  ARG A 233     151.083 119.314   9.620  1.00  0.00           C  
ATOM   3692  NH1 ARG A 233     151.787 118.250   9.933  1.00  0.00           N  
ATOM   3693  NH2 ARG A 233     150.141 119.235   8.697  1.00  0.00           N  
ATOM   3694  H   ARG A 233     154.324 124.054   8.309  1.00  0.00           H  
ATOM   3695  HA  ARG A 233     155.898 122.457  10.041  1.00  0.00           H  
ATOM   3696 1HB  ARG A 233     153.494 122.926  10.409  1.00  0.00           H  
ATOM   3697 2HB  ARG A 233     153.078 121.963   8.999  1.00  0.00           H  
ATOM   3698 1HG  ARG A 233     153.905 119.944  10.091  1.00  0.00           H  
ATOM   3699 2HG  ARG A 233     154.409 120.902  11.505  1.00  0.00           H  
ATOM   3700 1HD  ARG A 233     152.312 119.828  11.937  1.00  0.00           H  
ATOM   3701 2HD  ARG A 233     152.077 121.588  11.824  1.00  0.00           H  
ATOM   3702  HE  ARG A 233     150.760 121.283   9.972  1.00  0.00           H  
ATOM   3703 1HH1 ARG A 233     152.508 118.311  10.638  1.00  0.00           H  
ATOM   3704 2HH1 ARG A 233     151.609 117.371   9.468  1.00  0.00           H  
ATOM   3705 1HH2 ARG A 233     149.599 120.053   8.457  1.00  0.00           H  
ATOM   3706 2HH2 ARG A 233     149.962 118.358   8.233  1.00  0.00           H  
ATOM   3707  N   GLU A 234     155.108 121.003   7.198  1.00  0.00           N  
ATOM   3708  CA  GLU A 234     155.476 119.910   6.305  1.00  0.00           C  
ATOM   3709  C   GLU A 234     156.980 119.881   6.060  1.00  0.00           C  
ATOM   3710  O   GLU A 234     157.600 118.818   6.069  1.00  0.00           O  
ATOM   3711  CB  GLU A 234     154.735 120.036   4.973  1.00  0.00           C  
ATOM   3712  CG  GLU A 234     155.048 118.932   3.972  1.00  0.00           C  
ATOM   3713  CD  GLU A 234     154.298 119.086   2.679  1.00  0.00           C  
ATOM   3714  OE1 GLU A 234     153.497 119.984   2.582  1.00  0.00           O  
ATOM   3715  OE2 GLU A 234     154.529 118.306   1.786  1.00  0.00           O  
ATOM   3716  H   GLU A 234     154.446 121.696   6.881  1.00  0.00           H  
ATOM   3717  HA  GLU A 234     155.203 118.969   6.782  1.00  0.00           H  
ATOM   3718 1HB  GLU A 234     153.660 120.030   5.152  1.00  0.00           H  
ATOM   3719 2HB  GLU A 234     154.984 120.990   4.507  1.00  0.00           H  
ATOM   3720 1HG  GLU A 234     156.118 118.939   3.763  1.00  0.00           H  
ATOM   3721 2HG  GLU A 234     154.799 117.971   4.418  1.00  0.00           H  
ATOM   3722  N   VAL A 235     157.559 121.057   5.840  1.00  0.00           N  
ATOM   3723  CA  VAL A 235     158.998 121.174   5.636  1.00  0.00           C  
ATOM   3724  C   VAL A 235     159.768 120.674   6.852  1.00  0.00           C  
ATOM   3725  O   VAL A 235     160.744 119.935   6.720  1.00  0.00           O  
ATOM   3726  CB  VAL A 235     159.380 122.639   5.355  1.00  0.00           C  
ATOM   3727  CG1 VAL A 235     160.884 122.831   5.485  1.00  0.00           C  
ATOM   3728  CG2 VAL A 235     158.902 123.043   3.969  1.00  0.00           C  
ATOM   3729  H   VAL A 235     156.988 121.889   5.812  1.00  0.00           H  
ATOM   3730  HA  VAL A 235     159.281 120.550   4.787  1.00  0.00           H  
ATOM   3731  HB  VAL A 235     158.909 123.277   6.103  1.00  0.00           H  
ATOM   3732 1HG1 VAL A 235     161.136 123.873   5.284  1.00  0.00           H  
ATOM   3733 2HG1 VAL A 235     161.198 122.571   6.495  1.00  0.00           H  
ATOM   3734 3HG1 VAL A 235     161.395 122.190   4.768  1.00  0.00           H  
ATOM   3735 1HG2 VAL A 235     159.175 124.081   3.778  1.00  0.00           H  
ATOM   3736 2HG2 VAL A 235     159.369 122.401   3.222  1.00  0.00           H  
ATOM   3737 3HG2 VAL A 235     157.819 122.937   3.913  1.00  0.00           H  
ATOM   3738  N   ILE A 236     159.325 121.083   8.036  1.00  0.00           N  
ATOM   3739  CA  ILE A 236     159.996 120.712   9.276  1.00  0.00           C  
ATOM   3740  C   ILE A 236     159.989 119.201   9.475  1.00  0.00           C  
ATOM   3741  O   ILE A 236     161.017 118.602   9.791  1.00  0.00           O  
ATOM   3742  CB  ILE A 236     159.330 121.393  10.485  1.00  0.00           C  
ATOM   3743  CG1 ILE A 236     159.511 122.911  10.410  1.00  0.00           C  
ATOM   3744  CG2 ILE A 236     159.904 120.849  11.785  1.00  0.00           C  
ATOM   3745  CD1 ILE A 236     158.608 123.681  11.347  1.00  0.00           C  
ATOM   3746  H   ILE A 236     158.501 121.665   8.078  1.00  0.00           H  
ATOM   3747  HA  ILE A 236     161.037 121.032   9.214  1.00  0.00           H  
ATOM   3748  HB  ILE A 236     158.258 121.203  10.465  1.00  0.00           H  
ATOM   3749 1HG1 ILE A 236     160.544 123.166  10.645  1.00  0.00           H  
ATOM   3750 2HG1 ILE A 236     159.314 123.250   9.393  1.00  0.00           H  
ATOM   3751 1HG2 ILE A 236     159.423 121.342  12.629  1.00  0.00           H  
ATOM   3752 2HG2 ILE A 236     159.725 119.776  11.841  1.00  0.00           H  
ATOM   3753 3HG2 ILE A 236     160.977 121.041  11.817  1.00  0.00           H  
ATOM   3754 1HD1 ILE A 236     158.794 124.750  11.235  1.00  0.00           H  
ATOM   3755 2HD1 ILE A 236     157.566 123.467  11.106  1.00  0.00           H  
ATOM   3756 3HD1 ILE A 236     158.812 123.383  12.374  1.00  0.00           H  
ATOM   3757  N   GLU A 237     158.824 118.590   9.288  1.00  0.00           N  
ATOM   3758  CA  GLU A 237     158.686 117.146   9.425  1.00  0.00           C  
ATOM   3759  C   GLU A 237     159.438 116.412   8.323  1.00  0.00           C  
ATOM   3760  O   GLU A 237     160.059 115.377   8.565  1.00  0.00           O  
ATOM   3761  CB  GLU A 237     157.209 116.747   9.399  1.00  0.00           C  
ATOM   3762  CG  GLU A 237     156.407 117.222  10.602  1.00  0.00           C  
ATOM   3763  CD  GLU A 237     154.939 116.925  10.483  1.00  0.00           C  
ATOM   3764  OE1 GLU A 237     154.564 116.241   9.561  1.00  0.00           O  
ATOM   3765  OE2 GLU A 237     154.191 117.382  11.315  1.00  0.00           O  
ATOM   3766  H   GLU A 237     158.012 119.141   9.045  1.00  0.00           H  
ATOM   3767  HA  GLU A 237     159.121 116.845  10.380  1.00  0.00           H  
ATOM   3768 1HB  GLU A 237     156.739 117.151   8.503  1.00  0.00           H  
ATOM   3769 2HB  GLU A 237     157.125 115.661   9.351  1.00  0.00           H  
ATOM   3770 1HG  GLU A 237     156.793 116.736  11.499  1.00  0.00           H  
ATOM   3771 2HG  GLU A 237     156.548 118.297  10.718  1.00  0.00           H  
ATOM   3772  N   ARG A 238     159.381 116.955   7.113  1.00  0.00           N  
ATOM   3773  CA  ARG A 238     160.035 116.341   5.964  1.00  0.00           C  
ATOM   3774  C   ARG A 238     161.545 116.286   6.155  1.00  0.00           C  
ATOM   3775  O   ARG A 238     162.184 115.283   5.836  1.00  0.00           O  
ATOM   3776  CB  ARG A 238     159.716 117.110   4.690  1.00  0.00           C  
ATOM   3777  CG  ARG A 238     160.236 116.474   3.411  1.00  0.00           C  
ATOM   3778  CD  ARG A 238     159.795 117.223   2.207  1.00  0.00           C  
ATOM   3779  NE  ARG A 238     158.352 117.183   2.041  1.00  0.00           N  
ATOM   3780  CZ  ARG A 238     157.672 116.153   1.500  1.00  0.00           C  
ATOM   3781  NH1 ARG A 238     158.318 115.088   1.079  1.00  0.00           N  
ATOM   3782  NH2 ARG A 238     156.356 116.213   1.393  1.00  0.00           N  
ATOM   3783  H   ARG A 238     158.870 117.818   6.983  1.00  0.00           H  
ATOM   3784  HA  ARG A 238     159.677 115.316   5.870  1.00  0.00           H  
ATOM   3785 1HB  ARG A 238     158.637 117.216   4.591  1.00  0.00           H  
ATOM   3786 2HB  ARG A 238     160.138 118.113   4.756  1.00  0.00           H  
ATOM   3787 1HG  ARG A 238     161.326 116.461   3.428  1.00  0.00           H  
ATOM   3788 2HG  ARG A 238     159.862 115.452   3.335  1.00  0.00           H  
ATOM   3789 1HD  ARG A 238     160.099 118.266   2.296  1.00  0.00           H  
ATOM   3790 2HD  ARG A 238     160.252 116.786   1.320  1.00  0.00           H  
ATOM   3791  HE  ARG A 238     157.820 117.985   2.353  1.00  0.00           H  
ATOM   3792 1HH1 ARG A 238     159.324 115.041   1.161  1.00  0.00           H  
ATOM   3793 2HH1 ARG A 238     157.808 114.316   0.674  1.00  0.00           H  
ATOM   3794 1HH2 ARG A 238     155.859 117.031   1.717  1.00  0.00           H  
ATOM   3795 2HH2 ARG A 238     155.847 115.441   0.988  1.00  0.00           H  
ATOM   3796  N   ILE A 239     162.111 117.368   6.676  1.00  0.00           N  
ATOM   3797  CA  ILE A 239     163.548 117.447   6.906  1.00  0.00           C  
ATOM   3798  C   ILE A 239     164.009 116.374   7.883  1.00  0.00           C  
ATOM   3799  O   ILE A 239     165.016 115.704   7.654  1.00  0.00           O  
ATOM   3800  CB  ILE A 239     163.945 118.835   7.442  1.00  0.00           C  
ATOM   3801  CG1 ILE A 239     163.815 119.890   6.340  1.00  0.00           C  
ATOM   3802  CG2 ILE A 239     165.361 118.808   7.994  1.00  0.00           C  
ATOM   3803  CD1 ILE A 239     163.867 121.313   6.848  1.00  0.00           C  
ATOM   3804  H   ILE A 239     161.530 118.159   6.919  1.00  0.00           H  
ATOM   3805  HA  ILE A 239     164.060 117.274   5.960  1.00  0.00           H  
ATOM   3806  HB  ILE A 239     163.260 119.126   8.239  1.00  0.00           H  
ATOM   3807 1HG1 ILE A 239     164.618 119.758   5.615  1.00  0.00           H  
ATOM   3808 2HG1 ILE A 239     162.872 119.751   5.813  1.00  0.00           H  
ATOM   3809 1HG2 ILE A 239     165.625 119.797   8.369  1.00  0.00           H  
ATOM   3810 2HG2 ILE A 239     165.421 118.085   8.807  1.00  0.00           H  
ATOM   3811 3HG2 ILE A 239     166.055 118.523   7.202  1.00  0.00           H  
ATOM   3812 1HD1 ILE A 239     163.768 122.003   6.010  1.00  0.00           H  
ATOM   3813 2HD1 ILE A 239     163.050 121.478   7.552  1.00  0.00           H  
ATOM   3814 3HD1 ILE A 239     164.818 121.486   7.349  1.00  0.00           H  
ATOM   3815  N   GLU A 240     163.268 116.218   8.975  1.00  0.00           N  
ATOM   3816  CA  GLU A 240     163.587 115.209   9.980  1.00  0.00           C  
ATOM   3817  C   GLU A 240     163.547 113.808   9.387  1.00  0.00           C  
ATOM   3818  O   GLU A 240     164.404 112.974   9.679  1.00  0.00           O  
ATOM   3819  CB  GLU A 240     162.614 115.302  11.158  1.00  0.00           C  
ATOM   3820  CG  GLU A 240     162.816 116.521  12.046  1.00  0.00           C  
ATOM   3821  CD  GLU A 240     161.955 116.496  13.278  1.00  0.00           C  
ATOM   3822  OE1 GLU A 240     161.231 115.547  13.454  1.00  0.00           O  
ATOM   3823  OE2 GLU A 240     162.022 117.428  14.044  1.00  0.00           O  
ATOM   3824  H   GLU A 240     162.464 116.812   9.112  1.00  0.00           H  
ATOM   3825  HA  GLU A 240     164.602 115.389  10.339  1.00  0.00           H  
ATOM   3826 1HB  GLU A 240     161.591 115.327  10.782  1.00  0.00           H  
ATOM   3827 2HB  GLU A 240     162.712 114.413  11.782  1.00  0.00           H  
ATOM   3828 1HG  GLU A 240     163.862 116.569  12.348  1.00  0.00           H  
ATOM   3829 2HG  GLU A 240     162.592 117.418  11.470  1.00  0.00           H  
ATOM   3830  N   GLU A 241     162.546 113.553   8.549  1.00  0.00           N  
ATOM   3831  CA  GLU A 241     162.361 112.235   7.956  1.00  0.00           C  
ATOM   3832  C   GLU A 241     163.484 111.909   6.978  1.00  0.00           C  
ATOM   3833  O   GLU A 241     163.970 110.778   6.931  1.00  0.00           O  
ATOM   3834  CB  GLU A 241     161.010 112.159   7.241  1.00  0.00           C  
ATOM   3835  CG  GLU A 241     160.656 110.775   6.713  1.00  0.00           C  
ATOM   3836  CD  GLU A 241     160.460 109.764   7.809  1.00  0.00           C  
ATOM   3837  OE1 GLU A 241     160.182 110.160   8.915  1.00  0.00           O  
ATOM   3838  OE2 GLU A 241     160.591 108.593   7.539  1.00  0.00           O  
ATOM   3839  H   GLU A 241     161.899 114.292   8.318  1.00  0.00           H  
ATOM   3840  HA  GLU A 241     162.387 111.490   8.751  1.00  0.00           H  
ATOM   3841 1HB  GLU A 241     160.219 112.468   7.923  1.00  0.00           H  
ATOM   3842 2HB  GLU A 241     161.004 112.849   6.398  1.00  0.00           H  
ATOM   3843 1HG  GLU A 241     159.738 110.843   6.131  1.00  0.00           H  
ATOM   3844 2HG  GLU A 241     161.450 110.436   6.049  1.00  0.00           H  
ATOM   3845  N   LEU A 242     163.890 112.904   6.197  1.00  0.00           N  
ATOM   3846  CA  LEU A 242     164.970 112.731   5.235  1.00  0.00           C  
ATOM   3847  C   LEU A 242     166.275 112.363   5.931  1.00  0.00           C  
ATOM   3848  O   LEU A 242     167.020 111.504   5.461  1.00  0.00           O  
ATOM   3849  CB  LEU A 242     165.164 114.015   4.419  1.00  0.00           C  
ATOM   3850  CG  LEU A 242     164.039 114.352   3.432  1.00  0.00           C  
ATOM   3851  CD1 LEU A 242     164.209 115.781   2.935  1.00  0.00           C  
ATOM   3852  CD2 LEU A 242     164.065 113.364   2.276  1.00  0.00           C  
ATOM   3853  H   LEU A 242     163.438 113.804   6.274  1.00  0.00           H  
ATOM   3854  HA  LEU A 242     164.710 111.910   4.566  1.00  0.00           H  
ATOM   3855 1HB  LEU A 242     165.262 114.853   5.107  1.00  0.00           H  
ATOM   3856 2HB  LEU A 242     166.089 113.929   3.849  1.00  0.00           H  
ATOM   3857  HG  LEU A 242     163.077 114.289   3.941  1.00  0.00           H  
ATOM   3858 1HD1 LEU A 242     163.409 116.020   2.234  1.00  0.00           H  
ATOM   3859 2HD1 LEU A 242     164.167 116.468   3.781  1.00  0.00           H  
ATOM   3860 3HD1 LEU A 242     165.172 115.880   2.435  1.00  0.00           H  
ATOM   3861 1HD2 LEU A 242     163.264 113.603   1.574  1.00  0.00           H  
ATOM   3862 2HD2 LEU A 242     165.026 113.427   1.764  1.00  0.00           H  
ATOM   3863 3HD2 LEU A 242     163.924 112.353   2.657  1.00  0.00           H  
ATOM   3864  N   VAL A 243     166.545 113.018   7.054  1.00  0.00           N  
ATOM   3865  CA  VAL A 243     167.759 112.760   7.820  1.00  0.00           C  
ATOM   3866  C   VAL A 243     167.737 111.365   8.431  1.00  0.00           C  
ATOM   3867  O   VAL A 243     168.742 110.652   8.408  1.00  0.00           O  
ATOM   3868  CB  VAL A 243     167.917 113.804   8.940  1.00  0.00           C  
ATOM   3869  CG1 VAL A 243     169.069 113.429   9.860  1.00  0.00           C  
ATOM   3870  CG2 VAL A 243     168.137 115.183   8.336  1.00  0.00           C  
ATOM   3871  H   VAL A 243     165.892 113.714   7.388  1.00  0.00           H  
ATOM   3872  HA  VAL A 243     168.612 112.812   7.143  1.00  0.00           H  
ATOM   3873  HB  VAL A 243     167.011 113.814   9.548  1.00  0.00           H  
ATOM   3874 1HG1 VAL A 243     169.168 114.178  10.647  1.00  0.00           H  
ATOM   3875 2HG1 VAL A 243     168.873 112.455  10.310  1.00  0.00           H  
ATOM   3876 3HG1 VAL A 243     169.994 113.384   9.286  1.00  0.00           H  
ATOM   3877 1HG2 VAL A 243     168.248 115.916   9.134  1.00  0.00           H  
ATOM   3878 2HG2 VAL A 243     169.040 115.172   7.725  1.00  0.00           H  
ATOM   3879 3HG2 VAL A 243     167.282 115.449   7.715  1.00  0.00           H  
ATOM   3880  N   ARG A 244     166.589 110.980   8.976  1.00  0.00           N  
ATOM   3881  CA  ARG A 244     166.429 109.658   9.572  1.00  0.00           C  
ATOM   3882  C   ARG A 244     166.623 108.559   8.536  1.00  0.00           C  
ATOM   3883  O   ARG A 244     167.232 107.527   8.818  1.00  0.00           O  
ATOM   3884  CB  ARG A 244     165.050 109.519  10.202  1.00  0.00           C  
ATOM   3885  CG  ARG A 244     164.884 110.222  11.540  1.00  0.00           C  
ATOM   3886  CD  ARG A 244     163.658 109.773  12.247  1.00  0.00           C  
ATOM   3887  NE  ARG A 244     162.448 110.232  11.583  1.00  0.00           N  
ATOM   3888  CZ  ARG A 244     161.801 111.376  11.879  1.00  0.00           C  
ATOM   3889  NH1 ARG A 244     162.257 112.163  12.828  1.00  0.00           N  
ATOM   3890  NH2 ARG A 244     160.705 111.705  11.216  1.00  0.00           N  
ATOM   3891  H   ARG A 244     165.806 111.618   8.978  1.00  0.00           H  
ATOM   3892  HA  ARG A 244     167.195 109.530  10.338  1.00  0.00           H  
ATOM   3893 1HB  ARG A 244     164.298 109.919   9.523  1.00  0.00           H  
ATOM   3894 2HB  ARG A 244     164.825 108.463  10.354  1.00  0.00           H  
ATOM   3895 1HG  ARG A 244     165.745 110.007  12.173  1.00  0.00           H  
ATOM   3896 2HG  ARG A 244     164.812 111.299  11.377  1.00  0.00           H  
ATOM   3897 1HD  ARG A 244     163.636 108.684  12.281  1.00  0.00           H  
ATOM   3898 2HD  ARG A 244     163.660 110.167  13.263  1.00  0.00           H  
ATOM   3899  HE  ARG A 244     162.067 109.652  10.848  1.00  0.00           H  
ATOM   3900 1HH1 ARG A 244     163.094 111.911  13.334  1.00  0.00           H  
ATOM   3901 2HH1 ARG A 244     161.772 113.020  13.050  1.00  0.00           H  
ATOM   3902 1HH2 ARG A 244     160.355 111.099  10.487  1.00  0.00           H  
ATOM   3903 2HH2 ARG A 244     160.221 112.562  11.438  1.00  0.00           H  
ATOM   3904  N   GLN A 245     166.098 108.786   7.336  1.00  0.00           N  
ATOM   3905  CA  GLN A 245     166.212 107.813   6.255  1.00  0.00           C  
ATOM   3906  C   GLN A 245     167.583 107.880   5.594  1.00  0.00           C  
ATOM   3907  O   GLN A 245     168.107 106.870   5.127  1.00  0.00           O  
ATOM   3908  CB  GLN A 245     165.116 108.043   5.211  1.00  0.00           C  
ATOM   3909  CG  GLN A 245     163.717 107.695   5.690  1.00  0.00           C  
ATOM   3910  CD  GLN A 245     162.683 107.805   4.585  1.00  0.00           C  
ATOM   3911  OE1 GLN A 245     163.016 107.755   3.397  1.00  0.00           O  
ATOM   3912  NE2 GLN A 245     161.421 107.955   4.971  1.00  0.00           N  
ATOM   3913  H   GLN A 245     165.610 109.655   7.168  1.00  0.00           H  
ATOM   3914  HA  GLN A 245     166.097 106.814   6.676  1.00  0.00           H  
ATOM   3915 1HB  GLN A 245     165.117 109.090   4.907  1.00  0.00           H  
ATOM   3916 2HB  GLN A 245     165.328 107.445   4.326  1.00  0.00           H  
ATOM   3917 1HG  GLN A 245     163.715 106.670   6.058  1.00  0.00           H  
ATOM   3918 2HG  GLN A 245     163.436 108.379   6.490  1.00  0.00           H  
ATOM   3919 1HE2 GLN A 245     160.694 108.034   4.286  1.00  0.00           H  
ATOM   3920 2HE2 GLN A 245     161.196 107.991   5.943  1.00  0.00           H  
ATOM   3921  N   GLY A 246     168.157 109.078   5.558  1.00  0.00           N  
ATOM   3922  CA  GLY A 246     169.407 109.306   4.842  1.00  0.00           C  
ATOM   3923  C   GLY A 246     169.162 109.480   3.348  1.00  0.00           C  
ATOM   3924  O   GLY A 246     170.029 109.176   2.528  1.00  0.00           O  
ATOM   3925  H   GLY A 246     167.719 109.849   6.040  1.00  0.00           H  
ATOM   3926 1HA  GLY A 246     169.897 110.194   5.240  1.00  0.00           H  
ATOM   3927 2HA  GLY A 246     170.082 108.467   5.008  1.00  0.00           H  
ATOM   3928  N   ASN A 247     167.976 109.966   3.001  1.00  0.00           N  
ATOM   3929  CA  ASN A 247     167.599 110.144   1.603  1.00  0.00           C  
ATOM   3930  C   ASN A 247     167.494 111.619   1.243  1.00  0.00           C  
ATOM   3931  O   ASN A 247     167.168 112.453   2.089  1.00  0.00           O  
ATOM   3932  OXT ASN A 247     167.731 111.982   0.124  1.00  0.00           O  
ATOM   3933  CB  ASN A 247     166.293 109.428   1.309  1.00  0.00           C  
ATOM   3934  CG  ASN A 247     166.444 107.932   1.293  1.00  0.00           C  
ATOM   3935  OD1 ASN A 247     167.460 107.403   0.827  1.00  0.00           O  
ATOM   3936  ND2 ASN A 247     165.453 107.239   1.795  1.00  0.00           N  
ATOM   3937  H   ASN A 247     167.319 110.224   3.724  1.00  0.00           H  
ATOM   3938  HA  ASN A 247     168.376 109.705   0.979  1.00  0.00           H  
ATOM   3939 1HB  ASN A 247     165.552 109.699   2.062  1.00  0.00           H  
ATOM   3940 2HB  ASN A 247     165.911 109.753   0.342  1.00  0.00           H  
ATOM   3941 1HD2 ASN A 247     165.499 106.241   1.811  1.00  0.00           H  
ATOM   3942 2HD2 ASN A 247     164.651 107.709   2.160  1.00  0.00           H  
TER                                                                             
ATOM   3944  N   ASN B   1     179.275 138.927  36.969  1.00  0.00           N  
ATOM   3945  CA  ASN B   1     180.559 138.400  37.417  1.00  0.00           C  
ATOM   3946  C   ASN B   1     181.652 138.662  36.390  1.00  0.00           C  
ATOM   3947  O   ASN B   1     181.393 139.224  35.323  1.00  0.00           O  
ATOM   3948  CB  ASN B   1     180.452 136.915  37.715  1.00  0.00           C  
ATOM   3949  CG  ASN B   1     179.498 136.618  38.838  1.00  0.00           C  
ATOM   3950  OD1 ASN B   1     179.230 137.479  39.684  1.00  0.00           O  
ATOM   3951  ND2 ASN B   1     178.982 135.415  38.862  1.00  0.00           N  
ATOM   3952 1H   ASN B   1     178.577 138.740  37.661  1.00  0.00           H  
ATOM   3953 2H   ASN B   1     179.351 139.915  36.832  1.00  0.00           H  
ATOM   3954 3H   ASN B   1     179.017 138.490  36.109  1.00  0.00           H  
ATOM   3955  HA  ASN B   1     180.834 138.900  38.346  1.00  0.00           H  
ATOM   3956 1HB  ASN B   1     180.118 136.387  36.820  1.00  0.00           H  
ATOM   3957 2HB  ASN B   1     181.436 136.525  37.976  1.00  0.00           H  
ATOM   3958 1HD2 ASN B   1     178.341 135.162  39.587  1.00  0.00           H  
ATOM   3959 2HD2 ASN B   1     179.228 134.751  38.158  1.00  0.00           H  
ATOM   3960  N   THR B   2     182.876 138.256  36.712  1.00  0.00           N  
ATOM   3961  CA  THR B   2     184.001 138.434  35.801  1.00  0.00           C  
ATOM   3962  C   THR B   2     184.452 137.100  35.218  1.00  0.00           C  
ATOM   3963  O   THR B   2     184.724 136.152  35.952  1.00  0.00           O  
ATOM   3964  CB  THR B   2     185.186 139.117  36.509  1.00  0.00           C  
ATOM   3965  OG1 THR B   2     184.780 140.405  36.990  1.00  0.00           O  
ATOM   3966  CG2 THR B   2     186.355 139.283  35.551  1.00  0.00           C  
ATOM   3967  H   THR B   2     183.032 137.817  37.608  1.00  0.00           H  
ATOM   3968  HA  THR B   2     183.686 139.084  34.985  1.00  0.00           H  
ATOM   3969  HB  THR B   2     185.501 138.511  37.357  1.00  0.00           H  
ATOM   3970  HG1 THR B   2     184.155 140.295  37.710  1.00  0.00           H  
ATOM   3971 1HG2 THR B   2     187.183 139.768  36.068  1.00  0.00           H  
ATOM   3972 2HG2 THR B   2     186.674 138.305  35.192  1.00  0.00           H  
ATOM   3973 3HG2 THR B   2     186.048 139.897  34.705  1.00  0.00           H  
ATOM   3974  N   HIS B   3     184.527 137.034  33.894  1.00  0.00           N  
ATOM   3975  CA  HIS B   3     184.937 135.810  33.214  1.00  0.00           C  
ATOM   3976  C   HIS B   3     186.284 135.988  32.528  1.00  0.00           C  
ATOM   3977  O   HIS B   3     186.419 136.784  31.600  1.00  0.00           O  
ATOM   3978  CB  HIS B   3     183.884 135.384  32.185  1.00  0.00           C  
ATOM   3979  CG  HIS B   3     182.519 135.190  32.766  1.00  0.00           C  
ATOM   3980  ND1 HIS B   3     182.095 133.983  33.283  1.00  0.00           N  
ATOM   3981  CD2 HIS B   3     181.481 136.047  32.912  1.00  0.00           C  
ATOM   3982  CE1 HIS B   3     180.855 134.108  33.722  1.00  0.00           C  
ATOM   3983  NE2 HIS B   3     180.460 135.349  33.508  1.00  0.00           N  
ATOM   3984  H   HIS B   3     184.291 137.848  33.343  1.00  0.00           H  
ATOM   3985  HA  HIS B   3     185.026 135.016  33.956  1.00  0.00           H  
ATOM   3986 1HB  HIS B   3     183.818 136.139  31.400  1.00  0.00           H  
ATOM   3987 2HB  HIS B   3     184.192 134.450  31.716  1.00  0.00           H  
ATOM   3988  HD2 HIS B   3     181.459 137.095  32.611  1.00  0.00           H  
ATOM   3989  HE1 HIS B   3     180.260 133.319  34.182  1.00  0.00           H  
ATOM   3990  HE2 HIS B   3     179.554 135.729  33.743  1.00  0.00           H  
ATOM   3991  N   PHE B   4     187.276 135.229  32.982  1.00  0.00           N  
ATOM   3992  CA  PHE B   4     188.586 135.219  32.345  1.00  0.00           C  
ATOM   3993  C   PHE B   4     188.718 134.054  31.371  1.00  0.00           C  
ATOM   3994  O   PHE B   4     188.769 132.897  31.782  1.00  0.00           O  
ATOM   3995  CB  PHE B   4     189.691 135.136  33.399  1.00  0.00           C  
ATOM   3996  CG  PHE B   4     189.729 136.314  34.331  1.00  0.00           C  
ATOM   3997  CD1 PHE B   4     189.101 136.259  35.566  1.00  0.00           C  
ATOM   3998  CD2 PHE B   4     190.391 137.479  33.974  1.00  0.00           C  
ATOM   3999  CE1 PHE B   4     189.134 137.342  36.424  1.00  0.00           C  
ATOM   4000  CE2 PHE B   4     190.428 138.562  34.831  1.00  0.00           C  
ATOM   4001  CZ  PHE B   4     189.798 138.493  36.057  1.00  0.00           C  
ATOM   4002  H   PHE B   4     187.112 134.634  33.782  1.00  0.00           H  
ATOM   4003  HA  PHE B   4     188.708 136.146  31.786  1.00  0.00           H  
ATOM   4004 1HB  PHE B   4     189.559 134.235  33.995  1.00  0.00           H  
ATOM   4005 2HB  PHE B   4     190.660 135.063  32.905  1.00  0.00           H  
ATOM   4006  HD1 PHE B   4     188.577 135.348  35.857  1.00  0.00           H  
ATOM   4007  HD2 PHE B   4     190.889 137.533  33.005  1.00  0.00           H  
ATOM   4008  HE1 PHE B   4     188.636 137.285  37.392  1.00  0.00           H  
ATOM   4009  HE2 PHE B   4     190.952 139.471  34.539  1.00  0.00           H  
ATOM   4010  HZ  PHE B   4     189.824 139.347  36.732  1.00  0.00           H  
ATOM   4011  N   ILE B   5     188.763 134.368  30.080  1.00  0.00           N  
ATOM   4012  CA  ILE B   5     188.688 133.347  29.043  1.00  0.00           C  
ATOM   4013  C   ILE B   5     189.966 133.303  28.216  1.00  0.00           C  
ATOM   4014  O   ILE B   5     190.361 134.302  27.613  1.00  0.00           O  
ATOM   4015  CB  ILE B   5     187.484 133.595  28.115  1.00  0.00           C  
ATOM   4016  CG1 ILE B   5     186.185 133.626  28.924  1.00  0.00           C  
ATOM   4017  CG2 ILE B   5     187.417 132.527  27.034  1.00  0.00           C  
ATOM   4018  CD1 ILE B   5     184.999 134.161  28.154  1.00  0.00           C  
ATOM   4019  H   ILE B   5     188.863 135.336  29.810  1.00  0.00           H  
ATOM   4020  HA  ILE B   5     188.560 132.375  29.522  1.00  0.00           H  
ATOM   4021  HB  ILE B   5     187.585 134.571  27.642  1.00  0.00           H  
ATOM   4022 1HG1 ILE B   5     185.944 132.620  29.265  1.00  0.00           H  
ATOM   4023 2HG1 ILE B   5     186.322 134.246  29.810  1.00  0.00           H  
ATOM   4024 1HG2 ILE B   5     186.560 132.717  26.388  1.00  0.00           H  
ATOM   4025 2HG2 ILE B   5     188.330 132.551  26.442  1.00  0.00           H  
ATOM   4026 3HG2 ILE B   5     187.311 131.546  27.498  1.00  0.00           H  
ATOM   4027 1HD1 ILE B   5     184.116 134.153  28.793  1.00  0.00           H  
ATOM   4028 2HD1 ILE B   5     185.205 135.183  27.832  1.00  0.00           H  
ATOM   4029 3HD1 ILE B   5     184.820 133.535  27.281  1.00  0.00           H  
ATOM   4030  N   VAL B   6     190.617 132.145  28.202  1.00  0.00           N  
ATOM   4031  CA  VAL B   6     191.873 131.983  27.479  1.00  0.00           C  
ATOM   4032  C   VAL B   6     191.731 130.975  26.346  1.00  0.00           C  
ATOM   4033  O   VAL B   6     191.272 129.852  26.557  1.00  0.00           O  
ATOM   4034  CB  VAL B   6     192.986 131.520  28.438  1.00  0.00           C  
ATOM   4035  CG1 VAL B   6     194.321 131.450  27.712  1.00  0.00           C  
ATOM   4036  CG2 VAL B   6     193.068 132.462  29.630  1.00  0.00           C  
ATOM   4037  H   VAL B   6     190.248 131.362  28.720  1.00  0.00           H  
ATOM   4038  HA  VAL B   6     192.153 132.943  27.048  1.00  0.00           H  
ATOM   4039  HB  VAL B   6     192.756 130.512  28.786  1.00  0.00           H  
ATOM   4040 1HG1 VAL B   6     195.095 131.121  28.405  1.00  0.00           H  
ATOM   4041 2HG1 VAL B   6     194.249 130.743  26.886  1.00  0.00           H  
ATOM   4042 3HG1 VAL B   6     194.576 132.437  27.326  1.00  0.00           H  
ATOM   4043 1HG2 VAL B   6     193.856 132.128  30.304  1.00  0.00           H  
ATOM   4044 2HG2 VAL B   6     193.292 133.470  29.281  1.00  0.00           H  
ATOM   4045 3HG2 VAL B   6     192.115 132.464  30.159  1.00  0.00           H  
ATOM   4046  N   VAL B   7     192.125 131.373  25.142  1.00  0.00           N  
ATOM   4047  CA  VAL B   7     191.966 130.510  23.978  1.00  0.00           C  
ATOM   4048  C   VAL B   7     193.319 130.073  23.431  1.00  0.00           C  
ATOM   4049  O   VAL B   7     194.249 130.873  23.344  1.00  0.00           O  
ATOM   4050  CB  VAL B   7     191.181 131.241  22.873  1.00  0.00           C  
ATOM   4051  CG1 VAL B   7     191.912 132.505  22.446  1.00  0.00           C  
ATOM   4052  CG2 VAL B   7     190.972 130.312  21.686  1.00  0.00           C  
ATOM   4053  H   VAL B   7     192.543 132.286  25.030  1.00  0.00           H  
ATOM   4054  HA  VAL B   7     191.421 129.618  24.280  1.00  0.00           H  
ATOM   4055  HB  VAL B   7     190.213 131.548  23.270  1.00  0.00           H  
ATOM   4056 1HG1 VAL B   7     191.343 133.009  21.665  1.00  0.00           H  
ATOM   4057 2HG1 VAL B   7     192.019 133.170  23.303  1.00  0.00           H  
ATOM   4058 3HG1 VAL B   7     192.898 132.243  22.064  1.00  0.00           H  
ATOM   4059 1HG2 VAL B   7     190.415 130.835  20.909  1.00  0.00           H  
ATOM   4060 2HG2 VAL B   7     191.939 130.001  21.293  1.00  0.00           H  
ATOM   4061 3HG2 VAL B   7     190.410 129.434  22.006  1.00  0.00           H  
ATOM   4062  N   HIS B   8     193.415 128.796  23.059  1.00  0.00           N  
ATOM   4063  CA  HIS B   8     194.602 128.264  22.400  1.00  0.00           C  
ATOM   4064  C   HIS B   8     195.833 128.413  23.283  1.00  0.00           C  
ATOM   4065  O   HIS B   8     196.909 128.774  22.805  1.00  0.00           O  
ATOM   4066  CB  HIS B   8     194.838 128.968  21.060  1.00  0.00           C  
ATOM   4067  CG  HIS B   8     195.632 128.155  20.085  1.00  0.00           C  
ATOM   4068  ND1 HIS B   8     195.127 127.026  19.474  1.00  0.00           N  
ATOM   4069  CD2 HIS B   8     196.893 128.305  19.616  1.00  0.00           C  
ATOM   4070  CE1 HIS B   8     196.045 126.517  18.670  1.00  0.00           C  
ATOM   4071  NE2 HIS B   8     197.124 127.274  18.739  1.00  0.00           N  
ATOM   4072  H   HIS B   8     192.637 128.178  23.238  1.00  0.00           H  
ATOM   4073  HA  HIS B   8     194.453 127.198  22.229  1.00  0.00           H  
ATOM   4074 1HB  HIS B   8     193.879 129.210  20.601  1.00  0.00           H  
ATOM   4075 2HB  HIS B   8     195.366 129.906  21.230  1.00  0.00           H  
ATOM   4076  HD1 HIS B   8     194.191 126.681  19.549  1.00  0.00           H  
ATOM   4077  HD2 HIS B   8     197.672 129.043  19.810  1.00  0.00           H  
ATOM   4078  HE1 HIS B   8     195.838 125.617  18.091  1.00  0.00           H  
ATOM   4079  N   GLY B   9     195.674 128.129  24.572  1.00  0.00           N  
ATOM   4080  CA  GLY B   9     196.806 128.140  25.492  1.00  0.00           C  
ATOM   4081  C   GLY B   9     197.397 126.746  25.654  1.00  0.00           C  
ATOM   4082  O   GLY B   9     196.788 125.751  25.263  1.00  0.00           O  
ATOM   4083  H   GLY B   9     194.749 127.918  24.915  1.00  0.00           H  
ATOM   4084 1HA  GLY B   9     197.571 128.822  25.119  1.00  0.00           H  
ATOM   4085 2HA  GLY B   9     196.483 128.518  26.460  1.00  0.00           H  
ATOM   4086  N   SER B  10     198.591 126.684  26.244  1.00  0.00           N  
ATOM   4087  CA  SER B  10     199.226 125.420  26.597  1.00  0.00           C  
ATOM   4088  C   SER B  10     198.725 124.909  27.943  1.00  0.00           C  
ATOM   4089  O   SER B  10     198.099 125.652  28.699  1.00  0.00           O  
ATOM   4090  CB  SER B  10     200.733 125.588  26.638  1.00  0.00           C  
ATOM   4091  OG  SER B  10     201.120 126.381  27.726  1.00  0.00           O  
ATOM   4092  H   SER B  10     199.073 127.546  26.459  1.00  0.00           H  
ATOM   4093  HA  SER B  10     198.975 124.682  25.835  1.00  0.00           H  
ATOM   4094 1HB  SER B  10     201.206 124.609  26.712  1.00  0.00           H  
ATOM   4095 2HB  SER B  10     201.073 126.046  25.711  1.00  0.00           H  
ATOM   4096  HG  SER B  10     202.076 126.459  27.670  1.00  0.00           H  
ATOM   4097  N   GLU B  11     199.013 123.644  28.245  1.00  0.00           N  
ATOM   4098  CA  GLU B  11     198.635 123.062  29.527  1.00  0.00           C  
ATOM   4099  C   GLU B  11     199.367 123.743  30.678  1.00  0.00           C  
ATOM   4100  O   GLU B  11     198.776 123.998  31.727  1.00  0.00           O  
ATOM   4101  CB  GLU B  11     198.930 121.560  29.539  1.00  0.00           C  
ATOM   4102  CG  GLU B  11     198.646 120.872  30.866  1.00  0.00           C  
ATOM   4103  CD  GLU B  11     197.196 120.928  31.254  1.00  0.00           C  
ATOM   4104  OE1 GLU B  11     196.376 121.114  30.388  1.00  0.00           O  
ATOM   4105  OE2 GLU B  11     196.908 120.785  32.418  1.00  0.00           O  
ATOM   4106  H   GLU B  11     199.497 123.074  27.568  1.00  0.00           H  
ATOM   4107  HA  GLU B  11     197.565 123.209  29.672  1.00  0.00           H  
ATOM   4108 1HB  GLU B  11     198.334 121.066  28.771  1.00  0.00           H  
ATOM   4109 2HB  GLU B  11     199.982 121.394  29.294  1.00  0.00           H  
ATOM   4110 1HG  GLU B  11     198.953 119.829  30.796  1.00  0.00           H  
ATOM   4111 2HG  GLU B  11     199.245 121.347  31.644  1.00  0.00           H  
ATOM   4112  N   GLU B  12     200.646 124.037  30.480  1.00  0.00           N  
ATOM   4113  CA  GLU B  12     201.416 124.757  31.487  1.00  0.00           C  
ATOM   4114  C   GLU B  12     200.855 126.154  31.714  1.00  0.00           C  
ATOM   4115  O   GLU B  12     200.808 126.645  32.840  1.00  0.00           O  
ATOM   4116  CB  GLU B  12     202.886 124.848  31.070  1.00  0.00           C  
ATOM   4117  CG  GLU B  12     203.600 123.507  30.986  1.00  0.00           C  
ATOM   4118  CD  GLU B  12     203.332 122.782  29.697  1.00  0.00           C  
ATOM   4119  OE1 GLU B  12     202.588 123.292  28.893  1.00  0.00           O  
ATOM   4120  OE2 GLU B  12     203.871 121.715  29.515  1.00  0.00           O  
ATOM   4121  H   GLU B  12     201.091 123.773  29.610  1.00  0.00           H  
ATOM   4122  HA  GLU B  12     201.352 124.208  32.428  1.00  0.00           H  
ATOM   4123 1HB  GLU B  12     202.958 125.328  30.094  1.00  0.00           H  
ATOM   4124 2HB  GLU B  12     203.427 125.471  31.782  1.00  0.00           H  
ATOM   4125 1HG  GLU B  12     204.673 123.672  31.080  1.00  0.00           H  
ATOM   4126 2HG  GLU B  12     203.281 122.884  31.821  1.00  0.00           H  
ATOM   4127  N   ALA B  13     200.422 126.783  30.627  1.00  0.00           N  
ATOM   4128  CA  ALA B  13     199.820 128.108  30.691  1.00  0.00           C  
ATOM   4129  C   ALA B  13     198.510 128.081  31.470  1.00  0.00           C  
ATOM   4130  O   ALA B  13     198.231 128.987  32.254  1.00  0.00           O  
ATOM   4131  CB  ALA B  13     199.592 128.655  29.289  1.00  0.00           C  
ATOM   4132  H   ALA B  13     200.510 126.324  29.732  1.00  0.00           H  
ATOM   4133  HA  ALA B  13     200.507 128.774  31.213  1.00  0.00           H  
ATOM   4134 1HB  ALA B  13     199.142 129.645  29.355  1.00  0.00           H  
ATOM   4135 2HB  ALA B  13     200.545 128.724  28.766  1.00  0.00           H  
ATOM   4136 3HB  ALA B  13     198.925 127.989  28.744  1.00  0.00           H  
ATOM   4137  N   ARG B  14     197.711 127.036  31.255  1.00  0.00           N  
ATOM   4138  CA  ARG B  14     196.437 126.898  31.953  1.00  0.00           C  
ATOM   4139  C   ARG B  14     196.647 126.745  33.454  1.00  0.00           C  
ATOM   4140  O   ARG B  14     195.905 127.324  34.246  1.00  0.00           O  
ATOM   4141  CB  ARG B  14     195.665 125.699  31.424  1.00  0.00           C  
ATOM   4142  CG  ARG B  14     195.010 125.906  30.069  1.00  0.00           C  
ATOM   4143  CD  ARG B  14     194.040 124.825  29.755  1.00  0.00           C  
ATOM   4144  NE  ARG B  14     194.708 123.582  29.400  1.00  0.00           N  
ATOM   4145  CZ  ARG B  14     195.083 123.246  28.152  1.00  0.00           C  
ATOM   4146  NH1 ARG B  14     194.849 124.065  27.150  1.00  0.00           N  
ATOM   4147  NH2 ARG B  14     195.687 122.091  27.932  1.00  0.00           N  
ATOM   4148  H   ARG B  14     197.991 126.323  30.597  1.00  0.00           H  
ATOM   4149  HA  ARG B  14     195.852 127.803  31.784  1.00  0.00           H  
ATOM   4150 1HB  ARG B  14     196.333 124.844  31.342  1.00  0.00           H  
ATOM   4151 2HB  ARG B  14     194.880 125.433  32.132  1.00  0.00           H  
ATOM   4152 1HG  ARG B  14     194.477 126.857  30.062  1.00  0.00           H  
ATOM   4153 2HG  ARG B  14     195.776 125.914  29.292  1.00  0.00           H  
ATOM   4154 1HD  ARG B  14     193.412 124.638  30.626  1.00  0.00           H  
ATOM   4155 2HD  ARG B  14     193.416 125.128  28.916  1.00  0.00           H  
ATOM   4156  HE  ARG B  14     194.907 122.926  30.145  1.00  0.00           H  
ATOM   4157 1HH1 ARG B  14     194.387 124.949  27.319  1.00  0.00           H  
ATOM   4158 2HH1 ARG B  14     195.129 123.814  26.215  1.00  0.00           H  
ATOM   4159 1HH2 ARG B  14     195.866 121.460  28.700  1.00  0.00           H  
ATOM   4160 2HH2 ARG B  14     195.967 121.838  26.995  1.00  0.00           H  
ATOM   4161  N   GLN B  15     197.652 125.963  33.835  1.00  0.00           N  
ATOM   4162  CA  GLN B  15     197.948 125.719  35.243  1.00  0.00           C  
ATOM   4163  C   GLN B  15     198.395 126.997  35.941  1.00  0.00           C  
ATOM   4164  O   GLN B  15     197.981 127.271  37.068  1.00  0.00           O  
ATOM   4165  CB  GLN B  15     199.024 124.641  35.386  1.00  0.00           C  
ATOM   4166  CG  GLN B  15     198.561 123.244  35.009  1.00  0.00           C  
ATOM   4167  CD  GLN B  15     199.681 122.224  35.084  1.00  0.00           C  
ATOM   4168  OE1 GLN B  15     200.721 122.467  35.696  1.00  0.00           O  
ATOM   4169  NE2 GLN B  15     199.471 121.070  34.459  1.00  0.00           N  
ATOM   4170  H   GLN B  15     198.228 125.523  33.130  1.00  0.00           H  
ATOM   4171  HA  GLN B  15     197.035 125.374  35.731  1.00  0.00           H  
ATOM   4172 1HB  GLN B  15     199.879 124.893  34.757  1.00  0.00           H  
ATOM   4173 2HB  GLN B  15     199.375 124.611  36.418  1.00  0.00           H  
ATOM   4174 1HG  GLN B  15     197.771 122.938  35.692  1.00  0.00           H  
ATOM   4175 2HG  GLN B  15     198.183 123.263  33.986  1.00  0.00           H  
ATOM   4176 1HE2 GLN B  15     200.173 120.357  34.473  1.00  0.00           H  
ATOM   4177 2HE2 GLN B  15     198.612 120.913  33.973  1.00  0.00           H  
ATOM   4178  N   ARG B  16     199.238 127.779  35.271  1.00  0.00           N  
ATOM   4179  CA  ARG B  16     199.682 129.058  35.811  1.00  0.00           C  
ATOM   4180  C   ARG B  16     198.540 130.065  35.852  1.00  0.00           C  
ATOM   4181  O   ARG B  16     198.440 130.871  36.778  1.00  0.00           O  
ATOM   4182  CB  ARG B  16     200.822 129.622  34.979  1.00  0.00           C  
ATOM   4183  CG  ARG B  16     202.149 128.897  35.137  1.00  0.00           C  
ATOM   4184  CD  ARG B  16     203.291 129.734  34.685  1.00  0.00           C  
ATOM   4185  NE  ARG B  16     203.251 129.974  33.252  1.00  0.00           N  
ATOM   4186  CZ  ARG B  16     203.782 129.153  32.323  1.00  0.00           C  
ATOM   4187  NH1 ARG B  16     204.384 128.044  32.694  1.00  0.00           N  
ATOM   4188  NH2 ARG B  16     203.694 129.462  31.041  1.00  0.00           N  
ATOM   4189  H   ARG B  16     199.574 127.482  34.366  1.00  0.00           H  
ATOM   4190  HA  ARG B  16     200.038 128.897  36.828  1.00  0.00           H  
ATOM   4191 1HB  ARG B  16     200.553 129.591  33.924  1.00  0.00           H  
ATOM   4192 2HB  ARG B  16     200.985 130.668  35.244  1.00  0.00           H  
ATOM   4193 1HG  ARG B  16     202.304 128.645  36.186  1.00  0.00           H  
ATOM   4194 2HG  ARG B  16     202.138 127.983  34.541  1.00  0.00           H  
ATOM   4195 1HD  ARG B  16     203.258 130.698  35.193  1.00  0.00           H  
ATOM   4196 2HD  ARG B  16     204.227 129.230  34.921  1.00  0.00           H  
ATOM   4197  HE  ARG B  16     202.797 130.818  32.928  1.00  0.00           H  
ATOM   4198 1HH1 ARG B  16     204.450 127.810  33.674  1.00  0.00           H  
ATOM   4199 2HH1 ARG B  16     204.780 127.429  31.998  1.00  0.00           H  
ATOM   4200 1HH2 ARG B  16     203.231 130.314  30.757  1.00  0.00           H  
ATOM   4201 2HH2 ARG B  16     204.090 128.846  30.345  1.00  0.00           H  
ATOM   4202  N   ALA B  17     197.678 130.005  34.843  1.00  0.00           N  
ATOM   4203  CA  ALA B  17     196.534 130.903  34.750  1.00  0.00           C  
ATOM   4204  C   ALA B  17     195.599 130.730  35.941  1.00  0.00           C  
ATOM   4205  O   ALA B  17     195.179 131.708  36.561  1.00  0.00           O  
ATOM   4206  CB  ALA B  17     195.781 130.668  33.449  1.00  0.00           C  
ATOM   4207  H   ALA B  17     197.823 129.318  34.115  1.00  0.00           H  
ATOM   4208  HA  ALA B  17     196.898 131.930  34.751  1.00  0.00           H  
ATOM   4209 1HB  ALA B  17     194.930 131.347  33.393  1.00  0.00           H  
ATOM   4210 2HB  ALA B  17     196.447 130.852  32.605  1.00  0.00           H  
ATOM   4211 3HB  ALA B  17     195.427 129.639  33.414  1.00  0.00           H  
ATOM   4212  N   GLU B  18     195.287 129.477  36.257  1.00  0.00           N  
ATOM   4213  CA  GLU B  18     194.342 129.148  37.317  1.00  0.00           C  
ATOM   4214  C   GLU B  18     194.928 129.450  38.690  1.00  0.00           C  
ATOM   4215  O   GLU B  18     194.235 129.966  39.567  1.00  0.00           O  
ATOM   4216  CB  GLU B  18     193.941 127.673  37.237  1.00  0.00           C  
ATOM   4217  CG  GLU B  18     193.042 127.330  36.058  1.00  0.00           C  
ATOM   4218  CD  GLU B  18     192.539 125.914  36.099  1.00  0.00           C  
ATOM   4219  OE1 GLU B  18     193.283 125.050  36.497  1.00  0.00           O  
ATOM   4220  OE2 GLU B  18     191.408 125.696  35.732  1.00  0.00           O  
ATOM   4221  H   GLU B  18     195.719 128.720  35.747  1.00  0.00           H  
ATOM   4222  HA  GLU B  18     193.450 129.762  37.187  1.00  0.00           H  
ATOM   4223 1HB  GLU B  18     194.837 127.056  37.165  1.00  0.00           H  
ATOM   4224 2HB  GLU B  18     193.419 127.388  38.150  1.00  0.00           H  
ATOM   4225 1HG  GLU B  18     192.189 128.007  36.056  1.00  0.00           H  
ATOM   4226 2HG  GLU B  18     193.597 127.486  35.134  1.00  0.00           H  
ATOM   4227  N   GLU B  19     196.206 129.127  38.869  1.00  0.00           N  
ATOM   4228  CA  GLU B  19     196.890 129.353  40.135  1.00  0.00           C  
ATOM   4229  C   GLU B  19     196.961 130.840  40.466  1.00  0.00           C  
ATOM   4230  O   GLU B  19     196.699 131.243  41.599  1.00  0.00           O  
ATOM   4231  CB  GLU B  19     198.302 128.763  40.091  1.00  0.00           C  
ATOM   4232  CG  GLU B  19     199.100 128.947  41.375  1.00  0.00           C  
ATOM   4233  CD  GLU B  19     200.454 128.294  41.321  1.00  0.00           C  
ATOM   4234  OE1 GLU B  19     200.731 127.626  40.354  1.00  0.00           O  
ATOM   4235  OE2 GLU B  19     201.210 128.464  42.248  1.00  0.00           O  
ATOM   4236  H   GLU B  19     196.717 128.708  38.106  1.00  0.00           H  
ATOM   4237  HA  GLU B  19     196.328 128.858  40.927  1.00  0.00           H  
ATOM   4238 1HB  GLU B  19     198.243 127.694  39.884  1.00  0.00           H  
ATOM   4239 2HB  GLU B  19     198.864 129.226  39.279  1.00  0.00           H  
ATOM   4240 1HG  GLU B  19     199.230 130.012  41.562  1.00  0.00           H  
ATOM   4241 2HG  GLU B  19     198.533 128.527  42.206  1.00  0.00           H  
ATOM   4242  N   TYR B  20     197.323 131.645  39.473  1.00  0.00           N  
ATOM   4243  CA  TYR B  20     197.506 133.079  39.671  1.00  0.00           C  
ATOM   4244  C   TYR B  20     196.215 133.741  40.131  1.00  0.00           C  
ATOM   4245  O   TYR B  20     196.212 134.504  41.098  1.00  0.00           O  
ATOM   4246  CB  TYR B  20     198.009 133.737  38.384  1.00  0.00           C  
ATOM   4247  CG  TYR B  20     198.345 135.204  38.540  1.00  0.00           C  
ATOM   4248  CD1 TYR B  20     199.536 135.582  39.143  1.00  0.00           C  
ATOM   4249  CD2 TYR B  20     197.463 136.170  38.080  1.00  0.00           C  
ATOM   4250  CE1 TYR B  20     199.843 136.922  39.285  1.00  0.00           C  
ATOM   4251  CE2 TYR B  20     197.770 137.509  38.223  1.00  0.00           C  
ATOM   4252  CZ  TYR B  20     198.954 137.886  38.822  1.00  0.00           C  
ATOM   4253  OH  TYR B  20     199.260 139.220  38.964  1.00  0.00           O  
ATOM   4254  H   TYR B  20     197.487 131.256  38.556  1.00  0.00           H  
ATOM   4255  HA  TYR B  20     198.252 133.228  40.453  1.00  0.00           H  
ATOM   4256 1HB  TYR B  20     198.903 133.218  38.035  1.00  0.00           H  
ATOM   4257 2HB  TYR B  20     197.252 133.643  37.607  1.00  0.00           H  
ATOM   4258  HD1 TYR B  20     200.230 134.823  39.504  1.00  0.00           H  
ATOM   4259  HD2 TYR B  20     196.527 135.873  37.608  1.00  0.00           H  
ATOM   4260  HE1 TYR B  20     200.778 137.219  39.759  1.00  0.00           H  
ATOM   4261  HE2 TYR B  20     197.076 138.269  37.862  1.00  0.00           H  
ATOM   4262  HH  TYR B  20     198.556 139.751  38.583  1.00  0.00           H  
ATOM   4263  N   VAL B  21     195.119 133.447  39.439  1.00  0.00           N  
ATOM   4264  CA  VAL B  21     193.824 134.013  39.792  1.00  0.00           C  
ATOM   4265  C   VAL B  21     193.348 133.502  41.147  1.00  0.00           C  
ATOM   4266  O   VAL B  21     192.796 134.263  41.939  1.00  0.00           O  
ATOM   4267  CB  VAL B  21     192.778 133.662  38.718  1.00  0.00           C  
ATOM   4268  CG1 VAL B  21     191.395 134.128  39.149  1.00  0.00           C  
ATOM   4269  CG2 VAL B  21     193.169 134.292  37.389  1.00  0.00           C  
ATOM   4270  H   VAL B  21     195.187 132.821  38.649  1.00  0.00           H  
ATOM   4271  HA  VAL B  21     193.921 135.099  39.843  1.00  0.00           H  
ATOM   4272  HB  VAL B  21     192.732 132.579  38.608  1.00  0.00           H  
ATOM   4273 1HG1 VAL B  21     190.668 133.871  38.378  1.00  0.00           H  
ATOM   4274 2HG1 VAL B  21     191.121 133.637  40.083  1.00  0.00           H  
ATOM   4275 3HG1 VAL B  21     191.403 135.208  39.294  1.00  0.00           H  
ATOM   4276 1HG2 VAL B  21     192.425 134.039  36.634  1.00  0.00           H  
ATOM   4277 2HG2 VAL B  21     193.220 135.375  37.501  1.00  0.00           H  
ATOM   4278 3HG2 VAL B  21     194.143 133.913  37.080  1.00  0.00           H  
ATOM   4279  N   ARG B  22     193.582 132.219  41.421  1.00  0.00           N  
ATOM   4280  CA  ARG B  22     193.190 131.633  42.696  1.00  0.00           C  
ATOM   4281  C   ARG B  22     193.909 132.311  43.858  1.00  0.00           C  
ATOM   4282  O   ARG B  22     193.302 132.583  44.894  1.00  0.00           O  
ATOM   4283  CB  ARG B  22     193.492 130.142  42.716  1.00  0.00           C  
ATOM   4284  CG  ARG B  22     192.934 129.392  43.915  1.00  0.00           C  
ATOM   4285  CD  ARG B  22     193.207 127.935  43.826  1.00  0.00           C  
ATOM   4286  NE  ARG B  22     192.553 127.330  42.677  1.00  0.00           N  
ATOM   4287  CZ  ARG B  22     192.861 126.120  42.171  1.00  0.00           C  
ATOM   4288  NH1 ARG B  22     193.813 125.400  42.722  1.00  0.00           N  
ATOM   4289  NH2 ARG B  22     192.206 125.657  41.120  1.00  0.00           N  
ATOM   4290  H   ARG B  22     194.050 131.640  40.736  1.00  0.00           H  
ATOM   4291  HA  ARG B  22     192.116 131.771  42.825  1.00  0.00           H  
ATOM   4292 1HB  ARG B  22     193.087 129.677  41.818  1.00  0.00           H  
ATOM   4293 2HB  ARG B  22     194.571 129.990  42.704  1.00  0.00           H  
ATOM   4294 1HG  ARG B  22     193.394 129.772  44.828  1.00  0.00           H  
ATOM   4295 2HG  ARG B  22     191.854 129.537  43.965  1.00  0.00           H  
ATOM   4296 1HD  ARG B  22     194.280 127.770  43.734  1.00  0.00           H  
ATOM   4297 2HD  ARG B  22     192.840 127.441  44.726  1.00  0.00           H  
ATOM   4298  HE  ARG B  22     191.815 127.854  42.226  1.00  0.00           H  
ATOM   4299 1HH1 ARG B  22     194.313 125.753  43.526  1.00  0.00           H  
ATOM   4300 2HH1 ARG B  22     194.044 124.493  42.343  1.00  0.00           H  
ATOM   4301 1HH2 ARG B  22     191.475 126.210  40.696  1.00  0.00           H  
ATOM   4302 2HH2 ARG B  22     192.437 124.750  40.741  1.00  0.00           H  
ATOM   4303  N   ARG B  23     195.200 132.582  43.680  1.00  0.00           N  
ATOM   4304  CA  ARG B  23     195.996 133.207  44.729  1.00  0.00           C  
ATOM   4305  C   ARG B  23     195.495 134.612  45.038  1.00  0.00           C  
ATOM   4306  O   ARG B  23     195.385 134.996  46.200  1.00  0.00           O  
ATOM   4307  CB  ARG B  23     197.460 133.272  44.321  1.00  0.00           C  
ATOM   4308  CG  ARG B  23     198.206 131.950  44.402  1.00  0.00           C  
ATOM   4309  CD  ARG B  23     199.626 132.094  43.991  1.00  0.00           C  
ATOM   4310  NE  ARG B  23     200.333 130.822  44.030  1.00  0.00           N  
ATOM   4311  CZ  ARG B  23     200.887 130.290  45.135  1.00  0.00           C  
ATOM   4312  NH1 ARG B  23     200.809 130.928  46.282  1.00  0.00           N  
ATOM   4313  NH2 ARG B  23     201.511 129.126  45.068  1.00  0.00           N  
ATOM   4314  H   ARG B  23     195.640 132.344  42.802  1.00  0.00           H  
ATOM   4315  HA  ARG B  23     195.913 132.603  45.633  1.00  0.00           H  
ATOM   4316 1HB  ARG B  23     197.538 133.632  43.296  1.00  0.00           H  
ATOM   4317 2HB  ARG B  23     197.983 133.986  44.959  1.00  0.00           H  
ATOM   4318 1HG  ARG B  23     198.183 131.581  45.429  1.00  0.00           H  
ATOM   4319 2HG  ARG B  23     197.730 131.221  43.745  1.00  0.00           H  
ATOM   4320 1HD  ARG B  23     199.672 132.478  42.973  1.00  0.00           H  
ATOM   4321 2HD  ARG B  23     200.132 132.785  44.664  1.00  0.00           H  
ATOM   4322  HE  ARG B  23     200.415 130.304  43.166  1.00  0.00           H  
ATOM   4323 1HH1 ARG B  23     200.332 131.816  46.335  1.00  0.00           H  
ATOM   4324 2HH1 ARG B  23     201.225 130.527  47.112  1.00  0.00           H  
ATOM   4325 1HH2 ARG B  23     201.572 128.635  44.186  1.00  0.00           H  
ATOM   4326 2HH2 ARG B  23     201.927 128.727  45.895  1.00  0.00           H  
ATOM   4327  N   ILE B  24     195.180 135.370  43.989  1.00  0.00           N  
ATOM   4328  CA  ILE B  24     194.606 136.699  44.162  1.00  0.00           C  
ATOM   4329  C   ILE B  24     193.227 136.623  44.806  1.00  0.00           C  
ATOM   4330  O   ILE B  24     192.916 137.388  45.719  1.00  0.00           O  
ATOM   4331  CB  ILE B  24     194.504 137.433  42.813  1.00  0.00           C  
ATOM   4332  CG1 ILE B  24     195.898 137.799  42.297  1.00  0.00           C  
ATOM   4333  CG2 ILE B  24     193.640 138.677  42.948  1.00  0.00           C  
ATOM   4334  CD1 ILE B  24     195.914 138.270  40.861  1.00  0.00           C  
ATOM   4335  H   ILE B  24     195.331 135.014  43.056  1.00  0.00           H  
ATOM   4336  HA  ILE B  24     195.259 137.276  44.816  1.00  0.00           H  
ATOM   4337  HB  ILE B  24     194.057 136.771  42.071  1.00  0.00           H  
ATOM   4338 1HG1 ILE B  24     196.321 138.587  42.919  1.00  0.00           H  
ATOM   4339 2HG1 ILE B  24     196.555 136.932  42.377  1.00  0.00           H  
ATOM   4340 1HG2 ILE B  24     193.579 139.184  41.985  1.00  0.00           H  
ATOM   4341 2HG2 ILE B  24     192.640 138.392  43.272  1.00  0.00           H  
ATOM   4342 3HG2 ILE B  24     194.081 139.349  43.684  1.00  0.00           H  
ATOM   4343 1HD1 ILE B  24     196.936 138.510  40.567  1.00  0.00           H  
ATOM   4344 2HD1 ILE B  24     195.526 137.481  40.215  1.00  0.00           H  
ATOM   4345 3HD1 ILE B  24     195.291 139.158  40.763  1.00  0.00           H  
ATOM   4346  N   SER B  25     192.408 135.697  44.321  1.00  0.00           N  
ATOM   4347  CA  SER B  25     191.054 135.514  44.829  1.00  0.00           C  
ATOM   4348  C   SER B  25     191.063 135.125  46.302  1.00  0.00           C  
ATOM   4349  O   SER B  25     190.216 135.575  47.072  1.00  0.00           O  
ATOM   4350  CB  SER B  25     190.332 134.452  44.022  1.00  0.00           C  
ATOM   4351  OG  SER B  25     190.165 134.859  42.692  1.00  0.00           O  
ATOM   4352  H   SER B  25     192.730 135.100  43.572  1.00  0.00           H  
ATOM   4353  HA  SER B  25     190.516 136.457  44.726  1.00  0.00           H  
ATOM   4354 1HB  SER B  25     190.902 133.523  44.052  1.00  0.00           H  
ATOM   4355 2HB  SER B  25     189.359 134.253  44.470  1.00  0.00           H  
ATOM   4356  HG  SER B  25     191.004 134.693  42.256  1.00  0.00           H  
ATOM   4357  N   LYS B  26     192.019 134.287  46.687  1.00  0.00           N  
ATOM   4358  CA  LYS B  26     192.174 133.901  48.085  1.00  0.00           C  
ATOM   4359  C   LYS B  26     192.461 135.113  48.961  1.00  0.00           C  
ATOM   4360  O   LYS B  26     191.897 135.252  50.047  1.00  0.00           O  
ATOM   4361  CB  LYS B  26     193.291 132.867  48.234  1.00  0.00           C  
ATOM   4362  CG  LYS B  26     193.491 132.359  49.656  1.00  0.00           C  
ATOM   4363  CD  LYS B  26     194.560 131.277  49.711  1.00  0.00           C  
ATOM   4364  CE  LYS B  26     194.784 130.791  51.135  1.00  0.00           C  
ATOM   4365  NZ  LYS B  26     195.828 129.733  51.204  1.00  0.00           N  
ATOM   4366  H   LYS B  26     192.652 133.906  45.999  1.00  0.00           H  
ATOM   4367  HA  LYS B  26     191.239 133.457  48.428  1.00  0.00           H  
ATOM   4368 1HB  LYS B  26     193.079 132.008  47.598  1.00  0.00           H  
ATOM   4369 2HB  LYS B  26     194.234 133.299  47.898  1.00  0.00           H  
ATOM   4370 1HG  LYS B  26     193.790 133.187  50.300  1.00  0.00           H  
ATOM   4371 2HG  LYS B  26     192.553 131.950  50.031  1.00  0.00           H  
ATOM   4372 1HD  LYS B  26     194.256 130.433  49.091  1.00  0.00           H  
ATOM   4373 2HD  LYS B  26     195.498 131.673  49.321  1.00  0.00           H  
ATOM   4374 1HE  LYS B  26     195.090 131.628  51.761  1.00  0.00           H  
ATOM   4375 2HE  LYS B  26     193.852 130.391  51.534  1.00  0.00           H  
ATOM   4376 1HZ  LYS B  26     195.946 129.438  52.163  1.00  0.00           H  
ATOM   4377 2HZ  LYS B  26     195.544 128.943  50.642  1.00  0.00           H  
ATOM   4378 3HZ  LYS B  26     196.702 130.098  50.855  1.00  0.00           H  
ATOM   4379  N   LYS B  27     193.344 135.988  48.490  1.00  0.00           N  
ATOM   4380  CA  LYS B  27     193.683 137.202  49.223  1.00  0.00           C  
ATOM   4381  C   LYS B  27     192.510 138.172  49.258  1.00  0.00           C  
ATOM   4382  O   LYS B  27     192.273 138.834  50.269  1.00  0.00           O  
ATOM   4383  CB  LYS B  27     194.906 137.880  48.603  1.00  0.00           C  
ATOM   4384  CG  LYS B  27     196.214 137.130  48.812  1.00  0.00           C  
ATOM   4385  CD  LYS B  27     197.376 137.847  48.141  1.00  0.00           C  
ATOM   4386  CE  LYS B  27     198.684 137.095  48.345  1.00  0.00           C  
ATOM   4387  NZ  LYS B  27     199.824 137.770  47.667  1.00  0.00           N  
ATOM   4388  H   LYS B  27     193.800 135.805  47.608  1.00  0.00           H  
ATOM   4389  HA  LYS B  27     193.922 136.930  50.252  1.00  0.00           H  
ATOM   4390 1HB  LYS B  27     194.753 137.993  47.529  1.00  0.00           H  
ATOM   4391 2HB  LYS B  27     195.022 138.879  49.024  1.00  0.00           H  
ATOM   4392 1HG  LYS B  27     196.419 137.045  49.880  1.00  0.00           H  
ATOM   4393 2HG  LYS B  27     196.129 136.126  48.396  1.00  0.00           H  
ATOM   4394 1HD  LYS B  27     197.180 137.935  47.071  1.00  0.00           H  
ATOM   4395 2HD  LYS B  27     197.475 138.849  48.558  1.00  0.00           H  
ATOM   4396 1HE  LYS B  27     198.900 137.024  49.410  1.00  0.00           H  
ATOM   4397 2HE  LYS B  27     198.588 136.085  47.948  1.00  0.00           H  
ATOM   4398 1HZ  LYS B  27     200.671 137.241  47.826  1.00  0.00           H  
ATOM   4399 2HZ  LYS B  27     199.643 137.825  46.675  1.00  0.00           H  
ATOM   4400 3HZ  LYS B  27     199.935 138.702  48.041  1.00  0.00           H  
ATOM   4401  N   GLU B  28     191.777 138.258  48.151  1.00  0.00           N  
ATOM   4402  CA  GLU B  28     190.620 139.141  48.068  1.00  0.00           C  
ATOM   4403  C   GLU B  28     189.420 138.549  48.794  1.00  0.00           C  
ATOM   4404  O   GLU B  28     188.537 139.279  49.244  1.00  0.00           O  
ATOM   4405  CB  GLU B  28     190.260 139.412  46.605  1.00  0.00           C  
ATOM   4406  CG  GLU B  28     191.294 140.229  45.844  1.00  0.00           C  
ATOM   4407  CD  GLU B  28     191.413 141.639  46.350  1.00  0.00           C  
ATOM   4408  OE1 GLU B  28     190.443 142.155  46.850  1.00  0.00           O  
ATOM   4409  OE2 GLU B  28     192.477 142.202  46.237  1.00  0.00           O  
ATOM   4410  H   GLU B  28     192.037 137.715  47.343  1.00  0.00           H  
ATOM   4411  HA  GLU B  28     190.871 140.089  48.544  1.00  0.00           H  
ATOM   4412 1HB  GLU B  28     190.130 138.465  46.081  1.00  0.00           H  
ATOM   4413 2HB  GLU B  28     189.310 139.945  46.557  1.00  0.00           H  
ATOM   4414 1HG  GLU B  28     192.264 139.740  45.931  1.00  0.00           H  
ATOM   4415 2HG  GLU B  28     191.021 140.249  44.789  1.00  0.00           H  
ATOM   4416  N   GLY B  29     189.388 137.225  48.907  1.00  0.00           N  
ATOM   4417  CA  GLY B  29     188.296 136.538  49.587  1.00  0.00           C  
ATOM   4418  C   GLY B  29     187.117 136.316  48.651  1.00  0.00           C  
ATOM   4419  O   GLY B  29     185.968 136.252  49.093  1.00  0.00           O  
ATOM   4420  H   GLY B  29     190.138 136.676  48.511  1.00  0.00           H  
ATOM   4421 1HA  GLY B  29     188.650 135.578  49.965  1.00  0.00           H  
ATOM   4422 2HA  GLY B  29     187.977 137.125  50.447  1.00  0.00           H  
ATOM   4423  N   THR B  30     187.403 136.211  47.356  1.00  0.00           N  
ATOM   4424  CA  THR B  30     186.362 136.029  46.351  1.00  0.00           C  
ATOM   4425  C   THR B  30     186.115 134.551  46.074  1.00  0.00           C  
ATOM   4426  O   THR B  30     186.938 133.698  46.403  1.00  0.00           O  
ATOM   4427  CB  THR B  30     186.728 136.746  45.038  1.00  0.00           C  
ATOM   4428  OG1 THR B  30     187.962 136.222  44.531  1.00  0.00           O  
ATOM   4429  CG2 THR B  30     186.873 138.242  45.270  1.00  0.00           C  
ATOM   4430  H   THR B  30     188.368 136.261  47.062  1.00  0.00           H  
ATOM   4431  HA  THR B  30     185.436 136.460  46.731  1.00  0.00           H  
ATOM   4432  HB  THR B  30     185.945 136.573  44.299  1.00  0.00           H  
ATOM   4433  HG1 THR B  30     188.048 136.447  43.602  1.00  0.00           H  
ATOM   4434 1HG2 THR B  30     187.131 138.732  44.331  1.00  0.00           H  
ATOM   4435 2HG2 THR B  30     185.933 138.645  45.644  1.00  0.00           H  
ATOM   4436 3HG2 THR B  30     187.661 138.421  46.000  1.00  0.00           H  
ATOM   4437  N   GLU B  31     184.976 134.260  45.455  1.00  0.00           N  
ATOM   4438  CA  GLU B  31     184.658 132.911  45.003  1.00  0.00           C  
ATOM   4439  C   GLU B  31     185.067 132.707  43.549  1.00  0.00           C  
ATOM   4440  O   GLU B  31     184.860 133.584  42.709  1.00  0.00           O  
ATOM   4441  CB  GLU B  31     183.162 132.633  45.166  1.00  0.00           C  
ATOM   4442  CG  GLU B  31     182.742 131.217  44.798  1.00  0.00           C  
ATOM   4443  CD  GLU B  31     181.262 130.991  44.937  1.00  0.00           C  
ATOM   4444  OE1 GLU B  31     180.568 131.919  45.277  1.00  0.00           O  
ATOM   4445  OE2 GLU B  31     180.825 129.889  44.702  1.00  0.00           O  
ATOM   4446  H   GLU B  31     184.316 135.003  45.277  1.00  0.00           H  
ATOM   4447  HA  GLU B  31     185.214 132.200  45.614  1.00  0.00           H  
ATOM   4448 1HB  GLU B  31     182.870 132.810  46.202  1.00  0.00           H  
ATOM   4449 2HB  GLU B  31     182.593 133.324  44.543  1.00  0.00           H  
ATOM   4450 1HG  GLU B  31     183.032 131.020  43.766  1.00  0.00           H  
ATOM   4451 2HG  GLU B  31     183.274 130.514  45.437  1.00  0.00           H  
ATOM   4452  N   VAL B  32     185.659 131.553  43.254  1.00  0.00           N  
ATOM   4453  CA  VAL B  32     186.114 131.274  41.897  1.00  0.00           C  
ATOM   4454  C   VAL B  32     185.605 129.923  41.413  1.00  0.00           C  
ATOM   4455  O   VAL B  32     185.640 128.931  42.142  1.00  0.00           O  
ATOM   4456  CB  VAL B  32     187.653 131.293  41.833  1.00  0.00           C  
ATOM   4457  CG1 VAL B  32     188.129 131.107  40.400  1.00  0.00           C  
ATOM   4458  CG2 VAL B  32     188.179 132.597  42.413  1.00  0.00           C  
ATOM   4459  H   VAL B  32     185.803 130.866  43.982  1.00  0.00           H  
ATOM   4460  HA  VAL B  32     185.725 132.050  41.236  1.00  0.00           H  
ATOM   4461  HB  VAL B  32     188.041 130.454  42.412  1.00  0.00           H  
ATOM   4462 1HG1 VAL B  32     189.219 131.122  40.374  1.00  0.00           H  
ATOM   4463 2HG1 VAL B  32     187.771 130.152  40.019  1.00  0.00           H  
ATOM   4464 3HG1 VAL B  32     187.741 131.916  39.781  1.00  0.00           H  
ATOM   4465 1HG2 VAL B  32     189.268 132.602  42.366  1.00  0.00           H  
ATOM   4466 2HG2 VAL B  32     187.787 133.435  41.838  1.00  0.00           H  
ATOM   4467 3HG2 VAL B  32     187.861 132.688  43.451  1.00  0.00           H  
ATOM   4468  N   ARG B  33     185.148 129.895  40.166  1.00  0.00           N  
ATOM   4469  CA  ARG B  33     184.758 128.660  39.498  1.00  0.00           C  
ATOM   4470  C   ARG B  33     185.630 128.393  38.278  1.00  0.00           C  
ATOM   4471  O   ARG B  33     185.858 129.289  37.465  1.00  0.00           O  
ATOM   4472  CB  ARG B  33     183.299 128.722  39.070  1.00  0.00           C  
ATOM   4473  CG  ARG B  33     182.795 127.489  38.337  1.00  0.00           C  
ATOM   4474  CD  ARG B  33     181.372 127.631  37.936  1.00  0.00           C  
ATOM   4475  NE  ARG B  33     180.948 126.560  37.050  1.00  0.00           N  
ATOM   4476  CZ  ARG B  33     180.410 125.395  37.461  1.00  0.00           C  
ATOM   4477  NH1 ARG B  33     180.237 125.167  38.744  1.00  0.00           N  
ATOM   4478  NH2 ARG B  33     180.056 124.481  36.574  1.00  0.00           N  
ATOM   4479  H   ARG B  33     185.087 130.764  39.654  1.00  0.00           H  
ATOM   4480  HA  ARG B  33     184.880 127.833  40.199  1.00  0.00           H  
ATOM   4481 1HB  ARG B  33     182.669 128.865  39.946  1.00  0.00           H  
ATOM   4482 2HB  ARG B  33     183.148 129.580  38.414  1.00  0.00           H  
ATOM   4483 1HG  ARG B  33     183.391 127.331  37.438  1.00  0.00           H  
ATOM   4484 2HG  ARG B  33     182.883 126.618  38.988  1.00  0.00           H  
ATOM   4485 1HD  ARG B  33     180.740 127.610  38.824  1.00  0.00           H  
ATOM   4486 2HD  ARG B  33     181.234 128.579  37.416  1.00  0.00           H  
ATOM   4487  HE  ARG B  33     181.065 126.698  36.055  1.00  0.00           H  
ATOM   4488 1HH1 ARG B  33     180.508 125.865  39.422  1.00  0.00           H  
ATOM   4489 2HH1 ARG B  33     179.834 124.294  39.052  1.00  0.00           H  
ATOM   4490 1HH2 ARG B  33     180.189 124.656  35.587  1.00  0.00           H  
ATOM   4491 2HH2 ARG B  33     179.653 123.609  36.882  1.00  0.00           H  
ATOM   4492  N   PHE B  34     186.115 127.163  38.152  1.00  0.00           N  
ATOM   4493  CA  PHE B  34     187.033 126.813  37.076  1.00  0.00           C  
ATOM   4494  C   PHE B  34     186.385 125.848  36.089  1.00  0.00           C  
ATOM   4495  O   PHE B  34     185.925 124.773  36.472  1.00  0.00           O  
ATOM   4496  CB  PHE B  34     188.308 126.189  37.645  1.00  0.00           C  
ATOM   4497  CG  PHE B  34     189.071 127.101  38.563  1.00  0.00           C  
ATOM   4498  CD1 PHE B  34     188.776 127.151  39.918  1.00  0.00           C  
ATOM   4499  CD2 PHE B  34     190.085 127.912  38.075  1.00  0.00           C  
ATOM   4500  CE1 PHE B  34     189.477 127.990  40.763  1.00  0.00           C  
ATOM   4501  CE2 PHE B  34     190.788 128.750  38.918  1.00  0.00           C  
ATOM   4502  CZ  PHE B  34     190.483 128.789  40.264  1.00  0.00           C  
ATOM   4503  H   PHE B  34     185.839 126.452  38.813  1.00  0.00           H  
ATOM   4504  HA  PHE B  34     187.307 127.726  36.544  1.00  0.00           H  
ATOM   4505 1HB  PHE B  34     188.056 125.285  38.197  1.00  0.00           H  
ATOM   4506 2HB  PHE B  34     188.968 125.900  36.828  1.00  0.00           H  
ATOM   4507  HD1 PHE B  34     187.981 126.518  40.313  1.00  0.00           H  
ATOM   4508  HD2 PHE B  34     190.325 127.881  37.012  1.00  0.00           H  
ATOM   4509  HE1 PHE B  34     189.234 128.019  41.825  1.00  0.00           H  
ATOM   4510  HE2 PHE B  34     191.583 129.382  38.521  1.00  0.00           H  
ATOM   4511  HZ  PHE B  34     191.035 129.451  40.929  1.00  0.00           H  
ATOM   4512  N   GLU B  35     186.360 126.233  34.819  1.00  0.00           N  
ATOM   4513  CA  GLU B  35     185.839 125.366  33.769  1.00  0.00           C  
ATOM   4514  C   GLU B  35     186.844 125.204  32.637  1.00  0.00           C  
ATOM   4515  O   GLU B  35     187.590 126.128  32.316  1.00  0.00           O  
ATOM   4516  CB  GLU B  35     184.524 125.924  33.221  1.00  0.00           C  
ATOM   4517  CG  GLU B  35     183.375 125.922  34.219  1.00  0.00           C  
ATOM   4518  CD  GLU B  35     182.087 126.425  33.630  1.00  0.00           C  
ATOM   4519  OE1 GLU B  35     182.118 126.951  32.543  1.00  0.00           O  
ATOM   4520  OE2 GLU B  35     181.070 126.284  34.267  1.00  0.00           O  
ATOM   4521  H   GLU B  35     186.724 127.143  34.570  1.00  0.00           H  
ATOM   4522  HA  GLU B  35     185.649 124.381  34.198  1.00  0.00           H  
ATOM   4523 1HB  GLU B  35     184.675 126.951  32.887  1.00  0.00           H  
ATOM   4524 2HB  GLU B  35     184.214 125.340  32.354  1.00  0.00           H  
ATOM   4525 1HG  GLU B  35     183.223 124.905  34.581  1.00  0.00           H  
ATOM   4526 2HG  GLU B  35     183.647 126.544  35.071  1.00  0.00           H  
ATOM   4527  N   LYS B  36     186.865 124.021  32.035  1.00  0.00           N  
ATOM   4528  CA  LYS B  36     187.743 123.771  30.902  1.00  0.00           C  
ATOM   4529  C   LYS B  36     186.977 123.157  29.736  1.00  0.00           C  
ATOM   4530  O   LYS B  36     186.043 122.379  29.931  1.00  0.00           O  
ATOM   4531  CB  LYS B  36     188.899 122.857  31.312  1.00  0.00           C  
ATOM   4532  CG  LYS B  36     189.867 123.478  32.311  1.00  0.00           C  
ATOM   4533  CD  LYS B  36     191.023 122.538  32.616  1.00  0.00           C  
ATOM   4534  CE  LYS B  36     192.042 123.193  33.537  1.00  0.00           C  
ATOM   4535  NZ  LYS B  36     191.545 123.294  34.936  1.00  0.00           N  
ATOM   4536  H   LYS B  36     186.269 123.284  32.382  1.00  0.00           H  
ATOM   4537  HA  LYS B  36     188.166 124.721  30.573  1.00  0.00           H  
ATOM   4538 1HB  LYS B  36     188.501 121.944  31.756  1.00  0.00           H  
ATOM   4539 2HB  LYS B  36     189.468 122.571  30.428  1.00  0.00           H  
ATOM   4540 1HG  LYS B  36     190.264 124.408  31.902  1.00  0.00           H  
ATOM   4541 2HG  LYS B  36     189.339 123.704  33.236  1.00  0.00           H  
ATOM   4542 1HD  LYS B  36     190.642 121.635  33.095  1.00  0.00           H  
ATOM   4543 2HD  LYS B  36     191.517 122.254  31.687  1.00  0.00           H  
ATOM   4544 1HE  LYS B  36     192.963 122.612  33.532  1.00  0.00           H  
ATOM   4545 2HE  LYS B  36     192.269 124.196  33.173  1.00  0.00           H  
ATOM   4546 1HZ  LYS B  36     192.248 123.734  35.513  1.00  0.00           H  
ATOM   4547 2HZ  LYS B  36     190.700 123.847  34.955  1.00  0.00           H  
ATOM   4548 3HZ  LYS B  36     191.349 122.369  35.291  1.00  0.00           H  
ATOM   4549  N   LYS B  37     187.389 123.514  28.528  1.00  0.00           N  
ATOM   4550  CA  LYS B  37     186.887 122.902  27.304  1.00  0.00           C  
ATOM   4551  C   LYS B  37     188.003 122.719  26.282  1.00  0.00           C  
ATOM   4552  O   LYS B  37     189.143 123.123  26.513  1.00  0.00           O  
ATOM   4553  CB  LYS B  37     185.760 123.744  26.705  1.00  0.00           C  
ATOM   4554  CG  LYS B  37     184.500 123.807  27.559  1.00  0.00           C  
ATOM   4555  CD  LYS B  37     183.383 124.548  26.839  1.00  0.00           C  
ATOM   4556  CE  LYS B  37     182.104 124.555  27.665  1.00  0.00           C  
ATOM   4557  NZ  LYS B  37     180.999 125.273  26.971  1.00  0.00           N  
ATOM   4558  H   LYS B  37     188.086 124.242  28.443  1.00  0.00           H  
ATOM   4559  HA  LYS B  37     186.479 121.921  27.550  1.00  0.00           H  
ATOM   4560 1HB  LYS B  37     186.111 124.766  26.552  1.00  0.00           H  
ATOM   4561 2HB  LYS B  37     185.484 123.343  25.730  1.00  0.00           H  
ATOM   4562 1HG  LYS B  37     184.165 122.795  27.788  1.00  0.00           H  
ATOM   4563 2HG  LYS B  37     184.720 124.319  28.495  1.00  0.00           H  
ATOM   4564 1HD  LYS B  37     183.690 125.577  26.653  1.00  0.00           H  
ATOM   4565 2HD  LYS B  37     183.183 124.066  25.883  1.00  0.00           H  
ATOM   4566 1HE  LYS B  37     181.790 123.530  27.859  1.00  0.00           H  
ATOM   4567 2HE  LYS B  37     182.291 125.042  28.622  1.00  0.00           H  
ATOM   4568 1HZ  LYS B  37     180.171 125.256  27.549  1.00  0.00           H  
ATOM   4569 2HZ  LYS B  37     181.273 126.231  26.802  1.00  0.00           H  
ATOM   4570 3HZ  LYS B  37     180.804 124.818  26.091  1.00  0.00           H  
ATOM   4571  N   ASP B  38     187.672 122.115  25.148  1.00  0.00           N  
ATOM   4572  CA  ASP B  38     188.682 121.786  24.148  1.00  0.00           C  
ATOM   4573  C   ASP B  38     189.330 123.045  23.583  1.00  0.00           C  
ATOM   4574  O   ASP B  38     188.866 123.597  22.585  1.00  0.00           O  
ATOM   4575  CB  ASP B  38     188.067 120.968  23.011  1.00  0.00           C  
ATOM   4576  CG  ASP B  38     189.104 120.445  22.028  1.00  0.00           C  
ATOM   4577  OD1 ASP B  38     190.255 120.781  22.173  1.00  0.00           O  
ATOM   4578  OD2 ASP B  38     188.735 119.711  21.141  1.00  0.00           O  
ATOM   4579  H   ASP B  38     186.707 121.873  24.976  1.00  0.00           H  
ATOM   4580  HA  ASP B  38     189.459 121.189  24.624  1.00  0.00           H  
ATOM   4581 1HB  ASP B  38     187.521 120.121  23.427  1.00  0.00           H  
ATOM   4582 2HB  ASP B  38     187.350 121.583  22.467  1.00  0.00           H  
ATOM   4583  N   GLY B  39     190.404 123.490  24.229  1.00  0.00           N  
ATOM   4584  CA  GLY B  39     191.184 124.622  23.748  1.00  0.00           C  
ATOM   4585  C   GLY B  39     190.743 125.918  24.415  1.00  0.00           C  
ATOM   4586  O   GLY B  39     191.199 127.001  24.045  1.00  0.00           O  
ATOM   4587  H   GLY B  39     190.692 123.017  25.073  1.00  0.00           H  
ATOM   4588 1HA  GLY B  39     192.241 124.448  23.948  1.00  0.00           H  
ATOM   4589 2HA  GLY B  39     191.073 124.709  22.668  1.00  0.00           H  
ATOM   4590  N   LEU B  40     189.860 125.817  25.407  1.00  0.00           N  
ATOM   4591  CA  LEU B  40     189.372 127.002  26.097  1.00  0.00           C  
ATOM   4592  C   LEU B  40     189.470 126.840  27.609  1.00  0.00           C  
ATOM   4593  O   LEU B  40     189.064 125.816  28.162  1.00  0.00           O  
ATOM   4594  CB  LEU B  40     187.918 127.285  25.699  1.00  0.00           C  
ATOM   4595  CG  LEU B  40     187.683 127.596  24.216  1.00  0.00           C  
ATOM   4596  CD1 LEU B  40     186.189 127.576  23.923  1.00  0.00           C  
ATOM   4597  CD2 LEU B  40     188.288 128.951  23.879  1.00  0.00           C  
ATOM   4598  H   LEU B  40     189.520 124.905  25.679  1.00  0.00           H  
ATOM   4599  HA  LEU B  40     189.993 127.852  25.807  1.00  0.00           H  
ATOM   4600 1HB  LEU B  40     187.313 126.417  25.955  1.00  0.00           H  
ATOM   4601 2HB  LEU B  40     187.559 128.136  26.277  1.00  0.00           H  
ATOM   4602  HG  LEU B  40     188.153 126.826  23.603  1.00  0.00           H  
ATOM   4603 1HD1 LEU B  40     186.022 127.798  22.868  1.00  0.00           H  
ATOM   4604 2HD1 LEU B  40     185.786 126.590  24.154  1.00  0.00           H  
ATOM   4605 3HD1 LEU B  40     185.689 128.326  24.534  1.00  0.00           H  
ATOM   4606 1HD2 LEU B  40     188.122 129.172  22.824  1.00  0.00           H  
ATOM   4607 2HD2 LEU B  40     187.818 129.722  24.490  1.00  0.00           H  
ATOM   4608 3HD2 LEU B  40     189.359 128.931  24.081  1.00  0.00           H  
ATOM   4609  N   LEU B  41     190.010 127.855  28.276  1.00  0.00           N  
ATOM   4610  CA  LEU B  41     189.972 127.931  29.730  1.00  0.00           C  
ATOM   4611  C   LEU B  41     189.129 129.111  30.198  1.00  0.00           C  
ATOM   4612  O   LEU B  41     189.296 130.234  29.720  1.00  0.00           O  
ATOM   4613  CB  LEU B  41     191.395 128.056  30.290  1.00  0.00           C  
ATOM   4614  CG  LEU B  41     191.495 128.384  31.785  1.00  0.00           C  
ATOM   4615  CD1 LEU B  41     190.992 127.200  32.600  1.00  0.00           C  
ATOM   4616  CD2 LEU B  41     192.937 128.717  32.137  1.00  0.00           C  
ATOM   4617  H   LEU B  41     190.459 128.598  27.759  1.00  0.00           H  
ATOM   4618  HA  LEU B  41     189.531 127.011  30.114  1.00  0.00           H  
ATOM   4619 1HB  LEU B  41     191.918 127.117  30.122  1.00  0.00           H  
ATOM   4620 2HB  LEU B  41     191.916 128.842  29.743  1.00  0.00           H  
ATOM   4621  HG  LEU B  41     190.858 129.240  32.014  1.00  0.00           H  
ATOM   4622 1HD1 LEU B  41     191.062 127.433  33.663  1.00  0.00           H  
ATOM   4623 2HD1 LEU B  41     189.952 126.996  32.342  1.00  0.00           H  
ATOM   4624 3HD1 LEU B  41     191.599 126.323  32.380  1.00  0.00           H  
ATOM   4625 1HD2 LEU B  41     193.007 128.951  33.200  1.00  0.00           H  
ATOM   4626 2HD2 LEU B  41     193.573 127.862  31.911  1.00  0.00           H  
ATOM   4627 3HD2 LEU B  41     193.264 129.578  31.554  1.00  0.00           H  
ATOM   4628  N   SER B  42     188.221 128.853  31.133  1.00  0.00           N  
ATOM   4629  CA  SER B  42     187.339 129.896  31.641  1.00  0.00           C  
ATOM   4630  C   SER B  42     187.344 129.929  33.162  1.00  0.00           C  
ATOM   4631  O   SER B  42     187.004 128.942  33.818  1.00  0.00           O  
ATOM   4632  CB  SER B  42     185.926 129.675  31.137  1.00  0.00           C  
ATOM   4633  OG  SER B  42     185.051 130.640  31.656  1.00  0.00           O  
ATOM   4634  H   SER B  42     188.147 127.918  31.509  1.00  0.00           H  
ATOM   4635  HA  SER B  42     187.697 130.859  31.279  1.00  0.00           H  
ATOM   4636 1HB  SER B  42     185.916 129.720  30.049  1.00  0.00           H  
ATOM   4637 2HB  SER B  42     185.587 128.681  31.427  1.00  0.00           H  
ATOM   4638  HG  SER B  42     184.196 130.463  31.257  1.00  0.00           H  
ATOM   4639  N   ILE B  43     187.742 131.064  33.724  1.00  0.00           N  
ATOM   4640  CA  ILE B  43     187.743 131.232  35.174  1.00  0.00           C  
ATOM   4641  C   ILE B  43     186.762 132.313  35.606  1.00  0.00           C  
ATOM   4642  O   ILE B  43     186.921 133.483  35.254  1.00  0.00           O  
ATOM   4643  CB  ILE B  43     189.152 131.584  35.685  1.00  0.00           C  
ATOM   4644  CG1 ILE B  43     190.166 130.536  35.220  1.00  0.00           C  
ATOM   4645  CG2 ILE B  43     189.155 131.697  37.202  1.00  0.00           C  
ATOM   4646  CD1 ILE B  43     191.607 130.954  35.409  1.00  0.00           C  
ATOM   4647  H   ILE B  43     188.057 131.822  33.135  1.00  0.00           H  
ATOM   4648  HA  ILE B  43     187.435 130.293  35.630  1.00  0.00           H  
ATOM   4649  HB  ILE B  43     189.466 132.537  35.259  1.00  0.00           H  
ATOM   4650 1HG1 ILE B  43     190.006 129.607  35.767  1.00  0.00           H  
ATOM   4651 2HG1 ILE B  43     190.010 130.322  34.162  1.00  0.00           H  
ATOM   4652 1HG2 ILE B  43     190.159 131.946  37.546  1.00  0.00           H  
ATOM   4653 2HG2 ILE B  43     188.462 132.479  37.509  1.00  0.00           H  
ATOM   4654 3HG2 ILE B  43     188.847 130.746  37.638  1.00  0.00           H  
ATOM   4655 1HD1 ILE B  43     192.265 130.160  35.056  1.00  0.00           H  
ATOM   4656 2HD1 ILE B  43     191.799 131.864  34.840  1.00  0.00           H  
ATOM   4657 3HD1 ILE B  43     191.796 131.139  36.466  1.00  0.00           H  
ATOM   4658  N   GLU B  44     185.747 131.926  36.370  1.00  0.00           N  
ATOM   4659  CA  GLU B  44     184.720 132.873  36.789  1.00  0.00           C  
ATOM   4660  C   GLU B  44     184.963 133.359  38.211  1.00  0.00           C  
ATOM   4661  O   GLU B  44     185.077 132.556  39.137  1.00  0.00           O  
ATOM   4662  CB  GLU B  44     183.332 132.232  36.686  1.00  0.00           C  
ATOM   4663  CG  GLU B  44     182.189 133.139  37.116  1.00  0.00           C  
ATOM   4664  CD  GLU B  44     180.848 132.463  37.049  1.00  0.00           C  
ATOM   4665  OE1 GLU B  44     180.798 131.326  36.644  1.00  0.00           O  
ATOM   4666  OE2 GLU B  44     179.874 133.083  37.405  1.00  0.00           O  
ATOM   4667  H   GLU B  44     185.697 130.966  36.681  1.00  0.00           H  
ATOM   4668  HA  GLU B  44     184.754 133.736  36.124  1.00  0.00           H  
ATOM   4669 1HB  GLU B  44     183.149 131.925  35.659  1.00  0.00           H  
ATOM   4670 2HB  GLU B  44     183.300 131.338  37.307  1.00  0.00           H  
ATOM   4671 1HG  GLU B  44     182.366 133.471  38.140  1.00  0.00           H  
ATOM   4672 2HG  GLU B  44     182.178 134.021  36.474  1.00  0.00           H  
ATOM   4673  N   VAL B  45     185.049 134.675  38.386  1.00  0.00           N  
ATOM   4674  CA  VAL B  45     185.328 135.236  39.701  1.00  0.00           C  
ATOM   4675  C   VAL B  45     184.248 136.229  40.116  1.00  0.00           C  
ATOM   4676  O   VAL B  45     183.849 137.093  39.337  1.00  0.00           O  
ATOM   4677  CB  VAL B  45     186.698 135.941  39.701  1.00  0.00           C  
ATOM   4678  CG1 VAL B  45     187.054 136.413  41.103  1.00  0.00           C  
ATOM   4679  CG2 VAL B  45     187.765 134.999  39.162  1.00  0.00           C  
ATOM   4680  H   VAL B  45     184.933 135.289  37.592  1.00  0.00           H  
ATOM   4681  HA  VAL B  45     185.353 134.424  40.427  1.00  0.00           H  
ATOM   4682  HB  VAL B  45     186.641 136.826  39.068  1.00  0.00           H  
ATOM   4683 1HG1 VAL B  45     188.024 136.909  41.084  1.00  0.00           H  
ATOM   4684 2HG1 VAL B  45     186.296 137.114  41.454  1.00  0.00           H  
ATOM   4685 3HG1 VAL B  45     187.097 135.557  41.775  1.00  0.00           H  
ATOM   4686 1HG2 VAL B  45     188.730 135.504  39.165  1.00  0.00           H  
ATOM   4687 2HG2 VAL B  45     187.818 134.111  39.792  1.00  0.00           H  
ATOM   4688 3HG2 VAL B  45     187.511 134.707  38.143  1.00  0.00           H  
ATOM   4689  N   LYS B  46     183.782 136.103  41.354  1.00  0.00           N  
ATOM   4690  CA  LYS B  46     182.797 137.033  41.895  1.00  0.00           C  
ATOM   4691  C   LYS B  46     183.472 138.191  42.618  1.00  0.00           C  
ATOM   4692  O   LYS B  46     184.538 138.025  43.208  1.00  0.00           O  
ATOM   4693  CB  LYS B  46     181.840 136.306  42.843  1.00  0.00           C  
ATOM   4694  CG  LYS B  46     181.004 135.219  42.182  1.00  0.00           C  
ATOM   4695  CD  LYS B  46     180.051 134.573  43.176  1.00  0.00           C  
ATOM   4696  CE  LYS B  46     179.313 133.397  42.554  1.00  0.00           C  
ATOM   4697  NZ  LYS B  46     178.508 132.650  43.559  1.00  0.00           N  
ATOM   4698  H   LYS B  46     184.121 135.349  41.936  1.00  0.00           H  
ATOM   4699  HA  LYS B  46     182.220 137.445  41.068  1.00  0.00           H  
ATOM   4700 1HB  LYS B  46     182.408 135.846  43.652  1.00  0.00           H  
ATOM   4701 2HB  LYS B  46     181.156 137.027  43.291  1.00  0.00           H  
ATOM   4702 1HG  LYS B  46     180.426 135.651  41.364  1.00  0.00           H  
ATOM   4703 2HG  LYS B  46     181.661 134.454  41.771  1.00  0.00           H  
ATOM   4704 1HD  LYS B  46     180.612 134.223  44.043  1.00  0.00           H  
ATOM   4705 2HD  LYS B  46     179.321 135.311  43.510  1.00  0.00           H  
ATOM   4706 1HE  LYS B  46     178.651 133.757  41.769  1.00  0.00           H  
ATOM   4707 2HE  LYS B  46     180.034 132.713  42.105  1.00  0.00           H  
ATOM   4708 1HZ  LYS B  46     178.036 131.879  43.107  1.00  0.00           H  
ATOM   4709 2HZ  LYS B  46     179.117 132.294  44.281  1.00  0.00           H  
ATOM   4710 3HZ  LYS B  46     177.823 133.270  43.967  1.00  0.00           H  
ATOM   4711  N   ASN B  47     182.836 139.361  42.576  1.00  0.00           N  
ATOM   4712  CA  ASN B  47     183.176 140.467  43.463  1.00  0.00           C  
ATOM   4713  C   ASN B  47     184.667 140.775  43.413  1.00  0.00           C  
ATOM   4714  O   ASN B  47     185.292 140.998  44.449  1.00  0.00           O  
ATOM   4715  CB  ASN B  47     182.738 140.167  44.884  1.00  0.00           C  
ATOM   4716  CG  ASN B  47     181.249 139.998  45.008  1.00  0.00           C  
ATOM   4717  OD1 ASN B  47     180.478 140.664  44.307  1.00  0.00           O  
ATOM   4718  ND2 ASN B  47     180.831 139.122  45.884  1.00  0.00           N  
ATOM   4719  H   ASN B  47     182.080 139.482  41.917  1.00  0.00           H  
ATOM   4720  HA  ASN B  47     182.650 141.360  43.118  1.00  0.00           H  
ATOM   4721 1HB  ASN B  47     183.226 139.252  45.228  1.00  0.00           H  
ATOM   4722 2HB  ASN B  47     183.058 140.976  45.542  1.00  0.00           H  
ATOM   4723 1HD2 ASN B  47     179.852 138.968  46.010  1.00  0.00           H  
ATOM   4724 2HD2 ASN B  47     181.493 138.606  46.429  1.00  0.00           H  
ATOM   4725  N   LEU B  48     185.231 140.795  42.210  1.00  0.00           N  
ATOM   4726  CA  LEU B  48     186.640 141.131  42.040  1.00  0.00           C  
ATOM   4727  C   LEU B  48     186.809 142.555  41.529  1.00  0.00           C  
ATOM   4728  O   LEU B  48     186.148 142.966  40.575  1.00  0.00           O  
ATOM   4729  CB  LEU B  48     187.306 140.151  41.067  1.00  0.00           C  
ATOM   4730  CG  LEU B  48     188.820 140.316  40.887  1.00  0.00           C  
ATOM   4731  CD1 LEU B  48     189.531 139.923  42.175  1.00  0.00           C  
ATOM   4732  CD2 LEU B  48     189.290 139.460  39.721  1.00  0.00           C  
ATOM   4733  H   LEU B  48     184.676 140.569  41.397  1.00  0.00           H  
ATOM   4734  HA  LEU B  48     187.133 141.052  43.010  1.00  0.00           H  
ATOM   4735 1HB  LEU B  48     187.123 139.136  41.417  1.00  0.00           H  
ATOM   4736 2HB  LEU B  48     186.842 140.264  40.087  1.00  0.00           H  
ATOM   4737  HG  LEU B  48     189.051 141.363  40.685  1.00  0.00           H  
ATOM   4738 1HD1 LEU B  48     190.607 140.041  42.048  1.00  0.00           H  
ATOM   4739 2HD1 LEU B  48     189.190 140.564  42.989  1.00  0.00           H  
ATOM   4740 3HD1 LEU B  48     189.305 138.884  42.413  1.00  0.00           H  
ATOM   4741 1HD2 LEU B  48     190.367 139.578  39.593  1.00  0.00           H  
ATOM   4742 2HD2 LEU B  48     189.061 138.413  39.922  1.00  0.00           H  
ATOM   4743 3HD2 LEU B  48     188.780 139.774  38.810  1.00  0.00           H  
ATOM   4744  N   SER B  49     187.708 143.301  42.164  1.00  0.00           N  
ATOM   4745  CA  SER B  49     187.899 144.711  41.849  1.00  0.00           C  
ATOM   4746  C   SER B  49     188.534 144.886  40.474  1.00  0.00           C  
ATOM   4747  O   SER B  49     189.203 143.981  39.976  1.00  0.00           O  
ATOM   4748  CB  SER B  49     188.765 145.369  42.905  1.00  0.00           C  
ATOM   4749  OG  SER B  49     190.077 144.879  42.855  1.00  0.00           O  
ATOM   4750  H   SER B  49     188.280 142.878  42.881  1.00  0.00           H  
ATOM   4751  HA  SER B  49     186.934 145.215  41.831  1.00  0.00           H  
ATOM   4752 1HB  SER B  49     188.770 146.448  42.750  1.00  0.00           H  
ATOM   4753 2HB  SER B  49     188.341 145.182  43.891  1.00  0.00           H  
ATOM   4754  HG  SER B  49     190.555 145.334  43.552  1.00  0.00           H  
ATOM   4755  N   GLU B  50     188.323 146.054  39.870  1.00  0.00           N  
ATOM   4756  CA  GLU B  50     188.824 146.345  38.534  1.00  0.00           C  
ATOM   4757  C   GLU B  50     190.343 146.237  38.479  1.00  0.00           C  
ATOM   4758  O   GLU B  50     190.896 145.727  37.502  1.00  0.00           O  
ATOM   4759  CB  GLU B  50     188.388 147.746  38.094  1.00  0.00           C  
ATOM   4760  CG  GLU B  50     188.893 148.159  36.720  1.00  0.00           C  
ATOM   4761  CD  GLU B  50     188.407 149.520  36.304  1.00  0.00           C  
ATOM   4762  OE1 GLU B  50     187.451 149.989  36.870  1.00  0.00           O  
ATOM   4763  OE2 GLU B  50     188.997 150.093  35.417  1.00  0.00           O  
ATOM   4764  H   GLU B  50     187.794 146.764  40.354  1.00  0.00           H  
ATOM   4765  HA  GLU B  50     188.406 145.617  37.839  1.00  0.00           H  
ATOM   4766 1HB  GLU B  50     187.300 147.800  38.082  1.00  0.00           H  
ATOM   4767 2HB  GLU B  50     188.745 148.481  38.816  1.00  0.00           H  
ATOM   4768 1HG  GLU B  50     189.982 148.160  36.728  1.00  0.00           H  
ATOM   4769 2HG  GLU B  50     188.564 147.423  35.987  1.00  0.00           H  
ATOM   4770  N   GLU B  51     191.016 146.725  39.517  1.00  0.00           N  
ATOM   4771  CA  GLU B  51     192.474 146.748  39.541  1.00  0.00           C  
ATOM   4772  C   GLU B  51     193.049 145.347  39.383  1.00  0.00           C  
ATOM   4773  O   GLU B  51     194.030 145.146  38.669  1.00  0.00           O  
ATOM   4774  CB  GLU B  51     192.977 147.373  40.844  1.00  0.00           C  
ATOM   4775  CG  GLU B  51     192.670 148.857  40.990  1.00  0.00           C  
ATOM   4776  CD  GLU B  51     191.282 149.119  41.506  1.00  0.00           C  
ATOM   4777  OE1 GLU B  51     190.526 148.185  41.624  1.00  0.00           O  
ATOM   4778  OE2 GLU B  51     190.978 150.255  41.784  1.00  0.00           O  
ATOM   4779  H   GLU B  51     190.508 147.085  40.312  1.00  0.00           H  
ATOM   4780  HA  GLU B  51     192.824 147.354  38.704  1.00  0.00           H  
ATOM   4781 1HB  GLU B  51     192.530 146.854  41.692  1.00  0.00           H  
ATOM   4782 2HB  GLU B  51     194.057 147.247  40.915  1.00  0.00           H  
ATOM   4783 1HG  GLU B  51     193.390 149.301  41.676  1.00  0.00           H  
ATOM   4784 2HG  GLU B  51     192.788 149.338  40.020  1.00  0.00           H  
ATOM   4785  N   ARG B  52     192.425 144.383  40.052  1.00  0.00           N  
ATOM   4786  CA  ARG B  52     192.875 142.995  39.996  1.00  0.00           C  
ATOM   4787  C   ARG B  52     192.576 142.373  38.637  1.00  0.00           C  
ATOM   4788  O   ARG B  52     193.364 141.578  38.126  1.00  0.00           O  
ATOM   4789  CB  ARG B  52     192.205 142.171  41.085  1.00  0.00           C  
ATOM   4790  CG  ARG B  52     192.613 142.535  42.505  1.00  0.00           C  
ATOM   4791  CD  ARG B  52     194.079 142.406  42.705  1.00  0.00           C  
ATOM   4792  NE  ARG B  52     194.440 142.438  44.113  1.00  0.00           N  
ATOM   4793  CZ  ARG B  52     195.687 142.640  44.579  1.00  0.00           C  
ATOM   4794  NH1 ARG B  52     196.679 142.827  43.740  1.00  0.00           N  
ATOM   4795  NH2 ARG B  52     195.911 142.650  45.882  1.00  0.00           N  
ATOM   4796  H   ARG B  52     191.619 144.613  40.613  1.00  0.00           H  
ATOM   4797  HA  ARG B  52     193.954 142.976  40.157  1.00  0.00           H  
ATOM   4798 1HB  ARG B  52     191.125 142.284  41.014  1.00  0.00           H  
ATOM   4799 2HB  ARG B  52     192.435 141.116  40.936  1.00  0.00           H  
ATOM   4800 1HG  ARG B  52     192.327 143.566  42.712  1.00  0.00           H  
ATOM   4801 2HG  ARG B  52     192.111 141.869  43.209  1.00  0.00           H  
ATOM   4802 1HD  ARG B  52     194.423 141.461  42.286  1.00  0.00           H  
ATOM   4803 2HD  ARG B  52     194.587 143.231  42.204  1.00  0.00           H  
ATOM   4804  HE  ARG B  52     193.701 142.298  44.789  1.00  0.00           H  
ATOM   4805 1HH1 ARG B  52     196.509 142.819  42.745  1.00  0.00           H  
ATOM   4806 2HH1 ARG B  52     197.614 142.980  44.089  1.00  0.00           H  
ATOM   4807 1HH2 ARG B  52     195.147 142.507  46.529  1.00  0.00           H  
ATOM   4808 2HH2 ARG B  52     196.846 142.802  46.232  1.00  0.00           H  
ATOM   4809  N   GLN B  53     191.441 142.745  38.059  1.00  0.00           N  
ATOM   4810  CA  GLN B  53     191.038 142.240  36.752  1.00  0.00           C  
ATOM   4811  C   GLN B  53     192.046 142.625  35.678  1.00  0.00           C  
ATOM   4812  O   GLN B  53     192.385 141.814  34.816  1.00  0.00           O  
ATOM   4813  CB  GLN B  53     189.650 142.767  36.377  1.00  0.00           C  
ATOM   4814  CG  GLN B  53     188.516 142.167  37.191  1.00  0.00           C  
ATOM   4815  CD  GLN B  53     187.156 142.665  36.742  1.00  0.00           C  
ATOM   4816  OE1 GLN B  53     186.872 142.744  35.544  1.00  0.00           O  
ATOM   4817  NE2 GLN B  53     186.304 143.005  37.704  1.00  0.00           N  
ATOM   4818  H   GLN B  53     190.838 143.405  38.535  1.00  0.00           H  
ATOM   4819  HA  GLN B  53     190.993 141.151  36.802  1.00  0.00           H  
ATOM   4820 1HB  GLN B  53     189.624 143.848  36.508  1.00  0.00           H  
ATOM   4821 2HB  GLN B  53     189.454 142.560  35.324  1.00  0.00           H  
ATOM   4822 1HG  GLN B  53     188.536 141.083  37.081  1.00  0.00           H  
ATOM   4823 2HG  GLN B  53     188.651 142.439  38.238  1.00  0.00           H  
ATOM   4824 1HE2 GLN B  53     185.391 143.341  37.469  1.00  0.00           H  
ATOM   4825 2HE2 GLN B  53     186.575 142.926  38.664  1.00  0.00           H  
ATOM   4826  N   ARG B  54     192.531 143.861  35.747  1.00  0.00           N  
ATOM   4827  CA  ARG B  54     193.508 144.363  34.792  1.00  0.00           C  
ATOM   4828  C   ARG B  54     194.856 143.676  34.968  1.00  0.00           C  
ATOM   4829  O   ARG B  54     195.522 143.342  33.989  1.00  0.00           O  
ATOM   4830  CB  ARG B  54     193.684 145.868  34.947  1.00  0.00           C  
ATOM   4831  CG  ARG B  54     192.512 146.703  34.457  1.00  0.00           C  
ATOM   4832  CD  ARG B  54     192.767 148.156  34.621  1.00  0.00           C  
ATOM   4833  NE  ARG B  54     191.619 148.956  34.227  1.00  0.00           N  
ATOM   4834  CZ  ARG B  54     191.364 149.363  32.969  1.00  0.00           C  
ATOM   4835  NH1 ARG B  54     192.184 149.038  31.995  1.00  0.00           N  
ATOM   4836  NH2 ARG B  54     190.289 150.089  32.714  1.00  0.00           N  
ATOM   4837  H   ARG B  54     192.209 144.471  36.485  1.00  0.00           H  
ATOM   4838  HA  ARG B  54     193.146 144.159  33.785  1.00  0.00           H  
ATOM   4839 1HB  ARG B  54     193.843 146.107  35.998  1.00  0.00           H  
ATOM   4840 2HB  ARG B  54     194.570 146.188  34.401  1.00  0.00           H  
ATOM   4841 1HG  ARG B  54     192.340 146.501  33.400  1.00  0.00           H  
ATOM   4842 2HG  ARG B  54     191.618 146.445  35.026  1.00  0.00           H  
ATOM   4843 1HD  ARG B  54     192.990 148.370  35.666  1.00  0.00           H  
ATOM   4844 2HD  ARG B  54     193.614 148.449  34.002  1.00  0.00           H  
ATOM   4845  HE  ARG B  54     190.964 149.227  34.950  1.00  0.00           H  
ATOM   4846 1HH1 ARG B  54     193.006 148.482  32.190  1.00  0.00           H  
ATOM   4847 2HH1 ARG B  54     191.994 149.342  31.051  1.00  0.00           H  
ATOM   4848 1HH2 ARG B  54     189.659 150.340  33.462  1.00  0.00           H  
ATOM   4849 2HH2 ARG B  54     190.100 150.393  31.769  1.00  0.00           H  
ATOM   4850  N   GLU B  55     195.247 143.454  36.221  1.00  0.00           N  
ATOM   4851  CA  GLU B  55     196.496 142.764  36.526  1.00  0.00           C  
ATOM   4852  C   GLU B  55     196.481 141.338  35.992  1.00  0.00           C  
ATOM   4853  O   GLU B  55     197.470 140.860  35.438  1.00  0.00           O  
ATOM   4854  CB  GLU B  55     196.745 142.751  38.036  1.00  0.00           C  
ATOM   4855  CG  GLU B  55     197.133 144.101  38.621  1.00  0.00           C  
ATOM   4856  CD  GLU B  55     197.206 144.089  40.122  1.00  0.00           C  
ATOM   4857  OE1 GLU B  55     196.731 143.149  40.714  1.00  0.00           O  
ATOM   4858  OE2 GLU B  55     197.738 145.021  40.677  1.00  0.00           O  
ATOM   4859  H   GLU B  55     194.662 143.764  36.985  1.00  0.00           H  
ATOM   4860  HA  GLU B  55     197.313 143.300  36.044  1.00  0.00           H  
ATOM   4861 1HB  GLU B  55     195.845 142.410  38.550  1.00  0.00           H  
ATOM   4862 2HB  GLU B  55     197.541 142.044  38.266  1.00  0.00           H  
ATOM   4863 1HG  GLU B  55     198.105 144.391  38.222  1.00  0.00           H  
ATOM   4864 2HG  GLU B  55     196.405 144.846  38.302  1.00  0.00           H  
ATOM   4865  N   ILE B  56     195.344 140.665  36.157  1.00  0.00           N  
ATOM   4866  CA  ILE B  56     195.186 139.288  35.702  1.00  0.00           C  
ATOM   4867  C   ILE B  56     195.202 139.205  34.180  1.00  0.00           C  
ATOM   4868  O   ILE B  56     195.877 138.349  33.608  1.00  0.00           O  
ATOM   4869  CB  ILE B  56     193.876 138.680  36.236  1.00  0.00           C  
ATOM   4870  CG1 ILE B  56     193.957 138.487  37.753  1.00  0.00           C  
ATOM   4871  CG2 ILE B  56     193.582 137.358  35.543  1.00  0.00           C  
ATOM   4872  CD1 ILE B  56     192.618 138.236  38.408  1.00  0.00           C  
ATOM   4873  H   ILE B  56     194.563 141.123  36.607  1.00  0.00           H  
ATOM   4874  HA  ILE B  56     196.020 138.701  36.085  1.00  0.00           H  
ATOM   4875  HB  ILE B  56     193.053 139.369  36.050  1.00  0.00           H  
ATOM   4876 1HG1 ILE B  56     194.611 137.645  37.978  1.00  0.00           H  
ATOM   4877 2HG1 ILE B  56     194.398 139.374  38.210  1.00  0.00           H  
ATOM   4878 1HG2 ILE B  56     192.653 136.942  35.933  1.00  0.00           H  
ATOM   4879 2HG2 ILE B  56     193.483 137.524  34.471  1.00  0.00           H  
ATOM   4880 3HG2 ILE B  56     194.399 136.660  35.729  1.00  0.00           H  
ATOM   4881 1HD1 ILE B  56     192.757 138.110  39.482  1.00  0.00           H  
ATOM   4882 2HD1 ILE B  56     191.958 139.084  38.225  1.00  0.00           H  
ATOM   4883 3HD1 ILE B  56     192.173 137.333  37.992  1.00  0.00           H  
ATOM   4884  N   GLN B  57     194.464 140.102  33.532  1.00  0.00           N  
ATOM   4885  CA  GLN B  57     194.378 140.120  32.078  1.00  0.00           C  
ATOM   4886  C   GLN B  57     195.761 140.184  31.445  1.00  0.00           C  
ATOM   4887  O   GLN B  57     196.081 139.394  30.557  1.00  0.00           O  
ATOM   4888  CB  GLN B  57     193.532 141.306  31.606  1.00  0.00           C  
ATOM   4889  CG  GLN B  57     193.342 141.375  30.100  1.00  0.00           C  
ATOM   4890  CD  GLN B  57     192.838 142.730  29.642  1.00  0.00           C  
ATOM   4891  OE1 GLN B  57     193.415 143.353  28.746  1.00  0.00           O  
ATOM   4892  NE2 GLN B  57     191.757 143.197  30.256  1.00  0.00           N  
ATOM   4893  H   GLN B  57     193.947 140.791  34.060  1.00  0.00           H  
ATOM   4894  HA  GLN B  57     193.887 139.202  31.749  1.00  0.00           H  
ATOM   4895 1HB  GLN B  57     192.546 141.256  32.067  1.00  0.00           H  
ATOM   4896 2HB  GLN B  57     193.998 142.236  31.929  1.00  0.00           H  
ATOM   4897 1HG  GLN B  57     194.299 141.184  29.614  1.00  0.00           H  
ATOM   4898 2HG  GLN B  57     192.614 140.621  29.802  1.00  0.00           H  
ATOM   4899 1HE2 GLN B  57     191.377 144.087  29.996  1.00  0.00           H  
ATOM   4900 2HE2 GLN B  57     191.320 142.660  30.978  1.00  0.00           H  
ATOM   4901  N   GLU B  58     196.576 141.127  31.908  1.00  0.00           N  
ATOM   4902  CA  GLU B  58     197.933 141.282  31.397  1.00  0.00           C  
ATOM   4903  C   GLU B  58     198.781 140.055  31.705  1.00  0.00           C  
ATOM   4904  O   GLU B  58     199.505 139.561  30.840  1.00  0.00           O  
ATOM   4905  CB  GLU B  58     198.590 142.529  31.994  1.00  0.00           C  
ATOM   4906  CG  GLU B  58     200.012 142.781  31.515  1.00  0.00           C  
ATOM   4907  CD  GLU B  58     200.599 144.050  32.067  1.00  0.00           C  
ATOM   4908  OE1 GLU B  58     199.885 144.783  32.708  1.00  0.00           O  
ATOM   4909  OE2 GLU B  58     201.763 144.288  31.847  1.00  0.00           O  
ATOM   4910  H   GLU B  58     196.250 141.750  32.632  1.00  0.00           H  
ATOM   4911  HA  GLU B  58     197.885 141.399  30.314  1.00  0.00           H  
ATOM   4912 1HB  GLU B  58     197.993 143.407  31.748  1.00  0.00           H  
ATOM   4913 2HB  GLU B  58     198.613 142.443  33.081  1.00  0.00           H  
ATOM   4914 1HG  GLU B  58     200.640 141.943  31.818  1.00  0.00           H  
ATOM   4915 2HG  GLU B  58     200.015 142.827  30.427  1.00  0.00           H  
ATOM   4916  N   TYR B  59     198.682 139.567  32.937  1.00  0.00           N  
ATOM   4917  CA  TYR B  59     199.427 138.384  33.350  1.00  0.00           C  
ATOM   4918  C   TYR B  59     199.132 137.200  32.437  1.00  0.00           C  
ATOM   4919  O   TYR B  59     200.054 136.553  31.939  1.00  0.00           O  
ATOM   4920  CB  TYR B  59     199.102 138.026  34.802  1.00  0.00           C  
ATOM   4921  CG  TYR B  59     199.711 136.720  35.261  1.00  0.00           C  
ATOM   4922  CD1 TYR B  59     201.020 136.687  35.719  1.00  0.00           C  
ATOM   4923  CD2 TYR B  59     198.961 135.553  35.223  1.00  0.00           C  
ATOM   4924  CE1 TYR B  59     201.578 135.494  36.137  1.00  0.00           C  
ATOM   4925  CE2 TYR B  59     199.519 134.361  35.641  1.00  0.00           C  
ATOM   4926  CZ  TYR B  59     200.821 134.328  36.096  1.00  0.00           C  
ATOM   4927  OH  TYR B  59     201.375 133.140  36.513  1.00  0.00           O  
ATOM   4928  H   TYR B  59     198.084 140.030  33.607  1.00  0.00           H  
ATOM   4929  HA  TYR B  59     200.493 138.601  33.276  1.00  0.00           H
[truncated: 65,116 more chars]
