# Supplementary material for: Reconfigurable asymmetric protein assemblies through implicit negative design
Source: Science. Author manuscript; Available in PMC 2023 Jan 27. (PMC9881579; doi:10.1126/science.abj7662)
Supplement: Data S2 [file NIHMS1843281-supplement-Data_S2.gz › without_all_supplement_resubmit_20211001/components/single_fusions/101B4.pdb]

HEADER                                            08-NOV-19   XXXX              
EXPDTA    THEORETICAL MODEL                                                     
REMARK 220                                                                      
REMARK 220 EXPERIMENTAL DETAILS                                                 
REMARK 220  EXPERIMENT TYPE                : THEORETICAL MODELLING              
REMARK 220  DATE OF DATA COLLECTION        : 08-NOV-19                          
REMARK 220                                                                      
REMARK 220 REMARK: MODEL GENERATED BY ROSETTA                                   
REMARK 220  VERSION 2019.45+HEAD.fc8ab401178                                    
SSBOND     CYS B    5    CYS B   57                                       2.09  
SSBOND     CYS B   55    CYS B  107                                       2.07  
SSBOND     CYS B  105    CYS B  157                                       2.08  
ATOM      1  N   GLY A   1     124.938 277.613  45.328  1.00  0.00           N  
ATOM      2  CA  GLY A   1     125.903 278.242  46.227  1.00  0.00           C  
ATOM      3  C   GLY A   1     127.292 278.313  45.595  1.00  0.00           C  
ATOM      4  O   GLY A   1     127.777 279.386  45.202  1.00  0.00           O  
ATOM      5 1H   GLY A   1     124.024 277.603  45.749  1.00  0.00           H  
ATOM      6 2H   GLY A   1     124.917 278.172  44.479  1.00  0.00           H  
ATOM      7 3H   GLY A   1     125.224 276.657  45.103  1.00  0.00           H  
ATOM      8 1HA  GLY A   1     125.561 279.246  46.473  1.00  0.00           H  
ATOM      9 2HA  GLY A   1     125.952 277.676  47.156  1.00  0.00           H  
ATOM     10  N   ARG A   2     127.941 277.160  45.502  1.00  0.00           N  
ATOM     11  CA  ARG A   2     129.291 277.115  44.964  1.00  0.00           C  
ATOM     12  C   ARG A   2     129.291 277.196  43.442  1.00  0.00           C  
ATOM     13  O   ARG A   2     130.325 277.445  42.818  1.00  0.00           O  
ATOM     14  CB  ARG A   2     129.994 275.837  45.400  1.00  0.00           C  
ATOM     15  CG  ARG A   2     130.223 275.713  46.897  1.00  0.00           C  
ATOM     16  CD  ARG A   2     130.837 274.408  47.253  1.00  0.00           C  
ATOM     17  NE  ARG A   2     129.906 273.305  47.079  1.00  0.00           N  
ATOM     18  CZ  ARG A   2     130.238 272.002  47.167  1.00  0.00           C  
ATOM     19  NH1 ARG A   2     131.480 271.657  47.425  1.00  0.00           N  
ATOM     20  NH2 ARG A   2     129.315 271.072  46.993  1.00  0.00           N  
ATOM     21  H   ARG A   2     127.519 276.286  45.838  1.00  0.00           H  
ATOM     22  HA  ARG A   2     129.845 277.965  45.359  1.00  0.00           H  
ATOM     23 1HB  ARG A   2     129.410 274.975  45.082  1.00  0.00           H  
ATOM     24 2HB  ARG A   2     130.966 275.772  44.911  1.00  0.00           H  
ATOM     25 1HG  ARG A   2     130.890 276.508  47.231  1.00  0.00           H  
ATOM     26 2HG  ARG A   2     129.270 275.796  47.420  1.00  0.00           H  
ATOM     27 1HD  ARG A   2     131.702 274.227  46.615  1.00  0.00           H  
ATOM     28 2HD  ARG A   2     131.154 274.427  48.295  1.00  0.00           H  
ATOM     29  HE  ARG A   2     128.941 273.532  46.880  1.00  0.00           H  
ATOM     30 1HH1 ARG A   2     132.186 272.368  47.558  1.00  0.00           H  
ATOM     31 2HH1 ARG A   2     131.729 270.680  47.491  1.00  0.00           H  
ATOM     32 1HH2 ARG A   2     128.361 271.338  46.795  1.00  0.00           H  
ATOM     33 2HH2 ARG A   2     129.564 270.096  47.059  1.00  0.00           H  
ATOM     34  N   GLN A   3     128.122 277.004  42.833  1.00  0.00           N  
ATOM     35  CA  GLN A   3     127.986 277.113  41.390  1.00  0.00           C  
ATOM     36  C   GLN A   3     128.242 278.559  40.983  1.00  0.00           C  
ATOM     37  O   GLN A   3     128.983 278.834  40.028  1.00  0.00           O  
ATOM     38  CB  GLN A   3     126.559 276.719  41.000  1.00  0.00           C  
ATOM     39  CG  GLN A   3     126.241 275.255  41.178  1.00  0.00           C  
ATOM     40  CD  GLN A   3     124.759 274.931  40.964  1.00  0.00           C  
ATOM     41  OE1 GLN A   3     124.198 275.149  39.882  1.00  0.00           O  
ATOM     42  NE2 GLN A   3     124.123 274.426  42.026  1.00  0.00           N  
ATOM     43  H   GLN A   3     127.320 276.761  43.398  1.00  0.00           H  
ATOM     44  HA  GLN A   3     128.716 276.464  40.900  1.00  0.00           H  
ATOM     45 1HB  GLN A   3     125.861 277.275  41.629  1.00  0.00           H  
ATOM     46 2HB  GLN A   3     126.351 277.004  39.991  1.00  0.00           H  
ATOM     47 1HG  GLN A   3     126.833 274.661  40.476  1.00  0.00           H  
ATOM     48 2HG  GLN A   3     126.489 274.991  42.191  1.00  0.00           H  
ATOM     49 1HE2 GLN A   3     123.133 274.143  41.981  1.00  0.00           H  
ATOM     50 2HE2 GLN A   3     124.640 274.308  42.912  1.00  0.00           H  
ATOM     51  N   GLU A   4     127.688 279.484  41.771  1.00  0.00           N  
ATOM     52  CA  GLU A   4     127.845 280.895  41.527  1.00  0.00           C  
ATOM     53  C   GLU A   4     129.258 281.343  41.853  1.00  0.00           C  
ATOM     54  O   GLU A   4     129.826 282.152  41.124  1.00  0.00           O  
ATOM     55  CB  GLU A   4     126.834 281.693  42.355  1.00  0.00           C  
ATOM     56  CG  GLU A   4     125.386 281.514  41.921  1.00  0.00           C  
ATOM     57  CD  GLU A   4     124.809 280.191  42.340  1.00  0.00           C  
ATOM     58  OE1 GLU A   4     125.362 279.574  43.219  1.00  0.00           O  
ATOM     59  OE2 GLU A   4     123.814 279.795  41.779  1.00  0.00           O  
ATOM     60  H   GLU A   4     127.066 279.203  42.531  1.00  0.00           H  
ATOM     61  HA  GLU A   4     127.665 281.084  40.470  1.00  0.00           H  
ATOM     62 1HB  GLU A   4     126.909 281.399  43.402  1.00  0.00           H  
ATOM     63 2HB  GLU A   4     127.073 282.754  42.295  1.00  0.00           H  
ATOM     64 1HG  GLU A   4     124.786 282.313  42.357  1.00  0.00           H  
ATOM     65 2HG  GLU A   4     125.329 281.603  40.837  1.00  0.00           H  
ATOM     66  N   LYS A   5     129.839 280.818  42.939  1.00  0.00           N  
ATOM     67  CA  LYS A   5     131.188 281.229  43.300  1.00  0.00           C  
ATOM     68  C   LYS A   5     132.222 280.849  42.235  1.00  0.00           C  
ATOM     69  O   LYS A   5     133.110 281.655  41.919  1.00  0.00           O  
ATOM     70  CB  LYS A   5     131.577 280.617  44.647  1.00  0.00           C  
ATOM     71  CG  LYS A   5     130.835 281.202  45.842  1.00  0.00           C  
ATOM     72  CD  LYS A   5     131.244 280.516  47.136  1.00  0.00           C  
ATOM     73  CE  LYS A   5     130.521 281.116  48.334  1.00  0.00           C  
ATOM     74  NZ  LYS A   5     130.893 280.437  49.605  1.00  0.00           N  
ATOM     75  H   LYS A   5     129.309 280.178  43.540  1.00  0.00           H  
ATOM     76  HA  LYS A   5     131.195 282.318  43.383  1.00  0.00           H  
ATOM     77 1HB  LYS A   5     131.386 279.544  44.628  1.00  0.00           H  
ATOM     78 2HB  LYS A   5     132.645 280.756  44.815  1.00  0.00           H  
ATOM     79 1HG  LYS A   5     131.055 282.268  45.920  1.00  0.00           H  
ATOM     80 2HG  LYS A   5     129.762 281.081  45.699  1.00  0.00           H  
ATOM     81 1HD  LYS A   5     131.007 279.453  47.075  1.00  0.00           H  
ATOM     82 2HD  LYS A   5     132.318 280.623  47.282  1.00  0.00           H  
ATOM     83 1HE  LYS A   5     130.768 282.173  48.415  1.00  0.00           H  
ATOM     84 2HE  LYS A   5     129.445 281.026  48.191  1.00  0.00           H  
ATOM     85 1HZ  LYS A   5     130.394 280.863  50.373  1.00  0.00           H  
ATOM     86 2HZ  LYS A   5     130.651 279.458  49.548  1.00  0.00           H  
ATOM     87 3HZ  LYS A   5     131.887 280.530  49.758  1.00  0.00           H  
ATOM     88  N   VAL A   6     132.092 279.661  41.627  1.00  0.00           N  
ATOM     89  CA  VAL A   6     133.040 279.316  40.573  1.00  0.00           C  
ATOM     90  C   VAL A   6     132.792 280.205  39.364  1.00  0.00           C  
ATOM     91  O   VAL A   6     133.747 280.635  38.712  1.00  0.00           O  
ATOM     92  CB  VAL A   6     133.003 277.843  40.153  1.00  0.00           C  
ATOM     93  CG1 VAL A   6     133.976 277.608  38.945  1.00  0.00           C  
ATOM     94  CG2 VAL A   6     133.410 276.966  41.305  1.00  0.00           C  
ATOM     95  H   VAL A   6     131.372 278.994  41.935  1.00  0.00           H  
ATOM     96  HA  VAL A   6     134.041 279.522  40.943  1.00  0.00           H  
ATOM     97  HB  VAL A   6     131.998 277.593  39.838  1.00  0.00           H  
ATOM     98 1HG1 VAL A   6     133.952 276.562  38.657  1.00  0.00           H  
ATOM     99 2HG1 VAL A   6     133.689 278.216  38.091  1.00  0.00           H  
ATOM    100 3HG1 VAL A   6     134.993 277.869  39.244  1.00  0.00           H  
ATOM    101 1HG2 VAL A   6     133.374 275.952  40.981  1.00  0.00           H  
ATOM    102 2HG2 VAL A   6     134.405 277.204  41.608  1.00  0.00           H  
ATOM    103 3HG2 VAL A   6     132.729 277.110  42.137  1.00  0.00           H  
ATOM    104  N   LEU A   7     131.515 280.451  39.022  1.00  0.00           N  
ATOM    105  CA  LEU A   7     131.247 281.310  37.887  1.00  0.00           C  
ATOM    106  C   LEU A   7     131.822 282.706  38.107  1.00  0.00           C  
ATOM    107  O   LEU A   7     132.354 283.284  37.162  1.00  0.00           O  
ATOM    108  CB  LEU A   7     129.736 281.399  37.640  1.00  0.00           C  
ATOM    109  CG  LEU A   7     129.304 282.290  36.468  1.00  0.00           C  
ATOM    110  CD1 LEU A   7     129.908 281.757  35.176  1.00  0.00           C  
ATOM    111  CD2 LEU A   7     127.786 282.324  36.388  1.00  0.00           C  
ATOM    112  H   LEU A   7     130.732 280.033  39.534  1.00  0.00           H  
ATOM    113  HA  LEU A   7     131.736 280.869  37.025  1.00  0.00           H  
ATOM    114 1HB  LEU A   7     129.354 280.397  37.452  1.00  0.00           H  
ATOM    115 2HB  LEU A   7     129.259 281.784  38.541  1.00  0.00           H  
ATOM    116  HG  LEU A   7     129.683 283.301  36.620  1.00  0.00           H  
ATOM    117 1HD1 LEU A   7     129.602 282.390  34.343  1.00  0.00           H  
ATOM    118 2HD1 LEU A   7     130.996 281.761  35.253  1.00  0.00           H  
ATOM    119 3HD1 LEU A   7     129.560 280.739  35.005  1.00  0.00           H  
ATOM    120 1HD2 LEU A   7     127.479 282.958  35.555  1.00  0.00           H  
ATOM    121 2HD2 LEU A   7     127.406 281.314  36.234  1.00  0.00           H  
ATOM    122 3HD2 LEU A   7     127.381 282.726  37.317  1.00  0.00           H  
ATOM    123  N   LYS A   8     131.724 283.257  39.329  1.00  0.00           N  
ATOM    124  CA  LYS A   8     132.283 284.585  39.588  1.00  0.00           C  
ATOM    125  C   LYS A   8     133.797 284.598  39.366  1.00  0.00           C  
ATOM    126  O   LYS A   8     134.327 285.579  38.825  1.00  0.00           O  
ATOM    127  CB  LYS A   8     131.956 285.036  41.012  1.00  0.00           C  
ATOM    128  CG  LYS A   8     130.496 285.409  41.234  1.00  0.00           C  
ATOM    129  CD  LYS A   8     130.236 285.785  42.685  1.00  0.00           C  
ATOM    130  CE  LYS A   8     128.771 286.128  42.915  1.00  0.00           C  
ATOM    131  NZ  LYS A   8     128.496 286.468  44.337  1.00  0.00           N  
ATOM    132  H   LYS A   8     131.224 282.761  40.072  1.00  0.00           H  
ATOM    133  HA  LYS A   8     131.837 285.285  38.884  1.00  0.00           H  
ATOM    134 1HB  LYS A   8     132.207 284.239  41.713  1.00  0.00           H  
ATOM    135 2HB  LYS A   8     132.565 285.903  41.269  1.00  0.00           H  
ATOM    136 1HG  LYS A   8     130.235 286.254  40.596  1.00  0.00           H  
ATOM    137 2HG  LYS A   8     129.860 284.565  40.967  1.00  0.00           H  
ATOM    138 1HD  LYS A   8     130.511 284.951  43.332  1.00  0.00           H  
ATOM    139 2HD  LYS A   8     130.847 286.647  42.952  1.00  0.00           H  
ATOM    140 1HE  LYS A   8     128.495 286.977  42.291  1.00  0.00           H  
ATOM    141 2HE  LYS A   8     128.150 285.279  42.631  1.00  0.00           H  
ATOM    142 1HZ  LYS A   8     127.516 286.689  44.447  1.00  0.00           H  
ATOM    143 2HZ  LYS A   8     128.731 285.680  44.924  1.00  0.00           H  
ATOM    144 3HZ  LYS A   8     129.052 287.267  44.607  1.00  0.00           H  
ATOM    145  N   SER A   9     134.493 283.515  39.745  1.00  0.00           N  
ATOM    146  CA  SER A   9     135.935 283.425  39.511  1.00  0.00           C  
ATOM    147  C   SER A   9     136.203 283.503  38.006  1.00  0.00           C  
ATOM    148  O   SER A   9     137.085 284.248  37.549  1.00  0.00           O  
ATOM    149  CB  SER A   9     136.491 282.134  40.080  1.00  0.00           C  
ATOM    150  OG  SER A   9     137.872 282.043  39.863  1.00  0.00           O  
ATOM    151  H   SER A   9     134.013 282.768  40.265  1.00  0.00           H  
ATOM    152  HA  SER A   9     136.423 284.266  40.000  1.00  0.00           H  
ATOM    153 1HB  SER A   9     136.285 282.089  41.149  1.00  0.00           H  
ATOM    154 2HB  SER A   9     135.991 281.286  39.614  1.00  0.00           H  
ATOM    155  HG  SER A   9     138.158 281.244  40.310  1.00  0.00           H  
ATOM    156  N   ILE A  10     135.394 282.784  37.216  1.00  0.00           N  
ATOM    157  CA  ILE A  10     135.564 282.835  35.774  1.00  0.00           C  
ATOM    158  C   ILE A  10     135.276 284.242  35.269  1.00  0.00           C  
ATOM    159  O   ILE A  10     136.071 284.793  34.510  1.00  0.00           O  
ATOM    160  CB  ILE A  10     134.652 281.830  35.029  1.00  0.00           C  
ATOM    161  CG1 ILE A  10     135.090 280.400  35.337  1.00  0.00           C  
ATOM    162  CG2 ILE A  10     134.744 282.102  33.519  1.00  0.00           C  
ATOM    163  CD1 ILE A  10     134.107 279.297  34.925  1.00  0.00           C  
ATOM    164  H   ILE A  10     134.706 282.156  37.649  1.00  0.00           H  
ATOM    165  HA  ILE A  10     136.601 282.594  35.540  1.00  0.00           H  
ATOM    166  HB  ILE A  10     133.621 281.944  35.365  1.00  0.00           H  
ATOM    167 1HG1 ILE A  10     136.016 280.236  34.820  1.00  0.00           H  
ATOM    168 2HG1 ILE A  10     135.266 280.317  36.411  1.00  0.00           H  
ATOM    169 1HG2 ILE A  10     134.136 281.428  32.986  1.00  0.00           H  
ATOM    170 2HG2 ILE A  10     134.413 283.104  33.303  1.00  0.00           H  
ATOM    171 3HG2 ILE A  10     135.770 281.990  33.190  1.00  0.00           H  
ATOM    172 1HD1 ILE A  10     134.531 278.332  35.194  1.00  0.00           H  
ATOM    173 2HD1 ILE A  10     133.166 279.437  35.454  1.00  0.00           H  
ATOM    174 3HD1 ILE A  10     133.929 279.319  33.859  1.00  0.00           H  
ATOM    175  N   GLU A  11     134.178 284.864  35.702  1.00  0.00           N  
ATOM    176  CA  GLU A  11     133.839 286.176  35.169  1.00  0.00           C  
ATOM    177  C   GLU A  11     134.944 287.193  35.386  1.00  0.00           C  
ATOM    178  O   GLU A  11     135.230 287.983  34.479  1.00  0.00           O  
ATOM    179  CB  GLU A  11     132.552 286.728  35.788  1.00  0.00           C  
ATOM    180  CG  GLU A  11     132.139 288.103  35.211  1.00  0.00           C  
ATOM    181  CD  GLU A  11     130.825 288.617  35.734  1.00  0.00           C  
ATOM    182  OE1 GLU A  11     130.133 287.880  36.389  1.00  0.00           O  
ATOM    183  OE2 GLU A  11     130.526 289.769  35.491  1.00  0.00           O  
ATOM    184  H   GLU A  11     133.554 284.394  36.361  1.00  0.00           H  
ATOM    185  HA  GLU A  11     133.684 286.069  34.096  1.00  0.00           H  
ATOM    186 1HB  GLU A  11     131.737 286.023  35.666  1.00  0.00           H  
ATOM    187 2HB  GLU A  11     132.703 286.852  36.861  1.00  0.00           H  
ATOM    188 1HG  GLU A  11     132.908 288.833  35.456  1.00  0.00           H  
ATOM    189 2HG  GLU A  11     132.089 288.026  34.124  1.00  0.00           H  
ATOM    190  N   GLU A  12     135.575 287.195  36.569  1.00  0.00           N  
ATOM    191  CA  GLU A  12     136.645 288.156  36.794  1.00  0.00           C  
ATOM    192  C   GLU A  12     137.799 287.947  35.816  1.00  0.00           C  
ATOM    193  O   GLU A  12     138.283 288.918  35.211  1.00  0.00           O  
ATOM    194  CB  GLU A  12     137.179 288.079  38.226  1.00  0.00           C  
ATOM    195  CG  GLU A  12     138.305 289.088  38.510  1.00  0.00           C  
ATOM    196  CD  GLU A  12     138.814 289.060  39.917  1.00  0.00           C  
ATOM    197  OE1 GLU A  12     138.242 288.391  40.737  1.00  0.00           O  
ATOM    198  OE2 GLU A  12     139.817 289.698  40.162  1.00  0.00           O  
ATOM    199  H   GLU A  12     135.266 286.554  37.311  1.00  0.00           H  
ATOM    200  HA  GLU A  12     136.244 289.154  36.634  1.00  0.00           H  
ATOM    201 1HB  GLU A  12     136.364 288.257  38.927  1.00  0.00           H  
ATOM    202 2HB  GLU A  12     137.560 287.071  38.416  1.00  0.00           H  
ATOM    203 1HG  GLU A  12     139.139 288.866  37.849  1.00  0.00           H  
ATOM    204 2HG  GLU A  12     137.949 290.090  38.274  1.00  0.00           H  
ATOM    205  N   THR A  13     138.213 286.688  35.611  1.00  0.00           N  
ATOM    206  CA  THR A  13     139.305 286.422  34.684  1.00  0.00           C  
ATOM    207  C   THR A  13     138.889 286.795  33.250  1.00  0.00           C  
ATOM    208  O   THR A  13     139.686 287.365  32.516  1.00  0.00           O  
ATOM    209  CB  THR A  13     139.863 284.979  34.810  1.00  0.00           C  
ATOM    210  OG1 THR A  13     140.354 284.791  36.142  1.00  0.00           O  
ATOM    211  CG2 THR A  13     141.043 284.802  33.879  1.00  0.00           C  
ATOM    212  H   THR A  13     137.799 285.914  36.155  1.00  0.00           H  
ATOM    213  HA  THR A  13     140.133 287.075  34.955  1.00  0.00           H  
ATOM    214  HB  THR A  13     139.078 284.251  34.590  1.00  0.00           H  
ATOM    215  HG1 THR A  13     140.833 283.928  36.214  1.00  0.00           H  
ATOM    216 1HG2 THR A  13     141.446 283.792  33.993  1.00  0.00           H  
ATOM    217 2HG2 THR A  13     140.743 284.945  32.896  1.00  0.00           H  
ATOM    218 3HG2 THR A  13     141.814 285.527  34.128  1.00  0.00           H  
ATOM    219  N   VAL A  14     137.645 286.512  32.862  1.00  0.00           N  
ATOM    220  CA  VAL A  14     137.152 286.833  31.517  1.00  0.00           C  
ATOM    221  C   VAL A  14     137.222 288.320  31.223  1.00  0.00           C  
ATOM    222  O   VAL A  14     137.643 288.729  30.126  1.00  0.00           O  
ATOM    223  CB  VAL A  14     135.694 286.361  31.356  1.00  0.00           C  
ATOM    224  CG1 VAL A  14     135.065 286.989  30.122  1.00  0.00           C  
ATOM    225  CG2 VAL A  14     135.648 284.843  31.273  1.00  0.00           C  
ATOM    226  H   VAL A  14     137.033 286.035  33.525  1.00  0.00           H  
ATOM    227  HA  VAL A  14     137.766 286.317  30.793  1.00  0.00           H  
ATOM    228  HB  VAL A  14     135.116 286.697  32.218  1.00  0.00           H  
ATOM    229 1HG1 VAL A  14     134.035 286.645  30.024  1.00  0.00           H  
ATOM    230 2HG1 VAL A  14     135.076 288.074  30.219  1.00  0.00           H  
ATOM    231 3HG1 VAL A  14     135.630 286.697  29.237  1.00  0.00           H  
ATOM    232 1HG2 VAL A  14     134.615 284.517  31.160  1.00  0.00           H  
ATOM    233 2HG2 VAL A  14     136.231 284.508  30.415  1.00  0.00           H  
ATOM    234 3HG2 VAL A  14     136.066 284.416  32.185  1.00  0.00           H  
ATOM    235  N   ARG A  15     136.801 289.137  32.185  1.00  0.00           N  
ATOM    236  CA  ARG A  15     136.845 290.571  31.988  1.00  0.00           C  
ATOM    237  C   ARG A  15     138.286 291.058  31.817  1.00  0.00           C  
ATOM    238  O   ARG A  15     138.557 291.872  30.933  1.00  0.00           O  
ATOM    239  CB  ARG A  15     136.167 291.279  33.147  1.00  0.00           C  
ATOM    240  CG  ARG A  15     134.644 291.151  33.142  1.00  0.00           C  
ATOM    241  CD  ARG A  15     134.006 291.856  34.289  1.00  0.00           C  
ATOM    242  NE  ARG A  15     132.543 291.727  34.261  1.00  0.00           N  
ATOM    243  CZ  ARG A  15     131.694 292.503  33.566  1.00  0.00           C  
ATOM    244  NH1 ARG A  15     132.118 293.503  32.809  1.00  0.00           N  
ATOM    245  NH2 ARG A  15     130.415 292.227  33.667  1.00  0.00           N  
ATOM    246  H   ARG A  15     136.418 288.733  33.048  1.00  0.00           H  
ATOM    247  HA  ARG A  15     136.293 290.804  31.078  1.00  0.00           H  
ATOM    248 1HB  ARG A  15     136.527 290.847  34.085  1.00  0.00           H  
ATOM    249 2HB  ARG A  15     136.429 292.333  33.143  1.00  0.00           H  
ATOM    250 1HG  ARG A  15     134.251 291.562  32.215  1.00  0.00           H  
ATOM    251 2HG  ARG A  15     134.374 290.096  33.208  1.00  0.00           H  
ATOM    252 1HD  ARG A  15     134.363 291.404  35.215  1.00  0.00           H  
ATOM    253 2HD  ARG A  15     134.268 292.911  34.279  1.00  0.00           H  
ATOM    254  HE  ARG A  15     132.096 290.979  34.817  1.00  0.00           H  
ATOM    255 1HH1 ARG A  15     133.102 293.706  32.740  1.00  0.00           H  
ATOM    256 2HH1 ARG A  15     131.455 294.068  32.300  1.00  0.00           H  
ATOM    257 1HH2 ARG A  15     130.141 291.434  34.272  1.00  0.00           H  
ATOM    258 2HH2 ARG A  15     129.726 292.770  33.172  1.00  0.00           H  
ATOM    259  N   LYS A  16     139.222 290.505  32.603  1.00  0.00           N  
ATOM    260  CA  LYS A  16     140.632 290.882  32.501  1.00  0.00           C  
ATOM    261  C   LYS A  16     141.263 290.421  31.178  1.00  0.00           C  
ATOM    262  O   LYS A  16     142.092 291.128  30.599  1.00  0.00           O  
ATOM    263  CB  LYS A  16     141.416 290.306  33.682  1.00  0.00           C  
ATOM    264  CG  LYS A  16     141.110 290.965  35.021  1.00  0.00           C  
ATOM    265  CD  LYS A  16     141.894 290.313  36.149  1.00  0.00           C  
ATOM    266  CE  LYS A  16     141.602 290.980  37.485  1.00  0.00           C  
ATOM    267  NZ  LYS A  16     142.319 290.316  38.608  1.00  0.00           N  
ATOM    268  H   LYS A  16     138.927 289.849  33.335  1.00  0.00           H  
ATOM    269  HA  LYS A  16     140.694 291.970  32.531  1.00  0.00           H  
ATOM    270 1HB  LYS A  16     141.201 289.241  33.777  1.00  0.00           H  
ATOM    271 2HB  LYS A  16     142.485 290.409  33.494  1.00  0.00           H  
ATOM    272 1HG  LYS A  16     141.371 292.023  34.973  1.00  0.00           H  
ATOM    273 2HG  LYS A  16     140.045 290.880  35.233  1.00  0.00           H  
ATOM    274 1HD  LYS A  16     141.629 289.256  36.214  1.00  0.00           H  
ATOM    275 2HD  LYS A  16     142.962 290.389  35.942  1.00  0.00           H  
ATOM    276 1HE  LYS A  16     141.905 292.025  37.444  1.00  0.00           H  
ATOM    277 2HE  LYS A  16     140.531 290.943  37.684  1.00  0.00           H  
ATOM    278 1HZ  LYS A  16     142.099 290.787  39.474  1.00  0.00           H  
ATOM    279 2HZ  LYS A  16     142.031 289.349  38.667  1.00  0.00           H  
ATOM    280 3HZ  LYS A  16     143.315 290.361  38.445  1.00  0.00           H  
ATOM    281  N   MET A  17     140.865 289.228  30.709  1.00  0.00           N  
ATOM    282  CA  MET A  17     141.361 288.644  29.462  1.00  0.00           C  
ATOM    283  C   MET A  17     140.836 289.387  28.232  1.00  0.00           C  
ATOM    284  O   MET A  17     141.490 289.384  27.178  1.00  0.00           O  
ATOM    285  CB  MET A  17     140.995 287.162  29.382  1.00  0.00           C  
ATOM    286  CG  MET A  17     141.739 286.262  30.360  1.00  0.00           C  
ATOM    287  SD  MET A  17     141.427 284.499  30.098  1.00  0.00           S  
ATOM    288  CE  MET A  17     139.656 284.231  30.301  1.00  0.00           C  
ATOM    289  H   MET A  17     140.220 288.686  31.279  1.00  0.00           H  
ATOM    290  HA  MET A  17     142.443 288.728  29.460  1.00  0.00           H  
ATOM    291 1HB  MET A  17     139.943 287.067  29.604  1.00  0.00           H  
ATOM    292 2HB  MET A  17     141.161 286.788  28.378  1.00  0.00           H  
ATOM    293 1HG  MET A  17     142.803 286.430  30.219  1.00  0.00           H  
ATOM    294 2HG  MET A  17     141.517 286.520  31.364  1.00  0.00           H  
ATOM    295 1HE  MET A  17     139.438 283.194  30.134  1.00  0.00           H  
ATOM    296 2HE  MET A  17     139.326 284.508  31.284  1.00  0.00           H  
ATOM    297 3HE  MET A  17     139.133 284.808  29.592  1.00  0.00           H  
ATOM    298  N   GLY A  18     139.669 290.035  28.350  1.00  0.00           N  
ATOM    299  CA  GLY A  18     139.134 290.806  27.241  1.00  0.00           C  
ATOM    300  C   GLY A  18     138.411 289.910  26.250  1.00  0.00           C  
ATOM    301  O   GLY A  18     138.422 290.162  25.044  1.00  0.00           O  
ATOM    302  H   GLY A  18     139.109 289.946  29.203  1.00  0.00           H  
ATOM    303 1HA  GLY A  18     138.449 291.560  27.629  1.00  0.00           H  
ATOM    304 2HA  GLY A  18     139.945 291.332  26.742  1.00  0.00           H  
ATOM    305  N   VAL A  19     137.805 288.844  26.761  1.00  0.00           N  
ATOM    306  CA  VAL A  19     137.110 287.882  25.905  1.00  0.00           C  
ATOM    307  C   VAL A  19     135.642 287.796  26.303  1.00  0.00           C  
ATOM    308  O   VAL A  19     135.231 288.431  27.277  1.00  0.00           O  
ATOM    309  CB  VAL A  19     137.758 286.489  26.017  1.00  0.00           C  
ATOM    310  CG1 VAL A  19     139.225 286.551  25.617  1.00  0.00           C  
ATOM    311  CG2 VAL A  19     137.608 285.959  27.434  1.00  0.00           C  
ATOM    312  H   VAL A  19     137.834 288.737  27.781  1.00  0.00           H  
ATOM    313  HA  VAL A  19     137.162 288.228  24.872  1.00  0.00           H  
ATOM    314  HB  VAL A  19     137.263 285.813  25.320  1.00  0.00           H  
ATOM    315 1HG1 VAL A  19     139.667 285.558  25.700  1.00  0.00           H  
ATOM    316 2HG1 VAL A  19     139.307 286.899  24.587  1.00  0.00           H  
ATOM    317 3HG1 VAL A  19     139.753 287.240  26.276  1.00  0.00           H  
ATOM    318 1HG2 VAL A  19     138.068 284.974  27.505  1.00  0.00           H  
ATOM    319 2HG2 VAL A  19     138.098 286.639  28.131  1.00  0.00           H  
ATOM    320 3HG2 VAL A  19     136.549 285.884  27.684  1.00  0.00           H  
ATOM    321  N   THR A  20     134.837 287.079  25.516  1.00  0.00           N  
ATOM    322  CA  THR A  20     133.399 287.042  25.761  1.00  0.00           C  
ATOM    323  C   THR A  20     132.891 285.760  26.394  1.00  0.00           C  
ATOM    324  O   THR A  20     133.148 284.664  25.903  1.00  0.00           O  
ATOM    325  CB  THR A  20     132.630 287.278  24.449  1.00  0.00           C  
ATOM    326  OG1 THR A  20     132.952 288.576  23.930  1.00  0.00           O  
ATOM    327  CG2 THR A  20     131.131 287.187  24.685  1.00  0.00           C  
ATOM    328  H   THR A  20     135.221 286.534  24.736  1.00  0.00           H  
ATOM    329  HA  THR A  20     133.152 287.863  26.436  1.00  0.00           H  
ATOM    330  HB  THR A  20     132.923 286.527  23.715  1.00  0.00           H  
ATOM    331  HG1 THR A  20     133.867 288.586  23.640  1.00  0.00           H  
ATOM    332 1HG2 THR A  20     130.603 287.357  23.745  1.00  0.00           H  
ATOM    333 2HG2 THR A  20     130.882 286.198  25.068  1.00  0.00           H  
ATOM    334 3HG2 THR A  20     130.831 287.943  25.410  1.00  0.00           H  
ATOM    335  N   MET A  21     132.122 285.892  27.471  1.00  0.00           N  
ATOM    336  CA  MET A  21     131.603 284.715  28.156  1.00  0.00           C  
ATOM    337  C   MET A  21     130.097 284.690  28.289  1.00  0.00           C  
ATOM    338  O   MET A  21     129.474 285.683  28.672  1.00  0.00           O  
ATOM    339  CB  MET A  21     132.239 284.609  29.540  1.00  0.00           C  
ATOM    340  CG  MET A  21     131.771 283.414  30.359  1.00  0.00           C  
ATOM    341  SD  MET A  21     130.320 283.787  31.364  1.00  0.00           S  
ATOM    342  CE  MET A  21     131.088 284.490  32.820  1.00  0.00           C  
ATOM    343  H   MET A  21     131.904 286.820  27.811  1.00  0.00           H  
ATOM    344  HA  MET A  21     131.882 283.836  27.580  1.00  0.00           H  
ATOM    345 1HB  MET A  21     133.321 284.540  29.439  1.00  0.00           H  
ATOM    346 2HB  MET A  21     132.021 285.512  30.112  1.00  0.00           H  
ATOM    347 1HG  MET A  21     131.525 282.590  29.691  1.00  0.00           H  
ATOM    348 2HG  MET A  21     132.573 283.089  31.021  1.00  0.00           H  
ATOM    349 1HE  MET A  21     130.317 284.772  33.538  1.00  0.00           H  
ATOM    350 2HE  MET A  21     131.755 283.755  33.271  1.00  0.00           H  
ATOM    351 3HE  MET A  21     131.661 285.375  32.538  1.00  0.00           H  
ATOM    352  N   GLU A  22     129.536 283.509  28.056  1.00  0.00           N  
ATOM    353  CA  GLU A  22     128.101 283.290  28.117  1.00  0.00           C  
ATOM    354  C   GLU A  22     127.838 282.179  29.132  1.00  0.00           C  
ATOM    355  O   GLU A  22     128.594 281.208  29.219  1.00  0.00           O  
ATOM    356  CB  GLU A  22     127.556 282.851  26.755  1.00  0.00           C  
ATOM    357  CG  GLU A  22     127.831 283.787  25.601  1.00  0.00           C  
ATOM    358  CD  GLU A  22     127.446 283.182  24.259  1.00  0.00           C  
ATOM    359  OE1 GLU A  22     126.790 282.144  24.230  1.00  0.00           O  
ATOM    360  OE2 GLU A  22     127.831 283.749  23.244  1.00  0.00           O  
ATOM    361  H   GLU A  22     130.154 282.738  27.784  1.00  0.00           H  
ATOM    362  HA  GLU A  22     127.603 284.202  28.445  1.00  0.00           H  
ATOM    363 1HB  GLU A  22     127.955 281.877  26.502  1.00  0.00           H  
ATOM    364 2HB  GLU A  22     126.479 282.756  26.836  1.00  0.00           H  
ATOM    365 1HG  GLU A  22     127.272 284.709  25.753  1.00  0.00           H  
ATOM    366 2HG  GLU A  22     128.893 284.034  25.595  1.00  0.00           H  
ATOM    367  N   THR A  23     126.741 282.285  29.881  1.00  0.00           N  
ATOM    368  CA  THR A  23     126.419 281.193  30.799  1.00  0.00           C  
ATOM    369  C   THR A  23     125.068 280.601  30.409  1.00  0.00           C  
ATOM    370  O   THR A  23     124.083 281.312  30.225  1.00  0.00           O  
ATOM    371  CB  THR A  23     126.387 281.669  32.263  1.00  0.00           C  
ATOM    372  OG1 THR A  23     127.663 282.216  32.618  1.00  0.00           O  
ATOM    373  CG2 THR A  23     126.060 280.509  33.193  1.00  0.00           C  
ATOM    374  H   THR A  23     126.156 283.100  29.825  1.00  0.00           H  
ATOM    375  HA  THR A  23     127.159 280.407  30.707  1.00  0.00           H  
ATOM    376  HB  THR A  23     125.630 282.443  32.378  1.00  0.00           H  
ATOM    377  HG1 THR A  23     127.799 283.041  32.146  1.00  0.00           H  
ATOM    378 1HG2 THR A  23     126.042 280.865  34.223  1.00  0.00           H  
ATOM    379 2HG2 THR A  23     125.086 280.098  32.933  1.00  0.00           H  
ATOM    380 3HG2 THR A  23     126.821 279.736  33.090  1.00  0.00           H  
ATOM    381  N   HIS A  24     125.055 279.278  30.318  1.00  0.00           N  
ATOM    382  CA  HIS A  24     123.902 278.489  29.917  1.00  0.00           C  
ATOM    383  C   HIS A  24     123.680 277.342  30.908  1.00  0.00           C  
ATOM    384  O   HIS A  24     123.839 276.167  30.577  1.00  0.00           O  
ATOM    385  CB  HIS A  24     124.164 277.940  28.511  1.00  0.00           C  
ATOM    386  CG  HIS A  24     124.392 279.016  27.485  1.00  0.00           C  
ATOM    387  ND1 HIS A  24     123.362 279.740  26.922  1.00  0.00           N  
ATOM    388  CD2 HIS A  24     125.542 279.512  26.946  1.00  0.00           C  
ATOM    389  CE1 HIS A  24     123.862 280.628  26.074  1.00  0.00           C  
ATOM    390  NE2 HIS A  24     125.179 280.511  26.066  1.00  0.00           N  
ATOM    391  H   HIS A  24     125.936 278.797  30.490  1.00  0.00           H  
ATOM    392  HA  HIS A  24     123.007 279.107  29.899  1.00  0.00           H  
ATOM    393 1HB  HIS A  24     125.051 277.325  28.528  1.00  0.00           H  
ATOM    394 2HB  HIS A  24     123.330 277.319  28.191  1.00  0.00           H  
ATOM    395  HD2 HIS A  24     126.558 279.186  27.173  1.00  0.00           H  
ATOM    396  HE1 HIS A  24     123.288 281.340  25.483  1.00  0.00           H  
ATOM    397  HE2 HIS A  24     125.825 281.099  25.489  1.00  0.00           H  
ATOM    398  N   ARG A  25     123.321 277.707  32.135  1.00  0.00           N  
ATOM    399  CA  ARG A  25     123.165 276.793  33.265  1.00  0.00           C  
ATOM    400  C   ARG A  25     121.815 276.078  33.272  1.00  0.00           C  
ATOM    401  O   ARG A  25     120.821 276.621  32.788  1.00  0.00           O  
ATOM    402  CB  ARG A  25     123.331 277.546  34.576  1.00  0.00           C  
ATOM    403  CG  ARG A  25     122.217 278.531  34.893  1.00  0.00           C  
ATOM    404  CD  ARG A  25     122.501 279.302  36.130  1.00  0.00           C  
ATOM    405  NE  ARG A  25     122.520 278.450  37.308  1.00  0.00           N  
ATOM    406  CZ  ARG A  25     122.856 278.863  38.546  1.00  0.00           C  
ATOM    407  NH1 ARG A  25     123.197 280.116  38.750  1.00  0.00           N  
ATOM    408  NH2 ARG A  25     122.842 278.008  39.554  1.00  0.00           N  
ATOM    409  H   ARG A  25     123.142 278.689  32.295  1.00  0.00           H  
ATOM    410  HA  ARG A  25     123.947 276.035  33.208  1.00  0.00           H  
ATOM    411 1HB  ARG A  25     123.388 276.836  35.399  1.00  0.00           H  
ATOM    412 2HB  ARG A  25     124.269 278.103  34.558  1.00  0.00           H  
ATOM    413 1HG  ARG A  25     122.107 279.235  34.067  1.00  0.00           H  
ATOM    414 2HG  ARG A  25     121.282 277.988  35.034  1.00  0.00           H  
ATOM    415 1HD  ARG A  25     123.474 279.784  36.042  1.00  0.00           H  
ATOM    416 2HD  ARG A  25     121.732 280.060  36.270  1.00  0.00           H  
ATOM    417  HE  ARG A  25     122.263 277.479  37.190  1.00  0.00           H  
ATOM    418 1HH1 ARG A  25     123.208 280.769  37.979  1.00  0.00           H  
ATOM    419 2HH1 ARG A  25     123.449 280.425  39.678  1.00  0.00           H  
ATOM    420 1HH2 ARG A  25     122.579 277.045  39.397  1.00  0.00           H  
ATOM    421 2HH2 ARG A  25     123.094 278.318  40.481  1.00  0.00           H  
ATOM    422  N   SER A  26     121.788 274.869  33.848  1.00  0.00           N  
ATOM    423  CA  SER A  26     120.551 274.101  34.017  1.00  0.00           C  
ATOM    424  C   SER A  26     120.661 273.146  35.204  1.00  0.00           C  
ATOM    425  O   SER A  26     121.707 272.525  35.415  1.00  0.00           O  
ATOM    426  CB  SER A  26     120.221 273.326  32.758  1.00  0.00           C  
ATOM    427  OG  SER A  26     119.051 272.565  32.926  1.00  0.00           O  
ATOM    428  H   SER A  26     122.665 274.475  34.204  1.00  0.00           H  
ATOM    429  HA  SER A  26     119.737 274.800  34.217  1.00  0.00           H  
ATOM    430 1HB  SER A  26     120.085 274.029  31.936  1.00  0.00           H  
ATOM    431 2HB  SER A  26     121.055 272.675  32.498  1.00  0.00           H  
ATOM    432  HG  SER A  26     118.905 272.110  32.092  1.00  0.00           H  
ATOM    433  N   GLY A  27     119.590 272.999  35.980  1.00  0.00           N  
ATOM    434  CA  GLY A  27     119.659 272.099  37.126  1.00  0.00           C  
ATOM    435  C   GLY A  27     120.750 272.593  38.065  1.00  0.00           C  
ATOM    436  O   GLY A  27     120.726 273.749  38.480  1.00  0.00           O  
ATOM    437  H   GLY A  27     118.738 273.504  35.769  1.00  0.00           H  
ATOM    438 1HA  GLY A  27     118.700 272.080  37.642  1.00  0.00           H  
ATOM    439 2HA  GLY A  27     119.876 271.085  36.794  1.00  0.00           H  
ATOM    440  N   ASN A  28     121.690 271.708  38.418  1.00  0.00           N  
ATOM    441  CA  ASN A  28     122.798 272.059  39.306  1.00  0.00           C  
ATOM    442  C   ASN A  28     124.156 272.049  38.600  1.00  0.00           C  
ATOM    443  O   ASN A  28     125.210 271.874  39.236  1.00  0.00           O  
ATOM    444  CB  ASN A  28     122.789 271.220  40.563  1.00  0.00           C  
ATOM    445  CG  ASN A  28     121.634 271.611  41.446  1.00  0.00           C  
ATOM    446  OD1 ASN A  28     121.622 272.723  42.025  1.00  0.00           O  
ATOM    447  ND2 ASN A  28     120.658 270.739  41.564  1.00  0.00           N  
ATOM    448  H   ASN A  28     121.644 270.774  38.035  1.00  0.00           H  
ATOM    449  HA  ASN A  28     122.637 273.086  39.628  1.00  0.00           H  
ATOM    450 1HB  ASN A  28     122.708 270.164  40.307  1.00  0.00           H  
ATOM    451 2HB  ASN A  28     123.722 271.359  41.116  1.00  0.00           H  
ATOM    452 1HD2 ASN A  28     119.865 270.951  42.137  1.00  0.00           H  
ATOM    453 2HD2 ASN A  28     120.706 269.863  41.084  1.00  0.00           H  
ATOM    454  N   GLU A  29     124.126 272.205  37.273  1.00  0.00           N  
ATOM    455  CA  GLU A  29     125.349 272.313  36.491  1.00  0.00           C  
ATOM    456  C   GLU A  29     125.412 273.637  35.739  1.00  0.00           C  
ATOM    457  O   GLU A  29     124.479 274.028  35.021  1.00  0.00           O  
ATOM    458  CB  GLU A  29     125.451 271.148  35.503  1.00  0.00           C  
ATOM    459  CG  GLU A  29     125.635 269.785  36.155  1.00  0.00           C  
ATOM    460  CD  GLU A  29     125.800 268.676  35.154  1.00  0.00           C  
ATOM    461  OE1 GLU A  29     125.608 268.921  33.987  1.00  0.00           O  
ATOM    462  OE2 GLU A  29     126.119 267.582  35.556  1.00  0.00           O  
ATOM    463  H   GLU A  29     123.225 272.298  36.790  1.00  0.00           H  
ATOM    464  HA  GLU A  29     126.184 272.272  37.174  1.00  0.00           H  
ATOM    465 1HB  GLU A  29     124.549 271.108  34.893  1.00  0.00           H  
ATOM    466 2HB  GLU A  29     126.294 271.314  34.831  1.00  0.00           H  
ATOM    467 1HG  GLU A  29     126.518 269.816  36.794  1.00  0.00           H  
ATOM    468 2HG  GLU A  29     124.772 269.575  36.784  1.00  0.00           H  
ATOM    469  N   VAL A  30     126.544 274.317  35.842  1.00  0.00           N  
ATOM    470  CA  VAL A  30     126.654 275.587  35.153  1.00  0.00           C  
ATOM    471  C   VAL A  30     127.557 275.410  33.964  1.00  0.00           C  
ATOM    472  O   VAL A  30     128.727 275.073  34.130  1.00  0.00           O  
ATOM    473  CB  VAL A  30     127.220 276.677  36.082  1.00  0.00           C  
ATOM    474  CG1 VAL A  30     127.360 277.995  35.334  1.00  0.00           C  
ATOM    475  CG2 VAL A  30     126.320 276.840  37.298  1.00  0.00           C  
ATOM    476  H   VAL A  30     127.292 273.936  36.430  1.00  0.00           H  
ATOM    477  HA  VAL A  30     125.677 275.914  34.818  1.00  0.00           H  
ATOM    478  HB  VAL A  30     128.219 276.384  36.405  1.00  0.00           H  
ATOM    479 1HG1 VAL A  30     127.762 278.754  36.006  1.00  0.00           H  
ATOM    480 2HG1 VAL A  30     128.036 277.864  34.490  1.00  0.00           H  
ATOM    481 3HG1 VAL A  30     126.382 278.313  34.972  1.00  0.00           H  
ATOM    482 1HG2 VAL A  30     126.727 277.612  37.951  1.00  0.00           H  
ATOM    483 2HG2 VAL A  30     125.320 277.128  36.975  1.00  0.00           H  
ATOM    484 3HG2 VAL A  30     126.268 275.896  37.841  1.00  0.00           H  
ATOM    485  N   LYS A  31     127.026 275.626  32.769  1.00  0.00           N  
ATOM    486  CA  LYS A  31     127.835 275.501  31.572  1.00  0.00           C  
ATOM    487  C   LYS A  31     128.286 276.879  31.139  1.00  0.00           C  
ATOM    488  O   LYS A  31     127.482 277.757  30.798  1.00  0.00           O  
ATOM    489  CB  LYS A  31     127.058 274.810  30.450  1.00  0.00           C  
ATOM    490  CG  LYS A  31     127.862 274.584  29.176  1.00  0.00           C  
ATOM    491  CD  LYS A  31     127.019 273.910  28.103  1.00  0.00           C  
ATOM    492  CE  LYS A  31     127.824 273.674  26.833  1.00  0.00           C  
ATOM    493  NZ  LYS A  31     126.992 273.082  25.750  1.00  0.00           N  
ATOM    494  H   LYS A  31     126.050 275.876  32.692  1.00  0.00           H  
ATOM    495  HA  LYS A  31     128.730 274.924  31.801  1.00  0.00           H  
ATOM    496 1HB  LYS A  31     126.703 273.840  30.797  1.00  0.00           H  
ATOM    497 2HB  LYS A  31     126.183 275.407  30.192  1.00  0.00           H  
ATOM    498 1HG  LYS A  31     128.219 275.542  28.796  1.00  0.00           H  
ATOM    499 2HG  LYS A  31     128.724 273.957  29.396  1.00  0.00           H  
ATOM    500 1HD  LYS A  31     126.654 272.952  28.476  1.00  0.00           H  
ATOM    501 2HD  LYS A  31     126.161 274.538  27.866  1.00  0.00           H  
ATOM    502 1HE  LYS A  31     128.235 274.619  26.483  1.00  0.00           H  
ATOM    503 2HE  LYS A  31     128.652 272.999  27.048  1.00  0.00           H  
ATOM    504 1HZ  LYS A  31     127.561 272.941  24.928  1.00  0.00           H  
ATOM    505 2HZ  LYS A  31     126.620 272.194  26.058  1.00  0.00           H  
ATOM    506 3HZ  LYS A  31     126.231 273.707  25.529  1.00  0.00           H  
ATOM    507  N   VAL A  32     129.585 277.074  31.160  1.00  0.00           N  
ATOM    508  CA  VAL A  32     130.165 278.357  30.853  1.00  0.00           C  
ATOM    509  C   VAL A  32     130.968 278.293  29.574  1.00  0.00           C  
ATOM    510  O   VAL A  32     131.890 277.491  29.449  1.00  0.00           O  
ATOM    511  CB  VAL A  32     131.071 278.823  32.008  1.00  0.00           C  
ATOM    512  CG1 VAL A  32     131.588 280.229  31.745  1.00  0.00           C  
ATOM    513  CG2 VAL A  32     130.307 278.766  33.322  1.00  0.00           C  
ATOM    514  H   VAL A  32     130.187 276.304  31.457  1.00  0.00           H  
ATOM    515  HA  VAL A  32     129.371 279.094  30.737  1.00  0.00           H  
ATOM    516  HB  VAL A  32     131.940 278.166  32.063  1.00  0.00           H  
ATOM    517 1HG1 VAL A  32     132.227 280.542  32.571  1.00  0.00           H  
ATOM    518 2HG1 VAL A  32     132.162 280.238  30.819  1.00  0.00           H  
ATOM    519 3HG1 VAL A  32     130.747 280.916  31.658  1.00  0.00           H  
ATOM    520 1HG2 VAL A  32     130.954 279.096  34.134  1.00  0.00           H  
ATOM    521 2HG2 VAL A  32     129.435 279.419  33.265  1.00  0.00           H  
ATOM    522 3HG2 VAL A  32     129.982 277.742  33.511  1.00  0.00           H  
ATOM    523  N   VAL A  33     130.639 279.145  28.620  1.00  0.00           N  
ATOM    524  CA  VAL A  33     131.359 279.090  27.357  1.00  0.00           C  
ATOM    525  C   VAL A  33     132.051 280.412  27.060  1.00  0.00           C  
ATOM    526  O   VAL A  33     131.418 281.468  27.014  1.00  0.00           O  
ATOM    527  CB  VAL A  33     130.393 278.751  26.206  1.00  0.00           C  
ATOM    528  CG1 VAL A  33     131.139 278.703  24.881  1.00  0.00           C  
ATOM    529  CG2 VAL A  33     129.701 277.425  26.486  1.00  0.00           C  
ATOM    530  H   VAL A  33     129.884 279.815  28.792  1.00  0.00           H  
ATOM    531  HA  VAL A  33     132.126 278.320  27.416  1.00  0.00           H  
ATOM    532  HB  VAL A  33     129.646 279.542  26.126  1.00  0.00           H  
ATOM    533 1HG1 VAL A  33     130.440 278.462  24.079  1.00  0.00           H  
ATOM    534 2HG1 VAL A  33     131.594 279.672  24.685  1.00  0.00           H  
ATOM    535 3HG1 VAL A  33     131.913 277.938  24.927  1.00  0.00           H  
ATOM    536 1HG2 VAL A  33     129.019 277.191  25.669  1.00  0.00           H  
ATOM    537 2HG2 VAL A  33     130.449 276.636  26.571  1.00  0.00           H  
ATOM    538 3HG2 VAL A  33     129.141 277.496  27.418  1.00  0.00           H  
ATOM    539  N   ILE A  34     133.372 280.345  26.862  1.00  0.00           N  
ATOM    540  CA  ILE A  34     134.144 281.557  26.603  1.00  0.00           C  
ATOM    541  C   ILE A  34     134.698 281.581  25.182  1.00  0.00           C  
ATOM    542  O   ILE A  34     135.441 280.690  24.770  1.00  0.00           O  
ATOM    543  CB  ILE A  34     135.304 281.688  27.606  1.00  0.00           C  
ATOM    544  CG1 ILE A  34     134.771 281.705  29.041  1.00  0.00           C  
ATOM    545  CG2 ILE A  34     136.115 282.943  27.321  1.00  0.00           C  
ATOM    546  CD1 ILE A  34     134.790 280.353  29.716  1.00  0.00           C  
ATOM    547  H   ILE A  34     133.828 279.435  26.924  1.00  0.00           H  
ATOM    548  HA  ILE A  34     133.501 282.415  26.715  1.00  0.00           H  
ATOM    549  HB  ILE A  34     135.957 280.819  27.523  1.00  0.00           H  
ATOM    550 1HG1 ILE A  34     135.363 282.395  29.641  1.00  0.00           H  
ATOM    551 2HG1 ILE A  34     133.744 282.071  29.043  1.00  0.00           H  
ATOM    552 1HG2 ILE A  34     136.930 283.021  28.040  1.00  0.00           H  
ATOM    553 2HG2 ILE A  34     136.523 282.891  26.313  1.00  0.00           H  
ATOM    554 3HG2 ILE A  34     135.471 283.819  27.407  1.00  0.00           H  
ATOM    555 1HD1 ILE A  34     134.397 280.446  30.729  1.00  0.00           H  
ATOM    556 2HD1 ILE A  34     134.173 279.654  29.150  1.00  0.00           H  
ATOM    557 3HD1 ILE A  34     135.814 279.982  29.758  1.00  0.00           H  
ATOM    558  N   LYS A  35     134.374 282.640  24.439  1.00  0.00           N  
ATOM    559  CA  LYS A  35     134.745 282.724  23.028  1.00  0.00           C  
ATOM    560  C   LYS A  35     135.828 283.762  22.717  1.00  0.00           C  
ATOM    561  O   LYS A  35     135.934 284.823  23.357  1.00  0.00           O  
ATOM    562  CB  LYS A  35     133.491 283.008  22.202  1.00  0.00           C  
ATOM    563  CG  LYS A  35     132.419 281.923  22.322  1.00  0.00           C  
ATOM    564  CD  LYS A  35     131.114 282.321  21.643  1.00  0.00           C  
ATOM    565  CE  LYS A  35     130.028 281.263  21.874  1.00  0.00           C  
ATOM    566  NZ  LYS A  35     128.697 281.693  21.334  1.00  0.00           N  
ATOM    567  H   LYS A  35     133.813 283.372  24.873  1.00  0.00           H  
ATOM    568  HA  LYS A  35     135.137 281.751  22.723  1.00  0.00           H  
ATOM    569 1HB  LYS A  35     133.053 283.950  22.525  1.00  0.00           H  
ATOM    570 2HB  LYS A  35     133.762 283.105  21.151  1.00  0.00           H  
ATOM    571 1HG  LYS A  35     132.791 281.007  21.870  1.00  0.00           H  
ATOM    572 2HG  LYS A  35     132.225 281.738  23.375  1.00  0.00           H  
ATOM    573 1HD  LYS A  35     130.762 283.271  22.058  1.00  0.00           H  
ATOM    574 2HD  LYS A  35     131.271 282.442  20.572  1.00  0.00           H  
ATOM    575 1HE  LYS A  35     130.327 280.339  21.383  1.00  0.00           H  
ATOM    576 2HE  LYS A  35     129.926 281.081  22.946  1.00  0.00           H  
ATOM    577 1HZ  LYS A  35     128.011 280.977  21.512  1.00  0.00           H  
ATOM    578 2HZ  LYS A  35     128.411 282.559  21.826  1.00  0.00           H  
ATOM    579 3HZ  LYS A  35     128.757 281.865  20.347  1.00  0.00           H  
ATOM    580  N   GLY A  36     136.612 283.461  21.671  1.00  0.00           N  
ATOM    581  CA  GLY A  36     137.667 284.348  21.187  1.00  0.00           C  
ATOM    582  C   GLY A  36     138.878 284.361  22.126  1.00  0.00           C  
ATOM    583  O   GLY A  36     139.560 285.383  22.234  1.00  0.00           O  
ATOM    584  H   GLY A  36     136.448 282.585  21.182  1.00  0.00           H  
ATOM    585 1HA  GLY A  36     137.981 284.021  20.193  1.00  0.00           H  
ATOM    586 2HA  GLY A  36     137.274 285.359  21.081  1.00  0.00           H  
ATOM    587  N   LEU A  37     139.111 283.242  22.823  1.00  0.00           N  
ATOM    588  CA  LEU A  37     140.157 283.136  23.832  1.00  0.00           C  
ATOM    589  C   LEU A  37     141.457 282.520  23.302  1.00  0.00           C  
ATOM    590  O   LEU A  37     141.478 281.403  22.769  1.00  0.00           O  
ATOM    591  CB  LEU A  37     139.559 282.322  24.993  1.00  0.00           C  
ATOM    592  CG  LEU A  37     140.402 282.056  26.227  1.00  0.00           C  
ATOM    593  CD1 LEU A  37     140.668 283.271  26.931  1.00  0.00           C  
ATOM    594  CD2 LEU A  37     139.647 281.158  27.154  1.00  0.00           C  
ATOM    595  H   LEU A  37     138.541 282.413  22.645  1.00  0.00           H  
ATOM    596  HA  LEU A  37     140.388 284.137  24.172  1.00  0.00           H  
ATOM    597 1HB  LEU A  37     138.668 282.833  25.317  1.00  0.00           H  
ATOM    598 2HB  LEU A  37     139.253 281.352  24.596  1.00  0.00           H  
ATOM    599  HG  LEU A  37     141.348 281.617  25.934  1.00  0.00           H  
ATOM    600 1HD1 LEU A  37     141.251 283.007  27.795  1.00  0.00           H  
ATOM    601 2HD1 LEU A  37     141.216 283.960  26.316  1.00  0.00           H  
ATOM    602 3HD1 LEU A  37     139.745 283.722  27.243  1.00  0.00           H  
ATOM    603 1HD2 LEU A  37     140.241 280.969  28.041  1.00  0.00           H  
ATOM    604 2HD2 LEU A  37     138.723 281.622  27.438  1.00  0.00           H  
ATOM    605 3HD2 LEU A  37     139.432 280.253  26.663  1.00  0.00           H  
ATOM    606  N   HIS A  38     142.565 283.249  23.480  1.00  0.00           N  
ATOM    607  CA  HIS A  38     143.888 282.823  23.029  1.00  0.00           C  
ATOM    608  C   HIS A  38     144.385 281.624  23.808  1.00  0.00           C  
ATOM    609  O   HIS A  38     144.136 281.498  24.999  1.00  0.00           O  
ATOM    610  CB  HIS A  38     144.899 283.967  23.155  1.00  0.00           C  
ATOM    611  CG  HIS A  38     146.202 283.696  22.469  1.00  0.00           C  
ATOM    612  ND1 HIS A  38     147.176 282.887  23.014  1.00  0.00           N  
ATOM    613  CD2 HIS A  38     146.692 284.128  21.282  1.00  0.00           C  
ATOM    614  CE1 HIS A  38     148.210 282.832  22.192  1.00  0.00           C  
ATOM    615  NE2 HIS A  38     147.940 283.577  21.135  1.00  0.00           N  
ATOM    616  H   HIS A  38     142.508 284.165  23.944  1.00  0.00           H  
ATOM    617  HA  HIS A  38     143.827 282.529  21.981  1.00  0.00           H  
ATOM    618 1HB  HIS A  38     144.474 284.877  22.732  1.00  0.00           H  
ATOM    619 2HB  HIS A  38     145.101 284.159  24.208  1.00  0.00           H  
ATOM    620  HD2 HIS A  38     146.189 284.790  20.577  1.00  0.00           H  
ATOM    621  HE1 HIS A  38     149.127 282.268  22.358  1.00  0.00           H  
ATOM    622  HE2 HIS A  38     148.550 283.721  20.343  1.00  0.00           H  
ATOM    623  N   ILE A  39     145.137 280.760  23.167  1.00  0.00           N  
ATOM    624  CA  ILE A  39     145.624 279.530  23.781  1.00  0.00           C  
ATOM    625  C   ILE A  39     146.361 279.754  25.115  1.00  0.00           C  
ATOM    626  O   ILE A  39     146.181 278.975  26.061  1.00  0.00           O  
ATOM    627  CB  ILE A  39     146.560 278.791  22.806  1.00  0.00           C  
ATOM    628  CG1 ILE A  39     145.769 278.255  21.610  1.00  0.00           C  
ATOM    629  CG2 ILE A  39     147.285 277.660  23.518  1.00  0.00           C  
ATOM    630  CD1 ILE A  39     146.637 277.782  20.466  1.00  0.00           C  
ATOM    631  H   ILE A  39     145.355 280.944  22.199  1.00  0.00           H  
ATOM    632  HA  ILE A  39     144.767 278.880  23.966  1.00  0.00           H  
ATOM    633  HB  ILE A  39     147.296 279.490  22.409  1.00  0.00           H  
ATOM    634 1HG1 ILE A  39     145.143 277.423  21.931  1.00  0.00           H  
ATOM    635 2HG1 ILE A  39     145.106 279.035  21.233  1.00  0.00           H  
ATOM    636 1HG2 ILE A  39     147.941 277.149  22.815  1.00  0.00           H  
ATOM    637 2HG2 ILE A  39     147.877 278.067  24.337  1.00  0.00           H  
ATOM    638 3HG2 ILE A  39     146.556 276.953  23.915  1.00  0.00           H  
ATOM    639 1HD1 ILE A  39     146.005 277.417  19.656  1.00  0.00           H  
ATOM    640 2HD1 ILE A  39     147.247 278.610  20.105  1.00  0.00           H  
ATOM    641 3HD1 ILE A  39     147.284 276.977  20.811  1.00  0.00           H  
ATOM    642  N   LYS A  40     147.150 280.826  25.212  1.00  0.00           N  
ATOM    643  CA  LYS A  40     147.860 281.146  26.454  1.00  0.00           C  
ATOM    644  C   LYS A  40     146.878 281.607  27.541  1.00  0.00           C  
ATOM    645  O   LYS A  40     147.129 281.486  28.750  1.00  0.00           O  
ATOM    646  CB  LYS A  40     148.918 282.221  26.206  1.00  0.00           C  
ATOM    647  CG  LYS A  40     150.134 281.739  25.427  1.00  0.00           C  
ATOM    648  CD  LYS A  40     151.155 282.855  25.248  1.00  0.00           C  
ATOM    649  CE  LYS A  40     152.364 282.378  24.458  1.00  0.00           C  
ATOM    650  NZ  LYS A  40     153.162 281.373  25.212  1.00  0.00           N  
ATOM    651  H   LYS A  40     147.257 281.443  24.407  1.00  0.00           H  
ATOM    652  HA  LYS A  40     148.375 280.250  26.802  1.00  0.00           H  
ATOM    653 1HB  LYS A  40     148.473 283.049  25.651  1.00  0.00           H  
ATOM    654 2HB  LYS A  40     149.267 282.617  27.160  1.00  0.00           H  
ATOM    655 1HG  LYS A  40     150.603 280.912  25.960  1.00  0.00           H  
ATOM    656 2HG  LYS A  40     149.821 281.386  24.445  1.00  0.00           H  
ATOM    657 1HD  LYS A  40     150.692 283.690  24.722  1.00  0.00           H  
ATOM    658 2HD  LYS A  40     151.487 283.203  26.227  1.00  0.00           H  
ATOM    659 1HE  LYS A  40     152.033 281.932  23.521  1.00  0.00           H  
ATOM    660 2HE  LYS A  40     153.004 283.228  24.224  1.00  0.00           H  
ATOM    661 1HZ  LYS A  40     153.953 281.084  24.655  1.00  0.00           H  
ATOM    662 2HZ  LYS A  40     153.490 281.782  26.076  1.00  0.00           H  
ATOM    663 3HZ  LYS A  40     152.584 280.570  25.418  1.00  0.00           H  
ATOM    664  N   GLN A  41     145.732 282.102  27.102  1.00  0.00           N  
ATOM    665  CA  GLN A  41     144.681 282.573  27.963  1.00  0.00           C  
ATOM    666  C   GLN A  41     143.798 281.401  28.340  1.00  0.00           C  
ATOM    667  O   GLN A  41     143.224 281.394  29.428  1.00  0.00           O  
ATOM    668  CB  GLN A  41     143.883 283.678  27.297  1.00  0.00           C  
ATOM    669  CG  GLN A  41     144.624 284.931  27.024  1.00  0.00           C  
ATOM    670  CD  GLN A  41     143.711 285.959  26.370  1.00  0.00           C  
ATOM    671  OE1 GLN A  41     143.032 285.710  25.336  1.00  0.00           O  
ATOM    672  NE2 GLN A  41     143.680 287.129  27.002  1.00  0.00           N  
ATOM    673  H   GLN A  41     145.568 282.124  26.104  1.00  0.00           H  
ATOM    674  HA  GLN A  41     145.122 282.975  28.873  1.00  0.00           H  
ATOM    675 1HB  GLN A  41     143.464 283.323  26.377  1.00  0.00           H  
ATOM    676 2HB  GLN A  41     143.088 283.953  27.931  1.00  0.00           H  
ATOM    677 1HG  GLN A  41     144.964 285.335  27.973  1.00  0.00           H  
ATOM    678 2HG  GLN A  41     145.478 284.731  26.385  1.00  0.00           H  
ATOM    679 1HE2 GLN A  41     143.065 287.896  26.704  1.00  0.00           H  
ATOM    680 2HE2 GLN A  41     144.236 287.270  27.820  1.00  0.00           H  
ATOM    681  N   GLN A  42     143.707 280.389  27.459  1.00  0.00           N  
ATOM    682  CA  GLN A  42     142.950 279.197  27.788  1.00  0.00           C  
ATOM    683  C   GLN A  42     143.696 278.512  28.917  1.00  0.00           C  
ATOM    684  O   GLN A  42     143.065 277.956  29.816  1.00  0.00           O  
ATOM    685  CB  GLN A  42     142.800 278.267  26.581  1.00  0.00           C  
ATOM    686  CG  GLN A  42     141.900 278.811  25.484  1.00  0.00           C  
ATOM    687  CD  GLN A  42     141.806 277.874  24.295  1.00  0.00           C  
ATOM    688  OE1 GLN A  42     141.823 276.650  24.449  1.00  0.00           O  
ATOM    689  NE2 GLN A  42     141.705 278.444  23.100  1.00  0.00           N  
ATOM    690  H   GLN A  42     144.127 280.496  26.534  1.00  0.00           H  
ATOM    691  HA  GLN A  42     141.971 279.483  28.155  1.00  0.00           H  
ATOM    692 1HB  GLN A  42     143.781 278.074  26.146  1.00  0.00           H  
ATOM    693 2HB  GLN A  42     142.393 277.310  26.907  1.00  0.00           H  
ATOM    694 1HG  GLN A  42     140.898 278.953  25.888  1.00  0.00           H  
ATOM    695 2HG  GLN A  42     142.301 279.763  25.138  1.00  0.00           H  
ATOM    696 1HE2 GLN A  42     141.640 277.877  22.279  1.00  0.00           H  
ATOM    697 2HE2 GLN A  42     141.695 279.441  23.021  1.00  0.00           H  
ATOM    698  N   ARG A  43     145.035 278.591  28.890  1.00  0.00           N  
ATOM    699  CA  ARG A  43     145.839 278.008  29.958  1.00  0.00           C  
ATOM    700  C   ARG A  43     145.662 278.792  31.247  1.00  0.00           C  
ATOM    701  O   ARG A  43     145.551 278.180  32.311  1.00  0.00           O  
ATOM    702  CB  ARG A  43     147.312 277.986  29.577  1.00  0.00           C  
ATOM    703  CG  ARG A  43     148.220 277.282  30.573  1.00  0.00           C  
ATOM    704  CD  ARG A  43     149.611 277.168  30.063  1.00  0.00           C  
ATOM    705  NE  ARG A  43     150.477 276.474  31.002  1.00  0.00           N  
ATOM    706  CZ  ARG A  43     151.746 276.102  30.741  1.00  0.00           C  
ATOM    707  NH1 ARG A  43     152.279 276.364  29.569  1.00  0.00           N  
ATOM    708  NH2 ARG A  43     152.453 275.474  31.664  1.00  0.00           N  
ATOM    709  H   ARG A  43     145.459 279.034  28.070  1.00  0.00           H  
ATOM    710  HA  ARG A  43     145.486 277.007  30.152  1.00  0.00           H  
ATOM    711 1HB  ARG A  43     147.431 277.490  28.615  1.00  0.00           H  
ATOM    712 2HB  ARG A  43     147.674 279.008  29.466  1.00  0.00           H  
ATOM    713 1HG  ARG A  43     148.242 277.845  31.506  1.00  0.00           H  
ATOM    714 2HG  ARG A  43     147.841 276.278  30.764  1.00  0.00           H  
ATOM    715 1HD  ARG A  43     149.610 276.613  29.126  1.00  0.00           H  
ATOM    716 2HD  ARG A  43     150.019 278.164  29.895  1.00  0.00           H  
ATOM    717  HE  ARG A  43     150.102 276.256  31.915  1.00  0.00           H  
ATOM    718 1HH1 ARG A  43     151.738 276.844  28.863  1.00  0.00           H  
ATOM    719 2HH1 ARG A  43     153.230 276.085  29.373  1.00  0.00           H  
ATOM    720 1HH2 ARG A  43     152.043 275.273  32.566  1.00  0.00           H  
ATOM    721 2HH2 ARG A  43     153.403 275.195  31.468  1.00  0.00           H  
ATOM    722  N   GLN A  44     145.630 280.128  31.198  1.00  0.00           N  
ATOM    723  CA  GLN A  44     145.480 280.828  32.470  1.00  0.00           C  
ATOM    724  C   GLN A  44     144.108 280.542  33.084  1.00  0.00           C  
ATOM    725  O   GLN A  44     144.015 280.265  34.279  1.00  0.00           O  
ATOM    726  CB  GLN A  44     145.610 282.343  32.296  1.00  0.00           C  
ATOM    727  CG  GLN A  44     145.509 283.154  33.617  1.00  0.00           C  
ATOM    728  CD  GLN A  44     146.657 282.837  34.583  1.00  0.00           C  
ATOM    729  OE1 GLN A  44     147.816 282.910  34.162  1.00  0.00           O  
ATOM    730  NE2 GLN A  44     146.373 282.504  35.841  1.00  0.00           N  
ATOM    731  H   GLN A  44     145.776 280.634  30.318  1.00  0.00           H  
ATOM    732  HA  GLN A  44     146.249 280.474  33.156  1.00  0.00           H  
ATOM    733 1HB  GLN A  44     146.565 282.572  31.821  1.00  0.00           H  
ATOM    734 2HB  GLN A  44     144.821 282.693  31.628  1.00  0.00           H  
ATOM    735 1HG  GLN A  44     145.538 284.216  33.385  1.00  0.00           H  
ATOM    736 2HG  GLN A  44     144.566 282.914  34.124  1.00  0.00           H  
ATOM    737 1HE2 GLN A  44     147.105 282.304  36.485  1.00  0.00           H  
ATOM    738 2HE2 GLN A  44     145.397 282.437  36.184  1.00  0.00           H  
ATOM    739  N   LEU A  45     143.048 280.518  32.267  1.00  0.00           N  
ATOM    740  CA  LEU A  45     141.723 280.237  32.798  1.00  0.00           C  
ATOM    741  C   LEU A  45     141.649 278.788  33.261  1.00  0.00           C  
ATOM    742  O   LEU A  45     141.118 278.499  34.333  1.00  0.00           O  
ATOM    743  CB  LEU A  45     140.648 280.509  31.738  1.00  0.00           C  
ATOM    744  CG  LEU A  45     139.198 280.310  32.194  1.00  0.00           C  
ATOM    745  CD1 LEU A  45     138.870 281.310  33.294  1.00  0.00           C  
ATOM    746  CD2 LEU A  45     138.263 280.478  31.005  1.00  0.00           C  
ATOM    747  H   LEU A  45     143.153 280.764  31.279  1.00  0.00           H  
ATOM    748  HA  LEU A  45     141.560 280.892  33.649  1.00  0.00           H  
ATOM    749 1HB  LEU A  45     140.750 281.537  31.396  1.00  0.00           H  
ATOM    750 2HB  LEU A  45     140.822 279.846  30.889  1.00  0.00           H  
ATOM    751  HG  LEU A  45     139.080 279.308  32.609  1.00  0.00           H  
ATOM    752 1HD1 LEU A  45     137.839 281.169  33.619  1.00  0.00           H  
ATOM    753 2HD1 LEU A  45     139.540 281.155  34.139  1.00  0.00           H  
ATOM    754 3HD1 LEU A  45     138.995 282.324  32.914  1.00  0.00           H  
ATOM    755 1HD2 LEU A  45     137.232 280.337  31.330  1.00  0.00           H  
ATOM    756 2HD2 LEU A  45     138.379 281.481  30.591  1.00  0.00           H  
ATOM    757 3HD2 LEU A  45     138.509 279.739  30.243  1.00  0.00           H  
ATOM    758  N   TYR A  46     142.225 277.859  32.488  1.00  0.00           N  
ATOM    759  CA  TYR A  46     142.225 276.452  32.854  1.00  0.00           C  
ATOM    760  C   TYR A  46     142.776 276.324  34.271  1.00  0.00           C  
ATOM    761  O   TYR A  46     142.134 275.716  35.134  1.00  0.00           O  
ATOM    762  CB  TYR A  46     143.049 275.623  31.866  1.00  0.00           C  
ATOM    763  CG  TYR A  46     143.324 274.212  32.335  1.00  0.00           C  
ATOM    764  CD1 TYR A  46     142.325 273.252  32.270  1.00  0.00           C  
ATOM    765  CD2 TYR A  46     144.576 273.877  32.829  1.00  0.00           C  
ATOM    766  CE1 TYR A  46     142.577 271.963  32.698  1.00  0.00           C  
ATOM    767  CE2 TYR A  46     144.828 272.588  33.257  1.00  0.00           C  
ATOM    768  CZ  TYR A  46     143.834 271.633  33.192  1.00  0.00           C  
ATOM    769  OH  TYR A  46     144.084 270.349  33.618  1.00  0.00           O  
ATOM    770  H   TYR A  46     142.623 278.115  31.583  1.00  0.00           H  
ATOM    771  HA  TYR A  46     141.200 276.086  32.834  1.00  0.00           H  
ATOM    772 1HB  TYR A  46     142.525 275.569  30.911  1.00  0.00           H  
ATOM    773 2HB  TYR A  46     144.004 276.115  31.687  1.00  0.00           H  
ATOM    774  HD1 TYR A  46     141.341 273.515  31.881  1.00  0.00           H  
ATOM    775  HD2 TYR A  46     145.361 274.632  32.881  1.00  0.00           H  
ATOM    776  HE1 TYR A  46     141.792 271.209  32.646  1.00  0.00           H  
ATOM    777  HE2 TYR A  46     145.812 272.325  33.646  1.00  0.00           H  
ATOM    778  HH  TYR A  46     144.944 270.316  34.044  1.00  0.00           H  
ATOM    779  N   ARG A  47     143.919 276.965  34.548  1.00  0.00           N  
ATOM    780  CA  ARG A  47     144.473 276.938  35.890  1.00  0.00           C  
ATOM    781  C   ARG A  47     143.579 277.572  36.951  1.00  0.00           C  
ATOM    782  O   ARG A  47     143.372 276.969  38.011  1.00  0.00           O  
ATOM    783  CB  ARG A  47     145.820 277.645  35.900  1.00  0.00           C  
ATOM    784  CG  ARG A  47     146.474 277.756  37.269  1.00  0.00           C  
ATOM    785  CD  ARG A  47     147.725 278.556  37.217  1.00  0.00           C  
ATOM    786  NE  ARG A  47     148.781 277.864  36.496  1.00  0.00           N  
ATOM    787  CZ  ARG A  47     149.813 278.473  35.879  1.00  0.00           C  
ATOM    788  NH1 ARG A  47     149.911 279.784  35.904  1.00  0.00           N  
ATOM    789  NH2 ARG A  47     150.725 277.753  35.249  1.00  0.00           N  
ATOM    790  H   ARG A  47     144.435 277.435  33.798  1.00  0.00           H  
ATOM    791  HA  ARG A  47     144.646 275.896  36.158  1.00  0.00           H  
ATOM    792 1HB  ARG A  47     146.513 277.118  35.246  1.00  0.00           H  
ATOM    793 2HB  ARG A  47     145.704 278.656  35.508  1.00  0.00           H  
ATOM    794 1HG  ARG A  47     145.786 278.240  37.962  1.00  0.00           H  
ATOM    795 2HG  ARG A  47     146.720 276.759  37.636  1.00  0.00           H  
ATOM    796 1HD  ARG A  47     147.531 279.502  36.711  1.00  0.00           H  
ATOM    797 2HD  ARG A  47     148.074 278.751  38.230  1.00  0.00           H  
ATOM    798  HE  ARG A  47     148.740 276.854  36.456  1.00  0.00           H  
ATOM    799 1HH1 ARG A  47     149.214 280.334  36.385  1.00  0.00           H  
ATOM    800 2HH1 ARG A  47     150.684 280.241  35.441  1.00  0.00           H  
ATOM    801 1HH2 ARG A  47     150.649 276.746  35.231  1.00  0.00           H  
ATOM    802 2HH2 ARG A  47     151.497 278.210  34.787  1.00  0.00           H  
ATOM    803  N   ASP A  48     142.989 278.744  36.668  1.00  0.00           N  
ATOM    804  CA  ASP A  48     142.212 279.436  37.691  1.00  0.00           C  
ATOM    805  C   ASP A  48     140.993 278.638  38.074  1.00  0.00           C  
ATOM    806  O   ASP A  48     140.616 278.584  39.256  1.00  0.00           O  
ATOM    807  CB  ASP A  48     141.692 280.792  37.192  1.00  0.00           C  
ATOM    808  CG  ASP A  48     142.741 281.881  36.951  1.00  0.00           C  
ATOM    809  OD1 ASP A  48     143.882 281.757  37.345  1.00  0.00           O  
ATOM    810  OD2 ASP A  48     142.350 282.888  36.411  1.00  0.00           O  
ATOM    811  H   ASP A  48     143.172 279.207  35.772  1.00  0.00           H  
ATOM    812  HA  ASP A  48     142.837 279.576  38.574  1.00  0.00           H  
ATOM    813 1HB  ASP A  48     141.180 280.623  36.240  1.00  0.00           H  
ATOM    814 2HB  ASP A  48     140.948 281.172  37.893  1.00  0.00           H  
ATOM    815  N   VAL A  49     140.374 278.013  37.087  1.00  0.00           N  
ATOM    816  CA  VAL A  49     139.172 277.257  37.313  1.00  0.00           C  
ATOM    817  C   VAL A  49     139.462 275.997  38.073  1.00  0.00           C  
ATOM    818  O   VAL A  49     138.715 275.666  38.997  1.00  0.00           O  
ATOM    819  CB  VAL A  49     138.501 276.902  35.973  1.00  0.00           C  
ATOM    820  CG1 VAL A  49     137.337 275.948  36.196  1.00  0.00           C  
ATOM    821  CG2 VAL A  49     138.034 278.171  35.276  1.00  0.00           C  
ATOM    822  H   VAL A  49     140.741 278.092  36.129  1.00  0.00           H  
ATOM    823  HA  VAL A  49     138.506 277.872  37.920  1.00  0.00           H  
ATOM    824  HB  VAL A  49     139.224 276.385  35.342  1.00  0.00           H  
ATOM    825 1HG1 VAL A  49     136.875 275.708  35.238  1.00  0.00           H  
ATOM    826 2HG1 VAL A  49     137.701 275.033  36.663  1.00  0.00           H  
ATOM    827 3HG1 VAL A  49     136.600 276.420  36.845  1.00  0.00           H  
ATOM    828 1HG2 VAL A  49     137.562 277.912  34.328  1.00  0.00           H  
ATOM    829 2HG2 VAL A  49     137.315 278.691  35.910  1.00  0.00           H  
ATOM    830 3HG2 VAL A  49     138.889 278.820  35.089  1.00  0.00           H  
ATOM    831  N   ARG A  50     140.507 275.262  37.703  1.00  0.00           N  
ATOM    832  CA  ARG A  50     140.779 274.048  38.427  1.00  0.00           C  
ATOM    833  C   ARG A  50     141.106 274.365  39.884  1.00  0.00           C  
ATOM    834  O   ARG A  50     140.631 273.662  40.776  1.00  0.00           O  
ATOM    835  CB  ARG A  50     141.935 273.293  37.788  1.00  0.00           C  
ATOM    836  CG  ARG A  50     141.641 272.717  36.412  1.00  0.00           C  
ATOM    837  CD  ARG A  50     140.656 271.608  36.479  1.00  0.00           C  
ATOM    838  NE  ARG A  50     141.165 270.476  37.238  1.00  0.00           N  
ATOM    839  CZ  ARG A  50     141.872 269.458  36.711  1.00  0.00           C  
ATOM    840  NH1 ARG A  50     142.146 269.444  35.425  1.00  0.00           N  
ATOM    841  NH2 ARG A  50     142.291 268.473  37.487  1.00  0.00           N  
ATOM    842  H   ARG A  50     141.105 275.535  36.915  1.00  0.00           H  
ATOM    843  HA  ARG A  50     139.881 273.440  38.421  1.00  0.00           H  
ATOM    844 1HB  ARG A  50     142.794 273.956  37.692  1.00  0.00           H  
ATOM    845 2HB  ARG A  50     142.232 272.466  38.435  1.00  0.00           H  
ATOM    846 1HG  ARG A  50     141.234 273.499  35.770  1.00  0.00           H  
ATOM    847 2HG  ARG A  50     142.563 272.332  35.974  1.00  0.00           H  
ATOM    848 1HD  ARG A  50     139.745 271.959  36.962  1.00  0.00           H  
ATOM    849 2HD  ARG A  50     140.424 271.266  35.472  1.00  0.00           H  
ATOM    850  HE  ARG A  50     140.974 270.452  38.231  1.00  0.00           H  
ATOM    851 1HH1 ARG A  50     141.826 270.196  34.832  1.00  0.00           H  
ATOM    852 2HH1 ARG A  50     142.677 268.681  35.031  1.00  0.00           H  
ATOM    853 1HH2 ARG A  50     142.081 268.484  38.476  1.00  0.00           H  
ATOM    854 2HH2 ARG A  50     142.821 267.711  37.092  1.00  0.00           H  
ATOM    855  N   GLU A  51     141.862 275.446  40.155  1.00  0.00           N  
ATOM    856  CA  GLU A  51     142.213 275.764  41.534  1.00  0.00           C  
ATOM    857  C   GLU A  51     140.993 276.208  42.329  1.00  0.00           C  
ATOM    858  O   GLU A  51     140.835 275.831  43.498  1.00  0.00           O  
ATOM    859  CB  GLU A  51     143.282 276.859  41.572  1.00  0.00           C  
ATOM    860  CG  GLU A  51     144.663 276.405  41.119  1.00  0.00           C  
ATOM    861  CD  GLU A  51     145.242 275.331  41.997  1.00  0.00           C  
ATOM    862  OE1 GLU A  51     145.170 275.465  43.195  1.00  0.00           O  
ATOM    863  OE2 GLU A  51     145.758 274.374  41.469  1.00  0.00           O  
ATOM    864  H   GLU A  51     142.239 276.037  39.405  1.00  0.00           H  
ATOM    865  HA  GLU A  51     142.612 274.863  42.001  1.00  0.00           H  
ATOM    866 1HB  GLU A  51     142.977 277.688  40.933  1.00  0.00           H  
ATOM    867 2HB  GLU A  51     143.373 277.244  42.587  1.00  0.00           H  
ATOM    868 1HG  GLU A  51     144.594 276.027  40.100  1.00  0.00           H  
ATOM    869 2HG  GLU A  51     145.333 277.264  41.115  1.00  0.00           H  
ATOM    870  N   THR A  52     140.108 276.986  41.688  1.00  0.00           N  
ATOM    871  CA  THR A  52     138.907 277.457  42.348  1.00  0.00           C  
ATOM    872  C   THR A  52     138.018 276.277  42.691  1.00  0.00           C  
ATOM    873  O   THR A  52     137.471 276.225  43.795  1.00  0.00           O  
ATOM    874  CB  THR A  52     138.137 278.462  41.471  1.00  0.00           C  
ATOM    875  OG1 THR A  52     138.962 279.606  41.213  1.00  0.00           O  
ATOM    876  CG2 THR A  52     136.860 278.908  42.166  1.00  0.00           C  
ATOM    877  H   THR A  52     140.295 277.306  40.738  1.00  0.00           H  
ATOM    878  HA  THR A  52     139.186 277.964  43.267  1.00  0.00           H  
ATOM    879  HB  THR A  52     137.882 277.993  40.520  1.00  0.00           H  
ATOM    880  HG1 THR A  52     139.686 279.354  40.635  1.00  0.00           H  
ATOM    881 1HG2 THR A  52     136.329 279.617  41.531  1.00  0.00           H  
ATOM    882 2HG2 THR A  52     136.226 278.042  42.353  1.00  0.00           H  
ATOM    883 3HG2 THR A  52     137.110 279.386  43.113  1.00  0.00           H  
ATOM    884  N   SER A  53     137.884 275.328  41.765  1.00  0.00           N  
ATOM    885  CA  SER A  53     137.018 274.183  41.942  1.00  0.00           C  
ATOM    886  C   SER A  53     137.514 273.311  43.097  1.00  0.00           C  
ATOM    887  O   SER A  53     136.707 272.780  43.875  1.00  0.00           O  
ATOM    888  CB  SER A  53     136.955 273.375  40.661  1.00  0.00           C  
ATOM    889  OG  SER A  53     136.361 274.113  39.629  1.00  0.00           O  
ATOM    890  H   SER A  53     138.361 275.436  40.868  1.00  0.00           H  
ATOM    891  HA  SER A  53     136.017 274.545  42.172  1.00  0.00           H  
ATOM    892 1HB  SER A  53     137.963 273.081  40.367  1.00  0.00           H  
ATOM    893 2HB  SER A  53     136.387 272.462  40.833  1.00  0.00           H  
ATOM    894  HG  SER A  53     137.075 274.591  39.200  1.00  0.00           H  
ATOM    895  N   LYS A  54     138.845 273.155  43.225  1.00  0.00           N  
ATOM    896  CA  LYS A  54     139.402 272.386  44.335  1.00  0.00           C  
ATOM    897  C   LYS A  54     139.102 273.048  45.672  1.00  0.00           C  
ATOM    898  O   LYS A  54     138.713 272.368  46.625  1.00  0.00           O  
ATOM    899  CB  LYS A  54     140.912 272.214  44.163  1.00  0.00           C  
ATOM    900  CG  LYS A  54     141.312 271.228  43.074  1.00  0.00           C  
ATOM    901  CD  LYS A  54     142.804 270.932  43.117  1.00  0.00           C  
ATOM    902  CE  LYS A  54     143.618 272.112  42.606  1.00  0.00           C  
ATOM    903  NZ  LYS A  54     145.070 271.796  42.532  1.00  0.00           N  
ATOM    904  H   LYS A  54     139.466 273.532  42.500  1.00  0.00           H  
ATOM    905  HA  LYS A  54     138.938 271.400  44.336  1.00  0.00           H  
ATOM    906 1HB  LYS A  54     141.364 273.177  43.925  1.00  0.00           H  
ATOM    907 2HB  LYS A  54     141.348 271.871  45.102  1.00  0.00           H  
ATOM    908 1HG  LYS A  54     140.762 270.295  43.206  1.00  0.00           H  
ATOM    909 2HG  LYS A  54     141.061 271.642  42.098  1.00  0.00           H  
ATOM    910 1HD  LYS A  54     143.102 270.713  44.143  1.00  0.00           H  
ATOM    911 2HD  LYS A  54     143.020 270.060  42.500  1.00  0.00           H  
ATOM    912 1HE  LYS A  54     143.269 272.392  41.613  1.00  0.00           H  
ATOM    913 2HE  LYS A  54     143.478 272.965  43.270  1.00  0.00           H  
ATOM    914 1HZ  LYS A  54     145.574 272.603  42.190  1.00  0.00           H  
ATOM    915 2HZ  LYS A  54     145.410 271.553  43.453  1.00  0.00           H  
ATOM    916 3HZ  LYS A  54     145.215 271.019  41.905  1.00  0.00           H  
ATOM    917  N   LYS A  55     139.233 274.379  45.729  1.00  0.00           N  
ATOM    918  CA  LYS A  55     138.960 275.122  46.955  1.00  0.00           C  
ATOM    919  C   LYS A  55     137.475 275.085  47.313  1.00  0.00           C  
ATOM    920  O   LYS A  55     137.121 275.010  48.492  1.00  0.00           O  
ATOM    921  CB  LYS A  55     139.430 276.571  46.814  1.00  0.00           C  
ATOM    922  CG  LYS A  55     140.943 276.742  46.793  1.00  0.00           C  
ATOM    923  CD  LYS A  55     141.332 278.201  46.613  1.00  0.00           C  
ATOM    924  CE  LYS A  55     142.844 278.372  46.574  1.00  0.00           C  
ATOM    925  NZ  LYS A  55     143.239 279.793  46.375  1.00  0.00           N  
ATOM    926  H   LYS A  55     139.591 274.878  44.907  1.00  0.00           H  
ATOM    927  HA  LYS A  55     139.506 274.648  47.767  1.00  0.00           H  
ATOM    928 1HB  LYS A  55     139.032 276.995  45.892  1.00  0.00           H  
ATOM    929 2HB  LYS A  55     139.039 277.162  47.642  1.00  0.00           H  
ATOM    930 1HG  LYS A  55     141.365 276.375  47.730  1.00  0.00           H  
ATOM    931 2HG  LYS A  55     141.363 276.159  45.974  1.00  0.00           H  
ATOM    932 1HD  LYS A  55     140.908 278.579  45.682  1.00  0.00           H  
ATOM    933 2HD  LYS A  55     140.931 278.789  47.439  1.00  0.00           H  
ATOM    934 1HE  LYS A  55     143.274 278.015  47.508  1.00  0.00           H  
ATOM    935 2HE  LYS A  55     143.256 277.776  45.759  1.00  0.00           H  
ATOM    936 1HZ  LYS A  55     144.246 279.863  46.354  1.00  0.00           H  
ATOM    937 2HZ  LYS A  55     142.860 280.129  45.500  1.00  0.00           H  
ATOM    938 3HZ  LYS A  55     142.878 280.352  47.135  1.00  0.00           H  
ATOM    939  N   GLN A  56     136.609 275.129  46.295  1.00  0.00           N  
ATOM    940  CA  GLN A  56     135.171 275.091  46.505  1.00  0.00           C  
ATOM    941  C   GLN A  56     134.685 273.675  46.828  1.00  0.00           C  
ATOM    942  O   GLN A  56     133.709 273.514  47.563  1.00  0.00           O  
ATOM    943  CB  GLN A  56     134.442 275.627  45.270  1.00  0.00           C  
ATOM    944  CG  GLN A  56     134.642 277.113  45.025  1.00  0.00           C  
ATOM    945  CD  GLN A  56     134.075 277.965  46.144  1.00  0.00           C  
ATOM    946  OE1 GLN A  56     132.898 277.849  46.497  1.00  0.00           O  
ATOM    947  NE2 GLN A  56     134.910 278.829  46.711  1.00  0.00           N  
ATOM    948  H   GLN A  56     136.975 275.246  45.349  1.00  0.00           H  
ATOM    949  HA  GLN A  56     134.935 275.717  47.362  1.00  0.00           H  
ATOM    950 1HB  GLN A  56     134.784 275.091  44.384  1.00  0.00           H  
ATOM    951 2HB  GLN A  56     133.372 275.443  45.370  1.00  0.00           H  
ATOM    952 1HG  GLN A  56     135.710 277.317  44.947  1.00  0.00           H  
ATOM    953 2HG  GLN A  56     134.140 277.389  44.098  1.00  0.00           H  
ATOM    954 1HE2 GLN A  56     134.592 279.418  47.455  1.00  0.00           H  
ATOM    955 2HE2 GLN A  56     135.857 278.891  46.394  1.00  0.00           H  
ATOM    956  N   GLY A  57     135.393 272.649  46.341  1.00  0.00           N  
ATOM    957  CA  GLY A  57     135.000 271.266  46.574  1.00  0.00           C  
ATOM    958  C   GLY A  57     133.917 270.794  45.614  1.00  0.00           C  
ATOM    959  O   GLY A  57     133.016 270.037  46.002  1.00  0.00           O  
ATOM    960  H   GLY A  57     136.184 272.835  45.727  1.00  0.00           H  
ATOM    961 1HA  GLY A  57     135.884 270.637  46.464  1.00  0.00           H  
ATOM    962 2HA  GLY A  57     134.661 271.154  47.601  1.00  0.00           H  
ATOM    963  N   VAL A  58     133.991 271.262  44.369  1.00  0.00           N  
ATOM    964  CA  VAL A  58     132.993 270.923  43.351  1.00  0.00           C  
ATOM    965  C   VAL A  58     133.616 270.116  42.223  1.00  0.00           C  
ATOM    966  O   VAL A  58     134.842 270.039  42.113  1.00  0.00           O  
ATOM    967  CB  VAL A  58     132.359 272.201  42.772  1.00  0.00           C  
ATOM    968  CG1 VAL A  58     131.652 272.988  43.865  1.00  0.00           C  
ATOM    969  CG2 VAL A  58     133.428 273.051  42.101  1.00  0.00           C  
ATOM    970  H   VAL A  58     134.795 271.852  44.145  1.00  0.00           H  
ATOM    971  HA  VAL A  58     132.204 270.327  43.811  1.00  0.00           H  
ATOM    972  HB  VAL A  58     131.604 271.921  42.038  1.00  0.00           H  
ATOM    973 1HG1 VAL A  58     131.209 273.888  43.438  1.00  0.00           H  
ATOM    974 2HG1 VAL A  58     130.868 272.373  44.306  1.00  0.00           H  
ATOM    975 3HG1 VAL A  58     132.371 273.268  44.635  1.00  0.00           H  
ATOM    976 1HG2 VAL A  58     132.973 273.953  41.693  1.00  0.00           H  
ATOM    977 2HG2 VAL A  58     134.187 273.327  42.834  1.00  0.00           H  
ATOM    978 3HG2 VAL A  58     133.892 272.483  41.295  1.00  0.00           H  
ATOM    979  N   GLU A  59     132.773 269.485  41.405  1.00  0.00           N  
ATOM    980  CA  GLU A  59     133.281 268.686  40.299  1.00  0.00           C  
ATOM    981  C   GLU A  59     133.250 269.484  39.007  1.00  0.00           C  
ATOM    982  O   GLU A  59     132.177 269.824  38.506  1.00  0.00           O  
ATOM    983  CB  GLU A  59     132.464 267.402  40.139  1.00  0.00           C  
ATOM    984  CG  GLU A  59     132.946 266.484  39.025  1.00  0.00           C  
ATOM    985  CD  GLU A  59     132.129 265.227  38.908  1.00  0.00           C  
ATOM    986  OE1 GLU A  59     131.191 265.080  39.654  1.00  0.00           O  
ATOM    987  OE2 GLU A  59     132.445 264.413  38.072  1.00  0.00           O  
ATOM    988  H   GLU A  59     131.761 269.610  41.519  1.00  0.00           H  
ATOM    989  HA  GLU A  59     134.318 268.419  40.506  1.00  0.00           H  
ATOM    990 1HB  GLU A  59     132.487 266.838  41.071  1.00  0.00           H  
ATOM    991 2HB  GLU A  59     131.423 267.656  39.936  1.00  0.00           H  
ATOM    992 1HG  GLU A  59     132.900 267.023  38.079  1.00  0.00           H  
ATOM    993 2HG  GLU A  59     133.986 266.220  39.211  1.00  0.00           H  
ATOM    994  N   THR A  60     134.415 269.783  38.451  1.00  0.00           N  
ATOM    995  CA  THR A  60     134.421 270.617  37.259  1.00  0.00           C  
ATOM    996  C   THR A  60     135.202 269.966  36.122  1.00  0.00           C  
ATOM    997  O   THR A  60     136.309 269.455  36.309  1.00  0.00           O  
ATOM    998  CB  THR A  60     135.012 272.006  37.564  1.00  0.00           C  
ATOM    999  OG1 THR A  60     134.221 272.655  38.569  1.00  0.00           O  
ATOM   1000  CG2 THR A  60     135.033 272.864  36.308  1.00  0.00           C  
ATOM   1001  H   THR A  60     135.278 269.460  38.860  1.00  0.00           H  
ATOM   1002  HA  THR A  60     133.400 270.733  36.922  1.00  0.00           H  
ATOM   1003  HB  THR A  60     136.029 271.894  37.938  1.00  0.00           H  
ATOM   1004  HG1 THR A  60     134.789 273.197  39.121  1.00  0.00           H  
ATOM   1005 1HG2 THR A  60     135.454 273.841  36.542  1.00  0.00           H  
ATOM   1006 2HG2 THR A  60     135.643 272.379  35.546  1.00  0.00           H  
ATOM   1007 3HG2 THR A  60     134.017 272.987  35.935  1.00  0.00           H  
ATOM   1008  N   GLU A  61     134.609 270.017  34.935  1.00  0.00           N  
ATOM   1009  CA  GLU A  61     135.233 269.522  33.709  1.00  0.00           C  
ATOM   1010  C   GLU A  61     135.584 270.669  32.770  1.00  0.00           C  
ATOM   1011  O   GLU A  61     134.827 271.635  32.643  1.00  0.00           O  
ATOM   1012  CB  GLU A  61     134.305 268.535  32.998  1.00  0.00           C  
ATOM   1013  CG  GLU A  61     134.003 267.273  33.793  1.00  0.00           C  
ATOM   1014  CD  GLU A  61     133.090 266.326  33.064  1.00  0.00           C  
ATOM   1015  OE1 GLU A  61     132.695 266.639  31.967  1.00  0.00           O  
ATOM   1016  OE2 GLU A  61     132.787 265.288  33.605  1.00  0.00           O  
ATOM   1017  H   GLU A  61     133.663 270.415  34.924  1.00  0.00           H  
ATOM   1018  HA  GLU A  61     136.155 269.008  33.971  1.00  0.00           H  
ATOM   1019 1HB  GLU A  61     133.358 269.022  32.771  1.00  0.00           H  
ATOM   1020 2HB  GLU A  61     134.753 268.233  32.051  1.00  0.00           H  
ATOM   1021 1HG  GLU A  61     134.939 266.759  34.012  1.00  0.00           H  
ATOM   1022 2HG  GLU A  61     133.545 267.553  34.740  1.00  0.00           H  
ATOM   1023  N   ILE A  62     136.751 270.591  32.130  1.00  0.00           N  
ATOM   1024  CA  ILE A  62     137.117 271.616  31.153  1.00  0.00           C  
ATOM   1025  C   ILE A  62     137.513 271.045  29.786  1.00  0.00           C  
ATOM   1026  O   ILE A  62     138.360 270.150  29.681  1.00  0.00           O  
ATOM   1027  CB  ILE A  62     138.277 272.473  31.692  1.00  0.00           C  
ATOM   1028  CG1 ILE A  62     137.894 273.107  33.032  1.00  0.00           C  
ATOM   1029  CG2 ILE A  62     138.661 273.544  30.683  1.00  0.00           C  
ATOM   1030  CD1 ILE A  62     139.051 273.760  33.752  1.00  0.00           C  
ATOM   1031  H   ILE A  62     137.376 269.818  32.343  1.00  0.00           H  
ATOM   1032  HA  ILE A  62     136.245 272.249  30.986  1.00  0.00           H  
ATOM   1033  HB  ILE A  62     139.142 271.837  31.880  1.00  0.00           H  
ATOM   1034 1HG1 ILE A  62     137.123 273.860  32.871  1.00  0.00           H  
ATOM   1035 2HG1 ILE A  62     137.473 272.344  33.688  1.00  0.00           H  
ATOM   1036 1HG2 ILE A  62     139.481 274.141  31.081  1.00  0.00           H  
ATOM   1037 2HG2 ILE A  62     138.974 273.072  29.753  1.00  0.00           H  
ATOM   1038 3HG2 ILE A  62     137.803 274.189  30.493  1.00  0.00           H  
ATOM   1039 1HD1 ILE A  62     138.702 274.186  34.692  1.00  0.00           H  
ATOM   1040 2HD1 ILE A  62     139.821 273.015  33.955  1.00  0.00           H  
ATOM   1041 3HD1 ILE A  62     139.467 274.551  33.129  1.00  0.00           H  
ATOM   1042  N   GLU A  63     136.856 271.574  28.744  1.00  0.00           N  
ATOM   1043  CA  GLU A  63     137.059 271.158  27.359  1.00  0.00           C  
ATOM   1044  C   GLU A  63     137.481 272.321  26.451  1.00  0.00           C  
ATOM   1045  O   GLU A  63     136.800 273.344  26.364  1.00  0.00           O  
ATOM   1046  CB  GLU A  63     135.781 270.517  26.814  1.00  0.00           C  
ATOM   1047  CG  GLU A  63     135.910 269.956  25.405  1.00  0.00           C  
ATOM   1048  CD  GLU A  63     134.709 269.157  24.982  1.00  0.00           C  
ATOM   1049  OE1 GLU A  63     133.996 269.606  24.116  1.00  0.00           O  
ATOM   1050  OE2 GLU A  63     134.502 268.097  25.524  1.00  0.00           O  
ATOM   1051  H   GLU A  63     136.173 272.310  28.953  1.00  0.00           H  
ATOM   1052  HA  GLU A  63     137.853 270.410  27.338  1.00  0.00           H  
ATOM   1053 1HB  GLU A  63     135.472 269.704  27.471  1.00  0.00           H  
ATOM   1054 2HB  GLU A  63     134.979 271.256  26.808  1.00  0.00           H  
ATOM   1055 1HG  GLU A  63     136.048 270.780  24.707  1.00  0.00           H  
ATOM   1056 2HG  GLU A  63     136.795 269.323  25.358  1.00  0.00           H  
ATOM   1057  N   VAL A  64     138.599 272.153  25.746  1.00  0.00           N  
ATOM   1058  CA  VAL A  64     139.079 273.201  24.855  1.00  0.00           C  
ATOM   1059  C   VAL A  64     139.161 272.765  23.388  1.00  0.00           C  
ATOM   1060  O   VAL A  64     139.645 271.677  23.062  1.00  0.00           O  
ATOM   1061  CB  VAL A  64     140.473 273.669  25.315  1.00  0.00           C  
ATOM   1062  CG1 VAL A  64     140.380 274.372  26.662  1.00  0.00           C  
ATOM   1063  CG2 VAL A  64     141.420 272.482  25.389  1.00  0.00           C  
ATOM   1064  H   VAL A  64     139.121 271.279  25.836  1.00  0.00           H  
ATOM   1065  HA  VAL A  64     138.377 274.032  24.896  1.00  0.00           H  
ATOM   1066  HB  VAL A  64     140.856 274.398  24.600  1.00  0.00           H  
ATOM   1067 1HG1 VAL A  64     141.374 274.696  26.972  1.00  0.00           H  
ATOM   1068 2HG1 VAL A  64     139.725 275.239  26.576  1.00  0.00           H  
ATOM   1069 3HG1 VAL A  64     139.976 273.683  27.404  1.00  0.00           H  
ATOM   1070 1HG2 VAL A  64     142.403 272.821  25.715  1.00  0.00           H  
ATOM   1071 2HG2 VAL A  64     141.032 271.752  26.101  1.00  0.00           H  
ATOM   1072 3HG2 VAL A  64     141.503 272.020  24.405  1.00  0.00           H  
ATOM   1073  N   GLU A  65     138.666 273.620  22.493  1.00  0.00           N  
ATOM   1074  CA  GLU A  65     138.758 273.377  21.059  1.00  0.00           C  
ATOM   1075  C   GLU A  65     138.871 274.685  20.279  1.00  0.00           C  
ATOM   1076  O   GLU A  65     138.058 275.597  20.464  1.00  0.00           O  
ATOM   1077  CB  GLU A  65     137.541 272.586  20.575  1.00  0.00           C  
ATOM   1078  CG  GLU A  65     137.600 272.172  19.112  1.00  0.00           C  
ATOM   1079  CD  GLU A  65     136.418 271.346  18.689  1.00  0.00           C  
ATOM   1080  OE1 GLU A  65     135.481 271.254  19.445  1.00  0.00           O  
ATOM   1081  OE2 GLU A  65     136.452 270.806  17.608  1.00  0.00           O  
ATOM   1082  H   GLU A  65     138.209 274.478  22.813  1.00  0.00           H  
ATOM   1083  HA  GLU A  65     139.650 272.781  20.857  1.00  0.00           H  
ATOM   1084 1HB  GLU A  65     137.433 271.682  21.175  1.00  0.00           H  
ATOM   1085 2HB  GLU A  65     136.639 273.182  20.718  1.00  0.00           H  
ATOM   1086 1HG  GLU A  65     137.643 273.068  18.493  1.00  0.00           H  
ATOM   1087 2HG  GLU A  65     138.514 271.603  18.943  1.00  0.00           H  
ATOM   1088  N   GLY A  66     139.855 274.801  19.397  1.00  0.00           N  
ATOM   1089  CA  GLY A  66     140.006 276.065  18.687  1.00  0.00           C  
ATOM   1090  C   GLY A  66     140.249 277.201  19.684  1.00  0.00           C  
ATOM   1091  O   GLY A  66     141.181 277.125  20.491  1.00  0.00           O  
ATOM   1092  H   GLY A  66     140.502 274.032  19.252  1.00  0.00           H  
ATOM   1093 1HA  GLY A  66     140.843 275.996  17.995  1.00  0.00           H  
ATOM   1094 2HA  GLY A  66     139.113 276.268  18.101  1.00  0.00           H  
ATOM   1095  N   ASP A  67     139.433 278.271  19.599  1.00  0.00           N  
ATOM   1096  CA  ASP A  67     139.535 279.439  20.484  1.00  0.00           C  
ATOM   1097  C   ASP A  67     138.442 279.466  21.556  1.00  0.00           C  
ATOM   1098  O   ASP A  67     138.237 280.483  22.238  1.00  0.00           O  
ATOM   1099  CB  ASP A  67     139.472 280.729  19.663  1.00  0.00           C  
ATOM   1100  CG  ASP A  67     138.148 280.901  18.931  1.00  0.00           C  
ATOM   1101  OD1 ASP A  67     137.355 279.990  18.955  1.00  0.00           O  
ATOM   1102  OD2 ASP A  67     137.942 281.942  18.354  1.00  0.00           O  
ATOM   1103  H   ASP A  67     138.674 278.271  18.922  1.00  0.00           H  
ATOM   1104  HA  ASP A  67     140.502 279.420  20.969  1.00  0.00           H  
ATOM   1105 1HB  ASP A  67     139.620 281.586  20.320  1.00  0.00           H  
ATOM   1106 2HB  ASP A  67     140.280 280.735  18.930  1.00  0.00           H  
ATOM   1107  N   THR A  68     137.722 278.361  21.712  1.00  0.00           N  
ATOM   1108  CA  THR A  68     136.589 278.365  22.612  1.00  0.00           C  
ATOM   1109  C   THR A  68     136.722 277.300  23.682  1.00  0.00           C  
ATOM   1110  O   THR A  68     137.066 276.142  23.416  1.00  0.00           O  
ATOM   1111  CB  THR A  68     135.278 278.234  21.810  1.00  0.00           C  
ATOM   1112  OG1 THR A  68     135.189 279.354  20.882  1.00  0.00           O  
ATOM   1113  CG2 THR A  68     134.043 278.256  22.761  1.00  0.00           C  
ATOM   1114  H   THR A  68     137.938 277.514  21.178  1.00  0.00           H  
ATOM   1115  HA  THR A  68     136.561 279.324  23.111  1.00  0.00           H  
ATOM   1116  HB  THR A  68     135.291 277.301  21.243  1.00  0.00           H  
ATOM   1117  HG1 THR A  68     135.893 279.262  20.165  1.00  0.00           H  
ATOM   1118 1HG2 THR A  68     133.130 278.179  22.175  1.00  0.00           H  
ATOM   1119 2HG2 THR A  68     134.088 277.422  23.462  1.00  0.00           H  
ATOM   1120 3HG2 THR A  68     134.031 279.188  23.320  1.00  0.00           H  
ATOM   1121  N   VAL A  69     136.475 277.704  24.917  1.00  0.00           N  
ATOM   1122  CA  VAL A  69     136.542 276.770  26.027  1.00  0.00           C  
ATOM   1123  C   VAL A  69     135.230 276.645  26.785  1.00  0.00           C  
ATOM   1124  O   VAL A  69     134.560 277.640  27.075  1.00  0.00           O  
ATOM   1125  CB  VAL A  69     137.646 277.206  27.008  1.00  0.00           C  
ATOM   1126  CG1 VAL A  69     137.403 278.631  27.483  1.00  0.00           C  
ATOM   1127  CG2 VAL A  69     137.702 276.247  28.186  1.00  0.00           C  
ATOM   1128  H   VAL A  69     136.232 278.695  25.051  1.00  0.00           H  
ATOM   1129  HA  VAL A  69     136.778 275.783  25.627  1.00  0.00           H  
ATOM   1130  HB  VAL A  69     138.605 277.201  26.488  1.00  0.00           H  
ATOM   1131 1HG1 VAL A  69     138.193 278.923  28.175  1.00  0.00           H  
ATOM   1132 2HG1 VAL A  69     137.403 279.305  26.627  1.00  0.00           H  
ATOM   1133 3HG1 VAL A  69     136.440 278.686  27.990  1.00  0.00           H  
ATOM   1134 1HG2 VAL A  69     138.485 276.561  28.875  1.00  0.00           H  
ATOM   1135 2HG2 VAL A  69     136.742 276.248  28.703  1.00  0.00           H  
ATOM   1136 3HG2 VAL A  69     137.918 275.241  27.825  1.00  0.00           H  
ATOM   1137  N   THR A  70     134.870 275.410  27.116  1.00  0.00           N  
ATOM   1138  CA  THR A  70     133.674 275.162  27.906  1.00  0.00           C  
ATOM   1139  C   THR A  70     134.025 274.583  29.266  1.00  0.00           C  
ATOM   1140  O   THR A  70     134.769 273.602  29.397  1.00  0.00           O  
ATOM   1141  CB  THR A  70     132.710 274.211  27.173  1.00  0.00           C  
ATOM   1142  OG1 THR A  70     132.307 274.800  25.930  1.00  0.00           O  
ATOM   1143  CG2 THR A  70     131.480 273.937  28.024  1.00  0.00           C  
ATOM   1144  H   THR A  70     135.462 274.633  26.811  1.00  0.00           H  
ATOM   1145  HA  THR A  70     133.170 276.108  28.072  1.00  0.00           H  
ATOM   1146  HB  THR A  70     133.218 273.268  26.965  1.00  0.00           H  
ATOM   1147  HG1 THR A  70     133.055 274.825  25.330  1.00  0.00           H  
ATOM   1148 1HG2 THR A  70     130.811 273.262  27.489  1.00  0.00           H  
ATOM   1149 2HG2 THR A  70     131.782 273.478  28.964  1.00  0.00           H  
ATOM   1150 3HG2 THR A  70     130.963 274.874  28.227  1.00  0.00           H  
ATOM   1151  N   ILE A  71     133.478 275.208  30.291  1.00  0.00           N  
ATOM   1152  CA  ILE A  71     133.626 274.745  31.653  1.00  0.00           C  
ATOM   1153  C   ILE A  71     132.296 274.322  32.254  1.00  0.00           C  
ATOM   1154  O   ILE A  71     131.338 275.092  32.257  1.00  0.00           O  
ATOM   1155  CB  ILE A  71     134.260 275.840  32.531  1.00  0.00           C  
ATOM   1156  CG1 ILE A  71     135.644 276.217  31.997  1.00  0.00           C  
ATOM   1157  CG2 ILE A  71     134.351 275.375  33.977  1.00  0.00           C  
ATOM   1158  CD1 ILE A  71     135.666 277.514  31.220  1.00  0.00           C  
ATOM   1159  H   ILE A  71     132.947 276.059  30.094  1.00  0.00           H  
ATOM   1160  HA  ILE A  71     134.295 273.886  31.669  1.00  0.00           H  
ATOM   1161  HB  ILE A  71     133.648 276.741  32.487  1.00  0.00           H  
ATOM   1162 1HG1 ILE A  71     136.343 276.306  32.829  1.00  0.00           H  
ATOM   1163 2HG1 ILE A  71     136.012 275.424  31.346  1.00  0.00           H  
ATOM   1164 1HG2 ILE A  71     134.802 276.161  34.583  1.00  0.00           H  
ATOM   1165 2HG2 ILE A  71     133.353 275.155  34.352  1.00  0.00           H  
ATOM   1166 3HG2 ILE A  71     134.966 274.477  34.032  1.00  0.00           H  
ATOM   1167 1HD1 ILE A  71     136.680 277.714  30.874  1.00  0.00           H  
ATOM   1168 2HD1 ILE A  71     134.999 277.435  30.361  1.00  0.00           H  
ATOM   1169 3HD1 ILE A  71     135.335 278.329  31.863  1.00  0.00           H  
ATOM   1170  N   VAL A  72     132.226 273.116  32.793  1.00  0.00           N  
ATOM   1171  CA  VAL A  72     130.978 272.689  33.409  1.00  0.00           C  
ATOM   1172  C   VAL A  72     131.173 272.442  34.895  1.00  0.00           C  
ATOM   1173  O   VAL A  72     131.945 271.568  35.296  1.00  0.00           O  
ATOM   1174  CB  VAL A  72     130.457 271.404  32.739  1.00  0.00           C  
ATOM   1175  CG1 VAL A  72     129.166 270.945  33.399  1.00  0.00           C  
ATOM   1176  CG2 VAL A  72     130.247 271.644  31.252  1.00  0.00           C  
ATOM   1177  H   VAL A  72     133.049 272.505  32.744  1.00  0.00           H  
ATOM   1178  HA  VAL A  72     130.245 273.478  33.291  1.00  0.00           H  
ATOM   1179  HB  VAL A  72     131.190 270.609  32.880  1.00  0.00           H  
ATOM   1180 1HG1 VAL A  72     128.812 270.035  32.913  1.00  0.00           H  
ATOM   1181 2HG1 VAL A  72     129.348 270.744  34.455  1.00  0.00           H  
ATOM   1182 3HG1 VAL A  72     128.410 271.724  33.302  1.00  0.00           H  
ATOM   1183 1HG2 VAL A  72     129.880 270.731  30.784  1.00  0.00           H  
ATOM   1184 2HG2 VAL A  72     129.519 272.442  31.111  1.00  0.00           H  
ATOM   1185 3HG2 VAL A  72     131.193 271.931  30.792  1.00  0.00           H  
ATOM   1186  N   VAL A  73     130.439 273.195  35.710  1.00  0.00           N  
ATOM   1187  CA  VAL A  73     130.612 273.124  37.160  1.00  0.00           C  
ATOM   1188  C   VAL A  73     129.435 272.417  37.808  1.00  0.00           C  
ATOM   1189  O   VAL A  73     128.306 272.890  37.716  1.00  0.00           O  
ATOM   1190  CB  VAL A  73     130.752 274.536  37.758  1.00  0.00           C  
ATOM   1191  CG1 VAL A  73     130.950 274.459  39.264  1.00  0.00           C  
ATOM   1192  CG2 VAL A  73     131.912 275.266  37.098  1.00  0.00           C  
ATOM   1193  H   VAL A  73     129.783 273.858  35.280  1.00  0.00           H  
ATOM   1194  HA  VAL A  73     131.529 272.575  37.388  1.00  0.00           H  
ATOM   1195  HB  VAL A  73     129.828 275.088  37.583  1.00  0.00           H  
ATOM   1196 1HG1 VAL A  73     131.046 275.467  39.671  1.00  0.00           H  
ATOM   1197 2HG1 VAL A  73     130.091 273.966  39.720  1.00  0.00           H  
ATOM   1198 3HG1 VAL A  73     131.854 273.893  39.484  1.00  0.00           H  
ATOM   1199 1HG2 VAL A  73     132.004 276.264  37.525  1.00  0.00           H  
ATOM   1200 2HG2 VAL A  73     132.835 274.711  37.268  1.00  0.00           H  
ATOM   1201 3HG2 VAL A  73     131.729 275.345  36.026  1.00  0.00           H  
ATOM   1202  N   ARG A  74     129.698 271.310  38.499  1.00  0.00           N  
ATOM   1203  CA  ARG A  74     128.650 270.536  39.157  1.00  0.00           C  
ATOM   1204  C   ARG A  74     128.687 270.567  40.690  1.00  0.00           C  
ATOM   1205  O   ARG A  74     129.698 270.220  41.331  1.00  0.00           O  
ATOM   1206  CB  ARG A  74     128.777 269.089  38.708  1.00  0.00           C  
ATOM   1207  CG  ARG A  74     127.823 268.088  39.344  1.00  0.00           C  
ATOM   1208  CD  ARG A  74     128.188 266.705  38.940  1.00  0.00           C  
ATOM   1209  NE  ARG A  74     127.868 266.428  37.553  1.00  0.00           N  
ATOM   1210  CZ  ARG A  74     128.381 265.422  36.804  1.00  0.00           C  
ATOM   1211  NH1 ARG A  74     129.278 264.579  37.286  1.00  0.00           N  
ATOM   1212  NH2 ARG A  74     127.954 265.310  35.556  1.00  0.00           N  
ATOM   1213  H   ARG A  74     130.653 270.946  38.509  1.00  0.00           H  
ATOM   1214  HA  ARG A  74     127.684 270.924  38.836  1.00  0.00           H  
ATOM   1215 1HB  ARG A  74     128.624 269.041  37.630  1.00  0.00           H  
ATOM   1216 2HB  ARG A  74     129.784 268.753  38.894  1.00  0.00           H  
ATOM   1217 1HG  ARG A  74     127.875 268.145  40.434  1.00  0.00           H  
ATOM   1218 2HG  ARG A  74     126.803 268.289  39.012  1.00  0.00           H  
ATOM   1219 1HD  ARG A  74     129.257 266.582  39.082  1.00  0.00           H  
ATOM   1220 2HD  ARG A  74     127.654 265.992  39.565  1.00  0.00           H  
ATOM   1221  HE  ARG A  74     127.171 267.025  37.085  1.00  0.00           H  
ATOM   1222 1HH1 ARG A  74     129.635 264.663  38.253  1.00  0.00           H  
ATOM   1223 2HH1 ARG A  74     129.652 263.846  36.704  1.00  0.00           H  
ATOM   1224 1HH2 ARG A  74     127.252 265.991  35.221  1.00  0.00           H  
ATOM   1225 2HH2 ARG A  74     128.304 264.584  34.954  1.00  0.00           H  
ATOM   1226  N   GLU A  75     127.546 270.943  41.283  1.00  0.00           N  
ATOM   1227  CA  GLU A  75     127.427 271.000  42.738  1.00  0.00           C  
ATOM   1228  C   GLU A  75     126.518 269.862  43.219  1.00  0.00           C  
ATOM   1229  O   GLU A  75     126.915 268.699  43.168  1.00  0.00           O  
ATOM   1230  OXT GLU A  75     125.433 270.102  43.749  1.00  0.00           O  
ATOM   1231  CB  GLU A  75     126.926 272.386  43.190  1.00  0.00           C  
ATOM   1232  CG  GLU A  75     126.865 272.615  44.729  1.00  0.00           C  
ATOM   1233  CD  GLU A  75     126.505 274.062  45.181  1.00  0.00           C  
ATOM   1234  OE1 GLU A  75     125.665 274.732  44.594  1.00  0.00           O  
ATOM   1235  OE2 GLU A  75     127.128 274.509  46.121  1.00  0.00           O  
ATOM   1236  H   GLU A  75     126.749 271.222  40.691  1.00  0.00           H  
ATOM   1237  HA  GLU A  75     128.412 270.845  43.174  1.00  0.00           H  
ATOM   1238 1HB  GLU A  75     127.584 273.147  42.771  1.00  0.00           H  
ATOM   1239 2HB  GLU A  75     125.933 272.543  42.785  1.00  0.00           H  
ATOM   1240 1HG  GLU A  75     126.140 271.938  45.170  1.00  0.00           H  
ATOM   1241 2HG  GLU A  75     127.833 272.361  45.125  1.00  0.00           H  
TER                                                                             
ATOM   1243  N   TYR B   1     177.901 279.243   3.194  1.00  0.00           N  
ATOM   1244  CA  TYR B   1     178.288 278.389   4.311  1.00  0.00           C  
ATOM   1245  C   TYR B   1     177.634 277.017   4.209  1.00  0.00           C  
ATOM   1246  O   TYR B   1     178.065 276.065   4.859  1.00  0.00           O  
ATOM   1247  CB  TYR B   1     177.925 279.051   5.642  1.00  0.00           C  
ATOM   1248  CG  TYR B   1     176.437 279.123   5.903  1.00  0.00           C  
ATOM   1249  CD1 TYR B   1     175.786 278.055   6.502  1.00  0.00           C  
ATOM   1250  CD2 TYR B   1     175.724 280.256   5.544  1.00  0.00           C  
ATOM   1251  CE1 TYR B   1     174.426 278.120   6.740  1.00  0.00           C  
ATOM   1252  CE2 TYR B   1     174.364 280.322   5.781  1.00  0.00           C  
ATOM   1253  CZ  TYR B   1     173.716 279.259   6.377  1.00  0.00           C  
ATOM   1254  OH  TYR B   1     172.362 279.324   6.613  1.00  0.00           O  
ATOM   1255 1H   TYR B   1     178.344 280.134   3.287  1.00  0.00           H  
ATOM   1256 2H   TYR B   1     178.185 278.817   2.335  1.00  0.00           H  
ATOM   1257 3H   TYR B   1     176.908 279.362   3.194  1.00  0.00           H  
ATOM   1258  HA  TYR B   1     179.368 278.248   4.272  1.00  0.00           H  
ATOM   1259 1HB  TYR B   1     178.388 278.499   6.462  1.00  0.00           H  
ATOM   1260 2HB  TYR B   1     178.323 280.064   5.665  1.00  0.00           H  
ATOM   1261  HD1 TYR B   1     176.346 277.163   6.785  1.00  0.00           H  
ATOM   1262  HD2 TYR B   1     176.236 281.095   5.072  1.00  0.00           H  
ATOM   1263  HE1 TYR B   1     173.915 277.281   7.210  1.00  0.00           H  
ATOM   1264  HE2 TYR B   1     173.804 281.213   5.498  1.00  0.00           H  
ATOM   1265  HH  TYR B   1     172.061 278.487   6.975  1.00  0.00           H  
ATOM   1266  N   GLU B   2     176.593 276.924   3.390  1.00  0.00           N  
ATOM   1267  CA  GLU B   2     175.832 275.686   3.255  1.00  0.00           C  
ATOM   1268  C   GLU B   2     176.680 274.584   2.635  1.00  0.00           C  
ATOM   1269  O   GLU B   2     176.584 273.420   3.023  1.00  0.00           O  
ATOM   1270  CB  GLU B   2     174.580 275.918   2.406  1.00  0.00           C  
ATOM   1271  CG  GLU B   2     173.523 276.789   3.070  1.00  0.00           C  
ATOM   1272  CD  GLU B   2     172.341 277.055   2.180  1.00  0.00           C  
ATOM   1273  OE1 GLU B   2     172.403 276.711   1.024  1.00  0.00           O  
ATOM   1274  OE2 GLU B   2     171.376 277.603   2.657  1.00  0.00           O  
ATOM   1275  H   GLU B   2     176.319 277.730   2.847  1.00  0.00           H  
ATOM   1276  HA  GLU B   2     175.534 275.353   4.250  1.00  0.00           H  
ATOM   1277 1HB  GLU B   2     174.861 276.392   1.465  1.00  0.00           H  
ATOM   1278 2HB  GLU B   2     174.120 274.959   2.165  1.00  0.00           H  
ATOM   1279 1HG  GLU B   2     173.176 276.294   3.977  1.00  0.00           H  
ATOM   1280 2HG  GLU B   2     173.977 277.737   3.357  1.00  0.00           H  
ATOM   1281  N   ASP B   3     177.510 274.956   1.666  1.00  0.00           N  
ATOM   1282  CA  ASP B   3     178.451 274.023   1.059  1.00  0.00           C  
ATOM   1283  C   ASP B   3     179.416 273.464   2.096  1.00  0.00           C  
ATOM   1284  O   ASP B   3     179.710 272.269   2.105  1.00  0.00           O  
ATOM   1285  CB  ASP B   3     179.239 274.707  -0.062  1.00  0.00           C  
ATOM   1286  CG  ASP B   3     178.392 274.983  -1.297  1.00  0.00           C  
ATOM   1287  OD1 ASP B   3     177.328 274.420  -1.402  1.00  0.00           O  
ATOM   1288  OD2 ASP B   3     178.816 275.755  -2.123  1.00  0.00           O  
ATOM   1289  H   ASP B   3     177.488 275.913   1.339  1.00  0.00           H  
ATOM   1290  HA  ASP B   3     177.889 273.186   0.645  1.00  0.00           H  
ATOM   1291 1HB  ASP B   3     179.644 275.651   0.302  1.00  0.00           H  
ATOM   1292 2HB  ASP B   3     180.081 274.078  -0.350  1.00  0.00           H  
ATOM   1293  N   GLU B   4     179.906 274.336   2.972  1.00  0.00           N  
ATOM   1294  CA  GLU B   4     180.801 273.922   4.047  1.00  0.00           C  
ATOM   1295  C   GLU B   4     180.110 272.947   4.993  1.00  0.00           C  
ATOM   1296  O   GLU B   4     180.685 271.932   5.384  1.00  0.00           O  
ATOM   1297  CB  GLU B   4     181.297 275.141   4.827  1.00  0.00           C  
ATOM   1298  CG  GLU B   4     182.257 276.034   4.054  1.00  0.00           C  
ATOM   1299  CD  GLU B   4     182.622 277.287   4.802  1.00  0.00           C  
ATOM   1300  OE1 GLU B   4     181.957 277.597   5.761  1.00  0.00           O  
ATOM   1301  OE2 GLU B   4     183.565 277.933   4.413  1.00  0.00           O  
ATOM   1302  H   GLU B   4     179.652 275.310   2.891  1.00  0.00           H  
ATOM   1303  HA  GLU B   4     181.654 273.406   3.608  1.00  0.00           H  
ATOM   1304 1HB  GLU B   4     180.445 275.750   5.131  1.00  0.00           H  
ATOM   1305 2HB  GLU B   4     181.804 274.811   5.734  1.00  0.00           H  
ATOM   1306 1HG  GLU B   4     183.167 275.474   3.841  1.00  0.00           H  
ATOM   1307 2HG  GLU B   4     181.799 276.304   3.104  1.00  0.00           H  
ATOM   1308  N   CYS B   5     178.872 273.266   5.361  1.00  0.00           N  
ATOM   1309  CA  CYS B   5     178.078 272.390   6.215  1.00  0.00           C  
ATOM   1310  C   CYS B   5     177.907 271.012   5.586  1.00  0.00           C  
ATOM   1311  O   CYS B   5     178.042 269.990   6.259  1.00  0.00           O  
ATOM   1312  CB  CYS B   5     176.700 272.998   6.476  1.00  0.00           C  
ATOM   1313  SG  CYS B   5     176.731 274.472   7.521  1.00  0.00           S  
ATOM   1314  H   CYS B   5     178.472 274.134   5.038  1.00  0.00           H  
ATOM   1315  HA  CYS B   5     178.606 272.257   7.160  1.00  0.00           H  
ATOM   1316 1HB  CYS B   5     176.235 273.266   5.527  1.00  0.00           H  
ATOM   1317 2HB  CYS B   5     176.061 272.257   6.956  1.00  0.00           H  
ATOM   1318  N   GLU B   6     177.610 270.993   4.291  1.00  0.00           N  
ATOM   1319  CA  GLU B   6     177.388 269.741   3.576  1.00  0.00           C  
ATOM   1320  C   GLU B   6     178.670 268.918   3.496  1.00  0.00           C  
ATOM   1321  O   GLU B   6     178.663 267.717   3.753  1.00  0.00           O  
ATOM   1322  CB  GLU B   6     176.859 270.019   2.167  1.00  0.00           C  
ATOM   1323  CG  GLU B   6     176.577 268.770   1.344  1.00  0.00           C  
ATOM   1324  CD  GLU B   6     175.431 267.961   1.884  1.00  0.00           C  
ATOM   1325  OE1 GLU B   6     174.629 268.507   2.602  1.00  0.00           O  
ATOM   1326  OE2 GLU B   6     175.359 266.794   1.577  1.00  0.00           O  
ATOM   1327  H   GLU B   6     177.535 271.865   3.789  1.00  0.00           H  
ATOM   1328  HA  GLU B   6     176.653 269.152   4.125  1.00  0.00           H  
ATOM   1329 1HB  GLU B   6     175.935 270.593   2.232  1.00  0.00           H  
ATOM   1330 2HB  GLU B   6     177.582 270.624   1.620  1.00  0.00           H  
ATOM   1331 1HG  GLU B   6     176.348 269.066   0.321  1.00  0.00           H  
ATOM   1332 2HG  GLU B   6     177.474 268.152   1.322  1.00  0.00           H  
ATOM   1333  N   GLU B   7     179.768 269.577   3.140  1.00  0.00           N  
ATOM   1334  CA  GLU B   7     181.054 268.903   3.002  1.00  0.00           C  
ATOM   1335  C   GLU B   7     181.472 268.244   4.312  1.00  0.00           C  
ATOM   1336  O   GLU B   7     181.816 267.063   4.341  1.00  0.00           O  
ATOM   1337  CB  GLU B   7     182.130 269.892   2.550  1.00  0.00           C  
ATOM   1338  CG  GLU B   7     183.519 269.287   2.406  1.00  0.00           C  
ATOM   1339  CD  GLU B   7     184.558 270.299   2.009  1.00  0.00           C  
ATOM   1340  OE1 GLU B   7     184.191 271.341   1.522  1.00  0.00           O  
ATOM   1341  OE2 GLU B   7     185.722 270.028   2.191  1.00  0.00           O  
ATOM   1342  H   GLU B   7     179.711 270.569   2.957  1.00  0.00           H  
ATOM   1343  HA  GLU B   7     180.955 268.118   2.255  1.00  0.00           H  
ATOM   1344 1HB  GLU B   7     181.850 270.320   1.588  1.00  0.00           H  
ATOM   1345 2HB  GLU B   7     182.195 270.711   3.266  1.00  0.00           H  
ATOM   1346 1HG  GLU B   7     183.810 268.841   3.357  1.00  0.00           H  
ATOM   1347 2HG  GLU B   7     183.484 268.496   1.659  1.00  0.00           H  
ATOM   1348  N   LYS B   8     181.440 269.016   5.393  1.00  0.00           N  
ATOM   1349  CA  LYS B   8     181.840 268.515   6.703  1.00  0.00           C  
ATOM   1350  C   LYS B   8     180.958 267.353   7.142  1.00  0.00           C  
ATOM   1351  O   LYS B   8     181.443 266.370   7.704  1.00  0.00           O  
ATOM   1352  CB  LYS B   8     181.789 269.635   7.744  1.00  0.00           C  
ATOM   1353  CG  LYS B   8     182.847 270.715   7.558  1.00  0.00           C  
ATOM   1354  CD  LYS B   8     182.746 271.781   8.639  1.00  0.00           C  
ATOM   1355  CE  LYS B   8     183.685 272.945   8.360  1.00  0.00           C  
ATOM   1356  NZ  LYS B   8     185.105 272.506   8.274  1.00  0.00           N  
ATOM   1357  H   LYS B   8     181.130 269.972   5.306  1.00  0.00           H  
ATOM   1358  HA  LYS B   8     182.864 268.145   6.635  1.00  0.00           H  
ATOM   1359 1HB  LYS B   8     180.812 270.117   7.713  1.00  0.00           H  
ATOM   1360 2HB  LYS B   8     181.915 269.212   8.741  1.00  0.00           H  
ATOM   1361 1HG  LYS B   8     183.840 270.263   7.597  1.00  0.00           H  
ATOM   1362 2HG  LYS B   8     182.720 271.185   6.584  1.00  0.00           H  
ATOM   1363 1HD  LYS B   8     181.722 272.154   8.686  1.00  0.00           H  
ATOM   1364 2HD  LYS B   8     183.000 271.345   9.605  1.00  0.00           H  
ATOM   1365 1HE  LYS B   8     183.407 273.420   7.421  1.00  0.00           H  
ATOM   1366 2HE  LYS B   8     183.595 273.684   9.157  1.00  0.00           H  
ATOM   1367 1HZ  LYS B   8     185.694 273.305   8.088  1.00  0.00           H  
ATOM   1368 2HZ  LYS B   8     185.380 272.080   9.147  1.00  0.00           H  
ATOM   1369 3HZ  LYS B   8     185.204 271.835   7.525  1.00  0.00           H  
ATOM   1370  N   ALA B   9     179.662 267.473   6.882  1.00  0.00           N  
ATOM   1371  CA  ALA B   9     178.714 266.411   7.206  1.00  0.00           C  
ATOM   1372  C   ALA B   9     179.090 265.109   6.511  1.00  0.00           C  
ATOM   1373  O   ALA B   9     179.064 264.039   7.118  1.00  0.00           O  
ATOM   1374  CB  ALA B   9     177.301 266.826   6.824  1.00  0.00           C  
ATOM   1375  H   ALA B   9     179.320 268.320   6.452  1.00  0.00           H  
ATOM   1376  HA  ALA B   9     178.748 266.232   8.280  1.00  0.00           H  
ATOM   1377 1HB  ALA B   9     176.606 266.021   7.071  1.00  0.00           H  
ATOM   1378 2HB  ALA B   9     177.024 267.725   7.374  1.00  0.00           H  
ATOM   1379 3HB  ALA B   9     177.257 267.026   5.755  1.00  0.00           H  
ATOM   1380  N   ARG B  10     179.436 265.207   5.231  1.00  0.00           N  
ATOM   1381  CA  ARG B  10     179.816 264.038   4.449  1.00  0.00           C  
ATOM   1382  C   ARG B  10     181.130 263.444   4.945  1.00  0.00           C  
ATOM   1383  O   ARG B  10     181.296 262.224   4.988  1.00  0.00           O  
ATOM   1384  CB  ARG B  10     179.950 264.398   2.977  1.00  0.00           C  
ATOM   1385  CG  ARG B  10     178.641 264.735   2.280  1.00  0.00           C  
ATOM   1386  CD  ARG B  10     177.735 263.559   2.216  1.00  0.00           C  
ATOM   1387  NE  ARG B  10     178.265 262.512   1.360  1.00  0.00           N  
ATOM   1388  CZ  ARG B  10     177.880 261.221   1.402  1.00  0.00           C  
ATOM   1389  NH1 ARG B  10     176.965 260.836   2.263  1.00  0.00           N  
ATOM   1390  NH2 ARG B  10     178.422 260.342   0.578  1.00  0.00           N  
ATOM   1391  H   ARG B  10     179.438 266.115   4.788  1.00  0.00           H  
ATOM   1392  HA  ARG B  10     179.046 263.276   4.568  1.00  0.00           H  
ATOM   1393 1HB  ARG B  10     180.609 265.259   2.872  1.00  0.00           H  
ATOM   1394 2HB  ARG B  10     180.407 263.568   2.438  1.00  0.00           H  
ATOM   1395 1HG  ARG B  10     178.133 265.531   2.824  1.00  0.00           H  
ATOM   1396 2HG  ARG B  10     178.846 265.065   1.261  1.00  0.00           H  
ATOM   1397 1HD  ARG B  10     177.604 263.148   3.217  1.00  0.00           H  
ATOM   1398 2HD  ARG B  10     176.768 263.867   1.821  1.00  0.00           H  
ATOM   1399  HE  ARG B  10     178.971 262.769   0.683  1.00  0.00           H  
ATOM   1400 1HH1 ARG B  10     176.549 261.508   2.894  1.00  0.00           H  
ATOM   1401 2HH1 ARG B  10     176.676 259.869   2.295  1.00  0.00           H  
ATOM   1402 1HH2 ARG B  10     179.126 260.638  -0.085  1.00  0.00           H  
ATOM   1403 2HH2 ARG B  10     178.134 259.375   0.610  1.00  0.00           H  
ATOM   1404  N   ARG B  11     182.061 264.314   5.322  1.00  0.00           N  
ATOM   1405  CA  ARG B  11     183.346 263.879   5.854  1.00  0.00           C  
ATOM   1406  C   ARG B  11     183.168 263.049   7.119  1.00  0.00           C  
ATOM   1407  O   ARG B  11     183.776 261.988   7.268  1.00  0.00           O  
ATOM   1408  CB  ARG B  11     184.233 265.078   6.159  1.00  0.00           C  
ATOM   1409  CG  ARG B  11     184.819 265.767   4.937  1.00  0.00           C  
ATOM   1410  CD  ARG B  11     185.692 266.908   5.315  1.00  0.00           C  
ATOM   1411  NE  ARG B  11     186.243 267.579   4.150  1.00  0.00           N  
ATOM   1412  CZ  ARG B  11     187.344 267.177   3.485  1.00  0.00           C  
ATOM   1413  NH1 ARG B  11     187.998 266.109   3.882  1.00  0.00           N  
ATOM   1414  NH2 ARG B  11     187.765 267.858   2.433  1.00  0.00           N  
ATOM   1415  H   ARG B  11     181.871 265.304   5.239  1.00  0.00           H  
ATOM   1416  HA  ARG B  11     183.833 263.247   5.111  1.00  0.00           H  
ATOM   1417 1HB  ARG B  11     183.662 265.820   6.714  1.00  0.00           H  
ATOM   1418 2HB  ARG B  11     185.063 264.764   6.792  1.00  0.00           H  
ATOM   1419 1HG  ARG B  11     185.416 265.052   4.368  1.00  0.00           H  
ATOM   1420 2HG  ARG B  11     184.011 266.145   4.310  1.00  0.00           H  
ATOM   1421 1HD  ARG B  11     185.114 267.634   5.885  1.00  0.00           H  
ATOM   1422 2HD  ARG B  11     186.520 266.546   5.923  1.00  0.00           H  
ATOM   1423  HE  ARG B  11     185.766 268.405   3.814  1.00  0.00           H  
ATOM   1424 1HH1 ARG B  11     187.676 265.589   4.686  1.00  0.00           H  
ATOM   1425 2HH1 ARG B  11     188.823 265.808   3.384  1.00  0.00           H  
ATOM   1426 1HH2 ARG B  11     187.262 268.679   2.127  1.00  0.00           H  
ATOM   1427 2HH2 ARG B  11     188.591 267.557   1.935  1.00  0.00           H  
ATOM   1428  N   VAL B  12     182.330 263.538   8.028  1.00  0.00           N  
ATOM   1429  CA  VAL B  12     182.053 262.831   9.272  1.00  0.00           C  
ATOM   1430  C   VAL B  12     181.429 261.466   9.004  1.00  0.00           C  
ATOM   1431  O   VAL B  12     181.808 260.469   9.617  1.00  0.00           O  
ATOM   1432  CB  VAL B  12     181.104 263.661  10.157  1.00  0.00           C  
ATOM   1433  CG1 VAL B  12     180.619 262.834  11.339  1.00  0.00           C  
ATOM   1434  CG2 VAL B  12     181.811 264.920  10.635  1.00  0.00           C  
ATOM   1435  H   VAL B  12     181.874 264.421   7.851  1.00  0.00           H  
ATOM   1436  HA  VAL B  12     182.995 262.665   9.794  1.00  0.00           H  
ATOM   1437  HB  VAL B  12     180.225 263.935   9.575  1.00  0.00           H  
ATOM   1438 1HG1 VAL B  12     179.949 263.436  11.954  1.00  0.00           H  
ATOM   1439 2HG1 VAL B  12     180.085 261.957  10.974  1.00  0.00           H  
ATOM   1440 3HG1 VAL B  12     181.473 262.517  11.938  1.00  0.00           H  
ATOM   1441 1HG2 VAL B  12     181.134 265.503  11.260  1.00  0.00           H  
ATOM   1442 2HG2 VAL B  12     182.694 264.645  11.213  1.00  0.00           H  
ATOM   1443 3HG2 VAL B  12     182.113 265.516   9.774  1.00  0.00           H  
ATOM   1444  N   ALA B  13     180.471 261.431   8.083  1.00  0.00           N  
ATOM   1445  CA  ALA B  13     179.812 260.184   7.711  1.00  0.00           C  
ATOM   1446  C   ALA B  13     180.823 259.147   7.239  1.00  0.00           C  
ATOM   1447  O   ALA B  13     180.745 257.975   7.608  1.00  0.00           O  
ATOM   1448  CB  ALA B  13     178.771 260.437   6.631  1.00  0.00           C  
ATOM   1449  H   ALA B  13     180.192 262.289   7.631  1.00  0.00           H  
ATOM   1450  HA  ALA B  13     179.315 259.780   8.593  1.00  0.00           H  
ATOM   1451 1HB  ALA B  13     178.288 259.497   6.364  1.00  0.00           H  
ATOM   1452 2HB  ALA B  13     178.021 261.135   7.004  1.00  0.00           H  
ATOM   1453 3HB  ALA B  13     179.254 260.859   5.751  1.00  0.00           H  
ATOM   1454  N   GLU B  14     181.772 259.586   6.417  1.00  0.00           N  
ATOM   1455  CA  GLU B  14     182.808 258.700   5.902  1.00  0.00           C  
ATOM   1456  C   GLU B  14     183.741 258.238   7.013  1.00  0.00           C  
ATOM   1457  O   GLU B  14     184.214 257.103   7.009  1.00  0.00           O  
ATOM   1458  CB  GLU B  14     183.613 259.402   4.807  1.00  0.00           C  
ATOM   1459  CG  GLU B  14     182.850 259.622   3.508  1.00  0.00           C  
ATOM   1460  CD  GLU B  14     182.499 258.339   2.810  1.00  0.00           C  
ATOM   1461  OE1 GLU B  14     183.377 257.531   2.617  1.00  0.00           O  
ATOM   1462  OE2 GLU B  14     181.354 258.164   2.468  1.00  0.00           O  
ATOM   1463  H   GLU B  14     181.775 260.558   6.143  1.00  0.00           H  
ATOM   1464  HA  GLU B  14     182.329 257.814   5.483  1.00  0.00           H  
ATOM   1465 1HB  GLU B  14     183.947 260.375   5.167  1.00  0.00           H  
ATOM   1466 2HB  GLU B  14     184.502 258.815   4.576  1.00  0.00           H  
ATOM   1467 1HG  GLU B  14     181.930 260.166   3.728  1.00  0.00           H  
ATOM   1468 2HG  GLU B  14     183.452 260.240   2.844  1.00  0.00           H  
ATOM   1469  N   LYS B  15     184.001 259.126   7.967  1.00  0.00           N  
ATOM   1470  CA  LYS B  15     184.804 258.784   9.137  1.00  0.00           C  
ATOM   1471  C   LYS B  15     184.147 257.676   9.950  1.00  0.00           C  
ATOM   1472  O   LYS B  15     184.809 256.729  10.376  1.00  0.00           O  
ATOM   1473  CB  LYS B  15     185.028 260.017  10.014  1.00  0.00           C  
ATOM   1474  CG  LYS B  15     185.928 259.776  11.219  1.00  0.00           C  
ATOM   1475  CD  LYS B  15     186.234 261.076  11.947  1.00  0.00           C  
ATOM   1476  CE  LYS B  15     187.122 260.836  13.160  1.00  0.00           C  
ATOM   1477  NZ  LYS B  15     187.452 262.103  13.867  1.00  0.00           N  
ATOM   1478  H   LYS B  15     183.634 260.063   7.881  1.00  0.00           H  
ATOM   1479  HA  LYS B  15     185.771 258.414   8.794  1.00  0.00           H  
ATOM   1480 1HB  LYS B  15     185.476 260.811   9.416  1.00  0.00           H  
ATOM   1481 2HB  LYS B  15     184.068 260.383  10.380  1.00  0.00           H  
ATOM   1482 1HG  LYS B  15     185.435 259.090  11.910  1.00  0.00           H  
ATOM   1483 2HG  LYS B  15     186.862 259.324  10.891  1.00  0.00           H  
ATOM   1484 1HD  LYS B  15     186.739 261.763  11.268  1.00  0.00           H  
ATOM   1485 2HD  LYS B  15     185.303 261.537  12.277  1.00  0.00           H  
ATOM   1486 1HE  LYS B  15     186.614 260.168  13.855  1.00  0.00           H  
ATOM   1487 2HE  LYS B  15     188.049 260.359  12.843  1.00  0.00           H  
ATOM   1488 1HZ  LYS B  15     188.042 261.901  14.662  1.00  0.00           H  
ATOM   1489 2HZ  LYS B  15     187.940 262.723  13.236  1.00  0.00           H  
ATOM   1490 3HZ  LYS B  15     186.602 262.545  14.182  1.00  0.00           H  
ATOM   1491  N   VAL B  16     182.841 257.801  10.162  1.00  0.00           N  
ATOM   1492  CA  VAL B  16     182.085 256.791  10.894  1.00  0.00           C  
ATOM   1493  C   VAL B  16     182.268 255.411  10.275  1.00  0.00           C  
ATOM   1494  O   VAL B  16     182.541 254.438  10.976  1.00  0.00           O  
ATOM   1495  CB  VAL B  16     180.587 257.149  10.906  1.00  0.00           C  
ATOM   1496  CG1 VAL B  16     179.765 255.982  11.433  1.00  0.00           C  
ATOM   1497  CG2 VAL B  16     180.360 258.394  11.751  1.00  0.00           C  
ATOM   1498  H   VAL B  16     182.361 258.616   9.810  1.00  0.00           H  
ATOM   1499  HA  VAL B  16     182.460 256.749  11.915  1.00  0.00           H  
ATOM   1500  HB  VAL B  16     180.259 257.338   9.884  1.00  0.00           H  
ATOM   1501 1HG1 VAL B  16     178.708 256.252  11.435  1.00  0.00           H  
ATOM   1502 2HG1 VAL B  16     179.915 255.113  10.793  1.00  0.00           H  
ATOM   1503 3HG1 VAL B  16     180.079 255.744  12.449  1.00  0.00           H  
ATOM   1504 1HG2 VAL B  16     179.298 258.642  11.755  1.00  0.00           H  
ATOM   1505 2HG2 VAL B  16     180.693 258.206  12.772  1.00  0.00           H  
ATOM   1506 3HG2 VAL B  16     180.925 259.227  11.331  1.00  0.00           H  
ATOM   1507  N   GLU B  17     182.120 255.333   8.956  1.00  0.00           N  
ATOM   1508  CA  GLU B  17     182.320 254.084   8.236  1.00  0.00           C  
ATOM   1509  C   GLU B  17     183.740 253.563   8.418  1.00  0.00           C  
ATOM   1510  O   GLU B  17     183.947 252.390   8.726  1.00  0.00           O  
ATOM   1511  CB  GLU B  17     182.023 254.274   6.747  1.00  0.00           C  
ATOM   1512  CG  GLU B  17     182.215 253.023   5.902  1.00  0.00           C  
ATOM   1513  CD  GLU B  17     181.872 253.236   4.453  1.00  0.00           C  
ATOM   1514  OE1 GLU B  17     181.231 254.215   4.152  1.00  0.00           O  
ATOM   1515  OE2 GLU B  17     182.252 252.421   3.648  1.00  0.00           O  
ATOM   1516  H   GLU B  17     181.860 256.163   8.442  1.00  0.00           H  
ATOM   1517  HA  GLU B  17     181.639 253.334   8.643  1.00  0.00           H  
ATOM   1518 1HB  GLU B  17     180.992 254.608   6.622  1.00  0.00           H  
ATOM   1519 2HB  GLU B  17     182.670 255.053   6.343  1.00  0.00           H  
ATOM   1520 1HG  GLU B  17     183.254 252.705   5.975  1.00  0.00           H  
ATOM   1521 2HG  GLU B  17     181.590 252.227   6.304  1.00  0.00           H  
ATOM   1522  N   ARG B  18     184.717 254.443   8.224  1.00  0.00           N  
ATOM   1523  CA  ARG B  18     186.120 254.070   8.347  1.00  0.00           C  
ATOM   1524  C   ARG B  18     186.424 253.519   9.736  1.00  0.00           C  
ATOM   1525  O   ARG B  18     187.149 252.535   9.877  1.00  0.00           O  
ATOM   1526  CB  ARG B  18     187.017 255.268   8.071  1.00  0.00           C  
ATOM   1527  CG  ARG B  18     187.080 255.697   6.613  1.00  0.00           C  
ATOM   1528  CD  ARG B  18     187.882 256.934   6.439  1.00  0.00           C  
ATOM   1529  NE  ARG B  18     187.938 257.353   5.047  1.00  0.00           N  
ATOM   1530  CZ  ARG B  18     188.513 258.492   4.614  1.00  0.00           C  
ATOM   1531  NH1 ARG B  18     189.074 259.314   5.473  1.00  0.00           N  
ATOM   1532  NH2 ARG B  18     188.512 258.784   3.325  1.00  0.00           N  
ATOM   1533  H   ARG B  18     184.480 255.396   7.986  1.00  0.00           H  
ATOM   1534  HA  ARG B  18     186.333 253.282   7.625  1.00  0.00           H  
ATOM   1535 1HB  ARG B  18     186.672 256.122   8.650  1.00  0.00           H  
ATOM   1536 2HB  ARG B  18     188.035 255.042   8.392  1.00  0.00           H  
ATOM   1537 1HG  ARG B  18     187.539 254.905   6.020  1.00  0.00           H  
ATOM   1538 2HG  ARG B  18     186.071 255.887   6.245  1.00  0.00           H  
ATOM   1539 1HD  ARG B  18     187.435 257.741   7.019  1.00  0.00           H  
ATOM   1540 2HD  ARG B  18     188.900 256.760   6.784  1.00  0.00           H  
ATOM   1541  HE  ARG B  18     187.516 256.747   4.357  1.00  0.00           H  
ATOM   1542 1HH1 ARG B  18     189.075 259.091   6.458  1.00  0.00           H  
ATOM   1543 2HH1 ARG B  18     189.506 260.166   5.148  1.00  0.00           H  
ATOM   1544 1HH2 ARG B  18     188.080 258.152   2.664  1.00  0.00           H  
ATOM   1545 2HH2 ARG B  18     188.942 259.636   3.000  1.00  0.00           H  
ATOM   1546  N   LEU B  19     185.867 254.163  10.756  1.00  0.00           N  
ATOM   1547  CA  LEU B  19     186.061 253.725  12.133  1.00  0.00           C  
ATOM   1548  C   LEU B  19     185.508 252.322  12.347  1.00  0.00           C  
ATOM   1549  O   LEU B  19     186.143 251.487  12.989  1.00  0.00           O  
ATOM   1550  CB  LEU B  19     185.380 254.703  13.099  1.00  0.00           C  
ATOM   1551  CG  LEU B  19     186.044 256.079  13.231  1.00  0.00           C  
ATOM   1552  CD1 LEU B  19     185.141 257.004  14.036  1.00  0.00           C  
ATOM   1553  CD2 LEU B  19     187.403 255.926  13.897  1.00  0.00           C  
ATOM   1554  H   LEU B  19     185.297 254.975  10.572  1.00  0.00           H  
ATOM   1555  HA  LEU B  19     187.129 253.696  12.340  1.00  0.00           H  
ATOM   1556 1HB  LEU B  19     184.354 254.860  12.769  1.00  0.00           H  
ATOM   1557 2HB  LEU B  19     185.355 254.250  14.091  1.00  0.00           H  
ATOM   1558  HG  LEU B  19     186.173 256.517  12.240  1.00  0.00           H  
ATOM   1559 1HD1 LEU B  19     185.614 257.982  14.129  1.00  0.00           H  
ATOM   1560 2HD1 LEU B  19     184.183 257.112  13.527  1.00  0.00           H  
ATOM   1561 3HD1 LEU B  19     184.981 256.583  15.027  1.00  0.00           H  
ATOM   1562 1HD2 LEU B  19     187.876 256.904  13.990  1.00  0.00           H  
ATOM   1563 2HD2 LEU B  19     187.276 255.489  14.888  1.00  0.00           H  
ATOM   1564 3HD2 LEU B  19     188.033 255.274  13.292  1.00  0.00           H  
ATOM   1565  N   LYS B  20     184.321 252.070  11.806  1.00  0.00           N  
ATOM   1566  CA  LYS B  20     183.715 250.744  11.870  1.00  0.00           C  
ATOM   1567  C   LYS B  20     184.588 249.705  11.179  1.00  0.00           C  
ATOM   1568  O   LYS B  20     184.766 248.596  11.685  1.00  0.00           O  
ATOM   1569  CB  LYS B  20     182.321 250.762  11.243  1.00  0.00           C  
ATOM   1570  CG  LYS B  20     181.604 249.419  11.264  1.00  0.00           C  
ATOM   1571  CD  LYS B  20     181.297 248.979  12.687  1.00  0.00           C  
ATOM   1572  CE  LYS B  20     180.510 247.677  12.707  1.00  0.00           C  
ATOM   1573  NZ  LYS B  20     180.281 247.187  14.093  1.00  0.00           N  
ATOM   1574  H   LYS B  20     183.827 252.813  11.334  1.00  0.00           H  
ATOM   1575  HA  LYS B  20     183.626 250.457  12.920  1.00  0.00           H  
ATOM   1576 1HB  LYS B  20     181.694 251.485  11.767  1.00  0.00           H  
ATOM   1577 2HB  LYS B  20     182.395 251.086  10.203  1.00  0.00           H  
ATOM   1578 1HG  LYS B  20     180.670 249.496  10.706  1.00  0.00           H  
ATOM   1579 2HG  LYS B  20     182.231 248.665  10.787  1.00  0.00           H  
ATOM   1580 1HD  LYS B  20     182.229 248.839  13.235  1.00  0.00           H  
ATOM   1581 2HD  LYS B  20     180.713 249.752  13.189  1.00  0.00           H  
ATOM   1582 1HE  LYS B  20     179.546 247.827  12.224  1.00  0.00           H  
ATOM   1583 2HE  LYS B  20     181.055 246.914  12.152  1.00  0.00           H  
ATOM   1584 1HZ  LYS B  20     179.758 246.323  14.064  1.00  0.00           H  
ATOM   1585 2HZ  LYS B  20     181.170 247.026  14.546  1.00  0.00           H  
ATOM   1586 3HZ  LYS B  20     179.759 247.878  14.614  1.00  0.00           H  
ATOM   1587  N   ARG B  21     185.127 250.068  10.020  1.00  0.00           N  
ATOM   1588  CA  ARG B  21     185.988 249.171   9.262  1.00  0.00           C  
ATOM   1589  C   ARG B  21     187.292 248.901  10.001  1.00  0.00           C  
ATOM   1590  O   ARG B  21     187.897 247.840   9.846  1.00  0.00           O  
ATOM   1591  CB  ARG B  21     186.295 249.757   7.892  1.00  0.00           C  
ATOM   1592  CG  ARG B  21     185.124 249.766   6.923  1.00  0.00           C  
ATOM   1593  CD  ARG B  21     185.511 250.315   5.598  1.00  0.00           C  
ATOM   1594  NE  ARG B  21     184.379 250.386   4.688  1.00  0.00           N  
ATOM   1595  CZ  ARG B  21     183.928 249.356   3.947  1.00  0.00           C  
ATOM   1596  NH1 ARG B  21     184.522 248.184   4.018  1.00  0.00           N  
ATOM   1597  NH2 ARG B  21     182.889 249.521   3.148  1.00  0.00           N  
ATOM   1598  H   ARG B  21     184.936 250.991   9.657  1.00  0.00           H  
ATOM   1599  HA  ARG B  21     185.474 248.216   9.142  1.00  0.00           H  
ATOM   1600 1HB  ARG B  21     186.637 250.784   8.005  1.00  0.00           H  
ATOM   1601 2HB  ARG B  21     187.103 249.192   7.427  1.00  0.00           H  
ATOM   1602 1HG  ARG B  21     184.762 248.748   6.779  1.00  0.00           H  
ATOM   1603 2HG  ARG B  21     184.321 250.382   7.328  1.00  0.00           H  
ATOM   1604 1HD  ARG B  21     185.910 251.321   5.724  1.00  0.00           H  
ATOM   1605 2HD  ARG B  21     186.271 249.677   5.149  1.00  0.00           H  
ATOM   1606  HE  ARG B  21     183.896 251.271   4.607  1.00  0.00           H  
ATOM   1607 1HH1 ARG B  21     185.317 248.058   4.629  1.00  0.00           H  
ATOM   1608 2HH1 ARG B  21     184.184 247.412   3.462  1.00  0.00           H  
ATOM   1609 1HH2 ARG B  21     182.432 250.421   3.093  1.00  0.00           H  
ATOM   1610 2HH2 ARG B  21     182.551 248.749   2.592  1.00  0.00           H  
ATOM   1611  N   SER B  22     187.721 249.867  10.804  1.00  0.00           N  
ATOM   1612  CA  SER B  22     188.956 249.737  11.570  1.00  0.00           C  
ATOM   1613  C   SER B  22     188.762 248.823  12.773  1.00  0.00           C  
ATOM   1614  O   SER B  22     189.728 248.426  13.424  1.00  0.00           O  
ATOM   1615  CB  SER B  22     189.432 251.101  12.030  1.00  0.00           C  
ATOM   1616  OG  SER B  22     188.592 251.616  13.026  1.00  0.00           O  
ATOM   1617  H   SER B  22     187.179 250.717  10.887  1.00  0.00           H  
ATOM   1618  HA  SER B  22     189.714 249.285  10.930  1.00  0.00           H  
ATOM   1619 1HB  SER B  22     190.449 251.020  12.415  1.00  0.00           H  
ATOM   1620 2HB  SER B  22     189.456 251.783  11.182  1.00  0.00           H  
ATOM   1621  HG  SER B  22     187.771 251.122  12.961  1.00  0.00           H  
ATOM   1622  N   GLY B  23     187.509 248.494  13.064  1.00  0.00           N  
ATOM   1623  CA  GLY B  23     187.183 247.644  14.205  1.00  0.00           C  
ATOM   1624  C   GLY B  23     186.892 248.480  15.445  1.00  0.00           C  
ATOM   1625  O   GLY B  23     186.960 247.981  16.569  1.00  0.00           O  
ATOM   1626  H   GLY B  23     186.761 248.840  12.480  1.00  0.00           H  
ATOM   1627 1HA  GLY B  23     186.318 247.029  13.965  1.00  0.00           H  
ATOM   1628 2HA  GLY B  23     188.014 246.970  14.404  1.00  0.00           H  
ATOM   1629  N   THR B  24     186.563 249.749  15.235  1.00  0.00           N  
ATOM   1630  CA  THR B  24     186.236 250.649  16.334  1.00  0.00           C  
ATOM   1631  C   THR B  24     184.771 250.525  16.732  1.00  0.00           C  
ATOM   1632  O   THR B  24     183.882 250.539  15.878  1.00  0.00           O  
ATOM   1633  CB  THR B  24     186.551 252.110  15.966  1.00  0.00           C  
ATOM   1634  OG1 THR B  24     187.946 252.240  15.662  1.00  0.00           O  
ATOM   1635  CG2 THR B  24     186.198 253.039  17.117  1.00  0.00           C  
ATOM   1636  H   THR B  24     186.539 250.101  14.289  1.00  0.00           H  
ATOM   1637  HA  THR B  24     186.840 250.371  17.200  1.00  0.00           H  
ATOM   1638  HB  THR B  24     185.974 252.397  15.086  1.00  0.00           H  
ATOM   1639  HG1 THR B  24     188.093 252.028  14.738  1.00  0.00           H  
ATOM   1640 1HG2 THR B  24     186.426 254.068  16.839  1.00  0.00           H  
ATOM   1641 2HG2 THR B  24     185.135 252.951  17.343  1.00  0.00           H  
ATOM   1642 3HG2 THR B  24     186.779 252.765  17.997  1.00  0.00           H  
ATOM   1643  N   SER B  25     184.523 250.404  18.032  1.00  0.00           N  
ATOM   1644  CA  SER B  25     183.180 250.151  18.535  1.00  0.00           C  
ATOM   1645  C   SER B  25     182.299 251.385  18.405  1.00  0.00           C  
ATOM   1646  O   SER B  25     182.796 252.511  18.345  1.00  0.00           O  
ATOM   1647  CB  SER B  25     183.242 249.714  19.986  1.00  0.00           C  
ATOM   1648  OG  SER B  25     183.674 250.764  20.809  1.00  0.00           O  
ATOM   1649  H   SER B  25     185.288 250.493  18.688  1.00  0.00           H  
ATOM   1650  HA  SER B  25     182.730 249.359  17.935  1.00  0.00           H  
ATOM   1651 1HB  SER B  25     182.256 249.379  20.308  1.00  0.00           H  
ATOM   1652 2HB  SER B  25     183.923 248.870  20.083  1.00  0.00           H  
ATOM   1653  HG  SER B  25     184.614 250.865  20.638  1.00  0.00           H  
ATOM   1654  N   GLU B  26     180.989 251.169  18.361  1.00  0.00           N  
ATOM   1655  CA  GLU B  26     180.037 252.264  18.204  1.00  0.00           C  
ATOM   1656  C   GLU B  26     180.117 253.237  19.370  1.00  0.00           C  
ATOM   1657  O   GLU B  26     179.896 254.438  19.207  1.00  0.00           O  
ATOM   1658  CB  GLU B  26     178.611 251.721  18.080  1.00  0.00           C  
ATOM   1659  CG  GLU B  26     178.310 251.043  16.751  1.00  0.00           C  
ATOM   1660  CD  GLU B  26     178.867 249.649  16.666  1.00  0.00           C  
ATOM   1661  OE1 GLU B  26     179.410 249.186  17.639  1.00  0.00           O  
ATOM   1662  OE2 GLU B  26     178.749 249.046  15.625  1.00  0.00           O  
ATOM   1663  H   GLU B  26     180.643 250.224  18.439  1.00  0.00           H  
ATOM   1664  HA  GLU B  26     180.296 252.809  17.295  1.00  0.00           H  
ATOM   1665 1HB  GLU B  26     178.429 250.997  18.874  1.00  0.00           H  
ATOM   1666 2HB  GLU B  26     177.900 252.535  18.209  1.00  0.00           H  
ATOM   1667 1HG  GLU B  26     177.230 251.000  16.614  1.00  0.00           H  
ATOM   1668 2HG  GLU B  26     178.727 251.646  15.946  1.00  0.00           H  
ATOM   1669  N   ASP B  27     180.438 252.714  20.549  1.00  0.00           N  
ATOM   1670  CA  ASP B  27     180.672 253.552  21.721  1.00  0.00           C  
ATOM   1671  C   ASP B  27     181.849 254.495  21.500  1.00  0.00           C  
ATOM   1672  O   ASP B  27     181.759 255.688  21.783  1.00  0.00           O  
ATOM   1673  CB  ASP B  27     180.930 252.686  22.956  1.00  0.00           C  
ATOM   1674  CG  ASP B  27     179.675 251.986  23.463  1.00  0.00           C  
ATOM   1675  OD1 ASP B  27     178.600 252.427  23.132  1.00  0.00           O  
ATOM   1676  OD2 ASP B  27     179.805 251.020  24.174  1.00  0.00           O  
ATOM   1677  H   ASP B  27     180.520 251.712  20.636  1.00  0.00           H  
ATOM   1678  HA  ASP B  27     179.785 254.163  21.891  1.00  0.00           H  
ATOM   1679 1HB  ASP B  27     181.680 251.930  22.721  1.00  0.00           H  
ATOM   1680 2HB  ASP B  27     181.331 253.306  23.758  1.00  0.00           H  
ATOM   1681  N   GLU B  28     182.948 253.950  20.990  1.00  0.00           N  
ATOM   1682  CA  GLU B  28     184.132 254.749  20.692  1.00  0.00           C  
ATOM   1683  C   GLU B  28     183.865 255.720  19.548  1.00  0.00           C  
ATOM   1684  O   GLU B  28     184.334 256.856  19.564  1.00  0.00           O  
ATOM   1685  CB  GLU B  28     185.313 253.842  20.337  1.00  0.00           C  
ATOM   1686  CG  GLU B  28     185.889 253.072  21.517  1.00  0.00           C  
ATOM   1687  CD  GLU B  28     186.822 251.970  21.097  1.00  0.00           C  
ATOM   1688  OE1 GLU B  28     186.426 251.152  20.302  1.00  0.00           O  
ATOM   1689  OE2 GLU B  28     187.934 251.947  21.572  1.00  0.00           O  
ATOM   1690  H   GLU B  28     182.966 252.955  20.806  1.00  0.00           H  
ATOM   1691  HA  GLU B  28     184.382 255.339  21.574  1.00  0.00           H  
ATOM   1692 1HB  GLU B  28     185.002 253.117  19.584  1.00  0.00           H  
ATOM   1693 2HB  GLU B  28     186.114 254.440  19.905  1.00  0.00           H  
ATOM   1694 1HG  GLU B  28     186.430 253.765  22.160  1.00  0.00           H  
ATOM   1695 2HG  GLU B  28     185.070 252.647  22.095  1.00  0.00           H  
ATOM   1696  N   ILE B  29     183.107 255.262  18.555  1.00  0.00           N  
ATOM   1697  CA  ILE B  29     182.740 256.103  17.423  1.00  0.00           C  
ATOM   1698  C   ILE B  29     181.928 257.310  17.872  1.00  0.00           C  
ATOM   1699  O   ILE B  29     182.191 258.438  17.458  1.00  0.00           O  
ATOM   1700  CB  ILE B  29     181.936 255.305  16.381  1.00  0.00           C  
ATOM   1701  CG1 ILE B  29     182.835 254.273  15.691  1.00  0.00           C  
ATOM   1702  CG2 ILE B  29     181.313 256.241  15.357  1.00  0.00           C  
ATOM   1703  CD1 ILE B  29     182.077 253.269  14.852  1.00  0.00           C  
ATOM   1704  H   ILE B  29     182.778 254.309  18.587  1.00  0.00           H  
ATOM   1705  HA  ILE B  29     183.652 256.475  16.957  1.00  0.00           H  
ATOM   1706  HB  ILE B  29     181.145 254.748  16.880  1.00  0.00           H  
ATOM   1707 1HG1 ILE B  29     183.549 254.785  15.048  1.00  0.00           H  
ATOM   1708 2HG1 ILE B  29     183.405 253.726  16.442  1.00  0.00           H  
ATOM   1709 1HG2 ILE B  29     180.749 255.658  14.628  1.00  0.00           H  
ATOM   1710 2HG2 ILE B  29     180.644 256.936  15.862  1.00  0.00           H  
ATOM   1711 3HG2 ILE B  29     182.098 256.798  14.848  1.00  0.00           H  
ATOM   1712 1HD1 ILE B  29     182.781 252.572  14.396  1.00  0.00           H  
ATOM   1713 2HD1 ILE B  29     181.379 252.718  15.484  1.00  0.00           H  
ATOM   1714 3HD1 ILE B  29     181.526 253.790  14.070  1.00  0.00           H  
ATOM   1715  N   ALA B  30     180.939 257.068  18.728  1.00  0.00           N  
ATOM   1716  CA  ALA B  30     180.101 258.136  19.255  1.00  0.00           C  
ATOM   1717  C   ALA B  30     180.941 259.211  19.931  1.00  0.00           C  
ATOM   1718  O   ALA B  30     180.707 260.405  19.741  1.00  0.00           O  
ATOM   1719  CB  ALA B  30     179.076 257.574  20.228  1.00  0.00           C  
ATOM   1720  H   ALA B  30     180.764 256.116  19.020  1.00  0.00           H  
ATOM   1721  HA  ALA B  30     179.573 258.603  18.423  1.00  0.00           H  
ATOM   1722 1HB  ALA B  30     178.456 258.384  20.612  1.00  0.00           H  
ATOM   1723 2HB  ALA B  30     178.445 256.848  19.714  1.00  0.00           H  
ATOM   1724 3HB  ALA B  30     179.589 257.087  21.056  1.00  0.00           H  
ATOM   1725  N   GLU B  31     181.920 258.783  20.719  1.00  0.00           N  
ATOM   1726  CA  GLU B  31     182.809 259.709  21.409  1.00  0.00           C  
ATOM   1727  C   GLU B  31     183.699 260.456  20.422  1.00  0.00           C  
ATOM   1728  O   GLU B  31     183.826 261.677  20.489  1.00  0.00           O  
ATOM   1729  CB  GLU B  31     183.674 258.959  22.424  1.00  0.00           C  
ATOM   1730  CG  GLU B  31     184.684 259.832  23.156  1.00  0.00           C  
ATOM   1731  CD  GLU B  31     184.036 260.850  24.052  1.00  0.00           C  
ATOM   1732  OE1 GLU B  31     182.914 260.640  24.446  1.00  0.00           O  
ATOM   1733  OE2 GLU B  31     184.664 261.842  24.343  1.00  0.00           O  
ATOM   1734  H   GLU B  31     182.048 257.789  20.846  1.00  0.00           H  
ATOM   1735  HA  GLU B  31     182.203 260.449  21.933  1.00  0.00           H  
ATOM   1736 1HB  GLU B  31     183.034 258.490  23.172  1.00  0.00           H  
ATOM   1737 2HB  GLU B  31     184.223 258.164  21.919  1.00  0.00           H  
ATOM   1738 1HG  GLU B  31     185.330 259.194  23.759  1.00  0.00           H  
ATOM   1739 2HG  GLU B  31     185.306 260.342  22.423  1.00  0.00           H  
ATOM   1740  N   GLU B  32     184.311 259.712  19.506  1.00  0.00           N  
ATOM   1741  CA  GLU B  32     185.237 260.294  18.543  1.00  0.00           C  
ATOM   1742  C   GLU B  32     184.537 261.317  17.656  1.00  0.00           C  
ATOM   1743  O   GLU B  32     185.043 262.421  17.448  1.00  0.00           O  
ATOM   1744  CB  GLU B  32     185.865 259.199  17.677  1.00  0.00           C  
ATOM   1745  CG  GLU B  32     186.780 259.716  16.576  1.00  0.00           C  
ATOM   1746  CD  GLU B  32     188.027 260.368  17.108  1.00  0.00           C  
ATOM   1747  OE1 GLU B  32     188.404 260.068  18.215  1.00  0.00           O  
ATOM   1748  OE2 GLU B  32     188.601 261.166  16.406  1.00  0.00           O  
ATOM   1749  H   GLU B  32     184.133 258.719  19.479  1.00  0.00           H  
ATOM   1750  HA  GLU B  32     186.025 260.813  19.089  1.00  0.00           H  
ATOM   1751 1HB  GLU B  32     186.447 258.527  18.308  1.00  0.00           H  
ATOM   1752 2HB  GLU B  32     185.077 258.609  17.210  1.00  0.00           H  
ATOM   1753 1HG  GLU B  32     187.065 258.881  15.935  1.00  0.00           H  
ATOM   1754 2HG  GLU B  32     186.230 260.433  15.969  1.00  0.00           H  
ATOM   1755  N   VAL B  33     183.372 260.945  17.136  1.00  0.00           N  
ATOM   1756  CA  VAL B  33     182.599 261.833  16.278  1.00  0.00           C  
ATOM   1757  C   VAL B  33     182.176 263.092  17.026  1.00  0.00           C  
ATOM   1758  O   VAL B  33     182.258 264.198  16.494  1.00  0.00           O  
ATOM   1759  CB  VAL B  33     181.347 261.109  15.749  1.00  0.00           C  
ATOM   1760  CG1 VAL B  33     180.405 262.098  15.076  1.00  0.00           C  
ATOM   1761  CG2 VAL B  33     181.755 260.009  14.782  1.00  0.00           C  
ATOM   1762  H   VAL B  33     183.016 260.023  17.342  1.00  0.00           H  
ATOM   1763  HA  VAL B  33     183.227 262.140  15.442  1.00  0.00           H  
ATOM   1764  HB  VAL B  33     180.807 260.674  16.590  1.00  0.00           H  
ATOM   1765 1HG1 VAL B  33     179.525 261.569  14.708  1.00  0.00           H  
ATOM   1766 2HG1 VAL B  33     180.098 262.855  15.796  1.00  0.00           H  
ATOM   1767 3HG1 VAL B  33     180.915 262.575  14.241  1.00  0.00           H  
ATOM   1768 1HG2 VAL B  33     180.864 259.501  14.412  1.00  0.00           H  
ATOM   1769 2HG2 VAL B  33     182.299 260.444  13.943  1.00  0.00           H  
ATOM   1770 3HG2 VAL B  33     182.395 259.292  15.296  1.00  0.00           H  
ATOM   1771  N   ALA B  34     181.721 262.914  18.264  1.00  0.00           N  
ATOM   1772  CA  ALA B  34     181.316 264.038  19.099  1.00  0.00           C  
ATOM   1773  C   ALA B  34     182.467 265.016  19.301  1.00  0.00           C  
ATOM   1774  O   ALA B  34     182.276 266.231  19.259  1.00  0.00           O  
ATOM   1775  CB  ALA B  34     180.801 263.543  20.443  1.00  0.00           C  
ATOM   1776  H   ALA B  34     181.655 261.976  18.633  1.00  0.00           H  
ATOM   1777  HA  ALA B  34     180.513 264.574  18.592  1.00  0.00           H  
ATOM   1778 1HB  ALA B  34     180.504 264.392  21.054  1.00  0.00           H  
ATOM   1779 2HB  ALA B  34     179.943 262.891  20.285  1.00  0.00           H  
ATOM   1780 3HB  ALA B  34     181.589 262.987  20.951  1.00  0.00           H  
ATOM   1781  N   ARG B  35     183.662 264.478  19.521  1.00  0.00           N  
ATOM   1782  CA  ARG B  35     184.859 265.302  19.659  1.00  0.00           C  
ATOM   1783  C   ARG B  35     185.139 266.084  18.382  1.00  0.00           C  
ATOM   1784  O   ARG B  35     185.470 267.269  18.431  1.00  0.00           O  
ATOM   1785  CB  ARG B  35     186.067 264.440  19.999  1.00  0.00           C  
ATOM   1786  CG  ARG B  35     186.060 263.855  21.402  1.00  0.00           C  
ATOM   1787  CD  ARG B  35     187.230 262.969  21.633  1.00  0.00           C  
ATOM   1788  NE  ARG B  35     187.165 262.310  22.928  1.00  0.00           N  
ATOM   1789  CZ  ARG B  35     188.097 261.461  23.401  1.00  0.00           C  
ATOM   1790  NH1 ARG B  35     189.157 261.178  22.677  1.00  0.00           N  
ATOM   1791  NH2 ARG B  35     187.946 260.912  24.594  1.00  0.00           N  
ATOM   1792  H   ARG B  35     183.745 263.475  19.591  1.00  0.00           H  
ATOM   1793  HA  ARG B  35     184.690 266.024  20.458  1.00  0.00           H  
ATOM   1794 1HB  ARG B  35     186.131 263.612  19.295  1.00  0.00           H  
ATOM   1795 2HB  ARG B  35     186.976 265.032  19.892  1.00  0.00           H  
ATOM   1796 1HG  ARG B  35     186.092 264.662  22.134  1.00  0.00           H  
ATOM   1797 2HG  ARG B  35     185.152 263.268  21.547  1.00  0.00           H  
ATOM   1798 1HD  ARG B  35     187.262 262.200  20.861  1.00  0.00           H  
ATOM   1799 2HD  ARG B  35     188.145 263.558  21.595  1.00  0.00           H  
ATOM   1800  HE  ARG B  35     186.364 262.504  23.513  1.00  0.00           H  
ATOM   1801 1HH1 ARG B  35     189.272 261.597  21.766  1.00  0.00           H  
ATOM   1802 2HH1 ARG B  35     189.856 260.542  23.033  1.00  0.00           H  
ATOM   1803 1HH2 ARG B  35     187.130 261.130  25.151  1.00  0.00           H  
ATOM   1804 2HH2 ARG B  35     188.644 260.277  24.949  1.00  0.00           H  
ATOM   1805  N   GLU B  36     185.005 265.415  17.243  1.00  0.00           N  
ATOM   1806  CA  GLU B  36     185.218 266.054  15.949  1.00  0.00           C  
ATOM   1807  C   GLU B  36     184.261 267.222  15.749  1.00  0.00           C  
ATOM   1808  O   GLU B  36     184.675 268.320  15.373  1.00  0.00           O  
ATOM   1809  CB  GLU B  36     185.041 265.040  14.816  1.00  0.00           C  
ATOM   1810  CG  GLU B  36     185.240 265.615  13.420  1.00  0.00           C  
ATOM   1811  CD  GLU B  36     186.679 265.919  13.112  1.00  0.00           C  
ATOM   1812  OE1 GLU B  36     187.535 265.253  13.645  1.00  0.00           O  
ATOM   1813  OE2 GLU B  36     186.924 266.818  12.344  1.00  0.00           O  
ATOM   1814  H   GLU B  36     184.750 264.438  17.271  1.00  0.00           H  
ATOM   1815  HA  GLU B  36     186.234 266.451  15.922  1.00  0.00           H  
ATOM   1816 1HB  GLU B  36     185.751 264.223  14.945  1.00  0.00           H  
ATOM   1817 2HB  GLU B  36     184.040 264.613  14.863  1.00  0.00           H  
ATOM   1818 1HG  GLU B  36     184.867 264.899  12.688  1.00  0.00           H  
ATOM   1819 2HG  GLU B  36     184.652 266.527  13.328  1.00  0.00           H  
ATOM   1820  N   ILE B  37     182.980 266.984  16.001  1.00  0.00           N  
ATOM   1821  CA  ILE B  37     181.959 268.011  15.834  1.00  0.00           C  
ATOM   1822  C   ILE B  37     182.221 269.199  16.749  1.00  0.00           C  
ATOM   1823  O   ILE B  37     182.047 270.352  16.351  1.00  0.00           O  
ATOM   1824  CB  ILE B  37     180.556 267.443  16.119  1.00  0.00           C  
ATOM   1825  CG1 ILE B  37     180.160 266.434  15.038  1.00  0.00           C  
ATOM   1826  CG2 ILE B  37     179.535 268.567  16.203  1.00  0.00           C  
ATOM   1827  CD1 ILE B  37     178.938 265.616  15.387  1.00  0.00           C  
ATOM   1828  H   ILE B  37     182.704 266.063  16.317  1.00  0.00           H  
ATOM   1829  HA  ILE B  37     181.997 268.371  14.804  1.00  0.00           H  
ATOM   1830  HB  ILE B  37     180.567 266.903  17.065  1.00  0.00           H  
ATOM   1831 1HG1 ILE B  37     179.963 266.959  14.104  1.00  0.00           H  
ATOM   1832 2HG1 ILE B  37     180.988 265.748  14.858  1.00  0.00           H  
ATOM   1833 1HG2 ILE B  37     178.550 268.149  16.404  1.00  0.00           H  
ATOM   1834 2HG2 ILE B  37     179.810 269.249  17.006  1.00  0.00           H  
ATOM   1835 3HG2 ILE B  37     179.512 269.110  15.258  1.00  0.00           H  
ATOM   1836 1HD1 ILE B  37     178.719 264.923  14.572  1.00  0.00           H  
ATOM   1837 2HD1 ILE B  37     179.125 265.053  16.302  1.00  0.00           H  
ATOM   1838 3HD1 ILE B  37     178.087 266.278  15.536  1.00  0.00           H  
ATOM   1839  N   SER B  38     182.641 268.914  17.976  1.00  0.00           N  
ATOM   1840  CA  SER B  38     183.016 269.959  18.921  1.00  0.00           C  
ATOM   1841  C   SER B  38     184.102 270.860  18.343  1.00  0.00           C  
ATOM   1842  O   SER B  38     184.042 272.082  18.476  1.00  0.00           O  
ATOM   1843  CB  SER B  38     183.496 269.341  20.218  1.00  0.00           C  
ATOM   1844  OG  SER B  38     183.827 270.331  21.153  1.00  0.00           O  
ATOM   1845  H   SER B  38     182.701 267.947  18.264  1.00  0.00           H  
ATOM   1846  HA  SER B  38     182.142 270.580  19.115  1.00  0.00           H  
ATOM   1847 1HB  SER B  38     182.716 268.700  20.626  1.00  0.00           H  
ATOM   1848 2HB  SER B  38     184.366 268.716  20.025  1.00  0.00           H  
ATOM   1849  HG  SER B  38     183.013 270.541  21.617  1.00  0.00           H  
ATOM   1850  N   GLU B  39     185.091 270.248  17.701  1.00  0.00           N  
ATOM   1851  CA  GLU B  39     186.183 270.994  17.087  1.00  0.00           C  
ATOM   1852  C   GLU B  39     185.696 271.794  15.885  1.00  0.00           C  
ATOM   1853  O   GLU B  39     186.189 272.889  15.616  1.00  0.00           O  
ATOM   1854  CB  GLU B  39     187.304 270.043  16.660  1.00  0.00           C  
ATOM   1855  CG  GLU B  39     188.059 269.402  17.815  1.00  0.00           C  
ATOM   1856  CD  GLU B  39     188.708 270.410  18.721  1.00  0.00           C  
ATOM   1857  OE1 GLU B  39     189.223 271.383  18.224  1.00  0.00           O  
ATOM   1858  OE2 GLU B  39     188.690 270.207  19.912  1.00  0.00           O  
ATOM   1859  H   GLU B  39     185.086 269.240  17.637  1.00  0.00           H  
ATOM   1860  HA  GLU B  39     186.573 271.702  17.820  1.00  0.00           H  
ATOM   1861 1HB  GLU B  39     186.888 269.243  16.047  1.00  0.00           H  
ATOM   1862 2HB  GLU B  39     188.026 270.584  16.048  1.00  0.00           H  
ATOM   1863 1HG  GLU B  39     187.365 268.800  18.400  1.00  0.00           H  
ATOM   1864 2HG  GLU B  39     188.823 268.738  17.413  1.00  0.00           H  
ATOM   1865  N   VAL B  40     184.727 271.240  15.166  1.00  0.00           N  
ATOM   1866  CA  VAL B  40     184.083 271.956  14.071  1.00  0.00           C  
ATOM   1867  C   VAL B  40     183.382 273.214  14.569  1.00  0.00           C  
ATOM   1868  O   VAL B  40     183.485 274.275  13.957  1.00  0.00           O  
ATOM   1869  CB  VAL B  40     183.059 271.044  13.368  1.00  0.00           C  
ATOM   1870  CG1 VAL B  40     182.200 271.851  12.407  1.00  0.00           C  
ATOM   1871  CG2 VAL B  40     183.781 269.923  12.636  1.00  0.00           C  
ATOM   1872  H   VAL B  40     184.426 270.300  15.383  1.00  0.00           H  
ATOM   1873  HA  VAL B  40     184.851 272.264  13.360  1.00  0.00           H  
ATOM   1874  HB  VAL B  40     182.391 270.619  14.118  1.00  0.00           H  
ATOM   1875 1HG1 VAL B  40     181.481 271.192  11.919  1.00  0.00           H  
ATOM   1876 2HG1 VAL B  40     181.665 272.624  12.958  1.00  0.00           H  
ATOM   1877 3HG1 VAL B  40     182.835 272.315  11.653  1.00  0.00           H  
ATOM   1878 1HG2 VAL B  40     183.050 269.282  12.142  1.00  0.00           H  
ATOM   1879 2HG2 VAL B  40     184.453 270.347  11.892  1.00  0.00           H  
ATOM   1880 3HG2 VAL B  40     184.356 269.333  13.350  1.00  0.00           H  
ATOM   1881  N   ILE B  41     182.673 273.085  15.683  1.00  0.00           N  
ATOM   1882  CA  ILE B  41     181.991 274.222  16.292  1.00  0.00           C  
ATOM   1883  C   ILE B  41     182.978 275.323  16.660  1.00  0.00           C  
ATOM   1884  O   ILE B  41     182.742 276.498  16.381  1.00  0.00           O  
ATOM   1885  CB  ILE B  41     181.213 273.789  17.548  1.00  0.00           C  
ATOM   1886  CG1 ILE B  41     180.042 272.880  17.164  1.00  0.00           C  
ATOM   1887  CG2 ILE B  41     180.718 275.006  18.313  1.00  0.00           C  
ATOM   1888  CD1 ILE B  41     179.410 272.169  18.338  1.00  0.00           C  
ATOM   1889  H   ILE B  41     182.600 272.178  16.123  1.00  0.00           H  
ATOM   1890  HA  ILE B  41     181.290 274.636  15.566  1.00  0.00           H  
ATOM   1891  HB  ILE B  41     181.866 273.204  18.197  1.00  0.00           H  
ATOM   1892 1HG1 ILE B  41     179.272 273.469  16.667  1.00  0.00           H  
ATOM   1893 2HG1 ILE B  41     180.384 272.126  16.454  1.00  0.00           H  
ATOM   1894 1HG2 ILE B  41     180.170 274.681  19.198  1.00  0.00           H  
ATOM   1895 2HG2 ILE B  41     181.567 275.615  18.617  1.00  0.00           H  
ATOM   1896 3HG2 ILE B  41     180.059 275.595  17.674  1.00  0.00           H  
ATOM   1897 1HD1 ILE B  41     178.589 271.544  17.987  1.00  0.00           H  
ATOM   1898 2HD1 ILE B  41     180.157 271.544  18.830  1.00  0.00           H  
ATOM   1899 3HD1 ILE B  41     179.029 272.904  19.047  1.00  0.00           H  
ATOM   1900  N   ARG B  42     184.082 274.934  17.287  1.00  0.00           N  
ATOM   1901  CA  ARG B  42     185.148 275.875  17.612  1.00  0.00           C  
ATOM   1902  C   ARG B  42     185.704 276.535  16.355  1.00  0.00           C  
ATOM   1903  O   ARG B  42     185.890 277.750  16.314  1.00  0.00           O  
ATOM   1904  CB  ARG B  42     186.276 275.170  18.353  1.00  0.00           C  
ATOM   1905  CG  ARG B  42     187.457 276.058  18.714  1.00  0.00           C  
ATOM   1906  CD  ARG B  42     188.523 275.296  19.413  1.00  0.00           C  
ATOM   1907  NE  ARG B  42     189.088 274.256  18.569  1.00  0.00           N  
ATOM   1908  CZ  ARG B  42     189.978 274.471  17.581  1.00  0.00           C  
ATOM   1909  NH1 ARG B  42     190.393 275.692  17.325  1.00  0.00           N  
ATOM   1910  NH2 ARG B  42     190.434 273.456  16.869  1.00  0.00           N  
ATOM   1911  H   ARG B  42     184.185 273.964  17.545  1.00  0.00           H  
ATOM   1912  HA  ARG B  42     184.736 276.661  18.245  1.00  0.00           H  
ATOM   1913 1HB  ARG B  42     185.892 274.741  19.277  1.00  0.00           H  
ATOM   1914 2HB  ARG B  42     186.655 274.350  17.744  1.00  0.00           H  
ATOM   1915 1HG  ARG B  42     187.881 276.487  17.806  1.00  0.00           H  
ATOM   1916 2HG  ARG B  42     187.121 276.860  19.372  1.00  0.00           H  
ATOM   1917 1HD  ARG B  42     189.325 275.974  19.701  1.00  0.00           H  
ATOM   1918 2HD  ARG B  42     188.109 274.824  20.304  1.00  0.00           H  
ATOM   1919  HE  ARG B  42     188.792 273.303  18.735  1.00  0.00           H  
ATOM   1920 1HH1 ARG B  42     190.046 276.469  17.871  1.00  0.00           H  
ATOM   1921 2HH1 ARG B  42     191.061 275.854  16.585  1.00  0.00           H  
ATOM   1922 1HH2 ARG B  42     190.114 272.517  17.065  1.00  0.00           H  
ATOM   1923 2HH2 ARG B  42     191.100 273.617  16.129  1.00  0.00           H  
ATOM   1924  N   THR B  43     185.966 275.725  15.335  1.00  0.00           N  
ATOM   1925  CA  THR B  43     186.512 276.229  14.080  1.00  0.00           C  
ATOM   1926  C   THR B  43     185.593 277.272  13.460  1.00  0.00           C  
ATOM   1927  O   THR B  43     186.048 278.319  13.001  1.00  0.00           O  
ATOM   1928  CB  THR B  43     186.746 275.084  13.078  1.00  0.00           C  
ATOM   1929  OG1 THR B  43     187.702 274.161  13.617  1.00  0.00           O  
ATOM   1930  CG2 THR B  43     187.262 275.629  11.756  1.00  0.00           C  
ATOM   1931  H   THR B  43     185.781 274.736  15.432  1.00  0.00           H  
ATOM   1932  HA  THR B  43     187.468 276.711  14.286  1.00  0.00           H  
ATOM   1933  HB  THR B  43     185.809 274.554  12.905  1.00  0.00           H  
ATOM   1934  HG1 THR B  43     187.315 273.701  14.366  1.00  0.00           H  
ATOM   1935 1HG2 THR B  43     187.421 274.806  11.060  1.00  0.00           H  
ATOM   1936 2HG2 THR B  43     186.532 276.322  11.339  1.00  0.00           H  
ATOM   1937 3HG2 THR B  43     188.204 276.151  11.920  1.00  0.00           H  
ATOM   1938  N   LEU B  44     184.298 276.980  13.445  1.00  0.00           N  
ATOM   1939  CA  LEU B  44     183.313 277.885  12.863  1.00  0.00           C  
ATOM   1940  C   LEU B  44     183.267 279.209  13.614  1.00  0.00           C  
ATOM   1941  O   LEU B  44     183.161 280.273  13.008  1.00  0.00           O  
ATOM   1942  CB  LEU B  44     181.925 277.236  12.874  1.00  0.00           C  
ATOM   1943  CG  LEU B  44     181.729 276.065  11.903  1.00  0.00           C  
ATOM   1944  CD1 LEU B  44     180.381 275.407  12.163  1.00  0.00           C  
ATOM   1945  CD2 LEU B  44     181.823 276.571  10.471  1.00  0.00           C  
ATOM   1946  H   LEU B  44     183.985 276.108  13.853  1.00  0.00           H  
ATOM   1947  HA  LEU B  44     183.609 278.098  11.835  1.00  0.00           H  
ATOM   1948 1HB  LEU B  44     181.720 276.870  13.879  1.00  0.00           H  
ATOM   1949 2HB  LEU B  44     181.183 277.997  12.629  1.00  0.00           H  
ATOM   1950  HG  LEU B  44     182.503 275.317  12.075  1.00  0.00           H  
ATOM   1951 1HD1 LEU B  44     180.242 274.575  11.472  1.00  0.00           H  
ATOM   1952 2HD1 LEU B  44     180.348 275.037  13.188  1.00  0.00           H  
ATOM   1953 3HD1 LEU B  44     179.585 276.138  12.015  1.00  0.00           H  
ATOM   1954 1HD2 LEU B  44     181.685 275.739   9.780  1.00  0.00           H  
ATOM   1955 2HD2 LEU B  44     181.049 277.319  10.298  1.00  0.00           H  
ATOM   1956 3HD2 LEU B  44     182.803 277.020  10.307  1.00  0.00           H  
ATOM   1957  N   LYS B  45     183.347 279.134  14.939  1.00  0.00           N  
ATOM   1958  CA  LYS B  45     183.459 280.327  15.768  1.00  0.00           C  
ATOM   1959  C   LYS B  45     184.671 281.161  15.370  1.00  0.00           C  
ATOM   1960  O   LYS B  45     184.564 282.371  15.166  1.00  0.00           O  
ATOM   1961  CB  LYS B  45     183.545 279.944  17.246  1.00  0.00           C  
ATOM   1962  CG  LYS B  45     183.718 281.125  18.192  1.00  0.00           C  
ATOM   1963  CD  LYS B  45     183.811 280.665  19.640  1.00  0.00           C  
ATOM   1964  CE  LYS B  45     184.157 281.820  20.567  1.00  0.00           C  
ATOM   1965  NZ  LYS B  45     184.278 281.379  21.984  1.00  0.00           N  
ATOM   1966  H   LYS B  45     183.330 278.226  15.383  1.00  0.00           H  
ATOM   1967  HA  LYS B  45     182.571 280.940  15.616  1.00  0.00           H  
ATOM   1968 1HB  LYS B  45     182.639 279.412  17.537  1.00  0.00           H  
ATOM   1969 2HB  LYS B  45     184.386 279.267  17.399  1.00  0.00           H  
ATOM   1970 1HG  LYS B  45     184.627 281.669  17.933  1.00  0.00           H  
ATOM   1971 2HG  LYS B  45     182.870 281.801  18.089  1.00  0.00           H  
ATOM   1972 1HD  LYS B  45     182.856 280.236  19.947  1.00  0.00           H  
ATOM   1973 2HD  LYS B  45     184.580 279.897  19.728  1.00  0.00           H  
ATOM   1974 1HE  LYS B  45     185.102 282.264  20.257  1.00  0.00           H  
ATOM   1975 2HE  LYS B  45     183.384 282.584  20.503  1.00  0.00           H  
ATOM   1976 1HZ  LYS B  45     184.507 282.173  22.565  1.00  0.00           H  
ATOM   1977 2HZ  LYS B  45     183.400 280.982  22.288  1.00  0.00           H  
ATOM   1978 3HZ  LYS B  45     185.006 280.684  22.060  1.00  0.00           H  
ATOM   1979  N   GLU B  46     185.824 280.509  15.262  1.00  0.00           N  
ATOM   1980  CA  GLU B  46     187.068 281.201  14.951  1.00  0.00           C  
ATOM   1981  C   GLU B  46     187.045 281.765  13.535  1.00  0.00           C  
ATOM   1982  O   GLU B  46     187.692 282.774  13.247  1.00  0.00           O  
ATOM   1983  CB  GLU B  46     188.260 280.255  15.113  1.00  0.00           C  
ATOM   1984  CG  GLU B  46     188.542 279.839  16.550  1.00  0.00           C  
ATOM   1985  CD  GLU B  46     189.647 278.827  16.661  1.00  0.00           C  
ATOM   1986  OE1 GLU B  46     190.256 278.529  15.661  1.00  0.00           O  
ATOM   1987  OE2 GLU B  46     189.886 278.354  17.747  1.00  0.00           O  
ATOM   1988  H   GLU B  46     185.838 279.509  15.401  1.00  0.00           H  
ATOM   1989  HA  GLU B  46     187.181 282.037  15.639  1.00  0.00           H  
ATOM   1990 1HB  GLU B  46     188.087 279.349  14.531  1.00  0.00           H  
ATOM   1991 2HB  GLU B  46     189.158 280.729  14.721  1.00  0.00           H  
ATOM   1992 1HG  GLU B  46     188.814 280.724  17.127  1.00  0.00           H  
ATOM   1993 2HG  GLU B  46     187.631 279.425  16.982  1.00  0.00           H  
ATOM   1994  N   SER B  47     186.297 281.111  12.656  1.00  0.00           N  
ATOM   1995  CA  SER B  47     186.163 281.564  11.275  1.00  0.00           C  
ATOM   1996  C   SER B  47     185.348 282.849  11.195  1.00  0.00           C  
ATOM   1997  O   SER B  47     185.388 283.558  10.190  1.00  0.00           O  
ATOM   1998  CB  SER B  47     185.508 280.486  10.434  1.00  0.00           C  
ATOM   1999  OG  SER B  47     184.151 280.352  10.756  1.00  0.00           O  
ATOM   2000  H   SER B  47     185.809 280.277  12.948  1.00  0.00           H  
ATOM   2001  HA  SER B  47     187.158 281.777  10.884  1.00  0.00           H  
ATOM   2002 1HB  SER B  47     185.611 280.736   9.378  1.00  0.00           H  
ATOM   2003 2HB  SER B  47     186.019 279.537  10.596  1.00  0.00           H  
ATOM   2004  HG  SER B  47     184.059 280.678  11.654  1.00  0.00           H  
ATOM   2005  N   GLY B  48     184.610 283.142  12.260  1.00  0.00           N  
ATOM   2006  CA  GLY B  48     183.755 284.324  12.297  1.00  0.00           C  
ATOM   2007  C   GLY B  48     182.349 284.001  11.810  1.00  0.00           C  
ATOM   2008  O   GLY B  48     181.595 284.894  11.421  1.00  0.00           O  
ATOM   2009  H   GLY B  48     184.641 282.532  13.063  1.00  0.00           H  
ATOM   2010 1HA  GLY B  48     183.713 284.709  13.316  1.00  0.00           H  
ATOM   2011 2HA  GLY B  48     184.189 285.106  11.675  1.00  0.00           H  
ATOM   2012  N   SER B  49     181.998 282.721  11.835  1.00  0.00           N  
ATOM   2013  CA  SER B  49     180.675 282.280  11.410  1.00  0.00           C  
ATOM   2014  C   SER B  49     179.652 282.450  12.526  1.00  0.00           C  
ATOM   2015  O   SER B  49     179.989 282.378  13.708  1.00  0.00           O  
ATOM   2016  CB  SER B  49     180.722 280.829  10.973  1.00  0.00           C  
ATOM   2017  OG  SER B  49     181.544 280.669   9.849  1.00  0.00           O  
ATOM   2018  H   SER B  49     182.664 282.035  12.159  1.00  0.00           H  
ATOM   2019  HA  SER B  49     180.357 282.901  10.572  1.00  0.00           H  
ATOM   2020 1HB  SER B  49     181.099 280.215  11.792  1.00  0.00           H  
ATOM   2021 2HB  SER B  49     179.716 280.485  10.743  1.00  0.00           H  
ATOM   2022  HG  SER B  49     182.435 280.553  10.186  1.00  0.00           H  
ATOM   2023  N   SER B  50     178.400 282.674  12.144  1.00  0.00           N  
ATOM   2024  CA  SER B  50     177.331 282.893  13.113  1.00  0.00           C  
ATOM   2025  C   SER B  50     176.926 281.591  13.789  1.00  0.00           C  
ATOM   2026  O   SER B  50     177.243 280.503  13.305  1.00  0.00           O  
ATOM   2027  CB  SER B  50     176.128 283.516  12.431  1.00  0.00           C  
ATOM   2028  OG  SER B  50     175.505 282.598  11.575  1.00  0.00           O  
ATOM   2029  H   SER B  50     178.182 282.693  11.157  1.00  0.00           H  
ATOM   2030  HA  SER B  50     177.699 283.566  13.886  1.00  0.00           H  
ATOM   2031 1HB  SER B  50     175.417 283.854  13.185  1.00  0.00           H  
ATOM   2032 2HB  SER B  50     176.444 284.390  11.864  1.00  0.00           H  
ATOM   2033  HG  SER B  50     174.969 283.119  10.974  1.00  0.00           H  
ATOM   2034  N   TYR B  51     176.224 281.705  14.911  1.00  0.00           N  
ATOM   2035  CA  TYR B  51     175.700 280.538  15.611  1.00  0.00           C  
ATOM   2036  C   TYR B  51     174.692 279.787  14.750  1.00  0.00           C  
ATOM   2037  O   TYR B  51     174.506 278.580  14.907  1.00  0.00           O  
ATOM   2038  CB  TYR B  51     175.061 280.954  16.938  1.00  0.00           C  
ATOM   2039  CG  TYR B  51     173.676 281.545  16.789  1.00  0.00           C  
ATOM   2040  CD1 TYR B  51     172.562 280.719  16.819  1.00  0.00           C  
ATOM   2041  CD2 TYR B  51     173.520 282.913  16.626  1.00  0.00           C  
ATOM   2042  CE1 TYR B  51     171.298 281.258  16.684  1.00  0.00           C  
ATOM   2043  CE2 TYR B  51     172.255 283.452  16.491  1.00  0.00           C  
ATOM   2044  CZ  TYR B  51     171.147 282.631  16.519  1.00  0.00           C  
ATOM   2045  OH  TYR B  51     169.889 283.168  16.384  1.00  0.00           O  
ATOM   2046  H   TYR B  51     176.047 282.627  15.288  1.00  0.00           H  
ATOM   2047  HA  TYR B  51     176.532 279.866  15.816  1.00  0.00           H  
ATOM   2048 1HB  TYR B  51     174.992 280.087  17.596  1.00  0.00           H  
ATOM   2049 2HB  TYR B  51     175.693 281.690  17.432  1.00  0.00           H  
ATOM   2050  HD1 TYR B  51     172.685 279.643  16.947  1.00  0.00           H  
ATOM   2051  HD2 TYR B  51     174.395 283.562  16.602  1.00  0.00           H  
ATOM   2052  HE1 TYR B  51     170.423 280.609  16.706  1.00  0.00           H  
ATOM   2053  HE2 TYR B  51     172.134 284.529  16.361  1.00  0.00           H  
ATOM   2054  HH  TYR B  51     169.961 284.090  16.125  1.00  0.00           H  
ATOM   2055  N   GLU B  52     174.042 280.506  13.844  1.00  0.00           N  
ATOM   2056  CA  GLU B  52     173.109 279.896  12.904  1.00  0.00           C  
ATOM   2057  C   GLU B  52     173.832 278.968  11.935  1.00  0.00           C  
ATOM   2058  O   GLU B  52     173.334 277.889  11.609  1.00  0.00           O  
ATOM   2059  CB  GLU B  52     172.354 280.974  12.125  1.00  0.00           C  
ATOM   2060  CG  GLU B  52     171.378 281.788  12.963  1.00  0.00           C  
ATOM   2061  CD  GLU B  52     170.711 282.886  12.182  1.00  0.00           C  
ATOM   2062  OE1 GLU B  52     171.104 283.118  11.065  1.00  0.00           O  
ATOM   2063  OE2 GLU B  52     169.806 283.493  12.705  1.00  0.00           O  
ATOM   2064  H   GLU B  52     174.199 281.504  13.803  1.00  0.00           H  
ATOM   2065  HA  GLU B  52     172.395 279.296  13.468  1.00  0.00           H  
ATOM   2066 1HB  GLU B  52     173.067 281.665  11.676  1.00  0.00           H  
ATOM   2067 2HB  GLU B  52     171.793 280.512  11.314  1.00  0.00           H  
ATOM   2068 1HG  GLU B  52     170.612 281.123  13.359  1.00  0.00           H  
ATOM   2069 2HG  GLU B  52     171.915 282.223  13.806  1.00  0.00           H  
ATOM   2070  N   VAL B  53     175.006 279.392  11.482  1.00  0.00           N  
ATOM   2071  CA  VAL B  53     175.861 278.543  10.659  1.00  0.00           C  
ATOM   2072  C   VAL B  53     176.274 277.283  11.410  1.00  0.00           C  
ATOM   2073  O   VAL B  53     176.247 276.184  10.858  1.00  0.00           O  
ATOM   2074  CB  VAL B  53     177.122 279.314  10.227  1.00  0.00           C  
ATOM   2075  CG1 VAL B  53     178.114 278.379   9.551  1.00  0.00           C  
ATOM   2076  CG2 VAL B  53     176.737 280.455   9.297  1.00  0.00           C  
ATOM   2077  H   VAL B  53     175.315 280.323  11.714  1.00  0.00           H  
ATOM   2078  HA  VAL B  53     175.295 278.234   9.780  1.00  0.00           H  
ATOM   2079  HB  VAL B  53     177.613 279.717  11.113  1.00  0.00           H  
ATOM   2080 1HG1 VAL B  53     178.998 278.940   9.252  1.00  0.00           H  
ATOM   2081 2HG1 VAL B  53     178.402 277.591  10.248  1.00  0.00           H  
ATOM   2082 3HG1 VAL B  53     177.652 277.934   8.670  1.00  0.00           H  
ATOM   2083 1HG2 VAL B  53     177.633 280.997   8.994  1.00  0.00           H  
ATOM   2084 2HG2 VAL B  53     176.241 280.052   8.412  1.00  0.00           H  
ATOM   2085 3HG2 VAL B  53     176.060 281.135   9.814  1.00  0.00           H  
ATOM   2086  N   ILE B  54     176.654 277.449  12.672  1.00  0.00           N  
ATOM   2087  CA  ILE B  54     177.034 276.322  13.513  1.00  0.00           C  
ATOM   2088  C   ILE B  54     175.871 275.357  13.698  1.00  0.00           C  
ATOM   2089  O   ILE B  54     176.034 274.142  13.579  1.00  0.00           O  
ATOM   2090  CB  ILE B  54     177.525 276.807  14.890  1.00  0.00           C  
ATOM   2091  CG1 ILE B  54     178.857 277.551  14.750  1.00  0.00           C  
ATOM   2092  CG2 ILE B  54     177.666 275.634  15.847  1.00  0.00           C  
ATOM   2093  CD1 ILE B  54     179.269 278.302  15.995  1.00  0.00           C  
ATOM   2094  H   ILE B  54     176.682 278.383  13.058  1.00  0.00           H  
ATOM   2095  HA  ILE B  54     177.839 275.779  13.019  1.00  0.00           H  
ATOM   2096  HB  ILE B  54     176.810 277.517  15.303  1.00  0.00           H  
ATOM   2097 1HG1 ILE B  54     179.645 276.842  14.501  1.00  0.00           H  
ATOM   2098 2HG1 ILE B  54     178.790 278.265  13.929  1.00  0.00           H  
ATOM   2099 1HG2 ILE B  54     178.014 275.994  16.815  1.00  0.00           H  
ATOM   2100 2HG2 ILE B  54     176.699 275.146  15.969  1.00  0.00           H  
ATOM   2101 3HG2 ILE B  54     178.385 274.920  15.446  1.00  0.00           H  
ATOM   2102 1HD1 ILE B  54     180.221 278.804  15.819  1.00  0.00           H  
ATOM   2103 2HD1 ILE B  54     178.509 279.044  16.242  1.00  0.00           H  
ATOM   2104 3HD1 ILE B  54     179.377 277.602  16.823  1.00  0.00           H  
ATOM   2105  N   CYS B  55     174.695 275.905  13.993  1.00  0.00           N  
ATOM   2106  CA  CYS B  55     173.495 275.095  14.164  1.00  0.00           C  
ATOM   2107  C   CYS B  55     173.194 274.282  12.911  1.00  0.00           C  
ATOM   2108  O   CYS B  55     172.874 273.097  12.989  1.00  0.00           O  
ATOM   2109  CB  CYS B  55     172.292 275.979  14.491  1.00  0.00           C  
ATOM   2110  SG  CYS B  55     172.366 276.752  16.124  1.00  0.00           S  
ATOM   2111  H   CYS B  55     174.633 276.906  14.099  1.00  0.00           H  
ATOM   2112  HA  CYS B  55     173.665 274.393  14.979  1.00  0.00           H  
ATOM   2113 1HB  CYS B  55     172.208 276.771  13.746  1.00  0.00           H  
ATOM   2114 2HB  CYS B  55     171.379 275.386  14.440  1.00  0.00           H  
ATOM   2115  N   GLU B  56     173.300 274.928  11.756  1.00  0.00           N  
ATOM   2116  CA  GLU B  56     172.988 274.282  10.485  1.00  0.00           C  
ATOM   2117  C   GLU B  56     173.981 273.170  10.174  1.00  0.00           C  
ATOM   2118  O   GLU B  56     173.593 272.065   9.796  1.00  0.00           O  
ATOM   2119  CB  GLU B  56     172.985 275.308   9.350  1.00  0.00           C  
ATOM   2120  CG  GLU B  56     172.646 274.732   7.983  1.00  0.00           C  
ATOM   2121  CD  GLU B  56     171.227 274.242   7.890  1.00  0.00           C  
ATOM   2122  OE1 GLU B  56     170.418 274.670   8.677  1.00  0.00           O  
ATOM   2123  OE2 GLU B  56     170.952 273.438   7.030  1.00  0.00           O  
ATOM   2124  H   GLU B  56     173.604 275.891  11.755  1.00  0.00           H  
ATOM   2125  HA  GLU B  56     171.999 273.829  10.562  1.00  0.00           H  
ATOM   2126 1HB  GLU B  56     172.262 276.092   9.572  1.00  0.00           H  
ATOM   2127 2HB  GLU B  56     173.966 275.777   9.281  1.00  0.00           H  
ATOM   2128 1HG  GLU B  56     172.802 275.501   7.227  1.00  0.00           H  
ATOM   2129 2HG  GLU B  56     173.324 273.908   7.769  1.00  0.00           H  
ATOM   2130  N   CYS B  57     175.266 273.470  10.336  1.00  0.00           N  
ATOM   2131  CA  CYS B  57     176.321 272.507  10.035  1.00  0.00           C  
ATOM   2132  C   CYS B  57     176.184 271.254  10.890  1.00  0.00           C  
ATOM   2133  O   CYS B  57     176.185 270.137  10.376  1.00  0.00           O  
ATOM   2134  CB  CYS B  57     177.698 273.128  10.268  1.00  0.00           C  
ATOM   2135  SG  CYS B  57     178.205 274.301   8.988  1.00  0.00           S  
ATOM   2136  H   CYS B  57     175.518 274.384  10.679  1.00  0.00           H  
ATOM   2137  HA  CYS B  57     176.227 272.208   8.992  1.00  0.00           H  
ATOM   2138 1HB  CYS B  57     177.707 273.648  11.225  1.00  0.00           H  
ATOM   2139 2HB  CYS B  57     178.450 272.339  10.317  1.00  0.00           H  
ATOM   2140  N   VAL B  58     176.067 271.446  12.200  1.00  0.00           N  
ATOM   2141  CA  VAL B  58     175.958 270.331  13.131  1.00  0.00           C  
ATOM   2142  C   VAL B  58     174.721 269.491  12.844  1.00  0.00           C  
ATOM   2143  O   VAL B  58     174.768 268.263  12.881  1.00  0.00           O  
ATOM   2144  CB  VAL B  58     175.898 270.849  14.580  1.00  0.00           C  
ATOM   2145  CG1 VAL B  58     175.573 269.713  15.539  1.00  0.00           C  
ATOM   2146  CG2 VAL B  58     177.219 271.505  14.950  1.00  0.00           C  
ATOM   2147  H   VAL B  58     176.053 272.390  12.558  1.00  0.00           H  
ATOM   2148  HA  VAL B  58     176.830 269.689  13.007  1.00  0.00           H  
ATOM   2149  HB  VAL B  58     175.093 271.579  14.662  1.00  0.00           H  
ATOM   2150 1HG1 VAL B  58     175.535 270.098  16.558  1.00  0.00           H  
ATOM   2151 2HG1 VAL B  58     174.607 269.282  15.278  1.00  0.00           H  
ATOM   2152 3HG1 VAL B  58     176.344 268.946  15.469  1.00  0.00           H  
ATOM   2153 1HG2 VAL B  58     177.169 271.870  15.976  1.00  0.00           H  
ATOM   2154 2HG2 VAL B  58     178.025 270.776  14.863  1.00  0.00           H  
ATOM   2155 3HG2 VAL B  58     177.412 272.341  14.277  1.00  0.00           H  
ATOM   2156  N   ALA B  59     173.611 270.165  12.555  1.00  0.00           N  
ATOM   2157  CA  ALA B  59     172.368 269.480  12.215  1.00  0.00           C  
ATOM   2158  C   ALA B  59     172.554 268.569  11.006  1.00  0.00           C  
ATOM   2159  O   ALA B  59     172.101 267.424  11.007  1.00  0.00           O  
ATOM   2160  CB  ALA B  59     171.262 270.492  11.951  1.00  0.00           C  
ATOM   2161  H   ALA B  59     173.626 271.173  12.574  1.00  0.00           H  
ATOM   2162  HA  ALA B  59     172.072 268.856  13.058  1.00  0.00           H  
ATOM   2163 1HB  ALA B  59     170.341 269.968  11.699  1.00  0.00           H  
ATOM   2164 2HB  ALA B  59     171.102 271.099  12.843  1.00  0.00           H  
ATOM   2165 3HB  ALA B  59     171.550 271.138  11.122  1.00  0.00           H  
ATOM   2166  N   ARG B  60     173.224 269.083   9.982  1.00  0.00           N  
ATOM   2167  CA  ARG B  60     173.473 268.316   8.767  1.00  0.00           C  
ATOM   2168  C   ARG B  60     174.415 267.150   9.034  1.00  0.00           C  
ATOM   2169  O   ARG B  60     174.250 266.065   8.477  1.00  0.00           O  
ATOM   2170  CB  ARG B  60     174.068 269.206   7.685  1.00  0.00           C  
ATOM   2171  CG  ARG B  60     173.115 270.243   7.114  1.00  0.00           C  
ATOM   2172  CD  ARG B  60     171.978 269.609   6.397  1.00  0.00           C  
ATOM   2173  NE  ARG B  60     172.412 268.924   5.191  1.00  0.00           N  
ATOM   2174  CZ  ARG B  60     171.713 267.957   4.565  1.00  0.00           C  
ATOM   2175  NH1 ARG B  60     170.549 267.574   5.043  1.00  0.00           N  
ATOM   2176  NH2 ARG B  60     172.195 267.394   3.470  1.00  0.00           N  
ATOM   2177  H   ARG B  60     173.572 270.030  10.046  1.00  0.00           H  
ATOM   2178  HA  ARG B  60     172.525 267.903   8.419  1.00  0.00           H  
ATOM   2179 1HB  ARG B  60     174.931 269.736   8.084  1.00  0.00           H  
ATOM   2180 2HB  ARG B  60     174.418 268.588   6.858  1.00  0.00           H  
ATOM   2181 1HG  ARG B  60     172.712 270.853   7.923  1.00  0.00           H  
ATOM   2182 2HG  ARG B  60     173.650 270.881   6.410  1.00  0.00           H  
ATOM   2183 1HD  ARG B  60     171.499 268.879   7.049  1.00  0.00           H  
ATOM   2184 2HD  ARG B  60     171.255 270.372   6.114  1.00  0.00           H  
ATOM   2185  HE  ARG B  60     173.303 269.192   4.792  1.00  0.00           H  
ATOM   2186 1HH1 ARG B  60     170.180 268.004   5.880  1.00  0.00           H  
ATOM   2187 2HH1 ARG B  60     170.025 266.850   4.575  1.00  0.00           H  
ATOM   2188 1HH2 ARG B  60     173.089 267.690   3.103  1.00  0.00           H  
ATOM   2189 2HH2 ARG B  60     171.670 266.670   3.003  1.00  0.00           H  
ATOM   2190  N   ILE B  61     175.405 267.379   9.891  1.00  0.00           N  
ATOM   2191  CA  ILE B  61     176.347 266.336  10.270  1.00  0.00           C  
ATOM   2192  C   ILE B  61     175.632 265.157  10.920  1.00  0.00           C  
ATOM   2193  O   ILE B  61     175.872 264.002  10.569  1.00  0.00           O  
ATOM   2194  CB  ILE B  61     177.415 266.884  11.234  1.00  0.00           C  
ATOM   2195  CG1 ILE B  61     178.339 267.864  10.506  1.00  0.00           C  
ATOM   2196  CG2 ILE B  61     178.218 265.745  11.844  1.00  0.00           C  
ATOM   2197  CD1 ILE B  61     179.206 268.688  11.430  1.00  0.00           C  
ATOM   2198  H   ILE B  61     175.506 268.303  10.291  1.00  0.00           H  
ATOM   2199  HA  ILE B  61     176.838 265.967   9.369  1.00  0.00           H  
ATOM   2200  HB  ILE B  61     176.931 267.443  12.034  1.00  0.00           H  
ATOM   2201 1HG1 ILE B  61     178.990 267.313   9.828  1.00  0.00           H  
ATOM   2202 2HG1 ILE B  61     177.742 268.547   9.901  1.00  0.00           H  
ATOM   2203 1HG2 ILE B  61     178.967 266.150  12.522  1.00  0.00           H  
ATOM   2204 2HG2 ILE B  61     177.549 265.085  12.396  1.00  0.00           H  
ATOM   2205 3HG2 ILE B  61     178.711 265.182  11.051  1.00  0.00           H  
ATOM   2206 1HD1 ILE B  61     179.832 269.358  10.841  1.00  0.00           H  
ATOM   2207 2HD1 ILE B  61     178.573 269.275  12.096  1.00  0.00           H  
ATOM   2208 3HD1 ILE B  61     179.839 268.027  12.021  1.00  0.00           H  
ATOM   2209  N   VAL B  62     174.753 265.456  11.869  1.00  0.00           N  
ATOM   2210  CA  VAL B  62     174.009 264.422  12.577  1.00  0.00           C  
ATOM   2211  C   VAL B  62     173.164 263.595  11.617  1.00  0.00           C  
ATOM   2212  O   VAL B  62     173.118 262.368  11.711  1.00  0.00           O  
ATOM   2213  CB  VAL B  62     173.096 265.057  13.643  1.00  0.00           C  
ATOM   2214  CG1 VAL B  62     172.138 264.019  14.210  1.00  0.00           C  
ATOM   2215  CG2 VAL B  62     173.940 265.672  14.748  1.00  0.00           C  
ATOM   2216  H   VAL B  62     174.596 266.426  12.108  1.00  0.00           H  
ATOM   2217  HA  VAL B  62     174.721 263.748  13.055  1.00  0.00           H  
ATOM   2218  HB  VAL B  62     172.489 265.832  13.174  1.00  0.00           H  
ATOM   2219 1HG1 VAL B  62     171.500 264.485  14.962  1.00  0.00           H  
ATOM   2220 2HG1 VAL B  62     171.520 263.618  13.408  1.00  0.00           H  
ATOM   2221 3HG1 VAL B  62     172.707 263.212  14.669  1.00  0.00           H  
ATOM   2222 1HG2 VAL B  62     173.288 266.120  15.498  1.00  0.00           H  
ATOM   2223 2HG2 VAL B  62     174.551 264.899  15.214  1.00  0.00           H  
ATOM   2224 3HG2 VAL B  62     174.588 266.441  14.326  1.00  0.00           H  
ATOM   2225  N   ALA B  63     172.495 264.275  10.691  1.00  0.00           N  
ATOM   2226  CA  ALA B  63     171.673 263.603   9.693  1.00  0.00           C  
ATOM   2227  C   ALA B  63     172.487 262.589   8.899  1.00  0.00           C  
ATOM   2228  O   ALA B  63     172.039 261.466   8.664  1.00  0.00           O  
ATOM   2229  CB  ALA B  63     171.038 264.621   8.756  1.00  0.00           C  
ATOM   2230  H   ALA B  63     172.559 265.284  10.678  1.00  0.00           H  
ATOM   2231  HA  ALA B  63     170.878 263.060  10.207  1.00  0.00           H  
ATOM   2232 1HB  ALA B  63     170.427 264.104   8.016  1.00  0.00           H  
ATOM   2233 2HB  ALA B  63     170.413 265.304   9.330  1.00  0.00           H  
ATOM   2234 3HB  ALA B  63     171.821 265.184   8.249  1.00  0.00           H  
ATOM   2235  N   GLU B  64     173.687 262.989   8.491  1.00  0.00           N  
ATOM   2236  CA  GLU B  64     174.566 262.113   7.728  1.00  0.00           C  
ATOM   2237  C   GLU B  64     175.076 260.962   8.587  1.00  0.00           C  
ATOM   2238  O   GLU B  64     175.269 259.849   8.096  1.00  0.00           O  
ATOM   2239  CB  GLU B  64     175.749 262.905   7.164  1.00  0.00           C  
ATOM   2240  CG  GLU B  64     175.386 263.858   6.034  1.00  0.00           C  
ATOM   2241  CD  GLU B  64     174.919 263.146   4.795  1.00  0.00           C  
ATOM   2242  OE1 GLU B  64     175.604 262.257   4.351  1.00  0.00           O  
ATOM   2243  OE2 GLU B  64     173.876 263.492   4.293  1.00  0.00           O  
ATOM   2244  H   GLU B  64     173.994 263.924   8.714  1.00  0.00           H  
ATOM   2245  HA  GLU B  64     173.999 261.685   6.901  1.00  0.00           H  
ATOM   2246 1HB  GLU B  64     176.208 263.491   7.962  1.00  0.00           H  
ATOM   2247 2HB  GLU B  64     176.504 262.215   6.789  1.00  0.00           H  
ATOM   2248 1HG  GLU B  64     174.595 264.526   6.375  1.00  0.00           H  
ATOM   2249 2HG  GLU B  64     176.256 264.466   5.792  1.00  0.00           H  
ATOM   2250  N   ILE B  65     175.291 261.236   9.868  1.00  0.00           N  
ATOM   2251  CA  ILE B  65     175.690 260.203  10.816  1.00  0.00           C  
ATOM   2252  C   ILE B  65     174.632 259.111  10.919  1.00  0.00           C  
ATOM   2253  O   ILE B  65     174.952 257.923  10.902  1.00  0.00           O  
ATOM   2254  CB  ILE B  65     175.943 260.807  12.210  1.00  0.00           C  
ATOM   2255  CG1 ILE B  65     177.216 261.657  12.200  1.00  0.00           C  
ATOM   2256  CG2 ILE B  65     176.042 259.707  13.255  1.00  0.00           C  
ATOM   2257  CD1 ILE B  65     177.389 262.512  13.435  1.00  0.00           C  
ATOM   2258  H   ILE B  65     175.178 262.185  10.195  1.00  0.00           H  
ATOM   2259  HA  ILE B  65     176.609 259.740  10.457  1.00  0.00           H  
ATOM   2260  HB  ILE B  65     175.122 261.472  12.473  1.00  0.00           H  
ATOM   2261 1HG1 ILE B  65     178.087 261.008  12.110  1.00  0.00           H  
ATOM   2262 2HG1 ILE B  65     177.208 262.314  11.330  1.00  0.00           H  
ATOM   2263 1HG2 ILE B  65     176.222 260.149  14.234  1.00  0.00           H  
ATOM   2264 2HG2 ILE B  65     175.111 259.142  13.279  1.00  0.00           H  
ATOM   2265 3HG2 ILE B  65     176.865 259.038  13.003  1.00  0.00           H  
ATOM   2266 1HD1 ILE B  65     178.312 263.086  13.354  1.00  0.00           H  
ATOM   2267 2HD1 ILE B  65     176.544 263.196  13.525  1.00  0.00           H  
ATOM   2268 3HD1 ILE B  65     177.435 261.874  14.316  1.00  0.00           H  
ATOM   2269  N   VAL B  66     173.372 259.522  11.022  1.00  0.00           N  
ATOM   2270  CA  VAL B  66     172.264 258.580  11.093  1.00  0.00           C  
ATOM   2271  C   VAL B  66     172.280 257.616   9.912  1.00  0.00           C  
ATOM   2272  O   VAL B  66     172.164 256.403  10.088  1.00  0.00           O  
ATOM   2273  CB  VAL B  66     170.923 259.337  11.116  1.00  0.00           C  
ATOM   2274  CG1 VAL B  66     169.762 258.371  10.927  1.00  0.00           C  
ATOM   2275  CG2 VAL B  66     170.781 260.102  12.423  1.00  0.00           C  
ATOM   2276  H   VAL B  66     173.180 260.512  11.050  1.00  0.00           H  
ATOM   2277  HA  VAL B  66     172.371 257.990  12.005  1.00  0.00           H  
ATOM   2278  HB  VAL B  66     170.896 260.037  10.280  1.00  0.00           H  
ATOM   2279 1HG1 VAL B  66     168.822 258.924  10.945  1.00  0.00           H  
ATOM   2280 2HG1 VAL B  66     169.864 257.863   9.969  1.00  0.00           H  
ATOM   2281 3HG1 VAL B  66     169.767 257.636  11.732  1.00  0.00           H  
ATOM   2282 1HG2 VAL B  66     169.831 260.635  12.432  1.00  0.00           H  
ATOM   2283 2HG2 VAL B  66     170.813 259.402  13.259  1.00  0.00           H  
ATOM   2284 3HG2 VAL B  66     171.599 260.816  12.517  1.00  0.00           H  
ATOM   2285  N   GLU B  67     172.424 258.165   8.710  1.00  0.00           N  
ATOM   2286  CA  GLU B  67     172.510 257.351   7.504  1.00  0.00           C  
ATOM   2287  C   GLU B  67     173.715 256.422   7.550  1.00  0.00           C  
ATOM   2288  O   GLU B  67     173.602 255.225   7.291  1.00  0.00           O  
ATOM   2289  CB  GLU B  67     172.588 258.244   6.264  1.00  0.00           C  
ATOM   2290  CG  GLU B  67     172.694 257.485   4.949  1.00  0.00           C  
ATOM   2291  CD  GLU B  67     172.728 258.392   3.751  1.00  0.00           C  
ATOM   2292  OE1 GLU B  67     172.386 259.542   3.890  1.00  0.00           O  
ATOM   2293  OE2 GLU B  67     173.096 257.936   2.694  1.00  0.00           O  
ATOM   2294  H   GLU B  67     172.477 259.169   8.632  1.00  0.00           H  
ATOM   2295  HA  GLU B  67     171.617 256.730   7.441  1.00  0.00           H  
ATOM   2296 1HB  GLU B  67     171.700 258.876   6.215  1.00  0.00           H  
ATOM   2297 2HB  GLU B  67     173.454 258.901   6.342  1.00  0.00           H  
ATOM   2298 1HG  GLU B  67     173.603 256.884   4.961  1.00  0.00           H  
ATOM   2299 2HG  GLU B  67     171.845 256.808   4.862  1.00  0.00           H  
ATOM   2300  N   ALA B  68     174.875 256.980   7.885  1.00  0.00           N  
ATOM   2301  CA  ALA B  68     176.113 256.210   7.929  1.00  0.00           C  
ATOM   2302  C   ALA B  68     176.001 255.039   8.896  1.00  0.00           C  
ATOM   2303  O   ALA B  68     176.440 253.928   8.596  1.00  0.00           O  
ATOM   2304  CB  ALA B  68     177.279 257.106   8.317  1.00  0.00           C  
ATOM   2305  H   ALA B  68     174.900 257.963   8.115  1.00  0.00           H  
ATOM   2306  HA  ALA B  68     176.300 255.802   6.934  1.00  0.00           H  
ATOM   2307 1HB  ALA B  68     178.197 256.516   8.345  1.00  0.00           H  
ATOM   2308 2HB  ALA B  68     177.385 257.905   7.583  1.00  0.00           H  
ATOM   2309 3HB  ALA B  68     177.097 257.536   9.300  1.00  0.00           H  
ATOM   2310  N   LEU B  69     175.405 255.292  10.057  1.00  0.00           N  
ATOM   2311  CA  LEU B  69     175.213 254.254  11.060  1.00  0.00           C  
ATOM   2312  C   LEU B  69     174.315 253.139  10.536  1.00  0.00           C  
ATOM   2313  O   LEU B  69     174.590 251.958  10.744  1.00  0.00           O  
ATOM   2314  CB  LEU B  69     174.605 254.854  12.334  1.00  0.00           C  
ATOM   2315  CG  LEU B  69     175.532 255.763  13.150  1.00  0.00           C  
ATOM   2316  CD1 LEU B  69     174.733 256.448  14.250  1.00  0.00           C  
ATOM   2317  CD2 LEU B  69     176.669 254.936  13.734  1.00  0.00           C  
ATOM   2318  H   LEU B  69     175.079 256.229  10.248  1.00  0.00           H  
ATOM   2319  HA  LEU B  69     176.183 253.813  11.294  1.00  0.00           H  
ATOM   2320 1HB  LEU B  69     173.728 255.438  12.058  1.00  0.00           H  
ATOM   2321 2HB  LEU B  69     174.283 254.039  12.983  1.00  0.00           H  
ATOM   2322  HG  LEU B  69     175.943 256.538  12.504  1.00  0.00           H  
ATOM   2323 1HD1 LEU B  69     175.392 257.094  14.831  1.00  0.00           H  
ATOM   2324 2HD1 LEU B  69     173.940 257.048  13.805  1.00  0.00           H  
ATOM   2325 3HD1 LEU B  69     174.296 255.695  14.905  1.00  0.00           H  
ATOM   2326 1HD2 LEU B  69     177.328 255.582  14.314  1.00  0.00           H  
ATOM   2327 2HD2 LEU B  69     176.259 254.161  14.382  1.00  0.00           H  
ATOM   2328 3HD2 LEU B  69     177.233 254.472  12.925  1.00  0.00           H  
ATOM   2329  N   LYS B  70     173.242 253.523   9.856  1.00  0.00           N  
ATOM   2330  CA  LYS B  70     172.341 252.559   9.236  1.00  0.00           C  
ATOM   2331  C   LYS B  70     173.073 251.700   8.212  1.00  0.00           C  
ATOM   2332  O   LYS B  70     172.871 250.489   8.144  1.00  0.00           O  
ATOM   2333  CB  LYS B  70     171.162 253.274   8.575  1.00  0.00           C  
ATOM   2334  CG  LYS B  70     170.162 252.347   7.899  1.00  0.00           C  
ATOM   2335  CD  LYS B  70     169.452 251.463   8.914  1.00  0.00           C  
ATOM   2336  CE  LYS B  70     168.397 250.592   8.248  1.00  0.00           C  
ATOM   2337  NZ  LYS B  70     167.753 249.661   9.216  1.00  0.00           N  
ATOM   2338  H   LYS B  70     173.044 254.509   9.763  1.00  0.00           H  
ATOM   2339  HA  LYS B  70     171.961 251.892  10.012  1.00  0.00           H  
ATOM   2340 1HB  LYS B  70     170.624 253.857   9.324  1.00  0.00           H  
ATOM   2341 2HB  LYS B  70     171.533 253.971   7.824  1.00  0.00           H  
ATOM   2342 1HG  LYS B  70     169.419 252.940   7.363  1.00  0.00           H  
ATOM   2343 2HG  LYS B  70     170.682 251.713   7.180  1.00  0.00           H  
ATOM   2344 1HD  LYS B  70     170.181 250.822   9.412  1.00  0.00           H  
ATOM   2345 2HD  LYS B  70     168.971 252.088   9.666  1.00  0.00           H  
ATOM   2346 1HE  LYS B  70     167.630 251.224   7.806  1.00  0.00           H  
ATOM   2347 2HE  LYS B  70     168.858 250.006   7.454  1.00  0.00           H  
ATOM   2348 1HZ  LYS B  70     167.062 249.102   8.737  1.00  0.00           H  
ATOM   2349 2HZ  LYS B  70     168.454 249.057   9.620  1.00  0.00           H  
ATOM   2350 3HZ  LYS B  70     167.306 250.194   9.948  1.00  0.00           H  
ATOM   2351  N   ARG B  71     173.924 252.339   7.414  1.00  0.00           N  
ATOM   2352  CA  ARG B  71     174.696 251.634   6.398  1.00  0.00           C  
ATOM   2353  C   ARG B  71     175.709 250.690   7.032  1.00  0.00           C  
ATOM   2354  O   ARG B  71     176.070 249.668   6.450  1.00  0.00           O  
ATOM   2355  CB  ARG B  71     175.422 252.621   5.496  1.00  0.00           C  
ATOM   2356  CG  ARG B  71     174.525 253.403   4.550  1.00  0.00           C  
ATOM   2357  CD  ARG B  71     175.308 254.318   3.681  1.00  0.00           C  
ATOM   2358  NE  ARG B  71     174.449 255.114   2.818  1.00  0.00           N  
ATOM   2359  CZ  ARG B  71     173.946 254.694   1.642  1.00  0.00           C  
ATOM   2360  NH1 ARG B  71     174.224 253.486   1.202  1.00  0.00           N  
ATOM   2361  NH2 ARG B  71     173.174 255.495   0.929  1.00  0.00           N  
ATOM   2362  H   ARG B  71     174.038 253.337   7.514  1.00  0.00           H  
ATOM   2363  HA  ARG B  71     174.011 251.029   5.800  1.00  0.00           H  
ATOM   2364 1HB  ARG B  71     175.964 253.342   6.108  1.00  0.00           H  
ATOM   2365 2HB  ARG B  71     176.157 252.089   4.890  1.00  0.00           H  
ATOM   2366 1HG  ARG B  71     173.976 252.709   3.912  1.00  0.00           H  
ATOM   2367 2HG  ARG B  71     173.818 254.000   5.128  1.00  0.00           H  
ATOM   2368 1HD  ARG B  71     175.892 254.997   4.301  1.00  0.00           H  
ATOM   2369 2HD  ARG B  71     175.979 253.735   3.050  1.00  0.00           H  
ATOM   2370  HE  ARG B  71     174.214 256.049   3.123  1.00  0.00           H  
ATOM   2371 1HH1 ARG B  71     174.814 252.874   1.746  1.00  0.00           H  
ATOM   2372 2HH1 ARG B  71     173.847 253.172   0.320  1.00  0.00           H  
ATOM   2373 1HH2 ARG B  71     172.959 256.423   1.268  1.00  0.00           H  
ATOM   2374 2HH2 ARG B  71     172.796 255.180   0.047  1.00  0.00           H  
ATOM   2375  N   SER B  72     176.166 251.040   8.227  1.00  0.00           N  
ATOM   2376  CA  SER B  72     177.130 250.219   8.951  1.00  0.00           C  
ATOM   2377  C   SER B  72     176.459 248.997   9.568  1.00  0.00           C  
ATOM   2378  O   SER B  72     177.131 248.085  10.045  1.00  0.00           O  
ATOM   2379  CB  SER B  72     177.804 251.037  10.035  1.00  0.00           C  
ATOM   2380  OG  SER B  72     176.914 251.322  11.077  1.00  0.00           O  
ATOM   2381  H   SER B  72     175.840 251.901   8.649  1.00  0.00           H  
ATOM   2382  HA  SER B  72     177.880 249.862   8.244  1.00  0.00           H  
ATOM   2383 1HB  SER B  72     178.661 250.488  10.425  1.00  0.00           H  
ATOM   2384 2HB  SER B  72     178.178 251.967   9.609  1.00  0.00           H  
ATOM   2385  HG  SER B  72     176.033 251.184  10.719  1.00  0.00           H  
ATOM   2386  N   GLY B  73     175.131 248.988   9.554  1.00  0.00           N  
ATOM   2387  CA  GLY B  73     174.366 247.893  10.135  1.00  0.00           C  
ATOM   2388  C   GLY B  73     174.003 248.181  11.585  1.00  0.00           C  
ATOM   2389  O   GLY B  73     173.691 247.266  12.351  1.00  0.00           O  
ATOM   2390  H   GLY B  73     174.639 249.763   9.131  1.00  0.00           H  
ATOM   2391 1HA  GLY B  73     173.458 247.732   9.552  1.00  0.00           H  
ATOM   2392 2HA  GLY B  73     174.948 246.973  10.077  1.00  0.00           H  
ATOM   2393  N   THR B  74     174.043 249.455  11.957  1.00  0.00           N  
ATOM   2394  CA  THR B  74     173.694 249.869  13.312  1.00  0.00           C  
ATOM   2395  C   THR B  74     172.191 250.073  13.454  1.00  0.00           C  
ATOM   2396  O   THR B  74     171.562 250.728  12.621  1.00  0.00           O  
ATOM   2397  CB  THR B  74     174.430 251.163  13.704  1.00  0.00           C  
ATOM   2398  OG1 THR B  74     175.846 250.947  13.639  1.00  0.00           O  
ATOM   2399  CG2 THR B  74     174.051 251.586  15.115  1.00  0.00           C  
ATOM   2400  H   THR B  74     174.322 250.155  11.285  1.00  0.00           H  
ATOM   2401  HA  THR B  74     173.987 249.078  14.002  1.00  0.00           H  
ATOM   2402  HB  THR B  74     174.165 251.958  13.009  1.00  0.00           H  
ATOM   2403  HG1 THR B  74     176.152 251.104  12.743  1.00  0.00           H  
ATOM   2404 1HG2 THR B  74     174.580 252.502  15.376  1.00  0.00           H  
ATOM   2405 2HG2 THR B  74     172.976 251.762  15.165  1.00  0.00           H  
ATOM   2406 3HG2 THR B  74     174.322 250.798  15.817  1.00  0.00           H  
ATOM   2407  N   SER B  75     171.619 249.511  14.513  1.00  0.00           N  
ATOM   2408  CA  SER B  75     170.175 249.523  14.701  1.00  0.00           C  
ATOM   2409  C   SER B  75     169.679 250.914  15.075  1.00  0.00           C  
ATOM   2410  O   SER B  75     170.435 251.732  15.598  1.00  0.00           O  
ATOM   2411  CB  SER B  75     169.780 248.529  15.776  1.00  0.00           C  
ATOM   2412  OG  SER B  75     170.243 248.939  17.033  1.00  0.00           O  
ATOM   2413  H   SER B  75     172.202 249.063  15.205  1.00  0.00           H  
ATOM   2414  HA  SER B  75     169.702 249.246  13.759  1.00  0.00           H  
ATOM   2415 1HB  SER B  75     168.694 248.431  15.800  1.00  0.00           H  
ATOM   2416 2HB  SER B  75     170.191 247.550  15.535  1.00  0.00           H  
ATOM   2417  HG  SER B  75     171.192 248.790  17.026  1.00  0.00           H  
ATOM   2418  N   GLU B  76     168.403 251.175  14.806  1.00  0.00           N  
ATOM   2419  CA  GLU B  76     167.813 252.479  15.082  1.00  0.00           C  
ATOM   2420  C   GLU B  76     167.858 252.797  16.572  1.00  0.00           C  
ATOM   2421  O   GLU B  76     167.984 253.958  16.965  1.00  0.00           O  
ATOM   2422  CB  GLU B  76     166.368 252.528  14.583  1.00  0.00           C  
ATOM   2423  CG  GLU B  76     166.228 252.581  13.068  1.00  0.00           C  
ATOM   2424  CD  GLU B  76     166.420 251.240  12.416  1.00  0.00           C  
ATOM   2425  OE1 GLU B  76     166.585 250.274  13.123  1.00  0.00           O  
ATOM   2426  OE2 GLU B  76     166.402 251.180  11.209  1.00  0.00           O  
ATOM   2427  H   GLU B  76     167.829 250.452  14.399  1.00  0.00           H  
ATOM   2428  HA  GLU B  76     168.402 253.234  14.563  1.00  0.00           H  
ATOM   2429 1HB  GLU B  76     165.830 251.649  14.938  1.00  0.00           H  
ATOM   2430 2HB  GLU B  76     165.870 253.405  14.995  1.00  0.00           H  
ATOM   2431 1HG  GLU B  76     165.235 252.954  12.818  1.00  0.00           H  
ATOM   2432 2HG  GLU B  76     166.961 253.282  12.670  1.00  0.00           H  
ATOM   2433  N   ASP B  77     167.751 251.761  17.398  1.00  0.00           N  
ATOM   2434  CA  ASP B  77     167.903 251.912  18.841  1.00  0.00           C  
ATOM   2435  C   ASP B  77     169.295 252.417  19.199  1.00  0.00           C  
ATOM   2436  O   ASP B  77     169.444 253.342  19.996  1.00  0.00           O  
ATOM   2437  CB  ASP B  77     167.638 250.583  19.551  1.00  0.00           C  
ATOM   2438  CG  ASP B  77     166.168 250.188  19.539  1.00  0.00           C  
ATOM   2439  OD1 ASP B  77     165.343 251.047  19.334  1.00  0.00           O  
ATOM   2440  OD2 ASP B  77     165.882 249.031  19.736  1.00  0.00           O  
ATOM   2441  H   ASP B  77     167.560 250.846  17.016  1.00  0.00           H  
ATOM   2442  HA  ASP B  77     167.184 252.653  19.189  1.00  0.00           H  
ATOM   2443 1HB  ASP B  77     168.215 249.792  19.070  1.00  0.00           H  
ATOM   2444 2HB  ASP B  77     167.974 250.649  20.586  1.00  0.00           H  
ATOM   2445  N   GLU B  78     170.312 251.802  18.604  1.00  0.00           N  
ATOM   2446  CA  GLU B  78     171.691 252.216  18.826  1.00  0.00           C  
ATOM   2447  C   GLU B  78     171.952 253.600  18.248  1.00  0.00           C  
ATOM   2448  O   GLU B  78     172.673 254.405  18.839  1.00  0.00           O  
ATOM   2449  CB  GLU B  78     172.658 251.204  18.207  1.00  0.00           C  
ATOM   2450  CG  GLU B  78     172.732 249.874  18.942  1.00  0.00           C  
ATOM   2451  CD  GLU B  78     173.435 248.807  18.151  1.00  0.00           C  
ATOM   2452  OE1 GLU B  78     173.047 248.571  17.031  1.00  0.00           O  
ATOM   2453  OE2 GLU B  78     174.360 248.225  18.665  1.00  0.00           O  
ATOM   2454  H   GLU B  78     170.125 251.029  17.982  1.00  0.00           H  
ATOM   2455  HA  GLU B  78     171.870 252.267  19.901  1.00  0.00           H  
ATOM   2456 1HB  GLU B  78     172.363 251.002  17.177  1.00  0.00           H  
ATOM   2457 2HB  GLU B  78     173.662 251.629  18.182  1.00  0.00           H  
ATOM   2458 1HG  GLU B  78     173.262 250.020  19.884  1.00  0.00           H  
ATOM   2459 2HG  GLU B  78     171.721 249.542  19.174  1.00  0.00           H  
ATOM   2460  N   ILE B  79     171.361 253.873  17.091  1.00  0.00           N  
ATOM   2461  CA  ILE B  79     171.497 255.175  16.449  1.00  0.00           C  
ATOM   2462  C   ILE B  79     170.947 256.287  17.335  1.00  0.00           C  
ATOM   2463  O   ILE B  79     171.580 257.328  17.508  1.00  0.00           O  
ATOM   2464  CB  ILE B  79     170.771 255.196  15.091  1.00  0.00           C  
ATOM   2465  CG1 ILE B  79     171.505 254.309  14.082  1.00  0.00           C  
ATOM   2466  CG2 ILE B  79     170.659 256.620  14.569  1.00  0.00           C  
ATOM   2467  CD1 ILE B  79     170.727 254.059  12.810  1.00  0.00           C  
ATOM   2468  H   ILE B  79     170.803 253.161  16.642  1.00  0.00           H  
ATOM   2469  HA  ILE B  79     172.558 255.376  16.292  1.00  0.00           H  
ATOM   2470  HB  ILE B  79     169.771 254.782  15.206  1.00  0.00           H  
ATOM   2471 1HG1 ILE B  79     172.456 254.770  13.815  1.00  0.00           H  
ATOM   2472 2HG1 ILE B  79     171.728 253.345  14.538  1.00  0.00           H  
ATOM   2473 1HG2 ILE B  79     170.146 256.616  13.609  1.00  0.00           H  
ATOM   2474 2HG2 ILE B  79     170.096 257.224  15.280  1.00  0.00           H  
ATOM   2475 3HG2 ILE B  79     171.656 257.043  14.446  1.00  0.00           H  
ATOM   2476 1HD1 ILE B  79     171.311 253.422  12.145  1.00  0.00           H  
ATOM   2477 2HD1 ILE B  79     169.785 253.565  13.051  1.00  0.00           H  
ATOM   2478 3HD1 ILE B  79     170.523 255.008  12.316  1.00  0.00           H  
ATOM   2479  N   ALA B  80     169.762 256.058  17.892  1.00  0.00           N  
ATOM   2480  CA  ALA B  80     169.140 257.024  18.790  1.00  0.00           C  
ATOM   2481  C   ALA B  80     170.057 257.365  19.956  1.00  0.00           C  
ATOM   2482  O   ALA B  80     170.184 258.527  20.341  1.00  0.00           O  
ATOM   2483  CB  ALA B  80     167.810 256.491  19.299  1.00  0.00           C  
ATOM   2484  H   ALA B  80     169.281 255.194  17.691  1.00  0.00           H  
ATOM   2485  HA  ALA B  80     168.957 257.945  18.233  1.00  0.00           H  
ATOM   2486 1HB  ALA B  80     167.355 257.224  19.966  1.00  0.00           H  
ATOM   2487 2HB  ALA B  80     167.142 256.308  18.456  1.00  0.00           H  
ATOM   2488 3HB  ALA B  80     167.975 255.561  19.841  1.00  0.00           H  
ATOM   2489  N   GLU B  81     170.697 256.342  20.515  1.00  0.00           N  
ATOM   2490  CA  GLU B  81     171.625 256.535  21.624  1.00  0.00           C  
ATOM   2491  C   GLU B  81     172.857 257.317  21.182  1.00  0.00           C  
ATOM   2492  O   GLU B  81     173.270 258.268  21.843  1.00  0.00           O  
ATOM   2493  CB  GLU B  81     172.047 255.184  22.206  1.00  0.00           C  
ATOM   2494  CG  GLU B  81     173.004 255.279  23.386  1.00  0.00           C  
ATOM   2495  CD  GLU B  81     172.380 255.919  24.595  1.00  0.00           C  
ATOM   2496  OE1 GLU B  81     171.175 255.937  24.679  1.00  0.00           O  
ATOM   2497  OE2 GLU B  81     173.109 256.390  25.436  1.00  0.00           O  
ATOM   2498  H   GLU B  81     170.533 255.409  20.165  1.00  0.00           H  
ATOM   2499  HA  GLU B  81     171.125 257.117  22.398  1.00  0.00           H  
ATOM   2500 1HB  GLU B  81     171.164 254.637  22.535  1.00  0.00           H  
ATOM   2501 2HB  GLU B  81     172.530 254.589  21.431  1.00  0.00           H  
ATOM   2502 1HG  GLU B  81     173.338 254.277  23.651  1.00  0.00           H  
ATOM   2503 2HG  GLU B  81     173.878 255.856  23.086  1.00  0.00           H  
ATOM   2504  N   ILE B  82     173.436 256.912  20.057  1.00  0.00           N  
ATOM   2505  CA  ILE B  82     174.646 257.545  19.548  1.00  0.00           C  
ATOM   2506  C   ILE B  82     174.412 259.020  19.249  1.00  0.00           C  
ATOM   2507  O   ILE B  82     175.208 259.875  19.634  1.00  0.00           O  
ATOM   2508  CB  ILE B  82     175.143 256.836  18.274  1.00  0.00           C  
ATOM   2509  CG1 ILE B  82     175.654 255.433  18.609  1.00  0.00           C  
ATOM   2510  CG2 ILE B  82     176.233 257.656  17.600  1.00  0.00           C  
ATOM   2511  CD1 ILE B  82     175.860 254.553  17.399  1.00  0.00           C  
ATOM   2512  H   ILE B  82     173.029 256.143  19.543  1.00  0.00           H  
ATOM   2513  HA  ILE B  82     175.419 257.482  20.315  1.00  0.00           H  
ATOM   2514  HB  ILE B  82     174.314 256.712  17.580  1.00  0.00           H  
ATOM   2515 1HG1 ILE B  82     176.602 255.508  19.142  1.00  0.00           H  
ATOM   2516 2HG1 ILE B  82     174.946 254.937  19.274  1.00  0.00           H  
ATOM   2517 1HG2 ILE B  82     176.573 257.141  16.703  1.00  0.00           H  
ATOM   2518 2HG2 ILE B  82     175.837 258.634  17.329  1.00  0.00           H  
ATOM   2519 3HG2 ILE B  82     177.071 257.782  18.287  1.00  0.00           H  
ATOM   2520 1HD1 ILE B  82     176.222 253.574  17.717  1.00  0.00           H  
ATOM   2521 2HD1 ILE B  82     174.914 254.434  16.869  1.00  0.00           H  
ATOM   2522 3HD1 ILE B  82     176.592 255.012  16.736  1.00  0.00           H  
ATOM   2523  N   VAL B  83     173.312 259.312  18.561  1.00  0.00           N  
ATOM   2524  CA  VAL B  83     172.963 260.685  18.220  1.00  0.00           C  
ATOM   2525  C   VAL B  83     172.746 261.527  19.471  1.00  0.00           C  
ATOM   2526  O   VAL B  83     173.212 262.663  19.557  1.00  0.00           O  
ATOM   2527  CB  VAL B  83     171.687 260.713  17.358  1.00  0.00           C  
ATOM   2528  CG1 VAL B  83     171.164 262.136  17.226  1.00  0.00           C  
ATOM   2529  CG2 VAL B  83     171.973 260.115  15.989  1.00  0.00           C  
ATOM   2530  H   VAL B  83     172.702 258.562  18.267  1.00  0.00           H  
ATOM   2531  HA  VAL B  83     173.793 261.127  17.668  1.00  0.00           H  
ATOM   2532  HB  VAL B  83     170.911 260.130  17.855  1.00  0.00           H  
ATOM   2533 1HG1 VAL B  83     170.261 262.137  16.614  1.00  0.00           H  
ATOM   2534 2HG1 VAL B  83     170.932 262.530  18.216  1.00  0.00           H  
ATOM   2535 3HG1 VAL B  83     171.923 262.760  16.755  1.00  0.00           H  
ATOM   2536 1HG2 VAL B  83     171.066 260.137  15.386  1.00  0.00           H  
ATOM   2537 2HG2 VAL B  83     172.753 260.694  15.496  1.00  0.00           H  
ATOM   2538 3HG2 VAL B  83     172.307 259.083  16.106  1.00  0.00           H  
ATOM   2539  N   ALA B  84     172.037 260.960  20.442  1.00  0.00           N  
ATOM   2540  CA  ALA B  84     171.780 261.644  21.703  1.00  0.00           C  
ATOM   2541  C   ALA B  84     173.082 262.005  22.409  1.00  0.00           C  
ATOM   2542  O   ALA B  84     173.218 263.094  22.963  1.00  0.00           O  
ATOM   2543  CB  ALA B  84     170.909 260.783  22.607  1.00  0.00           C  
ATOM   2544  H   ALA B  84     171.664 260.032  20.301  1.00  0.00           H  
ATOM   2545  HA  ALA B  84     171.252 262.575  21.492  1.00  0.00           H  
ATOM   2546 1HB  ALA B  84     170.727 261.307  23.543  1.00  0.00           H  
ATOM   2547 2HB  ALA B  84     169.959 260.583  22.111  1.00  0.00           H  
ATOM   2548 3HB  ALA B  84     171.416 259.842  22.810  1.00  0.00           H  
ATOM   2549  N   ARG B  85     174.036 261.081  22.384  1.00  0.00           N  
ATOM   2550  CA  ARG B  85     175.346 261.316  22.981  1.00  0.00           C  
ATOM   2551  C   ARG B  85     176.058 262.481  22.307  1.00  0.00           C  
ATOM   2552  O   ARG B  85     176.628 263.343  22.975  1.00  0.00           O  
ATOM   2553  CB  ARG B  85     176.212 260.070  22.880  1.00  0.00           C  
ATOM   2554  CG  ARG B  85     175.785 258.919  23.777  1.00  0.00           C  
ATOM   2555  CD  ARG B  85     176.615 257.707  23.550  1.00  0.00           C  
ATOM   2556  NE  ARG B  85     176.131 256.568  24.313  1.00  0.00           N  
ATOM   2557  CZ  ARG B  85     176.685 255.340  24.288  1.00  0.00           C  
ATOM   2558  NH1 ARG B  85     177.738 255.109  23.535  1.00  0.00           N  
ATOM   2559  NH2 ARG B  85     176.170 254.368  25.020  1.00  0.00           N  
ATOM   2560  H   ARG B  85     173.850 260.194  21.940  1.00  0.00           H  
ATOM   2561  HA  ARG B  85     175.206 261.578  24.031  1.00  0.00           H  
ATOM   2562 1HB  ARG B  85     176.207 259.706  21.853  1.00  0.00           H  
ATOM   2563 2HB  ARG B  85     177.242 260.321  23.133  1.00  0.00           H  
ATOM   2564 1HG  ARG B  85     175.888 259.214  24.822  1.00  0.00           H  
ATOM   2565 2HG  ARG B  85     174.744 258.665  23.573  1.00  0.00           H  
ATOM   2566 1HD  ARG B  85     176.592 257.445  22.492  1.00  0.00           H  
ATOM   2567 2HD  ARG B  85     177.642 257.909  23.851  1.00  0.00           H  
ATOM   2568  HE  ARG B  85     175.322 256.708  24.904  1.00  0.00           H  
ATOM   2569 1HH1 ARG B  85     178.132 255.853  22.975  1.00  0.00           H  
ATOM   2570 2HH1 ARG B  85     178.153 254.189  23.516  1.00  0.00           H  
ATOM   2571 1HH2 ARG B  85     175.360 254.546  25.598  1.00  0.00           H  
ATOM   2572 2HH2 ARG B  85     176.584 253.449  25.001  1.00  0.00           H  
ATOM   2573  N   VAL B  86     176.021 262.501  20.979  1.00  0.00           N  
ATOM   2574  CA  VAL B  86     176.645 263.572  20.212  1.00  0.00           C  
ATOM   2575  C   VAL B  86     176.027 264.923  20.546  1.00  0.00           C  
ATOM   2576  O   VAL B  86     176.737 265.893  20.816  1.00  0.00           O  
ATOM   2577  CB  VAL B  86     176.498 263.303  18.702  1.00  0.00           C  
ATOM   2578  CG1 VAL B  86     176.907 264.530  17.901  1.00  0.00           C  
ATOM   2579  CG2 VAL B  86     177.337 262.097  18.307  1.00  0.00           C  
ATOM   2580  H   VAL B  86     175.549 261.755  20.488  1.00  0.00           H  
ATOM   2581  HA  VAL B  86     177.701 263.618  20.477  1.00  0.00           H  
ATOM   2582  HB  VAL B  86     175.449 263.107  18.478  1.00  0.00           H  
ATOM   2583 1HG1 VAL B  86     176.797 264.323  16.836  1.00  0.00           H  
ATOM   2584 2HG1 VAL B  86     176.271 265.371  18.174  1.00  0.00           H  
ATOM   2585 3HG1 VAL B  86     177.947 264.775  18.115  1.00  0.00           H  
ATOM   2586 1HG2 VAL B  86     177.227 261.912  17.239  1.00  0.00           H  
ATOM   2587 2HG2 VAL B  86     178.384 262.291  18.537  1.00  0.00           H  
ATOM   2588 3HG2 VAL B  86     176.998 261.221  18.862  1.00  0.00           H  
ATOM   2589  N   ILE B  87     174.698 264.980  20.529  1.00  0.00           N  
ATOM   2590  CA  ILE B  87     173.982 266.226  20.785  1.00  0.00           C  
ATOM   2591  C   ILE B  87     174.294 266.765  22.173  1.00  0.00           C  
ATOM   2592  O   ILE B  87     174.465 267.970  22.359  1.00  0.00           O  
ATOM   2593  CB  ILE B  87     172.462 266.026  20.643  1.00  0.00           C  
ATOM   2594  CG1 ILE B  87     172.095 265.747  19.183  1.00  0.00           C  
ATOM   2595  CG2 ILE B  87     171.715 267.246  21.159  1.00  0.00           C  
ATOM   2596  CD1 ILE B  87     170.678 265.255  18.993  1.00  0.00           C  
ATOM   2597  H   ILE B  87     174.173 264.141  20.334  1.00  0.00           H  
ATOM   2598  HA  ILE B  87     174.313 266.969  20.058  1.00  0.00           H  
ATOM   2599  HB  ILE B  87     172.155 265.153  21.217  1.00  0.00           H  
ATOM   2600 1HG1 ILE B  87     172.223 266.655  18.596  1.00  0.00           H  
ATOM   2601 2HG1 ILE B  87     172.773 264.996  18.775  1.00  0.00           H  
ATOM   2602 1HG2 ILE B  87     170.641 267.088  21.049  1.00  0.00           H  
ATOM   2603 2HG2 ILE B  87     171.953 267.401  22.210  1.00  0.00           H  
ATOM   2604 3HG2 ILE B  87     172.012 268.125  20.585  1.00  0.00           H  
ATOM   2605 1HD1 ILE B  87     170.493 265.078  17.933  1.00  0.00           H  
ATOM   2606 2HD1 ILE B  87     170.539 264.324  19.545  1.00  0.00           H  
ATOM   2607 3HD1 ILE B  87     169.981 266.004  19.362  1.00  0.00           H  
ATOM   2608  N   SER B  88     174.364 265.866  23.149  1.00  0.00           N  
ATOM   2609  CA  SER B  88     174.736 266.242  24.510  1.00  0.00           C  
ATOM   2610  C   SER B  88     176.089 266.936  24.541  1.00  0.00           C  
ATOM   2611  O   SER B  88     176.265 267.945  25.223  1.00  0.00           O  
ATOM   2612  CB  SER B  88     174.767 265.014  25.400  1.00  0.00           C  
ATOM   2613  OG  SER B  88     175.089 265.359  26.720  1.00  0.00           O  
ATOM   2614  H   SER B  88     174.156 264.900  22.946  1.00  0.00           H  
ATOM   2615  HA  SER B  88     173.993 266.944  24.888  1.00  0.00           H  
ATOM   2616 1HB  SER B  88     173.795 264.521  25.375  1.00  0.00           H  
ATOM   2617 2HB  SER B  88     175.502 264.306  25.017  1.00  0.00           H  
ATOM   2618  HG  SER B  88     174.256 265.581  27.145  1.00  0.00           H  
ATOM   2619  N   GLU B  89     177.046 266.390  23.796  1.00  0.00           N  
ATOM   2620  CA  GLU B  89     178.386 266.960  23.733  1.00  0.00           C  
ATOM   2621  C   GLU B  89     178.381 268.296  22.999  1.00  0.00           C  
ATOM   2622  O   GLU B  89     179.146 269.200  23.333  1.00  0.00           O  
ATOM   2623  CB  GLU B  89     179.346 265.990  23.041  1.00  0.00           C  
ATOM   2624  CG  GLU B  89     179.648 264.730  23.840  1.00  0.00           C  
ATOM   2625  CD  GLU B  89     180.257 265.020  25.183  1.00  0.00           C  
ATOM   2626  OE1 GLU B  89     181.069 265.909  25.267  1.00  0.00           O  
ATOM   2627  OE2 GLU B  89     179.908 264.352  26.128  1.00  0.00           O  
ATOM   2628  H   GLU B  89     176.839 265.558  23.261  1.00  0.00           H  
ATOM   2629  HA  GLU B  89     178.733 267.143  24.749  1.00  0.00           H  
ATOM   2630 1HB  GLU B  89     178.927 265.685  22.082  1.00  0.00           H  
ATOM   2631 2HB  GLU B  89     180.291 266.494  22.841  1.00  0.00           H  
ATOM   2632 1HG  GLU B  89     178.722 264.173  23.985  1.00  0.00           H  
ATOM   2633 2HG  GLU B  89     180.330 264.104  23.265  1.00  0.00           H  
ATOM   2634  N   VAL B  90     177.513 268.413  21.999  1.00  0.00           N  
ATOM   2635  CA  VAL B  90     177.319 269.676  21.300  1.00  0.00           C  
ATOM   2636  C   VAL B  90     176.814 270.759  22.246  1.00  0.00           C  
ATOM   2637  O   VAL B  90     177.285 271.895  22.214  1.00  0.00           O  
ATOM   2638  CB  VAL B  90     176.317 269.499  20.145  1.00  0.00           C  
ATOM   2639  CG1 VAL B  90     175.900 270.852  19.588  1.00  0.00           C  
ATOM   2640  CG2 VAL B  90     176.931 268.634  19.055  1.00  0.00           C  
ATOM   2641  H   VAL B  90     176.975 267.606  21.719  1.00  0.00           H  
ATOM   2642  HA  VAL B  90     178.281 270.006  20.905  1.00  0.00           H  
ATOM   2643  HB  VAL B  90     175.417 269.018  20.527  1.00  0.00           H  
ATOM   2644 1HG1 VAL B  90     175.191 270.707  18.772  1.00  0.00           H  
ATOM   2645 2HG1 VAL B  90     175.431 271.441  20.376  1.00  0.00           H  
ATOM   2646 3HG1 VAL B  90     176.779 271.379  19.215  1.00  0.00           H  
ATOM   2647 1HG2 VAL B  90     176.216 268.512  18.241  1.00  0.00           H  
ATOM   2648 2HG2 VAL B  90     177.835 269.112  18.676  1.00  0.00           H  
ATOM   2649 3HG2 VAL B  90     177.183 267.656  19.465  1.00  0.00           H  
ATOM   2650  N   ILE B  91     175.849 270.399  23.086  1.00  0.00           N  
ATOM   2651  CA  ILE B  91     175.312 271.324  24.077  1.00  0.00           C  
ATOM   2652  C   ILE B  91     176.402 271.815  25.022  1.00  0.00           C  
ATOM   2653  O   ILE B  91     176.496 273.010  25.309  1.00  0.00           O  
ATOM   2654  CB  ILE B  91     174.186 270.663  24.892  1.00  0.00           C  
ATOM   2655  CG1 ILE B  91     172.967 270.402  24.003  1.00  0.00           C  
ATOM   2656  CG2 ILE B  91     173.806 271.534  26.079  1.00  0.00           C  
ATOM   2657  CD1 ILE B  91     171.936 269.493  24.633  1.00  0.00           C  
ATOM   2658  H   ILE B  91     175.480 269.460  23.038  1.00  0.00           H  
ATOM   2659  HA  ILE B  91     174.911 272.194  23.554  1.00  0.00           H  
ATOM   2660  HB  ILE B  91     174.523 269.693  25.258  1.00  0.00           H  
ATOM   2661 1HG1 ILE B  91     172.485 271.348  23.760  1.00  0.00           H  
ATOM   2662 2HG1 ILE B  91     173.291 269.950  23.065  1.00  0.00           H  
ATOM   2663 1HG2 ILE B  91     173.009 271.053  26.644  1.00  0.00           H  
ATOM   2664 2HG2 ILE B  91     174.675 271.671  26.723  1.00  0.00           H  
ATOM   2665 3HG2 ILE B  91     173.462 272.506  25.722  1.00  0.00           H  
ATOM   2666 1HD1 ILE B  91     171.104 269.355  23.944  1.00  0.00           H  
ATOM   2667 2HD1 ILE B  91     172.389 268.525  24.853  1.00  0.00           H  
ATOM   2668 3HD1 ILE B  91     171.571 269.942  25.556  1.00  0.00           H  
ATOM   2669  N   ARG B  92     177.219 270.886  25.503  1.00  0.00           N  
ATOM   2670  CA  ARG B  92     178.362 271.232  26.341  1.00  0.00           C  
ATOM   2671  C   ARG B  92     179.320 272.164  25.608  1.00  0.00           C  
ATOM   2672  O   ARG B  92     179.775 273.165  26.164  1.00  0.00           O  
ATOM   2673  CB  ARG B  92     179.109 269.980  26.774  1.00  0.00           C  
ATOM   2674  CG  ARG B  92     180.341 270.232  27.630  1.00  0.00           C  
ATOM   2675  CD  ARG B  92     181.021 268.965  28.001  1.00  0.00           C  
ATOM   2676  NE  ARG B  92     181.519 268.255  26.834  1.00  0.00           N  
ATOM   2677  CZ  ARG B  92     182.636 268.585  26.157  1.00  0.00           C  
ATOM   2678  NH1 ARG B  92     183.358 269.614  26.541  1.00  0.00           N  
ATOM   2679  NH2 ARG B  92     183.005 267.875  25.105  1.00  0.00           N  
ATOM   2680  H   ARG B  92     177.049 269.916  25.283  1.00  0.00           H  
ATOM   2681  HA  ARG B  92     177.998 271.760  27.222  1.00  0.00           H  
ATOM   2682 1HB  ARG B  92     178.439 269.335  27.342  1.00  0.00           H  
ATOM   2683 2HB  ARG B  92     179.429 269.424  25.892  1.00  0.00           H  
ATOM   2684 1HG  ARG B  92     181.046 270.852  27.078  1.00  0.00           H  
ATOM   2685 2HG  ARG B  92     180.047 270.745  28.547  1.00  0.00           H  
ATOM   2686 1HD  ARG B  92     181.865 269.183  28.653  1.00  0.00           H  
ATOM   2687 2HD  ARG B  92     180.319 268.314  28.522  1.00  0.00           H  
ATOM   2688  HE  ARG B  92     180.989 267.457  26.508  1.00  0.00           H  
ATOM   2689 1HH1 ARG B  92     183.076 270.157  27.345  1.00  0.00           H  
ATOM   2690 2HH1 ARG B  92     184.194 269.861  26.034  1.00  0.00           H  
ATOM   2691 1HH2 ARG B  92     182.450 267.084  24.809  1.00  0.00           H  
ATOM   2692 2HH2 ARG B  92     183.842 268.122  24.598  1.00  0.00           H  
ATOM   2693  N   THR B  93     179.624 271.830  24.359  1.00  0.00           N  
ATOM   2694  CA  THR B  93     180.532 272.633  23.549  1.00  0.00           C  
ATOM   2695  C   THR B  93     180.022 274.061  23.404  1.00  0.00           C  
ATOM   2696  O   THR B  93     180.785 275.020  23.532  1.00  0.00           O  
ATOM   2697  CB  THR B  93     180.731 272.009  22.156  1.00  0.00           C  
ATOM   2698  OG1 THR B  93     181.322 270.710  22.289  1.00  0.00           O  
ATOM   2699  CG2 THR B  93     181.634 272.887  21.302  1.00  0.00           C  
ATOM   2700  H   THR B  93     179.214 270.997  23.959  1.00  0.00           H  
ATOM   2701  HA  THR B  93     181.497 272.678  24.054  1.00  0.00           H  
ATOM   2702  HB  THR B  93     179.764 271.905  21.662  1.00  0.00           H  
ATOM   2703  HG1 THR B  93     180.689 270.111  22.693  1.00  0.00           H  
ATOM   2704 1HG2 THR B  93     181.763 272.432  20.321  1.00  0.00           H  
ATOM   2705 2HG2 THR B  93     181.181 273.873  21.188  1.00  0.00           H  
ATOM   2706 3HG2 THR B  93     182.605 272.988  21.785  1.00  0.00           H  
ATOM   2707  N   LEU B  94     178.729 274.198  23.136  1.00  0.00           N  
ATOM   2708  CA  LEU B  94     178.117 275.510  22.954  1.00  0.00           C  
ATOM   2709  C   LEU B  94     178.211 276.339  24.229  1.00  0.00           C  
ATOM   2710  O   LEU B  94     178.482 277.538  24.183  1.00  0.00           O  
ATOM   2711  CB  LEU B  94     176.648 275.359  22.541  1.00  0.00           C  
ATOM   2712  CG  LEU B  94     176.406 274.815  21.128  1.00  0.00           C  
ATOM   2713  CD1 LEU B  94     174.921 274.543  20.934  1.00  0.00           C  
ATOM   2714  CD2 LEU B  94     176.917 275.817  20.103  1.00  0.00           C  
ATOM   2715  H   LEU B  94     178.154 273.373  23.051  1.00  0.00           H  
ATOM   2716  HA  LEU B  94     178.662 276.041  22.174  1.00  0.00           H  
ATOM   2717 1HB  LEU B  94     176.158 274.686  23.243  1.00  0.00           H  
ATOM   2718 2HB  LEU B  94     176.166 276.334  22.608  1.00  0.00           H  
ATOM   2719  HG  LEU B  94     176.936 273.869  21.006  1.00  0.00           H  
ATOM   2720 1HD1 LEU B  94     174.749 274.156  19.930  1.00  0.00           H  
ATOM   2721 2HD1 LEU B  94     174.586 273.809  21.667  1.00  0.00           H  
ATOM   2722 3HD1 LEU B  94     174.362 275.468  21.067  1.00  0.00           H  
ATOM   2723 1HD2 LEU B  94     176.746 275.430  19.099  1.00  0.00           H  
ATOM   2724 2HD2 LEU B  94     176.387 276.762  20.223  1.00  0.00           H  
ATOM   2725 3HD2 LEU B  94     177.985 275.979  20.253  1.00  0.00           H  
ATOM   2726  N   LYS B  95     177.981 275.694  25.368  1.00  0.00           N  
ATOM   2727  CA  LYS B  95     178.178 276.331  26.663  1.00  0.00           C  
ATOM   2728  C   LYS B  95     179.606 276.839  26.818  1.00  0.00           C  
ATOM   2729  O   LYS B  95     179.827 277.991  27.195  1.00  0.00           O  
ATOM   2730  CB  LYS B  95     177.841 275.358  27.794  1.00  0.00           C  
ATOM   2731  CG  LYS B  95     178.058 275.920  29.193  1.00  0.00           C  
ATOM   2732  CD  LYS B  95     177.707 274.894  30.261  1.00  0.00           C  
ATOM   2733  CE  LYS B  95     178.080 275.392  31.650  1.00  0.00           C  
ATOM   2734  NZ  LYS B  95     177.759 274.391  32.705  1.00  0.00           N  
ATOM   2735  H   LYS B  95     177.664 274.735  25.335  1.00  0.00           H  
ATOM   2736  HA  LYS B  95     177.513 277.192  26.729  1.00  0.00           H  
ATOM   2737 1HB  LYS B  95     176.796 275.054  27.714  1.00  0.00           H  
ATOM   2738 2HB  LYS B  95     178.451 274.459  27.697  1.00  0.00           H  
ATOM   2739 1HG  LYS B  95     179.102 276.211  29.311  1.00  0.00           H  
ATOM   2740 2HG  LYS B  95     177.436 276.803  29.331  1.00  0.00           H  
ATOM   2741 1HD  LYS B  95     176.636 274.691  30.233  1.00  0.00           H  
ATOM   2742 2HD  LYS B  95     178.241 273.966  30.064  1.00  0.00           H  
ATOM   2743 1HE  LYS B  95     179.147 275.608  31.686  1.00  0.00           H  
ATOM   2744 2HE  LYS B  95     177.537 276.313  31.865  1.00  0.00           H  
ATOM   2745 1HZ  LYS B  95     178.019 274.758  33.609  1.00  0.00           H  
ATOM   2746 2HZ  LYS B  95     176.767 274.196  32.694  1.00  0.00           H  
ATOM   2747 3HZ  LYS B  95     178.271 273.539  32.527  1.00  0.00           H  
ATOM   2748  N   GLU B  96     180.570 275.977  26.523  1.00  0.00           N  
ATOM   2749  CA  GLU B  96     181.979 276.319  26.676  1.00  0.00           C  
ATOM   2750  C   GLU B  96     182.396 277.396  25.682  1.00  0.00           C  
ATOM   2751  O   GLU B  96     183.304 278.184  25.951  1.00  0.00           O  
ATOM   2752  CB  GLU B  96     182.853 275.075  26.491  1.00  0.00           C  
ATOM   2753  CG  GLU B  96     182.712 274.038  27.596  1.00  0.00           C  
ATOM   2754  CD  GLU B  96     183.500 272.786  27.327  1.00  0.00           C  
ATOM   2755  OE1 GLU B  96     184.223 272.758  26.361  1.00  0.00           O  
ATOM   2756  OE2 GLU B  96     183.378 271.856  28.089  1.00  0.00           O  
ATOM   2757  H   GLU B  96     180.322 275.058  26.184  1.00  0.00           H  
ATOM   2758  HA  GLU B  96     182.131 276.718  27.679  1.00  0.00           H  
ATOM   2759 1HB  GLU B  96     182.605 274.593  25.546  1.00  0.00           H  
ATOM   2760 2HB  GLU B  96     183.901 275.372  26.443  1.00  0.00           H  
ATOM   2761 1HG  GLU B  96     183.053 274.474  28.535  1.00  0.00           H  
ATOM   2762 2HG  GLU B  96     181.659 273.782  27.707  1.00  0.00           H  
ATOM   2763  N   SER B  97     181.727 277.427  24.536  1.00  0.00           N  
ATOM   2764  CA  SER B  97     182.005 278.429  23.514  1.00  0.00           C  
ATOM   2765  C   SER B  97     181.544 279.811  23.959  1.00  0.00           C  
ATOM   2766  O   SER B  97     181.968 280.826  23.404  1.00  0.00           O  
ATOM   2767  CB  SER B  97     181.320 278.053  22.213  1.00  0.00           C  
ATOM   2768  OG  SER B  97     179.931 278.217  22.312  1.00  0.00           O  
ATOM   2769  H   SER B  97     181.008 276.738  24.365  1.00  0.00           H  
ATOM   2770  HA  SER B  97     183.082 278.473  23.356  1.00  0.00           H  
ATOM   2771 1HB  SER B  97     181.706 278.675  21.406  1.00  0.00           H  
ATOM   2772 2HB  SER B  97     181.551 277.018  21.967  1.00  0.00           H  
ATOM   2773  HG  SER B  97     179.723 278.150  23.247  1.00  0.00           H  
ATOM   2774  N   GLY B  98     180.677 279.845  24.965  1.00  0.00           N  
ATOM   2775  CA  GLY B  98     180.133 281.103  25.465  1.00  0.00           C  
ATOM   2776  C   GLY B  98     178.829 281.457  24.758  1.00  0.00           C  
ATOM   2777  O   GLY B  98     178.409 282.614  24.754  1.00  0.00           O  
ATOM   2778  H   GLY B  98     180.387 278.979  25.394  1.00  0.00           H  
ATOM   2779 1HA  GLY B  98     179.958 281.023  26.538  1.00  0.00           H  
ATOM   2780 2HA  GLY B  98     180.860 281.900  25.315  1.00  0.00           H  
ATOM   2781  N   SER B  99     178.194 280.455  24.159  1.00  0.00           N  
ATOM   2782  CA  SER B  99     176.931 280.655  23.462  1.00  0.00           C  
ATOM   2783  C   SER B  99     175.758 280.646  24.434  1.00  0.00           C  
ATOM   2784  O   SER B  99     175.806 279.991  25.475  1.00  0.00           O  
ATOM   2785  CB  SER B  99     176.738 279.578  22.413  1.00  0.00           C  
ATOM   2786  OG  SER B  99     177.725 279.661  21.421  1.00  0.00           O  
ATOM   2787  H   SER B  99     178.599 279.528  24.188  1.00  0.00           H  
ATOM   2788  HA  SER B  99     176.954 281.634  22.981  1.00  0.00           H  
ATOM   2789 1HB  SER B  99     176.775 278.598  22.886  1.00  0.00           H  
ATOM   2790 2HB  SER B  99     175.754 279.685  21.958  1.00  0.00           H  
ATOM   2791  HG  SER B  99     178.471 279.150  21.747  1.00  0.00           H  
ATOM   2792  N   SER B 100     174.705 281.379  24.088  1.00  0.00           N  
ATOM   2793  CA  SER B 100     173.532 281.488  24.949  1.00  0.00           C  
ATOM   2794  C   SER B 100     172.696 280.215  24.904  1.00  0.00           C  
ATOM   2795  O   SER B 100     172.850 279.393  24.003  1.00  0.00           O  
ATOM   2796  CB  SER B 100     172.685 282.675  24.531  1.00  0.00           C  
ATOM   2797  OG  SER B 100     172.069 282.441  23.294  1.00  0.00           O  
ATOM   2798  H   SER B 100     174.715 281.873  23.208  1.00  0.00           H  
ATOM   2799  HA  SER B 100     173.868 281.627  25.977  1.00  0.00           H  
ATOM   2800 1HB  SER B 100     171.925 282.865  25.288  1.00  0.00           H  
ATOM   2801 2HB  SER B 100     173.311 283.564  24.466  1.00  0.00           H  
ATOM   2802  HG  SER B 100     171.813 283.303  22.958  1.00  0.00           H  
ATOM   2803  N   TYR B 101     171.808 280.063  25.881  1.00  0.00           N  
ATOM   2804  CA  TYR B 101     170.880 278.938  25.903  1.00  0.00           C  
ATOM   2805  C   TYR B 101     169.947 278.971  24.699  1.00  0.00           C  
ATOM   2806  O   TYR B 101     169.447 277.935  24.261  1.00  0.00           O  
ATOM   2807  CB  TYR B 101     170.071 278.937  27.201  1.00  0.00           C  
ATOM   2808  CG  TYR B 101     168.945 279.947  27.221  1.00  0.00           C  
ATOM   2809  CD1 TYR B 101     167.688 279.593  26.753  1.00  0.00           C  
ATOM   2810  CD2 TYR B 101     169.171 281.227  27.706  1.00  0.00           C  
ATOM   2811  CE1 TYR B 101     166.660 280.516  26.771  1.00  0.00           C  
ATOM   2812  CE2 TYR B 101     168.143 282.150  27.723  1.00  0.00           C  
ATOM   2813  CZ  TYR B 101     166.892 281.798  27.258  1.00  0.00           C  
ATOM   2814  OH  TYR B 101     165.868 282.717  27.275  1.00  0.00           O  
ATOM   2815  H   TYR B 101     171.776 280.744  26.627  1.00  0.00           H  
ATOM   2816  HA  TYR B 101     171.461 278.018  25.850  1.00  0.00           H  
ATOM   2817 1HB  TYR B 101     169.642 277.946  27.363  1.00  0.00           H  
ATOM   2818 2HB  TYR B 101     170.732 279.148  28.042  1.00  0.00           H  
ATOM   2819  HD1 TYR B 101     167.511 278.588  26.372  1.00  0.00           H  
ATOM   2820  HD2 TYR B 101     170.159 281.505  28.072  1.00  0.00           H  
ATOM   2821  HE1 TYR B 101     165.672 280.239  26.402  1.00  0.00           H  
ATOM   2822  HE2 TYR B 101     168.320 283.156  28.104  1.00  0.00           H  
ATOM   2823  HH  TYR B 101     166.221 283.585  27.488  1.00  0.00           H  
ATOM   2824  N   GLU B 102     169.714 280.166  24.169  1.00  0.00           N  
ATOM   2825  CA  GLU B 102     168.914 280.326  22.961  1.00  0.00           C  
ATOM   2826  C   GLU B 102     169.605 279.707  21.755  1.00  0.00           C  
ATOM   2827  O   GLU B 102     168.959 279.085  20.910  1.00  0.00           O  
ATOM   2828  CB  GLU B 102     168.638 281.808  22.696  1.00  0.00           C  
ATOM   2829  CG  GLU B 102     167.711 282.465  23.709  1.00  0.00           C  
ATOM   2830  CD  GLU B 102     167.523 283.936  23.461  1.00  0.00           C  
ATOM   2831  OE1 GLU B 102     168.211 284.471  22.626  1.00  0.00           O  
ATOM   2832  OE2 GLU B 102     166.690 284.525  24.108  1.00  0.00           O  
ATOM   2833  H   GLU B 102     170.105 280.985  24.613  1.00  0.00           H  
ATOM   2834  HA  GLU B 102     167.967 279.807  23.105  1.00  0.00           H  
ATOM   2835 1HB  GLU B 102     169.578 282.359  22.696  1.00  0.00           H  
ATOM   2836 2HB  GLU B 102     168.190 281.923  21.709  1.00  0.00           H  
ATOM   2837 1HG  GLU B 102     166.739 281.975  23.669  1.00  0.00           H  
ATOM   2838 2HG  GLU B 102     168.120 282.319  24.708  1.00  0.00           H  
ATOM   2839  N   VAL B 103     170.919 279.879  21.678  1.00  0.00           N  
ATOM   2840  CA  VAL B 103     171.721 279.221  20.652  1.00  0.00           C  
ATOM   2841  C   VAL B 103     171.629 277.707  20.768  1.00  0.00           C  
ATOM   2842  O   VAL B 103     171.471 277.006  19.768  1.00  0.00           O  
ATOM   2843  CB  VAL B 103     173.194 279.653  20.766  1.00  0.00           C  
ATOM   2844  CG1 VAL B 103     174.068 278.813  19.845  1.00  0.00           C  
ATOM   2845  CG2 VAL B 103     173.329 281.132  20.435  1.00  0.00           C  
ATOM   2846  H   VAL B 103     171.376 280.481  22.349  1.00  0.00           H  
ATOM   2847  HA  VAL B 103     171.328 279.502  19.675  1.00  0.00           H  
ATOM   2848  HB  VAL B 103     173.538 279.475  21.785  1.00  0.00           H  
ATOM   2849 1HG1 VAL B 103     175.107 279.131  19.939  1.00  0.00           H  
ATOM   2850 2HG1 VAL B 103     173.984 277.762  20.123  1.00  0.00           H  
ATOM   2851 3HG1 VAL B 103     173.741 278.944  18.814  1.00  0.00           H  
ATOM   2852 1HG2 VAL B 103     174.373 281.430  20.518  1.00  0.00           H  
ATOM   2853 2HG2 VAL B 103     172.980 281.310  19.418  1.00  0.00           H  
ATOM   2854 3HG2 VAL B 103     172.728 281.716  21.133  1.00  0.00           H  
ATOM   2855  N   ILE B 104     171.727 277.204  21.995  1.00  0.00           N  
ATOM   2856  CA  ILE B 104     171.616 275.772  22.249  1.00  0.00           C  
ATOM   2857  C   ILE B 104     170.248 275.246  21.832  1.00  0.00           C  
ATOM   2858  O   ILE B 104     170.145 274.213  21.174  1.00  0.00           O  
ATOM   2859  CB  ILE B 104     171.857 275.458  23.736  1.00  0.00           C  
ATOM   2860  CG1 ILE B 104     173.319 275.720  24.107  1.00  0.00           C  
ATOM   2861  CG2 ILE B 104     171.477 274.017  24.044  1.00  0.00           C  
ATOM   2862  CD1 ILE B 104     173.583 275.710  25.596  1.00  0.00           C  
ATOM   2863  H   ILE B 104     171.886 277.831  22.771  1.00  0.00           H  
ATOM   2864  HA  ILE B 104     172.366 275.254  21.648  1.00  0.00           H  
ATOM   2865  HB  ILE B 104     171.251 276.123  24.352  1.00  0.00           H  
ATOM   2866 1HG1 ILE B 104     173.953 274.965  23.643  1.00  0.00           H  
ATOM   2867 2HG1 ILE B 104     173.625 276.690  23.715  1.00  0.00           H  
ATOM   2868 1HG2 ILE B 104     171.655 273.812  25.099  1.00  0.00           H  
ATOM   2869 2HG2 ILE B 104     170.423 273.863  23.816  1.00  0.00           H  
ATOM   2870 3HG2 ILE B 104     172.081 273.344  23.436  1.00  0.00           H  
ATOM   2871 1HD1 ILE B 104     174.639 275.903  25.780  1.00  0.00           H  
ATOM   2872 2HD1 ILE B 104     172.983 276.483  26.077  1.00  0.00           H  
ATOM   2873 3HD1 ILE B 104     173.317 274.737  26.005  1.00  0.00           H  
ATOM   2874  N   CYS B 105     169.200 275.965  22.221  1.00  0.00           N  
ATOM   2875  CA  CYS B 105     167.837 275.593  21.854  1.00  0.00           C  
ATOM   2876  C   CYS B 105     167.673 275.535  20.341  1.00  0.00           C  
ATOM   2877  O   CYS B 105     167.062 274.607  19.808  1.00  0.00           O  
ATOM   2878  CB  CYS B 105     166.833 276.591  22.432  1.00  0.00           C  
ATOM   2879  SG  CYS B 105     166.681 276.526  24.233  1.00  0.00           S  
ATOM   2880  H   CYS B 105     169.350 276.788  22.787  1.00  0.00           H  
ATOM   2881  HA  CYS B 105     167.631 274.598  22.248  1.00  0.00           H  
ATOM   2882 1HB  CYS B 105     167.125 277.604  22.154  1.00  0.00           H  
ATOM   2883 2HB  CYS B 105     165.848 276.405  22.004  1.00  0.00           H  
ATOM   2884  N   GLU B 106     168.220 276.531  19.653  1.00  0.00           N  
ATOM   2885  CA  GLU B 106     168.090 276.624  18.204  1.00  0.00           C  
ATOM   2886  C   GLU B 106     168.823 275.483  17.513  1.00  0.00           C  
ATOM   2887  O   GLU B 106     168.284 274.838  16.612  1.00  0.00           O  
ATOM   2888  CB  GLU B 106     168.628 277.966  17.703  1.00  0.00           C  
ATOM   2889  CG  GLU B 106     168.526 278.163  16.197  1.00  0.00           C  
ATOM   2890  CD  GLU B 106     167.106 278.255  15.714  1.00  0.00           C  
ATOM   2891  OE1 GLU B 106     166.246 278.552  16.508  1.00  0.00           O  
ATOM   2892  OE2 GLU B 106     166.880 278.026  14.549  1.00  0.00           O  
ATOM   2893  H   GLU B 106     168.738 277.244  20.146  1.00  0.00           H  
ATOM   2894  HA  GLU B 106     167.033 276.540  17.944  1.00  0.00           H  
ATOM   2895 1HB  GLU B 106     168.083 278.779  18.185  1.00  0.00           H  
ATOM   2896 2HB  GLU B 106     169.677 278.065  17.984  1.00  0.00           H  
ATOM   2897 1HG  GLU B 106     169.050 279.079  15.925  1.00  0.00           H  
ATOM   2898 2HG  GLU B 106     169.022 277.331  15.699  1.00  0.00           H  
ATOM   2899  N   CYS B 107     170.059 275.238  17.935  1.00  0.00           N  
ATOM   2900  CA  CYS B 107     170.885 274.200  17.329  1.00  0.00           C  
ATOM   2901  C   CYS B 107     170.239 272.829  17.464  1.00  0.00           C  
ATOM   2902  O   CYS B 107     170.095 272.101  16.483  1.00  0.00           O  
ATOM   2903  CB  CYS B 107     172.271 274.170  17.976  1.00  0.00           C  
ATOM   2904  SG  CYS B 107     173.352 275.529  17.471  1.00  0.00           S  
ATOM   2905  H   CYS B 107     170.434 275.780  18.699  1.00  0.00           H  
ATOM   2906  HA  CYS B 107     170.984 274.418  16.265  1.00  0.00           H  
ATOM   2907 1HB  CYS B 107     172.166 274.207  19.060  1.00  0.00           H  
ATOM   2908 2HB  CYS B 107     172.767 273.233  17.727  1.00  0.00           H  
ATOM   2909  N   VAL B 108     169.852 272.481  18.686  1.00  0.00           N  
ATOM   2910  CA  VAL B 108     169.246 271.183  18.958  1.00  0.00           C  
ATOM   2911  C   VAL B 108     167.954 271.003  18.173  1.00  0.00           C  
ATOM   2912  O   VAL B 108     167.692 269.933  17.624  1.00  0.00           O  
ATOM   2913  CB  VAL B 108     168.954 271.035  20.463  1.00  0.00           C  
ATOM   2914  CG1 VAL B 108     168.141 269.777  20.726  1.00  0.00           C  
ATOM   2915  CG2 VAL B 108     170.260 271.006  21.243  1.00  0.00           C  
ATOM   2916  H   VAL B 108     169.979 273.132  19.446  1.00  0.00           H  
ATOM   2917  HA  VAL B 108     169.939 270.404  18.636  1.00  0.00           H  
ATOM   2918  HB  VAL B 108     168.352 271.882  20.792  1.00  0.00           H  
ATOM   2919 1HG1 VAL B 108     167.943 269.688  21.795  1.00  0.00           H  
ATOM   2920 2HG1 VAL B 108     167.196 269.835  20.187  1.00  0.00           H  
ATOM   2921 3HG1 VAL B 108     168.700 268.905  20.388  1.00  0.00           H  
ATOM   2922 1HG2 VAL B 108     170.046 270.902  22.307  1.00  0.00           H  
ATOM   2923 2HG2 VAL B 108     170.864 270.162  20.910  1.00  0.00           H  
ATOM   2924 3HG2 VAL B 108     170.806 271.934  21.073  1.00  0.00           H  
ATOM   2925  N   ALA B 109     167.146 272.056  18.126  1.00  0.00           N  
ATOM   2926  CA  ALA B 109     165.901 272.034  17.366  1.00  0.00           C  
ATOM   2927  C   ALA B 109     166.157 271.725  15.897  1.00  0.00           C  
ATOM   2928  O   ALA B 109     165.455 270.917  15.290  1.00  0.00           O  
ATOM   2929  CB  ALA B 109     165.169 273.361  17.507  1.00  0.00           C  
ATOM   2930  H   ALA B 109     167.400 272.896  18.626  1.00  0.00           H  
ATOM   2931  HA  ALA B 109     165.267 271.242  17.765  1.00  0.00           H  
ATOM   2932 1HB  ALA B 109     164.243 273.328  16.933  1.00  0.00           H  
ATOM   2933 2HB  ALA B 109     164.940 273.540  18.557  1.00  0.00           H  
ATOM   2934 3HB  ALA B 109     165.800 274.165  17.131  1.00  0.00           H  
ATOM   2935  N   ARG B 110     167.169 272.374  15.329  1.00  0.00           N  
ATOM   2936  CA  ARG B 110     167.528 272.160  13.932  1.00  0.00           C  
ATOM   2937  C   ARG B 110     168.063 270.750  13.710  1.00  0.00           C  
ATOM   2938  O   ARG B 110     167.789 270.127  12.685  1.00  0.00           O  
ATOM   2939  CB  ARG B 110     168.575 273.172  13.487  1.00  0.00           C  
ATOM   2940  CG  ARG B 110     168.073 274.603  13.376  1.00  0.00           C  
ATOM   2941  CD  ARG B 110     167.059 274.747  12.300  1.00  0.00           C  
ATOM   2942  NE  ARG B 110     167.636 274.549  10.980  1.00  0.00           N  
ATOM   2943  CZ  ARG B 110     166.931 274.234   9.876  1.00  0.00           C  
ATOM   2944  NH1 ARG B 110     165.627 274.085   9.949  1.00  0.00           N  
ATOM   2945  NH2 ARG B 110     167.550 274.075   8.719  1.00  0.00           N  
ATOM   2946  H   ARG B 110     167.702 273.034  15.878  1.00  0.00           H  
ATOM   2947  HA  ARG B 110     166.631 272.273  13.323  1.00  0.00           H  
ATOM   2948 1HB  ARG B 110     169.406 273.168  14.191  1.00  0.00           H  
ATOM   2949 2HB  ARG B 110     168.969 272.883  12.513  1.00  0.00           H  
ATOM   2950 1HG  ARG B 110     167.618 274.904  14.319  1.00  0.00           H  
ATOM   2951 2HG  ARG B 110     168.910 275.265  13.148  1.00  0.00           H  
ATOM   2952 1HD  ARG B 110     166.271 274.008  12.441  1.00  0.00           H  
ATOM   2953 2HD  ARG B 110     166.629 275.748  12.337  1.00  0.00           H  
ATOM   2954  HE  ARG B 110     168.637 274.655  10.884  1.00  0.00           H  
ATOM   2955 1HH1 ARG B 110     165.153 274.207  10.834  1.00  0.00           H  
ATOM   2956 2HH1 ARG B 110     165.099 273.849   9.122  1.00  0.00           H  
ATOM   2957 1HH2 ARG B 110     168.553 274.189   8.663  1.00  0.00           H  
ATOM   2958 2HH2 ARG B 110     167.022 273.839   7.893  1.00  0.00           H  
ATOM   2959  N   ILE B 111     168.826 270.254  14.676  1.00  0.00           N  
ATOM   2960  CA  ILE B 111     169.357 268.898  14.615  1.00  0.00           C  
ATOM   2961  C   ILE B 111     168.236 267.870  14.537  1.00  0.00           C  
ATOM   2962  O   ILE B 111     168.265 266.968  13.701  1.00  0.00           O  
ATOM   2963  CB  ILE B 111     170.245 268.598  15.837  1.00  0.00           C  
ATOM   2964  CG1 ILE B 111     171.533 269.424  15.777  1.00  0.00           C  
ATOM   2965  CG2 ILE B 111     170.564 267.113  15.911  1.00  0.00           C  
ATOM   2966  CD1 ILE B 111     172.308 269.442  17.075  1.00  0.00           C  
ATOM   2967  H   ILE B 111     169.045 270.831  15.477  1.00  0.00           H  
ATOM   2968  HA  ILE B 111     169.956 268.804  13.708  1.00  0.00           H  
ATOM   2969  HB  ILE B 111     169.723 268.894  16.746  1.00  0.00           H  
ATOM   2970 1HG1 ILE B 111     172.182 269.029  14.997  1.00  0.00           H  
ATOM   2971 2HG1 ILE B 111     171.292 270.453  15.510  1.00  0.00           H  
ATOM   2972 1HG2 ILE B 111     171.192 266.919  16.781  1.00  0.00           H  
ATOM   2973 2HG2 ILE B 111     169.638 266.546  16.000  1.00  0.00           H  
ATOM   2974 3HG2 ILE B 111     171.092 266.808  15.008  1.00  0.00           H  
ATOM   2975 1HD1 ILE B 111     173.206 270.048  16.954  1.00  0.00           H  
ATOM   2976 2HD1 ILE B 111     171.686 269.868  17.864  1.00  0.00           H  
ATOM   2977 3HD1 ILE B 111     172.590 268.425  17.344  1.00  0.00           H  
ATOM   2978  N   VAL B 112     167.249 268.014  15.414  1.00  0.00           N  
ATOM   2979  CA  VAL B 112     166.123 267.085  15.460  1.00  0.00           C  
ATOM   2980  C   VAL B 112     165.373 267.065  14.136  1.00  0.00           C  
ATOM   2981  O   VAL B 112     165.013 266.000  13.631  1.00  0.00           O  
ATOM   2982  CB  VAL B 112     165.153 267.476  16.590  1.00  0.00           C  
ATOM   2983  CG1 VAL B 112     163.880 266.647  16.510  1.00  0.00           C  
ATOM   2984  CG2 VAL B 112     165.830 267.295  17.940  1.00  0.00           C  
ATOM   2985  H   VAL B 112     167.275 268.784  16.065  1.00  0.00           H  
ATOM   2986  HA  VAL B 112     166.511 266.082  15.636  1.00  0.00           H  
ATOM   2987  HB  VAL B 112     164.864 268.520  16.464  1.00  0.00           H  
ATOM   2988 1HG1 VAL B 112     163.205 266.936  17.316  1.00  0.00           H  
ATOM   2989 2HG1 VAL B 112     163.393 266.819  15.550  1.00  0.00           H  
ATOM   2990 3HG1 VAL B 112     164.127 265.590  16.608  1.00  0.00           H  
ATOM   2991 1HG2 VAL B 112     165.138 267.574  18.734  1.00  0.00           H  
ATOM   2992 2HG2 VAL B 112     166.123 266.253  18.064  1.00  0.00           H  
ATOM   2993 3HG2 VAL B 112     166.715 267.930  17.991  1.00  0.00           H  
ATOM   2994  N   ALA B 113     165.138 268.246  13.576  1.00  0.00           N  
ATOM   2995  CA  ALA B 113     164.460 268.365  12.289  1.00  0.00           C  
ATOM   2996  C   ALA B 113     165.185 267.569  11.210  1.00  0.00           C  
ATOM   2997  O   ALA B 113     164.558 266.866  10.417  1.00  0.00           O  
ATOM   2998  CB  ALA B 113     164.348 269.828  11.883  1.00  0.00           C  
ATOM   2999  H   ALA B 113     165.436 269.085  14.052  1.00  0.00           H  
ATOM   3000  HA  ALA B 113     163.455 267.949  12.390  1.00  0.00           H  
ATOM   3001 1HB  ALA B 113     163.841 269.900  10.921  1.00  0.00           H  
ATOM   3002 2HB  ALA B 113     163.777 270.372  12.634  1.00  0.00           H  
ATOM   3003 3HB  ALA B 113     165.345 270.259  11.800  1.00  0.00           H  
ATOM   3004  N   GLU B 114     166.507 267.687  11.184  1.00  0.00           N  
ATOM   3005  CA  GLU B 114     167.320 266.976  10.204  1.00  0.00           C  
ATOM   3006  C   GLU B 114     167.311 265.476  10.461  1.00  0.00           C  
ATOM   3007  O   GLU B 114     167.358 264.676   9.527  1.00  0.00           O  
ATOM   3008  CB  GLU B 114     168.758 267.499  10.225  1.00  0.00           C  
ATOM   3009  CG  GLU B 114     168.929 268.898   9.649  1.00  0.00           C  
ATOM   3010  CD  GLU B 114     168.639 268.963   8.176  1.00  0.00           C  
ATOM   3011  OE1 GLU B 114     169.186 268.172   7.446  1.00  0.00           O  
ATOM   3012  OE2 GLU B 114     167.868 269.805   7.779  1.00  0.00           O  
ATOM   3013  H   GLU B 114     166.962 268.281  11.862  1.00  0.00           H  
ATOM   3014  HA  GLU B 114     166.892 267.145   9.215  1.00  0.00           H  
ATOM   3015 1HB  GLU B 114     169.124 267.513  11.252  1.00  0.00           H  
ATOM   3016 2HB  GLU B 114     169.399 266.823   9.658  1.00  0.00           H  
ATOM   3017 1HG  GLU B 114     168.255 269.578  10.171  1.00  0.00           H  
ATOM   3018 2HG  GLU B 114     169.949 269.232   9.830  1.00  0.00           H  
ATOM   3019  N   ILE B 115     167.248 265.102  11.733  1.00  0.00           N  
ATOM   3020  CA  ILE B 115     167.136 263.696  12.115  1.00  0.00           C  
ATOM   3021  C   ILE B 115     165.857 263.078  11.562  1.00  0.00           C  
ATOM   3022  O   ILE B 115     165.876 261.978  11.014  1.00  0.00           O  
ATOM   3023  CB  ILE B 115     167.162 263.539  13.646  1.00  0.00           C  
ATOM   3024  CG1 ILE B 115     168.558 263.850  14.191  1.00  0.00           C  
ATOM   3025  CG2 ILE B 115     166.732 262.136  14.044  1.00  0.00           C  
ATOM   3026  CD1 ILE B 115     168.608 263.996  15.695  1.00  0.00           C  
ATOM   3027  H   ILE B 115     167.284 265.806  12.458  1.00  0.00           H  
ATOM   3028  HA  ILE B 115     167.977 263.153  11.685  1.00  0.00           H  
ATOM   3029  HB  ILE B 115     166.480 264.259  14.098  1.00  0.00           H  
ATOM   3030 1HG1 ILE B 115     169.246 263.056  13.902  1.00  0.00           H  
ATOM   3031 2HG1 ILE B 115     168.925 264.776  13.747  1.00  0.00           H  
ATOM   3032 1HG2 ILE B 115     166.757 262.040  15.130  1.00  0.00           H  
ATOM   3033 2HG2 ILE B 115     165.720 261.950  13.687  1.00  0.00           H  
ATOM   3034 3HG2 ILE B 115     167.412 261.407  13.601  1.00  0.00           H  
ATOM   3035 1HD1 ILE B 115     169.630 264.216  16.005  1.00  0.00           H  
ATOM   3036 2HD1 ILE B 115     167.953 264.811  16.003  1.00  0.00           H  
ATOM   3037 3HD1 ILE B 115     168.280 263.069  16.162  1.00  0.00           H  
ATOM   3038  N   VAL B 116     164.749 263.795  11.708  1.00  0.00           N  
ATOM   3039  CA  VAL B 116     163.464 263.332  11.200  1.00  0.00           C  
ATOM   3040  C   VAL B 116     163.544 263.006   9.714  1.00  0.00           C  
ATOM   3041  O   VAL B 116     163.106 261.943   9.277  1.00  0.00           O  
ATOM   3042  CB  VAL B 116     162.381 264.403  11.430  1.00  0.00           C  
ATOM   3043  CG1 VAL B 116     161.104 264.038  10.687  1.00  0.00           C  
ATOM   3044  CG2 VAL B 116     162.113 264.557  12.919  1.00  0.00           C  
ATOM   3045  H   VAL B 116     164.797 264.684  12.186  1.00  0.00           H  
ATOM   3046  HA  VAL B 116     163.194 262.415  11.725  1.00  0.00           H  
ATOM   3047  HB  VAL B 116     162.729 265.352  11.023  1.00  0.00           H  
ATOM   3048 1HG1 VAL B 116     160.350 264.806  10.861  1.00  0.00           H  
ATOM   3049 2HG1 VAL B 116     161.312 263.968   9.619  1.00  0.00           H  
ATOM   3050 3HG1 VAL B 116     160.734 263.079  11.049  1.00  0.00           H  
ATOM   3051 1HG2 VAL B 116     161.347 265.316  13.075  1.00  0.00           H  
ATOM   3052 2HG2 VAL B 116     161.770 263.606  13.328  1.00  0.00           H  
ATOM   3053 3HG2 VAL B 116     163.030 264.859  13.425  1.00  0.00           H  
ATOM   3054  N   GLU B 117     164.108 263.929   8.942  1.00  0.00           N  
ATOM   3055  CA  GLU B 117     164.289 263.724   7.510  1.00  0.00           C  
ATOM   3056  C   GLU B 117     165.191 262.526   7.235  1.00  0.00           C  
ATOM   3057  O   GLU B 117     164.858 261.663   6.422  1.00  0.00           O  
ATOM   3058  CB  GLU B 117     164.880 264.979   6.863  1.00  0.00           C  
ATOM   3059  CG  GLU B 117     165.120 264.859   5.364  1.00  0.00           C  
ATOM   3060  CD  GLU B 117     165.662 266.123   4.756  1.00  0.00           C  
ATOM   3061  OE1 GLU B 117     165.581 267.148   5.391  1.00  0.00           O  
ATOM   3062  OE2 GLU B 117     166.156 266.064   3.655  1.00  0.00           O  
ATOM   3063  H   GLU B 117     164.420 264.795   9.357  1.00  0.00           H  
ATOM   3064  HA  GLU B 117     163.317 263.516   7.065  1.00  0.00           H  
ATOM   3065 1HB  GLU B 117     164.211 265.824   7.028  1.00  0.00           H  
ATOM   3066 2HB  GLU B 117     165.832 265.218   7.336  1.00  0.00           H  
ATOM   3067 1HG  GLU B 117     165.828 264.051   5.184  1.00  0.00           H  
ATOM   3068 2HG  GLU B 117     164.182 264.600   4.876  1.00  0.00           H  
ATOM   3069  N   ALA B 118     166.330 262.481   7.915  1.00  0.00           N  
ATOM   3070  CA  ALA B 118     167.300 261.412   7.715  1.00  0.00           C  
ATOM   3071  C   ALA B 118     166.679 260.048   7.985  1.00  0.00           C  
ATOM   3072  O   ALA B 118     166.900 259.093   7.238  1.00  0.00           O  
ATOM   3073  CB  ALA B 118     168.515 261.627   8.604  1.00  0.00           C  
ATOM   3074  H   ALA B 118     166.531 263.208   8.588  1.00  0.00           H  
ATOM   3075  HA  ALA B 118     167.621 261.427   6.672  1.00  0.00           H  
ATOM   3076 1HB  ALA B 118     169.231 260.821   8.443  1.00  0.00           H  
ATOM   3077 2HB  ALA B 118     168.982 262.581   8.359  1.00  0.00           H  
ATOM   3078 3HB  ALA B 118     168.206 261.632   9.648  1.00  0.00           H  
ATOM   3079  N   LEU B 119     165.900 259.960   9.059  1.00  0.00           N  
ATOM   3080  CA  LEU B 119     165.229 258.716   9.419  1.00  0.00           C  
ATOM   3081  C   LEU B 119     164.240 258.294   8.341  1.00  0.00           C  
ATOM   3082  O   LEU B 119     164.163 257.116   7.985  1.00  0.00           O  
ATOM   3083  CB  LEU B 119     164.499 258.875  10.759  1.00  0.00           C  
ATOM   3084  CG  LEU B 119     165.397 259.016  11.994  1.00  0.00           C  
ATOM   3085  CD1 LEU B 119     164.547 259.392  13.200  1.00  0.00           C  
ATOM   3086  CD2 LEU B 119     166.139 257.710  12.234  1.00  0.00           C  
ATOM   3087  H   LEU B 119     165.772 260.777   9.640  1.00  0.00           H  
ATOM   3088  HA  LEU B 119     165.980 257.932   9.509  1.00  0.00           H  
ATOM   3089 1HB  LEU B 119     163.866 259.760  10.706  1.00  0.00           H  
ATOM   3090 2HB  LEU B 119     163.859 258.005  10.911  1.00  0.00           H  
ATOM   3091  HG  LEU B 119     166.117 259.818  11.830  1.00  0.00           H  
ATOM   3092 1HD1 LEU B 119     165.186 259.493  14.078  1.00  0.00           H  
ATOM   3093 2HD1 LEU B 119     164.043 260.340  13.009  1.00  0.00           H  
ATOM   3094 3HD1 LEU B 119     163.805 258.615  13.379  1.00  0.00           H  
ATOM   3095 1HD2 LEU B 119     166.779 257.810  13.111  1.00  0.00           H  
ATOM   3096 2HD2 LEU B 119     165.420 256.907  12.399  1.00  0.00           H  
ATOM   3097 3HD2 LEU B 119     166.752 257.474  11.364  1.00  0.00           H  
ATOM   3098  N   LYS B 120     163.484 259.256   7.826  1.00  0.00           N  
ATOM   3099  CA  LYS B 120     162.550 258.998   6.738  1.00  0.00           C  
ATOM   3100  C   LYS B 120     163.269 258.466   5.506  1.00  0.00           C  
ATOM   3101  O   LYS B 120     162.799 257.535   4.852  1.00  0.00           O  
ATOM   3102  CB  LYS B 120     161.774 260.269   6.388  1.00  0.00           C  
ATOM   3103  CG  LYS B 120     160.767 260.098   5.258  1.00  0.00           C  
ATOM   3104  CD  LYS B 120     159.640 259.158   5.660  1.00  0.00           C  
ATOM   3105  CE  LYS B 120     158.590 259.050   4.563  1.00  0.00           C  
ATOM   3106  NZ  LYS B 120     157.526 258.068   4.905  1.00  0.00           N  
ATOM   3107  H   LYS B 120     163.561 260.194   8.198  1.00  0.00           H  
ATOM   3108  HA  LYS B 120     161.843 258.233   7.064  1.00  0.00           H  
ATOM   3109 1HB  LYS B 120     161.234 260.620   7.267  1.00  0.00           H  
ATOM   3110 2HB  LYS B 120     162.473 261.053   6.097  1.00  0.00           H  
ATOM   3111 1HG  LYS B 120     160.343 261.069   4.999  1.00  0.00           H  
ATOM   3112 2HG  LYS B 120     161.269 259.696   4.380  1.00  0.00           H  
ATOM   3113 1HD  LYS B 120     160.048 258.166   5.859  1.00  0.00           H  
ATOM   3114 2HD  LYS B 120     159.164 259.526   6.569  1.00  0.00           H  
ATOM   3115 1HE  LYS B 120     158.130 260.024   4.403  1.00  0.00           H  
ATOM   3116 2HE  LYS B 120     159.067 258.740   3.632  1.00  0.00           H  
ATOM   3117 1HZ  LYS B 120     156.852 258.025   4.154  1.00  0.00           H  
ATOM   3118 2HZ  LYS B 120     157.940 257.155   5.038  1.00  0.00           H  
ATOM   3119 3HZ  LYS B 120     157.065 258.354   5.756  1.00  0.00           H  
ATOM   3120  N   ARG B 121     164.416 259.065   5.193  1.00  0.00           N  
ATOM   3121  CA  ARG B 121     165.208 258.646   4.044  1.00  0.00           C  
ATOM   3122  C   ARG B 121     165.779 257.251   4.245  1.00  0.00           C  
ATOM   3123  O   ARG B 121     166.003 256.515   3.285  1.00  0.00           O  
ATOM   3124  CB  ARG B 121     166.347 259.624   3.794  1.00  0.00           C  
ATOM   3125  CG  ARG B 121     165.920 260.980   3.252  1.00  0.00           C  
ATOM   3126  CD  ARG B 121     167.086 261.863   3.001  1.00  0.00           C  
ATOM   3127  NE  ARG B 121     166.678 263.182   2.544  1.00  0.00           N  
ATOM   3128  CZ  ARG B 121     166.379 263.490   1.266  1.00  0.00           C  
ATOM   3129  NH1 ARG B 121     166.447 262.565   0.335  1.00  0.00           N  
ATOM   3130  NH2 ARG B 121     166.017 264.721   0.951  1.00  0.00           N  
ATOM   3131  H   ARG B 121     164.745 259.826   5.768  1.00  0.00           H  
ATOM   3132  HA  ARG B 121     164.559 258.615   3.169  1.00  0.00           H  
ATOM   3133 1HB  ARG B 121     166.889 259.797   4.723  1.00  0.00           H  
ATOM   3134 2HB  ARG B 121     167.049 259.191   3.081  1.00  0.00           H  
ATOM   3135 1HG  ARG B 121     165.384 260.843   2.312  1.00  0.00           H  
ATOM   3136 2HG  ARG B 121     165.266 261.470   3.975  1.00  0.00           H  
ATOM   3137 1HD  ARG B 121     167.656 261.984   3.922  1.00  0.00           H  
ATOM   3138 2HD  ARG B 121     167.721 261.419   2.237  1.00  0.00           H  
ATOM   3139  HE  ARG B 121     166.614 263.920   3.232  1.00  0.00           H  
ATOM   3140 1HH1 ARG B 121     166.722 261.624   0.576  1.00  0.00           H  
ATOM   3141 2HH1 ARG B 121     166.222 262.796  -0.622  1.00  0.00           H  
ATOM   3142 1HH2 ARG B 121     165.966 265.433   1.667  1.00  0.00           H  
ATOM   3143 2HH2 ARG B 121     165.794 264.952  -0.005  1.00  0.00           H  
ATOM   3144  N   SER B 122     166.016 256.889   5.504  1.00  0.00           N  
ATOM   3145  CA  SER B 122     166.547 255.573   5.835  1.00  0.00           C  
ATOM   3146  C   SER B 122     165.471 254.501   5.731  1.00  0.00           C  
ATOM   3147  O   SER B 122     165.767 253.305   5.772  1.00  0.00           O  
ATOM   3148  CB  SER B 122     167.131 255.585   7.234  1.00  0.00           C  
ATOM   3149  OG  SER B 122     166.118 255.678   8.199  1.00  0.00           O  
ATOM   3150  H   SER B 122     165.819 257.543   6.247  1.00  0.00           H  
ATOM   3151  HA  SER B 122     167.332 255.327   5.119  1.00  0.00           H  
ATOM   3152 1HB  SER B 122     167.708 254.676   7.395  1.00  0.00           H  
ATOM   3153 2HB  SER B 122     167.813 256.428   7.337  1.00  0.00           H  
ATOM   3154  HG  SER B 122     165.342 256.001   7.738  1.00  0.00           H  
ATOM   3155  N   GLY B 123     164.222 254.933   5.592  1.00  0.00           N  
ATOM   3156  CA  GLY B 123     163.098 254.010   5.509  1.00  0.00           C  
ATOM   3157  C   GLY B 123     162.491 253.755   6.880  1.00  0.00           C  
ATOM   3158  O   GLY B 123     161.797 252.760   7.089  1.00  0.00           O  
ATOM   3159  H   GLY B 123     164.050 255.927   5.546  1.00  0.00           H  
ATOM   3160 1HA  GLY B 123     162.340 254.420   4.841  1.00  0.00           H  
ATOM   3161 2HA  GLY B 123     163.431 253.068   5.075  1.00  0.00           H  
ATOM   3162  N   THR B 124     162.755 254.660   7.817  1.00  0.00           N  
ATOM   3163  CA  THR B 124     162.216 254.550   9.167  1.00  0.00           C  
ATOM   3164  C   THR B 124     160.817 255.148   9.252  1.00  0.00           C  
ATOM   3165  O   THR B 124     160.576 256.257   8.775  1.00  0.00           O  
ATOM   3166  CB  THR B 124     163.137 255.240  10.190  1.00  0.00           C  
ATOM   3167  OG1 THR B 124     164.424 254.608  10.181  1.00  0.00           O  
ATOM   3168  CG2 THR B 124     162.543 255.150  11.588  1.00  0.00           C  
ATOM   3169  H   THR B 124     163.346 255.448   7.587  1.00  0.00           H  
ATOM   3170  HA  THR B 124     162.136 253.492   9.421  1.00  0.00           H  
ATOM   3171  HB  THR B 124     163.260 256.288   9.920  1.00  0.00           H  
ATOM   3172  HG1 THR B 124     164.935 254.936   9.437  1.00  0.00           H  
ATOM   3173 1HG2 THR B 124     163.207 255.643  12.297  1.00  0.00           H  
ATOM   3174 2HG2 THR B 124     161.569 255.640  11.601  1.00  0.00           H  
ATOM   3175 3HG2 THR B 124     162.426 254.104  11.867  1.00  0.00           H  
ATOM   3176  N   SER B 125     159.898 254.409   9.863  1.00  0.00           N  
ATOM   3177  CA  SER B 125     158.495 254.806   9.899  1.00  0.00           C  
ATOM   3178  C   SER B 125     158.281 255.986  10.837  1.00  0.00           C  
ATOM   3179  O   SER B 125     159.075 256.219  11.750  1.00  0.00           O  
ATOM   3180  CB  SER B 125     157.632 253.639  10.337  1.00  0.00           C  
ATOM   3181  OG  SER B 125     157.866 253.317  11.680  1.00  0.00           O  
ATOM   3182  H   SER B 125     160.177 253.550  10.313  1.00  0.00           H  
ATOM   3183  HA  SER B 125     158.198 255.120   8.898  1.00  0.00           H  
ATOM   3184 1HB  SER B 125     156.581 253.892  10.198  1.00  0.00           H  
ATOM   3185 2HB  SER B 125     157.846 252.774   9.710  1.00  0.00           H  
ATOM   3186  HG  SER B 125     158.674 252.800  11.692  1.00  0.00           H  
ATOM   3187  N   GLU B 126     157.207 256.731  10.607  1.00  0.00           N  
ATOM   3188  CA  GLU B 126     156.903 257.910  11.411  1.00  0.00           C  
ATOM   3189  C   GLU B 126     156.678 257.538  12.870  1.00  0.00           C  
ATOM   3190  O   GLU B 126     156.991 258.313  13.775  1.00  0.00           O  
ATOM   3191  CB  GLU B 126     155.669 258.627  10.861  1.00  0.00           C  
ATOM   3192  CG  GLU B 126     155.900 259.360   9.546  1.00  0.00           C  
ATOM   3193  CD  GLU B 126     155.903 258.440   8.357  1.00  0.00           C  
ATOM   3194  OE1 GLU B 126     155.652 257.272   8.533  1.00  0.00           O  
ATOM   3195  OE2 GLU B 126     156.156 258.907   7.272  1.00  0.00           O  
ATOM   3196  H   GLU B 126     156.580 256.474   9.857  1.00  0.00           H  
ATOM   3197  HA  GLU B 126     157.762 258.581  11.365  1.00  0.00           H  
ATOM   3198 1HB  GLU B 126     154.867 257.905  10.704  1.00  0.00           H  
ATOM   3199 2HB  GLU B 126     155.315 259.355  11.591  1.00  0.00           H  
ATOM   3200 1HG  GLU B 126     155.116 260.104   9.414  1.00  0.00           H  
ATOM   3201 2HG  GLU B 126     156.854 259.883   9.598  1.00  0.00           H  
ATOM   3202  N   GLU B 127     156.135 256.345  13.095  1.00  0.00           N  
ATOM   3203  CA  GLU B 127     155.984 255.815  14.446  1.00  0.00           C  
ATOM   3204  C   GLU B 127     157.336 255.645  15.126  1.00  0.00           C  
ATOM   3205  O   GLU B 127     157.518 256.042  16.276  1.00  0.00           O  
ATOM   3206  CB  GLU B 127     155.246 254.475  14.414  1.00  0.00           C  
ATOM   3207  CG  GLU B 127     153.772 254.577  14.050  1.00  0.00           C  
ATOM   3208  CD  GLU B 127     153.102 253.236  13.940  1.00  0.00           C  
ATOM   3209  OE1 GLU B 127     153.784 252.244  14.028  1.00  0.00           O  
ATOM   3210  OE2 GLU B 127     151.906 253.204  13.766  1.00  0.00           O  
ATOM   3211  H   GLU B 127     155.821 255.793  12.312  1.00  0.00           H  
ATOM   3212  HA  GLU B 127     155.407 256.528  15.035  1.00  0.00           H  
ATOM   3213 1HB  GLU B 127     155.724 253.814  13.690  1.00  0.00           H  
ATOM   3214 2HB  GLU B 127     155.317 253.997  15.391  1.00  0.00           H  
ATOM   3215 1HG  GLU B 127     153.260 255.164  14.813  1.00  0.00           H  
ATOM   3216 2HG  GLU B 127     153.678 255.105  13.102  1.00  0.00           H  
ATOM   3217  N   GLU B 128     158.283 255.048  14.408  1.00  0.00           N  
ATOM   3218  CA  GLU B 128     159.633 254.861  14.925  1.00  0.00           C  
ATOM   3219  C   GLU B 128     160.349 256.195  15.096  1.00  0.00           C  
ATOM   3220  O   GLU B 128     161.087 256.395  16.059  1.00  0.00           O  
ATOM   3221  CB  GLU B 128     160.438 253.955  13.991  1.00  0.00           C  
ATOM   3222  CG  GLU B 128     160.019 252.492  14.019  1.00  0.00           C  
ATOM   3223  CD  GLU B 128     160.604 251.694  12.888  1.00  0.00           C  
ATOM   3224  OE1 GLU B 128     160.438 252.088  11.759  1.00  0.00           O  
ATOM   3225  OE2 GLU B 128     161.219 250.687  13.153  1.00  0.00           O  
ATOM   3226  H   GLU B 128     158.061 254.717  13.481  1.00  0.00           H  
ATOM   3227  HA  GLU B 128     159.564 254.394  15.909  1.00  0.00           H  
ATOM   3228 1HB  GLU B 128     160.344 254.311  12.966  1.00  0.00           H  
ATOM   3229 2HB  GLU B 128     161.494 254.004  14.259  1.00  0.00           H  
ATOM   3230 1HG  GLU B 128     160.337 252.050  14.963  1.00  0.00           H  
ATOM   3231 2HG  GLU B 128     158.931 252.437  13.972  1.00  0.00           H  
ATOM   3232  N   ILE B 129     160.124 257.106  14.156  1.00  0.00           N  
ATOM   3233  CA  ILE B 129     160.715 258.437  14.222  1.00  0.00           C  
ATOM   3234  C   ILE B 129     160.267 259.176  15.474  1.00  0.00           C  
ATOM   3235  O   ILE B 129     161.080 259.782  16.174  1.00  0.00           O  
ATOM   3236  CB  ILE B 129     160.344 259.264  12.977  1.00  0.00           C  
ATOM   3237  CG1 ILE B 129     161.064 258.718  11.740  1.00  0.00           C  
ATOM   3238  CG2 ILE B 129     160.685 260.729  13.192  1.00  0.00           C  
ATOM   3239  CD1 ILE B 129     160.567 259.302  10.437  1.00  0.00           C  
ATOM   3240  H   ILE B 129     159.528 256.870  13.375  1.00  0.00           H  
ATOM   3241  HA  ILE B 129     161.798 258.331  14.268  1.00  0.00           H  
ATOM   3242  HB  ILE B 129     159.276 259.173  12.784  1.00  0.00           H  
ATOM   3243 1HG1 ILE B 129     162.131 258.923  11.821  1.00  0.00           H  
ATOM   3244 2HG1 ILE B 129     160.942 257.636  11.695  1.00  0.00           H  
ATOM   3245 1HG2 ILE B 129     160.418 261.300  12.301  1.00  0.00           H  
ATOM   3246 2HG2 ILE B 129     160.130 261.111  14.047  1.00  0.00           H  
ATOM   3247 3HG2 ILE B 129     161.754 260.831  13.379  1.00  0.00           H  
ATOM   3248 1HD1 ILE B 129     161.124 258.867   9.607  1.00  0.00           H  
ATOM   3249 2HD1 ILE B 129     159.506 259.078  10.319  1.00  0.00           H  
ATOM   3250 3HD1 ILE B 129     160.712 260.382  10.444  1.00  0.00           H  
ATOM   3251  N   ALA B 130     158.969 259.126  15.755  1.00  0.00           N  
ATOM   3252  CA  ALA B 130     158.416 259.757  16.946  1.00  0.00           C  
ATOM   3253  C   ALA B 130     159.105 259.249  18.207  1.00  0.00           C  
ATOM   3254  O   ALA B 130     159.422 260.026  19.109  1.00  0.00           O  
ATOM   3255  CB  ALA B 130     156.917 259.512  17.026  1.00  0.00           C  
ATOM   3256  H   ALA B 130     158.350 258.636  15.124  1.00  0.00           H  
ATOM   3257  HA  ALA B 130     158.594 260.830  16.882  1.00  0.00           H  
ATOM   3258 1HB  ALA B 130     156.518 259.992  17.921  1.00  0.00           H  
ATOM   3259 2HB  ALA B 130     156.431 259.932  16.145  1.00  0.00           H  
ATOM   3260 3HB  ALA B 130     156.724 258.442  17.073  1.00  0.00           H  
ATOM   3261  N   GLU B 131     159.333 257.943  18.267  1.00  0.00           N  
ATOM   3262  CA  GLU B 131     160.005 257.331  19.406  1.00  0.00           C  
ATOM   3263  C   GLU B 131     161.460 257.779  19.492  1.00  0.00           C  
ATOM   3264  O   GLU B 131     161.935 258.170  20.559  1.00  0.00           O  
ATOM   3265  CB  GLU B 131     159.935 255.805  19.310  1.00  0.00           C  
ATOM   3266  CG  GLU B 131     160.590 255.071  20.471  1.00  0.00           C  
ATOM   3267  CD  GLU B 131     159.886 255.299  21.780  1.00  0.00           C  
ATOM   3268  OE1 GLU B 131     158.737 255.671  21.758  1.00  0.00           O  
ATOM   3269  OE2 GLU B 131     160.498 255.101  22.803  1.00  0.00           O  
ATOM   3270  H   GLU B 131     159.034 257.357  17.499  1.00  0.00           H  
ATOM   3271  HA  GLU B 131     159.505 257.656  20.318  1.00  0.00           H  
ATOM   3272 1HB  GLU B 131     158.892 255.491  19.262  1.00  0.00           H  
ATOM   3273 2HB  GLU B 131     160.418 255.476  18.390  1.00  0.00           H  
ATOM   3274 1HG  GLU B 131     160.595 254.003  20.256  1.00  0.00           H  
ATOM   3275 2HG  GLU B 131     161.624 255.401  20.558  1.00  0.00           H  
ATOM   3276  N   ILE B 132     162.158 257.720  18.365  1.00  0.00           N  
ATOM   3277  CA  ILE B 132     163.573 258.073  18.323  1.00  0.00           C  
ATOM   3278  C   ILE B 132     163.791 259.523  18.736  1.00  0.00           C  
ATOM   3279  O   ILE B 132     164.665 259.823  19.550  1.00  0.00           O  
ATOM   3280  CB  ILE B 132     164.153 257.847  16.914  1.00  0.00           C  
ATOM   3281  CG1 ILE B 132     164.204 256.352  16.591  1.00  0.00           C  
ATOM   3282  CG2 ILE B 132     165.539 258.466  16.805  1.00  0.00           C  
ATOM   3283  CD1 ILE B 132     164.423 256.050  15.127  1.00  0.00           C  
ATOM   3284  H   ILE B 132     161.702 257.422  17.517  1.00  0.00           H  
ATOM   3285  HA  ILE B 132     164.109 257.443  19.033  1.00  0.00           H  
ATOM   3286  HB  ILE B 132     163.501 258.307  16.173  1.00  0.00           H  
ATOM   3287 1HG1 ILE B 132     165.008 255.884  17.160  1.00  0.00           H  
ATOM   3288 2HG1 ILE B 132     163.271 255.881  16.900  1.00  0.00           H  
ATOM   3289 1HG2 ILE B 132     165.934 258.297  15.803  1.00  0.00           H  
ATOM   3290 2HG2 ILE B 132     165.474 259.537  16.993  1.00  0.00           H  
ATOM   3291 3HG2 ILE B 132     166.201 258.008  17.539  1.00  0.00           H  
ATOM   3292 1HD1 ILE B 132     164.446 254.970  14.977  1.00  0.00           H  
ATOM   3293 2HD1 ILE B 132     163.608 256.479  14.541  1.00  0.00           H  
ATOM   3294 3HD1 ILE B 132     165.369 256.481  14.803  1.00  0.00           H  
ATOM   3295  N   VAL B 133     162.991 260.421  18.171  1.00  0.00           N  
ATOM   3296  CA  VAL B 133     163.084 261.840  18.491  1.00  0.00           C  
ATOM   3297  C   VAL B 133     162.805 262.092  19.966  1.00  0.00           C  
ATOM   3298  O   VAL B 133     163.511 262.861  20.618  1.00  0.00           O  
ATOM   3299  CB  VAL B 133     162.088 262.647  17.638  1.00  0.00           C  
ATOM   3300  CG1 VAL B 133     161.942 264.059  18.184  1.00  0.00           C  
ATOM   3301  CG2 VAL B 133     162.549 262.673  16.189  1.00  0.00           C  
ATOM   3302  H   VAL B 133     162.301 260.112  17.501  1.00  0.00           H  
ATOM   3303  HA  VAL B 133     164.102 262.175  18.283  1.00  0.00           H  
ATOM   3304  HB  VAL B 133     161.107 262.176  17.699  1.00  0.00           H  
ATOM   3305 1HG1 VAL B 133     161.233 264.616  17.569  1.00  0.00           H  
ATOM   3306 2HG1 VAL B 133     161.576 264.017  19.209  1.00  0.00           H  
ATOM   3307 3HG1 VAL B 133     162.910 264.559  18.163  1.00  0.00           H  
ATOM   3308 1HG2 VAL B 133     161.840 263.245  15.591  1.00  0.00           H  
ATOM   3309 2HG2 VAL B 133     163.533 263.139  16.129  1.00  0.00           H  
ATOM   3310 3HG2 VAL B 133     162.607 261.654  15.807  1.00  0.00           H  
ATOM   3311  N   ALA B 134     161.774 261.436  20.489  1.00  0.00           N  
ATOM   3312  CA  ALA B 134     161.416 261.570  21.895  1.00  0.00           C  
ATOM   3313  C   ALA B 134     162.566 261.151  22.800  1.00  0.00           C  
ATOM   3314  O   ALA B 134     162.838 261.796  23.813  1.00  0.00           O  
ATOM   3315  CB  ALA B 134     160.172 260.747  22.207  1.00  0.00           C  
ATOM   3316  H   ALA B 134     161.225 260.831  19.895  1.00  0.00           H  
ATOM   3317  HA  ALA B 134     161.200 262.619  22.099  1.00  0.00           H  
ATOM   3318 1HB  ALA B 134     159.918 260.858  23.259  1.00  0.00           H  
ATOM   3319 2HB  ALA B 134     159.342 261.098  21.594  1.00  0.00           H  
ATOM   3320 3HB  ALA B 134     160.367 259.698  21.988  1.00  0.00           H  
ATOM   3321  N   ARG B 135     163.240 260.069  22.429  1.00  0.00           N  
ATOM   3322  CA  ARG B 135     164.392 259.587  23.181  1.00  0.00           C  
ATOM   3323  C   ARG B 135     165.505 260.625  23.209  1.00  0.00           C  
ATOM   3324  O   ARG B 135     166.093 260.891  24.260  1.00  0.00           O  
ATOM   3325  CB  ARG B 135     164.923 258.294  22.579  1.00  0.00           C  
ATOM   3326  CG  ARG B 135     164.028 257.081  22.776  1.00  0.00           C  
ATOM   3327  CD  ARG B 135     164.583 255.875  22.111  1.00  0.00           C  
ATOM   3328  NE  ARG B 135     163.730 254.712  22.297  1.00  0.00           N  
ATOM   3329  CZ  ARG B 135     163.912 253.524  21.687  1.00  0.00           C  
ATOM   3330  NH1 ARG B 135     164.918 253.359  20.858  1.00  0.00           N  
ATOM   3331  NH2 ARG B 135     163.079 252.526  21.924  1.00  0.00           N  
ATOM   3332  H   ARG B 135     162.947 259.565  21.604  1.00  0.00           H  
ATOM   3333  HA  ARG B 135     164.082 259.408  24.211  1.00  0.00           H  
ATOM   3334 1HB  ARG B 135     165.068 258.426  21.507  1.00  0.00           H  
ATOM   3335 2HB  ARG B 135     165.894 258.062  23.014  1.00  0.00           H  
ATOM   3336 1HG  ARG B 135     163.930 256.871  23.841  1.00  0.00           H  
ATOM   3337 2HG  ARG B 135     163.043 257.283  22.354  1.00  0.00           H  
ATOM   3338 1HD  ARG B 135     164.677 256.061  21.041  1.00  0.00           H  
ATOM   3339 2HD  ARG B 135     165.564 255.649  22.527  1.00  0.00           H  
ATOM   3340  HE  ARG B 135     162.945 254.801  22.928  1.00  0.00           H  
ATOM   3341 1HH1 ARG B 135     165.555 254.122  20.677  1.00  0.00           H  
ATOM   3342 2HH1 ARG B 135     165.055 252.469  20.401  1.00  0.00           H  
ATOM   3343 1HH2 ARG B 135     162.306 252.653  22.562  1.00  0.00           H  
ATOM   3344 2HH2 ARG B 135     163.216 251.636  21.467  1.00  0.00           H  
ATOM   3345  N   VAL B 136     165.792 261.211  22.052  1.00  0.00           N  
ATOM   3346  CA  VAL B 136     166.822 262.237  21.945  1.00  0.00           C  
ATOM   3347  C   VAL B 136     166.492 263.443  22.816  1.00  0.00           C  
ATOM   3348  O   VAL B 136     167.337 263.924  23.572  1.00  0.00           O  
ATOM   3349  CB  VAL B 136     166.974 262.690  20.481  1.00  0.00           C  
ATOM   3350  CG1 VAL B 136     167.859 263.924  20.395  1.00  0.00           C  
ATOM   3351  CG2 VAL B 136     167.547 261.556  19.645  1.00  0.00           C  
ATOM   3352  H   VAL B 136     165.282 260.939  21.225  1.00  0.00           H  
ATOM   3353  HA  VAL B 136     167.763 261.819  22.303  1.00  0.00           H  
ATOM   3354  HB  VAL B 136     165.994 262.969  20.093  1.00  0.00           H  
ATOM   3355 1HG1 VAL B 136     167.956 264.231  19.353  1.00  0.00           H  
ATOM   3356 2HG1 VAL B 136     167.412 264.734  20.971  1.00  0.00           H  
ATOM   3357 3HG1 VAL B 136     168.845 263.693  20.797  1.00  0.00           H  
ATOM   3358 1HG2 VAL B 136     167.651 261.883  18.611  1.00  0.00           H  
ATOM   3359 2HG2 VAL B 136     168.524 261.273  20.036  1.00  0.00           H  
ATOM   3360 3HG2 VAL B 136     166.876 260.697  19.688  1.00  0.00           H  
ATOM   3361  N   ILE B 137     165.258 263.925  22.707  1.00  0.00           N  
ATOM   3362  CA  ILE B 137     164.829 265.105  23.449  1.00  0.00           C  
ATOM   3363  C   ILE B 137     164.942 264.881  24.951  1.00  0.00           C  
ATOM   3364  O   ILE B 137     165.367 265.770  25.690  1.00  0.00           O  
ATOM   3365  CB  ILE B 137     163.379 265.479  23.093  1.00  0.00           C  
ATOM   3366  CG1 ILE B 137     163.295 265.976  21.647  1.00  0.00           C  
ATOM   3367  CG2 ILE B 137     162.851 266.534  24.053  1.00  0.00           C  
ATOM   3368  CD1 ILE B 137     161.882 266.106  21.127  1.00  0.00           C  
ATOM   3369  H   ILE B 137     164.602 263.463  22.092  1.00  0.00           H  
ATOM   3370  HA  ILE B 137     165.484 265.935  23.188  1.00  0.00           H  
ATOM   3371  HB  ILE B 137     162.747 264.594  23.158  1.00  0.00           H  
ATOM   3372 1HG1 ILE B 137     163.778 266.950  21.569  1.00  0.00           H  
ATOM   3373 2HG1 ILE B 137     163.836 265.291  20.995  1.00  0.00           H  
ATOM   3374 1HG2 ILE B 137     161.825 266.788  23.787  1.00  0.00           H  
ATOM   3375 2HG2 ILE B 137     162.876 266.145  25.070  1.00  0.00           H  
ATOM   3376 3HG2 ILE B 137     163.474 267.427  23.991  1.00  0.00           H  
ATOM   3377 1HD1 ILE B 137     161.905 266.463  20.097  1.00  0.00           H  
ATOM   3378 2HD1 ILE B 137     161.390 265.133  21.163  1.00  0.00           H  
ATOM   3379 3HD1 ILE B 137     161.331 266.815  21.743  1.00  0.00           H  
ATOM   3380  N   GLN B 138     164.565 263.689  25.399  1.00  0.00           N  
ATOM   3381  CA  GLN B 138     164.692 263.319  26.802  1.00  0.00           C  
ATOM   3382  C   GLN B 138     166.132 263.461  27.281  1.00  0.00           C  
ATOM   3383  O   GLN B 138     166.385 263.976  28.370  1.00  0.00           O  
ATOM   3384  CB  GLN B 138     164.205 261.885  27.025  1.00  0.00           C  
ATOM   3385  CG  GLN B 138     162.694 261.729  26.994  1.00  0.00           C  
ATOM   3386  CD  GLN B 138     162.260 260.278  27.086  1.00  0.00           C  
ATOM   3387  OE1 GLN B 138     162.979 259.372  26.656  1.00  0.00           O  
ATOM   3388  NE2 GLN B 138     161.080 260.049  27.650  1.00  0.00           N  
ATOM   3389  H   GLN B 138     164.178 263.018  24.748  1.00  0.00           H  
ATOM   3390  HA  GLN B 138     164.079 263.999  27.395  1.00  0.00           H  
ATOM   3391 1HB  GLN B 138     164.626 261.235  26.258  1.00  0.00           H  
ATOM   3392 2HB  GLN B 138     164.561 261.526  27.990  1.00  0.00           H  
ATOM   3393 1HG  GLN B 138     162.266 262.268  27.839  1.00  0.00           H  
ATOM   3394 2HG  GLN B 138     162.316 262.140  26.058  1.00  0.00           H  
ATOM   3395 1HE2 GLN B 138     160.740 259.112  27.738  1.00  0.00           H  
ATOM   3396 2HE2 GLN B 138     160.529 260.813  27.985  1.00  0.00           H  
ATOM   3397  N   GLU B 139     167.071 263.002  26.461  1.00  0.00           N  
ATOM   3398  CA  GLU B 139     168.486 263.084  26.795  1.00  0.00           C  
ATOM   3399  C   GLU B 139     168.976 264.526  26.774  1.00  0.00           C  
ATOM   3400  O   GLU B 139     169.841 264.910  27.559  1.00  0.00           O  
ATOM   3401  CB  GLU B 139     169.313 262.240  25.822  1.00  0.00           C  
ATOM   3402  CG  GLU B 139     169.098 260.738  25.953  1.00  0.00           C  
ATOM   3403  CD  GLU B 139     169.418 260.220  27.328  1.00  0.00           C  
ATOM   3404  OE1 GLU B 139     170.383 260.666  27.901  1.00  0.00           O  
ATOM   3405  OE2 GLU B 139     168.696 259.377  27.805  1.00  0.00           O  
ATOM   3406  H   GLU B 139     166.795 262.584  25.583  1.00  0.00           H  
ATOM   3407  HA  GLU B 139     168.626 262.704  27.809  1.00  0.00           H  
ATOM   3408 1HB  GLU B 139     169.070 262.524  24.798  1.00  0.00           H  
ATOM   3409 2HB  GLU B 139     170.373 262.441  25.976  1.00  0.00           H  
ATOM   3410 1HG  GLU B 139     168.058 260.509  25.724  1.00  0.00           H  
ATOM   3411 2HG  GLU B 139     169.724 260.227  25.223  1.00  0.00           H  
ATOM   3412  N   VAL B 140     168.417 265.321  25.867  1.00  0.00           N  
ATOM   3413  CA  VAL B 140     168.693 266.753  25.829  1.00  0.00           C  
ATOM   3414  C   VAL B 140     168.247 267.434  27.116  1.00  0.00           C  
ATOM   3415  O   VAL B 140     168.964 268.270  27.667  1.00  0.00           O  
ATOM   3416  CB  VAL B 140     167.976 267.404  24.631  1.00  0.00           C  
ATOM   3417  CG1 VAL B 140     168.010 268.921  24.751  1.00  0.00           C  
ATOM   3418  CG2 VAL B 140     168.623 266.951  23.331  1.00  0.00           C  
ATOM   3419  H   VAL B 140     167.784 264.924  25.189  1.00  0.00           H  
ATOM   3420  HA  VAL B 140     169.769 266.893  25.736  1.00  0.00           H  
ATOM   3421  HB  VAL B 140     166.928 267.105  24.641  1.00  0.00           H  
ATOM   3422 1HG1 VAL B 140     167.498 269.365  23.897  1.00  0.00           H  
ATOM   3423 2HG1 VAL B 140     167.510 269.224  25.671  1.00  0.00           H  
ATOM   3424 3HG1 VAL B 140     169.045 269.261  24.770  1.00  0.00           H  
ATOM   3425 1HG2 VAL B 140     168.110 267.415  22.489  1.00  0.00           H  
ATOM   3426 2HG2 VAL B 140     169.672 267.246  23.325  1.00  0.00           H  
ATOM   3427 3HG2 VAL B 140     168.550 265.867  23.247  1.00  0.00           H  
ATOM   3428  N   ILE B 141     167.059 267.072  27.589  1.00  0.00           N  
ATOM   3429  CA  ILE B 141     166.539 267.611  28.842  1.00  0.00           C  
ATOM   3430  C   ILE B 141     167.468 267.300  30.006  1.00  0.00           C  
ATOM   3431  O   ILE B 141     167.772 268.172  30.820  1.00  0.00           O  
ATOM   3432  CB  ILE B 141     165.137 267.050  29.142  1.00  0.00           C  
ATOM   3433  CG1 ILE B 141     164.121 267.582  28.128  1.00  0.00           C  
ATOM   3434  CG2 ILE B 141     164.714 267.404  30.559  1.00  0.00           C  
ATOM   3435  CD1 ILE B 141     162.788 266.870  28.168  1.00  0.00           C  
ATOM   3436  H   ILE B 141     166.503 266.408  27.071  1.00  0.00           H  
ATOM   3437  HA  ILE B 141     166.473 268.696  28.751  1.00  0.00           H  
ATOM   3438  HB  ILE B 141     165.149 265.966  29.036  1.00  0.00           H  
ATOM   3439 1HG1 ILE B 141     163.947 268.642  28.309  1.00  0.00           H  
ATOM   3440 2HG1 ILE B 141     164.527 267.485  27.120  1.00  0.00           H  
ATOM   3441 1HG2 ILE B 141     163.721 267.000  30.754  1.00  0.00           H  
ATOM   3442 2HG2 ILE B 141     165.424 266.978  31.267  1.00  0.00           H  
ATOM   3443 3HG2 ILE B 141     164.694 268.488  30.673  1.00  0.00           H  
ATOM   3444 1HD1 ILE B 141     162.121 267.302  27.421  1.00  0.00           H  
ATOM   3445 2HD1 ILE B 141     162.934 265.811  27.954  1.00  0.00           H  
ATOM   3446 3HD1 ILE B 141     162.345 266.983  29.157  1.00  0.00           H  
ATOM   3447  N   ARG B 142     167.922 266.053  30.077  1.00  0.00           N  
ATOM   3448  CA  ARG B 142     168.892 265.647  31.087  1.00  0.00           C  
ATOM   3449  C   ARG B 142     170.177 266.456  30.974  1.00  0.00           C  
ATOM   3450  O   ARG B 142     170.706 266.942  31.975  1.00  0.00           O  
ATOM   3451  CB  ARG B 142     169.215 264.167  30.955  1.00  0.00           C  
ATOM   3452  CG  ARG B 142     170.260 263.650  31.932  1.00  0.00           C  
ATOM   3453  CD  ARG B 142     170.548 262.209  31.717  1.00  0.00           C  
ATOM   3454  NE  ARG B 142     171.105 261.957  30.398  1.00  0.00           N  
ATOM   3455  CZ  ARG B 142     172.382 262.203  30.048  1.00  0.00           C  
ATOM   3456  NH1 ARG B 142     173.220 262.706  30.927  1.00  0.00           N  
ATOM   3457  NH2 ARG B 142     172.793 261.939  28.819  1.00  0.00           N  
ATOM   3458  H   ARG B 142     167.586 265.369  29.414  1.00  0.00           H  
ATOM   3459  HA  ARG B 142     168.465 265.840  32.073  1.00  0.00           H  
ATOM   3460 1HB  ARG B 142     168.309 263.582  31.103  1.00  0.00           H  
ATOM   3461 2HB  ARG B 142     169.575 263.961  29.947  1.00  0.00           H  
ATOM   3462 1HG  ARG B 142     171.188 264.208  31.801  1.00  0.00           H  
ATOM   3463 2HG  ARG B 142     169.900 263.780  32.953  1.00  0.00           H  
ATOM   3464 1HD  ARG B 142     171.266 261.867  32.462  1.00  0.00           H  
ATOM   3465 2HD  ARG B 142     169.626 261.636  31.813  1.00  0.00           H  
ATOM   3466  HE  ARG B 142     170.491 261.570  29.694  1.00  0.00           H  
ATOM   3467 1HH1 ARG B 142     172.905 262.908  31.866  1.00  0.00           H  
ATOM   3468 2HH1 ARG B 142     174.177 262.891  30.665  1.00  0.00           H  
ATOM   3469 1HH2 ARG B 142     172.148 261.552  28.143  1.00  0.00           H  
ATOM   3470 2HH2 ARG B 142     173.750 262.123  28.557  1.00  0.00           H  
ATOM   3471  N   THR B 143     170.675 266.598  29.751  1.00  0.00           N  
ATOM   3472  CA  THR B 143     171.900 267.349  29.505  1.00  0.00           C  
ATOM   3473  C   THR B 143     171.770 268.789  29.983  1.00  0.00           C  
ATOM   3474  O   THR B 143     172.677 269.328  30.614  1.00  0.00           O  
ATOM   3475  CB  THR B 143     172.270 267.332  28.010  1.00  0.00           C  
ATOM   3476  OG1 THR B 143     172.515 265.983  27.592  1.00  0.00           O  
ATOM   3477  CG2 THR B 143     173.515 268.170  27.759  1.00  0.00           C  
ATOM   3478  H   THR B 143     170.192 266.175  28.972  1.00  0.00           H  
ATOM   3479  HA  THR B 143     172.710 266.886  30.071  1.00  0.00           H  
ATOM   3480  HB  THR B 143     171.444 267.735  27.426  1.00  0.00           H  
ATOM   3481  HG1 THR B 143     171.690 265.490  27.604  1.00  0.00           H  
ATOM   3482 1HG2 THR B 143     173.761 268.146  26.698  1.00  0.00           H  
ATOM   3483 2HG2 THR B 143     173.329 269.199  28.066  1.00  0.00           H  
ATOM   3484 3HG2 THR B 143     174.347 267.765  28.333  1.00  0.00           H  
ATOM   3485  N   LEU B 144     170.637 269.409  29.673  1.00  0.00           N  
ATOM   3486  CA  LEU B 144     170.392 270.793  30.054  1.00  0.00           C  
ATOM   3487  C   LEU B 144     170.371 270.952  31.568  1.00  0.00           C  
ATOM   3488  O   LEU B 144     170.906 271.921  32.108  1.00  0.00           O  
ATOM   3489  CB  LEU B 144     169.061 271.277  29.464  1.00  0.00           C  
ATOM   3490  CG  LEU B 144     169.039 271.470  27.942  1.00  0.00           C  
ATOM   3491  CD1 LEU B 144     167.614 271.758  27.487  1.00  0.00           C  
ATOM   3492  CD2 LEU B 144     169.975 272.607  27.561  1.00  0.00           C  
ATOM   3493  H   LEU B 144     169.925 268.906  29.160  1.00  0.00           H  
ATOM   3494  HA  LEU B 144     171.204 271.408  29.669  1.00  0.00           H  
ATOM   3495 1HB  LEU B 144     168.286 270.556  29.718  1.00  0.00           H  
ATOM   3496 2HB  LEU B 144     168.804 272.232  29.923  1.00  0.00           H  
ATOM   3497  HG  LEU B 144     169.366 270.552  27.454  1.00  0.00           H  
ATOM   3498 1HD1 LEU B 144     167.598 271.895  26.406  1.00  0.00           H  
ATOM   3499 2HD1 LEU B 144     166.970 270.920  27.756  1.00  0.00           H  
ATOM   3500 3HD1 LEU B 144     167.253 272.664  27.973  1.00  0.00           H  
ATOM   3501 1HD2 LEU B 144     169.959 272.744  26.479  1.00  0.00           H  
ATOM   3502 2HD2 LEU B 144     169.648 273.527  28.047  1.00  0.00           H  
ATOM   3503 3HD2 LEU B 144     170.989 272.367  27.882  1.00  0.00           H  
ATOM   3504  N   LYS B 145     169.750 269.997  32.250  1.00  0.00           N  
ATOM   3505  CA  LYS B 145     169.787 269.947  33.707  1.00  0.00           C  
ATOM   3506  C   LYS B 145     171.220 269.886  34.220  1.00  0.00           C  
ATOM   3507  O   LYS B 145     171.604 270.645  35.110  1.00  0.00           O  
ATOM   3508  CB  LYS B 145     168.992 268.746  34.222  1.00  0.00           C  
ATOM   3509  CG  LYS B 145     167.483 268.876  34.064  1.00  0.00           C  
ATOM   3510  CD  LYS B 145     166.765 267.639  34.581  1.00  0.00           C  
ATOM   3511  CE  LYS B 145     165.258 267.760  34.409  1.00  0.00           C  
ATOM   3512  NZ  LYS B 145     164.544 266.539  34.872  1.00  0.00           N  
ATOM   3513  H   LYS B 145     169.237 269.287  31.746  1.00  0.00           H  
ATOM   3514  HA  LYS B 145     169.335 270.861  34.096  1.00  0.00           H  
ATOM   3515 1HB  LYS B 145     169.307 267.847  33.692  1.00  0.00           H  
ATOM   3516 2HB  LYS B 145     169.206 268.595  35.280  1.00  0.00           H  
ATOM   3517 1HG  LYS B 145     167.133 269.747  34.620  1.00  0.00           H  
ATOM   3518 2HG  LYS B 145     167.238 269.016  33.012  1.00  0.00           H  
ATOM   3519 1HD  LYS B 145     167.115 266.761  34.036  1.00  0.00           H  
ATOM   3520 2HD  LYS B 145     166.990 267.502  35.638  1.00  0.00           H  
ATOM   3521 1HE  LYS B 145     164.895 268.616  34.977  1.00  0.00           H  
ATOM   3522 2HE  LYS B 145     165.023 267.925  33.357  1.00  0.00           H  
ATOM   3523 1HZ  LYS B 145     163.550 266.659  34.741  1.00  0.00           H  
ATOM   3524 2HZ  LYS B 145     164.860 265.741  34.339  1.00  0.00           H  
ATOM   3525 3HZ  LYS B 145     164.738 266.387  35.852  1.00  0.00           H  
ATOM   3526  N   GLU B 146     172.007 268.976  33.655  1.00  0.00           N  
ATOM   3527  CA  GLU B 146     173.385 268.778  34.089  1.00  0.00           C  
ATOM   3528  C   GLU B 146     174.244 269.993  33.766  1.00  0.00           C  
ATOM   3529  O   GLU B 146     175.226 270.273  34.455  1.00  0.00           O  
ATOM   3530  CB  GLU B 146     173.978 267.532  33.429  1.00  0.00           C  
ATOM   3531  CG  GLU B 146     173.365 266.219  33.898  1.00  0.00           C  
ATOM   3532  CD  GLU B 146     173.891 265.027  33.149  1.00  0.00           C  
ATOM   3533  OE1 GLU B 146     174.786 265.195  32.356  1.00  0.00           O  
ATOM   3534  OE2 GLU B 146     173.399 263.946  33.371  1.00  0.00           O  
ATOM   3535  H   GLU B 146     171.642 268.408  32.903  1.00  0.00           H  
ATOM   3536  HA  GLU B 146     173.390 268.650  35.172  1.00  0.00           H  
ATOM   3537 1HB  GLU B 146     173.848 267.595  32.349  1.00  0.00           H  
ATOM   3538 2HB  GLU B 146     175.050 267.490  33.627  1.00  0.00           H  
ATOM   3539 1HG  GLU B 146     173.575 266.090  34.959  1.00  0.00           H  
ATOM   3540 2HG  GLU B 146     172.284 266.271  33.774  1.00  0.00           H  
ATOM   3541  N   SER B 147     173.871 270.713  32.713  1.00  0.00           N  
ATOM   3542  CA  SER B 147     174.578 271.926  32.326  1.00  0.00           C  
ATOM   3543  C   SER B 147     174.344 273.046  33.330  1.00  0.00           C  
ATOM   3544  O   SER B 147     175.082 274.033  33.359  1.00  0.00           O  
ATOM   3545  CB  SER B 147     174.134 272.370  30.947  1.00  0.00           C  
ATOM   3546  OG  SER B 147     172.830 272.883  30.980  1.00  0.00           O  
ATOM   3547  H   SER B 147     173.075 270.413  32.169  1.00  0.00           H  
ATOM   3548  HA  SER B 147     175.647 271.715  32.310  1.00  0.00           H  
ATOM   3549 1HB  SER B 147     174.817 273.130  30.571  1.00  0.00           H  
ATOM   3550 2HB  SER B 147     174.176 271.524  30.261  1.00  0.00           H  
ATOM   3551  HG  SER B 147     172.411 272.490  31.749  1.00  0.00           H  
ATOM   3552  N   GLY B 148     173.312 272.891  34.153  1.00  0.00           N  
ATOM   3553  CA  GLY B 148     172.957 273.905  35.138  1.00  0.00           C  
ATOM   3554  C   GLY B 148     171.926 274.878  34.580  1.00  0.00           C  
ATOM   3555  O   GLY B 148     171.759 275.982  35.094  1.00  0.00           O  
ATOM   3556  H   GLY B 148     172.760 272.046  34.094  1.00  0.00           H  
ATOM   3557 1HA  GLY B 148     172.563 273.423  36.031  1.00  0.00           H  
ATOM   3558 2HA  GLY B 148     173.853 274.450  35.436  1.00  0.00           H  
ATOM   3559  N   SER B 149     171.236 274.458  33.525  1.00  0.00           N  
ATOM   3560  CA  SER B 149     170.198 275.280  32.912  1.00  0.00           C  
ATOM   3561  C   SER B 149     168.873 275.136  33.648  1.00  0.00           C  
ATOM   3562  O   SER B 149     168.579 274.083  34.214  1.00  0.00           O  
ATOM   3563  CB  SER B 149     170.022 274.897  31.455  1.00  0.00           C  
ATOM   3564  OG  SER B 149     171.188 275.157  30.723  1.00  0.00           O  
ATOM   3565  H   SER B 149     171.435 273.547  33.137  1.00  0.00           H  
ATOM   3566  HA  SER B 149     170.500 276.328  32.980  1.00  0.00           H  
ATOM   3567 1HB  SER B 149     169.773 273.839  31.386  1.00  0.00           H  
ATOM   3568 2HB  SER B 149     169.190 275.457  31.031  1.00  0.00           H  
ATOM   3569  HG  SER B 149     171.739 274.376  30.817  1.00  0.00           H  
ATOM   3570  N   SER B 150     168.076 276.198  33.638  1.00  0.00           N  
ATOM   3571  CA  SER B 150     166.795 276.201  34.333  1.00  0.00           C  
ATOM   3572  C   SER B 150     165.748 275.404  33.565  1.00  0.00           C  
ATOM   3573  O   SER B 150     165.922 275.111  32.382  1.00  0.00           O  
ATOM   3574  CB  SER B 150     166.314 277.625  34.531  1.00  0.00           C  
ATOM   3575  OG  SER B 150     165.942 278.205  33.311  1.00  0.00           O  
ATOM   3576  H   SER B 150     168.365 277.025  33.133  1.00  0.00           H  
ATOM   3577  HA  SER B 150     166.928 275.723  35.306  1.00  0.00           H  
ATOM   3578 1HB  SER B 150     165.464 277.630  35.213  1.00  0.00           H  
ATOM   3579 2HB  SER B 150     167.105 278.216  34.991  1.00  0.00           H  
ATOM   3580  HG  SER B 150     165.942 279.154  33.457  1.00  0.00           H  
ATOM   3581  N   TYR B 151     164.661 275.053  34.245  1.00  0.00           N  
ATOM   3582  CA  TYR B 151     163.538 274.384  33.604  1.00  0.00           C  
ATOM   3583  C   TYR B 151     162.904 275.273  32.542  1.00  0.00           C  
ATOM   3584  O   TYR B 151     162.293 274.782  31.591  1.00  0.00           O  
ATOM   3585  CB  TYR B 151     162.494 273.973  34.644  1.00  0.00           C  
ATOM   3586  CG  TYR B 151     161.632 275.117  35.130  1.00  0.00           C  
ATOM   3587  CD1 TYR B 151     160.447 275.420  34.475  1.00  0.00           C  
ATOM   3588  CD2 TYR B 151     162.028 275.864  36.230  1.00  0.00           C  
ATOM   3589  CE1 TYR B 151     159.660 276.464  34.919  1.00  0.00           C  
ATOM   3590  CE2 TYR B 151     161.241 276.910  36.673  1.00  0.00           C  
ATOM   3591  CZ  TYR B 151     160.061 277.210  36.023  1.00  0.00           C  
ATOM   3592  OH  TYR B 151     159.277 278.252  36.464  1.00  0.00           O  
ATOM   3593  H   TYR B 151     164.615 275.256  35.235  1.00  0.00           H  
ATOM   3594  HA  TYR B 151     163.915 273.489  33.109  1.00  0.00           H  
ATOM   3595 1HB  TYR B 151     161.839 273.209  34.222  1.00  0.00           H  
ATOM   3596 2HB  TYR B 151     162.993 273.533  35.507  1.00  0.00           H  
ATOM   3597  HD1 TYR B 151     160.136 274.832  33.611  1.00  0.00           H  
ATOM   3598  HD2 TYR B 151     162.959 275.627  36.744  1.00  0.00           H  
ATOM   3599  HE1 TYR B 151     158.729 276.702  34.406  1.00  0.00           H  
ATOM   3600  HE2 TYR B 151     161.552 277.498  37.537  1.00  0.00           H  
ATOM   3601  HH  TYR B 151     159.761 278.757  37.122  1.00  0.00           H  
ATOM   3602  N   GLU B 152     163.047 276.583  32.710  1.00  0.00           N  
ATOM   3603  CA  GLU B 152     162.572 277.538  31.717  1.00  0.00           C  
ATOM   3604  C   GLU B 152     163.368 277.433  30.424  1.00  0.00           C  
ATOM   3605  O   GLU B 152     162.808 277.503  29.330  1.00  0.00           O  
ATOM   3606  CB  GLU B 152     162.658 278.965  32.264  1.00  0.00           C  
ATOM   3607  CG  GLU B 152     161.681 279.265  33.392  1.00  0.00           C  
ATOM   3608  CD  GLU B 152     161.835 280.654  33.946  1.00  0.00           C  
ATOM   3609  OE1 GLU B 152     162.938 281.146  33.965  1.00  0.00           O  
ATOM   3610  OE2 GLU B 152     160.850 281.224  34.351  1.00  0.00           O  
ATOM   3611  H   GLU B 152     163.499 276.923  33.545  1.00  0.00           H  
ATOM   3612  HA  GLU B 152     161.533 277.307  31.485  1.00  0.00           H  
ATOM   3613 1HB  GLU B 152     163.665 279.152  32.636  1.00  0.00           H  
ATOM   3614 2HB  GLU B 152     162.468 279.676  31.460  1.00  0.00           H  
ATOM   3615 1HG  GLU B 152     160.664 279.146  33.019  1.00  0.00           H  
ATOM   3616 2HG  GLU B 152     161.832 278.541  34.192  1.00  0.00           H  
ATOM   3617  N   VAL B 153     164.681 277.263  30.554  1.00  0.00           N  
ATOM   3618  CA  VAL B 153     165.538 277.006  29.404  1.00  0.00           C  
ATOM   3619  C   VAL B 153     165.139 275.716  28.698  1.00  0.00           C  
ATOM   3620  O   VAL B 153     165.065 275.666  27.471  1.00  0.00           O  
ATOM   3621  CB  VAL B 153     167.011 276.913  29.846  1.00  0.00           C  
ATOM   3622  CG1 VAL B 153     167.877 276.397  28.707  1.00  0.00           C  
ATOM   3623  CG2 VAL B 153     167.496 278.274  30.320  1.00  0.00           C  
ATOM   3624  H   VAL B 153     165.093 277.316  31.476  1.00  0.00           H  
ATOM   3625  HA  VAL B 153     165.418 277.823  28.692  1.00  0.00           H  
ATOM   3626  HB  VAL B 153     167.091 276.194  30.661  1.00  0.00           H  
ATOM   3627 1HG1 VAL B 153     168.915 276.337  29.037  1.00  0.00           H  
ATOM   3628 2HG1 VAL B 153     167.534 275.407  28.409  1.00  0.00           H  
ATOM   3629 3HG1 VAL B 153     167.806 277.078  27.859  1.00  0.00           H  
ATOM   3630 1HG2 VAL B 153     168.538 278.201  30.632  1.00  0.00           H  
ATOM   3631 2HG2 VAL B 153     167.410 278.994  29.506  1.00  0.00           H  
ATOM   3632 3HG2 VAL B 153     166.889 278.605  31.162  1.00  0.00           H  
ATOM   3633  N   ILE B 154     164.885 274.674  29.481  1.00  0.00           N  
ATOM   3634  CA  ILE B 154     164.447 273.393  28.936  1.00  0.00           C  
ATOM   3635  C   ILE B 154     163.122 273.534  28.198  1.00  0.00           C  
ATOM   3636  O   ILE B 154     162.957 273.013  27.094  1.00  0.00           O  
ATOM   3637  CB  ILE B 154     164.306 272.342  30.052  1.00  0.00           C  
ATOM   3638  CG1 ILE B 154     165.679 271.983  30.626  1.00  0.00           C  
ATOM   3639  CG2 ILE B 154     163.606 271.099  29.525  1.00  0.00           C  
ATOM   3640  CD1 ILE B 154     165.616 271.206  31.921  1.00  0.00           C  
ATOM   3641  H   ILE B 154     164.997 274.770  30.481  1.00  0.00           H  
ATOM   3642  HA  ILE B 154     165.193 273.053  28.215  1.00  0.00           H  
ATOM   3643  HB  ILE B 154     163.721 272.756  30.871  1.00  0.00           H  
ATOM   3644 1HG1 ILE B 154     166.234 271.391  29.900  1.00  0.00           H  
ATOM   3645 2HG1 ILE B 154     166.248 272.896  30.805  1.00  0.00           H  
ATOM   3646 1HG2 ILE B 154     163.514 270.365  30.325  1.00  0.00           H  
ATOM   3647 2HG2 ILE B 154     162.614 271.366  29.163  1.00  0.00           H  
ATOM   3648 3HG2 ILE B 154     164.187 270.673  28.708  1.00  0.00           H  
ATOM   3649 1HD1 ILE B 154     166.628 270.990  32.265  1.00  0.00           H  
ATOM   3650 2HD1 ILE B 154     165.095 271.797  32.675  1.00  0.00           H  
ATOM   3651 3HD1 ILE B 154     165.082 270.271  31.757  1.00  0.00           H  
ATOM   3652  N   ARG B 155     162.181 274.238  28.814  1.00  0.00           N  
ATOM   3653  CA  ARG B 155     160.882 274.488  28.197  1.00  0.00           C  
ATOM   3654  C   ARG B 155     161.038 275.184  26.850  1.00  0.00           C  
ATOM   3655  O   ARG B 155     160.375 274.828  25.876  1.00  0.00           O  
ATOM   3656  CB  ARG B 155     160.012 275.342  29.108  1.00  0.00           C  
ATOM   3657  CG  ARG B 155     158.618 275.631  28.574  1.00  0.00           C  
ATOM   3658  CD  ARG B 155     157.840 276.488  29.505  1.00  0.00           C  
ATOM   3659  NE  ARG B 155     158.420 277.815  29.633  1.00  0.00           N  
ATOM   3660  CZ  ARG B 155     158.118 278.691  30.612  1.00  0.00           C  
ATOM   3661  NH1 ARG B 155     157.245 278.365  31.539  1.00  0.00           N  
ATOM   3662  NH2 ARG B 155     158.701 279.876  30.640  1.00  0.00           N  
ATOM   3663  H   ARG B 155     162.366 274.609  29.735  1.00  0.00           H  
ATOM   3664  HA  ARG B 155     160.394 273.531  28.019  1.00  0.00           H  
ATOM   3665 1HB  ARG B 155     159.900 274.847  30.072  1.00  0.00           H  
ATOM   3666 2HB  ARG B 155     160.502 276.299  29.287  1.00  0.00           H  
ATOM   3667 1HG  ARG B 155     158.695 276.147  27.616  1.00  0.00           H  
ATOM   3668 2HG  ARG B 155     158.079 274.693  28.438  1.00  0.00           H  
ATOM   3669 1HD  ARG B 155     156.821 276.595  29.135  1.00  0.00           H  
ATOM   3670 2HD  ARG B 155     157.821 276.028  30.492  1.00  0.00           H  
ATOM   3671  HE  ARG B 155     159.096 278.102  28.938  1.00  0.00           H  
ATOM   3672 1HH1 ARG B 155     156.800 277.458  31.517  1.00  0.00           H  
ATOM   3673 2HH1 ARG B 155     157.019 279.021  32.273  1.00  0.00           H  
ATOM   3674 1HH2 ARG B 155     159.373 280.127  29.928  1.00  0.00           H  
ATOM   3675 2HH2 ARG B 155     158.476 280.532  31.374  1.00  0.00           H  
ATOM   3676  N   GLU B 156     161.919 276.180  26.803  1.00  0.00           N  
ATOM   3677  CA  GLU B 156     162.145 276.943  25.583  1.00  0.00           C  
ATOM   3678  C   GLU B 156     162.727 276.066  24.483  1.00  0.00           C  
ATOM   3679  O   GLU B 156     162.288 276.121  23.333  1.00  0.00           O  
ATOM   3680  CB  GLU B 156     163.080 278.122  25.858  1.00  0.00           C  
ATOM   3681  CG  GLU B 156     162.417 279.304  26.551  1.00  0.00           C  
ATOM   3682  CD  GLU B 156     161.366 279.965  25.703  1.00  0.00           C  
ATOM   3683  OE1 GLU B 156     161.566 280.071  24.517  1.00  0.00           O  
ATOM   3684  OE2 GLU B 156     160.361 280.364  26.243  1.00  0.00           O  
ATOM   3685  H   GLU B 156     162.446 276.410  27.634  1.00  0.00           H  
ATOM   3686  HA  GLU B 156     161.185 277.322  25.231  1.00  0.00           H  
ATOM   3687 1HB  GLU B 156     163.910 277.791  26.482  1.00  0.00           H  
ATOM   3688 2HB  GLU B 156     163.501 278.480  24.918  1.00  0.00           H  
ATOM   3689 1HG  GLU B 156     161.956 278.956  27.476  1.00  0.00           H  
ATOM   3690 2HG  GLU B 156     163.181 280.035  26.811  1.00  0.00           H  
ATOM   3691  N   CYS B 157     163.720 275.259  24.839  1.00  0.00           N  
ATOM   3692  CA  CYS B 157     164.364 274.367  23.884  1.00  0.00           C  
ATOM   3693  C   CYS B 157     163.365 273.386  23.283  1.00  0.00           C  
ATOM   3694  O   CYS B 157     163.287 273.232  22.065  1.00  0.00           O  
ATOM   3695  CB  CYS B 157     165.494 273.586  24.555  1.00  0.00           C  
ATOM   3696  SG  CYS B 157     166.975 274.571  24.887  1.00  0.00           S  
ATOM   3697  H   CYS B 157     164.035 275.260  25.800  1.00  0.00           H  
ATOM   3698  HA  CYS B 157     164.767 274.968  23.069  1.00  0.00           H  
ATOM   3699 1HB  CYS B 157     165.142 273.178  25.502  1.00  0.00           H  
ATOM   3700 2HB  CYS B 157     165.782 272.747  23.922  1.00  0.00           H  
ATOM   3701  N   LEU B 158     162.599 272.727  24.147  1.00  0.00           N  
ATOM   3702  CA  LEU B 158     161.619 271.743  23.705  1.00  0.00           C  
ATOM   3703  C   LEU B 158     160.583 272.372  22.783  1.00  0.00           C  
ATOM   3704  O   LEU B 158     160.204 271.789  21.766  1.00  0.00           O  
ATOM   3705  CB  LEU B 158     160.919 271.112  24.914  1.00  0.00           C  
ATOM   3706  CG  LEU B 158     159.744 270.179  24.591  1.00  0.00           C  
ATOM   3707  CD1 LEU B 158     160.238 269.016  23.743  1.00  0.00           C  
ATOM   3708  CD2 LEU B 158     159.118 269.684  25.887  1.00  0.00           C  
ATOM   3709  H   LEU B 158     162.699 272.911  25.134  1.00  0.00           H  
ATOM   3710  HA  LEU B 158     162.137 270.967  23.139  1.00  0.00           H  
ATOM   3711 1HB  LEU B 158     161.652 270.538  25.479  1.00  0.00           H  
ATOM   3712 2HB  LEU B 158     160.542 271.910  25.554  1.00  0.00           H  
ATOM   3713  HG  LEU B 158     158.998 270.722  24.011  1.00  0.00           H  
ATOM   3714 1HD1 LEU B 158     159.403 268.353  23.513  1.00  0.00           H  
ATOM   3715 2HD1 LEU B 158     160.663 269.397  22.814  1.00  0.00           H  
ATOM   3716 3HD1 LEU B 158     160.999 268.463  24.291  1.00  0.00           H  
ATOM   3717 1HD2 LEU B 158     158.283 269.022  25.657  1.00  0.00           H  
ATOM   3718 2HD2 LEU B 158     159.863 269.140  26.467  1.00  0.00           H  
ATOM   3719 3HD2 LEU B 158     158.758 270.535  26.465  1.00  0.00           H  
ATOM   3720  N   ARG B 159     160.129 273.569  23.140  1.00  0.00           N  
ATOM   3721  CA  ARG B 159     159.175 274.305  22.319  1.00  0.00           C  
ATOM   3722  C   ARG B 159     159.713 274.522  20.911  1.00  0.00           C  
ATOM   3723  O   ARG B 159     159.006 274.307  19.925  1.00  0.00           O  
ATOM   3724  CB  ARG B 159     158.853 275.652  22.949  1.00  0.00           C  
ATOM   3725  CG  ARG B 159     157.836 276.487  22.188  1.00  0.00           C  
ATOM   3726  CD  ARG B 159     157.633 277.816  22.820  1.00  0.00           C  
ATOM   3727  NE  ARG B 159     158.846 278.617  22.797  1.00  0.00           N  
ATOM   3728  CZ  ARG B 159     159.293 279.300  21.725  1.00  0.00           C  
ATOM   3729  NH1 ARG B 159     158.617 279.268  20.598  1.00  0.00           N  
ATOM   3730  NH2 ARG B 159     160.410 280.001  21.806  1.00  0.00           N  
ATOM   3731  H   ARG B 159     160.454 273.980  24.004  1.00  0.00           H  
ATOM   3732  HA  ARG B 159     158.262 273.713  22.236  1.00  0.00           H  
ATOM   3733 1HB  ARG B 159     158.468 275.500  23.956  1.00  0.00           H  
ATOM   3734 2HB  ARG B 159     159.766 276.241  23.034  1.00  0.00           H  
ATOM   3735 1HG  ARG B 159     158.183 276.642  21.166  1.00  0.00           H  
ATOM   3736 2HG  ARG B 159     156.878 275.966  22.170  1.00  0.00           H  
ATOM   3737 1HD  ARG B 159     156.856 278.359  22.283  1.00  0.00           H  
ATOM   3738 2HD  ARG B 159     157.332 277.683  23.858  1.00  0.00           H  
ATOM   3739  HE  ARG B 159     159.393 278.666  23.647  1.00  0.00           H  
ATOM   3740 1HH1 ARG B 159     157.763 278.732  20.536  1.00  0.00           H  
ATOM   3741 2HH1 ARG B 159     158.952 279.780  19.794  1.00  0.00           H  
ATOM   3742 1HH2 ARG B 159     160.930 280.025  22.673  1.00  0.00           H  
ATOM   3743 2HH2 ARG B 159     160.745 280.512  21.003  1.00  0.00           H  
ATOM   3744  N   ARG B 160     160.968 274.950  20.821  1.00  0.00           N  
ATOM   3745  CA  ARG B 160     161.605 275.192  19.532  1.00  0.00           C  
ATOM   3746  C   ARG B 160     161.807 273.891  18.763  1.00  0.00           C  
ATOM   3747  O   ARG B 160     161.653 273.853  17.544  1.00  0.00           O  
ATOM   3748  CB  ARG B 160     162.950 275.879  19.721  1.00  0.00           C  
ATOM   3749  CG  ARG B 160     162.872 277.309  20.231  1.00  0.00           C  
ATOM   3750  CD  ARG B 160     162.235 278.211  19.238  1.00  0.00           C  
ATOM   3751  NE  ARG B 160     163.070 278.401  18.064  1.00  0.00           N  
ATOM   3752  CZ  ARG B 160     162.615 278.786  16.854  1.00  0.00           C  
ATOM   3753  NH1 ARG B 160     161.333 279.017  16.678  1.00  0.00           N  
ATOM   3754  NH2 ARG B 160     163.457 278.931  15.847  1.00  0.00           N  
ATOM   3755  H   ARG B 160     161.494 275.110  21.668  1.00  0.00           H  
ATOM   3756  HA  ARG B 160     160.950 275.829  18.937  1.00  0.00           H  
ATOM   3757 1HB  ARG B 160     163.553 275.310  20.428  1.00  0.00           H  
ATOM   3758 2HB  ARG B 160     163.487 275.896  18.773  1.00  0.00           H  
ATOM   3759 1HG  ARG B 160     162.282 277.337  21.148  1.00  0.00           H  
ATOM   3760 2HG  ARG B 160     163.878 277.679  20.434  1.00  0.00           H  
ATOM   3761 1HD  ARG B 160     161.286 277.786  18.916  1.00  0.00           H  
ATOM   3762 2HD  ARG B 160     162.059 279.186  19.693  1.00  0.00           H  
ATOM   3763  HE  ARG B 160     164.063 278.233  18.160  1.00  0.00           H  
ATOM   3764 1HH1 ARG B 160     160.689 278.906  17.448  1.00  0.00           H  
ATOM   3765 2HH1 ARG B 160     160.992 279.305  15.773  1.00  0.00           H  
ATOM   3766 1HH2 ARG B 160     164.443 278.754  15.983  1.00  0.00           H  
ATOM   3767 2HH2 ARG B 160     163.116 279.219  14.942  1.00  0.00           H  
ATOM   3768  N   ILE B 161     162.150 272.830  19.486  1.00  0.00           N  
ATOM   3769  CA  ILE B 161     162.329 271.518  18.879  1.00  0.00           C  
ATOM   3770  C   ILE B 161     161.043 271.037  18.218  1.00  0.00           C  
ATOM   3771  O   ILE B 161     161.051 270.597  17.069  1.00  0.00           O  
ATOM   3772  CB  ILE B 161     162.785 270.487  19.927  1.00  0.00           C  
ATOM   3773  CG1 ILE B 161     164.202 270.808  20.410  1.00  0.00           C  
ATOM   3774  CG2 ILE B 161     162.721 269.080  19.353  1.00  0.00           C  
ATOM   3775  CD1 ILE B 161     164.620 270.030  21.637  1.00  0.00           C  
ATOM   3776  H   ILE B 161     162.292 272.937  20.480  1.00  0.00           H  
ATOM   3777  HA  ILE B 161     163.090 271.594  18.103  1.00  0.00           H  
ATOM   3778  HB  ILE B 161     162.135 270.543  20.800  1.00  0.00           H  
ATOM   3779 1HG1 ILE B 161     164.914 270.597  19.613  1.00  0.00           H  
ATOM   3780 2HG1 ILE B 161     164.276 271.871  20.641  1.00  0.00           H  
ATOM   3781 1HG2 ILE B 161     163.047 268.364  20.106  1.00  0.00           H  
ATOM   3782 2HG2 ILE B 161     161.697 268.854  19.057  1.00  0.00           H  
ATOM   3783 3HG2 ILE B 161     163.373 269.013  18.482  1.00  0.00           H  
ATOM   3784 1HD1 ILE B 161     165.635 270.312  21.919  1.00  0.00           H  
ATOM   3785 2HD1 ILE B 161     163.939 270.254  22.460  1.00  0.00           H  
ATOM   3786 3HD1 ILE B 161     164.588 268.963  21.420  1.00  0.00           H  
ATOM   3787  N   LEU B 162     159.938 271.123  18.950  1.00  0.00           N  
ATOM   3788  CA  LEU B 162     158.644 270.685  18.442  1.00  0.00           C  
ATOM   3789  C   LEU B 162     158.256 271.458  17.187  1.00  0.00           C  
ATOM   3790  O   LEU B 162     157.782 270.875  16.211  1.00  0.00           O  
ATOM   3791  CB  LEU B 162     157.564 270.864  19.516  1.00  0.00           C  
ATOM   3792  CG  LEU B 162     157.670 269.928  20.727  1.00  0.00           C  
ATOM   3793  CD1 LEU B 162     156.683 270.371  21.799  1.00  0.00           C  
ATOM   3794  CD2 LEU B 162     157.394 268.497  20.289  1.00  0.00           C  
ATOM   3795  H   LEU B 162     159.996 271.504  19.885  1.00  0.00           H  
ATOM   3796  HA  LEU B 162     158.717 269.632  18.173  1.00  0.00           H  
ATOM   3797 1HB  LEU B 162     157.607 271.888  19.884  1.00  0.00           H  
ATOM   3798 2HB  LEU B 162     156.588 270.704  19.058  1.00  0.00           H  
ATOM   3799  HG  LEU B 162     158.672 269.992  21.150  1.00  0.00           H  
ATOM   3800 1HD1 LEU B 162     156.758 269.707  22.660  1.00  0.00           H  
ATOM   3801 2HD1 LEU B 162     156.915 271.391  22.108  1.00  0.00           H  
ATOM   3802 3HD1 LEU B 162     155.670 270.334  21.399  1.00  0.00           H  
ATOM   3803 1HD2 LEU B 162     157.470 267.832  21.150  1.00  0.00           H  
ATOM   3804 2HD2 LEU B 162     156.391 268.432  19.867  1.00  0.00           H  
ATOM   3805 3HD2 LEU B 162     158.125 268.201  19.536  1.00  0.00           H  
ATOM   3806  N   GLU B 163     158.460 272.770  17.217  1.00  0.00           N  
ATOM   3807  CA  GLU B 163     158.165 273.619  16.071  1.00  0.00           C  
ATOM   3808  C   GLU B 163     158.922 273.157  14.834  1.00  0.00           C  
ATOM   3809  O   GLU B 163     158.362 273.090  13.740  1.00  0.00           O  
ATOM   3810  CB  GLU B 163     158.517 275.076  16.383  1.00  0.00           C  
ATOM   3811  CG  GLU B 163     157.572 275.755  17.364  1.00  0.00           C  
ATOM   3812  CD  GLU B 163     157.998 277.153  17.714  1.00  0.00           C  
ATOM   3813  OE1 GLU B 163     159.061 277.551  17.302  1.00  0.00           O  
ATOM   3814  OE2 GLU B 163     157.260 277.825  18.396  1.00  0.00           O  
ATOM   3815  H   GLU B 163     158.832 273.190  18.059  1.00  0.00           H  
ATOM   3816  HA  GLU B 163     157.099 273.546  15.854  1.00  0.00           H  
ATOM   3817 1HB  GLU B 163     159.523 275.126  16.799  1.00  0.00           H  
ATOM   3818 2HB  GLU B 163     158.515 275.656  15.460  1.00  0.00           H  
ATOM   3819 1HG  GLU B 163     156.574 275.791  16.926  1.00  0.00           H  
ATOM   3820 2HG  GLU B 163     157.518 275.158  18.273  1.00  0.00           H  
ATOM   3821  N   GLU B 164     160.200 272.838  15.013  1.00  0.00           N  
ATOM   3822  CA  GLU B 164     161.037 272.382  13.909  1.00  0.00           C  
ATOM   3823  C   GLU B 164     160.615 270.998  13.436  1.00  0.00           C  
ATOM   3824  O   GLU B 164     160.691 270.686  12.248  1.00  0.00           O  
ATOM   3825  CB  GLU B 164     162.509 272.363  14.327  1.00  0.00           C  
ATOM   3826  CG  GLU B 164     163.140 273.740  14.467  1.00  0.00           C  
ATOM   3827  CD  GLU B 164     163.258 274.466  13.155  1.00  0.00           C  
ATOM   3828  OE1 GLU B 164     163.786 273.899  12.229  1.00  0.00           O  
ATOM   3829  OE2 GLU B 164     162.818 275.590  13.079  1.00  0.00           O  
ATOM   3830  H   GLU B 164     160.600 272.916  15.936  1.00  0.00           H  
ATOM   3831  HA  GLU B 164     160.912 273.068  13.074  1.00  0.00           H  
ATOM   3832 1HB  GLU B 164     162.608 271.850  15.284  1.00  0.00           H  
ATOM   3833 2HB  GLU B 164     163.088 271.803  13.593  1.00  0.00           H  
ATOM   3834 1HG  GLU B 164     162.535 274.339  15.146  1.00  0.00           H  
ATOM   3835 2HG  GLU B 164     164.131 273.632  14.907  1.00  0.00           H  
ATOM   3836  N   VAL B 165     160.170 270.166  14.373  1.00  0.00           N  
ATOM   3837  CA  VAL B 165     159.664 268.839  14.045  1.00  0.00           C  
ATOM   3838  C   VAL B 165     158.457 268.926  13.117  1.00  0.00           C  
ATOM   3839  O   VAL B 165     158.370 268.199  12.127  1.00  0.00           O  
ATOM   3840  CB  VAL B 165     159.268 268.086  15.329  1.00  0.00           C  
ATOM   3841  CG1 VAL B 165     158.444 266.852  14.990  1.00  0.00           C  
ATOM   3842  CG2 VAL B 165     160.516 267.703  16.110  1.00  0.00           C  
ATOM   3843  H   VAL B 165     160.186 270.462  15.341  1.00  0.00           H  
ATOM   3844  HA  VAL B 165     160.445 268.291  13.518  1.00  0.00           H  
ATOM   3845  HB  VAL B 165     158.641 268.734  15.941  1.00  0.00           H  
ATOM   3846 1HG1 VAL B 165     158.173 266.332  15.909  1.00  0.00           H  
ATOM   3847 2HG1 VAL B 165     157.539 267.153  14.464  1.00  0.00           H  
ATOM   3848 3HG1 VAL B 165     159.030 266.186  14.357  1.00  0.00           H  
ATOM   3849 1HG2 VAL B 165     160.229 267.171  17.016  1.00  0.00           H  
ATOM   3850 2HG2 VAL B 165     161.147 267.060  15.495  1.00  0.00           H  
ATOM   3851 3HG2 VAL B 165     161.069 268.604  16.377  1.00  0.00           H  
ATOM   3852  N   ILE B 166     157.530 269.821  13.442  1.00  0.00           N  
ATOM   3853  CA  ILE B 166     156.334 270.016  12.630  1.00  0.00           C  
ATOM   3854  C   ILE B 166     156.697 270.312  11.181  1.00  0.00           C  
ATOM   3855  O   ILE B 166     156.148 269.711  10.258  1.00  0.00           O  
ATOM   3856  CB  ILE B 166     155.471 271.162  13.189  1.00  0.00           C  
ATOM   3857  CG1 ILE B 166     154.867 270.766  14.539  1.00  0.00           C  
ATOM   3858  CG2 ILE B 166     154.376 271.534  12.201  1.00  0.00           C  
ATOM   3859  CD1 ILE B 166     154.247 271.920  15.293  1.00  0.00           C  
ATOM   3860  H   ILE B 166     157.657 270.380  14.272  1.00  0.00           H  
ATOM   3861  HA  ILE B 166     155.755 269.092  12.644  1.00  0.00           H  
ATOM   3862  HB  ILE B 166     156.098 272.035  13.369  1.00  0.00           H  
ATOM   3863 1HG1 ILE B 166     154.100 270.007  14.386  1.00  0.00           H  
ATOM   3864 2HG1 ILE B 166     155.641 270.325  15.169  1.00  0.00           H  
ATOM   3865 1HG2 ILE B 166     153.775 272.345  12.612  1.00  0.00           H  
ATOM   3866 2HG2 ILE B 166     154.827 271.856  11.263  1.00  0.00           H  
ATOM   3867 3HG2 ILE B 166     153.740 270.667  12.019  1.00  0.00           H  
ATOM   3868 1HD1 ILE B 166     153.841 271.561  16.239  1.00  0.00           H  
ATOM   3869 2HD1 ILE B 166     155.008 272.677  15.489  1.00  0.00           H  
ATOM   3870 3HD1 ILE B 166     153.446 272.355  14.697  1.00  0.00           H  
ATOM   3871  N   GLU B 167     157.623 271.245  10.988  1.00  0.00           N  
ATOM   3872  CA  GLU B 167     158.092 271.593   9.650  1.00  0.00           C  
ATOM   3873  C   GLU B 167     158.734 270.395   8.963  1.00  0.00           C  
ATOM   3874  O   GLU B 167     158.414 270.080   7.818  1.00  0.00           O  
ATOM   3875  CB  GLU B 167     159.092 272.750   9.719  1.00  0.00           C  
ATOM   3876  CG  GLU B 167     159.653 273.176   8.370  1.00  0.00           C  
ATOM   3877  CD  GLU B 167     160.602 274.338   8.471  1.00  0.00           C  
ATOM   3878  OE1 GLU B 167     160.608 274.988   9.489  1.00  0.00           O  
ATOM   3879  OE2 GLU B 167     161.323 274.574   7.531  1.00  0.00           O  
ATOM   3880  H   GLU B 167     158.013 271.726  11.785  1.00  0.00           H  
ATOM   3881  HA  GLU B 167     157.232 271.897   9.050  1.00  0.00           H  
ATOM   3882 1HB  GLU B 167     158.612 273.618  10.170  1.00  0.00           H  
ATOM   3883 2HB  GLU B 167     159.930 272.469  10.356  1.00  0.00           H  
ATOM   3884 1HG  GLU B 167     160.177 272.332   7.923  1.00  0.00           H  
ATOM   3885 2HG  GLU B 167     158.827 273.444   7.712  1.00  0.00           H  
ATOM   3886  N   ALA B 168     159.643 269.732   9.669  1.00  0.00           N  
ATOM   3887  CA  ALA B 168     160.365 268.595   9.113  1.00  0.00           C  
ATOM   3888  C   ALA B 168     159.405 267.498   8.668  1.00  0.00           C  
ATOM   3889  O   ALA B 168     159.566 266.914   7.597  1.00  0.00           O  
ATOM   3890  CB  ALA B 168     161.358 268.050  10.130  1.00  0.00           C  
ATOM   3891  H   ALA B 168     159.841 270.023  10.616  1.00  0.00           H  
ATOM   3892  HA  ALA B 168     160.913 268.929   8.231  1.00  0.00           H  
ATOM   3893 1HB  ALA B 168     161.891 267.202   9.699  1.00  0.00           H  
ATOM   3894 2HB  ALA B 168     162.074 268.830  10.394  1.00  0.00           H  
ATOM   3895 3HB  ALA B 168     160.826 267.727  11.022  1.00  0.00           H  
ATOM   3896  N   LEU B 169     158.405 267.222   9.498  1.00  0.00           N  
ATOM   3897  CA  LEU B 169     157.405 266.207   9.182  1.00  0.00           C  
ATOM   3898  C   LEU B 169     156.612 266.586   7.939  1.00  0.00           C  
ATOM   3899  O   LEU B 169     156.347 265.742   7.082  1.00  0.00           O  
ATOM   3900  CB  LEU B 169     156.448 266.019  10.367  1.00  0.00           C  
ATOM   3901  CG  LEU B 169     157.049 265.342  11.605  1.00  0.00           C  
ATOM   3902  CD1 LEU B 169     156.073 265.451  12.769  1.00  0.00           C  
ATOM   3903  CD2 LEU B 169     157.362 263.887  11.288  1.00  0.00           C  
ATOM   3904  H   LEU B 169     158.335 267.726  10.370  1.00  0.00           H  
ATOM   3905  HA  LEU B 169     157.918 265.269   8.976  1.00  0.00           H  
ATOM   3906 1HB  LEU B 169     156.076 266.995  10.671  1.00  0.00           H  
ATOM   3907 2HB  LEU B 169     155.602 265.416  10.037  1.00  0.00           H  
ATOM   3908  HG  LEU B 169     157.967 265.856  11.892  1.00  0.00           H  
ATOM   3909 1HD1 LEU B 169     156.500 264.971  13.648  1.00  0.00           H  
ATOM   3910 2HD1 LEU B 169     155.882 266.502  12.986  1.00  0.00           H  
ATOM   3911 3HD1 LEU B 169     155.137 264.959  12.505  1.00  0.00           H  
ATOM   3912 1HD2 LEU B 169     157.790 263.406  12.169  1.00  0.00           H  
ATOM   3913 2HD2 LEU B 169     156.444 263.371  11.003  1.00  0.00           H  
ATOM   3914 3HD2 LEU B 169     158.076 263.839  10.466  1.00  0.00           H  
ATOM   3915  N   LYS B 170     156.240 267.856   7.842  1.00  0.00           N  
ATOM   3916  CA  LYS B 170     155.543 268.364   6.666  1.00  0.00           C  
ATOM   3917  C   LYS B 170     156.381 268.178   5.407  1.00  0.00           C  
ATOM   3918  O   LYS B 170     155.865 267.791   4.357  1.00  0.00           O  
ATOM   3919  CB  LYS B 170     155.189 269.840   6.850  1.00  0.00           C  
ATOM   3920  CG  LYS B 170     154.410 270.449   5.692  1.00  0.00           C  
ATOM   3921  CD  LYS B 170     154.036 271.896   5.977  1.00  0.00           C  
ATOM   3922  CE  LYS B 170     153.285 272.516   4.808  1.00  0.00           C  
ATOM   3923  NZ  LYS B 170     152.913 273.932   5.073  1.00  0.00           N  
ATOM   3924  H   LYS B 170     156.444 268.488   8.604  1.00  0.00           H  
ATOM   3925  HA  LYS B 170     154.622 267.796   6.538  1.00  0.00           H  
ATOM   3926 1HB  LYS B 170     154.593 269.962   7.755  1.00  0.00           H  
ATOM   3927 2HB  LYS B 170     156.103 270.420   6.980  1.00  0.00           H  
ATOM   3928 1HG  LYS B 170     155.015 270.411   4.786  1.00  0.00           H  
ATOM   3929 2HG  LYS B 170     153.500 269.874   5.524  1.00  0.00           H  
ATOM   3930 1HD  LYS B 170     153.407 271.941   6.867  1.00  0.00           H  
ATOM   3931 2HD  LYS B 170     154.940 272.476   6.163  1.00  0.00           H  
ATOM   3932 1HE  LYS B 170     153.907 272.478   3.915  1.00  0.00           H  
ATOM   3933 2HE  LYS B 170     152.377 271.945   4.616  1.00  0.00           H  
ATOM   3934 1HZ  LYS B 170     152.417 274.305   4.276  1.00  0.00           H  
ATOM   3935 2HZ  LYS B 170     152.319 273.978   5.890  1.00  0.00           H  
ATOM   3936 3HZ  LYS B 170     153.748 274.476   5.234  1.00  0.00           H  
ATOM   3937  N   ARG B 171     157.675 268.456   5.518  1.00  0.00           N  
ATOM   3938  CA  ARG B 171     158.590 268.307   4.392  1.00  0.00           C  
ATOM   3939  C   ARG B 171     158.744 266.844   3.997  1.00  0.00           C  
ATOM   3940  O   ARG B 171     159.005 266.528   2.837  1.00  0.00           O  
ATOM   3941  CB  ARG B 171     159.955 268.886   4.731  1.00  0.00           C  
ATOM   3942  CG  ARG B 171     160.006 270.404   4.806  1.00  0.00           C  
ATOM   3943  CD  ARG B 171     161.375 270.893   5.109  1.00  0.00           C  
ATOM   3944  NE  ARG B 171     161.419 272.341   5.235  1.00  0.00           N  
ATOM   3945  CZ  ARG B 171     161.521 273.196   4.199  1.00  0.00           C  
ATOM   3946  NH1 ARG B 171     161.590 272.734   2.970  1.00  0.00           N  
ATOM   3947  NH2 ARG B 171     161.553 274.499   4.418  1.00  0.00           N  
ATOM   3948  H   ARG B 171     158.035 268.779   6.404  1.00  0.00           H  
ATOM   3949  HA  ARG B 171     158.172 268.837   3.534  1.00  0.00           H  
ATOM   3950 1HB  ARG B 171     160.286 268.497   5.693  1.00  0.00           H  
ATOM   3951 2HB  ARG B 171     160.681 268.568   3.982  1.00  0.00           H  
ATOM   3952 1HG  ARG B 171     159.696 270.826   3.850  1.00  0.00           H  
ATOM   3953 2HG  ARG B 171     159.336 270.752   5.591  1.00  0.00           H  
ATOM   3954 1HD  ARG B 171     161.717 270.459   6.048  1.00  0.00           H  
ATOM   3955 2HD  ARG B 171     162.053 270.600   4.308  1.00  0.00           H  
ATOM   3956  HE  ARG B 171     161.368 272.733   6.165  1.00  0.00           H  
ATOM   3957 1HH1 ARG B 171     161.567 271.738   2.803  1.00  0.00           H  
ATOM   3958 2HH1 ARG B 171     161.667 273.376   2.193  1.00  0.00           H  
ATOM   3959 1HH2 ARG B 171     161.500 274.853   5.363  1.00  0.00           H  
ATOM   3960 2HH2 ARG B 171     161.630 275.139   3.643  1.00  0.00           H  
ATOM   3961  N   SER B 172     158.586 265.954   4.972  1.00  0.00           N  
ATOM   3962  CA  SER B 172     158.689 264.521   4.725  1.00  0.00           C  
ATOM   3963  C   SER B 172     157.439 263.987   4.038  1.00  0.00           C  
ATOM   3964  O   SER B 172     157.414 262.849   3.571  1.00  0.00           O  
ATOM   3965  CB  SER B 172     158.914 263.783   6.030  1.00  0.00           C  
ATOM   3966  OG  SER B 172     160.154 264.118   6.590  1.00  0.00           O  
ATOM   3967  H   SER B 172     158.386 266.279   5.907  1.00  0.00           H  
ATOM   3968  HA  SER B 172     159.534 264.345   4.058  1.00  0.00           H  
ATOM   3969 1HB  SER B 172     158.117 264.030   6.731  1.00  0.00           H  
ATOM   3970 2HB  SER B 172     158.871 262.709   5.852  1.00  0.00           H  
ATOM   3971  HG  SER B 172     160.027 264.964   7.026  1.00  0.00           H  
ATOM   3972  N   GLY B 173     156.403 264.816   3.981  1.00  0.00           N  
ATOM   3973  CA  GLY B 173     155.138 264.420   3.372  1.00  0.00           C  
ATOM   3974  C   GLY B 173     154.179 263.852   4.412  1.00  0.00           C  
ATOM   3975  O   GLY B 173     153.233 263.144   4.073  1.00  0.00           O  
ATOM   3976  H   GLY B 173     156.493 265.743   4.371  1.00  0.00           H  
ATOM   3977 1HA  GLY B 173     154.682 265.284   2.885  1.00  0.00           H  
ATOM   3978 2HA  GLY B 173     155.325 263.676   2.599  1.00  0.00           H  
ATOM   3979  N   VAL B 174     154.431 264.167   5.677  1.00  0.00           N  
ATOM   3980  CA  VAL B 174     153.577 263.713   6.765  1.00  0.00           C  
ATOM   3981  C   VAL B 174     152.402 264.657   6.975  1.00  0.00           C  
ATOM   3982  O   VAL B 174     152.574 265.876   7.030  1.00  0.00           O  
ATOM   3983  CB  VAL B 174     154.387 263.607   8.070  1.00  0.00           C  
ATOM   3984  CG1 VAL B 174     153.499 263.129   9.210  1.00  0.00           C  
ATOM   3985  CG2 VAL B 174     155.565 262.665   7.874  1.00  0.00           C  
ATOM   3986  H   VAL B 174     155.239 264.736   5.890  1.00  0.00           H  
ATOM   3987  HA  VAL B 174     153.172 262.735   6.502  1.00  0.00           H  
ATOM   3988  HB  VAL B 174     154.753 264.597   8.341  1.00  0.00           H  
ATOM   3989 1HG1 VAL B 174     154.088 263.061  10.126  1.00  0.00           H  
ATOM   3990 2HG1 VAL B 174     152.683 263.837   9.357  1.00  0.00           H  
ATOM   3991 3HG1 VAL B 174     153.092 262.148   8.968  1.00  0.00           H  
ATOM   3992 1HG2 VAL B 174     156.134 262.596   8.801  1.00  0.00           H  
ATOM   3993 2HG2 VAL B 174     155.199 261.677   7.597  1.00  0.00           H  
ATOM   3994 3HG2 VAL B 174     156.209 263.049   7.082  1.00  0.00           H  
ATOM   3995  N   ASP B 175     151.206 264.092   7.088  1.00  0.00           N  
ATOM   3996  CA  ASP B 175     149.986 264.886   7.171  1.00  0.00           C  
ATOM   3997  C   ASP B 175     149.872 265.584   8.520  1.00  0.00           C  
ATOM   3998  O   ASP B 175     150.460 265.146   9.508  1.00  0.00           O  
ATOM   3999  CB  ASP B 175     148.756 264.004   6.941  1.00  0.00           C  
ATOM   4000  CG  ASP B 175     147.478 264.809   6.745  1.00  0.00           C  
ATOM   4001  OD1 ASP B 175     147.240 265.250   5.646  1.00  0.00           O  
ATOM   4002  OD2 ASP B 175     146.753 264.975   7.696  1.00  0.00           O  
ATOM   4003  H   ASP B 175     151.138 263.084   7.120  1.00  0.00           H  
ATOM   4004  HA  ASP B 175     150.022 265.658   6.402  1.00  0.00           H  
ATOM   4005 1HB  ASP B 175     148.915 263.381   6.060  1.00  0.00           H  
ATOM   4006 2HB  ASP B 175     148.621 263.337   7.793  1.00  0.00           H  
ATOM   4007  N   SER B 176     149.113 266.673   8.555  1.00  0.00           N  
ATOM   4008  CA  SER B 176     148.956 267.460   9.772  1.00  0.00           C  
ATOM   4009  C   SER B 176     148.313 266.635  10.881  1.00  0.00           C  
ATOM   4010  O   SER B 176     148.613 266.825  12.061  1.00  0.00           O  
ATOM   4011  CB  SER B 176     148.116 268.691   9.492  1.00  0.00           C  
ATOM   4012  OG  SER B 176     148.839 269.633   8.748  1.00  0.00           O  
ATOM   4013  H   SER B 176     148.632 266.965   7.716  1.00  0.00           H  
ATOM   4014  HA  SER B 176     149.946 267.761  10.110  1.00  0.00           H  
ATOM   4015 1HB  SER B 176     147.219 268.402   8.946  1.00  0.00           H  
ATOM   4016 2HB  SER B 176     147.798 269.135  10.434  1.00  0.00           H  
ATOM   4017  HG  SER B 176     148.245 270.375   8.613  1.00  0.00           H  
ATOM   4018  N   SER B 177     147.430 265.720  10.496  1.00  0.00           N  
ATOM   4019  CA  SER B 177     146.830 264.790  11.443  1.00  0.00           C  
ATOM   4020  C   SER B 177     147.887 263.901  12.087  1.00  0.00           C  
ATOM   4021  O   SER B 177     147.900 263.720  13.306  1.00  0.00           O  
ATOM   4022  CB  SER B 177     145.792 263.932  10.747  1.00  0.00           C  
ATOM   4023  OG  SER B 177     145.209 263.025  11.641  1.00  0.00           O  
ATOM   4024  H   SER B 177     147.170 265.669   9.522  1.00  0.00           H  
ATOM   4025  HA  SER B 177     146.351 265.363  12.236  1.00  0.00           H  
ATOM   4026 1HB  SER B 177     145.020 264.572  10.318  1.00  0.00           H  
ATOM   4027 2HB  SER B 177     146.259 263.389   9.927  1.00  0.00           H  
ATOM   4028  HG  SER B 177     144.569 262.524  11.130  1.00  0.00           H  
ATOM   4029  N   GLU B 178     148.774 263.352  11.265  1.00  0.00           N  
ATOM   4030  CA  GLU B 178     149.865 262.519  11.760  1.00  0.00           C  
ATOM   4031  C   GLU B 178     150.852 263.335  12.585  1.00  0.00           C  
ATOM   4032  O   GLU B 178     151.370 262.862  13.596  1.00  0.00           O  
ATOM   4033  CB  GLU B 178     150.593 261.844  10.595  1.00  0.00           C  
ATOM   4034  CG  GLU B 178     149.780 260.774   9.881  1.00  0.00           C  
ATOM   4035  CD  GLU B 178     150.395 260.346   8.577  1.00  0.00           C  
ATOM   4036  OE1 GLU B 178     150.678 261.198   7.768  1.00  0.00           O  
ATOM   4037  OE2 GLU B 178     150.582 259.167   8.390  1.00  0.00           O  
ATOM   4038  H   GLU B 178     148.690 263.516  10.272  1.00  0.00           H  
ATOM   4039  HA  GLU B 178     149.444 261.752  12.410  1.00  0.00           H  
ATOM   4040 1HB  GLU B 178     150.876 262.597   9.859  1.00  0.00           H  
ATOM   4041 2HB  GLU B 178     151.511 261.381  10.960  1.00  0.00           H  
ATOM   4042 1HG  GLU B 178     149.695 259.904  10.531  1.00  0.00           H  
ATOM   4043 2HG  GLU B 178     148.778 261.156   9.697  1.00  0.00           H  
ATOM   4044  N   ILE B 179     151.106 264.563  12.147  1.00  0.00           N  
ATOM   4045  CA  ILE B 179     152.001 265.461  12.865  1.00  0.00           C  
ATOM   4046  C   ILE B 179     151.490 265.742  14.272  1.00  0.00           C  
ATOM   4047  O   ILE B 179     152.247 265.683  15.241  1.00  0.00           O  
ATOM   4048  CB  ILE B 179     152.170 266.790  12.106  1.00  0.00           C  
ATOM   4049  CG1 ILE B 179     153.021 266.583  10.850  1.00  0.00           C  
ATOM   4050  CG2 ILE B 179     152.796 267.842  13.009  1.00  0.00           C  
ATOM   4051  CD1 ILE B 179     153.004 267.759   9.901  1.00  0.00           C  
ATOM   4052  H   ILE B 179     150.667 264.882  11.295  1.00  0.00           H  
ATOM   4053  HA  ILE B 179     152.974 264.977  12.958  1.00  0.00           H  
ATOM   4054  HB  ILE B 179     151.196 267.145  11.772  1.00  0.00           H  
ATOM   4055 1HG1 ILE B 179     154.054 266.392  11.138  1.00  0.00           H  
ATOM   4056 2HG1 ILE B 179     152.665 265.705  10.311  1.00  0.00           H  
ATOM   4057 1HG2 ILE B 179     152.909 268.775  12.457  1.00  0.00           H  
ATOM   4058 2HG2 ILE B 179     152.154 268.008  13.873  1.00  0.00           H  
ATOM   4059 3HG2 ILE B 179     153.774 267.498  13.345  1.00  0.00           H  
ATOM   4060 1HD1 ILE B 179     153.629 267.537   9.035  1.00  0.00           H  
ATOM   4061 2HD1 ILE B 179     151.981 267.946   9.571  1.00  0.00           H  
ATOM   4062 3HD1 ILE B 179     153.389 268.642  10.408  1.00  0.00           H  
ATOM   4063  N   VAL B 180     150.201 266.048  14.374  1.00  0.00           N  
ATOM   4064  CA  VAL B 180     149.581 266.316  15.667  1.00  0.00           C  
ATOM   4065  C   VAL B 180     149.773 265.146  16.624  1.00  0.00           C  
ATOM   4066  O   VAL B 180     150.073 265.338  17.802  1.00  0.00           O  
ATOM   4067  CB  VAL B 180     148.075 266.589  15.490  1.00  0.00           C  
ATOM   4068  CG1 VAL B 180     147.363 266.532  16.834  1.00  0.00           C  
ATOM   4069  CG2 VAL B 180     147.868 267.942  14.827  1.00  0.00           C  
ATOM   4070  H   VAL B 180     149.637 266.097  13.538  1.00  0.00           H  
ATOM   4071  HA  VAL B 180     150.049 267.202  16.099  1.00  0.00           H  
ATOM   4072  HB  VAL B 180     147.645 265.807  14.865  1.00  0.00           H  
ATOM   4073 1HG1 VAL B 180     146.300 266.727  16.690  1.00  0.00           H  
ATOM   4074 2HG1 VAL B 180     147.494 265.544  17.273  1.00  0.00           H  
ATOM   4075 3HG1 VAL B 180     147.782 267.286  17.500  1.00  0.00           H  
ATOM   4076 1HG2 VAL B 180     146.802 268.128  14.705  1.00  0.00           H  
ATOM   4077 2HG2 VAL B 180     148.304 268.723  15.450  1.00  0.00           H  
ATOM   4078 3HG2 VAL B 180     148.352 267.945  13.850  1.00  0.00           H  
ATOM   4079  N   LEU B 181     149.613 263.931  16.166  1.00  0.00           N  
ATOM   4080  CA  LEU B 181     149.767 262.802  17.076  1.00  0.00           C  
ATOM   4081  C   LEU B 181     151.224 262.612  17.476  1.00  0.00           C  
ATOM   4082  O   LEU B 181     151.525 262.291  18.626  1.00  0.00           O  
ATOM   4083  CB  LEU B 181     149.238 261.519  16.423  1.00  0.00           C  
ATOM   4084  CG  LEU B 181     147.748 261.522  16.060  1.00  0.00           C  
ATOM   4085  CD1 LEU B 181     147.412 260.261  15.276  1.00  0.00           C  
ATOM   4086  CD2 LEU B 181     146.916 261.614  17.330  1.00  0.00           C  
ATOM   4087  H   LEU B 181     149.386 263.755  15.197  1.00  0.00           H  
ATOM   4088  HA  LEU B 181     149.186 263.002  17.976  1.00  0.00           H  
ATOM   4089 1HB  LEU B 181     149.801 261.337  15.509  1.00  0.00           H  
ATOM   4090 2HB  LEU B 181     149.411 260.685  17.103  1.00  0.00           H  
ATOM   4091  HG  LEU B 181     147.530 262.379  15.421  1.00  0.00           H  
ATOM   4092 1HD1 LEU B 181     146.353 260.263  15.018  1.00  0.00           H  
ATOM   4093 2HD1 LEU B 181     148.007 260.231  14.363  1.00  0.00           H  
ATOM   4094 3HD1 LEU B 181     147.635 259.385  15.884  1.00  0.00           H  
ATOM   4095 1HD2 LEU B 181     145.856 261.617  17.072  1.00  0.00           H  
ATOM   4096 2HD2 LEU B 181     147.131 260.757  17.969  1.00  0.00           H  
ATOM   4097 3HD2 LEU B 181     147.163 262.533  17.861  1.00  0.00           H  
ATOM   4098  N   ILE B 182     152.130 262.812  16.520  1.00  0.00           N  
ATOM   4099  CA  ILE B 182     153.560 262.694  16.781  1.00  0.00           C  
ATOM   4100  C   ILE B 182     154.026 263.745  17.781  1.00  0.00           C  
ATOM   4101  O   ILE B 182     154.846 263.463  18.655  1.00  0.00           O  
ATOM   4102  CB  ILE B 182     154.368 262.830  15.478  1.00  0.00           C  
ATOM   4103  CG1 ILE B 182     154.120 261.625  14.567  1.00  0.00           C  
ATOM   4104  CG2 ILE B 182     155.851 262.973  15.785  1.00  0.00           C  
ATOM   4105  CD1 ILE B 182     154.611 261.818  13.151  1.00  0.00           C  
ATOM   4106  H   ILE B 182     151.817 263.051  15.590  1.00  0.00           H  
ATOM   4107  HA  ILE B 182     153.753 261.713  17.215  1.00  0.00           H  
ATOM   4108  HB  ILE B 182     154.033 263.711  14.932  1.00  0.00           H  
ATOM   4109 1HG1 ILE B 182     154.614 260.747  14.983  1.00  0.00           H  
ATOM   4110 2HG1 ILE B 182     153.051 261.410  14.530  1.00  0.00           H  
ATOM   4111 1HG2 ILE B 182     156.408 263.067  14.853  1.00  0.00           H  
ATOM   4112 2HG2 ILE B 182     156.012 263.861  16.395  1.00  0.00           H  
ATOM   4113 3HG2 ILE B 182     156.197 262.093  16.327  1.00  0.00           H  
ATOM   4114 1HD1 ILE B 182     154.399 260.922  12.567  1.00  0.00           H  
ATOM   4115 2HD1 ILE B 182     154.102 262.672  12.703  1.00  0.00           H  
ATOM   4116 3HD1 ILE B 182     155.685 261.999  13.160  1.00  0.00           H  
ATOM   4117  N   ILE B 183     153.500 264.960  17.648  1.00  0.00           N  
ATOM   4118  CA  ILE B 183     153.788 266.024  18.601  1.00  0.00           C  
ATOM   4119  C   ILE B 183     153.317 265.653  20.001  1.00  0.00           C  
ATOM   4120  O   ILE B 183     154.010 265.903  20.987  1.00  0.00           O  
ATOM   4121  CB  ILE B 183     153.125 267.344  18.168  1.00  0.00           C  
ATOM   4122  CG1 ILE B 183     153.815 267.905  16.922  1.00  0.00           C  
ATOM   4123  CG2 ILE B 183     153.164 268.356  19.303  1.00  0.00           C  
ATOM   4124  CD1 ILE B 183     155.277 268.227  17.126  1.00  0.00           C  
ATOM   4125  H   ILE B 183     152.886 265.151  16.869  1.00  0.00           H  
ATOM   4126  HA  ILE B 183     154.868 266.177  18.633  1.00  0.00           H  
ATOM   4127  HB  ILE B 183     152.086 267.157  17.896  1.00  0.00           H  
ATOM   4128 1HG1 ILE B 183     153.734 267.186  16.107  1.00  0.00           H  
ATOM   4129 2HG1 ILE B 183     153.307 268.816  16.603  1.00  0.00           H  
ATOM   4130 1HG2 ILE B 183     152.691 269.284  18.979  1.00  0.00           H  
ATOM   4131 2HG2 ILE B 183     152.629 267.958  20.164  1.00  0.00           H  
ATOM   4132 3HG2 ILE B 183     154.200 268.554  19.578  1.00  0.00           H  
ATOM   4133 1HD1 ILE B 183     155.696 268.620  16.199  1.00  0.00           H  
ATOM   4134 2HD1 ILE B 183     155.379 268.973  17.915  1.00  0.00           H  
ATOM   4135 3HD1 ILE B 183     155.812 267.322  17.411  1.00  0.00           H  
ATOM   4136  N   ILE B 184     152.130 265.055  20.076  1.00  0.00           N  
ATOM   4137  CA  ILE B 184     151.582 264.594  21.346  1.00  0.00           C  
ATOM   4138  C   ILE B 184     152.451 263.505  21.959  1.00  0.00           C  
ATOM   4139  O   ILE B 184     152.733 263.524  23.157  1.00  0.00           O  
ATOM   4140  CB  ILE B 184     150.147 264.066  21.164  1.00  0.00           C  
ATOM   4141  CG1 ILE B 184     149.198 265.211  20.801  1.00  0.00           C  
ATOM   4142  CG2 ILE B 184     149.676 263.361  22.427  1.00  0.00           C  
ATOM   4143  CD1 ILE B 184     147.836 264.751  20.336  1.00  0.00           C  
ATOM   4144  H   ILE B 184     151.596 264.916  19.231  1.00  0.00           H  
ATOM   4145  HA  ILE B 184     151.554 265.437  22.036  1.00  0.00           H  
ATOM   4146  HB  ILE B 184     150.121 263.360  20.335  1.00  0.00           H  
ATOM   4147 1HG1 ILE B 184     149.063 265.860  21.665  1.00  0.00           H  
ATOM   4148 2HG1 ILE B 184     149.642 265.814  20.008  1.00  0.00           H  
ATOM   4149 1HG2 ILE B 184     148.660 262.995  22.282  1.00  0.00           H  
ATOM   4150 2HG2 ILE B 184     150.337 262.523  22.643  1.00  0.00           H  
ATOM   4151 3HG2 ILE B 184     149.693 264.061  23.263  1.00  0.00           H  
ATOM   4152 1HD1 ILE B 184     147.221 265.619  20.097  1.00  0.00           H  
ATOM   4153 2HD1 ILE B 184     147.945 264.128  19.448  1.00  0.00           H  
ATOM   4154 3HD1 ILE B 184     147.357 264.176  21.127  1.00  0.00           H  
ATOM   4155  N   LYS B 185     152.872 262.555  21.127  1.00  0.00           N  
ATOM   4156  CA  LYS B 185     153.713 261.451  21.569  1.00  0.00           C  
ATOM   4157  C   LYS B 185     155.014 261.960  22.179  1.00  0.00           C  
ATOM   4158  O   LYS B 185     155.455 261.473  23.219  1.00  0.00           O  
ATOM   4159  CB  LYS B 185     154.011 260.506  20.404  1.00  0.00           C  
ATOM   4160  CG  LYS B 185     152.860 259.581  20.034  1.00  0.00           C  
ATOM   4161  CD  LYS B 185     153.224 258.689  18.856  1.00  0.00           C  
ATOM   4162  CE  LYS B 185     152.069 257.775  18.475  1.00  0.00           C  
ATOM   4163  NZ  LYS B 185     152.397 256.924  17.299  1.00  0.00           N  
ATOM   4164  H   LYS B 185     152.596 262.606  20.157  1.00  0.00           H  
ATOM   4165  HA  LYS B 185     153.175 260.891  22.335  1.00  0.00           H  
ATOM   4166 1HB  LYS B 185     154.271 261.088  19.520  1.00  0.00           H  
ATOM   4167 2HB  LYS B 185     154.873 259.885  20.651  1.00  0.00           H  
ATOM   4168 1HG  LYS B 185     152.606 258.954  20.889  1.00  0.00           H  
ATOM   4169 2HG  LYS B 185     151.986 260.176  19.771  1.00  0.00           H  
ATOM   4170 1HD  LYS B 185     153.486 259.308  17.997  1.00  0.00           H  
ATOM   4171 2HD  LYS B 185     154.087 258.077  19.117  1.00  0.00           H  
ATOM   4172 1HE  LYS B 185     151.822 257.130  19.317  1.00  0.00           H  
ATOM   4173 2HE  LYS B 185     151.192 258.377  18.237  1.00  0.00           H  
ATOM   4174 1HZ  LYS B 185     151.607 256.334  17.078  1.00  0.00           H  
ATOM   4175 2HZ  LYS B 185     152.610 257.512  16.506  1.00  0.00           H  
ATOM   4176 3HZ  LYS B 185     153.198 256.347  17.514  1.00  0.00           H  
ATOM   4177  N   ILE B 186     155.629 262.943  21.528  1.00  0.00           N  
ATOM   4178  CA  ILE B 186     156.852 263.548  22.043  1.00  0.00           C  
ATOM   4179  C   ILE B 186     156.619 264.185  23.408  1.00  0.00           C  
ATOM   4180  O   ILE B 186     157.428 264.021  24.321  1.00  0.00           O  
ATOM   4181  CB  ILE B 186     157.393 264.609  21.067  1.00  0.00           C  
ATOM   4182  CG1 ILE B 186     157.890 263.945  19.780  1.00  0.00           C  
ATOM   4183  CG2 ILE B 186     158.508 265.412  21.719  1.00  0.00           C  
ATOM   4184  CD1 ILE B 186     158.177 264.921  18.661  1.00  0.00           C  
ATOM   4185  H   ILE B 186     155.241 263.282  20.660  1.00  0.00           H  
ATOM   4186  HA  ILE B 186     157.603 262.766  22.156  1.00  0.00           H  
ATOM   4187  HB  ILE B 186     156.589 265.286  20.782  1.00  0.00           H  
ATOM   4188 1HG1 ILE B 186     158.802 263.386  19.987  1.00  0.00           H  
ATOM   4189 2HG1 ILE B 186     157.144 263.233  19.426  1.00  0.00           H  
ATOM   4190 1HG2 ILE B 186     158.880 266.156  21.015  1.00  0.00           H  
ATOM   4191 2HG2 ILE B 186     158.123 265.913  22.607  1.00  0.00           H  
ATOM   4192 3HG2 ILE B 186     159.321 264.744  22.003  1.00  0.00           H  
ATOM   4193 1HD1 ILE B 186     158.524 264.376  17.783  1.00  0.00           H  
ATOM   4194 2HD1 ILE B 186     157.266 265.468  18.413  1.00  0.00           H  
ATOM   4195 3HD1 ILE B 186     158.947 265.622  18.979  1.00  0.00           H  
ATOM   4196  N   ALA B 187     155.515 264.916  23.540  1.00  0.00           N  
ATOM   4197  CA  ALA B 187     155.177 265.554  24.806  1.00  0.00           C  
ATOM   4198  C   ALA B 187     154.979 264.521  25.909  1.00  0.00           C  
ATOM   4199  O   ALA B 187     155.445 264.710  27.032  1.00  0.00           O  
ATOM   4200  CB  ALA B 187     153.927 266.408  24.652  1.00  0.00           C  
ATOM   4201  H   ALA B 187     154.898 265.030  22.748  1.00  0.00           H  
ATOM   4202  HA  ALA B 187     156.002 266.203  25.097  1.00  0.00           H  
ATOM   4203 1HB  ALA B 187     153.688 266.879  25.605  1.00  0.00           H  
ATOM   4204 2HB  ALA B 187     154.104 267.179  23.901  1.00  0.00           H  
ATOM   4205 3HB  ALA B 187     153.094 265.781  24.338  1.00  0.00           H  
ATOM   4206  N   VAL B 188     154.291 263.429  25.584  1.00  0.00           N  
ATOM   4207  CA  VAL B 188     154.026 262.363  26.544  1.00  0.00           C  
ATOM   4208  C   VAL B 188     155.323 261.755  27.063  1.00  0.00           C  
ATOM   4209  O   VAL B 188     155.462 261.508  28.261  1.00  0.00           O  
ATOM   4210  CB  VAL B 188     153.170 261.259  25.894  1.00  0.00           C  
ATOM   4211  CG1 VAL B 188     153.172 260.006  26.757  1.00  0.00           C  
ATOM   4212  CG2 VAL B 188     151.752 261.764  25.679  1.00  0.00           C  
ATOM   4213  H   VAL B 188     153.941 263.335  24.641  1.00  0.00           H  
ATOM   4214  HA  VAL B 188     153.475 262.785  27.385  1.00  0.00           H  
ATOM   4215  HB  VAL B 188     153.610 260.989  24.934  1.00  0.00           H  
ATOM   4216 1HG1 VAL B 188     152.562 259.237  26.283  1.00  0.00           H  
ATOM   4217 2HG1 VAL B 188     154.193 259.642  26.868  1.00  0.00           H  
ATOM   4218 3HG1 VAL B 188     152.761 260.240  27.739  1.00  0.00           H  
ATOM   4219 1HG2 VAL B 188     151.152 260.979  25.219  1.00  0.00           H  
ATOM   4220 2HG2 VAL B 188     151.314 262.040  26.639  1.00  0.00           H  
ATOM   4221 3HG2 VAL B 188     151.771 262.636  25.025  1.00  0.00           H  
ATOM   4222  N   ALA B 189     156.268 261.514  26.162  1.00  0.00           N  
ATOM   4223  CA  ALA B 189     157.557 260.954  26.552  1.00  0.00           C  
ATOM   4224  C   ALA B 189     158.288 261.880  27.516  1.00  0.00           C  
ATOM   4225  O   ALA B 189     158.892 261.426  28.490  1.00  0.00           O  
ATOM   4226  CB  ALA B 189     158.413 260.686  25.323  1.00  0.00           C  
ATOM   4227  H   ALA B 189     156.092 261.721  25.189  1.00  0.00           H  
ATOM   4228  HA  ALA B 189     157.384 260.001  27.051  1.00  0.00           H  
ATOM   4229 1HB  ALA B 189     159.372 260.270  25.632  1.00  0.00           H  
ATOM   4230 2HB  ALA B 189     157.902 259.978  24.671  1.00  0.00           H  
ATOM   4231 3HB  ALA B 189     158.579 261.619  24.786  1.00  0.00           H  
ATOM   4232  N   VAL B 190     158.228 263.179  27.242  1.00  0.00           N  
ATOM   4233  CA  VAL B 190     158.871 264.175  28.090  1.00  0.00           C  
ATOM   4234  C   VAL B 190     158.181 264.274  29.445  1.00  0.00           C  
ATOM   4235  O   VAL B 190     158.836 264.437  30.474  1.00  0.00           O  
ATOM   4236  CB  VAL B 190     158.850 265.554  27.405  1.00  0.00           C  
ATOM   4237  CG1 VAL B 190     159.233 266.646  28.393  1.00  0.00           C  
ATOM   4238  CG2 VAL B 190     159.791 265.553  26.210  1.00  0.00           C  
ATOM   4239  H   VAL B 190     157.721 263.487  26.424  1.00  0.00           H  
ATOM   4240  HA  VAL B 190     159.902 263.867  28.264  1.00  0.00           H  
ATOM   4241  HB  VAL B 190     157.835 265.767  27.068  1.00  0.00           H  
ATOM   4242 1HG1 VAL B 190     159.213 267.614  27.891  1.00  0.00           H  
ATOM   4243 2HG1 VAL B 190     158.525 266.652  29.221  1.00  0.00           H  
ATOM   4244 3HG1 VAL B 190     160.237 266.457  28.773  1.00  0.00           H  
ATOM   4245 1HG2 VAL B 190     159.771 266.531  25.730  1.00  0.00           H  
ATOM   4246 2HG2 VAL B 190     160.805 265.335  26.546  1.00  0.00           H  
ATOM   4247 3HG2 VAL B 190     159.474 264.793  25.497  1.00  0.00           H  
ATOM   4248  N   MET B 191     156.853 264.171  29.439  1.00  0.00           N  
ATOM   4249  CA  MET B 191     156.068 264.228  30.666  1.00  0.00           C  
ATOM   4250  C   MET B 191     156.285 262.983  31.515  1.00  0.00           C  
ATOM   4251  O   MET B 191     156.157 263.027  32.740  1.00  0.00           O  
ATOM   4252  CB  MET B 191     154.586 264.397  30.338  1.00  0.00           C  
ATOM   4253  CG  MET B 191     154.220 265.761  29.769  1.00  0.00           C  
ATOM   4254  SD  MET B 191     152.437 265.996  29.620  1.00  0.00           S  
ATOM   4255  CE  MET B 191     152.078 264.960  28.204  1.00  0.00           C  
ATOM   4256  H   MET B 191     156.374 264.053  28.558  1.00  0.00           H  
ATOM   4257  HA  MET B 191     156.399 265.087  31.249  1.00  0.00           H  
ATOM   4258 1HB  MET B 191     154.286 263.642  29.613  1.00  0.00           H  
ATOM   4259 2HB  MET B 191     153.993 264.241  31.239  1.00  0.00           H  
ATOM   4260 1HG  MET B 191     154.617 266.543  30.415  1.00  0.00           H  
ATOM   4261 2HG  MET B 191     154.666 265.876  28.782  1.00  0.00           H  
ATOM   4262 1HE  MET B 191     151.010 265.000  27.986  1.00  0.00           H  
ATOM   4263 2HE  MET B 191     152.639 265.318  27.339  1.00  0.00           H  
ATOM   4264 3HE  MET B 191     152.365 263.931  28.423  1.00  0.00           H  
ATOM   4265  N   GLY B 192     156.610 261.870  30.863  1.00  0.00           N  
ATOM   4266  CA  GLY B 192     156.923 260.634  31.569  1.00  0.00           C  
ATOM   4267  C   GLY B 192     155.655 259.900  31.987  1.00  0.00           C  
ATOM   4268  O   GLY B 192     155.613 259.260  33.036  1.00  0.00           O  
ATOM   4269  H   GLY B 192     156.640 261.879  29.855  1.00  0.00           H  
ATOM   4270 1HA  GLY B 192     157.524 259.989  30.927  1.00  0.00           H  
ATOM   4271 2HA  GLY B 192     157.523 260.859  32.450  1.00  0.00           H  
ATOM   4272  N   VAL B 193     154.619 260.000  31.158  1.00  0.00           N  
ATOM   4273  CA  VAL B 193     153.324 259.410  31.476  1.00  0.00           C  
ATOM   4274  C   VAL B 193     152.900 258.408  30.408  1.00  0.00           C  
ATOM   4275  O   VAL B 193     153.577 258.243  29.395  1.00  0.00           O  
ATOM   4276  CB  VAL B 193     152.253 260.510  31.600  1.00  0.00           C  
ATOM   4277  CG1 VAL B 193     152.617 261.486  32.709  1.00  0.00           C  
ATOM   4278  CG2 VAL B 193     152.099 261.235  30.272  1.00  0.00           C  
ATOM   4279  H   VAL B 193     154.731 260.504  30.290  1.00  0.00           H  
ATOM   4280  HA  VAL B 193     153.406 258.889  32.431  1.00  0.00           H  
ATOM   4281  HB  VAL B 193     151.304 260.050  31.875  1.00  0.00           H  
ATOM   4282 1HG1 VAL B 193     151.849 262.256  32.783  1.00  0.00           H  
ATOM   4283 2HG1 VAL B 193     152.686 260.951  33.656  1.00  0.00           H  
ATOM   4284 3HG1 VAL B 193     153.576 261.952  32.483  1.00  0.00           H  
ATOM   4285 1HG2 VAL B 193     151.339 262.011  30.367  1.00  0.00           H  
ATOM   4286 2HG2 VAL B 193     153.050 261.690  29.993  1.00  0.00           H  
ATOM   4287 3HG2 VAL B 193     151.798 260.525  29.502  1.00  0.00           H  
ATOM   4288  N   THR B 194     151.773 257.743  30.644  1.00  0.00           N  
ATOM   4289  CA  THR B 194     151.328 256.650  29.788  1.00  0.00           C  
ATOM   4290  C   THR B 194     150.203 257.096  28.864  1.00  0.00           C  
ATOM   4291  O   THR B 194     149.240 257.726  29.304  1.00  0.00           O  
ATOM   4292  CB  THR B 194     150.864 255.443  30.624  1.00  0.00           C  
ATOM   4293  OG1 THR B 194     151.960 254.949  31.404  1.00  0.00           O  
ATOM   4294  CG2 THR B 194     150.348 254.334  29.720  1.00  0.00           C  
ATOM   4295  H   THR B 194     151.207 258.001  31.441  1.00  0.00           H  
ATOM   4296  HA  THR B 194     152.167 256.335  29.168  1.00  0.00           H  
ATOM   4297  HB  THR B 194     150.066 255.754  31.298  1.00  0.00           H  
ATOM   4298  HG1 THR B 194     152.183 255.589  32.084  1.00  0.00           H  
ATOM   4299 1HG2 THR B 194     150.023 253.490  30.328  1.00  0.00           H  
ATOM   4300 2HG2 THR B 194     149.507 254.704  29.133  1.00  0.00           H  
ATOM   4301 3HG2 THR B 194     151.144 254.013  29.049  1.00  0.00           H  
ATOM   4302  N   MET B 195     150.323 256.766  27.583  1.00  0.00           N  
ATOM   4303  CA  MET B 195     149.314 257.143  26.602  1.00  0.00           C  
ATOM   4304  C   MET B 195     148.731 255.917  25.912  1.00  0.00           C  
ATOM   4305  O   MET B 195     149.443 254.957  25.619  1.00  0.00           O  
ATOM   4306  CB  MET B 195     149.911 258.101  25.572  1.00  0.00           C  
ATOM   4307  CG  MET B 195     150.932 257.465  24.639  1.00  0.00           C  
ATOM   4308  SD  MET B 195     151.778 258.678  23.605  1.00  0.00           S  
ATOM   4309  CE  MET B 195     150.413 259.298  22.626  1.00  0.00           C  
ATOM   4310  H   MET B 195     151.133 256.243  27.278  1.00  0.00           H  
ATOM   4311  HA  MET B 195     148.500 257.650  27.119  1.00  0.00           H  
ATOM   4312 1HB  MET B 195     149.114 258.519  24.959  1.00  0.00           H  
ATOM   4313 2HB  MET B 195     150.398 258.930  26.086  1.00  0.00           H  
ATOM   4314 1HG  MET B 195     151.679 256.932  25.227  1.00  0.00           H  
ATOM   4315 2HG  MET B 195     150.434 256.747  23.989  1.00  0.00           H  
ATOM   4316 1HE  MET B 195     150.777 260.059  21.935  1.00  0.00           H  
ATOM   4317 2HE  MET B 195     149.967 258.478  22.062  1.00  0.00           H  
ATOM   4318 3HE  MET B 195     149.662 259.736  23.285  1.00  0.00           H  
ATOM   4319  N   GLU B 196     147.428 255.963  25.646  1.00  0.00           N  
ATOM   4320  CA  GLU B 196     146.785 254.985  24.776  1.00  0.00           C  
ATOM   4321  C   GLU B 196     146.334 255.623  23.469  1.00  0.00           C  
ATOM   4322  O   GLU B 196     145.823 256.742  23.456  1.00  0.00           O  
ATOM   4323  CB  GLU B 196     145.587 254.349  25.484  1.00  0.00           C  
ATOM   4324  CG  GLU B 196     145.932 253.630  26.781  1.00  0.00           C  
ATOM   4325  CD  GLU B 196     144.718 253.124  27.509  1.00  0.00           C  
ATOM   4326  OE1 GLU B 196     143.653 253.149  26.940  1.00  0.00           O  
ATOM   4327  OE2 GLU B 196     144.855 252.711  28.636  1.00  0.00           O  
ATOM   4328  H   GLU B 196     146.872 256.703  26.049  1.00  0.00           H  
ATOM   4329  HA  GLU B 196     147.508 254.203  24.541  1.00  0.00           H  
ATOM   4330 1HB  GLU B 196     144.849 255.118  25.713  1.00  0.00           H  
ATOM   4331 2HB  GLU B 196     145.111 253.628  24.818  1.00  0.00           H  
ATOM   4332 1HG  GLU B 196     146.583 252.787  26.555  1.00  0.00           H  
ATOM   4333 2HG  GLU B 196     146.478 254.315  27.428  1.00  0.00           H  
ATOM   4334  N   GLU B 197     146.527 254.908  22.366  1.00  0.00           N  
ATOM   4335  CA  GLU B 197     146.098 255.403  21.064  1.00  0.00           C  
ATOM   4336  C   GLU B 197     145.018 254.512  20.465  1.00  0.00           C  
ATOM   4337  O   GLU B 197     145.205 253.304  20.318  1.00  0.00           O  
ATOM   4338  CB  GLU B 197     147.290 255.491  20.108  1.00  0.00           C  
ATOM   4339  CG  GLU B 197     146.966 256.107  18.754  1.00  0.00           C  
ATOM   4340  CD  GLU B 197     148.176 256.255  17.874  1.00  0.00           C  
ATOM   4341  OE1 GLU B 197     149.245 255.890  18.301  1.00  0.00           O  
ATOM   4342  OE2 GLU B 197     148.030 256.734  16.774  1.00  0.00           O  
ATOM   4343  H   GLU B 197     146.978 254.006  22.433  1.00  0.00           H  
ATOM   4344  HA  GLU B 197     145.677 256.401  21.195  1.00  0.00           H  
ATOM   4345 1HB  GLU B 197     148.080 256.086  20.566  1.00  0.00           H  
ATOM   4346 2HB  GLU B 197     147.691 254.492  19.934  1.00  0.00           H  
ATOM   4347 1HG  GLU B 197     146.236 255.478  18.246  1.00  0.00           H  
ATOM   4348 2HG  GLU B 197     146.514 257.086  18.911  1.00  0.00           H  
ATOM   4349  N   HIS B 198     143.888 255.117  20.116  1.00  0.00           N  
ATOM   4350  CA  HIS B 198     142.759 254.379  19.563  1.00  0.00           C  
ATOM   4351  C   HIS B 198     142.309 254.975  18.235  1.00  0.00           C  
ATOM   4352  O   HIS B 198     141.789 256.089  18.181  1.00  0.00           O  
ATOM   4353  CB  HIS B 198     141.585 254.369  20.547  1.00  0.00           C  
ATOM   4354  CG  HIS B 198     141.920 253.763  21.876  1.00  0.00           C  
ATOM   4355  ND1 HIS B 198     141.761 252.420  22.143  1.00  0.00           N  
ATOM   4356  CD2 HIS B 198     142.404 254.318  23.011  1.00  0.00           C  
ATOM   4357  CE1 HIS B 198     142.135 252.174  23.386  1.00  0.00           C  
ATOM   4358  NE2 HIS B 198     142.528 253.309  23.935  1.00  0.00           N  
ATOM   4359  H   HIS B 198     143.813 256.118  20.226  1.00  0.00           H  
ATOM   4360  HA  HIS B 198     143.054 253.348  19.378  1.00  0.00           H  
ATOM   4361 1HB  HIS B 198     141.240 255.389  20.715  1.00  0.00           H  
ATOM   4362 2HB  HIS B 198     140.755 253.809  20.117  1.00  0.00           H  
ATOM   4363  HD2 HIS B 198     142.651 255.370  23.165  1.00  0.00           H  
ATOM   4364  HE1 HIS B 198     142.120 251.202  23.876  1.00  0.00           H  
ATOM   4365  HE2 HIS B 198     142.868 253.423  24.880  1.00  0.00           H  
ATOM   4366  N   ARG B 199     142.536 254.228  17.163  1.00  0.00           N  
ATOM   4367  CA  ARG B 199     142.308 254.719  15.808  1.00  0.00           C  
ATOM   4368  C   ARG B 199     140.999 254.182  15.241  1.00  0.00           C  
ATOM   4369  O   ARG B 199     140.713 252.988  15.329  1.00  0.00           O  
ATOM   4370  CB  ARG B 199     143.455 254.319  14.893  1.00  0.00           C  
ATOM   4371  CG  ARG B 199     144.804 254.916  15.260  1.00  0.00           C  
ATOM   4372  CD  ARG B 199     145.873 254.474  14.328  1.00  0.00           C  
ATOM   4373  NE  ARG B 199     147.171 255.018  14.693  1.00  0.00           N  
ATOM   4374  CZ  ARG B 199     148.315 254.783  14.022  1.00  0.00           C  
ATOM   4375  NH1 ARG B 199     148.306 254.014  12.956  1.00  0.00           N  
ATOM   4376  NH2 ARG B 199     149.447 255.327  14.435  1.00  0.00           N  
ATOM   4377  H   ARG B 199     142.899 253.293  17.288  1.00  0.00           H  
ATOM   4378  HA  ARG B 199     142.253 255.807  15.840  1.00  0.00           H  
ATOM   4379 1HB  ARG B 199     143.563 253.235  14.897  1.00  0.00           H  
ATOM   4380 2HB  ARG B 199     143.228 254.621  13.871  1.00  0.00           H  
ATOM   4381 1HG  ARG B 199     144.744 256.004  15.220  1.00  0.00           H  
ATOM   4382 2HG  ARG B 199     145.078 254.604  16.269  1.00  0.00           H  
ATOM   4383 1HD  ARG B 199     145.943 253.386  14.344  1.00  0.00           H  
ATOM   4384 2HD  ARG B 199     145.636 254.806  13.318  1.00  0.00           H  
ATOM   4385  HE  ARG B 199     147.218 255.615  15.508  1.00  0.00           H  
ATOM   4386 1HH1 ARG B 199     147.441 253.598  12.640  1.00  0.00           H  
ATOM   4387 2HH1 ARG B 199     149.164 253.838  12.453  1.00  0.00           H  
ATOM   4388 1HH2 ARG B 199     149.454 255.918  15.255  1.00  0.00           H  
ATOM   4389 2HH2 ARG B 199     150.304 255.151  13.933  1.00  0.00           H  
ATOM   4390  N   SER B 200     140.211 255.077  14.655  1.00  0.00           N  
ATOM   4391  CA  SER B 200     138.981 254.694  13.973  1.00  0.00           C  
ATOM   4392  C   SER B 200     138.542 255.765  12.982  1.00  0.00           C  
ATOM   4393  O   SER B 200     138.519 256.952  13.309  1.00  0.00           O  
ATOM   4394  CB  SER B 200     137.880 254.446  14.984  1.00  0.00           C  
ATOM   4395  OG  SER B 200     136.678 254.107  14.345  1.00  0.00           O  
ATOM   4396  H   SER B 200     140.482 256.050  14.668  1.00  0.00           H  
ATOM   4397  HA  SER B 200     139.164 253.771  13.420  1.00  0.00           H  
ATOM   4398 1HB  SER B 200     138.177 253.642  15.656  1.00  0.00           H  
ATOM   4399 2HB  SER B 200     137.733 255.339  15.589  1.00  0.00           H  
ATOM   4400  HG  SER B 200     136.040 253.958  15.046  1.00  0.00           H  
ATOM   4401  N   GLY B 201     138.195 255.345  11.773  1.00  0.00           N  
ATOM   4402  CA  GLY B 201     137.678 256.275  10.775  1.00  0.00           C  
ATOM   4403  C   GLY B 201     138.699 257.358  10.450  1.00  0.00           C  
ATOM   4404  O   GLY B 201     139.854 257.061  10.141  1.00  0.00           O  
ATOM   4405  H   GLY B 201     138.295 254.368  11.538  1.00  0.00           H  
ATOM   4406 1HA  GLY B 201     137.421 255.728   9.867  1.00  0.00           H  
ATOM   4407 2HA  GLY B 201     136.762 256.733  11.145  1.00  0.00           H  
ATOM   4408  N   ASN B 202     138.271 258.612  10.533  1.00  0.00           N  
ATOM   4409  CA  ASN B 202     139.146 259.742  10.242  1.00  0.00           C  
ATOM   4410  C   ASN B 202     139.527 260.486  11.515  1.00  0.00           C  
ATOM   4411  O   ASN B 202     139.899 261.660  11.476  1.00  0.00           O  
ATOM   4412  CB  ASN B 202     138.488 260.683   9.249  1.00  0.00           C  
ATOM   4413  CG  ASN B 202     137.222 261.293   9.782  1.00  0.00           C  
ATOM   4414  OD1 ASN B 202     136.654 260.812  10.769  1.00  0.00           O  
ATOM   4415  ND2 ASN B 202     136.768 262.345   9.149  1.00  0.00           N  
ATOM   4416  H   ASN B 202     137.321 258.795  10.822  1.00  0.00           H  
ATOM   4417  HA  ASN B 202     140.067 259.361   9.801  1.00  0.00           H  
ATOM   4418 1HB  ASN B 202     139.183 261.484   8.992  1.00  0.00           H  
ATOM   4419 2HB  ASN B 202     138.259 260.142   8.332  1.00  0.00           H  
ATOM   4420 1HD2 ASN B 202     135.929 262.792   9.459  1.00  0.00           H  
ATOM   4421 2HD2 ASN B 202     137.260 262.701   8.355  1.00  0.00           H  
ATOM   4422  N   GLU B 203     139.441 259.792  12.646  1.00  0.00           N  
ATOM   4423  CA  GLU B 203     139.857 260.360  13.923  1.00  0.00           C  
ATOM   4424  C   GLU B 203     140.786 259.413  14.671  1.00  0.00           C  
ATOM   4425  O   GLU B 203     140.684 258.194  14.540  1.00  0.00           O  
ATOM   4426  CB  GLU B 203     138.636 260.682  14.787  1.00  0.00           C  
ATOM   4427  CG  GLU B 203     137.749 261.790  14.236  1.00  0.00           C  
ATOM   4428  CD  GLU B 203     136.610 262.138  15.153  1.00  0.00           C  
ATOM   4429  OE1 GLU B 203     136.457 261.482  16.154  1.00  0.00           O  
ATOM   4430  OE2 GLU B 203     135.893 263.062  14.852  1.00  0.00           O  
ATOM   4431  H   GLU B 203     139.099 258.842  12.622  1.00  0.00           H  
ATOM   4432  HA  GLU B 203     140.401 261.285  13.728  1.00  0.00           H  
ATOM   4433 1HB  GLU B 203     138.023 259.788  14.899  1.00  0.00           H  
ATOM   4434 2HB  GLU B 203     138.963 260.980  15.784  1.00  0.00           H  
ATOM   4435 1HG  GLU B 203     138.357 262.680  14.075  1.00  0.00           H  
ATOM   4436 2HG  GLU B 203     137.351 261.476  13.272  1.00  0.00           H  
ATOM   4437  N   VAL B 204     141.683 259.977  15.470  1.00  0.00           N  
ATOM   4438  CA  VAL B 204     142.444 259.191  16.433  1.00  0.00           C  
ATOM   4439  C   VAL B 204     142.318 259.766  17.838  1.00  0.00           C  
ATOM   4440  O   VAL B 204     142.568 260.953  18.052  1.00  0.00           O  
ATOM   4441  CB  VAL B 204     143.930 259.147  16.030  1.00  0.00           C  
ATOM   4442  CG1 VAL B 204     144.720 258.283  17.002  1.00  0.00           C  
ATOM   4443  CG2 VAL B 204     144.066 258.622  14.609  1.00  0.00           C  
ATOM   4444  H   VAL B 204     141.840 260.974  15.412  1.00  0.00           H  
ATOM   4445  HA  VAL B 204     142.052 258.173  16.435  1.00  0.00           H  
ATOM   4446  HB  VAL B 204     144.342 260.154  16.087  1.00  0.00           H  
ATOM   4447 1HG1 VAL B 204     145.768 258.263  16.703  1.00  0.00           H  
ATOM   4448 2HG1 VAL B 204     144.638 258.698  18.007  1.00  0.00           H  
ATOM   4449 3HG1 VAL B 204     144.322 257.268  16.993  1.00  0.00           H  
ATOM   4450 1HG2 VAL B 204     145.119 258.594  14.331  1.00  0.00           H  
ATOM   4451 2HG2 VAL B 204     143.648 257.617  14.551  1.00  0.00           H  
ATOM   4452 3HG2 VAL B 204     143.527 259.279  13.925  1.00  0.00           H  
ATOM   4453  N   LYS B 205     141.931 258.926  18.789  1.00  0.00           N  
ATOM   4454  CA  LYS B 205     141.820 259.364  20.176  1.00  0.00           C  
ATOM   4455  C   LYS B 205     143.057 258.976  20.976  1.00  0.00           C  
ATOM   4456  O   LYS B 205     143.518 257.836  20.923  1.00  0.00           O  
ATOM   4457  CB  LYS B 205     140.568 258.776  20.827  1.00  0.00           C  
ATOM   4458  CG  LYS B 205     140.340 259.218  22.266  1.00  0.00           C  
ATOM   4459  CD  LYS B 205     139.098 258.564  22.854  1.00  0.00           C  
ATOM   4460  CE  LYS B 205     137.828 259.242  22.363  1.00  0.00           C  
ATOM   4461  NZ  LYS B 205     136.613 258.701  23.029  1.00  0.00           N  
ATOM   4462  H   LYS B 205     141.710 257.970  18.554  1.00  0.00           H  
ATOM   4463  HA  LYS B 205     141.741 260.452  20.190  1.00  0.00           H  
ATOM   4464 1HB  LYS B 205     139.690 259.060  20.246  1.00  0.00           H  
ATOM   4465 2HB  LYS B 205     140.629 257.688  20.817  1.00  0.00           H  
ATOM   4466 1HG  LYS B 205     141.205 258.945  22.871  1.00  0.00           H  
ATOM   4467 2HG  LYS B 205     140.220 260.300  22.299  1.00  0.00           H  
ATOM   4468 1HD  LYS B 205     139.071 257.511  22.570  1.00  0.00           H  
ATOM   4469 2HD  LYS B 205     139.134 258.628  23.941  1.00  0.00           H  
ATOM   4470 1HE  LYS B 205     137.888 260.312  22.557  1.00  0.00           H  
ATOM   4471 2HE  LYS B 205     137.731 259.097  21.286  1.00  0.00           H  
ATOM   4472 1HZ  LYS B 205     135.795 259.175  22.676  1.00  0.00           H  
ATOM   4473 2HZ  LYS B 205     136.536 257.711  22.839  1.00  0.00           H  
ATOM   4474 3HZ  LYS B 205     136.682 258.847  24.026  1.00  0.00           H  
ATOM   4475  N   VAL B 206     143.592 259.937  21.718  1.00  0.00           N  
ATOM   4476  CA  VAL B 206     144.716 259.689  22.612  1.00  0.00           C  
ATOM   4477  C   VAL B 206     144.331 259.939  24.064  1.00  0.00           C  
ATOM   4478  O   VAL B 206     143.844 261.014  24.410  1.00  0.00           O  
ATOM   4479  CB  VAL B 206     145.907 260.592  22.237  1.00  0.00           C  
ATOM   4480  CG1 VAL B 206     147.056 260.390  23.213  1.00  0.00           C  
ATOM   4481  CG2 VAL B 206     146.351 260.299  20.812  1.00  0.00           C  
ATOM   4482  H   VAL B 206     143.209 260.871  21.664  1.00  0.00           H  
ATOM   4483  HA  VAL B 206     145.020 258.646  22.505  1.00  0.00           H  
ATOM   4484  HB  VAL B 206     145.599 261.634  22.316  1.00  0.00           H  
ATOM   4485 1HG1 VAL B 206     147.889 261.035  22.934  1.00  0.00           H  
ATOM   4486 2HG1 VAL B 206     146.726 260.639  24.221  1.00  0.00           H  
ATOM   4487 3HG1 VAL B 206     147.380 259.349  23.184  1.00  0.00           H  
ATOM   4488 1HG2 VAL B 206     147.192 260.940  20.555  1.00  0.00           H  
ATOM   4489 2HG2 VAL B 206     146.653 259.254  20.734  1.00  0.00           H  
ATOM   4490 3HG2 VAL B 206     145.524 260.489  20.127  1.00  0.00           H  
ATOM   4491  N   VAL B 207     144.548 258.945  24.916  1.00  0.00           N  
ATOM   4492  CA  VAL B 207     144.215 259.090  26.328  1.00  0.00           C  
ATOM   4493  C   VAL B 207     145.460 258.989  27.201  1.00  0.00           C  
ATOM   4494  O   VAL B 207     146.133 257.959  27.226  1.00  0.00           O  
ATOM   4495  CB  VAL B 207     143.204 258.009  26.754  1.00  0.00           C  
ATOM   4496  CG1 VAL B 207     142.845 258.164  28.224  1.00  0.00           C  
ATOM   4497  CG2 VAL B 207     141.959 258.093  25.883  1.00  0.00           C  
ATOM   4498  H   VAL B 207     144.949 258.079  24.583  1.00  0.00           H  
ATOM   4499  HA  VAL B 207     143.763 260.072  26.477  1.00  0.00           H  
ATOM   4500  HB  VAL B 207     143.664 257.028  26.637  1.00  0.00           H  
ATOM   4501 1HG1 VAL B 207     142.130 257.392  28.508  1.00  0.00           H  
ATOM   4502 2HG1 VAL B 207     143.745 258.065  28.830  1.00  0.00           H  
ATOM   4503 3HG1 VAL B 207     142.402 259.146  28.389  1.00  0.00           H  
ATOM   4504 1HG2 VAL B 207     141.249 257.325  26.189  1.00  0.00           H  
ATOM   4505 2HG2 VAL B 207     141.502 259.076  25.995  1.00  0.00           H  
ATOM   4506 3HG2 VAL B 207     142.234 257.938  24.839  1.00  0.00           H  
ATOM   4507  N   ILE B 208     145.762 260.069  27.909  1.00  0.00           N  
ATOM   4508  CA  ILE B 208     146.976 260.146  28.713  1.00  0.00           C  
ATOM   4509  C   ILE B 208     146.664 260.018  30.198  1.00  0.00           C  
ATOM   4510  O   ILE B 208     145.935 260.841  30.754  1.00  0.00           O  
ATOM   4511  CB  ILE B 208     147.721 261.469  28.457  1.00  0.00           C  
ATOM   4512  CG1 ILE B 208     148.102 261.590  26.979  1.00  0.00           C  
ATOM   4513  CG2 ILE B 208     148.957 261.563  29.338  1.00  0.00           C  
ATOM   4514  CD1 ILE B 208     148.551 262.976  26.575  1.00  0.00           C  
ATOM   4515  H   ILE B 208     145.132 260.859  27.895  1.00  0.00           H  
ATOM   4516  HA  ILE B 208     147.629 259.320  28.431  1.00  0.00           H  
ATOM   4517  HB  ILE B 208     147.062 262.307  28.682  1.00  0.00           H  
ATOM   4518 1HG1 ILE B 208     148.906 260.891  26.752  1.00  0.00           H  
ATOM   4519 2HG1 ILE B 208     147.248 261.316  26.359  1.00  0.00           H  
ATOM   4520 1HG2 ILE B 208     149.472 262.503  29.144  1.00  0.00           H  
ATOM   4521 2HG2 ILE B 208     148.661 261.521  30.385  1.00  0.00           H  
ATOM   4522 3HG2 ILE B 208     149.626 260.731  29.116  1.00  0.00           H  
ATOM   4523 1HD1 ILE B 208     148.804 262.982  25.515  1.00  0.00           H  
ATOM   4524 2HD1 ILE B 208     147.746 263.688  26.761  1.00  0.00           H  
ATOM   4525 3HD1 ILE B 208     149.427 263.258  27.158  1.00  0.00           H  
ATOM   4526  N   LYS B 209     147.212 258.992  30.838  1.00  0.00           N  
ATOM   4527  CA  LYS B 209     146.833 258.663  32.205  1.00  0.00           C  
ATOM   4528  C   LYS B 209     148.001 258.855  33.163  1.00  0.00           C  
ATOM   4529  O   LYS B 209     149.164 258.732  32.778  1.00  0.00           O  
ATOM   4530  CB  LYS B 209     146.317 257.225  32.287  1.00  0.00           C  
ATOM   4531  CG  LYS B 209     145.041 256.967  31.496  1.00  0.00           C  
ATOM   4532  CD  LYS B 209     144.677 255.491  31.499  1.00  0.00           C  
ATOM   4533  CE  LYS B 209     143.374 255.239  30.754  1.00  0.00           C  
ATOM   4534  NZ  LYS B 209     143.075 253.787  30.631  1.00  0.00           N  
ATOM   4535  H   LYS B 209     147.904 258.430  30.365  1.00  0.00           H  
ATOM   4536  HA  LYS B 209     146.032 259.336  32.515  1.00  0.00           H  
ATOM   4537 1HB  LYS B 209     147.084 256.541  31.917  1.00  0.00           H  
ATOM   4538 2HB  LYS B 209     146.123 256.965  33.327  1.00  0.00           H  
ATOM   4539 1HG  LYS B 209     144.220 257.536  31.933  1.00  0.00           H  
ATOM   4540 2HG  LYS B 209     145.180 257.295  30.466  1.00  0.00           H  
ATOM   4541 1HD  LYS B 209     145.475 254.917  31.025  1.00  0.00           H  
ATOM   4542 2HD  LYS B 209     144.568 255.145  32.528  1.00  0.00           H  
ATOM   4543 1HE  LYS B 209     142.554 255.724  31.282  1.00  0.00           H  
ATOM   4544 2HE  LYS B 209     143.439 255.669  29.755  1.00  0.00           H  
ATOM   4545 1HZ  LYS B 209     142.205 253.663  30.132  1.00  0.00           H  
ATOM   4546 2HZ  LYS B 209     143.820 253.330  30.126  1.00  0.00           H  
ATOM   4547 3HZ  LYS B 209     142.994 253.380  31.552  1.00  0.00           H  
ATOM   4548  N   GLY B 210     147.682 259.155  34.420  1.00  0.00           N  
ATOM   4549  CA  GLY B 210     148.697 259.366  35.444  1.00  0.00           C  
ATOM   4550  C   GLY B 210     149.410 260.698  35.247  1.00  0.00           C  
ATOM   4551  O   GLY B 210     150.588 260.840  35.576  1.00  0.00           O  
ATOM   4552  H   GLY B 210     146.706 259.242  34.670  1.00  0.00           H  
ATOM   4553 1HA  GLY B 210     148.232 259.340  36.430  1.00  0.00           H  
ATOM   4554 2HA  GLY B 210     149.422 258.553  35.410  1.00  0.00           H  
ATOM   4555  N   LEU B 211     148.687 261.669  34.698  1.00  0.00           N  
ATOM   4556  CA  LEU B 211     149.282 262.942  34.311  1.00  0.00           C  
ATOM   4557  C   LEU B 211     149.022 264.015  35.361  1.00  0.00           C  
ATOM   4558  O   LEU B 211     147.871 264.323  35.674  1.00  0.00           O  
ATOM   4559  CB  LEU B 211     148.724 263.397  32.956  1.00  0.00           C  
ATOM   4560  CG  LEU B 211     149.213 264.764  32.460  1.00  0.00           C  
ATOM   4561  CD1 LEU B 211     150.721 264.719  32.253  1.00  0.00           C  
ATOM   4562  CD2 LEU B 211     148.494 265.123  31.169  1.00  0.00           C  
ATOM   4563  H   LEU B 211     147.707 261.513  34.517  1.00  0.00           H  
ATOM   4564  HA  LEU B 211     150.359 262.808  34.217  1.00  0.00           H  
ATOM   4565 1HB  LEU B 211     148.991 262.657  32.204  1.00  0.00           H  
ATOM   4566 2HB  LEU B 211     147.637 263.439  33.025  1.00  0.00           H  
ATOM   4567  HG  LEU B 211     149.003 265.522  33.216  1.00  0.00           H  
ATOM   4568 1HD1 LEU B 211     151.069 265.690  31.900  1.00  0.00           H  
ATOM   4569 2HD1 LEU B 211     151.212 264.479  33.196  1.00  0.00           H  
ATOM   4570 3HD1 LEU B 211     150.964 263.957  31.513  1.00  0.00           H  
ATOM   4571 1HD2 LEU B 211     148.841 266.095  30.817  1.00  0.00           H  
ATOM   4572 2HD2 LEU B 211     148.704 264.367  30.413  1.00  0.00           H  
ATOM   4573 3HD2 LEU B 211     147.420 265.165  31.351  1.00  0.00           H  
ATOM   4574  N   HIS B 212     150.098 264.581  35.904  1.00  0.00           N  
ATOM   4575  CA  HIS B 212     149.998 265.534  37.002  1.00  0.00           C  
ATOM   4576  C   HIS B 212     149.384 266.848  36.536  1.00  0.00           C  
ATOM   4577  O   HIS B 212     149.600 267.271  35.401  1.00  0.00           O  
ATOM   4578  CB  HIS B 212     151.376 265.798  37.618  1.00  0.00           C  
ATOM   4579  CG  HIS B 212     151.319 266.489  38.946  1.00  0.00           C  
ATOM   4580  ND1 HIS B 212     151.169 267.854  39.068  1.00  0.00           N  
ATOM   4581  CD2 HIS B 212     151.393 266.003  40.208  1.00  0.00           C  
ATOM   4582  CE1 HIS B 212     151.153 268.179  40.350  1.00  0.00           C  
ATOM   4583  NE2 HIS B 212     151.286 267.075  41.059  1.00  0.00           N  
ATOM   4584  H   HIS B 212     151.011 264.334  35.550  1.00  0.00           H  
ATOM   4585  HA  HIS B 212     149.353 265.127  37.780  1.00  0.00           H  
ATOM   4586 1HB  HIS B 212     151.903 264.852  37.748  1.00  0.00           H  
ATOM   4587 2HB  HIS B 212     151.966 266.411  36.940  1.00  0.00           H  
ATOM   4588  HD2 HIS B 212     151.514 264.958  40.493  1.00  0.00           H  
ATOM   4589  HE1 HIS B 212     151.046 269.187  40.749  1.00  0.00           H  
ATOM   4590  HE2 HIS B 212     151.309 267.021  42.069  1.00  0.00           H  
ATOM   4591  N   GLU B 213     148.621 267.488  37.419  1.00  0.00           N  
ATOM   4592  CA  GLU B 213     147.911 268.722  37.101  1.00  0.00           C  
ATOM   4593  C   GLU B 213     148.864 269.785  36.574  1.00  0.00           C  
ATOM   4594  O   GLU B 213     148.513 270.551  35.674  1.00  0.00           O  
ATOM   4595  CB  GLU B 213     147.177 269.249  38.336  1.00  0.00           C  
ATOM   4596  CG  GLU B 213     145.995 268.398  38.776  1.00  0.00           C  
ATOM   4597  CD  GLU B 213     145.344 268.905  40.032  1.00  0.00           C  
ATOM   4598  OE1 GLU B 213     145.836 269.855  40.592  1.00  0.00           O  
ATOM   4599  OE2 GLU B 213     144.352 268.342  40.433  1.00  0.00           O  
ATOM   4600  H   GLU B 213     148.529 267.105  38.349  1.00  0.00           H  
ATOM   4601  HA  GLU B 213     147.176 268.507  36.325  1.00  0.00           H  
ATOM   4602 1HB  GLU B 213     147.873 269.314  39.173  1.00  0.00           H  
ATOM   4603 2HB  GLU B 213     146.809 270.256  38.138  1.00  0.00           H  
ATOM   4604 1HG  GLU B 213     145.254 268.382  37.977  1.00  0.00           H  
ATOM   4605 2HG  GLU B 213     146.336 267.376  38.937  1.00  0.00           H  
ATOM   4606  N   SER B 214     150.068 269.842  37.135  1.00  0.00           N  
ATOM   4607  CA  SER B 214     151.045 270.843  36.720  1.00  0.00           C  
ATOM   4608  C   SER B 214     151.566 270.557  35.318  1.00  0.00           C  
ATOM   4609  O   SER B 214     152.151 271.425  34.671  1.00  0.00           O  
ATOM   4610  CB  SER B 214     152.201 270.883  37.700  1.00  0.00           C  
ATOM   4611  OG  SER B 214     152.946 269.698  37.646  1.00  0.00           O  
ATOM   4612  H   SER B 214     150.313 269.179  37.856  1.00  0.00           H  
ATOM   4613  HA  SER B 214     150.557 271.819  36.712  1.00  0.00           H  
ATOM   4614 1HB  SER B 214     152.845 271.731  37.469  1.00  0.00           H  
ATOM   4615 2HB  SER B 214     151.817 271.029  38.709  1.00  0.00           H  
ATOM   4616  HG  SER B 214     152.449 269.050  38.152  1.00  0.00           H  
ATOM   4617  N   GLN B 215     151.346 269.331  34.860  1.00  0.00           N  
ATOM   4618  CA  GLN B 215     151.743 268.925  33.516  1.00  0.00           C  
ATOM   4619  C   GLN B 215     150.602 269.111  32.524  1.00  0.00           C  
ATOM   4620  O   GLN B 215     150.831 269.360  31.342  1.00  0.00           O  
ATOM   4621  CB  GLN B 215     152.206 267.466  33.511  1.00  0.00           C  
ATOM   4622  CG  GLN B 215     153.423 267.196  34.380  1.00  0.00           C  
ATOM   4623  CD  GLN B 215     153.810 265.729  34.395  1.00  0.00           C  
ATOM   4624  OE1 GLN B 215     153.023 264.869  34.802  1.00  0.00           O  
ATOM   4625  NE2 GLN B 215     155.026 265.434  33.951  1.00  0.00           N  
ATOM   4626  H   GLN B 215     150.891 268.657  35.456  1.00  0.00           H  
ATOM   4627  HA  GLN B 215     152.573 269.556  33.196  1.00  0.00           H  
ATOM   4628 1HB  GLN B 215     151.395 266.826  33.859  1.00  0.00           H  
ATOM   4629 2HB  GLN B 215     152.447 267.164  32.492  1.00  0.00           H  
ATOM   4630 1HG  GLN B 215     154.267 267.769  33.994  1.00  0.00           H  
ATOM   4631 2HG  GLN B 215     153.201 267.501  35.402  1.00  0.00           H  
ATOM   4632 1HE2 GLN B 215     155.336 264.483  33.936  1.00  0.00           H  
ATOM   4633 2HE2 GLN B 215     155.631 266.162  33.629  1.00  0.00           H  
ATOM   4634  N   GLN B 216     149.369 269.009  33.021  1.00  0.00           N  
ATOM   4635  CA  GLN B 216     148.188 269.191  32.187  1.00  0.00           C  
ATOM   4636  C   GLN B 216     148.115 270.611  31.636  1.00  0.00           C  
ATOM   4637  O   GLN B 216     147.666 270.830  30.511  1.00  0.00           O  
ATOM   4638  CB  GLN B 216     146.918 268.872  32.980  1.00  0.00           C  
ATOM   4639  CG  GLN B 216     146.757 267.403  33.332  1.00  0.00           C  
ATOM   4640  CD  GLN B 216     145.502 267.136  34.141  1.00  0.00           C  
ATOM   4641  OE1 GLN B 216     144.449 267.730  33.893  1.00  0.00           O  
ATOM   4642  NE2 GLN B 216     145.606 266.239  35.115  1.00  0.00           N  
ATOM   4643  H   GLN B 216     149.249 268.816  34.005  1.00  0.00           H  
ATOM   4644  HA  GLN B 216     148.254 268.507  31.341  1.00  0.00           H  
ATOM   4645 1HB  GLN B 216     146.916 269.443  33.909  1.00  0.00           H  
ATOM   4646 2HB  GLN B 216     146.044 269.178  32.406  1.00  0.00           H  
ATOM   4647 1HG  GLN B 216     146.700 266.823  32.411  1.00  0.00           H  
ATOM   4648 2HG  GLN B 216     147.617 267.084  33.921  1.00  0.00           H  
ATOM   4649 1HE2 GLN B 216     144.811 266.021  35.682  1.00  0.00           H  
ATOM   4650 2HE2 GLN B 216     146.479 265.780  35.281  1.00  0.00           H  
ATOM   4651  N   GLU B 217     148.565 271.567  32.444  1.00  0.00           N  
ATOM   4652  CA  GLU B 217     148.611 272.965  32.033  1.00  0.00           C  
ATOM   4653  C   GLU B 217     149.477 273.147  30.792  1.00  0.00           C  
ATOM   4654  O   GLU B 217     149.096 273.857  29.862  1.00  0.00           O  
ATOM   4655  CB  GLU B 217     149.145 273.839  33.171  1.00  0.00           C  
ATOM   4656  CG  GLU B 217     148.218 273.940  34.373  1.00  0.00           C  
ATOM   4657  CD  GLU B 217     148.874 274.579  35.566  1.00  0.00           C  
ATOM   4658  OE1 GLU B 217     150.056 274.817  35.513  1.00  0.00           O  
ATOM   4659  OE2 GLU B 217     148.191 274.830  36.531  1.00  0.00           O  
ATOM   4660  H   GLU B 217     148.893 271.314  33.366  1.00  0.00           H  
ATOM   4661  HA  GLU B 217     147.599 273.288  31.791  1.00  0.00           H  
ATOM   4662 1HB  GLU B 217     150.100 273.442  33.517  1.00  0.00           H  
ATOM   4663 2HB  GLU B 217     149.325 274.848  32.801  1.00  0.00           H  
ATOM   4664 1HG  GLU B 217     147.343 274.528  34.096  1.00  0.00           H  
ATOM   4665 2HG  GLU B 217     147.879 272.941  34.643  1.00  0.00           H  
ATOM   4666  N   GLU B 218     150.643 272.504  30.787  1.00  0.00           N  
ATOM   4667  CA  GLU B 218     151.563 272.603  29.660  1.00  0.00           C  
ATOM   4668  C   GLU B 218     151.036 271.840  28.451  1.00  0.00           C  
ATOM   4669  O   GLU B 218     151.164 272.302  27.317  1.00  0.00           O  
ATOM   4670  CB  GLU B 218     152.943 272.069  30.051  1.00  0.00           C  
ATOM   4671  CG  GLU B 218     154.047 272.395  29.055  1.00  0.00           C  
ATOM   4672  CD  GLU B 218     154.300 273.871  28.923  1.00  0.00           C  
ATOM   4673  OE1 GLU B 218     154.398 274.530  29.930  1.00  0.00           O  
ATOM   4674  OE2 GLU B 218     154.396 274.340  27.814  1.00  0.00           O  
ATOM   4675  H   GLU B 218     150.901 271.941  31.585  1.00  0.00           H  
ATOM   4676  HA  GLU B 218     151.658 273.652  29.383  1.00  0.00           H  
ATOM   4677 1HB  GLU B 218     153.233 272.481  31.017  1.00  0.00           H  
ATOM   4678 2HB  GLU B 218     152.898 270.985  30.157  1.00  0.00           H  
ATOM   4679 1HG  GLU B 218     154.968 271.907  29.376  1.00  0.00           H  
ATOM   4680 2HG  GLU B 218     153.775 271.989  28.081  1.00  0.00           H  
ATOM   4681  N   LEU B 219     150.446 270.673  28.697  1.00  0.00           N  
ATOM   4682  CA  LEU B 219     149.883 269.860  27.626  1.00  0.00           C  
ATOM   4683  C   LEU B 219     148.821 270.628  26.851  1.00  0.00           C  
ATOM   4684  O   LEU B 219     148.774 270.571  25.621  1.00  0.00           O  
ATOM   4685  CB  LEU B 219     149.276 268.574  28.201  1.00  0.00           C  
ATOM   4686  CG  LEU B 219     148.652 267.617  27.176  1.00  0.00           C  
ATOM   4687  CD1 LEU B 219     149.719 267.161  26.191  1.00  0.00           C  
ATOM   4688  CD2 LEU B 219     148.033 266.431  27.900  1.00  0.00           C  
ATOM   4689  H   LEU B 219     150.383 270.343  29.649  1.00  0.00           H  
ATOM   4690  HA  LEU B 219     150.685 269.592  26.938  1.00  0.00           H  
ATOM   4691 1HB  LEU B 219     150.055 268.029  28.731  1.00  0.00           H  
ATOM   4692 2HB  LEU B 219     148.499 268.846  28.916  1.00  0.00           H  
ATOM   4693  HG  LEU B 219     147.880 268.141  26.612  1.00  0.00           H  
ATOM   4694 1HD1 LEU B 219     149.276 266.482  25.463  1.00  0.00           H  
ATOM   4695 2HD1 LEU B 219     150.131 268.028  25.673  1.00  0.00           H  
ATOM   4696 3HD1 LEU B 219     150.515 266.648  26.729  1.00  0.00           H  
ATOM   4697 1HD2 LEU B 219     147.589 265.751  27.172  1.00  0.00           H  
ATOM   4698 2HD2 LEU B 219     148.805 265.906  28.463  1.00  0.00           H  
ATOM   4699 3HD2 LEU B 219     147.262 266.784  28.585  1.00  0.00           H  
ATOM   4700  N   LEU B 220     147.973 271.346  27.578  1.00  0.00           N  
ATOM   4701  CA  LEU B 220     146.933 272.170  26.974  1.00  0.00           C  
ATOM   4702  C   LEU B 220     147.504 273.060  25.877  1.00  0.00           C  
ATOM   4703  O   LEU B 220     147.048 273.020  24.734  1.00  0.00           O  
ATOM   4704  CB  LEU B 220     146.255 273.038  28.043  1.00  0.00           C  
ATOM   4705  CG  LEU B 220     145.026 273.828  27.578  1.00  0.00           C  
ATOM   4706  CD1 LEU B 220     144.013 273.908  28.713  1.00  0.00           C  
ATOM   4707  CD2 LEU B 220     145.456 275.218  27.130  1.00  0.00           C  
ATOM   4708  H   LEU B 220     148.051 271.328  28.584  1.00  0.00           H  
ATOM   4709  HA  LEU B 220     146.191 271.514  26.519  1.00  0.00           H  
ATOM   4710 1HB  LEU B 220     145.945 272.395  28.865  1.00  0.00           H  
ATOM   4711 2HB  LEU B 220     146.985 273.753  28.423  1.00  0.00           H  
ATOM   4712  HG  LEU B 220     144.553 273.308  26.745  1.00  0.00           H  
ATOM   4713 1HD1 LEU B 220     143.139 274.469  28.382  1.00  0.00           H  
ATOM   4714 2HD1 LEU B 220     143.710 272.901  29.000  1.00  0.00           H  
ATOM   4715 3HD1 LEU B 220     144.464 274.410  29.568  1.00  0.00           H  
ATOM   4716 1HD2 LEU B 220     144.582 275.779  26.798  1.00  0.00           H  
ATOM   4717 2HD2 LEU B 220     145.927 275.739  27.963  1.00  0.00           H  
ATOM   4718 3HD2 LEU B 220     146.165 275.132  26.307  1.00  0.00           H  
ATOM   4719  N   GLU B 221     148.506 273.857  26.235  1.00  0.00           N  
ATOM   4720  CA  GLU B 221     149.101 274.819  25.314  1.00  0.00           C  
ATOM   4721  C   GLU B 221     149.835 274.115  24.180  1.00  0.00           C  
ATOM   4722  O   GLU B 221     149.723 274.512  23.019  1.00  0.00           O  
ATOM   4723  CB  GLU B 221     150.064 275.746  26.059  1.00  0.00           C  
ATOM   4724  CG  GLU B 221     150.731 276.796  25.183  1.00  0.00           C  
ATOM   4725  CD  GLU B 221     151.440 277.858  25.978  1.00  0.00           C  
ATOM   4726  OE1 GLU B 221     151.390 277.802  27.183  1.00  0.00           O  
ATOM   4727  OE2 GLU B 221     152.031 278.724  25.379  1.00  0.00           O  
ATOM   4728  H   GLU B 221     148.862 273.803  27.178  1.00  0.00           H  
ATOM   4729  HA  GLU B 221     148.303 275.417  24.875  1.00  0.00           H  
ATOM   4730 1HB  GLU B 221     149.528 276.265  26.854  1.00  0.00           H  
ATOM   4731 2HB  GLU B 221     150.850 275.153  26.528  1.00  0.00           H  
ATOM   4732 1HG  GLU B 221     151.452 276.305  24.530  1.00  0.00           H  
ATOM   4733 2HG  GLU B 221     149.974 277.264  24.555  1.00  0.00           H  
ATOM   4734  N   LEU B 222     150.594 273.073  24.515  1.00  0.00           N  
ATOM   4735  CA  LEU B 222     151.439 272.398  23.536  1.00  0.00           C  
ATOM   4736  C   LEU B 222     150.616 271.880  22.364  1.00  0.00           C  
ATOM   4737  O   LEU B 222     150.967 272.093  21.203  1.00  0.00           O  
ATOM   4738  CB  LEU B 222     152.190 271.235  24.196  1.00  0.00           C  
ATOM   4739  CG  LEU B 222     153.332 270.627  23.371  1.00  0.00           C  
ATOM   4740  CD1 LEU B 222     154.333 269.960  24.304  1.00  0.00           C  
ATOM   4741  CD2 LEU B 222     152.763 269.628  22.375  1.00  0.00           C  
ATOM   4742  H   LEU B 222     150.592 272.748  25.471  1.00  0.00           H  
ATOM   4743  HA  LEU B 222     152.164 273.117  23.152  1.00  0.00           H  
ATOM   4744 1HB  LEU B 222     152.610 271.582  25.138  1.00  0.00           H  
ATOM   4745 2HB  LEU B 222     151.477 270.439  24.411  1.00  0.00           H  
ATOM   4746  HG  LEU B 222     153.853 271.419  22.833  1.00  0.00           H  
ATOM   4747 1HD1 LEU B 222     155.144 269.528  23.718  1.00  0.00           H  
ATOM   4748 2HD1 LEU B 222     154.738 270.701  24.993  1.00  0.00           H  
ATOM   4749 3HD1 LEU B 222     153.835 269.172  24.869  1.00  0.00           H  
ATOM   4750 1HD2 LEU B 222     153.574 269.197  21.788  1.00  0.00           H  
ATOM   4751 2HD2 LEU B 222     152.242 268.835  22.912  1.00  0.00           H  
ATOM   4752 3HD2 LEU B 222     152.064 270.135  21.709  1.00  0.00           H  
ATOM   4753  N   VAL B 223     149.527 271.188  22.680  1.00  0.00           N  
ATOM   4754  CA  VAL B 223     148.735 270.484  21.678  1.00  0.00           C  
ATOM   4755  C   VAL B 223     147.923 271.459  20.834  1.00  0.00           C  
ATOM   4756  O   VAL B 223     147.844 271.311  19.614  1.00  0.00           O  
ATOM   4757  CB  VAL B 223     147.784 269.481  22.357  1.00  0.00           C  
ATOM   4758  CG1 VAL B 223     146.877 268.826  21.326  1.00  0.00           C  
ATOM   4759  CG2 VAL B 223     148.588 268.434  23.111  1.00  0.00           C  
ATOM   4760  H   VAL B 223     149.244 271.135  23.647  1.00  0.00           H  
ATOM   4761  HA  VAL B 223     149.415 269.936  21.022  1.00  0.00           H  
ATOM   4762  HB  VAL B 223     147.141 270.019  23.054  1.00  0.00           H  
ATOM   4763 1HG1 VAL B 223     146.211 268.120  21.823  1.00  0.00           H  
ATOM   4764 2HG1 VAL B 223     146.285 269.590  20.823  1.00  0.00           H  
ATOM   4765 3HG1 VAL B 223     147.484 268.295  20.592  1.00  0.00           H  
ATOM   4766 1HG2 VAL B 223     147.909 267.729  23.590  1.00  0.00           H  
ATOM   4767 2HG2 VAL B 223     149.235 267.900  22.415  1.00  0.00           H  
ATOM   4768 3HG2 VAL B 223     149.198 268.922  23.872  1.00  0.00           H  
ATOM   4769  N   LEU B 224     147.323 272.451  21.483  1.00  0.00           N  
ATOM   4770  CA  LEU B 224     146.498 273.428  20.781  1.00  0.00           C  
ATOM   4771  C   LEU B 224     147.320 274.218  19.772  1.00  0.00           C  
ATOM   4772  O   LEU B 224     146.850 274.502  18.670  1.00  0.00           O  
ATOM   4773  CB  LEU B 224     145.845 274.388  21.782  1.00  0.00           C  
ATOM   4774  CG  LEU B 224     144.748 273.783  22.667  1.00  0.00           C  
ATOM   4775  CD1 LEU B 224     144.359 274.780  23.749  1.00  0.00           C  
ATOM   4776  CD2 LEU B 224     143.548 273.414  21.807  1.00  0.00           C  
ATOM   4777  H   LEU B 224     147.437 272.535  22.484  1.00  0.00           H  
ATOM   4778  HA  LEU B 224     145.717 272.894  20.238  1.00  0.00           H  
ATOM   4779 1HB  LEU B 224     146.618 274.784  22.439  1.00  0.00           H  
ATOM   4780 2HB  LEU B 224     145.405 275.219  21.231  1.00  0.00           H  
ATOM   4781  HG  LEU B 224     145.130 272.888  23.159  1.00  0.00           H  
ATOM   4782 1HD1 LEU B 224     143.579 274.350  24.378  1.00  0.00           H  
ATOM   4783 2HD1 LEU B 224     145.231 275.012  24.361  1.00  0.00           H  
ATOM   4784 3HD1 LEU B 224     143.988 275.694  23.286  1.00  0.00           H  
ATOM   4785 1HD2 LEU B 224     142.769 272.982  22.435  1.00  0.00           H  
ATOM   4786 2HD2 LEU B 224     143.165 274.308  21.314  1.00  0.00           H  
ATOM   4787 3HD2 LEU B 224     143.851 272.686  21.053  1.00  0.00           H  
ATOM   4788  N   ARG B 225     148.548 274.570  20.149  1.00  0.00           N  
ATOM   4789  CA  ARG B 225     149.432 275.304  19.251  1.00  0.00           C  
ATOM   4790  C   ARG B 225     149.755 274.488  18.007  1.00  0.00           C  
ATOM   4791  O   ARG B 225     149.745 275.009  16.891  1.00  0.00           O  
ATOM   4792  CB  ARG B 225     150.726 275.676  19.960  1.00  0.00           C  
ATOM   4793  CG  ARG B 225     151.717 276.459  19.113  1.00  0.00           C  
ATOM   4794  CD  ARG B 225     151.180 277.790  18.731  1.00  0.00           C  
ATOM   4795  NE  ARG B 225     152.142 278.560  17.958  1.00  0.00           N  
ATOM   4796  CZ  ARG B 225     151.875 279.738  17.360  1.00  0.00           C  
ATOM   4797  NH1 ARG B 225     150.675 280.266  17.455  1.00  0.00           N  
ATOM   4798  NH2 ARG B 225     152.820 280.362  16.678  1.00  0.00           N  
ATOM   4799  H   ARG B 225     148.877 274.319  21.070  1.00  0.00           H  
ATOM   4800  HA  ARG B 225     148.925 276.217  18.937  1.00  0.00           H  
ATOM   4801 1HB  ARG B 225     150.499 276.275  20.840  1.00  0.00           H  
ATOM   4802 2HB  ARG B 225     151.227 274.770  20.301  1.00  0.00           H  
ATOM   4803 1HG  ARG B 225     152.638 276.609  19.676  1.00  0.00           H  
ATOM   4804 2HG  ARG B 225     151.935 275.902  18.201  1.00  0.00           H  
ATOM   4805 1HD  ARG B 225     150.283 277.661  18.127  1.00  0.00           H  
ATOM   4806 2HD  ARG B 225     150.935 278.355  19.629  1.00  0.00           H  
ATOM   4807  HE  ARG B 225     153.076 278.186  17.862  1.00  0.00           H  
ATOM   4808 1HH1 ARG B 225     149.953 279.789  17.977  1.00  0.00           H  
ATOM   4809 2HH1 ARG B 225     150.475 281.149  17.008  1.00  0.00           H  
ATOM   4810 1HH2 ARG B 225     153.742 279.956  16.605  1.00  0.00           H  
ATOM   4811 2HH2 ARG B 225     152.620 281.244  16.231  1.00  0.00           H  
ATOM   4812  N   ALA B 226     150.041 273.204  18.205  1.00  0.00           N  
ATOM   4813  CA  ALA B 226     150.325 272.303  17.093  1.00  0.00           C  
ATOM   4814  C   ALA B 226     149.131 272.193  16.154  1.00  0.00           C  
ATOM   4815  O   ALA B 226     149.285 272.225  14.933  1.00  0.00           O  
ATOM   4816  CB  ALA B 226     150.717 270.927  17.612  1.00  0.00           C  
ATOM   4817  H   ALA B 226     150.061 272.842  19.148  1.00  0.00           H  
ATOM   4818  HA  ALA B 226     151.163 272.709  16.524  1.00  0.00           H  
ATOM   4819 1HB  ALA B 226     150.925 270.266  16.770  1.00  0.00           H  
ATOM   4820 2HB  ALA B 226     151.608 271.013  18.234  1.00  0.00           H  
ATOM   4821 3HB  ALA B 226     149.901 270.515  18.202  1.00  0.00           H  
ATOM   4822  N   ALA B 227     147.939 272.063  16.731  1.00  0.00           N  
ATOM   4823  CA  ALA B 227     146.713 271.923  15.955  1.00  0.00           C  
ATOM   4824  C   ALA B 227     146.479 273.138  15.068  1.00  0.00           C  
ATOM   4825  O   ALA B 227     146.049 273.007  13.921  1.00  0.00           O  
ATOM   4826  CB  ALA B 227     145.525 271.705  16.878  1.00  0.00           C  
ATOM   4827  H   ALA B 227     147.879 272.057  17.738  1.00  0.00           H  
ATOM   4828  HA  ALA B 227     146.808 271.045  15.314  1.00  0.00           H  
ATOM   4829 1HB  ALA B 227     144.616 271.602  16.286  1.00  0.00           H  
ATOM   4830 2HB  ALA B 227     145.679 270.800  17.465  1.00  0.00           H  
ATOM   4831 3HB  ALA B 227     145.424 272.558  17.549  1.00  0.00           H  
ATOM   4832  N   GLU B 228     146.759 274.322  15.604  1.00  0.00           N  
ATOM   4833  CA  GLU B 228     146.548 275.567  14.873  1.00  0.00           C  
ATOM   4834  C   GLU B 228     147.550 275.715  13.736  1.00  0.00           C  
ATOM   4835  O   GLU B 228     147.202 276.179  12.650  1.00  0.00           O  
ATOM   4836  CB  GLU B 228     146.655 276.766  15.819  1.00  0.00           C  
ATOM   4837  CG  GLU B 228     145.489 276.909  16.787  1.00  0.00           C  
ATOM   4838  CD  GLU B 228     144.182 277.172  16.093  1.00  0.00           C  
ATOM   4839  OE1 GLU B 228     144.094 278.144  15.381  1.00  0.00           O  
ATOM   4840  OE2 GLU B 228     143.270 276.400  16.275  1.00  0.00           O  
ATOM   4841  H   GLU B 228     147.128 274.366  16.543  1.00  0.00           H  
ATOM   4842  HA  GLU B 228     145.548 275.546  14.437  1.00  0.00           H  
ATOM   4843 1HB  GLU B 228     147.570 276.685  16.407  1.00  0.00           H  
ATOM   4844 2HB  GLU B 228     146.721 277.684  15.236  1.00  0.00           H  
ATOM   4845 1HG  GLU B 228     145.400 275.993  17.370  1.00  0.00           H  
ATOM   4846 2HG  GLU B 228     145.701 277.726  17.475  1.00  0.00           H  
ATOM   4847  N   LEU B 229     148.793 275.318  13.989  1.00  0.00           N  
ATOM   4848  CA  LEU B 229     149.833 275.363  12.968  1.00  0.00           C  
ATOM   4849  C   LEU B 229     149.520 274.413  11.818  1.00  0.00           C  
ATOM   4850  O   LEU B 229     149.772 274.731  10.656  1.00  0.00           O  
ATOM   4851  CB  LEU B 229     151.192 275.003  13.580  1.00  0.00           C  
ATOM   4852  CG  LEU B 229     151.772 276.028  14.563  1.00  0.00           C  
ATOM   4853  CD1 LEU B 229     153.026 275.458  15.212  1.00  0.00           C  
ATOM   4854  CD2 LEU B 229     152.079 277.322  13.824  1.00  0.00           C  
ATOM   4855  H   LEU B 229     149.028 274.977  14.910  1.00  0.00           H  
ATOM   4856  HA  LEU B 229     149.875 276.375  12.561  1.00  0.00           H  
ATOM   4857 1HB  LEU B 229     151.095 274.056  14.109  1.00  0.00           H  
ATOM   4858 2HB  LEU B 229     151.913 274.872  12.774  1.00  0.00           H  
ATOM   4859  HG  LEU B 229     151.047 276.225  15.353  1.00  0.00           H  
ATOM   4860 1HD1 LEU B 229     153.437 276.187  15.910  1.00  0.00           H  
ATOM   4861 2HD1 LEU B 229     152.773 274.544  15.750  1.00  0.00           H  
ATOM   4862 3HD1 LEU B 229     153.764 275.236  14.443  1.00  0.00           H  
ATOM   4863 1HD2 LEU B 229     152.490 278.052  14.522  1.00  0.00           H  
ATOM   4864 2HD2 LEU B 229     152.805 277.127  13.034  1.00  0.00           H  
ATOM   4865 3HD2 LEU B 229     151.162 277.717  13.385  1.00  0.00           H  
ATOM   4866  N   ALA B 230     148.966 273.248  12.144  1.00  0.00           N  
ATOM   4867  CA  ALA B 230     148.594 272.273  11.126  1.00  0.00           C  
ATOM   4868  C   ALA B 230     147.303 272.673  10.425  1.00  0.00           C  
ATOM   4869  O   ALA B 230     147.121 272.397   9.240  1.00  0.00           O  
ATOM   4870  CB  ALA B 230     148.454 270.890  11.744  1.00  0.00           C  
ATOM   4871  H   ALA B 230     148.802 273.032  13.116  1.00  0.00           H  
ATOM   4872  HA  ALA B 230     149.384 272.234  10.378  1.00  0.00           H  
ATOM   4873 1HB  ALA B 230     148.176 270.172  10.972  1.00  0.00           H  
ATOM   4874 2HB  ALA B 230     149.403 270.592  12.191  1.00  0.00           H  
ATOM   4875 3HB  ALA B 230     147.683 270.912  12.513  1.00  0.00           H  
ATOM   4876  N   GLY B 231     146.406 273.326  11.159  1.00  0.00           N  
ATOM   4877  CA  GLY B 231     145.132 273.762  10.601  1.00  0.00           C  
ATOM   4878  C   GLY B 231     144.095 272.648  10.659  1.00  0.00           C  
ATOM   4879  O   GLY B 231     143.278 272.501   9.751  1.00  0.00           O  
ATOM   4880  H   GLY B 231     146.610 273.527  12.127  1.00  0.00           H  
ATOM   4881 1HA  GLY B 231     144.770 274.630  11.155  1.00  0.00           H  
ATOM   4882 2HA  GLY B 231     145.275 274.077   9.569  1.00  0.00           H  
ATOM   4883  N   VAL B 232     144.129 271.866  11.736  1.00  0.00           N  
ATOM   4884  CA  VAL B 232     143.197 270.758  11.905  1.00  0.00           C  
ATOM   4885  C   VAL B 232     142.409 270.896  13.202  1.00  0.00           C  
ATOM   4886  O   VAL B 232     142.756 271.695  14.071  1.00  0.00           O  
ATOM   4887  CB  VAL B 232     143.955 269.417  11.907  1.00  0.00           C  
ATOM   4888  CG1 VAL B 232     144.688 269.218  10.589  1.00  0.00           C  
ATOM   4889  CG2 VAL B 232     144.926 269.374  13.077  1.00  0.00           C  
ATOM   4890  H   VAL B 232     144.817 272.050  12.453  1.00  0.00           H  
ATOM   4891  HA  VAL B 232     142.498 270.762  11.069  1.00  0.00           H  
ATOM   4892  HB  VAL B 232     143.236 268.604  12.000  1.00  0.00           H  
ATOM   4893 1HG1 VAL B 232     145.219 268.266  10.607  1.00  0.00           H  
ATOM   4894 2HG1 VAL B 232     143.970 269.217   9.769  1.00  0.00           H  
ATOM   4895 3HG1 VAL B 232     145.404 270.028  10.445  1.00  0.00           H  
ATOM   4896 1HG2 VAL B 232     145.459 268.423  13.072  1.00  0.00           H  
ATOM   4897 2HG2 VAL B 232     145.642 270.191  12.986  1.00  0.00           H  
ATOM   4898 3HG2 VAL B 232     144.375 269.476  14.011  1.00  0.00           H  
ATOM   4899  N   ARG B 233     141.345 270.107  13.328  1.00  0.00           N  
ATOM   4900  CA  ARG B 233     140.461 270.186  14.485  1.00  0.00           C  
ATOM   4901  C   ARG B 233     140.917 269.242  15.591  1.00  0.00           C  
ATOM   4902  O   ARG B 233     140.942 268.025  15.406  1.00  0.00           O  
ATOM   4903  CB  ARG B 233     139.031 269.849  14.091  1.00  0.00           C  
ATOM   4904  CG  ARG B 233     138.009 269.994  15.207  1.00  0.00           C  
ATOM   4905  CD  ARG B 233     136.650 269.591  14.763  1.00  0.00           C  
ATOM   4906  NE  ARG B 233     136.150 270.450  13.702  1.00  0.00           N  
ATOM   4907  CZ  ARG B 233     135.562 271.647  13.899  1.00  0.00           C  
ATOM   4908  NH1 ARG B 233     135.409 272.111  15.119  1.00  0.00           N  
ATOM   4909  NH2 ARG B 233     135.140 272.354  12.865  1.00  0.00           N  
ATOM   4910  H   ARG B 233     141.144 269.429  12.606  1.00  0.00           H  
ATOM   4911  HA  ARG B 233     140.492 271.205  14.874  1.00  0.00           H  
ATOM   4912 1HB  ARG B 233     138.718 270.494  13.272  1.00  0.00           H  
ATOM   4913 2HB  ARG B 233     138.985 268.820  13.733  1.00  0.00           H  
ATOM   4914 1HG  ARG B 233     138.296 269.361  16.048  1.00  0.00           H  
ATOM   4915 2HG  ARG B 233     137.970 271.034  15.532  1.00  0.00           H  
ATOM   4916 1HD  ARG B 233     136.678 268.568  14.389  1.00  0.00           H  
ATOM   4917 2HD  ARG B 233     135.960 269.651  15.604  1.00  0.00           H  
ATOM   4918  HE  ARG B 233     136.250 270.127  12.749  1.00  0.00           H  
ATOM   4919 1HH1 ARG B 233     135.732 271.570  15.909  1.00  0.00           H  
ATOM   4920 2HH1 ARG B 233     134.969 273.007  15.267  1.00  0.00           H  
ATOM   4921 1HH2 ARG B 233     135.258 271.997  11.927  1.00  0.00           H  
ATOM   4922 2HH2 ARG B 233     134.700 273.250  13.013  1.00  0.00           H  
ATOM   4923  N   VAL B 234     141.289 269.801  16.736  1.00  0.00           N  
ATOM   4924  CA  VAL B 234     141.690 268.972  17.866  1.00  0.00           C  
ATOM   4925  C   VAL B 234     140.956 269.378  19.137  1.00  0.00           C  
ATOM   4926  O   VAL B 234     140.966 270.546  19.529  1.00  0.00           O
[truncated: 90,695 more chars]
