# Supplementary material for: Reconfigurable asymmetric protein assemblies through implicit negative design
Source: Science. Author manuscript; Available in PMC 2023 Jan 27. (PMC9881579; doi:10.1126/science.abj7662)
Supplement: Data S2 [file NIHMS1843281-supplement-Data_S2.gz › without_all_supplement_resubmit_20211001/components/single_fusions/274B53.pdb]

ATOM      1  N   THR A   1     -42.196  -8.646 -20.971  1.00  0.00           N  
ATOM      2  CA  THR A   1     -41.172  -8.136 -21.873  1.00  0.00           C  
ATOM      3  C   THR A   1     -39.778  -8.241 -21.250  1.00  0.00           C  
ATOM      4  O   THR A   1     -39.639  -8.561 -20.055  1.00  0.00           O  
ATOM      5  CB  THR A   1     -41.458  -6.674 -22.262  1.00  0.00           C  
ATOM      6  CG2 THR A   1     -42.831  -6.552 -22.904  1.00  0.00           C  
ATOM      7  OG1 THR A   1     -41.408  -5.847 -21.091  1.00  0.00           O  
ATOM      8 1H   THR A   1     -42.953  -9.059 -21.495  1.00  0.00           H  
ATOM      9 2H   THR A   1     -41.792  -9.335 -20.355  1.00  0.00           H  
ATOM     10 3H   THR A   1     -42.545  -7.870 -20.422  1.00  0.00           H  
ATOM     11  HA  THR A   1     -41.179  -8.748 -22.778  1.00  0.00           H  
ATOM     12  HB  THR A   1     -40.702  -6.329 -22.966  1.00  0.00           H  
ATOM     13  HG1 THR A   1     -40.504  -5.553 -20.946  1.00  0.00           H  
ATOM     14 1HG2 THR A   1     -43.016  -5.512 -23.172  1.00  0.00           H  
ATOM     15 2HG2 THR A   1     -42.869  -7.170 -23.801  1.00  0.00           H  
ATOM     16 3HG2 THR A   1     -43.593  -6.886 -22.201  1.00  0.00           H  
ATOM     17  N   THR A   2     -38.763  -8.049 -22.105  1.00  0.00           N  
ATOM     18  CA  THR A   2     -37.369  -8.022 -21.686  1.00  0.00           C  
ATOM     19  C   THR A   2     -36.983  -6.575 -21.634  1.00  0.00           C  
ATOM     20  O   THR A   2     -37.079  -5.864 -22.639  1.00  0.00           O  
ATOM     21  CB  THR A   2     -36.442  -8.796 -22.641  1.00  0.00           C  
ATOM     22  CG2 THR A   2     -34.988  -8.631 -22.225  1.00  0.00           C  
ATOM     23  OG1 THR A   2     -36.785 -10.188 -22.620  1.00  0.00           O  
ATOM     24  H   THR A   2     -38.973  -7.828 -23.083  1.00  0.00           H  
ATOM     25  HA  THR A   2     -37.269  -8.441 -20.685  1.00  0.00           H  
ATOM     26  HB  THR A   2     -36.567  -8.420 -23.656  1.00  0.00           H  
ATOM     27  HG1 THR A   2     -36.190 -10.655 -22.029  1.00  0.00           H  
ATOM     28 1HG2 THR A   2     -34.347  -9.185 -22.911  1.00  0.00           H  
ATOM     29 2HG2 THR A   2     -34.720  -7.575 -22.250  1.00  0.00           H  
ATOM     30 3HG2 THR A   2     -34.854  -9.015 -21.214  1.00  0.00           H  
ATOM     31  N   ASN A   3     -36.597  -6.118 -20.467  1.00  0.00           N  
ATOM     32  CA  ASN A   3     -36.201  -4.745 -20.402  1.00  0.00           C  
ATOM     33  C   ASN A   3     -34.753  -4.496 -20.013  1.00  0.00           C  
ATOM     34  O   ASN A   3     -34.143  -5.282 -19.265  1.00  0.00           O  
ATOM     35  CB  ASN A   3     -37.126  -4.014 -19.445  1.00  0.00           C  
ATOM     36  CG  ASN A   3     -38.573  -4.135 -19.835  1.00  0.00           C  
ATOM     37  ND2 ASN A   3     -39.419  -3.383 -19.180  1.00  0.00           N  
ATOM     38  OD1 ASN A   3     -38.924  -4.911 -20.731  1.00  0.00           O  
ATOM     39  H   ASN A   3     -36.681  -6.677 -19.620  1.00  0.00           H  
ATOM     40  HA  ASN A   3     -36.341  -4.278 -21.379  1.00  0.00           H  
ATOM     41 1HB  ASN A   3     -36.999  -4.414 -18.439  1.00  0.00           H  
ATOM     42 2HB  ASN A   3     -36.857  -2.959 -19.416  1.00  0.00           H  
ATOM     43 1HD2 ASN A   3     -40.395  -3.421 -19.396  1.00  0.00           H  
ATOM     44 2HD2 ASN A   3     -39.091  -2.770 -18.462  1.00  0.00           H  
ATOM     45  N   PHE A   4     -34.174  -3.403 -20.529  1.00  0.00           N  
ATOM     46  CA  PHE A   4     -32.894  -2.949 -20.051  1.00  0.00           C  
ATOM     47  C   PHE A   4     -32.917  -1.442 -19.733  1.00  0.00           C  
ATOM     48  O   PHE A   4     -33.527  -0.619 -20.450  1.00  0.00           O  
ATOM     49  CB  PHE A   4     -31.812  -3.253 -21.091  1.00  0.00           C  
ATOM     50  CG  PHE A   4     -31.745  -4.700 -21.490  1.00  0.00           C  
ATOM     51  CD1 PHE A   4     -32.467  -5.168 -22.578  1.00  0.00           C  
ATOM     52  CD2 PHE A   4     -30.962  -5.595 -20.778  1.00  0.00           C  
ATOM     53  CE1 PHE A   4     -32.406  -6.499 -22.947  1.00  0.00           C  
ATOM     54  CE2 PHE A   4     -30.898  -6.926 -21.144  1.00  0.00           C  
ATOM     55  CZ  PHE A   4     -31.621  -7.378 -22.230  1.00  0.00           C  
ATOM     56  H   PHE A   4     -34.655  -2.873 -21.281  1.00  0.00           H  
ATOM     57  HA  PHE A   4     -32.638  -3.484 -19.128  1.00  0.00           H  
ATOM     58 1HB  PHE A   4     -31.994  -2.661 -21.987  1.00  0.00           H  
ATOM     59 2HB  PHE A   4     -30.839  -2.963 -20.698  1.00  0.00           H  
ATOM     60  HD1 PHE A   4     -33.086  -4.473 -23.145  1.00  0.00           H  
ATOM     61  HD2 PHE A   4     -30.391  -5.238 -19.921  1.00  0.00           H  
ATOM     62  HE1 PHE A   4     -32.977  -6.853 -23.804  1.00  0.00           H  
ATOM     63  HE2 PHE A   4     -30.277  -7.619 -20.577  1.00  0.00           H  
ATOM     64  HZ  PHE A   4     -31.573  -8.427 -22.519  1.00  0.00           H  
ATOM     65  N   HIS A   5     -32.196  -1.061 -18.684  1.00  0.00           N  
ATOM     66  CA  HIS A   5     -32.002   0.346 -18.305  1.00  0.00           C  
ATOM     67  C   HIS A   5     -30.517   0.689 -18.170  1.00  0.00           C  
ATOM     68  O   HIS A   5     -29.835   0.195 -17.275  1.00  0.00           O  
ATOM     69  CB  HIS A   5     -32.721   0.655 -16.989  1.00  0.00           C  
ATOM     70  CG  HIS A   5     -34.209   0.501 -17.066  1.00  0.00           C  
ATOM     71  CD2 HIS A   5     -34.994  -0.602 -17.024  1.00  0.00           C  
ATOM     72  ND1 HIS A   5     -35.062   1.575 -17.203  1.00  0.00           N  
ATOM     73  CE1 HIS A   5     -36.309   1.140 -17.243  1.00  0.00           C  
ATOM     74  NE2 HIS A   5     -36.295  -0.176 -17.136  1.00  0.00           N  
ATOM     75  H   HIS A   5     -31.834  -1.790 -18.074  1.00  0.00           H  
ATOM     76  HA  HIS A   5     -32.407   0.976 -19.090  1.00  0.00           H  
ATOM     77 1HB  HIS A   5     -32.350  -0.007 -16.205  1.00  0.00           H  
ATOM     78 2HB  HIS A   5     -32.500   1.678 -16.685  1.00  0.00           H  
ATOM     79  HD2 HIS A   5     -34.658  -1.633 -16.920  1.00  0.00           H  
ATOM     80  HE1 HIS A   5     -37.198   1.761 -17.347  1.00  0.00           H  
ATOM     81  HE2 HIS A   5     -37.106  -0.777 -17.136  1.00  0.00           H  
ATOM     82  N   LEU A   6     -29.982   1.471 -19.123  1.00  0.00           N  
ATOM     83  CA  LEU A   6     -28.553   1.831 -19.092  1.00  0.00           C  
ATOM     84  C   LEU A   6     -28.304   3.138 -18.315  1.00  0.00           C  
ATOM     85  O   LEU A   6     -28.854   4.199 -18.627  1.00  0.00           O  
ATOM     86  CB  LEU A   6     -28.016   1.977 -20.522  1.00  0.00           C  
ATOM     87  CG  LEU A   6     -28.557   0.965 -21.540  1.00  0.00           C  
ATOM     88  CD1 LEU A   6     -27.802   1.115 -22.854  1.00  0.00           C  
ATOM     89  CD2 LEU A   6     -28.410  -0.443 -20.983  1.00  0.00           C  
ATOM     90  H   LEU A   6     -30.607   1.844 -19.856  1.00  0.00           H  
ATOM     91  HA  LEU A   6     -28.006   1.034 -18.571  1.00  0.00           H  
ATOM     92 1HB  LEU A   6     -28.261   2.975 -20.884  1.00  0.00           H  
ATOM     93 2HB  LEU A   6     -26.932   1.877 -20.498  1.00  0.00           H  
ATOM     94  HG  LEU A   6     -29.609   1.170 -21.736  1.00  0.00           H  
ATOM     95 1HD1 LEU A   6     -28.185   0.396 -23.578  1.00  0.00           H  
ATOM     96 2HD1 LEU A   6     -27.939   2.125 -23.240  1.00  0.00           H  
ATOM     97 3HD1 LEU A   6     -26.741   0.930 -22.688  1.00  0.00           H  
ATOM     98 1HD2 LEU A   6     -28.796  -1.162 -21.708  1.00  0.00           H  
ATOM     99 2HD2 LEU A   6     -27.358  -0.651 -20.789  1.00  0.00           H  
ATOM    100 3HD2 LEU A   6     -28.975  -0.527 -20.055  1.00  0.00           H  
ATOM    101  N   ILE A   7     -27.505   3.044 -17.252  1.00  0.00           N  
ATOM    102  CA  ILE A   7     -27.281   4.199 -16.367  1.00  0.00           C  
ATOM    103  C   ILE A   7     -25.846   4.704 -16.504  1.00  0.00           C  
ATOM    104  O   ILE A   7     -24.912   3.897 -16.479  1.00  0.00           O  
ATOM    105  CB  ILE A   7     -27.564   3.839 -14.898  1.00  0.00           C  
ATOM    106  CG1 ILE A   7     -28.981   3.281 -14.747  1.00  0.00           C  
ATOM    107  CG2 ILE A   7     -27.370   5.056 -14.006  1.00  0.00           C  
ATOM    108  CD1 ILE A   7     -30.066   4.251 -15.155  1.00  0.00           C  
ATOM    109  H   ILE A   7     -27.043   2.147 -17.035  1.00  0.00           H  
ATOM    110  HA  ILE A   7     -27.953   4.995 -16.667  1.00  0.00           H  
ATOM    111  HB  ILE A   7     -26.880   3.053 -14.577  1.00  0.00           H  
ATOM    112 1HG1 ILE A   7     -29.084   2.381 -15.351  1.00  0.00           H  
ATOM    113 2HG1 ILE A   7     -29.152   2.997 -13.708  1.00  0.00           H  
ATOM    114 1HG2 ILE A   7     -27.574   4.785 -12.970  1.00  0.00           H  
ATOM    115 2HG2 ILE A   7     -26.343   5.410 -14.092  1.00  0.00           H  
ATOM    116 3HG2 ILE A   7     -28.053   5.847 -14.315  1.00  0.00           H  
ATOM    117 1HD1 ILE A   7     -31.042   3.784 -15.020  1.00  0.00           H  
ATOM    118 2HD1 ILE A   7     -30.003   5.147 -14.537  1.00  0.00           H  
ATOM    119 3HD1 ILE A   7     -29.936   4.523 -16.202  1.00  0.00           H  
ATOM    120  N   ASN A   8     -25.650   6.039 -16.597  1.00  0.00           N  
ATOM    121  CA  ASN A   8     -24.301   6.615 -16.726  1.00  0.00           C  
ATOM    122  C   ASN A   8     -23.579   6.095 -17.960  1.00  0.00           C  
ATOM    123  O   ASN A   8     -22.391   5.764 -17.930  1.00  0.00           O  
ATOM    124  CB  ASN A   8     -23.478   6.335 -15.482  1.00  0.00           C  
ATOM    125  CG  ASN A   8     -22.319   7.281 -15.331  1.00  0.00           C  
ATOM    126  ND2 ASN A   8     -21.234   6.794 -14.784  1.00  0.00           N  
ATOM    127  OD1 ASN A   8     -22.407   8.456 -15.709  1.00  0.00           O  
ATOM    128  H   ASN A   8     -26.457   6.656 -16.615  1.00  0.00           H  
ATOM    129  HA  ASN A   8     -24.414   7.690 -16.890  1.00  0.00           H  
ATOM    130 1HB  ASN A   8     -24.114   6.414 -14.599  1.00  0.00           H  
ATOM    131 2HB  ASN A   8     -23.096   5.315 -15.520  1.00  0.00           H  
ATOM    132 1HD2 ASN A   8     -20.432   7.377 -14.658  1.00  0.00           H  
ATOM    133 2HD2 ASN A   8     -21.208   5.839 -14.493  1.00  0.00           H  
ATOM    134  N   GLY A   9     -24.320   6.059 -19.050  1.00  0.00           N  
ATOM    135  CA  GLY A   9     -23.747   5.548 -20.264  1.00  0.00           C  
ATOM    136  C   GLY A   9     -23.217   6.680 -21.165  1.00  0.00           C  
ATOM    137  O   GLY A   9     -23.625   7.835 -21.045  1.00  0.00           O  
ATOM    138  H   GLY A   9     -25.282   6.400 -18.994  1.00  0.00           H  
ATOM    139 1HA  GLY A   9     -22.934   4.863 -20.023  1.00  0.00           H  
ATOM    140 2HA  GLY A   9     -24.499   4.975 -20.806  1.00  0.00           H  
ATOM    141  N   SER A  10     -22.310   6.341 -22.071  1.00  0.00           N  
ATOM    142  CA  SER A  10     -21.866   7.240 -23.141  1.00  0.00           C  
ATOM    143  C   SER A  10     -22.877   7.234 -24.278  1.00  0.00           C  
ATOM    144  O   SER A  10     -23.604   6.257 -24.435  1.00  0.00           O  
ATOM    145  CB  SER A  10     -20.503   6.823 -23.658  1.00  0.00           C  
ATOM    146  OG  SER A  10     -20.568   5.578 -24.299  1.00  0.00           O  
ATOM    147  H   SER A  10     -21.891   5.409 -22.025  1.00  0.00           H  
ATOM    148  HA  SER A  10     -21.785   8.251 -22.744  1.00  0.00           H  
ATOM    149 1HB  SER A  10     -20.134   7.574 -24.355  1.00  0.00           H  
ATOM    150 2HB  SER A  10     -19.800   6.771 -22.828  1.00  0.00           H  
ATOM    151  HG  SER A  10     -20.148   4.952 -23.704  1.00  0.00           H  
ATOM    152  N   GLU A  11     -22.905   8.274 -25.125  1.00  0.00           N  
ATOM    153  CA  GLU A  11     -23.797   8.229 -26.285  1.00  0.00           C  
ATOM    154  C   GLU A  11     -23.385   7.157 -27.286  1.00  0.00           C  
ATOM    155  O   GLU A  11     -24.238   6.539 -27.919  1.00  0.00           O  
ATOM    156  CB  GLU A  11     -23.898   9.587 -26.987  1.00  0.00           C  
ATOM    157  CG  GLU A  11     -24.931   9.642 -28.156  1.00  0.00           C  
ATOM    158  CD  GLU A  11     -26.444   9.432 -27.775  1.00  0.00           C  
ATOM    159  OE1 GLU A  11     -26.820   9.646 -26.633  1.00  0.00           O  
ATOM    160  OE2 GLU A  11     -27.210   9.068 -28.674  1.00  0.00           O1-
ATOM    161  H   GLU A  11     -22.338   9.094 -24.944  1.00  0.00           H  
ATOM    162  HA  GLU A  11     -24.795   7.975 -25.931  1.00  0.00           H  
ATOM    163 1HB  GLU A  11     -24.153  10.354 -26.269  1.00  0.00           H  
ATOM    164 2HB  GLU A  11     -22.920   9.843 -27.396  1.00  0.00           H  
ATOM    165 1HG  GLU A  11     -24.833  10.614 -28.635  1.00  0.00           H  
ATOM    166 2HG  GLU A  11     -24.648   8.894 -28.888  1.00  0.00           H  
ATOM    167  N   GLU A  12     -22.077   6.953 -27.458  1.00  0.00           N  
ATOM    168  CA  GLU A  12     -21.624   5.932 -28.402  1.00  0.00           C  
ATOM    169  C   GLU A  12     -22.191   4.578 -27.989  1.00  0.00           C  
ATOM    170  O   GLU A  12     -22.762   3.848 -28.812  1.00  0.00           O  
ATOM    171  CB  GLU A  12     -20.096   5.875 -28.454  1.00  0.00           C  
ATOM    172  CG  GLU A  12     -19.538   4.817 -29.396  1.00  0.00           C  
ATOM    173  CD  GLU A  12     -18.036   4.816 -29.451  1.00  0.00           C  
ATOM    174  OE1 GLU A  12     -17.437   5.665 -28.836  1.00  0.00           O  
ATOM    175  OE2 GLU A  12     -17.487   3.965 -30.111  1.00  0.00           O1-
ATOM    176  H   GLU A  12     -21.417   7.496 -26.926  1.00  0.00           H  
ATOM    177  HA  GLU A  12     -21.993   6.178 -29.394  1.00  0.00           H  
ATOM    178 1HB  GLU A  12     -19.706   6.843 -28.771  1.00  0.00           H  
ATOM    179 2HB  GLU A  12     -19.705   5.675 -27.457  1.00  0.00           H  
ATOM    180 1HG  GLU A  12     -19.879   3.836 -29.065  1.00  0.00           H  
ATOM    181 2HG  GLU A  12     -19.935   4.990 -30.396  1.00  0.00           H  
ATOM    182  N   ALA A  13     -22.069   4.268 -26.704  1.00  0.00           N  
ATOM    183  CA  ALA A  13     -22.556   3.006 -26.170  1.00  0.00           C  
ATOM    184  C   ALA A  13     -24.069   2.884 -26.369  1.00  0.00           C  
ATOM    185  O   ALA A  13     -24.560   1.809 -26.723  1.00  0.00           O  
ATOM    186  CB  ALA A  13     -22.195   2.881 -24.696  1.00  0.00           C  
ATOM    187  H   ALA A  13     -21.577   4.918 -26.086  1.00  0.00           H  
ATOM    188  HA  ALA A  13     -22.080   2.197 -26.710  1.00  0.00           H  
ATOM    189 1HB  ALA A  13     -22.567   1.930 -24.310  1.00  0.00           H  
ATOM    190 2HB  ALA A  13     -21.112   2.920 -24.582  1.00  0.00           H  
ATOM    191 3HB  ALA A  13     -22.650   3.698 -24.140  1.00  0.00           H  
ATOM    192  N   ARG A  14     -24.804   3.992 -26.161  1.00  0.00           N  
ATOM    193  CA  ARG A  14     -26.251   3.958 -26.333  1.00  0.00           C  
ATOM    194  C   ARG A  14     -26.583   3.661 -27.767  1.00  0.00           C  
ATOM    195  O   ARG A  14     -27.484   2.861 -28.022  1.00  0.00           O  
ATOM    196  CB  ARG A  14     -26.941   5.265 -25.930  1.00  0.00           C  
ATOM    197  CG  ARG A  14     -27.027   5.494 -24.447  1.00  0.00           C  
ATOM    198  CD  ARG A  14     -27.848   6.668 -24.056  1.00  0.00           C  
ATOM    199  NE  ARG A  14     -27.177   7.932 -24.308  1.00  0.00           N  
ATOM    200  CZ  ARG A  14     -26.310   8.519 -23.460  1.00  0.00           C  
ATOM    201  NH1 ARG A  14     -25.982   7.946 -22.329  1.00  0.00           N1+
ATOM    202  NH2 ARG A  14     -25.790   9.676 -23.801  1.00  0.00           N  
ATOM    203  H   ARG A  14     -24.337   4.835 -25.830  1.00  0.00           H  
ATOM    204  HA  ARG A  14     -26.650   3.166 -25.727  1.00  0.00           H  
ATOM    205 1HB  ARG A  14     -26.422   6.103 -26.373  1.00  0.00           H  
ATOM    206 2HB  ARG A  14     -27.956   5.268 -26.320  1.00  0.00           H  
ATOM    207 1HG  ARG A  14     -27.389   4.630 -23.984  1.00  0.00           H  
ATOM    208 2HG  ARG A  14     -26.047   5.691 -24.080  1.00  0.00           H  
ATOM    209 1HD  ARG A  14     -28.763   6.659 -24.635  1.00  0.00           H  
ATOM    210 2HD  ARG A  14     -28.111   6.612 -22.999  1.00  0.00           H  
ATOM    211  HE  ARG A  14     -27.352   8.438 -25.190  1.00  0.00           H  
ATOM    212 1HH1 ARG A  14     -26.366   7.040 -22.093  1.00  0.00           H  
ATOM    213 2HH1 ARG A  14     -25.299   8.377 -21.716  1.00  0.00           H  
ATOM    214 1HH2 ARG A  14     -26.063  10.077 -24.710  1.00  0.00           H  
ATOM    215 2HH2 ARG A  14     -25.132  10.144 -23.202  1.00  0.00           H  
ATOM    216  N   GLN A  15     -25.855   4.240 -28.714  1.00  0.00           N  
ATOM    217  CA  GLN A  15     -26.149   3.982 -30.111  1.00  0.00           C  
ATOM    218  C   GLN A  15     -25.766   2.559 -30.506  1.00  0.00           C  
ATOM    219  O   GLN A  15     -26.522   1.884 -31.206  1.00  0.00           O  
ATOM    220  CB  GLN A  15     -25.475   5.014 -31.007  1.00  0.00           C  
ATOM    221  CG  GLN A  15     -26.105   6.382 -30.858  1.00  0.00           C  
ATOM    222  CD  GLN A  15     -25.543   7.443 -31.752  1.00  0.00           C  
ATOM    223  NE2 GLN A  15     -25.814   8.679 -31.364  1.00  0.00           N  
ATOM    224  OE1 GLN A  15     -24.882   7.184 -32.769  1.00  0.00           O  
ATOM    225  H   GLN A  15     -25.139   4.931 -28.445  1.00  0.00           H  
ATOM    226  HA  GLN A  15     -27.227   4.084 -30.246  1.00  0.00           H  
ATOM    227 1HB  GLN A  15     -24.417   5.095 -30.734  1.00  0.00           H  
ATOM    228 2HB  GLN A  15     -25.533   4.702 -32.046  1.00  0.00           H  
ATOM    229 1HG  GLN A  15     -27.165   6.289 -31.082  1.00  0.00           H  
ATOM    230 2HG  GLN A  15     -25.982   6.717 -29.828  1.00  0.00           H  
ATOM    231 1HE2 GLN A  15     -25.483   9.461 -31.891  1.00  0.00           H  
ATOM    232 2HE2 GLN A  15     -26.356   8.831 -30.497  1.00  0.00           H  
ATOM    233  N   ARG A  16     -24.619   2.065 -30.030  1.00  0.00           N  
ATOM    234  CA  ARG A  16     -24.202   0.723 -30.413  1.00  0.00           C  
ATOM    235  C   ARG A  16     -25.192  -0.335 -29.891  1.00  0.00           C  
ATOM    236  O   ARG A  16     -25.514  -1.291 -30.613  1.00  0.00           O  
ATOM    237  CB  ARG A  16     -22.809   0.429 -29.879  1.00  0.00           C  
ATOM    238  CG  ARG A  16     -21.682   1.153 -30.597  1.00  0.00           C  
ATOM    239  CD  ARG A  16     -20.353   0.783 -30.047  1.00  0.00           C  
ATOM    240  NE  ARG A  16     -19.275   1.512 -30.698  1.00  0.00           N  
ATOM    241  CZ  ARG A  16     -18.717   1.164 -31.873  1.00  0.00           C  
ATOM    242  NH1 ARG A  16     -19.144   0.099 -32.514  1.00  0.00           N1+
ATOM    243  NH2 ARG A  16     -17.740   1.894 -32.383  1.00  0.00           N  
ATOM    244  H   ARG A  16     -24.006   2.673 -29.472  1.00  0.00           H  
ATOM    245  HA  ARG A  16     -24.179   0.669 -31.502  1.00  0.00           H  
ATOM    246 1HB  ARG A  16     -22.758   0.702 -28.826  1.00  0.00           H  
ATOM    247 2HB  ARG A  16     -22.610  -0.641 -29.950  1.00  0.00           H  
ATOM    248 1HG  ARG A  16     -21.699   0.894 -31.656  1.00  0.00           H  
ATOM    249 2HG  ARG A  16     -21.812   2.230 -30.485  1.00  0.00           H  
ATOM    250 1HD  ARG A  16     -20.324   1.011 -28.982  1.00  0.00           H  
ATOM    251 2HD  ARG A  16     -20.181  -0.282 -30.195  1.00  0.00           H  
ATOM    252  HE  ARG A  16     -18.919   2.338 -30.234  1.00  0.00           H  
ATOM    253 1HH1 ARG A  16     -19.892  -0.459 -32.125  1.00  0.00           H  
ATOM    254 2HH1 ARG A  16     -18.727  -0.162 -33.395  1.00  0.00           H  
ATOM    255 1HH2 ARG A  16     -17.411   2.713 -31.890  1.00  0.00           H  
ATOM    256 2HH2 ARG A  16     -17.322   1.633 -33.264  1.00  0.00           H  
ATOM    257  N   ILE A  17     -25.696  -0.133 -28.670  1.00  0.00           N  
ATOM    258  CA  ILE A  17     -26.642  -1.043 -28.033  1.00  0.00           C  
ATOM    259  C   ILE A  17     -28.028  -0.947 -28.604  1.00  0.00           C  
ATOM    260  O   ILE A  17     -28.679  -1.973 -28.826  1.00  0.00           O  
ATOM    261  CB  ILE A  17     -26.715  -0.777 -26.518  1.00  0.00           C  
ATOM    262  CG1 ILE A  17     -25.383  -1.133 -25.849  1.00  0.00           C  
ATOM    263  CG2 ILE A  17     -27.855  -1.568 -25.894  1.00  0.00           C  
ATOM    264  CD1 ILE A  17     -25.242  -0.592 -24.444  1.00  0.00           C  
ATOM    265  H   ILE A  17     -25.368   0.692 -28.144  1.00  0.00           H  
ATOM    266  HA  ILE A  17     -26.320  -2.060 -28.229  1.00  0.00           H  
ATOM    267  HB  ILE A  17     -26.882   0.285 -26.342  1.00  0.00           H  
ATOM    268 1HG1 ILE A  17     -25.274  -2.216 -25.811  1.00  0.00           H  
ATOM    269 2HG1 ILE A  17     -24.560  -0.742 -26.448  1.00  0.00           H  
ATOM    270 1HG2 ILE A  17     -27.891  -1.370 -24.822  1.00  0.00           H  
ATOM    271 2HG2 ILE A  17     -28.797  -1.268 -26.350  1.00  0.00           H  
ATOM    272 3HG2 ILE A  17     -27.692  -2.633 -26.060  1.00  0.00           H  
ATOM    273 1HD1 ILE A  17     -24.274  -0.885 -24.038  1.00  0.00           H  
ATOM    274 2HD1 ILE A  17     -25.315   0.496 -24.464  1.00  0.00           H  
ATOM    275 3HD1 ILE A  17     -26.036  -0.998 -23.818  1.00  0.00           H  
ATOM    276  N   GLU A  18     -28.518   0.269 -28.825  1.00  0.00           N  
ATOM    277  CA  GLU A  18     -29.802   0.456 -29.460  1.00  0.00           C  
ATOM    278  C   GLU A  18     -29.830  -0.289 -30.785  1.00  0.00           C  
ATOM    279  O   GLU A  18     -30.749  -1.070 -31.027  1.00  0.00           O  
ATOM    280  CB  GLU A  18     -30.083   1.944 -29.681  1.00  0.00           C  
ATOM    281  CG  GLU A  18     -31.414   2.238 -30.358  1.00  0.00           C  
ATOM    282  CD  GLU A  18     -31.555   3.677 -30.769  1.00  0.00           C  
ATOM    283  OE1 GLU A  18     -31.109   4.531 -30.043  1.00  0.00           O  
ATOM    284  OE2 GLU A  18     -32.110   3.923 -31.816  1.00  0.00           O1-
ATOM    285  H   GLU A  18     -27.993   1.096 -28.550  1.00  0.00           H  
ATOM    286  HA  GLU A  18     -30.574   0.052 -28.816  1.00  0.00           H  
ATOM    287 1HB  GLU A  18     -30.074   2.463 -28.720  1.00  0.00           H  
ATOM    288 2HB  GLU A  18     -29.292   2.378 -30.293  1.00  0.00           H  
ATOM    289 1HG  GLU A  18     -31.507   1.608 -31.241  1.00  0.00           H  
ATOM    290 2HG  GLU A  18     -32.222   1.983 -29.673  1.00  0.00           H  
ATOM    291  N   GLU A  19     -28.818  -0.085 -31.639  1.00  0.00           N  
ATOM    292  CA  GLU A  19     -28.784  -0.773 -32.912  1.00  0.00           C  
ATOM    293  C   GLU A  19     -28.705  -2.278 -32.745  1.00  0.00           C  
ATOM    294  O   GLU A  19     -29.411  -3.007 -33.437  1.00  0.00           O  
ATOM    295  CB  GLU A  19     -27.594  -0.314 -33.750  1.00  0.00           C  
ATOM    296  CG  GLU A  19     -27.502  -0.979 -35.126  1.00  0.00           C  
ATOM    297  CD  GLU A  19     -26.404  -0.422 -35.978  1.00  0.00           C  
ATOM    298  OE1 GLU A  19     -25.771   0.521 -35.571  1.00  0.00           O  
ATOM    299  OE2 GLU A  19     -26.177  -0.967 -37.039  1.00  0.00           O1-
ATOM    300  H   GLU A  19     -28.075   0.594 -31.429  1.00  0.00           H  
ATOM    301  HA  GLU A  19     -29.698  -0.537 -33.453  1.00  0.00           H  
ATOM    302 1HB  GLU A  19     -27.649   0.765 -33.887  1.00  0.00           H  
ATOM    303 2HB  GLU A  19     -26.669  -0.523 -33.201  1.00  0.00           H  
ATOM    304 1HG  GLU A  19     -27.322  -2.043 -34.992  1.00  0.00           H  
ATOM    305 2HG  GLU A  19     -28.456  -0.863 -35.638  1.00  0.00           H  
ATOM    306  N   TYR A  20     -27.868  -2.753 -31.821  1.00  0.00           N  
ATOM    307  CA  TYR A  20     -27.719  -4.182 -31.598  1.00  0.00           C  
ATOM    308  C   TYR A  20     -29.042  -4.841 -31.281  1.00  0.00           C  
ATOM    309  O   TYR A  20     -29.416  -5.852 -31.901  1.00  0.00           O  
ATOM    310  CB  TYR A  20     -26.718  -4.444 -30.472  1.00  0.00           C  
ATOM    311  CG  TYR A  20     -26.451  -5.911 -30.221  1.00  0.00           C  
ATOM    312  CD1 TYR A  20     -25.590  -6.612 -31.054  1.00  0.00           C  
ATOM    313  CD2 TYR A  20     -27.067  -6.557 -29.159  1.00  0.00           C  
ATOM    314  CE1 TYR A  20     -25.348  -7.952 -30.826  1.00  0.00           C  
ATOM    315  CE2 TYR A  20     -26.824  -7.897 -28.931  1.00  0.00           C  
ATOM    316  CZ  TYR A  20     -25.968  -8.594 -29.759  1.00  0.00           C  
ATOM    317  OH  TYR A  20     -25.725  -9.930 -29.532  1.00  0.00           O  
ATOM    318  H   TYR A  20     -27.267  -2.110 -31.291  1.00  0.00           H  
ATOM    319  HA  TYR A  20     -27.331  -4.627 -32.515  1.00  0.00           H  
ATOM    320 1HB  TYR A  20     -25.769  -3.961 -30.708  1.00  0.00           H  
ATOM    321 2HB  TYR A  20     -27.087  -4.003 -29.546  1.00  0.00           H  
ATOM    322  HD1 TYR A  20     -25.106  -6.105 -31.888  1.00  0.00           H  
ATOM    323  HD2 TYR A  20     -27.744  -6.006 -28.506  1.00  0.00           H  
ATOM    324  HE1 TYR A  20     -24.671  -8.502 -31.479  1.00  0.00           H  
ATOM    325  HE2 TYR A  20     -27.308  -8.405 -28.097  1.00  0.00           H  
ATOM    326  HH  TYR A  20     -26.285 -10.238 -28.815  1.00  0.00           H  
ATOM    327  N   VAL A  21     -29.772  -4.284 -30.316  1.00  0.00           N  
ATOM    328  CA  VAL A  21     -31.026  -4.871 -29.914  1.00  0.00           C  
ATOM    329  C   VAL A  21     -32.020  -4.801 -31.076  1.00  0.00           C  
ATOM    330  O   VAL A  21     -32.742  -5.768 -31.315  1.00  0.00           O  
ATOM    331  CB  VAL A  21     -31.595  -4.135 -28.687  1.00  0.00           C  
ATOM    332  CG1 VAL A  21     -33.001  -4.626 -28.374  1.00  0.00           C  
ATOM    333  CG2 VAL A  21     -30.677  -4.333 -27.491  1.00  0.00           C  
ATOM    334  H   VAL A  21     -29.428  -3.429 -29.848  1.00  0.00           H  
ATOM    335  HA  VAL A  21     -30.841  -5.929 -29.697  1.00  0.00           H  
ATOM    336  HB  VAL A  21     -31.670  -3.071 -28.915  1.00  0.00           H  
ATOM    337 1HG1 VAL A  21     -33.388  -4.094 -27.504  1.00  0.00           H  
ATOM    338 2HG1 VAL A  21     -33.650  -4.441 -29.231  1.00  0.00           H  
ATOM    339 3HG1 VAL A  21     -32.974  -5.695 -28.163  1.00  0.00           H  
ATOM    340 1HG2 VAL A  21     -31.085  -3.809 -26.628  1.00  0.00           H  
ATOM    341 2HG2 VAL A  21     -30.597  -5.397 -27.267  1.00  0.00           H  
ATOM    342 3HG2 VAL A  21     -29.688  -3.936 -27.722  1.00  0.00           H  
ATOM    343  N   ARG A  22     -32.103  -3.649 -31.778  1.00  0.00           N  
ATOM    344  CA  ARG A  22     -33.080  -3.523 -32.850  1.00  0.00           C  
ATOM    345  C   ARG A  22     -32.783  -4.491 -33.996  1.00  0.00           C  
ATOM    346  O   ARG A  22     -33.719  -5.023 -34.592  1.00  0.00           O  
ATOM    347  CB  ARG A  22     -33.100  -2.099 -33.386  1.00  0.00           C  
ATOM    348  CG  ARG A  22     -33.693  -1.069 -32.439  1.00  0.00           C  
ATOM    349  CD  ARG A  22     -33.460   0.319 -32.919  1.00  0.00           C  
ATOM    350  NE  ARG A  22     -34.231   0.613 -34.117  1.00  0.00           N  
ATOM    351  CZ  ARG A  22     -34.282   1.819 -34.715  1.00  0.00           C  
ATOM    352  NH1 ARG A  22     -33.605   2.829 -34.217  1.00  0.00           N1+
ATOM    353  NH2 ARG A  22     -35.013   1.986 -35.803  1.00  0.00           N  
ATOM    354  H   ARG A  22     -31.483  -2.859 -31.573  1.00  0.00           H  
ATOM    355  HA  ARG A  22     -34.059  -3.770 -32.439  1.00  0.00           H  
ATOM    356 1HB  ARG A  22     -32.083  -1.785 -33.620  1.00  0.00           H  
ATOM    357 2HB  ARG A  22     -33.674  -2.066 -34.311  1.00  0.00           H  
ATOM    358 1HG  ARG A  22     -34.769  -1.226 -32.358  1.00  0.00           H  
ATOM    359 2HG  ARG A  22     -33.235  -1.171 -31.455  1.00  0.00           H  
ATOM    360 1HD  ARG A  22     -33.751   1.026 -32.144  1.00  0.00           H  
ATOM    361 2HD  ARG A  22     -32.405   0.449 -33.154  1.00  0.00           H  
ATOM    362  HE  ARG A  22     -34.766  -0.140 -34.530  1.00  0.00           H  
ATOM    363 1HH1 ARG A  22     -33.046   2.701 -33.386  1.00  0.00           H  
ATOM    364 2HH1 ARG A  22     -33.644   3.734 -34.665  1.00  0.00           H  
ATOM    365 1HH2 ARG A  22     -35.536   1.209 -36.187  1.00  0.00           H  
ATOM    366 2HH2 ARG A  22     -35.054   2.890 -36.250  1.00  0.00           H  
ATOM    367  N   ARG A  23     -31.495  -4.740 -34.313  1.00  0.00           N  
ATOM    368  CA  ARG A  23     -31.175  -5.707 -35.357  1.00  0.00           C  
ATOM    369  C   ARG A  23     -31.622  -7.116 -34.977  1.00  0.00           C  
ATOM    370  O   ARG A  23     -32.177  -7.841 -35.810  1.00  0.00           O  
ATOM    371  CB  ARG A  23     -29.690  -5.699 -35.678  1.00  0.00           C  
ATOM    372  CG  ARG A  23     -29.221  -4.505 -36.501  1.00  0.00           C  
ATOM    373  CD  ARG A  23     -27.776  -4.605 -36.842  1.00  0.00           C  
ATOM    374  NE  ARG A  23     -27.329  -3.489 -37.679  1.00  0.00           N  
ATOM    375  CZ  ARG A  23     -27.417  -3.420 -39.019  1.00  0.00           C  
ATOM    376  NH1 ARG A  23     -27.948  -4.397 -39.741  1.00  0.00           N1+
ATOM    377  NH2 ARG A  23     -26.957  -2.333 -39.591  1.00  0.00           N  
ATOM    378  H   ARG A  23     -30.753  -4.204 -33.856  1.00  0.00           H  
ATOM    379  HA  ARG A  23     -31.709  -5.416 -36.262  1.00  0.00           H  
ATOM    380 1HB  ARG A  23     -29.126  -5.688 -34.743  1.00  0.00           H  
ATOM    381 2HB  ARG A  23     -29.424  -6.609 -36.212  1.00  0.00           H  
ATOM    382 1HG  ARG A  23     -29.795  -4.462 -37.422  1.00  0.00           H  
ATOM    383 2HG  ARG A  23     -29.378  -3.588 -35.941  1.00  0.00           H  
ATOM    384 1HD  ARG A  23     -27.200  -4.575 -35.913  1.00  0.00           H  
ATOM    385 2HD  ARG A  23     -27.574  -5.535 -37.360  1.00  0.00           H  
ATOM    386  HE  ARG A  23     -26.896  -2.668 -37.227  1.00  0.00           H  
ATOM    387 1HH1 ARG A  23     -28.302  -5.227 -39.292  1.00  0.00           H  
ATOM    388 2HH1 ARG A  23     -28.000  -4.312 -40.747  1.00  0.00           H  
ATOM    389 1HH2 ARG A  23     -26.552  -1.602 -38.979  1.00  0.00           H  
ATOM    390 2HH2 ARG A  23     -26.989  -2.216 -40.591  1.00  0.00           H  
ATOM    391  N   ILE A  24     -31.446  -7.483 -33.700  1.00  0.00           N  
ATOM    392  CA  ILE A  24     -31.956  -8.768 -33.247  1.00  0.00           C  
ATOM    393  C   ILE A  24     -33.455  -8.818 -33.384  1.00  0.00           C  
ATOM    394  O   ILE A  24     -33.989  -9.816 -33.852  1.00  0.00           O  
ATOM    395  CB  ILE A  24     -31.566  -9.041 -31.784  1.00  0.00           C  
ATOM    396  CG1 ILE A  24     -30.063  -9.309 -31.672  1.00  0.00           C  
ATOM    397  CG2 ILE A  24     -32.362 -10.214 -31.231  1.00  0.00           C  
ATOM    398  CD1 ILE A  24     -29.551  -9.335 -30.250  1.00  0.00           C  
ATOM    399  H   ILE A  24     -30.912  -6.877 -33.068  1.00  0.00           H  
ATOM    400  HA  ILE A  24     -31.538  -9.542 -33.889  1.00  0.00           H  
ATOM    401  HB  ILE A  24     -31.774  -8.158 -31.181  1.00  0.00           H  
ATOM    402 1HG1 ILE A  24     -29.830 -10.267 -32.137  1.00  0.00           H  
ATOM    403 2HG1 ILE A  24     -29.515  -8.541 -32.218  1.00  0.00           H  
ATOM    404 1HG2 ILE A  24     -32.073 -10.393 -30.195  1.00  0.00           H  
ATOM    405 2HG2 ILE A  24     -33.426  -9.985 -31.276  1.00  0.00           H  
ATOM    406 3HG2 ILE A  24     -32.157 -11.104 -31.824  1.00  0.00           H  
ATOM    407 1HD1 ILE A  24     -28.478  -9.530 -30.254  1.00  0.00           H  
ATOM    408 2HD1 ILE A  24     -29.743  -8.372 -29.777  1.00  0.00           H  
ATOM    409 3HD1 ILE A  24     -30.060 -10.121 -29.694  1.00  0.00           H  
ATOM    410  N   SER A  25     -34.128  -7.742 -32.996  1.00  0.00           N  
ATOM    411  CA  SER A  25     -35.564  -7.719 -33.058  1.00  0.00           C  
ATOM    412  C   SER A  25     -36.056  -7.887 -34.488  1.00  0.00           C  
ATOM    413  O   SER A  25     -37.069  -8.555 -34.734  1.00  0.00           O  
ATOM    414  CB  SER A  25     -36.084  -6.419 -32.476  1.00  0.00           C  
ATOM    415  OG  SER A  25     -35.790  -6.328 -31.109  1.00  0.00           O  
ATOM    416  H   SER A  25     -33.632  -6.936 -32.599  1.00  0.00           H  
ATOM    417  HA  SER A  25     -35.930  -8.549 -32.464  1.00  0.00           H  
ATOM    418 1HB  SER A  25     -35.636  -5.579 -33.004  1.00  0.00           H  
ATOM    419 2HB  SER A  25     -37.161  -6.360 -32.624  1.00  0.00           H  
ATOM    420  HG  SER A  25     -34.834  -6.384 -31.040  1.00  0.00           H  
ATOM    421  N   LYS A  26     -35.370  -7.269 -35.458  1.00  0.00           N  
ATOM    422  CA  LYS A  26     -35.776  -7.454 -36.845  1.00  0.00           C  
ATOM    423  C   LYS A  26     -35.669  -8.922 -37.262  1.00  0.00           C  
ATOM    424  O   LYS A  26     -36.554  -9.426 -37.961  1.00  0.00           O  
ATOM    425  CB  LYS A  26     -34.929  -6.580 -37.771  1.00  0.00           C  
ATOM    426  CG  LYS A  26     -35.228  -5.089 -37.676  1.00  0.00           C  
ATOM    427  CD  LYS A  26     -34.333  -4.285 -38.607  1.00  0.00           C  
ATOM    428  CE  LYS A  26     -34.624  -2.795 -38.508  1.00  0.00           C  
ATOM    429  NZ  LYS A  26     -33.746  -1.995 -39.403  1.00  0.00           N1+
ATOM    430  H   LYS A  26     -34.601  -6.636 -35.218  1.00  0.00           H  
ATOM    431  HA  LYS A  26     -36.811  -7.153 -36.942  1.00  0.00           H  
ATOM    432 1HB  LYS A  26     -33.872  -6.725 -37.542  1.00  0.00           H  
ATOM    433 2HB  LYS A  26     -35.086  -6.887 -38.805  1.00  0.00           H  
ATOM    434 1HG  LYS A  26     -36.270  -4.909 -37.941  1.00  0.00           H  
ATOM    435 2HG  LYS A  26     -35.068  -4.752 -36.652  1.00  0.00           H  
ATOM    436 1HD  LYS A  26     -33.288  -4.461 -38.350  1.00  0.00           H  
ATOM    437 2HD  LYS A  26     -34.495  -4.608 -39.636  1.00  0.00           H  
ATOM    438 1HE  LYS A  26     -35.664  -2.609 -38.776  1.00  0.00           H  
ATOM    439 2HE  LYS A  26     -34.473  -2.463 -37.480  1.00  0.00           H  
ATOM    440 1HZ  LYS A  26     -33.971  -1.015 -39.307  1.00  0.00           H  
ATOM    441 2HZ  LYS A  26     -32.780  -2.145 -39.150  1.00  0.00           H  
ATOM    442 3HZ  LYS A  26     -33.892  -2.281 -40.360  1.00  0.00           H  
ATOM    443  N   LYS A  27     -34.633  -9.625 -36.790  1.00  0.00           N  
ATOM    444  CA  LYS A  27     -34.461 -11.040 -37.107  1.00  0.00           C  
ATOM    445  C   LYS A  27     -35.469 -11.935 -36.366  1.00  0.00           C  
ATOM    446  O   LYS A  27     -35.978 -12.904 -36.932  1.00  0.00           O  
ATOM    447  CB  LYS A  27     -33.030 -11.474 -36.790  1.00  0.00           C  
ATOM    448  CG  LYS A  27     -31.988 -10.862 -37.723  1.00  0.00           C  
ATOM    449  CD  LYS A  27     -30.568 -11.286 -37.363  1.00  0.00           C  
ATOM    450  CE  LYS A  27     -29.550 -10.639 -38.306  1.00  0.00           C  
ATOM    451  NZ  LYS A  27     -28.146 -11.006 -37.960  1.00  0.00           N1+
ATOM    452  H   LYS A  27     -33.910  -9.132 -36.250  1.00  0.00           H  
ATOM    453  HA  LYS A  27     -34.631 -11.170 -38.174  1.00  0.00           H  
ATOM    454 1HB  LYS A  27     -32.785 -11.176 -35.767  1.00  0.00           H  
ATOM    455 2HB  LYS A  27     -32.956 -12.558 -36.845  1.00  0.00           H  
ATOM    456 1HG  LYS A  27     -32.205 -11.162 -38.747  1.00  0.00           H  
ATOM    457 2HG  LYS A  27     -32.058  -9.775 -37.664  1.00  0.00           H  
ATOM    458 1HD  LYS A  27     -30.349 -10.971 -36.339  1.00  0.00           H  
ATOM    459 2HD  LYS A  27     -30.478 -12.367 -37.422  1.00  0.00           H  
ATOM    460 1HE  LYS A  27     -29.759 -10.960 -39.324  1.00  0.00           H  
ATOM    461 2HE  LYS A  27     -29.655  -9.554 -38.248  1.00  0.00           H  
ATOM    462 1HZ  LYS A  27     -27.510 -10.559 -38.606  1.00  0.00           H  
ATOM    463 2HZ  LYS A  27     -27.940 -10.701 -37.019  1.00  0.00           H  
ATOM    464 3HZ  LYS A  27     -28.034 -12.008 -38.022  1.00  0.00           H  
ATOM    465  N   GLU A  28     -35.762 -11.598 -35.103  1.00  0.00           N  
ATOM    466  CA  GLU A  28     -36.677 -12.368 -34.260  1.00  0.00           C  
ATOM    467  C   GLU A  28     -38.156 -12.113 -34.571  1.00  0.00           C  
ATOM    468  O   GLU A  28     -38.988 -13.009 -34.407  1.00  0.00           O  
ATOM    469  CB  GLU A  28     -36.406 -12.099 -32.772  1.00  0.00           C  
ATOM    470  CG  GLU A  28     -35.073 -12.615 -32.252  1.00  0.00           C  
ATOM    471  CD  GLU A  28     -34.997 -14.116 -32.264  1.00  0.00           C  
ATOM    472  OE1 GLU A  28     -35.969 -14.722 -31.891  1.00  0.00           O  
ATOM    473  OE2 GLU A  28     -33.970 -14.669 -32.621  1.00  0.00           O1-
ATOM    474  H   GLU A  28     -35.287 -10.792 -34.691  1.00  0.00           H  
ATOM    475  HA  GLU A  28     -36.484 -13.425 -34.439  1.00  0.00           H  
ATOM    476 1HB  GLU A  28     -36.448 -11.021 -32.588  1.00  0.00           H  
ATOM    477 2HB  GLU A  28     -37.187 -12.564 -32.177  1.00  0.00           H  
ATOM    478 1HG  GLU A  28     -34.270 -12.213 -32.871  1.00  0.00           H  
ATOM    479 2HG  GLU A  28     -34.935 -12.245 -31.240  1.00  0.00           H  
ATOM    480  N   GLY A  29     -38.502 -10.905 -35.024  1.00  0.00           N  
ATOM    481  CA  GLY A  29     -39.892 -10.547 -35.267  1.00  0.00           C  
ATOM    482  C   GLY A  29     -40.530  -9.884 -34.046  1.00  0.00           C  
ATOM    483  O   GLY A  29     -41.737  -9.991 -33.823  1.00  0.00           O  
ATOM    484  H   GLY A  29     -37.791 -10.185 -35.145  1.00  0.00           H  
ATOM    485 1HA  GLY A  29     -39.939  -9.872 -36.120  1.00  0.00           H  
ATOM    486 2HA  GLY A  29     -40.454 -11.441 -35.537  1.00  0.00           H  
ATOM    487  N   THR A  30     -39.694  -9.257 -33.225  1.00  0.00           N  
ATOM    488  CA  THR A  30     -40.145  -8.578 -32.016  1.00  0.00           C  
ATOM    489  C   THR A  30     -40.329  -7.078 -32.192  1.00  0.00           C  
ATOM    490  O   THR A  30     -39.927  -6.492 -33.202  1.00  0.00           O  
ATOM    491  CB  THR A  30     -39.160  -8.830 -30.859  1.00  0.00           C  
ATOM    492  CG2 THR A  30     -39.025 -10.320 -30.588  1.00  0.00           C  
ATOM    493  OG1 THR A  30     -37.875  -8.289 -31.197  1.00  0.00           O  
ATOM    494  H   THR A  30     -38.714  -9.178 -33.506  1.00  0.00           H  
ATOM    495  HA  THR A  30     -41.111  -8.998 -31.729  1.00  0.00           H  
ATOM    496  HB  THR A  30     -39.522  -8.333 -29.959  1.00  0.00           H  
ATOM    497  HG1 THR A  30     -37.771  -7.429 -30.782  1.00  0.00           H  
ATOM    498 1HG2 THR A  30     -38.325 -10.477 -29.767  1.00  0.00           H  
ATOM    499 2HG2 THR A  30     -39.998 -10.731 -30.320  1.00  0.00           H  
ATOM    500 3HG2 THR A  30     -38.654 -10.819 -31.482  1.00  0.00           H  
ATOM    501  N   GLU A  31     -40.930  -6.449 -31.192  1.00  0.00           N  
ATOM    502  CA  GLU A  31     -41.172  -5.010 -31.190  1.00  0.00           C  
ATOM    503  C   GLU A  31     -40.300  -4.322 -30.152  1.00  0.00           C  
ATOM    504  O   GLU A  31     -40.216  -4.783 -29.005  1.00  0.00           O  
ATOM    505  CB  GLU A  31     -42.633  -4.694 -30.875  1.00  0.00           C  
ATOM    506  CG  GLU A  31     -42.983  -3.194 -30.910  1.00  0.00           C  
ATOM    507  CD  GLU A  31     -44.427  -2.895 -30.577  1.00  0.00           C  
ATOM    508  OE1 GLU A  31     -45.197  -3.814 -30.391  1.00  0.00           O  
ATOM    509  OE2 GLU A  31     -44.760  -1.741 -30.483  1.00  0.00           O1-
ATOM    510  H   GLU A  31     -41.204  -6.997 -30.383  1.00  0.00           H  
ATOM    511  HA  GLU A  31     -40.920  -4.612 -32.176  1.00  0.00           H  
ATOM    512 1HB  GLU A  31     -43.284  -5.212 -31.582  1.00  0.00           H  
ATOM    513 2HB  GLU A  31     -42.864  -5.067 -29.888  1.00  0.00           H  
ATOM    514 1HG  GLU A  31     -42.360  -2.657 -30.195  1.00  0.00           H  
ATOM    515 2HG  GLU A  31     -42.757  -2.805 -31.903  1.00  0.00           H  
ATOM    516  N   VAL A  32     -39.643  -3.216 -30.526  1.00  0.00           N  
ATOM    517  CA  VAL A  32     -38.813  -2.555 -29.527  1.00  0.00           C  
ATOM    518  C   VAL A  32     -39.185  -1.100 -29.344  1.00  0.00           C  
ATOM    519  O   VAL A  32     -39.283  -0.333 -30.299  1.00  0.00           O  
ATOM    520  CB  VAL A  32     -37.321  -2.617 -29.854  1.00  0.00           C  
ATOM    521  CG1 VAL A  32     -36.526  -1.907 -28.729  1.00  0.00           C  
ATOM    522  CG2 VAL A  32     -36.943  -3.986 -29.983  1.00  0.00           C  
ATOM    523  H   VAL A  32     -39.728  -2.858 -31.469  1.00  0.00           H  
ATOM    524  HA  VAL A  32     -38.959  -3.056 -28.581  1.00  0.00           H  
ATOM    525  HB  VAL A  32     -37.108  -2.092 -30.780  1.00  0.00           H  
ATOM    526 1HG1 VAL A  32     -35.475  -1.965 -28.943  1.00  0.00           H  
ATOM    527 2HG1 VAL A  32     -36.807  -0.869 -28.641  1.00  0.00           H  
ATOM    528 3HG1 VAL A  32     -36.719  -2.400 -27.785  1.00  0.00           H  
ATOM    529 1HG2 VAL A  32     -35.883  -4.058 -30.187  1.00  0.00           H  
ATOM    530 2HG2 VAL A  32     -37.180  -4.453 -29.081  1.00  0.00           H  
ATOM    531 3HG2 VAL A  32     -37.501  -4.441 -30.772  1.00  0.00           H  
ATOM    532  N   HIS A  33     -39.385  -0.745 -28.087  1.00  0.00           N  
ATOM    533  CA  HIS A  33     -39.589   0.632 -27.700  1.00  0.00           C  
ATOM    534  C   HIS A  33     -38.386   1.106 -26.900  1.00  0.00           C  
ATOM    535  O   HIS A  33     -37.810   0.335 -26.127  1.00  0.00           O  
ATOM    536  CB  HIS A  33     -40.872   0.791 -26.879  1.00  0.00           C  
ATOM    537  CG  HIS A  33     -41.140   2.200 -26.446  1.00  0.00           C  
ATOM    538  CD2 HIS A  33     -41.024   2.796 -25.237  1.00  0.00           C  
ATOM    539  ND1 HIS A  33     -41.585   3.172 -27.315  1.00  0.00           N  
ATOM    540  CE1 HIS A  33     -41.732   4.311 -26.658  1.00  0.00           C  
ATOM    541  NE2 HIS A  33     -41.398   4.108 -25.396  1.00  0.00           N  
ATOM    542  H   HIS A  33     -39.357  -1.490 -27.386  1.00  0.00           H  
ATOM    543  HA  HIS A  33     -39.700   1.244 -28.592  1.00  0.00           H  
ATOM    544 1HB  HIS A  33     -41.726   0.446 -27.465  1.00  0.00           H  
ATOM    545 2HB  HIS A  33     -40.814   0.165 -25.989  1.00  0.00           H  
ATOM    546  HD2 HIS A  33     -40.695   2.326 -24.311  1.00  0.00           H  
ATOM    547  HE1 HIS A  33     -42.072   5.254 -27.086  1.00  0.00           H  
ATOM    548  HE2 HIS A  33     -41.413   4.804 -24.664  1.00  0.00           H  
ATOM    549  N   PHE A  34     -38.011   2.373 -27.060  1.00  0.00           N  
ATOM    550  CA  PHE A  34     -36.889   2.899 -26.292  1.00  0.00           C  
ATOM    551  C   PHE A  34     -37.015   4.396 -26.087  1.00  0.00           C  
ATOM    552  O   PHE A  34     -37.611   5.095 -26.915  1.00  0.00           O  
ATOM    553  CB  PHE A  34     -35.568   2.588 -26.994  1.00  0.00           C  
ATOM    554  CG  PHE A  34     -35.492   3.105 -28.403  1.00  0.00           C  
ATOM    555  CD1 PHE A  34     -34.962   4.358 -28.670  1.00  0.00           C  
ATOM    556  CD2 PHE A  34     -35.952   2.339 -29.464  1.00  0.00           C  
ATOM    557  CE1 PHE A  34     -34.895   4.835 -29.966  1.00  0.00           C  
ATOM    558  CE2 PHE A  34     -35.883   2.812 -30.759  1.00  0.00           C  
ATOM    559  CZ  PHE A  34     -35.354   4.063 -31.010  1.00  0.00           C  
ATOM    560  H   PHE A  34     -38.513   2.973 -27.700  1.00  0.00           H  
ATOM    561  HA  PHE A  34     -36.894   2.421 -25.318  1.00  0.00           H  
ATOM    562 1HB  PHE A  34     -34.744   3.024 -26.428  1.00  0.00           H  
ATOM    563 2HB  PHE A  34     -35.412   1.511 -27.020  1.00  0.00           H  
ATOM    564  HD1 PHE A  34     -34.597   4.969 -27.844  1.00  0.00           H  
ATOM    565  HD2 PHE A  34     -36.371   1.352 -29.266  1.00  0.00           H  
ATOM    566  HE1 PHE A  34     -34.476   5.823 -30.161  1.00  0.00           H  
ATOM    567  HE2 PHE A  34     -36.248   2.199 -31.585  1.00  0.00           H  
ATOM    568  HZ  PHE A  34     -35.302   4.437 -32.032  1.00  0.00           H  
ATOM    569  N   GLU A  35     -36.398   4.889 -25.019  1.00  0.00           N  
ATOM    570  CA  GLU A  35     -36.447   6.313 -24.684  1.00  0.00           C  
ATOM    571  C   GLU A  35     -35.088   6.788 -24.141  1.00  0.00           C  
ATOM    572  O   GLU A  35     -34.342   6.033 -23.506  1.00  0.00           O  
ATOM    573  CB  GLU A  35     -37.549   6.581 -23.656  1.00  0.00           C  
ATOM    574  CG  GLU A  35     -38.947   6.201 -24.119  1.00  0.00           C  
ATOM    575  CD  GLU A  35     -40.008   6.520 -23.103  1.00  0.00           C  
ATOM    576  OE1 GLU A  35     -39.724   7.252 -22.185  1.00  0.00           O  
ATOM    577  OE2 GLU A  35     -41.105   6.031 -23.244  1.00  0.00           O1-
ATOM    578  H   GLU A  35     -35.885   4.223 -24.428  1.00  0.00           H  
ATOM    579  HA  GLU A  35     -36.644   6.870 -25.600  1.00  0.00           H  
ATOM    580 1HB  GLU A  35     -37.336   6.027 -22.742  1.00  0.00           H  
ATOM    581 2HB  GLU A  35     -37.559   7.641 -23.401  1.00  0.00           H  
ATOM    582 1HG  GLU A  35     -39.172   6.734 -25.042  1.00  0.00           H  
ATOM    583 2HG  GLU A  35     -38.969   5.134 -24.336  1.00  0.00           H  
ATOM    584  N   LYS A  36     -34.718   8.034 -24.419  1.00  0.00           N  
ATOM    585  CA  LYS A  36     -33.521   8.586 -23.776  1.00  0.00           C  
ATOM    586  C   LYS A  36     -33.809   9.722 -22.800  1.00  0.00           C  
ATOM    587  O   LYS A  36     -34.794  10.454 -22.945  1.00  0.00           O  
ATOM    588  CB  LYS A  36     -32.540   9.051 -24.853  1.00  0.00           C  
ATOM    589  CG  LYS A  36     -31.998   7.920 -25.706  1.00  0.00           C  
ATOM    590  CD  LYS A  36     -31.080   8.419 -26.814  1.00  0.00           C  
ATOM    591  CE  LYS A  36     -30.618   7.261 -27.676  1.00  0.00           C  
ATOM    592  NZ  LYS A  36     -29.832   7.691 -28.867  1.00  0.00           N1+
ATOM    593  H   LYS A  36     -35.269   8.601 -25.055  1.00  0.00           H  
ATOM    594  HA  LYS A  36     -33.040   7.793 -23.202  1.00  0.00           H  
ATOM    595 1HB  LYS A  36     -33.026   9.773 -25.510  1.00  0.00           H  
ATOM    596 2HB  LYS A  36     -31.692   9.553 -24.378  1.00  0.00           H  
ATOM    597 1HG  LYS A  36     -31.450   7.234 -25.069  1.00  0.00           H  
ATOM    598 2HG  LYS A  36     -32.822   7.373 -26.158  1.00  0.00           H  
ATOM    599 1HD  LYS A  36     -31.607   9.138 -27.440  1.00  0.00           H  
ATOM    600 2HD  LYS A  36     -30.201   8.910 -26.385  1.00  0.00           H  
ATOM    601 1HE  LYS A  36     -29.999   6.600 -27.072  1.00  0.00           H  
ATOM    602 2HE  LYS A  36     -31.493   6.707 -28.019  1.00  0.00           H  
ATOM    603 1HZ  LYS A  36     -29.601   6.802 -29.354  1.00  0.00           H  
ATOM    604 2HZ  LYS A  36     -30.390   8.275 -29.461  1.00  0.00           H  
ATOM    605 3HZ  LYS A  36     -28.950   8.219 -28.599  1.00  0.00           H  
ATOM    606  N   SER A  37     -32.889   9.904 -21.853  1.00  0.00           N  
ATOM    607  CA  SER A  37     -32.926  10.957 -20.851  1.00  0.00           C  
ATOM    608  C   SER A  37     -31.490  11.373 -20.536  1.00  0.00           C  
ATOM    609  O   SER A  37     -30.543  10.930 -21.208  1.00  0.00           O  
ATOM    610  CB  SER A  37     -33.633  10.480 -19.596  1.00  0.00           C  
ATOM    611  OG  SER A  37     -33.862  11.545 -18.714  1.00  0.00           O  
ATOM    612  H   SER A  37     -32.133   9.216 -21.775  1.00  0.00           H  
ATOM    613  HA  SER A  37     -33.477  11.812 -21.243  1.00  0.00           H  
ATOM    614 1HB  SER A  37     -34.582  10.018 -19.867  1.00  0.00           H  
ATOM    615 2HB  SER A  37     -33.027   9.721 -19.104  1.00  0.00           H  
ATOM    616  HG  SER A  37     -34.749  11.417 -18.370  1.00  0.00           H  
ATOM    617  N   ASP A  38     -31.272  12.137 -19.473  1.00  0.00           N  
ATOM    618  CA  ASP A  38     -29.956  12.738 -19.312  1.00  0.00           C  
ATOM    619  C   ASP A  38     -28.924  11.714 -18.808  1.00  0.00           C  
ATOM    620  O   ASP A  38     -28.658  11.569 -17.607  1.00  0.00           O  
ATOM    621  CB  ASP A  38     -30.032  13.921 -18.344  1.00  0.00           C  
ATOM    622  CG  ASP A  38     -28.710  14.666 -18.215  1.00  0.00           C  
ATOM    623  OD1 ASP A  38     -27.869  14.496 -19.067  1.00  0.00           O  
ATOM    624  OD2 ASP A  38     -28.554  15.398 -17.267  1.00  0.00           O1-
ATOM    625  H   ASP A  38     -32.020  12.346 -18.820  1.00  0.00           H  
ATOM    626  HA  ASP A  38     -29.627  13.103 -20.290  1.00  0.00           H  
ATOM    627 1HB  ASP A  38     -30.796  14.621 -18.683  1.00  0.00           H  
ATOM    628 2HB  ASP A  38     -30.329  13.565 -17.357  1.00  0.00           H  
ATOM    629  N   GLY A  39     -28.339  11.019 -19.792  1.00  0.00           N  
ATOM    630  CA  GLY A  39     -27.318   9.991 -19.602  1.00  0.00           C  
ATOM    631  C   GLY A  39     -27.856   8.560 -19.509  1.00  0.00           C  
ATOM    632  O   GLY A  39     -27.096   7.641 -19.154  1.00  0.00           O  
ATOM    633  H   GLY A  39     -28.710  11.191 -20.726  1.00  0.00           H  
ATOM    634 1HA  GLY A  39     -26.601  10.058 -20.423  1.00  0.00           H  
ATOM    635 2HA  GLY A  39     -26.761  10.217 -18.700  1.00  0.00           H  
ATOM    636  N   THR A  40     -29.148   8.347 -19.774  1.00  0.00           N  
ATOM    637  CA  THR A  40     -29.697   6.995 -19.657  1.00  0.00           C  
ATOM    638  C   THR A  40     -30.371   6.509 -20.959  1.00  0.00           C  
ATOM    639  O   THR A  40     -30.784   7.301 -21.814  1.00  0.00           O  
ATOM    640  CB  THR A  40     -30.707   6.924 -18.498  1.00  0.00           C  
ATOM    641  CG2 THR A  40     -30.078   7.431 -17.210  1.00  0.00           C  
ATOM    642  OG1 THR A  40     -31.855   7.724 -18.812  1.00  0.00           O  
ATOM    643  H   THR A  40     -29.729   9.126 -20.093  1.00  0.00           H  
ATOM    644  HA  THR A  40     -28.883   6.310 -19.448  1.00  0.00           H  
ATOM    645  HB  THR A  40     -31.028   5.892 -18.358  1.00  0.00           H  
ATOM    646  HG1 THR A  40     -32.653   7.241 -18.581  1.00  0.00           H  
ATOM    647 1HG2 THR A  40     -30.807   7.373 -16.401  1.00  0.00           H  
ATOM    648 2HG2 THR A  40     -29.211   6.818 -16.963  1.00  0.00           H  
ATOM    649 3HG2 THR A  40     -29.764   8.466 -17.341  1.00  0.00           H  
ATOM    650  N   LEU A  41     -30.437   5.183 -21.145  1.00  0.00           N  
ATOM    651  CA  LEU A  41     -31.265   4.603 -22.216  1.00  0.00           C  
ATOM    652  C   LEU A  41     -32.160   3.467 -21.751  1.00  0.00           C  
ATOM    653  O   LEU A  41     -31.719   2.473 -21.159  1.00  0.00           O  
ATOM    654  CB  LEU A  41     -30.397   4.120 -23.381  1.00  0.00           C  
ATOM    655  CG  LEU A  41     -31.088   3.294 -24.538  1.00  0.00           C  
ATOM    656  CD1 LEU A  41     -32.108   4.161 -25.314  1.00  0.00           C  
ATOM    657  CD2 LEU A  41     -29.996   2.784 -25.481  1.00  0.00           C  
ATOM    658  H   LEU A  41     -29.922   4.572 -20.495  1.00  0.00           H  
ATOM    659  HA  LEU A  41     -31.925   5.391 -22.592  1.00  0.00           H  
ATOM    660 1HB  LEU A  41     -29.995   4.984 -23.823  1.00  0.00           H  
ATOM    661 2HB  LEU A  41     -29.597   3.542 -22.989  1.00  0.00           H  
ATOM    662  HG  LEU A  41     -31.616   2.458 -24.123  1.00  0.00           H  
ATOM    663 1HD1 LEU A  41     -32.557   3.571 -26.117  1.00  0.00           H  
ATOM    664 2HD1 LEU A  41     -32.897   4.509 -24.649  1.00  0.00           H  
ATOM    665 3HD1 LEU A  41     -31.603   5.018 -25.755  1.00  0.00           H  
ATOM    666 1HD2 LEU A  41     -30.432   2.191 -26.290  1.00  0.00           H  
ATOM    667 2HD2 LEU A  41     -29.476   3.617 -25.900  1.00  0.00           H  
ATOM    668 3HD2 LEU A  41     -29.300   2.167 -24.913  1.00  0.00           H  
ATOM    669  N   GLU A  42     -33.440   3.607 -22.057  1.00  0.00           N  
ATOM    670  CA  GLU A  42     -34.445   2.592 -21.816  1.00  0.00           C  
ATOM    671  C   GLU A  42     -34.734   1.727 -23.046  1.00  0.00           C  
ATOM    672  O   GLU A  42     -35.026   2.260 -24.121  1.00  0.00           O  
ATOM    673  CB  GLU A  42     -35.739   3.255 -21.338  1.00  0.00           C  
ATOM    674  CG  GLU A  42     -36.832   2.279 -20.927  1.00  0.00           C  
ATOM    675  CD  GLU A  42     -38.003   2.954 -20.270  1.00  0.00           C  
ATOM    676  OE1 GLU A  42     -37.795   3.925 -19.582  1.00  0.00           O  
ATOM    677  OE2 GLU A  42     -39.107   2.498 -20.455  1.00  0.00           O1-
ATOM    678  H   GLU A  42     -33.757   4.487 -22.481  1.00  0.00           H  
ATOM    679  HA  GLU A  42     -34.087   1.942 -21.007  1.00  0.00           H  
ATOM    680 1HB  GLU A  42     -35.525   3.896 -20.483  1.00  0.00           H  
ATOM    681 2HB  GLU A  42     -36.137   3.888 -22.131  1.00  0.00           H  
ATOM    682 1HG  GLU A  42     -37.183   1.749 -21.812  1.00  0.00           H  
ATOM    683 2HG  GLU A  42     -36.409   1.545 -20.242  1.00  0.00           H  
ATOM    684  N   ILE A  43     -34.618   0.394 -22.886  1.00  0.00           N  
ATOM    685  CA  ILE A  43     -34.892  -0.556 -23.961  1.00  0.00           C  
ATOM    686  C   ILE A  43     -36.007  -1.567 -23.605  1.00  0.00           C  
ATOM    687  O   ILE A  43     -35.839  -2.342 -22.655  1.00  0.00           O  
ATOM    688  CB  ILE A  43     -33.633  -1.391 -24.170  1.00  0.00           C  
ATOM    689  CG1 ILE A  43     -32.444  -0.484 -24.538  1.00  0.00           C  
ATOM    690  CG2 ILE A  43     -33.888  -2.452 -25.250  1.00  0.00           C  
ATOM    691  CD1 ILE A  43     -31.113  -1.159 -24.548  1.00  0.00           C  
ATOM    692  H   ILE A  43     -34.308   0.008 -21.989  1.00  0.00           H  
ATOM    693  HA  ILE A  43     -35.178  -0.015 -24.860  1.00  0.00           H  
ATOM    694  HB  ILE A  43     -33.402  -1.853 -23.268  1.00  0.00           H  
ATOM    695 1HG1 ILE A  43     -32.619  -0.045 -25.492  1.00  0.00           H  
ATOM    696 2HG1 ILE A  43     -32.362   0.294 -23.806  1.00  0.00           H  
ATOM    697 1HG2 ILE A  43     -33.015  -3.071 -25.384  1.00  0.00           H  
ATOM    698 2HG2 ILE A  43     -34.716  -3.087 -24.956  1.00  0.00           H  
ATOM    699 3HG2 ILE A  43     -34.137  -1.949 -26.180  1.00  0.00           H  
ATOM    700 1HD1 ILE A  43     -30.361  -0.423 -24.781  1.00  0.00           H  
ATOM    701 2HD1 ILE A  43     -30.909  -1.568 -23.559  1.00  0.00           H  
ATOM    702 3HD1 ILE A  43     -31.080  -1.938 -25.276  1.00  0.00           H  
ATOM    703  N   ARG A  44     -37.087  -1.676 -24.373  1.00  0.00           N  
ATOM    704  CA  ARG A  44     -38.121  -2.663 -24.001  1.00  0.00           C  
ATOM    705  C   ARG A  44     -38.526  -3.554 -25.163  1.00  0.00           C  
ATOM    706  O   ARG A  44     -39.031  -3.048 -26.173  1.00  0.00           O  
ATOM    707  CB  ARG A  44     -39.361  -1.961 -23.468  1.00  0.00           C  
ATOM    708  CG  ARG A  44     -40.478  -2.892 -23.017  1.00  0.00           C  
ATOM    709  CD  ARG A  44     -41.611  -2.140 -22.422  1.00  0.00           C  
ATOM    710  NE  ARG A  44     -42.569  -3.024 -21.775  1.00  0.00           N  
ATOM    711  CZ  ARG A  44     -43.784  -2.644 -21.335  1.00  0.00           C  
ATOM    712  NH1 ARG A  44     -44.176  -1.396 -21.477  1.00  0.00           N1+
ATOM    713  NH2 ARG A  44     -44.583  -3.525 -20.760  1.00  0.00           N  
ATOM    714  H   ARG A  44     -37.205  -1.027 -25.167  1.00  0.00           H  
ATOM    715  HA  ARG A  44     -37.710  -3.327 -23.248  1.00  0.00           H  
ATOM    716 1HB  ARG A  44     -39.091  -1.335 -22.620  1.00  0.00           H  
ATOM    717 2HB  ARG A  44     -39.770  -1.308 -24.242  1.00  0.00           H  
ATOM    718 1HG  ARG A  44     -40.852  -3.454 -23.872  1.00  0.00           H  
ATOM    719 2HG  ARG A  44     -40.092  -3.583 -22.267  1.00  0.00           H  
ATOM    720 1HD  ARG A  44     -41.233  -1.442 -21.674  1.00  0.00           H  
ATOM    721 2HD  ARG A  44     -42.131  -1.587 -23.203  1.00  0.00           H  
ATOM    722  HE  ARG A  44     -42.304  -3.990 -21.647  1.00  0.00           H  
ATOM    723 1HH1 ARG A  44     -43.565  -0.723 -21.919  1.00  0.00           H  
ATOM    724 2HH1 ARG A  44     -45.085  -1.112 -21.148  1.00  0.00           H  
ATOM    725 1HH2 ARG A  44     -44.282  -4.482 -20.649  1.00  0.00           H  
ATOM    726 2HH2 ARG A  44     -45.493  -3.240 -20.430  1.00  0.00           H  
ATOM    727  N   VAL A  45     -38.378  -4.890 -25.031  1.00  0.00           N  
ATOM    728  CA  VAL A  45     -38.656  -5.746 -26.187  1.00  0.00           C  
ATOM    729  C   VAL A  45     -39.812  -6.746 -25.968  1.00  0.00           C  
ATOM    730  O   VAL A  45     -39.795  -7.560 -25.021  1.00  0.00           O  
ATOM    731  CB  VAL A  45     -37.403  -6.592 -26.520  1.00  0.00           C  
ATOM    732  CG1 VAL A  45     -37.671  -7.388 -27.830  1.00  0.00           C  
ATOM    733  CG2 VAL A  45     -36.105  -5.735 -26.545  1.00  0.00           C  
ATOM    734  H   VAL A  45     -38.021  -5.328 -24.171  1.00  0.00           H  
ATOM    735  HA  VAL A  45     -38.914  -5.114 -27.038  1.00  0.00           H  
ATOM    736  HB  VAL A  45     -37.276  -7.343 -25.732  1.00  0.00           H  
ATOM    737 1HG1 VAL A  45     -36.830  -7.996 -28.038  1.00  0.00           H  
ATOM    738 2HG1 VAL A  45     -38.546  -8.017 -27.731  1.00  0.00           H  
ATOM    739 3HG1 VAL A  45     -37.827  -6.737 -28.663  1.00  0.00           H  
ATOM    740 1HG2 VAL A  45     -35.254  -6.378 -26.751  1.00  0.00           H  
ATOM    741 2HG2 VAL A  45     -36.147  -4.992 -27.276  1.00  0.00           H  
ATOM    742 3HG2 VAL A  45     -35.972  -5.261 -25.577  1.00  0.00           H  
ATOM    743  N   LYS A  46     -40.786  -6.738 -26.876  1.00  0.00           N  
ATOM    744  CA  LYS A  46     -41.934  -7.629 -26.752  1.00  0.00           C  
ATOM    745  C   LYS A  46     -41.636  -8.967 -27.421  1.00  0.00           C  
ATOM    746  O   LYS A  46     -41.110  -9.001 -28.527  1.00  0.00           O  
ATOM    747  CB  LYS A  46     -43.182  -7.018 -27.397  1.00  0.00           C  
ATOM    748  CG  LYS A  46     -43.680  -5.710 -26.766  1.00  0.00           C  
ATOM    749  CD  LYS A  46     -44.977  -5.257 -27.445  1.00  0.00           C  
ATOM    750  CE  LYS A  46     -45.409  -3.856 -27.037  1.00  0.00           C  
ATOM    751  NZ  LYS A  46     -46.575  -3.394 -27.853  1.00  0.00           N1+
ATOM    752  H   LYS A  46     -40.711  -6.078 -27.658  1.00  0.00           H  
ATOM    753  HA  LYS A  46     -42.124  -7.819 -25.704  1.00  0.00           H  
ATOM    754 1HB  LYS A  46     -42.975  -6.816 -28.449  1.00  0.00           H  
ATOM    755 2HB  LYS A  46     -43.993  -7.741 -27.360  1.00  0.00           H  
ATOM    756 1HG  LYS A  46     -43.861  -5.853 -25.707  1.00  0.00           H  
ATOM    757 2HG  LYS A  46     -42.919  -4.937 -26.892  1.00  0.00           H  
ATOM    758 1HD  LYS A  46     -44.855  -5.277 -28.521  1.00  0.00           H  
ATOM    759 2HD  LYS A  46     -45.774  -5.950 -27.184  1.00  0.00           H  
ATOM    760 1HE  LYS A  46     -45.684  -3.851 -25.984  1.00  0.00           H  
ATOM    761 2HE  LYS A  46     -44.579  -3.168 -27.194  1.00  0.00           H  
ATOM    762 1HZ  LYS A  46     -46.836  -2.461 -27.585  1.00  0.00           H  
ATOM    763 2HZ  LYS A  46     -46.279  -3.400 -28.854  1.00  0.00           H  
ATOM    764 3HZ  LYS A  46     -47.358  -4.014 -27.732  1.00  0.00           H  
ATOM    765  N   ASN A  47     -42.066 -10.067 -26.801  1.00  0.00           N  
ATOM    766  CA  ASN A  47     -41.918 -11.423 -27.347  1.00  0.00           C  
ATOM    767  C   ASN A  47     -40.473 -11.862 -27.652  1.00  0.00           C  
ATOM    768  O   ASN A  47     -40.224 -12.539 -28.645  1.00  0.00           O  
ATOM    769  CB  ASN A  47     -42.760 -11.549 -28.609  1.00  0.00           C  
ATOM    770  CG  ASN A  47     -44.211 -11.316 -28.333  1.00  0.00           C  
ATOM    771  ND2 ASN A  47     -44.868 -10.609 -29.222  1.00  0.00           N  
ATOM    772  OD1 ASN A  47     -44.749 -11.774 -27.313  1.00  0.00           O  
ATOM    773  H   ASN A  47     -42.521  -9.971 -25.903  1.00  0.00           H  
ATOM    774  HA  ASN A  47     -42.307 -12.125 -26.612  1.00  0.00           H  
ATOM    775 1HB  ASN A  47     -42.420 -10.849 -29.367  1.00  0.00           H  
ATOM    776 2HB  ASN A  47     -42.643 -12.552 -29.017  1.00  0.00           H  
ATOM    777 1HD2 ASN A  47     -45.843 -10.421 -29.092  1.00  0.00           H  
ATOM    778 2HD2 ASN A  47     -44.395 -10.259 -30.033  1.00  0.00           H  
ATOM    779  N   LEU A  48     -39.533 -11.491 -26.782  1.00  0.00           N  
ATOM    780  CA  LEU A  48     -38.140 -11.890 -26.993  1.00  0.00           C  
ATOM    781  C   LEU A  48     -37.779 -13.189 -26.262  1.00  0.00           C  
ATOM    782  O   LEU A  48     -38.083 -13.355 -25.079  1.00  0.00           O  
ATOM    783  CB  LEU A  48     -37.210 -10.783 -26.497  1.00  0.00           C  
ATOM    784  CG  LEU A  48     -35.679 -10.929 -26.758  1.00  0.00           C  
ATOM    785  CD1 LEU A  48     -35.384 -10.809 -28.279  1.00  0.00           C  
ATOM    786  CD2 LEU A  48     -34.947  -9.868 -25.995  1.00  0.00           C  
ATOM    787  H   LEU A  48     -39.803 -10.934 -25.989  1.00  0.00           H  
ATOM    788  HA  LEU A  48     -37.991 -12.040 -28.061  1.00  0.00           H  
ATOM    789 1HB  LEU A  48     -37.535  -9.885 -26.908  1.00  0.00           H  
ATOM    790 2HB  LEU A  48     -37.339 -10.717 -25.430  1.00  0.00           H  
ATOM    791  HG  LEU A  48     -35.334 -11.900 -26.410  1.00  0.00           H  
ATOM    792 1HD1 LEU A  48     -34.341 -10.883 -28.449  1.00  0.00           H  
ATOM    793 2HD1 LEU A  48     -35.892 -11.594 -28.830  1.00  0.00           H  
ATOM    794 3HD1 LEU A  48     -35.709  -9.864 -28.649  1.00  0.00           H  
ATOM    795 1HD2 LEU A  48     -33.889  -9.993 -26.162  1.00  0.00           H  
ATOM    796 2HD2 LEU A  48     -35.255  -8.883 -26.320  1.00  0.00           H  
ATOM    797 3HD2 LEU A  48     -35.157  -9.981 -24.957  1.00  0.00           H  
ATOM    798  N   HIS A  49     -37.091 -14.085 -26.972  1.00  0.00           N  
ATOM    799  CA  HIS A  49     -36.559 -15.350 -26.463  1.00  0.00           C  
ATOM    800  C   HIS A  49     -35.433 -15.132 -25.438  1.00  0.00           C  
ATOM    801  O   HIS A  49     -34.604 -14.226 -25.590  1.00  0.00           O  
ATOM    802  CB  HIS A  49     -36.064 -16.224 -27.626  1.00  0.00           C  
ATOM    803  CG  HIS A  49     -35.793 -17.668 -27.253  1.00  0.00           C  
ATOM    804  CD2 HIS A  49     -36.534 -18.784 -27.458  1.00  0.00           C  
ATOM    805  ND1 HIS A  49     -34.650 -18.083 -26.589  1.00  0.00           N  
ATOM    806  CE1 HIS A  49     -34.710 -19.397 -26.398  1.00  0.00           C  
ATOM    807  NE2 HIS A  49     -35.841 -19.841 -26.918  1.00  0.00           N  
ATOM    808  H   HIS A  49     -36.956 -13.896 -27.955  1.00  0.00           H  
ATOM    809  HA  HIS A  49     -37.358 -15.894 -25.959  1.00  0.00           H  
ATOM    810 1HB  HIS A  49     -36.809 -16.215 -28.426  1.00  0.00           H  
ATOM    811 2HB  HIS A  49     -35.147 -15.800 -28.033  1.00  0.00           H  
ATOM    812  HD2 HIS A  49     -37.505 -18.835 -27.955  1.00  0.00           H  
ATOM    813  HE1 HIS A  49     -33.955 -20.011 -25.904  1.00  0.00           H  
ATOM    814  HE2 HIS A  49     -36.154 -20.805 -26.923  1.00  0.00           H  
ATOM    815  N   GLU A  50     -35.397 -15.969 -24.396  1.00  0.00           N  
ATOM    816  CA  GLU A  50     -34.358 -15.907 -23.363  1.00  0.00           C  
ATOM    817  C   GLU A  50     -32.927 -15.922 -23.905  1.00  0.00           C  
ATOM    818  O   GLU A  50     -32.043 -15.270 -23.332  1.00  0.00           O  
ATOM    819  CB  GLU A  50     -34.508 -17.080 -22.391  1.00  0.00           C  
ATOM    820  CG  GLU A  50     -33.455 -17.102 -21.269  1.00  0.00           C  
ATOM    821  CD  GLU A  50     -33.663 -18.218 -20.286  1.00  0.00           C  
ATOM    822  OE1 GLU A  50     -34.650 -18.905 -20.399  1.00  0.00           O  
ATOM    823  OE2 GLU A  50     -32.818 -18.402 -19.427  1.00  0.00           O1-
ATOM    824  H   GLU A  50     -36.115 -16.677 -24.309  1.00  0.00           H  
ATOM    825  HA  GLU A  50     -34.504 -14.985 -22.805  1.00  0.00           H  
ATOM    826 1HB  GLU A  50     -35.494 -17.043 -21.930  1.00  0.00           H  
ATOM    827 2HB  GLU A  50     -34.437 -18.018 -22.945  1.00  0.00           H  
ATOM    828 1HG  GLU A  50     -32.463 -17.226 -21.703  1.00  0.00           H  
ATOM    829 2HG  GLU A  50     -33.469 -16.148 -20.743  1.00  0.00           H  
ATOM    830  N   LYS A  51     -32.653 -16.696 -24.956  1.00  0.00           N  
ATOM    831  CA  LYS A  51     -31.288 -16.745 -25.469  1.00  0.00           C  
ATOM    832  C   LYS A  51     -30.814 -15.351 -25.842  1.00  0.00           C  
ATOM    833  O   LYS A  51     -29.705 -14.946 -25.481  1.00  0.00           O  
ATOM    834  CB  LYS A  51     -31.195 -17.679 -26.677  1.00  0.00           C  
ATOM    835  CG  LYS A  51     -29.789 -17.843 -27.238  1.00  0.00           C  
ATOM    836  CD  LYS A  51     -29.760 -18.857 -28.372  1.00  0.00           C  
ATOM    837  CE  LYS A  51     -28.334 -19.167 -28.803  1.00  0.00           C  
ATOM    838  NZ  LYS A  51     -27.692 -18.006 -29.476  1.00  0.00           N1+
ATOM    839  H   LYS A  51     -33.393 -17.236 -25.409  1.00  0.00           H  
ATOM    840  HA  LYS A  51     -30.637 -17.124 -24.684  1.00  0.00           H  
ATOM    841 1HB  LYS A  51     -31.563 -18.668 -26.402  1.00  0.00           H  
ATOM    842 2HB  LYS A  51     -31.832 -17.303 -27.477  1.00  0.00           H  
ATOM    843 1HG  LYS A  51     -29.432 -16.883 -27.611  1.00  0.00           H  
ATOM    844 2HG  LYS A  51     -29.117 -18.176 -26.446  1.00  0.00           H  
ATOM    845 1HD  LYS A  51     -30.242 -19.780 -28.046  1.00  0.00           H  
ATOM    846 2HD  LYS A  51     -30.310 -18.464 -29.226  1.00  0.00           H  
ATOM    847 1HE  LYS A  51     -27.742 -19.440 -27.930  1.00  0.00           H  
ATOM    848 2HE  LYS A  51     -28.338 -20.013 -29.490  1.00  0.00           H  
ATOM    849 1HZ  LYS A  51     -26.750 -18.252 -29.746  1.00  0.00           H  
ATOM    850 2HZ  LYS A  51     -28.224 -17.757 -30.298  1.00  0.00           H  
ATOM    851 3HZ  LYS A  51     -27.665 -17.222 -28.842  1.00  0.00           H  
ATOM    852  N   ARG A  52     -31.685 -14.606 -26.530  1.00  0.00           N  
ATOM    853  CA  ARG A  52     -31.335 -13.280 -26.993  1.00  0.00           C  
ATOM    854  C   ARG A  52     -31.221 -12.316 -25.831  1.00  0.00           C  
ATOM    855  O   ARG A  52     -30.367 -11.424 -25.866  1.00  0.00           O  
ATOM    856  CB  ARG A  52     -32.361 -12.763 -27.946  1.00  0.00           C  
ATOM    857  CG  ARG A  52     -32.471 -13.473 -29.264  1.00  0.00           C  
ATOM    858  CD  ARG A  52     -31.221 -13.451 -30.029  1.00  0.00           C  
ATOM    859  NE  ARG A  52     -31.451 -13.894 -31.368  1.00  0.00           N  
ATOM    860  CZ  ARG A  52     -30.530 -14.128 -32.292  1.00  0.00           C  
ATOM    861  NH1 ARG A  52     -29.233 -13.989 -32.042  1.00  0.00           N1+
ATOM    862  NH2 ARG A  52     -30.983 -14.509 -33.465  1.00  0.00           N  
ATOM    863  H   ARG A  52     -32.586 -15.000 -26.748  1.00  0.00           H  
ATOM    864  HA  ARG A  52     -30.376 -13.327 -27.491  1.00  0.00           H  
ATOM    865 1HB  ARG A  52     -33.330 -12.824 -27.466  1.00  0.00           H  
ATOM    866 2HB  ARG A  52     -32.139 -11.723 -28.144  1.00  0.00           H  
ATOM    867 1HG  ARG A  52     -32.745 -14.513 -29.094  1.00  0.00           H  
ATOM    868 2HG  ARG A  52     -33.237 -12.996 -29.862  1.00  0.00           H  
ATOM    869 1HD  ARG A  52     -30.788 -12.456 -30.049  1.00  0.00           H  
ATOM    870 2HD  ARG A  52     -30.519 -14.147 -29.571  1.00  0.00           H  
ATOM    871  HE  ARG A  52     -32.424 -14.042 -31.667  1.00  0.00           H  
ATOM    872 1HH1 ARG A  52     -28.905 -13.703 -31.101  1.00  0.00           H  
ATOM    873 2HH1 ARG A  52     -28.554 -14.175 -32.761  1.00  0.00           H  
ATOM    874 1HH2 ARG A  52     -32.013 -14.592 -33.561  1.00  0.00           H  
ATOM    875 2HH2 ARG A  52     -30.361 -14.714 -34.229  1.00  0.00           H  
ATOM    876  N   GLU A  53     -32.076 -12.472 -24.816  1.00  0.00           N  
ATOM    877  CA  GLU A  53     -32.014 -11.618 -23.635  1.00  0.00           C  
ATOM    878  C   GLU A  53     -30.633 -11.713 -23.026  1.00  0.00           C  
ATOM    879  O   GLU A  53     -30.037 -10.694 -22.662  1.00  0.00           O  
ATOM    880  CB  GLU A  53     -33.076 -12.019 -22.608  1.00  0.00           C  
ATOM    881  CG  GLU A  53     -32.979 -11.279 -21.283  1.00  0.00           C  
ATOM    882  CD  GLU A  53     -34.195 -11.464 -20.419  1.00  0.00           C  
ATOM    883  OE1 GLU A  53     -35.209 -11.871 -20.933  1.00  0.00           O  
ATOM    884  OE2 GLU A  53     -34.110 -11.200 -19.243  1.00  0.00           O1-
ATOM    885  H   GLU A  53     -32.805 -13.188 -24.892  1.00  0.00           H  
ATOM    886  HA  GLU A  53     -32.196 -10.592 -23.932  1.00  0.00           H  
ATOM    887 1HB  GLU A  53     -34.068 -11.839 -23.021  1.00  0.00           H  
ATOM    888 2HB  GLU A  53     -32.995 -13.087 -22.401  1.00  0.00           H  
ATOM    889 1HG  GLU A  53     -32.104 -11.637 -20.740  1.00  0.00           H  
ATOM    890 2HG  GLU A  53     -32.839 -10.217 -21.481  1.00  0.00           H  
ATOM    891  N   ARG A  54     -30.114 -12.939 -22.942  1.00  0.00           N  
ATOM    892  CA  ARG A  54     -28.790 -13.160 -22.393  1.00  0.00           C  
ATOM    893  C   ARG A  54     -27.691 -12.576 -23.288  1.00  0.00           C  
ATOM    894  O   ARG A  54     -26.756 -11.951 -22.775  1.00  0.00           O  
ATOM    895  CB  ARG A  54     -28.583 -14.645 -22.160  1.00  0.00           C  
ATOM    896  CG  ARG A  54     -29.414 -15.185 -20.988  1.00  0.00           C  
ATOM    897  CD  ARG A  54     -29.223 -16.643 -20.752  1.00  0.00           C  
ATOM    898  NE  ARG A  54     -30.060 -17.122 -19.633  1.00  0.00           N  
ATOM    899  CZ  ARG A  54     -29.747 -17.071 -18.325  1.00  0.00           C  
ATOM    900  NH1 ARG A  54     -28.601 -16.565 -17.893  1.00  0.00           N1+
ATOM    901  NH2 ARG A  54     -30.637 -17.545 -17.482  1.00  0.00           N  
ATOM    902  H   ARG A  54     -30.697 -13.739 -23.223  1.00  0.00           H  
ATOM    903  HA  ARG A  54     -28.743 -12.660 -21.425  1.00  0.00           H  
ATOM    904 1HB  ARG A  54     -28.868 -15.197 -23.057  1.00  0.00           H  
ATOM    905 2HB  ARG A  54     -27.533 -14.848 -21.961  1.00  0.00           H  
ATOM    906 1HG  ARG A  54     -29.147 -14.640 -20.084  1.00  0.00           H  
ATOM    907 2HG  ARG A  54     -30.472 -15.021 -21.202  1.00  0.00           H  
ATOM    908 1HD  ARG A  54     -29.527 -17.185 -21.650  1.00  0.00           H  
ATOM    909 2HD  ARG A  54     -28.181 -16.863 -20.533  1.00  0.00           H  
ATOM    910  HE  ARG A  54     -30.984 -17.539 -19.843  1.00  0.00           H  
ATOM    911 1HH1 ARG A  54     -27.925 -16.200 -18.547  1.00  0.00           H  
ATOM    912 2HH1 ARG A  54     -28.400 -16.542 -16.903  1.00  0.00           H  
ATOM    913 1HH2 ARG A  54     -31.517 -17.925 -17.874  1.00  0.00           H  
ATOM    914 2HH2 ARG A  54     -30.469 -17.538 -16.489  1.00  0.00           H  
ATOM    915  N   GLU A  55     -27.819 -12.730 -24.613  1.00  0.00           N  
ATOM    916  CA  GLU A  55     -26.839 -12.175 -25.545  1.00  0.00           C  
ATOM    917  C   GLU A  55     -26.810 -10.644 -25.464  1.00  0.00           C  
ATOM    918  O   GLU A  55     -25.738 -10.036 -25.464  1.00  0.00           O  
ATOM    919  CB  GLU A  55     -27.154 -12.617 -26.976  1.00  0.00           C  
ATOM    920  CG  GLU A  55     -26.916 -14.095 -27.244  1.00  0.00           C  
ATOM    921  CD  GLU A  55     -27.322 -14.512 -28.630  1.00  0.00           C  
ATOM    922  OE1 GLU A  55     -27.854 -13.695 -29.343  1.00  0.00           O  
ATOM    923  OE2 GLU A  55     -27.100 -15.648 -28.977  1.00  0.00           O1-
ATOM    924  H   GLU A  55     -28.588 -13.312 -24.975  1.00  0.00           H  
ATOM    925  HA  GLU A  55     -25.850 -12.549 -25.267  1.00  0.00           H  
ATOM    926 1HB  GLU A  55     -28.198 -12.399 -27.203  1.00  0.00           H  
ATOM    927 2HB  GLU A  55     -26.542 -12.048 -27.675  1.00  0.00           H  
ATOM    928 1HG  GLU A  55     -25.858 -14.314 -27.106  1.00  0.00           H  
ATOM    929 2HG  GLU A  55     -27.476 -14.680 -26.515  1.00  0.00           H  
ATOM    930  N   ILE A  56     -27.993 -10.023 -25.331  1.00  0.00           N  
ATOM    931  CA  ILE A  56     -28.069  -8.573 -25.238  1.00  0.00           C  
ATOM    932  C   ILE A  56     -27.466  -8.105 -23.935  1.00  0.00           C  
ATOM    933  O   ILE A  56     -26.725  -7.118 -23.941  1.00  0.00           O  
ATOM    934  CB  ILE A  56     -29.525  -8.081 -25.341  1.00  0.00           C  
ATOM    935  CG1 ILE A  56     -30.077  -8.334 -26.745  1.00  0.00           C  
ATOM    936  CG2 ILE A  56     -29.613  -6.604 -24.988  1.00  0.00           C  
ATOM    937  CD1 ILE A  56     -31.576  -8.178 -26.851  1.00  0.00           C  
ATOM    938  H   ILE A  56     -28.846 -10.587 -25.375  1.00  0.00           H  
ATOM    939  HA  ILE A  56     -27.479  -8.137 -26.022  1.00  0.00           H  
ATOM    940  HB  ILE A  56     -30.150  -8.646 -24.650  1.00  0.00           H  
ATOM    941 1HG1 ILE A  56     -29.612  -7.644 -27.448  1.00  0.00           H  
ATOM    942 2HG1 ILE A  56     -29.817  -9.344 -27.061  1.00  0.00           H  
ATOM    943 1HG2 ILE A  56     -30.648  -6.272 -25.066  1.00  0.00           H  
ATOM    944 2HG2 ILE A  56     -29.259  -6.451 -23.970  1.00  0.00           H  
ATOM    945 3HG2 ILE A  56     -28.994  -6.028 -25.677  1.00  0.00           H  
ATOM    946 1HD1 ILE A  56     -31.892  -8.374 -27.875  1.00  0.00           H  
ATOM    947 2HD1 ILE A  56     -32.064  -8.886 -26.179  1.00  0.00           H  
ATOM    948 3HD1 ILE A  56     -31.856  -7.163 -26.573  1.00  0.00           H  
ATOM    949  N   LYS A  57     -27.761  -8.777 -22.827  1.00  0.00           N  
ATOM    950  CA  LYS A  57     -27.203  -8.371 -21.551  1.00  0.00           C  
ATOM    951  C   LYS A  57     -25.671  -8.359 -21.586  1.00  0.00           C  
ATOM    952  O   LYS A  57     -25.058  -7.365 -21.200  1.00  0.00           O  
ATOM    953  CB  LYS A  57     -27.700  -9.296 -20.439  1.00  0.00           C  
ATOM    954  CG  LYS A  57     -27.238  -8.906 -19.041  1.00  0.00           C  
ATOM    955  CD  LYS A  57     -27.820  -7.565 -18.622  1.00  0.00           C  
ATOM    956  CE  LYS A  57     -27.408  -7.201 -17.203  1.00  0.00           C  
ATOM    957  NZ  LYS A  57     -27.854  -8.220 -16.214  1.00  0.00           N1+
ATOM    958  H   LYS A  57     -28.415  -9.572 -22.869  1.00  0.00           H  
ATOM    959  HA  LYS A  57     -27.549  -7.353 -21.334  1.00  0.00           H  
ATOM    960 1HB  LYS A  57     -28.790  -9.311 -20.439  1.00  0.00           H  
ATOM    961 2HB  LYS A  57     -27.359 -10.313 -20.633  1.00  0.00           H  
ATOM    962 1HG  LYS A  57     -27.551  -9.668 -18.328  1.00  0.00           H  
ATOM    963 2HG  LYS A  57     -26.150  -8.841 -19.024  1.00  0.00           H  
ATOM    964 1HD  LYS A  57     -27.473  -6.786 -19.303  1.00  0.00           H  
ATOM    965 2HD  LYS A  57     -28.909  -7.609 -18.672  1.00  0.00           H  
ATOM    966 1HE  LYS A  57     -26.323  -7.113 -17.151  1.00  0.00           H  
ATOM    967 2HE  LYS A  57     -27.841  -6.239 -16.933  1.00  0.00           H  
ATOM    968 1HZ  LYS A  57     -27.562  -7.943 -15.288  1.00  0.00           H  
ATOM    969 2HZ  LYS A  57     -28.862  -8.296 -16.240  1.00  0.00           H  
ATOM    970 3HZ  LYS A  57     -27.443  -9.114 -16.443  1.00  0.00           H  
ATOM    971  N   GLU A  58     -25.051  -9.432 -22.126  1.00  0.00           N  
ATOM    972  CA  GLU A  58     -23.591  -9.454 -22.245  1.00  0.00           C  
ATOM    973  C   GLU A  58     -23.090  -8.341 -23.151  1.00  0.00           C  
ATOM    974  O   GLU A  58     -22.098  -7.676 -22.839  1.00  0.00           O  
ATOM    975  CB  GLU A  58     -23.087 -10.793 -22.795  1.00  0.00           C  
ATOM    976  CG  GLU A  58     -21.544 -10.871 -22.894  1.00  0.00           C  
ATOM    977  CD  GLU A  58     -21.027 -12.218 -23.316  1.00  0.00           C  
ATOM    978  OE1 GLU A  58     -21.814 -13.109 -23.512  1.00  0.00           O  
ATOM    979  OE2 GLU A  58     -19.827 -12.345 -23.477  1.00  0.00           O1-
ATOM    980  H   GLU A  58     -25.600 -10.255 -22.393  1.00  0.00           H  
ATOM    981  HA  GLU A  58     -23.162  -9.306 -21.259  1.00  0.00           H  
ATOM    982 1HB  GLU A  58     -23.435 -11.602 -22.151  1.00  0.00           H  
ATOM    983 2HB  GLU A  58     -23.509 -10.962 -23.788  1.00  0.00           H  
ATOM    984 1HG  GLU A  58     -21.198 -10.135 -23.616  1.00  0.00           H  
ATOM    985 2HG  GLU A  58     -21.117 -10.610 -21.925  1.00  0.00           H  
ATOM    986  N   TYR A  59     -23.775  -8.132 -24.279  1.00  0.00           N  
ATOM    987  CA  TYR A  59     -23.399  -7.064 -25.178  1.00  0.00           C  
ATOM    988  C   TYR A  59     -23.420  -5.737 -24.439  1.00  0.00           C  
ATOM    989  O   TYR A  59     -22.456  -4.960 -24.541  1.00  0.00           O  
ATOM    990  CB  TYR A  59     -24.332  -7.025 -26.391  1.00  0.00           C  
ATOM    991  CG  TYR A  59     -23.890  -6.062 -27.471  1.00  0.00           C  
ATOM    992  CD1 TYR A  59     -22.945  -6.458 -28.407  1.00  0.00           C  
ATOM    993  CD2 TYR A  59     -24.427  -4.786 -27.524  1.00  0.00           C  
ATOM    994  CE1 TYR A  59     -22.540  -5.580 -29.394  1.00  0.00           C  
ATOM    995  CE2 TYR A  59     -24.022  -3.907 -28.511  1.00  0.00           C  
ATOM    996  CZ  TYR A  59     -23.083  -4.301 -29.443  1.00  0.00           C  
ATOM    997  OH  TYR A  59     -22.679  -3.425 -30.425  1.00  0.00           O  
ATOM    998  H   TYR A  59     -24.539  -8.763 -24.540  1.00  0.00           H  
ATOM    999  HA  TYR A  59     -22.399  -7.242 -25.542  1.00  0.00           H  
ATOM   1000 1HB  TYR A  59     -24.401  -8.021 -26.829  1.00  0.00           H  
ATOM   1001 2HB  TYR A  59     -25.334  -6.739 -26.070  1.00  0.00           H  
ATOM   1002  HD1 TYR A  59     -22.522  -7.463 -28.364  1.00  0.00           H  
ATOM   1003  HD2 TYR A  59     -25.168  -4.474 -26.789  1.00  0.00           H  
ATOM   1004  HE1 TYR A  59     -21.799  -5.890 -30.129  1.00  0.00           H  
ATOM   1005  HE2 TYR A  59     -24.445  -2.903 -28.553  1.00  0.00           H  
ATOM   1006  HH  TYR A  59     -23.285  -2.680 -30.456  1.00  0.00           H  
ATOM   1007  N   ILE A  60     -24.480  -5.469 -23.678  1.00  0.00           N  
ATOM   1008  CA  ILE A  60     -24.602  -4.207 -22.977  1.00  0.00           C  
ATOM   1009  C   ILE A  60     -23.437  -4.045 -21.999  1.00  0.00           C  
ATOM   1010  O   ILE A  60     -22.825  -2.979 -21.975  1.00  0.00           O  
ATOM   1011  CB  ILE A  60     -25.942  -4.120 -22.223  1.00  0.00           C  
ATOM   1012  CG1 ILE A  60     -27.102  -3.982 -23.211  1.00  0.00           C  
ATOM   1013  CG2 ILE A  60     -25.927  -2.954 -21.247  1.00  0.00           C  
ATOM   1014  CD1 ILE A  60     -28.465  -4.177 -22.584  1.00  0.00           C  
ATOM   1015  H   ILE A  60     -25.253  -6.152 -23.630  1.00  0.00           H  
ATOM   1016  HA  ILE A  60     -24.529  -3.408 -23.710  1.00  0.00           H  
ATOM   1017  HB  ILE A  60     -26.107  -5.043 -21.669  1.00  0.00           H  
ATOM   1018 1HG1 ILE A  60     -27.075  -2.993 -23.669  1.00  0.00           H  
ATOM   1019 2HG1 ILE A  60     -26.989  -4.714 -24.011  1.00  0.00           H  
ATOM   1020 1HG2 ILE A  60     -26.882  -2.906 -20.723  1.00  0.00           H  
ATOM   1021 2HG2 ILE A  60     -25.124  -3.094 -20.526  1.00  0.00           H  
ATOM   1022 3HG2 ILE A  60     -25.766  -2.024 -21.793  1.00  0.00           H  
ATOM   1023 1HD1 ILE A  60     -29.235  -4.064 -23.347  1.00  0.00           H  
ATOM   1024 2HD1 ILE A  60     -28.526  -5.175 -22.151  1.00  0.00           H  
ATOM   1025 3HD1 ILE A  60     -28.616  -3.432 -21.805  1.00  0.00           H  
ATOM   1026  N   GLU A  61     -23.135  -5.088 -21.210  1.00  0.00           N  
ATOM   1027  CA  GLU A  61     -22.077  -4.956 -20.209  1.00  0.00           C  
ATOM   1028  C   GLU A  61     -20.731  -4.655 -20.858  1.00  0.00           C  
ATOM   1029  O   GLU A  61     -19.985  -3.805 -20.354  1.00  0.00           O  
ATOM   1030  CB  GLU A  61     -21.974  -6.232 -19.371  1.00  0.00           C  
ATOM   1031  CG  GLU A  61     -23.154  -6.471 -18.441  1.00  0.00           C  
ATOM   1032  CD  GLU A  61     -22.997  -7.709 -17.602  1.00  0.00           C  
ATOM   1033  OE1 GLU A  61     -22.042  -8.421 -17.802  1.00  0.00           O  
ATOM   1034  OE2 GLU A  61     -23.833  -7.944 -16.762  1.00  0.00           O1-
ATOM   1035  H   GLU A  61     -23.662  -5.962 -21.285  1.00  0.00           H  
ATOM   1036  HA  GLU A  61     -22.339  -4.135 -19.540  1.00  0.00           H  
ATOM   1037 1HB  GLU A  61     -21.889  -7.095 -20.032  1.00  0.00           H  
ATOM   1038 2HB  GLU A  61     -21.070  -6.196 -18.763  1.00  0.00           H  
ATOM   1039 1HG  GLU A  61     -23.263  -5.611 -17.781  1.00  0.00           H  
ATOM   1040 2HG  GLU A  61     -24.061  -6.554 -19.037  1.00  0.00           H  
ATOM   1041  N   ARG A  62     -20.430  -5.315 -21.989  1.00  0.00           N  
ATOM   1042  CA  ARG A  62     -19.168  -5.113 -22.700  1.00  0.00           C  
ATOM   1043  C   ARG A  62     -19.059  -3.742 -23.357  1.00  0.00           C  
ATOM   1044  O   ARG A  62     -17.983  -3.143 -23.373  1.00  0.00           O  
ATOM   1045  CB  ARG A  62     -18.966  -6.196 -23.745  1.00  0.00           C  
ATOM   1046  CG  ARG A  62     -18.649  -7.574 -23.188  1.00  0.00           C  
ATOM   1047  CD  ARG A  62     -18.391  -8.565 -24.269  1.00  0.00           C  
ATOM   1048  NE  ARG A  62     -18.129  -9.905 -23.736  1.00  0.00           N  
ATOM   1049  CZ  ARG A  62     -16.952 -10.354 -23.271  1.00  0.00           C  
ATOM   1050  NH1 ARG A  62     -15.867  -9.589 -23.251  1.00  0.00           N1+
ATOM   1051  NH2 ARG A  62     -16.919 -11.591 -22.837  1.00  0.00           N  
ATOM   1052  H   ARG A  62     -21.094  -6.028 -22.327  1.00  0.00           H  
ATOM   1053  HA  ARG A  62     -18.362  -5.200 -21.967  1.00  0.00           H  
ATOM   1054 1HB  ARG A  62     -19.872  -6.284 -24.348  1.00  0.00           H  
ATOM   1055 2HB  ARG A  62     -18.156  -5.905 -24.413  1.00  0.00           H  
ATOM   1056 1HG  ARG A  62     -17.769  -7.511 -22.550  1.00  0.00           H  
ATOM   1057 2HG  ARG A  62     -19.496  -7.930 -22.594  1.00  0.00           H  
ATOM   1058 1HD  ARG A  62     -19.281  -8.624 -24.901  1.00  0.00           H  
ATOM   1059 2HD  ARG A  62     -17.543  -8.254 -24.871  1.00  0.00           H  
ATOM   1060  HE  ARG A  62     -18.901 -10.591 -23.706  1.00  0.00           H  
ATOM   1061 1HH1 ARG A  62     -15.904  -8.642 -23.592  1.00  0.00           H  
ATOM   1062 2HH1 ARG A  62     -14.994  -9.959 -22.895  1.00  0.00           H  
ATOM   1063 1HH2 ARG A  62     -17.798 -12.139 -22.881  1.00  0.00           H  
ATOM   1064 2HH2 ARG A  62     -16.070 -11.995 -22.474  1.00  0.00           H  
ATOM   1065  N   VAL A  63     -20.167  -3.243 -23.901  1.00  0.00           N  
ATOM   1066  CA  VAL A  63     -20.163  -1.966 -24.604  1.00  0.00           C  
ATOM   1067  C   VAL A  63     -20.368  -0.777 -23.671  1.00  0.00           C  
ATOM   1068  O   VAL A  63     -19.669   0.241 -23.826  1.00  0.00           O  
ATOM   1069  CB  VAL A  63     -21.266  -1.957 -25.679  1.00  0.00           C  
ATOM   1070  CG1 VAL A  63     -21.380  -0.580 -26.315  1.00  0.00           C  
ATOM   1071  CG2 VAL A  63     -20.973  -3.015 -26.732  1.00  0.00           C  
ATOM   1072  H   VAL A  63     -21.023  -3.808 -23.855  1.00  0.00           H  
ATOM   1073  HA  VAL A  63     -19.194  -1.862 -25.081  1.00  0.00           H  
ATOM   1074  HB  VAL A  63     -22.224  -2.172 -25.204  1.00  0.00           H  
ATOM   1075 1HG1 VAL A  63     -22.165  -0.591 -27.071  1.00  0.00           H  
ATOM   1076 2HG1 VAL A  63     -21.626   0.155 -25.549  1.00  0.00           H  
ATOM   1077 3HG1 VAL A  63     -20.432  -0.316 -26.782  1.00  0.00           H  
ATOM   1078 1HG2 VAL A  63     -21.758  -3.004 -27.487  1.00  0.00           H  
ATOM   1079 2HG2 VAL A  63     -20.013  -2.803 -27.202  1.00  0.00           H  
ATOM   1080 3HG2 VAL A  63     -20.937  -3.997 -26.261  1.00  0.00           H  
ATOM   1081  N   LEU A  64     -21.350  -0.872 -22.760  1.00  0.00           N  
ATOM   1082  CA  LEU A  64     -21.649   0.200 -21.817  1.00  0.00           C  
ATOM   1083  C   LEU A  64     -20.503   0.523 -20.840  1.00  0.00           C  
ATOM   1084  O   LEU A  64     -20.381   1.679 -20.422  1.00  0.00           O  
ATOM   1085  CB  LEU A  64     -22.905  -0.172 -21.018  1.00  0.00           C  
ATOM   1086  CG  LEU A  64     -23.576   0.978 -20.258  1.00  0.00           C  
ATOM   1087  CD1 LEU A  64     -24.065   2.025 -21.249  1.00  0.00           C  
ATOM   1088  CD2 LEU A  64     -24.726   0.433 -19.424  1.00  0.00           C  
ATOM   1089  H   LEU A  64     -21.927  -1.719 -22.749  1.00  0.00           H  
ATOM   1090  HA  LEU A  64     -21.833   1.088 -22.383  1.00  0.00           H  
ATOM   1091 1HB  LEU A  64     -23.641  -0.590 -21.704  1.00  0.00           H  
ATOM   1092 2HB  LEU A  64     -22.639  -0.940 -20.291  1.00  0.00           H  
ATOM   1093  HG  LEU A  64     -22.846   1.455 -19.602  1.00  0.00           H  
ATOM   1094 1HD1 LEU A  64     -24.541   2.843 -20.707  1.00  0.00           H  
ATOM   1095 2HD1 LEU A  64     -23.219   2.411 -21.817  1.00  0.00           H  
ATOM   1096 3HD1 LEU A  64     -24.785   1.573 -21.930  1.00  0.00           H  
ATOM   1097 1HD2 LEU A  64     -25.203   1.252 -18.883  1.00  0.00           H  
ATOM   1098 2HD2 LEU A  64     -25.456  -0.041 -20.079  1.00  0.00           H  
ATOM   1099 3HD2 LEU A  64     -24.346  -0.300 -18.713  1.00  0.00           H  
ATOM   1100  N   LEU A  65     -19.705  -0.470 -20.431  1.00  0.00           N  
ATOM   1101  CA  LEU A  65     -18.599  -0.226 -19.502  1.00  0.00           C  
ATOM   1102  C   LEU A  65     -17.303   0.172 -20.203  1.00  0.00           C  
ATOM   1103  O   LEU A  65     -17.047   1.360 -20.399  1.00  0.00           O  
ATOM   1104  CB  LEU A  65     -18.351  -1.478 -18.653  1.00  0.00           C  
ATOM   1105  CG  LEU A  65     -17.281  -1.341 -17.563  1.00  0.00           C  
ATOM   1106  CD1 LEU A  65     -17.761  -0.363 -16.500  1.00  0.00           C  
ATOM   1107  CD2 LEU A  65     -16.993  -2.708 -16.960  1.00  0.00           C  
ATOM   1108  OXT LEU A  65     -16.359  -0.622 -20.141  1.00  0.00           O1-
ATOM   1109  H   LEU A  65     -19.881  -1.432 -20.741  1.00  0.00           H  
ATOM   1110  HA  LEU A  65     -18.880   0.611 -18.860  1.00  0.00           H  
ATOM   1111 1HB  LEU A  65     -19.284  -1.759 -18.168  1.00  0.00           H  
ATOM   1112 2HB  LEU A  65     -18.049  -2.291 -19.313  1.00  0.00           H  
ATOM   1113  HG  LEU A  65     -16.366  -0.937 -17.998  1.00  0.00           H  
ATOM   1114 1HD1 LEU A  65     -17.000  -0.266 -15.724  1.00  0.00           H  
ATOM   1115 2HD1 LEU A  65     -17.940   0.610 -16.954  1.00  0.00           H  
ATOM   1116 3HD1 LEU A  65     -18.685  -0.733 -16.056  1.00  0.00           H  
ATOM   1117 1HD2 LEU A  65     -16.231  -2.611 -16.185  1.00  0.00           H  
ATOM   1118 2HD2 LEU A  65     -17.906  -3.112 -16.522  1.00  0.00           H  
ATOM   1119 3HD2 LEU A  65     -16.634  -3.382 -17.737  1.00  0.00           H  
ATOM   1120  N   ASN B   1     -37.080  -9.822 -15.484  1.00  0.00           N  
ATOM   1121  CA  ASN B   1     -37.689  -9.046 -16.560  1.00  0.00           C  
ATOM   1122  C   ASN B   1     -36.798  -7.895 -16.966  1.00  0.00           C  
ATOM   1123  O   ASN B   1     -36.549  -7.679 -18.148  1.00  0.00           O  
ATOM   1124  CB  ASN B   1     -39.059  -8.538 -16.152  1.00  0.00           C  
ATOM   1125  CG  ASN B   1     -40.071  -9.642 -16.026  1.00  0.00           C  
ATOM   1126  ND2 ASN B   1     -40.485 -10.185 -17.143  1.00  0.00           N  
ATOM   1127  OD1 ASN B   1     -40.479 -10.005 -14.917  1.00  0.00           O  
ATOM   1128 1H   ASN B   1     -37.686 -10.577 -15.233  1.00  0.00           H  
ATOM   1129 2H   ASN B   1     -36.202 -10.189 -15.792  1.00  0.00           H  
ATOM   1130 3H   ASN B   1     -36.934  -9.233 -14.689  1.00  0.00           H  
ATOM   1131  HA  ASN B   1     -37.800  -9.701 -17.444  1.00  0.00           H  
ATOM   1132 1HB  ASN B   1     -38.985  -8.018 -15.196  1.00  0.00           H  
ATOM   1133 2HB  ASN B   1     -39.415  -7.817 -16.889  1.00  0.00           H  
ATOM   1134 1HD2 ASN B   1     -41.158 -10.925 -17.120  1.00  0.00           H  
ATOM   1135 2HD2 ASN B   1     -40.129  -9.860 -18.019  1.00  0.00           H  
ATOM   1136  N   THR B   2     -36.335  -7.126 -15.977  1.00  0.00           N  
ATOM   1137  CA  THR B   2     -35.593  -5.894 -16.215  1.00  0.00           C  
ATOM   1138  C   THR B   2     -34.223  -6.008 -15.560  1.00  0.00           C  
ATOM   1139  O   THR B   2     -34.112  -6.483 -14.425  1.00  0.00           O  
ATOM   1140  CB  THR B   2     -36.342  -4.663 -15.672  1.00  0.00           C  
ATOM   1141  CG2 THR B   2     -35.520  -3.401 -15.887  1.00  0.00           C  
ATOM   1142  OG1 THR B   2     -37.600  -4.530 -16.345  1.00  0.00           O  
ATOM   1143  H   THR B   2     -36.504  -7.424 -15.026  1.00  0.00           H  
ATOM   1144  HA  THR B   2     -35.468  -5.768 -17.291  1.00  0.00           H  
ATOM   1145  HB  THR B   2     -36.528  -4.791 -14.606  1.00  0.00           H  
ATOM   1146  HG1 THR B   2     -38.002  -3.690 -16.109  1.00  0.00           H  
ATOM   1147 1HG2 THR B   2     -36.065  -2.542 -15.496  1.00  0.00           H  
ATOM   1148 2HG2 THR B   2     -34.567  -3.494 -15.366  1.00  0.00           H  
ATOM   1149 3HG2 THR B   2     -35.339  -3.262 -16.952  1.00  0.00           H  
ATOM   1150  N   HIS B   3     -33.190  -5.570 -16.275  1.00  0.00           N  
ATOM   1151  CA  HIS B   3     -31.829  -5.519 -15.757  1.00  0.00           C  
ATOM   1152  C   HIS B   3     -31.393  -4.063 -15.696  1.00  0.00           C  
ATOM   1153  O   HIS B   3     -31.313  -3.389 -16.729  1.00  0.00           O  
ATOM   1154  CB  HIS B   3     -30.864  -6.328 -16.629  1.00  0.00           C  
ATOM   1155  CG  HIS B   3     -31.214  -7.781 -16.724  1.00  0.00           C  
ATOM   1156  CD2 HIS B   3     -32.124  -8.432 -17.486  1.00  0.00           C  
ATOM   1157  ND1 HIS B   3     -30.586  -8.748 -15.966  1.00  0.00           N  
ATOM   1158  CE1 HIS B   3     -31.097  -9.931 -16.258  1.00  0.00           C  
ATOM   1159  NE2 HIS B   3     -32.031  -9.767 -17.177  1.00  0.00           N  
ATOM   1160  H   HIS B   3     -33.369  -5.260 -17.220  1.00  0.00           H  
ATOM   1161  HA  HIS B   3     -31.826  -5.938 -14.751  1.00  0.00           H  
ATOM   1162 1HB  HIS B   3     -30.851  -5.914 -17.638  1.00  0.00           H  
ATOM   1163 2HB  HIS B   3     -29.855  -6.246 -16.229  1.00  0.00           H  
ATOM   1164  HD2 HIS B   3     -32.804  -7.981 -18.209  1.00  0.00           H  
ATOM   1165  HE1 HIS B   3     -30.798 -10.881 -15.816  1.00  0.00           H  
ATOM   1166  HE2 HIS B   3     -32.589 -10.500 -17.590  1.00  0.00           H  
ATOM   1167  N   PHE B   4     -31.117  -3.580 -14.488  1.00  0.00           N  
ATOM   1168  CA  PHE B   4     -30.601  -2.235 -14.274  1.00  0.00           C  
ATOM   1169  C   PHE B   4     -29.087  -2.318 -14.122  1.00  0.00           C  
ATOM   1170  O   PHE B   4     -28.589  -2.830 -13.115  1.00  0.00           O  
ATOM   1171  CB  PHE B   4     -31.227  -1.594 -13.034  1.00  0.00           C  
ATOM   1172  CG  PHE B   4     -32.683  -1.262 -13.193  1.00  0.00           C  
ATOM   1173  CD1 PHE B   4     -33.662  -2.140 -12.753  1.00  0.00           C  
ATOM   1174  CD2 PHE B   4     -33.077  -0.071 -13.784  1.00  0.00           C  
ATOM   1175  CE1 PHE B   4     -35.002  -1.835 -12.899  1.00  0.00           C  
ATOM   1176  CE2 PHE B   4     -34.416   0.237 -13.930  1.00  0.00           C  
ATOM   1177  CZ  PHE B   4     -35.379  -0.647 -13.487  1.00  0.00           C  
ATOM   1178  H   PHE B   4     -31.275  -4.179 -13.691  1.00  0.00           H  
ATOM   1179  HA  PHE B   4     -30.851  -1.626 -15.143  1.00  0.00           H  
ATOM   1180 1HB  PHE B   4     -31.123  -2.268 -12.185  1.00  0.00           H  
ATOM   1181 2HB  PHE B   4     -30.693  -0.677 -12.790  1.00  0.00           H  
ATOM   1182  HD1 PHE B   4     -33.363  -3.080 -12.286  1.00  0.00           H  
ATOM   1183  HD2 PHE B   4     -32.316   0.627 -14.134  1.00  0.00           H  
ATOM   1184  HE1 PHE B   4     -35.761  -2.535 -12.548  1.00  0.00           H  
ATOM   1185  HE2 PHE B   4     -34.712   1.177 -14.395  1.00  0.00           H  
ATOM   1186  HZ  PHE B   4     -36.435  -0.406 -13.603  1.00  0.00           H  
ATOM   1187  N   ILE B   5     -28.363  -1.821 -15.121  1.00  0.00           N  
ATOM   1188  CA  ILE B   5     -26.909  -1.940 -15.179  1.00  0.00           C  
ATOM   1189  C   ILE B   5     -26.310  -0.547 -15.033  1.00  0.00           C  
ATOM   1190  O   ILE B   5     -26.550   0.331 -15.869  1.00  0.00           O  
ATOM   1191  CB  ILE B   5     -26.441  -2.585 -16.495  1.00  0.00           C  
ATOM   1192  CG1 ILE B   5     -27.085  -3.963 -16.673  1.00  0.00           C  
ATOM   1193  CG2 ILE B   5     -24.924  -2.695 -16.524  1.00  0.00           C  
ATOM   1194  CD1 ILE B   5     -26.933  -4.533 -18.064  1.00  0.00           C  
ATOM   1195  H   ILE B   5     -28.847  -1.342 -15.867  1.00  0.00           H  
ATOM   1196  HA  ILE B   5     -26.580  -2.559 -14.345  1.00  0.00           H  
ATOM   1197  HB  ILE B   5     -26.768  -1.974 -17.336  1.00  0.00           H  
ATOM   1198 1HG1 ILE B   5     -26.643  -4.665 -15.966  1.00  0.00           H  
ATOM   1199 2HG1 ILE B   5     -28.149  -3.899 -16.446  1.00  0.00           H  
ATOM   1200 1HG2 ILE B   5     -24.611  -3.154 -17.461  1.00  0.00           H  
ATOM   1201 2HG2 ILE B   5     -24.486  -1.701 -16.443  1.00  0.00           H  
ATOM   1202 3HG2 ILE B   5     -24.588  -3.310 -15.689  1.00  0.00           H  
ATOM   1203 1HD1 ILE B   5     -27.415  -5.510 -18.112  1.00  0.00           H  
ATOM   1204 2HD1 ILE B   5     -27.401  -3.863 -18.786  1.00  0.00           H  
ATOM   1205 3HD1 ILE B   5     -25.875  -4.640 -18.300  1.00  0.00           H  
ATOM   1206  N   VAL B   6     -25.531  -0.349 -13.972  1.00  0.00           N  
ATOM   1207  CA  VAL B   6     -24.958   0.946 -13.625  1.00  0.00           C  
ATOM   1208  C   VAL B   6     -23.444   0.846 -13.762  1.00  0.00           C  
ATOM   1209  O   VAL B   6     -22.811   0.014 -13.107  1.00  0.00           O  
ATOM   1210  CB  VAL B   6     -25.333   1.354 -12.188  1.00  0.00           C  
ATOM   1211  CG1 VAL B   6     -24.725   2.704 -11.841  1.00  0.00           C  
ATOM   1212  CG2 VAL B   6     -26.846   1.389 -12.039  1.00  0.00           C  
ATOM   1213  H   VAL B   6     -25.336  -1.147 -13.384  1.00  0.00           H  
ATOM   1214  HA  VAL B   6     -25.341   1.692 -14.322  1.00  0.00           H  
ATOM   1215  HB  VAL B   6     -24.916   0.625 -11.493  1.00  0.00           H  
ATOM   1216 1HG1 VAL B   6     -25.000   2.977 -10.822  1.00  0.00           H  
ATOM   1217 2HG1 VAL B   6     -23.640   2.646 -11.920  1.00  0.00           H  
ATOM   1218 3HG1 VAL B   6     -25.100   3.460 -12.531  1.00  0.00           H  
ATOM   1219 1HG2 VAL B   6     -27.105   1.677 -11.020  1.00  0.00           H  
ATOM   1220 2HG2 VAL B   6     -27.264   2.114 -12.738  1.00  0.00           H  
ATOM   1221 3HG2 VAL B   6     -27.256   0.402 -12.251  1.00  0.00           H  
ATOM   1222  N   VAL B   7     -22.865   1.698 -14.606  1.00  0.00           N  
ATOM   1223  CA  VAL B   7     -21.441   1.658 -14.900  1.00  0.00           C  
ATOM   1224  C   VAL B   7     -20.799   3.017 -14.658  1.00  0.00           C  
ATOM   1225  O   VAL B   7     -21.440   4.063 -14.801  1.00  0.00           O  
ATOM   1226  CB  VAL B   7     -21.208   1.233 -16.362  1.00  0.00           C  
ATOM   1227  CG1 VAL B   7     -21.680   2.321 -17.315  1.00  0.00           C  
ATOM   1228  CG2 VAL B   7     -19.735   0.925 -16.582  1.00  0.00           C  
ATOM   1229  H   VAL B   7     -23.441   2.394 -15.056  1.00  0.00           H  
ATOM   1230  HA  VAL B   7     -20.971   0.932 -14.235  1.00  0.00           H  
ATOM   1231  HB  VAL B   7     -21.801   0.343 -16.571  1.00  0.00           H  
ATOM   1232 1HG1 VAL B   7     -21.507   2.004 -18.343  1.00  0.00           H  
ATOM   1233 2HG1 VAL B   7     -22.744   2.500 -17.164  1.00  0.00           H  
ATOM   1234 3HG1 VAL B   7     -21.125   3.240 -17.121  1.00  0.00           H  
ATOM   1235 1HG2 VAL B   7     -19.577   0.624 -17.618  1.00  0.00           H  
ATOM   1236 2HG2 VAL B   7     -19.141   1.813 -16.367  1.00  0.00           H  
ATOM   1237 3HG2 VAL B   7     -19.429   0.115 -15.919  1.00  0.00           H  
ATOM   1238  N   HIS B   8     -19.518   2.982 -14.282  1.00  0.00           N  
ATOM   1239  CA  HIS B   8     -18.699   4.177 -14.082  1.00  0.00           C  
ATOM   1240  C   HIS B   8     -19.222   5.024 -12.917  1.00  0.00           C  
ATOM   1241  O   HIS B   8     -19.289   6.253 -12.981  1.00  0.00           O  
ATOM   1242  CB  HIS B   8     -18.659   5.023 -15.359  1.00  0.00           C  
ATOM   1243  CG  HIS B   8     -17.867   4.402 -16.469  1.00  0.00           C  
ATOM   1244  CD2 HIS B   8     -18.247   3.932 -17.681  1.00  0.00           C  
ATOM   1245  ND1 HIS B   8     -16.505   4.206 -16.390  1.00  0.00           N  
ATOM   1246  CE1 HIS B   8     -16.080   3.642 -17.509  1.00  0.00           C  
ATOM   1247  NE2 HIS B   8     -17.117   3.467 -18.307  1.00  0.00           N  
ATOM   1248  H   HIS B   8     -19.107   2.072 -14.132  1.00  0.00           H  
ATOM   1249  HA  HIS B   8     -17.692   3.864 -13.803  1.00  0.00           H  
ATOM   1250 1HB  HIS B   8     -19.677   5.189 -15.718  1.00  0.00           H  
ATOM   1251 2HB  HIS B   8     -18.227   5.998 -15.138  1.00  0.00           H  
ATOM   1252  HD2 HIS B   8     -19.260   3.925 -18.084  1.00  0.00           H  
ATOM   1253  HE1 HIS B   8     -15.049   3.369 -17.733  1.00  0.00           H  
ATOM   1254  HE2 HIS B   8     -17.091   3.056 -19.229  1.00  0.00           H  
ATOM   1255  N   GLY B   9     -19.592   4.334 -11.839  1.00  0.00           N  
ATOM   1256  CA  GLY B   9     -20.048   4.981 -10.615  1.00  0.00           C  
ATOM   1257  C   GLY B   9     -19.104   4.611  -9.479  1.00  0.00           C  
ATOM   1258  O   GLY B   9     -18.063   3.980  -9.691  1.00  0.00           O  
ATOM   1259  H   GLY B   9     -19.552   3.326 -11.877  1.00  0.00           H  
ATOM   1260 1HA  GLY B   9     -20.074   6.061 -10.762  1.00  0.00           H  
ATOM   1261 2HA  GLY B   9     -21.066   4.663 -10.392  1.00  0.00           H  
ATOM   1262  N   SER B  10     -19.476   5.011  -8.267  1.00  0.00           N  
ATOM   1263  CA  SER B  10     -18.663   4.725  -7.097  1.00  0.00           C  
ATOM   1264  C   SER B  10     -19.225   3.525  -6.337  1.00  0.00           C  
ATOM   1265  O   SER B  10     -20.342   3.058  -6.586  1.00  0.00           O  
ATOM   1266  CB  SER B  10     -18.606   5.938  -6.189  1.00  0.00           C  
ATOM   1267  OG  SER B  10     -19.865   6.216  -5.643  1.00  0.00           O  
ATOM   1268  H   SER B  10     -20.339   5.525  -8.154  1.00  0.00           H  
ATOM   1269  HA  SER B  10     -17.654   4.479  -7.429  1.00  0.00           H  
ATOM   1270 1HB  SER B  10     -17.890   5.758  -5.388  1.00  0.00           H  
ATOM   1271 2HB  SER B  10     -18.253   6.799  -6.755  1.00  0.00           H  
ATOM   1272  HG  SER B  10     -19.769   7.043  -5.163  1.00  0.00           H  
ATOM   1273  N   GLU B  11     -18.427   3.023  -5.392  1.00  0.00           N  
ATOM   1274  CA  GLU B  11     -18.902   1.954  -4.520  1.00  0.00           C  
ATOM   1275  C   GLU B  11     -20.105   2.405  -3.702  1.00  0.00           C  
ATOM   1276  O   GLU B  11     -21.032   1.621  -3.467  1.00  0.00           O  
ATOM   1277  CB  GLU B  11     -17.782   1.490  -3.586  1.00  0.00           C  
ATOM   1278  CG  GLU B  11     -16.608   0.828  -4.292  1.00  0.00           C  
ATOM   1279  CD  GLU B  11     -15.646   1.820  -4.883  1.00  0.00           C  
ATOM   1280  OE1 GLU B  11     -15.897   2.997  -4.779  1.00  0.00           O  
ATOM   1281  OE2 GLU B  11     -14.658   1.401  -5.439  1.00  0.00           O1-
ATOM   1282  H   GLU B  11     -17.488   3.376  -5.272  1.00  0.00           H  
ATOM   1283  HA  GLU B  11     -19.225   1.118  -5.141  1.00  0.00           H  
ATOM   1284 1HB  GLU B  11     -17.399   2.343  -3.026  1.00  0.00           H  
ATOM   1285 2HB  GLU B  11     -18.183   0.778  -2.864  1.00  0.00           H  
ATOM   1286 1HG  GLU B  11     -16.073   0.202  -3.578  1.00  0.00           H  
ATOM   1287 2HG  GLU B  11     -16.989   0.183  -5.083  1.00  0.00           H  
ATOM   1288  N   ASP B  12     -20.112   3.665  -3.262  1.00  0.00           N  
ATOM   1289  CA  ASP B  12     -21.253   4.176  -2.509  1.00  0.00           C  
ATOM   1290  C   ASP B  12     -22.517   4.179  -3.360  1.00  0.00           C  
ATOM   1291  O   ASP B  12     -23.596   3.808  -2.883  1.00  0.00           O  
ATOM   1292  CB  ASP B  12     -20.971   5.592  -2.001  1.00  0.00           C  
ATOM   1293  CG  ASP B  12     -19.962   5.621  -0.860  1.00  0.00           C  
ATOM   1294  OD1 ASP B  12     -19.658   4.577  -0.335  1.00  0.00           O  
ATOM   1295  OD2 ASP B  12     -19.505   6.688  -0.526  1.00  0.00           O1-
ATOM   1296  H   ASP B  12     -19.331   4.277  -3.446  1.00  0.00           H  
ATOM   1297  HA  ASP B  12     -21.433   3.515  -1.661  1.00  0.00           H  
ATOM   1298 1HB  ASP B  12     -20.590   6.203  -2.819  1.00  0.00           H  
ATOM   1299 2HB  ASP B  12     -21.900   6.047  -1.656  1.00  0.00           H  
ATOM   1300  N   ALA B  13     -22.404   4.597  -4.623  1.00  0.00           N  
ATOM   1301  CA  ALA B  13     -23.551   4.576  -5.523  1.00  0.00           C  
ATOM   1302  C   ALA B  13     -24.038   3.161  -5.795  1.00  0.00           C  
ATOM   1303  O   ALA B  13     -25.251   2.939  -5.873  1.00  0.00           O  
ATOM   1304  CB  ALA B  13     -23.204   5.271  -6.830  1.00  0.00           C  
ATOM   1305  H   ALA B  13     -21.516   4.934  -4.966  1.00  0.00           H  
ATOM   1306  HA  ALA B  13     -24.368   5.115  -5.043  1.00  0.00           H  
ATOM   1307 1HB  ALA B  13     -24.070   5.255  -7.491  1.00  0.00           H  
ATOM   1308 2HB  ALA B  13     -22.920   6.304  -6.629  1.00  0.00           H  
ATOM   1309 3HB  ALA B  13     -22.373   4.753  -7.309  1.00  0.00           H  
ATOM   1310  N   ALA B  14     -23.122   2.198  -5.935  1.00  0.00           N  
ATOM   1311  CA  ALA B  14     -23.527   0.811  -6.145  1.00  0.00           C  
ATOM   1312  C   ALA B  14     -24.275   0.260  -4.939  1.00  0.00           C  
ATOM   1313  O   ALA B  14     -25.286  -0.434  -5.099  1.00  0.00           O  
ATOM   1314  CB  ALA B  14     -22.304  -0.051  -6.453  1.00  0.00           C  
ATOM   1315  H   ALA B  14     -22.139   2.423  -5.897  1.00  0.00           H  
ATOM   1316  HA  ALA B  14     -24.206   0.782  -6.997  1.00  0.00           H  
ATOM   1317 1HB  ALA B  14     -22.616  -1.084  -6.607  1.00  0.00           H  
ATOM   1318 2HB  ALA B  14     -21.815   0.319  -7.354  1.00  0.00           H  
ATOM   1319 3HB  ALA B  14     -21.607  -0.004  -5.618  1.00  0.00           H  
ATOM   1320  N   GLN B  15     -23.792   0.552  -3.729  1.00  0.00           N  
ATOM   1321  CA  GLN B  15     -24.472   0.083  -2.525  1.00  0.00           C  
ATOM   1322  C   GLN B  15     -25.854   0.710  -2.403  1.00  0.00           C  
ATOM   1323  O   GLN B  15     -26.825   0.039  -2.036  1.00  0.00           O  
ATOM   1324  CB  GLN B  15     -23.642   0.400  -1.278  1.00  0.00           C  
ATOM   1325  CG  GLN B  15     -24.269  -0.071   0.024  1.00  0.00           C  
ATOM   1326  CD  GLN B  15     -24.367  -1.583   0.105  1.00  0.00           C  
ATOM   1327  NE2 GLN B  15     -25.408  -2.072   0.770  1.00  0.00           N  
ATOM   1328  OE1 GLN B  15     -23.516  -2.303  -0.424  1.00  0.00           O  
ATOM   1329  H   GLN B  15     -22.949   1.100  -3.636  1.00  0.00           H  
ATOM   1330  HA  GLN B  15     -24.599  -0.997  -2.598  1.00  0.00           H  
ATOM   1331 1HB  GLN B  15     -22.661  -0.065  -1.367  1.00  0.00           H  
ATOM   1332 2HB  GLN B  15     -23.489   1.476  -1.208  1.00  0.00           H  
ATOM   1333 1HG  GLN B  15     -23.657   0.277   0.856  1.00  0.00           H  
ATOM   1334 2HG  GLN B  15     -25.274   0.342   0.100  1.00  0.00           H  
ATOM   1335 1HE2 GLN B  15     -25.526  -3.062   0.856  1.00  0.00           H  
ATOM   1336 2HE2 GLN B  15     -26.074  -1.451   1.183  1.00  0.00           H  
ATOM   1337  N   LEU B  16     -25.958   2.006  -2.705  1.00  0.00           N  
ATOM   1338  CA  LEU B  16     -27.249   2.681  -2.641  1.00  0.00           C  
ATOM   1339  C   LEU B  16     -28.207   2.149  -3.700  1.00  0.00           C  
ATOM   1340  O   LEU B  16     -29.403   1.992  -3.432  1.00  0.00           O  
ATOM   1341  CB  LEU B  16     -27.066   4.192  -2.824  1.00  0.00           C  
ATOM   1342  CG  LEU B  16     -26.333   4.916  -1.687  1.00  0.00           C  
ATOM   1343  CD1 LEU B  16     -25.817   6.258  -2.188  1.00  0.00           C  
ATOM   1344  CD2 LEU B  16     -27.277   5.099  -0.508  1.00  0.00           C  
ATOM   1345  H   LEU B  16     -25.141   2.533  -2.982  1.00  0.00           H  
ATOM   1346  HA  LEU B  16     -27.694   2.483  -1.667  1.00  0.00           H  
ATOM   1347 1HB  LEU B  16     -26.508   4.366  -3.743  1.00  0.00           H  
ATOM   1348 2HB  LEU B  16     -28.050   4.651  -2.929  1.00  0.00           H  
ATOM   1349  HG  LEU B  16     -25.472   4.323  -1.375  1.00  0.00           H  
ATOM   1350 1HD1 LEU B  16     -25.295   6.772  -1.381  1.00  0.00           H  
ATOM   1351 2HD1 LEU B  16     -25.129   6.097  -3.019  1.00  0.00           H  
ATOM   1352 3HD1 LEU B  16     -26.655   6.867  -2.524  1.00  0.00           H  
ATOM   1353 1HD2 LEU B  16     -26.755   5.612   0.300  1.00  0.00           H  
ATOM   1354 2HD2 LEU B  16     -28.137   5.692  -0.819  1.00  0.00           H  
ATOM   1355 3HD2 LEU B  16     -27.616   4.123  -0.160  1.00  0.00           H  
ATOM   1356  N   ALA B  17     -27.698   1.863  -4.900  1.00  0.00           N  
ATOM   1357  CA  ALA B  17     -28.547   1.319  -5.953  1.00  0.00           C  
ATOM   1358  C   ALA B  17     -29.125  -0.032  -5.549  1.00  0.00           C  
ATOM   1359  O   ALA B  17     -30.309  -0.303  -5.778  1.00  0.00           O  
ATOM   1360  CB  ALA B  17     -27.763   1.191  -7.252  1.00  0.00           C  
ATOM   1361  H   ALA B  17     -26.719   2.022  -5.090  1.00  0.00           H  
ATOM   1362  HA  ALA B  17     -29.381   2.004  -6.104  1.00  0.00           H  
ATOM   1363 1HB  ALA B  17     -28.410   0.784  -8.029  1.00  0.00           H  
ATOM   1364 2HB  ALA B  17     -27.404   2.174  -7.558  1.00  0.00           H  
ATOM   1365 3HB  ALA B  17     -26.916   0.527  -7.101  1.00  0.00           H  
ATOM   1366  N   GLU B  18     -28.304  -0.888  -4.935  1.00  0.00           N  
ATOM   1367  CA  GLU B  18     -28.768  -2.218  -4.551  1.00  0.00           C  
ATOM   1368  C   GLU B  18     -29.825  -2.138  -3.457  1.00  0.00           C  
ATOM   1369  O   GLU B  18     -30.813  -2.883  -3.477  1.00  0.00           O  
ATOM   1370  CB  GLU B  18     -27.593  -3.077  -4.076  1.00  0.00           C  
ATOM   1371  CG  GLU B  18     -26.625  -3.483  -5.178  1.00  0.00           C  
ATOM   1372  CD  GLU B  18     -25.433  -4.238  -4.661  1.00  0.00           C  
ATOM   1373  OE1 GLU B  18     -25.025  -3.980  -3.554  1.00  0.00           O  
ATOM   1374  OE2 GLU B  18     -24.929  -5.075  -5.373  1.00  0.00           O1-
ATOM   1375  H   GLU B  18     -27.352  -0.620  -4.730  1.00  0.00           H  
ATOM   1376  HA  GLU B  18     -29.227  -2.689  -5.421  1.00  0.00           H  
ATOM   1377 1HB  GLU B  18     -27.028  -2.533  -3.319  1.00  0.00           H  
ATOM   1378 2HB  GLU B  18     -27.972  -3.987  -3.611  1.00  0.00           H  
ATOM   1379 1HG  GLU B  18     -27.153  -4.109  -5.898  1.00  0.00           H  
ATOM   1380 2HG  GLU B  18     -26.285  -2.588  -5.697  1.00  0.00           H  
ATOM   1381  N   GLU B  19     -29.634  -1.237  -2.494  1.00  0.00           N  
ATOM   1382  CA  GLU B  19     -30.613  -1.093  -1.421  1.00  0.00           C  
ATOM   1383  C   GLU B  19     -31.919  -0.509  -1.941  1.00  0.00           C  
ATOM   1384  O   GLU B  19     -33.005  -0.923  -1.519  1.00  0.00           O  
ATOM   1385  CB  GLU B  19     -30.055  -0.207  -0.305  1.00  0.00           C  
ATOM   1386  CG  GLU B  19     -28.924  -0.838   0.493  1.00  0.00           C  
ATOM   1387  CD  GLU B  19     -28.471   0.017   1.643  1.00  0.00           C  
ATOM   1388  OE1 GLU B  19     -29.206   0.892   2.035  1.00  0.00           O  
ATOM   1389  OE2 GLU B  19     -27.388  -0.204   2.132  1.00  0.00           O1-
ATOM   1390  H   GLU B  19     -28.816  -0.645  -2.496  1.00  0.00           H  
ATOM   1391  HA  GLU B  19     -30.832  -2.083  -1.019  1.00  0.00           H  
ATOM   1392 1HB  GLU B  19     -29.684   0.725  -0.732  1.00  0.00           H  
ATOM   1393 2HB  GLU B  19     -30.855   0.048   0.390  1.00  0.00           H  
ATOM   1394 1HG  GLU B  19     -29.259  -1.800   0.881  1.00  0.00           H  
ATOM   1395 2HG  GLU B  19     -28.081  -1.020  -0.172  1.00  0.00           H  
ATOM   1396  N   LEU B  20     -31.836   0.449  -2.866  1.00  0.00           N  
ATOM   1397  CA  LEU B  20     -33.038   1.136  -3.321  1.00  0.00           C  
ATOM   1398  C   LEU B  20     -33.957   0.196  -4.088  1.00  0.00           C  
ATOM   1399  O   LEU B  20     -35.164   0.149  -3.825  1.00  0.00           O  
ATOM   1400  CB  LEU B  20     -32.661   2.329  -4.209  1.00  0.00           C  
ATOM   1401  CG  LEU B  20     -33.838   3.128  -4.784  1.00  0.00           C  
ATOM   1402  CD1 LEU B  20     -34.621   3.768  -3.646  1.00  0.00           C  
ATOM   1403  CD2 LEU B  20     -33.314   4.182  -5.748  1.00  0.00           C  
ATOM   1404  H   LEU B  20     -30.942   0.708  -3.259  1.00  0.00           H  
ATOM   1405  HA  LEU B  20     -33.590   1.483  -2.448  1.00  0.00           H  
ATOM   1406 1HB  LEU B  20     -32.048   3.015  -3.628  1.00  0.00           H  
ATOM   1407 2HB  LEU B  20     -32.068   1.964  -5.048  1.00  0.00           H  
ATOM   1408  HG  LEU B  20     -34.511   2.454  -5.314  1.00  0.00           H  
ATOM   1409 1HD1 LEU B  20     -35.458   4.336  -4.055  1.00  0.00           H  
ATOM   1410 2HD1 LEU B  20     -35.001   2.991  -2.983  1.00  0.00           H  
ATOM   1411 3HD1 LEU B  20     -33.968   4.437  -3.086  1.00  0.00           H  
ATOM   1412 1HD2 LEU B  20     -34.150   4.749  -6.157  1.00  0.00           H  
ATOM   1413 2HD2 LEU B  20     -32.641   4.857  -5.219  1.00  0.00           H  
ATOM   1414 3HD2 LEU B  20     -32.774   3.695  -6.560  1.00  0.00           H  
ATOM   1415  N   VAL B  21     -33.407  -0.558  -5.044  1.00  0.00           N  
ATOM   1416  CA  VAL B  21     -34.239  -1.411  -5.888  1.00  0.00           C  
ATOM   1417  C   VAL B  21     -34.841  -2.545  -5.068  1.00  0.00           C  
ATOM   1418  O   VAL B  21     -35.982  -2.962  -5.302  1.00  0.00           O  
ATOM   1419  CB  VAL B  21     -33.410  -1.997  -7.047  1.00  0.00           C  
ATOM   1420  CG1 VAL B  21     -34.262  -2.934  -7.890  1.00  0.00           C  
ATOM   1421  CG2 VAL B  21     -32.842  -0.871  -7.898  1.00  0.00           C  
ATOM   1422  H   VAL B  21     -32.407  -0.545  -5.191  1.00  0.00           H  
ATOM   1423  HA  VAL B  21     -35.070  -0.816  -6.268  1.00  0.00           H  
ATOM   1424  HB  VAL B  21     -32.593  -2.589  -6.634  1.00  0.00           H  
ATOM   1425 1HG1 VAL B  21     -33.660  -3.339  -8.704  1.00  0.00           H  
ATOM   1426 2HG1 VAL B  21     -34.628  -3.751  -7.269  1.00  0.00           H  
ATOM   1427 3HG1 VAL B  21     -35.107  -2.384  -8.304  1.00  0.00           H  
ATOM   1428 1HG2 VAL B  21     -32.256  -1.293  -8.714  1.00  0.00           H  
ATOM   1429 2HG2 VAL B  21     -33.659  -0.276  -8.306  1.00  0.00           H  
ATOM   1430 3HG2 VAL B  21     -32.202  -0.237  -7.283  1.00  0.00           H  
ATOM   1431  N   ARG B  22     -34.088  -3.057  -4.092  1.00  0.00           N  
ATOM   1432  CA  ARG B  22     -34.632  -4.069  -3.192  1.00  0.00           C  
ATOM   1433  C   ARG B  22     -35.692  -3.480  -2.272  1.00  0.00           C  
ATOM   1434  O   ARG B  22     -36.711  -4.124  -1.991  1.00  0.00           O  
ATOM   1435  CB  ARG B  22     -33.525  -4.689  -2.352  1.00  0.00           C  
ATOM   1436  CG  ARG B  22     -32.597  -5.626  -3.108  1.00  0.00           C  
ATOM   1437  CD  ARG B  22     -31.547  -6.192  -2.223  1.00  0.00           C  
ATOM   1438  NE  ARG B  22     -30.562  -5.192  -1.843  1.00  0.00           N  
ATOM   1439  CZ  ARG B  22     -29.634  -5.359  -0.881  1.00  0.00           C  
ATOM   1440  NH1 ARG B  22     -29.576  -6.490  -0.213  1.00  0.00           N1+
ATOM   1441  NH2 ARG B  22     -28.781  -4.387  -0.610  1.00  0.00           N  
ATOM   1442  H   ARG B  22     -33.135  -2.748  -3.966  1.00  0.00           H  
ATOM   1443  HA  ARG B  22     -35.109  -4.845  -3.793  1.00  0.00           H  
ATOM   1444 1HB  ARG B  22     -32.914  -3.900  -1.917  1.00  0.00           H  
ATOM   1445 2HB  ARG B  22     -33.966  -5.253  -1.530  1.00  0.00           H  
ATOM   1446 1HG  ARG B  22     -33.175  -6.452  -3.526  1.00  0.00           H  
ATOM   1447 2HG  ARG B  22     -32.108  -5.081  -3.916  1.00  0.00           H  
ATOM   1448 1HD  ARG B  22     -32.007  -6.580  -1.315  1.00  0.00           H  
ATOM   1449 2HD  ARG B  22     -31.031  -6.999  -2.741  1.00  0.00           H  
ATOM   1450  HE  ARG B  22     -30.575  -4.308  -2.335  1.00  0.00           H  
ATOM   1451 1HH1 ARG B  22     -30.228  -7.233  -0.421  1.00  0.00           H  
ATOM   1452 2HH1 ARG B  22     -28.880  -6.616   0.507  1.00  0.00           H  
ATOM   1453 1HH2 ARG B  22     -28.825  -3.518  -1.123  1.00  0.00           H  
ATOM   1454 2HH2 ARG B  22     -28.085  -4.513   0.111  1.00  0.00           H  
ATOM   1455  N   GLU B  23     -35.472  -2.254  -1.792  1.00  0.00           N  
ATOM   1456  CA  GLU B  23     -36.404  -1.657  -0.838  1.00  0.00           C  
ATOM   1457  C   GLU B  23     -37.811  -1.572  -1.412  1.00  0.00           C  
ATOM   1458  O   GLU B  23     -38.789  -1.868  -0.714  1.00  0.00           O  
ATOM   1459  CB  GLU B  23     -35.927  -0.261  -0.429  1.00  0.00           C  
ATOM   1460  CG  GLU B  23     -36.883   0.487   0.488  1.00  0.00           C  
ATOM   1461  CD  GLU B  23     -36.427   1.887   0.794  1.00  0.00           C  
ATOM   1462  OE1 GLU B  23     -35.365   2.254   0.352  1.00  0.00           O  
ATOM   1463  OE2 GLU B  23     -37.142   2.589   1.469  1.00  0.00           O1-
ATOM   1464  H   GLU B  23     -34.661  -1.727  -2.082  1.00  0.00           H  
ATOM   1465  HA  GLU B  23     -36.461  -2.302   0.040  1.00  0.00           H  
ATOM   1466 1HB  GLU B  23     -34.966  -0.340   0.082  1.00  0.00           H  
ATOM   1467 2HB  GLU B  23     -35.774   0.347  -1.321  1.00  0.00           H  
ATOM   1468 1HG  GLU B  23     -37.864   0.532   0.015  1.00  0.00           H  
ATOM   1469 2HG  GLU B  23     -36.985  -0.068   1.420  1.00  0.00           H  
ATOM   1470  N   ILE B  24     -37.940  -1.175  -2.679  1.00  0.00           N  
ATOM   1471  CA  ILE B  24     -39.270  -0.916  -3.214  1.00  0.00           C  
ATOM   1472  C   ILE B  24     -40.067  -2.213  -3.310  1.00  0.00           C  
ATOM   1473  O   ILE B  24     -41.266  -2.188  -3.614  1.00  0.00           O  
ATOM   1474  CB  ILE B  24     -39.190  -0.251  -4.600  1.00  0.00           C  
ATOM   1475  CG1 ILE B  24     -38.517  -1.190  -5.605  1.00  0.00           C  
ATOM   1476  CG2 ILE B  24     -38.438   1.069  -4.514  1.00  0.00           C  
ATOM   1477  CD1 ILE B  24     -38.698  -0.772  -7.046  1.00  0.00           C  
ATOM   1478  H   ILE B  24     -37.136  -1.051  -3.278  1.00  0.00           H  
ATOM   1479  HA  ILE B  24     -39.804  -0.273  -2.516  1.00  0.00           H  
ATOM   1480  HB  ILE B  24     -40.197  -0.061  -4.971  1.00  0.00           H  
ATOM   1481 1HG1 ILE B  24     -37.450  -1.242  -5.395  1.00  0.00           H  
ATOM   1482 2HG1 ILE B  24     -38.922  -2.196  -5.489  1.00  0.00           H  
ATOM   1483 1HG2 ILE B  24     -38.390   1.525  -5.502  1.00  0.00           H  
ATOM   1484 2HG2 ILE B  24     -38.957   1.739  -3.830  1.00  0.00           H  
ATOM   1485 3HG2 ILE B  24     -37.427   0.888  -4.148  1.00  0.00           H  
ATOM   1486 1HD1 ILE B  24     -38.194  -1.486  -7.698  1.00  0.00           H  
ATOM   1487 2HD1 ILE B  24     -39.761  -0.747  -7.288  1.00  0.00           H  
ATOM   1488 3HD1 ILE B  24     -38.269   0.218  -7.194  1.00  0.00           H  
ATOM   1489  N   SER B  25     -39.435  -3.358  -3.046  1.00  0.00           N  
ATOM   1490  CA  SER B  25     -40.173  -4.616  -3.082  1.00  0.00           C  
ATOM   1491  C   SER B  25     -41.224  -4.692  -1.984  1.00  0.00           C  
ATOM   1492  O   SER B  25     -42.143  -5.513  -2.073  1.00  0.00           O  
ATOM   1493  CB  SER B  25     -39.214  -5.783  -2.951  1.00  0.00           C  
ATOM   1494  OG  SER B  25     -38.652  -5.828  -1.668  1.00  0.00           O  
ATOM   1495  H   SER B  25     -38.452  -3.372  -2.819  1.00  0.00           H  
ATOM   1496  HA  SER B  25     -40.699  -4.681  -4.037  1.00  0.00           H  
ATOM   1497 1HB  SER B  25     -39.744  -6.714  -3.151  1.00  0.00           H  
ATOM   1498 2HB  SER B  25     -38.424  -5.690  -3.694  1.00  0.00           H  
ATOM   1499  HG  SER B  25     -37.785  -5.422  -1.745  1.00  0.00           H  
ATOM   1500  N   LYS B  26     -41.103  -3.866  -0.949  1.00  0.00           N  
ATOM   1501  CA  LYS B  26     -42.053  -3.886   0.149  1.00  0.00           C  
ATOM   1502  C   LYS B  26     -43.453  -3.553  -0.359  1.00  0.00           C  
ATOM   1503  O   LYS B  26     -43.669  -2.560  -1.057  1.00  0.00           O  
ATOM   1504  CB  LYS B  26     -41.632  -2.904   1.244  1.00  0.00           C  
ATOM   1505  CG  LYS B  26     -40.371  -3.304   1.998  1.00  0.00           C  
ATOM   1506  CD  LYS B  26     -40.065  -2.327   3.123  1.00  0.00           C  
ATOM   1507  CE  LYS B  26     -38.822  -2.741   3.895  1.00  0.00           C  
ATOM   1508  NZ  LYS B  26     -38.553  -1.836   5.045  1.00  0.00           N1+
ATOM   1509  H   LYS B  26     -40.335  -3.211  -0.924  1.00  0.00           H  
ATOM   1510  HA  LYS B  26     -42.073  -4.892   0.571  1.00  0.00           H  
ATOM   1511 1HB  LYS B  26     -41.461  -1.921   0.804  1.00  0.00           H  
ATOM   1512 2HB  LYS B  26     -42.438  -2.802   1.971  1.00  0.00           H  
ATOM   1513 1HG  LYS B  26     -40.500  -4.302   2.419  1.00  0.00           H  
ATOM   1514 2HG  LYS B  26     -39.527  -3.327   1.309  1.00  0.00           H  
ATOM   1515 1HD  LYS B  26     -39.911  -1.330   2.708  1.00  0.00           H  
ATOM   1516 2HD  LYS B  26     -40.911  -2.288   3.810  1.00  0.00           H  
ATOM   1517 1HE  LYS B  26     -38.947  -3.756   4.269  1.00  0.00           H  
ATOM   1518 2HE  LYS B  26     -37.958  -2.726   3.229  1.00  0.00           H  
ATOM   1519 1HZ  LYS B  26     -37.722  -2.143   5.530  1.00  0.00           H  
ATOM   1520 2HZ  LYS B  26     -38.417  -0.893   4.708  1.00  0.00           H  
ATOM   1521 3HZ  LYS B  26     -39.338  -1.856   5.680  1.00  0.00           H  
ATOM   1522  N   LYS B  27     -44.406  -4.425  -0.022  1.00  0.00           N  
ATOM   1523  CA  LYS B  27     -45.811  -4.250  -0.386  1.00  0.00           C  
ATOM   1524  C   LYS B  27     -45.996  -4.306  -1.899  1.00  0.00           C  
ATOM   1525  O   LYS B  27     -47.056  -3.938  -2.417  1.00  0.00           O  
ATOM   1526  CB  LYS B  27     -46.348  -2.927   0.162  1.00  0.00           C  
ATOM   1527  CG  LYS B  27     -46.222  -2.773   1.672  1.00  0.00           C  
ATOM   1528  CD  LYS B  27     -46.861  -1.478   2.150  1.00  0.00           C  
ATOM   1529  CE  LYS B  27     -46.702  -1.305   3.654  1.00  0.00           C  
ATOM   1530  NZ  LYS B  27     -47.294  -0.026   4.132  1.00  0.00           N1+
ATOM   1531  H   LYS B  27     -44.133  -5.240   0.508  1.00  0.00           H  
ATOM   1532  HA  LYS B  27     -46.383  -5.077   0.035  1.00  0.00           H  
ATOM   1533 1HB  LYS B  27     -45.815  -2.098  -0.304  1.00  0.00           H  
ATOM   1534 2HB  LYS B  27     -47.402  -2.826  -0.098  1.00  0.00           H  
ATOM   1535 1HG  LYS B  27     -46.712  -3.614   2.165  1.00  0.00           H  
ATOM   1536 2HG  LYS B  27     -45.169  -2.775   1.951  1.00  0.00           H  
ATOM   1537 1HD  LYS B  27     -46.392  -0.633   1.644  1.00  0.00           H  
ATOM   1538 2HD  LYS B  27     -47.922  -1.483   1.905  1.00  0.00           H  
ATOM   1539 1HE  LYS B  27     -47.190  -2.131   4.168  1.00  0.00           H  
ATOM   1540 2HE  LYS B  27     -45.644  -1.319   3.912  1.00  0.00           H  
ATOM   1541 1HZ  LYS B  27     -47.168   0.051   5.131  1.00  0.00           H  
ATOM   1542 2HZ  LYS B  27     -46.836   0.750   3.674  1.00  0.00           H  
ATOM   1543 3HZ  LYS B  27     -48.280  -0.009   3.915  1.00  0.00           H  
ATOM   1544  N   GLU B  28     -44.965  -4.756  -2.617  1.00  0.00           N  
ATOM   1545  CA  GLU B  28     -45.046  -5.006  -4.050  1.00  0.00           C  
ATOM   1546  C   GLU B  28     -44.855  -6.473  -4.412  1.00  0.00           C  
ATOM   1547  O   GLU B  28     -45.611  -6.984  -5.248  1.00  0.00           O  
ATOM   1548  CB  GLU B  28     -44.001  -4.161  -4.783  1.00  0.00           C  
ATOM   1549  CG  GLU B  28     -44.238  -2.660  -4.704  1.00  0.00           C  
ATOM   1550  CD  GLU B  28     -45.354  -2.197  -5.599  1.00  0.00           C  
ATOM   1551  OE1 GLU B  28     -45.895  -3.007  -6.312  1.00  0.00           O  
ATOM   1552  OE2 GLU B  28     -45.667  -1.029  -5.569  1.00  0.00           O1-
ATOM   1553  H   GLU B  28     -44.094  -4.930  -2.136  1.00  0.00           H  
ATOM   1554  HA  GLU B  28     -46.043  -4.730  -4.392  1.00  0.00           H  
ATOM   1555 1HB  GLU B  28     -43.013  -4.366  -4.371  1.00  0.00           H  
ATOM   1556 2HB  GLU B  28     -43.981  -4.442  -5.836  1.00  0.00           H  
ATOM   1557 1HG  GLU B  28     -44.480  -2.395  -3.674  1.00  0.00           H  
ATOM   1558 2HG  GLU B  28     -43.321  -2.142  -4.977  1.00  0.00           H  
ATOM   1559  N   GLY B  29     -43.896  -7.168  -3.806  1.00  0.00           N  
ATOM   1560  CA  GLY B  29     -43.624  -8.550  -4.155  1.00  0.00           C  
ATOM   1561  C   GLY B  29     -42.558  -8.748  -5.208  1.00  0.00           C  
ATOM   1562  O   GLY B  29     -42.307  -9.885  -5.623  1.00  0.00           O  
ATOM   1563  H   GLY B  29     -43.343  -6.725  -3.086  1.00  0.00           H  
ATOM   1564 1HA  GLY B  29     -43.314  -9.096  -3.264  1.00  0.00           H  
ATOM   1565 2HA  GLY B  29     -44.538  -9.019  -4.518  1.00  0.00           H  
ATOM   1566  N   THR B  30     -41.912  -7.673  -5.647  1.00  0.00           N  
ATOM   1567  CA  THR B  30     -40.880  -7.740  -6.672  1.00  0.00           C  
ATOM   1568  C   THR B  30     -39.660  -8.477  -6.137  1.00  0.00           C  
ATOM   1569  O   THR B  30     -39.241  -8.260  -4.995  1.00  0.00           O  
ATOM   1570  CB  THR B  30     -40.476  -6.336  -7.156  1.00  0.00           C  
ATOM   1571  CG2 THR B  30     -39.279  -6.418  -8.092  1.00  0.00           C  
ATOM   1572  OG1 THR B  30     -41.576  -5.730  -7.846  1.00  0.00           O  
ATOM   1573  H   THR B  30     -42.151  -6.776  -5.248  1.00  0.00           H  
ATOM   1574  HA  THR B  30     -41.276  -8.293  -7.524  1.00  0.00           H  
ATOM   1575  HB  THR B  30     -40.217  -5.716  -6.298  1.00  0.00           H  
ATOM   1576  HG1 THR B  30     -41.874  -6.313  -8.548  1.00  0.00           H  
ATOM   1577 1HG2 THR B  30     -39.007  -5.416  -8.423  1.00  0.00           H  
ATOM   1578 2HG2 THR B  30     -38.437  -6.868  -7.566  1.00  0.00           H  
ATOM   1579 3HG2 THR B  30     -39.535  -7.029  -8.956  1.00  0.00           H  
ATOM   1580  N   GLU B  31     -39.098  -9.347  -6.968  1.00  0.00           N  
ATOM   1581  CA  GLU B  31     -37.871 -10.055  -6.643  1.00  0.00           C  
ATOM   1582  C   GLU B  31     -36.673  -9.366  -7.288  1.00  0.00           C  
ATOM   1583  O   GLU B  31     -36.662  -9.095  -8.492  1.00  0.00           O  
ATOM   1584  CB  GLU B  31     -37.953 -11.511  -7.105  1.00  0.00           C  
ATOM   1585  CG  GLU B  31     -36.717 -12.342  -6.789  1.00  0.00           C  
ATOM   1586  CD  GLU B  31     -36.837 -13.768  -7.248  1.00  0.00           C  
ATOM   1587  OE1 GLU B  31     -37.863 -14.116  -7.781  1.00  0.00           O  
ATOM   1588  OE2 GLU B  31     -35.901 -14.510  -7.066  1.00  0.00           O1-
ATOM   1589  H   GLU B  31     -39.545  -9.520  -7.858  1.00  0.00           H  
ATOM   1590  HA  GLU B  31     -37.739 -10.038  -5.561  1.00  0.00           H  
ATOM   1591 1HB  GLU B  31     -38.810 -11.995  -6.635  1.00  0.00           H  
ATOM   1592 2HB  GLU B  31     -38.110 -11.543  -8.183  1.00  0.00           H  
ATOM   1593 1HG  GLU B  31     -35.853 -11.887  -7.273  1.00  0.00           H  
ATOM   1594 2HG  GLU B  31     -36.547 -12.325  -5.713  1.00  0.00           H  
ATOM   1595  N   VAL B  32     -35.663  -9.085  -6.469  1.00  0.00           N  
ATOM   1596  CA  VAL B  32     -34.500  -8.312  -6.881  1.00  0.00           C  
ATOM   1597  C   VAL B  32     -33.240  -9.086  -6.517  1.00  0.00           C  
ATOM   1598  O   VAL B  32     -33.088  -9.552  -5.382  1.00  0.00           O  
ATOM   1599  CB  VAL B  32     -34.485  -6.933  -6.194  1.00  0.00           C  
ATOM   1600  CG1 VAL B  32     -33.264  -6.135  -6.629  1.00  0.00           C  
ATOM   1601  CG2 VAL B  32     -35.765  -6.179  -6.519  1.00  0.00           C  
ATOM   1602  H   VAL B  32     -35.715  -9.429  -5.521  1.00  0.00           H  
ATOM   1603  HA  VAL B  32     -34.534  -8.185  -7.964  1.00  0.00           H  
ATOM   1604  HB  VAL B  32     -34.408  -7.075  -5.116  1.00  0.00           H  
ATOM   1605 1HG1 VAL B  32     -33.270  -5.163  -6.134  1.00  0.00           H  
ATOM   1606 2HG1 VAL B  32     -32.359  -6.676  -6.355  1.00  0.00           H  
ATOM   1607 3HG1 VAL B  32     -33.289  -5.991  -7.709  1.00  0.00           H  
ATOM   1608 1HG2 VAL B  32     -35.748  -5.206  -6.029  1.00  0.00           H  
ATOM   1609 2HG2 VAL B  32     -35.844  -6.042  -7.597  1.00  0.00           H  
ATOM   1610 3HG2 VAL B  32     -36.623  -6.749  -6.161  1.00  0.00           H  
ATOM   1611  N   ARG B  33     -32.343  -9.238  -7.489  1.00  0.00           N  
ATOM   1612  CA  ARG B  33     -31.024  -9.813  -7.271  1.00  0.00           C  
ATOM   1613  C   ARG B  33     -29.955  -8.870  -7.808  1.00  0.00           C  
ATOM   1614  O   ARG B  33     -30.213  -8.059  -8.702  1.00  0.00           O  
ATOM   1615  CB  ARG B  33     -30.902 -11.169  -7.951  1.00  0.00           C  
ATOM   1616  CG  ARG B  33     -32.025 -12.144  -7.639  1.00  0.00           C  
ATOM   1617  CD  ARG B  33     -31.923 -12.675  -6.255  1.00  0.00           C  
ATOM   1618  NE  ARG B  33     -33.045 -13.538  -5.921  1.00  0.00           N  
ATOM   1619  CZ  ARG B  33     -33.158 -14.237  -4.775  1.00  0.00           C  
ATOM   1620  NH1 ARG B  33     -32.211 -14.165  -3.866  1.00  0.00           N1+
ATOM   1621  NH2 ARG B  33     -34.219 -14.996  -4.566  1.00  0.00           N  
ATOM   1622  H   ARG B  33     -32.599  -8.935  -8.418  1.00  0.00           H  
ATOM   1623  HA  ARG B  33     -30.877  -9.943  -6.198  1.00  0.00           H  
ATOM   1624 1HB  ARG B  33     -30.874 -11.032  -9.031  1.00  0.00           H  
ATOM   1625 2HB  ARG B  33     -29.964 -11.640  -7.657  1.00  0.00           H  
ATOM   1626 1HG  ARG B  33     -32.985 -11.639  -7.743  1.00  0.00           H  
ATOM   1627 2HG  ARG B  33     -31.981 -12.985  -8.333  1.00  0.00           H  
ATOM   1628 1HD  ARG B  33     -31.006 -13.254  -6.154  1.00  0.00           H  
ATOM   1629 2HD  ARG B  33     -31.909 -11.846  -5.548  1.00  0.00           H  
ATOM   1630  HE  ARG B  33     -33.793 -13.619  -6.597  1.00  0.00           H  
ATOM   1631 1HH1 ARG B  33     -31.400 -13.585  -4.026  1.00  0.00           H  
ATOM   1632 2HH1 ARG B  33     -32.296 -14.689  -3.007  1.00  0.00           H  
ATOM   1633 1HH2 ARG B  33     -34.947 -15.051  -5.265  1.00  0.00           H  
ATOM   1634 2HH2 ARG B  33     -34.304 -15.520  -3.707  1.00  0.00           H  
ATOM   1635  N   PHE B  34     -28.751  -8.985  -7.257  1.00  0.00           N  
ATOM   1636  CA  PHE B  34     -27.638  -8.118  -7.613  1.00  0.00           C  
ATOM   1637  C   PHE B  34     -26.379  -8.941  -7.850  1.00  0.00           C  
ATOM   1638  O   PHE B  34     -26.143  -9.953  -7.183  1.00  0.00           O  
ATOM   1639  CB  PHE B  34     -27.386  -7.085  -6.513  1.00  0.00           C  
ATOM   1640  CG  PHE B  34     -27.176  -7.687  -5.153  1.00  0.00           C  
ATOM   1641  CD1 PHE B  34     -25.901  -8.009  -4.710  1.00  0.00           C  
ATOM   1642  CD2 PHE B  34     -28.252  -7.935  -4.314  1.00  0.00           C  
ATOM   1643  CE1 PHE B  34     -25.707  -8.563  -3.458  1.00  0.00           C  
ATOM   1644  CE2 PHE B  34     -28.061  -8.488  -3.063  1.00  0.00           C  
ATOM   1645  CZ  PHE B  34     -26.787  -8.802  -2.635  1.00  0.00           C  
ATOM   1646  H   PHE B  34     -28.610  -9.705  -6.562  1.00  0.00           H  
ATOM   1647  HA  PHE B  34     -27.892  -7.591  -8.534  1.00  0.00           H  
ATOM   1648 1HB  PHE B  34     -26.505  -6.495  -6.763  1.00  0.00           H  
ATOM   1649 2HB  PHE B  34     -28.231  -6.401  -6.455  1.00  0.00           H  
ATOM   1650  HD1 PHE B  34     -25.048  -7.818  -5.360  1.00  0.00           H  
ATOM   1651  HD2 PHE B  34     -29.259  -7.686  -4.652  1.00  0.00           H  
ATOM   1652  HE1 PHE B  34     -24.701  -8.811  -3.123  1.00  0.00           H  
ATOM   1653  HE2 PHE B  34     -28.915  -8.676  -2.413  1.00  0.00           H  
ATOM   1654  HZ  PHE B  34     -26.635  -9.240  -1.649  1.00  0.00           H  
ATOM   1655  N   GLU B  35     -25.573  -8.493  -8.813  1.00  0.00           N  
ATOM   1656  CA  GLU B  35     -24.243  -9.052  -9.055  1.00  0.00           C  
ATOM   1657  C   GLU B  35     -23.297  -7.887  -9.337  1.00  0.00           C  
ATOM   1658  O   GLU B  35     -23.685  -6.910  -9.984  1.00  0.00           O  
ATOM   1659  CB  GLU B  35     -24.254 -10.035 -10.227  1.00  0.00           C  
ATOM   1660  CG  GLU B  35     -25.139 -11.256 -10.015  1.00  0.00           C  
ATOM   1661  CD  GLU B  35     -25.231 -12.131 -11.234  1.00  0.00           C  
ATOM   1662  OE1 GLU B  35     -25.715 -11.667 -12.239  1.00  0.00           O  
ATOM   1663  OE2 GLU B  35     -24.817 -13.264 -11.161  1.00  0.00           O1-
ATOM   1664  H   GLU B  35     -25.903  -7.736  -9.394  1.00  0.00           H  
ATOM   1665  HA  GLU B  35     -23.920  -9.580  -8.157  1.00  0.00           H  
ATOM   1666 1HB  GLU B  35     -24.599  -9.525 -11.127  1.00  0.00           H  
ATOM   1667 2HB  GLU B  35     -23.240 -10.386 -10.418  1.00  0.00           H  
ATOM   1668 1HG  GLU B  35     -24.737 -11.844  -9.190  1.00  0.00           H  
ATOM   1669 2HG  GLU B  35     -26.138 -10.923  -9.736  1.00  0.00           H  
ATOM   1670  N   LYS B  36     -22.063  -7.990  -8.844  1.00  0.00           N  
ATOM   1671  CA  LYS B  36     -21.034  -6.983  -9.099  1.00  0.00           C  
ATOM   1672  C   LYS B  36     -19.981  -7.620  -9.997  1.00  0.00           C  
ATOM   1673  O   LYS B  36     -19.547  -8.751  -9.778  1.00  0.00           O  
ATOM   1674  CB  LYS B  36     -20.409  -6.474  -7.799  1.00  0.00           C  
ATOM   1675  CG  LYS B  36     -21.358  -5.677  -6.914  1.00  0.00           C  
ATOM   1676  CD  LYS B  36     -20.656  -5.174  -5.662  1.00  0.00           C  
ATOM   1677  CE  LYS B  36     -21.589  -4.334  -4.802  1.00  0.00           C  
ATOM   1678  NZ  LYS B  36     -22.626  -5.164  -4.132  1.00  0.00           N1+
ATOM   1679  H   LYS B  36     -21.835  -8.794  -8.276  1.00  0.00           H  
ATOM   1680  HA  LYS B  36     -21.495  -6.140  -9.615  1.00  0.00           H  
ATOM   1681 1HB  LYS B  36     -20.039  -7.319  -7.218  1.00  0.00           H  
ATOM   1682 2HB  LYS B  36     -19.555  -5.837  -8.030  1.00  0.00           H  
ATOM   1683 1HG  LYS B  36     -21.746  -4.824  -7.471  1.00  0.00           H  
ATOM   1684 2HG  LYS B  36     -22.197  -6.308  -6.621  1.00  0.00           H  
ATOM   1685 1HD  LYS B  36     -20.302  -6.024  -5.076  1.00  0.00           H  
ATOM   1686 2HD  LYS B  36     -19.796  -4.568  -5.946  1.00  0.00           H  
ATOM   1687 1HE  LYS B  36     -21.011  -3.813  -4.041  1.00  0.00           H  
ATOM   1688 2HE  LYS B  36     -22.084  -3.589  -5.424  1.00  0.00           H  
ATOM   1689 1HZ  LYS B  36     -23.224  -4.571  -3.573  1.00  0.00           H  
ATOM   1690 2HZ  LYS B  36     -23.182  -5.638  -4.830  1.00  0.00           H  
ATOM   1691 3HZ  LYS B  36     -22.179  -5.847  -3.537  1.00  0.00           H  
ATOM   1692  N   LYS B  37     -19.566  -6.881 -11.021  1.00  0.00           N  
ATOM   1693  CA  LYS B  37     -18.478  -7.284 -11.911  1.00  0.00           C  
ATOM   1694  C   LYS B  37     -17.676  -6.049 -12.311  1.00  0.00           C  
ATOM   1695  O   LYS B  37     -18.222  -5.092 -12.866  1.00  0.00           O  
ATOM   1696  CB  LYS B  37     -19.017  -8.001 -13.150  1.00  0.00           C  
ATOM   1697  CG  LYS B  37     -19.756  -9.299 -12.854  1.00  0.00           C  
ATOM   1698  CD  LYS B  37     -20.185  -9.995 -14.136  1.00  0.00           C  
ATOM   1699  CE  LYS B  37     -21.003 -11.244 -13.842  1.00  0.00           C  
ATOM   1700  NZ  LYS B  37     -21.456 -11.919 -15.089  1.00  0.00           N1+
ATOM   1701  H   LYS B  37     -20.034  -6.000 -11.183  1.00  0.00           H  
ATOM   1702  HA  LYS B  37     -17.819  -7.960 -11.366  1.00  0.00           H  
ATOM   1703 1HB  LYS B  37     -19.700  -7.341 -13.684  1.00  0.00           H  
ATOM   1704 2HB  LYS B  37     -18.191  -8.232 -13.824  1.00  0.00           H  
ATOM   1705 1HG  LYS B  37     -19.106  -9.967 -12.287  1.00  0.00           H  
ATOM   1706 2HG  LYS B  37     -20.640  -9.085 -12.253  1.00  0.00           H  
ATOM   1707 1HD  LYS B  37     -20.785  -9.312 -14.739  1.00  0.00           H  
ATOM   1708 2HD  LYS B  37     -19.302 -10.278 -14.710  1.00  0.00           H  
ATOM   1709 1HE  LYS B  37     -20.403 -11.943 -13.262  1.00  0.00           H  
ATOM   1710 2HE  LYS B  37     -21.879 -10.974 -13.252  1.00  0.00           H  
ATOM   1711 1HZ  LYS B  37     -21.994 -12.740 -14.851  1.00  0.00           H  
ATOM   1712 2HZ  LYS B  37     -22.030 -11.285 -15.627  1.00  0.00           H  
ATOM   1713 3HZ  LYS B  37     -20.652 -12.191 -15.636  1.00  0.00           H  
ATOM   1714  N   ASP B  38     -16.377  -6.079 -12.014  1.00  0.00           N  
ATOM   1715  CA  ASP B  38     -15.428  -5.020 -12.375  1.00  0.00           C  
ATOM   1716  C   ASP B  38     -16.036  -3.665 -12.035  1.00  0.00           C  
ATOM   1717  O   ASP B  38     -16.437  -3.463 -10.874  1.00  0.00           O  
ATOM   1718  CB  ASP B  38     -15.071  -5.078 -13.862  1.00  0.00           C  
ATOM   1719  CG  ASP B  38     -13.924  -4.148 -14.233  1.00  0.00           C  
ATOM   1720  OD1 ASP B  38     -12.795  -4.507 -13.999  1.00  0.00           O  
ATOM   1721  OD2 ASP B  38     -14.189  -3.088 -14.748  1.00  0.00           O1-
ATOM   1722  H   ASP B  38     -16.043  -6.888 -11.510  1.00  0.00           H  
ATOM   1723  HA  ASP B  38     -14.551  -5.107 -11.732  1.00  0.00           H  
ATOM   1724 1HB  ASP B  38     -14.794  -6.098 -14.130  1.00  0.00           H  
ATOM   1725 2HB  ASP B  38     -15.945  -4.809 -14.456  1.00  0.00           H  
ATOM   1726  N   GLY B  39     -16.128  -2.726 -12.971  1.00  0.00           N  
ATOM   1727  CA  GLY B  39     -16.692  -1.417 -12.726  1.00  0.00           C  
ATOM   1728  C   GLY B  39     -18.160  -1.247 -13.043  1.00  0.00           C  
ATOM   1729  O   GLY B  39     -18.603  -0.108 -13.238  1.00  0.00           O  
ATOM   1730  H   GLY B  39     -15.783  -2.948 -13.894  1.00  0.00           H  
ATOM   1731 1HA  GLY B  39     -16.563  -1.156 -11.676  1.00  0.00           H  
ATOM   1732 2HA  GLY B  39     -16.153  -0.672 -13.311  1.00  0.00           H  
ATOM   1733  N   LEU B  40     -18.935  -2.326 -13.101  1.00  0.00           N  
ATOM   1734  CA  LEU B  40     -20.354  -2.206 -13.394  1.00  0.00           C  
ATOM   1735  C   LEU B  40     -21.150  -3.032 -12.394  1.00  0.00           C  
ATOM   1736  O   LEU B  40     -20.717  -4.099 -11.951  1.00  0.00           O  
ATOM   1737  CB  LEU B  40     -20.653  -2.673 -14.824  1.00  0.00           C  
ATOM   1738  CG  LEU B  40     -20.267  -4.123 -15.144  1.00  0.00           C  
ATOM   1739  CD1 LEU B  40     -21.305  -4.731 -16.077  1.00  0.00           C  
ATOM   1740  CD2 LEU B  40     -18.882  -4.153 -15.773  1.00  0.00           C  
ATOM   1741  H   LEU B  40     -18.542  -3.242 -12.941  1.00  0.00           H  
ATOM   1742  HA  LEU B  40     -20.645  -1.162 -13.272  1.00  0.00           H  
ATOM   1743 1HB  LEU B  40     -21.721  -2.567 -15.008  1.00  0.00           H  
ATOM   1744 2HB  LEU B  40     -20.119  -2.027 -15.520  1.00  0.00           H  
ATOM   1745  HG  LEU B  40     -20.260  -4.710 -14.225  1.00  0.00           H  
ATOM   1746 1HD1 LEU B  40     -21.031  -5.761 -16.305  1.00  0.00           H  
ATOM   1747 2HD1 LEU B  40     -22.282  -4.715 -15.594  1.00  0.00           H  
ATOM   1748 3HD1 LEU B  40     -21.346  -4.155 -17.000  1.00  0.00           H  
ATOM   1749 1HD2 LEU B  40     -18.607  -5.183 -16.000  1.00  0.00           H  
ATOM   1750 2HD2 LEU B  40     -18.888  -3.567 -16.693  1.00  0.00           H  
ATOM   1751 3HD2 LEU B  40     -18.157  -3.729 -15.078  1.00  0.00           H  
ATOM   1752  N   LEU B  41     -22.323  -2.514 -12.042  1.00  0.00           N  
ATOM   1753  CA  LEU B  41     -23.277  -3.207 -11.189  1.00  0.00           C  
ATOM   1754  C   LEU B  41     -24.492  -3.625 -12.008  1.00  0.00           C  
ATOM   1755  O   LEU B  41     -25.041  -2.827 -12.775  1.00  0.00           O  
ATOM   1756  CB  LEU B  41     -23.710  -2.309 -10.024  1.00  0.00           C  
ATOM   1757  CG  LEU B  41     -24.944  -2.779  -9.244  1.00  0.00           C  
ATOM   1758  CD1 LEU B  41     -24.596  -4.029  -8.449  1.00  0.00           C  
ATOM   1759  CD2 LEU B  41     -25.421  -1.662  -8.328  1.00  0.00           C  
ATOM   1760  H   LEU B  41     -22.553  -1.595 -12.392  1.00  0.00           H  
ATOM   1761  HA  LEU B  41     -22.796  -4.097 -10.785  1.00  0.00           H  
ATOM   1762 1HB  LEU B  41     -22.883  -2.230  -9.320  1.00  0.00           H  
ATOM   1763 2HB  LEU B  41     -23.924  -1.313 -10.413  1.00  0.00           H  
ATOM   1764  HG  LEU B  41     -25.739  -3.040  -9.944  1.00  0.00           H  
ATOM   1765 1HD1 LEU B  41     -25.474  -4.363  -7.894  1.00  0.00           H  
ATOM   1766 2HD1 LEU B  41     -24.277  -4.818  -9.130  1.00  0.00           H  
ATOM   1767 3HD1 LEU B  41     -23.791  -3.803  -7.750  1.00  0.00           H  
ATOM   1768 1HD2 LEU B  41     -26.299  -1.997  -7.774  1.00  0.00           H  
ATOM   1769 2HD2 LEU B  41     -24.627  -1.402  -7.627  1.00  0.00           H  
ATOM   1770 3HD2 LEU B  41     -25.680  -0.788  -8.924  1.00  0.00           H  
ATOM   1771  N   SER B  42     -24.906  -4.877 -11.842  1.00  0.00           N  
ATOM   1772  CA  SER B  42     -26.083  -5.418 -12.506  1.00  0.00           C  
ATOM   1773  C   SER B  42     -27.121  -5.799 -11.460  1.00  0.00           C  
ATOM   1774  O   SER B  42     -26.842  -6.610 -10.571  1.00  0.00           O  
ATOM   1775  CB  SER B  42     -25.716  -6.625 -13.347  1.00  0.00           C  
ATOM   1776  OG  SER B  42     -24.870  -6.263 -14.404  1.00  0.00           O  
ATOM   1777  H   SER B  42     -24.372  -5.473 -11.225  1.00  0.00           H  
ATOM   1778  HA  SER B  42     -26.494  -4.650 -13.162  1.00  0.00           H  
ATOM   1779 1HB  SER B  42     -25.223  -7.368 -12.721  1.00  0.00           H  
ATOM   1780 2HB  SER B  42     -26.622  -7.081 -13.744  1.00  0.00           H  
ATOM   1781  HG  SER B  42     -24.604  -7.084 -14.823  1.00  0.00           H  
ATOM   1782  N   ILE B  43     -28.310  -5.211 -11.566  1.00  0.00           N  
ATOM   1783  CA  ILE B  43     -29.434  -5.528 -10.693  1.00  0.00           C  
ATOM   1784  C   ILE B  43     -30.521  -6.172 -11.539  1.00  0.00           C  
ATOM   1785  O   ILE B  43     -31.033  -5.546 -12.476  1.00  0.00           O  
ATOM   1786  CB  ILE B  43     -29.982  -4.274  -9.986  1.00  0.00           C  
ATOM   1787  CG1 ILE B  43     -28.880  -3.602  -9.162  1.00  0.00           C  
ATOM   1788  CG2 ILE B  43     -31.166  -4.636  -9.103  1.00  0.00           C  
ATOM   1789  CD1 ILE B  43     -29.254  -2.232  -8.646  1.00  0.00           C  
ATOM   1790  H   ILE B  43     -28.430  -4.513 -12.288  1.00  0.00           H  
ATOM   1791  HA  ILE B  43     -29.092  -6.229  -9.932  1.00  0.00           H  
ATOM   1792  HB  ILE B  43     -30.305  -3.549 -10.732  1.00  0.00           H  
ATOM   1793 1HG1 ILE B  43     -28.628  -4.231  -8.310  1.00  0.00           H  
ATOM   1794 2HG1 ILE B  43     -27.981  -3.502  -9.770  1.00  0.00           H  
ATOM   1795 1HG2 ILE B  43     -31.540  -3.739  -8.611  1.00  0.00           H  
ATOM   1796 2HG2 ILE B  43     -31.956  -5.070  -9.714  1.00  0.00           H  
ATOM   1797 3HG2 ILE B  43     -30.851  -5.358  -8.350  1.00  0.00           H  
ATOM   1798 1HD1 ILE B  43     -28.424  -1.820  -8.072  1.00  0.00           H  
ATOM   1799 2HD1 ILE B  43     -29.476  -1.574  -9.487  1.00  0.00           H  
ATOM   1800 3HD1 ILE B  43     -30.132  -2.312  -8.006  1.00  0.00           H  
ATOM   1801  N   GLU B  44     -30.881  -7.409 -11.210  1.00  0.00           N  
ATOM   1802  CA  GLU B  44     -31.875  -8.165 -11.961  1.00  0.00           C  
ATOM   1803  C   GLU B  44     -33.208  -8.125 -11.226  1.00  0.00           C  
ATOM   1804  O   GLU B  44     -33.296  -8.545 -10.067  1.00  0.00           O  
ATOM   1805  CB  GLU B  44     -31.423  -9.613 -12.161  1.00  0.00           C  
ATOM   1806  CG  GLU B  44     -32.422 -10.487 -12.906  1.00  0.00           C  
ATOM   1807  CD  GLU B  44     -31.910 -11.878 -13.156  1.00  0.00           C  
ATOM   1808  OE1 GLU B  44     -30.719 -12.041 -13.270  1.00  0.00           O  
ATOM   1809  OE2 GLU B  44     -32.712 -12.779 -13.233  1.00  0.00           O1-
ATOM   1810  H   GLU B  44     -30.443  -7.836 -10.406  1.00  0.00           H  
ATOM   1811  HA  GLU B  44     -31.996  -7.701 -12.939  1.00  0.00           H  
ATOM   1812 1HB  GLU B  44     -30.485  -9.628 -12.717  1.00  0.00           H  
ATOM   1813 2HB  GLU B  44     -31.235 -10.073 -11.190  1.00  0.00           H  
ATOM   1814 1HG  GLU B  44     -33.340 -10.549 -12.323  1.00  0.00           H  
ATOM   1815 2HG  GLU B  44     -32.661 -10.016 -13.859  1.00  0.00           H  
ATOM   1816  N   VAL B  45     -34.239  -7.625 -11.902  1.00  0.00           N  
ATOM   1817  CA  VAL B  45     -35.538  -7.356 -11.296  1.00  0.00           C  
ATOM   1818  C   VAL B  45     -36.584  -8.186 -12.026  1.00  0.00           C  
ATOM   1819  O   VAL B  45     -36.676  -8.131 -13.259  1.00  0.00           O  
ATOM   1820  CB  VAL B  45     -35.893  -5.860 -11.383  1.00  0.00           C  
ATOM   1821  CG1 VAL B  45     -37.253  -5.598 -10.754  1.00  0.00           C  
ATOM   1822  CG2 VAL B  45     -34.815  -5.031 -10.702  1.00  0.00           C  
ATOM   1823  H   VAL B  45     -34.104  -7.426 -12.883  1.00  0.00           H  
ATOM   1824  HA  VAL B  45     -35.500  -7.660 -10.249  1.00  0.00           H  
ATOM   1825  HB  VAL B  45     -35.964  -5.574 -12.433  1.00  0.00           H  
ATOM   1826 1HG1 VAL B  45     -37.489  -4.536 -10.825  1.00  0.00           H  
ATOM   1827 2HG1 VAL B  45     -38.015  -6.174 -11.280  1.00  0.00           H  
ATOM   1828 3HG1 VAL B  45     -37.232  -5.895  -9.705  1.00  0.00           H  
ATOM   1829 1HG2 VAL B  45     -35.072  -3.974 -10.769  1.00  0.00           H  
ATOM   1830 2HG2 VAL B  45     -34.740  -5.321  -9.654  1.00  0.00           H  
ATOM   1831 3HG2 VAL B  45     -33.858  -5.203 -11.196  1.00  0.00           H  
ATOM   1832  N   LYS B  46     -37.371  -8.947 -11.270  1.00  0.00           N  
ATOM   1833  CA  LYS B  46     -38.487  -9.710 -11.815  1.00  0.00           C  
ATOM   1834  C   LYS B  46     -39.804  -9.209 -11.238  1.00  0.00           C  
ATOM   1835  O   LYS B  46     -39.909  -8.970 -10.029  1.00  0.00           O  
ATOM   1836  CB  LYS B  46     -38.314 -11.202 -11.528  1.00  0.00           C  
ATOM   1837  CG  LYS B  46     -37.137 -11.849 -12.246  1.00  0.00           C  
ATOM   1838  CD  LYS B  46     -37.099 -13.351 -12.003  1.00  0.00           C  
ATOM   1839  CE  LYS B  46     -35.980 -14.012 -12.794  1.00  0.00           C  
ATOM   1840  NZ  LYS B  46     -34.641 -13.722 -12.212  1.00  0.00           N1+
ATOM   1841  H   LYS B  46     -37.182  -8.993 -10.279  1.00  0.00           H  
ATOM   1842  HA  LYS B  46     -38.504  -9.571 -12.897  1.00  0.00           H  
ATOM   1843 1HB  LYS B  46     -38.177 -11.353 -10.457  1.00  0.00           H  
ATOM   1844 2HB  LYS B  46     -39.219 -11.736 -11.821  1.00  0.00           H  
ATOM   1845 1HG  LYS B  46     -37.218 -11.665 -13.318  1.00  0.00           H  
ATOM   1846 2HG  LYS B  46     -36.207 -11.409 -11.889  1.00  0.00           H  
ATOM   1847 1HD  LYS B  46     -36.946 -13.544 -10.940  1.00  0.00           H  
ATOM   1848 2HD  LYS B  46     -38.051 -13.791 -12.301  1.00  0.00           H  
ATOM   1849 1HE  LYS B  46     -36.132 -15.090 -12.806  1.00  0.00           H  
ATOM   1850 2HE  LYS B  46     -36.001 -13.653 -13.823  1.00  0.00           H  
ATOM   1851 1HZ  LYS B  46     -33.928 -14.177 -12.765  1.00  0.00           H  
ATOM   1852 2HZ  LYS B  46     -34.482 -12.724 -12.213  1.00  0.00           H  
ATOM   1853 3HZ  LYS B  46     -34.604 -14.068 -11.264  1.00  0.00           H  
ATOM   1854  N   ASN B  47     -40.803  -9.051 -12.109  1.00  0.00           N  
ATOM   1855  CA  ASN B  47     -42.161  -8.663 -11.720  1.00  0.00           C  
ATOM   1856  C   ASN B  47     -42.187  -7.306 -11.016  1.00  0.00           C  
ATOM   1857  O   ASN B  47     -42.672  -7.172  -9.891  1.00  0.00           O  
ATOM   1858  CB  ASN B  47     -42.785  -9.728 -10.836  1.00  0.00           C  
ATOM   1859  CG  ASN B  47     -42.895 -11.059 -11.527  1.00  0.00           C  
ATOM   1860  ND2 ASN B  47     -42.598 -12.114 -10.811  1.00  0.00           N  
ATOM   1861  OD1 ASN B  47     -43.249 -11.132 -12.709  1.00  0.00           O  
ATOM   1862  H   ASN B  47     -40.598  -9.212 -13.086  1.00  0.00           H  
ATOM   1863  HA  ASN B  47     -42.761  -8.544 -12.623  1.00  0.00           H  
ATOM   1864 1HB  ASN B  47     -42.185  -9.848  -9.933  1.00  0.00           H  
ATOM   1865 2HB  ASN B  47     -43.780  -9.408 -10.528  1.00  0.00           H  
ATOM   1866 1HD2 ASN B  47     -42.654 -13.026 -11.218  1.00  0.00           H  
ATOM   1867 2HD2 ASN B  47     -42.317 -12.008  -9.858  1.00  0.00           H  
ATOM   1868  N   LEU B  48     -41.671  -6.289 -11.696  1.00  0.00           N  
ATOM   1869  CA  LEU B  48     -41.801  -4.909 -11.256  1.00  0.00           C  
ATOM   1870  C   LEU B  48     -42.531  -4.108 -12.325  1.00  0.00           C  
ATOM   1871  O   LEU B  48     -42.252  -4.252 -13.521  1.00  0.00           O  
ATOM   1872  CB  LEU B  48     -40.423  -4.294 -10.981  1.00  0.00           C  
ATOM   1873  CG  LEU B  48     -40.432  -2.878 -10.392  1.00  0.00           C  
ATOM   1874  CD1 LEU B  48     -41.056  -2.909  -9.003  1.00  0.00           C  
ATOM   1875  CD2 LEU B  48     -39.010  -2.340 -10.340  1.00  0.00           C  
ATOM   1876  H   LEU B  48     -41.168  -6.488 -12.550  1.00  0.00           H  
ATOM   1877  HA  LEU B  48     -42.382  -4.893 -10.335  1.00  0.00           H  
ATOM   1878 1HB  LEU B  48     -39.888  -4.939 -10.285  1.00  0.00           H  
ATOM   1879 2HB  LEU B  48     -39.864  -4.260 -11.916  1.00  0.00           H  
ATOM   1880  HG  LEU B  48     -41.044  -2.227 -11.017  1.00  0.00           H  
ATOM   1881 1HD1 LEU B  48     -41.063  -1.902  -8.584  1.00  0.00           H  
ATOM   1882 2HD1 LEU B  48     -42.079  -3.279  -9.071  1.00  0.00           H  
ATOM   1883 3HD1 LEU B  48     -40.474  -3.566  -8.358  1.00  0.00           H  
ATOM   1884 1HD2 LEU B  48     -39.017  -1.333  -9.922  1.00  0.00           H  
ATOM   1885 2HD2 LEU B  48     -38.398  -2.989  -9.714  1.00  0.00           H  
ATOM   1886 3HD2 LEU B  48     -38.595  -2.312 -11.348  1.00  0.00           H  
ATOM   1887  N   SER B  49     -43.474  -3.275 -11.892  1.00  0.00           N  
ATOM   1888  CA  SER B  49     -44.251  -2.478 -12.831  1.00  0.00           C  
ATOM   1889  C   SER B  49     -43.390  -1.372 -13.429  1.00  0.00           C  
ATOM   1890  O   SER B  49     -42.368  -0.975 -12.864  1.00  0.00           O  
ATOM   1891  CB  SER B  49     -45.460  -1.880 -12.139  1.00  0.00           C  
ATOM   1892  OG  SER B  49     -45.074  -0.927 -11.187  1.00  0.00           O  
ATOM   1893  H   SER B  49     -43.659  -3.188 -10.903  1.00  0.00           H  
ATOM   1894  HA  SER B  49     -44.591  -3.128 -13.637  1.00  0.00           H  
ATOM   1895 1HB  SER B  49     -46.110  -1.416 -12.879  1.00  0.00           H  
ATOM   1896 2HB  SER B  49     -46.030  -2.672 -11.654  1.00  0.00           H  
ATOM   1897  HG  SER B  49     -45.888  -0.584 -10.811  1.00  0.00           H  
ATOM   1898  N   GLU B  50     -43.816  -0.879 -14.594  1.00  0.00           N  
ATOM   1899  CA  GLU B  50     -43.043   0.145 -15.290  1.00  0.00           C  
ATOM   1900  C   GLU B  50     -42.912   1.409 -14.454  1.00  0.00           C  
ATOM   1901  O   GLU B  50     -41.838   2.023 -14.419  1.00  0.00           O  
ATOM   1902  CB  GLU B  50     -43.691   0.481 -16.635  1.00  0.00           C  
ATOM   1903  CG  GLU B  50     -42.958   1.545 -17.438  1.00  0.00           C  
ATOM   1904  CD  GLU B  50     -43.583   1.798 -18.782  1.00  0.00           C  
ATOM   1905  OE1 GLU B  50     -43.848   0.849 -19.481  1.00  0.00           O  
ATOM   1906  OE2 GLU B  50     -43.796   2.941 -19.110  1.00  0.00           O1-
ATOM   1907  H   GLU B  50     -44.677  -1.209 -15.006  1.00  0.00           H  
ATOM   1908  HA  GLU B  50     -42.035  -0.237 -15.459  1.00  0.00           H  
ATOM   1909 1HB  GLU B  50     -43.748  -0.420 -17.246  1.00  0.00           H  
ATOM   1910 2HB  GLU B  50     -44.711   0.829 -16.470  1.00  0.00           H  
ATOM   1911 1HG  GLU B  50     -42.955   2.476 -16.871  1.00  0.00           H  
ATOM   1912 2HG  GLU B  50     -41.924   1.233 -17.577  1.00  0.00           H  
ATOM   1913  N   GLU B  51     -43.983   1.809 -13.766  1.00  0.00           N  
ATOM   1914  CA  GLU B  51     -43.942   3.043 -12.990  1.00  0.00           C  
ATOM   1915  C   GLU B  51     -42.826   3.007 -11.953  1.00  0.00           C  
ATOM   1916  O   GLU B  51     -42.139   4.012 -11.737  1.00  0.00           O  
ATOM   1917  CB  GLU B  51     -45.286   3.283 -12.299  1.00  0.00           C  
ATOM   1918  CG  GLU B  51     -46.438   3.578 -13.248  1.00  0.00           C  
ATOM   1919  CD  GLU B  51     -47.062   2.333 -13.815  1.00  0.00           C  
ATOM   1920  OE1 GLU B  51     -46.528   1.272 -13.598  1.00  0.00           O  
ATOM   1921  OE2 GLU B  51     -48.074   2.443 -14.466  1.00  0.00           O1-
ATOM   1922  H   GLU B  51     -44.832   1.262 -13.777  1.00  0.00           H  
ATOM   1923  HA  GLU B  51     -43.737   3.873 -13.668  1.00  0.00           H  
ATOM   1924 1HB  GLU B  51     -45.554   2.406 -11.709  1.00  0.00           H  
ATOM   1925 2HB  GLU B  51     -45.196   4.124 -11.611  1.00  0.00           H  
ATOM   1926 1HG  GLU B  51     -47.202   4.141 -12.713  1.00  0.00           H  
ATOM   1927 2HG  GLU B  51     -46.073   4.199 -14.065  1.00  0.00           H  
ATOM   1928  N   ARG B  52     -42.631   1.858 -11.303  1.00  0.00           N  
ATOM   1929  CA  ARG B  52     -41.537   1.729 -10.346  1.00  0.00           C  
ATOM   1930  C   ARG B  52     -40.185   1.673 -11.047  1.00  0.00           C  
ATOM   1931  O   ARG B  52     -39.194   2.192 -10.522  1.00  0.00           O  
ATOM   1932  CB  ARG B  52     -41.714   0.478  -9.498  1.00  0.00           C  
ATOM   1933  CG  ARG B  52     -42.906   0.510  -8.554  1.00  0.00           C  
ATOM   1934  CD  ARG B  52     -42.719   1.508  -7.469  1.00  0.00           C  
ATOM   1935  NE  ARG B  52     -43.645   1.292  -6.368  1.00  0.00           N  
ATOM   1936  CZ  ARG B  52     -43.861   2.167  -5.368  1.00  0.00           C  
ATOM   1937  NH1 ARG B  52     -43.212   3.310  -5.342  1.00  0.00           N1+
ATOM   1938  NH2 ARG B  52     -44.724   1.876  -4.411  1.00  0.00           N  
ATOM   1939  H   ARG B  52     -43.237   1.067 -11.465  1.00  0.00           H  
ATOM   1940  HA  ARG B  52     -41.536   2.608  -9.701  1.00  0.00           H  
ATOM   1941 1HB  ARG B  52     -41.832  -0.388 -10.148  1.00  0.00           H  
ATOM   1942 2HB  ARG B  52     -40.820   0.317  -8.896  1.00  0.00           H  
ATOM   1943 1HG  ARG B  52     -43.805   0.772  -9.111  1.00  0.00           H  
ATOM   1944 2HG  ARG B  52     -43.034  -0.473  -8.097  1.00  0.00           H  
ATOM   1945 1HD  ARG B  52     -41.705   1.438  -7.080  1.00  0.00           H  
ATOM   1946 2HD  ARG B  52     -42.888   2.509  -7.864  1.00  0.00           H  
ATOM   1947  HE  ARG B  52     -44.162   0.423  -6.354  1.00  0.00           H  
ATOM   1948 1HH1 ARG B  52     -42.552   3.533  -6.074  1.00  0.00           H  
ATOM   1949 2HH1 ARG B  52     -43.375   3.966  -4.592  1.00  0.00           H  
ATOM   1950 1HH2 ARG B  52     -45.223   0.997  -4.429  1.00  0.00           H  
ATOM   1951 2HH2 ARG B  52     -44.887   2.532  -3.661  1.00  0.00           H  
ATOM   1952  N   GLN B  53     -40.124   1.048 -12.225  1.00  0.00           N  
ATOM   1953  CA  GLN B  53     -38.871   0.994 -12.971  1.00  0.00           C  
ATOM   1954  C   GLN B  53     -38.411   2.387 -13.381  1.00  0.00           C  
ATOM   1955  O   GLN B  53     -37.209   2.679 -13.363  1.00  0.00           O  
ATOM   1956  CB  GLN B  53     -39.024   0.109 -14.211  1.00  0.00           C  
ATOM   1957  CG  GLN B  53     -39.197  -1.369 -13.903  1.00  0.00           C  
ATOM   1958  CD  GLN B  53     -39.408  -2.200 -15.155  1.00  0.00           C  
ATOM   1959  NE2 GLN B  53     -40.438  -3.038 -15.141  1.00  0.00           N  
ATOM   1960  OE1 GLN B  53     -38.652  -2.090 -16.125  1.00  0.00           O  
ATOM   1961  H   GLN B  53     -40.946   0.606 -12.611  1.00  0.00           H  
ATOM   1962  HA  GLN B  53     -38.103   0.570 -12.325  1.00  0.00           H  
ATOM   1963 1HB  GLN B  53     -39.889   0.436 -14.787  1.00  0.00           H  
ATOM   1964 2HB  GLN B  53     -38.146   0.219 -14.847  1.00  0.00           H  
ATOM   1965 1HG  GLN B  53     -38.301  -1.732 -13.399  1.00  0.00           H  
ATOM   1966 2HG  GLN B  53     -40.066  -1.496 -13.258  1.00  0.00           H  
ATOM   1967 1HE2 GLN B  53     -40.627  -3.612 -15.939  1.00  0.00           H  
ATOM   1968 2HE2 GLN B  53     -41.026  -3.095 -14.334  1.00  0.00           H  
ATOM   1969  N   ARG B  54     -39.350   3.262 -13.748  1.00  0.00           N  
ATOM   1970  CA  ARG B  54     -38.984   4.630 -14.099  1.00  0.00           C  
ATOM   1971  C   ARG B  54     -38.489   5.414 -12.890  1.00  0.00           C  
ATOM   1972  O   ARG B  54     -37.597   6.259 -13.026  1.00  0.00           O  
ATOM   1973  CB  ARG B  54     -40.171   5.359 -14.714  1.00  0.00           C  
ATOM   1974  CG  ARG B  54     -40.552   4.895 -16.111  1.00  0.00           C  
ATOM   1975  CD  ARG B  54     -41.692   5.673 -16.655  1.00  0.00           C  
ATOM   1976  NE  ARG B  54     -42.108   5.185 -17.960  1.00  0.00           N  
ATOM   1977  CZ  ARG B  54     -41.534   5.537 -19.128  1.00  0.00           C  
ATOM   1978  NH1 ARG B  54     -40.526   6.378 -19.136  1.00  0.00           N1+
ATOM   1979  NH2 ARG B  54     -41.987   5.036 -20.264  1.00  0.00           N  
ATOM   1980  H   ARG B  54     -40.321   2.987 -13.786  1.00  0.00           H  
ATOM   1981  HA  ARG B  54     -38.162   4.595 -14.815  1.00  0.00           H  
ATOM   1982 1HB  ARG B  54     -41.044   5.231 -14.075  1.00  0.00           H  
ATOM   1983 2HB  ARG B  54     -39.956   6.425 -14.766  1.00  0.00           H  
ATOM   1984 1HG  ARG B  54     -39.700   5.021 -16.779  1.00  0.00           H  
ATOM   1985 2HG  ARG B  54     -40.837   3.843 -16.080  1.00  0.00           H  
ATOM   1986 1HD  ARG B  54     -42.542   5.596 -15.977  1.00  0.00           H  
ATOM   1987 2HD  ARG B  54     -41.404   6.719 -16.759  1.00  0.00           H  
ATOM   1988  HE  ARG B  54     -42.882   4.535 -17.995  1.00  0.00           H  
ATOM   1989 1HH1 ARG B  54     -40.179   6.762 -18.267  1.00  0.00           H  
ATOM   1990 2HH1 ARG B  54     -40.094   6.644 -20.010  1.00  0.00           H  
ATOM   1991 1HH2 ARG B  54     -42.764   4.390 -20.258  1.00  0.00           H  
ATOM   1992 2HH2 ARG B  54     -41.557   5.301 -21.138  1.00  0.00           H  
ATOM   1993  N   GLU B  55     -39.050   5.159 -11.705  1.00  0.00           N  
ATOM   1994  CA  GLU B  55     -38.480   5.723 -10.488  1.00  0.00           C  
ATOM   1995  C   GLU B  55     -37.052   5.254 -10.253  1.00  0.00           C  
ATOM   1996  O   GLU B  55     -36.217   6.051  -9.811  1.00  0.00           O  
ATOM   1997  CB  GLU B  55     -39.347   5.356  -9.282  1.00  0.00           C  
ATOM   1998  CG  GLU B  55     -40.696   6.059  -9.240  1.00  0.00           C  
ATOM   1999  CD  GLU B  55     -41.576   5.570  -8.123  1.00  0.00           C  
ATOM   2000  OE1 GLU B  55     -41.245   4.576  -7.523  1.00  0.00           O  
ATOM   2001  OE2 GLU B  55     -42.581   6.191  -7.870  1.00  0.00           O1-
ATOM   2002  H   GLU B  55     -39.871   4.575 -11.639  1.00  0.00           H  
ATOM   2003  HA  GLU B  55     -38.434   6.808 -10.598  1.00  0.00           H  
ATOM   2004 1HB  GLU B  55     -39.529   4.281  -9.278  1.00  0.00           H  
ATOM   2005 2HB  GLU B  55     -38.814   5.601  -8.363  1.00  0.00           H  
ATOM   2006 1HG  GLU B  55     -40.533   7.129  -9.116  1.00  0.00           H  
ATOM   2007 2HG  GLU B  55     -41.204   5.904 -10.190  1.00  0.00           H  
ATOM   2008  N   ILE B  56     -36.751   3.985 -10.539  1.00  0.00           N  
ATOM   2009  CA  ILE B  56     -35.383   3.505 -10.386  1.00  0.00           C  
ATOM   2010  C   ILE B  56     -34.466   4.226 -11.365  1.00  0.00           C  
ATOM   2011  O   ILE B  56     -33.381   4.691 -10.994  1.00  0.00           O  
ATOM   2012  CB  ILE B  56     -35.295   1.985 -10.612  1.00  0.00           C  
ATOM   2013  CG1 ILE B  56     -36.024   1.236  -9.494  1.00  0.00           C  
ATOM   2014  CG2 ILE B  56     -33.843   1.543 -10.695  1.00  0.00           C  
ATOM   2015  CD1 ILE B  56     -36.248  -0.230  -9.786  1.00  0.00           C  
ATOM   2016  H   ILE B  56     -37.463   3.346 -10.862  1.00  0.00           H  
ATOM   2017  HA  ILE B  56     -35.043   3.747  -9.380  1.00  0.00           H  
ATOM   2018  HB  ILE B  56     -35.798   1.727 -11.544  1.00  0.00           H  
ATOM   2019 1HG1 ILE B  56     -35.453   1.316  -8.570  1.00  0.00           H  
ATOM   2020 2HG1 ILE B  56     -36.995   1.699  -9.318  1.00  0.00           H  
ATOM   2021 1HG2 ILE B  56     -33.799   0.465 -10.855  1.00  0.00           H  
ATOM   2022 2HG2 ILE B  56     -33.354   2.052 -11.525  1.00  0.00           H  
ATOM   2023 3HG2 ILE B  56     -33.332   1.792  -9.765  1.00  0.00           H  
ATOM   2024 1HD1 ILE B  56     -36.770  -0.693  -8.948  1.00  0.00           H  
ATOM   2025 2HD1 ILE B  56     -36.849  -0.334 -10.690  1.00  0.00           H  
ATOM   2026 3HD1 ILE B  56     -35.287  -0.723  -9.931  1.00  0.00           H  
ATOM   2027  N   GLN B  57     -34.897   4.353 -12.622  1.00  0.00           N  
ATOM   2028  CA  GLN B  57     -34.052   4.973 -13.638  1.00  0.00           C  
ATOM   2029  C   GLN B  57     -33.557   6.342 -13.189  1.00  0.00           C  
ATOM   2030  O   GLN B  57     -32.361   6.640 -13.292  1.00  0.00           O  
ATOM   2031  CB  GLN B  57     -34.813   5.102 -14.960  1.00  0.00           C  
ATOM   2032  CG  GLN B  57     -35.061   3.781 -15.667  1.00  0.00           C  
ATOM   2033  CD  GLN B  57     -35.925   3.940 -16.904  1.00  0.00           C  
ATOM   2034  NE2 GLN B  57     -37.067   3.261 -16.917  1.00  0.00           N  
ATOM   2035  OE1 GLN B  57     -35.571   4.665 -17.837  1.00  0.00           O  
ATOM   2036  H   GLN B  57     -35.815   4.019 -12.882  1.00  0.00           H  
ATOM   2037  HA  GLN B  57     -33.178   4.340 -13.784  1.00  0.00           H  
ATOM   2038 1HB  GLN B  57     -35.779   5.573 -14.779  1.00  0.00           H  
ATOM   2039 2HB  GLN B  57     -34.256   5.748 -15.638  1.00  0.00           H  
ATOM   2040 1HG  GLN B  57     -34.103   3.359 -15.972  1.00  0.00           H  
ATOM   2041 2HG  GLN B  57     -35.567   3.102 -14.981  1.00  0.00           H  
ATOM   2042 1HE2 GLN B  57     -37.679   3.327 -17.707  1.00  0.00           H  
ATOM   2043 2HE2 GLN B  57     -37.316   2.685 -16.139  1.00  0.00           H  
ATOM   2044  N   LYS B  58     -34.457   7.189 -12.685  1.00  0.00           N  
ATOM   2045  CA  LYS B  58     -34.046   8.521 -12.253  1.00  0.00           C  
ATOM   2046  C   LYS B  58     -33.086   8.444 -11.071  1.00  0.00           C  
ATOM   2047  O   LYS B  58     -32.047   9.115 -11.064  1.00  0.00           O  
ATOM   2048  CB  LYS B  58     -35.266   9.366 -11.885  1.00  0.00           C  
ATOM   2049  CG  LYS B  58     -34.938  10.783 -11.432  1.00  0.00           C  
ATOM   2050  CD  LYS B  58     -36.202  11.588 -11.176  1.00  0.00           C  
ATOM   2051  CE  LYS B  58     -35.876  12.982 -10.659  1.00  0.00           C  
ATOM   2052  NZ  LYS B  58     -37.105  13.783 -10.406  1.00  0.00           N1+
ATOM   2053  H   LYS B  58     -35.427   6.922 -12.599  1.00  0.00           H  
ATOM   2054  HA  LYS B  58     -33.516   9.003 -13.074  1.00  0.00           H  
ATOM   2055 1HB  LYS B  58     -35.934   9.436 -12.744  1.00  0.00           H  
ATOM   2056 2HB  LYS B  58     -35.818   8.878 -11.081  1.00  0.00           H  
ATOM   2057 1HG  LYS B  58     -34.349  10.744 -10.515  1.00  0.00           H  
ATOM   2058 2HG  LYS B  58     -34.348  11.282 -12.201  1.00  0.00           H  
ATOM   2059 1HD  LYS B  58     -36.772  11.677 -12.102  1.00  0.00           H  
ATOM   2060 2HD  LYS B  58     -36.818  11.073 -10.439  1.00  0.00           H  
ATOM   2061 1HE  LYS B  58     -35.311  12.903  -9.732  1.00  0.00           H  
ATOM   2062 2HE  LYS B  58     -35.261  13.506 -11.390  1.00  0.00           H  
ATOM   2063 1HZ  LYS B  58     -36.846  14.698 -10.066  1.00  0.00           H  
ATOM   2064 2HZ  LYS B  58     -37.628  13.879 -11.265  1.00  0.00           H  
ATOM   2065 3HZ  LYS B  58     -37.675  13.316  -9.715  1.00  0.00           H  
ATOM   2066  N   ALA B  59     -33.413   7.627 -10.067  1.00  0.00           N  
ATOM   2067  CA  ALA B  59     -32.580   7.559  -8.873  1.00  0.00           C  
ATOM   2068  C   ALA B  59     -31.177   7.063  -9.204  1.00  0.00           C  
ATOM   2069  O   ALA B  59     -30.190   7.562  -8.650  1.00  0.00           O  
ATOM   2070  CB  ALA B  59     -33.241   6.667  -7.823  1.00  0.00           C  
ATOM   2071  H   ALA B  59     -34.239   7.049 -10.125  1.00  0.00           H  
ATOM   2072  HA  ALA B  59     -32.480   8.567  -8.470  1.00  0.00           H  
ATOM   2073 1HB  ALA B  59     -32.611   6.622  -6.935  1.00  0.00           H  
ATOM   2074 2HB  ALA B  59     -34.215   7.078  -7.557  1.00  0.00           H  
ATOM   2075 3HB  ALA B  59     -33.369   5.664  -8.228  1.00  0.00           H  
ATOM   2076  N   LEU B  60     -31.065   6.084 -10.104  1.00  0.00           N  
ATOM   2077  CA  LEU B  60     -29.747   5.560 -10.448  1.00  0.00           C  
ATOM   2078  C   LEU B  60     -28.918   6.605 -11.185  1.00  0.00           C  
ATOM   2079  O   LEU B  60     -27.701   6.693 -10.991  1.00  0.00           O  
ATOM   2080  CB  LEU B  60     -29.886   4.302 -11.316  1.00  0.00           C  
ATOM   2081  CG  LEU B  60     -30.557   3.099 -10.641  1.00  0.00           C  
ATOM   2082  CD1 LEU B  60     -30.645   1.945 -11.630  1.00  0.00           C  
ATOM   2083  CD2 LEU B  60     -29.762   2.701  -9.406  1.00  0.00           C  
ATOM   2084  H   LEU B  60     -31.881   5.697 -10.555  1.00  0.00           H  
ATOM   2085  HA  LEU B  60     -29.222   5.311  -9.527  1.00  0.00           H  
ATOM   2086 1HB  LEU B  60     -30.468   4.553 -12.200  1.00  0.00           H  
ATOM   2087 2HB  LEU B  60     -28.892   3.990 -11.637  1.00  0.00           H  
ATOM   2088  HG  LEU B  60     -31.572   3.366 -10.348  1.00  0.00           H  
ATOM   2089 1HD1 LEU B  60     -31.122   1.090 -11.151  1.00  0.00           H  
ATOM   2090 2HD1 LEU B  60     -31.235   2.251 -12.494  1.00  0.00           H  
ATOM   2091 3HD1 LEU B  60     -29.643   1.666 -11.954  1.00  0.00           H  
ATOM   2092 1HD2 LEU B  60     -30.239   1.846  -8.926  1.00  0.00           H  
ATOM   2093 2HD2 LEU B  60     -28.746   2.433  -9.698  1.00  0.00           H  
ATOM   2094 3HD2 LEU B  60     -29.730   3.538  -8.708  1.00  0.00           H  
ATOM   2095  N   GLN B  61     -29.560   7.413 -12.033  1.00  0.00           N  
ATOM   2096  CA  GLN B  61     -28.829   8.476 -12.713  1.00  0.00           C  
ATOM   2097  C   GLN B  61     -28.399   9.572 -11.744  1.00  0.00           C  
ATOM   2098  O   GLN B  61     -27.337  10.176 -11.926  1.00  0.00           O  
ATOM   2099  CB  GLN B  61     -29.683   9.077 -13.833  1.00  0.00           C  
ATOM   2100  CG  GLN B  61     -28.960  10.110 -14.681  1.00  0.00           C  
ATOM   2101  CD  GLN B  61     -29.744  10.489 -15.923  1.00  0.00           C  
ATOM   2102  NE2 GLN B  61     -29.593  11.735 -16.359  1.00  0.00           N  
ATOM   2103  OE1 GLN B  61     -30.478   9.672 -16.486  1.00  0.00           O  
ATOM   2104  H   GLN B  61     -30.547   7.300 -12.213  1.00  0.00           H  
ATOM   2105  HA  GLN B  61     -27.917   8.054 -13.137  1.00  0.00           H  
ATOM   2106 1HB  GLN B  61     -30.030   8.282 -14.493  1.00  0.00           H  
ATOM   2107 2HB  GLN B  61     -30.564   9.553 -13.403  1.00  0.00           H  
ATOM   2108 1HG  GLN B  61     -28.805  11.010 -14.086  1.00  0.00           H  
ATOM   2109 2HG  GLN B  61     -28.000   9.699 -14.995  1.00  0.00           H  
ATOM   2110 1HE2 GLN B  61     -30.085  12.043 -17.174  1.00  0.00           H  
ATOM   2111 2HE2 GLN B  61     -28.988  12.366 -15.873  1.00  0.00           H  
ATOM   2112  N   LEU B  62     -29.196   9.836 -10.707  1.00  0.00           N  
ATOM   2113  CA  LEU B  62     -28.838  10.897  -9.775  1.00  0.00           C  
ATOM   2114  C   LEU B  62     -27.620  10.516  -8.946  1.00  0.00           C  
ATOM   2115  O   LEU B  62     -26.741  11.354  -8.714  1.00  0.00           O  
ATOM   2116  CB  LEU B  62     -30.020  11.207  -8.846  1.00  0.00           C  
ATOM   2117  CG  LEU B  62     -31.242  11.846  -9.515  1.00  0.00           C  
ATOM   2118  CD1 LEU B  62     -32.426  11.802  -8.558  1.00  0.00           C  
ATOM   2119  CD2 LEU B  62     -30.914  13.277  -9.914  1.00  0.00           C  
ATOM   2120  H   LEU B  62     -30.046   9.313 -10.556  1.00  0.00           H  
ATOM   2121  HA  LEU B  62     -28.582  11.789 -10.347  1.00  0.00           H  
ATOM   2122 1HB  LEU B  62     -30.345  10.279  -8.378  1.00  0.00           H  
ATOM   2123 2HB  LEU B  62     -29.678  11.884  -8.064  1.00  0.00           H  
ATOM   2124  HG  LEU B  62     -31.512  11.274 -10.404  1.00  0.00           H  
ATOM   2125 1HD1 LEU B  62     -33.296  12.256  -9.034  1.00  0.00           H  
ATOM   2126 2HD1 LEU B  62     -32.652  10.766  -8.306  1.00  0.00           H  
ATOM   2127 3HD1 LEU B  62     -32.181  12.353  -7.651  1.00  0.00           H  
ATOM   2128 1HD2 LEU B  62     -31.783  13.731 -10.389  1.00  0.00           H  
ATOM   2129 2HD2 LEU B  62     -30.647  13.850  -9.025  1.00  0.00           H  
ATOM   2130 3HD2 LEU B  62     -30.076  13.277 -10.611  1.00  0.00           H  
ATOM   2131  N   VAL B  63     -27.540   9.256  -8.511  1.00  0.00           N  
ATOM   2132  CA  VAL B  63     -26.474   8.860  -7.599  1.00  0.00           C  
ATOM   2133  C   VAL B  63     -25.151   8.746  -8.344  1.00  0.00           C  
ATOM   2134  O   VAL B  63     -24.086   9.052  -7.792  1.00  0.00           O  
ATOM   2135  CB  VAL B  63     -26.807   7.511  -6.934  1.00  0.00           C  
ATOM   2136  CG1 VAL B  63     -28.034   7.645  -6.044  1.00  0.00           C  
ATOM   2137  CG2 VAL B  63     -27.027   6.448  -7.999  1.00  0.00           C  
ATOM   2138  H   VAL B  63     -28.215   8.567  -8.808  1.00  0.00           H  
ATOM   2139  HA  VAL B  63     -26.348   9.642  -6.852  1.00  0.00           H  
ATOM   2140  HB  VAL B  63     -25.976   7.218  -6.292  1.00  0.00           H  
ATOM   2141 1HG1 VAL B  63     -28.255   6.683  -5.582  1.00  0.00           H  
ATOM   2142 2HG1 VAL B  63     -27.842   8.385  -5.267  1.00  0.00           H  
ATOM   2143 3HG1 VAL B  63     -28.886   7.962  -6.645  1.00  0.00           H  
ATOM   2144 1HG2 VAL B  63     -27.261   5.497  -7.521  1.00  0.00           H  
ATOM   2145 2HG2 VAL B  63     -27.854   6.744  -8.644  1.00  0.00           H  
ATOM   2146 3HG2 VAL B  63     -26.122   6.340  -8.597  1.00  0.00           H  
ATOM   2147  N   GLN B  64     -25.193   8.328  -9.613  1.00  0.00           N  
ATOM   2148  CA  GLN B  64     -23.958   8.216 -10.380  1.00  0.00           C  
ATOM   2149  C   GLN B  64     -23.443   9.594 -10.770  1.00  0.00           C  
ATOM   2150  O   GLN B  64     -22.229   9.791 -10.907  1.00  0.00           O  
ATOM   2151  CB  GLN B  64     -24.174   7.362 -11.632  1.00  0.00           C  
ATOM   2152  CG  GLN B  64     -25.139   7.965 -12.638  1.00  0.00           C  
ATOM   2153  CD  GLN B  64     -24.464   8.960 -13.563  1.00  0.00           C  
ATOM   2154  NE2 GLN B  64     -25.237   9.912 -14.072  1.00  0.00           N  
ATOM   2155  OE1 GLN B  64     -23.259   8.873 -13.818  1.00  0.00           O  
ATOM   2156  H   GLN B  64     -26.069   8.085 -10.052  1.00  0.00           H  
ATOM   2157  HA  GLN B  64     -23.193   7.773  -9.742  1.00  0.00           H  
ATOM   2158 1HB  GLN B  64     -23.219   7.204 -12.134  1.00  0.00           H  
ATOM   2159 2HB  GLN B  64     -24.557   6.384 -11.343  1.00  0.00           H  
ATOM   2160 1HG  GLN B  64     -25.561   7.165 -13.246  1.00  0.00           H  
ATOM   2161 2HG  GLN B  64     -25.932   8.483 -12.099  1.00  0.00           H  
ATOM   2162 1HE2 GLN B  64     -24.847  10.597 -14.689  1.00  0.00           H  
ATOM   2163 2HE2 GLN B  64     -26.209   9.946 -13.839  1.00  0.00           H  
ATOM   2164  N   ASP B  65     -24.337  10.570 -10.948  1.00  0.00           N  
ATOM   2165  CA  ASP B  65     -23.882  11.941 -11.154  1.00  0.00           C  
ATOM   2166  C   ASP B  65     -23.127  12.445  -9.936  1.00  0.00           C  
ATOM   2167  O   ASP B  65     -22.115  13.145 -10.063  1.00  0.00           O  
ATOM   2168  CB  ASP B  65     -25.066  12.866 -11.449  1.00  0.00           C  
ATOM   2169  CG  ASP B  65     -25.536  12.786 -12.895  1.00  0.00           C  
ATOM   2170  OD1 ASP B  65     -24.778  12.332 -13.720  1.00  0.00           O  
ATOM   2171  OD2 ASP B  65     -26.646  13.178 -13.160  1.00  0.00           O1-
ATOM   2172  H   ASP B  65     -25.328  10.376 -10.944  1.00  0.00           H  
ATOM   2173  HA  ASP B  65     -23.197  11.955 -12.002  1.00  0.00           H  
ATOM   2174 1HB  ASP B  65     -25.900  12.608 -10.796  1.00  0.00           H  
ATOM   2175 2HB  ASP B  65     -24.785  13.897 -11.230  1.00  0.00           H  
ATOM   2176  N   VAL B  66     -23.605  12.093  -8.741  1.00  0.00           N  
ATOM   2177  CA  VAL B  66     -22.881  12.435  -7.525  1.00  0.00           C  
ATOM   2178  C   VAL B  66     -21.542  11.710  -7.485  1.00  0.00           C  
ATOM   2179  O   VAL B  66     -20.513  12.303  -7.150  1.00  0.00           O  
ATOM   2180  CB  VAL B  66     -23.708  12.062  -6.280  1.00  0.00           C  
ATOM   2181  CG1 VAL B  66     -22.870  12.214  -5.019  1.00  0.00           C  
ATOM   2182  CG2 VAL B  66     -24.954  12.931  -6.208  1.00  0.00           C  
ATOM   2183  H   VAL B  66     -24.476  11.587  -8.670  1.00  0.00           H  
ATOM   2184  HA  VAL B  66     -22.664  13.504  -7.540  1.00  0.00           H  
ATOM   2185  HB  VAL B  66     -23.998  11.014  -6.349  1.00  0.00           H  
ATOM   2186 1HG1 VAL B  66     -23.471  11.945  -4.149  1.00  0.00           H  
ATOM   2187 2HG1 VAL B  66     -22.003  11.557  -5.077  1.00  0.00           H  
ATOM   2188 3HG1 VAL B  66     -22.538  13.247  -4.925  1.00  0.00           H  
ATOM   2189 1HG2 VAL B  66     -25.535  12.661  -5.326  1.00  0.00           H  
ATOM   2190 2HG2 VAL B  66     -24.664  13.980  -6.144  1.00  0.00           H  
ATOM   2191 3HG2 VAL B  66     -25.559  12.775  -7.101  1.00  0.00           H  
ATOM   2192  N   ALA B  67     -21.528  10.426  -7.855  1.00  0.00           N  
ATOM   2193  CA  ALA B  67     -20.296   9.643  -7.777  1.00  0.00           C  
ATOM   2194  C   ALA B  67     -19.188  10.258  -8.625  1.00  0.00           C  
ATOM   2195  O   ALA B  67     -18.040  10.368  -8.179  1.00  0.00           O  
ATOM   2196  CB  ALA B  67     -20.563   8.200  -8.202  1.00  0.00           C  
ATOM   2197  H   ALA B  67     -22.371   9.983  -8.191  1.00  0.00           H  
ATOM   2198  HA  ALA B  67     -19.954   9.652  -6.741  1.00  0.00           H  
ATOM   2199 1HB  ALA B  67     -19.638   7.625  -8.140  1.00  0.00           H  
ATOM   2200 2HB  ALA B  67     -21.309   7.758  -7.541  1.00  0.00           H  
ATOM   2201 3HB  ALA B  67     -20.931   8.184  -9.226  1.00  0.00           H  
ATOM   2202  N   ASN B  68     -19.512  10.661  -9.856  1.00  0.00           N  
ATOM   2203  CA  ASN B  68     -18.488  11.193 -10.754  1.00  0.00           C  
ATOM   2204  C   ASN B  68     -18.141  12.632 -10.402  1.00  0.00           C  
ATOM   2205  O   ASN B  68     -16.979  13.045 -10.500  1.00  0.00           O  
ATOM   2206  CB  ASN B  68     -18.940  11.093 -12.200  1.00  0.00           C  
ATOM   2207  CG  ASN B  68     -18.804   9.701 -12.753  1.00  0.00           C  
ATOM   2208  ND2 ASN B  68     -19.881   8.958 -12.737  1.00  0.00           N  
ATOM   2209  OD1 ASN B  68     -17.722   9.299 -13.196  1.00  0.00           O  
ATOM   2210  H   ASN B  68     -20.467  10.601 -10.179  1.00  0.00           H  
ATOM   2211  HA  ASN B  68     -17.581  10.597 -10.637  1.00  0.00           H  
ATOM   2212 1HB  ASN B  68     -19.984  11.401 -12.277  1.00  0.00           H  
ATOM   2213 2HB  ASN B  68     -18.351  11.774 -12.813  1.00  0.00           H  
ATOM   2214 1HD2 ASN B  68     -19.849   8.024 -13.092  1.00  0.00           H  
ATOM   2215 2HD2 ASN B  68     -20.735   9.324 -12.369  1.00  0.00           H  
ATOM   2216  N   ALA B  69     -19.136  13.416  -9.988  1.00  0.00           N  
ATOM   2217  CA  ALA B  69     -18.842  14.750  -9.479  1.00  0.00           C  
ATOM   2218  C   ALA B  69     -17.993  14.696  -8.215  1.00  0.00           C  
ATOM   2219  O   ALA B  69     -17.108  15.540  -8.032  1.00  0.00           O  
ATOM   2220  CB  ALA B  69     -20.141  15.512  -9.227  1.00  0.00           C  
ATOM   2221  H   ALA B  69     -20.094  13.101 -10.020  1.00  0.00           H  
ATOM   2222  HA  ALA B  69     -18.260  15.280 -10.233  1.00  0.00           H  
ATOM   2223 1HB  ALA B  69     -19.911  16.508  -8.848  1.00  0.00           H  
ATOM   2224 2HB  ALA B  69     -20.697  15.600 -10.161  1.00  0.00           H  
ATOM   2225 3HB  ALA B  69     -20.741  14.975  -8.496  1.00  0.00           H  
ATOM   2226  N   GLU B  70     -18.232  13.713  -7.343  1.00  0.00           N  
ATOM   2227  CA  GLU B  70     -17.392  13.564  -6.159  1.00  0.00           C  
ATOM   2228  C   GLU B  70     -15.939  13.310  -6.537  1.00  0.00           C  
ATOM   2229  O   GLU B  70     -15.024  13.865  -5.915  1.00  0.00           O  
ATOM   2230  CB  GLU B  70     -17.907  12.421  -5.280  1.00  0.00           C  
ATOM   2231  CG  GLU B  70     -17.055  12.142  -4.051  1.00  0.00           C  
ATOM   2232  CD  GLU B  70     -17.629  11.062  -3.176  1.00  0.00           C  
ATOM   2233  OE1 GLU B  70     -18.778  10.730  -3.349  1.00  0.00           O  
ATOM   2234  OE2 GLU B  70     -16.918  10.567  -2.334  1.00  0.00           O1-
ATOM   2235  H   GLU B  70     -18.991  13.064  -7.493  1.00  0.00           H  
ATOM   2236  HA  GLU B  70     -17.424  14.496  -5.593  1.00  0.00           H  
ATOM   2237 1HB  GLU B  70     -18.918  12.650  -4.943  1.00  0.00           H  
ATOM   2238 2HB  GLU B  70     -17.957  11.505  -5.868  1.00  0.00           H  
ATOM   2239 1HG  GLU B  70     -16.059  11.841  -4.372  1.00  0.00           H  
ATOM   2240 2HG  GLU B  70     -16.960  13.059  -3.471  1.00  0.00           H  
ATOM   2241  N   ARG B  71     -15.702  12.474  -7.552  1.00  0.00           N  
ATOM   2242  CA  ARG B  71     -14.335  12.244  -8.004  1.00  0.00           C  
ATOM   2243  C   ARG B  71     -13.671  13.541  -8.448  1.00  0.00           C  
ATOM   2244  O   ARG B  71     -12.489  13.757  -8.165  1.00  0.00           O  
ATOM   2245  CB  ARG B  71     -14.312  11.249  -9.154  1.00  0.00           C  
ATOM   2246  CG  ARG B  71     -12.944  11.020  -9.775  1.00  0.00           C  
ATOM   2247  CD  ARG B  71     -12.028  10.316  -8.842  1.00  0.00           C  
ATOM   2248  NE  ARG B  71     -10.678  10.220  -9.375  1.00  0.00           N  
ATOM   2249  CZ  ARG B  71     -10.258   9.262 -10.225  1.00  0.00           C  
ATOM   2250  NH1 ARG B  71     -11.091   8.329 -10.627  1.00  0.00           N1+
ATOM   2251  NH2 ARG B  71      -9.008   9.262 -10.654  1.00  0.00           N  
ATOM   2252  H   ARG B  71     -16.461  11.996  -8.016  1.00  0.00           H  
ATOM   2253  HA  ARG B  71     -13.754  11.858  -7.166  1.00  0.00           H  
ATOM   2254 1HB  ARG B  71     -14.683  10.285  -8.808  1.00  0.00           H  
ATOM   2255 2HB  ARG B  71     -14.980  11.591  -9.945  1.00  0.00           H  
ATOM   2256 1HG  ARG B  71     -13.049  10.413 -10.675  1.00  0.00           H  
ATOM   2257 2HG  ARG B  71     -12.497  11.980 -10.035  1.00  0.00           H  
ATOM   2258 1HD  ARG B  71     -11.983  10.858  -7.898  1.00  0.00           H  
ATOM   2259 2HD  ARG B  71     -12.396   9.306  -8.663  1.00  0.00           H  
ATOM   2260  HE  ARG B  71     -10.008  10.921  -9.088  1.00  0.00           H  
ATOM   2261 1HH1 ARG B  71     -12.047   8.329 -10.299  1.00  0.00           H  
ATOM   2262 2HH1 ARG B  71     -10.776   7.611 -11.264  1.00  0.00           H  
ATOM   2263 1HH2 ARG B  71      -8.367   9.980 -10.344  1.00  0.00           H  
ATOM   2264 2HH2 ARG B  71      -8.693   8.545 -11.290  1.00  0.00           H  
ATOM   2265  N   VAL B  72     -14.413  14.412  -9.134  1.00  0.00           N  
ATOM   2266  CA  VAL B  72     -13.862  15.701  -9.540  1.00  0.00           C  
ATOM   2267  C   VAL B  72     -13.474  16.515  -8.314  1.00  0.00           C  
ATOM   2268  O   VAL B  72     -12.411  17.149  -8.281  1.00  0.00           O  
ATOM   2269  CB  VAL B  72     -14.886  16.489 -10.379  1.00  0.00           C  
ATOM   2270  CG1 VAL B  72     -14.396  17.909 -10.621  1.00  0.00           C  
ATOM   2271  CG2 VAL B  72     -15.135  15.772 -11.698  1.00  0.00           C  
ATOM   2272  H   VAL B  72     -15.367  14.186  -9.378  1.00  0.00           H  
ATOM   2273  HA  VAL B  72     -12.952  15.522 -10.115  1.00  0.00           H  
ATOM   2274  HB  VAL B  72     -15.820  16.561  -9.822  1.00  0.00           H  
ATOM   2275 1HG1 VAL B  72     -15.132  18.451 -11.215  1.00  0.00           H  
ATOM   2276 2HG1 VAL B  72     -14.259  18.414  -9.665  1.00  0.00           H  
ATOM   2277 3HG1 VAL B  72     -13.447  17.880 -11.157  1.00  0.00           H  
ATOM   2278 1HG2 VAL B  72     -15.860  16.335 -12.286  1.00  0.00           H  
ATOM   2279 2HG2 VAL B  72     -14.199  15.695 -12.252  1.00  0.00           H  
ATOM   2280 3HG2 VAL B  72     -15.524  14.773 -11.501  1.00  0.00           H  
ATOM   2281  N   VAL B  73     -14.322  16.505  -7.284  1.00  0.00           N  
ATOM   2282  CA  VAL B  73     -14.013  17.237  -6.059  1.00  0.00           C  
ATOM   2283  C   VAL B  73     -12.761  16.670  -5.404  1.00  0.00           C  
ATOM   2284  O   VAL B  73     -11.865  17.418  -4.991  1.00  0.00           O  
ATOM   2285  CB  VAL B  73     -15.192  17.159  -5.070  1.00  0.00           C  
ATOM   2286  CG1 VAL B  73     -14.802  17.760  -3.728  1.00  0.00           C  
ATOM   2287  CG2 VAL B  73     -16.402  17.875  -5.650  1.00  0.00           C  
ATOM   2288  H   VAL B  73     -15.189  15.990  -7.344  1.00  0.00           H  
ATOM   2289  HA  VAL B  73     -13.793  18.272  -6.321  1.00  0.00           H  
ATOM   2290  HB  VAL B  73     -15.438  16.112  -4.894  1.00  0.00           H  
ATOM   2291 1HG1 VAL B  73     -15.646  17.696  -3.041  1.00  0.00           H  
ATOM   2292 2HG1 VAL B  73     -13.957  17.210  -3.315  1.00  0.00           H  
ATOM   2293 3HG1 VAL B  73     -14.524  18.805  -3.864  1.00  0.00           H  
ATOM   2294 1HG2 VAL B  73     -17.232  17.815  -4.946  1.00  0.00           H  
ATOM   2295 2HG2 VAL B  73     -16.154  18.921  -5.831  1.00  0.00           H  
ATOM   2296 3HG2 VAL B  73     -16.689  17.402  -6.589  1.00  0.00           H  
ATOM   2297  N   ARG B  74     -12.662  15.345  -5.328  1.00  0.00           N  
ATOM   2298  CA  ARG B  74     -11.513  14.678  -4.725  1.00  0.00           C  
ATOM   2299  C   ARG B  74     -10.210  14.899  -5.485  1.00  0.00           C  
ATOM   2300  O   ARG B  74      -9.152  14.975  -4.849  1.00  0.00           O  
ATOM   2301  CB  ARG B  74     -11.775  13.182  -4.627  1.00  0.00           C  
ATOM   2302  CG  ARG B  74     -12.776  12.777  -3.556  1.00  0.00           C  
ATOM   2303  CD  ARG B  74     -12.988  11.307  -3.531  1.00  0.00           C  
ATOM   2304  NE  ARG B  74     -13.945  10.915  -2.509  1.00  0.00           N  
ATOM   2305  CZ  ARG B  74     -13.633  10.683  -1.218  1.00  0.00           C  
ATOM   2306  NH1 ARG B  74     -12.391  10.807  -0.810  1.00  0.00           N1+
ATOM   2307  NH2 ARG B  74     -14.578  10.329  -0.364  1.00  0.00           N  
ATOM   2308  H   ARG B  74     -13.414  14.784  -5.703  1.00  0.00           H  
ATOM   2309  HA  ARG B  74     -11.357  15.091  -3.728  1.00  0.00           H  
ATOM   2310 1HB  ARG B  74     -12.147  12.815  -5.582  1.00  0.00           H  
ATOM   2311 2HB  ARG B  74     -10.840  12.662  -4.417  1.00  0.00           H  
ATOM   2312 1HG  ARG B  74     -12.408  13.087  -2.577  1.00  0.00           H  
ATOM   2313 2HG  ARG B  74     -13.735  13.259  -3.753  1.00  0.00           H  
ATOM   2314 1HD  ARG B  74     -13.368  10.978  -4.498  1.00  0.00           H  
ATOM   2315 2HD  ARG B  74     -12.043  10.807  -3.324  1.00  0.00           H  
ATOM   2316  HE  ARG B  74     -14.912  10.809  -2.785  1.00  0.00           H  
ATOM   2317 1HH1 ARG B  74     -11.669  11.077  -1.463  1.00  0.00           H  
ATOM   2318 2HH1 ARG B  74     -12.157  10.632   0.157  1.00  0.00           H  
ATOM   2319 1HH2 ARG B  74     -15.534  10.234  -0.679  1.00  0.00           H  
ATOM   2320 2HH2 ARG B  74     -14.346  10.155   0.602  1.00  0.00           H  
ATOM   2321  N   GLU B  75     -10.250  15.010  -6.814  1.00  0.00           N  
ATOM   2322  CA  GLU B  75      -9.058  15.303  -7.597  1.00  0.00           C  
ATOM   2323  C   GLU B  75      -8.474  16.689  -7.357  1.00  0.00           C  
ATOM   2324  O   GLU B  75      -7.247  16.826  -7.386  1.00  0.00           O  
ATOM   2325  CB  GLU B  75      -9.375  15.144  -9.085  1.00  0.00           C  
ATOM   2326  CG  GLU B  75      -9.509  13.701  -9.549  1.00  0.00           C  
ATOM   2327  CD  GLU B  75      -8.203  12.955  -9.523  1.00  0.00           C  
ATOM   2328  OE1 GLU B  75      -7.184  13.573  -9.713  1.00  0.00           O  
ATOM   2329  OE2 GLU B  75      -8.226  11.765  -9.314  1.00  0.00           O1-
ATOM   2330  H   GLU B  75     -11.133  14.886  -7.290  1.00  0.00           H  
ATOM   2331  HA  GLU B  75      -8.276  14.597  -7.315  1.00  0.00           H  
ATOM   2332 1HB  GLU B  75     -10.309  15.657  -9.316  1.00  0.00           H  
ATOM   2333 2HB  GLU B  75      -8.589  15.614  -9.677  1.00  0.00           H  
ATOM   2334 1HG  GLU B  75     -10.220  13.187  -8.903  1.00  0.00           H  
ATOM   2335 2HG  GLU B  75      -9.907  13.691 -10.562  1.00  0.00           H  
ATOM   2336  N   ARG B  76      -9.299  17.713  -7.133  1.00  0.00           N  
ATOM   2337  CA  ARG B  76      -8.820  19.072  -6.870  1.00  0.00           C  
ATOM   2338  C   ARG B  76      -9.647  19.679  -5.742  1.00  0.00           C  
ATOM   2339  O   ARG B  76     -10.491  20.553  -5.967  1.00  0.00           O  
ATOM   2340  CB  ARG B  76      -8.924  19.946  -8.110  1.00  0.00           C  
ATOM   2341  CG  ARG B  76      -8.082  19.485  -9.290  1.00  0.00           C  
ATOM   2342  CD  ARG B  76      -6.630  19.655  -9.027  1.00  0.00           C  
ATOM   2343  NE  ARG B  76      -5.824  19.289 -10.181  1.00  0.00           N  
ATOM   2344  CZ  ARG B  76      -5.398  18.041 -10.453  1.00  0.00           C  
ATOM   2345  NH1 ARG B  76      -5.709  17.050  -9.646  1.00  0.00           N1+
ATOM   2346  NH2 ARG B  76      -4.669  17.811 -11.531  1.00  0.00           N  
ATOM   2347  H   ARG B  76     -10.293  17.535  -7.147  1.00  0.00           H  
ATOM   2348  HA  ARG B  76      -7.778  19.018  -6.555  1.00  0.00           H  
ATOM   2349 1HB  ARG B  76      -9.961  19.987  -8.442  1.00  0.00           H  
ATOM   2350 2HB  ARG B  76      -8.618  20.964  -7.866  1.00  0.00           H  
ATOM   2351 1HG  ARG B  76      -8.274  18.429  -9.482  1.00  0.00           H  
ATOM   2352 2HG  ARG B  76      -8.341  20.069 -10.173  1.00  0.00           H  
ATOM   2353 1HD  ARG B  76      -6.424  20.697  -8.784  1.00  0.00           H  
ATOM   2354 2HD  ARG B  76      -6.335  19.022  -8.192  1.00  0.00           H  
ATOM   2355  HE  ARG B  76      -5.565  20.025 -10.826  1.00  0.00           H  
ATOM   2356 1HH1 ARG B  76      -6.266  17.226  -8.822  1.00  0.00           H  
ATOM   2357 2HH1 ARG B  76      -5.389  16.114  -9.849  1.00  0.00           H  
ATOM   2358 1HH2 ARG B  76      -4.429  18.572 -12.152  1.00  0.00           H  
ATOM   2359 2HH2 ARG B  76      -4.349  16.875 -11.734  1.00  0.00           H  
ATOM   2360  N   PRO B  77      -9.419  19.239  -4.503  1.00  0.00           N  
ATOM   2361  CA  PRO B  77     -10.233  19.736  -3.382  1.00  0.00           C  
ATOM   2362  C   PRO B  77     -10.103  21.246  -3.233  1.00  0.00           C  
ATOM   2363  O   PRO B  77      -9.013  21.806  -3.368  1.00  0.00           O  
ATOM   2364  CB  PRO B  77      -9.647  19.001  -2.173  1.00  0.00           C  
ATOM   2365  CG  PRO B  77      -9.080  17.748  -2.746  1.00  0.00           C  
ATOM   2366  CD  PRO B  77      -8.499  18.171  -4.069  1.00  0.00           C  
ATOM   2367  HA  PRO B  77     -11.284  19.456  -3.546  1.00  0.00           H  
ATOM   2368 1HB  PRO B  77      -8.888  19.628  -1.682  1.00  0.00           H  
ATOM   2369 2HB  PRO B  77     -10.436  18.812  -1.429  1.00  0.00           H  
ATOM   2370 1HG  PRO B  77      -8.324  17.327  -2.066  1.00  0.00           H  
ATOM   2371 2HG  PRO B  77      -9.868  16.988  -2.853  1.00  0.00           H  
ATOM   2372 1HD  PRO B  77      -7.477  18.550  -3.916  1.00  0.00           H  
ATOM   2373 2HD  PRO B  77      -8.496  17.314  -4.759  1.00  0.00           H  
ATOM   2374  N   GLY B  78     -11.229  21.901  -2.949  1.00  0.00           N  
ATOM   2375  CA  GLY B  78     -11.261  23.333  -2.749  1.00  0.00           C  
ATOM   2376  C   GLY B  78     -11.159  24.168  -4.008  1.00  0.00           C  
ATOM   2377  O   GLY B  78     -11.188  25.403  -3.916  1.00  0.00           O  
ATOM   2378  H   GLY B  78     -12.088  21.375  -2.873  1.00  0.00           H  
ATOM   2379 1HA  GLY B  78     -12.188  23.611  -2.247  1.00  0.00           H  
ATOM   2380 2HA  GLY B  78     -10.440  23.627  -2.095  1.00  0.00           H  
ATOM   2381  N   SER B  79     -11.040  23.544  -5.176  1.00  0.00           N  
ATOM   2382  CA  SER B  79     -10.862  24.293  -6.408  1.00  0.00           C  
ATOM   2383  C   SER B  79     -12.198  24.833  -6.910  1.00  0.00           C  
ATOM   2384  O   SER B  79     -13.275  24.413  -6.474  1.00  0.00           O  
ATOM   2385  CB  SER B  79     -10.225  23.415  -7.467  1.00  0.00           C  
ATOM   2386  OG  SER B  79     -11.093  22.386  -7.854  1.00  0.00           O  
ATOM   2387  H   SER B  79     -11.073  22.535  -5.214  1.00  0.00           H  
ATOM   2388  HA  SER B  79     -10.199  25.137  -6.208  1.00  0.00           H  
ATOM   2389 1HB  SER B  79      -9.967  24.021  -8.335  1.00  0.00           H  
ATOM   2390 2HB  SER B  79      -9.301  22.989  -7.078  1.00  0.00           H  
ATOM   2391  HG  SER B  79     -10.902  21.646  -7.273  1.00  0.00           H  
ATOM   2392  N   ASN B  80     -12.118  25.787  -7.840  1.00  0.00           N  
ATOM   2393  CA  ASN B  80     -13.332  26.293  -8.469  1.00  0.00           C  
ATOM   2394  C   ASN B  80     -13.996  25.216  -9.316  1.00  0.00           C  
ATOM   2395  O   ASN B  80     -15.223  25.207  -9.461  1.00  0.00           O  
ATOM   2396  CB  ASN B  80     -13.030  27.522  -9.306  1.00  0.00           C  
ATOM   2397  CG  ASN B  80     -12.757  28.739  -8.467  1.00  0.00           C  
ATOM   2398  ND2 ASN B  80     -12.076  29.701  -9.037  1.00  0.00           N  
ATOM   2399  OD1 ASN B  80     -13.164  28.810  -7.302  1.00  0.00           O  
ATOM   2400  H   ASN B  80     -11.225  26.168  -8.117  1.00  0.00           H  
ATOM   2401  HA  ASN B  80     -14.036  26.577  -7.685  1.00  0.00           H  
ATOM   2402 1HB  ASN B  80     -12.162  27.329  -9.938  1.00  0.00           H  
ATOM   2403 2HB  ASN B  80     -13.873  27.731  -9.964  1.00  0.00           H  
ATOM   2404 1HD2 ASN B  80     -11.864  30.535  -8.527  1.00  0.00           H  
ATOM   2405 2HD2 ASN B  80     -11.766  29.601  -9.982  1.00  0.00           H  
ATOM   2406  N   LEU B  81     -13.200  24.303  -9.879  1.00  0.00           N  
ATOM   2407  CA  LEU B  81     -13.767  23.155 -10.579  1.00  0.00           C  
ATOM   2408  C   LEU B  81     -14.521  22.248  -9.614  1.00  0.00           C  
ATOM   2409  O   LEU B  81     -15.603  21.746  -9.942  1.00  0.00           O  
ATOM   2410  CB  LEU B  81     -12.659  22.359 -11.279  1.00  0.00           C  
ATOM   2411  CG  LEU B  81     -13.117  21.108 -12.040  1.00  0.00           C  
ATOM   2412  CD1 LEU B  81     -14.090  21.510 -13.140  1.00  0.00           C  
ATOM   2413  CD2 LEU B  81     -11.906  20.391 -12.616  1.00  0.00           C  
ATOM   2414  H   LEU B  81     -12.197  24.402  -9.825  1.00  0.00           H  
ATOM   2415  HA  LEU B  81     -14.478  23.517 -11.319  1.00  0.00           H  
ATOM   2416 1HB  LEU B  81     -12.157  23.013 -11.990  1.00  0.00           H  
ATOM   2417 2HB  LEU B  81     -11.931  22.043 -10.531  1.00  0.00           H  
ATOM   2418  HG  LEU B  81     -13.644  20.440 -11.357  1.00  0.00           H  
ATOM   2419 1HD1 LEU B  81     -14.416  20.621 -13.680  1.00  0.00           H  
ATOM   2420 2HD1 LEU B  81     -14.956  22.003 -12.698  1.00  0.00           H  
ATOM   2421 3HD1 LEU B  81     -13.596  22.193 -13.830  1.00  0.00           H  
ATOM   2422 1HD2 LEU B  81     -12.232  19.502 -13.156  1.00  0.00           H  
ATOM   2423 2HD2 LEU B  81     -11.379  21.058 -13.300  1.00  0.00           H  
ATOM   2424 3HD2 LEU B  81     -11.236  20.099 -11.807  1.00  0.00           H  
ATOM   2425  N   ALA B  82     -13.969  22.031  -8.418  1.00  0.00           N  
ATOM   2426  CA  ALA B  82     -14.681  21.264  -7.402  1.00  0.00           C  
ATOM   2427  C   ALA B  82     -15.990  21.940  -7.019  1.00  0.00           C  
ATOM   2428  O   ALA B  82     -17.005  21.266  -6.812  1.00  0.00           O  
ATOM   2429  CB  ALA B  82     -13.799  21.071  -6.170  1.00  0.00           C  
ATOM   2430  H   ALA B  82     -13.052  22.397  -8.205  1.00  0.00           H  
ATOM   2431  HA  ALA B  82     -14.921  20.287  -7.822  1.00  0.00           H  
ATOM   2432 1HB  ALA B  82     -14.343  20.497  -5.420  1.00  0.00           H  
ATOM   2433 2HB  ALA B  82     -12.894  20.535  -6.451  1.00  0.00           H  
ATOM   2434 3HB  ALA B  82     -13.532  22.043  -5.759  1.00  0.00           H  
ATOM   2435  N   LYS B  83     -15.986  23.272  -6.914  1.00  0.00           N  
ATOM   2436  CA  LYS B  83     -17.210  23.988  -6.572  1.00  0.00           C  
ATOM   2437  C   LYS B  83     -18.296  23.744  -7.613  1.00  0.00           C  
ATOM   2438  O   LYS B  83     -19.471  23.573  -7.268  1.00  0.00           O  
ATOM   2439  CB  LYS B  83     -16.936  25.487  -6.439  1.00  0.00           C  
ATOM   2440  CG  LYS B  83     -16.131  25.873  -5.206  1.00  0.00           C  
ATOM   2441  CD  LYS B  83     -15.850  27.368  -5.173  1.00  0.00           C  
ATOM   2442  CE  LYS B  83     -14.966  27.740  -3.993  1.00  0.00           C  
ATOM   2443  NZ  LYS B  83     -14.590  29.179  -4.012  1.00  0.00           N1+
ATOM   2444  H   LYS B  83     -15.136  23.796  -7.070  1.00  0.00           H  
ATOM   2445  HA  LYS B  83     -17.575  23.614  -5.616  1.00  0.00           H  
ATOM   2446 1HB  LYS B  83     -16.391  25.837  -7.316  1.00  0.00           H  
ATOM   2447 2HB  LYS B  83     -17.882  26.029  -6.405  1.00  0.00           H  
ATOM   2448 1HG  LYS B  83     -16.686  25.596  -4.308  1.00  0.00           H  
ATOM   2449 2HG  LYS B  83     -15.184  25.334  -5.205  1.00  0.00           H  
ATOM   2450 1HD  LYS B  83     -15.352  27.665  -6.097  1.00  0.00           H  
ATOM   2451 2HD  LYS B  83     -16.791  27.913  -5.097  1.00  0.00           H  
ATOM   2452 1HE  LYS B  83     -15.492  27.527  -3.063  1.00  0.00           H  
ATOM   2453 2HE  LYS B  83     -14.057  27.140  -4.015  1.00  0.00           H  
ATOM   2454 1HZ  LYS B  83     -14.004  29.386  -3.214  1.00  0.00           H  
ATOM   2455 2HZ  LYS B  83     -14.084  29.385  -4.862  1.00  0.00           H  
ATOM   2456 3HZ  LYS B  83     -15.424  29.747  -3.971  1.00  0.00           H  
ATOM   2457  N   LYS B  84     -17.920  23.719  -8.893  1.00  0.00           N  
ATOM   2458  CA  LYS B  84     -18.874  23.345  -9.930  1.00  0.00           C  
ATOM   2459  C   LYS B  84     -19.368  21.919  -9.733  1.00  0.00           C  
ATOM   2460  O   LYS B  84     -20.562  21.641  -9.896  1.00  0.00           O  
ATOM   2461  CB  LYS B  84     -18.247  23.496 -11.316  1.00  0.00           C  
ATOM   2462  CG  LYS B  84     -18.006  24.938 -11.744  1.00  0.00           C  
ATOM   2463  CD  LYS B  84     -17.348  25.005 -13.114  1.00  0.00           C  
ATOM   2464  CE  LYS B  84     -17.089  26.445 -13.534  1.00  0.00           C  
ATOM   2465  NZ  LYS B  84     -16.414  26.525 -14.858  1.00  0.00           N1+
ATOM   2466  H   LYS B  84     -16.975  23.958  -9.157  1.00  0.00           H  
ATOM   2467  HA  LYS B  84     -19.738  24.007  -9.860  1.00  0.00           H  
ATOM   2468 1HB  LYS B  84     -17.289  22.976 -11.341  1.00  0.00           H  
ATOM   2469 2HB  LYS B  84     -18.892  23.029 -12.061  1.00  0.00           H  
ATOM   2470 1HG  LYS B  84     -18.958  25.470 -11.781  1.00  0.00           H  
ATOM   2471 2HG  LYS B  84     -17.363  25.431 -11.016  1.00  0.00           H  
ATOM   2472 1HD  LYS B  84     -16.399  24.467 -13.088  1.00  0.00           H  
ATOM   2473 2HD  LYS B  84     -17.994  24.532 -13.852  1.00  0.00           H  
ATOM   2474 1HE  LYS B  84     -18.035  26.983 -13.589  1.00  0.00           H  
ATOM   2475 2HE  LYS B  84     -16.461  26.934 -12.790  1.00  0.00           H  
ATOM   2476 1HZ  LYS B  84     -16.261  27.494 -15.100  1.00  0.00           H  
ATOM   2477 2HZ  LYS B  84     -15.526  26.045 -14.813  1.00  0.00           H  
ATOM   2478 3HZ  LYS B  84     -16.996  26.092 -15.560  1.00  0.00           H  
ATOM   2479  N   ALA B  85     -18.467  21.001  -9.377  1.00  0.00           N  
ATOM   2480  CA  ALA B  85     -18.889  19.636  -9.085  1.00  0.00           C  
ATOM   2481  C   ALA B  85     -19.793  19.578  -7.860  1.00  0.00           C  
ATOM   2482  O   ALA B  85     -20.732  18.775  -7.824  1.00  0.00           O  
ATOM   2483  CB  ALA B  85     -17.670  18.737  -8.889  1.00  0.00           C  
ATOM   2484  H   ALA B  85     -17.488  21.238  -9.307  1.00  0.00           H  
ATOM   2485  HA  ALA B  85     -19.467  19.271  -9.935  1.00  0.00           H  
ATOM   2486 1HB  ALA B  85     -17.998  17.721  -8.672  1.00  0.00           H  
ATOM   2487 2HB  ALA B  85     -17.069  18.737  -9.798  1.00  0.00           H  
ATOM   2488 3HB  ALA B  85     -17.073  19.111  -8.060  1.00  0.00           H  
ATOM   2489  N   LEU B  86     -19.534  20.419  -6.857  1.00  0.00           N  
ATOM   2490  CA  LEU B  86     -20.388  20.444  -5.675  1.00  0.00           C  
ATOM   2491  C   LEU B  86     -21.803  20.892  -6.020  1.00  0.00           C  
ATOM   2492  O   LEU B  86     -22.776  20.375  -5.459  1.00  0.00           O  
ATOM   2493  CB  LEU B  86     -19.795  21.381  -4.614  1.00  0.00           C  
ATOM   2494  CG  LEU B  86     -18.475  20.920  -3.983  1.00  0.00           C  
ATOM   2495  CD1 LEU B  86     -17.937  22.016  -3.074  1.00  0.00           C  
ATOM   2496  CD2 LEU B  86     -18.704  19.630  -3.210  1.00  0.00           C  
ATOM   2497  H   LEU B  86     -18.744  21.046  -6.908  1.00  0.00           H  
ATOM   2498  HA  LEU B  86     -20.459  19.431  -5.278  1.00  0.00           H  
ATOM   2499 1HB  LEU B  86     -19.623  22.355  -5.068  1.00  0.00           H  
ATOM   2500 2HB  LEU B  86     -20.522  21.500  -3.811  1.00  0.00           H  
ATOM   2501  HG  LEU B  86     -17.738  20.747  -4.768  1.00  0.00           H  
ATOM   2502 1HD1 LEU B  86     -16.998  21.689  -2.626  1.00  0.00           H  
ATOM   2503 2HD1 LEU B  86     -17.764  22.921  -3.657  1.00  0.00           H  
ATOM   2504 3HD1 LEU B  86     -18.661  22.224  -2.287  1.00  0.00           H  
ATOM   2505 1HD2 LEU B  86     -17.765  19.303  -2.762  1.00  0.00           H  
ATOM   2506 2HD2 LEU B  86     -19.440  19.803  -2.424  1.00  0.00           H  
ATOM   2507 3HD2 LEU B  86     -19.071  18.860  -3.887  1.00  0.00           H  
ATOM   2508  N   GLU B  87     -21.940  21.849  -6.940  1.00  0.00           N  
ATOM   2509  CA  GLU B  87     -23.270  22.235  -7.396  1.00  0.00           C  
ATOM   2510  C   GLU B  87     -23.984  21.091  -8.104  1.00  0.00           C  
ATOM   2511  O   GLU B  87     -25.197  20.927  -7.926  1.00  0.00           O  
ATOM   2512  CB  GLU B  87     -23.178  23.441  -8.333  1.00  0.00           C  
ATOM   2513  CG  GLU B  87     -24.523  23.965  -8.818  1.00  0.00           C  
ATOM   2514  CD  GLU B  87     -25.357  24.548  -7.711  1.00  0.00           C  
ATOM   2515  OE1 GLU B  87     -24.798  24.946  -6.718  1.00  0.00           O  
ATOM   2516  OE2 GLU B  87     -26.555  24.595  -7.859  1.00  0.00           O1-
ATOM   2517  H   GLU B  87     -21.132  22.316  -7.328  1.00  0.00           H  
ATOM   2518  HA  GLU B  87     -23.877  22.484  -6.525  1.00  0.00           H  
ATOM   2519 1HB  GLU B  87     -22.665  24.258  -7.824  1.00  0.00           H  
ATOM   2520 2HB  GLU B  87     -22.586  23.178  -9.209  1.00  0.00           H  
ATOM   2521 1HG  GLU B  87     -24.351  24.734  -9.571  1.00  0.00           H  
ATOM   2522 2HG  GLU B  87     -25.070  23.150  -9.289  1.00  0.00           H  
ATOM   2523  N   ILE B  88     -23.264  20.297  -8.901  1.00  0.00           N  
ATOM   2524  CA  ILE B  88     -23.867  19.119  -9.514  1.00  0.00           C  
ATOM   2525  C   ILE B  88     -24.331  18.143  -8.442  1.00  0.00           C  
ATOM   2526  O   ILE B  88     -25.429  17.581  -8.529  1.00  0.00           O  
ATOM   2527  CB  ILE B  88     -22.877  18.417 -10.461  1.00  0.00           C  
ATOM   2528  CG1 ILE B  88     -22.598  19.292 -11.686  1.00  0.00           C  
ATOM   2529  CG2 ILE B  88     -23.418  17.060 -10.885  1.00  0.00           C  
ATOM   2530  CD1 ILE B  88     -21.411  18.836 -12.504  1.00  0.00           C  
ATOM   2531  H   ILE B  88     -22.294  20.507  -9.085  1.00  0.00           H  
ATOM   2532  HA  ILE B  88     -24.753  19.431 -10.065  1.00  0.00           H  
ATOM   2533  HB  ILE B  88     -21.925  18.275  -9.952  1.00  0.00           H  
ATOM   2534 1HG1 ILE B  88     -23.475  19.302 -12.333  1.00  0.00           H  
ATOM   2535 2HG1 ILE B  88     -22.417  20.318 -11.367  1.00  0.00           H  
ATOM   2536 1HG2 ILE B  88     -22.706  16.577 -11.554  1.00  0.00           H  
ATOM   2537 2HG2 ILE B  88     -23.566  16.437 -10.004  1.00  0.00           H  
ATOM   2538 3HG2 ILE B  88     -24.369  17.191 -11.400  1.00  0.00           H  
ATOM   2539 1HD1 ILE B  88     -21.277  19.506 -13.354  1.00  0.00           H  
ATOM   2540 2HD1 ILE B  88     -20.514  18.853 -11.884  1.00  0.00           H  
ATOM   2541 3HD1 ILE B  88     -21.585  17.824 -12.865  1.00  0.00           H  
ATOM   2542  N   ILE B  89     -23.509  17.933  -7.411  1.00  0.00           N  
ATOM   2543  CA  ILE B  89     -23.886  17.036  -6.322  1.00  0.00           C  
ATOM   2544  C   ILE B  89     -25.118  17.566  -5.600  1.00  0.00           C  
ATOM   2545  O   ILE B  89     -26.047  16.811  -5.287  1.00  0.00           O  
ATOM   2546  CB  ILE B  89     -22.731  16.865  -5.318  1.00  0.00           C  
ATOM   2547  CG1 ILE B  89     -21.569  16.108  -5.965  1.00  0.00           C  
ATOM   2548  CG2 ILE B  89     -23.214  16.139  -4.071  1.00  0.00           C  
ATOM   2549  CD1 ILE B  89     -20.283  16.170  -5.172  1.00  0.00           C  
ATOM   2550  H   ILE B  89     -22.612  18.397  -7.377  1.00  0.00           H  
ATOM   2551  HA  ILE B  89     -24.153  16.070  -6.748  1.00  0.00           H  
ATOM   2552  HB  ILE B  89     -22.350  17.844  -5.032  1.00  0.00           H  
ATOM   2553 1HG1 ILE B  89     -21.842  15.061  -6.093  1.00  0.00           H  
ATOM   2554 2HG1 ILE B  89     -21.376  16.518  -6.957  1.00  0.00           H  
ATOM   2555 1HG2 ILE B  89     -22.385  16.026  -3.373  1.00  0.00           H  
ATOM   2556 2HG2 ILE B  89     -24.009  16.715  -3.600  1.00  0.00           H  
ATOM   2557 3HG2 ILE B  89     -23.593  15.155  -4.347  1.00  0.00           H  
ATOM   2558 1HD1 ILE B  89     -19.506  15.611  -5.695  1.00  0.00           H  
ATOM   2559 2HD1 ILE B  89     -19.972  17.209  -5.063  1.00  0.00           H  
ATOM   2560 3HD1 ILE B  89     -20.442  15.733  -4.187  1.00  0.00           H  
ATOM   2561  N   LEU B  90     -25.152  18.874  -5.336  1.00  0.00           N  
ATOM   2562  CA  LEU B  90     -26.299  19.458  -4.647  1.00  0.00           C  
ATOM   2563  C   LEU B  90     -27.582  19.271  -5.447  1.00  0.00           C  
ATOM   2564  O   LEU B  90     -28.624  18.918  -4.884  1.00  0.00           O  
ATOM   2565  CB  LEU B  90     -26.061  20.952  -4.396  1.00  0.00           C  
ATOM   2566  CG  LEU B  90     -25.022  21.289  -3.318  1.00  0.00           C  
ATOM   2567  CD1 LEU B  90     -24.664  22.766  -3.401  1.00  0.00           C  
ATOM   2568  CD2 LEU B  90     -25.581  20.938  -1.948  1.00  0.00           C  
ATOM   2569  H   LEU B  90     -24.385  19.473  -5.608  1.00  0.00           H  
ATOM   2570  HA  LEU B  90     -26.432  18.941  -3.697  1.00  0.00           H  
ATOM   2571 1HB  LEU B  90     -25.733  21.413  -5.327  1.00  0.00           H  
ATOM   2572 2HB  LEU B  90     -27.005  21.410  -4.101  1.00  0.00           H  
ATOM   2573  HG  LEU B  90     -24.113  20.715  -3.498  1.00  0.00           H  
ATOM   2574 1HD1 LEU B  90     -23.926  23.005  -2.636  1.00  0.00           H  
ATOM   2575 2HD1 LEU B  90     -24.249  22.986  -4.385  1.00  0.00           H  
ATOM   2576 3HD1 LEU B  90     -25.559  23.367  -3.242  1.00  0.00           H  
ATOM   2577 1HD2 LEU B  90     -24.842  21.176  -1.182  1.00  0.00           H  
ATOM   2578 2HD2 LEU B  90     -26.489  21.512  -1.767  1.00  0.00           H  
ATOM   2579 3HD2 LEU B  90     -25.811  19.873  -1.910  1.00  0.00           H  
ATOM   2580  N   ARG B  91     -27.526  19.504  -6.761  1.00  0.00           N  
ATOM   2581  CA  ARG B  91     -28.728  19.385  -7.579  1.00  0.00           C  
ATOM   2582  C   ARG B  91     -29.206  17.940  -7.647  1.00  0.00           C  
ATOM   2583  O   ARG B  91     -30.410  17.671  -7.563  1.00  0.00           O  
ATOM   2584  CB  ARG B  91     -28.469  19.897  -8.989  1.00  0.00           C  
ATOM   2585  CG  ARG B  91     -28.262  21.400  -9.096  1.00  0.00           C  
ATOM   2586  CD  ARG B  91     -27.937  21.812 -10.485  1.00  0.00           C  
ATOM   2587  NE  ARG B  91     -27.586  23.221 -10.564  1.00  0.00           N  
ATOM   2588  CZ  ARG B  91     -27.428  23.906 -11.714  1.00  0.00           C  
ATOM   2589  NH1 ARG B  91     -27.591  23.299 -12.869  1.00  0.00           N1+
ATOM   2590  NH2 ARG B  91     -27.109  25.189 -11.681  1.00  0.00           N  
ATOM   2591  H   ARG B  91     -26.655  19.762  -7.201  1.00  0.00           H  
ATOM   2592  HA  ARG B  91     -29.522  19.973  -7.116  1.00  0.00           H  
ATOM   2593 1HB  ARG B  91     -27.583  19.412  -9.395  1.00  0.00           H  
ATOM   2594 2HB  ARG B  91     -29.311  19.635  -9.631  1.00  0.00           H  
ATOM   2595 1HG  ARG B  91     -29.171  21.916  -8.789  1.00  0.00           H  
ATOM   2596 2HG  ARG B  91     -27.438  21.700  -8.448  1.00  0.00           H  
ATOM   2597 1HD  ARG B  91     -27.091  21.230 -10.849  1.00  0.00           H  
ATOM   2598 2HD  ARG B  91     -28.799  21.638 -11.127  1.00  0.00           H  
ATOM   2599  HE  ARG B  91     -27.453  23.723  -9.696  1.00  0.00           H  
ATOM   2600 1HH1 ARG B  91     -27.834  22.319 -12.894  1.00  0.00           H  
ATOM   2601 2HH1 ARG B  91     -27.471  23.812 -13.730  1.00  0.00           H  
ATOM   2602 1HH2 ARG B  91     -26.984  25.655 -10.793  1.00  0.00           H  
ATOM   2603 2HH2 ARG B  91     -26.990  25.701 -12.541  1.00  0.00           H  
ATOM   2604  N   ALA B  92     -28.274  16.996  -7.789  1.00  0.00           N  
ATOM   2605  CA  ALA B  92     -28.643  15.585  -7.779  1.00  0.00           C  
ATOM   2606  C   ALA B  92     -29.170  15.157  -6.414  1.00  0.00           C  
ATOM   2607  O   ALA B  92     -30.139  14.394  -6.331  1.00  0.00           O  
ATOM   2608  CB  ALA B  92     -27.445  14.725  -8.183  1.00  0.00           C  
ATOM   2609  H   ALA B  92     -27.304  17.250  -7.906  1.00  0.00           H  
ATOM   2610  HA  ALA B  92     -29.444  15.438  -8.504  1.00  0.00           H  
ATOM   2611 1HB  ALA B  92     -27.731  13.673  -8.171  1.00  0.00           H  
ATOM   2612 2HB  ALA B  92     -27.120  15.002  -9.185  1.00  0.00           H  
ATOM   2613 3HB  ALA B  92     -26.629  14.886  -7.479  1.00  0.00           H  
ATOM   2614  N   ALA B  93     -28.544  15.637  -5.336  1.00  0.00           N  
ATOM   2615  CA  ALA B  93     -29.007  15.288  -3.998  1.00  0.00           C  
ATOM   2616  C   ALA B  93     -30.376  15.886  -3.703  1.00  0.00           C  
ATOM   2617  O   ALA B  93     -31.200  15.244  -3.041  1.00  0.00           O  
ATOM   2618  CB  ALA B  93     -27.993  15.749  -2.950  1.00  0.00           C  
ATOM   2619  H   ALA B  93     -27.746  16.246  -5.437  1.00  0.00           H  
ATOM   2620  HA  ALA B  93     -29.103  14.204  -3.944  1.00  0.00           H  
ATOM   2621 1HB  ALA B  93     -28.350  15.482  -1.955  1.00  0.00           H  
ATOM   2622 2HB  ALA B  93     -27.034  15.263  -3.133  1.00  0.00           H  
ATOM   2623 3HB  ALA B  93     -27.870  16.829  -3.013  1.00  0.00           H  
ATOM   2624  N   GLU B  94     -30.638  17.104  -4.184  1.00  0.00           N  
ATOM   2625  CA  GLU B  94     -31.939  17.724  -3.953  1.00  0.00           C  
ATOM   2626  C   GLU B  94     -33.061  16.893  -4.564  1.00  0.00           C  
ATOM   2627  O   GLU B  94     -34.119  16.723  -3.949  1.00  0.00           O  
ATOM   2628  CB  GLU B  94     -31.967  19.140  -4.533  1.00  0.00           C  
ATOM   2629  CG  GLU B  94     -33.230  19.926  -4.211  1.00  0.00           C  
ATOM   2630  CD  GLU B  94     -33.199  21.329  -4.752  1.00  0.00           C  
ATOM   2631  OE1 GLU B  94     -32.279  21.651  -5.464  1.00  0.00           O  
ATOM   2632  OE2 GLU B  94     -34.098  22.080  -4.452  1.00  0.00           O1-
ATOM   2633  H   GLU B  94     -29.938  17.608  -4.710  1.00  0.00           H  
ATOM   2634  HA  GLU B  94     -32.114  17.771  -2.878  1.00  0.00           H  
ATOM   2635 1HB  GLU B  94     -31.115  19.705  -4.154  1.00  0.00           H  
ATOM   2636 2HB  GLU B  94     -31.871  19.091  -5.617  1.00  0.00           H  
ATOM   2637 1HG  GLU B  94     -34.088  19.405  -4.635  1.00  0.00           H  
ATOM   2638 2HG  GLU B  94     -33.358  19.961  -3.130  1.00  0.00           H  
ATOM   2639  N   GLU B  95     -32.844  16.363  -5.770  1.00  0.00           N  
ATOM   2640  CA  GLU B  95     -33.858  15.516  -6.391  1.00  0.00           C  
ATOM   2641  C   GLU B  95     -34.021  14.207  -5.628  1.00  0.00           C  
ATOM   2642  O   GLU B  95     -35.143  13.709  -5.471  1.00  0.00           O  
ATOM   2643  CB  GLU B  95     -33.492  15.227  -7.849  1.00  0.00           C  
ATOM   2644  CG  GLU B  95     -33.654  16.416  -8.785  1.00  0.00           C  
ATOM   2645  CD  GLU B  95     -35.084  16.855  -8.932  1.00  0.00           C  
ATOM   2646  OE1 GLU B  95     -35.911  16.029  -9.238  1.00  0.00           O  
ATOM   2647  OE2 GLU B  95     -35.351  18.017  -8.737  1.00  0.00           O1-
ATOM   2648  H   GLU B  95     -31.982  16.541  -6.264  1.00  0.00           H  
ATOM   2649  HA  GLU B  95     -34.815  16.038  -6.353  1.00  0.00           H  
ATOM   2650 1HB  GLU B  95     -32.455  14.896  -7.905  1.00  0.00           H  
ATOM   2651 2HB  GLU B  95     -34.115  14.417  -8.226  1.00  0.00           H  
ATOM   2652 1HG  GLU B  95     -33.068  17.250  -8.401  1.00  0.00           H  
ATOM   2653 2HG  GLU B  95     -33.258  16.150  -9.765  1.00  0.00           H  
ATOM   2654  N   LEU B  96     -32.914  13.634  -5.149  1.00  0.00           N  
ATOM   2655  CA  LEU B  96     -33.002  12.417  -4.347  1.00  0.00           C  
ATOM   2656  C   LEU B  96     -33.784  12.650  -3.062  1.00  0.00           C  
ATOM   2657  O   LEU B  96     -34.510  11.758  -2.609  1.00  0.00           O  
ATOM   2658  CB  LEU B  96     -31.598  11.905  -4.008  1.00  0.00           C  
ATOM   2659  CG  LEU B  96     -30.815  11.286  -5.174  1.00  0.00           C  
ATOM   2660  CD1 LEU B  96     -29.349  11.152  -4.788  1.00  0.00           C  
ATOM   2661  CD2 LEU B  96     -31.415   9.932  -5.525  1.00  0.00           C  
ATOM   2662  H   LEU B  96     -32.007  14.035  -5.337  1.00  0.00           H  
ATOM   2663  HA  LEU B  96     -33.535  11.661  -4.923  1.00  0.00           H  
ATOM   2664 1HB  LEU B  96     -31.009  12.735  -3.619  1.00  0.00           H  
ATOM   2665 2HB  LEU B  96     -31.681  11.149  -3.227  1.00  0.00           H  
ATOM   2666  HG  LEU B  96     -30.873  11.945  -6.041  1.00  0.00           H  
ATOM   2667 1HD1 LEU B  96     -28.793  10.712  -5.617  1.00  0.00           H  
ATOM   2668 2HD1 LEU B  96     -28.941  12.137  -4.561  1.00  0.00           H  
ATOM   2669 3HD1 LEU B  96     -29.261  10.511  -3.912  1.00  0.00           H  
ATOM   2670 1HD2 LEU B  96     -30.860   9.492  -6.355  1.00  0.00           H  
ATOM   2671 2HD2 LEU B  96     -31.357   9.272  -4.660  1.00  0.00           H  
ATOM   2672 3HD2 LEU B  96     -32.458  10.060  -5.814  1.00  0.00           H  
ATOM   2673  N   ALA B  97     -33.652  13.837  -2.463  1.00  0.00           N  
ATOM   2674  CA  ALA B  97     -34.348  14.129  -1.216  1.00  0.00           C  
ATOM   2675  C   ALA B  97     -35.862  14.124  -1.383  1.00  0.00           C  
ATOM   2676  O   ALA B  97     -36.581  14.002  -0.386  1.00  0.00           O  
ATOM   2677  CB  ALA B  97     -33.890  15.476  -0.659  1.00  0.00           C  
ATOM   2678  H   ALA B  97     -33.063  14.546  -2.875  1.00  0.00           H  
ATOM   2679  HA  ALA B  97     -34.102  13.346  -0.499  1.00  0.00           H  
ATOM   2680 1HB  ALA B  97     -34.418  15.683   0.272  1.00  0.00           H  
ATOM   2681 2HB  ALA B  97     -32.817  15.446  -0.469  1.00  0.00           H  
ATOM   2682 3HB  ALA B  97     -34.108  16.262  -1.381  1.00  0.00           H  
ATOM   2683  N   LYS B  98     -36.359  14.260  -2.611  1.00  0.00           N  
ATOM   2684  CA  LYS B  98     -37.791  14.334  -2.858  1.00  0.00           C  
ATOM   2685  C   LYS B  98     -38.413  12.971  -3.129  1.00  0.00           C  
ATOM   2686  O   LYS B  98     -39.636  12.884  -3.278  1.00  0.00           O  
ATOM   2687  CB  LYS B  98     -38.072  15.273  -4.031  1.00  0.00           C  
ATOM   2688  CG  LYS B  98     -37.748  16.736  -3.757  1.00  0.00           C  
ATOM   2689  CD  LYS B  98     -38.208  17.627  -4.901  1.00  0.00           C  
ATOM   2690  CE  LYS B  98     -37.242  17.565  -6.075  1.00  0.00           C  
ATOM   2691  NZ  LYS B  98     -37.586  18.553  -7.133  1.00  0.00           N1+
ATOM   2692  H   LYS B  98     -35.721  14.314  -3.392  1.00  0.00           H  
ATOM   2693  HA  LYS B  98     -38.276  14.729  -1.964  1.00  0.00           H  
ATOM   2694 1HB  LYS B  98     -37.490  14.958  -4.897  1.00  0.00           H  
ATOM   2695 2HB  LYS B  98     -39.126  15.209  -4.304  1.00  0.00           H  
ATOM   2696 1HG  LYS B  98     -38.245  17.053  -2.839  1.00  0.00           H  
ATOM   2697 2HG  LYS B  98     -36.673  16.852  -3.627  1.00  0.00           H  
ATOM   2698 1HD  LYS B  98     -39.196  17.309  -5.237  1.00  0.00           H  
ATOM   2699 2HD  LYS B  98     -38.276  18.658  -4.554  1.00  0.00           H  
ATOM   2700 1HE  LYS B  98     -36.230  17.765  -5.724  1.00  0.00           H  
ATOM   2701 2HE  LYS B  98     -37.261  16.565  -6.509  1.00  0.00           H  
ATOM   2702 1HZ  LYS B  98     -36.924  18.479  -7.892  1.00  0.00           H  
ATOM   2703 2HZ  LYS B  98     -38.517  18.365  -7.479  1.00  0.00           H  
ATOM   2704 3HZ  LYS B  98     -37.553  19.485  -6.747  1.00  0.00           H  
ATOM   2705  N   LEU B  99     -37.605  11.916  -3.196  1.00  0.00           N  
ATOM   2706  CA  LEU B  99     -38.091  10.565  -3.452  1.00  0.00           C  
ATOM   2707  C   LEU B  99     -38.182   9.834  -2.117  1.00  0.00           C  
ATOM   2708  O   LEU B  99     -37.164   9.590  -1.463  1.00  0.00           O  
ATOM   2709  CB  LEU B  99     -37.158   9.815  -4.411  1.00  0.00           C  
ATOM   2710  CG  LEU B  99     -37.515   8.347  -4.674  1.00  0.00           C  
ATOM   2711  CD1 LEU B  99     -38.904   8.264  -5.292  1.00  0.00           C  
ATOM   2712  CD2 LEU B  99     -36.471   7.727  -5.591  1.00  0.00           C  
ATOM   2713  H   LEU B  99     -36.615  12.065  -3.062  1.00  0.00           H  
ATOM   2714  HA  LEU B  99     -39.082  10.633  -3.899  1.00  0.00           H  
ATOM   2715 1HB  LEU B  99     -37.158  10.333  -5.369  1.00  0.00           H  
ATOM   2716 2HB  LEU B  99     -36.147   9.844  -4.006  1.00  0.00           H  
ATOM   2717  HG  LEU B  99     -37.537   7.803  -3.730  1.00  0.00           H  
ATOM   2718 1HD1 LEU B  99     -39.158   7.220  -5.478  1.00  0.00           H  
ATOM   2719 2HD1 LEU B  99     -39.633   8.696  -4.606  1.00  0.00           H  
ATOM   2720 3HD1 LEU B  99     -38.918   8.814  -6.232  1.00  0.00           H  
ATOM   2721 1HD2 LEU B  99     -36.724   6.683  -5.778  1.00  0.00           H  
ATOM   2722 2HD2 LEU B  99     -36.450   8.269  -6.537  1.00  0.00           H  
ATOM   2723 3HD2 LEU B  99     -35.491   7.784  -5.118  1.00  0.00           H  
ATOM   2724  N   ASP B 100     -39.405   9.488  -1.710  1.00  0.00           N  
ATOM   2725  CA  ASP B 100     -39.673   9.029  -0.344  1.00  0.00           C  
ATOM   2726  C   ASP B 100     -39.345   7.539  -0.219  1.00  0.00           C  
ATOM   2727  O   ASP B 100     -40.198   6.691   0.053  1.00  0.00           O  
ATOM   2728  CB  ASP B 100     -41.134   9.276   0.037  1.00  0.00           C  
ATOM   2729  CG  ASP B 100     -42.117   8.699  -0.974  1.00  0.00           C  
ATOM   2730  OD1 ASP B 100     -41.785   8.653  -2.135  1.00  0.00           O  
ATOM   2731  OD2 ASP B 100     -43.188   8.311  -0.575  1.00  0.00           O1-
ATOM   2732  H   ASP B 100     -40.169   9.545  -2.367  1.00  0.00           H  
ATOM   2733  HA  ASP B 100     -39.017   9.571   0.338  1.00  0.00           H  
ATOM   2734 1HB  ASP B 100     -41.336   8.831   1.012  1.00  0.00           H  
ATOM   2735 2HB  ASP B 100     -41.311  10.349   0.123  1.00  0.00           H  
ATOM   2736  N   LEU B 101     -38.063   7.229  -0.412  1.00  0.00           N  
ATOM   2737  CA  LEU B 101     -37.555   5.878  -0.224  1.00  0.00           C  
ATOM   2738  C   LEU B 101     -36.250   5.930   0.557  1.00  0.00           C  
ATOM   2739  O   LEU B 101     -35.363   6.733   0.260  1.00  0.00           O  
ATOM   2740  CB  LEU B 101     -37.334   5.190  -1.576  1.00  0.00           C  
ATOM   2741  CG  LEU B 101     -38.597   4.946  -2.412  1.00  0.00           C  
ATOM   2742  CD1 LEU B 101     -38.200   4.554  -3.830  1.00  0.00           C  
ATOM   2743  CD2 LEU B 101     -39.436   3.857  -1.759  1.00  0.00           C  
ATOM   2744  H   LEU B 101     -37.426   7.959  -0.698  1.00  0.00           H  
ATOM   2745  HA  LEU B 101     -38.288   5.310   0.348  1.00  0.00           H  
ATOM   2746 1HB  LEU B 101     -36.656   5.801  -2.170  1.00  0.00           H  
ATOM   2747 2HB  LEU B 101     -36.861   4.224  -1.401  1.00  0.00           H  
ATOM   2748  HG  LEU B 101     -39.178   5.866  -2.471  1.00  0.00           H  
ATOM   2749 1HD1 LEU B 101     -39.097   4.381  -4.424  1.00  0.00           H  
ATOM   2750 2HD1 LEU B 101     -37.618   5.358  -4.279  1.00  0.00           H  
ATOM   2751 3HD1 LEU B 101     -37.602   3.644  -3.802  1.00  0.00           H  
ATOM   2752 1HD2 LEU B 101     -40.334   3.684  -2.353  1.00  0.00           H  
ATOM   2753 2HD2 LEU B 101     -38.856   2.936  -1.702  1.00  0.00           H  
ATOM   2754 3HD2 LEU B 101     -39.720   4.171  -0.755  1.00  0.00           H  
ATOM   2755  N   LYS B 102     -36.144   5.053   1.557  1.00  0.00           N  
ATOM   2756  CA  LYS B 102     -35.068   5.161   2.537  1.00  0.00           C  
ATOM   2757  C   LYS B 102     -33.706   5.253   1.860  1.00  0.00           C  
ATOM   2758  O   LYS B 102     -32.901   6.137   2.175  1.00  0.00           O  
ATOM   2759  CB  LYS B 102     -35.098   3.971   3.497  1.00  0.00           C  
ATOM   2760  CG  LYS B 102     -33.992   3.978   4.543  1.00  0.00           C  
ATOM   2761  CD  LYS B 102     -34.183   2.861   5.557  1.00  0.00           C  
ATOM   2762  CE  LYS B 102     -33.992   1.493   4.919  1.00  0.00           C  
ATOM   2763  NZ  LYS B 102     -34.008   0.399   5.929  1.00  0.00           N1+
ATOM   2764  H   LYS B 102     -36.814   4.302   1.641  1.00  0.00           H  
ATOM   2765  HA  LYS B 102     -35.210   6.081   3.106  1.00  0.00           H  
ATOM   2766 1HB  LYS B 102     -36.054   3.949   4.021  1.00  0.00           H  
ATOM   2767 2HB  LYS B 102     -35.015   3.044   2.929  1.00  0.00           H  
ATOM   2768 1HG  LYS B 102     -33.026   3.850   4.053  1.00  0.00           H  
ATOM   2769 2HG  LYS B 102     -33.991   4.934   5.065  1.00  0.00           H  
ATOM   2770 1HD  LYS B 102     -33.463   2.977   6.369  1.00  0.00           H  
ATOM   2771 2HD  LYS B 102     -35.188   2.917   5.977  1.00  0.00           H  
ATOM   2772 1HE  LYS B 102     -34.786   1.314   4.196  1.00  0.00           H  
ATOM   2773 2HE  LYS B 102     -33.038   1.467   4.391  1.00  0.00           H  
ATOM   2774 1HZ  LYS B 102     -33.878  -0.490   5.465  1.00  0.00           H  
ATOM   2775 2HZ  LYS B 102     -33.262   0.545   6.594  1.00  0.00           H  
ATOM   2776 3HZ  LYS B 102     -34.895   0.400   6.411  1.00  0.00           H  
ATOM   2777  N   ALA B 103     -33.430   4.347   0.919  1.00  0.00           N  
ATOM   2778  CA  ALA B 103     -32.121   4.330   0.275  1.00  0.00           C  
ATOM   2779  C   ALA B 103     -31.867   5.617  -0.503  1.00  0.00           C  
ATOM   2780  O   ALA B 103     -30.746   6.141  -0.493  1.00  0.00           O  
ATOM   2781  CB  ALA B 103     -32.002   3.115  -0.644  1.00  0.00           C  
ATOM   2782  H   ALA B 103     -34.123   3.666   0.642  1.00  0.00           H  
ATOM   2783  HA  ALA B 103     -31.362   4.263   1.054  1.00  0.00           H  
ATOM   2784 1HB  ALA B 103     -31.022   3.113  -1.119  1.00  0.00           H  
ATOM   2785 2HB  ALA B 103     -32.124   2.203  -0.059  1.00  0.00           H  
ATOM   2786 3HB  ALA B 103     -32.777   3.161  -1.409  1.00  0.00           H  
ATOM   2787  N   SER B 104     -32.891   6.139  -1.181  1.00  0.00           N  
ATOM   2788  CA  SER B 104     -32.721   7.386  -1.921  1.00  0.00           C  
ATOM   2789  C   SER B 104     -32.516   8.565  -0.980  1.00  0.00           C  
ATOM   2790  O   SER B 104     -31.678   9.437  -1.240  1.00  0.00           O  
ATOM   2791  CB  SER B 104     -33.929   7.638  -2.803  1.00  0.00           C  
ATOM   2792  OG  SER B 104     -33.784   8.831  -3.524  1.00  0.00           O  
ATOM   2793  H   SER B 104     -33.790   5.680  -1.191  1.00  0.00           H  
ATOM   2794  HA  SER B 104     -31.827   7.302  -2.541  1.00  0.00           H  
ATOM   2795 1HB  SER B 104     -34.055   6.805  -3.494  1.00  0.00           H  
ATOM   2796 2HB  SER B 104     -34.825   7.689  -2.186  1.00  0.00           H  
ATOM   2797  HG  SER B 104     -34.039   9.535  -2.923  1.00  0.00           H  
ATOM   2798  N   LEU B 105     -33.270   8.610   0.122  1.00  0.00           N  
ATOM   2799  CA  LEU B 105     -33.114   9.700   1.079  1.00  0.00           C  
ATOM   2800  C   LEU B 105     -31.762   9.645   1.780  1.00  0.00           C  
ATOM   2801  O   LEU B 105     -31.156  10.693   2.031  1.00  0.00           O  
ATOM   2802  CB  LEU B 105     -34.236   9.649   2.122  1.00  0.00           C  
ATOM   2803  CG  LEU B 105     -35.661   9.799   1.574  1.00  0.00           C  
ATOM   2804  CD1 LEU B 105     -36.665   9.481   2.674  1.00  0.00           C  
ATOM   2805  CD2 LEU B 105     -35.857  11.213   1.047  1.00  0.00           C  
ATOM   2806  H   LEU B 105     -33.954   7.890   0.303  1.00  0.00           H  
ATOM   2807  HA  LEU B 105     -33.153  10.645   0.536  1.00  0.00           H  
ATOM   2808 1HB  LEU B 105     -34.182   8.696   2.645  1.00  0.00           H  
ATOM   2809 2HB  LEU B 105     -34.074  10.447   2.847  1.00  0.00           H  
ATOM   2810  HG  LEU B 105     -35.817   9.085   0.765  1.00  0.00           H  
ATOM   2811 1HD1 LEU B 105     -37.678   9.588   2.285  1.00  0.00           H  
ATOM   2812 2HD1 LEU B 105     -36.516   8.458   3.019  1.00  0.00           H  
ATOM   2813 3HD1 LEU B 105     -36.523  10.170   3.507  1.00  0.00           H  
ATOM   2814 1HD2 LEU B 105     -36.869  11.319   0.657  1.00  0.00           H  
ATOM   2815 2HD2 LEU B 105     -35.703  11.927   1.857  1.00  0.00           H  
ATOM   2816 3HD2 LEU B 105     -35.138  11.407   0.251  1.00  0.00           H  
ATOM   2817  N   LYS B 106     -31.274   8.443   2.102  1.00  0.00           N  
ATOM   2818  CA  LYS B 106     -29.912   8.319   2.614  1.00  0.00           C  
ATOM   2819  C   LYS B 106     -28.899   8.836   1.603  1.00  0.00           C  
ATOM   2820  O   LYS B 106     -27.924   9.500   1.972  1.00  0.00           O  
ATOM   2821  CB  LYS B 106     -29.603   6.865   2.972  1.00  0.00           C  
ATOM   2822  CG  LYS B 106     -30.300   6.364   4.229  1.00  0.00           C  
ATOM   2823  CD  LYS B 106     -29.639   5.102   4.762  1.00  0.00           C  
ATOM   2824  CE  LYS B 106     -29.742   3.958   3.763  1.00  0.00           C  
ATOM   2825  NZ  LYS B 106     -29.098   2.716   4.270  1.00  0.00           N1+
ATOM   2826  H   LYS B 106     -31.838   7.612   1.997  1.00  0.00           H  
ATOM   2827  HA  LYS B 106     -29.826   8.923   3.518  1.00  0.00           H  
ATOM   2828 1HB  LYS B 106     -29.896   6.216   2.146  1.00  0.00           H  
ATOM   2829 2HB  LYS B 106     -28.529   6.746   3.115  1.00  0.00           H  
ATOM   2830 1HG  LYS B 106     -30.261   7.136   4.999  1.00  0.00           H  
ATOM   2831 2HG  LYS B 106     -31.344   6.150   4.005  1.00  0.00           H  
ATOM   2832 1HD  LYS B 106     -28.586   5.300   4.967  1.00  0.00           H  
ATOM   2833 2HD  LYS B 106     -30.122   4.802   5.693  1.00  0.00           H  
ATOM   2834 1HE  LYS B 106     -30.792   3.749   3.557  1.00  0.00           H  
ATOM   2835 2HE  LYS B 106     -29.262   4.247   2.829  1.00  0.00           H  
ATOM   2836 1HZ  LYS B 106     -29.187   1.984   3.580  1.00  0.00           H  
ATOM   2837 2HZ  LYS B 106     -28.118   2.893   4.448  1.00  0.00           H  
ATOM   2838 3HZ  LYS B 106     -29.548   2.427   5.126  1.00  0.00           H  
ATOM   2839  N   ALA B 107     -29.117   8.542   0.318  1.00  0.00           N  
ATOM   2840  CA  ALA B 107     -28.231   9.053  -0.723  1.00  0.00           C  
ATOM   2841  C   ALA B 107     -28.211  10.576  -0.730  1.00  0.00           C  
ATOM   2842  O   ALA B 107     -27.152  11.190  -0.905  1.00  0.00           O  
ATOM   2843  CB  ALA B 107     -28.660   8.516  -2.087  1.00  0.00           C  
ATOM   2844  H   ALA B 107     -29.900   7.961   0.055  1.00  0.00           H  
ATOM   2845  HA  ALA B 107     -27.220   8.708  -0.506  1.00  0.00           H  
ATOM   2846 1HB  ALA B 107     -27.994   8.903  -2.857  1.00  0.00           H  
ATOM   2847 2HB  ALA B 107     -28.614   7.427  -2.081  1.00  0.00           H  
ATOM   2848 3HB  ALA B 107     -29.680   8.833  -2.298  1.00  0.00           H  
ATOM   2849  N   ALA B 108     -29.374  11.205  -0.542  1.00  0.00           N  
ATOM   2850  CA  ALA B 108     -29.425  12.662  -0.497  1.00  0.00           C  
ATOM   2851  C   ALA B 108     -28.656  13.205   0.700  1.00  0.00           C  
ATOM   2852  O   ALA B 108     -27.958  14.219   0.588  1.00  0.00           O  
ATOM   2853  CB  ALA B 108     -30.878  13.135  -0.467  1.00  0.00           C  
ATOM   2854  H   ALA B 108     -30.227  10.679  -0.428  1.00  0.00           H  
ATOM   2855  HA  ALA B 108     -28.945  13.045  -1.398  1.00  0.00           H  
ATOM   2856 1HB  ALA B 108     -30.906  14.224  -0.433  1.00  0.00           H  
ATOM   2857 2HB  ALA B 108     -31.393  12.786  -1.362  1.00  0.00           H  
ATOM   2858 3HB  ALA B 108     -31.372  12.732   0.417  1.00  0.00           H  
ATOM   2859  N   VAL B 109     -28.773  12.545   1.855  1.00  0.00           N  
ATOM   2860  CA  VAL B 109     -28.067  13.001   3.048  1.00  0.00           C  
ATOM   2861  C   VAL B 109     -26.564  12.818   2.878  1.00  0.00           C  
ATOM   2862  O   VAL B 109     -25.776  13.724   3.172  1.00  0.00           O  
ATOM   2863  CB  VAL B 109     -28.543  12.222   4.289  1.00  0.00           C  
ATOM   2864  CG1 VAL B 109     -27.661  12.539   5.488  1.00  0.00           C  
ATOM   2865  CG2 VAL B 109     -29.996  12.558   4.585  1.00  0.00           C  
ATOM   2866  H   VAL B 109     -29.355  11.721   1.912  1.00  0.00           H  
ATOM   2867  HA  VAL B 109     -28.247  14.070   3.170  1.00  0.00           H  
ATOM   2868  HB  VAL B 109     -28.448  11.154   4.094  1.00  0.00           H  
ATOM   2869 1HG1 VAL B 109     -28.011  11.980   6.355  1.00  0.00           H  
ATOM   2870 2HG1 VAL B 109     -26.632  12.257   5.267  1.00  0.00           H  
ATOM   2871 3HG1 VAL B 109     -27.708  13.607   5.702  1.00  0.00           H  
ATOM   2872 1HG2 VAL B 109     -30.326  12.003   5.463  1.00  0.00           H  
ATOM   2873 2HG2 VAL B 109     -30.092  13.627   4.774  1.00  0.00           H  
ATOM   2874 3HG2 VAL B 109     -30.614  12.284   3.730  1.00  0.00           H  
ATOM   2875  N   ARG B 110     -26.144  11.644   2.394  1.00  0.00           N  
ATOM   2876  CA  ARG B 110     -24.719  11.378   2.226  1.00  0.00           C  
ATOM   2877  C   ARG B 110     -24.107  12.284   1.164  1.00  0.00           C  
ATOM   2878  O   ARG B 110     -23.014  12.831   1.360  1.00  0.00           O  
ATOM   2879  CB  ARG B 110     -24.487   9.925   1.841  1.00  0.00           C  
ATOM   2880  CG  ARG B 110     -24.737   8.920   2.955  1.00  0.00           C  
ATOM   2881  CD  ARG B 110     -24.550   7.523   2.487  1.00  0.00           C  
ATOM   2882  NE  ARG B 110     -24.753   6.561   3.558  1.00  0.00           N  
ATOM   2883  CZ  ARG B 110     -24.740   5.223   3.398  1.00  0.00           C  
ATOM   2884  NH1 ARG B 110     -24.533   4.706   2.207  1.00  0.00           N1+
ATOM   2885  NH2 ARG B 110     -24.935   4.431   4.437  1.00  0.00           N  
ATOM   2886  H   ARG B 110     -26.812  10.930   2.140  1.00  0.00           H  
ATOM   2887  HA  ARG B 110     -24.214  11.588   3.169  1.00  0.00           H  
ATOM   2888 1HB  ARG B 110     -25.137   9.661   1.008  1.00  0.00           H  
ATOM   2889 2HB  ARG B 110     -23.458   9.796   1.506  1.00  0.00           H  
ATOM   2890 1HG  ARG B 110     -24.040   9.104   3.774  1.00  0.00           H  
ATOM   2891 2HG  ARG B 110     -25.760   9.027   3.319  1.00  0.00           H  
ATOM   2892 1HD  ARG B 110     -25.266   7.307   1.695  1.00  0.00           H  
ATOM   2893 2HD  ARG B 110     -23.538   7.400   2.106  1.00  0.00           H  
ATOM   2894  HE  ARG B 110     -24.916   6.921   4.489  1.00  0.00           H  
ATOM   2895 1HH1 ARG B 110     -24.384   5.312   1.412  1.00  0.00           H  
ATOM   2896 2HH1 ARG B 110     -24.523   3.704   2.087  1.00  0.00           H  
ATOM   2897 1HH2 ARG B 110     -25.095   4.828   5.353  1.00  0.00           H  
ATOM   2898 2HH2 ARG B 110     -24.925   3.429   4.317  1.00  0.00           H  
ATOM   2899  N   ALA B 111     -24.799  12.463   0.036  1.00  0.00           N  
ATOM   2900  CA  ALA B 111     -24.298  13.353  -1.006  1.00  0.00           C  
ATOM   2901  C   ALA B 111     -24.216  14.794  -0.517  1.00  0.00           C  
ATOM   2902  O   ALA B 111     -23.224  15.485  -0.771  1.00  0.00           O  
ATOM   2903  CB  ALA B 111     -25.185  13.259  -2.246  1.00  0.00           C  
ATOM   2904  H   ALA B 111     -25.677  11.983  -0.107  1.00  0.00           H  
ATOM   2905  HA  ALA B 111     -23.287  13.035  -1.266  1.00  0.00           H  
ATOM   2906 1HB  ALA B 111     -24.802  13.927  -3.019  1.00  0.00           H  
ATOM   2907 2HB  ALA B 111     -25.182  12.235  -2.619  1.00  0.00           H  
ATOM   2908 3HB  ALA B 111     -26.202  13.549  -1.989  1.00  0.00           H  
ATOM   2909  N   ALA B 112     -25.246  15.266   0.186  1.00  0.00           N  
ATOM   2910  CA  ALA B 112     -25.204  16.627   0.705  1.00  0.00           C  
ATOM   2911  C   ALA B 112     -24.168  16.778   1.811  1.00  0.00           C  
ATOM   2912  O   ALA B 112     -23.473  17.798   1.870  1.00  0.00           O  
ATOM   2913  CB  ALA B 112     -26.586  17.041   1.206  1.00  0.00           C  
ATOM   2914  H   ALA B 112     -26.060  14.695   0.366  1.00  0.00           H  
ATOM   2915  HA  ALA B 112     -24.908  17.291  -0.108  1.00  0.00           H  
ATOM   2916 1HB  ALA B 112     -26.542  18.060   1.591  1.00  0.00           H  
ATOM   2917 2HB  ALA B 112     -27.300  16.995   0.385  1.00  0.00           H  
ATOM   2918 3HB  ALA B 112     -26.902  16.367   2.000  1.00  0.00           H  
ATOM   2919  N   GLU B 113     -24.042  15.778   2.688  1.00  0.00           N  
ATOM   2920  CA  GLU B 113     -23.051  15.860   3.757  1.00  0.00           C  
ATOM   2921  C   GLU B 113     -21.639  15.995   3.202  1.00  0.00           C  
ATOM   2922  O   GLU B 113     -20.834  16.773   3.730  1.00  0.00           O  
ATOM   2923  CB  GLU B 113     -23.136  14.625   4.657  1.00  0.00           C  
ATOM   2924  CG  GLU B 113     -22.095  14.583   5.767  1.00  0.00           C  
ATOM   2925  CD  GLU B 113     -22.253  13.393   6.672  1.00  0.00           C  
ATOM   2926  OE1 GLU B 113     -23.319  12.826   6.696  1.00  0.00           O  
ATOM   2927  OE2 GLU B 113     -21.307  13.051   7.342  1.00  0.00           O1-
ATOM   2928  H   GLU B 113     -24.629  14.958   2.622  1.00  0.00           H  
ATOM   2929  HA  GLU B 113     -23.252  16.754   4.349  1.00  0.00           H  
ATOM   2930 1HB  GLU B 113     -24.122  14.579   5.121  1.00  0.00           H  
ATOM   2931 2HB  GLU B 113     -23.017  13.725   4.053  1.00  0.00           H  
ATOM   2932 1HG  GLU B 113     -21.102  14.554   5.319  1.00  0.00           H  
ATOM   2933 2HG  GLU B 113     -22.171  15.495   6.357  1.00  0.00           H  
ATOM   2934  N   LYS B 114     -21.315  15.252   2.143  1.00  0.00           N  
ATOM   2935  CA  LYS B 114     -20.002  15.398   1.531  1.00  0.00           C  
ATOM   2936  C   LYS B 114     -19.753  16.806   1.009  1.00  0.00           C  
ATOM   2937  O   LYS B 114     -18.611  17.273   1.052  1.00  0.00           O  
ATOM   2938  CB  LYS B 114     -19.836  14.390   0.393  1.00  0.00           C  
ATOM   2939  CG  LYS B 114     -19.707  12.942   0.849  1.00  0.00           C  
ATOM   2940  CD  LYS B 114     -19.572  11.999  -0.337  1.00  0.00           C  
ATOM   2941  CE  LYS B 114     -19.595  10.543   0.108  1.00  0.00           C  
ATOM   2942  NZ  LYS B 114     -19.381   9.610  -1.032  1.00  0.00           N1+
ATOM   2943  H   LYS B 114     -21.967  14.586   1.755  1.00  0.00           H  
ATOM   2944  HA  LYS B 114     -19.242  15.208   2.290  1.00  0.00           H  
ATOM   2945 1HB  LYS B 114     -20.694  14.453  -0.278  1.00  0.00           H  
ATOM   2946 2HB  LYS B 114     -18.948  14.637  -0.188  1.00  0.00           H  
ATOM   2947 1HG  LYS B 114     -18.829  12.838   1.487  1.00  0.00           H  
ATOM   2948 2HG  LYS B 114     -20.588  12.663   1.427  1.00  0.00           H  
ATOM   2949 1HD  LYS B 114     -20.393  12.170  -1.034  1.00  0.00           H  
ATOM   2950 2HD  LYS B 114     -18.634  12.196  -0.853  1.00  0.00           H  
ATOM   2951 1HE  LYS B 114     -18.815  10.378   0.849  1.00  0.00           H  
ATOM   2952 2HE  LYS B 114     -20.557  10.318   0.569  1.00  0.00           H  
ATOM   2953 1HZ  LYS B 114     -19.403   8.657  -0.697  1.00  0.00           H  
ATOM   2954 2HZ  LYS B 114     -20.111   9.743  -1.718  1.00  0.00           H  
ATOM   2955 3HZ  LYS B 114     -18.484   9.796  -1.456  1.00  0.00           H  
ATOM   2956  N   VAL B 115     -20.789  17.494   0.521  1.00  0.00           N  
ATOM   2957  CA  VAL B 115     -20.618  18.886   0.115  1.00  0.00           C  
ATOM   2958  C   VAL B 115     -20.269  19.745   1.324  1.00  0.00           C  
ATOM   2959  O   VAL B 115     -19.388  20.610   1.257  1.00  0.00           O  
ATOM   2960  CB  VAL B 115     -21.902  19.420  -0.545  1.00  0.00           C  
ATOM   2961  CG1 VAL B 115     -21.784  20.913  -0.810  1.00  0.00           C  
ATOM   2962  CG2 VAL B 115     -22.175  18.663  -1.836  1.00  0.00           C  
ATOM   2963  H   VAL B 115     -21.696  17.062   0.428  1.00  0.00           H  
ATOM   2964  HA  VAL B 115     -19.773  18.945  -0.574  1.00  0.00           H  
ATOM   2965  HB  VAL B 115     -22.738  19.281   0.141  1.00  0.00           H  
ATOM   2966 1HG1 VAL B 115     -22.701  21.274  -1.277  1.00  0.00           H  
ATOM   2967 2HG1 VAL B 115     -21.625  21.439   0.131  1.00  0.00           H  
ATOM   2968 3HG1 VAL B 115     -20.941  21.099  -1.477  1.00  0.00           H  
ATOM   2969 1HG2 VAL B 115     -23.085  19.045  -2.297  1.00  0.00           H  
ATOM   2970 2HG2 VAL B 115     -21.337  18.797  -2.521  1.00  0.00           H  
ATOM   2971 3HG2 VAL B 115     -22.297  17.602  -1.617  1.00  0.00           H  
ATOM   2972  N   VAL B 116     -20.947  19.514   2.450  1.00  0.00           N  
ATOM   2973  CA  VAL B 116     -20.670  20.286   3.656  1.00  0.00           C  
ATOM   2974  C   VAL B 116     -19.229  20.082   4.101  1.00  0.00           C  
ATOM   2975  O   VAL B 116     -18.540  21.042   4.468  1.00  0.00           O  
ATOM   2976  CB  VAL B 116     -21.623  19.873   4.794  1.00  0.00           C  
ATOM   2977  CG1 VAL B 116     -21.232  20.561   6.093  1.00  0.00           C  
ATOM   2978  CG2 VAL B 116     -23.057  20.208   4.416  1.00  0.00           C  
ATOM   2979  H   VAL B 116     -21.659  18.798   2.477  1.00  0.00           H  
ATOM   2980  HA  VAL B 116     -20.792  21.345   3.424  1.00  0.00           H  
ATOM   2981  HB  VAL B 116     -21.532  18.799   4.960  1.00  0.00           H  
ATOM   2982 1HG1 VAL B 116     -21.916  20.257   6.886  1.00  0.00           H  
ATOM   2983 2HG1 VAL B 116     -20.215  20.278   6.363  1.00  0.00           H  
ATOM   2984 3HG1 VAL B 116     -21.287  21.642   5.963  1.00  0.00           H  
ATOM   2985 1HG2 VAL B 116     -23.726  19.913   5.224  1.00  0.00           H  
ATOM   2986 2HG2 VAL B 116     -23.148  21.281   4.244  1.00  0.00           H  
ATOM   2987 3HG2 VAL B 116     -23.329  19.672   3.506  1.00  0.00           H  
ATOM   2988  N   ARG B 117     -18.746  18.838   4.069  1.00  0.00           N  
ATOM   2989  CA  ARG B 117     -17.383  18.554   4.503  1.00  0.00           C  
ATOM   2990  C   ARG B 117     -16.349  19.176   3.572  1.00  0.00           C  
ATOM   2991  O   ARG B 117     -15.269  19.571   4.026  1.00  0.00           O  
ATOM   2992  CB  ARG B 117     -17.151  17.051   4.575  1.00  0.00           C  
ATOM   2993  CG  ARG B 117     -17.871  16.348   5.714  1.00  0.00           C  
ATOM   2994  CD  ARG B 117     -17.685  14.875   5.654  1.00  0.00           C  
ATOM   2995  NE  ARG B 117     -18.397  14.194   6.723  1.00  0.00           N  
ATOM   2996  CZ  ARG B 117     -17.899  13.975   7.955  1.00  0.00           C  
ATOM   2997  NH1 ARG B 117     -16.688  14.386   8.257  1.00  0.00           N1+
ATOM   2998  NH2 ARG B 117     -18.628  13.344   8.860  1.00  0.00           N  
ATOM   2999  H   ARG B 117     -19.327  18.079   3.743  1.00  0.00           H  
ATOM   3000  HA  ARG B 117     -17.235  18.993   5.490  1.00  0.00           H  
ATOM   3001 1HB  ARG B 117     -17.475  16.589   3.644  1.00  0.00           H  
ATOM   3002 2HB  ARG B 117     -16.085  16.853   4.686  1.00  0.00           H  
ATOM   3003 1HG  ARG B 117     -17.480  16.704   6.667  1.00  0.00           H  
ATOM   3004 2HG  ARG B 117     -18.939  16.561   5.657  1.00  0.00           H  
ATOM   3005 1HD  ARG B 117     -18.060  14.499   4.701  1.00  0.00           H  
ATOM   3006 2HD  ARG B 117     -16.626  14.637   5.745  1.00  0.00           H  
ATOM   3007  HE  ARG B 117     -19.333  13.862   6.528  1.00  0.00           H  
ATOM   3008 1HH1 ARG B 117     -16.131  14.868   7.565  1.00  0.00           H  
ATOM   3009 2HH1 ARG B 117     -16.314  14.221   9.181  1.00  0.00           H  
ATOM   3010 1HH2 ARG B 117     -19.560  13.027   8.627  1.00  0.00           H  
ATOM   3011 2HH2 ARG B 117     -18.255  13.179   9.783  1.00  0.00           H  
ATOM   3012  N   GLU B 118     -16.655  19.276   2.278  1.00  0.00           N  
ATOM   3013  CA  GLU B 118     -15.703  19.868   1.343  1.00  0.00           C  
ATOM   3014  C   GLU B 118     -15.550  21.370   1.562  1.00  0.00           C  
ATOM   3015  O   GLU B 118     -14.439  21.900   1.459  1.00  0.00           O  
ATOM   3016  CB  GLU B 118     -16.142  19.600  -0.098  1.00  0.00           C  
ATOM   3017  CG  GLU B 118     -15.195  20.148  -1.156  1.00  0.00           C  
ATOM   3018  CD  GLU B 118     -13.835  19.508  -1.112  1.00  0.00           C  
ATOM   3019  OE1 GLU B 118     -13.709  18.464  -0.516  1.00  0.00           O  
ATOM   3020  OE2 GLU B 118     -12.921  20.062  -1.674  1.00  0.00           O1-
ATOM   3021  H   GLU B 118     -17.544  18.944   1.931  1.00  0.00           H  
ATOM   3022  HA  GLU B 118     -14.724  19.420   1.516  1.00  0.00           H  
ATOM   3023 1HB  GLU B 118     -16.234  18.525  -0.256  1.00  0.00           H  
ATOM   3024 2HB  GLU B 118     -17.124  20.041  -0.268  1.00  0.00           H  
ATOM   3025 1HG  GLU B 118     -15.630  19.981  -2.140  1.00  0.00           H  
ATOM   3026 2HG  GLU B 118     -15.090  21.222  -1.013  1.00  0.00           H  
ATOM   3027  N   GLN B 119     -16.645  22.066   1.861  1.00  0.00           N  
ATOM   3028  CA  GLN B 119     -16.640  23.515   2.065  1.00  0.00           C  
ATOM   3029  C   GLN B 119     -17.477  23.847   3.292  1.00  0.00           C  
ATOM   3030  O   GLN B 119     -18.588  24.383   3.174  1.00  0.00           O  
ATOM   3031  CB  GLN B 119     -17.181  24.248   0.834  1.00  0.00           C  
ATOM   3032  CG  GLN B 119     -16.335  24.077  -0.415  1.00  0.00           C  
ATOM   3033  CD  GLN B 119     -15.052  24.882  -0.359  1.00  0.00           C  
ATOM   3034  NE2 GLN B 119     -14.007  24.291   0.210  1.00  0.00           N  
ATOM   3035  OE1 GLN B 119     -14.998  26.025  -0.824  1.00  0.00           O  
ATOM   3036  H   GLN B 119     -17.513  21.559   1.949  1.00  0.00           H  
ATOM   3037  HA  GLN B 119     -15.614  23.836   2.242  1.00  0.00           H  
ATOM   3038 1HB  GLN B 119     -18.187  23.890   0.611  1.00  0.00           H  
ATOM   3039 2HB  GLN B 119     -17.253  25.314   1.049  1.00  0.00           H  
ATOM   3040 1HG  GLN B 119     -16.074  23.023  -0.522  1.00  0.00           H  
ATOM   3041 2HG  GLN B 119     -16.910  24.408  -1.280  1.00  0.00           H  
ATOM   3042 1HE2 GLN B 119     -13.132  24.775   0.276  1.00  0.00           H  
ATOM   3043 2HE2 GLN B 119     -14.094  23.363   0.574  1.00  0.00           H  
ATOM   3044  N   PRO B 120     -16.974  23.552   4.491  1.00  0.00           N  
ATOM   3045  CA  PRO B 120     -17.752  23.840   5.702  1.00  0.00           C  
ATOM   3046  C   PRO B 120     -18.077  25.321   5.817  1.00  0.00           C  
ATOM   3047  O   PRO B 120     -17.240  26.183   5.538  1.00  0.00           O  
ATOM   3048  CB  PRO B 120     -16.821  23.383   6.830  1.00  0.00           C  
ATOM   3049  CG  PRO B 120     -15.961  22.344   6.195  1.00  0.00           C  
ATOM   3050  CD  PRO B 120     -15.712  22.864   4.804  1.00  0.00           C  
ATOM   3051  HA  PRO B 120     -18.677  23.244   5.689  1.00  0.00           H  
ATOM   3052 1HB  PRO B 120     -16.246  24.238   7.213  1.00  0.00           H  
ATOM   3053 2HB  PRO B 120     -17.413  22.991   7.671  1.00  0.00           H  
ATOM   3054 1HG  PRO B 120     -15.033  22.216   6.772  1.00  0.00           H  
ATOM   3055 2HG  PRO B 120     -16.474  21.371   6.199  1.00  0.00           H  
ATOM   3056 1HD  PRO B 120     -14.858  23.558   4.819  1.00  0.00           H  
ATOM   3057 2HD  PRO B 120     -15.514  22.019   4.127  1.00  0.00           H  
ATOM   3058  N   GLY B 121     -19.311  25.610   6.228  1.00  0.00           N  
ATOM   3059  CA  GLY B 121     -19.769  26.970   6.409  1.00  0.00           C  
ATOM   3060  C   GLY B 121     -20.051  27.746   5.143  1.00  0.00           C  
ATOM   3061  O   GLY B 121     -20.454  28.913   5.234  1.00  0.00           O  
ATOM   3062  H   GLY B 121     -19.946  24.848   6.420  1.00  0.00           H  
ATOM   3063 1HA  GLY B 121     -20.686  26.971   6.998  1.00  0.00           H  
ATOM   3064 2HA  GLY B 121     -19.024  27.533   6.972  1.00  0.00           H  
ATOM   3065  N   SER B 122     -19.861  27.152   3.969  1.00  0.00           N  
ATOM   3066  CA  SER B 122     -20.022  27.872   2.717  1.00  0.00           C  
ATOM   3067  C   SER B 122     -21.498  27.943   2.333  1.00  0.00           C  
ATOM   3068  O   SER B 122     -22.356  27.269   2.912  1.00  0.00           O  
ATOM   3069  CB  SER B 122     -19.227  27.198   1.616  1.00  0.00           C  
ATOM   3070  OG  SER B 122     -19.765  25.941   1.306  1.00  0.00           O  
ATOM   3071  H   SER B 122     -19.598  26.177   3.945  1.00  0.00           H  
ATOM   3072  HA  SER B 122     -19.660  28.892   2.855  1.00  0.00           H  
ATOM   3073 1HB  SER B 122     -19.230  27.827   0.727  1.00  0.00           H  
ATOM   3074 2HB  SER B 122     -18.191  27.084   1.933  1.00  0.00           H  
ATOM   3075  HG  SER B 122     -19.293  25.309   1.854  1.00  0.00           H  
ATOM   3076  N   ASN B 123     -21.800  28.774   1.333  1.00  0.00           N  
ATOM   3077  CA  ASN B 123     -23.152  28.810   0.790  1.00  0.00           C  
ATOM   3078  C   ASN B 123     -23.522  27.485   0.132  1.00  0.00           C  
ATOM   3079  O   ASN B 123     -24.700  27.108   0.126  1.00  0.00           O  
ATOM   3080  CB  ASN B 123     -23.299  29.955  -0.196  1.00  0.00           C  
ATOM   3081  CG  ASN B 123     -23.338  31.297   0.478  1.00  0.00           C  
ATOM   3082  ND2 ASN B 123     -23.050  32.334  -0.266  1.00  0.00           N  
ATOM   3083  OD1 ASN B 123     -23.630  31.395   1.677  1.00  0.00           O  
ATOM   3084  H   ASN B 123     -21.097  29.386   0.945  1.00  0.00           H  
ATOM   3085  HA  ASN B 123     -23.852  28.973   1.611  1.00  0.00           H  
ATOM   3086 1HB  ASN B 123     -22.465  29.939  -0.900  1.00  0.00           H  
ATOM   3087 2HB  ASN B 123     -24.215  29.823  -0.773  1.00  0.00           H  
ATOM   3088 1HD2 ASN B 123     -23.061  33.253   0.130  1.00  0.00           H  
ATOM   3089 2HD2 ASN B 123     -22.820  32.208  -1.230  1.00  0.00           H  
ATOM   3090  N   LEU B 124     -22.538  26.773  -0.423  1.00  0.00           N  
ATOM   3091  CA  LEU B 124     -22.793  25.425  -0.923  1.00  0.00           C  
ATOM   3092  C   LEU B 124     -23.168  24.479   0.210  1.00  0.00           C  
ATOM   3093  O   LEU B 124     -24.037  23.617   0.045  1.00  0.00           O  
ATOM   3094  CB  LEU B 124     -21.556  24.889  -1.655  1.00  0.00           C  
ATOM   3095  CG  LEU B 124     -21.210  25.590  -2.975  1.00  0.00           C  
ATOM   3096  CD1 LEU B 124     -19.812  25.178  -3.416  1.00  0.00           C  
ATOM   3097  CD2 LEU B 124     -22.245  25.229  -4.029  1.00  0.00           C  
ATOM   3098  H   LEU B 124     -21.609  27.161  -0.502  1.00  0.00           H  
ATOM   3099  HA  LEU B 124     -23.636  25.464  -1.611  1.00  0.00           H  
ATOM   3100 1HB  LEU B 124     -20.695  24.980  -0.995  1.00  0.00           H  
ATOM   3101 2HB  LEU B 124     -21.712  23.832  -1.872  1.00  0.00           H  
ATOM   3102  HG  LEU B 124     -21.206  26.669  -2.823  1.00  0.00           H  
ATOM   3103 1HD1 LEU B 124     -19.566  25.676  -4.355  1.00  0.00           H  
ATOM   3104 2HD1 LEU B 124     -19.089  25.465  -2.653  1.00  0.00           H  
ATOM   3105 3HD1 LEU B 124     -19.779  24.098  -3.561  1.00  0.00           H  
ATOM   3106 1HD2 LEU B 124     -21.999  25.729  -4.967  1.00  0.00           H  
ATOM   3107 2HD2 LEU B 124     -22.248  24.150  -4.182  1.00  0.00           H  
ATOM   3108 3HD2 LEU B 124     -23.232  25.551  -3.696  1.00  0.00           H  
ATOM   3109  N   ALA B 125     -22.519  24.624   1.368  1.00  0.00           N  
ATOM   3110  CA  ALA B 125     -22.893  23.821   2.527  1.00  0.00           C  
ATOM   3111  C   ALA B 125     -24.299  24.160   3.000  1.00  0.00           C  
ATOM   3112  O   ALA B 125     -25.067  23.269   3.379  1.00  0.00           O  
ATOM   3113  CB  ALA B 125     -21.884  24.022   3.658  1.00  0.00           C  
ATOM   3114  H   ALA B 125     -21.765  25.291   1.454  1.00  0.00           H  
ATOM   3115  HA  ALA B 125     -22.886  22.772   2.229  1.00  0.00           H  
ATOM   3116 1HB  ALA B 125     -22.173  23.418   4.516  1.00  0.00           H  
ATOM   3117 2HB  ALA B 125     -20.893  23.720   3.318  1.00  0.00           H  
ATOM   3118 3HB  ALA B 125     -21.864  25.073   3.944  1.00  0.00           H  
ATOM   3119  N   LYS B 126     -24.657  25.447   2.982  1.00  0.00           N  
ATOM   3120  CA  LYS B 126     -25.996  25.852   3.398  1.00  0.00           C  
ATOM   3121  C   LYS B 126     -27.057  25.217   2.506  1.00  0.00           C  
ATOM   3122  O   LYS B 126     -28.100  24.761   2.989  1.00  0.00           O  
ATOM   3123  CB  LYS B 126     -26.129  27.375   3.375  1.00  0.00           C  
ATOM   3124  CG  LYS B 126     -25.345  28.092   4.466  1.00  0.00           C  
ATOM   3125  CD  LYS B 126     -25.481  29.602   4.343  1.00  0.00           C  
ATOM   3126  CE  LYS B 126     -24.613  30.322   5.365  1.00  0.00           C  
ATOM   3127  NZ  LYS B 126     -24.660  31.799   5.193  1.00  0.00           N1+
ATOM   3128  H   LYS B 126     -24.002  26.153   2.679  1.00  0.00           H  
ATOM   3129  HA  LYS B 126     -26.164  25.500   4.416  1.00  0.00           H  
ATOM   3130 1HB  LYS B 126     -25.787  27.756   2.412  1.00  0.00           H  
ATOM   3131 2HB  LYS B 126     -27.179  27.651   3.481  1.00  0.00           H  
ATOM   3132 1HG  LYS B 126     -25.716  27.781   5.444  1.00  0.00           H  
ATOM   3133 2HG  LYS B 126     -24.292  27.823   4.394  1.00  0.00           H  
ATOM   3134 1HD  LYS B 126     -25.182  29.914   3.341  1.00  0.00           H  
ATOM   3135 2HD  LYS B 126     -26.521  29.888   4.498  1.00  0.00           H  
ATOM   3136 1HE  LYS B 126     -24.953  30.075   6.369  1.00  0.00           H  
ATOM   3137 2HE  LYS B 126     -23.580  29.990   5.263  1.00  0.00           H  
ATOM   3138 1HZ  LYS B 126     -24.073  32.239   5.887  1.00  0.00           H  
ATOM   3139 2HZ  LYS B 126     -24.328  32.042   4.269  1.00  0.00           H  
ATOM   3140 3HZ  LYS B 126     -25.611  32.122   5.304  1.00  0.00           H  
ATOM   3141  N   LYS B 127     -26.805  25.181   1.195  1.00  0.00           N  
ATOM   3142  CA  LYS B 127     -27.685  24.442   0.297  1.00  0.00           C  
ATOM   3143  C   LYS B 127     -27.700  22.955   0.631  1.00  0.00           C  
ATOM   3144  O   LYS B 127     -28.759  22.321   0.580  1.00  0.00           O  
ATOM   3145  CB  LYS B 127     -27.259  24.649  -1.157  1.00  0.00           C  
ATOM   3146  CG  LYS B 127     -27.566  26.034  -1.712  1.00  0.00           C  
ATOM   3147  CD  LYS B 127     -26.857  26.268  -3.038  1.00  0.00           C  
ATOM   3148  CE  LYS B 127     -27.538  25.514  -4.170  1.00  0.00           C  
ATOM   3149  NZ  LYS B 127     -26.972  25.875  -5.498  1.00  0.00           N1+
ATOM   3150  H   LYS B 127     -26.006  25.664   0.813  1.00  0.00           H  
ATOM   3151  HA  LYS B 127     -28.702  24.814   0.425  1.00  0.00           H  
ATOM   3152 1HB  LYS B 127     -26.185  24.482  -1.249  1.00  0.00           H  
ATOM   3153 2HB  LYS B 127     -27.759  23.917  -1.791  1.00  0.00           H  
ATOM   3154 1HG  LYS B 127     -28.641  26.136  -1.861  1.00  0.00           H  
ATOM   3155 2HG  LYS B 127     -27.242  26.791  -0.998  1.00  0.00           H  
ATOM   3156 1HD  LYS B 127     -26.859  27.334  -3.269  1.00  0.00           H  
ATOM   3157 2HD  LYS B 127     -25.823  25.933  -2.961  1.00  0.00           H  
ATOM   3158 1HE  LYS B 127     -27.418  24.442  -4.018  1.00  0.00           H  
ATOM   3159 2HE  LYS B 127     -28.604  25.741  -4.170  1.00  0.00           H  
ATOM   3160 1HZ  LYS B 127     -27.450  25.356  -6.221  1.00  0.00           H  
ATOM   3161 2HZ  LYS B 127     -27.095  26.866  -5.659  1.00  0.00           H  
ATOM   3162 3HZ  LYS B 127     -25.988  25.651  -5.518  1.00  0.00           H  
ATOM   3163  N   ALA B 128     -26.543  22.389   0.982  1.00  0.00           N  
ATOM   3164  CA  ALA B 128     -26.505  20.998   1.417  1.00  0.00           C  
ATOM   3165  C   ALA B 128     -27.335  20.789   2.676  1.00  0.00           C  
ATOM   3166  O   ALA B 128     -28.025  19.772   2.809  1.00  0.00           O  
ATOM   3167  CB  ALA B 128     -25.060  20.560   1.649  1.00  0.00           C  
ATOM   3168  H   ALA B 128     -25.684  22.918   0.949  1.00  0.00           H  
ATOM   3169  HA  ALA B 128     -26.940  20.385   0.628  1.00  0.00           H  
ATOM   3170 1HB  ALA B 128     -25.042  19.519   1.973  1.00  0.00           H  
ATOM   3171 2HB  ALA B 128     -24.496  20.659   0.722  1.00  0.00           H  
ATOM   3172 3HB  ALA B 128     -24.609  21.187   2.417  1.00  0.00           H  
ATOM   3173  N   LEU B 129     -27.282  21.740   3.614  1.00  0.00           N  
ATOM   3174  CA  LEU B 129     -28.027  21.589   4.861  1.00  0.00           C  
ATOM   3175  C   LEU B 129     -29.530  21.572   4.619  1.00  0.00           C  
ATOM   3176  O   LEU B 129     -30.252  20.816   5.280  1.00  0.00           O  
ATOM   3177  CB  LEU B 129     -27.674  22.727   5.827  1.00  0.00           C  
ATOM   3178  CG  LEU B 129     -26.228  22.740   6.339  1.00  0.00           C  
ATOM   3179  CD1 LEU B 129     -25.990  24.004   7.156  1.00  0.00           C  
ATOM   3180  CD2 LEU B 129     -25.974  21.494   7.174  1.00  0.00           C  
ATOM   3181  H   LEU B 129     -26.727  22.572   3.470  1.00  0.00           H  
ATOM   3182  HA  LEU B 129     -27.761  20.632   5.308  1.00  0.00           H  
ATOM   3183 1HB  LEU B 129     -27.857  23.676   5.326  1.00  0.00           H  
ATOM   3184 2HB  LEU B 129     -28.332  22.664   6.693  1.00  0.00           H  
ATOM   3185  HG  LEU B 129     -25.542  22.756   5.492  1.00  0.00           H  
ATOM   3186 1HD1 LEU B 129     -24.963  24.013   7.520  1.00  0.00           H  
ATOM   3187 2HD1 LEU B 129     -26.160  24.880   6.529  1.00  0.00           H  
ATOM   3188 3HD1 LEU B 129     -26.675  24.024   8.003  1.00  0.00           H  
ATOM   3189 1HD2 LEU B 129     -24.946  21.503   7.538  1.00  0.00           H  
ATOM   3190 2HD2 LEU B 129     -26.659  21.478   8.022  1.00  0.00           H  
ATOM   3191 3HD2 LEU B 129     -26.134  20.607   6.561  1.00  0.00           H  
ATOM   3192  N   GLU B 130     -30.021  22.393   3.686  1.00  0.00           N  
ATOM   3193  CA  GLU B 130     -31.432  22.332   3.323  1.00  0.00           C  
ATOM   3194  C   GLU B 130     -31.792  20.986   2.705  1.00  0.00           C  
ATOM   3195  O   GLU B 130     -32.865  20.442   2.993  1.00  0.00           O  
ATOM   3196  CB  GLU B 130     -31.779  23.458   2.346  1.00  0.00           C  
ATOM   3197  CG  GLU B 130     -33.222  23.449   1.862  1.00  0.00           C  
ATOM   3198  CD  GLU B 130     -34.209  23.724   2.962  1.00  0.00           C  
ATOM   3199  OE1 GLU B 130     -33.828  24.317   3.942  1.00  0.00           O  
ATOM   3200  OE2 GLU B 130     -35.347  23.340   2.822  1.00  0.00           O1-
ATOM   3201  H   GLU B 130     -29.423  23.063   3.224  1.00  0.00           H  
ATOM   3202  HA  GLU B 130     -32.028  22.440   4.229  1.00  0.00           H  
ATOM   3203 1HB  GLU B 130     -31.591  24.421   2.821  1.00  0.00           H  
ATOM   3204 2HB  GLU B 130     -31.132  23.393   1.471  1.00  0.00           H  
ATOM   3205 1HG  GLU B 130     -33.339  24.205   1.087  1.00  0.00           H  
ATOM   3206 2HG  GLU B 130     -33.439  22.478   1.420  1.00  0.00           H  
ATOM   3207  N   ILE B 131     -30.918  20.437   1.861  1.00  0.00           N  
ATOM   3208  CA  ILE B 131     -31.174  19.120   1.291  1.00  0.00           C  
ATOM   3209  C   ILE B 131     -31.173  18.052   2.382  1.00  0.00           C  
ATOM   3210  O   ILE B 131     -32.031  17.160   2.380  1.00  0.00           O  
ATOM   3211  CB  ILE B 131     -30.125  18.768   0.220  1.00  0.00           C  
ATOM   3212  CG1 ILE B 131     -30.260  19.701  -0.986  1.00  0.00           C  
ATOM   3213  CG2 ILE B 131     -30.268  17.315  -0.207  1.00  0.00           C  
ATOM   3214  CD1 ILE B 131     -29.081  19.652  -1.930  1.00  0.00           C  
ATOM   3215  H   ILE B 131     -30.072  20.928   1.608  1.00  0.00           H  
ATOM   3216  HA  ILE B 131     -32.169  19.121   0.849  1.00  0.00           H  
ATOM   3217  HB  ILE B 131     -29.126  18.921   0.626  1.00  0.00           H  
ATOM   3218 1HG1 ILE B 131     -31.158  19.442  -1.547  1.00  0.00           H  
ATOM   3219 2HG1 ILE B 131     -30.377  20.728  -0.640  1.00  0.00           H  
ATOM   3220 1HG2 ILE B 131     -29.520  17.084  -0.965  1.00  0.00           H  
ATOM   3221 2HG2 ILE B 131     -30.124  16.667   0.656  1.00  0.00           H  
ATOM   3222 3HG2 ILE B 131     -31.264  17.154  -0.620  1.00  0.00           H  
ATOM   3223 1HD1 ILE B 131     -29.250  20.340  -2.759  1.00  0.00           H  
ATOM   3224 2HD1 ILE B 131     -28.175  19.943  -1.397  1.00  0.00           H  
ATOM   3225 3HD1 ILE B 131     -28.966  18.641  -2.317  1.00  0.00           H  
ATOM   3226  N   ILE B 132     -30.233  18.127   3.326  1.00  0.00           N  
ATOM   3227  CA  ILE B 132     -30.192  17.158   4.419  1.00  0.00           C  
ATOM   3228  C   ILE B 132     -31.473  17.233   5.242  1.00  0.00           C  
ATOM   3229  O   ILE B 132     -32.046  16.206   5.624  1.00  0.00           O  
ATOM   3230  CB  ILE B 132     -28.975  17.400   5.332  1.00  0.00           C  
ATOM   3231  CG1 ILE B 132     -27.676  17.095   4.581  1.00  0.00           C  
ATOM   3232  CG2 ILE B 132     -29.078  16.554   6.591  1.00  0.00           C  
ATOM   3233  CD1 ILE B 132     -26.436  17.611   5.274  1.00  0.00           C  
ATOM   3234  H   ILE B 132     -29.538  18.860   3.291  1.00  0.00           H  
ATOM   3235  HA  ILE B 132     -30.139  16.157   3.993  1.00  0.00           H  
ATOM   3236  HB  ILE B 132     -28.936  18.452   5.614  1.00  0.00           H  
ATOM   3237 1HG1 ILE B 132     -27.574  16.017   4.456  1.00  0.00           H  
ATOM   3238 2HG1 ILE B 132     -27.719  17.536   3.585  1.00  0.00           H  
ATOM   3239 1HG2 ILE B 132     -28.210  16.737   7.224  1.00  0.00           H  
ATOM   3240 2HG2 ILE B 132     -29.985  16.818   7.134  1.00  0.00           H  
ATOM   3241 3HG2 ILE B 132     -29.113  15.499   6.319  1.00  0.00           H  
ATOM   3242 1HD1 ILE B 132     -25.556  17.356   4.682  1.00  0.00           H  
ATOM   3243 2HD1 ILE B 132     -26.501  18.694   5.378  1.00  0.00           H  
ATOM   3244 3HD1 ILE B 132     -26.353  17.155   6.259  1.00  0.00           H  
ATOM   3245  N   LEU B 133     -31.940  18.450   5.529  1.00  0.00           N  
ATOM   3246  CA  LEU B 133     -33.177  18.598   6.287  1.00  0.00           C  
ATOM   3247  C   LEU B 133     -34.362  17.993   5.547  1.00  0.00           C  
ATOM   3248  O   LEU B 133     -35.201  17.328   6.167  1.00  0.00           O  
ATOM   3249  CB  LEU B 133     -33.449  20.081   6.570  1.00  0.00           C  
ATOM   3250  CG  LEU B 133     -32.508  20.748   7.582  1.00  0.00           C  
ATOM   3251  CD1 LEU B 133     -32.715  22.256   7.551  1.00  0.00           C  
ATOM   3252  CD2 LEU B 133     -32.777  20.188   8.971  1.00  0.00           C  
ATOM   3253  H   LEU B 133     -31.447  19.279   5.226  1.00  0.00           H  
ATOM   3254  HA  LEU B 133     -33.076  18.050   7.224  1.00  0.00           H  
ATOM   3255 1HB  LEU B 133     -33.373  20.633   5.635  1.00  0.00           H  
ATOM   3256 2HB  LEU B 133     -34.466  20.182   6.947  1.00  0.00           H  
ATOM   3257  HG  LEU B 133     -31.473  20.548   7.304  1.00  0.00           H  
ATOM   3258 1HD1 LEU B 133     -32.047  22.731   8.270  1.00  0.00           H  
ATOM   3259 2HD1 LEU B 133     -32.498  22.633   6.551  1.00  0.00           H  
ATOM   3260 3HD1 LEU B 133     -33.748  22.487   7.809  1.00  0.00           H  
ATOM   3261 1HD2 LEU B 133     -32.108  20.662   9.690  1.00  0.00           H  
ATOM   3262 2HD2 LEU B 133     -33.812  20.389   9.251  1.00  0.00           H  
ATOM   3263 3HD2 LEU B 133     -32.604  19.112   8.969  1.00  0.00           H  
ATOM   3264  N   ARG B 134     -34.452  18.209   4.233  1.00  0.00           N  
ATOM   3265  CA  ARG B 134     -35.558  17.646   3.468  1.00  0.00           C  
ATOM   3266  C   ARG B 134     -35.507  16.122   3.488  1.00  0.00           C  
ATOM   3267  O   ARG B 134     -36.532  15.463   3.701  1.00  0.00           O  
ATOM   3268  CB  ARG B 134     -35.522  18.137   2.029  1.00  0.00           C  
ATOM   3269  CG  ARG B 134     -35.851  19.610   1.847  1.00  0.00           C  
ATOM   3270  CD  ARG B 134     -35.693  20.038   0.433  1.00  0.00           C  
ATOM   3271  NE  ARG B 134     -35.794  21.481   0.289  1.00  0.00           N  
ATOM   3272  CZ  ARG B 134     -35.669  22.144  -0.877  1.00  0.00           C  
ATOM   3273  NH1 ARG B 134     -35.439  21.480  -1.989  1.00  0.00           N1+
ATOM   3274  NH2 ARG B 134     -35.779  23.460  -0.904  1.00  0.00           N  
ATOM   3275  H   ARG B 134     -33.756  18.766   3.756  1.00  0.00           H  
ATOM   3276  HA  ARG B 134     -36.494  17.951   3.937  1.00  0.00           H  
ATOM   3277 1HB  ARG B 134     -34.531  17.966   1.611  1.00  0.00           H  
ATOM   3278 2HB  ARG B 134     -36.232  17.564   1.431  1.00  0.00           H  
ATOM   3279 1HG  ARG B 134     -36.883  19.792   2.147  1.00  0.00           H  
ATOM   3280 2HG  ARG B 134     -35.183  20.211   2.464  1.00  0.00           H  
ATOM   3281 1HD  ARG B 134     -34.715  19.726   0.067  1.00  0.00           H  
ATOM   3282 2HD  ARG B 134     -36.471  19.579  -0.175  1.00  0.00           H  
ATOM   3283  HE  ARG B 134     -35.971  22.025   1.122  1.00  0.00           H  
ATOM   3284 1HH1 ARG B 134     -35.355  20.474  -1.968  1.00  0.00           H  
ATOM   3285 2HH1 ARG B 134     -35.345  21.977  -2.863  1.00  0.00           H  
ATOM   3286 1HH2 ARG B 134     -35.956  23.970  -0.049  1.00  0.00           H  
ATOM   3287 2HH2 ARG B 134     -35.685  23.957  -1.778  1.00  0.00           H  
ATOM   3288  N   ALA B 135     -34.322  15.546   3.275  1.00  0.00           N  
ATOM   3289  CA  ALA B 135     -34.196  14.093   3.285  1.00  0.00           C  
ATOM   3290  C   ALA B 135     -34.418  13.531   4.684  1.00  0.00           C  
ATOM   3291  O   ALA B 135     -35.074  12.495   4.846  1.00  0.00           O  
ATOM   3292  CB  ALA B 135     -32.825  13.682   2.748  1.00  0.00           C  
ATOM   3293  H   ALA B 135     -33.502  16.110   3.105  1.00  0.00           H  
ATOM   3294  HA  ALA B 135     -34.970  13.681   2.637  1.00  0.00           H  
ATOM   3295 1HB  ALA B 135     -32.740  12.595   2.759  1.00  0.00           H  
ATOM   3296 2HB  ALA B 135     -32.711  14.044   1.726  1.00  0.00           H  
ATOM   3297 3HB  ALA B 135     -32.045  14.113   3.374  1.00  0.00           H  
ATOM   3298  N   ALA B 136     -33.880  14.200   5.708  1.00  0.00           N  
ATOM   3299  CA  ALA B 136     -34.071  13.740   7.079  1.00  0.00           C  
ATOM   3300  C   ALA B 136     -35.528  13.856   7.510  1.00  0.00           C  
ATOM   3301  O   ALA B 136     -36.033  12.984   8.225  1.00  0.00           O  
ATOM   3302  CB  ALA B 136     -33.172  14.528   8.031  1.00  0.00           C  
ATOM   3303  H   ALA B 136     -33.333  15.033   5.540  1.00  0.00           H  
ATOM   3304  HA  ALA B 136     -33.798  12.686   7.124  1.00  0.00           H  
ATOM   3305 1HB  ALA B 136     -33.324  14.176   9.051  1.00  0.00           H  
ATOM   3306 2HB  ALA B 136     -32.128  14.384   7.750  1.00  0.00           H  
ATOM   3307 3HB  ALA B 136     -33.419  15.587   7.972  1.00  0.00           H  
ATOM   3308  N   GLU B 137     -36.217  14.920   7.086  1.00  0.00           N  
ATOM   3309  CA  GLU B 137     -37.631  15.062   7.411  1.00  0.00           C  
ATOM   3310  C   GLU B 137     -38.449  13.930   6.802  1.00  0.00           C  
ATOM   3311  O   GLU B 137     -39.357  13.392   7.449  1.00  0.00           O  
ATOM   3312  CB  GLU B 137     -38.160  16.410   6.919  1.00  0.00           C  
ATOM   3313  CG  GLU B 137     -39.604  16.698   7.304  1.00  0.00           C  
ATOM   3314  CD  GLU B 137     -40.045  18.085   6.929  1.00  0.00           C  
ATOM   3315  OE1 GLU B 137     -39.494  18.633   6.005  1.00  0.00           O  
ATOM   3316  OE2 GLU B 137     -40.933  18.598   7.569  1.00  0.00           O1-
ATOM   3317  H   GLU B 137     -35.764  15.635   6.535  1.00  0.00           H  
ATOM   3318  HA  GLU B 137     -37.743  15.002   8.494  1.00  0.00           H  
ATOM   3319 1HB  GLU B 137     -37.541  17.213   7.320  1.00  0.00           H  
ATOM   3320 2HB  GLU B 137     -38.089  16.454   5.832  1.00  0.00           H  
ATOM   3321 1HG  GLU B 137     -40.253  15.977   6.807  1.00  0.00           H  
ATOM   3322 2HG  GLU B 137     -39.716  16.564   8.379  1.00  0.00           H  
ATOM   3323  N   GLU B 138     -38.141  13.552   5.558  1.00  0.00           N  
ATOM   3324  CA  GLU B 138     -38.828  12.426   4.937  1.00  0.00           C  
ATOM   3325  C   GLU B 138     -38.470  11.108   5.613  1.00  0.00           C  
ATOM   3326  O   GLU B 138     -39.340  10.251   5.797  1.00  0.00           O  
ATOM   3327  CB  GLU B 138     -38.486  12.353   3.447  1.00  0.00           C  
ATOM   3328  CG  GLU B 138     -39.129  13.444   2.601  1.00  0.00           C  
ATOM   3329  CD  GLU B 138     -40.631  13.366   2.587  1.00  0.00           C  
ATOM   3330  OE1 GLU B 138     -41.149  12.301   2.354  1.00  0.00           O  
ATOM   3331  OE2 GLU B 138     -41.260  14.373   2.811  1.00  0.00           O1-
ATOM   3332  H   GLU B 138     -37.430  14.042   5.037  1.00  0.00           H  
ATOM   3333  HA  GLU B 138     -39.903  12.570   5.053  1.00  0.00           H  
ATOM   3334 1HB  GLU B 138     -37.406  12.423   3.318  1.00  0.00           H  
ATOM   3335 2HB  GLU B 138     -38.804  11.390   3.048  1.00  0.00           H  
ATOM   3336 1HG  GLU B 138     -38.831  14.416   2.993  1.00  0.00           H  
ATOM   3337 2HG  GLU B 138     -38.757  13.364   1.580  1.00  0.00           H  
ATOM   3338  N   LEU B 139     -37.199  10.929   5.986  1.00  0.00           N  
ATOM   3339  CA  LEU B 139     -36.805   9.736   6.728  1.00  0.00           C  
ATOM   3340  C   LEU B 139     -37.536   9.634   8.060  1.00  0.00           C  
ATOM   3341  O   LEU B 139     -37.900   8.530   8.483  1.00  0.00           O  
ATOM   3342  CB  LEU B 139     -35.291   9.744   6.972  1.00  0.00           C  
ATOM   3343  CG  LEU B 139     -34.418   9.453   5.744  1.00  0.00           C  
ATOM   3344  CD1 LEU B 139     -32.975   9.835   6.044  1.00  0.00           C  
ATOM   3345  CD2 LEU B 139     -34.529   7.979   5.380  1.00  0.00           C  
ATOM   3346  H   LEU B 139     -36.498  11.619   5.757  1.00  0.00           H  
ATOM   3347  HA  LEU B 139     -37.072   8.859   6.140  1.00  0.00           H  
ATOM   3348 1HB  LEU B 139     -35.006  10.722   7.356  1.00  0.00           H  
ATOM   3349 2HB  LEU B 139     -35.057   8.996   7.729  1.00  0.00           H  
ATOM   3350  HG  LEU B 139     -34.756  10.060   4.904  1.00  0.00           H  
ATOM   3351 1HD1 LEU B 139     -32.355   9.628   5.172  1.00  0.00           H  
ATOM   3352 2HD1 LEU B 139     -32.922  10.898   6.282  1.00  0.00           H  
ATOM   3353 3HD1 LEU B 139     -32.613   9.254   6.892  1.00  0.00           H  
ATOM   3354 1HD2 LEU B 139     -33.909   7.773   4.507  1.00  0.00           H  
ATOM   3355 2HD2 LEU B 139     -34.189   7.371   6.219  1.00  0.00           H  
ATOM   3356 3HD2 LEU B 139     -35.567   7.738   5.153  1.00  0.00           H  
ATOM   3357  N   ALA B 140     -37.757  10.765   8.735  1.00  0.00           N  
ATOM   3358  CA  ALA B 140     -38.426  10.746  10.030  1.00  0.00           C  
ATOM   3359  C   ALA B 140     -39.861  10.246   9.937  1.00  0.00           C  
ATOM   3360  O   ALA B 140     -40.437   9.865  10.961  1.00  0.00           O  
ATOM   3361  CB  ALA B 140     -38.399  12.141  10.658  1.00  0.00           C  
ATOM   3362  H   ALA B 140     -37.459  11.649   8.348  1.00  0.00           H  
ATOM   3363  HA  ALA B 140     -37.887  10.055  10.680  1.00  0.00           H  
ATOM   3364 1HB  ALA B 140     -38.901  12.114  11.625  1.00  0.00           H  
ATOM   3365 2HB  ALA B 140     -37.366  12.459  10.794  1.00  0.00           H  
ATOM   3366 3HB  ALA B 140     -38.912  12.843  10.003  1.00  0.00           H  
ATOM   3367  N   LYS B 141     -40.446  10.238   8.742  1.00  0.00           N  
ATOM   3368  CA  LYS B 141     -41.837   9.852   8.554  1.00  0.00           C  
ATOM   3369  C   LYS B 141     -41.996   8.389   8.161  1.00  0.00           C  
ATOM   3370  O   LYS B 141     -43.129   7.907   8.056  1.00  0.00           O  
ATOM   3371  CB  LYS B 141     -42.490  10.745   7.497  1.00  0.00           C  
ATOM   3372  CG  LYS B 141     -42.648  12.201   7.914  1.00  0.00           C  
ATOM   3373  CD  LYS B 141     -43.452  12.986   6.888  1.00  0.00           C  
ATOM   3374  CE  LYS B 141     -42.632  13.265   5.637  1.00  0.00           C  
ATOM   3375  NZ  LYS B 141     -43.349  14.161   4.690  1.00  0.00           N1+
ATOM   3376  H   LYS B 141     -39.899  10.511   7.939  1.00  0.00           H  
ATOM   3377  HA  LYS B 141     -42.363   9.979   9.501  1.00  0.00           H  
ATOM   3378 1HB  LYS B 141     -41.895  10.722   6.583  1.00  0.00           H  
ATOM   3379 2HB  LYS B 141     -43.479  10.358   7.254  1.00  0.00           H  
ATOM   3380 1HG  LYS B 141     -43.157  12.251   8.877  1.00  0.00           H  
ATOM   3381 2HG  LYS B 141     -41.664  12.658   8.020  1.00  0.00           H  
ATOM   3382 1HD  LYS B 141     -44.341  12.418   6.611  1.00  0.00           H  
ATOM   3383 2HD  LYS B 141     -43.769  13.934   7.322  1.00  0.00           H  
ATOM   3384 1HE  LYS B 141     -41.689  13.734   5.918  1.00  0.00           H  
ATOM   3385 2HE  LYS B 141     -42.409  12.326   5.131  1.00  0.00           H  
ATOM   3386 1HZ  LYS B 141     -42.773  14.321   3.875  1.00  0.00           H  
ATOM   3387 2HZ  LYS B 141     -44.217  13.727   4.408  1.00  0.00           H  
ATOM   3388 3HZ  LYS B 141     -43.545  15.042   5.142  1.00  0.00           H  
ATOM   3389  N   LEU B 142     -40.892   7.673   7.945  1.00  0.00           N  
ATOM   3390  CA  LEU B 142     -40.949   6.294   7.481  1.00  0.00           C  
ATOM   3391  C   LEU B 142     -41.026   5.358   8.673  1.00  0.00           C  
ATOM   3392  O   LEU B 142     -40.292   5.561   9.654  1.00  0.00           O  
ATOM   3393  CB  LEU B 142     -39.720   5.959   6.627  1.00  0.00           C  
ATOM   3394  CG  LEU B 142     -39.539   6.806   5.360  1.00  0.00           C  
ATOM   3395  CD1 LEU B 142     -38.244   6.408   4.664  1.00  0.00           C  
ATOM   3396  CD2 LEU B 142     -40.736   6.610   4.443  1.00  0.00           C  
ATOM   3397  H   LEU B 142     -39.993   8.100   8.108  1.00  0.00           H  
ATOM   3398  HA  LEU B 142     -41.842   6.172   6.868  1.00  0.00           H  
ATOM   3399 1HB  LEU B 142     -38.828   6.083   7.238  1.00  0.00           H  
ATOM   3400 2HB  LEU B 142     -39.783   4.915   6.321  1.00  0.00           H  
ATOM   3401  HG  LEU B 142     -39.460   7.858   5.635  1.00  0.00           H  
ATOM   3402 1HD1 LEU B 142     -38.116   7.010   3.764  1.00  0.00           H  
ATOM   3403 2HD1 LEU B 142     -37.403   6.576   5.336  1.00  0.00           H  
ATOM   3404 3HD1 LEU B 142     -38.287   5.354   4.392  1.00  0.00           H  
ATOM   3405 1HD2 LEU B 142     -40.608   7.213   3.543  1.00  0.00           H  
ATOM   3406 2HD2 LEU B 142     -40.815   5.558   4.167  1.00  0.00           H  
ATOM   3407 3HD2 LEU B 142     -41.645   6.919   4.960  1.00  0.00           H  
ATOM   3408  N   PRO B 143     -41.882   4.334   8.645  1.00  0.00           N  
ATOM   3409  CA  PRO B 143     -41.944   3.393   9.772  1.00  0.00           C  
ATOM   3410  C   PRO B 143     -40.793   2.401   9.747  1.00  0.00           C  
ATOM   3411  O   PRO B 143     -41.001   1.194   9.585  1.00  0.00           O  
ATOM   3412  CB  PRO B 143     -43.296   2.698   9.571  1.00  0.00           C  
ATOM   3413  CG  PRO B 143     -43.488   2.690   8.090  1.00  0.00           C  
ATOM   3414  CD  PRO B 143     -42.897   3.981   7.591  1.00  0.00           C  
ATOM   3415  HA  PRO B 143     -41.929   3.958  10.716  1.00  0.00           H  
ATOM   3416 1HB  PRO B 143     -43.267   1.687  10.003  1.00  0.00           H  
ATOM   3417 2HB  PRO B 143     -44.085   3.252  10.100  1.00  0.00           H  
ATOM   3418 1HG  PRO B 143     -42.991   1.813   7.649  1.00  0.00           H  
ATOM   3419 2HG  PRO B 143     -44.557   2.606   7.847  1.00  0.00           H  
ATOM   3420 1HD  PRO B 143     -42.425   3.813   6.613  1.00  0.00           H  
ATOM   3421 2HD  PRO B 143     -43.689   4.740   7.515  1.00  0.00           H  
ATOM   3422  N   ASP B 144     -39.573   2.904   9.910  1.00  0.00           N  
ATOM   3423  CA  ASP B 144     -38.367   2.103   9.764  1.00  0.00           C  
ATOM   3424  C   ASP B 144     -37.329   2.581  10.771  1.00  0.00           C  
ATOM   3425  O   ASP B 144     -36.833   3.710  10.657  1.00  0.00           O  
ATOM   3426  CB  ASP B 144     -37.810   2.198   8.342  1.00  0.00           C  
ATOM   3427  CG  ASP B 144     -36.563   1.349   8.135  1.00  0.00           C  
ATOM   3428  OD1 ASP B 144     -35.644   1.480   8.908  1.00  0.00           O  
ATOM   3429  OD2 ASP B 144     -36.542   0.578   7.206  1.00  0.00           O1-
ATOM   3430  H   ASP B 144     -39.488   3.882  10.145  1.00  0.00           H  
ATOM   3431  HA  ASP B 144     -38.615   1.062   9.974  1.00  0.00           H  
ATOM   3432 1HB  ASP B 144     -38.572   1.878   7.631  1.00  0.00           H  
ATOM   3433 2HB  ASP B 144     -37.567   3.237   8.115  1.00  0.00           H  
ATOM   3434  N   PRO B 145     -36.987   1.766  11.775  1.00  0.00           N  
ATOM   3435  CA  PRO B 145     -36.032   2.223  12.802  1.00  0.00           C  
ATOM   3436  C   PRO B 145     -34.738   2.782  12.236  1.00  0.00           C  
ATOM   3437  O   PRO B 145     -34.148   3.685  12.841  1.00  0.00           O  
ATOM   3438  CB  PRO B 145     -35.769   0.945  13.604  1.00  0.00           C  
ATOM   3439  CG  PRO B 145     -37.048   0.185  13.512  1.00  0.00           C  
ATOM   3440  CD  PRO B 145     -37.520   0.415  12.101  1.00  0.00           C  
ATOM   3441  HA  PRO B 145     -36.505   3.007  13.412  1.00  0.00           H  
ATOM   3442 1HB  PRO B 145     -34.917   0.399  13.173  1.00  0.00           H  
ATOM   3443 2HB  PRO B 145     -35.498   1.200  14.639  1.00  0.00           H  
ATOM   3444 1HG  PRO B 145     -36.876  -0.878  13.734  1.00  0.00           H  
ATOM   3445 2HG  PRO B 145     -37.763   0.553  14.263  1.00  0.00           H  
ATOM   3446 1HD  PRO B 145     -37.089  -0.353  11.441  1.00  0.00           H  
ATOM   3447 2HD  PRO B 145     -38.619   0.380  12.071  1.00  0.00           H  
ATOM   3448  N   GLU B 146     -34.282   2.277  11.087  1.00  0.00           N  
ATOM   3449  CA  GLU B 146     -33.060   2.804  10.488  1.00  0.00           C  
ATOM   3450  C   GLU B 146     -33.277   4.207   9.932  1.00  0.00           C  
ATOM   3451  O   GLU B 146     -32.462   5.106  10.167  1.00  0.00           O  
ATOM   3452  CB  GLU B 146     -32.569   1.875   9.375  1.00  0.00           C  
ATOM   3453  CG  GLU B 146     -31.294   2.339   8.686  1.00  0.00           C  
ATOM   3454  CD  GLU B 146     -30.906   1.467   7.525  1.00  0.00           C  
ATOM   3455  OE1 GLU B 146     -31.563   0.478   7.303  1.00  0.00           O  
ATOM   3456  OE2 GLU B 146     -29.951   1.789   6.858  1.00  0.00           O1-
ATOM   3457  H   GLU B 146     -34.774   1.527  10.622  1.00  0.00           H  
ATOM   3458  HA  GLU B 146     -32.297   2.876  11.263  1.00  0.00           H  
ATOM   3459 1HB  GLU B 146     -32.385   0.882   9.786  1.00  0.00           H  
ATOM   3460 2HB  GLU B 146     -33.344   1.777   8.614  1.00  0.00           H  
ATOM   3461 1HG  GLU B 146     -31.438   3.358   8.327  1.00  0.00           H  
ATOM   3462 2HG  GLU B 146     -30.484   2.350   9.413  1.00  0.00           H  
ATOM   3463  N   ALA B 147     -34.371   4.414   9.195  1.00  0.00           N  
ATOM   3464  CA  ALA B 147     -34.668   5.745   8.676  1.00  0.00           C  
ATOM   3465  C   ALA B 147     -34.843   6.749   9.808  1.00  0.00           C  
ATOM   3466  O   ALA B 147     -34.423   7.906   9.690  1.00  0.00           O  
ATOM   3467  CB  ALA B 147     -35.914   5.702   7.795  1.00  0.00           C  
ATOM   3468  H   ALA B 147     -35.003   3.654   8.990  1.00  0.00           H  
ATOM   3469  HA  ALA B 147     -33.820   6.071   8.074  1.00  0.00           H  
ATOM   3470 1HB  ALA B 147     -36.126   6.700   7.414  1.00  0.00           H  
ATOM   3471 2HB  ALA B 147     -35.746   5.022   6.959  1.00  0.00           H  
ATOM   3472 3HB  ALA B 147     -36.762   5.351   8.382  1.00  0.00           H  
ATOM   3473  N   LEU B 148     -35.466   6.327  10.911  1.00  0.00           N  
ATOM   3474  CA  LEU B 148     -35.724   7.248  12.013  1.00  0.00           C  
ATOM   3475  C   LEU B 148     -34.433   7.621  12.731  1.00  0.00           C  
ATOM   3476  O   LEU B 148     -34.219   8.791  13.067  1.00  0.00           O  
ATOM   3477  CB  LEU B 148     -36.708   6.621  13.009  1.00  0.00           C  
ATOM   3478  CG  LEU B 148     -38.088   6.262  12.443  1.00  0.00           C  
ATOM   3479  CD1 LEU B 148     -38.867   5.460  13.477  1.00  0.00           C  
ATOM   3480  CD2 LEU B 148     -38.830   7.535  12.066  1.00  0.00           C  
ATOM   3481  H   LEU B 148     -35.765   5.366  10.993  1.00  0.00           H  
ATOM   3482  HA  LEU B 148     -36.152   8.164  11.606  1.00  0.00           H  
ATOM   3483 1HB  LEU B 148     -36.265   5.710  13.407  1.00  0.00           H  
ATOM   3484 2HB  LEU B 148     -36.859   7.318  13.833  1.00  0.00           H  
ATOM   3485  HG  LEU B 148     -37.967   5.636  11.559  1.00  0.00           H  
ATOM   3486 1HD1 LEU B 148     -39.848   5.205  13.075  1.00  0.00           H  
ATOM   3487 2HD1 LEU B 148     -38.324   4.546  13.714  1.00  0.00           H  
ATOM   3488 3HD1 LEU B 148     -38.990   6.055  14.381  1.00  0.00           H  
ATOM   3489 1HD2 LEU B 148     -39.810   7.280  11.663  1.00  0.00           H  
ATOM   3490 2HD2 LEU B 148     -38.952   8.161  12.950  1.00  0.00           H  
ATOM   3491 3HD2 LEU B 148     -38.259   8.079  11.313  1.00  0.00           H  
ATOM   3492  N   LYS B 149     -33.564   6.637  12.975  1.00  0.00           N  
ATOM   3493  CA  LYS B 149     -32.284   6.923  13.616  1.00  0.00           C  
ATOM   3494  C   LYS B 149     -31.388   7.751  12.706  1.00  0.00           C  
ATOM   3495  O   LYS B 149     -30.681   8.653  13.169  1.00  0.00           O  
ATOM   3496  CB  LYS B 149     -31.578   5.625  14.010  1.00  0.00           C  
ATOM   3497  CG  LYS B 149     -32.199   4.907  15.201  1.00  0.00           C  
ATOM   3498  CD  LYS B 149     -31.312   3.770  15.684  1.00  0.00           C  
ATOM   3499  CE  LYS B 149     -31.355   2.588  14.727  1.00  0.00           C  
ATOM   3500  NZ  LYS B 149     -30.612   1.413  15.259  1.00  0.00           N1+
ATOM   3501  H   LYS B 149     -33.784   5.685  12.720  1.00  0.00           H  
ATOM   3502  HA  LYS B 149     -32.472   7.510  14.517  1.00  0.00           H  
ATOM   3503 1HB  LYS B 149     -31.583   4.937  13.165  1.00  0.00           H  
ATOM   3504 2HB  LYS B 149     -30.536   5.837  14.253  1.00  0.00           H  
ATOM   3505 1HG  LYS B 149     -32.345   5.616  16.018  1.00  0.00           H  
ATOM   3506 2HG  LYS B 149     -33.170   4.504  14.916  1.00  0.00           H  
ATOM   3507 1HD  LYS B 149     -30.283   4.121  15.769  1.00  0.00           H  
ATOM   3508 2HD  LYS B 149     -31.647   3.440  16.668  1.00  0.00           H  
ATOM   3509 1HE  LYS B 149     -32.391   2.299  14.553  1.00  0.00           H  
ATOM   3510 2HE  LYS B 149     -30.916   2.877  13.772  1.00  0.00           H  
ATOM   3511 1HZ  LYS B 149     -30.664   0.653  14.596  1.00  0.00           H  
ATOM   3512 2HZ  LYS B 149     -29.645   1.665  15.407  1.00  0.00           H  
ATOM   3513 3HZ  LYS B 149     -31.022   1.124  16.136  1.00  0.00           H  
ATOM   3514  N   GLU B 150     -31.406   7.460  11.403  1.00  0.00           N  
ATOM   3515  CA  GLU B 150     -30.616   8.246  10.462  1.00  0.00           C  
ATOM   3516  C   GLU B 150     -31.146   9.670  10.352  1.00  0.00           C  
ATOM   3517  O   GLU B 150     -30.367  10.615  10.182  1.00  0.00           O  
ATOM   3518  CB  GLU B 150     -30.617   7.585   9.081  1.00  0.00           C  
ATOM   3519  CG  GLU B 150     -29.810   6.296   9.001  1.00  0.00           C  
ATOM   3520  CD  GLU B 150     -28.344   6.507   9.258  1.00  0.00           C  
ATOM   3521  OE1 GLU B 150     -27.793   7.436   8.718  1.00  0.00           O  
ATOM   3522  OE2 GLU B 150     -27.774   5.737   9.995  1.00  0.00           O1-
ATOM   3523  H   GLU B 150     -31.965   6.693  11.056  1.00  0.00           H  
ATOM   3524  HA  GLU B 150     -29.592   8.305  10.833  1.00  0.00           H  
ATOM   3525 1HB  GLU B 150     -31.642   7.357   8.787  1.00  0.00           H  
ATOM   3526 2HB  GLU B 150     -30.212   8.280   8.345  1.00  0.00           H  
ATOM   3527 1HG  GLU B 150     -30.199   5.592   9.737  1.00  0.00           H  
ATOM   3528 2HG  GLU B 150     -29.942   5.858   8.013  1.00  0.00           H  
ATOM   3529  N   ALA B 151     -32.467   9.842  10.445  1.00  0.00           N  
ATOM   3530  CA  ALA B 151     -33.037  11.186  10.455  1.00  0.00           C  
ATOM   3531  C   ALA B 151     -32.525  11.988  11.644  1.00  0.00           C  
ATOM   3532  O   ALA B 151     -32.248  13.187  11.522  1.00  0.00           O  
ATOM   3533  CB  ALA B 151     -34.562  11.111  10.474  1.00  0.00           C  
ATOM   3534  H   ALA B 151     -33.085   9.045  10.507  1.00  0.00           H  
ATOM   3535  HA  ALA B 151     -32.717  11.696   9.546  1.00  0.00           H  
ATOM   3536 1HB  ALA B 151     -34.976  12.120  10.481  1.00  0.00           H  
ATOM   3537 2HB  ALA B 151     -34.911  10.582   9.586  1.00  0.00           H  
ATOM   3538 3HB  ALA B 151     -34.889  10.578  11.365  1.00  0.00           H  
ATOM   3539  N   VAL B 152     -32.390  11.341  12.803  1.00  0.00           N  
ATOM   3540  CA  VAL B 152     -31.875  12.028  13.982  1.00  0.00           C  
ATOM   3541  C   VAL B 152     -30.416  12.415  13.778  1.00  0.00           C  
ATOM   3542  O   VAL B 152     -30.022  13.562  14.018  1.00  0.00           O  
ATOM   3543  CB  VAL B 152     -31.999  11.131  15.228  1.00  0.00           C  
ATOM   3544  CG1 VAL B 152     -31.237  11.735  16.398  1.00  0.00           C  
ATOM   3545  CG2 VAL B 152     -33.466  10.937  15.582  1.00  0.00           C  
ATOM   3546  H   VAL B 152     -32.642  10.366  12.872  1.00  0.00           H  
ATOM   3547  HA  VAL B 152     -32.439  12.952  14.118  1.00  0.00           H  
ATOM   3548  HB  VAL B 152     -31.545  10.163  15.014  1.00  0.00           H  
ATOM   3549 1HG1 VAL B 152     -31.336  11.088  17.270  1.00  0.00           H  
ATOM   3550 2HG1 VAL B 152     -30.184  11.832  16.135  1.00  0.00           H  
ATOM   3551 3HG1 VAL B 152     -31.646  12.719  16.629  1.00  0.00           H  
ATOM   3552 1HG2 VAL B 152     -33.546  10.301  16.463  1.00  0.00           H  
ATOM   3553 2HG2 VAL B 152     -33.921  11.906  15.790  1.00  0.00           H  
ATOM   3554 3HG2 VAL B 152     -33.983  10.465  14.746  1.00  0.00           H  
ATOM   3555  N   LYS B 153     -29.595  11.465  13.322  1.00  0.00           N  
ATOM   3556  CA  LYS B 153     -28.178  11.745  13.102  1.00  0.00           C  
ATOM   3557  C   LYS B 153     -27.979  12.807  12.026  1.00  0.00           C  
ATOM   3558  O   LYS B 153     -27.165  13.724  12.194  1.00  0.00           O  
ATOM   3559  CB  LYS B 153     -27.435  10.465  12.716  1.00  0.00           C  
ATOM   3560  CG  LYS B 153     -27.278   9.463  13.852  1.00  0.00           C  
ATOM   3561  CD  LYS B 153     -26.332   8.335  13.468  1.00  0.00           C  
ATOM   3562  CE  LYS B 153     -26.888   7.514  12.315  1.00  0.00           C  
ATOM   3563  NZ  LYS B 153     -26.043   6.325  12.021  1.00  0.00           N1+
ATOM   3564  H   LYS B 153     -29.950  10.539  13.127  1.00  0.00           H  
ATOM   3565  HA  LYS B 153     -27.755  12.138  14.026  1.00  0.00           H  
ATOM   3566 1HB  LYS B 153     -27.964   9.967  11.903  1.00  0.00           H  
ATOM   3567 2HB  LYS B 153     -26.440  10.718  12.354  1.00  0.00           H  
ATOM   3568 1HG  LYS B 153     -26.885   9.972  14.734  1.00  0.00           H  
ATOM   3569 2HG  LYS B 153     -28.251   9.041  14.103  1.00  0.00           H  
ATOM   3570 1HD  LYS B 153     -25.368   8.754  13.175  1.00  0.00           H  
ATOM   3571 2HD  LYS B 153     -26.178   7.682  14.327  1.00  0.00           H  
ATOM   3572 1HE  LYS B 153     -27.894   7.177  12.560  1.00  0.00           H  
ATOM   3573 2HE  LYS B 153     -26.944   8.135  11.421  1.00  0.00           H  
ATOM   3574 1HZ  LYS B 153     -26.445   5.808  11.250  1.00  0.00           H  
ATOM   3575 2HZ  LYS B 153     -25.111   6.626  11.772  1.00  0.00           H  
ATOM   3576 3HZ  LYS B 153     -25.999   5.732  12.837  1.00  0.00           H  
ATOM   3577  N   ALA B 154     -28.712  12.703  10.916  1.00  0.00           N  
ATOM   3578  CA  ALA B 154     -28.585  13.700   9.857  1.00  0.00           C  
ATOM   3579  C   ALA B 154     -29.011  15.080  10.343  1.00  0.00           C  
ATOM   3580  O   ALA B 154     -28.354  16.083  10.040  1.00  0.00           O  
ATOM   3581  CB  ALA B 154     -29.406  13.282   8.637  1.00  0.00           C  
ATOM   3582  H   ALA B 154     -29.361  11.939  10.796  1.00  0.00           H  
ATOM   3583  HA  ALA B 154     -27.534  13.760   9.573  1.00  0.00           H  
ATOM   3584 1HB  ALA B 154     -29.303  14.033   7.853  1.00  0.00           H  
ATOM   3585 2HB  ALA B 154     -29.046  12.321   8.268  1.00  0.00           H  
ATOM   3586 3HB  ALA B 154     -30.454  13.192   8.918  1.00  0.00           H  
ATOM   3587  N   ALA B 155     -30.107  15.150  11.102  1.00  0.00           N  
ATOM   3588  CA  ALA B 155     -30.547  16.432  11.639  1.00  0.00           C  
ATOM   3589  C   ALA B 155     -29.553  16.990  12.651  1.00  0.00           C  
ATOM   3590  O   ALA B 155     -29.299  18.200  12.664  1.00  0.00           O  
ATOM   3591  CB  ALA B 155     -31.931  16.292  12.269  1.00  0.00           C  
ATOM   3592  H   ALA B 155     -30.641  14.320  11.312  1.00  0.00           H  
ATOM   3593  HA  ALA B 155     -30.603  17.144  10.815  1.00  0.00           H  
ATOM   3594 1HB  ALA B 155     -32.250  17.255  12.667  1.00  0.00           H  
ATOM   3595 2HB  ALA B 155     -32.642  15.958  11.513  1.00  0.00           H  
ATOM   3596 3HB  ALA B 155     -31.891  15.562  13.076  1.00  0.00           H  
ATOM   3597  N   GLU B 156     -28.984  16.131  13.502  1.00  0.00           N  
ATOM   3598  CA  GLU B 156     -27.980  16.598  14.455  1.00  0.00           C  
ATOM   3599  C   GLU B 156     -26.791  17.232  13.746  1.00  0.00           C  
ATOM   3600  O   GLU B 156     -26.277  18.258  14.201  1.00  0.00           O  
ATOM   3601  CB  GLU B 156     -27.501  15.441  15.334  1.00  0.00           C  
ATOM   3602  CG  GLU B 156     -26.406  15.814  16.323  1.00  0.00           C  
ATOM   3603  CD  GLU B 156     -25.973  14.658  17.181  1.00  0.00           C  
ATOM   3604  OE1 GLU B 156     -26.744  13.743  17.345  1.00  0.00           O  
ATOM   3605  OE2 GLU B 156     -24.869  14.689  17.673  1.00  0.00           O1-
ATOM   3606  H   GLU B 156     -29.240  15.154  13.497  1.00  0.00           H  
ATOM   3607  HA  GLU B 156     -28.433  17.363  15.087  1.00  0.00           H  
ATOM   3608 1HB  GLU B 156     -28.342  15.042  15.902  1.00  0.00           H  
ATOM   3609 2HB  GLU B 156     -27.121  14.637  14.703  1.00  0.00           H  
ATOM   3610 1HG  GLU B 156     -25.542  16.185  15.771  1.00  0.00           H  
ATOM   3611 2HG  GLU B 156     -26.767  16.619  16.962  1.00  0.00           H  
ATOM   3612  N   LYS B 157     -26.340  16.636  12.640  1.00  0.00           N  
ATOM   3613  CA  LYS B 157     -25.218  17.204  11.901  1.00  0.00           C  
ATOM   3614  C   LYS B 157     -25.540  18.603  11.394  1.00  0.00           C  
ATOM   3615  O   LYS B 157     -24.661  19.471  11.366  1.00  0.00           O  
ATOM   3616  CB  LYS B 157     -24.834  16.297  10.731  1.00  0.00           C  
ATOM   3617  CG  LYS B 157     -24.192  14.979  11.141  1.00  0.00           C  
ATOM   3618  CD  LYS B 157     -23.919  14.097   9.932  1.00  0.00           C  
ATOM   3619  CE  LYS B 157     -23.422  12.721  10.350  1.00  0.00           C  
ATOM   3620  NZ  LYS B 157     -23.155  11.846   9.177  1.00  0.00           N1+
ATOM   3621  H   LYS B 157     -26.770  15.787  12.304  1.00  0.00           H  
ATOM   3622  HA  LYS B 157     -24.366  17.287  12.576  1.00  0.00           H  
ATOM   3623 1HB  LYS B 157     -25.723  16.068  10.142  1.00  0.00           H  
ATOM   3624 2HB  LYS B 157     -24.135  16.821  10.079  1.00  0.00           H  
ATOM   3625 1HG  LYS B 157     -23.250  15.177  11.655  1.00  0.00           H  
ATOM   3626 2HG  LYS B 157     -24.854  14.449  11.825  1.00  0.00           H  
ATOM   3627 1HD  LYS B 157     -24.836  13.982   9.351  1.00  0.00           H  
ATOM   3628 2HD  LYS B 157     -23.167  14.568   9.300  1.00  0.00           H  
ATOM   3629 1HE  LYS B 157     -22.504  12.826  10.927  1.00  0.00           H  
ATOM   3630 2HE  LYS B 157     -24.169  12.241  10.983  1.00  0.00           H  
ATOM   3631 1HZ  LYS B 157     -22.828  10.944   9.496  1.00  0.00           H  
ATOM   3632 2HZ  LYS B 157     -24.005  11.726   8.645  1.00  0.00           H  
ATOM   3633 3HZ  LYS B 157     -22.449  12.271   8.593  1.00  0.00           H  
ATOM   3634  N   VAL B 158     -26.794  18.842  11.004  1.00  0.00           N  
ATOM   3635  CA  VAL B 158     -27.210  20.181  10.597  1.00  0.00           C  
ATOM   3636  C   VAL B 158     -27.115  21.154  11.767  1.00  0.00           C  
ATOM   3637  O   VAL B 158     -26.652  22.290  11.609  1.00  0.00           O  
ATOM   3638  CB  VAL B 158     -28.654  20.158  10.064  1.00  0.00           C  
ATOM   3639  CG1 VAL B 158     -29.155  21.574   9.819  1.00  0.00           C  
ATOM   3640  CG2 VAL B 158     -28.722  19.333   8.788  1.00  0.00           C  
ATOM   3641  H   VAL B 158     -27.469  18.091  10.987  1.00  0.00           H  
ATOM   3642  HA  VAL B 158     -26.521  20.540   9.831  1.00  0.00           H  
ATOM   3643  HB  VAL B 158     -29.303  19.714  10.820  1.00  0.00           H  
ATOM   3644 1HG1 VAL B 158     -30.177  21.538   9.443  1.00  0.00           H  
ATOM   3645 2HG1 VAL B 158     -29.131  22.135  10.752  1.00  0.00           H  
ATOM   3646 3HG1 VAL B 158     -28.515  22.063   9.084  1.00  0.00           H  
ATOM   3647 1HG2 VAL B 158     -29.747  19.320   8.417  1.00  0.00           H  
ATOM   3648 2HG2 VAL B 158     -28.069  19.773   8.035  1.00  0.00           H  
ATOM   3649 3HG2 VAL B 158     -28.399  18.313   8.997  1.00  0.00           H  
ATOM   3650  N   VAL B 159     -27.547  20.731  12.958  1.00  0.00           N  
ATOM   3651  CA  VAL B 159     -27.444  21.606  14.121  1.00  0.00           C  
ATOM   3652  C   VAL B 159     -25.990  21.959  14.407  1.00  0.00           C  
ATOM   3653  O   VAL B 159     -25.677  23.114  14.723  1.00  0.00           O  
ATOM   3654  CB  VAL B 159     -28.060  20.928  15.359  1.00  0.00           C  
ATOM   3655  CG1 VAL B 159     -27.814  21.768  16.604  1.00  0.00           C  
ATOM   3656  CG2 VAL B 159     -29.550  20.709  15.143  1.00  0.00           C  
ATOM   3657  H   VAL B 159     -27.947  19.811  13.069  1.00  0.00           H  
ATOM   3658  HA  VAL B 159     -27.951  22.545  13.895  1.00  0.00           H  
ATOM   3659  HB  VAL B 159     -27.570  19.967  15.518  1.00  0.00           H  
ATOM   3660 1HG1 VAL B 159     -28.255  21.274  17.470  1.00  0.00           H  
ATOM   3661 2HG1 VAL B 159     -26.741  21.881  16.760  1.00  0.00           H  
ATOM   3662 3HG1 VAL B 159     -28.269  22.750  16.476  1.00  0.00           H  
ATOM   3663 1HG2 VAL B 159     -29.978  20.229  16.022  1.00  0.00           H  
ATOM   3664 2HG2 VAL B 159     -30.038  21.670  14.979  1.00  0.00           H  
ATOM   3665 3HG2 VAL B 159     -29.701  20.072  14.271  1.00  0.00           H  
ATOM   3666  N   ARG B 160     -25.080  20.988  14.302  1.00  0.00           N  
ATOM   3667  CA  ARG B 160     -23.674  21.250  14.588  1.00  0.00           C  
ATOM   3668  C   ARG B 160     -23.033  22.160  13.548  1.00  0.00           C  
ATOM   3669  O   ARG B 160     -22.150  22.951  13.897  1.00  0.00           O  
ATOM   3670  CB  ARG B 160     -22.896  19.943  14.653  1.00  0.00           C  
ATOM   3671  CG  ARG B 160     -23.208  19.072  15.859  1.00  0.00           C  
ATOM   3672  CD  ARG B 160     -22.474  17.782  15.809  1.00  0.00           C  
ATOM   3673  NE  ARG B 160     -22.823  16.916  16.924  1.00  0.00           N  
ATOM   3674  CZ  ARG B 160     -22.240  16.960  18.138  1.00  0.00           C  
ATOM   3675  NH1 ARG B 160     -21.284  17.830  18.378  1.00  0.00           N1+
ATOM   3676  NH2 ARG B 160     -22.629  16.128  19.088  1.00  0.00           N  
ATOM   3677  H   ARG B 160     -25.359  20.059  14.020  1.00  0.00           H  
ATOM   3678  HA  ARG B 160     -23.607  21.760  15.549  1.00  0.00           H  
ATOM   3679 1HB  ARG B 160     -23.099  19.356  13.759  1.00  0.00           H  
ATOM   3680 2HB  ARG B 160     -21.827  20.157  14.669  1.00  0.00           H  
ATOM   3681 1HG  ARG B 160     -22.920  19.596  16.771  1.00  0.00           H  
ATOM   3682 2HG  ARG B 160     -24.277  18.857  15.886  1.00  0.00           H  
ATOM   3683 1HD  ARG B 160     -22.716  17.261  14.884  1.00  0.00           H  
ATOM   3684 2HD  ARG B 160     -21.402  17.972  15.847  1.00  0.00           H  
ATOM   3685  HE  ARG B 160     -23.554  16.233  16.777  1.00  0.00           H  
ATOM   3686 1HH1 ARG B 160     -20.986  18.466  17.651  1.00  0.00           H  
ATOM   3687 2HH1 ARG B 160     -20.847  17.863  19.287  1.00  0.00           H  
ATOM   3688 1HH2 ARG B 160     -23.364  15.458  18.903  1.00  0.00           H  
ATOM   3689 2HH2 ARG B 160     -22.193  16.160  19.997  1.00  0.00           H  
ATOM   3690  N   GLU B 161     -23.457  22.066  12.288  1.00  0.00           N  
ATOM   3691  CA  GLU B 161     -22.856  22.870  11.228  1.00  0.00           C  
ATOM   3692  C   GLU B 161     -23.223  24.343  11.370  1.00  0.00           C  
ATOM   3693  O   GLU B 161     -22.391  25.226  11.142  1.00  0.00           O  
ATOM   3694  CB  GLU B 161     -23.296  22.356   9.855  1.00  0.00           C  
ATOM   3695  CG  GLU B 161     -22.660  23.082   8.678  1.00  0.00           C  
ATOM   3696  CD  GLU B 161     -21.173  22.881   8.601  1.00  0.00           C  
ATOM   3697  OE1 GLU B 161     -20.671  22.027   9.291  1.00  0.00           O  
ATOM   3698  OE2 GLU B 161     -20.537  23.583   7.850  1.00  0.00           O1-
ATOM   3699  H   GLU B 161     -24.206  21.429  12.057  1.00  0.00           H  
ATOM   3700  HA  GLU B 161     -21.771  22.794  11.309  1.00  0.00           H  
ATOM   3701 1HB  GLU B 161     -23.050  21.297   9.767  1.00  0.00           H  
ATOM   3702 2HB  GLU B 161     -24.378  22.450   9.761  1.00  0.00           H  
ATOM   3703 1HG  GLU B 161     -23.113  22.721   7.755  1.00  0.00           H  
ATOM   3704 2HG  GLU B 161     -22.875  24.146   8.763  1.00  0.00           H  
ATOM   3705  N   GLN B 162     -24.473  24.625  11.745  1.00  0.00           N  
ATOM   3706  CA  GLN B 162     -24.977  25.988  11.899  1.00  0.00           C  
ATOM   3707  C   GLN B 162     -25.811  26.053  13.172  1.00  0.00           C  
ATOM   3708  O   GLN B 162     -27.047  26.121  13.116  1.00  0.00           O  
ATOM   3709  CB  GLN B 162     -25.810  26.413  10.687  1.00  0.00           C  
ATOM   3710  CG  GLN B 162     -25.018  26.525   9.395  1.00  0.00           C  
ATOM   3711  CD  GLN B 162     -24.130  27.755   9.366  1.00  0.00           C  
ATOM   3712  NE2 GLN B 162     -22.918  27.621   9.892  1.00  0.00           N  
ATOM   3713  OE1 GLN B 162     -24.529  28.815   8.875  1.00  0.00           O  
ATOM   3714  H   GLN B 162     -25.091  23.847  11.930  1.00  0.00           H  
ATOM   3715  HA  GLN B 162     -24.126  26.663  11.995  1.00  0.00           H  
ATOM   3716 1HB  GLN B 162     -26.613  25.694  10.527  1.00  0.00           H  
ATOM   3717 2HB  GLN B 162     -26.271  27.381  10.884  1.00  0.00           H  
ATOM   3718 1HG  GLN B 162     -24.385  25.644   9.291  1.00  0.00           H  
ATOM   3719 2HG  GLN B 162     -25.714  26.586   8.558  1.00  0.00           H  
ATOM   3720 1HE2 GLN B 162     -22.287  28.398   9.901  1.00  0.00           H  
ATOM   3721 2HE2 GLN B 162     -22.634  26.743  10.279  1.00  0.00           H  
ATOM   3722  N   PRO B 163     -25.170  26.031  14.340  1.00  0.00           N  
ATOM   3723  CA  PRO B 163     -25.926  26.073  15.595  1.00  0.00           C  
ATOM   3724  C   PRO B 163     -26.711  27.368  15.731  1.00  0.00           C  
ATOM   3725  O   PRO B 163     -26.219  28.459  15.428  1.00  0.00           O  
ATOM   3726  CB  PRO B 163     -24.840  25.969  16.673  1.00  0.00           C  
ATOM   3727  CG  PRO B 163     -23.647  25.370  15.983  1.00  0.00           C  
ATOM   3728  CD  PRO B 163     -23.697  25.889  14.583  1.00  0.00           C  
ATOM   3729  HA  PRO B 163     -26.603  25.207  15.638  1.00  0.00           H  
ATOM   3730 1HB  PRO B 163     -24.624  26.966  17.086  1.00  0.00           H  
ATOM   3731 2HB  PRO B 163     -25.195  25.345  17.506  1.00  0.00           H  
ATOM   3732 1HG  PRO B 163     -22.722  25.663  16.500  1.00  0.00           H  
ATOM   3733 2HG  PRO B 163     -23.700  24.272  16.020  1.00  0.00           H  
ATOM   3734 1HD  PRO B 163     -23.185  26.862  14.533  1.00  0.00           H  
ATOM   3735 2HD  PRO B 163     -23.221  25.164  13.906  1.00  0.00           H  
ATOM   3736  N   GLY B 164     -27.952  27.233  16.196  1.00  0.00           N  
ATOM   3737  CA  GLY B 164     -28.791  28.393  16.423  1.00  0.00           C  
ATOM   3738  C   GLY B 164     -29.470  28.945  15.192  1.00  0.00           C  
ATOM   3739  O   GLY B 164     -30.264  29.883  15.305  1.00  0.00           O  
ATOM   3740  H   GLY B 164     -28.318  26.313  16.393  1.00  0.00           H  
ATOM   3741 1HA  GLY B 164     -29.569  28.142  17.145  1.00  0.00           H  
ATOM   3742 2HA  GLY B 164     -28.195  29.193  16.858  1.00  0.00           H  
ATOM   3743  N   SER B 165     -29.183  28.395  14.018  1.00  0.00           N  
ATOM   3744  CA  SER B 165     -29.750  28.893  12.777  1.00  0.00           C  
ATOM   3745  C   SER B 165     -31.171  28.367  12.591  1.00  0.00           C  
ATOM   3746  O   SER B 165     -31.623  27.453  13.284  1.00  0.00           O  
ATOM   3747  CB  SER B 165     -28.882  28.482  11.603  1.00  0.00           C  
ATOM   3748  OG  SER B 165     -28.906  27.093  11.423  1.00  0.00           O  
ATOM   3749  H   SER B 165     -28.551  27.607  13.989  1.00  0.00           H  
ATOM   3750  HA  SER B 165     -29.795  29.981  12.830  1.00  0.00           H  
ATOM   3751 1HB  SER B 165     -29.238  28.975  10.698  1.00  0.00           H  
ATOM   3752 2HB  SER B 165     -27.859  28.812  11.774  1.00  0.00           H  
ATOM   3753  HG  SER B 165     -28.148  26.751  11.903  1.00  0.00           H  
ATOM   3754  N   GLU B 166     -31.886  28.971  11.635  1.00  0.00           N  
ATOM   3755  CA  GLU B 166     -33.183  28.437  11.234  1.00  0.00           C  
ATOM   3756  C   GLU B 166     -33.063  27.003  10.736  1.00  0.00           C  
ATOM   3757  O   GLU B 166     -33.981  26.198  10.928  1.00  0.00           O  
ATOM   3758  CB  GLU B 166     -33.806  29.314  10.145  1.00  0.00           C  
ATOM   3759  CG  GLU B 166     -34.165  30.721  10.599  1.00  0.00           C  
ATOM   3760  CD  GLU B 166     -32.998  31.667  10.551  1.00  0.00           C  
ATOM   3761  OE1 GLU B 166     -31.901  31.216  10.322  1.00  0.00           O  
ATOM   3762  OE2 GLU B 166     -33.203  32.843  10.742  1.00  0.00           O1-
ATOM   3763  H   GLU B 166     -31.534  29.802  11.182  1.00  0.00           H  
ATOM   3764  HA  GLU B 166     -33.839  28.430  12.106  1.00  0.00           H  
ATOM   3765 1HB  GLU B 166     -33.115  29.399   9.307  1.00  0.00           H  
ATOM   3766 2HB  GLU B 166     -34.715  28.840   9.773  1.00  0.00           H  
ATOM   3767 1HG  GLU B 166     -34.958  31.107   9.959  1.00  0.00           H  
ATOM   3768 2HG  GLU B 166     -34.548  30.676  11.618  1.00  0.00           H  
ATOM   3769  N   LEU B 167     -31.938  26.666  10.102  1.00  0.00           N  
ATOM   3770  CA  LEU B 167     -31.697  25.286   9.697  1.00  0.00           C  
ATOM   3771  C   LEU B 167     -31.598  24.361  10.902  1.00  0.00           C  
ATOM   3772  O   LEU B 167     -32.118  23.240  10.865  1.00  0.00           O  
ATOM   3773  CB  LEU B 167     -30.408  25.195   8.870  1.00  0.00           C  
ATOM   3774  CG  LEU B 167     -30.430  25.926   7.522  1.00  0.00           C  
ATOM   3775  CD1 LEU B 167     -29.007  26.075   7.001  1.00  0.00           C  
ATOM   3776  CD2 LEU B 167     -31.294  25.151   6.538  1.00  0.00           C  
ATOM   3777  H   LEU B 167     -31.243  27.369   9.895  1.00  0.00           H  
ATOM   3778  HA  LEU B 167     -32.538  24.951   9.091  1.00  0.00           H  
ATOM   3779 1HB  LEU B 167     -29.589  25.607   9.457  1.00  0.00           H  
ATOM   3780 2HB  LEU B 167     -30.195  24.144   8.674  1.00  0.00           H  
ATOM   3781  HG  LEU B 167     -30.842  26.926   7.657  1.00  0.00           H  
ATOM   3782 1HD1 LEU B 167     -29.022  26.595   6.043  1.00  0.00           H  
ATOM   3783 2HD1 LEU B 167     -28.417  26.650   7.715  1.00  0.00           H  
ATOM   3784 3HD1 LEU B 167     -28.562  25.089   6.872  1.00  0.00           H  
ATOM   3785 1HD2 LEU B 167     -31.310  25.671   5.580  1.00  0.00           H  
ATOM   3786 2HD2 LEU B 167     -30.882  24.151   6.401  1.00  0.00           H  
ATOM   3787 3HD2 LEU B 167     -32.309  25.075   6.927  1.00  0.00           H  
ATOM   3788  N   ALA B 168     -30.936  24.807  11.973  1.00  0.00           N  
ATOM   3789  CA  ALA B 168     -30.871  24.008  13.192  1.00  0.00           C  
ATOM   3790  C   ALA B 168     -32.239  23.865  13.846  1.00  0.00           C  
ATOM   3791  O   ALA B 168     -32.561  22.797  14.378  1.00  0.00           O  
ATOM   3792  CB  ALA B 168     -29.874  24.622  14.173  1.00  0.00           C  
ATOM   3793  H   ALA B 168     -30.474  25.705  11.948  1.00  0.00           H  
ATOM   3794  HA  ALA B 168     -30.533  23.008  12.923  1.00  0.00           H  
ATOM   3795 1HB  ALA B 168     -29.834  24.016  15.079  1.00  0.00           H  
ATOM   3796 2HB  ALA B 168     -28.885  24.654  13.716  1.00  0.00           H  
ATOM   3797 3HB  ALA B 168     -30.189  25.633  14.427  1.00  0.00           H  
ATOM   3798  N   LYS B 169     -33.054  24.923  13.821  1.00  0.00           N  
ATOM   3799  CA  LYS B 169     -34.382  24.842  14.420  1.00  0.00           C  
ATOM   3800  C   LYS B 169     -35.234  23.787  13.724  1.00  0.00           C  
ATOM   3801  O   LYS B 169     -35.953  23.028  14.384  1.00  0.00           O  
ATOM   3802  CB  LYS B 169     -35.080  26.202  14.364  1.00  0.00           C  
ATOM   3803  CG  LYS B 169     -34.494  27.248  15.304  1.00  0.00           C  
ATOM   3804  CD  LYS B 169     -35.223  28.577  15.174  1.00  0.00           C  
ATOM   3805  CE  LYS B 169     -34.621  29.631  16.090  1.00  0.00           C  
ATOM   3806  NZ  LYS B 169     -35.298  30.948  15.944  1.00  0.00           N1+
ATOM   3807  H   LYS B 169     -32.761  25.788  13.390  1.00  0.00           H  
ATOM   3808  HA  LYS B 169     -34.274  24.540  15.463  1.00  0.00           H  
ATOM   3809 1HB  LYS B 169     -35.028  26.596  13.350  1.00  0.00           H  
ATOM   3810 2HB  LYS B 169     -36.134  26.080  14.615  1.00  0.00           H  
ATOM   3811 1HG  LYS B 169     -34.575  26.898  16.334  1.00  0.00           H  
ATOM   3812 2HG  LYS B 169     -33.440  27.397  15.071  1.00  0.00           H  
ATOM   3813 1HD  LYS B 169     -35.162  28.926  14.142  1.00  0.00           H  
ATOM   3814 2HD  LYS B 169     -36.273  28.443  15.431  1.00  0.00           H  
ATOM   3815 1HE  LYS B 169     -34.707  29.305  17.126  1.00  0.00           H  
ATOM   3816 2HE  LYS B 169     -33.563  29.754  15.858  1.00  0.00           H  
ATOM   3817 1HZ  LYS B 169     -34.870  31.619  16.567  1.00  0.00           H  
ATOM   3818 2HZ  LYS B 169     -35.208  31.270  14.990  1.00  0.00           H  
ATOM   3819 3HZ  LYS B 169     -36.276  30.852  16.175  1.00  0.00           H  
ATOM   3820  N   LYS B 170     -35.169  23.728  12.393  1.00  0.00           N  
ATOM   3821  CA  LYS B 170     -35.847  22.662  11.665  1.00  0.00           C  
ATOM   3822  C   LYS B 170     -35.255  21.297  11.995  1.00  0.00           C  
ATOM   3823  O   LYS B 170     -35.995  20.316  12.123  1.00  0.00           O  
ATOM   3824  CB  LYS B 170     -35.776  22.914  10.158  1.00  0.00           C  
ATOM   3825  CG  LYS B 170     -36.476  21.861   9.309  1.00  0.00           C  
ATOM   3826  CD  LYS B 170     -37.983  21.903   9.510  1.00  0.00           C  
ATOM   3827  CE  LYS B 170     -38.690  20.894   8.616  1.00  0.00           C  
ATOM   3828  NZ  LYS B 170     -40.164  20.905   8.820  1.00  0.00           N1+
ATOM   3829  H   LYS B 170     -34.649  24.423  11.875  1.00  0.00           H  
ATOM   3830  HA  LYS B 170     -36.894  22.644  11.972  1.00  0.00           H  
ATOM   3831 1HB  LYS B 170     -36.225  23.881   9.929  1.00  0.00           H  
ATOM   3832 2HB  LYS B 170     -34.732  22.956   9.845  1.00  0.00           H  
ATOM   3833 1HG  LYS B 170     -36.253  22.035   8.256  1.00  0.00           H  
ATOM   3834 2HG  LYS B 170     -36.109  20.872   9.582  1.00  0.00           H  
ATOM   3835 1HD  LYS B 170     -38.219  21.681  10.551  1.00  0.00           H  
ATOM   3836 2HD  LYS B 170     -38.354  22.901   9.277  1.00  0.00           H  
ATOM   3837 1HE  LYS B 170     -38.478  21.122   7.573  1.00  0.00           H  
ATOM   3838 2HE  LYS B 170     -38.314  19.893   8.830  1.00  0.00           H  
ATOM   3839 1HZ  LYS B 170     -40.594  20.224   8.211  1.00  0.00           H  
ATOM   3840 2HZ  LYS B 170     -40.373  20.676   9.782  1.00  0.00           H  
ATOM   3841 3HZ  LYS B 170     -40.526  21.823   8.607  1.00  0.00           H  
ATOM   3842  N   ALA B 171     -33.930  21.218  12.145  1.00  0.00           N  
ATOM   3843  CA  ALA B 171     -33.304  19.958  12.530  1.00  0.00           C  
ATOM   3844  C   ALA B 171     -33.842  19.455  13.864  1.00  0.00           C  
ATOM   3845  O   ALA B 171     -34.065  18.252  14.033  1.00  0.00           O  
ATOM   3846  CB  ALA B 171     -31.786  20.123  12.589  1.00  0.00           C  
ATOM   3847  H   ALA B 171     -33.349  22.030  11.993  1.00  0.00           H  
ATOM   3848  HA  ALA B 171     -33.551  19.212  11.775  1.00  0.00           H  
ATOM   3849 1HB  ALA B 171     -31.328  19.177  12.877  1.00  0.00           H  
ATOM   3850 2HB  ALA B 171     -31.413  20.423  11.608  1.00  0.00           H  
ATOM   3851 3HB  ALA B 171     -31.531  20.888  13.321  1.00  0.00           H  
ATOM   3852  N   LEU B 172     -34.060  20.363  14.820  1.00  0.00           N  
ATOM   3853  CA  LEU B 172     -34.567  19.956  16.127  1.00  0.00           C  
ATOM   3854  C   LEU B 172     -35.969  19.370  16.021  1.00  0.00           C  
ATOM   3855  O   LEU B 172     -36.294  18.390  16.700  1.00  0.00           O  
ATOM   3856  CB  LEU B 172     -34.580  21.153  17.086  1.00  0.00           C  
ATOM   3857  CG  LEU B 172     -33.203  21.701  17.485  1.00  0.00           C  
ATOM   3858  CD1 LEU B 172     -33.375  23.034  18.201  1.00  0.00           C  
ATOM   3859  CD2 LEU B 172     -32.492  20.691  18.372  1.00  0.00           C  
ATOM   3860  H   LEU B 172     -33.875  21.341  14.647  1.00  0.00           H  
ATOM   3861  HA  LEU B 172     -33.916  19.177  16.524  1.00  0.00           H  
ATOM   3862 1HB  LEU B 172     -35.137  21.965  16.622  1.00  0.00           H  
ATOM   3863 2HB  LEU B 172     -35.097  20.861  18.000  1.00  0.00           H  
ATOM   3864  HG  LEU B 172     -32.609  21.879  16.588  1.00  0.00           H  
ATOM   3865 1HD1 LEU B 172     -32.397  23.423  18.484  1.00  0.00           H  
ATOM   3866 2HD1 LEU B 172     -33.869  23.743  17.537  1.00  0.00           H  
ATOM   3867 3HD1 LEU B 172     -33.980  22.890  19.095  1.00  0.00           H  
ATOM   3868 1HD2 LEU B 172     -31.513  21.080  18.654  1.00  0.00           H  
ATOM   3869 2HD2 LEU B 172     -33.084  20.513  19.269  1.00  0.00           H  
ATOM   3870 3HD2 LEU B 172     -32.366  19.754  17.829  1.00  0.00           H  
ATOM   3871  N   GLU B 173     -36.816  19.961  15.174  1.00  0.00           N  
ATOM   3872  CA  GLU B 173     -38.144  19.399  14.948  1.00  0.00           C  
ATOM   3873  C   GLU B 173     -38.050  18.000  14.348  1.00  0.00           C  
ATOM   3874  O   GLU B 173     -38.790  17.094  14.744  1.00  0.00           O  
ATOM   3875  CB  GLU B 173     -38.959  20.307  14.024  1.00  0.00           C  
ATOM   3876  CG  GLU B 173     -40.362  19.800  13.722  1.00  0.00           C  
ATOM   3877  CD  GLU B 173     -41.144  20.734  12.841  1.00  0.00           C  
ATOM   3878  OE1 GLU B 173     -40.671  21.816  12.587  1.00  0.00           O  
ATOM   3879  OE2 GLU B 173     -42.216  20.366  12.422  1.00  0.00           O1-
ATOM   3880  H   GLU B 173     -36.548  20.802  14.684  1.00  0.00           H  
ATOM   3881  HA  GLU B 173     -38.653  19.315  15.908  1.00  0.00           H  
ATOM   3882 1HB  GLU B 173     -39.050  21.296  14.475  1.00  0.00           H  
ATOM   3883 2HB  GLU B 173     -38.434  20.427  13.076  1.00  0.00           H  
ATOM   3884 1HG  GLU B 173     -40.288  18.831  13.229  1.00  0.00           H  
ATOM   3885 2HG  GLU B 173     -40.896  19.660  14.660  1.00  0.00           H  
ATOM   3886  N   ILE B 174     -37.134  17.807  13.395  1.00  0.00           N  
ATOM   3887  CA  ILE B 174     -36.974  16.498  12.769  1.00  0.00           C  
ATOM   3888  C   ILE B 174     -36.532  15.463  13.797  1.00  0.00           C  
ATOM   3889  O   ILE B 174     -37.023  14.328  13.802  1.00  0.00           O  
ATOM   3890  CB  ILE B 174     -35.952  16.556  11.619  1.00  0.00           C  
ATOM   3891  CG1 ILE B 174     -36.492  17.407  10.467  1.00  0.00           C  
ATOM   3892  CG2 ILE B 174     -35.614  15.154  11.137  1.00  0.00           C  
ATOM   3893  CD1 ILE B 174     -35.445  17.784   9.443  1.00  0.00           C  
ATOM   3894  H   ILE B 174     -36.541  18.570  13.100  1.00  0.00           H  
ATOM   3895  HA  ILE B 174     -37.943  16.177  12.389  1.00  0.00           H  
ATOM   3896  HB  ILE B 174     -35.039  17.040  11.968  1.00  0.00           H  
ATOM   3897 1HG1 ILE B 174     -37.288  16.867   9.958  1.00  0.00           H  
ATOM   3898 2HG1 ILE B 174     -36.923  18.326  10.864  1.00  0.00           H  
ATOM   3899 1HG2 ILE B 174     -34.892  15.213  10.324  1.00  0.00           H  
ATOM   3900 2HG2 ILE B 174     -35.190  14.579  11.958  1.00  0.00           H  
ATOM   3901 3HG2 ILE B 174     -36.521  14.664  10.781  1.00  0.00           H  
ATOM   3902 1HD1 ILE B 174     -35.903  18.387   8.659  1.00  0.00           H  
ATOM   3903 2HD1 ILE B 174     -34.653  18.357   9.927  1.00  0.00           H  
ATOM   3904 3HD1 ILE B 174     -35.023  16.880   9.006  1.00  0.00           H  
ATOM   3905  N   ILE B 175     -35.605  15.838  14.682  1.00  0.00           N  
ATOM   3906  CA  ILE B 175     -35.138  14.908  15.709  1.00  0.00           C  
ATOM   3907  C   ILE B 175     -36.284  14.504  16.625  1.00  0.00           C  
ATOM   3908  O   ILE B 175     -36.473  13.317  16.922  1.00  0.00           O  
ATOM   3909  CB  ILE B 175     -34.003  15.528  16.545  1.00  0.00           C  
ATOM   3910  CG1 ILE B 175     -32.758  15.741  15.681  1.00  0.00           C  
ATOM   3911  CG2 ILE B 175     -33.680  14.646  17.741  1.00  0.00           C  
ATOM   3912  CD1 ILE B 175     -31.716  16.631  16.319  1.00  0.00           C  
ATOM   3913  H   ILE B 175     -35.220  16.770  14.649  1.00  0.00           H  
ATOM   3914  HA  ILE B 175     -34.783  14.002  15.219  1.00  0.00           H  
ATOM   3915  HB  ILE B 175     -34.310  16.511  16.903  1.00  0.00           H  
ATOM   3916 1HG1 ILE B 175     -32.297  14.778  15.463  1.00  0.00           H  
ATOM   3917 2HG1 ILE B 175     -33.047  16.186  14.728  1.00  0.00           H  
ATOM   3918 1HG2 ILE B 175     -32.876  15.099  18.321  1.00  0.00           H  
ATOM   3919 2HG2 ILE B 175     -34.566  14.544  18.367  1.00  0.00           H  
ATOM   3920 3HG2 ILE B 175     -33.367  13.662  17.393  1.00  0.00           H  
ATOM   3921 1HD1 ILE B 175     -30.864  16.735  15.646  1.00  0.00           H  
ATOM   3922 2HD1 ILE B 175     -32.146  17.614  16.513  1.00  0.00           H  
ATOM   3923 3HD1 ILE B 175     -31.385  16.188  17.257  1.00  0.00           H  
ATOM   3924  N   GLU B 176     -37.074  15.479  17.080  1.00  0.00           N  
ATOM   3925  CA  GLU B 176     -38.188  15.173  17.971  1.00  0.00           C  
ATOM   3926  C   GLU B 176     -39.207  14.266  17.292  1.00  0.00           C  
ATOM   3927  O   GLU B 176     -39.696  13.307  17.902  1.00  0.00           O  
ATOM   3928  CB  GLU B 176     -38.869  16.461  18.437  1.00  0.00           C  
ATOM   3929  CG  GLU B 176     -39.996  16.251  19.439  1.00  0.00           C  
ATOM   3930  CD  GLU B 176     -40.582  17.542  19.939  1.00  0.00           C  
ATOM   3931  OE1 GLU B 176     -40.117  18.580  19.534  1.00  0.00           O  
ATOM   3932  OE2 GLU B 176     -41.497  17.489  20.727  1.00  0.00           O1-
ATOM   3933  H   GLU B 176     -36.909  16.440  16.813  1.00  0.00           H  
ATOM   3934  HA  GLU B 176     -37.800  14.637  18.838  1.00  0.00           H  
ATOM   3935 1HB  GLU B 176     -38.131  17.118  18.897  1.00  0.00           H  
ATOM   3936 2HB  GLU B 176     -39.282  16.986  17.575  1.00  0.00           H  
ATOM   3937 1HG  GLU B 176     -40.784  15.666  18.966  1.00  0.00           H  
ATOM   3938 2HG  GLU B 176     -39.614  15.679  20.283  1.00  0.00           H  
ATOM   3939  N   ARG B 177     -39.540  14.551  16.033  1.00  0.00           N  
ATOM   3940  CA  ARG B 177     -40.513  13.726  15.324  1.00  0.00           C  
ATOM   3941  C   ARG B 177     -40.003  12.302  15.144  1.00  0.00           C  
ATOM   3942  O   ARG B 177     -40.748  11.338  15.362  1.00  0.00           O  
ATOM   3943  CB  ARG B 177     -40.829  14.324  13.960  1.00  0.00           C  
ATOM   3944  CG  ARG B 177     -41.676  15.586  13.996  1.00  0.00           C  
ATOM   3945  CD  ARG B 177     -41.954  16.099  12.630  1.00  0.00           C  
ATOM   3946  NE  ARG B 177     -42.711  17.340  12.660  1.00  0.00           N  
ATOM   3947  CZ  ARG B 177     -44.051  17.415  12.781  1.00  0.00           C  
ATOM   3948  NH1 ARG B 177     -44.765  16.316  12.881  1.00  0.00           N1+
ATOM   3949  NH2 ARG B 177     -44.648  18.595  12.799  1.00  0.00           N  
ATOM   3950  H   ARG B 177     -39.123  15.338  15.556  1.00  0.00           H  
ATOM   3951  HA  ARG B 177     -41.425  13.675  15.921  1.00  0.00           H  
ATOM   3952 1HB  ARG B 177     -39.900  14.565  13.445  1.00  0.00           H  
ATOM   3953 2HB  ARG B 177     -41.358  13.588  13.354  1.00  0.00           H  
ATOM   3954 1HG  ARG B 177     -42.628  15.371  14.481  1.00  0.00           H  
ATOM   3955 2HG  ARG B 177     -41.151  16.362  14.553  1.00  0.00           H  
ATOM   3956 1HD  ARG B 177     -41.013  16.287  12.113  1.00  0.00           H  
ATOM   3957 2HD  ARG B 177     -42.531  15.361  12.074  1.00  0.00           H  
ATOM   3958  HE  ARG B 177     -42.196  18.207  12.586  1.00  0.00           H  
ATOM   3959 1HH1 ARG B 177     -44.309  15.415  12.868  1.00  0.00           H  
ATOM   3960 2HH1 ARG B 177     -45.769  16.373  12.972  1.00  0.00           H  
ATOM   3961 1HH2 ARG B 177     -44.099  19.440  12.722  1.00  0.00           H  
ATOM   3962 2HH2 ARG B 177     -45.651  18.651  12.889  1.00  0.00           H  
ATOM   3963  N   ALA B 178     -38.738  12.147  14.751  1.00  0.00           N  
ATOM   3964  CA  ALA B 178     -38.165  10.812  14.617  1.00  0.00           C  
ATOM   3965  C   ALA B 178     -38.107  10.094  15.959  1.00  0.00           C  
ATOM   3966  O   ALA B 178     -38.345   8.883  16.032  1.00  0.00           O  
ATOM   3967  CB  ALA B 178     -36.773  10.898  13.992  1.00  0.00           C  
ATOM   3968  H   ALA B 178     -38.162  12.952  14.544  1.00  0.00           H  
ATOM   3969  HA  ALA B 178     -38.814  10.230  13.962  1.00  0.00           H  
ATOM   3970 1HB  ALA B 178     -36.355   9.896  13.896  1.00  0.00           H  
ATOM   3971 2HB  ALA B 178     -36.844  11.357  13.006  1.00  0.00           H  
ATOM   3972 3HB  ALA B 178     -36.126  11.501  14.626  1.00  0.00           H  
ATOM   3973  N   ALA B 179     -37.796  10.824  17.034  1.00  0.00           N  
ATOM   3974  CA  ALA B 179     -37.746  10.204  18.353  1.00  0.00           C  
ATOM   3975  C   ALA B 179     -39.106   9.661  18.773  1.00  0.00           C  
ATOM   3976  O   ALA B 179     -39.185   8.564  19.338  1.00  0.00           O  
ATOM   3977  CB  ALA B 179     -37.234  11.205  19.390  1.00  0.00           C  
ATOM   3978  H   ALA B 179     -37.591  11.809  16.946  1.00  0.00           H  
ATOM   3979  HA  ALA B 179     -37.057   9.361  18.306  1.00  0.00           H  
ATOM   3980 1HB  ALA B 179     -37.203  10.729  20.371  1.00  0.00           H  
ATOM   3981 2HB  ALA B 179     -36.233  11.534  19.114  1.00  0.00           H  
ATOM   3982 3HB  ALA B 179     -37.902  12.063  19.427  1.00  0.00           H  
ATOM   3983  N   GLU B 180     -40.181  10.406  18.506  1.00  0.00           N  
ATOM   3984  CA  GLU B 180     -41.508   9.949  18.905  1.00  0.00           C  
ATOM   3985  C   GLU B 180     -41.920   8.707  18.123  1.00  0.00           C  
ATOM   3986  O   GLU B 180     -42.594   7.822  18.663  1.00  0.00           O  
ATOM   3987  CB  GLU B 180     -42.540  11.060  18.697  1.00  0.00           C  
ATOM   3988  CG  GLU B 180     -42.428  12.215  19.682  1.00  0.00           C  
ATOM   3989  CD  GLU B 180     -42.652  11.793  21.108  1.00  0.00           C  
ATOM   3990  OE1 GLU B 180     -43.674  11.211  21.380  1.00  0.00           O  
ATOM   3991  OE2 GLU B 180     -41.801  12.052  21.924  1.00  0.00           O1-
ATOM   3992  H   GLU B 180     -40.089  11.291  18.028  1.00  0.00           H  
ATOM   3993  HA  GLU B 180     -41.478   9.675  19.960  1.00  0.00           H  
ATOM   3994 1HB  GLU B 180     -42.439  11.467  17.691  1.00  0.00           H  
ATOM   3995 2HB  GLU B 180     -43.544  10.644  18.783  1.00  0.00           H  
ATOM   3996 1HG  GLU B 180     -41.434  12.655  19.598  1.00  0.00           H  
ATOM   3997 2HG  GLU B 180     -43.157  12.979  19.415  1.00  0.00           H  
ATOM   3998  N   GLU B 181     -41.520   8.622  16.852  1.00  0.00           N  
ATOM   3999  CA  GLU B 181     -41.805   7.423  16.072  1.00  0.00           C  
ATOM   4000  C   GLU B 181     -41.001   6.229  16.573  1.00  0.00           C  
ATOM   4001  O   GLU B 181     -41.515   5.105  16.602  1.00  0.00           O  
ATOM   4002  CB  GLU B 181     -41.503   7.666  14.592  1.00  0.00           C  
ATOM   4003  CG  GLU B 181     -42.526   8.538  13.877  1.00  0.00           C  
ATOM   4004  CD  GLU B 181     -43.897   7.924  13.844  1.00  0.00           C  
ATOM   4005  OE1 GLU B 181     -44.023   6.821  13.369  1.00  0.00           O  
ATOM   4006  OE2 GLU B 181     -44.822   8.559  14.297  1.00  0.00           O1-
ATOM   4007  H   GLU B 181     -41.020   9.384  16.418  1.00  0.00           H  
ATOM   4008  HA  GLU B 181     -42.861   7.178  16.188  1.00  0.00           H  
ATOM   4009 1HB  GLU B 181     -40.529   8.145  14.493  1.00  0.00           H  
ATOM   4010 2HB  GLU B 181     -41.452   6.711  14.069  1.00  0.00           H  
ATOM   4011 1HG  GLU B 181     -42.583   9.501  14.382  1.00  0.00           H  
ATOM   4012 2HG  GLU B 181     -42.188   8.713  12.857  1.00  0.00           H  
ATOM   4013  N   LEU B 182     -39.745   6.450  16.972  1.00  0.00           N  
ATOM   4014  CA  LEU B 182     -38.938   5.397  17.571  1.00  0.00           C  
ATOM   4015  C   LEU B 182     -39.525   4.869  18.872  1.00  0.00           C  
ATOM   4016  O   LEU B 182     -39.389   3.673  19.154  1.00  0.00           O  
ATOM   4017  CB  LEU B 182     -37.518   5.916  17.828  1.00  0.00           C  
ATOM   4018  CG  LEU B 182     -36.629   6.068  16.587  1.00  0.00           C  
ATOM   4019  CD1 LEU B 182     -35.407   6.906  16.937  1.00  0.00           C  
ATOM   4020  CD2 LEU B 182     -36.223   4.692  16.081  1.00  0.00           C  
ATOM   4021  H   LEU B 182     -39.346   7.370  16.855  1.00  0.00           H  
ATOM   4022  HA  LEU B 182     -38.895   4.557  16.877  1.00  0.00           H  
ATOM   4023 1HB  LEU B 182     -37.587   6.891  18.308  1.00  0.00           H  
ATOM   4024 2HB  LEU B 182     -37.016   5.232  18.513  1.00  0.00           H  
ATOM   4025  HG  LEU B 182     -37.181   6.593  15.807  1.00  0.00           H  
ATOM   4026 1HD1 LEU B 182     -34.775   7.014  16.054  1.00  0.00           H  
ATOM   4027 2HD1 LEU B 182     -35.725   7.891  17.277  1.00  0.00           H  
ATOM   4028 3HD1 LEU B 182     -34.843   6.413  17.728  1.00  0.00           H  
ATOM   4029 1HD2 LEU B 182     -35.593   4.800  15.199  1.00  0.00           H  
ATOM   4030 2HD2 LEU B 182     -35.671   4.167  16.860  1.00  0.00           H  
ATOM   4031 3HD2 LEU B 182     -37.116   4.122  15.822  1.00  0.00           H  
ATOM   4032  N   LYS B 183     -40.166   5.727  19.670  1.00  0.00           N  
ATOM   4033  CA  LYS B 183     -40.785   5.258  20.907  1.00  0.00           C  
ATOM   4034  C   LYS B 183     -41.862   4.217  20.636  1.00  0.00           C  
ATOM   4035  O   LYS B 183     -42.215   3.445  21.534  1.00  0.00           O  
ATOM   4036  CB  LYS B 183     -41.378   6.434  21.686  1.00  0.00           C  
ATOM   4037  CG  LYS B 183     -40.343   7.363  22.306  1.00  0.00           C  
ATOM   4038  CD  LYS B 183     -41.007   8.541  23.006  1.00  0.00           C  
ATOM   4039  CE  LYS B 183     -39.973   9.492  23.590  1.00  0.00           C  
ATOM   4040  NZ  LYS B 183     -40.602  10.708  24.172  1.00  0.00           N1+
ATOM   4041  H   LYS B 183     -40.230   6.705  19.429  1.00  0.00           H  
ATOM   4042  HA  LYS B 183     -40.018   4.781  21.518  1.00  0.00           H  
ATOM   4043 1HB  LYS B 183     -42.007   7.029  21.023  1.00  0.00           H  
ATOM   4044 2HB  LYS B 183     -42.012   6.056  22.488  1.00  0.00           H  
ATOM   4045 1HG  LYS B 183     -39.745   6.810  23.031  1.00  0.00           H  
ATOM   4046 2HG  LYS B 183     -39.680   7.740  21.528  1.00  0.00           H  
ATOM   4047 1HD  LYS B 183     -41.628   9.085  22.293  1.00  0.00           H  
ATOM   4048 2HD  LYS B 183     -41.643   8.173  23.810  1.00  0.00           H  
ATOM   4049 1HE  LYS B 183     -39.408   8.981  24.369  1.00  0.00           H  
ATOM   4050 2HE  LYS B 183     -39.277   9.798  22.809  1.00  0.00           H  
ATOM   4051 1HZ  LYS B 183     -39.885  11.312  24.548  1.00  0.00           H  
ATOM   4052 2HZ  LYS B 183     -41.114  11.201  23.452  1.00  0.00           H  
ATOM   4053 3HZ  LYS B 183     -41.236  10.438  24.911  1.00  0.00           H  
ATOM   4054  N   LYS B 184     -42.391   4.177  19.412  1.00  0.00           N  
ATOM   4055  CA  LYS B 184     -43.452   3.239  19.071  1.00  0.00           C  
ATOM   4056  C   LYS B 184     -42.929   1.837  18.787  1.00  0.00           C  
ATOM   4057  O   LYS B 184     -43.728   0.895  18.746  1.00  0.00           O  
ATOM   4058  CB  LYS B 184     -44.237   3.752  17.863  1.00  0.00           C  
ATOM   4059  CG  LYS B 184     -45.005   5.042  18.114  1.00  0.00           C  
ATOM   4060  CD  LYS B 184     -45.646   5.561  16.835  1.00  0.00           C  
ATOM   4061  CE  LYS B 184     -46.434   6.838  17.088  1.00  0.00           C  
ATOM   4062  NZ  LYS B 184     -46.942   7.438  15.825  1.00  0.00           N1+
ATOM   4063  H   LYS B 184     -42.049   4.812  18.704  1.00  0.00           H  
ATOM   4064  HA  LYS B 184     -44.132   3.163  19.920  1.00  0.00           H  
ATOM   4065 1HB  LYS B 184     -43.553   3.925  17.031  1.00  0.00           H  
ATOM   4066 2HB  LYS B 184     -44.953   2.993  17.546  1.00  0.00           H  
ATOM   4067 1HG  LYS B 184     -45.784   4.865  18.855  1.00  0.00           H  
ATOM   4068 2HG  LYS B 184     -44.325   5.801  18.502  1.00  0.00           H  
ATOM   4069 1HD  LYS B 184     -44.872   5.763  16.094  1.00  0.00           H  
ATOM   4070 2HD  LYS B 184     -46.320   4.804  16.434  1.00  0.00           H  
ATOM   4071 1HE  LYS B 184     -47.281   6.620  17.738  1.00  0.00           H  
ATOM   4072 2HE  LYS B 184     -45.796   7.565  17.590  1.00  0.00           H  
ATOM   4073 1HZ  LYS B 184     -47.457   8.282  16.035  1.00  0.00           H  
ATOM   4074 2HZ  LYS B 184     -46.164   7.662  15.222  1.00  0.00           H  
ATOM   4075 3HZ  LYS B 184     -47.550   6.780  15.360  1.00  0.00           H  
ATOM   4076  N   SER B 185     -41.624   1.679  18.594  1.00  0.00           N  
ATOM   4077  CA  SER B 185     -41.057   0.370  18.295  1.00  0.00           C  
ATOM   4078  C   SER B 185     -41.018  -0.485  19.555  1.00  0.00           C  
ATOM   4079  O   SER B 185     -40.700   0.027  20.634  1.00  0.00           O  
ATOM   4080  CB  SER B 185     -39.661   0.517  17.721  1.00  0.00           C  
ATOM   4081  OG  SER B 185     -39.039  -0.731  17.586  1.00  0.00           O  
ATOM   4082  H   SER B 185     -41.010   2.479  18.655  1.00  0.00           H  
ATOM   4083  HA  SER B 185     -41.692  -0.121  17.555  1.00  0.00           H  
ATOM   4084 1HB  SER B 185     -39.717   1.005  16.748  1.00  0.00           H  
ATOM   4085 2HB  SER B 185     -39.065   1.155  18.373  1.00  0.00           H  
ATOM   4086  HG  SER B 185     -38.179  -0.558  17.196  1.00  0.00           H  
ATOM   4087  N   PRO B 186     -41.337  -1.774  19.465  1.00  0.00           N  
ATOM   4088  CA  PRO B 186     -41.226  -2.646  20.642  1.00  0.00           C  
ATOM   4089  C   PRO B 186     -39.782  -2.928  21.029  1.00  0.00           C  
ATOM   4090  O   PRO B 186     -39.507  -3.438  22.120  1.00  0.00           O  
ATOM   4091  CB  PRO B 186     -41.937  -3.925  20.186  1.00  0.00           C  
ATOM   4092  CG  PRO B 186     -41.715  -3.960  18.712  1.00  0.00           C  
ATOM   4093  CD  PRO B 186     -41.818  -2.520  18.283  1.00  0.00           C  
ATOM   4094  HA  PRO B 186     -41.744  -2.176  21.491  1.00  0.00           H  
ATOM   4095 1HB  PRO B 186     -41.510  -4.797  20.703  1.00  0.00           H  
ATOM   4096 2HB  PRO B 186     -43.002  -3.880  20.456  1.00  0.00           H  
ATOM   4097 1HG  PRO B 186     -40.732  -4.400  18.486  1.00  0.00           H  
ATOM   4098 2HG  PRO B 186     -42.469  -4.600  18.230  1.00  0.00           H  
ATOM   4099 1HD  PRO B 186     -41.173  -2.351  17.410  1.00  0.00           H  
ATOM   4100 2HD  PRO B 186     -42.866  -2.282  18.046  1.00  0.00           H  
ATOM   4101  N   ASP B 187     -38.855  -2.607  20.132  1.00  0.00           N  
ATOM   4102  CA  ASP B 187     -37.448  -2.915  20.341  1.00  0.00           C  
ATOM   4103  C   ASP B 187     -36.860  -1.960  21.372  1.00  0.00           C  
ATOM   4104  O   ASP B 187     -36.819  -0.750  21.126  1.00  0.00           O  
ATOM   4105  CB  ASP B 187     -36.667  -2.819  19.029  1.00  0.00           C  
ATOM   4106  CG  ASP B 187     -35.215  -3.258  19.170  1.00  0.00           C  
ATOM   4107  OD1 ASP B 187     -34.666  -3.093  20.233  1.00  0.00           O  
ATOM   4108  OD2 ASP B 187     -34.669  -3.754  18.213  1.00  0.00           O1-
ATOM   4109  H   ASP B 187     -39.135  -2.135  19.282  1.00  0.00           H  
ATOM   4110  HA  ASP B 187     -37.370  -3.938  20.711  1.00  0.00           H  
ATOM   4111 1HB  ASP B 187     -37.147  -3.440  18.272  1.00  0.00           H  
ATOM   4112 2HB  ASP B 187     -36.686  -1.790  18.668  1.00  0.00           H  
ATOM   4113  N   PRO B 188     -36.412  -2.450  22.533  1.00  0.00           N  
ATOM   4114  CA  PRO B 188     -35.878  -1.533  23.555  1.00  0.00           C  
ATOM   4115  C   PRO B 188     -34.746  -0.652  23.055  1.00  0.00           C  
ATOM   4116  O   PRO B 188     -34.536   0.439  23.603  1.00  0.00           O  
ATOM   4117  CB  PRO B 188     -35.383  -2.494  24.641  1.00  0.00           C  
ATOM   4118  CG  PRO B 188     -36.264  -3.689  24.501  1.00  0.00           C  
ATOM   4119  CD  PRO B 188     -36.449  -3.846  23.015  1.00  0.00           C  
ATOM   4120  HA  PRO B 188     -36.687  -0.880  23.914  1.00  0.00           H  
ATOM   4121 1HB  PRO B 188     -34.320  -2.727  24.482  1.00  0.00           H  
ATOM   4122 2HB  PRO B 188     -35.464  -2.019  25.630  1.00  0.00           H  
ATOM   4123 1HG  PRO B 188     -35.790  -4.567  24.964  1.00  0.00           H  
ATOM   4124 2HG  PRO B 188     -37.214  -3.525  25.031  1.00  0.00           H  
ATOM   4125 1HD  PRO B 188     -35.620  -4.440  22.603  1.00  0.00           H  
ATOM   4126 2HD  PRO B 188     -37.414  -4.333  22.814  1.00  0.00           H  
ATOM   4127  N   GLU B 189     -34.004  -1.088  22.035  1.00  0.00           N  
ATOM   4128  CA  GLU B 189     -32.889  -0.280  21.544  1.00  0.00           C  
ATOM   4129  C   GLU B 189     -33.388   0.985  20.858  1.00  0.00           C  
ATOM   4130  O   GLU B 189     -32.788   2.055  21.003  1.00  0.00           O  
ATOM   4131  CB  GLU B 189     -32.027  -1.090  20.574  1.00  0.00           C  
ATOM   4132  CG  GLU B 189     -31.274  -2.245  21.218  1.00  0.00           C  
ATOM   4133  CD  GLU B 189     -30.303  -1.795  22.273  1.00  0.00           C  
ATOM   4134  OE1 GLU B 189     -29.556  -0.881  22.017  1.00  0.00           O  
ATOM   4135  OE2 GLU B 189     -30.308  -2.367  23.339  1.00  0.00           O1-
ATOM   4136  H   GLU B 189     -34.201  -1.974  21.593  1.00  0.00           H  
ATOM   4137  HA  GLU B 189     -32.282   0.027  22.396  1.00  0.00           H  
ATOM   4138 1HB  GLU B 189     -32.655  -1.500  19.783  1.00  0.00           H  
ATOM   4139 2HB  GLU B 189     -31.295  -0.434  20.104  1.00  0.00           H  
ATOM   4140 1HG  GLU B 189     -31.993  -2.928  21.669  1.00  0.00           H  
ATOM   4141 2HG  GLU B 189     -30.734  -2.790  20.444  1.00  0.00           H  
ATOM   4142  N   ALA B 190     -34.485   0.881  20.105  1.00  0.00           N  
ATOM   4143  CA  ALA B 190     -35.084   2.070  19.509  1.00  0.00           C  
ATOM   4144  C   ALA B 190     -35.612   3.014  20.582  1.00  0.00           C  
ATOM   4145  O   ALA B 190     -35.519   4.238  20.440  1.00  0.00           O  
ATOM   4146  CB  ALA B 190     -36.199   1.672  18.543  1.00  0.00           C  
ATOM   4147  H   ALA B 190     -34.912  -0.019  19.939  1.00  0.00           H  
ATOM   4148  HA  ALA B 190     -34.308   2.600  18.957  1.00  0.00           H  
ATOM   4149 1HB  ALA B 190     -36.638   2.568  18.105  1.00  0.00           H  
ATOM   4150 2HB  ALA B 190     -35.788   1.045  17.752  1.00  0.00           H  
ATOM   4151 3HB  ALA B 190     -36.966   1.118  19.081  1.00  0.00           H  
ATOM   4152  N   GLN B 191     -36.170   2.461  21.662  1.00  0.00           N  
ATOM   4153  CA  GLN B 191     -36.701   3.297  22.733  1.00  0.00           C  
ATOM   4154  C   GLN B 191     -35.591   4.027  23.477  1.00  0.00           C  
ATOM   4155  O   GLN B 191     -35.746   5.204  23.819  1.00  0.00           O  
ATOM   4156  CB  GLN B 191     -37.516   2.452  23.716  1.00  0.00           C  
ATOM   4157  CG  GLN B 191     -38.794   1.875  23.130  1.00  0.00           C  
ATOM   4158  CD  GLN B 191     -39.458   0.876  24.059  1.00  0.00           C  
ATOM   4159  NE2 GLN B 191     -40.242  -0.031  23.489  1.00  0.00           N  
ATOM   4160  OE1 GLN B 191     -39.268   0.920  25.278  1.00  0.00           O  
ATOM   4161  H   GLN B 191     -36.229   1.456  21.747  1.00  0.00           H  
ATOM   4162  HA  GLN B 191     -37.356   4.049  22.293  1.00  0.00           H  
ATOM   4163 1HB  GLN B 191     -36.907   1.622  24.074  1.00  0.00           H  
ATOM   4164 2HB  GLN B 191     -37.786   3.058  24.580  1.00  0.00           H  
ATOM   4165 1HG  GLN B 191     -39.496   2.689  22.945  1.00  0.00           H  
ATOM   4166 2HG  GLN B 191     -38.556   1.367  22.196  1.00  0.00           H  
ATOM   4167 1HE2 GLN B 191     -40.706  -0.716  24.051  1.00  0.00           H  
ATOM   4168 2HE2 GLN B 191     -40.368  -0.031  22.497  1.00  0.00           H  
ATOM   4169  N   LYS B 192     -34.471   3.349  23.732  1.00  0.00           N  
ATOM   4170  CA  LYS B 192     -33.342   3.993  24.396  1.00  0.00           C  
ATOM   4171  C   LYS B 192     -32.764   5.115  23.540  1.00  0.00           C  
ATOM   4172  O   LYS B 192     -32.430   6.190  24.051  1.00  0.00           O  
ATOM   4173  CB  LYS B 192     -32.255   2.968  24.721  1.00  0.00           C  
ATOM   4174  CG  LYS B 192     -32.600   2.029  25.870  1.00  0.00           C  
ATOM   4175  CD  LYS B 192     -31.408   1.166  26.255  1.00  0.00           C  
ATOM   4176  CE  LYS B 192     -31.130   0.104  25.201  1.00  0.00           C  
ATOM   4177  NZ  LYS B 192     -30.066  -0.844  25.633  1.00  0.00           N1+
ATOM   4178  H   LYS B 192     -34.395   2.378  23.465  1.00  0.00           H  
ATOM   4179  HA  LYS B 192     -33.697   4.442  25.325  1.00  0.00           H  
ATOM   4180 1HB  LYS B 192     -32.054   2.359  23.840  1.00  0.00           H  
ATOM   4181 2HB  LYS B 192     -31.331   3.486  24.978  1.00  0.00           H  
ATOM   4182 1HG  LYS B 192     -32.910   2.614  26.737  1.00  0.00           H  
ATOM   4183 2HG  LYS B 192     -33.426   1.383  25.576  1.00  0.00           H  
ATOM   4184 1HD  LYS B 192     -30.524   1.794  26.367  1.00  0.00           H  
ATOM   4185 2HD  LYS B 192     -31.607   0.675  27.207  1.00  0.00           H  
ATOM   4186 1HE  LYS B 192     -32.042  -0.459  25.003  1.00  0.00           H  
ATOM   4187 2HE  LYS B 192     -30.817   0.583  24.274  1.00  0.00           H  
ATOM   4188 1HZ  LYS B 192     -29.912  -1.530  24.908  1.00  0.00           H  
ATOM   4189 2HZ  LYS B 192     -29.210  -0.335  25.802  1.00  0.00           H  
ATOM   4190 3HZ  LYS B 192     -30.353  -1.309  26.482  1.00  0.00           H  
ATOM   4191  N   GLU B 193     -32.637   4.881  22.231  1.00  0.00           N  
ATOM   4192  CA  GLU B 193     -32.140   5.917  21.334  1.00  0.00           C  
ATOM   4193  C   GLU B 193     -33.117   7.075  21.184  1.00  0.00           C  
ATOM   4194  O   GLU B 193     -32.682   8.221  21.028  1.00  0.00           O  
ATOM   4195  CB  GLU B 193     -31.842   5.319  19.957  1.00  0.00           C  
ATOM   4196  CG  GLU B 193     -30.661   4.358  19.932  1.00  0.00           C  
ATOM   4197  CD  GLU B 193     -29.378   4.997  20.384  1.00  0.00           C  
ATOM   4198  OE1 GLU B 193     -28.997   5.990  19.813  1.00  0.00           O  
ATOM   4199  OE2 GLU B 193     -28.777   4.490  21.302  1.00  0.00           O1-
ATOM   4200  H   GLU B 193     -32.887   3.979  21.851  1.00  0.00           H  
ATOM   4201  HA  GLU B 193     -31.227   6.333  21.759  1.00  0.00           H  
ATOM   4202 1HB  GLU B 193     -32.718   4.781  19.596  1.00  0.00           H  
ATOM   4203 2HB  GLU B 193     -31.635   6.121  19.249  1.00  0.00           H  
ATOM   4204 1HG  GLU B 193     -30.881   3.512  20.581  1.00  0.00           H  
ATOM   4205 2HG  GLU B 193     -30.536   3.980  18.918  1.00  0.00           H  
ATOM   4206  N   ALA B 194     -34.424   6.807  21.227  1.00  0.00           N  
ATOM   4207  CA  ALA B 194     -35.397   7.895  21.233  1.00  0.00           C  
ATOM   4208  C   ALA B 194     -35.212   8.795  22.447  1.00  0.00           C  
ATOM   4209  O   ALA B 194     -35.330  10.022  22.330  1.00  0.00           O  
ATOM   4210  CB  ALA B 194     -36.818   7.336  21.198  1.00  0.00           C  
ATOM   4211  H   ALA B 194     -34.755   5.853  21.255  1.00  0.00           H  
ATOM   4212  HA  ALA B 194     -35.233   8.501  20.343  1.00  0.00           H  
ATOM   4213 1HB  ALA B 194     -37.533   8.158  21.203  1.00  0.00           H  
ATOM   4214 2HB  ALA B 194     -36.953   6.743  20.293  1.00  0.00           H  
ATOM   4215 3HB  ALA B 194     -36.983   6.707  22.071  1.00  0.00           H  
ATOM   4216  N   LYS B 195     -34.926   8.212  23.614  1.00  0.00           N  
ATOM   4217  CA  LYS B 195     -34.676   9.021  24.802  1.00  0.00           C  
ATOM   4218  C   LYS B 195     -33.439   9.892  24.625  1.00  0.00           C  
ATOM   4219  O   LYS B 195     -33.429  11.056  25.041  1.00  0.00           O  
ATOM   4220  CB  LYS B 195     -34.520   8.130  26.035  1.00  0.00           C  
ATOM   4221  CG  LYS B 195     -35.810   7.465  26.498  1.00  0.00           C  
ATOM   4222  CD  LYS B 195     -35.568   6.570  27.704  1.00  0.00           C  
ATOM   4223  CE  LYS B 195     -36.852   5.891  28.157  1.00  0.00           C  
ATOM   4224  NZ  LYS B 195     -36.624   4.986  29.316  1.00  0.00           N1+
ATOM   4225  H   LYS B 195     -34.880   7.206  23.684  1.00  0.00           H  
ATOM   4226  HA  LYS B 195     -35.526   9.687  24.953  1.00  0.00           H  
ATOM   4227 1HB  LYS B 195     -33.795   7.343  25.826  1.00  0.00           H  
ATOM   4228 2HB  LYS B 195     -34.132   8.721  26.865  1.00  0.00           H  
ATOM   4229 1HG  LYS B 195     -36.539   8.232  26.765  1.00  0.00           H  
ATOM   4230 2HG  LYS B 195     -36.221   6.865  25.687  1.00  0.00           H  
ATOM   4231 1HD  LYS B 195     -34.833   5.805  27.448  1.00  0.00           H  
ATOM   4232 2HD  LYS B 195     -35.174   7.166  28.527  1.00  0.00           H  
ATOM   4233 1HE  LYS B 195     -37.583   6.647  28.440  1.00  0.00           H  
ATOM   4234 2HE  LYS B 195     -37.265   5.308  27.334  1.00  0.00           H  
ATOM   4235 1HZ  LYS B 195     -37.498   4.556  29.585  1.00  0.00           H  
ATOM   4236 2HZ  LYS B 195     -35.961   4.269  29.059  1.00  0.00           H  
ATOM   4237 3HZ  LYS B 195     -36.259   5.519  30.093  1.00  0.00           H  
ATOM   4238  N   LYS B 196     -32.385   9.343  24.016  1.00  0.00           N  
ATOM   4239  CA  LYS B 196     -31.214  10.153  23.699  1.00  0.00           C  
ATOM   4240  C   LYS B 196     -31.560  11.280  22.735  1.00  0.00           C  
ATOM   4241  O   LYS B 196     -31.108  12.417  22.923  1.00  0.00           O  
ATOM   4242  CB  LYS B 196     -30.106   9.281  23.107  1.00  0.00           C  
ATOM   4243  CG  LYS B 196     -29.501   8.282  24.084  1.00  0.00           C  
ATOM   4244  CD  LYS B 196     -28.457   7.407  23.407  1.00  0.00           C  
ATOM   4245  CE  LYS B 196     -28.052   6.239  24.294  1.00  0.00           C  
ATOM   4246  NZ  LYS B 196     -27.170   5.276  23.579  1.00  0.00           N1+
ATOM   4247  H   LYS B 196     -32.387   8.364  23.769  1.00  0.00           H  
ATOM   4248  HA  LYS B 196     -30.851  10.614  24.618  1.00  0.00           H  
ATOM   4249 1HB  LYS B 196     -30.498   8.720  22.257  1.00  0.00           H  
ATOM   4250 2HB  LYS B 196     -29.301   9.915  22.736  1.00  0.00           H  
ATOM   4251 1HG  LYS B 196     -29.031   8.820  24.909  1.00  0.00           H  
ATOM   4252 2HG  LYS B 196     -30.288   7.647  24.490  1.00  0.00           H  
ATOM   4253 1HD  LYS B 196     -28.861   7.018  22.471  1.00  0.00           H  
ATOM   4254 2HD  LYS B 196     -27.574   8.002  23.181  1.00  0.00           H  
ATOM   4255 1HE  LYS B 196     -27.526   6.614  25.171  1.00  0.00           H  
ATOM   4256 2HE  LYS B 196     -28.944   5.712  24.633  1.00  0.00           H  
ATOM   4257 1HZ  LYS B 196     -26.924   4.519  24.201  1.00  0.00           H  
ATOM   4258 2HZ  LYS B 196     -27.656   4.908  22.775  1.00  0.00           H  
ATOM   4259 3HZ  LYS B 196     -26.331   5.750  23.278  1.00  0.00           H  
ATOM   4260  N   ALA B 197     -32.355  10.990  21.705  1.00  0.00           N  
ATOM   4261  CA  ALA B 197     -32.722  12.027  20.746  1.00  0.00           C  
ATOM   4262  C   ALA B 197     -33.507  13.144  21.422  1.00  0.00           C  
ATOM   4263  O   ALA B 197     -33.282  14.327  21.141  1.00  0.00           O  
ATOM   4264  CB  ALA B 197     -33.523  11.423  19.595  1.00  0.00           C  
ATOM   4265  H   ALA B 197     -32.710  10.054  21.576  1.00  0.00           H  
ATOM   4266  HA  ALA B 197     -31.804  12.462  20.349  1.00  0.00           H  
ATOM   4267 1HB  ALA B 197     -33.791  12.207  18.886  1.00  0.00           H  
ATOM   4268 2HB  ALA B 197     -32.921  10.667  19.090  1.00  0.00           H  
ATOM   4269 3HB  ALA B 197     -34.430  10.962  19.986  1.00  0.00           H  
ATOM   4270  N   GLU B 198     -34.432  12.788  22.318  1.00  0.00           N  
ATOM   4271  CA  GLU B 198     -35.177  13.796  23.062  1.00  0.00           C  
ATOM   4272  C   GLU B 198     -34.277  14.632  23.960  1.00  0.00           C  
ATOM   4273  O   GLU B 198     -34.453  15.853  24.028  1.00  0.00           O  
ATOM   4274  CB  GLU B 198     -36.266  13.130  23.905  1.00  0.00           C  
ATOM   4275  CG  GLU B 198     -37.078  14.093  24.759  1.00  0.00           C  
ATOM   4276  CD  GLU B 198     -38.201  13.418  25.496  1.00  0.00           C  
ATOM   4277  OE1 GLU B 198     -38.510  12.297  25.171  1.00  0.00           O  
ATOM   4278  OE2 GLU B 198     -38.751  14.024  26.385  1.00  0.00           O1-
ATOM   4279  H   GLU B 198     -34.624  11.811  22.487  1.00  0.00           H  
ATOM   4280  HA  GLU B 198     -35.643  14.478  22.349  1.00  0.00           H  
ATOM   4281 1HB  GLU B 198     -36.958  12.597  23.252  1.00  0.00           H  
ATOM   4282 2HB  GLU B 198     -35.812  12.395  24.570  1.00  0.00           H  
ATOM   4283 1HG  GLU B 198     -36.416  14.566  25.483  1.00  0.00           H  
ATOM   4284 2HG  GLU B 198     -37.487  14.873  24.118  1.00  0.00           H  
ATOM   4285  N   GLN B 199     -33.325  14.007  24.654  1.00  0.00           N  
ATOM   4286  CA  GLN B 199     -32.412  14.762  25.503  1.00  0.00           C  
ATOM   4287  C   GLN B 199     -31.578  15.741  24.684  1.00  0.00           C  
ATOM   4288  O   GLN B 199     -31.336  16.871  25.121  1.00  0.00           O  
ATOM   4289  CB  GLN B 199     -31.493  13.814  26.278  1.00  0.00           C  
ATOM   4290  CG  GLN B 199     -30.581  14.508  27.275  1.00  0.00           C  
ATOM   4291  CD  GLN B 199     -31.352  15.169  28.402  1.00  0.00           C  
ATOM   4292  NE2 GLN B 199     -30.746  16.176  29.021  1.00  0.00           N  
ATOM   4293  OE1 GLN B 199     -32.481  14.779  28.713  1.00  0.00           O  
ATOM   4294  H   GLN B 199     -33.227  13.003  24.597  1.00  0.00           H  
ATOM   4295  HA  GLN B 199     -33.000  15.347  26.210  1.00  0.00           H  
ATOM   4296 1HB  GLN B 199     -32.096  13.088  26.822  1.00  0.00           H  
ATOM   4297 2HB  GLN B 199     -30.867  13.261  25.578  1.00  0.00           H  
ATOM   4298 1HG  GLN B 199     -29.906  13.770  27.709  1.00  0.00           H  
ATOM   4299 2HG  GLN B 199     -30.009  15.277  26.755  1.00  0.00           H  
ATOM   4300 1HE2 GLN B 199     -31.206  16.651  29.773  1.00  0.00           H  
ATOM   4301 2HE2 GLN B 199     -29.830  16.460  28.737  1.00  0.00           H  
ATOM   4302  N   LYS B 200     -31.139  15.326  23.492  1.00  0.00           N  
ATOM   4303  CA  LYS B 200     -30.377  16.226  22.632  1.00  0.00           C  
ATOM   4304  C   LYS B 200     -31.190  17.451  22.229  1.00  0.00           C  
ATOM   4305  O   LYS B 200     -30.653  18.564  22.207  1.00  0.00           O  
ATOM   4306  CB  LYS B 200     -29.895  15.486  21.384  1.00  0.00           C  
ATOM   4307  CG  LYS B 200     -28.778  14.483  21.639  1.00  0.00           C  
ATOM   4308  CD  LYS B 200     -28.421  13.719  20.372  1.00  0.00           C  
ATOM   4309  CE  LYS B 200     -27.265  12.759  20.611  1.00  0.00           C  
ATOM   4310  NZ  LYS B 200     -26.949  11.956  19.399  1.00  0.00           N1+
ATOM   4311  H   LYS B 200     -31.328  14.387  23.176  1.00  0.00           H  
ATOM   4312  HA  LYS B 200     -29.510  16.585  23.188  1.00  0.00           H  
ATOM   4313 1HB  LYS B 200     -30.731  14.949  20.934  1.00  0.00           H  
ATOM   4314 2HB  LYS B 200     -29.536  16.207  20.649  1.00  0.00           H  
ATOM   4315 1HG  LYS B 200     -27.893  15.008  21.999  1.00  0.00           H  
ATOM   4316 2HG  LYS B 200     -29.094  13.774  22.403  1.00  0.00           H  
ATOM   4317 1HD  LYS B 200     -29.289  13.153  20.032  1.00  0.00           H  
ATOM   4318 2HD  LYS B 200     -28.140  14.424  19.590  1.00  0.00           H  
ATOM   4319 1HE  LYS B 200     -26.379  13.322  20.900  1.00  0.00           H  
ATOM   4320 2HE  LYS B 200     -27.518  12.080  21.425  1.00  0.00           H  
ATOM   4321 1HZ  LYS B 200     -26.179  11.334  19.598  1.00  0.00           H  
ATOM   4322 2HZ  LYS B 200     -27.759  11.415  19.132  1.00  0.00           H  
ATOM   4323 3HZ  LYS B 200     -26.694  12.575  18.642  1.00  0.00           H  
ATOM   4324  N   VAL B 201     -32.473  17.272  21.906  1.00  0.00           N  
ATOM   4325  CA  VAL B 201     -33.309  18.417  21.566  1.00  0.00           C  
ATOM   4326  C   VAL B 201     -33.516  19.331  22.766  1.00  0.00           C  
ATOM   4327  O   VAL B 201     -33.480  20.560  22.621  1.00  0.00           O  
ATOM   4328  CB  VAL B 201     -34.679  17.942  21.046  1.00  0.00           C  
ATOM   4329  CG1 VAL B 201     -35.624  19.123  20.881  1.00  0.00           C  
ATOM   4330  CG2 VAL B 201     -34.504  17.203  19.729  1.00  0.00           C  
ATOM   4331  H   VAL B 201     -32.878  16.347  21.895  1.00  0.00           H  
ATOM   4332  HA  VAL B 201     -32.793  19.011  20.811  1.00  0.00           H  
ATOM   4333  HB  VAL B 201     -35.124  17.274  21.783  1.00  0.00           H  
ATOM   4334 1HG1 VAL B 201     -36.588  18.768  20.514  1.00  0.00           H  
ATOM   4335 2HG1 VAL B 201     -35.763  19.615  21.844  1.00  0.00           H  
ATOM   4336 3HG1 VAL B 201     -35.202  19.830  20.168  1.00  0.00           H  
ATOM   4337 1HG2 VAL B 201     -35.477  16.869  19.367  1.00  0.00           H  
ATOM   4338 2HG2 VAL B 201     -34.053  17.870  18.994  1.00  0.00           H  
ATOM   4339 3HG2 VAL B 201     -33.857  16.338  19.879  1.00  0.00           H  
ATOM   4340  N   ARG B 202     -33.725  18.766  23.957  1.00  0.00           N  
ATOM   4341  CA  ARG B 202     -33.931  19.592  25.142  1.00  0.00           C  
ATOM   4342  C   ARG B 202     -32.682  20.393  25.484  1.00  0.00           C  
ATOM   4343  O   ARG B 202     -32.783  21.539  25.937  1.00  0.00           O  
ATOM   4344  CB  ARG B 202     -34.318  18.730  26.334  1.00  0.00           C  
ATOM   4345  CG  ARG B 202     -35.716  18.137  26.268  1.00  0.00           C  
ATOM   4346  CD  ARG B 202     -36.005  17.278  27.445  1.00  0.00           C  
ATOM   4347  NE  ARG B 202     -37.321  16.666  27.360  1.00  0.00           N  
ATOM   4348  CZ  ARG B 202     -38.468  17.260  27.743  1.00  0.00           C  
ATOM   4349  NH1 ARG B 202     -38.444  18.479  28.234  1.00  0.00           N1+
ATOM   4350  NH2 ARG B 202     -39.616  16.617  27.625  1.00  0.00           N  
ATOM   4351  H   ARG B 202     -33.743  17.760  24.049  1.00  0.00           H  
ATOM   4352  HA  ARG B 202     -34.729  20.305  24.932  1.00  0.00           H  
ATOM   4353 1HB  ARG B 202     -33.614  17.904  26.429  1.00  0.00           H  
ATOM   4354 2HB  ARG B 202     -34.253  19.321  27.247  1.00  0.00           H  
ATOM   4355 1HG  ARG B 202     -36.451  18.941  26.242  1.00  0.00           H  
ATOM   4356 2HG  ARG B 202     -35.811  17.528  25.368  1.00  0.00           H  
ATOM   4357 1HD  ARG B 202     -35.262  16.483  27.507  1.00  0.00           H  
ATOM   4358 2HD  ARG B 202     -35.967  17.880  28.352  1.00  0.00           H  
ATOM   4359  HE  ARG B 202     -37.379  15.727  26.987  1.00  0.00           H  
ATOM   4360 1HH1 ARG B 202     -37.566  18.970  28.325  1.00  0.00           H  
ATOM   4361 2HH1 ARG B 202     -39.304  18.924  28.521  1.00  0.00           H  
ATOM   4362 1HH2 ARG B 202     -39.634  15.679  27.247  1.00  0.00           H  
ATOM   4363 2HH2 ARG B 202     -40.475  17.062  27.912  1.00  0.00           H  
ATOM   4364  N   GLU B 203     -31.499  19.810  25.263  1.00  0.00           N  
ATOM   4365  CA  GLU B 203     -30.254  20.502  25.585  1.00  0.00           C  
ATOM   4366  C   GLU B 203     -29.907  21.542  24.529  1.00  0.00           C  
ATOM   4367  O   GLU B 203     -29.374  22.612  24.851  1.00  0.00           O  
ATOM   4368  CB  GLU B 203     -29.106  19.500  25.720  1.00  0.00           C  
ATOM   4369  CG  GLU B 203     -29.200  18.597  26.942  1.00  0.00           C  
ATOM   4370  CD  GLU B 203     -28.042  17.646  27.057  1.00  0.00           C  
ATOM   4371  OE1 GLU B 203     -27.137  17.743  26.264  1.00  0.00           O  
ATOM   4372  OE2 GLU B 203     -28.062  16.820  27.940  1.00  0.00           O1-
ATOM   4373  H   GLU B 203     -31.458  18.881  24.869  1.00  0.00           H  
ATOM   4374  HA  GLU B 203     -30.384  21.023  26.535  1.00  0.00           H  
ATOM   4375 1HB  GLU B 203     -29.073  18.863  24.836  1.00  0.00           H  
ATOM   4376 2HB  GLU B 203     -28.159  20.036  25.772  1.00  0.00           H  
ATOM   4377 1HG  GLU B 203     -29.235  19.218  27.837  1.00  0.00           H  
ATOM   4378 2HG  GLU B 203     -30.128  18.029  26.891  1.00  0.00           H  
ATOM   4379  N   GLU B 204     -30.198  21.250  23.267  1.00  0.00           N  
ATOM   4380  CA  GLU B 204     -29.853  22.148  22.175  1.00  0.00           C  
ATOM   4381  C   GLU B 204     -30.984  23.128  21.884  1.00  0.00           C  
ATOM   4382  O   GLU B 204     -31.550  23.725  22.799  1.00  0.00           O  
ATOM   4383  CB  GLU B 204     -29.521  21.347  20.914  1.00  0.00           C  
ATOM   4384  CG  GLU B 204     -28.248  20.519  21.012  1.00  0.00           C  
ATOM   4385  CD  GLU B 204     -27.000  21.357  20.983  1.00  0.00           C  
ATOM   4386  OE1 GLU B 204     -26.972  22.321  20.256  1.00  0.00           O  
ATOM   4387  OE2 GLU B 204     -26.074  21.032  21.688  1.00  0.00           O1-
ATOM   4388  OXT GLU B 204     -31.331  23.325  20.752  1.00  0.00           O1-
ATOM   4389  H   GLU B 204     -30.672  20.383  23.059  1.00  0.00           H  
ATOM   4390  HA  GLU B 204     -28.978  22.729  22.468  1.00  0.00           H  
ATOM   4391 1HB  GLU B 204     -30.344  20.670  20.685  1.00  0.00           H  
ATOM   4392 2HB  GLU B 204     -29.412  22.028  20.069  1.00  0.00           H  
ATOM   4393 1HG  GLU B 204     -28.268  19.950  21.941  1.00  0.00           H  
ATOM   4394 2HG  GLU B 204     -28.224  19.810  20.185  1.00  0.00           H  
END
