# Supplementary material for: Reconfigurable asymmetric protein assemblies through implicit negative design
Source: Science. Author manuscript; Available in PMC 2023 Jan 27. (PMC9881579; doi:10.1126/science.abj7662)
Supplement: Data S2 [file NIHMS1843281-supplement-Data_S2.gz › without_all_supplement_resubmit_20211001/components/single_fusions/274B82.pdb]

HEADER                                            24-SEP-20   XXXX              
EXPDTA    THEORETICAL MODEL                                                     
REMARK 220                                                                      
REMARK 220 EXPERIMENTAL DETAILS                                                 
REMARK 220  EXPERIMENT TYPE                : THEORETICAL MODELLING              
REMARK 220  DATE OF DATA COLLECTION        : 24-SEP-20                          
REMARK 220                                                                      
REMARK 220 REMARK: MODEL GENERATED BY ROSETTA                                   
REMARK 220  VERSION 2020.38.post.dev+45.master.d3ddb5bb4d7                      
ATOM      1  N   THR A   1     178.681 144.586  37.499  1.00  0.00           N  
ATOM      2  CA  THR A   1     178.703 144.544  36.042  1.00  0.00           C  
ATOM      3  C   THR A   1     179.063 143.147  35.531  1.00  0.00           C  
ATOM      4  O   THR A   1     179.458 142.265  36.316  1.00  0.00           O  
ATOM      5  CB  THR A   1     179.696 145.576  35.476  1.00  0.00           C  
ATOM      6  OG1 THR A   1     181.017 145.281  35.949  1.00  0.00           O  
ATOM      7  CG2 THR A   1     179.309 146.982  35.909  1.00  0.00           C  
ATOM      8 1H   THR A   1     177.992 145.249  37.821  1.00  0.00           H  
ATOM      9 2H   THR A   1     178.468 143.669  37.861  1.00  0.00           H  
ATOM     10 3H   THR A   1     179.600 144.867  37.818  1.00  0.00           H  
ATOM     11  HA  THR A   1     177.701 144.784  35.679  1.00  0.00           H  
ATOM     12  HB  THR A   1     179.695 145.524  34.388  1.00  0.00           H  
ATOM     13  HG1 THR A   1     181.416 144.613  35.385  1.00  0.00           H  
ATOM     14 1HG2 THR A   1     180.022 147.697  35.500  1.00  0.00           H  
ATOM     15 2HG2 THR A   1     178.310 147.213  35.541  1.00  0.00           H  
ATOM     16 3HG2 THR A   1     179.319 147.043  36.997  1.00  0.00           H  
ATOM     17  N   THR A   2     178.835 142.950  34.225  1.00  0.00           N  
ATOM     18  CA  THR A   2     179.201 141.722  33.533  1.00  0.00           C  
ATOM     19  C   THR A   2     180.467 142.030  32.792  1.00  0.00           C  
ATOM     20  O   THR A   2     180.501 142.940  31.959  1.00  0.00           O  
ATOM     21  CB  THR A   2     178.110 141.233  32.563  1.00  0.00           C  
ATOM     22  OG1 THR A   2     176.913 140.938  33.295  1.00  0.00           O  
ATOM     23  CG2 THR A   2     178.571 139.984  31.828  1.00  0.00           C  
ATOM     24  H   THR A   2     178.463 143.722  33.663  1.00  0.00           H  
ATOM     25  HA  THR A   2     179.408 140.932  34.254  1.00  0.00           H  
ATOM     26  HB  THR A   2     177.892 142.015  31.836  1.00  0.00           H  
ATOM     27  HG1 THR A   2     176.534 141.755  33.629  1.00  0.00           H  
ATOM     28 1HG2 THR A   2     177.787 139.652  31.147  1.00  0.00           H  
ATOM     29 2HG2 THR A   2     179.474 140.207  31.261  1.00  0.00           H  
ATOM     30 3HG2 THR A   2     178.782 139.195  32.549  1.00  0.00           H  
ATOM     31  N   ASN A   3     181.519 141.318  33.119  1.00  0.00           N  
ATOM     32  CA  ASN A   3     182.738 141.599  32.427  1.00  0.00           C  
ATOM     33  C   ASN A   3     183.308 140.453  31.606  1.00  0.00           C  
ATOM     34  O   ASN A   3     183.206 139.274  31.990  1.00  0.00           O  
ATOM     35  CB  ASN A   3     183.771 142.080  33.430  1.00  0.00           C  
ATOM     36  CG  ASN A   3     183.350 143.341  34.134  1.00  0.00           C  
ATOM     37  OD1 ASN A   3     182.168 143.702  34.131  1.00  0.00           O  
ATOM     38  ND2 ASN A   3     184.294 144.015  34.738  1.00  0.00           N  
ATOM     39  H   ASN A   3     181.504 140.673  33.907  1.00  0.00           H  
ATOM     40  HA  ASN A   3     182.581 142.426  31.730  1.00  0.00           H  
ATOM     41 1HB  ASN A   3     183.945 141.303  34.175  1.00  0.00           H  
ATOM     42 2HB  ASN A   3     184.716 142.263  32.919  1.00  0.00           H  
ATOM     43 1HD2 ASN A   3     184.072 144.862  35.223  1.00  0.00           H  
ATOM     44 2HD2 ASN A   3     185.237 143.685  34.716  1.00  0.00           H  
ATOM     45  N   PHE A   4     183.906 140.782  30.453  1.00  0.00           N  
ATOM     46  CA  PHE A   4     184.645 139.804  29.698  1.00  0.00           C  
ATOM     47  C   PHE A   4     186.055 140.317  29.348  1.00  0.00           C  
ATOM     48  O   PHE A   4     186.260 141.485  28.950  1.00  0.00           O  
ATOM     49  CB  PHE A   4     183.881 139.445  28.422  1.00  0.00           C  
ATOM     50  CG  PHE A   4     182.494 138.926  28.672  1.00  0.00           C  
ATOM     51  CD1 PHE A   4     181.401 139.779  28.631  1.00  0.00           C  
ATOM     52  CD2 PHE A   4     182.279 137.584  28.948  1.00  0.00           C  
ATOM     53  CE1 PHE A   4     180.124 139.302  28.861  1.00  0.00           C  
ATOM     54  CE2 PHE A   4     181.004 137.105  29.177  1.00  0.00           C  
ATOM     55  CZ  PHE A   4     179.925 137.966  29.134  1.00  0.00           C  
ATOM     56  H   PHE A   4     183.838 141.756  30.098  1.00  0.00           H  
ATOM     57  HA  PHE A   4     184.758 138.891  30.296  1.00  0.00           H  
ATOM     58 1HB  PHE A   4     183.806 140.325  27.784  1.00  0.00           H  
ATOM     59 2HB  PHE A   4     184.434 138.687  27.869  1.00  0.00           H  
ATOM     60  HD1 PHE A   4     181.558 140.836  28.414  1.00  0.00           H  
ATOM     61  HD2 PHE A   4     183.131 136.905  28.983  1.00  0.00           H  
ATOM     62  HE1 PHE A   4     179.275 139.984  28.826  1.00  0.00           H  
ATOM     63  HE2 PHE A   4     180.849 136.048  29.393  1.00  0.00           H  
ATOM     64  HZ  PHE A   4     178.920 137.589  29.316  1.00  0.00           H  
ATOM     65  N   HIS A   5     187.034 139.422  29.433  1.00  0.00           N  
ATOM     66  CA  HIS A   5     188.418 139.696  29.021  1.00  0.00           C  
ATOM     67  C   HIS A   5     188.901 138.689  27.976  1.00  0.00           C  
ATOM     68  O   HIS A   5     188.989 137.493  28.247  1.00  0.00           O  
ATOM     69  CB  HIS A   5     189.357 139.670  30.231  1.00  0.00           C  
ATOM     70  CG  HIS A   5     189.062 140.733  31.244  1.00  0.00           C  
ATOM     71  ND1 HIS A   5     189.764 141.917  31.306  1.00  0.00           N  
ATOM     72  CD2 HIS A   5     188.141 140.787  32.235  1.00  0.00           C  
ATOM     73  CE1 HIS A   5     189.288 142.656  32.293  1.00  0.00           C  
ATOM     74  NE2 HIS A   5     188.303 141.993  32.871  1.00  0.00           N  
ATOM     75  H   HIS A   5     186.820 138.535  29.884  1.00  0.00           H  
ATOM     76  HA  HIS A   5     188.455 140.678  28.561  1.00  0.00           H  
ATOM     77 1HB  HIS A   5     189.290 138.700  30.724  1.00  0.00           H  
ATOM     78 2HB  HIS A   5     190.386 139.796  29.895  1.00  0.00           H  
ATOM     79  HD2 HIS A   5     187.409 140.019  32.483  1.00  0.00           H  
ATOM     80  HE1 HIS A   5     189.646 143.645  32.580  1.00  0.00           H  
ATOM     81  HE2 HIS A   5     187.755 142.317  33.656  1.00  0.00           H  
ATOM     82  N   LEU A   6     189.127 139.156  26.737  1.00  0.00           N  
ATOM     83  CA  LEU A   6     189.570 138.254  25.658  1.00  0.00           C  
ATOM     84  C   LEU A   6     191.100 138.267  25.486  1.00  0.00           C  
ATOM     85  O   LEU A   6     191.722 139.307  25.242  1.00  0.00           O  
ATOM     86  CB  LEU A   6     188.902 138.652  24.335  1.00  0.00           C  
ATOM     87  CG  LEU A   6     187.427 139.061  24.431  1.00  0.00           C  
ATOM     88  CD1 LEU A   6     186.882 139.328  23.035  1.00  0.00           C  
ATOM     89  CD2 LEU A   6     186.639 137.959  25.124  1.00  0.00           C  
ATOM     90  H   LEU A   6     189.020 140.169  26.569  1.00  0.00           H  
ATOM     91  HA  LEU A   6     189.281 137.228  25.923  1.00  0.00           H  
ATOM     92 1HB  LEU A   6     189.451 139.490  23.908  1.00  0.00           H  
ATOM     93 2HB  LEU A   6     188.970 137.811  23.645  1.00  0.00           H  
ATOM     94  HG  LEU A   6     187.341 139.984  25.005  1.00  0.00           H  
ATOM     95 1HD1 LEU A   6     185.833 139.618  23.103  1.00  0.00           H  
ATOM     96 2HD1 LEU A   6     187.451 140.133  22.570  1.00  0.00           H  
ATOM     97 3HD1 LEU A   6     186.969 138.425  22.431  1.00  0.00           H  
ATOM     98 1HD2 LEU A   6     185.590 138.249  25.193  1.00  0.00           H  
ATOM     99 2HD2 LEU A   6     186.723 137.035  24.550  1.00  0.00           H  
ATOM    100 3HD2 LEU A   6     187.038 137.801  26.126  1.00  0.00           H  
ATOM    101  N   ILE A   7     191.721 137.102  25.671  1.00  0.00           N  
ATOM    102  CA  ILE A   7     193.190 137.016  25.662  1.00  0.00           C  
ATOM    103  C   ILE A   7     193.672 136.263  24.423  1.00  0.00           C  
ATOM    104  O   ILE A   7     193.140 135.191  24.117  1.00  0.00           O  
ATOM    105  CB  ILE A   7     193.716 136.315  26.928  1.00  0.00           C  
ATOM    106  CG1 ILE A   7     193.193 137.018  28.183  1.00  0.00           C  
ATOM    107  CG2 ILE A   7     195.237 136.284  26.926  1.00  0.00           C  
ATOM    108  CD1 ILE A   7     193.639 138.457  28.308  1.00  0.00           C  
ATOM    109  H   ILE A   7     191.167 136.246  25.835  1.00  0.00           H  
ATOM    110  HA  ILE A   7     193.592 138.022  25.627  1.00  0.00           H  
ATOM    111  HB  ILE A   7     193.341 135.293  26.960  1.00  0.00           H  
ATOM    112 1HG1 ILE A   7     192.104 136.997  28.185  1.00  0.00           H  
ATOM    113 2HG1 ILE A   7     193.531 136.480  29.069  1.00  0.00           H  
ATOM    114 1HG2 ILE A   7     195.592 135.786  27.828  1.00  0.00           H  
ATOM    115 2HG2 ILE A   7     195.588 135.741  26.049  1.00  0.00           H  
ATOM    116 3HG2 ILE A   7     195.622 137.304  26.899  1.00  0.00           H  
ATOM    117 1HD1 ILE A   7     193.229 138.887  29.222  1.00  0.00           H  
ATOM    118 2HD1 ILE A   7     194.729 138.499  28.344  1.00  0.00           H  
ATOM    119 3HD1 ILE A   7     193.282 139.024  27.450  1.00  0.00           H  
ATOM    120  N   ASN A   8     194.710 136.782  23.729  1.00  0.00           N  
ATOM    121  CA  ASN A   8     195.229 136.133  22.514  1.00  0.00           C  
ATOM    122  C   ASN A   8     194.165 136.021  21.433  1.00  0.00           C  
ATOM    123  O   ASN A   8     194.025 134.999  20.757  1.00  0.00           O  
ATOM    124  CB  ASN A   8     195.793 134.762  22.838  1.00  0.00           C  
ATOM    125  CG  ASN A   8     196.765 134.276  21.799  1.00  0.00           C  
ATOM    126  OD1 ASN A   8     197.510 135.068  21.210  1.00  0.00           O  
ATOM    127  ND2 ASN A   8     196.774 132.989  21.563  1.00  0.00           N  
ATOM    128  H   ASN A   8     195.117 137.661  24.035  1.00  0.00           H  
ATOM    129  HA  ASN A   8     195.999 136.785  22.094  1.00  0.00           H  
ATOM    130 1HB  ASN A   8     196.298 134.795  23.804  1.00  0.00           H  
ATOM    131 2HB  ASN A   8     194.977 134.043  22.919  1.00  0.00           H  
ATOM    132 1HD2 ASN A   8     197.401 132.610  20.882  1.00  0.00           H  
ATOM    133 2HD2 ASN A   8     196.154 132.385  22.064  1.00  0.00           H  
ATOM    134  N   GLY A   9     193.437 137.108  21.270  1.00  0.00           N  
ATOM    135  CA  GLY A   9     192.392 137.105  20.286  1.00  0.00           C  
ATOM    136  C   GLY A   9     192.864 137.714  18.950  1.00  0.00           C  
ATOM    137  O   GLY A   9     193.853 138.442  18.896  1.00  0.00           O  
ATOM    138  H   GLY A   9     193.645 137.923  21.852  1.00  0.00           H  
ATOM    139 1HA  GLY A   9     192.051 136.084  20.120  1.00  0.00           H  
ATOM    140 2HA  GLY A   9     191.539 137.671  20.660  1.00  0.00           H  
ATOM    141  N   SER A  10     192.146 137.414  17.876  1.00  0.00           N  
ATOM    142  CA  SER A  10     192.341 138.056  16.573  1.00  0.00           C  
ATOM    143  C   SER A  10     191.536 139.345  16.503  1.00  0.00           C  
ATOM    144  O   SER A  10     190.565 139.492  17.240  1.00  0.00           O  
ATOM    145  CB  SER A  10     191.927 137.124  15.451  1.00  0.00           C  
ATOM    146  OG  SER A  10     190.539 136.932  15.445  1.00  0.00           O  
ATOM    147  H   SER A  10     191.421 136.696  17.951  1.00  0.00           H  
ATOM    148  HA  SER A  10     193.397 138.291  16.448  1.00  0.00           H  
ATOM    149 1HB  SER A  10     192.243 137.542  14.496  1.00  0.00           H  
ATOM    150 2HB  SER A  10     192.429 136.165  15.571  1.00  0.00           H  
ATOM    151  HG  SER A  10     190.368 136.256  14.784  1.00  0.00           H  
ATOM    152  N   GLU A  11     191.869 140.267  15.586  1.00  0.00           N  
ATOM    153  CA  GLU A  11     191.073 141.492  15.482  1.00  0.00           C  
ATOM    154  C   GLU A  11     189.669 141.222  14.954  1.00  0.00           C  
ATOM    155  O   GLU A  11     188.718 141.890  15.354  1.00  0.00           O  
ATOM    156  CB  GLU A  11     191.760 142.553  14.616  1.00  0.00           C  
ATOM    157  CG  GLU A  11     191.058 143.946  14.612  1.00  0.00           C  
ATOM    158  CD  GLU A  11     190.993 144.711  15.987  1.00  0.00           C  
ATOM    159  OE1 GLU A  11     191.781 144.433  16.877  1.00  0.00           O  
ATOM    160  OE2 GLU A  11     190.137 145.595  16.104  1.00  0.00           O  
ATOM    161  H   GLU A  11     192.681 140.130  14.997  1.00  0.00           H  
ATOM    162  HA  GLU A  11     190.969 141.911  16.481  1.00  0.00           H  
ATOM    163 1HB  GLU A  11     192.783 142.686  14.941  1.00  0.00           H  
ATOM    164 2HB  GLU A  11     191.795 142.195  13.586  1.00  0.00           H  
ATOM    165 1HG  GLU A  11     191.584 144.578  13.897  1.00  0.00           H  
ATOM    166 2HG  GLU A  11     190.049 143.812  14.239  1.00  0.00           H  
ATOM    167  N   GLU A  12     189.536 140.266  14.032  1.00  0.00           N  
ATOM    168  CA  GLU A  12     188.213 139.963  13.491  1.00  0.00           C  
ATOM    169  C   GLU A  12     187.299 139.509  14.624  1.00  0.00           C  
ATOM    170  O   GLU A  12     186.151 139.965  14.740  1.00  0.00           O  
ATOM    171  CB  GLU A  12     188.296 138.883  12.411  1.00  0.00           C  
ATOM    172  CG  GLU A  12     186.956 138.502  11.798  1.00  0.00           C  
ATOM    173  CD  GLU A  12     187.079 137.453  10.729  1.00  0.00           C  
ATOM    174  OE1 GLU A  12     188.184 137.097  10.396  1.00  0.00           O  
ATOM    175  OE2 GLU A  12     186.066 137.007  10.243  1.00  0.00           O  
ATOM    176  H   GLU A  12     190.350 139.755  13.729  1.00  0.00           H  
ATOM    177  HA  GLU A  12     187.797 140.863  13.046  1.00  0.00           H  
ATOM    178 1HB  GLU A  12     188.947 139.224  11.605  1.00  0.00           H  
ATOM    179 2HB  GLU A  12     188.741 137.981  12.831  1.00  0.00           H  
ATOM    180 1HG  GLU A  12     186.302 138.127  12.586  1.00  0.00           H  
ATOM    181 2HG  GLU A  12     186.495 139.394  11.376  1.00  0.00           H  
ATOM    182  N   ALA A  13     187.826 138.644  15.482  1.00  0.00           N  
ATOM    183  CA  ALA A  13     187.072 138.126  16.612  1.00  0.00           C  
ATOM    184  C   ALA A  13     186.713 139.255  17.583  1.00  0.00           C  
ATOM    185  O   ALA A  13     185.599 139.280  18.114  1.00  0.00           O  
ATOM    186  CB  ALA A  13     187.863 137.037  17.322  1.00  0.00           C  
ATOM    187  H   ALA A  13     188.775 138.300  15.312  1.00  0.00           H  
ATOM    188  HA  ALA A  13     186.149 137.696  16.242  1.00  0.00           H  
ATOM    189 1HB  ALA A  13     187.284 136.659  18.167  1.00  0.00           H  
ATOM    190 2HB  ALA A  13     188.065 136.222  16.627  1.00  0.00           H  
ATOM    191 3HB  ALA A  13     188.803 137.448  17.684  1.00  0.00           H  
ATOM    192  N   ARG A  14     187.648 140.198  17.797  1.00  0.00           N  
ATOM    193  CA  ARG A  14     187.378 141.310  18.698  1.00  0.00           C  
ATOM    194  C   ARG A  14     186.272 142.158  18.139  1.00  0.00           C  
ATOM    195  O   ARG A  14     185.389 142.568  18.893  1.00  0.00           O  
ATOM    196  CB  ARG A  14     188.600 142.201  18.947  1.00  0.00           C  
ATOM    197  CG  ARG A  14     189.635 141.601  19.856  1.00  0.00           C  
ATOM    198  CD  ARG A  14     190.727 142.532  20.240  1.00  0.00           C  
ATOM    199  NE  ARG A  14     191.665 142.773  19.156  1.00  0.00           N  
ATOM    200  CZ  ARG A  14     192.724 141.989  18.874  1.00  0.00           C  
ATOM    201  NH1 ARG A  14     192.961 140.903  19.567  1.00  0.00           N  
ATOM    202  NH2 ARG A  14     193.510 142.333  17.879  1.00  0.00           N  
ATOM    203  H   ARG A  14     188.563 140.088  17.362  1.00  0.00           H  
ATOM    204  HA  ARG A  14     187.052 140.916  19.643  1.00  0.00           H  
ATOM    205 1HB  ARG A  14     189.074 142.441  18.005  1.00  0.00           H  
ATOM    206 2HB  ARG A  14     188.275 143.137  19.395  1.00  0.00           H  
ATOM    207 1HG  ARG A  14     189.167 141.223  20.711  1.00  0.00           H  
ATOM    208 2HG  ARG A  14     190.107 140.796  19.343  1.00  0.00           H  
ATOM    209 1HD  ARG A  14     190.290 143.483  20.514  1.00  0.00           H  
ATOM    210 2HD  ARG A  14     191.273 142.143  21.100  1.00  0.00           H  
ATOM    211  HE  ARG A  14     191.537 143.590  18.539  1.00  0.00           H  
ATOM    212 1HH1 ARG A  14     192.331 140.631  20.311  1.00  0.00           H  
ATOM    213 2HH1 ARG A  14     193.737 140.299  19.323  1.00  0.00           H  
ATOM    214 1HH2 ARG A  14     193.270 143.185  17.351  1.00  0.00           H  
ATOM    215 2HH2 ARG A  14     194.305 141.772  17.630  1.00  0.00           H  
ATOM    216  N   GLN A  15     186.260 142.394  16.832  1.00  0.00           N  
ATOM    217  CA  GLN A  15     185.216 143.221  16.257  1.00  0.00           C  
ATOM    218  C   GLN A  15     183.874 142.495  16.249  1.00  0.00           C  
ATOM    219  O   GLN A  15     182.841 143.098  16.545  1.00  0.00           O  
ATOM    220  CB  GLN A  15     185.606 143.694  14.861  1.00  0.00           C  
ATOM    221  CG  GLN A  15     186.740 144.695  14.906  1.00  0.00           C  
ATOM    222  CD  GLN A  15     187.160 145.241  13.577  1.00  0.00           C  
ATOM    223  OE1 GLN A  15     186.467 145.129  12.555  1.00  0.00           O  
ATOM    224  NE2 GLN A  15     188.334 145.854  13.589  1.00  0.00           N  
ATOM    225  H   GLN A  15     187.041 142.053  16.253  1.00  0.00           H  
ATOM    226  HA  GLN A  15     185.111 144.106  16.886  1.00  0.00           H  
ATOM    227 1HB  GLN A  15     185.935 142.834  14.266  1.00  0.00           H  
ATOM    228 2HB  GLN A  15     184.750 144.141  14.365  1.00  0.00           H  
ATOM    229 1HG  GLN A  15     186.423 145.534  15.522  1.00  0.00           H  
ATOM    230 2HG  GLN A  15     187.610 144.223  15.360  1.00  0.00           H  
ATOM    231 1HE2 GLN A  15     188.706 146.253  12.752  1.00  0.00           H  
ATOM    232 2HE2 GLN A  15     188.873 145.900  14.470  1.00  0.00           H  
ATOM    233  N   ARG A  16     183.869 141.191  15.961  1.00  0.00           N  
ATOM    234  CA  ARG A  16     182.604 140.469  15.923  1.00  0.00           C  
ATOM    235  C   ARG A  16     181.946 140.430  17.315  1.00  0.00           C  
ATOM    236  O   ARG A  16     180.722 140.595  17.426  1.00  0.00           O  
ATOM    237  CB  ARG A  16     182.820 139.050  15.419  1.00  0.00           C  
ATOM    238  CG  ARG A  16     183.088 138.936  13.927  1.00  0.00           C  
ATOM    239  CD  ARG A  16     183.263 137.522  13.507  1.00  0.00           C  
ATOM    240  NE  ARG A  16     183.603 137.414  12.097  1.00  0.00           N  
ATOM    241  CZ  ARG A  16     182.709 137.433  11.090  1.00  0.00           C  
ATOM    242  NH1 ARG A  16     181.427 137.558  11.353  1.00  0.00           N  
ATOM    243  NH2 ARG A  16     183.120 137.327   9.839  1.00  0.00           N  
ATOM    244  H   ARG A  16     184.749 140.737  15.685  1.00  0.00           H  
ATOM    245  HA  ARG A  16     181.934 140.988  15.237  1.00  0.00           H  
ATOM    246 1HB  ARG A  16     183.663 138.603  15.941  1.00  0.00           H  
ATOM    247 2HB  ARG A  16     181.939 138.447  15.641  1.00  0.00           H  
ATOM    248 1HG  ARG A  16     182.249 139.357  13.372  1.00  0.00           H  
ATOM    249 2HG  ARG A  16     183.999 139.483  13.678  1.00  0.00           H  
ATOM    250 1HD  ARG A  16     184.066 137.067  14.087  1.00  0.00           H  
ATOM    251 2HD  ARG A  16     182.337 136.974  13.677  1.00  0.00           H  
ATOM    252  HE  ARG A  16     184.581 137.315  11.856  1.00  0.00           H  
ATOM    253 1HH1 ARG A  16     181.113 137.639  12.310  1.00  0.00           H  
ATOM    254 2HH1 ARG A  16     180.756 137.573  10.599  1.00  0.00           H  
ATOM    255 1HH2 ARG A  16     184.106 137.230   9.636  1.00  0.00           H  
ATOM    256 2HH2 ARG A  16     182.449 137.342   9.084  1.00  0.00           H  
ATOM    257  N   ILE A  17     182.763 140.260  18.359  1.00  0.00           N  
ATOM    258  CA  ILE A  17     182.299 140.220  19.741  1.00  0.00           C  
ATOM    259  C   ILE A  17     181.945 141.575  20.284  1.00  0.00           C  
ATOM    260  O   ILE A  17     180.935 141.720  20.981  1.00  0.00           O  
ATOM    261  CB  ILE A  17     183.364 139.587  20.655  1.00  0.00           C  
ATOM    262  CG1 ILE A  17     183.568 138.112  20.294  1.00  0.00           C  
ATOM    263  CG2 ILE A  17     182.965 139.730  22.116  1.00  0.00           C  
ATOM    264  CD1 ILE A  17     184.833 137.513  20.868  1.00  0.00           C  
ATOM    265  H   ILE A  17     183.767 140.117  18.168  1.00  0.00           H  
ATOM    266  HA  ILE A  17     181.377 139.648  19.774  1.00  0.00           H  
ATOM    267  HB  ILE A  17     184.321 140.085  20.498  1.00  0.00           H  
ATOM    268 1HG1 ILE A  17     182.721 137.530  20.653  1.00  0.00           H  
ATOM    269 2HG1 ILE A  17     183.602 138.004  19.209  1.00  0.00           H  
ATOM    270 1HG2 ILE A  17     183.730 139.276  22.747  1.00  0.00           H  
ATOM    271 2HG2 ILE A  17     182.870 140.786  22.364  1.00  0.00           H  
ATOM    272 3HG2 ILE A  17     182.012 139.230  22.283  1.00  0.00           H  
ATOM    273 1HD1 ILE A  17     184.907 136.467  20.568  1.00  0.00           H  
ATOM    274 2HD1 ILE A  17     185.697 138.061  20.492  1.00  0.00           H  
ATOM    275 3HD1 ILE A  17     184.805 137.578  21.954  1.00  0.00           H  
ATOM    276  N   GLU A  18     182.770 142.581  20.010  1.00  0.00           N  
ATOM    277  CA  GLU A  18     182.461 143.935  20.408  1.00  0.00           C  
ATOM    278  C   GLU A  18     181.103 144.333  19.852  1.00  0.00           C  
ATOM    279  O   GLU A  18     180.263 144.839  20.595  1.00  0.00           O  
ATOM    280  CB  GLU A  18     183.541 144.902  19.917  1.00  0.00           C  
ATOM    281  CG  GLU A  18     183.276 146.362  20.253  1.00  0.00           C  
ATOM    282  CD  GLU A  18     184.254 147.299  19.599  1.00  0.00           C  
ATOM    283  OE1 GLU A  18     185.397 146.937  19.465  1.00  0.00           O  
ATOM    284  OE2 GLU A  18     183.854 148.379  19.230  1.00  0.00           O  
ATOM    285  H   GLU A  18     183.639 142.414  19.509  1.00  0.00           H  
ATOM    286  HA  GLU A  18     182.422 143.982  21.489  1.00  0.00           H  
ATOM    287 1HB  GLU A  18     184.502 144.626  20.355  1.00  0.00           H  
ATOM    288 2HB  GLU A  18     183.640 144.819  18.835  1.00  0.00           H  
ATOM    289 1HG  GLU A  18     182.269 146.622  19.930  1.00  0.00           H  
ATOM    290 2HG  GLU A  18     183.329 146.490  21.334  1.00  0.00           H  
ATOM    291  N   GLU A  19     180.860 144.086  18.558  1.00  0.00           N  
ATOM    292  CA  GLU A  19     179.580 144.426  17.975  1.00  0.00           C  
ATOM    293  C   GLU A  19     178.449 143.606  18.565  1.00  0.00           C  
ATOM    294  O   GLU A  19     177.383 144.149  18.847  1.00  0.00           O  
ATOM    295  CB  GLU A  19     179.593 144.216  16.463  1.00  0.00           C  
ATOM    296  CG  GLU A  19     178.285 144.597  15.766  1.00  0.00           C  
ATOM    297  CD  GLU A  19     178.368 144.514  14.273  1.00  0.00           C  
ATOM    298  OE1 GLU A  19     179.433 144.276  13.759  1.00  0.00           O  
ATOM    299  OE2 GLU A  19     177.342 144.662  13.638  1.00  0.00           O  
ATOM    300  H   GLU A  19     181.588 143.695  17.946  1.00  0.00           H  
ATOM    301  HA  GLU A  19     179.379 145.476  18.175  1.00  0.00           H  
ATOM    302 1HB  GLU A  19     180.403 144.800  16.029  1.00  0.00           H  
ATOM    303 2HB  GLU A  19     179.806 143.162  16.251  1.00  0.00           H  
ATOM    304 1HG  GLU A  19     177.498 143.926  16.100  1.00  0.00           H  
ATOM    305 2HG  GLU A  19     178.010 145.608  16.060  1.00  0.00           H  
ATOM    306  N   TYR A  20     178.672 142.307  18.776  1.00  0.00           N  
ATOM    307  CA  TYR A  20     177.643 141.442  19.327  1.00  0.00           C  
ATOM    308  C   TYR A  20     177.155 141.936  20.670  1.00  0.00           C  
ATOM    309  O   TYR A  20     175.938 142.036  20.910  1.00  0.00           O  
ATOM    310  CB  TYR A  20     178.162 140.008  19.452  1.00  0.00           C  
ATOM    311  CG  TYR A  20     177.127 139.026  19.955  1.00  0.00           C  
ATOM    312  CD1 TYR A  20     176.147 138.551  19.097  1.00  0.00           C  
ATOM    313  CD2 TYR A  20     177.159 138.600  21.275  1.00  0.00           C  
ATOM    314  CE1 TYR A  20     175.202 137.654  19.556  1.00  0.00           C  
ATOM    315  CE2 TYR A  20     176.214 137.703  21.734  1.00  0.00           C  
ATOM    316  CZ  TYR A  20     175.239 137.231  20.880  1.00  0.00           C  
ATOM    317  OH  TYR A  20     174.297 136.337  21.337  1.00  0.00           O  
ATOM    318  H   TYR A  20     179.565 141.886  18.491  1.00  0.00           H  
ATOM    319  HA  TYR A  20     176.797 141.444  18.639  1.00  0.00           H  
ATOM    320 1HB  TYR A  20     178.516 139.662  18.480  1.00  0.00           H  
ATOM    321 2HB  TYR A  20     179.011 139.987  20.135  1.00  0.00           H  
ATOM    322  HD1 TYR A  20     176.122 138.886  18.059  1.00  0.00           H  
ATOM    323  HD2 TYR A  20     177.929 138.973  21.950  1.00  0.00           H  
ATOM    324  HE1 TYR A  20     174.431 137.282  18.881  1.00  0.00           H  
ATOM    325  HE2 TYR A  20     176.239 137.369  22.771  1.00  0.00           H  
ATOM    326  HH  TYR A  20     174.466 136.141  22.262  1.00  0.00           H  
ATOM    327  N   VAL A  21     178.089 142.255  21.566  1.00  0.00           N  
ATOM    328  CA  VAL A  21     177.717 142.697  22.887  1.00  0.00           C  
ATOM    329  C   VAL A  21     177.035 144.065  22.795  1.00  0.00           C  
ATOM    330  O   VAL A  21     176.056 144.302  23.502  1.00  0.00           O  
ATOM    331  CB  VAL A  21     178.958 142.784  23.794  1.00  0.00           C  
ATOM    332  CG1 VAL A  21     178.598 143.420  25.129  1.00  0.00           C  
ATOM    333  CG2 VAL A  21     179.548 141.397  23.999  1.00  0.00           C  
ATOM    334  H   VAL A  21     179.086 142.173  21.310  1.00  0.00           H  
ATOM    335  HA  VAL A  21     176.982 141.984  23.279  1.00  0.00           H  
ATOM    336  HB  VAL A  21     179.699 143.429  23.320  1.00  0.00           H  
ATOM    337 1HG1 VAL A  21     179.488 143.474  25.758  1.00  0.00           H  
ATOM    338 2HG1 VAL A  21     178.212 144.425  24.961  1.00  0.00           H  
ATOM    339 3HG1 VAL A  21     177.839 142.817  25.626  1.00  0.00           H  
ATOM    340 1HG2 VAL A  21     180.426 141.467  24.641  1.00  0.00           H  
ATOM    341 2HG2 VAL A  21     178.805 140.752  24.468  1.00  0.00           H  
ATOM    342 3HG2 VAL A  21     179.836 140.979  23.035  1.00  0.00           H  
ATOM    343  N   ARG A  22     177.568 144.990  21.968  1.00  0.00           N  
ATOM    344  CA  ARG A  22     176.971 146.316  21.883  1.00  0.00           C  
ATOM    345  C   ARG A  22     175.563 146.261  21.291  1.00  0.00           C  
ATOM    346  O   ARG A  22     174.701 147.030  21.713  1.00  0.00           O  
ATOM    347  CB  ARG A  22     177.838 147.236  21.037  1.00  0.00           C  
ATOM    348  CG  ARG A  22     179.147 147.655  21.685  1.00  0.00           C  
ATOM    349  CD  ARG A  22     180.055 148.319  20.713  1.00  0.00           C  
ATOM    350  NE  ARG A  22     179.555 149.624  20.309  1.00  0.00           N  
ATOM    351  CZ  ARG A  22     180.204 150.471  19.488  1.00  0.00           C  
ATOM    352  NH1 ARG A  22     181.375 150.137  18.992  1.00  0.00           N  
ATOM    353  NH2 ARG A  22     179.665 151.637  19.180  1.00  0.00           N  
ATOM    354  H   ARG A  22     178.385 144.774  21.389  1.00  0.00           H  
ATOM    355  HA  ARG A  22     176.900 146.714  22.896  1.00  0.00           H  
ATOM    356 1HB  ARG A  22     178.080 146.742  20.095  1.00  0.00           H  
ATOM    357 2HB  ARG A  22     177.282 148.142  20.798  1.00  0.00           H  
ATOM    358 1HG  ARG A  22     178.943 148.355  22.496  1.00  0.00           H  
ATOM    359 2HG  ARG A  22     179.656 146.777  22.082  1.00  0.00           H  
ATOM    360 1HD  ARG A  22     181.036 148.455  21.166  1.00  0.00           H  
ATOM    361 2HD  ARG A  22     180.147 147.701  19.822  1.00  0.00           H  
ATOM    362  HE  ARG A  22     178.656 149.917  20.672  1.00  0.00           H  
ATOM    363 1HH1 ARG A  22     181.787 149.246  19.228  1.00  0.00           H  
ATOM    364 2HH1 ARG A  22     181.863 150.772  18.377  1.00  0.00           H  
ATOM    365 1HH2 ARG A  22     178.764 151.896  19.562  1.00  0.00           H  
ATOM    366 2HH2 ARG A  22     180.153 152.273  18.566  1.00  0.00           H  
ATOM    367  N   ARG A  23     175.305 145.356  20.323  1.00  0.00           N  
ATOM    368  CA  ARG A  23     173.955 145.229  19.783  1.00  0.00           C  
ATOM    369  C   ARG A  23     172.971 144.728  20.836  1.00  0.00           C  
ATOM    370  O   ARG A  23     171.846 145.232  20.929  1.00  0.00           O  
ATOM    371  CB  ARG A  23     173.932 144.316  18.570  1.00  0.00           C  
ATOM    372  CG  ARG A  23     174.492 144.933  17.295  1.00  0.00           C  
ATOM    373  CD  ARG A  23     174.374 144.007  16.136  1.00  0.00           C  
ATOM    374  NE  ARG A  23     174.902 144.597  14.903  1.00  0.00           N  
ATOM    375  CZ  ARG A  23     174.229 145.399  14.058  1.00  0.00           C  
ATOM    376  NH1 ARG A  23     172.970 145.754  14.277  1.00  0.00           N  
ATOM    377  NH2 ARG A  23     174.876 145.827  13.001  1.00  0.00           N  
ATOM    378  H   ARG A  23     176.074 144.803  19.935  1.00  0.00           H  
ATOM    379  HA  ARG A  23     173.629 146.217  19.458  1.00  0.00           H  
ATOM    380 1HB  ARG A  23     174.526 143.425  18.786  1.00  0.00           H  
ATOM    381 2HB  ARG A  23     172.912 143.991  18.373  1.00  0.00           H  
ATOM    382 1HG  ARG A  23     173.943 145.844  17.071  1.00  0.00           H  
ATOM    383 2HG  ARG A  23     175.541 145.176  17.433  1.00  0.00           H  
ATOM    384 1HD  ARG A  23     174.960 143.110  16.351  1.00  0.00           H  
ATOM    385 2HD  ARG A  23     173.339 143.731  15.977  1.00  0.00           H  
ATOM    386  HE  ARG A  23     175.874 144.390  14.626  1.00  0.00           H  
ATOM    387 1HH1 ARG A  23     172.483 145.423  15.095  1.00  0.00           H  
ATOM    388 2HH1 ARG A  23     172.494 146.360  13.623  1.00  0.00           H  
ATOM    389 1HH2 ARG A  23     175.856 145.517  12.880  1.00  0.00           H  
ATOM    390 2HH2 ARG A  23     174.432 146.428  12.325  1.00  0.00           H  
ATOM    391  N   ILE A  24     173.414 143.784  21.679  1.00  0.00           N  
ATOM    392  CA  ILE A  24     172.564 143.347  22.774  1.00  0.00           C  
ATOM    393  C   ILE A  24     172.297 144.485  23.723  1.00  0.00           C  
ATOM    394  O   ILE A  24     171.164 144.667  24.151  1.00  0.00           O  
ATOM    395  CB  ILE A  24     173.202 142.176  23.544  1.00  0.00           C  
ATOM    396  CG1 ILE A  24     173.197 140.908  22.686  1.00  0.00           C  
ATOM    397  CG2 ILE A  24     172.468 141.938  24.855  1.00  0.00           C  
ATOM    398  CD1 ILE A  24     174.054 139.792  23.240  1.00  0.00           C  
ATOM    399  H   ILE A  24     174.327 143.347  21.514  1.00  0.00           H  
ATOM    400  HA  ILE A  24     171.608 143.033  22.355  1.00  0.00           H  
ATOM    401  HB  ILE A  24     174.244 142.407  23.759  1.00  0.00           H  
ATOM    402 1HG1 ILE A  24     172.177 140.538  22.589  1.00  0.00           H  
ATOM    403 2HG1 ILE A  24     173.555 141.145  21.684  1.00  0.00           H  
ATOM    404 1HG2 ILE A  24     172.932 141.107  25.385  1.00  0.00           H  
ATOM    405 2HG2 ILE A  24     172.522 142.836  25.469  1.00  0.00           H  
ATOM    406 3HG2 ILE A  24     171.424 141.701  24.650  1.00  0.00           H  
ATOM    407 1HD1 ILE A  24     174.000 138.928  22.578  1.00  0.00           H  
ATOM    408 2HD1 ILE A  24     175.088 140.130  23.313  1.00  0.00           H  
ATOM    409 3HD1 ILE A  24     173.692 139.513  24.229  1.00  0.00           H  
ATOM    410  N   SER A  25     173.331 145.257  24.037  1.00  0.00           N  
ATOM    411  CA  SER A  25     173.173 146.344  24.965  1.00  0.00           C  
ATOM    412  C   SER A  25     172.192 147.380  24.437  1.00  0.00           C  
ATOM    413  O   SER A  25     171.415 147.964  25.204  1.00  0.00           O  
ATOM    414  CB  SER A  25     174.518 146.990  25.235  1.00  0.00           C  
ATOM    415  OG  SER A  25     175.371 146.108  25.911  1.00  0.00           O  
ATOM    416  H   SER A  25     174.263 145.052  23.661  1.00  0.00           H  
ATOM    417  HA  SER A  25     172.781 145.931  25.888  1.00  0.00           H  
ATOM    418 1HB  SER A  25     174.973 147.289  24.291  1.00  0.00           H  
ATOM    419 2HB  SER A  25     174.376 147.891  25.830  1.00  0.00           H  
ATOM    420  HG  SER A  25     175.699 145.496  25.248  1.00  0.00           H  
ATOM    421  N   LYS A  26     172.218 147.650  23.125  1.00  0.00           N  
ATOM    422  CA  LYS A  26     171.243 148.580  22.571  1.00  0.00           C  
ATOM    423  C   LYS A  26     169.815 148.070  22.770  1.00  0.00           C  
ATOM    424  O   LYS A  26     168.927 148.856  23.113  1.00  0.00           O  
ATOM    425  CB  LYS A  26     171.516 148.817  21.085  1.00  0.00           C  
ATOM    426  CG  LYS A  26     172.750 149.663  20.799  1.00  0.00           C  
ATOM    427  CD  LYS A  26     172.963 149.841  19.303  1.00  0.00           C  
ATOM    428  CE  LYS A  26     174.190 150.694  19.016  1.00  0.00           C  
ATOM    429  NZ  LYS A  26     174.418 150.867  17.555  1.00  0.00           N  
ATOM    430  H   LYS A  26     172.948 147.242  22.534  1.00  0.00           H  
ATOM    431  HA  LYS A  26     171.337 149.524  23.091  1.00  0.00           H  
ATOM    432 1HB  LYS A  26     171.644 147.858  20.581  1.00  0.00           H  
ATOM    433 2HB  LYS A  26     170.658 149.312  20.631  1.00  0.00           H  
ATOM    434 1HG  LYS A  26     172.633 150.644  21.260  1.00  0.00           H  
ATOM    435 2HG  LYS A  26     173.628 149.182  21.228  1.00  0.00           H  
ATOM    436 1HD  LYS A  26     173.091 148.864  18.835  1.00  0.00           H  
ATOM    437 2HD  LYS A  26     172.088 150.322  18.865  1.00  0.00           H  
ATOM    438 1HE  LYS A  26     174.066 151.675  19.471  1.00  0.00           H  
ATOM    439 2HE  LYS A  26     175.070 150.223  19.454  1.00  0.00           H  
ATOM    440 1HZ  LYS A  26     175.239 151.437  17.408  1.00  0.00           H  
ATOM    441 2HZ  LYS A  26     174.553 149.963  17.125  1.00  0.00           H  
ATOM    442 3HZ  LYS A  26     173.616 151.320  17.141  1.00  0.00           H  
ATOM    443  N   LYS A  27     169.601 146.757  22.622  1.00  0.00           N  
ATOM    444  CA  LYS A  27     168.280 146.170  22.827  1.00  0.00           C  
ATOM    445  C   LYS A  27     167.880 146.124  24.312  1.00  0.00           C  
ATOM    446  O   LYS A  27     166.716 146.343  24.652  1.00  0.00           O  
ATOM    447  CB  LYS A  27     168.234 144.767  22.221  1.00  0.00           C  
ATOM    448  CG  LYS A  27     168.278 144.762  20.694  1.00  0.00           C  
ATOM    449  CD  LYS A  27     168.257 143.351  20.119  1.00  0.00           C  
ATOM    450  CE  LYS A  27     168.308 143.384  18.589  1.00  0.00           C  
ATOM    451  NZ  LYS A  27     168.322 142.017  17.993  1.00  0.00           N  
ATOM    452  H   LYS A  27     170.375 146.168  22.289  1.00  0.00           H  
ATOM    453  HA  LYS A  27     167.550 146.791  22.310  1.00  0.00           H  
ATOM    454 1HB  LYS A  27     169.091 144.193  22.585  1.00  0.00           H  
ATOM    455 2HB  LYS A  27     167.331 144.256  22.547  1.00  0.00           H  
ATOM    456 1HG  LYS A  27     167.424 145.321  20.312  1.00  0.00           H  
ATOM    457 2HG  LYS A  27     169.189 145.265  20.367  1.00  0.00           H  
ATOM    458 1HD  LYS A  27     169.127 142.800  20.488  1.00  0.00           H  
ATOM    459 2HD  LYS A  27     167.357 142.833  20.438  1.00  0.00           H  
ATOM    460 1HE  LYS A  27     167.438 143.923  18.219  1.00  0.00           H  
ATOM    461 2HE  LYS A  27     169.211 143.914  18.277  1.00  0.00           H  
ATOM    462 1HZ  LYS A  27     168.355 142.087  16.986  1.00  0.00           H  
ATOM    463 2HZ  LYS A  27     169.133 141.514  18.323  1.00  0.00           H  
ATOM    464 3HZ  LYS A  27     167.484 141.522  18.265  1.00  0.00           H  
ATOM    465  N   GLU A  28     168.853 145.852  25.191  1.00  0.00           N  
ATOM    466  CA  GLU A  28     168.623 145.741  26.632  1.00  0.00           C  
ATOM    467  C   GLU A  28     168.550 147.097  27.345  1.00  0.00           C  
ATOM    468  O   GLU A  28     167.895 147.216  28.384  1.00  0.00           O  
ATOM    469  CB  GLU A  28     169.698 144.865  27.292  1.00  0.00           C  
ATOM    470  CG  GLU A  28     169.664 143.394  26.904  1.00  0.00           C  
ATOM    471  CD  GLU A  28     168.425 142.702  27.399  1.00  0.00           C  
ATOM    472  OE1 GLU A  28     167.973 143.064  28.455  1.00  0.00           O  
ATOM    473  OE2 GLU A  28     167.934 141.796  26.746  1.00  0.00           O  
ATOM    474  H   GLU A  28     169.793 145.663  24.836  1.00  0.00           H  
ATOM    475  HA  GLU A  28     167.664 145.244  26.778  1.00  0.00           H  
ATOM    476 1HB  GLU A  28     170.688 145.259  27.041  1.00  0.00           H  
ATOM    477 2HB  GLU A  28     169.588 144.918  28.371  1.00  0.00           H  
ATOM    478 1HG  GLU A  28     169.707 143.312  25.817  1.00  0.00           H  
ATOM    479 2HG  GLU A  28     170.547 142.912  27.314  1.00  0.00           H  
ATOM    480  N   GLY A  29     169.207 148.125  26.804  1.00  0.00           N  
ATOM    481  CA  GLY A  29     169.233 149.436  27.438  1.00  0.00           C  
ATOM    482  C   GLY A  29     170.400 149.571  28.417  1.00  0.00           C  
ATOM    483  O   GLY A  29     170.345 150.350  29.369  1.00  0.00           O  
ATOM    484  H   GLY A  29     169.761 147.987  25.960  1.00  0.00           H  
ATOM    485 1HA  GLY A  29     169.310 150.200  26.666  1.00  0.00           H  
ATOM    486 2HA  GLY A  29     168.293 149.604  27.961  1.00  0.00           H  
ATOM    487  N   THR A  30     171.426 148.751  28.210  1.00  0.00           N  
ATOM    488  CA  THR A  30     172.613 148.752  29.057  1.00  0.00           C  
ATOM    489  C   THR A  30     173.730 149.647  28.541  1.00  0.00           C  
ATOM    490  O   THR A  30     173.717 150.098  27.391  1.00  0.00           O  
ATOM    491  CB  THR A  30     173.155 147.320  29.223  1.00  0.00           C  
ATOM    492  OG1 THR A  30     173.535 146.799  27.943  1.00  0.00           O  
ATOM    493  CG2 THR A  30     172.098 146.418  29.841  1.00  0.00           C  
ATOM    494  H   THR A  30     171.412 148.165  27.372  1.00  0.00           H  
ATOM    495  HA  THR A  30     172.327 149.118  30.045  1.00  0.00           H  
ATOM    496  HB  THR A  30     174.033 147.337  29.869  1.00  0.00           H  
ATOM    497  HG1 THR A  30     174.424 147.092  27.730  1.00  0.00           H  
ATOM    498 1HG2 THR A  30     172.499 145.411  29.951  1.00  0.00           H  
ATOM    499 2HG2 THR A  30     171.815 146.806  30.819  1.00  0.00           H  
ATOM    500 3HG2 THR A  30     171.222 146.390  29.195  1.00  0.00           H  
ATOM    501  N   GLU A  31     174.713 149.893  29.395  1.00  0.00           N  
ATOM    502  CA  GLU A  31     175.867 150.722  29.061  1.00  0.00           C  
ATOM    503  C   GLU A  31     177.104 149.863  28.860  1.00  0.00           C  
ATOM    504  O   GLU A  31     177.403 148.997  29.695  1.00  0.00           O  
ATOM    505  CB  GLU A  31     176.159 151.736  30.165  1.00  0.00           C  
ATOM    506  CG  GLU A  31     177.327 152.694  29.858  1.00  0.00           C  
ATOM    507  CD  GLU A  31     177.600 153.697  30.956  1.00  0.00           C  
ATOM    508  OE1 GLU A  31     176.870 153.731  31.924  1.00  0.00           O  
ATOM    509  OE2 GLU A  31     178.558 154.417  30.840  1.00  0.00           O  
ATOM    510  H   GLU A  31     174.668 149.457  30.310  1.00  0.00           H  
ATOM    511  HA  GLU A  31     175.657 151.253  28.128  1.00  0.00           H  
ATOM    512 1HB  GLU A  31     175.270 152.337  30.361  1.00  0.00           H  
ATOM    513 2HB  GLU A  31     176.398 151.201  31.073  1.00  0.00           H  
ATOM    514 1HG  GLU A  31     178.239 152.119  29.700  1.00  0.00           H  
ATOM    515 2HG  GLU A  31     177.108 153.227  28.933  1.00  0.00           H  
ATOM    516  N   VAL A  32     177.843 150.081  27.764  1.00  0.00           N  
ATOM    517  CA  VAL A  32     179.033 149.260  27.579  1.00  0.00           C  
ATOM    518  C   VAL A  32     180.286 150.093  27.417  1.00  0.00           C  
ATOM    519  O   VAL A  32     180.360 150.992  26.583  1.00  0.00           O  
ATOM    520  CB  VAL A  32     178.934 148.328  26.370  1.00  0.00           C  
ATOM    521  CG1 VAL A  32     180.234 147.491  26.268  1.00  0.00           C  
ATOM    522  CG2 VAL A  32     177.785 147.499  26.532  1.00  0.00           C  
ATOM    523  H   VAL A  32     177.579 150.794  27.096  1.00  0.00           H  
ATOM    524  HA  VAL A  32     179.157 148.641  28.456  1.00  0.00           H  
ATOM    525  HB  VAL A  32     178.845 148.899  25.452  1.00  0.00           H  
ATOM    526 1HG1 VAL A  32     180.162 146.820  25.432  1.00  0.00           H  
ATOM    527 2HG1 VAL A  32     181.100 148.121  26.135  1.00  0.00           H  
ATOM    528 3HG1 VAL A  32     180.361 146.912  27.172  1.00  0.00           H  
ATOM    529 1HG2 VAL A  32     177.708 146.810  25.701  1.00  0.00           H  
ATOM    530 2HG2 VAL A  32     177.905 146.985  27.431  1.00  0.00           H  
ATOM    531 3HG2 VAL A  32     176.907 148.106  26.589  1.00  0.00           H  
ATOM    532  N   HIS A  33     181.265 149.763  28.240  1.00  0.00           N  
ATOM    533  CA  HIS A  33     182.584 150.346  28.136  1.00  0.00           C  
ATOM    534  C   HIS A  33     183.570 149.271  27.708  1.00  0.00           C  
ATOM    535  O   HIS A  33     183.487 148.130  28.173  1.00  0.00           O  
ATOM    536  CB  HIS A  33     183.018 150.968  29.467  1.00  0.00           C  
ATOM    537  CG  HIS A  33     184.391 151.567  29.432  1.00  0.00           C  
ATOM    538  ND1 HIS A  33     184.664 152.764  28.807  1.00  0.00           N  
ATOM    539  CD2 HIS A  33     185.565 151.131  29.946  1.00  0.00           C  
ATOM    540  CE1 HIS A  33     185.951 153.040  28.937  1.00  0.00           C  
ATOM    541  NE2 HIS A  33     186.519 152.065  29.624  1.00  0.00           N  
ATOM    542  H   HIS A  33     181.061 149.046  28.941  1.00  0.00           H  
ATOM    543  HA  HIS A  33     182.569 151.143  27.398  1.00  0.00           H  
ATOM    544 1HB  HIS A  33     182.312 151.750  29.753  1.00  0.00           H  
ATOM    545 2HB  HIS A  33     182.996 150.208  30.248  1.00  0.00           H  
ATOM    546  HD2 HIS A  33     185.725 150.212  30.509  1.00  0.00           H  
ATOM    547  HE1 HIS A  33     186.455 153.924  28.544  1.00  0.00           H  
ATOM    548  HE2 HIS A  33     187.496 152.012  29.873  1.00  0.00           H  
ATOM    549  N   PHE A  34     184.516 149.624  26.842  1.00  0.00           N  
ATOM    550  CA  PHE A  34     185.502 148.643  26.405  1.00  0.00           C  
ATOM    551  C   PHE A  34     186.838 149.297  26.112  1.00  0.00           C  
ATOM    552  O   PHE A  34     186.892 150.476  25.743  1.00  0.00           O  
ATOM    553  CB  PHE A  34     185.009 147.905  25.159  1.00  0.00           C  
ATOM    554  CG  PHE A  34     184.697 148.811  24.002  1.00  0.00           C  
ATOM    555  CD1 PHE A  34     185.656 149.084  23.038  1.00  0.00           C  
ATOM    556  CD2 PHE A  34     183.445 149.394  23.876  1.00  0.00           C  
ATOM    557  CE1 PHE A  34     185.370 149.917  21.973  1.00  0.00           C  
ATOM    558  CE2 PHE A  34     183.156 150.226  22.812  1.00  0.00           C  
ATOM    559  CZ  PHE A  34     184.120 150.488  21.860  1.00  0.00           C  
ATOM    560  H   PHE A  34     184.561 150.574  26.500  1.00  0.00           H  
ATOM    561  HA  PHE A  34     185.644 147.928  27.208  1.00  0.00           H  
ATOM    562 1HB  PHE A  34     185.765 147.191  24.837  1.00  0.00           H  
ATOM    563 2HB  PHE A  34     184.109 147.342  25.402  1.00  0.00           H  
ATOM    564  HD1 PHE A  34     186.644 148.632  23.127  1.00  0.00           H  
ATOM    565  HD2 PHE A  34     182.683 149.187  24.629  1.00  0.00           H  
ATOM    566  HE1 PHE A  34     186.133 150.123  21.223  1.00  0.00           H  
ATOM    567  HE2 PHE A  34     182.168 150.677  22.724  1.00  0.00           H  
ATOM    568  HZ  PHE A  34     183.895 151.146  21.022  1.00  0.00           H  
ATOM    569  N   GLU A  35     187.904 148.511  26.214  1.00  0.00           N  
ATOM    570  CA  GLU A  35     189.258 149.003  25.955  1.00  0.00           C  
ATOM    571  C   GLU A  35     190.089 147.938  25.220  1.00  0.00           C  
ATOM    572  O   GLU A  35     189.848 146.730  25.337  1.00  0.00           O  
ATOM    573  CB  GLU A  35     189.943 149.394  27.267  1.00  0.00           C  
ATOM    574  CG  GLU A  35     189.237 150.495  28.042  1.00  0.00           C  
ATOM    575  CD  GLU A  35     189.970 150.897  29.291  1.00  0.00           C  
ATOM    576  OE1 GLU A  35     191.113 150.529  29.431  1.00  0.00           O  
ATOM    577  OE2 GLU A  35     189.389 151.572  30.108  1.00  0.00           O  
ATOM    578  H   GLU A  35     187.739 147.536  26.491  1.00  0.00           H  
ATOM    579  HA  GLU A  35     189.184 149.869  25.298  1.00  0.00           H  
ATOM    580 1HB  GLU A  35     190.012 148.520  27.915  1.00  0.00           H  
ATOM    581 2HB  GLU A  35     190.959 149.729  27.061  1.00  0.00           H  
ATOM    582 1HG  GLU A  35     189.132 151.369  27.400  1.00  0.00           H  
ATOM    583 2HG  GLU A  35     188.237 150.155  28.309  1.00  0.00           H  
ATOM    584  N   LYS A  36     191.054 148.364  24.409  1.00  0.00           N  
ATOM    585  CA  LYS A  36     191.980 147.389  23.825  1.00  0.00           C  
ATOM    586  C   LYS A  36     193.426 147.560  24.278  1.00  0.00           C  
ATOM    587  O   LYS A  36     193.867 148.667  24.605  1.00  0.00           O  
ATOM    588  CB  LYS A  36     191.893 147.462  22.301  1.00  0.00           C  
ATOM    589  CG  LYS A  36     190.537 147.060  21.753  1.00  0.00           C  
ATOM    590  CD  LYS A  36     190.463 147.186  20.236  1.00  0.00           C  
ATOM    591  CE  LYS A  36     189.070 146.845  19.746  1.00  0.00           C  
ATOM    592  NZ  LYS A  36     188.893 147.060  18.283  1.00  0.00           N  
ATOM    593  H   LYS A  36     191.155 149.354  24.213  1.00  0.00           H  
ATOM    594  HA  LYS A  36     191.670 146.389  24.133  1.00  0.00           H  
ATOM    595 1HB  LYS A  36     192.110 148.477  21.965  1.00  0.00           H  
ATOM    596 2HB  LYS A  36     192.645 146.801  21.862  1.00  0.00           H  
ATOM    597 1HG  LYS A  36     190.338 146.032  22.035  1.00  0.00           H  
ATOM    598 2HG  LYS A  36     189.763 147.685  22.190  1.00  0.00           H  
ATOM    599 1HD  LYS A  36     190.705 148.206  19.935  1.00  0.00           H  
ATOM    600 2HD  LYS A  36     191.180 146.506  19.765  1.00  0.00           H  
ATOM    601 1HE  LYS A  36     188.868 145.799  19.970  1.00  0.00           H  
ATOM    602 2HE  LYS A  36     188.348 147.465  20.280  1.00  0.00           H  
ATOM    603 1HZ  LYS A  36     187.902 146.797  18.105  1.00  0.00           H  
ATOM    604 2HZ  LYS A  36     189.040 148.025  18.052  1.00  0.00           H  
ATOM    605 3HZ  LYS A  36     189.555 146.465  17.703  1.00  0.00           H  
ATOM    606  N   SER A  37     194.175 146.458  24.215  1.00  0.00           N  
ATOM    607  CA  SER A  37     195.596 146.402  24.518  1.00  0.00           C  
ATOM    608  C   SER A  37     196.263 145.453  23.523  1.00  0.00           C  
ATOM    609  O   SER A  37     195.620 144.989  22.566  1.00  0.00           O  
ATOM    610  CB  SER A  37     195.826 145.933  25.941  1.00  0.00           C  
ATOM    611  OG  SER A  37     197.169 146.088  26.310  1.00  0.00           O  
ATOM    612  H   SER A  37     193.709 145.569  24.006  1.00  0.00           H  
ATOM    613  HA  SER A  37     196.028 147.398  24.419  1.00  0.00           H  
ATOM    614 1HB  SER A  37     195.192 146.504  26.619  1.00  0.00           H  
ATOM    615 2HB  SER A  37     195.540 144.886  26.030  1.00  0.00           H  
ATOM    616  HG  SER A  37     197.237 145.753  27.208  1.00  0.00           H  
ATOM    617  N   ASP A  38     197.508 145.061  23.762  1.00  0.00           N  
ATOM    618  CA  ASP A  38     198.219 144.344  22.713  1.00  0.00           C  
ATOM    619  C   ASP A  38     197.807 142.863  22.661  1.00  0.00           C  
ATOM    620  O   ASP A  38     198.407 141.979  23.286  1.00  0.00           O  
ATOM    621  CB  ASP A  38     199.730 144.457  22.929  1.00  0.00           C  
ATOM    622  CG  ASP A  38     200.538 143.884  21.772  1.00  0.00           C  
ATOM    623  OD1 ASP A  38     199.946 143.325  20.879  1.00  0.00           O  
ATOM    624  OD2 ASP A  38     201.739 144.011  21.793  1.00  0.00           O  
ATOM    625  H   ASP A  38     197.974 145.306  24.629  1.00  0.00           H  
ATOM    626  HA  ASP A  38     197.965 144.805  21.753  1.00  0.00           H  
ATOM    627 1HB  ASP A  38     200.002 145.505  23.058  1.00  0.00           H  
ATOM    628 2HB  ASP A  38     200.008 143.932  23.843  1.00  0.00           H  
ATOM    629  N   GLY A  39     196.756 142.631  21.863  1.00  0.00           N  
ATOM    630  CA  GLY A  39     196.142 141.323  21.642  1.00  0.00           C  
ATOM    631  C   GLY A  39     194.945 141.012  22.545  1.00  0.00           C  
ATOM    632  O   GLY A  39     194.475 139.860  22.566  1.00  0.00           O  
ATOM    633  H   GLY A  39     196.328 143.461  21.455  1.00  0.00           H  
ATOM    634 1HA  GLY A  39     195.835 141.257  20.596  1.00  0.00           H  
ATOM    635 2HA  GLY A  39     196.897 140.558  21.780  1.00  0.00           H  
ATOM    636  N   THR A  40     194.465 141.987  23.323  1.00  0.00           N  
ATOM    637  CA  THR A  40     193.351 141.705  24.230  1.00  0.00           C  
ATOM    638  C   THR A  40     192.157 142.663  24.026  1.00  0.00           C  
ATOM    639  O   THR A  40     192.294 143.770  23.493  1.00  0.00           O  
ATOM    640  CB  THR A  40     193.821 141.775  25.694  1.00  0.00           C  
ATOM    641  OG1 THR A  40     194.118 143.134  26.040  1.00  0.00           O  
ATOM    642  CG2 THR A  40     195.063 140.921  25.897  1.00  0.00           C  
ATOM    643  H   THR A  40     194.857 142.928  23.246  1.00  0.00           H  
ATOM    644  HA  THR A  40     192.990 140.702  24.030  1.00  0.00           H  
ATOM    645  HB  THR A  40     193.028 141.413  26.348  1.00  0.00           H  
ATOM    646  HG1 THR A  40     193.954 143.268  26.977  1.00  0.00           H  
ATOM    647 1HG2 THR A  40     195.381 140.982  26.938  1.00  0.00           H  
ATOM    648 2HG2 THR A  40     194.838 139.885  25.645  1.00  0.00           H  
ATOM    649 3HG2 THR A  40     195.864 141.285  25.253  1.00  0.00           H  
ATOM    650  N   LEU A  41     190.953 142.214  24.404  1.00  0.00           N  
ATOM    651  CA  LEU A  41     189.795 143.120  24.501  1.00  0.00           C  
ATOM    652  C   LEU A  41     189.052 143.025  25.822  1.00  0.00           C  
ATOM    653  O   LEU A  41     188.654 141.948  26.285  1.00  0.00           O  
ATOM    654  CB  LEU A  41     188.814 142.883  23.349  1.00  0.00           C  
ATOM    655  CG  LEU A  41     187.418 143.624  23.391  1.00  0.00           C  
ATOM    656  CD1 LEU A  41     187.593 145.156  23.263  1.00  0.00           C  
ATOM    657  CD2 LEU A  41     186.558 143.088  22.245  1.00  0.00           C  
ATOM    658  H   LEU A  41     190.860 141.221  24.663  1.00  0.00           H  
ATOM    659  HA  LEU A  41     190.167 144.146  24.421  1.00  0.00           H  
ATOM    660 1HB  LEU A  41     189.304 143.206  22.478  1.00  0.00           H  
ATOM    661 2HB  LEU A  41     188.637 141.840  23.266  1.00  0.00           H  
ATOM    662  HG  LEU A  41     186.929 143.426  24.324  1.00  0.00           H  
ATOM    663 1HD1 LEU A  41     186.613 145.641  23.278  1.00  0.00           H  
ATOM    664 2HD1 LEU A  41     188.188 145.542  24.089  1.00  0.00           H  
ATOM    665 3HD1 LEU A  41     188.082 145.394  22.321  1.00  0.00           H  
ATOM    666 1HD2 LEU A  41     185.572 143.565  22.248  1.00  0.00           H  
ATOM    667 2HD2 LEU A  41     187.041 143.293  21.316  1.00  0.00           H  
ATOM    668 3HD2 LEU A  41     186.440 142.011  22.367  1.00  0.00           H  
ATOM    669  N   GLU A  42     188.836 144.184  26.423  1.00  0.00           N  
ATOM    670  CA  GLU A  42     188.082 144.332  27.650  1.00  0.00           C  
ATOM    671  C   GLU A  42     186.654 144.835  27.422  1.00  0.00           C  
ATOM    672  O   GLU A  42     186.462 145.905  26.838  1.00  0.00           O  
ATOM    673  CB  GLU A  42     188.818 145.286  28.594  1.00  0.00           C  
ATOM    674  CG  GLU A  42     188.155 145.465  29.952  1.00  0.00           C  
ATOM    675  CD  GLU A  42     189.010 146.226  30.925  1.00  0.00           C  
ATOM    676  OE1 GLU A  42     190.207 146.216  30.769  1.00  0.00           O  
ATOM    677  OE2 GLU A  42     188.466 146.817  31.828  1.00  0.00           O  
ATOM    678  H   GLU A  42     189.231 145.039  26.011  1.00  0.00           H  
ATOM    679  HA  GLU A  42     188.033 143.351  28.141  1.00  0.00           H  
ATOM    680 1HB  GLU A  42     189.831 144.919  28.763  1.00  0.00           H  
ATOM    681 2HB  GLU A  42     188.898 146.268  28.128  1.00  0.00           H  
ATOM    682 1HG  GLU A  42     187.215 145.999  29.817  1.00  0.00           H  
ATOM    683 2HG  GLU A  42     187.926 144.483  30.365  1.00  0.00           H  
ATOM    684  N   ILE A  43     185.657 144.039  27.859  1.00  0.00           N  
ATOM    685  CA  ILE A  43     184.247 144.385  27.703  1.00  0.00           C  
ATOM    686  C   ILE A  43     183.515 144.560  29.055  1.00  0.00           C  
ATOM    687  O   ILE A  43     183.397 143.587  29.809  1.00  0.00           O  
ATOM    688  CB  ILE A  43     183.559 143.212  27.013  1.00  0.00           C  
ATOM    689  CG1 ILE A  43     184.213 142.936  25.648  1.00  0.00           C  
ATOM    690  CG2 ILE A  43     182.057 143.502  26.872  1.00  0.00           C  
ATOM    691  CD1 ILE A  43     183.799 141.658  24.994  1.00  0.00           C  
ATOM    692  H   ILE A  43     185.873 143.142  28.304  1.00  0.00           H  
ATOM    693  HA  ILE A  43     184.159 145.305  27.130  1.00  0.00           H  
ATOM    694  HB  ILE A  43     183.701 142.367  27.602  1.00  0.00           H  
ATOM    695 1HG1 ILE A  43     184.007 143.746  24.988  1.00  0.00           H  
ATOM    696 2HG1 ILE A  43     185.273 142.855  25.781  1.00  0.00           H  
ATOM    697 1HG2 ILE A  43     181.554 142.665  26.415  1.00  0.00           H  
ATOM    698 2HG2 ILE A  43     181.620 143.673  27.849  1.00  0.00           H  
ATOM    699 3HG2 ILE A  43     181.931 144.393  26.263  1.00  0.00           H  
ATOM    700 1HD1 ILE A  43     184.344 141.558  24.070  1.00  0.00           H  
ATOM    701 2HD1 ILE A  43     184.052 140.823  25.646  1.00  0.00           H  
ATOM    702 3HD1 ILE A  43     182.752 141.653  24.786  1.00  0.00           H  
ATOM    703  N   ARG A  44     182.926 145.714  29.356  1.00  0.00           N  
ATOM    704  CA  ARG A  44     182.226 145.831  30.652  1.00  0.00           C  
ATOM    705  C   ARG A  44     180.795 146.319  30.503  1.00  0.00           C  
ATOM    706  O   ARG A  44     180.578 147.437  30.018  1.00  0.00           O  
ATOM    707  CB  ARG A  44     182.971 146.783  31.577  1.00  0.00           C  
ATOM    708  CG  ARG A  44     182.367 146.928  32.966  1.00  0.00           C  
ATOM    709  CD  ARG A  44     183.234 147.737  33.859  1.00  0.00           C  
ATOM    710  NE  ARG A  44     182.779 147.695  35.240  1.00  0.00           N  
ATOM    711  CZ  ARG A  44     183.322 148.408  36.246  1.00  0.00           C  
ATOM    712  NH1 ARG A  44     184.337 149.211  36.012  1.00  0.00           N  
ATOM    713  NH2 ARG A  44     182.836 148.299  37.469  1.00  0.00           N  
ATOM    714  H   ARG A  44     183.029 146.513  28.711  1.00  0.00           H  
ATOM    715  HA  ARG A  44     182.158 144.845  31.099  1.00  0.00           H  
ATOM    716 1HB  ARG A  44     183.999 146.444  31.698  1.00  0.00           H  
ATOM    717 2HB  ARG A  44     183.004 147.777  31.126  1.00  0.00           H  
ATOM    718 1HG  ARG A  44     181.397 147.421  32.892  1.00  0.00           H  
ATOM    719 2HG  ARG A  44     182.240 145.941  33.411  1.00  0.00           H  
ATOM    720 1HD  ARG A  44     184.254 147.351  33.824  1.00  0.00           H  
ATOM    721 2HD  ARG A  44     183.228 148.775  33.530  1.00  0.00           H  
ATOM    722  HE  ARG A  44     182.002 147.089  35.460  1.00  0.00           H  
ATOM    723 1HH1 ARG A  44     184.708 149.294  35.076  1.00  0.00           H  
ATOM    724 2HH1 ARG A  44     184.743 149.744  36.765  1.00  0.00           H  
ATOM    725 1HH2 ARG A  44     182.057 147.682  37.651  1.00  0.00           H  
ATOM    726 2HH2 ARG A  44     183.242 148.833  38.223  1.00  0.00           H  
ATOM    727  N   VAL A  45     179.797 145.534  30.965  1.00  0.00           N  
ATOM    728  CA  VAL A  45     178.411 145.949  30.733  1.00  0.00           C  
ATOM    729  C   VAL A  45     177.609 146.219  32.024  1.00  0.00           C  
ATOM    730  O   VAL A  45     177.488 145.345  32.907  1.00  0.00           O  
ATOM    731  CB  VAL A  45     177.655 144.831  29.973  1.00  0.00           C  
ATOM    732  CG1 VAL A  45     176.231 145.346  29.616  1.00  0.00           C  
ATOM    733  CG2 VAL A  45     178.465 144.293  28.759  1.00  0.00           C  
ATOM    734  H   VAL A  45     179.968 144.628  31.420  1.00  0.00           H  
ATOM    735  HA  VAL A  45     178.414 146.865  30.140  1.00  0.00           H  
ATOM    736  HB  VAL A  45     177.507 143.990  30.659  1.00  0.00           H  
ATOM    737 1HG1 VAL A  45     175.699 144.570  29.131  1.00  0.00           H  
ATOM    738 2HG1 VAL A  45     175.689 145.643  30.505  1.00  0.00           H  
ATOM    739 3HG1 VAL A  45     176.268 146.188  28.959  1.00  0.00           H  
ATOM    740 1HG2 VAL A  45     177.907 143.493  28.281  1.00  0.00           H  
ATOM    741 2HG2 VAL A  45     178.647 145.040  28.055  1.00  0.00           H  
ATOM    742 3HG2 VAL A  45     179.419 143.909  29.109  1.00  0.00           H  
ATOM    743  N   LYS A  46     177.003 147.401  32.112  1.00  0.00           N  
ATOM    744  CA  LYS A  46     176.244 147.769  33.302  1.00  0.00           C  
ATOM    745  C   LYS A  46     174.795 147.312  33.162  1.00  0.00           C  
ATOM    746  O   LYS A  46     174.182 147.513  32.121  1.00  0.00           O  
ATOM    747  CB  LYS A  46     176.269 149.283  33.529  1.00  0.00           C  
ATOM    748  CG  LYS A  46     177.653 149.892  33.790  1.00  0.00           C  
ATOM    749  CD  LYS A  46     177.525 151.390  34.081  1.00  0.00           C  
ATOM    750  CE  LYS A  46     178.863 152.114  34.094  1.00  0.00           C  
ATOM    751  NZ  LYS A  46     178.673 153.595  34.191  1.00  0.00           N  
ATOM    752  H   LYS A  46     177.097 148.052  31.324  1.00  0.00           H  
ATOM    753  HA  LYS A  46     176.667 147.266  34.161  1.00  0.00           H  
ATOM    754 1HB  LYS A  46     175.851 149.781  32.652  1.00  0.00           H  
ATOM    755 2HB  LYS A  46     175.628 149.528  34.374  1.00  0.00           H  
ATOM    756 1HG  LYS A  46     178.123 149.401  34.634  1.00  0.00           H  
ATOM    757 2HG  LYS A  46     178.281 149.749  32.907  1.00  0.00           H  
ATOM    758 1HD  LYS A  46     176.893 151.857  33.336  1.00  0.00           H  
ATOM    759 2HD  LYS A  46     177.055 151.524  35.053  1.00  0.00           H  
ATOM    760 1HE  LYS A  46     179.455 151.774  34.943  1.00  0.00           H  
ATOM    761 2HE  LYS A  46     179.398 151.891  33.173  1.00  0.00           H  
ATOM    762 1HZ  LYS A  46     179.564 154.060  34.180  1.00  0.00           H  
ATOM    763 2HZ  LYS A  46     178.113 153.894  33.362  1.00  0.00           H  
ATOM    764 3HZ  LYS A  46     178.176 153.833  35.033  1.00  0.00           H  
ATOM    765  N   ASN A  47     174.214 146.793  34.245  1.00  0.00           N  
ATOM    766  CA  ASN A  47     172.805 146.381  34.297  1.00  0.00           C  
ATOM    767  C   ASN A  47     172.389 145.306  33.273  1.00  0.00           C  
ATOM    768  O   ASN A  47     171.293 145.360  32.724  1.00  0.00           O  
ATOM    769  CB  ASN A  47     171.918 147.606  34.128  1.00  0.00           C  
ATOM    770  CG  ASN A  47     172.166 148.622  35.197  1.00  0.00           C  
ATOM    771  OD1 ASN A  47     172.382 148.277  36.369  1.00  0.00           O  
ATOM    772  ND2 ASN A  47     172.143 149.880  34.824  1.00  0.00           N  
ATOM    773  H   ASN A  47     174.767 146.674  35.083  1.00  0.00           H  
ATOM    774  HA  ASN A  47     172.613 145.960  35.282  1.00  0.00           H  
ATOM    775 1HB  ASN A  47     172.075 148.062  33.155  1.00  0.00           H  
ATOM    776 2HB  ASN A  47     170.873 147.301  34.179  1.00  0.00           H  
ATOM    777 1HD2 ASN A  47     172.302 150.605  35.497  1.00  0.00           H  
ATOM    778 2HD2 ASN A  47     171.963 150.116  33.867  1.00  0.00           H  
ATOM    779  N   LEU A  48     173.262 144.327  33.039  1.00  0.00           N  
ATOM    780  CA  LEU A  48     172.926 143.253  32.101  1.00  0.00           C  
ATOM    781  C   LEU A  48     172.313 142.031  32.795  1.00  0.00           C  
ATOM    782  O   LEU A  48     172.770 141.612  33.860  1.00  0.00           O  
ATOM    783  CB  LEU A  48     174.187 142.806  31.362  1.00  0.00           C  
ATOM    784  CG  LEU A  48     174.037 141.782  30.194  1.00  0.00           C  
ATOM    785  CD1 LEU A  48     173.304 142.445  28.995  1.00  0.00           C  
ATOM    786  CD2 LEU A  48     175.397 141.306  29.782  1.00  0.00           C  
ATOM    787  H   LEU A  48     174.148 144.345  33.516  1.00  0.00           H  
ATOM    788  HA  LEU A  48     172.204 143.645  31.386  1.00  0.00           H  
ATOM    789 1HB  LEU A  48     174.665 143.657  31.001  1.00  0.00           H  
ATOM    790 2HB  LEU A  48     174.837 142.355  32.091  1.00  0.00           H  
ATOM    791  HG  LEU A  48     173.461 140.922  30.526  1.00  0.00           H  
ATOM    792 1HD1 LEU A  48     173.228 141.753  28.195  1.00  0.00           H  
ATOM    793 2HD1 LEU A  48     172.309 142.765  29.286  1.00  0.00           H  
ATOM    794 3HD1 LEU A  48     173.849 143.291  28.645  1.00  0.00           H  
ATOM    795 1HD2 LEU A  48     175.281 140.581  28.992  1.00  0.00           H  
ATOM    796 2HD2 LEU A  48     176.001 142.134  29.433  1.00  0.00           H  
ATOM    797 3HD2 LEU A  48     175.872 140.847  30.617  1.00  0.00           H  
ATOM    798  N   HIS A  49     171.301 141.444  32.153  1.00  0.00           N  
ATOM    799  CA  HIS A  49     170.613 140.225  32.580  1.00  0.00           C  
ATOM    800  C   HIS A  49     171.493 138.975  32.412  1.00  0.00           C  
ATOM    801  O   HIS A  49     172.248 138.858  31.438  1.00  0.00           O  
ATOM    802  CB  HIS A  49     169.295 140.060  31.807  1.00  0.00           C  
ATOM    803  CG  HIS A  49     168.371 138.994  32.363  1.00  0.00           C  
ATOM    804  ND1 HIS A  49     168.607 137.635  32.232  1.00  0.00           N  
ATOM    805  CD2 HIS A  49     167.211 139.109  33.054  1.00  0.00           C  
ATOM    806  CE1 HIS A  49     167.629 136.963  32.829  1.00  0.00           C  
ATOM    807  NE2 HIS A  49     166.773 137.836  33.332  1.00  0.00           N  
ATOM    808  H   HIS A  49     170.951 141.897  31.320  1.00  0.00           H  
ATOM    809  HA  HIS A  49     170.365 140.309  33.639  1.00  0.00           H  
ATOM    810 1HB  HIS A  49     168.754 141.010  31.809  1.00  0.00           H  
ATOM    811 2HB  HIS A  49     169.513 139.814  30.769  1.00  0.00           H  
ATOM    812  HD2 HIS A  49     166.718 140.038  33.343  1.00  0.00           H  
ATOM    813  HE1 HIS A  49     167.539 135.878  32.892  1.00  0.00           H  
ATOM    814  HE2 HIS A  49     165.926 137.610  33.840  1.00  0.00           H  
ATOM    815  N   GLU A  50     171.392 138.035  33.358  1.00  0.00           N  
ATOM    816  CA  GLU A  50     172.145 136.778  33.311  1.00  0.00           C  
ATOM    817  C   GLU A  50     171.984 135.993  32.008  1.00  0.00           C  
ATOM    818  O   GLU A  50     172.940 135.349  31.553  1.00  0.00           O  
ATOM    819  CB  GLU A  50     171.725 135.867  34.468  1.00  0.00           C  
ATOM    820  CG  GLU A  50     172.463 134.517  34.501  1.00  0.00           C  
ATOM    821  CD  GLU A  50     172.091 133.670  35.684  1.00  0.00           C  
ATOM    822  OE1 GLU A  50     171.382 134.153  36.534  1.00  0.00           O  
ATOM    823  OE2 GLU A  50     172.500 132.522  35.730  1.00  0.00           O  
ATOM    824  H   GLU A  50     170.773 138.192  34.143  1.00  0.00           H  
ATOM    825  HA  GLU A  50     173.198 137.020  33.438  1.00  0.00           H  
ATOM    826 1HB  GLU A  50     171.906 136.376  35.413  1.00  0.00           H  
ATOM    827 2HB  GLU A  50     170.654 135.669  34.398  1.00  0.00           H  
ATOM    828 1HG  GLU A  50     172.224 133.949  33.602  1.00  0.00           H  
ATOM    829 2HG  GLU A  50     173.538 134.695  34.505  1.00  0.00           H  
ATOM    830  N   LYS A  51     170.786 135.972  31.422  1.00  0.00           N  
ATOM    831  CA  LYS A  51     170.605 135.199  30.198  1.00  0.00           C  
ATOM    832  C   LYS A  51     171.555 135.689  29.118  1.00  0.00           C  
ATOM    833  O   LYS A  51     172.165 134.886  28.406  1.00  0.00           O  
ATOM    834  CB  LYS A  51     169.158 135.286  29.710  1.00  0.00           C  
ATOM    835  CG  LYS A  51     168.859 134.448  28.474  1.00  0.00           C  
ATOM    836  CD  LYS A  51     167.377 134.475  28.132  1.00  0.00           C  
ATOM    837  CE  LYS A  51     167.049 133.503  27.009  1.00  0.00           C  
ATOM    838  NZ  LYS A  51     167.580 133.967  25.698  1.00  0.00           N  
ATOM    839  H   LYS A  51     170.008 136.505  31.814  1.00  0.00           H  
ATOM    840  HA  LYS A  51     170.841 134.158  30.408  1.00  0.00           H  
ATOM    841 1HB  LYS A  51     168.485 134.961  30.505  1.00  0.00           H  
ATOM    842 2HB  LYS A  51     168.914 136.323  29.478  1.00  0.00           H  
ATOM    843 1HG  LYS A  51     169.426 134.834  27.626  1.00  0.00           H  
ATOM    844 2HG  LYS A  51     169.164 133.417  28.652  1.00  0.00           H  
ATOM    845 1HD  LYS A  51     166.795 134.207  29.015  1.00  0.00           H  
ATOM    846 2HD  LYS A  51     167.094 135.481  27.823  1.00  0.00           H  
ATOM    847 1HE  LYS A  51     167.478 132.528  27.235  1.00  0.00           H  
ATOM    848 2HE  LYS A  51     165.968 133.390  26.929  1.00  0.00           H  
ATOM    849 1HZ  LYS A  51     167.341 133.297  24.981  1.00  0.00           H  
ATOM    850 2HZ  LYS A  51     167.174 134.864  25.469  1.00  0.00           H  
ATOM    851 3HZ  LYS A  51     168.584 134.057  25.754  1.00  0.00           H  
ATOM    852  N   ARG A  52     171.706 137.015  29.036  1.00  0.00           N  
ATOM    853  CA  ARG A  52     172.558 137.610  28.027  1.00  0.00           C  
ATOM    854  C   ARG A  52     174.018 137.363  28.341  1.00  0.00           C  
ATOM    855  O   ARG A  52     174.816 137.196  27.413  1.00  0.00           O  
ATOM    856  CB  ARG A  52     172.328 139.083  27.942  1.00  0.00           C  
ATOM    857  CG  ARG A  52     170.975 139.524  27.463  1.00  0.00           C  
ATOM    858  CD  ARG A  52     170.647 139.011  26.130  1.00  0.00           C  
ATOM    859  NE  ARG A  52     169.485 139.666  25.619  1.00  0.00           N  
ATOM    860  CZ  ARG A  52     168.815 139.344  24.521  1.00  0.00           C  
ATOM    861  NH1 ARG A  52     169.164 138.311  23.762  1.00  0.00           N  
ATOM    862  NH2 ARG A  52     167.785 140.108  24.237  1.00  0.00           N  
ATOM    863  H   ARG A  52     171.190 137.597  29.674  1.00  0.00           H  
ATOM    864  HA  ARG A  52     172.334 137.156  27.071  1.00  0.00           H  
ATOM    865 1HB  ARG A  52     172.473 139.506  28.928  1.00  0.00           H  
ATOM    866 2HB  ARG A  52     173.070 139.498  27.274  1.00  0.00           H  
ATOM    867 1HG  ARG A  52     170.213 139.173  28.157  1.00  0.00           H  
ATOM    868 2HG  ARG A  52     170.948 140.605  27.421  1.00  0.00           H  
ATOM    869 1HD  ARG A  52     171.472 139.153  25.439  1.00  0.00           H  
ATOM    870 2HD  ARG A  52     170.415 137.950  26.211  1.00  0.00           H  
ATOM    871  HE  ARG A  52     169.122 140.478  26.136  1.00  0.00           H  
ATOM    872 1HH1 ARG A  52     169.972 137.717  24.021  1.00  0.00           H  
ATOM    873 2HH1 ARG A  52     168.637 138.087  22.935  1.00  0.00           H  
ATOM    874 1HH2 ARG A  52     167.589 140.888  24.893  1.00  0.00           H  
ATOM    875 2HH2 ARG A  52     167.211 139.941  23.427  1.00  0.00           H  
ATOM    876  N   GLU A  53     174.379 137.355  29.627  1.00  0.00           N  
ATOM    877  CA  GLU A  53     175.747 137.048  30.029  1.00  0.00           C  
ATOM    878  C   GLU A  53     176.124 135.682  29.498  1.00  0.00           C  
ATOM    879  O   GLU A  53     177.226 135.497  28.971  1.00  0.00           O  
ATOM    880  CB  GLU A  53     175.896 137.083  31.551  1.00  0.00           C  
ATOM    881  CG  GLU A  53     177.267 136.658  32.059  1.00  0.00           C  
ATOM    882  CD  GLU A  53     177.417 136.822  33.545  1.00  0.00           C  
ATOM    883  OE1 GLU A  53     176.517 137.339  34.161  1.00  0.00           O  
ATOM    884  OE2 GLU A  53     178.435 136.429  34.066  1.00  0.00           O  
ATOM    885  H   GLU A  53     173.681 137.602  30.336  1.00  0.00           H  
ATOM    886  HA  GLU A  53     176.415 137.786  29.602  1.00  0.00           H  
ATOM    887 1HB  GLU A  53     175.704 138.093  31.913  1.00  0.00           H  
ATOM    888 2HB  GLU A  53     175.154 136.427  32.005  1.00  0.00           H  
ATOM    889 1HG  GLU A  53     177.430 135.612  31.801  1.00  0.00           H  
ATOM    890 2HG  GLU A  53     178.029 137.251  31.554  1.00  0.00           H  
ATOM    891  N   ARG A  54     175.194 134.733  29.613  1.00  0.00           N  
ATOM    892  CA  ARG A  54     175.432 133.385  29.135  1.00  0.00           C  
ATOM    893  C   ARG A  54     175.499 133.319  27.605  1.00  0.00           C  
ATOM    894  O   ARG A  54     176.377 132.639  27.062  1.00  0.00           O  
ATOM    895  CB  ARG A  54     174.361 132.459  29.681  1.00  0.00           C  
ATOM    896  CG  ARG A  54     174.492 132.223  31.192  1.00  0.00           C  
ATOM    897  CD  ARG A  54     173.427 131.342  31.747  1.00  0.00           C  
ATOM    898  NE  ARG A  54     173.542 131.214  33.214  1.00  0.00           N  
ATOM    899  CZ  ARG A  54     174.330 130.349  33.879  1.00  0.00           C  
ATOM    900  NH1 ARG A  54     175.112 129.483  33.253  1.00  0.00           N  
ATOM    901  NH2 ARG A  54     174.292 130.401  35.192  1.00  0.00           N  
ATOM    902  H   ARG A  54     174.318 134.960  30.103  1.00  0.00           H  
ATOM    903  HA  ARG A  54     176.392 133.055  29.533  1.00  0.00           H  
ATOM    904 1HB  ARG A  54     173.376 132.893  29.494  1.00  0.00           H  
ATOM    905 2HB  ARG A  54     174.405 131.498  29.176  1.00  0.00           H  
ATOM    906 1HG  ARG A  54     175.464 131.777  31.397  1.00  0.00           H  
ATOM    907 2HG  ARG A  54     174.427 133.184  31.706  1.00  0.00           H  
ATOM    908 1HD  ARG A  54     172.455 131.789  31.527  1.00  0.00           H  
ATOM    909 2HD  ARG A  54     173.478 130.352  31.301  1.00  0.00           H  
ATOM    910  HE  ARG A  54     172.979 131.840  33.816  1.00  0.00           H  
ATOM    911 1HH1 ARG A  54     175.137 129.452  32.244  1.00  0.00           H  
ATOM    912 2HH1 ARG A  54     175.691 128.848  33.785  1.00  0.00           H  
ATOM    913 1HH2 ARG A  54     173.666 131.100  35.629  1.00  0.00           H  
ATOM    914 2HH2 ARG A  54     174.857 129.783  35.753  1.00  0.00           H  
ATOM    915  N   GLU A  55     174.619 134.054  26.911  1.00  0.00           N  
ATOM    916  CA  GLU A  55     174.634 134.084  25.450  1.00  0.00           C  
ATOM    917  C   GLU A  55     175.935 134.701  24.926  1.00  0.00           C  
ATOM    918  O   GLU A  55     176.523 134.202  23.963  1.00  0.00           O  
ATOM    919  CB  GLU A  55     173.432 134.870  24.921  1.00  0.00           C  
ATOM    920  CG  GLU A  55     172.092 134.175  25.112  1.00  0.00           C  
ATOM    921  CD  GLU A  55     170.925 135.031  24.707  1.00  0.00           C  
ATOM    922  OE1 GLU A  55     171.138 136.169  24.362  1.00  0.00           O  
ATOM    923  OE2 GLU A  55     169.818 134.548  24.742  1.00  0.00           O  
ATOM    924  H   GLU A  55     173.874 134.552  27.420  1.00  0.00           H  
ATOM    925  HA  GLU A  55     174.573 133.055  25.084  1.00  0.00           H  
ATOM    926 1HB  GLU A  55     173.381 135.837  25.421  1.00  0.00           H  
ATOM    927 2HB  GLU A  55     173.561 135.059  23.855  1.00  0.00           H  
ATOM    928 1HG  GLU A  55     172.080 133.261  24.518  1.00  0.00           H  
ATOM    929 2HG  GLU A  55     171.985 133.895  26.159  1.00  0.00           H  
ATOM    930  N   ILE A  56     176.421 135.755  25.602  1.00  0.00           N  
ATOM    931  CA  ILE A  56     177.653 136.405  25.187  1.00  0.00           C  
ATOM    932  C   ILE A  56     178.830 135.494  25.439  1.00  0.00           C  
ATOM    933  O   ILE A  56     179.706 135.397  24.575  1.00  0.00           O  
ATOM    934  CB  ILE A  56     177.862 137.738  25.930  1.00  0.00           C  
ATOM    935  CG1 ILE A  56     176.804 138.759  25.502  1.00  0.00           C  
ATOM    936  CG2 ILE A  56     179.261 138.276  25.673  1.00  0.00           C  
ATOM    937  CD1 ILE A  56     176.710 139.959  26.416  1.00  0.00           C  
ATOM    938  H   ILE A  56     175.862 136.138  26.370  1.00  0.00           H  
ATOM    939  HA  ILE A  56     177.622 136.579  24.128  1.00  0.00           H  
ATOM    940  HB  ILE A  56     177.734 137.581  27.001  1.00  0.00           H  
ATOM    941 1HG1 ILE A  56     177.027 139.112  24.496  1.00  0.00           H  
ATOM    942 2HG1 ILE A  56     175.826 138.278  25.470  1.00  0.00           H  
ATOM    943 1HG2 ILE A  56     179.391 139.218  26.205  1.00  0.00           H  
ATOM    944 2HG2 ILE A  56     179.998 137.556  26.026  1.00  0.00           H  
ATOM    945 3HG2 ILE A  56     179.397 138.441  24.604  1.00  0.00           H  
ATOM    946 1HD1 ILE A  56     175.939 140.636  26.048  1.00  0.00           H  
ATOM    947 2HD1 ILE A  56     176.453 139.630  27.424  1.00  0.00           H  
ATOM    948 3HD1 ILE A  56     177.667 140.477  26.437  1.00  0.00           H  
ATOM    949  N   LYS A  57     178.879 134.831  26.589  1.00  0.00           N  
ATOM    950  CA  LYS A  57     179.987 133.941  26.879  1.00  0.00           C  
ATOM    951  C   LYS A  57     180.115 132.841  25.822  1.00  0.00           C  
ATOM    952  O   LYS A  57     181.214 132.596  25.322  1.00  0.00           O  
ATOM    953  CB  LYS A  57     179.819 133.324  28.268  1.00  0.00           C  
ATOM    954  CG  LYS A  57     180.963 132.415  28.695  1.00  0.00           C  
ATOM    955  CD  LYS A  57     182.237 133.208  28.942  1.00  0.00           C  
ATOM    956  CE  LYS A  57     183.348 132.320  29.483  1.00  0.00           C  
ATOM    957  NZ  LYS A  57     183.010 131.760  30.820  1.00  0.00           N  
ATOM    958  H   LYS A  57     178.140 134.973  27.294  1.00  0.00           H  
ATOM    959  HA  LYS A  57     180.911 134.532  26.874  1.00  0.00           H  
ATOM    960 1HB  LYS A  57     179.727 134.118  29.010  1.00  0.00           H  
ATOM    961 2HB  LYS A  57     178.898 132.741  28.298  1.00  0.00           H  
ATOM    962 1HG  LYS A  57     180.689 131.890  29.612  1.00  0.00           H  
ATOM    963 2HG  LYS A  57     181.150 131.675  27.917  1.00  0.00           H  
ATOM    964 1HD  LYS A  57     182.570 133.662  28.007  1.00  0.00           H  
ATOM    965 2HD  LYS A  57     182.038 134.003  29.660  1.00  0.00           H  
ATOM    966 1HE  LYS A  57     183.524 131.496  28.792  1.00  0.00           H  
ATOM    967 2HE  LYS A  57     184.268 132.898  29.567  1.00  0.00           H  
ATOM    968 1HZ  LYS A  57     183.770 131.179  31.144  1.00  0.00           H  
ATOM    969 2HZ  LYS A  57     182.863 132.516  31.475  1.00  0.00           H  
ATOM    970 3HZ  LYS A  57     182.169 131.206  30.751  1.00  0.00           H  
ATOM    971  N   GLU A  58     178.980 132.229  25.416  1.00  0.00           N  
ATOM    972  CA  GLU A  58     179.029 131.216  24.359  1.00  0.00           C  
ATOM    973  C   GLU A  58     179.457 131.818  23.031  1.00  0.00           C  
ATOM    974  O   GLU A  58     180.249 131.220  22.297  1.00  0.00           O  
ATOM    975  CB  GLU A  58     177.671 130.531  24.167  1.00  0.00           C  
ATOM    976  CG  GLU A  58     177.695 129.415  23.094  1.00  0.00           C  
ATOM    977  CD  GLU A  58     176.408 128.648  22.982  1.00  0.00           C  
ATOM    978  OE1 GLU A  58     175.505 128.912  23.736  1.00  0.00           O  
ATOM    979  OE2 GLU A  58     176.316 127.809  22.105  1.00  0.00           O  
ATOM    980  H   GLU A  58     178.097 132.430  25.894  1.00  0.00           H  
ATOM    981  HA  GLU A  58     179.756 130.460  24.638  1.00  0.00           H  
ATOM    982 1HB  GLU A  58     177.349 130.095  25.113  1.00  0.00           H  
ATOM    983 2HB  GLU A  58     176.924 131.275  23.879  1.00  0.00           H  
ATOM    984 1HG  GLU A  58     177.908 129.862  22.124  1.00  0.00           H  
ATOM    985 2HG  GLU A  58     178.506 128.725  23.325  1.00  0.00           H  
ATOM    986  N   TYR A  59     178.936 133.007  22.715  1.00  0.00           N  
ATOM    987  CA  TYR A  59     179.327 133.679  21.497  1.00  0.00           C  
ATOM    988  C   TYR A  59     180.831 133.895  21.486  1.00  0.00           C  
ATOM    989  O   TYR A  59     181.484 133.630  20.463  1.00  0.00           O  
ATOM    990  CB  TYR A  59     178.588 135.011  21.352  1.00  0.00           C  
ATOM    991  CG  TYR A  59     178.812 135.692  20.020  1.00  0.00           C  
ATOM    992  CD1 TYR A  59     178.038 135.342  18.923  1.00  0.00           C  
ATOM    993  CD2 TYR A  59     179.791 136.666  19.896  1.00  0.00           C  
ATOM    994  CE1 TYR A  59     178.243 135.964  17.707  1.00  0.00           C  
ATOM    995  CE2 TYR A  59     179.996 137.288  18.679  1.00  0.00           C  
ATOM    996  CZ  TYR A  59     179.226 136.940  17.588  1.00  0.00           C  
ATOM    997  OH  TYR A  59     179.430 137.559  16.376  1.00  0.00           O  
ATOM    998  H   TYR A  59     178.216 133.426  23.311  1.00  0.00           H  
ATOM    999  HA  TYR A  59     179.060 133.065  20.652  1.00  0.00           H  
ATOM   1000 1HB  TYR A  59     177.516 134.848  21.475  1.00  0.00           H  
ATOM   1001 2HB  TYR A  59     178.907 135.692  22.140  1.00  0.00           H  
ATOM   1002  HD1 TYR A  59     177.268 134.577  19.021  1.00  0.00           H  
ATOM   1003  HD2 TYR A  59     180.400 136.940  20.757  1.00  0.00           H  
ATOM   1004  HE1 TYR A  59     177.635 135.689  16.845  1.00  0.00           H  
ATOM   1005  HE2 TYR A  59     180.766 138.053  18.581  1.00  0.00           H  
ATOM   1006  HH  TYR A  59     179.979 138.337  16.504  1.00  0.00           H  
ATOM   1007  N   ILE A  60     181.400 134.343  22.604  1.00  0.00           N  
ATOM   1008  CA  ILE A  60     182.821 134.616  22.667  1.00  0.00           C  
ATOM   1009  C   ILE A  60     183.606 133.329  22.408  1.00  0.00           C  
ATOM   1010  O   ILE A  60     184.551 133.356  21.623  1.00  0.00           O  
ATOM   1011  CB  ILE A  60     183.211 135.209  24.034  1.00  0.00           C  
ATOM   1012  CG1 ILE A  60     182.662 136.630  24.176  1.00  0.00           C  
ATOM   1013  CG2 ILE A  60     184.722 135.199  24.206  1.00  0.00           C  
ATOM   1014  CD1 ILE A  60     182.710 137.165  25.589  1.00  0.00           C  
ATOM   1015  H   ILE A  60     180.807 134.551  23.424  1.00  0.00           H  
ATOM   1016  HA  ILE A  60     183.064 135.314  21.871  1.00  0.00           H  
ATOM   1017  HB  ILE A  60     182.760 134.616  24.829  1.00  0.00           H  
ATOM   1018 1HG1 ILE A  60     183.229 137.305  23.536  1.00  0.00           H  
ATOM   1019 2HG1 ILE A  60     181.625 136.656  23.839  1.00  0.00           H  
ATOM   1020 1HG2 ILE A  60     184.980 135.621  25.177  1.00  0.00           H  
ATOM   1021 2HG2 ILE A  60     185.088 134.174  24.147  1.00  0.00           H  
ATOM   1022 3HG2 ILE A  60     185.182 135.794  23.417  1.00  0.00           H  
ATOM   1023 1HD1 ILE A  60     182.304 138.177  25.609  1.00  0.00           H  
ATOM   1024 2HD1 ILE A  60     182.118 136.523  26.242  1.00  0.00           H  
ATOM   1025 3HD1 ILE A  60     183.743 137.183  25.936  1.00  0.00           H  
ATOM   1026  N   GLU A  61     183.215 132.219  23.056  1.00  0.00           N  
ATOM   1027  CA  GLU A  61     183.969 130.977  22.884  1.00  0.00           C  
ATOM   1028  C   GLU A  61     183.941 130.505  21.436  1.00  0.00           C  
ATOM   1029  O   GLU A  61     184.975 130.065  20.916  1.00  0.00           O  
ATOM   1030  CB  GLU A  61     183.409 129.884  23.796  1.00  0.00           C  
ATOM   1031  CG  GLU A  61     183.651 130.118  25.281  1.00  0.00           C  
ATOM   1032  CD  GLU A  61     183.136 128.997  26.141  1.00  0.00           C  
ATOM   1033  OE1 GLU A  61     182.586 128.066  25.604  1.00  0.00           O  
ATOM   1034  OE2 GLU A  61     183.293 129.073  27.337  1.00  0.00           O  
ATOM   1035  H   GLU A  61     182.413 132.247  23.691  1.00  0.00           H  
ATOM   1036  HA  GLU A  61     185.003 131.163  23.177  1.00  0.00           H  
ATOM   1037 1HB  GLU A  61     182.333 129.797  23.643  1.00  0.00           H  
ATOM   1038 2HB  GLU A  61     183.856 128.926  23.532  1.00  0.00           H  
ATOM   1039 1HG  GLU A  61     184.721 130.228  25.451  1.00  0.00           H  
ATOM   1040 2HG  GLU A  61     183.166 131.047  25.575  1.00  0.00           H  
ATOM   1041  N   ARG A  62     182.781 130.625  20.769  1.00  0.00           N  
ATOM   1042  CA  ARG A  62     182.624 130.178  19.387  1.00  0.00           C  
ATOM   1043  C   ARG A  62     183.364 131.052  18.381  1.00  0.00           C  
ATOM   1044  O   ARG A  62     183.851 130.558  17.364  1.00  0.00           O  
ATOM   1045  CB  ARG A  62     181.153 130.107  19.013  1.00  0.00           C  
ATOM   1046  CG  ARG A  62     180.379 128.975  19.669  1.00  0.00           C  
ATOM   1047  CD  ARG A  62     178.963 128.931  19.210  1.00  0.00           C  
ATOM   1048  NE  ARG A  62     178.194 127.889  19.897  1.00  0.00           N  
ATOM   1049  CZ  ARG A  62     178.159 126.588  19.568  1.00  0.00           C  
ATOM   1050  NH1 ARG A  62     178.849 126.104  18.541  1.00  0.00           N  
ATOM   1051  NH2 ARG A  62     177.405 125.810  20.306  1.00  0.00           N  
ATOM   1052  H   ARG A  62     181.964 130.995  21.279  1.00  0.00           H  
ATOM   1053  HA  ARG A  62     183.035 129.168  19.321  1.00  0.00           H  
ATOM   1054 1HB  ARG A  62     180.668 131.045  19.292  1.00  0.00           H  
ATOM   1055 2HB  ARG A  62     181.061 130.000  17.933  1.00  0.00           H  
ATOM   1056 1HG  ARG A  62     180.856 128.027  19.431  1.00  0.00           H  
ATOM   1057 2HG  ARG A  62     180.382 129.115  20.754  1.00  0.00           H  
ATOM   1058 1HD  ARG A  62     178.498 129.894  19.437  1.00  0.00           H  
ATOM   1059 2HD  ARG A  62     178.919 128.754  18.140  1.00  0.00           H  
ATOM   1060  HE  ARG A  62     177.613 128.150  20.710  1.00  0.00           H  
ATOM   1061 1HH1 ARG A  62     179.421 126.713  17.979  1.00  0.00           H  
ATOM   1062 2HH1 ARG A  62     178.799 125.118  18.319  1.00  0.00           H  
ATOM   1063 1HH2 ARG A  62     176.888 126.247  21.091  1.00  0.00           H  
ATOM   1064 2HH2 ARG A  62     177.330 124.823  20.118  1.00  0.00           H  
ATOM   1065  N   VAL A  63     183.450 132.352  18.660  1.00  0.00           N  
ATOM   1066  CA  VAL A  63     184.092 133.287  17.743  1.00  0.00           C  
ATOM   1067  C   VAL A  63     185.579 133.469  18.030  1.00  0.00           C  
ATOM   1068  O   VAL A  63     186.366 133.607  17.075  1.00  0.00           O  
ATOM   1069  CB  VAL A  63     183.394 134.658  17.823  1.00  0.00           C  
ATOM   1070  CG1 VAL A  63     184.153 135.690  17.002  1.00  0.00           C  
ATOM   1071  CG2 VAL A  63     181.957 134.537  17.341  1.00  0.00           C  
ATOM   1072  H   VAL A  63     183.007 132.691  19.521  1.00  0.00           H  
ATOM   1073  HA  VAL A  63     183.984 132.885  16.741  1.00  0.00           H  
ATOM   1074  HB  VAL A  63     183.403 135.000  18.858  1.00  0.00           H  
ATOM   1075 1HG1 VAL A  63     183.647 136.653  17.070  1.00  0.00           H  
ATOM   1076 2HG1 VAL A  63     185.168 135.787  17.388  1.00  0.00           H  
ATOM   1077 3HG1 VAL A  63     184.188 135.372  15.961  1.00  0.00           H  
ATOM   1078 1HG2 VAL A  63     181.470 135.509  17.401  1.00  0.00           H  
ATOM   1079 2HG2 VAL A  63     181.948 134.189  16.308  1.00  0.00           H  
ATOM   1080 3HG2 VAL A  63     181.421 133.824  17.968  1.00  0.00           H  
ATOM   1081  N   LEU A  64     185.955 133.532  19.317  1.00  0.00           N  
ATOM   1082  CA  LEU A  64     187.332 133.797  19.718  1.00  0.00           C  
ATOM   1083  C   LEU A  64     188.298 132.620  19.483  1.00  0.00           C  
ATOM   1084  O   LEU A  64     189.473 132.860  19.191  1.00  0.00           O  
ATOM   1085  CB  LEU A  64     187.356 134.181  21.202  1.00  0.00           C  
ATOM   1086  CG  LEU A  64     188.679 134.763  21.717  1.00  0.00           C  
ATOM   1087  CD1 LEU A  64     188.944 136.100  21.039  1.00  0.00           C  
ATOM   1088  CD2 LEU A  64     188.610 134.921  23.229  1.00  0.00           C  
ATOM   1089  H   LEU A  64     185.239 133.419  20.042  1.00  0.00           H  
ATOM   1090  HA  LEU A  64     187.690 134.614  19.130  1.00  0.00           H  
ATOM   1091 1HB  LEU A  64     186.577 134.920  21.383  1.00  0.00           H  
ATOM   1092 2HB  LEU A  64     187.131 133.295  21.795  1.00  0.00           H  
ATOM   1093  HG  LEU A  64     189.497 134.091  21.459  1.00  0.00           H  
ATOM   1094 1HD1 LEU A  64     189.884 136.514  21.404  1.00  0.00           H  
ATOM   1095 2HD1 LEU A  64     189.008 135.955  19.960  1.00  0.00           H  
ATOM   1096 3HD1 LEU A  64     188.132 136.790  21.265  1.00  0.00           H  
ATOM   1097 1HD2 LEU A  64     189.551 135.334  23.595  1.00  0.00           H  
ATOM   1098 2HD2 LEU A  64     187.793 135.595  23.487  1.00  0.00           H  
ATOM   1099 3HD2 LEU A  64     188.438 133.948  23.689  1.00  0.00           H  
ATOM   1100  N   LEU A  65     187.847 131.372  19.654  1.00  0.00           N  
ATOM   1101  CA  LEU A  65     188.729 130.214  19.488  1.00  0.00           C  
ATOM   1102  C   LEU A  65     188.935 129.821  18.027  1.00  0.00           C  
ATOM   1103  O   LEU A  65     189.876 130.292  17.390  1.00  0.00           O  
ATOM   1104  OXT LEU A  65     188.472 128.737  17.661  1.00  0.00           O  
ATOM   1105  CB  LEU A  65     188.158 129.015  20.256  1.00  0.00           C  
ATOM   1106  CG  LEU A  65     189.058 127.774  20.316  1.00  0.00           C  
ATOM   1107  CD1 LEU A  65     190.305 128.090  21.132  1.00  0.00           C  
ATOM   1108  CD2 LEU A  65     188.284 126.615  20.926  1.00  0.00           C  
ATOM   1109  H   LEU A  65     186.875 131.210  19.940  1.00  0.00           H  
ATOM   1110  HA  LEU A  65     189.710 130.480  19.885  1.00  0.00           H  
ATOM   1111 1HB  LEU A  65     187.952 129.325  21.280  1.00  0.00           H  
ATOM   1112 2HB  LEU A  65     187.217 128.720  19.792  1.00  0.00           H  
ATOM   1113  HG  LEU A  65     189.377 127.507  19.309  1.00  0.00           H  
ATOM   1114 1HD1 LEU A  65     190.944 127.208  21.174  1.00  0.00           H  
ATOM   1115 2HD1 LEU A  65     190.849 128.909  20.662  1.00  0.00           H  
ATOM   1116 3HD1 LEU A  65     190.016 128.377  22.142  1.00  0.00           H  
ATOM   1117 1HD2 LEU A  65     188.924 125.733  20.968  1.00  0.00           H  
ATOM   1118 2HD2 LEU A  65     187.966 126.881  21.935  1.00  0.00           H  
ATOM   1119 3HD2 LEU A  65     187.409 126.400  20.314  1.00  0.00           H  
TER                                                                             
ATOM   1121  N   ASN B   1     179.464 138.864  36.845  1.00  0.00           N  
ATOM   1122  CA  ASN B   1     180.778 138.343  37.207  1.00  0.00           C  
ATOM   1123  C   ASN B   1     181.820 138.696  36.154  1.00  0.00           C  
ATOM   1124  O   ASN B   1     181.503 139.311  35.134  1.00  0.00           O  
ATOM   1125  CB  ASN B   1     180.717 136.841  37.416  1.00  0.00           C  
ATOM   1126  CG  ASN B   1     179.799 136.450  38.541  1.00  0.00           C  
ATOM   1127  OD1 ASN B   1     179.468 137.272  39.401  1.00  0.00           O  
ATOM   1128  ND2 ASN B   1     179.384 135.208  38.549  1.00  0.00           N  
ATOM   1129 1H   ASN B   1     178.800 138.617  37.552  1.00  0.00           H  
ATOM   1130 2H   ASN B   1     179.511 139.860  36.767  1.00  0.00           H  
ATOM   1131 3H   ASN B   1     179.180 138.474  35.970  1.00  0.00           H  
ATOM   1132  HA  ASN B   1     181.080 138.792  38.153  1.00  0.00           H  
ATOM   1133 1HB  ASN B   1     180.375 136.358  36.498  1.00  0.00           H  
ATOM   1134 2HB  ASN B   1     181.717 136.463  37.630  1.00  0.00           H  
ATOM   1135 1HD2 ASN B   1     178.770 134.892  39.274  1.00  0.00           H  
ATOM   1136 2HD2 ASN B   1     179.677 134.577  37.833  1.00  0.00           H  
ATOM   1137  N   THR B   2     183.066 138.306  36.403  1.00  0.00           N  
ATOM   1138  CA  THR B   2     184.145 138.560  35.455  1.00  0.00           C  
ATOM   1139  C   THR B   2     184.619 137.267  34.803  1.00  0.00           C  
ATOM   1140  O   THR B   2     184.981 136.311  35.487  1.00  0.00           O  
ATOM   1141  CB  THR B   2     185.334 139.258  36.142  1.00  0.00           C  
ATOM   1142  OG1 THR B   2     184.903 140.511  36.690  1.00  0.00           O  
ATOM   1143  CG2 THR B   2     186.456 139.505  35.146  1.00  0.00           C  
ATOM   1144  H   THR B   2     183.271 137.826  37.267  1.00  0.00           H  
ATOM   1145  HA  THR B   2     183.774 139.228  34.680  1.00  0.00           H  
ATOM   1146  HB  THR B   2     185.705 138.631  36.952  1.00  0.00           H  
ATOM   1147  HG1 THR B   2     184.310 140.350  37.428  1.00  0.00           H  
ATOM   1148 1HG2 THR B   2     187.287 139.999  35.649  1.00  0.00           H  
ATOM   1149 2HG2 THR B   2     186.794 138.553  34.735  1.00  0.00           H  
ATOM   1150 3HG2 THR B   2     186.093 140.139  34.338  1.00  0.00           H  
ATOM   1151  N   HIS B   3     184.611 137.243  33.475  1.00  0.00           N  
ATOM   1152  CA  HIS B   3     185.070 136.076  32.731  1.00  0.00           C  
ATOM   1153  C   HIS B   3     186.397 136.353  32.037  1.00  0.00           C  
ATOM   1154  O   HIS B   3     186.518 137.304  31.266  1.00  0.00           O  
ATOM   1155  CB  HIS B   3     184.024 135.647  31.695  1.00  0.00           C  
ATOM   1156  CG  HIS B   3     182.700 135.285  32.292  1.00  0.00           C  
ATOM   1157  ND1 HIS B   3     182.328 133.980  32.538  1.00  0.00           N  
ATOM   1158  CD2 HIS B   3     181.662 136.056  32.691  1.00  0.00           C  
ATOM   1159  CE1 HIS B   3     181.115 133.965  33.064  1.00  0.00           C  
ATOM   1160  NE2 HIS B   3     180.689 135.210  33.167  1.00  0.00           N  
ATOM   1161  H   HIS B   3     184.276 138.050  32.967  1.00  0.00           H  
ATOM   1162  HA  HIS B   3     185.210 135.252  33.431  1.00  0.00           H  
ATOM   1163 1HB  HIS B   3     183.868 136.457  30.982  1.00  0.00           H  
ATOM   1164 2HB  HIS B   3     184.395 134.787  31.139  1.00  0.00           H  
ATOM   1165  HD2 HIS B   3     181.606 137.143  32.644  1.00  0.00           H  
ATOM   1166  HE1 HIS B   3     180.561 133.075  33.362  1.00  0.00           H  
ATOM   1167  HE2 HIS B   3     179.795 135.500  33.534  1.00  0.00           H  
ATOM   1168  N   PHE B   4     187.385 135.506  32.304  1.00  0.00           N  
ATOM   1169  CA  PHE B   4     188.651 135.555  31.585  1.00  0.00           C  
ATOM   1170  C   PHE B   4     188.760 134.413  30.582  1.00  0.00           C  
ATOM   1171  O   PHE B   4     188.776 133.244  30.963  1.00  0.00           O  
ATOM   1172  CB  PHE B   4     189.824 135.494  32.565  1.00  0.00           C  
ATOM   1173  CG  PHE B   4     189.875 136.651  33.522  1.00  0.00           C  
ATOM   1174  CD1 PHE B   4     189.289 136.559  34.775  1.00  0.00           C  
ATOM   1175  CD2 PHE B   4     190.509 137.833  33.170  1.00  0.00           C  
ATOM   1176  CE1 PHE B   4     189.335 137.623  35.656  1.00  0.00           C  
ATOM   1177  CE2 PHE B   4     190.558 138.897  34.049  1.00  0.00           C  
ATOM   1178  CZ  PHE B   4     189.970 138.792  35.294  1.00  0.00           C  
ATOM   1179  H   PHE B   4     187.249 134.803  33.017  1.00  0.00           H  
ATOM   1180  HA  PHE B   4     188.704 136.495  31.038  1.00  0.00           H  
ATOM   1181 1HB  PHE B   4     189.765 134.574  33.146  1.00  0.00           H  
ATOM   1182 2HB  PHE B   4     190.761 135.470  32.009  1.00  0.00           H  
ATOM   1183  HD1 PHE B   4     188.788 135.634  35.062  1.00  0.00           H  
ATOM   1184  HD2 PHE B   4     190.973 137.916  32.187  1.00  0.00           H  
ATOM   1185  HE1 PHE B   4     188.870 137.537  36.638  1.00  0.00           H  
ATOM   1186  HE2 PHE B   4     191.060 139.821  33.761  1.00  0.00           H  
ATOM   1187  HZ  PHE B   4     190.006 139.631  35.987  1.00  0.00           H  
ATOM   1188  N   ILE B   5     188.827 134.759  29.300  1.00  0.00           N  
ATOM   1189  CA  ILE B   5     188.839 133.760  28.239  1.00  0.00           C  
ATOM   1190  C   ILE B   5     190.174 133.750  27.505  1.00  0.00           C  
ATOM   1191  O   ILE B   5     190.557 134.739  26.879  1.00  0.00           O  
ATOM   1192  CB  ILE B   5     187.702 134.015  27.233  1.00  0.00           C  
ATOM   1193  CG1 ILE B   5     186.354 134.075  27.955  1.00  0.00           C  
ATOM   1194  CG2 ILE B   5     187.688 132.935  26.162  1.00  0.00           C  
ATOM   1195  CD1 ILE B   5     185.874 135.481  28.236  1.00  0.00           C  
ATOM   1196  H   ILE B   5     188.881 135.738  29.055  1.00  0.00           H  
ATOM   1197  HA  ILE B   5     188.690 132.777  28.687  1.00  0.00           H  
ATOM   1198  HB  ILE B   5     187.848 134.984  26.756  1.00  0.00           H  
ATOM   1199 1HG1 ILE B   5     185.597 133.570  27.357  1.00  0.00           H  
ATOM   1200 2HG1 ILE B   5     186.426 133.545  28.905  1.00  0.00           H  
ATOM   1201 1HG2 ILE B   5     186.877 133.130  25.460  1.00  0.00           H  
ATOM   1202 2HG2 ILE B   5     188.638 132.938  25.629  1.00  0.00           H  
ATOM   1203 3HG2 ILE B   5     187.537 131.962  26.629  1.00  0.00           H  
ATOM   1204 1HD1 ILE B   5     184.913 135.442  28.750  1.00  0.00           H  
ATOM   1205 2HD1 ILE B   5     186.601 135.995  28.865  1.00  0.00           H  
ATOM   1206 3HD1 ILE B   5     185.760 136.021  27.297  1.00  0.00           H  
ATOM   1207  N   VAL B   6     190.886 132.632  27.596  1.00  0.00           N  
ATOM   1208  CA  VAL B   6     192.190 132.502  26.958  1.00  0.00           C  
ATOM   1209  C   VAL B   6     192.171 131.426  25.880  1.00  0.00           C  
ATOM   1210  O   VAL B   6     191.833 130.273  26.147  1.00  0.00           O  
ATOM   1211  CB  VAL B   6     193.266 132.156  28.005  1.00  0.00           C  
ATOM   1212  CG1 VAL B   6     194.639 132.084  27.355  1.00  0.00           C  
ATOM   1213  CG2 VAL B   6     193.251 133.188  29.122  1.00  0.00           C  
ATOM   1214  H   VAL B   6     190.528 131.859  28.138  1.00  0.00           H  
ATOM   1215  HA  VAL B   6     192.444 133.451  26.488  1.00  0.00           H  
ATOM   1216  HB  VAL B   6     193.053 131.170  28.418  1.00  0.00           H  
ATOM   1217 1HG1 VAL B   6     195.387 131.838  28.109  1.00  0.00           H  
ATOM   1218 2HG1 VAL B   6     194.636 131.314  26.583  1.00  0.00           H  
ATOM   1219 3HG1 VAL B   6     194.880 133.047  26.906  1.00  0.00           H  
ATOM   1220 1HG2 VAL B   6     194.014 132.937  29.859  1.00  0.00           H  
ATOM   1221 2HG2 VAL B   6     193.458 134.175  28.708  1.00  0.00           H  
ATOM   1222 3HG2 VAL B   6     192.272 133.193  29.601  1.00  0.00           H  
ATOM   1223  N   VAL B   7     192.534 131.802  24.659  1.00  0.00           N  
ATOM   1224  CA  VAL B   7     192.476 130.869  23.539  1.00  0.00           C  
ATOM   1225  C   VAL B   7     193.864 130.609  22.970  1.00  0.00           C  
ATOM   1226  O   VAL B   7     194.703 131.507  22.926  1.00  0.00           O  
ATOM   1227  CB  VAL B   7     191.563 131.422  22.429  1.00  0.00           C  
ATOM   1228  CG1 VAL B   7     190.128 131.526  22.922  1.00  0.00           C  
ATOM   1229  CG2 VAL B   7     192.074 132.777  21.965  1.00  0.00           C  
ATOM   1230  H   VAL B   7     192.858 132.746  24.502  1.00  0.00           H  
ATOM   1231  HA  VAL B   7     192.077 129.922  23.898  1.00  0.00           H  
ATOM   1232  HB  VAL B   7     191.565 130.726  21.590  1.00  0.00           H  
ATOM   1233 1HG1 VAL B   7     189.496 131.918  22.124  1.00  0.00           H  
ATOM   1234 2HG1 VAL B   7     189.771 130.539  23.214  1.00  0.00           H  
ATOM   1235 3HG1 VAL B   7     190.086 132.197  23.780  1.00  0.00           H  
ATOM   1236 1HG2 VAL B   7     191.425 133.162  21.180  1.00  0.00           H  
ATOM   1237 2HG2 VAL B   7     192.078 133.471  22.806  1.00  0.00           H  
ATOM   1238 3HG2 VAL B   7     193.088 132.671  21.578  1.00  0.00           H  
ATOM   1239  N   HIS B   8     194.094 129.372  22.529  1.00  0.00           N  
ATOM   1240  CA  HIS B   8     195.309 129.015  21.807  1.00  0.00           C  
ATOM   1241  C   HIS B   8     196.549 129.312  22.640  1.00  0.00           C  
ATOM   1242  O   HIS B   8     197.557 129.787  22.118  1.00  0.00           O  
ATOM   1243  CB  HIS B   8     195.389 129.768  20.475  1.00  0.00           C  
ATOM   1244  CG  HIS B   8     194.212 129.535  19.580  1.00  0.00           C  
ATOM   1245  ND1 HIS B   8     193.970 128.322  18.970  1.00  0.00           N  
ATOM   1246  CD2 HIS B   8     193.209 130.358  19.193  1.00  0.00           C  
ATOM   1247  CE1 HIS B   8     192.869 128.410  18.245  1.00  0.00           C  
ATOM   1248  NE2 HIS B   8     192.389 129.634  18.363  1.00  0.00           N  
ATOM   1249  H   HIS B   8     193.399 128.658  22.699  1.00  0.00           H  
ATOM   1250  HA  HIS B   8     195.296 127.942  21.617  1.00  0.00           H  
ATOM   1251 1HB  HIS B   8     195.466 130.839  20.666  1.00  0.00           H  
ATOM   1252 2HB  HIS B   8     196.289 129.466  19.940  1.00  0.00           H  
ATOM   1253  HD2 HIS B   8     193.078 131.401  19.484  1.00  0.00           H  
ATOM   1254  HE1 HIS B   8     192.431 127.608  17.651  1.00  0.00           H  
ATOM   1255  HE2 HIS B   8     191.553 129.987  17.918  1.00  0.00           H  
ATOM   1256  N   GLY B   9     196.473 129.024  23.936  1.00  0.00           N  
ATOM   1257  CA  GLY B   9     197.635 129.159  24.808  1.00  0.00           C  
ATOM   1258  C   GLY B   9     198.347 127.824  24.985  1.00  0.00           C  
ATOM   1259  O   GLY B   9     197.962 126.818  24.391  1.00  0.00           O  
ATOM   1260  H   GLY B   9     195.589 128.723  24.319  1.00  0.00           H  
ATOM   1261 1HA  GLY B   9     198.324 129.890  24.384  1.00  0.00           H  
ATOM   1262 2HA  GLY B   9     197.319 129.539  25.777  1.00  0.00           H  
ATOM   1263  N   GLY B  10     199.388 127.825  25.818  1.00  0.00           N  
ATOM   1264  CA  GLY B  10     200.151 126.620  26.121  1.00  0.00           C  
ATOM   1265  C   GLY B  10     199.812 126.090  27.510  1.00  0.00           C  
ATOM   1266  O   GLY B  10     199.049 126.714  28.247  1.00  0.00           O  
ATOM   1267  H   GLY B  10     199.657 128.694  26.260  1.00  0.00           H  
ATOM   1268 1HA  GLY B  10     199.937 125.856  25.374  1.00  0.00           H  
ATOM   1269 2HA  GLY B  10     201.216 126.840  26.061  1.00  0.00           H  
ATOM   1270  N   GLU B  11     200.392 124.946  27.869  1.00  0.00           N  
ATOM   1271  CA  GLU B  11     200.110 124.318  29.154  1.00  0.00           C  
ATOM   1272  C   GLU B  11     200.645 125.159  30.307  1.00  0.00           C  
ATOM   1273  O   GLU B  11     199.980 125.301  31.334  1.00  0.00           O  
ATOM   1274  CB  GLU B  11     200.718 122.915  29.207  1.00  0.00           C  
ATOM   1275  CG  GLU B  11     200.467 122.169  30.510  1.00  0.00           C  
ATOM   1276  CD  GLU B  11     199.016 121.843  30.726  1.00  0.00           C  
ATOM   1277  OE1 GLU B  11     198.285 121.806  29.766  1.00  0.00           O  
ATOM   1278  OE2 GLU B  11     198.638 121.629  31.854  1.00  0.00           O  
ATOM   1279  H   GLU B  11     201.037 124.501  27.233  1.00  0.00           H  
ATOM   1280  HA  GLU B  11     199.029 124.235  29.268  1.00  0.00           H  
ATOM   1281 1HB  GLU B  11     200.314 122.312  28.393  1.00  0.00           H  
ATOM   1282 2HB  GLU B  11     201.797 122.980  29.061  1.00  0.00           H  
ATOM   1283 1HG  GLU B  11     201.039 121.242  30.502  1.00  0.00           H  
ATOM   1284 2HG  GLU B  11     200.826 122.778  31.339  1.00  0.00           H  
ATOM   1285  N   GLU B  12     201.837 125.715  30.136  1.00  0.00           N  
ATOM   1286  CA  GLU B  12     202.442 126.532  31.180  1.00  0.00           C  
ATOM   1287  C   GLU B  12     201.605 127.772  31.464  1.00  0.00           C  
ATOM   1288  O   GLU B  12     201.455 128.190  32.611  1.00  0.00           O  
ATOM   1289  CB  GLU B  12     203.861 126.945  30.781  1.00  0.00           C  
ATOM   1290  CG  GLU B  12     204.843 125.787  30.667  1.00  0.00           C  
ATOM   1291  CD  GLU B  12     204.713 125.036  29.372  1.00  0.00           C  
ATOM   1292  OE1 GLU B  12     203.889 125.407  28.571  1.00  0.00           O  
ATOM   1293  OE2 GLU B  12     205.440 124.089  29.182  1.00  0.00           O  
ATOM   1294  H   GLU B  12     202.329 125.585  29.261  1.00  0.00           H  
ATOM   1295  HA  GLU B  12     202.494 125.940  32.095  1.00  0.00           H  
ATOM   1296 1HB  GLU B  12     203.834 127.457  29.819  1.00  0.00           H  
ATOM   1297 2HB  GLU B  12     204.256 127.647  31.515  1.00  0.00           H  
ATOM   1298 1HG  GLU B  12     205.858 126.176  30.748  1.00  0.00           H  
ATOM   1299 2HG  GLU B  12     204.679 125.102  31.498  1.00  0.00           H  
ATOM   1300  N   ALA B  13     201.052 128.347  30.402  1.00  0.00           N  
ATOM   1301  CA  ALA B  13     200.213 129.533  30.517  1.00  0.00           C  
ATOM   1302  C   ALA B  13     198.947 129.237  31.312  1.00  0.00           C  
ATOM   1303  O   ALA B  13     198.524 130.047  32.136  1.00  0.00           O  
ATOM   1304  CB  ALA B  13     199.860 130.067  29.136  1.00  0.00           C  
ATOM   1305  H   ALA B  13     201.217 127.946  29.491  1.00  0.00           H  
ATOM   1306  HA  ALA B  13     200.772 130.302  31.050  1.00  0.00           H  
ATOM   1307 1HB  ALA B  13     199.233 130.953  29.240  1.00  0.00           H  
ATOM   1308 2HB  ALA B  13     200.773 130.330  28.603  1.00  0.00           H  
ATOM   1309 3HB  ALA B  13     199.319 129.303  28.579  1.00  0.00           H  
ATOM   1310  N   ARG B  14     198.348 128.073  31.065  1.00  0.00           N  
ATOM   1311  CA  ARG B  14     197.111 127.696  31.743  1.00  0.00           C  
ATOM   1312  C   ARG B  14     197.342 127.494  33.235  1.00  0.00           C  
ATOM   1313  O   ARG B  14     196.573 127.994  34.055  1.00  0.00           O  
ATOM   1314  CB  ARG B  14     196.537 126.421  31.144  1.00  0.00           C  
ATOM   1315  CG  ARG B  14     195.808 126.606  29.822  1.00  0.00           C  
ATOM   1316  CD  ARG B  14     195.031 125.397  29.450  1.00  0.00           C  
ATOM   1317  NE  ARG B  14     195.892 124.249  29.216  1.00  0.00           N  
ATOM   1318  CZ  ARG B  14     196.463 123.948  28.033  1.00  0.00           C  
ATOM   1319  NH1 ARG B  14     196.255 124.719  26.988  1.00  0.00           N  
ATOM   1320  NH2 ARG B  14     197.232 122.879  27.923  1.00  0.00           N  
ATOM   1321  H   ARG B  14     198.756 127.435  30.396  1.00  0.00           H  
ATOM   1322  HA  ARG B  14     196.390 128.505  31.619  1.00  0.00           H  
ATOM   1323 1HB  ARG B  14     197.340 125.703  30.979  1.00  0.00           H  
ATOM   1324 2HB  ARG B  14     195.836 125.972  31.847  1.00  0.00           H  
ATOM   1325 1HG  ARG B  14     195.118 127.446  29.902  1.00  0.00           H  
ATOM   1326 2HG  ARG B  14     196.533 126.805  29.032  1.00  0.00           H  
ATOM   1327 1HD  ARG B  14     194.340 125.146  30.254  1.00  0.00           H  
ATOM   1328 2HD  ARG B  14     194.469 125.592  28.537  1.00  0.00           H  
ATOM   1329  HE  ARG B  14     196.076 123.632  29.997  1.00  0.00           H  
ATOM   1330 1HH1 ARG B  14     195.666 125.536  27.073  1.00  0.00           H  
ATOM   1331 2HH1 ARG B  14     196.682 124.494  26.102  1.00  0.00           H  
ATOM   1332 1HH2 ARG B  14     197.392 122.287  28.726  1.00  0.00           H  
ATOM   1333 2HH2 ARG B  14     197.660 122.655  27.037  1.00  0.00           H  
ATOM   1334  N   GLN B  15     198.397 126.761  33.577  1.00  0.00           N  
ATOM   1335  CA  GLN B  15     198.694 126.441  34.969  1.00  0.00           C  
ATOM   1336  C   GLN B  15     198.992 127.700  35.772  1.00  0.00           C  
ATOM   1337  O   GLN B  15     198.532 127.842  36.905  1.00  0.00           O  
ATOM   1338  CB  GLN B  15     199.877 125.473  35.057  1.00  0.00           C  
ATOM   1339  CG  GLN B  15     199.571 124.069  34.564  1.00  0.00           C  
ATOM   1340  CD  GLN B  15     200.767 123.143  34.676  1.00  0.00           C  
ATOM   1341  OE1 GLN B  15     201.728 123.431  35.395  1.00  0.00           O  
ATOM   1342  NE2 GLN B  15     200.715 122.023  33.965  1.00  0.00           N  
ATOM   1343  H   GLN B  15     199.009 126.411  32.853  1.00  0.00           H  
ATOM   1344  HA  GLN B  15     197.815 125.965  35.408  1.00  0.00           H  
ATOM   1345 1HB  GLN B  15     200.709 125.862  34.470  1.00  0.00           H  
ATOM   1346 2HB  GLN B  15     200.212 125.401  36.092  1.00  0.00           H  
ATOM   1347 1HG  GLN B  15     198.760 123.654  35.162  1.00  0.00           H  
ATOM   1348 2HG  GLN B  15     199.275 124.120  33.516  1.00  0.00           H  
ATOM   1349 1HE2 GLN B  15     201.475 121.372  33.999  1.00  0.00           H  
ATOM   1350 2HE2 GLN B  15     199.917 121.828  33.395  1.00  0.00           H  
ATOM   1351  N   LEU B  16     199.759 128.615  35.183  1.00  0.00           N  
ATOM   1352  CA  LEU B  16     200.091 129.870  35.844  1.00  0.00           C  
ATOM   1353  C   LEU B  16     198.887 130.801  35.895  1.00  0.00           C  
ATOM   1354  O   LEU B  16     198.687 131.524  36.872  1.00  0.00           O  
ATOM   1355  CB  LEU B  16     201.250 130.563  35.117  1.00  0.00           C  
ATOM   1356  CG  LEU B  16     202.619 129.883  35.248  1.00  0.00           C  
ATOM   1357  CD1 LEU B  16     203.587 130.491  34.243  1.00  0.00           C  
ATOM   1358  CD2 LEU B  16     203.133 130.047  36.671  1.00  0.00           C  
ATOM   1359  H   LEU B  16     200.117 128.436  34.255  1.00  0.00           H  
ATOM   1360  HA  LEU B  16     200.401 129.650  36.866  1.00  0.00           H  
ATOM   1361 1HB  LEU B  16     201.010 130.620  34.056  1.00  0.00           H  
ATOM   1362 2HB  LEU B  16     201.346 131.578  35.502  1.00  0.00           H  
ATOM   1363  HG  LEU B  16     202.522 128.821  35.018  1.00  0.00           H  
ATOM   1364 1HD1 LEU B  16     204.560 130.007  34.336  1.00  0.00           H  
ATOM   1365 2HD1 LEU B  16     203.205 130.341  33.233  1.00  0.00           H  
ATOM   1366 3HD1 LEU B  16     203.692 131.557  34.438  1.00  0.00           H  
ATOM   1367 1HD2 LEU B  16     204.106 129.563  36.764  1.00  0.00           H  
ATOM   1368 2HD2 LEU B  16     203.232 131.108  36.901  1.00  0.00           H  
ATOM   1369 3HD2 LEU B  16     202.431 129.588  37.367  1.00  0.00           H  
ATOM   1370  N   ALA B  17     198.086 130.770  34.835  1.00  0.00           N  
ATOM   1371  CA  ALA B  17     196.893 131.602  34.745  1.00  0.00           C  
ATOM   1372  C   ALA B  17     195.911 131.281  35.865  1.00  0.00           C  
ATOM   1373  O   ALA B  17     195.409 132.180  36.541  1.00  0.00           O  
ATOM   1374  CB  ALA B  17     196.224 131.423  33.389  1.00  0.00           C  
ATOM   1375  H   ALA B  17     198.313 130.153  34.067  1.00  0.00           H  
ATOM   1376  HA  ALA B  17     197.189 132.646  34.842  1.00  0.00           H  
ATOM   1377 1HB  ALA B  17     195.336 132.051  33.336  1.00  0.00           H  
ATOM   1378 2HB  ALA B  17     196.920 131.710  32.601  1.00  0.00           H  
ATOM   1379 3HB  ALA B  17     195.940 130.380  33.259  1.00  0.00           H  
ATOM   1380  N   GLU B  18     195.648 129.992  36.057  1.00  0.00           N  
ATOM   1381  CA  GLU B  18     194.703 129.526  37.064  1.00  0.00           C  
ATOM   1382  C   GLU B  18     195.236 129.759  38.471  1.00  0.00           C  
ATOM   1383  O   GLU B  18     194.488 130.147  39.368  1.00  0.00           O  
ATOM   1384  CB  GLU B  18     194.399 128.039  36.863  1.00  0.00           C  
ATOM   1385  CG  GLU B  18     193.576 127.728  35.621  1.00  0.00           C  
ATOM   1386  CD  GLU B  18     193.153 126.287  35.545  1.00  0.00           C  
ATOM   1387  OE1 GLU B  18     193.855 125.454  36.067  1.00  0.00           O  
ATOM   1388  OE2 GLU B  18     192.128 126.020  34.965  1.00  0.00           O  
ATOM   1389  H   GLU B  18     196.122 129.305  35.488  1.00  0.00           H  
ATOM   1390  HA  GLU B  18     193.776 130.091  36.954  1.00  0.00           H  
ATOM   1391 1HB  GLU B  18     195.334 127.483  36.792  1.00  0.00           H  
ATOM   1392 2HB  GLU B  18     193.857 127.658  37.728  1.00  0.00           H  
ATOM   1393 1HG  GLU B  18     192.685 128.356  35.621  1.00  0.00           H  
ATOM   1394 2HG  GLU B  18     194.162 127.977  34.737  1.00  0.00           H  
ATOM   1395  N   THR B  19     196.531 129.520  38.657  1.00  0.00           N  
ATOM   1396  CA  THR B  19     197.168 129.677  39.958  1.00  0.00           C  
ATOM   1397  C   THR B  19     197.183 131.139  40.392  1.00  0.00           C  
ATOM   1398  O   THR B  19     196.900 131.451  41.548  1.00  0.00           O  
ATOM   1399  CB  THR B  19     198.606 129.126  39.940  1.00  0.00           C  
ATOM   1400  OG1 THR B  19     198.593 127.762  39.498  1.00  0.00           O  
ATOM   1401  CG2 THR B  19     199.222 129.199  41.329  1.00  0.00           C  
ATOM   1402  H   THR B  19     197.092 129.217  37.873  1.00  0.00           H  
ATOM   1403  HA  THR B  19     196.595 129.112  40.694  1.00  0.00           H  
ATOM   1404  HB  THR B  19     199.211 129.712  39.249  1.00  0.00           H  
ATOM   1405  HG1 THR B  19     198.527 127.737  38.541  1.00  0.00           H  
ATOM   1406 1HG2 THR B  19     200.238 128.806  41.297  1.00  0.00           H  
ATOM   1407 2HG2 THR B  19     199.244 130.236  41.663  1.00  0.00           H  
ATOM   1408 3HG2 THR B  19     198.626 128.608  42.023  1.00  0.00           H  
ATOM   1409  N   ALA B  20     197.521 132.023  39.460  1.00  0.00           N  
ATOM   1410  CA  ALA B  20     197.617 133.450  39.750  1.00  0.00           C  
ATOM   1411  C   ALA B  20     196.282 134.007  40.225  1.00  0.00           C  
ATOM   1412  O   ALA B  20     196.231 134.788  41.176  1.00  0.00           O  
ATOM   1413  CB  ALA B  20     198.100 134.209  38.523  1.00  0.00           C  
ATOM   1414  H   ALA B  20     197.728 131.703  38.525  1.00  0.00           H  
ATOM   1415  HA  ALA B  20     198.340 133.592  40.555  1.00  0.00           H  
ATOM   1416 1HB  ALA B  20     198.166 135.272  38.756  1.00  0.00           H  
ATOM   1417 2HB  ALA B  20     199.083 133.840  38.230  1.00  0.00           H  
ATOM   1418 3HB  ALA B  20     197.398 134.061  37.704  1.00  0.00           H  
ATOM   1419  N   VAL B  21     195.203 133.603  39.563  1.00  0.00           N  
ATOM   1420  CA  VAL B  21     193.866 134.016  39.967  1.00  0.00           C  
ATOM   1421  C   VAL B  21     193.470 133.386  41.297  1.00  0.00           C  
ATOM   1422  O   VAL B  21     192.893 134.053  42.154  1.00  0.00           O  
ATOM   1423  CB  VAL B  21     192.838 133.624  38.890  1.00  0.00           C  
ATOM   1424  CG1 VAL B  21     191.423 133.896  39.379  1.00  0.00           C  
ATOM   1425  CG2 VAL B  21     193.119 134.385  37.603  1.00  0.00           C  
ATOM   1426  H   VAL B  21     195.313 132.999  38.761  1.00  0.00           H  
ATOM   1427  HA  VAL B  21     193.857 135.102  40.078  1.00  0.00           H  
ATOM   1428  HB  VAL B  21     192.912 132.552  38.703  1.00  0.00           H  
ATOM   1429 1HG1 VAL B  21     190.709 133.612  38.605  1.00  0.00           H  
ATOM   1430 2HG1 VAL B  21     191.231 133.313  40.280  1.00  0.00           H  
ATOM   1431 3HG1 VAL B  21     191.313 134.957  39.602  1.00  0.00           H  
ATOM   1432 1HG2 VAL B  21     192.389 134.102  36.846  1.00  0.00           H  
ATOM   1433 2HG2 VAL B  21     193.050 135.457  37.792  1.00  0.00           H  
ATOM   1434 3HG2 VAL B  21     194.121 134.143  37.249  1.00  0.00           H  
ATOM   1435  N   ARG B  22     193.799 132.107  41.477  1.00  0.00           N  
ATOM   1436  CA  ARG B  22     193.489 131.414  42.720  1.00  0.00           C  
ATOM   1437  C   ARG B  22     194.068 132.151  43.922  1.00  0.00           C  
ATOM   1438  O   ARG B  22     193.385 132.337  44.930  1.00  0.00           O  
ATOM   1439  CB  ARG B  22     194.031 129.992  42.690  1.00  0.00           C  
ATOM   1440  CG  ARG B  22     193.645 129.135  43.884  1.00  0.00           C  
ATOM   1441  CD  ARG B  22     194.246 127.779  43.804  1.00  0.00           C  
ATOM   1442  NE  ARG B  22     193.762 127.039  42.650  1.00  0.00           N  
ATOM   1443  CZ  ARG B  22     192.611 126.340  42.616  1.00  0.00           C  
ATOM   1444  NH1 ARG B  22     191.838 126.295  43.679  1.00  0.00           N  
ATOM   1445  NH2 ARG B  22     192.258 125.699  41.516  1.00  0.00           N  
ATOM   1446  H   ARG B  22     194.283 131.609  40.743  1.00  0.00           H  
ATOM   1447  HA  ARG B  22     192.405 131.369  42.831  1.00  0.00           H  
ATOM   1448 1HB  ARG B  22     193.676 129.487  41.793  1.00  0.00           H  
ATOM   1449 2HB  ARG B  22     195.120 130.020  42.641  1.00  0.00           H  
ATOM   1450 1HG  ARG B  22     193.993 129.610  44.802  1.00  0.00           H  
ATOM   1451 2HG  ARG B  22     192.560 129.028  43.920  1.00  0.00           H  
ATOM   1452 1HD  ARG B  22     195.329 127.865  43.724  1.00  0.00           H  
ATOM   1453 2HD  ARG B  22     193.992 127.215  44.701  1.00  0.00           H  
ATOM   1454  HE  ARG B  22     194.330 127.050  41.813  1.00  0.00           H  
ATOM   1455 1HH1 ARG B  22     192.107 126.785  44.520  1.00  0.00           H  
ATOM   1456 2HH1 ARG B  22     190.975 125.771  43.654  1.00  0.00           H  
ATOM   1457 1HH2 ARG B  22     192.852 125.733  40.698  1.00  0.00           H  
ATOM   1458 2HH2 ARG B  22     191.396 125.175  41.491  1.00  0.00           H  
ATOM   1459  N   GLU B  23     195.327 132.570  43.812  1.00  0.00           N  
ATOM   1460  CA  GLU B  23     195.989 133.281  44.898  1.00  0.00           C  
ATOM   1461  C   GLU B  23     195.351 134.644  45.135  1.00  0.00           C  
ATOM   1462  O   GLU B  23     195.202 135.076  46.276  1.00  0.00           O  
ATOM   1463  CB  GLU B  23     197.479 133.451  44.594  1.00  0.00           C  
ATOM   1464  CG  GLU B  23     198.299 132.176  44.736  1.00  0.00           C  
ATOM   1465  CD  GLU B  23     199.777 132.412  44.593  1.00  0.00           C  
ATOM   1466  OE1 GLU B  23     200.149 133.461  44.124  1.00  0.00           O  
ATOM   1467  OE2 GLU B  23     200.535 131.543  44.953  1.00  0.00           O  
ATOM   1468  H   GLU B  23     195.836 132.387  42.959  1.00  0.00           H  
ATOM   1469  HA  GLU B  23     195.891 132.690  45.809  1.00  0.00           H  
ATOM   1470 1HB  GLU B  23     197.603 133.815  43.574  1.00  0.00           H  
ATOM   1471 2HB  GLU B  23     197.905 134.199  45.263  1.00  0.00           H  
ATOM   1472 1HG  GLU B  23     198.106 131.740  45.716  1.00  0.00           H  
ATOM   1473 2HG  GLU B  23     197.976 131.462  43.981  1.00  0.00           H  
ATOM   1474  N   ILE B  24     194.964 135.311  44.050  1.00  0.00           N  
ATOM   1475  CA  ILE B  24     194.285 136.597  44.154  1.00  0.00           C  
ATOM   1476  C   ILE B  24     192.937 136.452  44.849  1.00  0.00           C  
ATOM   1477  O   ILE B  24     192.597 137.240  45.733  1.00  0.00           O  
ATOM   1478  CB  ILE B  24     194.083 137.226  42.764  1.00  0.00           C  
ATOM   1479  CG1 ILE B  24     195.428 137.653  42.170  1.00  0.00           C  
ATOM   1480  CG2 ILE B  24     193.135 138.412  42.849  1.00  0.00           C  
ATOM   1481  CD1 ILE B  24     195.368 137.983  40.696  1.00  0.00           C  
ATOM   1482  H   ILE B  24     195.133 134.914  43.136  1.00  0.00           H  
ATOM   1483  HA  ILE B  24     194.907 137.269  44.746  1.00  0.00           H  
ATOM   1484  HB  ILE B  24     193.661 136.484  42.087  1.00  0.00           H  
ATOM   1485 1HG1 ILE B  24     195.798 138.530  42.701  1.00  0.00           H  
ATOM   1486 2HG1 ILE B  24     196.158 136.855  42.311  1.00  0.00           H  
ATOM   1487 1HG2 ILE B  24     193.004 138.845  41.858  1.00  0.00           H  
ATOM   1488 2HG2 ILE B  24     192.170 138.080  43.230  1.00  0.00           H  
ATOM   1489 3HG2 ILE B  24     193.551 139.163  43.521  1.00  0.00           H  
ATOM   1490 1HD1 ILE B  24     196.359 138.276  40.348  1.00  0.00           H  
ATOM   1491 2HD1 ILE B  24     195.034 137.106  40.141  1.00  0.00           H  
ATOM   1492 3HD1 ILE B  24     194.670 138.803  40.535  1.00  0.00           H  
ATOM   1493  N   SER B  25     192.176 135.444  44.439  1.00  0.00           N  
ATOM   1494  CA  SER B  25     190.872 135.165  45.029  1.00  0.00           C  
ATOM   1495  C   SER B  25     190.998 134.804  46.504  1.00  0.00           C  
ATOM   1496  O   SER B  25     190.166 135.204  47.318  1.00  0.00           O  
ATOM   1497  CB  SER B  25     190.191 134.035  44.280  1.00  0.00           C  
ATOM   1498  OG  SER B  25     189.887 134.416  42.967  1.00  0.00           O  
ATOM   1499  H   SER B  25     192.507 134.850  43.692  1.00  0.00           H  
ATOM   1500  HA  SER B  25     190.257 136.061  44.946  1.00  0.00           H  
ATOM   1501 1HB  SER B  25     190.844 133.163  44.267  1.00  0.00           H  
ATOM   1502 2HB  SER B  25     189.278 133.753  44.801  1.00  0.00           H  
ATOM   1503  HG  SER B  25     189.565 133.624  42.530  1.00  0.00           H  
ATOM   1504  N   LYS B  26     192.034 134.045  46.842  1.00  0.00           N  
ATOM   1505  CA  LYS B  26     192.298 133.694  48.232  1.00  0.00           C  
ATOM   1506  C   LYS B  26     192.565 134.936  49.072  1.00  0.00           C  
ATOM   1507  O   LYS B  26     192.061 135.060  50.188  1.00  0.00           O  
ATOM   1508  CB  LYS B  26     193.482 132.730  48.326  1.00  0.00           C  
ATOM   1509  CG  LYS B  26     193.797 132.257  49.739  1.00  0.00           C  
ATOM   1510  CD  LYS B  26     194.929 131.239  49.741  1.00  0.00           C  
ATOM   1511  CE  LYS B  26     195.266 130.789  51.155  1.00  0.00           C  
ATOM   1512  NZ  LYS B  26     196.372 129.793  51.172  1.00  0.00           N  
ATOM   1513  H   LYS B  26     192.653 133.701  46.122  1.00  0.00           H  
ATOM   1514  HA  LYS B  26     191.415 133.200  48.640  1.00  0.00           H  
ATOM   1515 1HB  LYS B  26     193.285 131.850  47.714  1.00  0.00           H  
ATOM   1516 2HB  LYS B  26     194.376 133.212  47.928  1.00  0.00           H  
ATOM   1517 1HG  LYS B  26     194.086 133.110  50.353  1.00  0.00           H  
ATOM   1518 2HG  LYS B  26     192.910 131.801  50.176  1.00  0.00           H  
ATOM   1519 1HD  LYS B  26     194.638 130.370  49.151  1.00  0.00           H  
ATOM   1520 2HD  LYS B  26     195.817 131.682  49.290  1.00  0.00           H  
ATOM   1521 1HE  LYS B  26     195.560 131.651  51.751  1.00  0.00           H  
ATOM   1522 2HE  LYS B  26     194.385 130.341  51.614  1.00  0.00           H  
ATOM   1523 1HZ  LYS B  26     196.565 129.520  52.126  1.00  0.00           H  
ATOM   1524 2HZ  LYS B  26     196.102 128.980  50.637  1.00  0.00           H  
ATOM   1525 3HZ  LYS B  26     197.201 130.203  50.767  1.00  0.00           H  
ATOM   1526  N   LYS B  27     193.364 135.853  48.535  1.00  0.00           N  
ATOM   1527  CA  LYS B  27     193.677 137.096  49.231  1.00  0.00           C  
ATOM   1528  C   LYS B  27     192.435 137.958  49.406  1.00  0.00           C  
ATOM   1529  O   LYS B  27     192.235 138.562  50.461  1.00  0.00           O  
ATOM   1530  CB  LYS B  27     194.755 137.875  48.476  1.00  0.00           C  
ATOM   1531  CG  LYS B  27     196.148 137.266  48.561  1.00  0.00           C  
ATOM   1532  CD  LYS B  27     197.093 137.906  47.555  1.00  0.00           C  
ATOM   1533  CE  LYS B  27     197.460 139.325  47.964  1.00  0.00           C  
ATOM   1534  NZ  LYS B  27     198.377 139.967  46.984  1.00  0.00           N  
ATOM   1535  H   LYS B  27     193.773 135.683  47.628  1.00  0.00           H  
ATOM   1536  HA  LYS B  27     194.056 136.850  50.223  1.00  0.00           H  
ATOM   1537 1HB  LYS B  27     194.483 137.945  47.422  1.00  0.00           H  
ATOM   1538 2HB  LYS B  27     194.810 138.892  48.867  1.00  0.00           H  
ATOM   1539 1HG  LYS B  27     196.547 137.410  49.565  1.00  0.00           H  
ATOM   1540 2HG  LYS B  27     196.089 136.196  48.362  1.00  0.00           H  
ATOM   1541 1HD  LYS B  27     198.004 137.310  47.482  1.00  0.00           H  
ATOM   1542 2HD  LYS B  27     196.618 137.932  46.575  1.00  0.00           H  
ATOM   1543 1HE  LYS B  27     196.555 139.925  48.044  1.00  0.00           H  
ATOM   1544 2HE  LYS B  27     197.945 139.308  48.940  1.00  0.00           H  
ATOM   1545 1HZ  LYS B  27     198.596 140.904  47.291  1.00  0.00           H  
ATOM   1546 2HZ  LYS B  27     199.229 139.428  46.916  1.00  0.00           H  
ATOM   1547 3HZ  LYS B  27     197.930 140.006  46.079  1.00  0.00           H  
ATOM   1548  N   GLU B  28     191.601 138.018  48.371  1.00  0.00           N  
ATOM   1549  CA  GLU B  28     190.398 138.841  48.406  1.00  0.00           C  
ATOM   1550  C   GLU B  28     189.273 138.143  49.157  1.00  0.00           C  
ATOM   1551  O   GLU B  28     188.374 138.796  49.687  1.00  0.00           O  
ATOM   1552  CB  GLU B  28     189.942 139.179  46.984  1.00  0.00           C  
ATOM   1553  CG  GLU B  28     190.902 140.073  46.212  1.00  0.00           C  
ATOM   1554  CD  GLU B  28     190.994 141.462  46.781  1.00  0.00           C  
ATOM   1555  OE1 GLU B  28     189.973 142.019  47.107  1.00  0.00           O  
ATOM   1556  OE2 GLU B  28     192.086 141.967  46.889  1.00  0.00           O  
ATOM   1557  H   GLU B  28     191.814 137.497  47.535  1.00  0.00           H  
ATOM   1558  HA  GLU B  28     190.628 139.771  48.926  1.00  0.00           H  
ATOM   1559 1HB  GLU B  28     189.812 138.259  46.416  1.00  0.00           H  
ATOM   1560 2HB  GLU B  28     188.975 139.681  47.022  1.00  0.00           H  
ATOM   1561 1HG  GLU B  28     191.894 139.622  46.226  1.00  0.00           H  
ATOM   1562 2HG  GLU B  28     190.574 140.131  45.175  1.00  0.00           H  
ATOM   1563  N   GLY B  29     189.322 136.816  49.201  1.00  0.00           N  
ATOM   1564  CA  GLY B  29     188.286 136.030  49.861  1.00  0.00           C  
ATOM   1565  C   GLY B  29     187.067 135.861  48.964  1.00  0.00           C  
ATOM   1566  O   GLY B  29     185.936 135.791  49.449  1.00  0.00           O  
ATOM   1567  H   GLY B  29     190.096 136.334  48.766  1.00  0.00           H  
ATOM   1568 1HA  GLY B  29     188.685 135.051  50.126  1.00  0.00           H  
ATOM   1569 2HA  GLY B  29     187.993 136.520  50.789  1.00  0.00           H  
ATOM   1570  N   THR B  30     187.301 135.807  47.656  1.00  0.00           N  
ATOM   1571  CA  THR B  30     186.218 135.705  46.685  1.00  0.00           C  
ATOM   1572  C   THR B  30     186.149 134.309  46.081  1.00  0.00           C  
ATOM   1573  O   THR B  30     187.066 133.503  46.237  1.00  0.00           O  
ATOM   1574  CB  THR B  30     186.380 136.746  45.562  1.00  0.00           C  
ATOM   1575  OG1 THR B  30     187.582 136.479  44.828  1.00  0.00           O  
ATOM   1576  CG2 THR B  30     186.445 138.151  46.142  1.00  0.00           C  
ATOM   1577  H   THR B  30     188.255 135.840  47.327  1.00  0.00           H  
ATOM   1578  HA  THR B  30     185.275 135.898  47.198  1.00  0.00           H  
ATOM   1579  HB  THR B  30     185.532 136.680  44.880  1.00  0.00           H  
ATOM   1580  HG1 THR B  30     187.565 136.964  44.000  1.00  0.00           H  
ATOM   1581 1HG2 THR B  30     186.559 138.873  45.334  1.00  0.00           H  
ATOM   1582 2HG2 THR B  30     185.527 138.361  46.690  1.00  0.00           H  
ATOM   1583 3HG2 THR B  30     187.296 138.226  46.818  1.00  0.00           H  
ATOM   1584  N   GLU B  31     185.055 134.034  45.378  1.00  0.00           N  
ATOM   1585  CA  GLU B  31     184.842 132.741  44.741  1.00  0.00           C  
ATOM   1586  C   GLU B  31     185.350 132.744  43.304  1.00  0.00           C  
ATOM   1587  O   GLU B  31     185.101 133.686  42.551  1.00  0.00           O  
ATOM   1588  CB  GLU B  31     183.356 132.373  44.764  1.00  0.00           C  
ATOM   1589  CG  GLU B  31     183.040 130.997  44.194  1.00  0.00           C  
ATOM   1590  CD  GLU B  31     181.572 130.684  44.205  1.00  0.00           C  
ATOM   1591  OE1 GLU B  31     180.808 131.517  44.626  1.00  0.00           O  
ATOM   1592  OE2 GLU B  31     181.211 129.606  43.791  1.00  0.00           O  
ATOM   1593  H   GLU B  31     184.355 134.755  45.267  1.00  0.00           H  
ATOM   1594  HA  GLU B  31     185.398 131.986  45.295  1.00  0.00           H  
ATOM   1595 1HB  GLU B  31     182.991 132.399  45.791  1.00  0.00           H  
ATOM   1596 2HB  GLU B  31     182.790 133.109  44.196  1.00  0.00           H  
ATOM   1597 1HG  GLU B  31     183.403 130.950  43.165  1.00  0.00           H  
ATOM   1598 2HG  GLU B  31     183.573 130.245  44.771  1.00  0.00           H  
ATOM   1599  N   VAL B  32     186.074 131.693  42.927  1.00  0.00           N  
ATOM   1600  CA  VAL B  32     186.506 131.545  41.542  1.00  0.00           C  
ATOM   1601  C   VAL B  32     186.231 130.138  41.029  1.00  0.00           C  
ATOM   1602  O   VAL B  32     186.449 129.150  41.731  1.00  0.00           O  
ATOM   1603  CB  VAL B  32     188.011 131.849  41.415  1.00  0.00           C  
ATOM   1604  CG1 VAL B  32     188.807 131.025  42.415  1.00  0.00           C  
ATOM   1605  CG2 VAL B  32     188.477 131.572  39.994  1.00  0.00           C  
ATOM   1606  H   VAL B  32     186.335 130.996  43.611  1.00  0.00           H  
ATOM   1607  HA  VAL B  32     185.950 132.255  40.929  1.00  0.00           H  
ATOM   1608  HB  VAL B  32     188.181 132.899  41.656  1.00  0.00           H  
ATOM   1609 1HG1 VAL B  32     189.868 131.253  42.311  1.00  0.00           H  
ATOM   1610 2HG1 VAL B  32     188.482 131.266  43.427  1.00  0.00           H  
ATOM   1611 3HG1 VAL B  32     188.644 129.964  42.223  1.00  0.00           H  
ATOM   1612 1HG2 VAL B  32     189.541 131.790  39.911  1.00  0.00           H  
ATOM   1613 2HG2 VAL B  32     188.301 130.524  39.751  1.00  0.00           H  
ATOM   1614 3HG2 VAL B  32     187.922 132.203  39.299  1.00  0.00           H  
ATOM   1615  N   ARG B  33     185.767 130.060  39.786  1.00  0.00           N  
ATOM   1616  CA  ARG B  33     185.518 128.791  39.116  1.00  0.00           C  
ATOM   1617  C   ARG B  33     186.441 128.609  37.919  1.00  0.00           C  
ATOM   1618  O   ARG B  33     186.608 129.525  37.114  1.00  0.00           O  
ATOM   1619  CB  ARG B  33     184.070 128.704  38.655  1.00  0.00           C  
ATOM   1620  CG  ARG B  33     183.689 127.392  37.991  1.00  0.00           C  
ATOM   1621  CD  ARG B  33     182.237 127.333  37.682  1.00  0.00           C  
ATOM   1622  NE  ARG B  33     181.864 128.293  36.653  1.00  0.00           N  
ATOM   1623  CZ  ARG B  33     181.901 128.049  35.330  1.00  0.00           C  
ATOM   1624  NH1 ARG B  33     182.296 126.876  34.889  1.00  0.00           N  
ATOM   1625  NH2 ARG B  33     181.540 128.990  34.473  1.00  0.00           N  
ATOM   1626  H   ARG B  33     185.598 130.919  39.279  1.00  0.00           H  
ATOM   1627  HA  ARG B  33     185.705 127.982  39.824  1.00  0.00           H  
ATOM   1628 1HB  ARG B  33     183.408 128.848  39.506  1.00  0.00           H  
ATOM   1629 2HB  ARG B  33     183.868 129.505  37.943  1.00  0.00           H  
ATOM   1630 1HG  ARG B  33     184.242 127.280  37.058  1.00  0.00           H  
ATOM   1631 2HG  ARG B  33     183.930 126.562  38.657  1.00  0.00           H  
ATOM   1632 1HD  ARG B  33     181.981 126.337  37.325  1.00  0.00           H  
ATOM   1633 2HD  ARG B  33     181.664 127.558  38.580  1.00  0.00           H  
ATOM   1634  HE  ARG B  33     181.554 129.208  36.955  1.00  0.00           H  
ATOM   1635 1HH1 ARG B  33     182.572 126.156  35.543  1.00  0.00           H  
ATOM   1636 2HH1 ARG B  33     182.323 126.693  33.895  1.00  0.00           H  
ATOM   1637 1HH2 ARG B  33     181.237 129.892  34.813  1.00  0.00           H  
ATOM   1638 2HH2 ARG B  33     181.568 128.806  33.481  1.00  0.00           H  
ATOM   1639  N   PHE B  34     187.036 127.427  37.801  1.00  0.00           N  
ATOM   1640  CA  PHE B  34     187.967 127.148  36.716  1.00  0.00           C  
ATOM   1641  C   PHE B  34     187.414 126.086  35.773  1.00  0.00           C  
ATOM   1642  O   PHE B  34     187.104 124.972  36.193  1.00  0.00           O  
ATOM   1643  CB  PHE B  34     189.315 126.690  37.275  1.00  0.00           C  
ATOM   1644  CG  PHE B  34     189.960 127.686  38.196  1.00  0.00           C  
ATOM   1645  CD1 PHE B  34     189.797 127.587  39.570  1.00  0.00           C  
ATOM   1646  CD2 PHE B  34     190.730 128.723  37.692  1.00  0.00           C  
ATOM   1647  CE1 PHE B  34     190.390 128.503  40.419  1.00  0.00           C  
ATOM   1648  CE2 PHE B  34     191.324 129.639  38.538  1.00  0.00           C  
ATOM   1649  CZ  PHE B  34     191.153 129.529  39.903  1.00  0.00           C  
ATOM   1650  H   PHE B  34     186.837 126.704  38.477  1.00  0.00           H  
ATOM   1651  HA  PHE B  34     188.128 128.069  36.151  1.00  0.00           H  
ATOM   1652 1HB  PHE B  34     189.184 125.756  37.821  1.00  0.00           H  
ATOM   1653 2HB  PHE B  34     190.002 126.493  36.452  1.00  0.00           H  
ATOM   1654  HD1 PHE B  34     189.194 126.776  39.978  1.00  0.00           H  
ATOM   1655  HD2 PHE B  34     190.864 128.810  36.613  1.00  0.00           H  
ATOM   1656  HE1 PHE B  34     190.253 128.414  41.497  1.00  0.00           H  
ATOM   1657  HE2 PHE B  34     191.927 130.449  38.128  1.00  0.00           H  
ATOM   1658  HZ  PHE B  34     191.619 130.251  40.571  1.00  0.00           H  
ATOM   1659  N   GLU B  35     187.300 126.434  34.496  1.00  0.00           N  
ATOM   1660  CA  GLU B  35     186.780 125.508  33.497  1.00  0.00           C  
ATOM   1661  C   GLU B  35     187.734 125.374  32.318  1.00  0.00           C  
ATOM   1662  O   GLU B  35     188.217 126.369  31.779  1.00  0.00           O  
ATOM   1663  CB  GLU B  35     185.408 125.971  33.004  1.00  0.00           C  
ATOM   1664  CG  GLU B  35     184.760 125.045  31.986  1.00  0.00           C  
ATOM   1665  CD  GLU B  35     183.365 125.467  31.614  1.00  0.00           C  
ATOM   1666  OE1 GLU B  35     182.861 126.381  32.221  1.00  0.00           O  
ATOM   1667  OE2 GLU B  35     182.804 124.875  30.723  1.00  0.00           O  
ATOM   1668  H   GLU B  35     187.594 127.356  34.206  1.00  0.00           H  
ATOM   1669  HA  GLU B  35     186.672 124.526  33.960  1.00  0.00           H  
ATOM   1670 1HB  GLU B  35     184.729 126.063  33.852  1.00  0.00           H  
ATOM   1671 2HB  GLU B  35     185.498 126.958  32.549  1.00  0.00           H  
ATOM   1672 1HG  GLU B  35     185.373 125.026  31.085  1.00  0.00           H  
ATOM   1673 2HG  GLU B  35     184.732 124.036  32.394  1.00  0.00           H  
ATOM   1674  N   LYS B  36     188.010 124.136  31.924  1.00  0.00           N  
ATOM   1675  CA  LYS B  36     188.888 123.888  30.790  1.00  0.00           C  
ATOM   1676  C   LYS B  36     188.118 123.304  29.613  1.00  0.00           C  
ATOM   1677  O   LYS B  36     187.249 122.450  29.786  1.00  0.00           O  
ATOM   1678  CB  LYS B  36     190.027 122.950  31.192  1.00  0.00           C  
ATOM   1679  CG  LYS B  36     190.986 123.529  32.224  1.00  0.00           C  
ATOM   1680  CD  LYS B  36     192.050 122.517  32.620  1.00  0.00           C  
ATOM   1681  CE  LYS B  36     193.078 123.132  33.558  1.00  0.00           C  
ATOM   1682  NZ  LYS B  36     192.499 123.439  34.894  1.00  0.00           N  
ATOM   1683  H   LYS B  36     187.611 123.360  32.431  1.00  0.00           H  
ATOM   1684  HA  LYS B  36     189.329 124.836  30.478  1.00  0.00           H  
ATOM   1685 1HB  LYS B  36     189.612 122.028  31.601  1.00  0.00           H  
ATOM   1686 2HB  LYS B  36     190.608 122.684  30.309  1.00  0.00           H  
ATOM   1687 1HG  LYS B  36     191.472 124.414  31.813  1.00  0.00           H  
ATOM   1688 2HG  LYS B  36     190.428 123.824  33.113  1.00  0.00           H  
ATOM   1689 1HD  LYS B  36     191.579 121.668  33.116  1.00  0.00           H  
ATOM   1690 2HD  LYS B  36     192.559 122.156  31.726  1.00  0.00           H  
ATOM   1691 1HE  LYS B  36     193.911 122.442  33.687  1.00  0.00           H  
ATOM   1692 2HE  LYS B  36     193.463 124.054  33.123  1.00  0.00           H  
ATOM   1693 1HZ  LYS B  36     193.210 123.844  35.485  1.00  0.00           H  
ATOM   1694 2HZ  LYS B  36     191.736 124.093  34.789  1.00  0.00           H  
ATOM   1695 3HZ  LYS B  36     192.156 122.588  35.316  1.00  0.00           H  
ATOM   1696  N   LYS B  37     188.453 123.774  28.419  1.00  0.00           N  
ATOM   1697  CA  LYS B  37     187.937 123.218  27.174  1.00  0.00           C  
ATOM   1698  C   LYS B  37     189.053 123.023  26.155  1.00  0.00           C  
ATOM   1699  O   LYS B  37     190.175 123.491  26.350  1.00  0.00           O  
ATOM   1700  CB  LYS B  37     186.848 124.121  26.594  1.00  0.00           C  
ATOM   1701  CG  LYS B  37     185.610 124.258  27.471  1.00  0.00           C  
ATOM   1702  CD  LYS B  37     184.501 125.005  26.747  1.00  0.00           C  
ATOM   1703  CE  LYS B  37     183.279 125.179  27.638  1.00  0.00           C  
ATOM   1704  NZ  LYS B  37     182.129 125.765  26.896  1.00  0.00           N  
ATOM   1705  H   LYS B  37     189.097 124.551  28.362  1.00  0.00           H  
ATOM   1706  HA  LYS B  37     187.490 122.247  27.387  1.00  0.00           H  
ATOM   1707 1HB  LYS B  37     187.253 125.121  26.429  1.00  0.00           H  
ATOM   1708 2HB  LYS B  37     186.531 123.733  25.625  1.00  0.00           H  
ATOM   1709 1HG  LYS B  37     185.249 123.267  27.747  1.00  0.00           H  
ATOM   1710 2HG  LYS B  37     185.868 124.798  28.381  1.00  0.00           H  
ATOM   1711 1HD  LYS B  37     184.862 125.989  26.446  1.00  0.00           H  
ATOM   1712 2HD  LYS B  37     184.211 124.453  25.854  1.00  0.00           H  
ATOM   1713 1HE  LYS B  37     182.981 124.211  28.040  1.00  0.00           H  
ATOM   1714 2HE  LYS B  37     183.527 125.834  28.474  1.00  0.00           H  
ATOM   1715 1HZ  LYS B  37     181.340 125.864  27.520  1.00  0.00           H  
ATOM   1716 2HZ  LYS B  37     182.388 126.672  26.534  1.00  0.00           H  
ATOM   1717 3HZ  LYS B  37     181.877 125.156  26.131  1.00  0.00           H  
ATOM   1718  N   ASP B  38     188.741 122.337  25.062  1.00  0.00           N  
ATOM   1719  CA  ASP B  38     189.761 121.984  24.080  1.00  0.00           C  
ATOM   1720  C   ASP B  38     190.318 123.224  23.392  1.00  0.00           C  
ATOM   1721  O   ASP B  38     189.785 123.675  22.379  1.00  0.00           O  
ATOM   1722  CB  ASP B  38     189.189 121.027  23.032  1.00  0.00           C  
ATOM   1723  CG  ASP B  38     190.246 120.491  22.078  1.00  0.00           C  
ATOM   1724  OD1 ASP B  38     191.370 120.924  22.163  1.00  0.00           O  
ATOM   1725  OD2 ASP B  38     189.919 119.652  21.273  1.00  0.00           O  
ATOM   1726  H   ASP B  38     187.786 122.050  24.911  1.00  0.00           H  
ATOM   1727  HA  ASP B  38     190.580 121.484  24.596  1.00  0.00           H  
ATOM   1728 1HB  ASP B  38     188.710 120.184  23.532  1.00  0.00           H  
ATOM   1729 2HB  ASP B  38     188.422 121.540  22.451  1.00  0.00           H  
ATOM   1730  N   GLY B  39     191.396 123.768  23.952  1.00  0.00           N  
ATOM   1731  CA  GLY B  39     192.084 124.908  23.362  1.00  0.00           C  
ATOM   1732  C   GLY B  39     191.606 126.218  23.974  1.00  0.00           C  
ATOM   1733  O   GLY B  39     192.016 127.297  23.545  1.00  0.00           O  
ATOM   1734  H   GLY B  39     191.752 123.367  24.807  1.00  0.00           H  
ATOM   1735 1HA  GLY B  39     193.159 124.803  23.512  1.00  0.00           H  
ATOM   1736 2HA  GLY B  39     191.912 124.922  22.286  1.00  0.00           H  
ATOM   1737  N   LEU B  40     190.744 126.132  24.986  1.00  0.00           N  
ATOM   1738  CA  LEU B  40     190.187 127.331  25.597  1.00  0.00           C  
ATOM   1739  C   LEU B  40     190.167 127.217  27.116  1.00  0.00           C  
ATOM   1740  O   LEU B  40     189.709 126.215  27.668  1.00  0.00           O  
ATOM   1741  CB  LEU B  40     188.766 127.579  25.077  1.00  0.00           C  
ATOM   1742  CG  LEU B  40     188.129 128.911  25.493  1.00  0.00           C  
ATOM   1743  CD1 LEU B  40     187.274 129.445  24.351  1.00  0.00           C  
ATOM   1744  CD2 LEU B  40     187.296 128.705  26.750  1.00  0.00           C  
ATOM   1745  H   LEU B  40     190.468 125.222  25.328  1.00  0.00           H  
ATOM   1746  HA  LEU B  40     190.818 128.181  25.330  1.00  0.00           H  
ATOM   1747 1HB  LEU B  40     188.783 127.546  23.989  1.00  0.00           H  
ATOM   1748 2HB  LEU B  40     188.120 126.777  25.434  1.00  0.00           H  
ATOM   1749  HG  LEU B  40     188.912 129.642  25.693  1.00  0.00           H  
ATOM   1750 1HD1 LEU B  40     186.821 130.391  24.648  1.00  0.00           H  
ATOM   1751 2HD1 LEU B  40     187.898 129.601  23.472  1.00  0.00           H  
ATOM   1752 3HD1 LEU B  40     186.490 128.725  24.118  1.00  0.00           H  
ATOM   1753 1HD2 LEU B  40     186.844 129.651  27.046  1.00  0.00           H  
ATOM   1754 2HD2 LEU B  40     186.511 127.975  26.551  1.00  0.00           H  
ATOM   1755 3HD2 LEU B  40     187.935 128.341  27.555  1.00  0.00           H  
ATOM   1756  N   LEU B  41     190.664 128.249  27.790  1.00  0.00           N  
ATOM   1757  CA  LEU B  41     190.594 128.329  29.242  1.00  0.00           C  
ATOM   1758  C   LEU B  41     189.621 129.414  29.688  1.00  0.00           C  
ATOM   1759  O   LEU B  41     189.689 130.552  29.220  1.00  0.00           O  
ATOM   1760  CB  LEU B  41     191.985 128.609  29.825  1.00  0.00           C  
ATOM   1761  CG  LEU B  41     192.027 128.931  31.324  1.00  0.00           C  
ATOM   1762  CD1 LEU B  41     191.650 127.690  32.121  1.00  0.00           C  
ATOM   1763  CD2 LEU B  41     193.417 129.421  31.700  1.00  0.00           C  
ATOM   1764  H   LEU B  41     191.103 129.003  27.279  1.00  0.00           H  
ATOM   1765  HA  LEU B  41     190.247 127.369  29.626  1.00  0.00           H  
ATOM   1766 1HB  LEU B  41     192.614 127.737  29.656  1.00  0.00           H  
ATOM   1767 2HB  LEU B  41     192.421 129.454  29.292  1.00  0.00           H  
ATOM   1768  HG  LEU B  41     191.295 129.707  31.550  1.00  0.00           H  
ATOM   1769 1HD1 LEU B  41     191.679 127.918  33.186  1.00  0.00           H  
ATOM   1770 2HD1 LEU B  41     190.643 127.373  31.846  1.00  0.00           H  
ATOM   1771 3HD1 LEU B  41     192.355 126.889  31.902  1.00  0.00           H  
ATOM   1772 1HD2 LEU B  41     193.446 129.650  32.766  1.00  0.00           H  
ATOM   1773 2HD2 LEU B  41     194.149 128.645  31.476  1.00  0.00           H  
ATOM   1774 3HD2 LEU B  41     193.654 130.319  31.129  1.00  0.00           H  
ATOM   1775  N   SER B  42     188.716 129.060  30.593  1.00  0.00           N  
ATOM   1776  CA  SER B  42     187.731 130.010  31.093  1.00  0.00           C  
ATOM   1777  C   SER B  42     187.782 130.111  32.610  1.00  0.00           C  
ATOM   1778  O   SER B  42     187.577 129.122  33.317  1.00  0.00           O  
ATOM   1779  CB  SER B  42     186.340 129.601  30.652  1.00  0.00           C  
ATOM   1780  OG  SER B  42     185.363 130.387  31.279  1.00  0.00           O  
ATOM   1781  H   SER B  42     188.716 128.115  30.952  1.00  0.00           H  
ATOM   1782  HA  SER B  42     187.957 130.993  30.680  1.00  0.00           H  
ATOM   1783 1HB  SER B  42     186.255 129.706  29.571  1.00  0.00           H  
ATOM   1784 2HB  SER B  42     186.176 128.551  30.892  1.00  0.00           H  
ATOM   1785  HG  SER B  42     185.263 130.028  32.164  1.00  0.00           H  
ATOM   1786  N   ILE B  43     188.070 131.307  33.111  1.00  0.00           N  
ATOM   1787  CA  ILE B  43     188.104 131.536  34.552  1.00  0.00           C  
ATOM   1788  C   ILE B  43     187.042 132.542  34.976  1.00  0.00           C  
ATOM   1789  O   ILE B  43     187.018 133.672  34.490  1.00  0.00           O  
ATOM   1790  CB  ILE B  43     189.490 132.036  34.996  1.00  0.00           C  
ATOM   1791  CG1 ILE B  43     190.577 131.044  34.571  1.00  0.00           C  
ATOM   1792  CG2 ILE B  43     189.521 132.251  36.501  1.00  0.00           C  
ATOM   1793  CD1 ILE B  43     191.984 131.540  34.811  1.00  0.00           C  
ATOM   1794  H   ILE B  43     188.277 132.068  32.481  1.00  0.00           H  
ATOM   1795  HA  ILE B  43     187.899 130.594  35.056  1.00  0.00           H  
ATOM   1796  HB  ILE B  43     189.713 132.979  34.499  1.00  0.00           H  
ATOM   1797 1HG1 ILE B  43     190.447 130.108  35.114  1.00  0.00           H  
ATOM   1798 2HG1 ILE B  43     190.471 130.822  33.509  1.00  0.00           H  
ATOM   1799 1HG2 ILE B  43     190.509 132.603  36.798  1.00  0.00           H  
ATOM   1800 2HG2 ILE B  43     188.773 132.993  36.778  1.00  0.00           H  
ATOM   1801 3HG2 ILE B  43     189.304 131.310  37.008  1.00  0.00           H  
ATOM   1802 1HD1 ILE B  43     192.698 130.783  34.485  1.00  0.00           H  
ATOM   1803 2HD1 ILE B  43     192.147 132.460  34.248  1.00  0.00           H  
ATOM   1804 3HD1 ILE B  43     192.125 131.736  35.873  1.00  0.00           H  
ATOM   1805  N   GLU B  44     186.164 132.133  35.886  1.00  0.00           N  
ATOM   1806  CA  GLU B  44     185.091 133.011  36.339  1.00  0.00           C  
ATOM   1807  C   GLU B  44     185.321 133.468  37.773  1.00  0.00           C  
ATOM   1808  O   GLU B  44     185.462 132.646  38.678  1.00  0.00           O  
ATOM   1809  CB  GLU B  44     183.739 132.300  36.228  1.00  0.00           C  
ATOM   1810  CG  GLU B  44     182.553 133.133  36.687  1.00  0.00           C  
ATOM   1811  CD  GLU B  44     181.252 132.381  36.633  1.00  0.00           C  
ATOM   1812  OE1 GLU B  44     181.264 131.244  36.224  1.00  0.00           O  
ATOM   1813  OE2 GLU B  44     180.248 132.942  37.003  1.00  0.00           O  
ATOM   1814  H   GLU B  44     186.254 131.208  36.282  1.00  0.00           H  
ATOM   1815  HA  GLU B  44     185.073 133.894  35.700  1.00  0.00           H  
ATOM   1816 1HB  GLU B  44     183.565 132.010  35.193  1.00  0.00           H  
ATOM   1817 2HB  GLU B  44     183.759 131.390  36.825  1.00  0.00           H  
ATOM   1818 1HG  GLU B  44     182.727 133.463  37.712  1.00  0.00           H  
ATOM   1819 2HG  GLU B  44     182.479 134.021  36.057  1.00  0.00           H  
ATOM   1820  N   VAL B  45     185.364 134.782  37.981  1.00  0.00           N  
ATOM   1821  CA  VAL B  45     185.655 135.318  39.304  1.00  0.00           C  
ATOM   1822  C   VAL B  45     184.548 136.256  39.773  1.00  0.00           C  
ATOM   1823  O   VAL B  45     184.075 137.104  39.020  1.00  0.00           O  
ATOM   1824  CB  VAL B  45     186.996 136.076  39.289  1.00  0.00           C  
ATOM   1825  CG1 VAL B  45     187.397 136.476  40.701  1.00  0.00           C  
ATOM   1826  CG2 VAL B  45     188.072 135.212  38.648  1.00  0.00           C  
ATOM   1827  H   VAL B  45     185.205 135.411  37.208  1.00  0.00           H  
ATOM   1828  HA  VAL B  45     185.730 134.488  40.007  1.00  0.00           H  
ATOM   1829  HB  VAL B  45     186.877 136.995  38.716  1.00  0.00           H  
ATOM   1830 1HG1 VAL B  45     188.347 137.011  40.672  1.00  0.00           H  
ATOM   1831 2HG1 VAL B  45     186.630 137.123  41.127  1.00  0.00           H  
ATOM   1832 3HG1 VAL B  45     187.503 135.583  41.316  1.00  0.00           H  
ATOM   1833 1HG2 VAL B  45     189.017 135.755  38.640  1.00  0.00           H  
ATOM   1834 2HG2 VAL B  45     188.186 134.290  39.218  1.00  0.00           H  
ATOM   1835 3HG2 VAL B  45     187.783 134.973  37.624  1.00  0.00           H  
ATOM   1836  N   LYS B  46     184.145 136.103  41.031  1.00  0.00           N  
ATOM   1837  CA  LYS B  46     183.170 137.005  41.632  1.00  0.00           C  
ATOM   1838  C   LYS B  46     183.858 138.119  42.410  1.00  0.00           C  
ATOM   1839  O   LYS B  46     184.968 137.941  42.910  1.00  0.00           O  
ATOM   1840  CB  LYS B  46     182.221 136.231  42.551  1.00  0.00           C  
ATOM   1841  CG  LYS B  46     181.355 135.200  41.837  1.00  0.00           C  
ATOM   1842  CD  LYS B  46     180.395 134.522  42.802  1.00  0.00           C  
ATOM   1843  CE  LYS B  46     179.602 133.421  42.112  1.00  0.00           C  
ATOM   1844  NZ  LYS B  46     178.812 132.613  43.082  1.00  0.00           N  
ATOM   1845  H   LYS B  46     184.525 135.346  41.583  1.00  0.00           H  
ATOM   1846  HA  LYS B  46     182.585 137.463  40.837  1.00  0.00           H  
ATOM   1847 1HB  LYS B  46     182.797 135.710  43.315  1.00  0.00           H  
ATOM   1848 2HB  LYS B  46     181.557 136.930  43.059  1.00  0.00           H  
ATOM   1849 1HG  LYS B  46     180.782 135.691  41.049  1.00  0.00           H  
ATOM   1850 2HG  LYS B  46     181.992 134.445  41.379  1.00  0.00           H  
ATOM   1851 1HD  LYS B  46     180.956 134.091  43.631  1.00  0.00           H  
ATOM   1852 2HD  LYS B  46     179.700 135.262  43.201  1.00  0.00           H  
ATOM   1853 1HE  LYS B  46     178.922 133.863  41.386  1.00  0.00           H  
ATOM   1854 2HE  LYS B  46     180.286 132.760  41.580  1.00  0.00           H  
ATOM   1855 1HZ  LYS B  46     178.303 131.896  42.586  1.00  0.00           H  
ATOM   1856 2HZ  LYS B  46     179.437 132.183  43.748  1.00  0.00           H  
ATOM   1857 3HZ  LYS B  46     178.161 133.214  43.566  1.00  0.00           H  
ATOM   1858  N   ASN B  47     183.185 139.263  42.517  1.00  0.00           N  
ATOM   1859  CA  ASN B  47     183.618 140.346  43.392  1.00  0.00           C  
ATOM   1860  C   ASN B  47     185.072 140.717  43.131  1.00  0.00           C  
ATOM   1861  O   ASN B  47     185.839 140.932  44.069  1.00  0.00           O  
ATOM   1862  CB  ASN B  47     183.415 139.970  44.848  1.00  0.00           C  
ATOM   1863  CG  ASN B  47     181.968 139.749  45.192  1.00  0.00           C  
ATOM   1864  OD1 ASN B  47     181.083 140.442  44.677  1.00  0.00           O  
ATOM   1865  ND2 ASN B  47     181.710 138.799  46.052  1.00  0.00           N  
ATOM   1866  H   ASN B  47     182.334 139.381  41.985  1.00  0.00           H  
ATOM   1867  HA  ASN B  47     183.014 141.230  43.173  1.00  0.00           H  
ATOM   1868 1HB  ASN B  47     183.972 139.058  45.069  1.00  0.00           H  
ATOM   1869 2HB  ASN B  47     183.813 140.759  45.486  1.00  0.00           H  
ATOM   1870 1HD2 ASN B  47     180.766 138.607  46.319  1.00  0.00           H  
ATOM   1871 2HD2 ASN B  47     182.459 138.263  46.443  1.00  0.00           H  
ATOM   1872  N   LEU B  48     185.447 140.800  41.859  1.00  0.00           N  
ATOM   1873  CA  LEU B  48     186.829 141.089  41.493  1.00  0.00           C  
ATOM   1874  C   LEU B  48     186.994 142.542  41.070  1.00  0.00           C  
ATOM   1875  O   LEU B  48     186.334 143.008  40.140  1.00  0.00           O  
ATOM   1876  CB  LEU B  48     187.281 140.165  40.356  1.00  0.00           C  
ATOM   1877  CG  LEU B  48     188.732 140.342  39.892  1.00  0.00           C  
ATOM   1878  CD1 LEU B  48     189.678 139.952  41.020  1.00  0.00           C  
ATOM   1879  CD2 LEU B  48     188.977 139.491  38.654  1.00  0.00           C  
ATOM   1880  H   LEU B  48     184.762 140.656  41.130  1.00  0.00           H  
ATOM   1881  HA  LEU B  48     187.461 140.909  42.364  1.00  0.00           H  
ATOM   1882 1HB  LEU B  48     187.160 139.132  40.679  1.00  0.00           H  
ATOM   1883 2HB  LEU B  48     186.635 140.332  39.494  1.00  0.00           H  
ATOM   1884  HG  LEU B  48     188.913 141.390  39.653  1.00  0.00           H  
ATOM   1885 1HD1 LEU B  48     190.709 140.078  40.690  1.00  0.00           H  
ATOM   1886 2HD1 LEU B  48     189.494 140.589  41.885  1.00  0.00           H  
ATOM   1887 3HD1 LEU B  48     189.509 138.911  41.292  1.00  0.00           H  
ATOM   1888 1HD2 LEU B  48     190.009 139.618  38.324  1.00  0.00           H  
ATOM   1889 2HD2 LEU B  48     188.798 138.442  38.893  1.00  0.00           H  
ATOM   1890 3HD2 LEU B  48     188.300 139.803  37.859  1.00  0.00           H  
ATOM   1891  N   SER B  49     187.889 143.251  41.751  1.00  0.00           N  
ATOM   1892  CA  SER B  49     188.055 144.684  41.543  1.00  0.00           C  
ATOM   1893  C   SER B  49     188.669 144.974  40.178  1.00  0.00           C  
ATOM   1894  O   SER B  49     189.334 144.116  39.597  1.00  0.00           O  
ATOM   1895  CB  SER B  49     188.927 145.271  42.636  1.00  0.00           C  
ATOM   1896  OG  SER B  49     190.242 144.797  42.539  1.00  0.00           O  
ATOM   1897  H   SER B  49     188.475 142.783  42.427  1.00  0.00           H  
ATOM   1898  HA  SER B  49     187.083 145.172  41.577  1.00  0.00           H  
ATOM   1899 1HB  SER B  49     188.923 146.358  42.559  1.00  0.00           H  
ATOM   1900 2HB  SER B  49     188.515 145.011  43.610  1.00  0.00           H  
ATOM   1901  HG  SER B  49     190.726 145.211  43.257  1.00  0.00           H  
ATOM   1902  N   GLU B  50     188.444 146.186  39.675  1.00  0.00           N  
ATOM   1903  CA  GLU B  50     188.916 146.585  38.356  1.00  0.00           C  
ATOM   1904  C   GLU B  50     190.435 146.511  38.268  1.00  0.00           C  
ATOM   1905  O   GLU B  50     190.980 146.062  37.258  1.00  0.00           O  
ATOM   1906  CB  GLU B  50     188.446 148.005  38.029  1.00  0.00           C  
ATOM   1907  CG  GLU B  50     188.919 148.529  36.681  1.00  0.00           C  
ATOM   1908  CD  GLU B  50     188.410 149.913  36.381  1.00  0.00           C  
ATOM   1909  OE1 GLU B  50     187.429 150.305  36.963  1.00  0.00           O  
ATOM   1910  OE2 GLU B  50     189.007 150.578  35.567  1.00  0.00           O  
ATOM   1911  H   GLU B  50     187.924 146.853  40.226  1.00  0.00           H  
ATOM   1912  HA  GLU B  50     188.499 145.903  37.616  1.00  0.00           H  
ATOM   1913 1HB  GLU B  50     187.357 148.039  38.039  1.00  0.00           H  
ATOM   1914 2HB  GLU B  50     188.801 148.693  38.798  1.00  0.00           H  
ATOM   1915 1HG  GLU B  50     190.008 148.544  36.669  1.00  0.00           H  
ATOM   1916 2HG  GLU B  50     188.584 147.848  35.900  1.00  0.00           H  
ATOM   1917  N   GLU B  51     191.117 146.961  39.318  1.00  0.00           N  
ATOM   1918  CA  GLU B  51     192.575 147.009  39.319  1.00  0.00           C  
ATOM   1919  C   GLU B  51     193.170 145.624  39.102  1.00  0.00           C  
ATOM   1920  O   GLU B  51     194.161 145.469  38.389  1.00  0.00           O  
ATOM   1921  CB  GLU B  51     193.089 147.595  40.635  1.00  0.00           C  
ATOM   1922  CG  GLU B  51     192.755 149.066  40.842  1.00  0.00           C  
ATOM   1923  CD  GLU B  51     191.358 149.281  41.356  1.00  0.00           C  
ATOM   1924  OE1 GLU B  51     190.664 148.314  41.558  1.00  0.00           O  
ATOM   1925  OE2 GLU B  51     190.986 150.415  41.547  1.00  0.00           O  
ATOM   1926  H   GLU B  51     190.617 147.275  40.137  1.00  0.00           H  
ATOM   1927  HA  GLU B  51     192.902 147.649  38.499  1.00  0.00           H  
ATOM   1928 1HB  GLU B  51     192.669 147.036  41.472  1.00  0.00           H  
ATOM   1929 2HB  GLU B  51     194.173 147.489  40.682  1.00  0.00           H  
ATOM   1930 1HG  GLU B  51     193.461 149.492  41.554  1.00  0.00           H  
ATOM   1931 2HG  GLU B  51     192.874 149.591  39.896  1.00  0.00           H  
ATOM   1932  N   LEU B  52     192.553 144.622  39.719  1.00  0.00           N  
ATOM   1933  CA  LEU B  52     193.013 143.242  39.592  1.00  0.00           C  
ATOM   1934  C   LEU B  52     192.709 142.686  38.206  1.00  0.00           C  
ATOM   1935  O   LEU B  52     193.505 141.935  37.644  1.00  0.00           O  
ATOM   1936  CB  LEU B  52     192.351 142.362  40.659  1.00  0.00           C  
ATOM   1937  CG  LEU B  52     192.799 142.618  42.104  1.00  0.00           C  
ATOM   1938  CD1 LEU B  52     191.848 141.914  43.063  1.00  0.00           C  
ATOM   1939  CD2 LEU B  52     194.226 142.126  42.289  1.00  0.00           C  
ATOM   1940  H   LEU B  52     191.746 144.817  40.291  1.00  0.00           H  
ATOM   1941  HA  LEU B  52     194.094 143.224  39.743  1.00  0.00           H  
ATOM   1942 1HB  LEU B  52     191.274 142.513  40.614  1.00  0.00           H  
ATOM   1943 2HB  LEU B  52     192.561 141.318  40.428  1.00  0.00           H  
ATOM   1944  HG  LEU B  52     192.753 143.687  42.315  1.00  0.00           H  
ATOM   1945 1HD1 LEU B  52     192.166 142.097  44.090  1.00  0.00           H  
ATOM   1946 2HD1 LEU B  52     190.838 142.300  42.923  1.00  0.00           H  
ATOM   1947 3HD1 LEU B  52     191.859 140.843  42.865  1.00  0.00           H  
ATOM   1948 1HD2 LEU B  52     194.544 142.309  43.316  1.00  0.00           H  
ATOM   1949 2HD2 LEU B  52     194.272 141.057  42.080  1.00  0.00           H  
ATOM   1950 3HD2 LEU B  52     194.886 142.658  41.604  1.00  0.00           H  
ATOM   1951  N   GLN B  53     191.558 143.064  37.661  1.00  0.00           N  
ATOM   1952  CA  GLN B  53     191.154 142.629  36.330  1.00  0.00           C  
ATOM   1953  C   GLN B  53     192.151 143.088  35.274  1.00  0.00           C  
ATOM   1954  O   GLN B  53     192.482 142.338  34.356  1.00  0.00           O  
ATOM   1955  CB  GLN B  53     189.757 143.158  35.994  1.00  0.00           C  
ATOM   1956  CG  GLN B  53     188.632 142.471  36.749  1.00  0.00           C  
ATOM   1957  CD  GLN B  53     187.264 142.974  36.333  1.00  0.00           C  
ATOM   1958  OE1 GLN B  53     186.956 143.065  35.142  1.00  0.00           O  
ATOM   1959  NE2 GLN B  53     186.432 143.304  37.315  1.00  0.00           N  
ATOM   1960  H   GLN B  53     190.946 143.679  38.182  1.00  0.00           H  
ATOM   1961  HA  GLN B  53     191.124 141.538  36.318  1.00  0.00           H  
ATOM   1962 1HB  GLN B  53     189.709 144.225  36.214  1.00  0.00           H  
ATOM   1963 2HB  GLN B  53     189.568 143.036  34.927  1.00  0.00           H  
ATOM   1964 1HG  GLN B  53     188.677 141.400  36.553  1.00  0.00           H  
ATOM   1965 2HG  GLN B  53     188.757 142.661  37.816  1.00  0.00           H  
ATOM   1966 1HE2 GLN B  53     185.515 143.643  37.102  1.00  0.00           H  
ATOM   1967 2HE2 GLN B  53     186.721 143.215  38.268  1.00  0.00           H  
ATOM   1968  N   ARG B  54     192.632 144.318  35.421  1.00  0.00           N  
ATOM   1969  CA  ARG B  54     193.601 144.885  34.494  1.00  0.00           C  
ATOM   1970  C   ARG B  54     194.950 144.187  34.610  1.00  0.00           C  
ATOM   1971  O   ARG B  54     195.595 143.898  33.602  1.00  0.00           O  
ATOM   1972  CB  ARG B  54     193.781 146.375  34.751  1.00  0.00           C  
ATOM   1973  CG  ARG B  54     192.597 147.241  34.350  1.00  0.00           C  
ATOM   1974  CD  ARG B  54     192.847 148.677  34.629  1.00  0.00           C  
ATOM   1975  NE  ARG B  54     191.684 149.498  34.333  1.00  0.00           N  
ATOM   1976  CZ  ARG B  54     191.379 149.981  33.114  1.00  0.00           C  
ATOM   1977  NH1 ARG B  54     192.158 149.719  32.088  1.00  0.00           N  
ATOM   1978  NH2 ARG B  54     190.295 150.719  32.948  1.00  0.00           N  
ATOM   1979  H   ARG B  54     192.315 144.878  36.200  1.00  0.00           H  
ATOM   1980  HA  ARG B  54     193.230 144.751  33.478  1.00  0.00           H  
ATOM   1981 1HB  ARG B  54     193.965 146.540  35.812  1.00  0.00           H  
ATOM   1982 2HB  ARG B  54     194.653 146.736  34.208  1.00  0.00           H  
ATOM   1983 1HG  ARG B  54     192.409 147.125  33.282  1.00  0.00           H  
ATOM   1984 2HG  ARG B  54     191.713 146.931  34.909  1.00  0.00           H  
ATOM   1985 1HD  ARG B  54     193.095 148.805  35.682  1.00  0.00           H  
ATOM   1986 2HD  ARG B  54     193.676 149.028  34.015  1.00  0.00           H  
ATOM   1987  HE  ARG B  54     191.059 149.721  35.097  1.00  0.00           H  
ATOM   1988 1HH1 ARG B  54     192.986 149.154  32.214  1.00  0.00           H  
ATOM   1989 2HH1 ARG B  54     191.930 150.081  31.174  1.00  0.00           H  
ATOM   1990 1HH2 ARG B  54     189.696 150.922  33.736  1.00  0.00           H  
ATOM   1991 2HH2 ARG B  54     190.066 151.082  32.033  1.00  0.00           H  
ATOM   1992  N   LEU B  55     195.366 143.905  35.842  1.00  0.00           N  
ATOM   1993  CA  LEU B  55     196.622 143.204  36.089  1.00  0.00           C  
ATOM   1994  C   LEU B  55     196.571 141.780  35.551  1.00  0.00           C  
ATOM   1995  O   LEU B  55     197.533 141.294  34.958  1.00  0.00           O  
ATOM   1996  CB  LEU B  55     196.929 143.178  37.591  1.00  0.00           C  
ATOM   1997  CG  LEU B  55     197.337 144.522  38.210  1.00  0.00           C  
ATOM   1998  CD1 LEU B  55     197.268 144.424  39.728  1.00  0.00           C  
ATOM   1999  CD2 LEU B  55     198.740 144.888  37.748  1.00  0.00           C  
ATOM   2000  H   LEU B  55     194.796 144.177  36.632  1.00  0.00           H  
ATOM   2001  HA  LEU B  55     197.421 143.735  35.572  1.00  0.00           H  
ATOM   2002 1HB  LEU B  55     196.046 142.825  38.121  1.00  0.00           H  
ATOM   2003 2HB  LEU B  55     197.740 142.472  37.768  1.00  0.00           H  
ATOM   2004  HG  LEU B  55     196.638 145.296  37.893  1.00  0.00           H  
ATOM   2005 1HD1 LEU B  55     197.558 145.379  40.167  1.00  0.00           H  
ATOM   2006 2HD1 LEU B  55     196.250 144.181  40.031  1.00  0.00           H  
ATOM   2007 3HD1 LEU B  55     197.947 143.645  40.073  1.00  0.00           H  
ATOM   2008 1HD2 LEU B  55     199.030 145.843  38.187  1.00  0.00           H  
ATOM   2009 2HD2 LEU B  55     199.441 144.115  38.066  1.00  0.00           H  
ATOM   2010 3HD2 LEU B  55     198.757 144.968  36.661  1.00  0.00           H  
ATOM   2011  N   ILE B  56     195.435 141.119  35.758  1.00  0.00           N  
ATOM   2012  CA  ILE B  56     195.240 139.749  35.294  1.00  0.00           C  
ATOM   2013  C   ILE B  56     195.206 139.683  33.772  1.00  0.00           C  
ATOM   2014  O   ILE B  56     195.844 138.819  33.170  1.00  0.00           O  
ATOM   2015  CB  ILE B  56     193.937 139.157  35.863  1.00  0.00           C  
ATOM   2016  CG1 ILE B  56     194.062 138.946  37.374  1.00  0.00           C  
ATOM   2017  CG2 ILE B  56     193.600 137.848  35.166  1.00  0.00           C  
ATOM   2018  CD1 ILE B  56     192.740 138.720  38.071  1.00  0.00           C  
ATOM   2019  H   ILE B  56     194.680 141.579  36.248  1.00  0.00           H  
ATOM   2020  HA  ILE B  56     196.076 139.144  35.644  1.00  0.00           H  
ATOM   2021  HB  ILE B  56     193.120 139.861  35.710  1.00  0.00           H  
ATOM   2022 1HG1 ILE B  56     194.702 138.086  37.570  1.00  0.00           H  
ATOM   2023 2HG1 ILE B  56     194.540 139.816  37.825  1.00  0.00           H  
ATOM   2024 1HG2 ILE B  56     192.677 137.442  35.581  1.00  0.00           H  
ATOM   2025 2HG2 ILE B  56     193.470 138.027  34.100  1.00  0.00           H  
ATOM   2026 3HG2 ILE B  56     194.410 137.135  35.318  1.00  0.00           H  
ATOM   2027 1HD1 ILE B  56     192.910 138.579  39.139  1.00  0.00           H  
ATOM   2028 2HD1 ILE B  56     192.095 139.586  37.917  1.00  0.00           H  
ATOM   2029 3HD1 ILE B  56     192.260 137.833  37.661  1.00  0.00           H  
ATOM   2030  N   GLN B  57     194.468 140.603  33.157  1.00  0.00           N  
ATOM   2031  CA  GLN B  57     194.352 140.651  31.705  1.00  0.00           C  
ATOM   2032  C   GLN B  57     195.721 140.728  31.045  1.00  0.00           C  
ATOM   2033  O   GLN B  57     196.013 139.976  30.115  1.00  0.00           O  
ATOM   2034  CB  GLN B  57     193.497 141.845  31.275  1.00  0.00           C  
ATOM   2035  CG  GLN B  57     193.269 141.940  29.776  1.00  0.00           C  
ATOM   2036  CD  GLN B  57     192.712 143.288  29.359  1.00  0.00           C  
ATOM   2037  OE1 GLN B  57     193.253 143.949  28.468  1.00  0.00           O  
ATOM   2038  NE2 GLN B  57     191.627 143.703  30.002  1.00  0.00           N  
ATOM   2039  H   GLN B  57     193.973 141.289  33.708  1.00  0.00           H  
ATOM   2040  HA  GLN B  57     193.855 139.739  31.368  1.00  0.00           H  
ATOM   2041 1HB  GLN B  57     192.523 141.789  31.760  1.00  0.00           H  
ATOM   2042 2HB  GLN B  57     193.972 142.769  31.601  1.00  0.00           H  
ATOM   2043 1HG  GLN B  57     194.219 141.788  29.263  1.00  0.00           H  
ATOM   2044 2HG  GLN B  57     192.557 141.169  29.479  1.00  0.00           H  
ATOM   2045 1HE2 GLN B  57     191.215 144.586  29.770  1.00  0.00           H  
ATOM   2046 2HE2 GLN B  57     191.221 143.136  30.718  1.00  0.00           H  
ATOM   2047  N   GLU B  58     196.558 141.639  31.533  1.00  0.00           N  
ATOM   2048  CA  GLU B  58     197.908 141.798  31.003  1.00  0.00           C  
ATOM   2049  C   GLU B  58     198.764 140.574  31.301  1.00  0.00           C  
ATOM   2050  O   GLU B  58     199.573 140.154  30.473  1.00  0.00           O  
ATOM   2051  CB  GLU B  58     198.568 143.048  31.588  1.00  0.00           C  
ATOM   2052  CG  GLU B  58     197.983 144.361  31.088  1.00  0.00           C  
ATOM   2053  CD  GLU B  58     198.228 144.589  29.622  1.00  0.00           C  
ATOM   2054  OE1 GLU B  58     199.298 144.272  29.162  1.00  0.00           O  
ATOM   2055  OE2 GLU B  58     197.343 145.082  28.962  1.00  0.00           O  
ATOM   2056  H   GLU B  58     196.253 142.236  32.288  1.00  0.00           H  
ATOM   2057  HA  GLU B  58     197.844 141.911  29.920  1.00  0.00           H  
ATOM   2058 1HB  GLU B  58     198.476 143.033  32.675  1.00  0.00           H  
ATOM   2059 2HB  GLU B  58     199.632 143.044  31.350  1.00  0.00           H  
ATOM   2060 1HG  GLU B  58     196.908 144.360  31.269  1.00  0.00           H  
ATOM   2061 2HG  GLU B  58     198.418 145.181  31.656  1.00  0.00           H  
ATOM   2062  N   LEU B  59     198.582 140.006  32.488  1.00  0.00           N  
ATOM   2063  CA  LEU B  59     199.291 138.790  32.867  1.00  0.00           C  
ATOM   2064  C   LEU B  59     198.969 137.645  31.914  1.00  0.00           C  
ATOM   2065  O   LEU B  59     199.868 136.968  31.415  1.00  0.00           O  
ATOM   2066  CB  LEU B  59     198.925 138.388  34.301  1.00  0.00           C  
ATOM   2067  CG  LEU B  59     199.500 137.051  34.785  1.00  0.00           C  
ATOM   2068  CD1 LEU B  59     201.015 137.161  34.899  1.00  0.00           C  
ATOM   2069  CD2 LEU B  59     198.877 136.685  36.124  1.00  0.00           C  
ATOM   2070  H   LEU B  59     197.939 140.425  33.144  1.00  0.00           H  
ATOM   2071  HA  LEU B  59     200.363 138.980  32.805  1.00  0.00           H  
ATOM   2072 1HB  LEU B  59     199.275 139.164  34.980  1.00  0.00           H  
ATOM   2073 2HB  LEU B  59     197.839 138.329  34.379  1.00  0.00           H  
ATOM   2074  HG  LEU B  59     199.276 136.273  34.056  1.00  0.00           H  
ATOM   2075 1HD1 LEU B  59     201.424 136.211  35.242  1.00  0.00           H  
ATOM   2076 2HD1 LEU B  59     201.436 137.404  33.923  1.00  0.00           H  
ATOM   2077 3HD1 LEU B  59     201.270 137.944  35.611  1.00  0.00           H  
ATOM   2078 1HD2 LEU B  59     199.285 135.734  36.468  1.00  0.00           H  
ATOM   2079 2HD2 LEU B  59     199.102 137.462  36.855  1.00  0.00           H  
ATOM   2080 3HD2 LEU B  59     197.796 136.595  36.010  1.00  0.00           H  
ATOM   2081  N   LEU B  60     197.679 137.428  31.660  1.00  0.00           N  
ATOM   2082  CA  LEU B  60     197.245 136.284  30.868  1.00  0.00           C  
ATOM   2083  C   LEU B  60     197.829 136.331  29.464  1.00  0.00           C  
ATOM   2084  O   LEU B  60     198.259 135.311  28.925  1.00  0.00           O  
ATOM   2085  CB  LEU B  60     195.714 136.244  30.789  1.00  0.00           C  
ATOM   2086  CG  LEU B  60     194.987 135.948  32.108  1.00  0.00           C  
ATOM   2087  CD1 LEU B  60     193.494 136.185  31.929  1.00  0.00           C  
ATOM   2088  CD2 LEU B  60     195.267 134.514  32.531  1.00  0.00           C  
ATOM   2089  H   LEU B  60     196.986 138.067  32.022  1.00  0.00           H  
ATOM   2090  HA  LEU B  60     197.595 135.374  31.354  1.00  0.00           H  
ATOM   2091 1HB  LEU B  60     195.359 137.207  30.425  1.00  0.00           H  
ATOM   2092 2HB  LEU B  60     195.422 135.478  30.071  1.00  0.00           H  
ATOM   2093  HG  LEU B  60     195.343 136.631  32.880  1.00  0.00           H  
ATOM   2094 1HD1 LEU B  60     192.978 135.975  32.866  1.00  0.00           H  
ATOM   2095 2HD1 LEU B  60     193.321 137.223  31.646  1.00  0.00           H  
ATOM   2096 3HD1 LEU B  60     193.112 135.527  31.150  1.00  0.00           H  
ATOM   2097 1HD2 LEU B  60     194.752 134.304  33.469  1.00  0.00           H  
ATOM   2098 2HD2 LEU B  60     194.910 133.831  31.760  1.00  0.00           H  
ATOM   2099 3HD2 LEU B  60     196.340 134.378  32.668  1.00  0.00           H  
ATOM   2100  N   GLN B  61     197.842 137.523  28.873  1.00  0.00           N  
ATOM   2101  CA  GLN B  61     198.434 137.721  27.556  1.00  0.00           C  
ATOM   2102  C   GLN B  61     199.940 137.498  27.589  1.00  0.00           C  
ATOM   2103  O   GLN B  61     200.517 136.952  26.648  1.00  0.00           O  
ATOM   2104  CB  GLN B  61     198.124 139.127  27.037  1.00  0.00           C  
ATOM   2105  CG  GLN B  61     198.560 139.371  25.602  1.00  0.00           C  
ATOM   2106  CD  GLN B  61     197.804 138.504  24.613  1.00  0.00           C  
ATOM   2107  OE1 GLN B  61     196.570 138.471  24.611  1.00  0.00           O  
ATOM   2108  NE2 GLN B  61     198.541 137.796  23.765  1.00  0.00           N  
ATOM   2109  H   GLN B  61     197.431 138.312  29.351  1.00  0.00           H  
ATOM   2110  HA  GLN B  61     198.001 136.993  26.870  1.00  0.00           H  
ATOM   2111 1HB  GLN B  61     197.051 139.310  27.098  1.00  0.00           H  
ATOM   2112 2HB  GLN B  61     198.618 139.866  27.668  1.00  0.00           H  
ATOM   2113 1HG  GLN B  61     198.378 140.415  25.350  1.00  0.00           H  
ATOM   2114 2HG  GLN B  61     199.622 139.145  25.512  1.00  0.00           H  
ATOM   2115 1HE2 GLN B  61     198.098 137.205  23.089  1.00  0.00           H  
ATOM   2116 2HE2 GLN B  61     199.539 137.852  23.801  1.00  0.00           H  
ATOM   2117  N   LEU B  62     200.573 137.925  28.678  1.00  0.00           N  
ATOM   2118  CA  LEU B  62     202.016 137.784  28.842  1.00  0.00           C  
ATOM   2119  C   LEU B  62     202.410 136.321  29.003  1.00  0.00           C  
ATOM   2120  O   LEU B  62     203.445 135.887  28.496  1.00  0.00           O  
ATOM   2121  CB  LEU B  62     202.493 138.585  30.059  1.00  0.00           C  
ATOM   2122  CG  LEU B  62     204.009 138.597  30.295  1.00  0.00           C  
ATOM   2123  CD1 LEU B  62     204.708 139.185  29.077  1.00  0.00           C  
ATOM   2124  CD2 LEU B  62     204.322 139.403  31.547  1.00  0.00           C  
ATOM   2125  H   LEU B  62     200.035 138.361  29.414  1.00  0.00           H  
ATOM   2126  HA  LEU B  62     202.506 138.179  27.951  1.00  0.00           H  
ATOM   2127 1HB  LEU B  62     202.168 139.618  29.945  1.00  0.00           H  
ATOM   2128 2HB  LEU B  62     202.022 138.174  30.952  1.00  0.00           H  
ATOM   2129  HG  LEU B  62     204.366 137.575  30.424  1.00  0.00           H  
ATOM   2130 1HD1 LEU B  62     205.786 139.193  29.245  1.00  0.00           H  
ATOM   2131 2HD1 LEU B  62     204.483 138.578  28.200  1.00  0.00           H  
ATOM   2132 3HD1 LEU B  62     204.359 140.204  28.914  1.00  0.00           H  
ATOM   2133 1HD2 LEU B  62     205.399 139.411  31.716  1.00  0.00           H  
ATOM   2134 2HD2 LEU B  62     203.967 140.426  31.420  1.00  0.00           H  
ATOM   2135 3HD2 LEU B  62     203.824 138.951  32.405  1.00  0.00           H  
ATOM   2136  N   LEU B  63     201.546 135.445  29.763  1.00  0.00           N  
ATOM   2137  CA  LEU B  63     201.672 134.016  30.026  1.00  0.00           C  
ATOM   2138  C   LEU B  63     201.558 133.207  28.741  1.00  0.00           C  
ATOM   2139  O   LEU B  63     202.256 132.209  28.560  1.00  0.00           O  
ATOM   2140  CB  LEU B  63     200.594 133.563  31.019  1.00  0.00           C  
ATOM   2141  CG  LEU B  63     200.765 134.062  32.460  1.00  0.00           C  
ATOM   2142  CD1 LEU B  63     199.559 133.643  33.289  1.00  0.00           C  
ATOM   2143  CD2 LEU B  63     202.052 133.498  33.043  1.00  0.00           C  
ATOM   2144  H   LEU B  63     200.758 135.948  30.144  1.00  0.00           H  
ATOM   2145  HA  LEU B  63     202.650 133.831  30.471  1.00  0.00           H  
ATOM   2146 1HB  LEU B  63     199.625 133.909  30.662  1.00  0.00           H  
ATOM   2147 2HB  LEU B  63     200.580 132.474  31.045  1.00  0.00           H  
ATOM   2148  HG  LEU B  63     200.811 135.151  32.465  1.00  0.00           H  
ATOM   2149 1HD1 LEU B  63     199.680 133.998  34.313  1.00  0.00           H  
ATOM   2150 2HD1 LEU B  63     198.655 134.076  32.861  1.00  0.00           H  
ATOM   2151 3HD1 LEU B  63     199.477 132.557  33.289  1.00  0.00           H  
ATOM   2152 1HD2 LEU B  63     202.174 133.853  34.067  1.00  0.00           H  
ATOM   2153 2HD2 LEU B  63     202.007 132.409  33.039  1.00  0.00           H  
ATOM   2154 3HD2 LEU B  63     202.899 133.828  32.441  1.00  0.00           H  
ATOM   2155  N   VAL B  64     200.674 133.644  27.851  1.00  0.00           N  
ATOM   2156  CA  VAL B  64     200.555 133.038  26.530  1.00  0.00           C  
ATOM   2157  C   VAL B  64     201.829 133.238  25.718  1.00  0.00           C  
ATOM   2158  O   VAL B  64     202.321 132.304  25.080  1.00  0.00           O  
ATOM   2159  CB  VAL B  64     199.363 133.646  25.767  1.00  0.00           C  
ATOM   2160  CG1 VAL B  64     199.387 133.213  24.308  1.00  0.00           C  
ATOM   2161  CG2 VAL B  64     198.058 133.231  26.431  1.00  0.00           C  
ATOM   2162  H   VAL B  64     200.069 134.415  28.094  1.00  0.00           H  
ATOM   2163  HA  VAL B  64     200.407 131.966  26.652  1.00  0.00           H  
ATOM   2164  HB  VAL B  64     199.449 134.732  25.782  1.00  0.00           H  
ATOM   2165 1HG1 VAL B  64     198.538 133.652  23.785  1.00  0.00           H  
ATOM   2166 2HG1 VAL B  64     200.313 133.552  23.844  1.00  0.00           H  
ATOM   2167 3HG1 VAL B  64     199.327 132.127  24.250  1.00  0.00           H  
ATOM   2168 1HG2 VAL B  64     197.220 133.664  25.887  1.00  0.00           H  
ATOM   2169 2HG2 VAL B  64     197.975 132.144  26.421  1.00  0.00           H  
ATOM   2170 3HG2 VAL B  64     198.045 133.586  27.461  1.00  0.00           H  
ATOM   2171  N   ARG B  65     202.357 134.457  25.742  1.00  0.00           N  
ATOM   2172  CA  ARG B  65     203.638 134.751  25.110  1.00  0.00           C  
ATOM   2173  C   ARG B  65     204.762 133.934  25.738  1.00  0.00           C  
ATOM   2174  O   ARG B  65     205.602 133.374  25.036  1.00  0.00           O  
ATOM   2175  CB  ARG B  65     203.965 136.232  25.227  1.00  0.00           C  
ATOM   2176  CG  ARG B  65     205.261 136.656  24.555  1.00  0.00           C  
ATOM   2177  CD  ARG B  65     205.458 138.127  24.619  1.00  0.00           C  
ATOM   2178  NE  ARG B  65     206.718 138.532  24.017  1.00  0.00           N  
ATOM   2179  CZ  ARG B  65     207.166 139.802  23.962  1.00  0.00           C  
ATOM   2180  NH1 ARG B  65     206.447 140.775  24.476  1.00  0.00           N  
ATOM   2181  NH2 ARG B  65     208.328 140.068  23.392  1.00  0.00           N  
ATOM   2182  H   ARG B  65     201.856 135.198  26.208  1.00  0.00           H  
ATOM   2183  HA  ARG B  65     203.576 134.471  24.059  1.00  0.00           H  
ATOM   2184 1HB  ARG B  65     203.159 136.818  24.787  1.00  0.00           H  
ATOM   2185 2HB  ARG B  65     204.033 136.508  26.279  1.00  0.00           H  
ATOM   2186 1HG  ARG B  65     206.104 136.175  25.054  1.00  0.00           H  
ATOM   2187 2HG  ARG B  65     205.242 136.358  23.506  1.00  0.00           H  
ATOM   2188 1HD  ARG B  65     204.649 138.625  24.086  1.00  0.00           H  
ATOM   2189 2HD  ARG B  65     205.459 138.448  25.660  1.00  0.00           H  
ATOM   2190  HE  ARG B  65     207.299 137.811  23.611  1.00  0.00           H  
ATOM   2191 1HH1 ARG B  65     205.559 140.571  24.912  1.00  0.00           H  
ATOM   2192 2HH1 ARG B  65     206.783 141.726  24.435  1.00  0.00           H  
ATOM   2193 1HH2 ARG B  65     208.880 139.319  22.997  1.00  0.00           H  
ATOM   2194 2HH2 ARG B  65     208.664 141.019  23.351  1.00  0.00           H  
ATOM   2195  N   LEU B  66     204.768 133.874  27.065  1.00  0.00           N  
ATOM   2196  CA  LEU B  66     205.748 133.072  27.789  1.00  0.00           C  
ATOM   2197  C   LEU B  66     205.764 131.633  27.286  1.00  0.00           C  
ATOM   2198  O   LEU B  66     206.811 131.110  26.903  1.00  0.00           O  
ATOM   2199  CB  LEU B  66     205.442 133.092  29.292  1.00  0.00           C  
ATOM   2200  CG  LEU B  66     206.287 132.147  30.156  1.00  0.00           C  
ATOM   2201  CD1 LEU B  66     207.759 132.511  30.017  1.00  0.00           C  
ATOM   2202  CD2 LEU B  66     205.835 132.242  31.605  1.00  0.00           C  
ATOM   2203  H   LEU B  66     204.079 134.394  27.587  1.00  0.00           H  
ATOM   2204  HA  LEU B  66     206.738 133.493  27.614  1.00  0.00           H  
ATOM   2205 1HB  LEU B  66     205.593 134.104  29.664  1.00  0.00           H  
ATOM   2206 2HB  LEU B  66     204.395 132.826  29.437  1.00  0.00           H  
ATOM   2207  HG  LEU B  66     206.163 131.122  29.803  1.00  0.00           H  
ATOM   2208 1HD1 LEU B  66     208.360 131.839  30.630  1.00  0.00           H  
ATOM   2209 2HD1 LEU B  66     208.061 132.415  28.974  1.00  0.00           H  
ATOM   2210 3HD1 LEU B  66     207.913 133.537  30.347  1.00  0.00           H  
ATOM   2211 1HD2 LEU B  66     206.435 131.569  32.219  1.00  0.00           H  
ATOM   2212 2HD2 LEU B  66     205.961 133.265  31.959  1.00  0.00           H  
ATOM   2213 3HD2 LEU B  66     204.785 131.959  31.678  1.00  0.00           H  
ATOM   2214  N   ALA B  67     204.597 130.999  27.285  1.00  0.00           N  
ATOM   2215  CA  ALA B  67     204.485 129.602  26.887  1.00  0.00           C  
ATOM   2216  C   ALA B  67     204.976 129.395  25.459  1.00  0.00           C  
ATOM   2217  O   ALA B  67     205.637 128.401  25.159  1.00  0.00           O  
ATOM   2218  CB  ALA B  67     203.046 129.127  27.026  1.00  0.00           C  
ATOM   2219  H   ALA B  67     203.766 131.498  27.572  1.00  0.00           H  
ATOM   2220  HA  ALA B  67     205.115 129.001  27.543  1.00  0.00           H  
ATOM   2221 1HB  ALA B  67     202.978 128.081  26.726  1.00  0.00           H  
ATOM   2222 2HB  ALA B  67     202.728 129.227  28.064  1.00  0.00           H  
ATOM   2223 3HB  ALA B  67     202.401 129.730  26.389  1.00  0.00           H  
ATOM   2224  N   ALA B  68     204.649 130.340  24.584  1.00  0.00           N  
ATOM   2225  CA  ALA B  68     205.088 130.281  23.194  1.00  0.00           C  
ATOM   2226  C   ALA B  68     206.607 130.317  23.094  1.00  0.00           C  
ATOM   2227  O   ALA B  68     207.202 129.597  22.293  1.00  0.00           O  
ATOM   2228  CB  ALA B  68     204.479 131.424  22.397  1.00  0.00           C  
ATOM   2229  H   ALA B  68     204.085 131.119  24.890  1.00  0.00           H  
ATOM   2230  HA  ALA B  68     204.750 129.335  22.766  1.00  0.00           H  
ATOM   2231 1HB  ALA B  68     204.815 131.366  21.362  1.00  0.00           H  
ATOM   2232 2HB  ALA B  68     203.390 131.353  22.431  1.00  0.00           H  
ATOM   2233 3HB  ALA B  68     204.791 132.373  22.828  1.00  0.00           H  
ATOM   2234  N   LEU B  69     207.230 131.158  23.912  1.00  0.00           N  
ATOM   2235  CA  LEU B  69     208.681 131.280  23.927  1.00  0.00           C  
ATOM   2236  C   LEU B  69     209.331 130.029  24.502  1.00  0.00           C  
ATOM   2237  O   LEU B  69     210.354 129.561  24.002  1.00  0.00           O  
ATOM   2238  CB  LEU B  69     209.102 132.506  24.747  1.00  0.00           C  
ATOM   2239  CG  LEU B  69     208.761 133.868  24.130  1.00  0.00           C  
ATOM   2240  CD1 LEU B  69     208.928 134.958  25.180  1.00  0.00           C  
ATOM   2241  CD2 LEU B  69     209.661 134.122  22.930  1.00  0.00           C  
ATOM   2242  H   LEU B  69     206.680 131.731  24.539  1.00  0.00           H  
ATOM   2243  HA  LEU B  69     209.032 131.389  22.900  1.00  0.00           H  
ATOM   2244 1HB  LEU B  69     208.620 132.454  25.722  1.00  0.00           H  
ATOM   2245 2HB  LEU B  69     210.181 132.471  24.896  1.00  0.00           H  
ATOM   2246  HG  LEU B  69     207.719 133.872  23.809  1.00  0.00           H  
ATOM   2247 1HD1 LEU B  69     208.685 135.926  24.742  1.00  0.00           H  
ATOM   2248 2HD1 LEU B  69     208.258 134.762  26.018  1.00  0.00           H  
ATOM   2249 3HD1 LEU B  69     209.958 134.968  25.533  1.00  0.00           H  
ATOM   2250 1HD2 LEU B  69     209.417 135.090  22.491  1.00  0.00           H  
ATOM   2251 2HD2 LEU B  69     210.703 134.121  23.250  1.00  0.00           H  
ATOM   2252 3HD2 LEU B  69     209.508 133.339  22.188  1.00  0.00           H  
ATOM   2253  N   LEU B  70     208.732 129.487  25.557  1.00  0.00           N  
ATOM   2254  CA  LEU B  70     209.258 128.296  26.211  1.00  0.00           C  
ATOM   2255  C   LEU B  70     209.225 127.093  25.277  1.00  0.00           C  
ATOM   2256  O   LEU B  70     210.149 126.281  25.261  1.00  0.00           O  
ATOM   2257  CB  LEU B  70     208.452 127.989  27.479  1.00  0.00           C  
ATOM   2258  CG  LEU B  70     208.549 129.035  28.598  1.00  0.00           C  
ATOM   2259  CD1 LEU B  70     207.570 128.681  29.710  1.00  0.00           C  
ATOM   2260  CD2 LEU B  70     209.976 129.087  29.122  1.00  0.00           C  
ATOM   2261  H   LEU B  70     207.889 129.913  25.916  1.00  0.00           H  
ATOM   2262  HA  LEU B  70     210.301 128.478  26.477  1.00  0.00           H  
ATOM   2263 1HB  LEU B  70     207.402 127.891  27.208  1.00  0.00           H  
ATOM   2264 2HB  LEU B  70     208.792 127.037  27.885  1.00  0.00           H  
ATOM   2265  HG  LEU B  70     208.270 130.013  28.207  1.00  0.00           H  
ATOM   2266 1HD1 LEU B  70     207.638 129.424  30.505  1.00  0.00           H  
ATOM   2267 2HD1 LEU B  70     206.555 128.670  29.311  1.00  0.00           H  
ATOM   2268 3HD1 LEU B  70     207.814 127.698  30.110  1.00  0.00           H  
ATOM   2269 1HD2 LEU B  70     210.045 129.830  29.917  1.00  0.00           H  
ATOM   2270 2HD2 LEU B  70     210.255 128.109  29.515  1.00  0.00           H  
ATOM   2271 3HD2 LEU B  70     210.652 129.359  28.311  1.00  0.00           H  
ATOM   2272  N   GLU B  71     208.153 126.986  24.498  1.00  0.00           N  
ATOM   2273  CA  GLU B  71     208.038 125.935  23.494  1.00  0.00           C  
ATOM   2274  C   GLU B  71     209.082 126.104  22.397  1.00  0.00           C  
ATOM   2275  O   GLU B  71     209.654 125.128  21.914  1.00  0.00           O  
ATOM   2276  CB  GLU B  71     206.635 125.934  22.882  1.00  0.00           C  
ATOM   2277  CG  GLU B  71     205.535 125.482  23.832  1.00  0.00           C  
ATOM   2278  CD  GLU B  71     204.165 125.556  23.218  1.00  0.00           C  
ATOM   2279  OE1 GLU B  71     204.051 126.054  22.124  1.00  0.00           O  
ATOM   2280  OE2 GLU B  71     203.230 125.115  23.844  1.00  0.00           O  
ATOM   2281  H   GLU B  71     207.400 127.650  24.603  1.00  0.00           H  
ATOM   2282  HA  GLU B  71     208.221 124.974  23.976  1.00  0.00           H  
ATOM   2283 1HB  GLU B  71     206.388 126.938  22.538  1.00  0.00           H  
ATOM   2284 2HB  GLU B  71     206.618 125.277  22.013  1.00  0.00           H  
ATOM   2285 1HG  GLU B  71     205.730 124.453  24.133  1.00  0.00           H  
ATOM   2286 2HG  GLU B  71     205.562 126.104  24.725  1.00  0.00           H  
ATOM   2287  N   ALA B  72     209.323 127.352  22.005  1.00  0.00           N  
ATOM   2288  CA  ALA B  72     210.319 127.656  20.986  1.00  0.00           C  
ATOM   2289  C   ALA B  72     211.710 127.212  21.425  1.00  0.00           C  
ATOM   2290  O   ALA B  72     212.500 126.723  20.618  1.00  0.00           O  
ATOM   2291  CB  ALA B  72     210.315 129.143  20.664  1.00  0.00           C  
ATOM   2292  H   ALA B  72     208.801 128.109  22.424  1.00  0.00           H  
ATOM   2293  HA  ALA B  72     210.068 127.103  20.080  1.00  0.00           H  
ATOM   2294 1HB  ALA B  72     211.063 129.353  19.902  1.00  0.00           H  
ATOM   2295 2HB  ALA B  72     209.329 129.432  20.295  1.00  0.00           H  
ATOM   2296 3HB  ALA B  72     210.544 129.709  21.565  1.00  0.00           H  
ATOM   2297  N   VAL B  73     212.002 127.388  22.709  1.00  0.00           N  
ATOM   2298  CA  VAL B  73     213.279 126.964  23.269  1.00  0.00           C  
ATOM   2299  C   VAL B  73     213.439 125.450  23.192  1.00  0.00           C  
ATOM   2300  O   VAL B  73     214.511 124.945  22.858  1.00  0.00           O  
ATOM   2301  CB  VAL B  73     213.395 127.415  24.737  1.00  0.00           C  
ATOM   2302  CG1 VAL B  73     214.596 126.759  25.403  1.00  0.00           C  
ATOM   2303  CG2 VAL B  73     213.503 128.931  24.805  1.00  0.00           C  
ATOM   2304  H   VAL B  73     211.321 127.827  23.315  1.00  0.00           H  
ATOM   2305  HA  VAL B  73     214.080 127.411  22.683  1.00  0.00           H  
ATOM   2306  HB  VAL B  73     212.508 127.088  25.280  1.00  0.00           H  
ATOM   2307 1HG1 VAL B  73     214.663 127.089  26.440  1.00  0.00           H  
ATOM   2308 2HG1 VAL B  73     214.480 125.676  25.374  1.00  0.00           H  
ATOM   2309 3HG1 VAL B  73     215.505 127.042  24.873  1.00  0.00           H  
ATOM   2310 1HG2 VAL B  73     213.584 129.244  25.846  1.00  0.00           H  
ATOM   2311 2HG2 VAL B  73     214.387 129.259  24.258  1.00  0.00           H  
ATOM   2312 3HG2 VAL B  73     212.614 129.379  24.361  1.00  0.00           H  
ATOM   2313  N   ARG B  74     212.365 124.729  23.502  1.00  0.00           N  
ATOM   2314  CA  ARG B  74     212.362 123.275  23.397  1.00  0.00           C  
ATOM   2315  C   ARG B  74     212.548 122.828  21.952  1.00  0.00           C  
ATOM   2316  O   ARG B  74     213.206 121.823  21.683  1.00  0.00           O  
ATOM   2317  CB  ARG B  74     211.062 122.701  23.940  1.00  0.00           C  
ATOM   2318  CG  ARG B  74     210.894 122.810  25.447  1.00  0.00           C  
ATOM   2319  CD  ARG B  74     209.517 122.453  25.873  1.00  0.00           C  
ATOM   2320  NE  ARG B  74     209.331 122.623  27.306  1.00  0.00           N  
ATOM   2321  CZ  ARG B  74     208.151 122.889  27.898  1.00  0.00           C  
ATOM   2322  NH1 ARG B  74     207.063 123.011  27.170  1.00  0.00           N  
ATOM   2323  NH2 ARG B  74     208.086 123.027  29.211  1.00  0.00           N  
ATOM   2324  H   ARG B  74     211.530 125.202  23.820  1.00  0.00           H  
ATOM   2325  HA  ARG B  74     213.199 122.885  23.974  1.00  0.00           H  
ATOM   2326 1HB  ARG B  74     210.218 123.210  23.476  1.00  0.00           H  
ATOM   2327 2HB  ARG B  74     210.992 121.645  23.676  1.00  0.00           H  
ATOM   2328 1HG  ARG B  74     211.592 122.135  25.941  1.00  0.00           H  
ATOM   2329 2HG  ARG B  74     211.095 123.835  25.762  1.00  0.00           H  
ATOM   2330 1HD  ARG B  74     208.799 123.091  25.358  1.00  0.00           H  
ATOM   2331 2HD  ARG B  74     209.319 121.410  25.626  1.00  0.00           H  
ATOM   2332  HE  ARG B  74     210.146 122.536  27.899  1.00  0.00           H  
ATOM   2333 1HH1 ARG B  74     207.112 122.906  26.166  1.00  0.00           H  
ATOM   2334 2HH1 ARG B  74     206.178 123.211  27.613  1.00  0.00           H  
ATOM   2335 1HH2 ARG B  74     208.922 122.933  29.770  1.00  0.00           H  
ATOM   2336 2HH2 ARG B  74     207.202 123.226  29.654  1.00  0.00           H  
ATOM   2337  N   ALA B  75     211.966 123.581  21.023  1.00  0.00           N  
ATOM   2338  CA  ALA B  75     212.051 123.253  19.606  1.00  0.00           C  
ATOM   2339  C   ALA B  75     213.490 123.316  19.112  1.00  0.00           C  
ATOM   2340  O   ALA B  75     213.957 122.416  18.416  1.00  0.00           O  
ATOM   2341  CB  ALA B  75     211.171 124.190  18.792  1.00  0.00           C  
ATOM   2342  H   ALA B  75     211.450 124.402  21.310  1.00  0.00           H  
ATOM   2343  HA  ALA B  75     211.698 122.232  19.467  1.00  0.00           H  
ATOM   2344 1HB  ALA B  75     211.246 123.933  17.735  1.00  0.00           H  
ATOM   2345 2HB  ALA B  75     210.136 124.092  19.117  1.00  0.00           H  
ATOM   2346 3HB  ALA B  75     211.500 125.218  18.939  1.00  0.00           H  
ATOM   2347  N   VAL B  76     214.189 124.386  19.478  1.00  0.00           N  
ATOM   2348  CA  VAL B  76     215.565 124.588  19.038  1.00  0.00           C  
ATOM   2349  C   VAL B  76     216.527 123.685  19.798  1.00  0.00           C  
ATOM   2350  O   VAL B  76     217.569 123.292  19.274  1.00  0.00           O  
ATOM   2351  CB  VAL B  76     215.980 126.058  19.238  1.00  0.00           C  
ATOM   2352  CG1 VAL B  76     215.123 126.976  18.378  1.00  0.00           C  
ATOM   2353  CG2 VAL B  76     215.864 126.432  20.708  1.00  0.00           C  
ATOM   2354  H   VAL B  76     213.758 125.076  20.075  1.00  0.00           H  
ATOM   2355  HA  VAL B  76     215.631 124.328  17.980  1.00  0.00           H  
ATOM   2356  HB  VAL B  76     217.012 126.182  18.911  1.00  0.00           H  
ATOM   2357 1HG1 VAL B  76     215.430 128.010  18.532  1.00  0.00           H  
ATOM   2358 2HG1 VAL B  76     215.250 126.712  17.328  1.00  0.00           H  
ATOM   2359 3HG1 VAL B  76     214.075 126.863  18.658  1.00  0.00           H  
ATOM   2360 1HG2 VAL B  76     216.159 127.473  20.843  1.00  0.00           H  
ATOM   2361 2HG2 VAL B  76     214.833 126.302  21.037  1.00  0.00           H  
ATOM   2362 3HG2 VAL B  76     216.517 125.791  21.299  1.00  0.00           H  
ATOM   2363  N   GLU B  77     216.169 123.358  21.035  1.00  0.00           N  
ATOM   2364  CA  GLU B  77     216.929 122.392  21.821  1.00  0.00           C  
ATOM   2365  C   GLU B  77     217.004 121.046  21.117  1.00  0.00           C  
ATOM   2366  O   GLU B  77     218.066 120.428  21.049  1.00  0.00           O  
ATOM   2367  CB  GLU B  77     216.302 122.219  23.206  1.00  0.00           C  
ATOM   2368  CG  GLU B  77     216.906 121.093  24.034  1.00  0.00           C  
ATOM   2369  CD  GLU B  77     216.455 121.115  25.469  1.00  0.00           C  
ATOM   2370  OE1 GLU B  77     216.098 122.166  25.943  1.00  0.00           O  
ATOM   2371  OE2 GLU B  77     216.468 120.078  26.089  1.00  0.00           O  
ATOM   2372  H   GLU B  77     215.350 123.789  21.440  1.00  0.00           H  
ATOM   2373  HA  GLU B  77     217.948 122.766  21.934  1.00  0.00           H  
ATOM   2374 1HB  GLU B  77     216.409 123.145  23.773  1.00  0.00           H  
ATOM   2375 2HB  GLU B  77     215.234 122.021  23.101  1.00  0.00           H  
ATOM   2376 1HG  GLU B  77     216.623 120.138  23.591  1.00  0.00           H  
ATOM   2377 2HG  GLU B  77     217.991 121.172  23.999  1.00  0.00           H  
ATOM   2378  N   GLU B  78     215.869 120.592  20.593  1.00  0.00           N  
ATOM   2379  CA  GLU B  78     215.816 119.343  19.844  1.00  0.00           C  
ATOM   2380  C   GLU B  78     216.613 119.442  18.549  1.00  0.00           C  
ATOM   2381  O   GLU B  78     217.278 118.490  18.143  1.00  0.00           O  
ATOM   2382  CB  GLU B  78     214.365 118.969  19.534  1.00  0.00           C  
ATOM   2383  CG  GLU B  78     213.573 118.473  20.736  1.00  0.00           C  
ATOM   2384  CD  GLU B  78     214.068 117.153  21.259  1.00  0.00           C  
ATOM   2385  OE1 GLU B  78     214.153 116.226  20.491  1.00  0.00           O  
ATOM   2386  OE2 GLU B  78     214.362 117.073  22.429  1.00  0.00           O  
ATOM   2387  H   GLU B  78     215.022 121.129  20.716  1.00  0.00           H  
ATOM   2388  HA  GLU B  78     216.266 118.557  20.449  1.00  0.00           H  
ATOM   2389 1HB  GLU B  78     213.844 119.836  19.126  1.00  0.00           H  
ATOM   2390 2HB  GLU B  78     214.344 118.187  18.775  1.00  0.00           H  
ATOM   2391 1HG  GLU B  78     213.639 119.214  21.533  1.00  0.00           H  
ATOM   2392 2HG  GLU B  78     212.525 118.377  20.454  1.00  0.00           H  
ATOM   2393  N   ALA B  79     216.544 120.603  17.904  1.00  0.00           N  
ATOM   2394  CA  ALA B  79     217.304 120.850  16.686  1.00  0.00           C  
ATOM   2395  C   ALA B  79     218.804 120.751  16.945  1.00  0.00           C  
ATOM   2396  O   ALA B  79     219.550 120.217  16.127  1.00  0.00           O  
ATOM   2397  CB  ALA B  79     216.954 122.214  16.111  1.00  0.00           C  
ATOM   2398  H   ALA B  79     215.946 121.332  18.268  1.00  0.00           H  
ATOM   2399  HA  ALA B  79     217.045 120.084  15.955  1.00  0.00           H  
ATOM   2400 1HB  ALA B  79     217.528 122.383  15.200  1.00  0.00           H  
ATOM   2401 2HB  ALA B  79     215.889 122.248  15.878  1.00  0.00           H  
ATOM   2402 3HB  ALA B  79     217.190 122.987  16.839  1.00  0.00           H  
ATOM   2403  N   ILE B  80     219.236 121.274  18.087  1.00  0.00           N  
ATOM   2404  CA  ILE B  80     220.645 121.230  18.464  1.00  0.00           C  
ATOM   2405  C   ILE B  80     221.067 119.820  18.854  1.00  0.00           C  
ATOM   2406  O   ILE B  80     222.139 119.353  18.469  1.00  0.00           O  
ATOM   2407  CB  ILE B  80     220.933 122.192  19.631  1.00  0.00           C  
ATOM   2408  CG1 ILE B  80     220.740 123.644  19.184  1.00  0.00           C  
ATOM   2409  CG2 ILE B  80     222.342 121.978  20.162  1.00  0.00           C  
ATOM   2410  CD1 ILE B  80     220.665 124.630  20.328  1.00  0.00           C  
ATOM   2411  H   ILE B  80     218.573 121.712  18.711  1.00  0.00           H  
ATOM   2412  HA  ILE B  80     221.242 121.529  17.602  1.00  0.00           H  
ATOM   2413  HB  ILE B  80     220.221 122.013  20.435  1.00  0.00           H  
ATOM   2414 1HG1 ILE B  80     221.565 123.937  18.534  1.00  0.00           H  
ATOM   2415 2HG1 ILE B  80     219.822 123.727  18.602  1.00  0.00           H  
ATOM   2416 1HG2 ILE B  80     222.529 122.667  20.984  1.00  0.00           H  
ATOM   2417 2HG2 ILE B  80     222.445 120.953  20.515  1.00  0.00           H  
ATOM   2418 3HG2 ILE B  80     223.064 122.160  19.363  1.00  0.00           H  
ATOM   2419 1HD1 ILE B  80     220.529 125.637  19.932  1.00  0.00           H  
ATOM   2420 2HD1 ILE B  80     219.823 124.376  20.972  1.00  0.00           H  
ATOM   2421 3HD1 ILE B  80     221.589 124.590  20.903  1.00  0.00           H  
ATOM   2422  N   LYS B  81     220.218 119.142  19.619  1.00  0.00           N  
ATOM   2423  CA  LYS B  81     220.468 117.760  20.005  1.00  0.00           C  
ATOM   2424  C   LYS B  81     220.620 116.866  18.782  1.00  0.00           C  
ATOM   2425  O   LYS B  81     221.475 115.981  18.749  1.00  0.00           O  
ATOM   2426  CB  LYS B  81     219.340 117.241  20.899  1.00  0.00           C  
ATOM   2427  CG  LYS B  81     219.380 117.762  22.329  1.00  0.00           C  
ATOM   2428  CD  LYS B  81     218.047 117.554  23.030  1.00  0.00           C  
ATOM   2429  CE  LYS B  81     217.723 116.074  23.177  1.00  0.00           C  
ATOM   2430  NZ  LYS B  81     216.426 115.855  23.873  1.00  0.00           N  
ATOM   2431  H   LYS B  81     219.377 119.600  19.944  1.00  0.00           H  
ATOM   2432  HA  LYS B  81     221.406 117.720  20.563  1.00  0.00           H  
ATOM   2433 1HB  LYS B  81     218.378 117.519  20.469  1.00  0.00           H  
ATOM   2434 2HB  LYS B  81     219.379 116.152  20.938  1.00  0.00           H  
ATOM   2435 1HG  LYS B  81     220.160 117.240  22.885  1.00  0.00           H  
ATOM   2436 2HG  LYS B  81     219.615 118.827  22.322  1.00  0.00           H  
ATOM   2437 1HD  LYS B  81     218.083 118.009  24.022  1.00  0.00           H  
ATOM   2438 2HD  LYS B  81     217.255 118.035  22.457  1.00  0.00           H  
ATOM   2439 1HE  LYS B  81     217.674 115.614  22.191  1.00  0.00           H  
ATOM   2440 2HE  LYS B  81     218.512 115.583  23.745  1.00  0.00           H  
ATOM   2441 1HZ  LYS B  81     216.248 114.863  23.949  1.00  0.00           H  
ATOM   2442 2HZ  LYS B  81     216.465 116.263  24.796  1.00  0.00           H  
ATOM   2443 3HZ  LYS B  81     215.682 116.290  23.345  1.00  0.00           H  
ATOM   2444  N   ARG B  82     219.785 117.102  17.775  1.00  0.00           N  
ATOM   2445  CA  ARG B  82     219.848 116.342  16.531  1.00  0.00           C  
ATOM   2446  C   ARG B  82     221.009 116.805  15.662  1.00  0.00           C  
ATOM   2447  O   ARG B  82     221.636 116.002  14.970  1.00  0.00           O  
ATOM   2448  CB  ARG B  82     218.548 116.480  15.752  1.00  0.00           C  
ATOM   2449  CG  ARG B  82     217.347 115.793  16.384  1.00  0.00           C  
ATOM   2450  CD  ARG B  82     216.089 116.113  15.663  1.00  0.00           C  
ATOM   2451  NE  ARG B  82     214.928 115.520  16.308  1.00  0.00           N  
ATOM   2452  CZ  ARG B  82     213.653 115.720  15.922  1.00  0.00           C  
ATOM   2453  NH1 ARG B  82     213.392 116.498  14.894  1.00  0.00           N  
ATOM   2454  NH2 ARG B  82     212.666 115.135  16.575  1.00  0.00           N  
ATOM   2455  H   ARG B  82     219.090 117.827  17.873  1.00  0.00           H  
ATOM   2456  HA  ARG B  82     220.015 115.294  16.775  1.00  0.00           H  
ATOM   2457 1HB  ARG B  82     218.303 117.534  15.638  1.00  0.00           H  
ATOM   2458 2HB  ARG B  82     218.677 116.064  14.753  1.00  0.00           H  
ATOM   2459 1HG  ARG B  82     217.491 114.714  16.361  1.00  0.00           H  
ATOM   2460 2HG  ARG B  82     217.243 116.124  17.419  1.00  0.00           H  
ATOM   2461 1HD  ARG B  82     215.950 117.194  15.635  1.00  0.00           H  
ATOM   2462 2HD  ARG B  82     216.147 115.729  14.645  1.00  0.00           H  
ATOM   2463  HE  ARG B  82     215.090 114.916  17.102  1.00  0.00           H  
ATOM   2464 1HH1 ARG B  82     214.147 116.945  14.395  1.00  0.00           H  
ATOM   2465 2HH1 ARG B  82     212.436 116.648  14.604  1.00  0.00           H  
ATOM   2466 1HH2 ARG B  82     212.866 114.536  17.365  1.00  0.00           H  
ATOM   2467 2HH2 ARG B  82     211.710 115.284  16.286  1.00  0.00           H  
ATOM   2468  N   ASN B  83     221.292 118.102  15.702  1.00  0.00           N  
ATOM   2469  CA  ASN B  83     222.380 118.674  14.919  1.00  0.00           C  
ATOM   2470  C   ASN B  83     223.118 119.751  15.704  1.00  0.00           C  
ATOM   2471  O   ASN B  83     222.749 120.924  15.663  1.00  0.00           O  
ATOM   2472  CB  ASN B  83     221.859 119.231  13.607  1.00  0.00           C  
ATOM   2473  CG  ASN B  83     222.959 119.739  12.717  1.00  0.00           C  
ATOM   2474  OD1 ASN B  83     224.113 119.861  13.143  1.00  0.00           O  
ATOM   2475  ND2 ASN B  83     222.623 120.041  11.489  1.00  0.00           N  
ATOM   2476  H   ASN B  83     220.739 118.708  16.291  1.00  0.00           H  
ATOM   2477  HA  ASN B  83     223.096 117.884  14.692  1.00  0.00           H  
ATOM   2478 1HB  ASN B  83     221.307 118.456  13.076  1.00  0.00           H  
ATOM   2479 2HB  ASN B  83     221.164 120.047  13.809  1.00  0.00           H  
ATOM   2480 1HD2 ASN B  83     223.313 120.384  10.851  1.00  0.00           H  
ATOM   2481 2HD2 ASN B  83     221.677 119.929  11.187  1.00  0.00           H  
ATOM   2482  N   PRO B  84     224.163 119.345  16.419  1.00  0.00           N  
ATOM   2483  CA  PRO B  84     224.879 120.251  17.307  1.00  0.00           C  
ATOM   2484  C   PRO B  84     225.482 121.419  16.538  1.00  0.00           C  
ATOM   2485  O   PRO B  84     225.849 122.437  17.122  1.00  0.00           O  
ATOM   2486  CB  PRO B  84     225.962 119.352  17.913  1.00  0.00           C  
ATOM   2487  CG  PRO B  84     225.369 117.986  17.873  1.00  0.00           C  
ATOM   2488  CD  PRO B  84     224.607 117.947  16.576  1.00  0.00           C  
ATOM   2489  HA  PRO B  84     224.172 120.661  18.030  1.00  0.00           H  
ATOM   2490 1HB  PRO B  84     226.890 119.433  17.325  1.00  0.00           H  
ATOM   2491 2HB  PRO B  84     226.200 119.685  18.935  1.00  0.00           H  
ATOM   2492 1HG  PRO B  84     226.163 117.226  17.923  1.00  0.00           H  
ATOM   2493 2HG  PRO B  84     224.722 117.827  18.749  1.00  0.00           H  
ATOM   2494 1HD  PRO B  84     225.282 117.638  15.763  1.00  0.00           H  
ATOM   2495 2HD  PRO B  84     223.764 117.247  16.667  1.00  0.00           H  
ATOM   2496  N   ASP B  85     225.581 121.264  15.221  1.00  0.00           N  
ATOM   2497  CA  ASP B  85     226.186 122.285  14.374  1.00  0.00           C  
ATOM   2498  C   ASP B  85     225.125 123.180  13.747  1.00  0.00           C  
ATOM   2499  O   ASP B  85     225.407 123.940  12.822  1.00  0.00           O  
ATOM   2500  CB  ASP B  85     227.029 121.637  13.273  1.00  0.00           C  
ATOM   2501  CG  ASP B  85     228.248 120.904  13.815  1.00  0.00           C  
ATOM   2502  OD1 ASP B  85     228.858 121.401  14.732  1.00  0.00           O  
ATOM   2503  OD2 ASP B  85     228.559 119.853  13.306  1.00  0.00           O  
ATOM   2504  H   ASP B  85     225.231 120.417  14.798  1.00  0.00           H  
ATOM   2505  HA  ASP B  85     226.825 122.915  14.992  1.00  0.00           H  
ATOM   2506 1HB  ASP B  85     226.417 120.931  12.712  1.00  0.00           H  
ATOM   2507 2HB  ASP B  85     227.366 122.403  12.574  1.00  0.00           H  
ATOM   2508  N   ASN B  86     223.902 123.086  14.260  1.00  0.00           N  
ATOM   2509  CA  ASN B  86     222.803 123.913  13.776  1.00  0.00           C  
ATOM   2510  C   ASN B  86     222.899 125.333  14.319  1.00  0.00           C  
ATOM   2511  O   ASN B  86     222.237 125.680  15.298  1.00  0.00           O  
ATOM   2512  CB  ASN B  86     221.467 123.291  14.142  1.00  0.00           C  
ATOM   2513  CG  ASN B  86     220.306 123.995  13.494  1.00  0.00           C  
ATOM   2514  OD1 ASN B  86     220.351 125.208  13.261  1.00  0.00           O  
ATOM   2515  ND2 ASN B  86     219.268 123.256  13.197  1.00  0.00           N  
ATOM   2516  H   ASN B  86     223.729 122.425  15.003  1.00  0.00           H  
ATOM   2517  HA  ASN B  86     222.865 123.970  12.689  1.00  0.00           H  
ATOM   2518 1HB  ASN B  86     221.457 122.244  13.838  1.00  0.00           H  
ATOM   2519 2HB  ASN B  86     221.335 123.320  15.223  1.00  0.00           H  
ATOM   2520 1HD2 ASN B  86     218.466 123.670  12.765  1.00  0.00           H  
ATOM   2521 2HD2 ASN B  86     219.275 122.278  13.404  1.00  0.00           H  
ATOM   2522  N   ASP B  87     223.731 126.150  13.681  1.00  0.00           N  
ATOM   2523  CA  ASP B  87     224.010 127.494  14.170  1.00  0.00           C  
ATOM   2524  C   ASP B  87     222.727 128.301  14.325  1.00  0.00           C  
ATOM   2525  O   ASP B  87     222.602 129.115  15.241  1.00  0.00           O  
ATOM   2526  CB  ASP B  87     224.968 128.222  13.223  1.00  0.00           C  
ATOM   2527  CG  ASP B  87     226.400 127.716  13.325  1.00  0.00           C  
ATOM   2528  OD1 ASP B  87     226.708 127.047  14.284  1.00  0.00           O  
ATOM   2529  OD2 ASP B  87     227.175 128.003  12.444  1.00  0.00           O  
ATOM   2530  H   ASP B  87     224.179 125.830  12.834  1.00  0.00           H  
ATOM   2531  HA  ASP B  87     224.471 127.407  15.154  1.00  0.00           H  
ATOM   2532 1HB  ASP B  87     224.627 128.097  12.195  1.00  0.00           H  
ATOM   2533 2HB  ASP B  87     224.959 129.289  13.445  1.00  0.00           H  
ATOM   2534  N   GLU B  88     221.777 128.073  13.425  1.00  0.00           N  
ATOM   2535  CA  GLU B  88     220.512 128.796  13.444  1.00  0.00           C  
ATOM   2536  C   GLU B  88     219.749 128.536  14.737  1.00  0.00           C  
ATOM   2537  O   GLU B  88     219.235 129.464  15.363  1.00  0.00           O  
ATOM   2538  CB  GLU B  88     219.651 128.398  12.243  1.00  0.00           C  
ATOM   2539  CG  GLU B  88     218.331 129.149  12.139  1.00  0.00           C  
ATOM   2540  CD  GLU B  88     217.544 128.780  10.913  1.00  0.00           C  
ATOM   2541  OE1 GLU B  88     218.009 127.965  10.154  1.00  0.00           O  
ATOM   2542  OE2 GLU B  88     216.474 129.314  10.736  1.00  0.00           O  
ATOM   2543  H   GLU B  88     221.938 127.381  12.707  1.00  0.00           H  
ATOM   2544  HA  GLU B  88     220.723 129.864  13.394  1.00  0.00           H  
ATOM   2545 1HB  GLU B  88     220.208 128.571  11.323  1.00  0.00           H  
ATOM   2546 2HB  GLU B  88     219.426 127.332  12.295  1.00  0.00           H  
ATOM   2547 1HG  GLU B  88     217.730 128.931  13.022  1.00  0.00           H  
ATOM   2548 2HG  GLU B  88     218.534 130.219  12.126  1.00  0.00           H  
ATOM   2549  N   ALA B  89     219.681 127.269  15.133  1.00  0.00           N  
ATOM   2550  CA  ALA B  89     219.025 126.890  16.380  1.00  0.00           C  
ATOM   2551  C   ALA B  89     219.756 127.469  17.584  1.00  0.00           C  
ATOM   2552  O   ALA B  89     219.134 127.846  18.578  1.00  0.00           O  
ATOM   2553  CB  ALA B  89     218.941 125.375  16.494  1.00  0.00           C  
ATOM   2554  H   ALA B  89     220.091 126.550  14.556  1.00  0.00           H  
ATOM   2555  HA  ALA B  89     218.015 127.299  16.377  1.00  0.00           H  
ATOM   2556 1HB  ALA B  89     218.450 125.107  17.431  1.00  0.00           H  
ATOM   2557 2HB  ALA B  89     218.365 124.978  15.657  1.00  0.00           H  
ATOM   2558 3HB  ALA B  89     219.944 124.951  16.476  1.00  0.00           H  
ATOM   2559  N   VAL B  90     221.079 127.542  17.488  1.00  0.00           N  
ATOM   2560  CA  VAL B  90     221.899 128.082  18.570  1.00  0.00           C  
ATOM   2561  C   VAL B  90     221.636 129.569  18.767  1.00  0.00           C  
ATOM   2562  O   VAL B  90     221.431 130.029  19.890  1.00  0.00           O  
ATOM   2563  CB  VAL B  90     223.393 127.862  18.270  1.00  0.00           C  
ATOM   2564  CG1 VAL B  90     224.254 128.607  19.280  1.00  0.00           C  
ATOM   2565  CG2 VAL B  90     223.712 126.376  18.282  1.00  0.00           C  
ATOM   2566  H   VAL B  90     221.531 127.212  16.649  1.00  0.00           H  
ATOM   2567  HA  VAL B  90     221.628 127.572  19.495  1.00  0.00           H  
ATOM   2568  HB  VAL B  90     223.621 128.276  17.287  1.00  0.00           H  
ATOM   2569 1HG1 VAL B  90     225.307 128.442  19.052  1.00  0.00           H  
ATOM   2570 2HG1 VAL B  90     224.035 129.673  19.228  1.00  0.00           H  
ATOM   2571 3HG1 VAL B  90     224.038 128.239  20.283  1.00  0.00           H  
ATOM   2572 1HG2 VAL B  90     224.769 126.228  18.069  1.00  0.00           H  
ATOM   2573 2HG2 VAL B  90     223.478 125.961  19.263  1.00  0.00           H  
ATOM   2574 3HG2 VAL B  90     223.114 125.870  17.523  1.00  0.00           H  
ATOM   2575  N   GLU B  91     221.643 130.316  17.669  1.00  0.00           N  
ATOM   2576  CA  GLU B  91     221.368 131.748  17.715  1.00  0.00           C  
ATOM   2577  C   GLU B  91     219.960 132.022  18.227  1.00  0.00           C  
ATOM   2578  O   GLU B  91     219.753 132.908  19.056  1.00  0.00           O  
ATOM   2579  CB  GLU B  91     221.548 132.372  16.330  1.00  0.00           C  
ATOM   2580  CG  GLU B  91     221.261 133.866  16.271  1.00  0.00           C  
ATOM   2581  CD  GLU B  91     221.466 134.447  14.900  1.00  0.00           C  
ATOM   2582  OE1 GLU B  91     222.079 133.798  14.086  1.00  0.00           O  
ATOM   2583  OE2 GLU B  91     221.009 135.541  14.665  1.00  0.00           O  
ATOM   2584  H   GLU B  91     221.845 129.883  16.780  1.00  0.00           H  
ATOM   2585  HA  GLU B  91     222.069 132.212  18.410  1.00  0.00           H  
ATOM   2586 1HB  GLU B  91     222.571 132.214  15.989  1.00  0.00           H  
ATOM   2587 2HB  GLU B  91     220.887 131.877  15.619  1.00  0.00           H  
ATOM   2588 1HG  GLU B  91     220.230 134.039  16.575  1.00  0.00           H  
ATOM   2589 2HG  GLU B  91     221.911 134.378  16.978  1.00  0.00           H  
ATOM   2590  N   THR B  92     218.996 131.257  17.727  1.00  0.00           N  
ATOM   2591  CA  THR B  92     217.604 131.419  18.133  1.00  0.00           C  
ATOM   2592  C   THR B  92     217.429 131.150  19.622  1.00  0.00           C  
ATOM   2593  O   THR B  92     216.705 131.869  20.310  1.00  0.00           O  
ATOM   2594  CB  THR B  92     216.680 130.485  17.328  1.00  0.00           C  
ATOM   2595  OG1 THR B  92     216.763 130.813  15.935  1.00  0.00           O  
ATOM   2596  CG2 THR B  92     215.240 130.628  17.794  1.00  0.00           C  
ATOM   2597  H   THR B  92     219.232 130.547  17.050  1.00  0.00           H  
ATOM   2598  HA  THR B  92     217.305 132.450  17.944  1.00  0.00           H  
ATOM   2599  HB  THR B  92     216.999 129.452  17.463  1.00  0.00           H  
ATOM   2600  HG1 THR B  92     216.541 131.740  15.811  1.00  0.00           H  
ATOM   2601 1HG2 THR B  92     214.601 129.962  17.215  1.00  0.00           H  
ATOM   2602 2HG2 THR B  92     215.172 130.369  18.850  1.00  0.00           H  
ATOM   2603 3HG2 THR B  92     214.912 131.658  17.652  1.00  0.00           H  
ATOM   2604  N   ALA B  93     218.097 130.112  20.113  1.00  0.00           N  
ATOM   2605  CA  ALA B  93     218.024 129.753  21.525  1.00  0.00           C  
ATOM   2606  C   ALA B  93     218.432 130.921  22.414  1.00  0.00           C  
ATOM   2607  O   ALA B  93     217.817 131.170  23.450  1.00  0.00           O  
ATOM   2608  CB  ALA B  93     218.897 128.540  21.810  1.00  0.00           C  
ATOM   2609  H   ALA B  93     218.671 129.558  19.495  1.00  0.00           H  
ATOM   2610  HA  ALA B  93     216.989 129.502  21.764  1.00  0.00           H  
ATOM   2611 1HB  ALA B  93     218.831 128.284  22.866  1.00  0.00           H  
ATOM   2612 2HB  ALA B  93     218.556 127.696  21.209  1.00  0.00           H  
ATOM   2613 3HB  ALA B  93     219.931 128.770  21.556  1.00  0.00           H  
ATOM   2614  N   VAL B  94     219.471 131.637  22.000  1.00  0.00           N  
ATOM   2615  CA  VAL B  94     219.954 132.792  22.748  1.00  0.00           C  
ATOM   2616  C   VAL B  94     218.958 133.942  22.685  1.00  0.00           C  
ATOM   2617  O   VAL B  94     218.670 134.583  23.697  1.00  0.00           O  
ATOM   2618  CB  VAL B  94     221.311 133.261  22.192  1.00  0.00           C  
ATOM   2619  CG1 VAL B  94     221.751 134.547  22.875  1.00  0.00           C  
ATOM   2620  CG2 VAL B  94     222.352 132.168  22.378  1.00  0.00           C  
ATOM   2621  H   VAL B  94     219.940 131.373  21.144  1.00  0.00           H  
ATOM   2622  HA  VAL B  94     220.061 132.505  23.794  1.00  0.00           H  
ATOM   2623  HB  VAL B  94     221.202 133.483  21.130  1.00  0.00           H  
ATOM   2624 1HG1 VAL B  94     222.712 134.864  22.470  1.00  0.00           H  
ATOM   2625 2HG1 VAL B  94     221.009 135.326  22.699  1.00  0.00           H  
ATOM   2626 3HG1 VAL B  94     221.850 134.373  23.947  1.00  0.00           H  
ATOM   2627 1HG2 VAL B  94     223.309 132.506  21.982  1.00  0.00           H  
ATOM   2628 2HG2 VAL B  94     222.458 131.942  23.439  1.00  0.00           H  
ATOM   2629 3HG2 VAL B  94     222.036 131.270  21.846  1.00  0.00           H  
ATOM   2630  N   ARG B  95     218.436 134.202  21.490  1.00  0.00           N  
ATOM   2631  CA  ARG B  95     217.448 135.258  21.300  1.00  0.00           C  
ATOM   2632  C   ARG B  95     216.193 134.995  22.120  1.00  0.00           C  
ATOM   2633  O   ARG B  95     215.614 135.912  22.699  1.00  0.00           O  
ATOM   2634  CB  ARG B  95     217.073 135.381  19.831  1.00  0.00           C  
ATOM   2635  CG  ARG B  95     218.153 135.975  18.942  1.00  0.00           C  
ATOM   2636  CD  ARG B  95     217.713 136.062  17.526  1.00  0.00           C  
ATOM   2637  NE  ARG B  95     218.772 136.555  16.658  1.00  0.00           N  
ATOM   2638  CZ  ARG B  95     219.060 137.857  16.467  1.00  0.00           C  
ATOM   2639  NH1 ARG B  95     218.361 138.783  17.088  1.00  0.00           N  
ATOM   2640  NH2 ARG B  95     220.044 138.205  15.657  1.00  0.00           N  
ATOM   2641  H   ARG B  95     218.729 133.654  20.697  1.00  0.00           H  
ATOM   2642  HA  ARG B  95     217.878 136.200  21.646  1.00  0.00           H  
ATOM   2643 1HB  ARG B  95     216.825 134.397  19.435  1.00  0.00           H  
ATOM   2644 2HB  ARG B  95     216.184 136.006  19.734  1.00  0.00           H  
ATOM   2645 1HG  ARG B  95     218.397 136.981  19.288  1.00  0.00           H  
ATOM   2646 2HG  ARG B  95     219.046 135.351  18.987  1.00  0.00           H  
ATOM   2647 1HD  ARG B  95     217.419 135.073  17.175  1.00  0.00           H  
ATOM   2648 2HD  ARG B  95     216.866 136.742  17.449  1.00  0.00           H  
ATOM   2649  HE  ARG B  95     219.331 135.872  16.164  1.00  0.00           H  
ATOM   2650 1HH1 ARG B  95     217.609 138.517  17.707  1.00  0.00           H  
ATOM   2651 2HH1 ARG B  95     218.577 139.759  16.944  1.00  0.00           H  
ATOM   2652 1HH2 ARG B  95     220.581 137.493  15.180  1.00  0.00           H  
ATOM   2653 2HH2 ARG B  95     220.259 139.180  15.513  1.00  0.00           H  
ATOM   2654  N   LEU B  96     215.776 133.733  22.166  1.00  0.00           N  
ATOM   2655  CA  LEU B  96     214.610 133.339  22.947  1.00  0.00           C  
ATOM   2656  C   LEU B  96     214.840 133.568  24.434  1.00  0.00           C  
ATOM   2657  O   LEU B  96     213.938 134.000  25.153  1.00  0.00           O  
ATOM   2658  CB  LEU B  96     214.278 131.864  22.695  1.00  0.00           C  
ATOM   2659  CG  LEU B  96     213.710 131.537  21.307  1.00  0.00           C  
ATOM   2660  CD1 LEU B  96     213.732 130.030  21.091  1.00  0.00           C  
ATOM   2661  CD2 LEU B  96     212.295 132.085  21.196  1.00  0.00           C  
ATOM   2662  H   LEU B  96     216.281 133.030  21.646  1.00  0.00           H  
ATOM   2663  HA  LEU B  96     213.766 133.959  22.643  1.00  0.00           H  
ATOM   2664 1HB  LEU B  96     215.185 131.276  22.827  1.00  0.00           H  
ATOM   2665 2HB  LEU B  96     213.548 131.540  23.436  1.00  0.00           H  
ATOM   2666  HG  LEU B  96     214.337 131.993  20.540  1.00  0.00           H  
ATOM   2667 1HD1 LEU B  96     213.328 129.798  20.106  1.00  0.00           H  
ATOM   2668 2HD1 LEU B  96     214.758 129.667  21.157  1.00  0.00           H  
ATOM   2669 3HD1 LEU B  96     213.126 129.543  21.855  1.00  0.00           H  
ATOM   2670 1HD2 LEU B  96     211.892 131.853  20.210  1.00  0.00           H  
ATOM   2671 2HD2 LEU B  96     211.667 131.628  21.962  1.00  0.00           H  
ATOM   2672 3HD2 LEU B  96     212.311 133.166  21.337  1.00  0.00           H  
ATOM   2673  N   ALA B  97     216.051 133.274  24.892  1.00  0.00           N  
ATOM   2674  CA  ALA B  97     216.419 133.499  26.286  1.00  0.00           C  
ATOM   2675  C   ALA B  97     216.268 134.965  26.665  1.00  0.00           C  
ATOM   2676  O   ALA B  97     215.843 135.289  27.774  1.00  0.00           O  
ATOM   2677  CB  ALA B  97     217.846 133.033  26.542  1.00  0.00           C  
ATOM   2678  H   ALA B  97     216.737 132.886  24.259  1.00  0.00           H  
ATOM   2679  HA  ALA B  97     215.746 132.922  26.919  1.00  0.00           H  
ATOM   2680 1HB  ALA B  97     218.104 133.209  27.585  1.00  0.00           H  
ATOM   2681 2HB  ALA B  97     217.924 131.967  26.323  1.00  0.00           H  
ATOM   2682 3HB  ALA B  97     218.529 133.586  25.900  1.00  0.00           H  
ATOM   2683  N   ARG B  98     216.616 135.852  25.737  1.00  0.00           N  
ATOM   2684  CA  ARG B  98     216.512 137.286  25.971  1.00  0.00           C  
ATOM   2685  C   ARG B  98     215.059 137.747  25.933  1.00  0.00           C  
ATOM   2686  O   ARG B  98     214.668 138.660  26.660  1.00  0.00           O  
ATOM   2687  CB  ARG B  98     217.314 138.057  24.932  1.00  0.00           C  
ATOM   2688  CG  ARG B  98     218.822 137.904  25.046  1.00  0.00           C  
ATOM   2689  CD  ARG B  98     219.530 138.604  23.944  1.00  0.00           C  
ATOM   2690  NE  ARG B  98     220.971 138.429  24.027  1.00  0.00           N  
ATOM   2691  CZ  ARG B  98     221.851 138.881  23.112  1.00  0.00           C  
ATOM   2692  NH1 ARG B  98     221.423 139.530  22.053  1.00  0.00           N  
ATOM   2693  NH2 ARG B  98     223.145 138.670  23.280  1.00  0.00           N  
ATOM   2694  H   ARG B  98     216.961 135.522  24.848  1.00  0.00           H  
ATOM   2695  HA  ARG B  98     216.900 137.506  26.965  1.00  0.00           H  
ATOM   2696 1HB  ARG B  98     217.024 137.731  23.934  1.00  0.00           H  
ATOM   2697 2HB  ARG B  98     217.083 139.120  25.009  1.00  0.00           H  
ATOM   2698 1HG  ARG B  98     219.160 138.325  25.993  1.00  0.00           H  
ATOM   2699 2HG  ARG B  98     219.085 136.846  25.005  1.00  0.00           H  
ATOM   2700 1HD  ARG B  98     219.193 138.208  22.986  1.00  0.00           H  
ATOM   2701 2HD  ARG B  98     219.313 139.670  23.992  1.00  0.00           H  
ATOM   2702  HE  ARG B  98     221.339 137.934  24.829  1.00  0.00           H  
ATOM   2703 1HH1 ARG B  98     220.434 139.691  21.925  1.00  0.00           H  
ATOM   2704 2HH1 ARG B  98     222.082 139.868  21.367  1.00  0.00           H  
ATOM   2705 1HH2 ARG B  98     223.475 138.170  24.094  1.00  0.00           H  
ATOM   2706 2HH2 ARG B  98     223.804 139.008  22.593  1.00  0.00           H  
ATOM   2707  N   GLU B  99     214.266 137.112  25.076  1.00  0.00           N  
ATOM   2708  CA  GLU B  99     212.831 137.365  25.032  1.00  0.00           C  
ATOM   2709  C   GLU B  99     212.150 136.912  26.315  1.00  0.00           C  
ATOM   2710  O   GLU B  99     211.243 137.576  26.817  1.00  0.00           O  
ATOM   2711  CB  GLU B  99     212.202 136.654  23.831  1.00  0.00           C  
ATOM   2712  CG  GLU B  99     212.534 137.280  22.484  1.00  0.00           C  
ATOM   2713  CD  GLU B  99     211.932 138.647  22.309  1.00  0.00           C  
ATOM   2714  OE1 GLU B  99     210.760 138.795  22.557  1.00  0.00           O  
ATOM   2715  OE2 GLU B  99     212.646 139.544  21.926  1.00  0.00           O  
ATOM   2716  H   GLU B  99     214.667 136.436  24.441  1.00  0.00           H  
ATOM   2717  HA  GLU B  99     212.674 138.440  24.934  1.00  0.00           H  
ATOM   2718 1HB  GLU B  99     212.532 135.617  23.809  1.00  0.00           H  
ATOM   2719 2HB  GLU B  99     211.117 136.650  23.939  1.00  0.00           H  
ATOM   2720 1HG  GLU B  99     213.617 137.358  22.389  1.00  0.00           H  
ATOM   2721 2HG  GLU B  99     212.174 136.625  21.691  1.00  0.00           H  
ATOM   2722  N   LEU B 100     212.591 135.776  26.844  1.00  0.00           N  
ATOM   2723  CA  LEU B 100     212.095 135.281  28.123  1.00  0.00           C  
ATOM   2724  C   LEU B 100     212.481 136.215  29.261  1.00  0.00           C  
ATOM   2725  O   LEU B 100     211.707 136.423  30.195  1.00  0.00           O  
ATOM   2726  CB  LEU B 100     212.645 133.876  28.396  1.00  0.00           C  
ATOM   2727  CG  LEU B 100     212.040 132.748  27.551  1.00  0.00           C  
ATOM   2728  CD1 LEU B 100     212.862 131.479  27.733  1.00  0.00           C  
ATOM   2729  CD2 LEU B 100     210.592 132.526  27.962  1.00  0.00           C  
ATOM   2730  H   LEU B 100     213.290 135.242  26.347  1.00  0.00           H  
ATOM   2731  HA  LEU B 100     211.006 135.246  28.080  1.00  0.00           H  
ATOM   2732 1HB  LEU B 100     213.719 133.883  28.219  1.00  0.00           H  
ATOM   2733 2HB  LEU B 100     212.472 133.633  29.445  1.00  0.00           H  
ATOM   2734  HG  LEU B 100     212.080 133.022  26.496  1.00  0.00           H  
ATOM   2735 1HD1 LEU B 100     212.432 130.677  27.132  1.00  0.00           H  
ATOM   2736 2HD1 LEU B 100     213.888 131.661  27.414  1.00  0.00           H  
ATOM   2737 3HD1 LEU B 100     212.854 131.189  28.783  1.00  0.00           H  
ATOM   2738 1HD2 LEU B 100     210.162 131.725  27.360  1.00  0.00           H  
ATOM   2739 2HD2 LEU B 100     210.551 132.250  29.016  1.00  0.00           H  
ATOM   2740 3HD2 LEU B 100     210.024 133.443  27.804  1.00  0.00           H  
ATOM   2741  N   LYS B 101     213.683 136.776  29.179  1.00  0.00           N  
ATOM   2742  CA  LYS B 101     214.139 137.758  30.155  1.00  0.00           C  
ATOM   2743  C   LYS B 101     213.195 138.952  30.217  1.00  0.00           C  
ATOM   2744  O   LYS B 101     212.776 139.370  31.297  1.00  0.00           O  
ATOM   2745  CB  LYS B 101     215.557 138.224  29.824  1.00  0.00           C  
ATOM   2746  CG  LYS B 101     216.132 139.235  30.807  1.00  0.00           C  
ATOM   2747  CD  LYS B 101     217.519 139.693  30.380  1.00  0.00           C  
ATOM   2748  CE  LYS B 101     218.096 140.702  31.362  1.00  0.00           C  
ATOM   2749  NZ  LYS B 101     217.345 141.986  31.347  1.00  0.00           N  
ATOM   2750  H   LYS B 101     214.295 136.515  28.420  1.00  0.00           H  
ATOM   2751  HA  LYS B 101     214.143 137.289  31.141  1.00  0.00           H  
ATOM   2752 1HB  LYS B 101     216.227 137.364  29.799  1.00  0.00           H  
ATOM   2753 2HB  LYS B 101     215.569 138.677  28.833  1.00  0.00           H  
ATOM   2754 1HG  LYS B 101     215.474 140.103  30.863  1.00  0.00           H  
ATOM   2755 2HG  LYS B 101     216.196 138.785  31.797  1.00  0.00           H  
ATOM   2756 1HD  LYS B 101     218.186 138.831  30.324  1.00  0.00           H  
ATOM   2757 2HD  LYS B 101     217.464 140.152  29.394  1.00  0.00           H  
ATOM   2758 1HE  LYS B 101     218.065 140.288  32.369  1.00  0.00           H  
ATOM   2759 2HE  LYS B 101     219.137 140.902  31.108  1.00  0.00           H  
ATOM   2760 1HZ  LYS B 101     217.758 142.627  32.010  1.00  0.00           H  
ATOM   2761 2HZ  LYS B 101     217.383 142.389  30.421  1.00  0.00           H  
ATOM   2762 3HZ  LYS B 101     216.382 141.816  31.600  1.00  0.00           H  
ATOM   2763  N   LYS B 102     212.864 139.499  29.052  1.00  0.00           N  
ATOM   2764  CA  LYS B 102     211.949 140.630  28.969  1.00  0.00           C  
ATOM   2765  C   LYS B 102     210.591 140.283  29.566  1.00  0.00           C  
ATOM   2766  O   LYS B 102     209.982 141.094  30.263  1.00  0.00           O  
ATOM   2767  CB  LYS B 102     211.786 141.082  27.516  1.00  0.00           C  
ATOM   2768  CG  LYS B 102     212.997 141.809  26.945  1.00  0.00           C  
ATOM   2769  CD  LYS B 102     212.681 142.425  25.590  1.00  0.00           C  
ATOM   2770  CE  LYS B 102     212.604 141.364  24.503  1.00  0.00           C  
ATOM   2771  NZ  LYS B 102     212.467 141.965  23.147  1.00  0.00           N  
ATOM   2772  H   LYS B 102     213.259 139.123  28.201  1.00  0.00           H  
ATOM   2773  HA  LYS B 102     212.363 141.455  29.550  1.00  0.00           H  
ATOM   2774 1HB  LYS B 102     211.588 140.215  26.886  1.00  0.00           H  
ATOM   2775 2HB  LYS B 102     210.927 141.748  27.437  1.00  0.00           H  
ATOM   2776 1HG  LYS B 102     213.305 142.598  27.631  1.00  0.00           H  
ATOM   2777 2HG  LYS B 102     213.822 141.106  26.831  1.00  0.00           H  
ATOM   2778 1HD  LYS B 102     211.726 142.950  25.642  1.00  0.00           H  
ATOM   2779 2HD  LYS B 102     213.457 143.144  25.328  1.00  0.00           H  
ATOM   2780 1HE  LYS B 102     213.506 140.753  24.526  1.00  0.00           H  
ATOM   2781 2HE  LYS B 102     211.748 140.715  24.686  1.00  0.00           H  
ATOM   2782 1HZ  LYS B 102     212.420 141.230  22.456  1.00  0.00           H  
ATOM   2783 2HZ  LYS B 102     211.624 142.519  23.108  1.00  0.00           H  
ATOM   2784 3HZ  LYS B 102     213.266 142.554  22.958  1.00  0.00           H  
ATOM   2785  N   VAL B 103     210.119 139.073  29.286  1.00  0.00           N  
ATOM   2786  CA  VAL B 103     208.879 138.579  29.872  1.00  0.00           C  
ATOM   2787  C   VAL B 103     208.998 138.450  31.384  1.00  0.00           C  
ATOM   2788  O   VAL B 103     208.087 138.825  32.124  1.00  0.00           O  
ATOM   2789  CB  VAL B 103     208.512 137.209  29.270  1.00  0.00           C  
ATOM   2790  CG1 VAL B 103     207.392 136.560  30.069  1.00  0.00           C  
ATOM   2791  CG2 VAL B 103     208.109 137.375  27.813  1.00  0.00           C  
ATOM   2792  H   VAL B 103     210.632 138.479  28.649  1.00  0.00           H  
ATOM   2793  HA  VAL B 103     208.087 139.299  29.663  1.00  0.00           H  
ATOM   2794  HB  VAL B 103     209.378 136.550  29.336  1.00  0.00           H  
ATOM   2795 1HG1 VAL B 103     207.146 135.592  29.631  1.00  0.00           H  
ATOM   2796 2HG1 VAL B 103     207.716 136.418  31.100  1.00  0.00           H  
ATOM   2797 3HG1 VAL B 103     206.511 137.201  30.049  1.00  0.00           H  
ATOM   2798 1HG2 VAL B 103     207.851 136.402  27.394  1.00  0.00           H  
ATOM   2799 2HG2 VAL B 103     207.247 138.038  27.747  1.00  0.00           H  
ATOM   2800 3HG2 VAL B 103     208.940 137.802  27.252  1.00  0.00           H  
ATOM   2801  N   ALA B 104     210.126 137.917  31.842  1.00  0.00           N  
ATOM   2802  CA  ALA B 104     210.373 137.750  33.268  1.00  0.00           C  
ATOM   2803  C   ALA B 104     210.334 139.089  33.994  1.00  0.00           C  
ATOM   2804  O   ALA B 104     209.800 139.192  35.098  1.00  0.00           O  
ATOM   2805  CB  ALA B 104     211.710 137.062  33.499  1.00  0.00           C  
ATOM   2806  H   ALA B 104     210.833 137.620  31.183  1.00  0.00           H  
ATOM   2807  HA  ALA B 104     209.581 137.126  33.685  1.00  0.00           H  
ATOM   2808 1HB  ALA B 104     211.880 136.943  34.567  1.00  0.00           H  
ATOM   2809 2HB  ALA B 104     211.703 136.081  33.021  1.00  0.00           H  
ATOM   2810 3HB  ALA B 104     212.508 137.667  33.069  1.00  0.00           H  
ATOM   2811  N   GLU B 105     210.904 140.114  33.368  1.00  0.00           N  
ATOM   2812  CA  GLU B 105     210.904 141.455  33.936  1.00  0.00           C  
ATOM   2813  C   GLU B 105     209.486 141.993  34.083  1.00  0.00           C  
ATOM   2814  O   GLU B 105     209.143 142.601  35.096  1.00  0.00           O  
ATOM   2815  CB  GLU B 105     211.732 142.402  33.064  1.00  0.00           C  
ATOM   2816  CG  GLU B 105     213.233 142.156  33.119  1.00  0.00           C  
ATOM   2817  CD  GLU B 105     214.007 143.059  32.200  1.00  0.00           C  
ATOM   2818  OE1 GLU B 105     213.403 143.893  31.569  1.00  0.00           O  
ATOM   2819  OE2 GLU B 105     215.205 142.915  32.129  1.00  0.00           O  
ATOM   2820  H   GLU B 105     211.346 139.957  32.474  1.00  0.00           H  
ATOM   2821  HA  GLU B 105     211.344 141.408  34.934  1.00  0.00           H  
ATOM   2822 1HB  GLU B 105     211.415 142.310  32.025  1.00  0.00           H  
ATOM   2823 2HB  GLU B 105     211.550 143.432  33.372  1.00  0.00           H  
ATOM   2824 1HG  GLU B 105     213.579 142.312  34.140  1.00  0.00           H  
ATOM   2825 2HG  GLU B 105     213.430 141.118  32.852  1.00  0.00           H  
ATOM   2826  N   LEU B 106     208.662 141.761  33.064  1.00  0.00           N  
ATOM   2827  CA  LEU B 106     207.269 142.187  33.094  1.00  0.00           C  
ATOM   2828  C   LEU B 106     206.478 141.411  34.138  1.00  0.00           C  
ATOM   2829  O   LEU B 106     205.613 141.965  34.815  1.00  0.00           O  
ATOM   2830  CB  LEU B 106     206.628 141.999  31.713  1.00  0.00           C  
ATOM   2831  CG  LEU B 106     207.127 142.945  30.613  1.00  0.00           C  
ATOM   2832  CD1 LEU B 106     206.641 142.449  29.258  1.00  0.00           C  
ATOM   2833  CD2 LEU B 106     206.629 144.355  30.890  1.00  0.00           C  
ATOM   2834  H   LEU B 106     209.013 141.282  32.249  1.00  0.00           H  
ATOM   2835  HA  LEU B 106     207.236 143.243  33.371  1.00  0.00           H  
ATOM   2836 1HB  LEU B 106     206.811 140.979  31.381  1.00  0.00           H  
ATOM   2837 2HB  LEU B 106     205.551 142.141  31.808  1.00  0.00           H  
ATOM   2838  HG  LEU B 106     208.218 142.941  30.598  1.00  0.00           H  
ATOM   2839 1HD1 LEU B 106     206.997 143.121  28.476  1.00  0.00           H  
ATOM   2840 2HD1 LEU B 106     207.028 141.446  29.077  1.00  0.00           H  
ATOM   2841 3HD1 LEU B 106     205.552 142.426  29.248  1.00  0.00           H  
ATOM   2842 1HD2 LEU B 106     206.985 145.027  30.109  1.00  0.00           H  
ATOM   2843 2HD2 LEU B 106     205.539 144.360  30.904  1.00  0.00           H  
ATOM   2844 3HD2 LEU B 106     207.006 144.691  31.857  1.00  0.00           H  
ATOM   2845  N   LEU B 107     206.780 140.123  34.263  1.00  0.00           N  
ATOM   2846  CA  LEU B 107     206.139 139.280  35.267  1.00  0.00           C  
ATOM   2847  C   LEU B 107     206.508 139.724  36.675  1.00  0.00           C  
ATOM   2848  O   LEU B 107     205.666 139.743  37.571  1.00  0.00           O  
ATOM   2849  CB  LEU B 107     206.542 137.814  35.065  1.00  0.00           C  
ATOM   2850  CG  LEU B 107     205.916 137.112  33.853  1.00  0.00           C  
ATOM   2851  CD1 LEU B 107     206.659 135.811  33.579  1.00  0.00           C  
ATOM   2852  CD2 LEU B 107     204.441 136.854  34.121  1.00  0.00           C  
ATOM   2853  H   LEU B 107     207.470 139.718  33.647  1.00  0.00           H  
ATOM   2854  HA  LEU B 107     205.059 139.379  35.162  1.00  0.00           H  
ATOM   2855 1HB  LEU B 107     207.624 137.763  34.955  1.00  0.00           H  
ATOM   2856 2HB  LEU B 107     206.261 137.251  35.955  1.00  0.00           H  
ATOM   2857  HG  LEU B 107     206.019 137.747  32.972  1.00  0.00           H  
ATOM   2858 1HD1 LEU B 107     206.214 135.313  32.718  1.00  0.00           H  
ATOM   2859 2HD1 LEU B 107     207.707 136.027  33.372  1.00  0.00           H  
ATOM   2860 3HD1 LEU B 107     206.587 135.162  34.451  1.00  0.00           H  
ATOM   2861 1HD2 LEU B 107     203.996 136.356  33.259  1.00  0.00           H  
ATOM   2862 2HD2 LEU B 107     204.337 136.219  35.001  1.00  0.00           H  
ATOM   2863 3HD2 LEU B 107     203.932 137.802  34.296  1.00  0.00           H  
ATOM   2864  N   GLN B 108     207.774 140.081  36.865  1.00  0.00           N  
ATOM   2865  CA  GLN B 108     208.245 140.583  38.152  1.00  0.00           C  
ATOM   2866  C   GLN B 108     207.531 141.872  38.534  1.00  0.00           C  
ATOM   2867  O   GLN B 108     207.177 142.077  39.695  1.00  0.00           O  
ATOM   2868  CB  GLN B 108     209.758 140.815  38.115  1.00  0.00           C  
ATOM   2869  CG  GLN B 108     210.584 139.540  38.122  1.00  0.00           C  
ATOM   2870  CD  GLN B 108     212.065 139.809  37.937  1.00  0.00           C  
ATOM   2871  OE1 GLN B 108     212.727 140.354  38.825  1.00  0.00           O  
ATOM   2872  NE2 GLN B 108     212.595 139.428  36.780  1.00  0.00           N  
ATOM   2873  H   GLN B 108     208.429 140.004  36.099  1.00  0.00           H  
ATOM   2874  HA  GLN B 108     208.018 139.840  38.915  1.00  0.00           H  
ATOM   2875 1HB  GLN B 108     210.018 141.380  37.220  1.00  0.00           H  
ATOM   2876 2HB  GLN B 108     210.055 141.413  38.977  1.00  0.00           H  
ATOM   2877 1HG  GLN B 108     210.445 139.034  39.078  1.00  0.00           H  
ATOM   2878 2HG  GLN B 108     210.249 138.898  37.308  1.00  0.00           H  
ATOM   2879 1HE2 GLN B 108     213.568 139.579  36.601  1.00  0.00           H  
ATOM   2880 2HE2 GLN B 108     212.022 138.989  36.088  1.00  0.00           H  
ATOM   2881  N   GLU B 109     207.320 142.741  37.549  1.00  0.00           N  
ATOM   2882  CA  GLU B 109     206.556 143.965  37.758  1.00  0.00           C  
ATOM   2883  C   GLU B 109     205.125 143.656  38.181  1.00  0.00           C  
ATOM   2884  O   GLU B 109     204.611 144.235  39.138  1.00  0.00           O  
ATOM   2885  CB  GLU B 109     206.549 144.813  36.484  1.00  0.00           C  
ATOM   2886  CG  GLU B 109     205.725 146.089  36.582  1.00  0.00           C  
ATOM   2887  CD  GLU B 109     205.703 146.872  35.299  1.00  0.00           C  
ATOM   2888  OE1 GLU B 109     206.530 146.618  34.456  1.00  0.00           O  
ATOM   2889  OE2 GLU B 109     204.858 147.724  35.161  1.00  0.00           O  
ATOM   2890  H   GLU B 109     207.700 142.547  36.634  1.00  0.00           H  
ATOM   2891  HA  GLU B 109     207.024 144.533  38.565  1.00  0.00           H  
ATOM   2892 1HB  GLU B 109     207.571 145.094  36.228  1.00  0.00           H  
ATOM   2893 2HB  GLU B 109     206.155 144.224  35.656  1.00  0.00           H  
ATOM   2894 1HG  GLU B 109     204.703 145.829  36.854  1.00  0.00           H  
ATOM   2895 2HG  GLU B 109     206.135 146.713  37.376  1.00  0.00           H  
ATOM   2896  N   LEU B 110     204.486 142.739  37.462  1.00  0.00           N  
ATOM   2897  CA  LEU B 110     203.113 142.351  37.760  1.00  0.00           C  
ATOM   2898  C   LEU B 110     203.016 141.683  39.127  1.00  0.00           C  
ATOM   2899  O   LEU B 110     202.060 141.909  39.872  1.00  0.00           O  
ATOM   2900  CB  LEU B 110     202.584 141.400  36.679  1.00  0.00           C  
ATOM   2901  CG  LEU B 110     202.322 142.032  35.306  1.00  0.00           C  
ATOM   2902  CD1 LEU B 110     202.125 140.934  34.270  1.00  0.00           C  
ATOM   2903  CD2 LEU B 110     201.099 142.934  35.387  1.00  0.00           C  
ATOM   2904  H   LEU B 110     204.965 142.300  36.687  1.00  0.00           H  
ATOM   2905  HA  LEU B 110     202.498 143.249  37.787  1.00  0.00           H  
ATOM   2906 1HB  LEU B 110     203.305 140.596  36.541  1.00  0.00           H  
ATOM   2907 2HB  LEU B 110     201.648 140.964  37.027  1.00  0.00           H  
ATOM   2908  HG  LEU B 110     203.189 142.622  35.006  1.00  0.00           H  
ATOM   2909 1HD1 LEU B 110     201.939 141.384  33.294  1.00  0.00           H  
ATOM   2910 2HD1 LEU B 110     203.022 140.317  34.219  1.00  0.00           H  
ATOM   2911 3HD1 LEU B 110     201.274 140.316  34.552  1.00  0.00           H  
ATOM   2912 1HD2 LEU B 110     200.914 143.384  34.412  1.00  0.00           H  
ATOM   2913 2HD2 LEU B 110     200.232 142.344  35.686  1.00  0.00           H  
ATOM   2914 3HD2 LEU B 110     201.274 143.720  36.122  1.00  0.00           H  
ATOM   2915  N   ALA B 111     204.009 140.863  39.452  1.00  0.00           N  
ATOM   2916  CA  ALA B 111     204.031 140.155  40.727  1.00  0.00           C  
ATOM   2917  C   ALA B 111     204.049 141.130  41.899  1.00  0.00           C  
ATOM   2918  O   ALA B 111     203.360 140.925  42.897  1.00  0.00           O  
ATOM   2919  CB  ALA B 111     205.231 139.223  40.795  1.00  0.00           C  
ATOM   2920  H   ALA B 111     204.767 140.727  38.800  1.00  0.00           H  
ATOM   2921  HA  ALA B 111     203.123 139.559  40.809  1.00  0.00           H  
ATOM   2922 1HB  ALA B 111     205.233 138.701  41.752  1.00  0.00           H  
ATOM   2923 2HB  ALA B 111     205.173 138.497  39.984  1.00  0.00           H  
ATOM   2924 3HB  ALA B 111     206.148 139.804  40.695  1.00  0.00           H  
ATOM   2925  N   LYS B 112     204.840 142.190  41.769  1.00  0.00           N  
ATOM   2926  CA  LYS B 112     204.974 143.179  42.830  1.00  0.00           C  
ATOM   2927  C   LYS B 112     203.719 144.035  42.945  1.00  0.00           C  
ATOM   2928  O   LYS B 112     203.272 144.353  44.046  1.00  0.00           O  
ATOM   2929  CB  LYS B 112     206.196 144.066  42.583  1.00  0.00           C  
ATOM   2930  CG  LYS B 112     207.532 143.383  42.843  1.00  0.00           C  
ATOM   2931  CD  LYS B 112     208.696 144.321  42.563  1.00  0.00           C  
ATOM   2932  CE  LYS B 112     210.001 143.766  43.115  1.00  0.00           C  
ATOM   2933  NZ  LYS B 112     210.376 142.479  42.468  1.00  0.00           N  
ATOM   2934  H   LYS B 112     205.363 142.311  40.914  1.00  0.00           H  
ATOM   2935  HA  LYS B 112     205.105 142.657  43.777  1.00  0.00           H  
ATOM   2936 1HB  LYS B 112     206.192 144.411  41.549  1.00  0.00           H  
ATOM   2937 2HB  LYS B 112     206.141 144.947  43.222  1.00  0.00           H  
ATOM   2938 1HG  LYS B 112     207.579 143.059  43.883  1.00  0.00           H  
ATOM   2939 2HG  LYS B 112     207.622 142.505  42.203  1.00  0.00           H  
ATOM   2940 1HD  LYS B 112     208.798 144.464  41.486  1.00  0.00           H  
ATOM   2941 2HD  LYS B 112     208.501 145.290  43.023  1.00  0.00           H  
ATOM   2942 1HE  LYS B 112     210.800 144.487  42.952  1.00  0.00           H  
ATOM   2943 2HE  LYS B 112     209.902 143.603  44.188  1.00  0.00           H  
ATOM   2944 1HZ  LYS B 112     211.244 142.145  42.861  1.00  0.00           H  
ATOM   2945 2HZ  LYS B 112     209.649 141.796  42.629  1.00  0.00           H  
ATOM   2946 3HZ  LYS B 112     210.489 142.622  41.475  1.00  0.00           H  
ATOM   2947  N   LYS B 113     203.155 144.408  41.800  1.00  0.00           N  
ATOM   2948  CA  LYS B 113     201.955 145.234  41.770  1.00  0.00           C  
ATOM   2949  C   LYS B 113     200.736 144.452  42.241  1.00  0.00           C  
ATOM   2950  O   LYS B 113     199.874 144.987  42.937  1.00  0.00           O  
ATOM   2951  CB  LYS B 113     201.717 145.782  40.362  1.00  0.00           C  
ATOM   2952  CG  LYS B 113     202.683 146.882  39.944  1.00  0.00           C  
ATOM   2953  CD  LYS B 113     202.415 147.341  38.518  1.00  0.00           C  
ATOM   2954  CE  LYS B 113     203.264 148.551  38.156  1.00  0.00           C  
ATOM   2955  NZ  LYS B 113     203.123 148.920  36.721  1.00  0.00           N  
ATOM   2956  H   LYS B 113     203.570 144.111  40.928  1.00  0.00           H  
ATOM   2957  HA  LYS B 113     202.093 146.072  42.454  1.00  0.00           H  
ATOM   2958 1HB  LYS B 113     201.798 144.972  39.638  1.00  0.00           H  
ATOM   2959 2HB  LYS B 113     200.705 146.182  40.294  1.00  0.00           H  
ATOM   2960 1HG  LYS B 113     202.579 147.735  40.616  1.00  0.00           H  
ATOM   2961 2HG  LYS B 113     203.706 146.513  40.011  1.00  0.00           H  
ATOM   2962 1HD  LYS B 113     202.641 146.528  37.826  1.00  0.00           H  
ATOM   2963 2HD  LYS B 113     201.363 147.603  38.412  1.00  0.00           H  
ATOM   2964 1HE  LYS B 113     202.965 149.401  38.768  1.00  0.00           H  
ATOM   2965 2HE  LYS B 113     204.312 148.335  38.361  1.00  0.00           H  
ATOM   2966 1HZ  LYS B 113     203.700 149.724  36.522  1.00  0.00           H  
ATOM   2967 2HZ  LYS B 113     203.416 148.144  36.143  1.00  0.00           H  
ATOM   2968 3HZ  LYS B 113     202.158 149.141  36.523  1.00  0.00           H  
ATOM   2969  N   ALA B 114     200.671 143.181  41.859  1.00  0.00           N  
ATOM   2970  CA  ALA B 114     199.548 142.328  42.225  1.00  0.00           C  
ATOM   2971  C   ALA B 114     199.754 141.705  43.600  1.00  0.00           C  
ATOM   2972  O   ALA B 114     198.792 141.413  44.308  1.00  0.00           O  
ATOM   2973  CB  ALA B 114     199.345 141.242  41.178  1.00  0.00           C  
ATOM   2974  H   ALA B 114     201.420 142.797  41.300  1.00  0.00           H  
ATOM   2975  HA  ALA B 114     198.648 142.940  42.270  1.00  0.00           H  
ATOM   2976 1HB  ALA B 114     198.502 140.613  41.465  1.00  0.00           H  
ATOM   2977 2HB  ALA B 114     199.141 141.703  40.211  1.00  0.00           H  
ATOM   2978 3HB  ALA B 114     200.244 140.633  41.106  1.00  0.00           H  
ATOM   2979  N   GLY B 115     201.013 141.504  43.970  1.00  0.00           N  
ATOM   2980  CA  GLY B 115     201.348 140.816  45.211  1.00  0.00           C  
ATOM   2981  C   GLY B 115     201.055 139.325  45.111  1.00  0.00           C  
ATOM   2982  O   GLY B 115     200.566 138.713  46.059  1.00  0.00           O  
ATOM   2983  H   GLY B 115     201.760 141.835  43.374  1.00  0.00           H  
ATOM   2984 1HA  GLY B 115     202.402 140.969  45.440  1.00  0.00           H  
ATOM   2985 2HA  GLY B 115     200.775 141.248  46.031  1.00  0.00           H  
ATOM   2986  N   VAL B 116     201.360 138.745  43.955  1.00  0.00           N  
ATOM   2987  CA  VAL B 116     201.006 137.357  43.679  1.00  0.00           C  
ATOM   2988  C   VAL B 116     202.242 136.527  43.356  1.00  0.00           C  
ATOM   2989  O   VAL B 116     202.794 136.617  42.260  1.00  0.00           O  
ATOM   2990  CB  VAL B 116     200.019 137.281  42.499  1.00  0.00           C  
ATOM   2991  CG1 VAL B 116     199.658 135.834  42.199  1.00  0.00           C  
ATOM   2992  CG2 VAL B 116     198.772 138.093  42.815  1.00  0.00           C  
ATOM   2993  H   VAL B 116     201.849 139.278  43.250  1.00  0.00           H  
ATOM   2994  HA  VAL B 116     200.546 136.931  44.571  1.00  0.00           H  
ATOM   2995  HB  VAL B 116     200.500 137.684  41.608  1.00  0.00           H  
ATOM   2996 1HG1 VAL B 116     198.960 135.799  41.362  1.00  0.00           H  
ATOM   2997 2HG1 VAL B 116     200.561 135.280  41.940  1.00  0.00           H  
ATOM   2998 3HG1 VAL B 116     199.194 135.385  43.076  1.00  0.00           H  
ATOM   2999 1HG2 VAL B 116     198.079 138.036  41.976  1.00  0.00           H  
ATOM   3000 2HG2 VAL B 116     198.294 137.694  43.709  1.00  0.00           H  
ATOM   3001 3HG2 VAL B 116     199.049 139.134  42.985  1.00  0.00           H  
ATOM   3002  N   PRO B 117     202.674 135.719  44.320  1.00  0.00           N  
ATOM   3003  CA  PRO B 117     203.874 134.908  44.158  1.00  0.00           C  
ATOM   3004  C   PRO B 117     203.794 134.049  42.901  1.00  0.00           C  
ATOM   3005  O   PRO B 117     204.810 133.768  42.266  1.00  0.00           O  
ATOM   3006  CB  PRO B 117     203.883 134.051  45.428  1.00  0.00           C  
ATOM   3007  CG  PRO B 117     203.218 134.907  46.452  1.00  0.00           C  
ATOM   3008  CD  PRO B 117     202.117 135.604  45.698  1.00  0.00           C  
ATOM   3009  HA  PRO B 117     204.730 135.574  44.051  1.00  0.00           H  
ATOM   3010 1HB  PRO B 117     203.348 133.107  45.249  1.00  0.00           H  
ATOM   3011 2HB  PRO B 117     204.917 133.789  45.697  1.00  0.00           H  
ATOM   3012 1HG  PRO B 117     202.840 134.287  47.278  1.00  0.00           H  
ATOM   3013 2HG  PRO B 117     203.943 135.610  46.888  1.00  0.00           H  
ATOM   3014 1HD  PRO B 117     201.209 134.983  45.718  1.00  0.00           H  
ATOM   3015 2HD  PRO B 117     201.925 136.587  46.154  1.00  0.00           H  
ATOM   3016  N   ALA B 118     202.580 133.638  42.548  1.00  0.00           N  
ATOM   3017  CA  ALA B 118     202.370 132.776  41.392  1.00  0.00           C  
ATOM   3018  C   ALA B 118     202.938 133.403  40.126  1.00  0.00           C  
ATOM   3019  O   ALA B 118     203.429 132.704  39.240  1.00  0.00           O  
ATOM   3020  CB  ALA B 118     200.888 132.478  41.216  1.00  0.00           C  
ATOM   3021  H   ALA B 118     201.784 133.930  43.096  1.00  0.00           H  
ATOM   3022  HA  ALA B 118     202.898 131.837  41.561  1.00  0.00           H  
ATOM   3023 1HB  ALA B 118     200.746 131.833  40.349  1.00  0.00           H  
ATOM   3024 2HB  ALA B 118     200.508 131.978  42.107  1.00  0.00           H  
ATOM   3025 3HB  ALA B 118     200.345 133.411  41.066  1.00  0.00           H  
ATOM   3026  N   ILE B 119     202.870 134.728  40.048  1.00  0.00           N  
ATOM   3027  CA  ILE B 119     203.427 135.457  38.913  1.00  0.00           C  
ATOM   3028  C   ILE B 119     204.948 135.438  38.939  1.00  0.00           C  
ATOM   3029  O   ILE B 119     205.594 135.272  37.903  1.00  0.00           O  
ATOM   3030  CB  ILE B 119     202.932 136.915  38.900  1.00  0.00           C  
ATOM   3031  CG1 ILE B 119     201.410 136.961  38.741  1.00  0.00           C  
ATOM   3032  CG2 ILE B 119     203.611 137.697  37.786  1.00  0.00           C  
ATOM   3033  CD1 ILE B 119     200.819 138.341  38.916  1.00  0.00           C  
ATOM   3034  H   ILE B 119     202.422 135.243  40.792  1.00  0.00           H  
ATOM   3035  HA  ILE B 119     203.103 134.966  37.994  1.00  0.00           H  
ATOM   3036  HB  ILE B 119     203.163 137.386  39.855  1.00  0.00           H  
ATOM   3037 1HG1 ILE B 119     201.137 136.596  37.751  1.00  0.00           H  
ATOM   3038 2HG1 ILE B 119     200.947 136.298  39.472  1.00  0.00           H  
ATOM   3039 1HG2 ILE B 119     203.249 138.725  37.790  1.00  0.00           H  
ATOM   3040 2HG2 ILE B 119     204.689 137.691  37.942  1.00  0.00           H  
ATOM   3041 3HG2 ILE B 119     203.381 137.235  36.825  1.00  0.00           H  
ATOM   3042 1HD1 ILE B 119     199.737 138.293  38.789  1.00  0.00           H  
ATOM   3043 2HD1 ILE B 119     201.051 138.712  39.915  1.00  0.00           H  
ATOM   3044 3HD1 ILE B 119     201.241 139.015  38.171  1.00  0.00           H  
ATOM   3045  N   LEU B 120     205.516 135.609  40.127  1.00  0.00           N  
ATOM   3046  CA  LEU B 120     206.962 135.535  40.302  1.00  0.00           C  
ATOM   3047  C   LEU B 120     207.489 134.147  39.957  1.00  0.00           C  
ATOM   3048  O   LEU B 120     208.579 134.004  39.407  1.00  0.00           O  
ATOM   3049  CB  LEU B 120     207.339 135.889  41.746  1.00  0.00           C  
ATOM   3050  CG  LEU B 120     208.842 136.009  42.030  1.00  0.00           C  
ATOM   3051  CD1 LEU B 120     209.425 137.151  41.210  1.00  0.00           C  
ATOM   3052  CD2 LEU B 120     209.060 136.237  43.519  1.00  0.00           C  
ATOM   3053  H   LEU B 120     204.934 135.797  40.930  1.00  0.00           H  
ATOM   3054  HA  LEU B 120     207.431 136.245  39.618  1.00  0.00           H  
ATOM   3055 1HB  LEU B 120     206.877 136.841  42.002  1.00  0.00           H  
ATOM   3056 2HB  LEU B 120     206.937 135.123  42.408  1.00  0.00           H  
ATOM   3057  HG  LEU B 120     209.344 135.090  41.726  1.00  0.00           H  
ATOM   3058 1HD1 LEU B 120     210.493 137.236  41.413  1.00  0.00           H  
ATOM   3059 2HD1 LEU B 120     209.272 136.953  40.149  1.00  0.00           H  
ATOM   3060 3HD1 LEU B 120     208.930 138.083  41.481  1.00  0.00           H  
ATOM   3061 1HD2 LEU B 120     210.129 136.321  43.721  1.00  0.00           H  
ATOM   3062 2HD2 LEU B 120     208.560 137.156  43.823  1.00  0.00           H  
ATOM   3063 3HD2 LEU B 120     208.650 135.397  44.080  1.00  0.00           H  
ATOM   3064  N   ARG B 121     206.705 133.125  40.289  1.00  0.00           N  
ATOM   3065  CA  ARG B 121     207.029 131.757  39.903  1.00  0.00           C  
ATOM   3066  C   ARG B 121     207.126 131.618  38.389  1.00  0.00           C  
ATOM   3067  O   ARG B 121     208.006 130.931  37.873  1.00  0.00           O  
ATOM   3068  CB  ARG B 121     205.981 130.788  40.431  1.00  0.00           C  
ATOM   3069  CG  ARG B 121     205.992 130.596  41.939  1.00  0.00           C  
ATOM   3070  CD  ARG B 121     205.121 129.466  42.355  1.00  0.00           C  
ATOM   3071  NE  ARG B 121     204.995 129.382  43.801  1.00  0.00           N  
ATOM   3072  CZ  ARG B 121     203.980 129.910  44.512  1.00  0.00           C  
ATOM   3073  NH1 ARG B 121     203.014 130.557  43.899  1.00  0.00           N  
ATOM   3074  NH2 ARG B 121     203.956 129.779  45.827  1.00  0.00           N  
ATOM   3075  H   ARG B 121     205.863 133.302  40.819  1.00  0.00           H  
ATOM   3076  HA  ARG B 121     208.003 131.502  40.321  1.00  0.00           H  
ATOM   3077 1HB  ARG B 121     204.989 131.138  40.150  1.00  0.00           H  
ATOM   3078 2HB  ARG B 121     206.126 129.810  39.973  1.00  0.00           H  
ATOM   3079 1HG  ARG B 121     207.008 130.385  42.273  1.00  0.00           H  
ATOM   3080 2HG  ARG B 121     205.631 131.503  42.425  1.00  0.00           H  
ATOM   3081 1HD  ARG B 121     204.125 129.600  41.933  1.00  0.00           H  
ATOM   3082 2HD  ARG B 121     205.544 128.529  41.994  1.00  0.00           H  
ATOM   3083  HE  ARG B 121     205.720 128.892  44.308  1.00  0.00           H  
ATOM   3084 1HH1 ARG B 121     203.032 130.657  42.894  1.00  0.00           H  
ATOM   3085 2HH1 ARG B 121     202.253 130.953  44.432  1.00  0.00           H  
ATOM   3086 1HH2 ARG B 121     204.700 129.282  46.299  1.00  0.00           H  
ATOM   3087 2HH2 ARG B 121     203.197 130.175  46.360  1.00  0.00           H  
ATOM   3088  N   GLY B 122     206.214 132.276  37.680  1.00  0.00           N  
ATOM   3089  CA  GLY B 122     206.263 132.323  36.225  1.00  0.00           C  
ATOM   3090  C   GLY B 122     207.533 133.010  35.739  1.00  0.00           C  
ATOM   3091  O   GLY B 122     208.158 132.570  34.773  1.00  0.00           O  
ATOM   3092  H   GLY B 122     205.467 132.755  38.165  1.00  0.00           H  
ATOM   3093 1HA  GLY B 122     206.217 131.310  35.826  1.00  0.00           H  
ATOM   3094 2HA  GLY B 122     205.390 132.856  35.849  1.00  0.00           H  
ATOM   3095  N   ALA B 123     207.907 134.093  36.411  1.00  0.00           N  
ATOM   3096  CA  ALA B 123     209.130 134.817  36.081  1.00  0.00           C  
ATOM   3097  C   ALA B 123     210.357 133.933  36.257  1.00  0.00           C  
ATOM   3098  O   ALA B 123     211.290 133.982  35.457  1.00  0.00           O  
ATOM   3099  CB  ALA B 123     209.253 136.069  36.936  1.00  0.00           C  
ATOM   3100  H   ALA B 123     207.332 134.424  37.174  1.00  0.00           H  
ATOM   3101  HA  ALA B 123     209.083 135.110  35.033  1.00  0.00           H  
ATOM   3102 1HB  ALA B 123     210.170 136.600  36.678  1.00  0.00           H  
ATOM   3103 2HB  ALA B 123     208.396 136.719  36.755  1.00  0.00           H  
ATOM   3104 3HB  ALA B 123     209.281 135.790  37.987  1.00  0.00           H  
ATOM   3105  N   LEU B 124     210.353 133.125  37.313  1.00  0.00           N  
ATOM   3106  CA  LEU B 124     211.449 132.201  37.577  1.00  0.00           C  
ATOM   3107  C   LEU B 124     211.526 131.117  36.508  1.00  0.00           C  
ATOM   3108  O   LEU B 124     212.610 130.745  36.064  1.00  0.00           O  
ATOM   3109  CB  LEU B 124     211.277 131.555  38.957  1.00  0.00           C  
ATOM   3110  CG  LEU B 124     212.363 130.551  39.362  1.00  0.00           C  
ATOM   3111  CD1 LEU B 124     213.728 131.223  39.292  1.00  0.00           C  
ATOM   3112  CD2 LEU B 124     212.079 130.034  40.765  1.00  0.00           C  
ATOM   3113  H   LEU B 124     209.568 133.152  37.950  1.00  0.00           H  
ATOM   3114  HA  LEU B 124     212.386 132.759  37.547  1.00  0.00           H  
ATOM   3115 1HB  LEU B 124     211.257 132.343  39.709  1.00  0.00           H  
ATOM   3116 2HB  LEU B 124     210.319 131.035  38.981  1.00  0.00           H  
ATOM   3117  HG  LEU B 124     212.366 129.716  38.661  1.00  0.00           H  
ATOM   3118 1HD1 LEU B 124     214.500 130.509  39.580  1.00  0.00           H  
ATOM   3119 2HD1 LEU B 124     213.913 131.566  38.274  1.00  0.00           H  
ATOM   3120 3HD1 LEU B 124     213.749 132.074  39.972  1.00  0.00           H  
ATOM   3121 1HD2 LEU B 124     212.851 129.319  41.052  1.00  0.00           H  
ATOM   3122 2HD2 LEU B 124     212.077 130.868  41.467  1.00  0.00           H  
ATOM   3123 3HD2 LEU B 124     211.106 129.543  40.781  1.00  0.00           H  
ATOM   3124  N   LEU B 125     210.365 130.614  36.099  1.00  0.00           N  
ATOM   3125  CA  LEU B 125     210.290 129.646  35.012  1.00  0.00           C  
ATOM   3126  C   LEU B 125     210.898 130.206  33.733  1.00  0.00           C  
ATOM   3127  O   LEU B 125     211.676 129.530  33.057  1.00  0.00           O  
ATOM   3128  CB  LEU B 125     208.831 129.245  34.760  1.00  0.00           C  
ATOM   3129  CG  LEU B 125     208.592 128.334  33.549  1.00  0.00           C  
ATOM   3130  CD1 LEU B 125     209.308 127.007  33.762  1.00  0.00           C  
ATOM   3131  CD2 LEU B 125     207.097 128.124  33.358  1.00  0.00           C  
ATOM   3132  H   LEU B 125     209.512 130.912  36.553  1.00  0.00           H  
ATOM   3133  HA  LEU B 125     210.866 128.764  35.296  1.00  0.00           H  
ATOM   3134 1HB  LEU B 125     208.455 128.729  35.642  1.00  0.00           H  
ATOM   3135 2HB  LEU B 125     208.242 130.150  34.615  1.00  0.00           H  
ATOM   3136  HG  LEU B 125     209.010 128.798  32.656  1.00  0.00           H  
ATOM   3137 1HD1 LEU B 125     209.138 126.359  32.902  1.00  0.00           H  
ATOM   3138 2HD1 LEU B 125     210.377 127.184  33.876  1.00  0.00           H  
ATOM   3139 3HD1 LEU B 125     208.922 126.525  34.660  1.00  0.00           H  
ATOM   3140 1HD2 LEU B 125     206.927 127.477  32.497  1.00  0.00           H  
ATOM   3141 2HD2 LEU B 125     206.678 127.658  34.251  1.00  0.00           H  
ATOM   3142 3HD2 LEU B 125     206.613 129.086  33.190  1.00  0.00           H  
ATOM   3143  N   ALA B 126     210.543 131.443  33.407  1.00  0.00           N  
ATOM   3144  CA  ALA B 126     211.071 132.104  32.218  1.00  0.00           C  
ATOM   3145  C   ALA B 126     212.590 132.198  32.269  1.00  0.00           C  
ATOM   3146  O   ALA B 126     213.271 131.949  31.275  1.00  0.00           O  
ATOM   3147  CB  ALA B 126     210.461 133.490  32.069  1.00  0.00           C  
ATOM   3148  H   ALA B 126     209.890 131.938  33.996  1.00  0.00           H  
ATOM   3149  HA  ALA B 126     210.807 131.508  31.343  1.00  0.00           H  
ATOM   3150 1HB  ALA B 126     210.864 133.971  31.177  1.00  0.00           H  
ATOM   3151 2HB  ALA B 126     209.378 133.403  31.975  1.00  0.00           H  
ATOM   3152 3HB  ALA B 126     210.701 134.089  32.945  1.00  0.00           H  
ATOM   3153  N   LEU B 127     213.116 132.558  33.436  1.00  0.00           N  
ATOM   3154  CA  LEU B 127     214.551 132.759  33.599  1.00  0.00           C  
ATOM   3155  C   LEU B 127     215.296 131.431  33.605  1.00  0.00           C  
ATOM   3156  O   LEU B 127     216.359 131.301  32.996  1.00  0.00           O  
ATOM   3157  CB  LEU B 127     214.835 133.518  34.901  1.00  0.00           C  
ATOM   3158  CG  LEU B 127     214.364 134.976  34.937  1.00  0.00           C  
ATOM   3159  CD1 LEU B 127     214.423 135.495  36.368  1.00  0.00           C  
ATOM   3160  CD2 LEU B 127     215.238 135.816  34.016  1.00  0.00           C  
ATOM   3161  H   LEU B 127     212.506 132.695  34.229  1.00  0.00           H  
ATOM   3162  HA  LEU B 127     214.917 133.340  32.753  1.00  0.00           H  
ATOM   3163 1HB  LEU B 127     214.349 132.993  35.722  1.00  0.00           H  
ATOM   3164 2HB  LEU B 127     215.910 133.512  35.080  1.00  0.00           H  
ATOM   3165  HG  LEU B 127     213.327 135.033  34.604  1.00  0.00           H  
ATOM   3166 1HD1 LEU B 127     214.088 136.532  36.394  1.00  0.00           H  
ATOM   3167 2HD1 LEU B 127     213.774 134.889  37.001  1.00  0.00           H  
ATOM   3168 3HD1 LEU B 127     215.447 135.434  36.735  1.00  0.00           H  
ATOM   3169 1HD2 LEU B 127     214.902 136.852  34.041  1.00  0.00           H  
ATOM   3170 2HD2 LEU B 127     216.275 135.761  34.349  1.00  0.00           H  
ATOM   3171 3HD2 LEU B 127     215.163 135.435  32.998  1.00  0.00           H  
ATOM   3172  N   GLU B 128     214.735 130.447  34.297  1.00  0.00           N  
ATOM   3173  CA  GLU B 128     215.368 129.139  34.420  1.00  0.00           C  
ATOM   3174  C   GLU B 128     215.568 128.493  33.054  1.00  0.00           C  
ATOM   3175  O   GLU B 128     216.640 127.966  32.758  1.00  0.00           O  
ATOM   3176  CB  GLU B 128     214.528 128.221  35.311  1.00  0.00           C  
ATOM   3177  CG  GLU B 128     215.084 126.813  35.466  1.00  0.00           C  
ATOM   3178  CD  GLU B 128     214.323 125.990  36.468  1.00  0.00           C  
ATOM   3179  OE1 GLU B 128     213.329 126.463  36.964  1.00  0.00           O  
ATOM   3180  OE2 GLU B 128     214.736 124.887  36.737  1.00  0.00           O  
ATOM   3181  H   GLU B 128     213.847 130.607  34.750  1.00  0.00           H  
ATOM   3182  HA  GLU B 128     216.352 129.272  34.870  1.00  0.00           H  
ATOM   3183 1HB  GLU B 128     214.443 128.659  36.306  1.00  0.00           H  
ATOM   3184 2HB  GLU B 128     213.520 128.140  34.903  1.00  0.00           H  
ATOM   3185 1HG  GLU B 128     215.048 126.311  34.499  1.00  0.00           H  
ATOM   3186 2HG  GLU B 128     216.127 126.877  35.772  1.00  0.00           H  
ATOM   3187  N   VAL B 129     214.532 128.538  32.226  1.00  0.00           N  
ATOM   3188  CA  VAL B 129     214.601 127.986  30.879  1.00  0.00           C  
ATOM   3189  C   VAL B 129     215.486 128.839  29.978  1.00  0.00           C  
ATOM   3190  O   VAL B 129     216.213 128.318  29.132  1.00  0.00           O  
ATOM   3191  CB  VAL B 129     213.191 127.890  30.268  1.00  0.00           C  
ATOM   3192  CG1 VAL B 129     213.272 127.508  28.798  1.00  0.00           C  
ATOM   3193  CG2 VAL B 129     212.358 126.880  31.042  1.00  0.00           C  
ATOM   3194  H   VAL B 129     213.671 128.969  32.537  1.00  0.00           H  
ATOM   3195  HA  VAL B 129     215.048 126.993  30.935  1.00  0.00           H  
ATOM   3196  HB  VAL B 129     212.715 128.870  30.320  1.00  0.00           H  
ATOM   3197 1HG1 VAL B 129     212.266 127.446  28.382  1.00  0.00           H  
ATOM   3198 2HG1 VAL B 129     213.841 128.264  28.257  1.00  0.00           H  
ATOM   3199 3HG1 VAL B 129     213.765 126.542  28.700  1.00  0.00           H  
ATOM   3200 1HG2 VAL B 129     211.362 126.818  30.605  1.00  0.00           H  
ATOM   3201 2HG2 VAL B 129     212.837 125.901  30.995  1.00  0.00           H  
ATOM   3202 3HG2 VAL B 129     212.279 127.195  32.083  1.00  0.00           H  
ATOM   3203  N   ALA B 130     215.422 130.152  30.167  1.00  0.00           N  
ATOM   3204  CA  ALA B 130     216.274 131.075  29.427  1.00  0.00           C  
ATOM   3205  C   ALA B 130     217.747 130.741  29.621  1.00  0.00           C  
ATOM   3206  O   ALA B 130     218.534 130.788  28.676  1.00  0.00           O  
ATOM   3207  CB  ALA B 130     215.997 132.511  29.853  1.00  0.00           C  
ATOM   3208  H   ALA B 130     214.764 130.522  30.838  1.00  0.00           H  
ATOM   3209  HA  ALA B 130     216.051 130.978  28.366  1.00  0.00           H  
ATOM   3210 1HB  ALA B 130     216.640 133.186  29.290  1.00  0.00           H  
ATOM   3211 2HB  ALA B 130     214.953 132.753  29.653  1.00  0.00           H  
ATOM   3212 3HB  ALA B 130     216.196 132.617  30.917  1.00  0.00           H  
ATOM   3213  N   VAL B 131     218.113 130.399  30.852  1.00  0.00           N  
ATOM   3214  CA  VAL B 131     219.477 129.982  31.157  1.00  0.00           C  
ATOM   3215  C   VAL B 131     219.815 128.661  30.477  1.00  0.00           C  
ATOM   3216  O   VAL B 131     220.903 128.496  29.926  1.00  0.00           O  
ATOM   3217  CB  VAL B 131     219.662 129.834  32.680  1.00  0.00           C  
ATOM   3218  CG1 VAL B 131     220.980 129.139  32.990  1.00  0.00           C  
ATOM   3219  CG2 VAL B 131     219.605 131.203  33.343  1.00  0.00           C  
ATOM   3220  H   VAL B 131     217.431 130.428  31.595  1.00  0.00           H  
ATOM   3221  HA  VAL B 131     220.164 130.736  30.773  1.00  0.00           H  
ATOM   3222  HB  VAL B 131     218.866 129.204  33.074  1.00  0.00           H  
ATOM   3223 1HG1 VAL B 131     221.095 129.043  34.070  1.00  0.00           H  
ATOM   3224 2HG1 VAL B 131     220.984 128.148  32.536  1.00  0.00           H  
ATOM   3225 3HG1 VAL B 131     221.805 129.727  32.590  1.00  0.00           H  
ATOM   3226 1HG2 VAL B 131     219.736 131.090  34.419  1.00  0.00           H  
ATOM   3227 2HG2 VAL B 131     220.398 131.834  32.944  1.00  0.00           H  
ATOM   3228 3HG2 VAL B 131     218.638 131.664  33.141  1.00  0.00           H  
ATOM   3229  N   ARG B 132     218.875 127.722  30.518  1.00  0.00           N  
ATOM   3230  CA  ARG B 132     219.035 126.449  29.828  1.00  0.00           C  
ATOM   3231  C   ARG B 132     219.307 126.658  28.344  1.00  0.00           C  
ATOM   3232  O   ARG B 132     220.142 125.975  27.754  1.00  0.00           O  
ATOM   3233  CB  ARG B 132     217.791 125.588  29.997  1.00  0.00           C  
ATOM   3234  CG  ARG B 132     217.883 124.204  29.376  1.00  0.00           C  
ATOM   3235  CD  ARG B 132     216.607 123.455  29.517  1.00  0.00           C  
ATOM   3236  NE  ARG B 132     216.670 122.152  28.872  1.00  0.00           N  
ATOM   3237  CZ  ARG B 132     217.105 121.025  29.466  1.00  0.00           C  
ATOM   3238  NH1 ARG B 132     217.511 121.055  30.716  1.00  0.00           N  
ATOM   3239  NH2 ARG B 132     217.123 119.887  28.793  1.00  0.00           N  
ATOM   3240  H   ARG B 132     218.031 127.896  31.044  1.00  0.00           H  
ATOM   3241  HA  ARG B 132     219.893 125.930  30.251  1.00  0.00           H  
ATOM   3242 1HB  ARG B 132     217.579 125.462  31.057  1.00  0.00           H  
ATOM   3243 2HB  ARG B 132     216.936 126.095  29.550  1.00  0.00           H  
ATOM   3244 1HG  ARG B 132     218.111 124.295  28.314  1.00  0.00           H  
ATOM   3245 2HG  ARG B 132     218.671 123.635  29.870  1.00  0.00           H  
ATOM   3246 1HD  ARG B 132     216.391 123.301  30.573  1.00  0.00           H  
ATOM   3247 2HD  ARG B 132     215.799 124.022  29.058  1.00  0.00           H  
ATOM   3248  HE  ARG B 132     216.366 122.089  27.910  1.00  0.00           H  
ATOM   3249 1HH1 ARG B 132     217.497 121.924  31.231  1.00  0.00           H  
ATOM   3250 2HH1 ARG B 132     217.837 120.209  31.163  1.00  0.00           H  
ATOM   3251 1HH2 ARG B 132     216.811 119.864  27.833  1.00  0.00           H  
ATOM   3252 2HH2 ARG B 132     217.449 119.043  29.239  1.00  0.00           H  
ATOM   3253  N   ALA B 133     218.598 127.608  27.744  1.00  0.00           N  
ATOM   3254  CA  ALA B 133     218.713 127.865  26.314  1.00  0.00           C  
ATOM   3255  C   ALA B 133     220.123 128.305  25.943  1.00  0.00           C  
ATOM   3256  O   ALA B 133     220.709 127.804  24.983  1.00  0.00           O  
ATOM   3257  CB  ALA B 133     217.701 128.914  25.881  1.00  0.00           C  
ATOM   3258  H   ALA B 133     217.963 128.170  28.295  1.00  0.00           H  
ATOM   3259  HA  ALA B 133     218.505 126.936  25.779  1.00  0.00           H  
ATOM   3260 1HB  ALA B 133     217.799 129.096  24.810  1.00  0.00           H  
ATOM   3261 2HB  ALA B 133     216.693 128.560  26.098  1.00  0.00           H  
ATOM   3262 3HB  ALA B 133     217.884 129.842  26.422  1.00  0.00           H  
ATOM   3263  N   VAL B 134     220.666 129.244  26.712  1.00  0.00           N  
ATOM   3264  CA  VAL B 134     221.991 129.784  26.440  1.00  0.00           C  
ATOM   3265  C   VAL B 134     223.080 128.813  26.876  1.00  0.00           C  
ATOM   3266  O   VAL B 134     224.149 128.749  26.265  1.00  0.00           O  
ATOM   3267  CB  VAL B 134     222.183 131.127  27.170  1.00  0.00           C  
ATOM   3268  CG1 VAL B 134     221.262 132.187  26.583  1.00  0.00           C  
ATOM   3269  CG2 VAL B 134     221.921 130.949  28.657  1.00  0.00           C  
ATOM   3270  H   VAL B 134     220.143 129.592  27.504  1.00  0.00           H  
ATOM   3271  HA  VAL B 134     222.091 129.931  25.364  1.00  0.00           H  
ATOM   3272  HB  VAL B 134     223.206 131.470  27.018  1.00  0.00           H  
ATOM   3273 1HG1 VAL B 134     221.411 133.130  27.110  1.00  0.00           H  
ATOM   3274 2HG1 VAL B 134     221.491 132.323  25.527  1.00  0.00           H  
ATOM   3275 3HG1 VAL B 134     220.225 131.870  26.693  1.00  0.00           H  
ATOM   3276 1HG2 VAL B 134     222.059 131.902  29.167  1.00  0.00           H  
ATOM   3277 2HG2 VAL B 134     220.900 130.601  28.809  1.00  0.00           H  
ATOM   3278 3HG2 VAL B 134     222.618 130.217  29.065  1.00  0.00           H  
ATOM   3279  N   GLU B 135     222.807 128.058  27.934  1.00  0.00           N  
ATOM   3280  CA  GLU B 135     223.717 127.014  28.389  1.00  0.00           C  
ATOM   3281  C   GLU B 135     223.991 126.003  27.282  1.00  0.00           C  
ATOM   3282  O   GLU B 135     225.139 125.622  27.045  1.00  0.00           O  
ATOM   3283  CB  GLU B 135     223.141 126.301  29.614  1.00  0.00           C  
ATOM   3284  CG  GLU B 135     224.044 125.222  30.195  1.00  0.00           C  
ATOM   3285  CD  GLU B 135     223.414 124.490  31.348  1.00  0.00           C  
ATOM   3286  OE1 GLU B 135     222.298 124.803  31.686  1.00  0.00           O  
ATOM   3287  OE2 GLU B 135     224.050 123.617  31.889  1.00  0.00           O  
ATOM   3288  H   GLU B 135     221.944 128.212  28.438  1.00  0.00           H  
ATOM   3289  HA  GLU B 135     224.667 127.476  28.657  1.00  0.00           H  
ATOM   3290 1HB  GLU B 135     222.944 127.030  30.401  1.00  0.00           H  
ATOM   3291 2HB  GLU B 135     222.191 125.837  29.352  1.00  0.00           H  
ATOM   3292 1HG  GLU B 135     224.284 124.503  29.411  1.00  0.00           H  
ATOM   3293 2HG  GLU B 135     224.974 125.680  30.527  1.00  0.00           H  
ATOM   3294  N   LEU B 136     222.932 125.571  26.605  1.00  0.00           N  
ATOM   3295  CA  LEU B 136     223.063 124.656  25.478  1.00  0.00           C  
ATOM   3296  C   LEU B 136     223.755 125.329  24.299  1.00  0.00           C  
ATOM   3297  O   LEU B 136     224.576 124.715  23.617  1.00  0.00           O  
ATOM   3298  CB  LEU B 136     221.682 124.147  25.046  1.00  0.00           C  
ATOM   3299  CG  LEU B 136     221.675 123.157  23.874  1.00  0.00           C  
ATOM   3300  CD1 LEU B 136     222.505 121.934  24.238  1.00  0.00           C  
ATOM   3301  CD2 LEU B 136     220.241 122.768  23.548  1.00  0.00           C  
ATOM   3302  H   LEU B 136     222.011 125.886  26.878  1.00  0.00           H  
ATOM   3303  HA  LEU B 136     223.684 123.814  25.788  1.00  0.00           H  
ATOM   3304 1HB  LEU B 136     221.212 123.657  25.897  1.00  0.00           H  
ATOM   3305 2HB  LEU B 136     221.070 125.003  24.761  1.00  0.00           H  
ATOM   3306  HG  LEU B 136     222.132 123.623  23.001  1.00  0.00           H  
ATOM   3307 1HD1 LEU B 136     222.500 121.229  23.405  1.00  0.00           H  
ATOM   3308 2HD1 LEU B 136     223.531 122.239  24.448  1.00  0.00           H  
ATOM   3309 3HD1 LEU B 136     222.081 121.455  25.120  1.00  0.00           H  
ATOM   3310 1HD2 LEU B 136     220.236 122.065  22.715  1.00  0.00           H  
ATOM   3311 2HD2 LEU B 136     219.783 122.300  24.420  1.00  0.00           H  
ATOM   3312 3HD2 LEU B 136     219.675 123.658  23.275  1.00  0.00           H  
ATOM   3313  N   ALA B 137     223.419 126.592  24.065  1.00  0.00           N  
ATOM   3314  CA  ALA B 137     224.036 127.363  22.992  1.00  0.00           C  
ATOM   3315  C   ALA B 137     225.548 127.425  23.159  1.00  0.00           C  
ATOM   3316  O   ALA B 137     226.293 127.366  22.179  1.00  0.00           O  
ATOM   3317  CB  ALA B 137     223.451 128.767  22.946  1.00  0.00           C  
ATOM   3318  H   ALA B 137     222.716 127.030  24.645  1.00  0.00           H  
ATOM   3319  HA  ALA B 137     223.826 126.865  22.044  1.00  0.00           H  
ATOM   3320 1HB  ALA B 137     223.920 129.331  22.140  1.00  0.00           H  
ATOM   3321 2HB  ALA B 137     222.377 128.708  22.770  1.00  0.00           H  
ATOM   3322 3HB  ALA B 137     223.635 129.270  23.895  1.00  0.00           H  
ATOM   3323  N   ILE B 138     225.999 127.541  24.402  1.00  0.00           N  
ATOM   3324  CA  ILE B 138     227.425 127.572  24.702  1.00  0.00           C  
ATOM   3325  C   ILE B 138     228.060 126.203  24.487  1.00  0.00           C  
ATOM   3326  O   ILE B 138     229.156 126.098  23.937  1.00  0.00           O  
ATOM   3327  CB  ILE B 138     227.672 128.031  26.151  1.00  0.00           C  
ATOM   3328  CG1 ILE B 138     227.251 129.493  26.326  1.00  0.00           C  
ATOM   3329  CG2 ILE B 138     229.135 127.848  26.525  1.00  0.00           C  
ATOM   3330  CD1 ILE B 138     227.132 129.925  27.770  1.00  0.00           C  
ATOM   3331  H   ILE B 138     225.335 127.613  25.159  1.00  0.00           H  
ATOM   3332  HA  ILE B 138     227.907 128.271  24.021  1.00  0.00           H  
ATOM   3333  HB  ILE B 138     227.058 127.442  26.829  1.00  0.00           H  
ATOM   3334 1HG1 ILE B 138     227.974 130.142  25.834  1.00  0.00           H  
ATOM   3335 2HG1 ILE B 138     226.287 129.654  25.842  1.00  0.00           H  
ATOM   3336 1HG2 ILE B 138     229.293 128.179  27.551  1.00  0.00           H  
ATOM   3337 2HG2 ILE B 138     229.404 126.796  26.437  1.00  0.00           H  
ATOM   3338 3HG2 ILE B 138     229.759 128.438  25.853  1.00  0.00           H  
ATOM   3339 1HD1 ILE B 138     226.828 130.971  27.812  1.00  0.00           H  
ATOM   3340 2HD1 ILE B 138     226.384 129.309  28.273  1.00  0.00           H  
ATOM   3341 3HD1 ILE B 138     228.093 129.806  28.265  1.00  0.00           H  
ATOM   3342  N   LYS B 139     227.367 125.158  24.926  1.00  0.00           N  
ATOM   3343  CA  LYS B 139     227.827 123.792  24.717  1.00  0.00           C  
ATOM   3344  C   LYS B 139     228.031 123.499  23.236  1.00  0.00           C  
ATOM   3345  O   LYS B 139     229.003 122.847  22.851  1.00  0.00           O  
ATOM   3346  CB  LYS B 139     226.836 122.795  25.320  1.00  0.00           C  
ATOM   3347  CG  LYS B 139     226.850 122.735  26.841  1.00  0.00           C  
ATOM   3348  CD  LYS B 139     225.813 121.751  27.365  1.00  0.00           C  
ATOM   3349  CE  LYS B 139     225.853 121.661  28.884  1.00  0.00           C  
ATOM   3350  NZ  LYS B 139     224.799 120.755  29.415  1.00  0.00           N  
ATOM   3351  H   LYS B 139     226.498 125.315  25.416  1.00  0.00           H  
ATOM   3352  HA  LYS B 139     228.792 123.671  25.214  1.00  0.00           H  
ATOM   3353 1HB  LYS B 139     225.823 123.053  25.004  1.00  0.00           H  
ATOM   3354 2HB  LYS B 139     227.050 121.795  24.943  1.00  0.00           H  
ATOM   3355 1HG  LYS B 139     227.837 122.426  27.184  1.00  0.00           H  
ATOM   3356 2HG  LYS B 139     226.637 123.724  27.246  1.00  0.00           H  
ATOM   3357 1HD  LYS B 139     224.817 122.071  27.054  1.00  0.00           H  
ATOM   3358 2HD  LYS B 139     226.005 120.763  26.947  1.00  0.00           H  
ATOM   3359 1HE  LYS B 139     226.826 121.291  29.200  1.00  0.00           H  
ATOM   3360 2HE  LYS B 139     225.711 122.653  29.311  1.00  0.00           H  
ATOM   3361 1HZ  LYS B 139     224.858 120.723  30.423  1.00  0.00           H  
ATOM   3362 2HZ  LYS B 139     223.889 121.100  29.142  1.00  0.00           H  
ATOM   3363 3HZ  LYS B 139     224.931 119.827  29.040  1.00  0.00           H  
ATOM   3364  N   SER B 140     227.111 123.982  22.410  1.00  0.00           N  
ATOM   3365  CA  SER B 140     227.245 123.871  20.962  1.00  0.00           C  
ATOM   3366  C   SER B 140     228.385 124.739  20.448  1.00  0.00           C  
ATOM   3367  O   SER B 140     229.195 124.298  19.632  1.00  0.00           O  
ATOM   3368  CB  SER B 140     225.948 124.270  20.286  1.00  0.00           C  
ATOM   3369  OG  SER B 140     226.086 124.263  18.891  1.00  0.00           O  
ATOM   3370  H   SER B 140     226.296 124.438  22.795  1.00  0.00           H  
ATOM   3371  HA  SER B 140     227.480 122.835  20.715  1.00  0.00           H  
ATOM   3372 1HB  SER B 140     225.157 123.581  20.580  1.00  0.00           H  
ATOM   3373 2HB  SER B 140     225.656 125.265  20.619  1.00  0.00           H  
ATOM   3374  HG  SER B 140     225.931 123.356  18.615  1.00  0.00           H  
ATOM   3375  N   ASN B 141     228.442 125.977  20.926  1.00  0.00           N  
ATOM   3376  CA  ASN B 141     229.477 126.915  20.504  1.00  0.00           C  
ATOM   3377  C   ASN B 141     230.089 127.635  21.700  1.00  0.00           C  
ATOM   3378  O   ASN B 141     229.574 128.656  22.153  1.00  0.00           O  
ATOM   3379  CB  ASN B 141     228.917 127.913  19.508  1.00  0.00           C  
ATOM   3380  CG  ASN B 141     229.968 128.848  18.975  1.00  0.00           C  
ATOM   3381  OD1 ASN B 141     231.089 128.901  19.493  1.00  0.00           O  
ATOM   3382  ND2 ASN B 141     229.627 129.585  17.950  1.00  0.00           N  
ATOM   3383  H   ASN B 141     227.754 126.275  21.602  1.00  0.00           H  
ATOM   3384  HA  ASN B 141     230.272 126.354  20.012  1.00  0.00           H  
ATOM   3385 1HB  ASN B 141     228.464 127.379  18.672  1.00  0.00           H  
ATOM   3386 2HB  ASN B 141     228.133 128.501  19.984  1.00  0.00           H  
ATOM   3387 1HD2 ASN B 141     230.285 130.226  17.552  1.00  0.00           H  
ATOM   3388 2HD2 ASN B 141     228.709 129.509  17.563  1.00  0.00           H  
ATOM   3389  N   PRO B 142     231.192 127.095  22.207  1.00  0.00           N  
ATOM   3390  CA  PRO B 142     231.807 127.608  23.426  1.00  0.00           C  
ATOM   3391  C   PRO B 142     232.229 129.061  23.258  1.00  0.00           C  
ATOM   3392  O   PRO B 142     232.466 129.767  24.241  1.00  0.00           O  
ATOM   3393  CB  PRO B 142     233.015 126.686  23.617  1.00  0.00           C  
ATOM   3394  CG  PRO B 142     232.605 125.405  22.976  1.00  0.00           C  
ATOM   3395  CD  PRO B 142     231.817 125.828  21.765  1.00  0.00           C  
ATOM   3396  HA  PRO B 142     231.069 127.569  24.228  1.00  0.00           H  
ATOM   3397 1HB  PRO B 142     233.906 127.131  23.148  1.00  0.00           H  
ATOM   3398 2HB  PRO B 142     233.238 126.576  24.689  1.00  0.00           H  
ATOM   3399 1HG  PRO B 142     233.491 124.808  22.718  1.00  0.00           H  
ATOM   3400 2HG  PRO B 142     232.009 124.803  23.678  1.00  0.00           H  
ATOM   3401 1HD  PRO B 142     232.502 125.985  20.918  1.00  0.00           H  
ATOM   3402 2HD  PRO B 142     231.072 125.057  21.523  1.00  0.00           H  
ATOM   3403  N   ASP B 143     232.325 129.505  22.009  1.00  0.00           N  
ATOM   3404  CA  ASP B 143     232.765 130.863  21.709  1.00  0.00           C  
ATOM   3405  C   ASP B 143     231.577 131.783  21.458  1.00  0.00           C  
ATOM   3406  O   ASP B 143     231.735 132.884  20.929  1.00  0.00           O  
ATOM   3407  CB  ASP B 143     233.691 130.871  20.490  1.00  0.00           C  
ATOM   3408  CG  ASP B 143     235.009 130.152  20.743  1.00  0.00           C  
ATOM   3409  OD1 ASP B 143     235.547 130.299  21.814  1.00  0.00           O  
ATOM   3410  OD2 ASP B 143     235.466 129.463  19.861  1.00  0.00           O  
ATOM   3411  H   ASP B 143     232.086 128.886  21.247  1.00  0.00           H  
ATOM   3412  HA  ASP B 143     233.306 131.249  22.574  1.00  0.00           H  
ATOM   3413 1HB  ASP B 143     233.189 130.392  19.648  1.00  0.00           H  
ATOM   3414 2HB  ASP B 143     233.905 131.901  20.202  1.00  0.00           H  
ATOM   3415  N   ASN B 144     230.390 131.327  21.840  1.00  0.00           N  
ATOM   3416  CA  ASN B 144     229.177 132.119  21.679  1.00  0.00           C  
ATOM   3417  C   ASN B 144     229.088 133.213  22.734  1.00  0.00           C  
ATOM   3418  O   ASN B 144     228.393 133.065  23.739  1.00  0.00           O  
ATOM   3419  CB  ASN B 144     227.949 131.229  21.727  1.00  0.00           C  
ATOM   3420  CG  ASN B 144     226.688 131.964  21.361  1.00  0.00           C  
ATOM   3421  OD1 ASN B 144     226.577 133.176  21.577  1.00  0.00           O  
ATOM   3422  ND2 ASN B 144     225.738 131.253  20.810  1.00  0.00           N  
ATOM   3423  H   ASN B 144     230.327 130.407  22.253  1.00  0.00           H  
ATOM   3424  HA  ASN B 144     229.207 132.604  20.703  1.00  0.00           H  
ATOM   3425 1HB  ASN B 144     228.079 130.390  21.041  1.00  0.00           H  
ATOM   3426 2HB  ASN B 144     227.837 130.817  22.730  1.00  0.00           H  
ATOM   3427 1HD2 ASN B 144     224.877 131.689  20.546  1.00  0.00           H  
ATOM   3428 2HD2 ASN B 144     225.872 130.274  20.654  1.00  0.00           H  
ATOM   3429  N   ASP B 145     229.797 134.312  22.500  1.00  0.00           N  
ATOM   3430  CA  ASP B 145     229.872 135.397  23.472  1.00  0.00           C  
ATOM   3431  C   ASP B 145     228.483 135.907  23.837  1.00  0.00           C  
ATOM   3432  O   ASP B 145     228.242 136.321  24.971  1.00  0.00           O  
ATOM   3433  CB  ASP B 145     230.717 136.550  22.926  1.00  0.00           C  
ATOM   3434  CG  ASP B 145     232.208 136.238  22.916  1.00  0.00           C  
ATOM   3435  OD1 ASP B 145     232.602 135.299  23.566  1.00  0.00           O  
ATOM   3436  OD2 ASP B 145     232.937 136.942  22.258  1.00  0.00           O  
ATOM   3437  H   ASP B 145     230.298 134.398  21.627  1.00  0.00           H  
ATOM   3438  HA  ASP B 145     230.334 135.007  24.380  1.00  0.00           H  
ATOM   3439 1HB  ASP B 145     230.403 136.782  21.909  1.00  0.00           H  
ATOM   3440 2HB  ASP B 145     230.551 137.441  23.531  1.00  0.00           H  
ATOM   3441  N   GLU B 146     227.574 135.873  22.868  1.00  0.00           N  
ATOM   3442  CA  GLU B 146     226.221 136.375  23.071  1.00  0.00           C  
ATOM   3443  C   GLU B 146     225.470 135.537  24.101  1.00  0.00           C  
ATOM   3444  O   GLU B 146     224.724 136.069  24.922  1.00  0.00           O  
ATOM   3445  CB  GLU B 146     225.453 136.386  21.748  1.00  0.00           C  
ATOM   3446  CG  GLU B 146     226.045 137.300  20.684  1.00  0.00           C  
ATOM   3447  CD  GLU B 146     226.076 138.744  21.106  1.00  0.00           C  
ATOM   3448  OE1 GLU B 146     225.070 139.233  21.560  1.00  0.00           O  
ATOM   3449  OE2 GLU B 146     227.108 139.358  20.971  1.00  0.00           O  
ATOM   3450  H   GLU B 146     227.827 135.491  21.969  1.00  0.00           H  
ATOM   3451  HA  GLU B 146     226.283 137.393  23.458  1.00  0.00           H  
ATOM   3452 1HB  GLU B 146     225.418 135.376  21.339  1.00  0.00           H  
ATOM   3453 2HB  GLU B 146     224.425 136.702  21.927  1.00  0.00           H  
ATOM   3454 1HG  GLU B 146     227.061 136.975  20.466  1.00  0.00           H  
ATOM   3455 2HG  GLU B 146     225.458 137.205  19.772  1.00  0.00           H  
ATOM   3456  N   ALA B 147     225.673 134.227  24.049  1.00  0.00           N  
ATOM   3457  CA  ALA B 147     225.087 133.321  25.029  1.00  0.00           C  
ATOM   3458  C   ALA B 147     225.728 133.507  26.399  1.00  0.00           C  
ATOM   3459  O   ALA B 147     225.057 133.403  27.427  1.00  0.00           O  
ATOM   3460  CB  ALA B 147     225.230 131.877  24.570  1.00  0.00           C  
ATOM   3461  H   ALA B 147     226.248 133.846  23.307  1.00  0.00           H  
ATOM   3462  HA  ALA B 147     224.027 133.553  25.126  1.00  0.00           H  
ATOM   3463 1HB  ALA B 147     224.788 131.212  25.315  1.00  0.00           H  
ATOM   3464 2HB  ALA B 147     224.717 131.745  23.619  1.00  0.00           H  
ATOM   3465 3HB  ALA B 147     226.285 131.635  24.451  1.00  0.00           H  
ATOM   3466  N   VAL B 148     227.027 133.781  26.408  1.00  0.00           N  
ATOM   3467  CA  VAL B 148     227.768 133.940  27.653  1.00  0.00           C  
ATOM   3468  C   VAL B 148     227.287 135.160  28.429  1.00  0.00           C  
ATOM   3469  O   VAL B 148     226.999 135.075  29.624  1.00  0.00           O  
ATOM   3470  CB  VAL B 148     229.275 134.080  27.365  1.00  0.00           C  
ATOM   3471  CG1 VAL B 148     230.025 134.478  28.627  1.00  0.00           C  
ATOM   3472  CG2 VAL B 148     229.819 132.775  26.803  1.00  0.00           C  
ATOM   3473  H   VAL B 148     227.514 133.882  25.530  1.00  0.00           H  
ATOM   3474  HA  VAL B 148     227.591 133.063  28.277  1.00  0.00           H  
ATOM   3475  HB  VAL B 148     229.423 134.879  26.638  1.00  0.00           H  
ATOM   3476 1HG1 VAL B 148     231.088 134.573  28.405  1.00  0.00           H  
ATOM   3477 2HG1 VAL B 148     229.644 135.433  28.990  1.00  0.00           H  
ATOM   3478 3HG1 VAL B 148     229.882 133.714  29.391  1.00  0.00           H  
ATOM   3479 1HG2 VAL B 148     230.884 132.882  26.600  1.00  0.00           H  
ATOM   3480 2HG2 VAL B 148     229.665 131.975  27.528  1.00  0.00           H  
ATOM   3481 3HG2 VAL B 148     229.296 132.531  25.878  1.00  0.00           H  
ATOM   3482  N   GLU B 149     227.202 136.295  27.744  1.00  0.00           N  
ATOM   3483  CA  GLU B 149     226.722 137.526  28.357  1.00  0.00           C  
ATOM   3484  C   GLU B 149     225.280 137.381  28.827  1.00  0.00           C  
ATOM   3485  O   GLU B 149     224.927 137.827  29.918  1.00  0.00           O  
ATOM   3486  CB  GLU B 149     226.833 138.691  27.371  1.00  0.00           C  
ATOM   3487  CG  GLU B 149     226.336 140.024  27.913  1.00  0.00           C  
ATOM   3488  CD  GLU B 149     226.519 141.156  26.942  1.00  0.00           C  
ATOM   3489  OE1 GLU B 149     227.296 141.010  26.029  1.00  0.00           O  
ATOM   3490  OE2 GLU B 149     225.881 142.168  27.112  1.00  0.00           O  
ATOM   3491  H   GLU B 149     227.478 136.305  26.770  1.00  0.00           H  
ATOM   3492  HA  GLU B 149     227.336 137.739  29.233  1.00  0.00           H  
ATOM   3493 1HB  GLU B 149     227.874 138.819  27.074  1.00  0.00           H  
ATOM   3494 2HB  GLU B 149     226.261 138.462  26.471  1.00  0.00           H  
ATOM   3495 1HG  GLU B 149     225.276 139.934  28.152  1.00  0.00           H  
ATOM   3496 2HG  GLU B 149     226.870 140.251  28.834  1.00  0.00           H  
ATOM   3497  N   THR B 150     224.453 136.757  27.997  1.00  0.00           N  
ATOM   3498  CA  THR B 150     223.043 136.571  28.317  1.00  0.00           C  
ATOM   3499  C   THR B 150     222.869 135.710  29.563  1.00  0.00           C  
ATOM   3500  O   THR B 150     222.041 136.006  30.423  1.00  0.00           O  
ATOM   3501  CB  THR B 150     222.285 135.933  27.138  1.00  0.00           C  
ATOM   3502  OG1 THR B 150     222.406 136.770  25.981  1.00  0.00           O  
ATOM   3503  CG2 THR B 150     220.813 135.758  27.480  1.00  0.00           C  
ATOM   3504  H   THR B 150     224.809 136.402  27.121  1.00  0.00           H  
ATOM   3505  HA  THR B 150     222.603 137.546  28.527  1.00  0.00           H  
ATOM   3506  HB  THR B 150     222.719 134.959  26.912  1.00  0.00           H  
ATOM   3507  HG1 THR B 150     223.266 136.633  25.576  1.00  0.00           H  
ATOM   3508 1HG2 THR B 150     220.295 135.306  26.636  1.00  0.00           H  
ATOM   3509 2HG2 THR B 150     220.718 135.112  28.355  1.00  0.00           H  
ATOM   3510 3HG2 THR B 150     220.374 136.730  27.698  1.00  0.00           H  
ATOM   3511  N   ALA B 151     223.656 134.644  29.654  1.00  0.00           N  
ATOM   3512  CA  ALA B 151     223.595 133.741  30.794  1.00  0.00           C  
ATOM   3513  C   ALA B 151     223.860 134.484  32.099  1.00  0.00           C  
ATOM   3514  O   ALA B 151     223.204 134.236  33.111  1.00  0.00           O  
ATOM   3515  CB  ALA B 151     224.588 132.602  30.622  1.00  0.00           C  
ATOM   3516  H   ALA B 151     224.314 134.454  28.910  1.00  0.00           H  
ATOM   3517  HA  ALA B 151     222.588 133.322  30.854  1.00  0.00           H  
ATOM   3518 1HB  ALA B 151     224.531 131.934  31.483  1.00  0.00           H  
ATOM   3519 2HB  ALA B 151     224.350 132.045  29.715  1.00  0.00           H  
ATOM   3520 3HB  ALA B 151     225.596 133.007  30.545  1.00  0.00           H  
ATOM   3521  N   VAL B 152     224.828 135.394  32.068  1.00  0.00           N  
ATOM   3522  CA  VAL B 152     225.191 136.165  33.250  1.00  0.00           C  
ATOM   3523  C   VAL B 152     224.085 137.143  33.631  1.00  0.00           C  
ATOM   3524  O   VAL B 152     223.739 137.276  34.804  1.00  0.00           O  
ATOM   3525  CB  VAL B 152     226.497 136.942  33.000  1.00  0.00           C  
ATOM   3526  CG1 VAL B 152     226.804 137.861  34.175  1.00  0.00           C  
ATOM   3527  CG2 VAL B 152     227.642 135.970  32.764  1.00  0.00           C  
ATOM   3528  H   VAL B 152     225.325 135.554  31.204  1.00  0.00           H  
ATOM   3529  HA  VAL B 152     225.326 135.478  34.087  1.00  0.00           H  
ATOM   3530  HB  VAL B 152     226.370 137.576  32.122  1.00  0.00           H  
ATOM   3531 1HG1 VAL B 152     227.729 138.403  33.981  1.00  0.00           H  
ATOM   3532 2HG1 VAL B 152     225.988 138.572  34.302  1.00  0.00           H  
ATOM   3533 3HG1 VAL B 152     226.915 137.268  35.081  1.00  0.00           H  
ATOM   3534 1HG2 VAL B 152     228.562 136.526  32.587  1.00  0.00           H  
ATOM   3535 2HG2 VAL B 152     227.765 135.333  33.640  1.00  0.00           H  
ATOM   3536 3HG2 VAL B 152     227.420 135.351  31.894  1.00  0.00           H  
ATOM   3537  N   ARG B 153     223.536 137.824  32.632  1.00  0.00           N  
ATOM   3538  CA  ARG B 153     222.434 138.753  32.854  1.00  0.00           C  
ATOM   3539  C   ARG B 153     221.231 138.043  33.459  1.00  0.00           C  
ATOM   3540  O   ARG B 153     220.554 138.585  34.334  1.00  0.00           O  
ATOM   3541  CB  ARG B 153     222.023 139.419  31.548  1.00  0.00           C  
ATOM   3542  CG  ARG B 153     223.010 140.444  31.014  1.00  0.00           C  
ATOM   3543  CD  ARG B 153     222.549 141.035  29.732  1.00  0.00           C  
ATOM   3544  NE  ARG B 153     223.518 141.971  29.186  1.00  0.00           N  
ATOM   3545  CZ  ARG B 153     223.610 143.268  29.539  1.00  0.00           C  
ATOM   3546  NH1 ARG B 153     222.786 143.767  30.434  1.00  0.00           N  
ATOM   3547  NH2 ARG B 153     224.528 144.040  28.982  1.00  0.00           N  
ATOM   3548  H   ARG B 153     223.891 137.696  31.695  1.00  0.00           H  
ATOM   3549  HA  ARG B 153     222.760 139.515  33.561  1.00  0.00           H  
ATOM   3550 1HB  ARG B 153     221.889 138.658  30.780  1.00  0.00           H  
ATOM   3551 2HB  ARG B 153     221.065 139.921  31.682  1.00  0.00           H  
ATOM   3552 1HG  ARG B 153     223.127 141.249  31.740  1.00  0.00           H  
ATOM   3553 2HG  ARG B 153     223.975 139.966  30.844  1.00  0.00           H  
ATOM   3554 1HD  ARG B 153     222.392 140.241  29.001  1.00  0.00           H  
ATOM   3555 2HD  ARG B 153     221.612 141.568  29.893  1.00  0.00           H  
ATOM   3556  HE  ARG B 153     224.168 141.624  28.494  1.00  0.00           H  
ATOM   3557 1HH1 ARG B 153     222.085 143.177  30.858  1.00  0.00           H  
ATOM   3558 2HH1 ARG B 153     222.855 144.739  30.698  1.00  0.00           H  
ATOM   3559 1HH2 ARG B 153     225.160 143.657  28.294  1.00  0.00           H  
ATOM   3560 2HH2 ARG B 153     224.597 145.012  29.246  1.00  0.00           H  
ATOM   3561  N   LEU B 154     220.967 136.827  32.992  1.00  0.00           N  
ATOM   3562  CA  LEU B 154     219.882 136.018  33.529  1.00  0.00           C  
ATOM   3563  C   LEU B 154     220.148 135.632  34.979  1.00  0.00           C  
ATOM   3564  O   LEU B 154     219.235 135.614  35.804  1.00  0.00           O  
ATOM   3565  CB  LEU B 154     219.697 134.753  32.682  1.00  0.00           C  
ATOM   3566  CG  LEU B 154     219.155 134.975  31.264  1.00  0.00           C  
ATOM   3567  CD1 LEU B 154     219.369 133.715  30.436  1.00  0.00           C  
ATOM   3568  CD2 LEU B 154     217.679 135.338  31.336  1.00  0.00           C  
ATOM   3569  H   LEU B 154     221.535 136.456  32.244  1.00  0.00           H  
ATOM   3570  HA  LEU B 154     218.965 136.609  33.509  1.00  0.00           H  
ATOM   3571 1HB  LEU B 154     220.658 134.249  32.594  1.00  0.00           H  
ATOM   3572 2HB  LEU B 154     219.007 134.086  33.200  1.00  0.00           H  
ATOM   3573  HG  LEU B 154     219.705 135.786  30.788  1.00  0.00           H  
ATOM   3574 1HD1 LEU B 154     218.984 133.873  29.428  1.00  0.00           H  
ATOM   3575 2HD1 LEU B 154     220.434 133.490  30.385  1.00  0.00           H  
ATOM   3576 3HD1 LEU B 154     218.842 132.882  30.898  1.00  0.00           H  
ATOM   3577 1HD2 LEU B 154     217.294 135.497  30.328  1.00  0.00           H  
ATOM   3578 2HD2 LEU B 154     217.127 134.527  31.811  1.00  0.00           H  
ATOM   3579 3HD2 LEU B 154     217.557 136.251  31.919  1.00  0.00           H  
ATOM   3580  N   ALA B 155     221.405 135.323  35.282  1.00  0.00           N  
ATOM   3581  CA  ALA B 155     221.800 134.977  36.641  1.00  0.00           C  
ATOM   3582  C   ALA B 155     221.502 136.114  37.609  1.00  0.00           C  
ATOM   3583  O   ALA B 155     221.083 135.884  38.742  1.00  0.00           O  
ATOM   3584  CB  ALA B 155     223.278 134.619  36.690  1.00  0.00           C  
ATOM   3585  H   ALA B 155     222.102 135.327  34.553  1.00  0.00           H  
ATOM   3586  HA  ALA B 155     221.222 134.110  36.961  1.00  0.00           H  
ATOM   3587 1HB  ALA B 155     223.558 134.364  37.712  1.00  0.00           H  
ATOM   3588 2HB  ALA B 155     223.468 133.765  36.038  1.00  0.00           H  
ATOM   3589 3HB  ALA B 155     223.870 135.469  36.354  1.00  0.00           H  
ATOM   3590  N   ARG B 156     221.719 137.345  37.154  1.00  0.00           N  
ATOM   3591  CA  ARG B 156     221.452 138.521  37.972  1.00  0.00           C  
ATOM   3592  C   ARG B 156     219.957 138.700  38.208  1.00  0.00           C  
ATOM   3593  O   ARG B 156     219.534 139.103  39.290  1.00  0.00           O  
ATOM   3594  CB  ARG B 156     222.010 139.772  37.308  1.00  0.00           C  
ATOM   3595  CG  ARG B 156     223.528 139.866  37.295  1.00  0.00           C  
ATOM   3596  CD  ARG B 156     223.997 141.067  36.558  1.00  0.00           C  
ATOM   3597  NE  ARG B 156     223.585 142.300  37.211  1.00  0.00           N  
ATOM   3598  CZ  ARG B 156     223.968 143.534  36.827  1.00  0.00           C  
ATOM   3599  NH1 ARG B 156     224.768 143.683  35.797  1.00  0.00           N  
ATOM   3600  NH2 ARG B 156     223.537 144.594  37.488  1.00  0.00           N  
ATOM   3601  H   ARG B 156     222.077 137.466  36.219  1.00  0.00           H  
ATOM   3602  HA  ARG B 156     221.926 138.384  38.942  1.00  0.00           H  
ATOM   3603 1HB  ARG B 156     221.668 139.819  36.274  1.00  0.00           H  
ATOM   3604 2HB  ARG B 156     221.629 140.656  37.818  1.00  0.00           H  
ATOM   3605 1HG  ARG B 156     223.896 139.926  38.319  1.00  0.00           H  
ATOM   3606 2HG  ARG B 156     223.943 138.982  36.810  1.00  0.00           H  
ATOM   3607 1HD  ARG B 156     225.085 141.058  36.504  1.00  0.00           H  
ATOM   3608 2HD  ARG B 156     223.583 141.061  35.551  1.00  0.00           H  
ATOM   3609  HE  ARG B 156     222.967 142.226  38.009  1.00  0.00           H  
ATOM   3610 1HH1 ARG B 156     225.098 142.871  35.291  1.00  0.00           H  
ATOM   3611 2HH1 ARG B 156     225.055 144.607  35.509  1.00  0.00           H  
ATOM   3612 1HH2 ARG B 156     222.920 144.479  38.282  1.00  0.00           H  
ATOM   3613 2HH2 ARG B 156     223.823 145.517  37.201  1.00  0.00           H  
ATOM   3614  N   GLU B 157     219.161 138.397  37.189  1.00  0.00           N  
ATOM   3615  CA  GLU B 157     217.709 138.437  37.313  1.00  0.00           C  
ATOM   3616  C   GLU B 157     217.206 137.363  38.267  1.00  0.00           C  
ATOM   3617  O   GLU B 157     216.287 137.596  39.052  1.00  0.00           O  
ATOM   3618  CB  GLU B 157     217.051 138.262  35.942  1.00  0.00           C  
ATOM   3619  CG  GLU B 157     217.157 139.479  35.034  1.00  0.00           C  
ATOM   3620  CD  GLU B 157     216.434 140.679  35.577  1.00  0.00           C  
ATOM   3621  OE1 GLU B 157     215.325 140.527  36.030  1.00  0.00           O  
ATOM   3622  OE2 GLU B 157     216.992 141.751  35.541  1.00  0.00           O  
ATOM   3623  H   GLU B 157     219.573 138.131  36.305  1.00  0.00           H  
ATOM   3624  HA  GLU B 157     217.425 139.406  37.725  1.00  0.00           H  
ATOM   3625 1HB  GLU B 157     217.507 137.418  35.424  1.00  0.00           H  
ATOM   3626 2HB  GLU B 157     215.993 138.033  36.072  1.00  0.00           H  
ATOM   3627 1HG  GLU B 157     218.208 139.731  34.902  1.00  0.00           H  
ATOM   3628 2HG  GLU B 157     216.747 139.227  34.056  1.00  0.00           H  
ATOM   3629  N   LEU B 158     217.813 136.183  38.194  1.00  0.00           N  
ATOM   3630  CA  LEU B 158     217.477 135.092  39.101  1.00  0.00           C  
ATOM   3631  C   LEU B 158     217.793 135.459  40.546  1.00  0.00           C  
ATOM   3632  O   LEU B 158     217.042 135.120  41.459  1.00  0.00           O  
ATOM   3633  CB  LEU B 158     218.245 133.823  38.711  1.00  0.00           C  
ATOM   3634  CG  LEU B 158     217.731 133.092  37.463  1.00  0.00           C  
ATOM   3635  CD1 LEU B 158     218.759 132.060  37.019  1.00  0.00           C  
ATOM   3636  CD2 LEU B 158     216.395 132.434  37.774  1.00  0.00           C  
ATOM   3637  H   LEU B 158     218.527 136.039  37.494  1.00  0.00           H  
ATOM   3638  HA  LEU B 158     216.406 134.903  39.034  1.00  0.00           H  
ATOM   3639 1HB  LEU B 158     219.286 134.087  38.533  1.00  0.00           H  
ATOM   3640 2HB  LEU B 158     218.205 133.122  39.544  1.00  0.00           H  
ATOM   3641  HG  LEU B 158     217.602 133.807  36.650  1.00  0.00           H  
ATOM   3642 1HD1 LEU B 158     218.394 131.542  36.132  1.00  0.00           H  
ATOM   3643 2HD1 LEU B 158     219.698 132.561  36.784  1.00  0.00           H  
ATOM   3644 3HD1 LEU B 158     218.921 131.340  37.819  1.00  0.00           H  
ATOM   3645 1HD2 LEU B 158     216.029 131.916  36.887  1.00  0.00           H  
ATOM   3646 2HD2 LEU B 158     216.523 131.718  38.586  1.00  0.00           H  
ATOM   3647 3HD2 LEU B 158     215.674 133.196  38.072  1.00  0.00           H  
ATOM   3648  N   LYS B 159     218.908 136.155  40.745  1.00  0.00           N  
ATOM   3649  CA  LYS B 159     219.282 136.639  42.069  1.00  0.00           C  
ATOM   3650  C   LYS B 159     218.198 137.537  42.653  1.00  0.00           C  
ATOM   3651  O   LYS B 159     217.792 137.367  43.802  1.00  0.00           O  
ATOM   3652  CB  LYS B 159     220.612 137.391  42.008  1.00  0.00           C  
ATOM   3653  CG  LYS B 159     221.149 137.829  43.364  1.00  0.00           C  
ATOM   3654  CD  LYS B 159     222.513 138.490  43.231  1.00  0.00           C  
ATOM   3655  CE  LYS B 159     222.384 139.967  42.892  1.00  0.00           C  
ATOM   3656  NZ  LYS B 159     222.087 140.791  44.096  1.00  0.00           N  
ATOM   3657  H   LYS B 159     219.511 136.352  39.959  1.00  0.00           H  
ATOM   3658  HA  LYS B 159     219.393 135.781  42.732  1.00  0.00           H  
ATOM   3659 1HB  LYS B 159     221.366 136.760  41.538  1.00  0.00           H  
ATOM   3660 2HB  LYS B 159     220.498 138.282  41.390  1.00  0.00           H  
ATOM   3661 1HG  LYS B 159     220.456 138.537  43.820  1.00  0.00           H  
ATOM   3662 2HG  LYS B 159     221.236 136.962  44.018  1.00  0.00           H  
ATOM   3663 1HD  LYS B 159     223.060 138.387  44.169  1.00  0.00           H  
ATOM   3664 2HD  LYS B 159     223.082 137.994  42.443  1.00  0.00           H  
ATOM   3665 1HE  LYS B 159     223.311 140.320  42.445  1.00  0.00           H  
ATOM   3666 2HE  LYS B 159     221.582 140.105  42.167  1.00  0.00           H  
ATOM   3667 1HZ  LYS B 159     222.008 141.761  43.828  1.00  0.00           H  
ATOM   3668 2HZ  LYS B 159     221.216 140.483  44.507  1.00  0.00           H  
ATOM   3669 3HZ  LYS B 159     222.832 140.687  44.768  1.00  0.00           H  
ATOM   3670  N   LYS B 160     217.732 138.490  41.855  1.00  0.00           N  
ATOM   3671  CA  LYS B 160     216.695 139.416  42.290  1.00  0.00           C  
ATOM   3672  C   LYS B 160     215.419 138.672  42.669  1.00  0.00           C  
ATOM   3673  O   LYS B 160     214.760 139.010  43.652  1.00  0.00           O  
ATOM   3674  CB  LYS B 160     216.400 140.445  41.197  1.00  0.00           C  
ATOM   3675  CG  LYS B 160     217.484 141.499  41.016  1.00  0.00           C  
ATOM   3676  CD  LYS B 160     217.009 142.629  40.115  1.00  0.00           C  
ATOM   3677  CE  LYS B 160     216.944 142.188  38.659  1.00  0.00           C  
ATOM   3678  NZ  LYS B 160     216.646 143.326  37.746  1.00  0.00           N  
ATOM   3679  H   LYS B 160     218.110 138.579  40.922  1.00  0.00           H  
ATOM   3680  HA  LYS B 160     217.047 139.939  43.178  1.00  0.00           H  
ATOM   3681 1HB  LYS B 160     216.268 139.934  40.242  1.00  0.00           H  
ATOM   3682 2HB  LYS B 160     215.466 140.960  41.424  1.00  0.00           H  
ATOM   3683 1HG  LYS B 160     217.756 141.910  41.987  1.00  0.00           H  
ATOM   3684 2HG  LYS B 160     218.367 141.040  40.573  1.00  0.00           H  
ATOM   3685 1HD  LYS B 160     216.017 142.956  40.431  1.00  0.00           H  
ATOM   3686 2HD  LYS B 160     217.695 143.473  40.198  1.00  0.00           H  
ATOM   3687 1HE  LYS B 160     217.897 141.747  38.370  1.00  0.00           H  
ATOM   3688 2HE  LYS B 160     216.169 141.432  38.543  1.00  0.00           H  
ATOM   3689 1HZ  LYS B 160     216.612 142.993  36.794  1.00  0.00           H  
ATOM   3690 2HZ  LYS B 160     215.755 143.732  37.994  1.00  0.00           H  
ATOM   3691 3HZ  LYS B 160     217.369 144.025  37.832  1.00  0.00           H  
ATOM   3692  N   VAL B 161     215.076 137.658  41.884  1.00  0.00           N  
ATOM   3693  CA  VAL B 161     213.931 136.809  42.186  1.00  0.00           C  
ATOM   3694  C   VAL B 161     214.138 136.052  43.493  1.00  0.00           C  
ATOM   3695  O   VAL B 161     213.234 135.974  44.325  1.00  0.00           O  
ATOM   3696  CB  VAL B 161     213.697 135.802  41.045  1.00  0.00           C  
ATOM   3697  CG1 VAL B 161     212.679 134.750  41.462  1.00  0.00           C  
ATOM   3698  CG2 VAL B 161     213.232 136.535  39.796  1.00  0.00           C  
ATOM   3699  H   VAL B 161     215.621 137.472  41.054  1.00  0.00           H  
ATOM   3700  HA  VAL B 161     213.051 137.441  42.305  1.00  0.00           H  
ATOM   3701  HB  VAL B 161     214.630 135.280  40.834  1.00  0.00           H  
ATOM   3702 1HG1 VAL B 161     212.526 134.047  40.644  1.00  0.00           H  
ATOM   3703 2HG1 VAL B 161     213.049 134.214  42.336  1.00  0.00           H  
ATOM   3704 3HG1 VAL B 161     211.733 135.235  41.705  1.00  0.00           H  
ATOM   3705 1HG2 VAL B 161     213.069 135.817  38.992  1.00  0.00           H  
ATOM   3706 2HG2 VAL B 161     212.301 137.062  40.008  1.00  0.00           H  
ATOM   3707 3HG2 VAL B 161     213.994 137.253  39.491  1.00  0.00           H  
ATOM   3708  N   ALA B 162     215.332 135.498  43.668  1.00  0.00           N  
ATOM   3709  CA  ALA B 162     215.669 134.774  44.888  1.00  0.00           C  
ATOM   3710  C   ALA B 162     215.573 135.677  46.111  1.00  0.00           C  
ATOM   3711  O   ALA B 162     215.114 135.255  47.172  1.00  0.00           O  
ATOM   3712  CB  ALA B 162     217.064 134.175  44.783  1.00  0.00           C  
ATOM   3713  H   ALA B 162     216.025 135.582  42.939  1.00  0.00           H  
ATOM   3714  HA  ALA B 162     214.952 133.963  45.018  1.00  0.00           H  
ATOM   3715 1HB  ALA B 162     217.300 133.637  45.700  1.00  0.00           H  
ATOM   3716 2HB  ALA B 162     217.100 133.485  43.939  1.00  0.00           H  
ATOM   3717 3HB  ALA B 162     217.790 134.971  44.631  1.00  0.00           H  
ATOM   3718  N   GLU B 163     216.011 136.922  45.956  1.00  0.00           N  
ATOM   3719  CA  GLU B 163     215.975 137.888  47.047  1.00  0.00           C  
ATOM   3720  C   GLU B 163     214.545 138.158  47.496  1.00  0.00           C  
ATOM   3721  O   GLU B 163     214.258 138.202  48.695  1.00  0.00           O  
ATOM   3722  CB  GLU B 163     216.641 139.198  46.622  1.00  0.00           C  
ATOM   3723  CG  GLU B 163     218.158 139.123  46.507  1.00  0.00           C  
ATOM   3724  CD  GLU B 163     218.760 140.357  45.896  1.00  0.00           C  
ATOM   3725  OE1 GLU B 163     218.025 141.268  45.595  1.00  0.00           O  
ATOM   3726  OE2 GLU B 163     219.956 140.390  45.728  1.00  0.00           O  
ATOM   3727  H   GLU B 163     216.377 137.207  45.059  1.00  0.00           H  
ATOM   3728  HA  GLU B 163     216.515 137.470  47.895  1.00  0.00           H  
ATOM   3729 1HB  GLU B 163     216.248 139.510  45.655  1.00  0.00           H  
ATOM   3730 2HB  GLU B 163     216.400 139.979  47.343  1.00  0.00           H  
ATOM   3731 1HG  GLU B 163     218.581 138.980  47.501  1.00  0.00           H  
ATOM   3732 2HG  GLU B 163     218.423 138.257  45.901  1.00  0.00           H  
ATOM   3733  N   GLU B 164     213.650 138.337  46.533  1.00  0.00           N  
ATOM   3734  CA  GLU B 164     212.242 138.567  46.826  1.00  0.00           C  
ATOM   3735  C   GLU B 164     211.610 137.346  47.483  1.00  0.00           C  
ATOM   3736  O   GLU B 164     210.812 137.472  48.413  1.00  0.00           O  
ATOM   3737  CB  GLU B 164     211.481 138.921  45.547  1.00  0.00           C  
ATOM   3738  CG  GLU B 164     210.003 139.220  45.756  1.00  0.00           C  
ATOM   3739  CD  GLU B 164     209.345 139.799  44.534  1.00  0.00           C  
ATOM   3740  OE1 GLU B 164     210.044 140.297  43.685  1.00  0.00           O  
ATOM   3741  OE2 GLU B 164     208.140 139.743  44.451  1.00  0.00           O  
ATOM   3742  H   GLU B 164     213.955 138.316  45.570  1.00  0.00           H  
ATOM   3743  HA  GLU B 164     212.165 139.396  47.529  1.00  0.00           H  
ATOM   3744 1HB  GLU B 164     211.936 139.796  45.083  1.00  0.00           H  
ATOM   3745 2HB  GLU B 164     211.559 138.097  44.838  1.00  0.00           H  
ATOM   3746 1HG  GLU B 164     209.491 138.296  46.026  1.00  0.00           H  
ATOM   3747 2HG  GLU B 164     209.899 139.918  46.585  1.00  0.00           H  
ATOM   3748  N   LEU B 165     211.970 136.165  46.993  1.00  0.00           N  
ATOM   3749  CA  LEU B 165     211.457 134.917  47.548  1.00  0.00           C  
ATOM   3750  C   LEU B 165     211.882 134.746  49.002  1.00  0.00           C  
ATOM   3751  O   LEU B 165     211.101 134.283  49.833  1.00  0.00           O  
ATOM   3752  CB  LEU B 165     211.954 133.725  46.720  1.00  0.00           C  
ATOM   3753  CG  LEU B 165     211.331 133.578  45.327  1.00  0.00           C  
ATOM   3754  CD1 LEU B 165     212.154 132.596  44.504  1.00  0.00           C  
ATOM   3755  CD2 LEU B 165     209.891 133.105  45.462  1.00  0.00           C  
ATOM   3756  H   LEU B 165     212.617 136.130  46.218  1.00  0.00           H  
ATOM   3757  HA  LEU B 165     210.367 134.949  47.523  1.00  0.00           H  
ATOM   3758 1HB  LEU B 165     213.032 133.817  46.594  1.00  0.00           H  
ATOM   3759 2HB  LEU B 165     211.751 132.809  47.274  1.00  0.00           H  
ATOM   3760  HG  LEU B 165     211.351 134.540  44.816  1.00  0.00           H  
ATOM   3761 1HD1 LEU B 165     211.711 132.491  43.513  1.00  0.00           H  
ATOM   3762 2HD1 LEU B 165     213.174 132.968  44.406  1.00  0.00           H  
ATOM   3763 3HD1 LEU B 165     212.166 131.626  45.000  1.00  0.00           H  
ATOM   3764 1HD2 LEU B 165     209.448 133.001  44.472  1.00  0.00           H  
ATOM   3765 2HD2 LEU B 165     209.871 132.142  45.972  1.00  0.00           H  
ATOM   3766 3HD2 LEU B 165     209.322 133.834  46.039  1.00  0.00           H  
ATOM   3767  N   GLN B 166     213.121 135.120  49.298  1.00  0.00           N  
ATOM   3768  CA  GLN B 166     213.644 135.026  50.657  1.00  0.00           C  
ATOM   3769  C   GLN B 166     212.901 135.966  51.599  1.00  0.00           C  
ATOM   3770  O   GLN B 166     212.561 135.594  52.720  1.00  0.00           O  
ATOM   3771  CB  GLN B 166     215.141 135.340  50.677  1.00  0.00           C  
ATOM   3772  CG  GLN B 166     216.013 134.259  50.062  1.00  0.00           C  
ATOM   3773  CD  GLN B 166     217.464 134.684  49.943  1.00  0.00           C  
ATOM   3774  OE1 GLN B 166     218.186 134.767  50.941  1.00  0.00           O  
ATOM   3775  NE2 GLN B 166     217.903 134.957  48.719  1.00  0.00           N  
ATOM   3776  H   GLN B 166     213.717 135.479  48.566  1.00  0.00           H  
ATOM   3777  HA  GLN B 166     213.491 134.009  51.018  1.00  0.00           H  
ATOM   3778 1HB  GLN B 166     215.325 136.269  50.137  1.00  0.00           H  
ATOM   3779 2HB  GLN B 166     215.468 135.490  51.707  1.00  0.00           H  
ATOM   3780 1HG  GLN B 166     215.967 133.370  50.689  1.00  0.00           H  
ATOM   3781 2HG  GLN B 166     215.641 134.032  49.063  1.00  0.00           H  
ATOM   3782 1HE2 GLN B 166     218.851 135.241  48.579  1.00  0.00           H  
ATOM   3783 2HE2 GLN B 166     217.284 134.877  47.937  1.00  0.00           H  
ATOM   3784  N   GLU B 167     212.653 137.186  51.136  1.00  0.00           N  
ATOM   3785  CA  GLU B 167     211.975 138.190  51.944  1.00  0.00           C  
ATOM   3786  C   GLU B 167     210.522 137.804  52.198  1.00  0.00           C  
ATOM   3787  O   GLU B 167     210.008 137.972  53.304  1.00  0.00           O  
ATOM   3788  CB  GLU B 167     212.038 139.557  51.258  1.00  0.00           C  
ATOM   3789  CG  GLU B 167     213.411 140.213  51.290  1.00  0.00           C  
ATOM   3790  CD  GLU B 167     213.864 140.555  52.682  1.00  0.00           C  
ATOM   3791  OE1 GLU B 167     213.125 141.202  53.385  1.00  0.00           O  
ATOM   3792  OE2 GLU B 167     214.950 140.170  53.043  1.00  0.00           O  
ATOM   3793  H   GLU B 167     212.943 137.424  50.196  1.00  0.00           H  
ATOM   3794  HA  GLU B 167     212.472 138.251  52.912  1.00  0.00           H  
ATOM   3795 1HB  GLU B 167     211.740 139.454  50.214  1.00  0.00           H  
ATOM   3796 2HB  GLU B 167     211.330 140.236  51.735  1.00  0.00           H  
ATOM   3797 1HG  GLU B 167     214.136 139.536  50.840  1.00  0.00           H  
ATOM   3798 2HG  GLU B 167     213.381 141.121  50.689  1.00  0.00           H  
ATOM   3799  N   ARG B 168     209.865 137.282  51.167  1.00  0.00           N  
ATOM   3800  CA  ARG B 168     208.504 136.777  51.302  1.00  0.00           C  
ATOM   3801  C   ARG B 168     208.453 135.579  52.244  1.00  0.00           C  
ATOM   3802  O   ARG B 168     207.536 135.454  53.054  1.00  0.00           O  
ATOM   3803  CB  ARG B 168     207.945 136.376  49.945  1.00  0.00           C  
ATOM   3804  CG  ARG B 168     207.594 137.538  49.029  1.00  0.00           C  
ATOM   3805  CD  ARG B 168     207.068 137.069  47.722  1.00  0.00           C  
ATOM   3806  NE  ARG B 168     206.810 138.174  46.813  1.00  0.00           N  
ATOM   3807  CZ  ARG B 168     205.684 138.914  46.809  1.00  0.00           C  
ATOM   3808  NH1 ARG B 168     204.724 138.656  47.669  1.00  0.00           N  
ATOM   3809  NH2 ARG B 168     205.545 139.900  45.940  1.00  0.00           N  
ATOM   3810  H   ARG B 168     210.320 137.237  50.267  1.00  0.00           H  
ATOM   3811  HA  ARG B 168     207.883 137.562  51.735  1.00  0.00           H  
ATOM   3812 1HB  ARG B 168     208.670 135.753  49.423  1.00  0.00           H  
ATOM   3813 2HB  ARG B 168     207.042 135.782  50.084  1.00  0.00           H  
ATOM   3814 1HG  ARG B 168     206.833 138.158  49.503  1.00  0.00           H  
ATOM   3815 2HG  ARG B 168     208.486 138.138  48.844  1.00  0.00           H  
ATOM   3816 1HD  ARG B 168     207.795 136.405  47.255  1.00  0.00           H  
ATOM   3817 2HD  ARG B 168     206.134 136.531  47.879  1.00  0.00           H  
ATOM   3818  HE  ARG B 168     207.525 138.402  46.136  1.00  0.00           H  
ATOM   3819 1HH1 ARG B 168     204.831 137.902  48.334  1.00  0.00           H  
ATOM   3820 2HH1 ARG B 168     203.881 139.210  47.666  1.00  0.00           H  
ATOM   3821 1HH2 ARG B 168     206.283 140.098  45.278  1.00  0.00           H  
ATOM   3822 2HH2 ARG B 168     204.702 140.454  45.936  1.00  0.00           H  
ATOM   3823  N   ALA B 169     209.445 134.703  52.132  1.00  0.00           N  
ATOM   3824  CA  ALA B 169     209.496 133.495  52.947  1.00  0.00           C  
ATOM   3825  C   ALA B 169     209.592 133.835  54.430  1.00  0.00           C  
ATOM   3826  O   ALA B 169     208.944 133.202  55.264  1.00  0.00           O  
ATOM   3827  CB  ALA B 169     210.668 132.621  52.527  1.00  0.00           C  
ATOM   3828  H   ALA B 169     210.182 134.876  51.463  1.00  0.00           H  
ATOM   3829  HA  ALA B 169     208.572 132.936  52.795  1.00  0.00           H  
ATOM   3830 1HB  ALA B 169     210.691 131.722  53.145  1.00  0.00           H  
ATOM   3831 2HB  ALA B 169     210.554 132.339  51.479  1.00  0.00           H  
ATOM   3832 3HB  ALA B 169     211.598 133.174  52.655  1.00  0.00           H  
ATOM   3833  N   LYS B 170     210.402 134.837  54.749  1.00  0.00           N  
ATOM   3834  CA  LYS B 170     210.581 135.264  56.132  1.00  0.00           C  
ATOM   3835  C   LYS B 170     209.280 135.794  56.719  1.00  0.00           C  
ATOM   3836  O   LYS B 170     208.981 135.572  57.892  1.00  0.00           O  
ATOM   3837  CB  LYS B 170     211.672 136.332  56.227  1.00  0.00           C  
ATOM   3838  CG  LYS B 170     213.088 135.799  56.059  1.00  0.00           C  
ATOM   3839  CD  LYS B 170     214.123 136.876  56.353  1.00  0.00           C  
ATOM   3840  CE  LYS B 170     214.201 137.893  55.224  1.00  0.00           C  
ATOM   3841  NZ  LYS B 170     215.309 138.866  55.427  1.00  0.00           N  
ATOM   3842  H   LYS B 170     210.907 135.317  54.018  1.00  0.00           H  
ATOM   3843  HA  LYS B 170     210.883 134.400  56.725  1.00  0.00           H  
ATOM   3844 1HB  LYS B 170     211.506 137.089  55.460  1.00  0.00           H  
ATOM   3845 2HB  LYS B 170     211.613 136.828  57.195  1.00  0.00           H  
ATOM   3846 1HG  LYS B 170     213.245 134.961  56.739  1.00  0.00           H  
ATOM   3847 2HG  LYS B 170     213.226 135.446  55.038  1.00  0.00           H  
ATOM   3848 1HD  LYS B 170     213.857 137.392  57.278  1.00  0.00           H  
ATOM   3849 2HD  LYS B 170     215.101 136.414  56.483  1.00  0.00           H  
ATOM   3850 1HE  LYS B 170     214.358 137.375  54.279  1.00  0.00           H  
ATOM   3851 2HE  LYS B 170     213.261 138.440  55.162  1.00  0.00           H  
ATOM   3852 1HZ  LYS B 170     215.327 139.521  54.659  1.00  0.00           H  
ATOM   3853 2HZ  LYS B 170     215.164 139.365  56.294  1.00  0.00           H  
ATOM   3854 3HZ  LYS B 170     216.188 138.371  55.468  1.00  0.00           H  
ATOM   3855  N   LYS B 171     208.507 136.495  55.895  1.00  0.00           N  
ATOM   3856  CA  LYS B 171     207.259 137.100  56.345  1.00  0.00           C  
ATOM   3857  C   LYS B 171     206.199 136.039  56.609  1.00  0.00           C  
ATOM   3858  O   LYS B 171     205.429 136.141  57.565  1.00  0.00           O  
ATOM   3859  CB  LYS B 171     206.750 138.109  55.315  1.00  0.00           C  
ATOM   3860  CG  LYS B 171     207.571 139.388  55.229  1.00  0.00           C  
ATOM   3861  CD  LYS B 171     207.018 140.329  54.169  1.00  0.00           C  
ATOM   3862  CE  LYS B 171     207.835 141.610  54.083  1.00  0.00           C  
ATOM   3863  NZ  LYS B 171     207.313 142.535  53.041  1.00  0.00           N  
ATOM   3864  H   LYS B 171     208.794 136.614  54.934  1.00  0.00           H  
ATOM   3865  HA  LYS B 171     207.445 137.621  57.284  1.00  0.00           H  
ATOM   3866 1HB  LYS B 171     206.744 137.647  54.327  1.00  0.00           H  
ATOM   3867 2HB  LYS B 171     205.723 138.385  55.553  1.00  0.00           H  
ATOM   3868 1HG  LYS B 171     207.559 139.894  56.195  1.00  0.00           H  
ATOM   3869 2HG  LYS B 171     208.603 139.142  54.980  1.00  0.00           H  
ATOM   3870 1HD  LYS B 171     207.032 139.833  53.198  1.00  0.00           H  
ATOM   3871 2HD  LYS B 171     205.986 140.584  54.412  1.00  0.00           H  
ATOM   3872 1HE  LYS B 171     207.817 142.118  55.046  1.00  0.00           H  
ATOM   3873 2HE  LYS B 171     208.871 141.365  53.846  1.00  0.00           H  
ATOM   3874 1HZ  LYS B 171     207.882 143.370  53.015  1.00  0.00           H  
ATOM   3875 2HZ  LYS B 171     207.343 142.079  52.139  1.00  0.00           H  
ATOM   3876 3HZ  LYS B 171     206.359 142.784  53.259  1.00  0.00           H  
ATOM   3877  N   THR B 172     206.163 135.019  55.757  1.00  0.00           N  
ATOM   3878  CA  THR B 172     205.093 134.029  55.792  1.00  0.00           C  
ATOM   3879  C   THR B 172     205.573 132.722  56.412  1.00  0.00           C  
ATOM   3880  O   THR B 172     204.773 131.923  56.898  1.00  0.00           O  
ATOM   3881  CB  THR B 172     204.540 133.759  54.381  1.00  0.00           C  
ATOM   3882  OG1 THR B 172     205.573 133.202  53.558  1.00  0.00           O  
ATOM   3883  CG2 THR B 172     204.035 135.048  53.750  1.00  0.00           C  
ATOM   3884  H   THR B 172     206.895 134.930  55.067  1.00  0.00           H  
ATOM   3885  HA  THR B 172     204.287 134.412  56.416  1.00  0.00           H  
ATOM   3886  HB  THR B 172     203.718 133.046  54.442  1.00  0.00           H  
ATOM   3887  HG1 THR B 172     205.177 132.683  52.854  1.00  0.00           H  
ATOM   3888 1HG2 THR B 172     203.648 134.839  52.753  1.00  0.00           H  
ATOM   3889 2HG2 THR B 172     203.242 135.469  54.367  1.00  0.00           H  
ATOM   3890 3HG2 THR B 172     204.855 135.763  53.678  1.00  0.00           H  
ATOM   3891  N   GLY B 173     206.884 132.509  56.389  1.00  0.00           N  
ATOM   3892  CA  GLY B 173     207.469 131.270  56.889  1.00  0.00           C  
ATOM   3893  C   GLY B 173     207.228 130.120  55.921  1.00  0.00           C  
ATOM   3894  O   GLY B 173     207.109 128.965  56.331  1.00  0.00           O  
ATOM   3895  H   GLY B 173     207.493 133.226  56.019  1.00  0.00           H  
ATOM   3896 1HA  GLY B 173     208.541 131.407  57.037  1.00  0.00           H  
ATOM   3897 2HA  GLY B 173     207.039 131.030  57.860  1.00  0.00           H  
ATOM   3898  N   ASP B 174     207.156 130.442  54.633  1.00  0.00           N  
ATOM   3899  CA  ASP B 174     206.840 129.448  53.613  1.00  0.00           C  
ATOM   3900  C   ASP B 174     208.105 128.799  53.064  1.00  0.00           C  
ATOM   3901  O   ASP B 174     208.841 129.409  52.288  1.00  0.00           O  
ATOM   3902  CB  ASP B 174     206.051 130.088  52.468  1.00  0.00           C  
ATOM   3903  CG  ASP B 174     204.589 130.329  52.818  1.00  0.00           C  
ATOM   3904  OD1 ASP B 174     203.971 129.438  53.353  1.00  0.00           O  
ATOM   3905  OD2 ASP B 174     204.103 131.402  52.548  1.00  0.00           O  
ATOM   3906  H   ASP B 174     207.325 131.398  54.355  1.00  0.00           H  
ATOM   3907  HA  ASP B 174     206.237 128.664  54.067  1.00  0.00           H  
ATOM   3908 1HB  ASP B 174     206.507 131.041  52.199  1.00  0.00           H  
ATOM   3909 2HB  ASP B 174     206.097 129.443  51.589  1.00  0.00           H  
ATOM   3910  N   ALA B 175     208.355 127.562  53.478  1.00  0.00           N  
ATOM   3911  CA  ALA B 175     209.527 126.824  53.022  1.00  0.00           C  
ATOM   3912  C   ALA B 175     209.452 126.536  51.529  1.00  0.00           C  
ATOM   3913  O   ALA B 175     210.468 126.276  50.885  1.00  0.00           O  
ATOM   3914  CB  ALA B 175     209.672 125.527  53.804  1.00  0.00           C  
ATOM   3915  H   ALA B 175     207.716 127.121  54.124  1.00  0.00           H  
ATOM   3916  HA  ALA B 175     210.412 127.438  53.196  1.00  0.00           H  
ATOM   3917 1HB  ALA B 175     210.551 124.987  53.454  1.00  0.00           H  
ATOM   3918 2HB  ALA B 175     209.783 125.752  54.865  1.00  0.00           H  
ATOM   3919 3HB  ALA B 175     208.786 124.912  53.656  1.00  0.00           H  
ATOM   3920  N   GLU B 176     208.241 126.584  50.983  1.00  0.00           N  
ATOM   3921  CA  GLU B 176     208.039 126.410  49.549  1.00  0.00           C  
ATOM   3922  C   GLU B 176     208.788 127.473  48.755  1.00  0.00           C  
ATOM   3923  O   GLU B 176     209.245 127.221  47.640  1.00  0.00           O  
ATOM   3924  CB  GLU B 176     206.548 126.463  49.210  1.00  0.00           C  
ATOM   3925  CG  GLU B 176     206.218 126.103  47.769  1.00  0.00           C  
ATOM   3926  CD  GLU B 176     206.097 127.309  46.878  1.00  0.00           C  
ATOM   3927  OE1 GLU B 176     205.762 128.358  47.373  1.00  0.00           O  
ATOM   3928  OE2 GLU B 176     206.339 127.180  45.701  1.00  0.00           O  
ATOM   3929  H   GLU B 176     207.439 126.743  51.577  1.00  0.00           H  
ATOM   3930  HA  GLU B 176     208.438 125.436  49.259  1.00  0.00           H  
ATOM   3931 1HB  GLU B 176     206.003 125.777  49.859  1.00  0.00           H  
ATOM   3932 2HB  GLU B 176     206.166 127.466  49.401  1.00  0.00           H  
ATOM   3933 1HG  GLU B 176     207.002 125.455  47.378  1.00  0.00           H  
ATOM   3934 2HG  GLU B 176     205.281 125.547  47.749  1.00  0.00           H  
ATOM   3935  N   LEU B 177     208.910 128.661  49.336  1.00  0.00           N  
ATOM   3936  CA  LEU B 177     209.606 129.764  48.686  1.00  0.00           C  
ATOM   3937  C   LEU B 177     211.117 129.620  48.824  1.00  0.00           C  
ATOM   3938  O   LEU B 177     211.874 130.097  47.978  1.00  0.00           O  
ATOM   3939  CB  LEU B 177     209.156 131.102  49.288  1.00  0.00           C  
ATOM   3940  CG  LEU B 177     207.667 131.436  49.129  1.00  0.00           C  
ATOM   3941  CD1 LEU B 177     207.363 132.750  49.836  1.00  0.00           C  
ATOM   3942  CD2 LEU B 177     207.320 131.517  47.650  1.00  0.00           C  
ATOM   3943  H   LEU B 177     208.509 128.805  50.252  1.00  0.00           H  
ATOM   3944  HA  LEU B 177     209.368 129.744  47.622  1.00  0.00           H  
ATOM   3945 1HB  LEU B 177     209.383 131.097  50.353  1.00  0.00           H  
ATOM   3946 2HB  LEU B 177     209.727 131.903  48.819  1.00  0.00           H  
ATOM   3947  HG  LEU B 177     207.067 130.657  49.601  1.00  0.00           H  
ATOM   3948 1HD1 LEU B 177     206.305 132.987  49.724  1.00  0.00           H  
ATOM   3949 2HD1 LEU B 177     207.603 132.657  50.895  1.00  0.00           H  
ATOM   3950 3HD1 LEU B 177     207.962 133.546  49.396  1.00  0.00           H  
ATOM   3951 1HD2 LEU B 177     206.261 131.754  47.538  1.00  0.00           H  
ATOM   3952 2HD2 LEU B 177     207.918 132.297  47.178  1.00  0.00           H  
ATOM   3953 3HD2 LEU B 177     207.530 130.559  47.174  1.00  0.00           H  
ATOM   3954  N   LEU B 178     211.548 128.958  49.890  1.00  0.00           N  
ATOM   3955  CA  LEU B 178     212.949 128.589  50.049  1.00  0.00           C  
ATOM   3956  C   LEU B 178     213.388 127.610  48.967  1.00  0.00           C  
ATOM   3957  O   LEU B 178     214.498 127.706  48.445  1.00  0.00           O  
ATOM   3958  CB  LEU B 178     213.179 127.969  51.433  1.00  0.00           C  
ATOM   3959  CG  LEU B 178     213.585 128.948  52.542  1.00  0.00           C  
ATOM   3960  CD1 LEU B 178     212.598 130.107  52.583  1.00  0.00           C  
ATOM   3961  CD2 LEU B 178     213.626 128.217  53.875  1.00  0.00           C  
ATOM   3962  H   LEU B 178     210.888 128.703  50.611  1.00  0.00           H  
ATOM   3963  HA  LEU B 178     213.557 129.487  49.947  1.00  0.00           H  
ATOM   3964 1HB  LEU B 178     212.262 127.473  51.748  1.00  0.00           H  
ATOM   3965 2HB  LEU B 178     213.964 127.217  51.351  1.00  0.00           H  
ATOM   3966  HG  LEU B 178     214.571 129.358  52.322  1.00  0.00           H  
ATOM   3967 1HD1 LEU B 178     212.887 130.803  53.371  1.00  0.00           H  
ATOM   3968 2HD1 LEU B 178     212.604 130.624  51.623  1.00  0.00           H  
ATOM   3969 3HD1 LEU B 178     211.598 129.726  52.785  1.00  0.00           H  
ATOM   3970 1HD2 LEU B 178     213.915 128.913  54.663  1.00  0.00           H  
ATOM   3971 2HD2 LEU B 178     212.639 127.808  54.097  1.00  0.00           H  
ATOM   3972 3HD2 LEU B 178     214.352 127.406  53.824  1.00  0.00           H  
ATOM   3973  N   LYS B 179     212.510 126.671  48.635  1.00  0.00           N  
ATOM   3974  CA  LYS B 179     212.754 125.749  47.533  1.00  0.00           C  
ATOM   3975  C   LYS B 179     213.020 126.499  46.234  1.00  0.00           C  
ATOM   3976  O   LYS B 179     213.958 126.183  45.503  1.00  0.00           O  
ATOM   3977  CB  LYS B 179     211.568 124.799  47.358  1.00  0.00           C  
ATOM   3978  CG  LYS B 179     211.490 123.691  48.400  1.00  0.00           C  
ATOM   3979  CD  LYS B 179     212.243 122.450  47.945  1.00  0.00           C  
ATOM   3980  CE  LYS B 179     211.779 121.213  48.698  1.00  0.00           C  
ATOM   3981  NZ  LYS B 179     212.469 119.982  48.226  1.00  0.00           N  
ATOM   3982  H   LYS B 179     211.651 126.594  49.159  1.00  0.00           H  
ATOM   3983  HA  LYS B 179     213.643 125.162  47.764  1.00  0.00           H  
ATOM   3984 1HB  LYS B 179     210.637 125.366  47.403  1.00  0.00           H  
ATOM   3985 2HB  LYS B 179     211.619 124.331  46.375  1.00  0.00           H  
ATOM   3986 1HG  LYS B 179     211.921 124.043  49.338  1.00  0.00           H  
ATOM   3987 2HG  LYS B 179     210.447 123.430  48.576  1.00  0.00           H  
ATOM   3988 1HD  LYS B 179     212.081 122.298  46.877  1.00  0.00           H  
ATOM   3989 2HD  LYS B 179     213.310 122.589  48.116  1.00  0.00           H  
ATOM   3990 1HE  LYS B 179     211.975 121.339  49.762  1.00  0.00           H  
ATOM   3991 2HE  LYS B 179     210.705 121.086  48.563  1.00  0.00           H  
ATOM   3992 1HZ  LYS B 179     212.134 119.185  48.749  1.00  0.00           H  
ATOM   3993 2HZ  LYS B 179     212.278 119.844  47.243  1.00  0.00           H  
ATOM   3994 3HZ  LYS B 179     213.465 120.080  48.364  1.00  0.00           H  
ATOM   3995  N   LEU B 180     212.187 127.496  45.952  1.00  0.00           N  
ATOM   3996  CA  LEU B 180     212.320 128.285  44.733  1.00  0.00           C  
ATOM   3997  C   LEU B 180     213.564 129.165  44.779  1.00  0.00           C  
ATOM   3998  O   LEU B 180     214.276 129.301  43.785  1.00  0.00           O  
ATOM   3999  CB  LEU B 180     211.075 129.158  44.528  1.00  0.00           C  
ATOM   4000  CG  LEU B 180     209.761 128.399  44.307  1.00  0.00           C  
ATOM   4001  CD1 LEU B 180     208.594 129.375  44.375  1.00  0.00           C  
ATOM   4002  CD2 LEU B 180     209.802 127.689  42.963  1.00  0.00           C  
ATOM   4003  H   LEU B 180     211.444 127.715  46.601  1.00  0.00           H  
ATOM   4004  HA  LEU B 180     212.430 127.602  43.891  1.00  0.00           H  
ATOM   4005 1HB  LEU B 180     210.949 129.793  45.403  1.00  0.00           H  
ATOM   4006 2HB  LEU B 180     211.238 129.797  43.661  1.00  0.00           H  
ATOM   4007  HG  LEU B 180     209.626 127.665  45.102  1.00  0.00           H  
ATOM   4008 1HD1 LEU B 180     207.658 128.836  44.218  1.00  0.00           H  
ATOM   4009 2HD1 LEU B 180     208.575 129.854  45.354  1.00  0.00           H  
ATOM   4010 3HD1 LEU B 180     208.708 130.134  43.601  1.00  0.00           H  
ATOM   4011 1HD2 LEU B 180     208.868 127.149  42.807  1.00  0.00           H  
ATOM   4012 2HD2 LEU B 180     209.935 128.422  42.168  1.00  0.00           H  
ATOM   4013 3HD2 LEU B 180     210.635 126.985  42.950  1.00  0.00           H  
ATOM   4014  N   ALA B 181     213.817 129.760  45.941  1.00  0.00           N  
ATOM   4015  CA  ALA B 181     214.967 130.639  46.115  1.00  0.00           C  
ATOM   4016  C   ALA B 181     216.273 129.884  45.912  1.00  0.00           C  
ATOM   4017  O   ALA B 181     217.209 130.395  45.295  1.00  0.00           O  
ATOM   4018  CB  ALA B 181     214.939 131.281  47.494  1.00  0.00           C  
ATOM   4019  H   ALA B 181     213.197 129.601  46.722  1.00  0.00           H  
ATOM   4020  HA  ALA B 181     214.919 131.425  45.360  1.00  0.00           H  
ATOM   4021 1HB  ALA B 181     215.803 131.935  47.610  1.00  0.00           H  
ATOM   4022 2HB  ALA B 181     214.024 131.867  47.603  1.00  0.00           H  
ATOM   4023 3HB  ALA B 181     214.965 130.505  48.257  1.00  0.00           H  
ATOM   4024  N   LEU B 182     216.333 128.663  46.434  1.00  0.00           N  
ATOM   4025  CA  LEU B 182     217.510 127.817  46.274  1.00  0.00           C  
ATOM   4026  C   LEU B 182     217.738 127.461  44.811  1.00  0.00           C  
ATOM   4027  O   LEU B 182     218.860 127.541  44.309  1.00  0.00           O  
ATOM   4028  CB  LEU B 182     217.358 126.535  47.102  1.00  0.00           C  
ATOM   4029  CG  LEU B 182     218.597 125.633  47.166  1.00  0.00           C  
ATOM   4030  CD1 LEU B 182     218.687 124.988  48.542  1.00  0.00           C  
ATOM   4031  CD2 LEU B 182     218.514 124.578  46.072  1.00  0.00           C  
ATOM   4032  H   LEU B 182     215.542 128.311  46.954  1.00  0.00           H  
ATOM   4033  HA  LEU B 182     218.383 128.371  46.620  1.00  0.00           H  
ATOM   4034 1HB  LEU B 182     217.095 126.809  48.122  1.00  0.00           H  
ATOM   4035 2HB  LEU B 182     216.541 125.946  46.684  1.00  0.00           H  
ATOM   4036  HG  LEU B 182     219.495 126.236  47.020  1.00  0.00           H  
ATOM   4037 1HD1 LEU B 182     219.568 124.347  48.586  1.00  0.00           H  
ATOM   4038 2HD1 LEU B 182     218.766 125.765  49.302  1.00  0.00           H  
ATOM   4039 3HD1 LEU B 182     217.794 124.391  48.723  1.00  0.00           H  
ATOM   4040 1HD2 LEU B 182     219.395 123.937  46.117  1.00  0.00           H  
ATOM   4041 2HD2 LEU B 182     217.618 123.973  46.217  1.00  0.00           H  
ATOM   4042 3HD2 LEU B 182     218.468 125.065  45.098  1.00  0.00           H  
ATOM   4043  N   ARG B 183     216.668 127.066  44.130  1.00  0.00           N  
ATOM   4044  CA  ARG B 183     216.752 126.677  42.728  1.00  0.00           C  
ATOM   4045  C   ARG B 183     217.127 127.863  41.848  1.00  0.00           C  
ATOM   4046  O   ARG B 183     217.932 127.734  40.925  1.00  0.00           O  
ATOM   4047  CB  ARG B 183     215.427 126.099  42.253  1.00  0.00           C  
ATOM   4048  CG  ARG B 183     215.384 125.726  40.779  1.00  0.00           C  
ATOM   4049  CD  ARG B 183     216.361 124.656  40.453  1.00  0.00           C  
ATOM   4050  NE  ARG B 183     216.308 124.282  39.049  1.00  0.00           N  
ATOM   4051  CZ  ARG B 183     217.216 123.506  38.428  1.00  0.00           C  
ATOM   4052  NH1 ARG B 183     218.242 123.030  39.101  1.00  0.00           N  
ATOM   4053  NH2 ARG B 183     217.079 123.221  37.146  1.00  0.00           N  
ATOM   4054  H   ARG B 183     215.772 127.033  44.595  1.00  0.00           H  
ATOM   4055  HA  ARG B 183     217.537 125.926  42.623  1.00  0.00           H  
ATOM   4056 1HB  ARG B 183     215.197 125.201  42.825  1.00  0.00           H  
ATOM   4057 2HB  ARG B 183     214.629 126.817  42.436  1.00  0.00           H  
ATOM   4058 1HG  ARG B 183     214.386 125.369  40.523  1.00  0.00           H  
ATOM   4059 2HG  ARG B 183     215.620 126.603  40.175  1.00  0.00           H  
ATOM   4060 1HD  ARG B 183     217.369 125.005  40.673  1.00  0.00           H  
ATOM   4061 2HD  ARG B 183     216.144 123.771  41.050  1.00  0.00           H  
ATOM   4062  HE  ARG B 183     215.533 124.630  38.500  1.00  0.00           H  
ATOM   4063 1HH1 ARG B 183     218.347 123.247  40.081  1.00  0.00           H  
ATOM   4064 2HH1 ARG B 183     218.924 122.447  38.635  1.00  0.00           H  
ATOM   4065 1HH2 ARG B 183     216.291 123.588  36.628  1.00  0.00           H  
ATOM   4066 2HH2 ARG B 183     217.759 122.640  36.681  1.00  0.00           H  
ATOM   4067  N   ALA B 184     216.542 129.020  42.142  1.00  0.00           N  
ATOM   4068  CA  ALA B 184     216.846 130.242  41.407  1.00  0.00           C  
ATOM   4069  C   ALA B 184     218.329 130.580  41.492  1.00  0.00           C  
ATOM   4070  O   ALA B 184     218.945 130.970  40.499  1.00  0.00           O  
ATOM   4071  CB  ALA B 184     216.009 131.398  41.932  1.00  0.00           C  
ATOM   4072  H   ALA B 184     215.868 129.052  42.891  1.00  0.00           H  
ATOM   4073  HA  ALA B 184     216.604 130.082  40.355  1.00  0.00           H  
ATOM   4074 1HB  ALA B 184     216.246 132.303  41.374  1.00  0.00           H  
ATOM   4075 2HB  ALA B 184     214.950 131.165  41.813  1.00  0.00           H  
ATOM   4076 3HB  ALA B 184     216.227 131.554  42.988  1.00  0.00           H  
ATOM   4077  N   LEU B 185     218.897 130.430  42.683  1.00  0.00           N  
ATOM   4078  CA  LEU B 185     220.311 130.713  42.899  1.00  0.00           C  
ATOM   4079  C   LEU B 185     221.187 129.620  42.301  1.00  0.00           C  
ATOM   4080  O   LEU B 185     222.229 129.902  41.707  1.00  0.00           O  
ATOM   4081  CB  LEU B 185     220.601 130.846  44.399  1.00  0.00           C  
ATOM   4082  CG  LEU B 185     219.952 132.048  45.098  1.00  0.00           C  
ATOM   4083  CD1 LEU B 185     220.060 131.877  46.607  1.00  0.00           C  
ATOM   4084  CD2 LEU B 185     220.634 133.329  44.643  1.00  0.00           C  
ATOM   4085  H   LEU B 185     218.333 130.112  43.459  1.00  0.00           H  
ATOM   4086  HA  LEU B 185     220.557 131.648  42.397  1.00  0.00           H  
ATOM   4087 1HB  LEU B 185     220.256 129.944  44.901  1.00  0.00           H  
ATOM   4088 2HB  LEU B 185     221.679 130.925  44.538  1.00  0.00           H  
ATOM   4089  HG  LEU B 185     218.893 132.089  44.843  1.00  0.00           H  
ATOM   4090 1HD1 LEU B 185     219.599 132.731  47.104  1.00  0.00           H  
ATOM   4091 2HD1 LEU B 185     219.548 130.962  46.908  1.00  0.00           H  
ATOM   4092 3HD1 LEU B 185     221.110 131.815  46.893  1.00  0.00           H  
ATOM   4093 1HD2 LEU B 185     220.172 134.183  45.139  1.00  0.00           H  
ATOM   4094 2HD2 LEU B 185     221.693 133.290  44.900  1.00  0.00           H  
ATOM   4095 3HD2 LEU B 185     220.527 133.435  43.563  1.00  0.00           H  
ATOM   4096  N   GLU B 186     220.762 128.371  42.461  1.00  0.00           N  
ATOM   4097  CA  GLU B 186     221.501 127.236  41.923  1.00  0.00           C  
ATOM   4098  C   GLU B 186     221.684 127.359  40.417  1.00  0.00           C  
ATOM   4099  O   GLU B 186     222.775 127.131  39.892  1.00  0.00           O  
ATOM   4100  CB  GLU B 186     220.781 125.926  42.253  1.00  0.00           C  
ATOM   4101  CG  GLU B 186     221.503 124.674  41.776  1.00  0.00           C  
ATOM   4102  CD  GLU B 186     220.762 123.410  42.111  1.00  0.00           C  
ATOM   4103  OE1 GLU B 186     219.596 123.327  41.808  1.00  0.00           O  
ATOM   4104  OE2 GLU B 186     221.364 122.524  42.672  1.00  0.00           O  
ATOM   4105  H   GLU B 186     219.903 128.206  42.967  1.00  0.00           H  
ATOM   4106  HA  GLU B 186     222.493 127.223  42.377  1.00  0.00           H  
ATOM   4107 1HB  GLU B 186     220.648 125.846  43.333  1.00  0.00           H  
ATOM   4108 2HB  GLU B 186     219.789 125.933  41.802  1.00  0.00           H  
ATOM   4109 1HG  GLU B 186     221.631 124.731  40.695  1.00  0.00           H  
ATOM   4110 2HG  GLU B 186     222.492 124.643  42.231  1.00  0.00           H  
ATOM   4111  N   VAL B 187     220.610 127.721  39.724  1.00  0.00           N  
ATOM   4112  CA  VAL B 187     220.665 127.940  38.283  1.00  0.00           C  
ATOM   4113  C   VAL B 187     221.520 129.154  37.945  1.00  0.00           C  
ATOM   4114  O   VAL B 187     222.307 129.128  36.996  1.00  0.00           O  
ATOM   4115  CB  VAL B 187     219.247 128.139  37.718  1.00  0.00           C  
ATOM   4116  CG1 VAL B 187     219.309 128.558  36.257  1.00  0.00           C  
ATOM   4117  CG2 VAL B 187     218.441 126.860  37.878  1.00  0.00           C  
ATOM   4118  H   VAL B 187     219.731 127.849  40.207  1.00  0.00           H  
ATOM   4119  HA  VAL B 187     221.128 127.069  37.818  1.00  0.00           H  
ATOM   4120  HB  VAL B 187     218.759 128.948  38.263  1.00  0.00           H  
ATOM   4121 1HG1 VAL B 187     218.299 128.695  35.874  1.00  0.00           H  
ATOM   4122 2HG1 VAL B 187     219.860 129.496  36.170  1.00  0.00           H  
ATOM   4123 3HG1 VAL B 187     219.814 127.785  35.678  1.00  0.00           H  
ATOM   4124 1HG2 VAL B 187     217.438 127.008  37.477  1.00  0.00           H  
ATOM   4125 2HG2 VAL B 187     218.932 126.050  37.338  1.00  0.00           H  
ATOM   4126 3HG2 VAL B 187     218.374 126.601  38.936  1.00  0.00           H  
ATOM   4127  N   ALA B 188     221.361 130.220  38.722  1.00  0.00           N  
ATOM   4128  CA  ALA B 188     222.137 131.438  38.520  1.00  0.00           C  
ATOM   4129  C   ALA B 188     223.632 131.162  38.616  1.00  0.00           C  
ATOM   4130  O   ALA B 188     224.423 131.694  37.837  1.00  0.00           O  
ATOM   4131  CB  ALA B 188     221.729 132.500  39.531  1.00  0.00           C  
ATOM   4132  H   ALA B 188     220.687 130.185  39.473  1.00  0.00           H  
ATOM   4133  HA  ALA B 188     221.935 131.815  37.517  1.00  0.00           H  
ATOM   4134 1HB  ALA B 188     222.316 133.403  39.366  1.00  0.00           H  
ATOM   4135 2HB  ALA B 188     220.670 132.729  39.409  1.00  0.00           H  
ATOM   4136 3HB  ALA B 188     221.906 132.129  40.538  1.00  0.00           H  
ATOM   4137  N   VAL B 189     224.014 130.324  39.576  1.00  0.00           N  
ATOM   4138  CA  VAL B 189     225.411 129.945  39.749  1.00  0.00           C  
ATOM   4139  C   VAL B 189     225.912 129.132  38.561  1.00  0.00           C  
ATOM   4140  O   VAL B 189     227.025 129.342  38.079  1.00  0.00           O  
ATOM   4141  CB  VAL B 189     225.585 129.122  41.039  1.00  0.00           C  
ATOM   4142  CG1 VAL B 189     226.962 128.476  41.078  1.00  0.00           C  
ATOM   4143  CG2 VAL B 189     225.373 130.014  42.254  1.00  0.00           C  
ATOM   4144  H   VAL B 189     223.318 129.944  40.202  1.00  0.00           H  
ATOM   4145  HA  VAL B 189     226.013 130.851  39.806  1.00  0.00           H  
ATOM   4146  HB  VAL B 189     224.852 128.316  41.047  1.00  0.00           H  
ATOM   4147 1HG1 VAL B 189     227.067 127.899  41.996  1.00  0.00           H  
ATOM   4148 2HG1 VAL B 189     227.077 127.816  40.219  1.00  0.00           H  
ATOM   4149 3HG1 VAL B 189     227.728 129.251  41.047  1.00  0.00           H  
ATOM   4150 1HG2 VAL B 189     225.497 129.426  43.162  1.00  0.00           H  
ATOM   4151 2HG2 VAL B 189     226.103 130.824  42.242  1.00  0.00           H  
ATOM   4152 3HG2 VAL B 189     224.367 130.433  42.227  1.00  0.00           H  
ATOM   4153  N   ARG B 190     225.083 128.205  38.092  1.00  0.00           N  
ATOM   4154  CA  ARG B 190     225.413 127.404  36.920  1.00  0.00           C  
ATOM   4155  C   ARG B 190     225.583 128.280  35.687  1.00  0.00           C  
ATOM   4156  O   ARG B 190     226.467 128.042  34.862  1.00  0.00           O  
ATOM   4157  CB  ARG B 190     224.329 126.368  36.656  1.00  0.00           C  
ATOM   4158  CG  ARG B 190     224.484 125.598  35.355  1.00  0.00           C  
ATOM   4159  CD  ARG B 190     225.741 124.805  35.332  1.00  0.00           C  
ATOM   4160  NE  ARG B 190     225.891 124.062  34.092  1.00  0.00           N  
ATOM   4161  CZ  ARG B 190     227.008 123.407  33.723  1.00  0.00           C  
ATOM   4162  NH1 ARG B 190     228.063 123.412  34.508  1.00  0.00           N  
ATOM   4163  NH2 ARG B 190     227.045 122.759  32.572  1.00  0.00           N  
ATOM   4164  H   ARG B 190     224.201 128.049  38.563  1.00  0.00           H  
ATOM   4165  HA  ARG B 190     226.361 126.900  37.101  1.00  0.00           H  
ATOM   4166 1HB  ARG B 190     224.315 125.643  37.469  1.00  0.00           H  
ATOM   4167 2HB  ARG B 190     223.355 126.857  36.636  1.00  0.00           H  
ATOM   4168 1HG  ARG B 190     223.645 124.913  35.235  1.00  0.00           H  
ATOM   4169 2HG  ARG B 190     224.505 126.297  34.518  1.00  0.00           H  
ATOM   4170 1HD  ARG B 190     226.595 125.474  35.434  1.00  0.00           H  
ATOM   4171 2HD  ARG B 190     225.737 124.094  36.158  1.00  0.00           H  
ATOM   4172  HE  ARG B 190     225.101 124.035  33.461  1.00  0.00           H  
ATOM   4173 1HH1 ARG B 190     228.036 123.907  35.388  1.00  0.00           H  
ATOM   4174 2HH1 ARG B 190     228.901 122.921  34.232  1.00  0.00           H  
ATOM   4175 1HH2 ARG B 190     226.234 122.754  31.968  1.00  0.00           H  
ATOM   4176 2HH2 ARG B 190     227.883 122.267  32.296  1.00  0.00           H  
ATOM   4177  N   ALA B 191     224.732 129.292  35.563  1.00  0.00           N  
ATOM   4178  CA  ALA B 191     224.781 130.199  34.422  1.00  0.00           C  
ATOM   4179  C   ALA B 191     226.121 130.918  34.346  1.00  0.00           C  
ATOM   4180  O   ALA B 191     226.733 130.996  33.281  1.00  0.00           O  
ATOM   4181  CB  ALA B 191     223.644 131.209  34.500  1.00  0.00           C  
ATOM   4182  H   ALA B 191     224.032 129.436  36.278  1.00  0.00           H  
ATOM   4183  HA  ALA B 191     224.665 129.614  33.509  1.00  0.00           H  
ATOM   4184 1HB  ALA B 191     223.695 131.879  33.642  1.00  0.00           H  
ATOM   4185 2HB  ALA B 191     222.690 130.683  34.493  1.00  0.00           H  
ATOM   4186 3HB  ALA B 191     223.734 131.787  35.417  1.00  0.00           H  
ATOM   4187  N   VAL B 192     226.574 131.439  35.481  1.00  0.00           N  
ATOM   4188  CA  VAL B 192     227.825 132.182  35.537  1.00  0.00           C  
ATOM   4189  C   VAL B 192     229.023 131.243  35.561  1.00  0.00           C  
ATOM   4190  O   VAL B 192     230.101 131.582  35.071  1.00  0.00           O  
ATOM   4191  CB  VAL B 192     227.858 133.081  36.787  1.00  0.00           C  
ATOM   4192  CG1 VAL B 192     226.765 134.138  36.711  1.00  0.00           C  
ATOM   4193  CG2 VAL B 192     227.700 132.233  38.040  1.00  0.00           C  
ATOM   4194  H   VAL B 192     226.034 131.316  36.326  1.00  0.00           H  
ATOM   4195  HA  VAL B 192     227.904 132.795  34.639  1.00  0.00           H  
ATOM   4196  HB  VAL B 192     228.811 133.606  36.822  1.00  0.00           H  
ATOM   4197 1HG1 VAL B 192     226.803 134.764  37.602  1.00  0.00           H  
ATOM   4198 2HG1 VAL B 192     226.918 134.757  35.826  1.00  0.00           H  
ATOM   4199 3HG1 VAL B 192     225.792 133.652  36.651  1.00  0.00           H  
ATOM   4200 1HG2 VAL B 192     227.723 132.876  38.920  1.00  0.00           H  
ATOM   4201 2HG2 VAL B 192     226.747 131.703  38.002  1.00  0.00           H  
ATOM   4202 3HG2 VAL B 192     228.515 131.511  38.096  1.00  0.00           H  
ATOM   4203  N   GLU B 193     228.830 130.059  36.134  1.00  0.00           N  
ATOM   4204  CA  GLU B 193     229.871 129.039  36.158  1.00  0.00           C  
ATOM   4205  C   GLU B 193     230.357 128.717  34.749  1.00  0.00           C  
ATOM   4206  O   GLU B 193     231.561 128.701  34.487  1.00  0.00           O  
ATOM   4207  CB  GLU B 193     229.355 127.766  36.834  1.00  0.00           C  
ATOM   4208  CG  GLU B 193     230.383 126.647  36.934  1.00  0.00           C  
ATOM   4209  CD  GLU B 193     229.781 125.338  37.360  1.00  0.00           C  
ATOM   4210  OE1 GLU B 193     228.616 125.134  37.118  1.00  0.00           O  
ATOM   4211  OE2 GLU B 193     230.487 124.538  37.929  1.00  0.00           O  
ATOM   4212  H   GLU B 193     227.939 129.862  36.565  1.00  0.00           H  
ATOM   4213  HA  GLU B 193     230.723 129.423  36.721  1.00  0.00           H  
ATOM   4214 1HB  GLU B 193     229.018 128.003  37.843  1.00  0.00           H  
ATOM   4215 2HB  GLU B 193     228.497 127.384  36.282  1.00  0.00           H  
ATOM   4216 1HG  GLU B 193     230.858 126.517  35.963  1.00  0.00           H  
ATOM   4217 2HG  GLU B 193     231.152 126.938  37.649  1.00  0.00           H  
ATOM   4218  N   LEU B 194     229.416 128.463  33.848  1.00  0.00           N  
ATOM   4219  CA  LEU B 194     229.747 128.159  32.460  1.00  0.00           C  
ATOM   4220  C   LEU B 194     230.260 129.397  31.733  1.00  0.00           C  
ATOM   4221  O   LEU B 194     231.161 129.309  30.899  1.00  0.00           O  
ATOM   4222  CB  LEU B 194     228.517 127.603  31.732  1.00  0.00           C  
ATOM   4223  CG  LEU B 194     228.742 127.178  30.275  1.00  0.00           C  
ATOM   4224  CD1 LEU B 194     229.848 126.133  30.215  1.00  0.00           C  
ATOM   4225  CD2 LEU B 194     227.443 126.633  29.698  1.00  0.00           C  
ATOM   4226  H   LEU B 194     228.447 128.479  34.130  1.00  0.00           H  
ATOM   4227  HA  LEU B 194     230.543 127.416  32.448  1.00  0.00           H  
ATOM   4228 1HB  LEU B 194     228.153 126.733  32.277  1.00  0.00           H  
ATOM   4229 2HB  LEU B 194     227.736 128.363  31.738  1.00  0.00           H  
ATOM   4230  HG  LEU B 194     229.066 128.040  29.691  1.00  0.00           H  
ATOM   4231 1HD1 LEU B 194     230.008 125.831  29.180  1.00  0.00           H  
ATOM   4232 2HD1 LEU B 194     230.770 126.556  30.616  1.00  0.00           H  
ATOM   4233 3HD1 LEU B 194     229.559 125.265  30.806  1.00  0.00           H  
ATOM   4234 1HD2 LEU B 194     227.604 126.333  28.662  1.00  0.00           H  
ATOM   4235 2HD2 LEU B 194     227.120 125.772  30.281  1.00  0.00           H  
ATOM   4236 3HD2 LEU B 194     226.676 127.406  29.737  1.00  0.00           H  
ATOM   4237  N   ALA B 195     229.678 130.547  32.053  1.00  0.00           N  
ATOM   4238  CA  ALA B 195     230.110 131.812  31.470  1.00  0.00           C  
ATOM   4239  C   ALA B 195     231.580 132.079  31.765  1.00  0.00           C  
ATOM   4240  O   ALA B 195     232.312 132.581  30.911  1.00  0.00           O  
ATOM   4241  CB  ALA B 195     229.251 132.956  31.987  1.00  0.00           C  
ATOM   4242  H   ALA B 195     228.918 130.547  32.717  1.00  0.00           H  
ATOM   4243  HA  ALA B 195     229.995 131.751  30.387  1.00  0.00           H  
ATOM   4244 1HB  ALA B 195     229.586 133.894  31.543  1.00  0.00           H  
ATOM   4245 2HB  ALA B 195     228.208 132.779  31.719  1.00  0.00           H  
ATOM   4246 3HB  ALA B 195     229.340 133.016  33.071  1.00  0.00           H  
ATOM   4247  N   ILE B 196     232.008 131.742  32.977  1.00  0.00           N  
ATOM   4248  CA  ILE B 196     233.406 131.890  33.364  1.00  0.00           C  
ATOM   4249  C   ILE B 196     234.288 130.880  32.639  1.00  0.00           C  
ATOM   4250  O   ILE B 196     235.371 131.220  32.161  1.00  0.00           O  
ATOM   4251  CB  ILE B 196     233.576 131.721  34.885  1.00  0.00           C  
ATOM   4252  CG1 ILE B 196     232.901 132.877  35.629  1.00  0.00           C  
ATOM   4253  CG2 ILE B 196     235.049 131.637  35.250  1.00  0.00           C  
ATOM   4254  CD1 ILE B 196     232.722 132.628  37.109  1.00  0.00           C  
ATOM   4255  H   ILE B 196     231.348 131.375  33.647  1.00  0.00           H  
ATOM   4256  HA  ILE B 196     233.741 132.886  33.080  1.00  0.00           H  
ATOM   4257  HB  ILE B 196     233.078 130.806  35.207  1.00  0.00           H  
ATOM   4258 1HG1 ILE B 196     233.491 133.784  35.504  1.00  0.00           H  
ATOM   4259 2HG1 ILE B 196     231.919 133.065  35.194  1.00  0.00           H  
ATOM   4260 1HG2 ILE B 196     235.151 131.518  36.329  1.00  0.00           H  
ATOM   4261 2HG2 ILE B 196     235.500 130.782  34.748  1.00  0.00           H  
ATOM   4262 3HG2 ILE B 196     235.554 132.551  34.936  1.00  0.00           H  
ATOM   4263 1HD1 ILE B 196     232.237 133.491  37.566  1.00  0.00           H  
ATOM   4264 2HD1 ILE B 196     232.102 131.743  37.258  1.00  0.00           H  
ATOM   4265 3HD1 ILE B 196     233.694 132.472  37.572  1.00  0.00           H  
ATOM   4266  N   LYS B 197     233.819 129.641  32.559  1.00  0.00           N  
ATOM   4267  CA  LYS B 197     234.531 128.597  31.832  1.00  0.00           C  
ATOM   4268  C   LYS B 197     234.773 129.003  30.384  1.00  0.00           C  
ATOM   4269  O   LYS B 197     235.864 128.806  29.848  1.00  0.00           O  
ATOM   4270  CB  LYS B 197     233.754 127.281  31.888  1.00  0.00           C  
ATOM   4271  CG  LYS B 197     234.451 126.110  31.207  1.00  0.00           C  
ATOM   4272  CD  LYS B 197     233.659 124.822  31.373  1.00  0.00           C  
ATOM   4273  CE  LYS B 197     234.336 123.659  30.665  1.00  0.00           C  
ATOM   4274  NZ  LYS B 197     233.576 122.390  30.826  1.00  0.00           N  
ATOM   4275  H   LYS B 197     232.945 129.416  33.013  1.00  0.00           H  
ATOM   4276  HA  LYS B 197     235.504 128.451  32.301  1.00  0.00           H  
ATOM   4277 1HB  LYS B 197     233.578 127.006  32.928  1.00  0.00           H  
ATOM   4278 2HB  LYS B 197     232.781 127.412  31.414  1.00  0.00           H  
ATOM   4279 1HG  LYS B 197     234.565 126.322  30.144  1.00  0.00           H  
ATOM   4280 2HG  LYS B 197     235.443 125.975  31.640  1.00  0.00           H  
ATOM   4281 1HD  LYS B 197     233.565 124.586  32.434  1.00  0.00           H  
ATOM   4282 2HD  LYS B 197     232.659 124.955  30.960  1.00  0.00           H  
ATOM   4283 1HE  LYS B 197     234.424 123.882  29.602  1.00  0.00           H  
ATOM   4284 2HE  LYS B 197     235.338 123.521  31.069  1.00  0.00           H  
ATOM   4285 1HZ  LYS B 197     234.057 121.645  30.344  1.00  0.00           H  
ATOM   4286 2HZ  LYS B 197     233.504 122.163  31.809  1.00  0.00           H  
ATOM   4287 3HZ  LYS B 197     232.650 122.499  30.438  1.00  0.00           H  
ATOM   4288  N   SER B 198     233.749 129.569  29.755  1.00  0.00           N  
ATOM   4289  CA  SER B 198     233.875 130.083  28.395  1.00  0.00           C  
ATOM   4290  C   SER B 198     234.767 131.318  28.352  1.00  0.00           C  
ATOM   4291  O   SER B 198     235.629 131.443  27.483  1.00  0.00           O  
ATOM   4292  CB  SER B 198     232.507 130.417  27.835  1.00  0.00           C  
ATOM   4293  OG  SER B 198     232.610 130.965  26.550  1.00  0.00           O  
ATOM   4294  H   SER B 198     232.861 129.647  30.229  1.00  0.00           H  
ATOM   4295  HA  SER B 198     234.343 129.315  27.778  1.00  0.00           H  
ATOM   4296 1HB  SER B 198     231.898 129.514  27.800  1.00  0.00           H  
ATOM   4297 2HB  SER B 198     232.006 131.123  28.495  1.00  0.00           H  
ATOM   4298  HG  SER B 198     232.552 130.226  25.941  1.00  0.00           H  
ATOM   4299  N   ASN B 199     234.552 132.228  29.296  1.00  0.00           N  
ATOM   4300  CA  ASN B 199     235.321 133.466  29.354  1.00  0.00           C  
ATOM   4301  C   ASN B 199     235.829 133.732  30.765  1.00  0.00           C  
ATOM   4302  O   ASN B 199     235.143 134.353  31.576  1.00  0.00           O  
ATOM   4303  CB  ASN B 199     234.489 134.635  28.858  1.00  0.00           C  
ATOM   4304  CG  ASN B 199     235.270 135.919  28.809  1.00  0.00           C  
ATOM   4305  OD1 ASN B 199     236.380 136.007  29.348  1.00  0.00           O  
ATOM   4306  ND2 ASN B 199     234.713 136.918  28.173  1.00  0.00           N  
ATOM   4307  H   ASN B 199     233.839 132.059  29.991  1.00  0.00           H  
ATOM   4308  HA  ASN B 199     236.188 133.365  28.703  1.00  0.00           H  
ATOM   4309 1HB  ASN B 199     234.112 134.415  27.859  1.00  0.00           H  
ATOM   4310 2HB  ASN B 199     233.628 134.772  29.510  1.00  0.00           H  
ATOM   4311 1HD2 ASN B 199     235.186 137.797  28.109  1.00  0.00           H  
ATOM   4312 2HD2 ASN B 199     233.813 136.803  27.752  1.00  0.00           H  
ATOM   4313  N   PRO B 200     237.036 133.257  31.052  1.00  0.00           N  
ATOM   4314  CA  PRO B 200     237.591 133.331  32.398  1.00  0.00           C  
ATOM   4315  C   PRO B 200     237.740 134.777  32.854  1.00  0.00           C  
ATOM   4316  O   PRO B 200     237.895 135.050  34.044  1.00  0.00           O  
ATOM   4317  CB  PRO B 200     238.951 132.642  32.249  1.00  0.00           C  
ATOM   4318  CG  PRO B 200     238.758 131.693  31.116  1.00  0.00           C  
ATOM   4319  CD  PRO B 200     237.870 132.437  30.152  1.00  0.00           C  
ATOM   4320  HA  PRO B 200     236.898 132.839  33.083  1.00  0.00           H  
ATOM   4321 1HB  PRO B 200     239.731 133.390  32.051  1.00  0.00           H  
ATOM   4322 2HB  PRO B 200     239.221 132.137  33.188  1.00  0.00           H  
ATOM   4323 1HG  PRO B 200     239.730 131.424  30.676  1.00  0.00           H  
ATOM   4324 2HG  PRO B 200     238.302 130.759  31.476  1.00  0.00           H  
ATOM   4325 1HD  PRO B 200     238.489 133.057  29.486  1.00  0.00           H  
ATOM   4326 2HD  PRO B 200     237.276 131.716  29.570  1.00  0.00           H  
ATOM   4327  N   ASP B 201     237.693 135.700  31.900  1.00  0.00           N  
ATOM   4328  CA  ASP B 201     237.886 137.115  32.193  1.00  0.00           C  
ATOM   4329  C   ASP B 201     236.551 137.831  32.359  1.00  0.00           C  
ATOM   4330  O   ASP B 201     236.497 139.060  32.404  1.00  0.00           O  
ATOM   4331  CB  ASP B 201     238.697 137.786  31.081  1.00  0.00           C  
ATOM   4332  CG  ASP B 201     240.129 137.276  31.003  1.00  0.00           C  
ATOM   4333  OD1 ASP B 201     240.712 137.037  32.035  1.00  0.00           O  
ATOM   4334  OD2 ASP B 201     240.628 137.132  29.913  1.00  0.00           O  
ATOM   4335  H   ASP B 201     237.516 135.415  30.947  1.00  0.00           H  
ATOM   4336  HA  ASP B 201     238.427 137.202  33.136  1.00  0.00           H  
ATOM   4337 1HB  ASP B 201     238.211 137.613  30.122  1.00  0.00           H  
ATOM   4338 2HB  ASP B 201     238.719 138.865  31.247  1.00  0.00           H  
ATOM   4339  N   ASN B 202     235.477 137.055  32.454  1.00  0.00           N  
ATOM   4340  CA  ASN B 202     234.140 137.613  32.618  1.00  0.00           C  
ATOM   4341  C   ASN B 202     233.921 138.107  34.043  1.00  0.00           C  
ATOM   4342  O   ASN B 202     233.319 137.416  34.863  1.00  0.00           O  
ATOM   4343  CB  ASN B 202     233.083 136.592  32.239  1.00  0.00           C  
ATOM   4344  CG  ASN B 202     231.704 137.186  32.165  1.00  0.00           C  
ATOM   4345  OD1 ASN B 202     231.365 138.094  32.933  1.00  0.00           O  
ATOM   4346  ND2 ASN B 202     230.903 136.693  31.256  1.00  0.00           N  
ATOM   4347  H   ASN B 202     235.589 136.052  32.408  1.00  0.00           H  
ATOM   4348  HA  ASN B 202     234.038 138.471  31.951  1.00  0.00           H  
ATOM   4349 1HB  ASN B 202     233.331 136.155  31.270  1.00  0.00           H  
ATOM   4350 2HB  ASN B 202     233.080 135.784  32.970  1.00  0.00           H  
ATOM   4351 1HD2 ASN B 202     229.974 137.050  31.161  1.00  0.00           H  
ATOM   4352 2HD2 ASN B 202     231.221 135.959  30.656  1.00  0.00           H  
ATOM   4353  N   GLU B 203     234.417 139.306  34.329  1.00  0.00           N  
ATOM   4354  CA  GLU B 203     234.398 139.838  35.686  1.00  0.00           C  
ATOM   4355  C   GLU B 203     232.985 139.849  36.257  1.00  0.00           C  
ATOM   4356  O   GLU B 203     232.781 139.575  37.438  1.00  0.00           O  
ATOM   4357  CB  GLU B 203     234.980 141.253  35.713  1.00  0.00           C  
ATOM   4358  CG  GLU B 203     235.058 141.875  37.100  1.00  0.00           C  
ATOM   4359  CD  GLU B 203     236.091 141.222  37.976  1.00  0.00           C  
ATOM   4360  OE1 GLU B 203     236.955 140.561  37.452  1.00  0.00           O  
ATOM   4361  OE2 GLU B 203     236.015 141.385  39.172  1.00  0.00           O  
ATOM   4362  H   GLU B 203     234.814 139.863  33.587  1.00  0.00           H  
ATOM   4363  HA  GLU B 203     235.008 139.186  36.314  1.00  0.00           H  
ATOM   4364 1HB  GLU B 203     235.986 141.240  35.295  1.00  0.00           H  
ATOM   4365 2HB  GLU B 203     234.374 141.907  35.086  1.00  0.00           H  
ATOM   4366 1HG  GLU B 203     235.301 142.933  36.999  1.00  0.00           H  
ATOM   4367 2HG  GLU B 203     234.083 141.799  37.576  1.00  0.00           H  
ATOM   4368  N   GLU B 204     232.016 140.169  35.408  1.00  0.00           N  
ATOM   4369  CA  GLU B 204     230.624 140.259  35.836  1.00  0.00           C  
ATOM   4370  C   GLU B 204     230.116 138.917  36.346  1.00  0.00           C  
ATOM   4371  O   GLU B 204     229.413 138.850  37.353  1.00  0.00           O  
ATOM   4372  CB  GLU B 204     229.742 140.744  34.683  1.00  0.00           C  
ATOM   4373  CG  GLU B 204     228.312 141.077  35.083  1.00  0.00           C  
ATOM   4374  CD  GLU B 204     227.485 141.581  33.932  1.00  0.00           C  
ATOM   4375  OE1 GLU B 204     227.985 141.610  32.834  1.00  0.00           O  
ATOM   4376  OE2 GLU B 204     226.352 141.939  34.153  1.00  0.00           O  
ATOM   4377  H   GLU B 204     232.246 140.353  34.443  1.00  0.00           H  
ATOM   4378  HA  GLU B 204     230.561 140.971  36.658  1.00  0.00           H  
ATOM   4379 1HB  GLU B 204     230.182 141.638  34.240  1.00  0.00           H  
ATOM   4380 2HB  GLU B 204     229.704 139.980  33.907  1.00  0.00           H  
ATOM   4381 1HG  GLU B 204     227.841 140.181  35.488  1.00  0.00           H  
ATOM   4382 2HG  GLU B 204     228.331 141.831  35.869  1.00  0.00           H  
ATOM   4383  N   ALA B 205     230.476 137.849  35.641  1.00  0.00           N  
ATOM   4384  CA  ALA B 205     230.132 136.497  36.071  1.00  0.00           C  
ATOM   4385  C   ALA B 205     230.816 136.147  37.386  1.00  0.00           C  
ATOM   4386  O   ALA B 205     230.243 135.460  38.232  1.00  0.00           O  
ATOM   4387  CB  ALA B 205     230.506 135.490  34.996  1.00  0.00           C  
ATOM   4388  H   ALA B 205     231.002 137.975  34.790  1.00  0.00           H  
ATOM   4389  HA  ALA B 205     229.054 136.450  36.236  1.00  0.00           H  
ATOM   4390 1HB  ALA B 205     230.243 134.485  35.331  1.00  0.00           H  
ATOM   4391 2HB  ALA B 205     229.964 135.717  34.077  1.00  0.00           H  
ATOM   4392 3HB  ALA B 205     231.577 135.539  34.806  1.00  0.00           H  
ATOM   4393  N   VAL B 206     232.046 136.622  37.554  1.00  0.00           N  
ATOM   4394  CA  VAL B 206     232.815 136.349  38.761  1.00  0.00           C  
ATOM   4395  C   VAL B 206     232.193 137.026  39.976  1.00  0.00           C  
ATOM   4396  O   VAL B 206     231.987 136.395  41.012  1.00  0.00           O  
ATOM   4397  CB  VAL B 206     234.266 136.838  38.592  1.00  0.00           C  
ATOM   4398  CG1 VAL B 206     235.017 136.743  39.912  1.00  0.00           C  
ATOM   4399  CG2 VAL B 206     234.965 136.023  37.514  1.00  0.00           C  
ATOM   4400  H   VAL B 206     232.459 137.186  36.824  1.00  0.00           H  
ATOM   4401  HA  VAL B 206     232.807 135.274  38.941  1.00  0.00           H  
ATOM   4402  HB  VAL B 206     234.254 137.889  38.304  1.00  0.00           H  
ATOM   4403 1HG1 VAL B 206     236.040 137.093  39.774  1.00  0.00           H  
ATOM   4404 2HG1 VAL B 206     234.520 137.362  40.659  1.00  0.00           H  
ATOM   4405 3HG1 VAL B 206     235.031 135.706  40.249  1.00  0.00           H  
ATOM   4406 1HG2 VAL B 206     235.989 136.374  37.400  1.00  0.00           H  
ATOM   4407 2HG2 VAL B 206     234.971 134.971  37.801  1.00  0.00           H  
ATOM   4408 3HG2 VAL B 206     234.434 136.139  36.569  1.00  0.00           H  
ATOM   4409  N   GLU B 207     231.894 138.315  39.841  1.00  0.00           N  
ATOM   4410  CA  GLU B 207     231.241 139.064  40.906  1.00  0.00           C  
ATOM   4411  C   GLU B 207     229.872 138.481  41.232  1.00  0.00           C  
ATOM   4412  O   GLU B 207     229.505 138.347  42.401  1.00  0.00           O  
ATOM   4413  CB  GLU B 207     231.099 140.537  40.513  1.00  0.00           C  
ATOM   4414  CG  GLU B 207     230.416 141.404  41.561  1.00  0.00           C  
ATOM   4415  CD  GLU B 207     230.299 142.844  41.143  1.00  0.00           C  
ATOM   4416  OE1 GLU B 207     230.898 143.207  40.158  1.00  0.00           O  
ATOM   4417  OE2 GLU B 207     229.612 143.580  41.809  1.00  0.00           O  
ATOM   4418  H   GLU B 207     232.125 138.785  38.978  1.00  0.00           H  
ATOM   4419  HA  GLU B 207     231.853 138.991  41.806  1.00  0.00           H  
ATOM   4420 1HB  GLU B 207     232.084 140.958  40.318  1.00  0.00           H  
ATOM   4421 2HB  GLU B 207     230.523 140.612  39.591  1.00  0.00           H  
ATOM   4422 1HG  GLU B 207     229.418 141.011  41.750  1.00  0.00           H  
ATOM   4423 2HG  GLU B 207     230.982 141.346  42.490  1.00  0.00           H  
ATOM   4424  N   THR B 208     229.121 138.134  40.194  1.00  0.00           N  
ATOM   4425  CA  THR B 208     227.789 137.565  40.368  1.00  0.00           C  
ATOM   4426  C   THR B 208     227.850 136.241  41.119  1.00  0.00           C  
ATOM   4427  O   THR B 208     227.060 135.998  42.032  1.00  0.00           O  
ATOM   4428  CB  THR B 208     227.093 137.357  39.010  1.00  0.00           C  
ATOM   4429  OG1 THR B 208     226.971 138.616  38.334  1.00  0.00           O  
ATOM   4430  CG2 THR B 208     225.709 136.756  39.205  1.00  0.00           C  
ATOM   4431  H   THR B 208     229.480 138.268  39.259  1.00  0.00           H  
ATOM   4432  HA  THR B 208     227.192 138.255  40.964  1.00  0.00           H  
ATOM   4433  HB  THR B 208     227.690 136.685  38.393  1.00  0.00           H  
ATOM   4434  HG1 THR B 208     227.828 138.874  37.985  1.00  0.00           H  
ATOM   4435 1HG2 THR B 208     225.233 136.616  38.236  1.00  0.00           H  
ATOM   4436 2HG2 THR B 208     225.799 135.793  39.709  1.00  0.00           H  
ATOM   4437 3HG2 THR B 208     225.104 137.427  39.814  1.00  0.00           H  
ATOM   4438  N   ALA B 209     228.792 135.389  40.733  1.00  0.00           N  
ATOM   4439  CA  ALA B 209     228.967 134.094  41.378  1.00  0.00           C  
ATOM   4440  C   ALA B 209     229.250 134.255  42.866  1.00  0.00           C  
ATOM   4441  O   ALA B 209     228.728 133.507  43.692  1.00  0.00           O  
ATOM   4442  CB  ALA B 209     230.088 133.313  40.708  1.00  0.00           C  
ATOM   4443  H   ALA B 209     229.404 135.645  39.970  1.00  0.00           H  
ATOM   4444  HA  ALA B 209     228.039 133.529  41.278  1.00  0.00           H  
ATOM   4445 1HB  ALA B 209     230.207 132.349  41.202  1.00  0.00           H  
ATOM   4446 2HB  ALA B 209     229.844 133.156  39.657  1.00  0.00           H  
ATOM   4447 3HB  ALA B 209     231.017 133.877  40.783  1.00  0.00           H  
ATOM   4448  N   LYS B 210     230.083 135.235  43.202  1.00  0.00           N  
ATOM   4449  CA  LYS B 210     230.413 135.515  44.593  1.00  0.00           C  
ATOM   4450  C   LYS B 210     229.190 135.992  45.366  1.00  0.00           C  
ATOM   4451  O   LYS B 210     228.950 135.564  46.494  1.00  0.00           O  
ATOM   4452  CB  LYS B 210     231.529 136.559  44.677  1.00  0.00           C  
ATOM   4453  CG  LYS B 210     231.991 136.872  46.094  1.00  0.00           C  
ATOM   4454  CD  LYS B 210     233.218 137.772  46.089  1.00  0.00           C  
ATOM   4455  CE  LYS B 210     233.612 138.179  47.501  1.00  0.00           C  
ATOM   4456  NZ  LYS B 210     234.854 138.998  47.517  1.00  0.00           N  
ATOM   4457  H   LYS B 210     230.496 135.801  42.474  1.00  0.00           H  
ATOM   4458  HA  LYS B 210     230.758 134.594  45.059  1.00  0.00           H  
ATOM   4459 1HB  LYS B 210     232.394 136.211  44.113  1.00  0.00           H  
ATOM   4460 2HB  LYS B 210     231.193 137.489  44.222  1.00  0.00           H  
ATOM   4461 1HG  LYS B 210     231.187 137.371  46.637  1.00  0.00           H  
ATOM   4462 2HG  LYS B 210     232.234 135.944  46.612  1.00  0.00           H  
ATOM   4463 1HD  LYS B 210     234.053 137.246  45.624  1.00  0.00           H  
ATOM   4464 2HD  LYS B 210     233.008 138.670  45.508  1.00  0.00           H  
ATOM   4465 1HE  LYS B 210     232.806 138.755  47.952  1.00  0.00           H  
ATOM   4466 2HE  LYS B 210     233.773 137.286  48.105  1.00  0.00           H  
ATOM   4467 1HZ  LYS B 210     235.082 139.247  48.470  1.00  0.00           H  
ATOM   4468 2HZ  LYS B 210     235.615 138.466  47.118  1.00  0.00           H  
ATOM   4469 3HZ  LYS B 210     234.711 139.839  46.975  1.00  0.00           H  
ATOM   4470  N   ARG B 211     228.417 136.882  44.750  1.00  0.00           N  
ATOM   4471  CA  ARG B 211     227.209 137.409  45.374  1.00  0.00           C  
ATOM   4472  C   ARG B 211     226.163 136.318  45.561  1.00  0.00           C  
ATOM   4473  O   ARG B 211     225.459 136.286  46.570  1.00  0.00           O  
ATOM   4474  CB  ARG B 211     226.619 138.533  44.535  1.00  0.00           C  
ATOM   4475  CG  ARG B 211     227.412 139.830  44.556  1.00  0.00           C  
ATOM   4476  CD  ARG B 211     226.767 140.882  43.729  1.00  0.00           C  
ATOM   4477  NE  ARG B 211     227.571 142.092  43.666  1.00  0.00           N  
ATOM   4478  CZ  ARG B 211     227.586 143.051  44.613  1.00  0.00           C  
ATOM   4479  NH1 ARG B 211     226.837 142.927  45.686  1.00  0.00           N  
ATOM   4480  NH2 ARG B 211     228.353 144.116  44.461  1.00  0.00           N  
ATOM   4481  H   ARG B 211     228.672 137.199  43.826  1.00  0.00           H  
ATOM   4482  HA  ARG B 211     227.469 137.791  46.363  1.00  0.00           H  
ATOM   4483 1HB  ARG B 211     226.542 138.211  43.498  1.00  0.00           H  
ATOM   4484 2HB  ARG B 211     225.611 138.757  44.885  1.00  0.00           H  
ATOM   4485 1HG  ARG B 211     227.485 140.196  45.580  1.00  0.00           H  
ATOM   4486 2HG  ARG B 211     228.413 139.651  44.162  1.00  0.00           H  
ATOM   4487 1HD  ARG B 211     226.627 140.512  42.713  1.00  0.00           H  
ATOM   4488 2HD  ARG B 211     225.799 141.139  44.158  1.00  0.00           H  
ATOM   4489  HE  ARG B 211     228.160 142.223  42.855  1.00  0.00           H  
ATOM   4490 1HH1 ARG B 211     226.250 142.113  45.801  1.00  0.00           H  
ATOM   4491 2HH1 ARG B 211     226.847 143.645  46.395  1.00  0.00           H  
ATOM   4492 1HH2 ARG B 211     228.929 144.211  43.636  1.00  0.00           H  
ATOM   4493 2HH2 ARG B 211     228.364 144.835  45.170  1.00  0.00           H  
ATOM   4494  N   LEU B 212     226.067 135.425  44.581  1.00  0.00           N  
ATOM   4495  CA  LEU B 212     225.132 134.308  44.652  1.00  0.00           C  
ATOM   4496  C   LEU B 212     225.479 133.374  45.804  1.00  0.00           C  
ATOM   4497  O   LEU B 212     224.592 132.845  46.476  1.00  0.00           O  
ATOM   4498  CB  LEU B 212     225.138 133.526  43.332  1.00  0.00           C  
ATOM   4499  CG  LEU B 212     224.504 134.241  42.133  1.00  0.00           C  
ATOM   4500  CD1 LEU B 212     224.867 133.504  40.851  1.00  0.00           C  
ATOM   4501  CD2 LEU B 212     222.996 134.306  42.318  1.00  0.00           C  
ATOM   4502  H   LEU B 212     226.655 135.522  43.766  1.00  0.00           H  
ATOM   4503  HA  LEU B 212     224.134 134.702  44.836  1.00  0.00           H  
ATOM   4504 1HB  LEU B 212     226.169 133.292  43.072  1.00  0.00           H  
ATOM   4505 2HB  LEU B 212     224.601 132.590  43.481  1.00  0.00           H  
ATOM   4506  HG  LEU B 212     224.904 135.253  42.060  1.00  0.00           H  
ATOM   4507 1HD1 LEU B 212     224.417 134.013  39.998  1.00  0.00           H  
ATOM   4508 2HD1 LEU B 212     225.951 133.490  40.733  1.00  0.00           H  
ATOM   4509 3HD1 LEU B 212     224.493 132.482  40.902  1.00  0.00           H  
ATOM   4510 1HD2 LEU B 212     222.545 134.815  41.466  1.00  0.00           H  
ATOM   4511 2HD2 LEU B 212     222.595 133.295  42.390  1.00  0.00           H  
ATOM   4512 3HD2 LEU B 212     222.765 134.854  43.232  1.00  0.00           H  
ATOM   4513  N   ALA B 213     226.772 133.173  46.030  1.00  0.00           N  
ATOM   4514  CA  ALA B 213     227.239 132.348  47.136  1.00  0.00           C  
ATOM   4515  C   ALA B 213     226.749 132.891  48.473  1.00  0.00           C  
ATOM   4516  O   ALA B 213     226.385 132.129  49.368  1.00  0.00           O  
ATOM   4517  CB  ALA B 213     228.759 132.257  47.127  1.00  0.00           C  
ATOM   4518  H   ALA B 213     227.450 133.605  45.417  1.00  0.00           H  
ATOM   4519  HA  ALA B 213     226.828 131.344  47.018  1.00  0.00           H  
ATOM   4520 1HB  ALA B 213     229.092 131.637  47.958  1.00  0.00           H  
ATOM   4521 2HB  ALA B 213     229.090 131.813  46.187  1.00  0.00           H  
ATOM   4522 3HB  ALA B 213     229.183 133.254  47.226  1.00  0.00           H  
ATOM   4523  N   GLU B 214     226.745 134.214  48.603  1.00  0.00           N  
ATOM   4524  CA  GLU B 214     226.269 134.863  49.817  1.00  0.00           C  
ATOM   4525  C   GLU B 214     224.769 134.673  49.991  1.00  0.00           C  
ATOM   4526  O   GLU B 214     224.286 134.442  51.100  1.00  0.00           O  
ATOM   4527  CB  GLU B 214     226.604 136.356  49.791  1.00  0.00           C  
ATOM   4528  CG  GLU B 214     226.082 137.139  50.988  1.00  0.00           C  
ATOM   4529  CD  GLU B 214     226.684 136.690  52.289  1.00  0.00           C  
ATOM   4530  OE1 GLU B 214     227.594 135.895  52.259  1.00  0.00           O  
ATOM   4531  OE2 GLU B 214     226.236 137.142  53.316  1.00  0.00           O  
ATOM   4532  H   GLU B 214     227.081 134.783  47.839  1.00  0.00           H  
ATOM   4533  HA  GLU B 214     226.763 134.400  50.675  1.00  0.00           H  
ATOM   4534 1HB  GLU B 214     227.686 136.485  49.754  1.00  0.00           H  
ATOM   4535 2HB  GLU B 214     226.189 136.807  48.889  1.00  0.00           H  
ATOM   4536 1HG  GLU B 214     226.305 138.196  50.842  1.00  0.00           H  
ATOM   4537 2HG  GLU B 214     224.999 137.028  51.036  1.00  0.00           H  
ATOM   4538  N   GLU B 215     224.034 134.771  48.890  1.00  0.00           N  
ATOM   4539  CA  GLU B 215     222.587 134.585  48.915  1.00  0.00           C  
ATOM   4540  C   GLU B 215     222.222 133.151  49.276  1.00  0.00           C  
ATOM   4541  O   GLU B 215     221.262 132.912  50.009  1.00  0.00           O  
ATOM   4542  CB  GLU B 215     221.978 134.950  47.559  1.00  0.00           C  
ATOM   4543  CG  GLU B 215     221.963 136.442  47.258  1.00  0.00           C  
ATOM   4544  CD  GLU B 215     221.152 137.231  48.249  1.00  0.00           C  
ATOM   4545  OE1 GLU B 215     220.080 136.796  48.592  1.00  0.00           O  
ATOM   4546  OE2 GLU B 215     221.607 138.271  48.663  1.00  0.00           O  
ATOM   4547  H   GLU B 215     224.486 134.979  48.012  1.00  0.00           H  
ATOM   4548  HA  GLU B 215     222.168 135.236  49.682  1.00  0.00           H  
ATOM   4549 1HB  GLU B 215     222.534 134.454  46.765  1.00  0.00           H  
ATOM   4550 2HB  GLU B 215     220.949 134.590  47.514  1.00  0.00           H  
ATOM   4551 1HG  GLU B 215     222.987 136.814  47.267  1.00  0.00           H  
ATOM   4552 2HG  GLU B 215     221.557 136.596  46.259  1.00  0.00           H  
ATOM   4553  N   LEU B 216     222.992 132.202  48.758  1.00  0.00           N  
ATOM   4554  CA  LEU B 216     222.791 130.793  49.077  1.00  0.00           C  
ATOM   4555  C   LEU B 216     223.027 130.523  50.557  1.00  0.00           C  
ATOM   4556  O   LEU B 216     222.312 129.737  51.176  1.00  0.00           O  
ATOM   4557  CB  LEU B 216     223.730 129.918  48.237  1.00  0.00           C  
ATOM   4558  CG  LEU B 216     223.319 129.715  46.773  1.00  0.00           C  
ATOM   4559  CD1 LEU B 216     224.505 129.186  45.980  1.00  0.00           C  
ATOM   4560  CD2 LEU B 216     222.142 128.753  46.705  1.00  0.00           C  
ATOM   4561  H   LEU B 216     223.738 132.461  48.129  1.00  0.00           H  
ATOM   4562  HA  LEU B 216     221.756 130.532  48.854  1.00  0.00           H  
ATOM   4563 1HB  LEU B 216     224.722 130.368  48.243  1.00  0.00           H  
ATOM   4564 2HB  LEU B 216     223.798 128.935  48.701  1.00  0.00           H  
ATOM   4565  HG  LEU B 216     223.029 130.674  46.340  1.00  0.00           H  
ATOM   4566 1HD1 LEU B 216     224.213 129.042  44.940  1.00  0.00           H  
ATOM   4567 2HD1 LEU B 216     225.326 129.903  46.029  1.00  0.00           H  
ATOM   4568 3HD1 LEU B 216     224.829 128.235  46.400  1.00  0.00           H  
ATOM   4569 1HD2 LEU B 216     221.849 128.610  45.664  1.00  0.00           H  
ATOM   4570 2HD2 LEU B 216     222.432 127.794  47.136  1.00  0.00           H  
ATOM   4571 3HD2 LEU B 216     221.302 129.164  47.265  1.00  0.00           H  
ATOM   4572  N   ARG B 217     224.035 131.179  51.119  1.00  0.00           N  
ATOM   4573  CA  ARG B 217     224.327 131.063  52.544  1.00  0.00           C  
ATOM   4574  C   ARG B 217     223.136 131.502  53.386  1.00  0.00           C  
ATOM   4575  O   ARG B 217     222.776 130.840  54.360  1.00  0.00           O  
ATOM   4576  CB  ARG B 217     225.541 131.902  52.912  1.00  0.00           C  
ATOM   4577  CG  ARG B 217     226.042 131.713  54.336  1.00  0.00           C  
ATOM   4578  CD  ARG B 217     227.245 132.540  54.609  1.00  0.00           C  
ATOM   4579  NE  ARG B 217     226.926 133.957  54.669  1.00  0.00           N  
ATOM   4580  CZ  ARG B 217     226.373 134.573  55.733  1.00  0.00           C  
ATOM   4581  NH1 ARG B 217     226.084 133.884  56.815  1.00  0.00           N  
ATOM   4582  NH2 ARG B 217     226.121 135.870  55.688  1.00  0.00           N  
ATOM   4583  H   ARG B 217     224.616 131.775  50.547  1.00  0.00           H  
ATOM   4584  HA  ARG B 217     224.524 130.016  52.772  1.00  0.00           H  
ATOM   4585 1HB  ARG B 217     226.365 131.664  52.240  1.00  0.00           H  
ATOM   4586 2HB  ARG B 217     225.308 132.958  52.782  1.00  0.00           H  
ATOM   4587 1HG  ARG B 217     225.259 132.003  55.037  1.00  0.00           H  
ATOM   4588 2HG  ARG B 217     226.302 130.666  54.494  1.00  0.00           H  
ATOM   4589 1HD  ARG B 217     227.677 132.247  55.565  1.00  0.00           H  
ATOM   4590 2HD  ARG B 217     227.977 132.388  53.818  1.00  0.00           H  
ATOM   4591  HE  ARG B 217     227.133 134.521  53.855  1.00  0.00           H  
ATOM   4592 1HH1 ARG B 217     226.277 132.893  56.848  1.00  0.00           H  
ATOM   4593 2HH1 ARG B 217     225.670 134.345  57.611  1.00  0.00           H  
ATOM   4594 1HH2 ARG B 217     226.343 136.399  54.856  1.00  0.00           H  
ATOM   4595 2HH2 ARG B 217     225.708 136.331  56.484  1.00  0.00           H  
ATOM   4596  N   LYS B 218     222.527 132.620  53.006  1.00  0.00           N  
ATOM   4597  CA  LYS B 218     221.350 133.127  53.702  1.00  0.00           C  
ATOM   4598  C   LYS B 218     220.183 132.153  53.589  1.00  0.00           C  
ATOM   4599  O   LYS B 218     219.462 131.921  54.560  1.00  0.00           O  
ATOM   4600  CB  LYS B 218     220.948 134.496  53.149  1.00  0.00           C  
ATOM   4601  CG  LYS B 218     221.879 135.633  53.548  1.00  0.00           C  
ATOM   4602  CD  LYS B 218     221.289 136.985  53.178  1.00  0.00           C  
ATOM   4603  CE  LYS B 218     221.367 137.232  51.678  1.00  0.00           C  
ATOM   4604  NZ  LYS B 218     220.989 138.627  51.324  1.00  0.00           N  
ATOM   4605  H   LYS B 218     222.891 133.133  52.214  1.00  0.00           H  
ATOM   4606  HA  LYS B 218     221.593 133.234  54.758  1.00  0.00           H  
ATOM   4607 1HB  LYS B 218     220.918 134.454  52.060  1.00  0.00           H  
ATOM   4608 2HB  LYS B 218     219.945 134.747  53.494  1.00  0.00           H  
ATOM   4609 1HG  LYS B 218     222.050 135.602  54.625  1.00  0.00           H  
ATOM   4610 2HG  LYS B 218     222.837 135.513  53.043  1.00  0.00           H  
ATOM   4611 1HD  LYS B 218     220.245 137.025  53.491  1.00  0.00           H  
ATOM   4612 2HD  LYS B 218     221.835 137.774  53.695  1.00  0.00           H  
ATOM   4613 1HE  LYS B 218     222.382 137.046  51.332  1.00  0.00           H  
ATOM   4614 2HE  LYS B 218     220.697 136.546  51.162  1.00  0.00           H  
ATOM   4615 1HZ  LYS B 218     221.053 138.750  50.324  1.00  0.00           H  
ATOM   4616 2HZ  LYS B 218     220.041 138.807  51.626  1.00  0.00           H  
ATOM   4617 3HZ  LYS B 218     221.615 139.273  51.783  1.00  0.00           H  
ATOM   4618  N   VAL B 219     220.003 131.587  52.400  1.00  0.00           N  
ATOM   4619  CA  VAL B 219     218.972 130.582  52.180  1.00  0.00           C  
ATOM   4620  C   VAL B 219     219.220 129.343  53.032  1.00  0.00           C  
ATOM   4621  O   VAL B 219     218.291 128.775  53.605  1.00  0.00           O  
ATOM   4622  CB  VAL B 219     218.927 130.180  50.694  1.00  0.00           C  
ATOM   4623  CG1 VAL B 219     218.057 128.946  50.501  1.00  0.00           C  
ATOM   4624  CG2 VAL B 219     218.409 131.341  49.858  1.00  0.00           C  
ATOM   4625  H   VAL B 219     220.595 131.863  51.630  1.00  0.00           H  
ATOM   4626  HA  VAL B 219     218.011 131.000  52.478  1.00  0.00           H  
ATOM   4627  HB  VAL B 219     219.934 129.917  50.368  1.00  0.00           H  
ATOM   4628 1HG1 VAL B 219     218.037 128.676  49.444  1.00  0.00           H  
ATOM   4629 2HG1 VAL B 219     218.467 128.119  51.079  1.00  0.00           H  
ATOM   4630 3HG1 VAL B 219     217.044 129.160  50.839  1.00  0.00           H  
ATOM   4631 1HG2 VAL B 219     218.381 131.050  48.808  1.00  0.00           H  
ATOM   4632 2HG2 VAL B 219     217.405 131.607  50.189  1.00  0.00           H  
ATOM   4633 3HG2 VAL B 219     219.071 132.200  49.979  1.00  0.00           H  
ATOM   4634  N   ALA B 220     220.480 128.928  53.110  1.00  0.00           N  
ATOM   4635  CA  ALA B 220     220.860 127.784  53.931  1.00  0.00           C  
ATOM   4636  C   ALA B 220     220.479 128.003  55.390  1.00  0.00           C  
ATOM   4637  O   ALA B 220     219.988 127.094  56.056  1.00  0.00           O  
ATOM   4638  CB  ALA B 220     222.353 127.517  53.809  1.00  0.00           C  
ATOM   4639  H   ALA B 220     221.192 129.417  52.588  1.00  0.00           H  
ATOM   4640  HA  ALA B 220     220.320 126.907  53.576  1.00  0.00           H  
ATOM   4641 1HB  ALA B 220     222.622 126.661  54.427  1.00  0.00           H  
ATOM   4642 2HB  ALA B 220     222.602 127.304  52.769  1.00  0.00           H  
ATOM   4643 3HB  ALA B 220     222.908 128.393  54.142  1.00  0.00           H  
ATOM   4644  N   GLU B 221     220.709 129.215  55.881  1.00  0.00           N  
ATOM   4645  CA  GLU B 221     220.369 129.564  57.255  1.00  0.00           C  
ATOM   4646  C   GLU B 221     218.862 129.522  57.476  1.00  0.00           C  
ATOM   4647  O   GLU B 221     218.390 129.053  58.514  1.00  0.00           O  
ATOM   4648  CB  GLU B 221     220.907 130.953  57.603  1.00  0.00           C  
ATOM   4649  CG  GLU B 221     222.419 131.019  57.767  1.00  0.00           C  
ATOM   4650  CD  GLU B 221     222.907 132.388  58.151  1.00  0.00           C  
ATOM   4651  OE1 GLU B 221     222.109 133.294  58.185  1.00  0.00           O  
ATOM   4652  OE2 GLU B 221     224.078 132.529  58.410  1.00  0.00           O  
ATOM   4653  H   GLU B 221     221.132 129.916  55.288  1.00  0.00           H  
ATOM   4654  HA  GLU B 221     220.821 128.827  57.921  1.00  0.00           H  
ATOM   4655 1HB  GLU B 221     220.625 131.658  56.822  1.00  0.00           H  
ATOM   4656 2HB  GLU B 221     220.455 131.297  58.534  1.00  0.00           H  
ATOM   4657 1HG  GLU B 221     222.721 130.310  58.537  1.00  0.00           H  
ATOM   4658 2HG  GLU B 221     222.889 130.720  56.831  1.00  0.00           H  
ATOM   4659  N   LEU B 222     218.111 130.011  56.497  1.00  0.00           N  
ATOM   4660  CA  LEU B 222     216.655 129.975  56.555  1.00  0.00           C  
ATOM   4661  C   LEU B 222     216.138 128.543  56.531  1.00  0.00           C  
ATOM   4662  O   LEU B 222     215.176 128.206  57.221  1.00  0.00           O  
ATOM   4663  CB  LEU B 222     216.057 130.760  55.381  1.00  0.00           C  
ATOM   4664  CG  LEU B 222     216.271 132.279  55.419  1.00  0.00           C  
ATOM   4665  CD1 LEU B 222     215.868 132.883  54.081  1.00  0.00           C  
ATOM   4666  CD2 LEU B 222     215.458 132.878  56.557  1.00  0.00           C  
ATOM   4667  H   LEU B 222     218.561 130.420  55.690  1.00  0.00           H  
ATOM   4668  HA  LEU B 222     216.336 130.424  57.495  1.00  0.00           H  
ATOM   4669 1HB  LEU B 222     216.494 130.387  54.456  1.00  0.00           H  
ATOM   4670 2HB  LEU B 222     214.983 130.577  55.351  1.00  0.00           H  
ATOM   4671  HG  LEU B 222     217.328 132.493  55.577  1.00  0.00           H  
ATOM   4672 1HD1 LEU B 222     216.020 133.962  54.108  1.00  0.00           H  
ATOM   4673 2HD1 LEU B 222     216.478 132.451  53.288  1.00  0.00           H  
ATOM   4674 3HD1 LEU B 222     214.817 132.669  53.888  1.00  0.00           H  
ATOM   4675 1HD2 LEU B 222     215.610 133.957  56.584  1.00  0.00           H  
ATOM   4676 2HD2 LEU B 222     214.400 132.665  56.400  1.00  0.00           H  
ATOM   4677 3HD2 LEU B 222     215.779 132.442  57.503  1.00  0.00           H  
ATOM   4678  N   LEU B 223     216.783 127.700  55.729  1.00  0.00           N  
ATOM   4679  CA  LEU B 223     216.427 126.287  55.656  1.00  0.00           C  
ATOM   4680  C   LEU B 223     216.702 125.581  56.977  1.00  0.00           C  
ATOM   4681  O   LEU B 223     215.902 124.764  57.433  1.00  0.00           O  
ATOM   4682  CB  LEU B 223     217.210 125.600  54.530  1.00  0.00           C  
ATOM   4683  CG  LEU B 223     216.712 125.881  53.107  1.00  0.00           C  
ATOM   4684  CD1 LEU B 223     217.814 125.551  52.109  1.00  0.00           C  
ATOM   4685  CD2 LEU B 223     215.463 125.056  52.834  1.00  0.00           C  
ATOM   4686  H   LEU B 223     217.539 128.047  55.156  1.00  0.00           H  
ATOM   4687  HA  LEU B 223     215.359 126.210  55.455  1.00  0.00           H  
ATOM   4688 1HB  LEU B 223     218.250 125.918  54.586  1.00  0.00           H  
ATOM   4689 2HB  LEU B 223     217.172 124.522  54.688  1.00  0.00           H  
ATOM   4690  HG  LEU B 223     216.476 126.940  53.006  1.00  0.00           H  
ATOM   4691 1HD1 LEU B 223     217.460 125.751  51.097  1.00  0.00           H  
ATOM   4692 2HD1 LEU B 223     218.688 126.169  52.315  1.00  0.00           H  
ATOM   4693 3HD1 LEU B 223     218.083 124.499  52.198  1.00  0.00           H  
ATOM   4694 1HD2 LEU B 223     215.109 125.256  51.822  1.00  0.00           H  
ATOM   4695 2HD2 LEU B 223     215.698 123.996  52.933  1.00  0.00           H  
ATOM   4696 3HD2 LEU B 223     214.686 125.324  53.550  1.00  0.00           H  
ATOM   4697  N   GLU B 224     217.836 125.904  57.593  1.00  0.00           N  
ATOM   4698  CA  GLU B 224     218.198 125.329  58.882  1.00  0.00           C  
ATOM   4699  C   GLU B 224     217.207 125.734  59.964  1.00  0.00           C  
ATOM   4700  O   GLU B 224     216.830 124.923  60.810  1.00  0.00           O  
ATOM   4701  CB  GLU B 224     219.610 125.762  59.280  1.00  0.00           C  
ATOM   4702  CG  GLU B 224     220.723 125.081  58.496  1.00  0.00           C  
ATOM   4703  CD  GLU B 224     222.093 125.554  58.894  1.00  0.00           C  
ATOM   4704  OE1 GLU B 224     222.182 126.435  59.715  1.00  0.00           O  
ATOM   4705  OE2 GLU B 224     223.052 125.032  58.376  1.00  0.00           O  
ATOM   4706  H   GLU B 224     218.461 126.563  57.153  1.00  0.00           H  
ATOM   4707  HA  GLU B 224     218.169 124.242  58.796  1.00  0.00           H  
ATOM   4708 1HB  GLU B 224     219.713 126.840  59.141  1.00  0.00           H  
ATOM   4709 2HB  GLU B 224     219.770 125.553  60.338  1.00  0.00           H  
ATOM   4710 1HG  GLU B 224     220.660 124.006  58.657  1.00  0.00           H  
ATOM   4711 2HG  GLU B 224     220.573 125.271  57.434  1.00  0.00           H  
ATOM   4712  N   GLU B 225     216.788 126.994  59.933  1.00  0.00           N  
ATOM   4713  CA  GLU B 225     215.791 127.494  60.871  1.00  0.00           C  
ATOM   4714  C   GLU B 225     214.475 126.739  60.732  1.00  0.00           C  
ATOM   4715  O   GLU B 225     213.882 126.314  61.724  1.00  0.00           O  
ATOM   4716  CB  GLU B 225     215.557 128.991  60.651  1.00  0.00           C  
ATOM   4717  CG  GLU B 225     214.566 129.620  61.619  1.00  0.00           C  
ATOM   4718  CD  GLU B 225     214.372 131.092  61.383  1.00  0.00           C  
ATOM   4719  OE1 GLU B 225     215.351 131.791  61.274  1.00  0.00           O  
ATOM   4720  OE2 GLU B 225     213.243 131.519  61.313  1.00  0.00           O  
ATOM   4721  H   GLU B 225     217.170 127.624  59.240  1.00  0.00           H  
ATOM   4722  HA  GLU B 225     216.157 127.333  61.885  1.00  0.00           H  
ATOM   4723 1HB  GLU B 225     216.503 129.525  60.747  1.00  0.00           H  
ATOM   4724 2HB  GLU B 225     215.188 129.157  59.639  1.00  0.00           H  
ATOM   4725 1HG  GLU B 225     213.604 129.118  61.516  1.00  0.00           H  
ATOM   4726 2HG  GLU B 225     214.919 129.464  62.638  1.00  0.00           H  
ATOM   4727  N   ARG B 226     214.023 126.573  59.494  1.00  0.00           N  
ATOM   4728  CA  ARG B 226     212.789 125.846  59.220  1.00  0.00           C  
ATOM   4729  C   ARG B 226     212.941 124.363  59.538  1.00  0.00           C  
ATOM   4730  O   ARG B 226     212.014 123.730  60.043  1.00  0.00           O  
ATOM   4731  CB  ARG B 226     212.382 126.012  57.764  1.00  0.00           C  
ATOM   4732  CG  ARG B 226     212.085 127.441  57.341  1.00  0.00           C  
ATOM   4733  CD  ARG B 226     210.715 127.858  57.738  1.00  0.00           C  
ATOM   4734  NE  ARG B 226     210.658 128.278  59.129  1.00  0.00           N  
ATOM   4735  CZ  ARG B 226     211.151 129.441  59.598  1.00  0.00           C  
ATOM   4736  NH1 ARG B 226     211.732 130.287  58.777  1.00  0.00           N  
ATOM   4737  NH2 ARG B 226     211.048 129.731  60.883  1.00  0.00           N  
ATOM   4738  H   ARG B 226     214.547 126.961  58.723  1.00  0.00           H  
ATOM   4739  HA  ARG B 226     212.003 126.243  59.864  1.00  0.00           H  
ATOM   4740 1HB  ARG B 226     213.175 125.636  57.119  1.00  0.00           H  
ATOM   4741 2HB  ARG B 226     211.490 125.417  57.565  1.00  0.00           H  
ATOM   4742 1HG  ARG B 226     212.799 128.116  57.813  1.00  0.00           H  
ATOM   4743 2HG  ARG B 226     212.168 127.526  56.257  1.00  0.00           H  
ATOM   4744 1HD  ARG B 226     210.394 128.694  57.117  1.00  0.00           H  
ATOM   4745 2HD  ARG B 226     210.028 127.024  57.605  1.00  0.00           H  
ATOM   4746  HE  ARG B 226     210.217 127.654  59.791  1.00  0.00           H  
ATOM   4747 1HH1 ARG B 226     211.810 130.065  57.794  1.00  0.00           H  
ATOM   4748 2HH1 ARG B 226     212.101 131.160  59.129  1.00  0.00           H  
ATOM   4749 1HH2 ARG B 226     210.601 129.081  61.515  1.00  0.00           H  
ATOM   4750 2HH2 ARG B 226     211.417 130.603  61.235  1.00  0.00           H  
ATOM   4751  N   ALA B 227     214.114 123.816  59.237  1.00  0.00           N  
ATOM   4752  CA  ALA B 227     214.386 122.406  59.481  1.00  0.00           C  
ATOM   4753  C   ALA B 227     214.264 122.069  60.962  1.00  0.00           C  
ATOM   4754  O   ALA B 227     213.681 121.048  61.330  1.00  0.00           O  
ATOM   4755  CB  ALA B 227     215.768 122.036  58.966  1.00  0.00           C  
ATOM   4756  H   ALA B 227     214.837 124.393  58.830  1.00  0.00           H  
ATOM   4757  HA  ALA B 227     213.644 121.813  58.945  1.00  0.00           H  
ATOM   4758 1HB  ALA B 227     215.956 120.979  59.155  1.00  0.00           H  
ATOM   4759 2HB  ALA B 227     215.820 122.228  57.894  1.00  0.00           H  
ATOM   4760 3HB  ALA B 227     216.519 122.635  59.480  1.00  0.00           H  
ATOM   4761  N   LYS B 228     214.816 122.930  61.808  1.00  0.00           N  
ATOM   4762  CA  LYS B 228     214.777 122.722  63.249  1.00  0.00           C  
ATOM   4763  C   LYS B 228     213.364 122.885  63.792  1.00  0.00           C  
ATOM   4764  O   LYS B 228     212.944 122.148  64.684  1.00  0.00           O  
ATOM   4765  CB  LYS B 228     215.727 123.689  63.956  1.00  0.00           C  
ATOM   4766  CG  LYS B 228     217.204 123.386  63.747  1.00  0.00           C  
ATOM   4767  CD  LYS B 228     218.084 124.426  64.425  1.00  0.00           C  
ATOM   4768  CE  LYS B 228     219.561 124.135  64.201  1.00  0.00           C  
ATOM   4769  NZ  LYS B 228     220.432 125.172  64.816  1.00  0.00           N  
ATOM   4770  H   LYS B 228     215.274 123.753  61.442  1.00  0.00           H  
ATOM   4771  HA  LYS B 228     215.096 121.700  63.460  1.00  0.00           H  
ATOM   4772 1HB  LYS B 228     215.541 124.704  63.606  1.00  0.00           H  
ATOM   4773 2HB  LYS B 228     215.531 123.673  65.029  1.00  0.00           H  
ATOM   4774 1HG  LYS B 228     217.437 122.403  64.156  1.00  0.00           H  
ATOM   4775 2HG  LYS B 228     217.426 123.376  62.680  1.00  0.00           H  
ATOM   4776 1HD  LYS B 228     217.852 125.415  64.028  1.00  0.00           H  
ATOM   4777 2HD  LYS B 228     217.883 124.428  65.497  1.00  0.00           H  
ATOM   4778 1HE  LYS B 228     219.810 123.166  64.630  1.00  0.00           H  
ATOM   4779 2HE  LYS B 228     219.764 124.096  63.131  1.00  0.00           H  
ATOM   4780 1HZ  LYS B 228     221.401 124.943  64.645  1.00  0.00           H  
ATOM   4781 2HZ  LYS B 228     220.222 126.073  64.411  1.00  0.00           H  
ATOM   4782 3HZ  LYS B 228     220.265 125.205  65.811  1.00  0.00           H  
ATOM   4783  N   GLU B 229     212.637 123.856  63.251  1.00  0.00           N  
ATOM   4784  CA  GLU B 229     211.276 124.134  63.697  1.00  0.00           C  
ATOM   4785  C   GLU B 229     210.324 123.018  63.294  1.00  0.00           C  
ATOM   4786  O   GLU B 229     209.427 122.646  64.051  1.00  0.00           O  
ATOM   4787  CB  GLU B 229     210.786 125.465  63.122  1.00  0.00           C  
ATOM   4788  CG  GLU B 229     209.408 125.891  63.607  1.00  0.00           C  
ATOM   4789  CD  GLU B 229     209.373 126.189  65.081  1.00  0.00           C  
ATOM   4790  OE1 GLU B 229     210.411 126.453  65.639  1.00  0.00           O  
ATOM   4791  OE2 GLU B 229     208.307 126.152  65.648  1.00  0.00           O  
ATOM   4792  H   GLU B 229     213.034 124.413  62.510  1.00  0.00           H  
ATOM   4793  HA  GLU B 229     211.275 124.191  64.787  1.00  0.00           H  
ATOM   4794 1HB  GLU B 229     211.491 126.255  63.382  1.00  0.00           H  
ATOM   4795 2HB  GLU B 229     210.753 125.401  62.034  1.00  0.00           H  
ATOM   4796 1HG  GLU B 229     209.101 126.783  63.061  1.00  0.00           H  
ATOM   4797 2HG  GLU B 229     208.695 125.099  63.384  1.00  0.00           H  
ATOM   4798  N   THR B 230     210.522 122.482  62.095  1.00  0.00           N  
ATOM   4799  CA  THR B 230     209.622 121.473  61.546  1.00  0.00           C  
ATOM   4800  C   THR B 230     210.126 120.067  61.843  1.00  0.00           C  
ATOM   4801  O   THR B 230     209.347 119.116  61.893  1.00  0.00           O  
ATOM   4802  CB  THR B 230     209.450 121.650  60.026  1.00  0.00           C  
ATOM   4803  OG1 THR B 230     210.727 121.541  59.382  1.00  0.00           O  
ATOM   4804  CG2 THR B 230     208.843 123.009  59.712  1.00  0.00           C  
ATOM   4805  H   THR B 230     211.317 122.781  61.548  1.00  0.00           H  
ATOM   4806  HA  THR B 230     208.650 121.582  62.022  1.00  0.00           H  
ATOM   4807  HB  THR B 230     208.796 120.869  59.640  1.00  0.00           H  
ATOM   4808  HG1 THR B 230     211.245 122.329  59.564  1.00  0.00           H  
ATOM   4809 1HG2 THR B 230     208.729 123.116  58.634  1.00  0.00           H  
ATOM   4810 2HG2 THR B 230     207.868 123.091  60.191  1.00  0.00           H  
ATOM   4811 3HG2 THR B 230     209.498 123.795  60.087  1.00  0.00           H  
ATOM   4812  N   GLY B 231     211.434 119.940  62.038  1.00  0.00           N  
ATOM   4813  CA  GLY B 231     212.053 118.640  62.264  1.00  0.00           C  
ATOM   4814  C   GLY B 231     212.205 117.865  60.962  1.00  0.00           C  
ATOM   4815  O   GLY B 231     212.291 116.636  60.964  1.00  0.00           O  
ATOM   4816  H   GLY B 231     212.016 120.767  62.026  1.00  0.00           H  
ATOM   4817 1HA  GLY B 231     213.031 118.777  62.726  1.00  0.00           H  
ATOM   4818 2HA  GLY B 231     211.446 118.065  62.964  1.00  0.00           H  
ATOM   4819  N   ASP B 232     212.235 118.590  59.848  1.00  0.00           N  
ATOM   4820  CA  ASP B 232     212.313 117.969  58.533  1.00  0.00           C  
ATOM   4821  C   ASP B 232     213.749 117.931  58.026  1.00  0.00           C  
ATOM   4822  O   ASP B 232     214.361 118.972  57.782  1.00  0.00           O  
ATOM   4823  CB  ASP B 232     211.432 118.720  57.532  1.00  0.00           C  
ATOM   4824  CG  ASP B 232     209.945 118.466  57.744  1.00  0.00           C  
ATOM   4825  OD1 ASP B 232     209.608 117.429  58.263  1.00  0.00           O  
ATOM   4826  OD2 ASP B 232     209.162 119.311  57.384  1.00  0.00           O  
ATOM   4827  H   ASP B 232     212.205 119.597  59.917  1.00  0.00           H  
ATOM   4828  HA  ASP B 232     211.966 116.940  58.615  1.00  0.00           H  
ATOM   4829 1HB  ASP B 232     211.618 119.791  57.615  1.00  0.00           H  
ATOM   4830 2HB  ASP B 232     211.696 118.420  56.517  1.00  0.00           H  
ATOM   4831  N   PRO B 233     214.285 116.726  57.869  1.00  0.00           N  
ATOM   4832  CA  PRO B 233     215.669 116.551  57.448  1.00  0.00           C  
ATOM   4833  C   PRO B 233     215.850 116.922  55.982  1.00  0.00           C  
ATOM   4834  O   PRO B 233     216.960 117.213  55.537  1.00  0.00           O  
ATOM   4835  CB  PRO B 233     215.916 115.057  57.686  1.00  0.00           C  
ATOM   4836  CG  PRO B 233     214.567 114.438  57.554  1.00  0.00           C  
ATOM   4837  CD  PRO B 233     213.633 115.437  58.183  1.00  0.00           C  
ATOM   4838  HA  PRO B 233     216.298 117.217  58.039  1.00  0.00           H  
ATOM   4839 1HB  PRO B 233     216.638 114.673  56.950  1.00  0.00           H  
ATOM   4840 2HB  PRO B 233     216.360 114.904  58.682  1.00  0.00           H  
ATOM   4841 1HG  PRO B 233     214.338 114.253  56.494  1.00  0.00           H  
ATOM   4842 2HG  PRO B 233     214.546 113.461  58.060  1.00  0.00           H  
ATOM   4843 1HD  PRO B 233     212.642 115.360  57.712  1.00  0.00           H  
ATOM   4844 2HD  PRO B 233     213.565 115.246  59.265  1.00  0.00           H  
ATOM   4845  N   GLU B 234     214.753 116.914  55.234  1.00  0.00           N  
ATOM   4846  CA  GLU B 234     214.777 117.305  53.829  1.00  0.00           C  
ATOM   4847  C   GLU B 234     215.220 118.754  53.669  1.00  0.00           C  
ATOM   4848  O   GLU B 234     215.949 119.090  52.736  1.00  0.00           O  
ATOM   4849  CB  GLU B 234     213.397 117.110  53.197  1.00  0.00           C  
ATOM   4850  CG  GLU B 234     212.965 115.656  53.067  1.00  0.00           C  
ATOM   4851  CD  GLU B 234     212.371 115.107  54.334  1.00  0.00           C  
ATOM   4852  OE1 GLU B 234     212.375 115.804  55.320  1.00  0.00           O  
ATOM   4853  OE2 GLU B 234     211.914 113.988  54.316  1.00  0.00           O  
ATOM   4854  H   GLU B 234     213.876 116.629  55.651  1.00  0.00           H  
ATOM   4855  HA  GLU B 234     215.501 116.678  53.310  1.00  0.00           H  
ATOM   4856 1HB  GLU B 234     212.647 117.630  53.793  1.00  0.00           H  
ATOM   4857 2HB  GLU B 234     213.388 117.552  52.201  1.00  0.00           H  
ATOM   4858 1HG  GLU B 234     212.227 115.578  52.269  1.00  0.00           H  
ATOM   4859 2HG  GLU B 234     213.829 115.055  52.785  1.00  0.00           H  
ATOM   4860  N   LEU B 235     214.777 119.608  54.585  1.00  0.00           N  
ATOM   4861  CA  LEU B 235     215.177 121.009  54.583  1.00  0.00           C  
ATOM   4862  C   LEU B 235     216.643 121.165  54.967  1.00  0.00           C  
ATOM   4863  O   LEU B 235     217.344 122.029  54.438  1.00  0.00           O  
ATOM   4864  CB  LEU B 235     214.300 121.812  55.552  1.00  0.00           C  
ATOM   4865  CG  LEU B 235     212.821 121.936  55.164  1.00  0.00           C  
ATOM   4866  CD1 LEU B 235     212.040 122.538  56.324  1.00  0.00           C  
ATOM   4867  CD2 LEU B 235     212.694 122.796  53.915  1.00  0.00           C  
ATOM   4868  H   LEU B 235     214.146 119.277  55.303  1.00  0.00           H  
ATOM   4869  HA  LEU B 235     215.057 121.402  53.572  1.00  0.00           H  
ATOM   4870 1HB  LEU B 235     214.347 121.342  56.533  1.00  0.00           H  
ATOM   4871 2HB  LEU B 235     214.707 122.820  55.635  1.00  0.00           H  
ATOM   4872  HG  LEU B 235     212.413 120.945  54.965  1.00  0.00           H  
ATOM   4873 1HD1 LEU B 235     210.989 122.626  56.048  1.00  0.00           H  
ATOM   4874 2HD1 LEU B 235     212.132 121.893  57.198  1.00  0.00           H  
ATOM   4875 3HD1 LEU B 235     212.438 123.525  56.557  1.00  0.00           H  
ATOM   4876 1HD2 LEU B 235     211.643 122.883  53.639  1.00  0.00           H  
ATOM   4877 2HD2 LEU B 235     213.101 123.787  54.113  1.00  0.00           H  
ATOM   4878 3HD2 LEU B 235     213.247 122.333  53.097  1.00  0.00           H  
ATOM   4879  N   GLN B 236     217.102 120.323  55.886  1.00  0.00           N  
ATOM   4880  CA  GLN B 236     218.498 120.334  56.306  1.00  0.00           C  
ATOM   4881  C   GLN B 236     219.417 119.912  55.168  1.00  0.00           C  
ATOM   4882  O   GLN B 236     220.512 120.453  55.007  1.00  0.00           O  
ATOM   4883  CB  GLN B 236     218.703 119.413  57.512  1.00  0.00           C  
ATOM   4884  CG  GLN B 236     220.093 119.485  58.121  1.00  0.00           C  
ATOM   4885  CD  GLN B 236     220.403 120.855  58.694  1.00  0.00           C  
ATOM   4886  OE1 GLN B 236     219.603 121.427  59.439  1.00  0.00           O  
ATOM   4887  NE2 GLN B 236     221.569 121.389  58.350  1.00  0.00           N  
ATOM   4888  H   GLN B 236     216.466 119.662  56.307  1.00  0.00           H  
ATOM   4889  HA  GLN B 236     218.766 121.351  56.588  1.00  0.00           H  
ATOM   4890 1HB  GLN B 236     217.982 119.665  58.289  1.00  0.00           H  
ATOM   4891 2HB  GLN B 236     218.519 118.380  57.217  1.00  0.00           H  
ATOM   4892 1HG  GLN B 236     220.165 118.753  58.925  1.00  0.00           H  
ATOM   4893 2HG  GLN B 236     220.829 119.263  57.348  1.00  0.00           H  
ATOM   4894 1HE2 GLN B 236     221.829 122.291  58.698  1.00  0.00           H  
ATOM   4895 2HE2 GLN B 236     222.189 120.891  57.743  1.00  0.00           H  
ATOM   4896  N   GLU B 237     218.969 118.941  54.380  1.00  0.00           N  
ATOM   4897  CA  GLU B 237     219.725 118.484  53.219  1.00  0.00           C  
ATOM   4898  C   GLU B 237     219.851 119.586  52.174  1.00  0.00           C  
ATOM   4899  O   GLU B 237     220.900 119.743  51.550  1.00  0.00           O  
ATOM   4900  CB  GLU B 237     219.058 117.254  52.599  1.00  0.00           C  
ATOM   4901  CG  GLU B 237     219.216 115.976  53.411  1.00  0.00           C  
ATOM   4902  CD  GLU B 237     218.546 114.791  52.774  1.00  0.00           C  
ATOM   4903  OE1 GLU B 237     217.927 114.961  51.751  1.00  0.00           O  
ATOM   4904  OE2 GLU B 237     218.654 113.713  53.311  1.00  0.00           O  
ATOM   4905  H   GLU B 237     218.080 118.510  54.588  1.00  0.00           H  
ATOM   4906  HA  GLU B 237     220.733 118.222  53.546  1.00  0.00           H  
ATOM   4907 1HB  GLU B 237     217.991 117.441  52.475  1.00  0.00           H  
ATOM   4908 2HB  GLU B 237     219.476 117.074  51.608  1.00  0.00           H  
ATOM   4909 1HG  GLU B 237     220.278 115.760  53.526  1.00  0.00           H  
ATOM   4910 2HG  GLU B 237     218.796 116.135  54.404  1.00  0.00           H  
ATOM   4911  N   LEU B 238     218.777 120.345  51.991  1.00  0.00           N  
ATOM   4912  CA  LEU B 238     218.790 121.481  51.077  1.00  0.00           C  
ATOM   4913  C   LEU B 238     219.779 122.546  51.536  1.00  0.00           C  
ATOM   4914  O   LEU B 238     220.471 123.156  50.724  1.00  0.00           O  
ATOM   4915  CB  LEU B 238     217.386 122.090  50.971  1.00  0.00           C  
ATOM   4916  CG  LEU B 238     216.355 121.254  50.202  1.00  0.00           C  
ATOM   4917  CD1 LEU B 238     214.964 121.833  50.425  1.00  0.00           C  
ATOM   4918  CD2 LEU B 238     216.712 121.241  48.723  1.00  0.00           C  
ATOM   4919  H   LEU B 238     217.930 120.128  52.495  1.00  0.00           H  
ATOM   4920  HA  LEU B 238     219.112 121.133  50.096  1.00  0.00           H  
ATOM   4921 1HB  LEU B 238     216.999 122.250  51.976  1.00  0.00           H  
ATOM   4922 2HB  LEU B 238     217.463 123.058  50.476  1.00  0.00           H  
ATOM   4923  HG  LEU B 238     216.356 120.233  50.585  1.00  0.00           H  
ATOM   4924 1HD1 LEU B 238     214.231 121.238  49.878  1.00  0.00           H  
ATOM   4925 2HD1 LEU B 238     214.727 121.811  51.488  1.00  0.00           H  
ATOM   4926 3HD1 LEU B 238     214.936 122.861  50.066  1.00  0.00           H  
ATOM   4927 1HD2 LEU B 238     215.979 120.646  48.177  1.00  0.00           H  
ATOM   4928 2HD2 LEU B 238     216.709 122.262  48.340  1.00  0.00           H  
ATOM   4929 3HD2 LEU B 238     217.703 120.807  48.592  1.00  0.00           H
[truncated: 83,722 more chars]
