# Supplementary material for: Reconfigurable asymmetric protein assemblies through implicit negative design
Source: Science. Author manuscript; Available in PMC 2023 Jan 27. (PMC9881579; doi:10.1126/science.abj7662)
Supplement: Data S2 [file NIHMS1843281-supplement-Data_S2.gz › without_all_supplement_resubmit_20211001/components/single_fusions/202B64.pdb]

HEADER                                            24-SEP-20   XXXX              
EXPDTA    THEORETICAL MODEL                                                     
REMARK 220                                                                      
REMARK 220 EXPERIMENTAL DETAILS                                                 
REMARK 220  EXPERIMENT TYPE                : THEORETICAL MODELLING              
REMARK 220  DATE OF DATA COLLECTION        : 24-SEP-20                          
REMARK 220                                                                      
REMARK 220 REMARK: MODEL GENERATED BY ROSETTA                                   
REMARK 220  VERSION 2020.38.post.dev+45.master.d3ddb5bb4d7                      
ATOM      1  N   GLY A   1     198.750 145.209  15.719  1.00  0.00           N  
ATOM      2  CA  GLY A   1     198.408 144.210  14.701  1.00  0.00           C  
ATOM      3  C   GLY A   1     197.036 143.583  14.955  1.00  0.00           C  
ATOM      4  O   GLY A   1     196.038 143.930  14.305  1.00  0.00           O  
ATOM      5 1H   GLY A   1     199.609 145.675  15.465  1.00  0.00           H  
ATOM      6 2H   GLY A   1     197.997 145.893  15.770  1.00  0.00           H  
ATOM      7 3H   GLY A   1     198.861 144.761  16.632  1.00  0.00           H  
ATOM      8 1HA  GLY A   1     198.426 144.676  13.717  1.00  0.00           H  
ATOM      9 2HA  GLY A   1     199.165 143.427  14.703  1.00  0.00           H  
ATOM     10  N   ARG A   2     196.994 142.647  15.894  1.00  0.00           N  
ATOM     11  CA  ARG A   2     195.760 141.964  16.244  1.00  0.00           C  
ATOM     12  C   ARG A   2     194.875 142.805  17.152  1.00  0.00           C  
ATOM     13  O   ARG A   2     193.689 142.512  17.304  1.00  0.00           O  
ATOM     14  CB  ARG A   2     196.067 140.642  16.932  1.00  0.00           C  
ATOM     15  CG  ARG A   2     196.749 139.606  16.052  1.00  0.00           C  
ATOM     16  CD  ARG A   2     197.176 138.417  16.833  1.00  0.00           C  
ATOM     17  NE  ARG A   2     198.288 138.722  17.720  1.00  0.00           N  
ATOM     18  CZ  ARG A   2     198.877 137.831  18.541  1.00  0.00           C  
ATOM     19  NH1 ARG A   2     198.450 136.588  18.578  1.00  0.00           N  
ATOM     20  NH2 ARG A   2     199.884 138.207  19.310  1.00  0.00           N  
ATOM     21  H   ARG A   2     197.862 142.383  16.368  1.00  0.00           H  
ATOM     22  HA  ARG A   2     195.217 141.766  15.326  1.00  0.00           H  
ATOM     23 1HB  ARG A   2     196.712 140.820  17.791  1.00  0.00           H  
ATOM     24 2HB  ARG A   2     195.142 140.201  17.304  1.00  0.00           H  
ATOM     25 1HG  ARG A   2     196.058 139.277  15.276  1.00  0.00           H  
ATOM     26 2HG  ARG A   2     197.632 140.047  15.588  1.00  0.00           H  
ATOM     27 1HD  ARG A   2     196.344 138.063  17.440  1.00  0.00           H  
ATOM     28 2HD  ARG A   2     197.490 137.628  16.151  1.00  0.00           H  
ATOM     29  HE  ARG A   2     198.644 139.668  17.719  1.00  0.00           H  
ATOM     30 1HH1 ARG A   2     197.681 136.301  17.990  1.00  0.00           H  
ATOM     31 2HH1 ARG A   2     198.892 135.921  19.194  1.00  0.00           H  
ATOM     32 1HH2 ARG A   2     200.212 139.163  19.282  1.00  0.00           H  
ATOM     33 2HH2 ARG A   2     200.325 137.540  19.926  1.00  0.00           H  
ATOM     34  N   GLN A   3     195.406 143.873  17.750  1.00  0.00           N  
ATOM     35  CA  GLN A   3     194.545 144.738  18.546  1.00  0.00           C  
ATOM     36  C   GLN A   3     193.496 145.331  17.621  1.00  0.00           C  
ATOM     37  O   GLN A   3     192.304 145.337  17.932  1.00  0.00           O  
ATOM     38  CB  GLN A   3     195.351 145.879  19.166  1.00  0.00           C  
ATOM     39  CG  GLN A   3     196.318 145.436  20.182  1.00  0.00           C  
ATOM     40  CD  GLN A   3     197.310 146.468  20.614  1.00  0.00           C  
ATOM     41  OE1 GLN A   3     196.970 147.521  21.161  1.00  0.00           O  
ATOM     42  NE2 GLN A   3     198.578 146.155  20.347  1.00  0.00           N  
ATOM     43  H   GLN A   3     196.397 144.066  17.672  1.00  0.00           H  
ATOM     44  HA  GLN A   3     194.046 144.149  19.323  1.00  0.00           H  
ATOM     45 1HB  GLN A   3     195.915 146.387  18.380  1.00  0.00           H  
ATOM     46 2HB  GLN A   3     194.690 146.611  19.610  1.00  0.00           H  
ATOM     47 1HG  GLN A   3     195.796 145.042  21.057  1.00  0.00           H  
ATOM     48 2HG  GLN A   3     196.889 144.680  19.706  1.00  0.00           H  
ATOM     49 1HE2 GLN A   3     199.348 146.772  20.628  1.00  0.00           H  
ATOM     50 2HE2 GLN A   3     198.790 145.265  19.862  1.00  0.00           H  
ATOM     51  N   GLU A   4     193.955 145.754  16.433  1.00  0.00           N  
ATOM     52  CA  GLU A   4     193.078 146.323  15.439  1.00  0.00           C  
ATOM     53  C   GLU A   4     192.154 145.274  14.835  1.00  0.00           C  
ATOM     54  O   GLU A   4     190.973 145.546  14.654  1.00  0.00           O  
ATOM     55  CB  GLU A   4     193.906 147.007  14.354  1.00  0.00           C  
ATOM     56  CG  GLU A   4     194.667 148.274  14.829  1.00  0.00           C  
ATOM     57  CD  GLU A   4     195.937 147.950  15.630  1.00  0.00           C  
ATOM     58  OE1 GLU A   4     196.352 146.796  15.604  1.00  0.00           O  
ATOM     59  OE2 GLU A   4     196.486 148.845  16.250  1.00  0.00           O  
ATOM     60  H   GLU A   4     194.957 145.746  16.235  1.00  0.00           H  
ATOM     61  HA  GLU A   4     192.462 147.078  15.924  1.00  0.00           H  
ATOM     62 1HB  GLU A   4     194.636 146.296  13.955  1.00  0.00           H  
ATOM     63 2HB  GLU A   4     193.254 147.296  13.533  1.00  0.00           H  
ATOM     64 1HG  GLU A   4     194.937 148.876  13.957  1.00  0.00           H  
ATOM     65 2HG  GLU A   4     194.000 148.865  15.452  1.00  0.00           H  
ATOM     66  N   LYS A   5     192.647 144.058  14.566  1.00  0.00           N  
ATOM     67  CA  LYS A   5     191.778 143.037  13.970  1.00  0.00           C  
ATOM     68  C   LYS A   5     190.619 142.673  14.887  1.00  0.00           C  
ATOM     69  O   LYS A   5     189.501 142.398  14.430  1.00  0.00           O  
ATOM     70  CB  LYS A   5     192.584 141.782  13.630  1.00  0.00           C  
ATOM     71  CG  LYS A   5     193.559 141.955  12.473  1.00  0.00           C  
ATOM     72  CD  LYS A   5     194.346 140.678  12.218  1.00  0.00           C  
ATOM     73  CE  LYS A   5     195.321 140.849  11.063  1.00  0.00           C  
ATOM     74  NZ  LYS A   5     196.124 139.619  10.825  1.00  0.00           N  
ATOM     75  H   LYS A   5     193.649 143.871  14.701  1.00  0.00           H  
ATOM     76  HA  LYS A   5     191.360 143.440  13.045  1.00  0.00           H  
ATOM     77 1HB  LYS A   5     193.154 141.468  14.505  1.00  0.00           H  
ATOM     78 2HB  LYS A   5     191.902 140.971  13.375  1.00  0.00           H  
ATOM     79 1HG  LYS A   5     193.008 142.219  11.569  1.00  0.00           H  
ATOM     80 2HG  LYS A   5     194.255 142.761  12.702  1.00  0.00           H  
ATOM     81 1HD  LYS A   5     194.904 140.409  13.116  1.00  0.00           H  
ATOM     82 2HD  LYS A   5     193.657 139.867  11.983  1.00  0.00           H  
ATOM     83 1HE  LYS A   5     194.769 141.089  10.155  1.00  0.00           H  
ATOM     84 2HE  LYS A   5     195.999 141.674  11.278  1.00  0.00           H  
ATOM     85 1HZ  LYS A   5     196.757 139.773  10.053  1.00  0.00           H  
ATOM     86 2HZ  LYS A   5     196.654 139.397  11.656  1.00  0.00           H  
ATOM     87 3HZ  LYS A   5     195.506 138.850  10.606  1.00  0.00           H  
ATOM     88  N   VAL A   6     190.884 142.640  16.187  1.00  0.00           N  
ATOM     89  CA  VAL A   6     189.883 142.254  17.147  1.00  0.00           C  
ATOM     90  C   VAL A   6     188.845 143.357  17.303  1.00  0.00           C  
ATOM     91  O   VAL A   6     187.644 143.073  17.306  1.00  0.00           O  
ATOM     92  CB  VAL A   6     190.530 141.813  18.438  1.00  0.00           C  
ATOM     93  CG1 VAL A   6     189.463 141.569  19.522  1.00  0.00           C  
ATOM     94  CG2 VAL A   6     191.323 140.573  18.114  1.00  0.00           C  
ATOM     95  H   VAL A   6     191.834 142.852  16.519  1.00  0.00           H  
ATOM     96  HA  VAL A   6     189.365 141.375  16.748  1.00  0.00           H  
ATOM     97  HB  VAL A   6     191.214 142.590  18.796  1.00  0.00           H  
ATOM     98 1HG1 VAL A   6     189.945 141.237  20.433  1.00  0.00           H  
ATOM     99 2HG1 VAL A   6     188.911 142.482  19.721  1.00  0.00           H  
ATOM    100 3HG1 VAL A   6     188.775 140.805  19.185  1.00  0.00           H  
ATOM    101 1HG2 VAL A   6     191.821 140.212  18.949  1.00  0.00           H  
ATOM    102 2HG2 VAL A   6     190.648 139.840  17.753  1.00  0.00           H  
ATOM    103 3HG2 VAL A   6     192.055 140.782  17.346  1.00  0.00           H  
ATOM    104  N   LEU A   7     189.283 144.617  17.464  1.00  0.00           N  
ATOM    105  CA  LEU A   7     188.298 145.663  17.632  1.00  0.00           C  
ATOM    106  C   LEU A   7     187.588 145.902  16.302  1.00  0.00           C  
ATOM    107  O   LEU A   7     186.461 146.370  16.315  1.00  0.00           O  
ATOM    108  CB  LEU A   7     188.965 146.955  18.124  1.00  0.00           C  
ATOM    109  CG  LEU A   7     189.819 147.698  17.088  1.00  0.00           C  
ATOM    110  CD1 LEU A   7     188.964 148.737  16.377  1.00  0.00           C  
ATOM    111  CD2 LEU A   7     191.006 148.349  17.781  1.00  0.00           C  
ATOM    112  H   LEU A   7     190.277 144.863  17.476  1.00  0.00           H  
ATOM    113  HA  LEU A   7     187.569 145.319  18.363  1.00  0.00           H  
ATOM    114 1HB  LEU A   7     188.190 147.637  18.465  1.00  0.00           H  
ATOM    115 2HB  LEU A   7     189.607 146.713  18.971  1.00  0.00           H  
ATOM    116  HG  LEU A   7     190.178 146.992  16.338  1.00  0.00           H  
ATOM    117 1HD1 LEU A   7     189.570 149.265  15.641  1.00  0.00           H  
ATOM    118 2HD1 LEU A   7     188.133 148.242  15.873  1.00  0.00           H  
ATOM    119 3HD1 LEU A   7     188.576 149.449  17.105  1.00  0.00           H  
ATOM    120 1HD2 LEU A   7     191.613 148.877  17.045  1.00  0.00           H  
ATOM    121 2HD2 LEU A   7     190.648 149.056  18.530  1.00  0.00           H  
ATOM    122 3HD2 LEU A   7     191.610 147.580  18.267  1.00  0.00           H  
ATOM    123  N   LYS A   8     188.261 145.600  15.169  1.00  0.00           N  
ATOM    124  CA  LYS A   8     187.636 145.685  13.846  1.00  0.00           C  
ATOM    125  C   LYS A   8     186.550 144.611  13.682  1.00  0.00           C  
ATOM    126  O   LYS A   8     185.483 144.908  13.140  1.00  0.00           O  
ATOM    127  CB  LYS A   8     188.689 145.545  12.745  1.00  0.00           C  
ATOM    128  CG  LYS A   8     188.143 145.684  11.331  1.00  0.00           C  
ATOM    129  CD  LYS A   8     187.548 147.066  11.101  1.00  0.00           C  
ATOM    130  CE  LYS A   8     188.609 148.151  11.210  1.00  0.00           C  
ATOM    131  NZ  LYS A   8     188.087 149.484  10.806  1.00  0.00           N  
ATOM    132  H   LYS A   8     189.240 145.320  15.223  1.00  0.00           H  
ATOM    133  HA  LYS A   8     187.167 146.660  13.747  1.00  0.00           H  
ATOM    134 1HB  LYS A   8     189.461 146.302  12.882  1.00  0.00           H  
ATOM    135 2HB  LYS A   8     189.169 144.569  12.823  1.00  0.00           H  
ATOM    136 1HG  LYS A   8     188.946 145.520  10.611  1.00  0.00           H  
ATOM    137 2HG  LYS A   8     187.370 144.934  11.163  1.00  0.00           H  
ATOM    138 1HD  LYS A   8     187.098 147.109  10.108  1.00  0.00           H  
ATOM    139 2HD  LYS A   8     186.771 147.255  11.841  1.00  0.00           H  
ATOM    140 1HE  LYS A   8     188.964 148.210  12.239  1.00  0.00           H  
ATOM    141 2HE  LYS A   8     189.456 147.898  10.572  1.00  0.00           H  
ATOM    142 1HZ  LYS A   8     188.819 150.174  10.893  1.00  0.00           H  
ATOM    143 2HZ  LYS A   8     187.771 149.446   9.847  1.00  0.00           H  
ATOM    144 3HZ  LYS A   8     187.312 149.738  11.404  1.00  0.00           H  
ATOM    145  N   SER A   9     186.783 143.399  14.210  1.00  0.00           N  
ATOM    146  CA  SER A   9     185.710 142.395  14.223  1.00  0.00           C  
ATOM    147  C   SER A   9     184.539 142.954  15.051  1.00  0.00           C  
ATOM    148  O   SER A   9     183.368 142.850  14.639  1.00  0.00           O  
ATOM    149  CB  SER A   9     186.214 141.097  14.855  1.00  0.00           C  
ATOM    150  OG  SER A   9     185.199 140.116  14.880  1.00  0.00           O  
ATOM    151  H   SER A   9     187.725 143.141  14.498  1.00  0.00           H  
ATOM    152  HA  SER A   9     185.376 142.206  13.211  1.00  0.00           H  
ATOM    153 1HB  SER A   9     187.074 140.731  14.296  1.00  0.00           H  
ATOM    154 2HB  SER A   9     186.545 141.291  15.865  1.00  0.00           H  
ATOM    155  HG  SER A   9     185.590 139.322  15.308  1.00  0.00           H  
ATOM    156  N   ILE A  10     184.849 143.615  16.171  1.00  0.00           N  
ATOM    157  CA  ILE A  10     183.783 144.243  16.939  1.00  0.00           C  
ATOM    158  C   ILE A  10     183.119 145.348  16.116  1.00  0.00           C  
ATOM    159  O   ILE A  10     181.888 145.399  16.068  1.00  0.00           O  
ATOM    160  CB  ILE A  10     184.281 144.828  18.291  1.00  0.00           C  
ATOM    161  CG1 ILE A  10     184.700 143.662  19.222  1.00  0.00           C  
ATOM    162  CG2 ILE A  10     183.163 145.695  18.931  1.00  0.00           C  
ATOM    163  CD1 ILE A  10     185.463 144.102  20.453  1.00  0.00           C  
ATOM    164  H   ILE A  10     185.823 143.603  16.499  1.00  0.00           H  
ATOM    165  HA  ILE A  10     183.038 143.502  17.163  1.00  0.00           H  
ATOM    166  HB  ILE A  10     185.163 145.435  18.125  1.00  0.00           H  
ATOM    167 1HG1 ILE A  10     183.816 143.116  19.533  1.00  0.00           H  
ATOM    168 2HG1 ILE A  10     185.342 142.982  18.649  1.00  0.00           H  
ATOM    169 1HG2 ILE A  10     183.490 146.098  19.858  1.00  0.00           H  
ATOM    170 2HG2 ILE A  10     182.914 146.517  18.271  1.00  0.00           H  
ATOM    171 3HG2 ILE A  10     182.279 145.094  19.095  1.00  0.00           H  
ATOM    172 1HD1 ILE A  10     185.744 143.228  21.045  1.00  0.00           H  
ATOM    173 2HD1 ILE A  10     186.344 144.615  20.123  1.00  0.00           H  
ATOM    174 3HD1 ILE A  10     184.863 144.760  21.071  1.00  0.00           H  
ATOM    175  N   GLU A  11     183.877 146.198  15.428  1.00  0.00           N  
ATOM    176  CA  GLU A  11     183.274 147.264  14.648  1.00  0.00           C  
ATOM    177  C   GLU A  11     182.268 146.737  13.644  1.00  0.00           C  
ATOM    178  O   GLU A  11     181.183 147.308  13.508  1.00  0.00           O  
ATOM    179  CB  GLU A  11     184.357 148.062  13.918  1.00  0.00           C  
ATOM    180  CG  GLU A  11     183.833 149.243  13.113  1.00  0.00           C  
ATOM    181  CD  GLU A  11     184.916 149.962  12.357  1.00  0.00           C  
ATOM    182  OE1 GLU A  11     186.067 149.736  12.646  1.00  0.00           O  
ATOM    183  OE2 GLU A  11     184.593 150.738  11.490  1.00  0.00           O  
ATOM    184  H   GLU A  11     184.893 146.127  15.496  1.00  0.00           H  
ATOM    185  HA  GLU A  11     182.750 147.929  15.338  1.00  0.00           H  
ATOM    186 1HB  GLU A  11     185.077 148.443  14.642  1.00  0.00           H  
ATOM    187 2HB  GLU A  11     184.896 147.404  13.236  1.00  0.00           H  
ATOM    188 1HG  GLU A  11     183.088 148.883  12.404  1.00  0.00           H  
ATOM    189 2HG  GLU A  11     183.344 149.941  13.790  1.00  0.00           H  
ATOM    190  N   GLU A  12     182.609 145.649  12.934  1.00  0.00           N  
ATOM    191  CA  GLU A  12     181.674 145.108  11.959  1.00  0.00           C  
ATOM    192  C   GLU A  12     180.358 144.713  12.621  1.00  0.00           C  
ATOM    193  O   GLU A  12     179.283 145.077  12.121  1.00  0.00           O  
ATOM    194  CB  GLU A  12     182.286 143.898  11.250  1.00  0.00           C  
ATOM    195  CG  GLU A  12     181.375 143.246  10.219  1.00  0.00           C  
ATOM    196  CD  GLU A  12     182.012 142.067   9.539  1.00  0.00           C  
ATOM    197  OE1 GLU A  12     183.199 141.894   9.678  1.00  0.00           O  
ATOM    198  OE2 GLU A  12     181.310 141.337   8.878  1.00  0.00           O  
ATOM    199  H   GLU A  12     183.539 145.238  13.060  1.00  0.00           H  
ATOM    200  HA  GLU A  12     181.469 145.874  11.219  1.00  0.00           H  
ATOM    201 1HB  GLU A  12     183.204 144.199  10.743  1.00  0.00           H  
ATOM    202 2HB  GLU A  12     182.553 143.141  11.987  1.00  0.00           H  
ATOM    203 1HG  GLU A  12     180.462 142.916  10.714  1.00  0.00           H  
ATOM    204 2HG  GLU A  12     181.103 143.988   9.470  1.00  0.00           H  
ATOM    205  N   THR A  13     180.421 144.032  13.776  1.00  0.00           N  
ATOM    206  CA  THR A  13     179.203 143.652  14.473  1.00  0.00           C  
ATOM    207  C   THR A  13     178.467 144.901  14.983  1.00  0.00           C  
ATOM    208  O   THR A  13     177.245 144.957  14.904  1.00  0.00           O  
ATOM    209  CB  THR A  13     179.451 142.612  15.592  1.00  0.00           C  
ATOM    210  OG1 THR A  13     180.021 141.439  15.008  1.00  0.00           O  
ATOM    211  CG2 THR A  13     178.132 142.202  16.213  1.00  0.00           C  
ATOM    212  H   THR A  13     181.336 143.716  14.136  1.00  0.00           H  
ATOM    213  HA  THR A  13     178.549 143.164  13.755  1.00  0.00           H  
ATOM    214  HB  THR A  13     180.125 143.023  16.349  1.00  0.00           H  
ATOM    215  HG1 THR A  13     179.948 140.681  15.638  1.00  0.00           H  
ATOM    216 1HG2 THR A  13     178.310 141.451  16.983  1.00  0.00           H  
ATOM    217 2HG2 THR A  13     177.668 143.031  16.640  1.00  0.00           H  
ATOM    218 3HG2 THR A  13     177.483 141.784  15.444  1.00  0.00           H  
ATOM    219  N   VAL A  14     179.193 145.898  15.475  1.00  0.00           N  
ATOM    220  CA  VAL A  14     178.593 147.144  15.966  1.00  0.00           C  
ATOM    221  C   VAL A  14     177.814 147.860  14.877  1.00  0.00           C  
ATOM    222  O   VAL A  14     176.698 148.357  15.118  1.00  0.00           O  
ATOM    223  CB  VAL A  14     179.684 148.089  16.505  1.00  0.00           C  
ATOM    224  CG1 VAL A  14     179.135 149.498  16.670  1.00  0.00           C  
ATOM    225  CG2 VAL A  14     180.219 147.560  17.828  1.00  0.00           C  
ATOM    226  H   VAL A  14     180.204 145.765  15.529  1.00  0.00           H  
ATOM    227  HA  VAL A  14     177.908 146.904  16.765  1.00  0.00           H  
ATOM    228  HB  VAL A  14     180.496 148.143  15.780  1.00  0.00           H  
ATOM    229 1HG1 VAL A  14     179.919 150.152  17.052  1.00  0.00           H  
ATOM    230 2HG1 VAL A  14     178.791 149.870  15.705  1.00  0.00           H  
ATOM    231 3HG1 VAL A  14     178.301 149.483  17.373  1.00  0.00           H  
ATOM    232 1HG2 VAL A  14     180.990 148.232  18.203  1.00  0.00           H  
ATOM    233 2HG2 VAL A  14     179.406 147.500  18.551  1.00  0.00           H  
ATOM    234 3HG2 VAL A  14     180.644 146.568  17.677  1.00  0.00           H  
ATOM    235  N   ARG A  15     178.396 147.932  13.680  1.00  0.00           N  
ATOM    236  CA  ARG A  15     177.715 148.571  12.572  1.00  0.00           C  
ATOM    237  C   ARG A  15     176.443 147.807  12.200  1.00  0.00           C  
ATOM    238  O   ARG A  15     175.415 148.430  11.928  1.00  0.00           O  
ATOM    239  CB  ARG A  15     178.634 148.657  11.362  1.00  0.00           C  
ATOM    240  CG  ARG A  15     179.757 149.675  11.482  1.00  0.00           C  
ATOM    241  CD  ARG A  15     180.632 149.672  10.283  1.00  0.00           C  
ATOM    242  NE  ARG A  15     181.737 150.608  10.415  1.00  0.00           N  
ATOM    243  CZ  ARG A  15     181.669 151.918  10.112  1.00  0.00           C  
ATOM    244  NH1 ARG A  15     180.546 152.432   9.661  1.00  0.00           N  
ATOM    245  NH2 ARG A  15     182.732 152.689  10.267  1.00  0.00           N  
ATOM    246  H   ARG A  15     179.341 147.554  13.569  1.00  0.00           H  
ATOM    247  HA  ARG A  15     177.437 149.578  12.881  1.00  0.00           H  
ATOM    248 1HB  ARG A  15     179.089 147.685  11.182  1.00  0.00           H  
ATOM    249 2HB  ARG A  15     178.048 148.913  10.479  1.00  0.00           H  
ATOM    250 1HG  ARG A  15     179.332 150.673  11.594  1.00  0.00           H  
ATOM    251 2HG  ARG A  15     180.368 149.441  12.355  1.00  0.00           H  
ATOM    252 1HD  ARG A  15     181.046 148.675  10.137  1.00  0.00           H  
ATOM    253 2HD  ARG A  15     180.049 149.953   9.406  1.00  0.00           H  
ATOM    254  HE  ARG A  15     182.618 150.250  10.758  1.00  0.00           H  
ATOM    255 1HH1 ARG A  15     179.733 151.843   9.543  1.00  0.00           H  
ATOM    256 2HH1 ARG A  15     180.494 153.415   9.435  1.00  0.00           H  
ATOM    257 1HH2 ARG A  15     183.596 152.294  10.612  1.00  0.00           H  
ATOM    258 2HH2 ARG A  15     182.680 153.671  10.040  1.00  0.00           H  
ATOM    259  N   LYS A  16     176.486 146.469  12.257  1.00  0.00           N  
ATOM    260  CA  LYS A  16     175.311 145.647  11.973  1.00  0.00           C  
ATOM    261  C   LYS A  16     174.250 145.751  13.078  1.00  0.00           C  
ATOM    262  O   LYS A  16     173.047 145.735  12.798  1.00  0.00           O  
ATOM    263  CB  LYS A  16     175.724 144.187  11.781  1.00  0.00           C  
ATOM    264  CG  LYS A  16     176.503 143.916  10.501  1.00  0.00           C  
ATOM    265  CD  LYS A  16     176.971 142.470  10.435  1.00  0.00           C  
ATOM    266  CE  LYS A  16     177.766 142.203   9.165  1.00  0.00           C  
ATOM    267  NZ  LYS A  16     178.355 140.836   9.155  1.00  0.00           N  
ATOM    268  H   LYS A  16     177.388 146.011  12.444  1.00  0.00           H  
ATOM    269  HA  LYS A  16     174.861 146.006  11.047  1.00  0.00           H  
ATOM    270 1HB  LYS A  16     176.341 143.870  12.622  1.00  0.00           H  
ATOM    271 2HB  LYS A  16     174.835 143.555  11.772  1.00  0.00           H  
ATOM    272 1HG  LYS A  16     175.869 144.124   9.638  1.00  0.00           H  
ATOM    273 2HG  LYS A  16     177.371 144.572  10.458  1.00  0.00           H  
ATOM    274 1HD  LYS A  16     177.598 142.250  11.300  1.00  0.00           H  
ATOM    275 2HD  LYS A  16     176.107 141.806  10.457  1.00  0.00           H  
ATOM    276 1HE  LYS A  16     177.115 142.311   8.299  1.00  0.00           H  
ATOM    277 2HE  LYS A  16     178.572 142.932   9.080  1.00  0.00           H  
ATOM    278 1HZ  LYS A  16     178.873 140.699   8.299  1.00  0.00           H  
ATOM    279 2HZ  LYS A  16     178.976 140.730   9.945  1.00  0.00           H  
ATOM    280 3HZ  LYS A  16     177.616 140.150   9.214  1.00  0.00           H  
ATOM    281  N   MET A  17     174.703 145.861  14.337  1.00  0.00           N  
ATOM    282  CA  MET A  17     173.835 145.976  15.506  1.00  0.00           C  
ATOM    283  C   MET A  17     173.162 147.346  15.596  1.00  0.00           C  
ATOM    284  O   MET A  17     172.072 147.471  16.173  1.00  0.00           O  
ATOM    285  CB  MET A  17     174.616 145.686  16.789  1.00  0.00           C  
ATOM    286  CG  MET A  17     175.033 144.235  16.983  1.00  0.00           C  
ATOM    287  SD  MET A  17     175.791 143.913  18.598  1.00  0.00           S  
ATOM    288  CE  MET A  17     177.255 144.956  18.723  1.00  0.00           C  
ATOM    289  H   MET A  17     175.712 145.814  14.482  1.00  0.00           H  
ATOM    290  HA  MET A  17     173.047 145.231  15.411  1.00  0.00           H  
ATOM    291 1HB  MET A  17     175.523 146.268  16.760  1.00  0.00           H  
ATOM    292 2HB  MET A  17     174.047 145.994  17.656  1.00  0.00           H  
ATOM    293 1HG  MET A  17     174.136 143.624  16.916  1.00  0.00           H  
ATOM    294 2HG  MET A  17     175.683 143.913  16.211  1.00  0.00           H  
ATOM    295 1HE  MET A  17     177.718 144.798  19.674  1.00  0.00           H  
ATOM    296 2HE  MET A  17     177.963 144.737  17.945  1.00  0.00           H  
ATOM    297 3HE  MET A  17     176.971 145.967  18.650  1.00  0.00           H  
ATOM    298  N   GLY A  18     173.795 148.382  15.026  1.00  0.00           N  
ATOM    299  CA  GLY A  18     173.201 149.708  15.041  1.00  0.00           C  
ATOM    300  C   GLY A  18     173.431 150.399  16.375  1.00  0.00           C  
ATOM    301  O   GLY A  18     172.579 151.140  16.861  1.00  0.00           O  
ATOM    302  H   GLY A  18     174.731 148.264  14.628  1.00  0.00           H  
ATOM    303 1HA  GLY A  18     173.639 150.300  14.237  1.00  0.00           H  
ATOM    304 2HA  GLY A  18     172.135 149.631  14.842  1.00  0.00           H  
ATOM    305  N   VAL A  19     174.585 150.124  16.979  1.00  0.00           N  
ATOM    306  CA  VAL A  19     174.905 150.690  18.293  1.00  0.00           C  
ATOM    307  C   VAL A  19     176.201 151.485  18.210  1.00  0.00           C  
ATOM    308  O   VAL A  19     176.867 151.472  17.174  1.00  0.00           O  
ATOM    309  CB  VAL A  19     175.050 149.578  19.348  1.00  0.00           C  
ATOM    310  CG1 VAL A  19     173.765 148.768  19.447  1.00  0.00           C  
ATOM    311  CG2 VAL A  19     176.227 148.681  18.997  1.00  0.00           C  
ATOM    312  H   VAL A  19     175.238 149.515  16.480  1.00  0.00           H  
ATOM    313  HA  VAL A  19     174.107 151.366  18.592  1.00  0.00           H  
ATOM    314  HB  VAL A  19     175.218 150.035  20.324  1.00  0.00           H  
ATOM    315 1HG1 VAL A  19     173.885 147.986  20.198  1.00  0.00           H  
ATOM    316 2HG1 VAL A  19     172.943 149.423  19.735  1.00  0.00           H  
ATOM    317 3HG1 VAL A  19     173.547 148.312  18.482  1.00  0.00           H  
ATOM    318 1HG2 VAL A  19     176.323 147.897  19.748  1.00  0.00           H  
ATOM    319 2HG2 VAL A  19     176.061 148.229  18.019  1.00  0.00           H  
ATOM    320 3HG2 VAL A  19     177.141 149.274  18.973  1.00  0.00           H  
ATOM    321  N   THR A  20     176.522 152.233  19.271  1.00  0.00           N  
ATOM    322  CA  THR A  20     177.669 153.135  19.223  1.00  0.00           C  
ATOM    323  C   THR A  20     178.900 152.633  19.940  1.00  0.00           C  
ATOM    324  O   THR A  20     178.840 152.230  21.096  1.00  0.00           O  
ATOM    325  CB  THR A  20     177.291 154.510  19.805  1.00  0.00           C  
ATOM    326  OG1 THR A  20     176.251 155.098  19.013  1.00  0.00           O  
ATOM    327  CG2 THR A  20     178.499 155.435  19.816  1.00  0.00           C  
ATOM    328  H   THR A  20     175.978 152.172  20.137  1.00  0.00           H  
ATOM    329  HA  THR A  20     177.933 153.289  18.177  1.00  0.00           H  
ATOM    330  HB  THR A  20     176.927 154.386  20.826  1.00  0.00           H  
ATOM    331  HG1 THR A  20     175.449 154.579  19.105  1.00  0.00           H  
ATOM    332 1HG2 THR A  20     178.214 156.402  20.231  1.00  0.00           H  
ATOM    333 2HG2 THR A  20     179.289 154.997  20.426  1.00  0.00           H  
ATOM    334 3HG2 THR A  20     178.861 155.571  18.798  1.00  0.00           H  
ATOM    335  N   MET A  21     180.044 152.697  19.269  1.00  0.00           N  
ATOM    336  CA  MET A  21     181.287 152.268  19.888  1.00  0.00           C  
ATOM    337  C   MET A  21     182.302 153.374  20.036  1.00  0.00           C  
ATOM    338  O   MET A  21     182.476 154.201  19.138  1.00  0.00           O  
ATOM    339  CB  MET A  21     181.893 151.120  19.084  1.00  0.00           C  
ATOM    340  CG  MET A  21     183.202 150.579  19.644  1.00  0.00           C  
ATOM    341  SD  MET A  21     183.776 149.107  18.774  1.00  0.00           S  
ATOM    342  CE  MET A  21     184.529 149.843  17.325  1.00  0.00           C  
ATOM    343  H   MET A  21     180.041 153.051  18.320  1.00  0.00           H  
ATOM    344  HA  MET A  21     181.062 151.905  20.887  1.00  0.00           H  
ATOM    345 1HB  MET A  21     181.185 150.293  19.038  1.00  0.00           H  
ATOM    346 2HB  MET A  21     182.079 151.449  18.061  1.00  0.00           H  
ATOM    347 1HG  MET A  21     183.973 151.346  19.571  1.00  0.00           H  
ATOM    348 2HG  MET A  21     183.071 150.328  20.696  1.00  0.00           H  
ATOM    349 1HE  MET A  21     184.931 149.057  16.686  1.00  0.00           H  
ATOM    350 2HE  MET A  21     183.778 150.411  16.774  1.00  0.00           H  
ATOM    351 3HE  MET A  21     185.335 150.510  17.632  1.00  0.00           H  
ATOM    352  N   GLU A  22     183.028 153.331  21.143  1.00  0.00           N  
ATOM    353  CA  GLU A  22     184.144 154.231  21.364  1.00  0.00           C  
ATOM    354  C   GLU A  22     185.363 153.364  21.629  1.00  0.00           C  
ATOM    355  O   GLU A  22     185.251 152.295  22.239  1.00  0.00           O  
ATOM    356  CB  GLU A  22     183.911 155.131  22.578  1.00  0.00           C  
ATOM    357  CG  GLU A  22     182.688 156.007  22.526  1.00  0.00           C  
ATOM    358  CD  GLU A  22     182.510 156.829  23.793  1.00  0.00           C  
ATOM    359  OE1 GLU A  22     183.460 156.979  24.559  1.00  0.00           O  
ATOM    360  OE2 GLU A  22     181.403 157.295  24.012  1.00  0.00           O  
ATOM    361  H   GLU A  22     182.758 152.655  21.867  1.00  0.00           H  
ATOM    362  HA  GLU A  22     184.317 154.834  20.473  1.00  0.00           H  
ATOM    363 1HB  GLU A  22     183.853 154.523  23.472  1.00  0.00           H  
ATOM    364 2HB  GLU A  22     184.769 155.787  22.687  1.00  0.00           H  
ATOM    365 1HG  GLU A  22     182.769 156.677  21.672  1.00  0.00           H  
ATOM    366 2HG  GLU A  22     181.808 155.379  22.381  1.00  0.00           H  
ATOM    367  N   THR A  23     186.540 153.814  21.213  1.00  0.00           N  
ATOM    368  CA  THR A  23     187.739 153.086  21.610  1.00  0.00           C  
ATOM    369  C   THR A  23     188.730 154.046  22.221  1.00  0.00           C  
ATOM    370  O   THR A  23     188.983 155.132  21.699  1.00  0.00           O  
ATOM    371  CB  THR A  23     188.385 152.354  20.419  1.00  0.00           C  
ATOM    372  OG1 THR A  23     188.698 153.299  19.388  1.00  0.00           O  
ATOM    373  CG2 THR A  23     187.440 151.299  19.865  1.00  0.00           C  
ATOM    374  H   THR A  23     186.608 154.641  20.639  1.00  0.00           H  
ATOM    375  HA  THR A  23     187.480 152.355  22.375  1.00  0.00           H  
ATOM    376  HB  THR A  23     189.307 151.873  20.744  1.00  0.00           H  
ATOM    377  HG1 THR A  23     189.360 153.915  19.710  1.00  0.00           H  
ATOM    378 1HG2 THR A  23     187.913 150.792  19.024  1.00  0.00           H  
ATOM    379 2HG2 THR A  23     187.209 150.573  20.644  1.00  0.00           H  
ATOM    380 3HG2 THR A  23     186.519 151.776  19.529  1.00  0.00           H  
ATOM    381  N   HIS A  24     189.323 153.602  23.313  1.00  0.00           N  
ATOM    382  CA  HIS A  24     190.364 154.335  23.999  1.00  0.00           C  
ATOM    383  C   HIS A  24     191.499 153.361  24.290  1.00  0.00           C  
ATOM    384  O   HIS A  24     191.314 152.345  24.964  1.00  0.00           O  
ATOM    385  CB  HIS A  24     189.783 154.922  25.291  1.00  0.00           C  
ATOM    386  CG  HIS A  24     188.574 155.786  25.056  1.00  0.00           C  
ATOM    387  ND1 HIS A  24     188.659 157.119  24.727  1.00  0.00           N  
ATOM    388  CD2 HIS A  24     187.243 155.482  25.073  1.00  0.00           C  
ATOM    389  CE1 HIS A  24     187.436 157.608  24.556  1.00  0.00           C  
ATOM    390  NE2 HIS A  24     186.559 156.640  24.761  1.00  0.00           N  
ATOM    391  H   HIS A  24     188.978 152.720  23.697  1.00  0.00           H  
ATOM    392  HA  HIS A  24     190.741 155.142  23.375  1.00  0.00           H  
ATOM    393 1HB  HIS A  24     189.479 154.132  25.945  1.00  0.00           H  
ATOM    394 2HB  HIS A  24     190.543 155.509  25.807  1.00  0.00           H  
ATOM    395  HD2 HIS A  24     186.804 154.505  25.285  1.00  0.00           H  
ATOM    396  HE1 HIS A  24     187.190 158.634  24.287  1.00  0.00           H  
ATOM    397  HE2 HIS A  24     185.517 156.744  24.681  1.00  0.00           H  
ATOM    398  N   ARG A  25     192.672 153.651  23.731  1.00  0.00           N  
ATOM    399  CA  ARG A  25     193.769 152.695  23.763  1.00  0.00           C  
ATOM    400  C   ARG A  25     195.037 153.306  24.342  1.00  0.00           C  
ATOM    401  O   ARG A  25     195.250 154.517  24.241  1.00  0.00           O  
ATOM    402  CB  ARG A  25     194.058 152.173  22.363  1.00  0.00           C  
ATOM    403  CG  ARG A  25     194.594 153.212  21.391  1.00  0.00           C  
ATOM    404  CD  ARG A  25     194.677 152.679  20.008  1.00  0.00           C  
ATOM    405  NE  ARG A  25     195.630 151.584  19.904  1.00  0.00           N  
ATOM    406  CZ  ARG A  25     195.834 150.852  18.792  1.00  0.00           C  
ATOM    407  NH1 ARG A  25     195.151 151.110  17.700  1.00  0.00           N  
ATOM    408  NH2 ARG A  25     196.726 149.875  18.799  1.00  0.00           N  
ATOM    409  H   ARG A  25     192.788 154.542  23.263  1.00  0.00           H  
ATOM    410  HA  ARG A  25     193.480 151.858  24.392  1.00  0.00           H  
ATOM    411 1HB  ARG A  25     194.789 151.366  22.420  1.00  0.00           H  
ATOM    412 2HB  ARG A  25     193.146 151.759  21.933  1.00  0.00           H  
ATOM    413 1HG  ARG A  25     193.936 154.080  21.386  1.00  0.00           H  
ATOM    414 2HG  ARG A  25     195.595 153.518  21.701  1.00  0.00           H  
ATOM    415 1HD  ARG A  25     193.699 152.310  19.701  1.00  0.00           H  
ATOM    416 2HD  ARG A  25     194.994 153.471  19.331  1.00  0.00           H  
ATOM    417  HE  ARG A  25     196.175 151.357  20.725  1.00  0.00           H  
ATOM    418 1HH1 ARG A  25     194.470 151.857  17.693  1.00  0.00           H  
ATOM    419 2HH1 ARG A  25     195.306 150.561  16.866  1.00  0.00           H  
ATOM    420 1HH2 ARG A  25     197.251 149.678  19.639  1.00  0.00           H  
ATOM    421 2HH2 ARG A  25     196.880 149.328  17.966  1.00  0.00           H  
ATOM    422  N   SER A  26     195.875 152.462  24.933  1.00  0.00           N  
ATOM    423  CA  SER A  26     197.195 152.868  25.412  1.00  0.00           C  
ATOM    424  C   SER A  26     198.154 151.686  25.434  1.00  0.00           C  
ATOM    425  O   SER A  26     197.798 150.590  25.866  1.00  0.00           O  
ATOM    426  CB  SER A  26     197.088 153.466  26.801  1.00  0.00           C  
ATOM    427  OG  SER A  26     198.350 153.832  27.289  1.00  0.00           O  
ATOM    428  H   SER A  26     195.570 151.488  25.059  1.00  0.00           H  
ATOM    429  HA  SER A  26     197.595 153.615  24.732  1.00  0.00           H  
ATOM    430 1HB  SER A  26     196.440 154.341  26.771  1.00  0.00           H  
ATOM    431 2HB  SER A  26     196.631 152.743  27.475  1.00  0.00           H  
ATOM    432  HG  SER A  26     198.199 154.202  28.162  1.00  0.00           H  
ATOM    433  N   GLY A  27     199.394 151.902  25.010  1.00  0.00           N  
ATOM    434  CA  GLY A  27     200.324 150.788  24.986  1.00  0.00           C  
ATOM    435  C   GLY A  27     199.750 149.726  24.060  1.00  0.00           C  
ATOM    436  O   GLY A  27     199.417 150.022  22.918  1.00  0.00           O  
ATOM    437  H   GLY A  27     199.670 152.814  24.677  1.00  0.00           H  
ATOM    438 1HA  GLY A  27     201.298 151.117  24.628  1.00  0.00           H  
ATOM    439 2HA  GLY A  27     200.456 150.387  25.985  1.00  0.00           H  
ATOM    440  N   ASN A  28     199.615 148.495  24.554  1.00  0.00           N  
ATOM    441  CA  ASN A  28     199.051 147.415  23.745  1.00  0.00           C  
ATOM    442  C   ASN A  28     197.696 146.914  24.263  1.00  0.00           C  
ATOM    443  O   ASN A  28     197.326 145.759  24.046  1.00  0.00           O  
ATOM    444  CB  ASN A  28     200.037 146.264  23.661  1.00  0.00           C  
ATOM    445  CG  ASN A  28     201.247 146.599  22.834  1.00  0.00           C  
ATOM    446  OD1 ASN A  28     201.134 146.909  21.642  1.00  0.00           O  
ATOM    447  ND2 ASN A  28     202.404 146.543  23.443  1.00  0.00           N  
ATOM    448  H   ASN A  28     199.912 148.314  25.501  1.00  0.00           H  
ATOM    449  HA  ASN A  28     198.874 147.804  22.739  1.00  0.00           H  
ATOM    450 1HB  ASN A  28     200.362 145.989  24.665  1.00  0.00           H  
ATOM    451 2HB  ASN A  28     199.544 145.394  23.226  1.00  0.00           H  
ATOM    452 1HD2 ASN A  28     203.244 146.756  22.942  1.00  0.00           H  
ATOM    453 2HD2 ASN A  28     202.449 146.287  24.408  1.00  0.00           H  
ATOM    454  N   LYS A  29     196.985 147.770  24.997  1.00  0.00           N  
ATOM    455  CA  LYS A  29     195.664 147.423  25.506  1.00  0.00           C  
ATOM    456  C   LYS A  29     194.603 148.348  24.929  1.00  0.00           C  
ATOM    457  O   LYS A  29     194.768 149.572  24.908  1.00  0.00           O  
ATOM    458  CB  LYS A  29     195.641 147.485  27.035  1.00  0.00           C  
ATOM    459  CG  LYS A  29     196.670 146.593  27.716  1.00  0.00           C  
ATOM    460  CD  LYS A  29     196.418 146.503  29.214  1.00  0.00           C  
ATOM    461  CE  LYS A  29     196.841 147.780  29.925  1.00  0.00           C  
ATOM    462  NZ  LYS A  29     196.740 147.652  31.404  1.00  0.00           N  
ATOM    463  H   LYS A  29     197.356 148.704  25.193  1.00  0.00           H  
ATOM    464  HA  LYS A  29     195.420 146.399  25.234  1.00  0.00           H  
ATOM    465 1HB  LYS A  29     195.820 148.511  27.360  1.00  0.00           H  
ATOM    466 2HB  LYS A  29     194.654 147.195  27.396  1.00  0.00           H  
ATOM    467 1HG  LYS A  29     196.623 145.590  27.288  1.00  0.00           H  
ATOM    468 2HG  LYS A  29     197.669 146.994  27.547  1.00  0.00           H  
ATOM    469 1HD  LYS A  29     195.356 146.331  29.394  1.00  0.00           H  
ATOM    470 2HD  LYS A  29     196.979 145.665  29.627  1.00  0.00           H  
ATOM    471 1HE  LYS A  29     197.871 148.018  29.662  1.00  0.00           H  
ATOM    472 2HE  LYS A  29     196.207 148.604  29.599  1.00  0.00           H  
ATOM    473 1HZ  LYS A  29     197.028 148.519  31.837  1.00  0.00           H  
ATOM    474 2HZ  LYS A  29     195.784 147.450  31.661  1.00  0.00           H  
ATOM    475 3HZ  LYS A  29     197.339 146.903  31.719  1.00  0.00           H  
ATOM    476  N   VAL A  30     193.489 147.793  24.470  1.00  0.00           N  
ATOM    477  CA  VAL A  30     192.491 148.672  23.900  1.00  0.00           C  
ATOM    478  C   VAL A  30     191.208 148.562  24.714  1.00  0.00           C  
ATOM    479  O   VAL A  30     190.678 147.470  24.910  1.00  0.00           O  
ATOM    480  CB  VAL A  30     192.216 148.304  22.430  1.00  0.00           C  
ATOM    481  CG1 VAL A  30     191.156 149.222  21.840  1.00  0.00           C  
ATOM    482  CG2 VAL A  30     193.505 148.383  21.626  1.00  0.00           C  
ATOM    483  H   VAL A  30     193.333 146.782  24.480  1.00  0.00           H  
ATOM    484  HA  VAL A  30     192.842 149.699  23.913  1.00  0.00           H  
ATOM    485  HB  VAL A  30     191.822 147.289  22.387  1.00  0.00           H  
ATOM    486 1HG1 VAL A  30     190.974 148.948  20.800  1.00  0.00           H  
ATOM    487 2HG1 VAL A  30     190.232 149.123  22.408  1.00  0.00           H  
ATOM    488 3HG1 VAL A  30     191.502 150.255  21.886  1.00  0.00           H  
ATOM    489 1HG2 VAL A  30     193.304 148.121  20.588  1.00  0.00           H  
ATOM    490 2HG2 VAL A  30     193.903 149.397  21.674  1.00  0.00           H  
ATOM    491 3HG2 VAL A  30     194.236 147.687  22.041  1.00  0.00           H  
ATOM    492  N   LYS A  31     190.684 149.691  25.177  1.00  0.00           N  
ATOM    493  CA  LYS A  31     189.422 149.611  25.894  1.00  0.00           C  
ATOM    494  C   LYS A  31     188.283 149.964  24.959  1.00  0.00           C  
ATOM    495  O   LYS A  31     188.101 151.113  24.547  1.00  0.00           O  
ATOM    496  CB  LYS A  31     189.422 150.540  27.110  1.00  0.00           C  
ATOM    497  CG  LYS A  31     188.183 150.427  27.988  1.00  0.00           C  
ATOM    498  CD  LYS A  31     188.304 151.298  29.229  1.00  0.00           C  
ATOM    499  CE  LYS A  31     187.059 151.201  30.099  1.00  0.00           C  
ATOM    500  NZ  LYS A  31     187.181 152.016  31.338  1.00  0.00           N  
ATOM    501  H   LYS A  31     191.150 150.595  25.074  1.00  0.00           H  
ATOM    502  HA  LYS A  31     189.262 148.592  26.225  1.00  0.00           H  
ATOM    503 1HB  LYS A  31     190.293 150.327  27.730  1.00  0.00           H  
ATOM    504 2HB  LYS A  31     189.503 151.575  26.777  1.00  0.00           H  
ATOM    505 1HG  LYS A  31     187.305 150.739  27.420  1.00  0.00           H  
ATOM    506 2HG  LYS A  31     188.047 149.390  28.293  1.00  0.00           H  
ATOM    507 1HD  LYS A  31     189.170 150.982  29.813  1.00  0.00           H  
ATOM    508 2HD  LYS A  31     188.448 152.337  28.933  1.00  0.00           H  
ATOM    509 1HE  LYS A  31     186.194 151.546  29.535  1.00  0.00           H  
ATOM    510 2HE  LYS A  31     186.891 150.161  30.379  1.00  0.00           H  
ATOM    511 1HZ  LYS A  31     186.337 151.924  31.885  1.00  0.00           H  
ATOM    512 2HZ  LYS A  31     187.970 151.692  31.879  1.00  0.00           H  
ATOM    513 3HZ  LYS A  31     187.317 152.986  31.091  1.00  0.00           H  
ATOM    514  N   VAL A  32     187.507 148.950  24.625  1.00  0.00           N  
ATOM    515  CA  VAL A  32     186.462 149.054  23.640  1.00  0.00           C  
ATOM    516  C   VAL A  32     185.107 149.163  24.299  1.00  0.00           C  
ATOM    517  O   VAL A  32     184.671 148.252  24.995  1.00  0.00           O  
ATOM    518  CB  VAL A  32     186.484 147.829  22.707  1.00  0.00           C  
ATOM    519  CG1 VAL A  32     185.397 147.945  21.649  1.00  0.00           C  
ATOM    520  CG2 VAL A  32     187.854 147.695  22.060  1.00  0.00           C  
ATOM    521  H   VAL A  32     187.680 148.029  25.032  1.00  0.00           H  
ATOM    522  HA  VAL A  32     186.633 149.941  23.025  1.00  0.00           H  
ATOM    523  HB  VAL A  32     186.269 146.935  23.292  1.00  0.00           H  
ATOM    524 1HG1 VAL A  32     185.426 147.071  20.999  1.00  0.00           H  
ATOM    525 2HG1 VAL A  32     184.422 148.004  22.134  1.00  0.00           H  
ATOM    526 3HG1 VAL A  32     185.562 148.844  21.055  1.00  0.00           H  
ATOM    527 1HG2 VAL A  32     187.862 146.826  21.402  1.00  0.00           H  
ATOM    528 2HG2 VAL A  32     188.071 148.592  21.479  1.00  0.00           H  
ATOM    529 3HG2 VAL A  32     188.611 147.571  22.834  1.00  0.00           H  
ATOM    530  N   VAL A  33     184.412 150.263  24.074  1.00  0.00           N  
ATOM    531  CA  VAL A  33     183.180 150.445  24.818  1.00  0.00           C  
ATOM    532  C   VAL A  33     182.018 150.588  23.863  1.00  0.00           C  
ATOM    533  O   VAL A  33     182.053 151.409  22.947  1.00  0.00           O  
ATOM    534  CB  VAL A  33     183.283 151.678  25.732  1.00  0.00           C  
ATOM    535  CG1 VAL A  33     181.994 151.854  26.521  1.00  0.00           C  
ATOM    536  CG2 VAL A  33     184.474 151.511  26.658  1.00  0.00           C  
ATOM    537  H   VAL A  33     184.763 150.956  23.403  1.00  0.00           H  
ATOM    538  HA  VAL A  33     182.995 149.574  25.442  1.00  0.00           H  
ATOM    539  HB  VAL A  33     183.417 152.565  25.124  1.00  0.00           H  
ATOM    540 1HG1 VAL A  33     182.082 152.732  27.158  1.00  0.00           H  
ATOM    541 2HG1 VAL A  33     181.153 151.984  25.848  1.00  0.00           H  
ATOM    542 3HG1 VAL A  33     181.828 150.971  27.144  1.00  0.00           H  
ATOM    543 1HG2 VAL A  33     184.555 152.385  27.297  1.00  0.00           H  
ATOM    544 2HG2 VAL A  33     184.324 150.622  27.266  1.00  0.00           H  
ATOM    545 3HG2 VAL A  33     185.383 151.406  26.075  1.00  0.00           H  
ATOM    546  N   ILE A  34     180.980 149.778  24.082  1.00  0.00           N  
ATOM    547  CA  ILE A  34     179.807 149.870  23.223  1.00  0.00           C  
ATOM    548  C   ILE A  34     178.574 150.294  24.016  1.00  0.00           C  
ATOM    549  O   ILE A  34     178.227 149.691  25.032  1.00  0.00           O  
ATOM    550  CB  ILE A  34     179.533 148.525  22.524  1.00  0.00           C  
ATOM    551  CG1 ILE A  34     180.746 148.099  21.692  1.00  0.00           C  
ATOM    552  CG2 ILE A  34     178.292 148.623  21.651  1.00  0.00           C  
ATOM    553  CD1 ILE A  34     181.677 147.151  22.411  1.00  0.00           C  
ATOM    554  H   ILE A  34     181.037 149.083  24.827  1.00  0.00           H  
ATOM    555  HA  ILE A  34     179.983 150.615  22.465  1.00  0.00           H  
ATOM    556  HB  ILE A  34     179.378 147.751  23.275  1.00  0.00           H  
ATOM    557 1HG1 ILE A  34     180.406 147.616  20.776  1.00  0.00           H  
ATOM    558 2HG1 ILE A  34     181.316 148.982  21.403  1.00  0.00           H  
ATOM    559 1HG2 ILE A  34     178.113 147.664  21.164  1.00  0.00           H  
ATOM    560 2HG2 ILE A  34     177.433 148.882  22.268  1.00  0.00           H  
ATOM    561 3HG2 ILE A  34     178.439 149.392  20.893  1.00  0.00           H  
ATOM    562 1HD1 ILE A  34     182.512 146.895  21.758  1.00  0.00           H  
ATOM    563 2HD1 ILE A  34     182.057 147.629  23.315  1.00  0.00           H  
ATOM    564 3HD1 ILE A  34     181.137 146.244  22.680  1.00  0.00           H  
ATOM    565  N   LYS A  35     177.883 151.320  23.515  1.00  0.00           N  
ATOM    566  CA  LYS A  35     176.722 151.866  24.211  1.00  0.00           C  
ATOM    567  C   LYS A  35     175.396 151.694  23.465  1.00  0.00           C  
ATOM    568  O   LYS A  35     175.321 151.718  22.223  1.00  0.00           O  
ATOM    569  CB  LYS A  35     176.969 153.346  24.506  1.00  0.00           C  
ATOM    570  CG  LYS A  35     178.161 153.593  25.428  1.00  0.00           C  
ATOM    571  CD  LYS A  35     178.511 155.071  25.550  1.00  0.00           C  
ATOM    572  CE  LYS A  35     179.731 155.276  26.457  1.00  0.00           C  
ATOM    573  NZ  LYS A  35     180.193 156.699  26.477  1.00  0.00           N  
ATOM    574  H   LYS A  35     178.218 151.743  22.650  1.00  0.00           H  
ATOM    575  HA  LYS A  35     176.623 151.345  25.165  1.00  0.00           H  
ATOM    576 1HB  LYS A  35     177.148 153.877  23.574  1.00  0.00           H  
ATOM    577 2HB  LYS A  35     176.083 153.778  24.973  1.00  0.00           H  
ATOM    578 1HG  LYS A  35     177.933 153.195  26.414  1.00  0.00           H  
ATOM    579 2HG  LYS A  35     179.021 153.063  25.031  1.00  0.00           H  
ATOM    580 1HD  LYS A  35     178.747 155.472  24.560  1.00  0.00           H  
ATOM    581 2HD  LYS A  35     177.664 155.621  25.958  1.00  0.00           H  
ATOM    582 1HE  LYS A  35     179.471 154.974  27.471  1.00  0.00           H  
ATOM    583 2HE  LYS A  35     180.549 154.655  26.100  1.00  0.00           H  
ATOM    584 1HZ  LYS A  35     180.998 156.787  27.073  1.00  0.00           H  
ATOM    585 2HZ  LYS A  35     180.462 156.961  25.514  1.00  0.00           H  
ATOM    586 3HZ  LYS A  35     179.462 157.305  26.804  1.00  0.00           H  
ATOM    587  N   GLY A  36     174.322 151.569  24.257  1.00  0.00           N  
ATOM    588  CA  GLY A  36     172.957 151.476  23.740  1.00  0.00           C  
ATOM    589  C   GLY A  36     172.682 150.099  23.130  1.00  0.00           C  
ATOM    590  O   GLY A  36     171.945 149.993  22.150  1.00  0.00           O  
ATOM    591  H   GLY A  36     174.470 151.558  25.264  1.00  0.00           H  
ATOM    592 1HA  GLY A  36     172.251 151.666  24.552  1.00  0.00           H  
ATOM    593 2HA  GLY A  36     172.800 152.249  22.988  1.00  0.00           H  
ATOM    594  N   LEU A  37     173.316 149.068  23.699  1.00  0.00           N  
ATOM    595  CA  LEU A  37     173.274 147.704  23.193  1.00  0.00           C  
ATOM    596  C   LEU A  37     172.261 146.814  23.934  1.00  0.00           C  
ATOM    597  O   LEU A  37     172.299 146.672  25.161  1.00  0.00           O  
ATOM    598  CB  LEU A  37     174.722 147.178  23.325  1.00  0.00           C  
ATOM    599  CG  LEU A  37     175.068 145.781  22.878  1.00  0.00           C  
ATOM    600  CD1 LEU A  37     174.922 145.650  21.454  1.00  0.00           C  
ATOM    601  CD2 LEU A  37     176.510 145.495  23.234  1.00  0.00           C  
ATOM    602  H   LEU A  37     173.862 149.225  24.550  1.00  0.00           H  
ATOM    603  HA  LEU A  37     172.982 147.742  22.152  1.00  0.00           H  
ATOM    604 1HB  LEU A  37     175.351 147.855  22.771  1.00  0.00           H  
ATOM    605 2HB  LEU A  37     175.009 147.255  24.372  1.00  0.00           H  
ATOM    606  HG  LEU A  37     174.400 145.077  23.349  1.00  0.00           H  
ATOM    607 1HD1 LEU A  37     175.189 144.638  21.193  1.00  0.00           H  
ATOM    608 2HD1 LEU A  37     173.910 145.852  21.160  1.00  0.00           H  
ATOM    609 3HD1 LEU A  37     175.582 146.334  20.960  1.00  0.00           H  
ATOM    610 1HD2 LEU A  37     176.774 144.495  22.920  1.00  0.00           H  
ATOM    611 2HD2 LEU A  37     177.149 146.195  22.745  1.00  0.00           H  
ATOM    612 3HD2 LEU A  37     176.645 145.595  24.287  1.00  0.00           H  
ATOM    613  N   HIS A  38     171.364 146.181  23.172  1.00  0.00           N  
ATOM    614  CA  HIS A  38     170.320 145.309  23.718  1.00  0.00           C  
ATOM    615  C   HIS A  38     170.915 144.053  24.331  1.00  0.00           C  
ATOM    616  O   HIS A  38     171.884 143.511  23.810  1.00  0.00           O  
ATOM    617  CB  HIS A  38     169.301 144.932  22.635  1.00  0.00           C  
ATOM    618  CG  HIS A  38     168.086 144.205  23.145  1.00  0.00           C  
ATOM    619  ND1 HIS A  38     168.082 142.841  23.458  1.00  0.00           N  
ATOM    620  CD2 HIS A  38     166.837 144.655  23.408  1.00  0.00           C  
ATOM    621  CE1 HIS A  38     166.871 142.508  23.899  1.00  0.00           C  
ATOM    622  NE2 HIS A  38     166.105 143.590  23.871  1.00  0.00           N  
ATOM    623  H   HIS A  38     171.381 146.310  22.153  1.00  0.00           H  
ATOM    624  HA  HIS A  38     169.783 145.839  24.506  1.00  0.00           H  
ATOM    625 1HB  HIS A  38     168.975 145.835  22.113  1.00  0.00           H  
ATOM    626 2HB  HIS A  38     169.775 144.302  21.912  1.00  0.00           H  
ATOM    627  HD2 HIS A  38     166.478 145.679  23.277  1.00  0.00           H  
ATOM    628  HE1 HIS A  38     166.557 141.514  24.223  1.00  0.00           H  
ATOM    629  HE2 HIS A  38     165.132 143.632  24.150  1.00  0.00           H  
ATOM    630  N   GLU A  39     170.337 143.545  25.411  1.00  0.00           N  
ATOM    631  CA  GLU A  39     170.882 142.350  26.055  1.00  0.00           C  
ATOM    632  C   GLU A  39     171.147 141.193  25.077  1.00  0.00           C  
ATOM    633  O   GLU A  39     172.168 140.509  25.197  1.00  0.00           O  
ATOM    634  CB  GLU A  39     169.928 141.879  27.155  1.00  0.00           C  
ATOM    635  CG  GLU A  39     170.431 140.685  27.954  1.00  0.00           C  
ATOM    636  CD  GLU A  39     169.502 140.295  29.070  1.00  0.00           C  
ATOM    637  OE1 GLU A  39     168.478 140.919  29.210  1.00  0.00           O  
ATOM    638  OE2 GLU A  39     169.818 139.373  29.784  1.00  0.00           O  
ATOM    639  H   GLU A  39     169.530 144.000  25.817  1.00  0.00           H  
ATOM    640  HA  GLU A  39     171.833 142.624  26.521  1.00  0.00           H  
ATOM    641 1HB  GLU A  39     169.746 142.696  27.853  1.00  0.00           H  
ATOM    642 2HB  GLU A  39     168.970 141.606  26.713  1.00  0.00           H  
ATOM    643 1HG  GLU A  39     170.551 139.836  27.283  1.00  0.00           H  
ATOM    644 2HG  GLU A  39     171.409 140.926  28.369  1.00  0.00           H  
ATOM    645  N   SER A  40     170.247 140.975  24.111  1.00  0.00           N  
ATOM    646  CA  SER A  40     170.422 139.900  23.131  1.00  0.00           C  
ATOM    647  C   SER A  40     171.612 140.177  22.211  1.00  0.00           C  
ATOM    648  O   SER A  40     172.235 139.260  21.651  1.00  0.00           O  
ATOM    649  CB  SER A  40     169.163 139.776  22.304  1.00  0.00           C  
ATOM    650  OG  SER A  40     168.976 140.928  21.525  1.00  0.00           O  
ATOM    651  H   SER A  40     169.423 141.572  24.046  1.00  0.00           H  
ATOM    652  HA  SER A  40     170.600 138.967  23.665  1.00  0.00           H  
ATOM    653 1HB  SER A  40     169.243 138.903  21.656  1.00  0.00           H  
ATOM    654 2HB  SER A  40     168.305 139.630  22.957  1.00  0.00           H  
ATOM    655  HG  SER A  40     168.551 141.580  22.115  1.00  0.00           H  
ATOM    656  N   GLN A  41     171.951 141.444  22.073  1.00  0.00           N  
ATOM    657  CA  GLN A  41     173.025 141.884  21.227  1.00  0.00           C  
ATOM    658  C   GLN A  41     174.321 141.802  22.013  1.00  0.00           C  
ATOM    659  O   GLN A  41     175.378 141.570  21.428  1.00  0.00           O  
ATOM    660  CB  GLN A  41     172.757 143.281  20.710  1.00  0.00           C  
ATOM    661  CG  GLN A  41     171.609 143.409  19.781  1.00  0.00           C  
ATOM    662  CD  GLN A  41     171.427 144.854  19.337  1.00  0.00           C  
ATOM    663  OE1 GLN A  41     171.383 145.819  20.150  1.00  0.00           O  
ATOM    664  NE2 GLN A  41     171.348 145.000  18.013  1.00  0.00           N  
ATOM    665  H   GLN A  41     171.455 142.139  22.618  1.00  0.00           H  
ATOM    666  HA  GLN A  41     173.101 141.212  20.373  1.00  0.00           H  
ATOM    667 1HB  GLN A  41     172.602 143.952  21.537  1.00  0.00           H  
ATOM    668 2HB  GLN A  41     173.600 143.615  20.167  1.00  0.00           H  
ATOM    669 1HG  GLN A  41     171.819 142.811  18.897  1.00  0.00           H  
ATOM    670 2HG  GLN A  41     170.703 143.052  20.258  1.00  0.00           H  
ATOM    671 1HE2 GLN A  41     171.282 145.918  17.558  1.00  0.00           H  
ATOM    672 2HE2 GLN A  41     171.395 144.199  17.421  1.00  0.00           H  
ATOM    673  N   GLN A  42     174.234 141.957  23.345  1.00  0.00           N  
ATOM    674  CA  GLN A  42     175.416 141.898  24.187  1.00  0.00           C  
ATOM    675  C   GLN A  42     175.949 140.481  24.088  1.00  0.00           C  
ATOM    676  O   GLN A  42     177.157 140.267  23.999  1.00  0.00           O  
ATOM    677  CB  GLN A  42     175.122 142.256  25.653  1.00  0.00           C  
ATOM    678  CG  GLN A  42     174.765 143.709  25.874  1.00  0.00           C  
ATOM    679  CD  GLN A  42     174.384 144.073  27.256  1.00  0.00           C  
ATOM    680  OE1 GLN A  42     174.836 143.458  28.230  1.00  0.00           O  
ATOM    681  NE2 GLN A  42     173.556 145.095  27.366  1.00  0.00           N  
ATOM    682  H   GLN A  42     173.321 142.168  23.752  1.00  0.00           H  
ATOM    683  HA  GLN A  42     176.175 142.574  23.795  1.00  0.00           H  
ATOM    684 1HB  GLN A  42     174.298 141.651  26.017  1.00  0.00           H  
ATOM    685 2HB  GLN A  42     175.988 142.023  26.263  1.00  0.00           H  
ATOM    686 1HG  GLN A  42     175.589 144.292  25.619  1.00  0.00           H  
ATOM    687 2HG  GLN A  42     173.928 143.960  25.235  1.00  0.00           H  
ATOM    688 1HE2 GLN A  42     173.273 145.434  28.298  1.00  0.00           H  
ATOM    689 2HE2 GLN A  42     173.199 145.572  26.520  1.00  0.00           H  
ATOM    690  N   GLU A  43     175.017 139.509  24.090  1.00  0.00           N  
ATOM    691  CA  GLU A  43     175.375 138.106  24.001  1.00  0.00           C  
ATOM    692  C   GLU A  43     175.875 137.757  22.604  1.00  0.00           C  
ATOM    693  O   GLU A  43     176.826 136.980  22.471  1.00  0.00           O  
ATOM    694  CB  GLU A  43     174.176 137.226  24.363  1.00  0.00           C  
ATOM    695  CG  GLU A  43     173.782 137.275  25.832  1.00  0.00           C  
ATOM    696  CD  GLU A  43     174.894 136.853  26.751  1.00  0.00           C  
ATOM    697  OE1 GLU A  43     175.554 135.887  26.450  1.00  0.00           O  
ATOM    698  OE2 GLU A  43     175.084 137.496  27.757  1.00  0.00           O  
ATOM    699  H   GLU A  43     174.037 139.787  24.194  1.00  0.00           H  
ATOM    700  HA  GLU A  43     176.181 137.911  24.708  1.00  0.00           H  
ATOM    701 1HB  GLU A  43     173.311 137.530  23.774  1.00  0.00           H  
ATOM    702 2HB  GLU A  43     174.397 136.189  24.110  1.00  0.00           H  
ATOM    703 1HG  GLU A  43     173.485 138.293  26.084  1.00  0.00           H  
ATOM    704 2HG  GLU A  43     172.921 136.626  25.988  1.00  0.00           H  
ATOM    705  N   GLN A  44     175.275 138.345  21.553  1.00  0.00           N  
ATOM    706  CA  GLN A  44     175.792 138.066  20.214  1.00  0.00           C  
ATOM    707  C   GLN A  44     177.205 138.607  20.054  1.00  0.00           C  
ATOM    708  O   GLN A  44     178.057 137.928  19.475  1.00  0.00           O  
ATOM    709  CB  GLN A  44     174.918 138.711  19.132  1.00  0.00           C  
ATOM    710  CG  GLN A  44     175.367 138.407  17.666  1.00  0.00           C  
ATOM    711  CD  GLN A  44     175.271 136.922  17.314  1.00  0.00           C  
ATOM    712  OE1 GLN A  44     174.205 136.330  17.518  1.00  0.00           O  
ATOM    713  NE2 GLN A  44     176.337 136.318  16.792  1.00  0.00           N  
ATOM    714  H   GLN A  44     174.428 138.907  21.681  1.00  0.00           H  
ATOM    715  HA  GLN A  44     175.812 136.990  20.069  1.00  0.00           H  
ATOM    716 1HB  GLN A  44     173.887 138.377  19.255  1.00  0.00           H  
ATOM    717 2HB  GLN A  44     174.926 139.797  19.266  1.00  0.00           H  
ATOM    718 1HG  GLN A  44     174.729 138.959  16.982  1.00  0.00           H  
ATOM    719 2HG  GLN A  44     176.410 138.719  17.525  1.00  0.00           H  
ATOM    720 1HE2 GLN A  44     176.300 135.354  16.548  1.00  0.00           H  
ATOM    721 2HE2 GLN A  44     177.229 136.823  16.630  1.00  0.00           H  
ATOM    722  N   LEU A  45     177.489 139.780  20.615  1.00  0.00           N  
ATOM    723  CA  LEU A  45     178.821 140.340  20.527  1.00  0.00           C  
ATOM    724  C   LEU A  45     179.790 139.497  21.337  1.00  0.00           C  
ATOM    725  O   LEU A  45     180.898 139.228  20.878  1.00  0.00           O  
ATOM    726  CB  LEU A  45     178.830 141.787  21.035  1.00  0.00           C  
ATOM    727  CG  LEU A  45     180.178 142.514  20.950  1.00  0.00           C  
ATOM    728  CD1 LEU A  45     180.613 142.611  19.494  1.00  0.00           C  
ATOM    729  CD2 LEU A  45     180.053 143.894  21.577  1.00  0.00           C  
ATOM    730  H   LEU A  45     176.745 140.335  21.059  1.00  0.00           H  
ATOM    731  HA  LEU A  45     179.123 140.308  19.478  1.00  0.00           H  
ATOM    732 1HB  LEU A  45     178.108 142.362  20.457  1.00  0.00           H  
ATOM    733 2HB  LEU A  45     178.515 141.793  22.078  1.00  0.00           H  
ATOM    734  HG  LEU A  45     180.935 141.939  21.487  1.00  0.00           H  
ATOM    735 1HD1 LEU A  45     181.572 143.127  19.435  1.00  0.00           H  
ATOM    736 2HD1 LEU A  45     180.714 141.609  19.076  1.00  0.00           H  
ATOM    737 3HD1 LEU A  45     179.867 143.167  18.928  1.00  0.00           H  
ATOM    738 1HD2 LEU A  45     181.011 144.410  21.518  1.00  0.00           H  
ATOM    739 2HD2 LEU A  45     179.297 144.469  21.042  1.00  0.00           H  
ATOM    740 3HD2 LEU A  45     179.758 143.794  22.622  1.00  0.00           H  
ATOM    741  N   ARG A  46     179.376 139.059  22.536  1.00  0.00           N  
ATOM    742  CA  ARG A  46     180.232 138.235  23.366  1.00  0.00           C  
ATOM    743  C   ARG A  46     180.680 137.003  22.583  1.00  0.00           C  
ATOM    744  O   ARG A  46     181.855 136.643  22.613  1.00  0.00           O  
ATOM    745  CB  ARG A  46     179.507 137.808  24.633  1.00  0.00           C  
ATOM    746  CG  ARG A  46     180.353 137.014  25.617  1.00  0.00           C  
ATOM    747  CD  ARG A  46     179.611 136.725  26.870  1.00  0.00           C  
ATOM    748  NE  ARG A  46     178.486 135.832  26.640  1.00  0.00           N  
ATOM    749  CZ  ARG A  46     178.576 134.489  26.577  1.00  0.00           C  
ATOM    750  NH1 ARG A  46     179.741 133.899  26.727  1.00  0.00           N  
ATOM    751  NH2 ARG A  46     177.491 133.763  26.363  1.00  0.00           N  
ATOM    752  H   ARG A  46     178.458 139.333  22.896  1.00  0.00           H  
ATOM    753  HA  ARG A  46     181.118 138.809  23.639  1.00  0.00           H  
ATOM    754 1HB  ARG A  46     179.136 138.689  25.155  1.00  0.00           H  
ATOM    755 2HB  ARG A  46     178.645 137.195  24.371  1.00  0.00           H  
ATOM    756 1HG  ARG A  46     180.646 136.067  25.164  1.00  0.00           H  
ATOM    757 2HG  ARG A  46     181.247 137.586  25.872  1.00  0.00           H  
ATOM    758 1HD  ARG A  46     180.280 136.250  27.588  1.00  0.00           H  
ATOM    759 2HD  ARG A  46     179.228 137.654  27.290  1.00  0.00           H  
ATOM    760  HE  ARG A  46     177.573 136.249  26.519  1.00  0.00           H  
ATOM    761 1HH1 ARG A  46     180.570 134.454  26.891  1.00  0.00           H  
ATOM    762 2HH1 ARG A  46     179.808 132.894  26.680  1.00  0.00           H  
ATOM    763 1HH2 ARG A  46     176.595 134.217  26.247  1.00  0.00           H  
ATOM    764 2HH2 ARG A  46     177.559 132.758  26.315  1.00  0.00           H  
ATOM    765  N   LYS A  47     179.745 136.389  21.841  1.00  0.00           N  
ATOM    766  CA  LYS A  47     180.097 135.233  21.025  1.00  0.00           C  
ATOM    767  C   LYS A  47     181.011 135.576  19.847  1.00  0.00           C  
ATOM    768  O   LYS A  47     181.957 134.822  19.577  1.00  0.00           O  
ATOM    769  CB  LYS A  47     178.826 134.557  20.509  1.00  0.00           C  
ATOM    770  CG  LYS A  47     178.014 133.842  21.581  1.00  0.00           C  
ATOM    771  CD  LYS A  47     176.743 133.240  21.003  1.00  0.00           C  
ATOM    772  CE  LYS A  47     175.918 132.547  22.077  1.00  0.00           C  
ATOM    773  NZ  LYS A  47     174.649 131.992  21.534  1.00  0.00           N  
ATOM    774  H   LYS A  47     178.770 136.700  21.887  1.00  0.00           H  
ATOM    775  HA  LYS A  47     180.628 134.527  21.659  1.00  0.00           H  
ATOM    776 1HB  LYS A  47     178.181 135.303  20.043  1.00  0.00           H  
ATOM    777 2HB  LYS A  47     179.087 133.826  19.744  1.00  0.00           H  
ATOM    778 1HG  LYS A  47     178.615 133.046  22.022  1.00  0.00           H  
ATOM    779 2HG  LYS A  47     177.747 134.549  22.367  1.00  0.00           H  
ATOM    780 1HD  LYS A  47     176.141 134.028  20.547  1.00  0.00           H  
ATOM    781 2HD  LYS A  47     177.002 132.514  20.232  1.00  0.00           H  
ATOM    782 1HE  LYS A  47     176.499 131.735  22.513  1.00  0.00           H  
ATOM    783 2HE  LYS A  47     175.680 133.258  22.868  1.00  0.00           H  
ATOM    784 1HZ  LYS A  47     174.133 131.542  22.277  1.00  0.00           H  
ATOM    785 2HZ  LYS A  47     174.094 132.740  21.144  1.00  0.00           H  
ATOM    786 3HZ  LYS A  47     174.858 131.317  20.813  1.00  0.00           H  
ATOM    787  N   ASP A  48     180.775 136.706  19.169  1.00  0.00           N  
ATOM    788  CA  ASP A  48     181.583 137.053  18.004  1.00  0.00           C  
ATOM    789  C   ASP A  48     183.005 137.334  18.432  1.00  0.00           C  
ATOM    790  O   ASP A  48     183.966 136.974  17.733  1.00  0.00           O  
ATOM    791  CB  ASP A  48     181.051 138.294  17.280  1.00  0.00           C  
ATOM    792  CG  ASP A  48     179.716 138.105  16.546  1.00  0.00           C  
ATOM    793  OD1 ASP A  48     179.228 137.002  16.408  1.00  0.00           O  
ATOM    794  OD2 ASP A  48     179.224 139.090  16.061  1.00  0.00           O  
ATOM    795  H   ASP A  48     179.965 137.289  19.419  1.00  0.00           H  
ATOM    796  HA  ASP A  48     181.584 136.204  17.316  1.00  0.00           H  
ATOM    797 1HB  ASP A  48     180.909 139.087  18.025  1.00  0.00           H  
ATOM    798 2HB  ASP A  48     181.797 138.647  16.569  1.00  0.00           H  
ATOM    799  N   VAL A  49     183.152 137.979  19.594  1.00  0.00           N  
ATOM    800  CA  VAL A  49     184.457 138.296  20.122  1.00  0.00           C  
ATOM    801  C   VAL A  49     185.183 137.017  20.511  1.00  0.00           C  
ATOM    802  O   VAL A  49     186.356 136.868  20.173  1.00  0.00           O  
ATOM    803  CB  VAL A  49     184.333 139.220  21.347  1.00  0.00           C  
ATOM    804  CG1 VAL A  49     185.677 139.362  22.046  1.00  0.00           C  
ATOM    805  CG2 VAL A  49     183.801 140.579  20.918  1.00  0.00           C  
ATOM    806  H   VAL A  49     182.309 138.293  20.098  1.00  0.00           H  
ATOM    807  HA  VAL A  49     185.029 138.777  19.324  1.00  0.00           H  
ATOM    808  HB  VAL A  49     183.645 138.769  22.063  1.00  0.00           H  
ATOM    809 1HG1 VAL A  49     185.570 140.019  22.910  1.00  0.00           H  
ATOM    810 2HG1 VAL A  49     186.021 138.382  22.376  1.00  0.00           H  
ATOM    811 3HG1 VAL A  49     186.403 139.789  21.355  1.00  0.00           H  
ATOM    812 1HG2 VAL A  49     183.715 141.228  21.790  1.00  0.00           H  
ATOM    813 2HG2 VAL A  49     184.487 141.028  20.199  1.00  0.00           H  
ATOM    814 3HG2 VAL A  49     182.821 140.458  20.458  1.00  0.00           H  
ATOM    815  N   HIS A  50     184.507 136.097  21.217  1.00  0.00           N  
ATOM    816  CA  HIS A  50     185.172 134.869  21.658  1.00  0.00           C  
ATOM    817  C   HIS A  50     185.758 134.098  20.470  1.00  0.00           C  
ATOM    818  O   HIS A  50     186.939 133.711  20.502  1.00  0.00           O  
ATOM    819  CB  HIS A  50     184.196 133.972  22.426  1.00  0.00           C  
ATOM    820  CG  HIS A  50     184.854 132.813  23.109  1.00  0.00           C  
ATOM    821  ND1 HIS A  50     185.481 132.928  24.332  1.00  0.00           N  
ATOM    822  CD2 HIS A  50     184.984 131.517  22.740  1.00  0.00           C  
ATOM    823  CE1 HIS A  50     185.967 131.751  24.686  1.00  0.00           C  
ATOM    824  NE2 HIS A  50     185.679 130.879  23.738  1.00  0.00           N  
ATOM    825  H   HIS A  50     183.540 136.280  21.497  1.00  0.00           H  
ATOM    826  HA  HIS A  50     185.965 135.126  22.355  1.00  0.00           H  
ATOM    827 1HB  HIS A  50     183.676 134.563  23.182  1.00  0.00           H  
ATOM    828 2HB  HIS A  50     183.443 133.582  21.741  1.00  0.00           H  
ATOM    829  HD2 HIS A  50     184.607 131.065  21.822  1.00  0.00           H  
ATOM    830  HE1 HIS A  50     186.513 131.537  25.605  1.00  0.00           H  
ATOM    831  HE2 HIS A  50     185.927 129.900  23.740  1.00  0.00           H  
ATOM    832  N   GLU A  51     184.986 133.940  19.388  1.00  0.00           N  
ATOM    833  CA  GLU A  51     185.510 133.248  18.212  1.00  0.00           C  
ATOM    834  C   GLU A  51     186.713 133.972  17.638  1.00  0.00           C  
ATOM    835  O   GLU A  51     187.721 133.344  17.270  1.00  0.00           O  
ATOM    836  CB  GLU A  51     184.427 133.117  17.139  1.00  0.00           C  
ATOM    837  CG  GLU A  51     184.893 132.450  15.853  1.00  0.00           C  
ATOM    838  CD  GLU A  51     183.805 132.344  14.821  1.00  0.00           C  
ATOM    839  OE1 GLU A  51     182.657 132.425  15.186  1.00  0.00           O  
ATOM    840  OE2 GLU A  51     184.123 132.181  13.667  1.00  0.00           O  
ATOM    841  H   GLU A  51     184.006 134.248  19.417  1.00  0.00           H  
ATOM    842  HA  GLU A  51     185.827 132.252  18.515  1.00  0.00           H  
ATOM    843 1HB  GLU A  51     183.592 132.537  17.533  1.00  0.00           H  
ATOM    844 2HB  GLU A  51     184.046 134.106  16.884  1.00  0.00           H  
ATOM    845 1HG  GLU A  51     185.719 133.026  15.436  1.00  0.00           H  
ATOM    846 2HG  GLU A  51     185.264 131.453  16.087  1.00  0.00           H  
ATOM    847  N   THR A  52     186.626 135.302  17.574  1.00  0.00           N  
ATOM    848  CA  THR A  52     187.671 136.114  17.002  1.00  0.00           C  
ATOM    849  C   THR A  52     188.959 135.914  17.778  1.00  0.00           C  
ATOM    850  O   THR A  52     190.031 135.786  17.185  1.00  0.00           O  
ATOM    851  CB  THR A  52     187.296 137.610  16.982  1.00  0.00           C  
ATOM    852  OG1 THR A  52     186.110 137.822  16.192  1.00  0.00           O  
ATOM    853  CG2 THR A  52     188.431 138.393  16.377  1.00  0.00           C  
ATOM    854  H   THR A  52     185.781 135.774  17.906  1.00  0.00           H  
ATOM    855  HA  THR A  52     187.837 135.783  15.970  1.00  0.00           H  
ATOM    856  HB  THR A  52     187.111 137.955  18.007  1.00  0.00           H  
ATOM    857  HG1 THR A  52     185.333 137.466  16.691  1.00  0.00           H  
ATOM    858 1HG2 THR A  52     188.171 139.442  16.362  1.00  0.00           H  
ATOM    859 2HG2 THR A  52     189.317 138.248  16.972  1.00  0.00           H  
ATOM    860 3HG2 THR A  52     188.613 138.048  15.362  1.00  0.00           H  
ATOM    861  N   LEU A  53     188.854 135.892  19.114  1.00  0.00           N  
ATOM    862  CA  LEU A  53     190.004 135.779  19.975  1.00  0.00           C  
ATOM    863  C   LEU A  53     190.757 134.476  19.760  1.00  0.00           C  
ATOM    864  O   LEU A  53     191.980 134.486  19.629  1.00  0.00           O  
ATOM    865  CB  LEU A  53     189.566 135.885  21.441  1.00  0.00           C  
ATOM    866  CG  LEU A  53     188.989 137.241  21.865  1.00  0.00           C  
ATOM    867  CD1 LEU A  53     188.383 137.123  23.257  1.00  0.00           C  
ATOM    868  CD2 LEU A  53     190.089 138.293  21.836  1.00  0.00           C  
ATOM    869  H   LEU A  53     187.941 136.011  19.546  1.00  0.00           H  
ATOM    870  HA  LEU A  53     190.662 136.595  19.739  1.00  0.00           H  
ATOM    871 1HB  LEU A  53     188.809 135.128  21.633  1.00  0.00           H  
ATOM    872 2HB  LEU A  53     190.427 135.678  22.077  1.00  0.00           H  
ATOM    873  HG  LEU A  53     188.193 137.529  21.178  1.00  0.00           H  
ATOM    874 1HD1 LEU A  53     187.973 138.086  23.559  1.00  0.00           H  
ATOM    875 2HD1 LEU A  53     187.587 136.378  23.245  1.00  0.00           H  
ATOM    876 3HD1 LEU A  53     189.153 136.819  23.965  1.00  0.00           H  
ATOM    877 1HD2 LEU A  53     189.677 139.257  22.138  1.00  0.00           H  
ATOM    878 2HD2 LEU A  53     190.884 138.007  22.524  1.00  0.00           H  
ATOM    879 3HD2 LEU A  53     190.492 138.369  20.826  1.00  0.00           H  
ATOM    880  N   ARG A  54     190.014 133.358  19.624  1.00  0.00           N  
ATOM    881  CA  ARG A  54     190.668 132.056  19.441  1.00  0.00           C  
ATOM    882  C   ARG A  54     191.448 132.006  18.125  1.00  0.00           C  
ATOM    883  O   ARG A  54     192.577 131.479  18.066  1.00  0.00           O  
ATOM    884  CB  ARG A  54     189.640 130.933  19.459  1.00  0.00           C  
ATOM    885  CG  ARG A  54     190.207 129.542  19.229  1.00  0.00           C  
ATOM    886  CD  ARG A  54     191.049 129.097  20.370  1.00  0.00           C  
ATOM    887  NE  ARG A  54     191.699 127.825  20.100  1.00  0.00           N  
ATOM    888  CZ  ARG A  54     191.142 126.618  20.326  1.00  0.00           C  
ATOM    889  NH1 ARG A  54     189.928 126.538  20.825  1.00  0.00           N  
ATOM    890  NH2 ARG A  54     191.816 125.517  20.048  1.00  0.00           N  
ATOM    891  H   ARG A  54     189.000 133.420  19.742  1.00  0.00           H  
ATOM    892  HA  ARG A  54     191.349 131.881  20.259  1.00  0.00           H  
ATOM    893 1HB  ARG A  54     189.126 130.926  20.419  1.00  0.00           H  
ATOM    894 2HB  ARG A  54     188.890 131.116  18.689  1.00  0.00           H  
ATOM    895 1HG  ARG A  54     189.390 128.831  19.108  1.00  0.00           H  
ATOM    896 2HG  ARG A  54     190.823 129.544  18.330  1.00  0.00           H  
ATOM    897 1HD  ARG A  54     191.822 129.840  20.563  1.00  0.00           H  
ATOM    898 2HD  ARG A  54     190.427 128.982  21.257  1.00  0.00           H  
ATOM    899  HE  ARG A  54     192.634 127.846  19.717  1.00  0.00           H  
ATOM    900 1HH1 ARG A  54     189.413 127.380  21.038  1.00  0.00           H  
ATOM    901 2HH1 ARG A  54     189.511 125.634  20.994  1.00  0.00           H  
ATOM    902 1HH2 ARG A  54     192.750 125.579  19.664  1.00  0.00           H  
ATOM    903 2HH2 ARG A  54     191.399 124.614  20.217  1.00  0.00           H  
ATOM    904  N   LYS A  55     190.876 132.606  17.078  1.00  0.00           N  
ATOM    905  CA  LYS A  55     191.483 132.635  15.756  1.00  0.00           C  
ATOM    906  C   LYS A  55     192.643 133.609  15.640  1.00  0.00           C  
ATOM    907  O   LYS A  55     193.551 133.407  14.836  1.00  0.00           O  
ATOM    908  CB  LYS A  55     190.424 132.975  14.706  1.00  0.00           C  
ATOM    909  CG  LYS A  55     189.408 131.868  14.456  1.00  0.00           C  
ATOM    910  CD  LYS A  55     188.333 132.316  13.477  1.00  0.00           C  
ATOM    911  CE  LYS A  55     187.395 131.171  13.122  1.00  0.00           C  
ATOM    912  NZ  LYS A  55     186.245 131.630  12.298  1.00  0.00           N  
ATOM    913  H   LYS A  55     189.937 133.012  17.197  1.00  0.00           H  
ATOM    914  HA  LYS A  55     191.879 131.639  15.555  1.00  0.00           H  
ATOM    915 1HB  LYS A  55     189.878 133.867  15.016  1.00  0.00           H  
ATOM    916 2HB  LYS A  55     190.911 133.202  13.758  1.00  0.00           H  
ATOM    917 1HG  LYS A  55     189.916 130.993  14.050  1.00  0.00           H  
ATOM    918 2HG  LYS A  55     188.936 131.589  15.397  1.00  0.00           H  
ATOM    919 1HD  LYS A  55     187.753 133.127  13.918  1.00  0.00           H  
ATOM    920 2HD  LYS A  55     188.803 132.684  12.564  1.00  0.00           H  
ATOM    921 1HE  LYS A  55     187.943 130.411  12.568  1.00  0.00           H  
ATOM    922 2HE  LYS A  55     187.013 130.718  14.036  1.00  0.00           H  
ATOM    923 1HZ  LYS A  55     185.648 130.844  12.085  1.00  0.00           H  
ATOM    924 2HZ  LYS A  55     185.718 132.324  12.810  1.00  0.00           H  
ATOM    925 3HZ  LYS A  55     186.586 132.035  11.438  1.00  0.00           H  
ATOM    926  N   GLN A  56     192.616 134.679  16.441  1.00  0.00           N  
ATOM    927  CA  GLN A  56     193.709 135.628  16.414  1.00  0.00           C  
ATOM    928  C   GLN A  56     194.843 135.281  17.370  1.00  0.00           C  
ATOM    929  O   GLN A  56     195.977 135.689  17.131  1.00  0.00           O  
ATOM    930  CB  GLN A  56     193.182 137.030  16.733  1.00  0.00           C  
ATOM    931  CG  GLN A  56     192.242 137.596  15.683  1.00  0.00           C  
ATOM    932  CD  GLN A  56     192.896 137.706  14.319  1.00  0.00           C  
ATOM    933  OE1 GLN A  56     193.985 138.270  14.181  1.00  0.00           O  
ATOM    934  NE2 GLN A  56     192.236 137.166  13.302  1.00  0.00           N  
ATOM    935  H   GLN A  56     191.791 134.858  17.019  1.00  0.00           H  
ATOM    936  HA  GLN A  56     194.134 135.621  15.412  1.00  0.00           H  
ATOM    937 1HB  GLN A  56     192.651 137.011  17.685  1.00  0.00           H  
ATOM    938 2HB  GLN A  56     194.021 137.718  16.840  1.00  0.00           H  
ATOM    939 1HG  GLN A  56     191.376 136.940  15.595  1.00  0.00           H  
ATOM    940 2HG  GLN A  56     191.926 138.592  15.992  1.00  0.00           H  
ATOM    941 1HE2 GLN A  56     192.618 137.208  12.377  1.00  0.00           H  
ATOM    942 2HE2 GLN A  56     191.355 136.718  13.458  1.00  0.00           H  
ATOM    943  N   GLY A  57     194.584 134.474  18.397  1.00  0.00           N  
ATOM    944  CA  GLY A  57     195.634 134.050  19.311  1.00  0.00           C  
ATOM    945  C   GLY A  57     195.786 134.979  20.476  1.00  0.00           C  
ATOM    946  O   GLY A  57     196.794 134.947  21.196  1.00  0.00           O  
ATOM    947  H   GLY A  57     193.627 134.195  18.608  1.00  0.00           H  
ATOM    948 1HA  GLY A  57     195.346 133.089  19.711  1.00  0.00           H  
ATOM    949 2HA  GLY A  57     196.575 133.924  18.779  1.00  0.00           H  
ATOM    950  N   VAL A  58     194.766 135.788  20.689  1.00  0.00           N  
ATOM    951  CA  VAL A  58     194.777 136.749  21.776  1.00  0.00           C  
ATOM    952  C   VAL A  58     193.559 136.575  22.661  1.00  0.00           C  
ATOM    953  O   VAL A  58     192.668 135.781  22.350  1.00  0.00           O  
ATOM    954  CB  VAL A  58     194.807 138.186  21.223  1.00  0.00           C  
ATOM    955  CG1 VAL A  58     196.071 138.415  20.407  1.00  0.00           C  
ATOM    956  CG2 VAL A  58     193.567 138.443  20.381  1.00  0.00           C  
ATOM    957  H   VAL A  58     193.966 135.671  20.057  1.00  0.00           H  
ATOM    958  HA  VAL A  58     195.673 136.594  22.390  1.00  0.00           H  
ATOM    959  HB  VAL A  58     194.832 138.886  22.058  1.00  0.00           H  
ATOM    960 1HG1 VAL A  58     196.076 139.436  20.024  1.00  0.00           H  
ATOM    961 2HG1 VAL A  58     196.945 138.261  21.039  1.00  0.00           H  
ATOM    962 3HG1 VAL A  58     196.097 137.715  19.572  1.00  0.00           H  
ATOM    963 1HG2 VAL A  58     193.595 139.461  19.993  1.00  0.00           H  
ATOM    964 2HG2 VAL A  58     193.539 137.738  19.549  1.00  0.00           H  
ATOM    965 3HG2 VAL A  58     192.676 138.313  20.996  1.00  0.00           H  
ATOM    966  N   VAL A  59     193.544 137.299  23.769  1.00  0.00           N  
ATOM    967  CA  VAL A  59     192.498 137.180  24.768  1.00  0.00           C  
ATOM    968  C   VAL A  59     191.881 138.537  25.054  1.00  0.00           C  
ATOM    969  O   VAL A  59     192.449 139.579  24.705  1.00  0.00           O  
ATOM    970  CB  VAL A  59     193.064 136.586  26.072  1.00  0.00           C  
ATOM    971  CG1 VAL A  59     193.552 135.164  25.841  1.00  0.00           C  
ATOM    972  CG2 VAL A  59     194.190 137.464  26.595  1.00  0.00           C  
ATOM    973  H   VAL A  59     194.279 138.013  23.884  1.00  0.00           H  
ATOM    974  HA  VAL A  59     191.718 136.526  24.369  1.00  0.00           H  
ATOM    975  HB  VAL A  59     192.266 136.536  26.813  1.00  0.00           H  
ATOM    976 1HG1 VAL A  59     193.948 134.759  26.773  1.00  0.00           H  
ATOM    977 2HG1 VAL A  59     192.722 134.545  25.501  1.00  0.00           H  
ATOM    978 3HG1 VAL A  59     194.337 135.167  25.085  1.00  0.00           H  
ATOM    979 1HG2 VAL A  59     194.584 137.039  27.518  1.00  0.00           H  
ATOM    980 2HG2 VAL A  59     194.985 137.519  25.851  1.00  0.00           H  
ATOM    981 3HG2 VAL A  59     193.808 138.466  26.793  1.00  0.00           H  
ATOM    982  N   ALA A  60     190.704 138.525  25.679  1.00  0.00           N  
ATOM    983  CA  ALA A  60     190.083 139.783  26.073  1.00  0.00           C  
ATOM    984  C   ALA A  60     189.140 139.573  27.256  1.00  0.00           C  
ATOM    985  O   ALA A  60     188.739 138.454  27.566  1.00  0.00           O  
ATOM    986  CB  ALA A  60     189.321 140.393  24.912  1.00  0.00           C  
ATOM    987  H   ALA A  60     190.264 137.629  25.914  1.00  0.00           H  
ATOM    988  HA  ALA A  60     190.860 140.476  26.385  1.00  0.00           H  
ATOM    989 1HB  ALA A  60     188.893 141.338  25.232  1.00  0.00           H  
ATOM    990 2HB  ALA A  60     190.020 140.556  24.093  1.00  0.00           H  
ATOM    991 3HB  ALA A  60     188.548 139.728  24.593  1.00  0.00           H  
ATOM    992  N   VAL A  61     188.759 140.676  27.901  1.00  0.00           N  
ATOM    993  CA  VAL A  61     187.856 140.534  29.058  1.00  0.00           C  
ATOM    994  C   VAL A  61     186.556 141.244  28.685  1.00  0.00           C  
ATOM    995  O   VAL A  61     186.584 142.368  28.183  1.00  0.00           O  
ATOM    996  CB  VAL A  61     188.458 141.155  30.332  1.00  0.00           C  
ATOM    997  CG1 VAL A  61     187.521 140.958  31.514  1.00  0.00           C  
ATOM    998  CG2 VAL A  61     189.820 140.540  30.614  1.00  0.00           C  
ATOM    999  H   VAL A  61     189.108 141.584  27.588  1.00  0.00           H  
ATOM   1000  HA  VAL A  61     187.631 139.484  29.211  1.00  0.00           H  
ATOM   1001  HB  VAL A  61     188.567 142.230  30.184  1.00  0.00           H  
ATOM   1002 1HG1 VAL A  61     187.963 141.403  32.406  1.00  0.00           H  
ATOM   1003 2HG1 VAL A  61     186.565 141.437  31.305  1.00  0.00           H  
ATOM   1004 3HG1 VAL A  61     187.366 139.892  31.681  1.00  0.00           H  
ATOM   1005 1HG2 VAL A  61     190.240 140.984  31.516  1.00  0.00           H  
ATOM   1006 2HG2 VAL A  61     189.711 139.464  30.755  1.00  0.00           H  
ATOM   1007 3HG2 VAL A  61     190.486 140.729  29.772  1.00  0.00           H  
ATOM   1008  N   THR A  62     185.408 140.565  28.875  1.00  0.00           N  
ATOM   1009  CA  THR A  62     184.136 141.258  28.640  1.00  0.00           C  
ATOM   1010  C   THR A  62     183.323 141.639  29.888  1.00  0.00           C  
ATOM   1011  O   THR A  62     182.873 140.774  30.659  1.00  0.00           O  
ATOM   1012  CB  THR A  62     183.245 140.399  27.723  1.00  0.00           C  
ATOM   1013  OG1 THR A  62     183.923 140.158  26.483  1.00  0.00           O  
ATOM   1014  CG2 THR A  62     181.927 141.105  27.448  1.00  0.00           C  
ATOM   1015  H   THR A  62     185.439 139.577  29.145  1.00  0.00           H  
ATOM   1016  HA  THR A  62     184.360 142.181  28.123  1.00  0.00           H  
ATOM   1017  HB  THR A  62     183.045 139.442  28.204  1.00  0.00           H  
ATOM   1018  HG1 THR A  62     184.041 139.212  26.363  1.00  0.00           H  
ATOM   1019 1HG2 THR A  62     181.310 140.483  26.799  1.00  0.00           H  
ATOM   1020 2HG2 THR A  62     181.404 141.279  28.388  1.00  0.00           H  
ATOM   1021 3HG2 THR A  62     182.120 142.059  26.958  1.00  0.00           H  
ATOM   1022  N   GLN A  63     183.125 142.956  30.056  1.00  0.00           N  
ATOM   1023  CA  GLN A  63     182.433 143.545  31.203  1.00  0.00           C  
ATOM   1024  C   GLN A  63     181.104 144.199  30.791  1.00  0.00           C  
ATOM   1025  O   GLN A  63     181.092 145.255  30.145  1.00  0.00           O  
ATOM   1026  CB  GLN A  63     183.332 144.575  31.891  1.00  0.00           C  
ATOM   1027  CG  GLN A  63     182.689 145.266  33.082  1.00  0.00           C  
ATOM   1028  CD  GLN A  63     183.672 146.126  33.853  1.00  0.00           C  
ATOM   1029  OE1 GLN A  63     184.728 146.502  33.335  1.00  0.00           O  
ATOM   1030  NE2 GLN A  63     183.331 146.442  35.097  1.00  0.00           N  
ATOM   1031  H   GLN A  63     183.508 143.566  29.326  1.00  0.00           H  
ATOM   1032  HA  GLN A  63     182.234 142.768  31.947  1.00  0.00           H  
ATOM   1033 1HB  GLN A  63     184.244 144.089  32.237  1.00  0.00           H  
ATOM   1034 2HB  GLN A  63     183.621 145.343  31.174  1.00  0.00           H  
ATOM   1035 1HG  GLN A  63     181.881 145.905  32.726  1.00  0.00           H  
ATOM   1036 2HG  GLN A  63     182.294 144.508  33.759  1.00  0.00           H  
ATOM   1037 1HE2 GLN A  63     183.941 147.008  35.654  1.00  0.00           H  
ATOM   1038 2HE2 GLN A  63     182.466 146.116  35.477  1.00  0.00           H  
ATOM   1039  N   LYS A  64     179.972 143.633  31.192  1.00  0.00           N  
ATOM   1040  CA  LYS A  64     178.674 144.134  30.723  1.00  0.00           C  
ATOM   1041  C   LYS A  64     177.805 144.588  31.901  1.00  0.00           C  
ATOM   1042  O   LYS A  64     177.806 143.939  32.952  1.00  0.00           O  
ATOM   1043  CB  LYS A  64     177.944 143.061  29.913  1.00  0.00           C  
ATOM   1044  CG  LYS A  64     177.566 141.820  30.709  1.00  0.00           C  
ATOM   1045  CD  LYS A  64     176.797 140.826  29.851  1.00  0.00           C  
ATOM   1046  CE  LYS A  64     176.322 139.636  30.672  1.00  0.00           C  
ATOM   1047  NZ  LYS A  64     175.451 138.726  29.880  1.00  0.00           N  
ATOM   1048  H   LYS A  64     180.001 142.835  31.818  1.00  0.00           H  
ATOM   1049  HA  LYS A  64     178.838 144.997  30.073  1.00  0.00           H  
ATOM   1050 1HB  LYS A  64     177.029 143.482  29.493  1.00  0.00           H  
ATOM   1051 2HB  LYS A  64     178.572 142.746  29.079  1.00  0.00           H  
ATOM   1052 1HG  LYS A  64     178.470 141.339  31.085  1.00  0.00           H  
ATOM   1053 2HG  LYS A  64     176.948 142.107  31.559  1.00  0.00           H  
ATOM   1054 1HD  LYS A  64     175.931 141.320  29.408  1.00  0.00           H  
ATOM   1055 2HD  LYS A  64     177.439 140.467  29.047  1.00  0.00           H  
ATOM   1056 1HE  LYS A  64     177.184 139.074  31.030  1.00  0.00           H  
ATOM   1057 2HE  LYS A  64     175.763 139.991  31.537  1.00  0.00           H  
ATOM   1058 1HZ  LYS A  64     175.158 137.952  30.459  1.00  0.00           H  
ATOM   1059 2HZ  LYS A  64     174.638 139.232  29.558  1.00  0.00           H  
ATOM   1060 3HZ  LYS A  64     175.965 138.375  29.085  1.00  0.00           H  
ATOM   1061  N   HIS A  65     177.063 145.689  31.734  1.00  0.00           N  
ATOM   1062  CA  HIS A  65     176.047 146.110  32.692  1.00  0.00           C  
ATOM   1063  C   HIS A  65     175.004 147.047  32.075  1.00  0.00           C  
ATOM   1064  O   HIS A  65     175.354 147.988  31.353  1.00  0.00           O  
ATOM   1065  CB  HIS A  65     176.704 146.800  33.892  1.00  0.00           C  
ATOM   1066  CG  HIS A  65     175.740 147.170  34.975  1.00  0.00           C  
ATOM   1067  ND1 HIS A  65     175.146 146.231  35.794  1.00  0.00           N  
ATOM   1068  CD2 HIS A  65     175.265 148.372  35.375  1.00  0.00           C  
ATOM   1069  CE1 HIS A  65     174.347 146.843  36.651  1.00  0.00           C  
ATOM   1070  NE2 HIS A  65     174.402 148.142  36.417  1.00  0.00           N  
ATOM   1071  H   HIS A  65     177.225 146.302  30.927  1.00  0.00           H  
ATOM   1072  HA  HIS A  65     175.526 145.235  33.083  1.00  0.00           H  
ATOM   1073 1HB  HIS A  65     177.463 146.143  34.318  1.00  0.00           H  
ATOM   1074 2HB  HIS A  65     177.207 147.708  33.558  1.00  0.00           H  
ATOM   1075  HD2 HIS A  65     175.520 149.343  34.948  1.00  0.00           H  
ATOM   1076  HE1 HIS A  65     173.747 146.359  37.421  1.00  0.00           H  
ATOM   1077  HE2 HIS A  65     173.893 148.855  36.921  1.00  0.00           H  
ATOM   1078  N   GLY A  66     173.729 146.839  32.364  1.00  0.00           N  
ATOM   1079  CA  GLY A  66     172.722 147.684  31.727  1.00  0.00           C  
ATOM   1080  C   GLY A  66     172.784 147.524  30.211  1.00  0.00           C  
ATOM   1081  O   GLY A  66     172.671 146.405  29.705  1.00  0.00           O  
ATOM   1082  H   GLY A  66     173.463 146.079  32.977  1.00  0.00           H  
ATOM   1083 1HA  GLY A  66     171.731 147.407  32.085  1.00  0.00           H  
ATOM   1084 2HA  GLY A  66     172.888 148.724  32.001  1.00  0.00           H  
ATOM   1085  N   ASP A  67     172.925 148.651  29.485  1.00  0.00           N  
ATOM   1086  CA  ASP A  67     172.997 148.652  28.019  1.00  0.00           C  
ATOM   1087  C   ASP A  67     174.418 148.920  27.512  1.00  0.00           C  
ATOM   1088  O   ASP A  67     174.632 149.205  26.323  1.00  0.00           O  
ATOM   1089  CB  ASP A  67     172.078 149.720  27.425  1.00  0.00           C  
ATOM   1090  CG  ASP A  67     172.491 151.144  27.834  1.00  0.00           C  
ATOM   1091  OD1 ASP A  67     173.425 151.295  28.630  1.00  0.00           O  
ATOM   1092  OD2 ASP A  67     171.905 152.072  27.318  1.00  0.00           O  
ATOM   1093  H   ASP A  67     173.029 149.546  29.959  1.00  0.00           H  
ATOM   1094  HA  ASP A  67     172.670 147.685  27.656  1.00  0.00           H  
ATOM   1095 1HB  ASP A  67     172.090 149.637  26.334  1.00  0.00           H  
ATOM   1096 2HB  ASP A  67     171.054 149.543  27.752  1.00  0.00           H  
ATOM   1097  N   THR A  68     175.400 148.842  28.402  1.00  0.00           N  
ATOM   1098  CA  THR A  68     176.755 149.157  28.006  1.00  0.00           C  
ATOM   1099  C   THR A  68     177.733 148.041  28.314  1.00  0.00           C  
ATOM   1100  O   THR A  68     177.738 147.449  29.401  1.00  0.00           O  
ATOM   1101  CB  THR A  68     177.188 150.488  28.655  1.00  0.00           C  
ATOM   1102  OG1 THR A  68     176.294 151.541  28.199  1.00  0.00           O  
ATOM   1103  CG2 THR A  68     178.652 150.847  28.264  1.00  0.00           C  
ATOM   1104  H   THR A  68     175.210 148.595  29.377  1.00  0.00           H  
ATOM   1105  HA  THR A  68     176.763 149.308  26.933  1.00  0.00           H  
ATOM   1106  HB  THR A  68     177.107 150.401  29.741  1.00  0.00           H  
ATOM   1107  HG1 THR A  68     175.359 151.357  28.525  1.00  0.00           H  
ATOM   1108 1HG2 THR A  68     178.926 151.793  28.723  1.00  0.00           H  
ATOM   1109 2HG2 THR A  68     179.333 150.071  28.607  1.00  0.00           H  
ATOM   1110 3HG2 THR A  68     178.727 150.938  27.184  1.00  0.00           H  
ATOM   1111  N   VAL A  69     178.570 147.741  27.332  1.00  0.00           N  
ATOM   1112  CA  VAL A  69     179.569 146.695  27.506  1.00  0.00           C  
ATOM   1113  C   VAL A  69     180.962 147.169  27.140  1.00  0.00           C  
ATOM   1114  O   VAL A  69     181.162 147.885  26.152  1.00  0.00           O  
ATOM   1115  CB  VAL A  69     179.211 145.472  26.641  1.00  0.00           C  
ATOM   1116  CG1 VAL A  69     179.219 145.843  25.165  1.00  0.00           C  
ATOM   1117  CG2 VAL A  69     180.186 144.338  26.918  1.00  0.00           C  
ATOM   1118  H   VAL A  69     178.494 148.286  26.462  1.00  0.00           H  
ATOM   1119  HA  VAL A  69     179.586 146.414  28.557  1.00  0.00           H  
ATOM   1120  HB  VAL A  69     178.198 145.149  26.885  1.00  0.00           H  
ATOM   1121 1HG1 VAL A  69     178.963 144.967  24.568  1.00  0.00           H  
ATOM   1122 2HG1 VAL A  69     178.488 146.630  24.984  1.00  0.00           H  
ATOM   1123 3HG1 VAL A  69     180.211 146.195  24.884  1.00  0.00           H  
ATOM   1124 1HG2 VAL A  69     179.926 143.477  26.303  1.00  0.00           H  
ATOM   1125 2HG2 VAL A  69     181.199 144.663  26.678  1.00  0.00           H  
ATOM   1126 3HG2 VAL A  69     180.133 144.062  27.971  1.00  0.00           H  
ATOM   1127  N   THR A  70     181.937 146.755  27.940  1.00  0.00           N  
ATOM   1128  CA  THR A  70     183.334 147.049  27.644  1.00  0.00           C  
ATOM   1129  C   THR A  70     184.116 145.774  27.412  1.00  0.00           C  
ATOM   1130  O   THR A  70     184.039 144.817  28.183  1.00  0.00           O  
ATOM   1131  CB  THR A  70     183.990 147.856  28.779  1.00  0.00           C  
ATOM   1132  OG1 THR A  70     183.303 149.105  28.939  1.00  0.00           O  
ATOM   1133  CG2 THR A  70     185.454 148.124  28.465  1.00  0.00           C  
ATOM   1134  H   THR A  70     181.668 146.212  28.769  1.00  0.00           H  
ATOM   1135  HA  THR A  70     183.379 147.636  26.731  1.00  0.00           H  
ATOM   1136  HB  THR A  70     183.919 147.297  29.711  1.00  0.00           H  
ATOM   1137  HG1 THR A  70     182.437 148.946  29.322  1.00  0.00           H  
ATOM   1138 1HG2 THR A  70     185.901 148.695  29.279  1.00  0.00           H  
ATOM   1139 2HG2 THR A  70     185.981 147.176  28.355  1.00  0.00           H  
ATOM   1140 3HG2 THR A  70     185.530 148.691  27.538  1.00  0.00           H  
ATOM   1141  N   ILE A  71     184.889 145.773  26.336  1.00  0.00           N  
ATOM   1142  CA  ILE A  71     185.769 144.655  26.033  1.00  0.00           C  
ATOM   1143  C   ILE A  71     187.224 145.078  26.125  1.00  0.00           C  
ATOM   1144  O   ILE A  71     187.645 146.009  25.457  1.00  0.00           O  
ATOM   1145  CB  ILE A  71     185.483 144.090  24.630  1.00  0.00           C  
ATOM   1146  CG1 ILE A  71     184.030 143.616  24.531  1.00  0.00           C  
ATOM   1147  CG2 ILE A  71     186.440 142.953  24.309  1.00  0.00           C  
ATOM   1148  CD1 ILE A  71     183.101 144.623  23.893  1.00  0.00           C  
ATOM   1149  H   ILE A  71     184.840 146.578  25.719  1.00  0.00           H  
ATOM   1150  HA  ILE A  71     185.590 143.845  26.729  1.00  0.00           H  
ATOM   1151  HB  ILE A  71     185.608 144.878  23.888  1.00  0.00           H  
ATOM   1152 1HG1 ILE A  71     183.987 142.695  23.950  1.00  0.00           H  
ATOM   1153 2HG1 ILE A  71     183.653 143.389  25.529  1.00  0.00           H  
ATOM   1154 1HG2 ILE A  71     186.224 142.565  23.314  1.00  0.00           H  
ATOM   1155 2HG2 ILE A  71     187.465 143.321  24.339  1.00  0.00           H  
ATOM   1156 3HG2 ILE A  71     186.319 142.157  25.043  1.00  0.00           H  
ATOM   1157 1HD1 ILE A  71     182.090 144.215  23.859  1.00  0.00           H  
ATOM   1158 2HD1 ILE A  71     183.102 145.542  24.480  1.00  0.00           H  
ATOM   1159 3HD1 ILE A  71     183.439 144.839  22.880  1.00  0.00           H  
ATOM   1160  N   TYR A  72     188.017 144.377  26.918  1.00  0.00           N  
ATOM   1161  CA  TYR A  72     189.392 144.826  27.005  1.00  0.00           C  
ATOM   1162  C   TYR A  72     190.209 143.889  26.159  1.00  0.00           C  
ATOM   1163  O   TYR A  72     190.381 142.702  26.475  1.00  0.00           O  
ATOM   1164  CB  TYR A  72     189.893 144.845  28.452  1.00  0.00           C  
ATOM   1165  CG  TYR A  72     189.014 145.641  29.391  1.00  0.00           C  
ATOM   1166  CD1 TYR A  72     187.872 145.065  29.928  1.00  0.00           C  
ATOM   1167  CD2 TYR A  72     189.349 146.948  29.714  1.00  0.00           C  
ATOM   1168  CE1 TYR A  72     187.070 145.792  30.785  1.00  0.00           C  
ATOM   1169  CE2 TYR A  72     188.547 147.675  30.573  1.00  0.00           C  
ATOM   1170  CZ  TYR A  72     187.412 147.101  31.107  1.00  0.00           C  
ATOM   1171  OH  TYR A  72     186.612 147.824  31.961  1.00  0.00           O  
ATOM   1172  H   TYR A  72     187.656 143.559  27.416  1.00  0.00           H  
ATOM   1173  HA  TYR A  72     189.484 145.816  26.561  1.00  0.00           H  
ATOM   1174 1HB  TYR A  72     189.957 143.824  28.829  1.00  0.00           H  
ATOM   1175 2HB  TYR A  72     190.896 145.271  28.482  1.00  0.00           H  
ATOM   1176  HD1 TYR A  72     187.610 144.038  29.673  1.00  0.00           H  
ATOM   1177  HD2 TYR A  72     190.246 147.401  29.292  1.00  0.00           H  
ATOM   1178  HE1 TYR A  72     186.173 145.339  31.208  1.00  0.00           H  
ATOM   1179  HE2 TYR A  72     188.810 148.702  30.826  1.00  0.00           H  
ATOM   1180  HH  TYR A  72     185.938 147.249  32.331  1.00  0.00           H  
ATOM   1181  N   VAL A  73     190.654 144.442  25.047  1.00  0.00           N  
ATOM   1182  CA  VAL A  73     191.297 143.752  23.960  1.00  0.00           C  
ATOM   1183  C   VAL A  73     192.771 143.902  24.105  1.00  0.00           C  
ATOM   1184  O   VAL A  73     193.290 145.021  24.199  1.00  0.00           O  
ATOM   1185  CB  VAL A  73     190.848 144.314  22.598  1.00  0.00           C  
ATOM   1186  CG1 VAL A  73     191.609 143.640  21.466  1.00  0.00           C  
ATOM   1187  CG2 VAL A  73     189.349 144.124  22.428  1.00  0.00           C  
ATOM   1188  H   VAL A  73     190.554 145.459  24.971  1.00  0.00           H  
ATOM   1189  HA  VAL A  73     191.045 142.689  24.017  1.00  0.00           H  
ATOM   1190  HB  VAL A  73     191.088 145.377  22.558  1.00  0.00           H  
ATOM   1191 1HG1 VAL A  73     191.280 144.050  20.511  1.00  0.00           H  
ATOM   1192 2HG1 VAL A  73     192.677 143.820  21.588  1.00  0.00           H  
ATOM   1193 3HG1 VAL A  73     191.416 142.568  21.486  1.00  0.00           H  
ATOM   1194 1HG2 VAL A  73     189.038 144.525  21.464  1.00  0.00           H  
ATOM   1195 2HG2 VAL A  73     189.109 143.062  22.474  1.00  0.00           H  
ATOM   1196 3HG2 VAL A  73     188.823 144.650  23.225  1.00  0.00           H  
ATOM   1197  N   THR A  74     193.468 142.786  24.145  1.00  0.00           N  
ATOM   1198  CA  THR A  74     194.879 142.973  24.164  1.00  0.00           C  
ATOM   1199  C   THR A  74     195.725 142.136  23.237  1.00  0.00           C  
ATOM   1200  O   THR A  74     195.323 141.065  22.766  1.00  0.00           O  
ATOM   1201  CB  THR A  74     195.384 142.759  25.603  1.00  0.00           C  
ATOM   1202  OG1 THR A  74     195.222 141.382  25.968  1.00  0.00           O  
ATOM   1203  CG2 THR A  74     194.608 143.632  26.576  1.00  0.00           C  
ATOM   1204  H   THR A  74     193.021 141.868  24.269  1.00  0.00           H  
ATOM   1205  HA  THR A  74     195.089 144.014  23.921  1.00  0.00           H  
ATOM   1206  HB  THR A  74     196.442 143.014  25.658  1.00  0.00           H  
ATOM   1207  HG1 THR A  74     195.737 141.199  26.758  1.00  0.00           H  
ATOM   1208 1HG2 THR A  74     194.979 143.467  27.588  1.00  0.00           H  
ATOM   1209 2HG2 THR A  74     194.738 144.680  26.308  1.00  0.00           H  
ATOM   1210 3HG2 THR A  74     193.550 143.375  26.532  1.00  0.00           H  
ATOM   1211  N   GLU A  75     196.957 142.602  23.078  1.00  0.00           N  
ATOM   1212  CA  GLU A  75     198.009 141.956  22.329  1.00  0.00           C  
ATOM   1213  C   GLU A  75     199.333 142.098  23.036  1.00  0.00           C  
ATOM   1214  O   GLU A  75     199.764 141.173  23.723  1.00  0.00           O  
ATOM   1215  OXT GLU A  75     200.095 142.900  22.505  1.00  0.00           O  
ATOM   1216  CB  GLU A  75     198.083 142.594  20.946  1.00  0.00           C  
ATOM   1217  CG  GLU A  75     199.000 141.951  19.959  1.00  0.00           C  
ATOM   1218  CD  GLU A  75     198.978 142.578  18.590  1.00  0.00           C  
ATOM   1219  OE1 GLU A  75     198.892 143.794  18.422  1.00  0.00           O  
ATOM   1220  OE2 GLU A  75     198.966 141.785  17.666  1.00  0.00           O  
ATOM   1221  H   GLU A  75     197.160 143.492  23.500  1.00  0.00           H  
ATOM   1222  HA  GLU A  75     197.808 140.906  22.233  1.00  0.00           H  
ATOM   1223 1HB  GLU A  75     197.094 142.587  20.510  1.00  0.00           H  
ATOM   1224 2HB  GLU A  75     198.408 143.626  21.061  1.00  0.00           H  
ATOM   1225 1HG  GLU A  75     200.024 141.987  20.290  1.00  0.00           H  
ATOM   1226 2HG  GLU A  75     198.726 140.936  19.910  1.00  0.00           H  
TER                                                                             
ATOM   1228  N   SER B   1     178.252 141.327  34.452  1.00  0.00           N  
ATOM   1229  CA  SER B   1     179.393 140.701  35.108  1.00  0.00           C  
ATOM   1230  C   SER B   1     180.629 140.741  34.219  1.00  0.00           C  
ATOM   1231  O   SER B   1     180.571 141.204  33.079  1.00  0.00           O  
ATOM   1232  CB  SER B   1     179.065 139.265  35.469  1.00  0.00           C  
ATOM   1233  OG  SER B   1     178.833 138.499  34.319  1.00  0.00           O  
ATOM   1234 1H   SER B   1     177.456 141.286  35.058  1.00  0.00           H  
ATOM   1235 2H   SER B   1     178.467 142.282  34.248  1.00  0.00           H  
ATOM   1236 3H   SER B   1     178.048 140.843  33.602  1.00  0.00           H  
ATOM   1237  HA  SER B   1     179.612 141.252  36.023  1.00  0.00           H  
ATOM   1238 1HB  SER B   1     179.891 138.834  36.035  1.00  0.00           H  
ATOM   1239 2HB  SER B   1     178.183 139.244  36.108  1.00  0.00           H  
ATOM   1240  HG  SER B   1     178.656 137.607  34.627  1.00  0.00           H  
ATOM   1241  N   VAL B   2     181.750 140.253  34.742  1.00  0.00           N  
ATOM   1242  CA  VAL B   2     182.997 140.234  33.987  1.00  0.00           C  
ATOM   1243  C   VAL B   2     183.359 138.817  33.558  1.00  0.00           C  
ATOM   1244  O   VAL B   2     183.525 137.929  34.395  1.00  0.00           O  
ATOM   1245  CB  VAL B   2     184.143 140.819  34.833  1.00  0.00           C  
ATOM   1246  CG1 VAL B   2     185.453 140.772  34.061  1.00  0.00           C  
ATOM   1247  CG2 VAL B   2     183.808 142.247  35.239  1.00  0.00           C  
ATOM   1248  H   VAL B   2     181.739 139.889  35.683  1.00  0.00           H  
ATOM   1249  HA  VAL B   2     182.871 140.847  33.095  1.00  0.00           H  
ATOM   1250  HB  VAL B   2     184.273 140.208  35.725  1.00  0.00           H  
ATOM   1251 1HG1 VAL B   2     186.252 141.190  34.674  1.00  0.00           H  
ATOM   1252 2HG1 VAL B   2     185.691 139.737  33.812  1.00  0.00           H  
ATOM   1253 3HG1 VAL B   2     185.357 141.354  33.145  1.00  0.00           H  
ATOM   1254 1HG2 VAL B   2     184.623 142.654  35.838  1.00  0.00           H  
ATOM   1255 2HG2 VAL B   2     183.673 142.857  34.347  1.00  0.00           H  
ATOM   1256 3HG2 VAL B   2     182.890 142.252  35.826  1.00  0.00           H  
ATOM   1257  N   GLU B   3     183.478 138.612  32.252  1.00  0.00           N  
ATOM   1258  CA  GLU B   3     183.848 137.306  31.717  1.00  0.00           C  
ATOM   1259  C   GLU B   3     185.211 137.354  31.041  1.00  0.00           C  
ATOM   1260  O   GLU B   3     185.427 138.135  30.114  1.00  0.00           O  
ATOM   1261  CB  GLU B   3     182.793 136.818  30.722  1.00  0.00           C  
ATOM   1262  CG  GLU B   3     183.073 135.442  30.134  1.00  0.00           C  
ATOM   1263  CD  GLU B   3     181.946 134.931  29.280  1.00  0.00           C  
ATOM   1264  OE1 GLU B   3     180.881 134.708  29.805  1.00  0.00           O  
ATOM   1265  OE2 GLU B   3     182.149 134.763  28.101  1.00  0.00           O  
ATOM   1266  H   GLU B   3     183.305 139.373  31.612  1.00  0.00           H  
ATOM   1267  HA  GLU B   3     183.896 136.595  32.543  1.00  0.00           H  
ATOM   1268 1HB  GLU B   3     181.820 136.781  31.212  1.00  0.00           H  
ATOM   1269 2HB  GLU B   3     182.717 137.525  29.896  1.00  0.00           H  
ATOM   1270 1HG  GLU B   3     183.977 135.494  29.528  1.00  0.00           H  
ATOM   1271 2HG  GLU B   3     183.253 134.741  30.947  1.00  0.00           H  
ATOM   1272  N   PHE B   4     186.123 136.505  31.500  1.00  0.00           N  
ATOM   1273  CA  PHE B   4     187.467 136.445  30.939  1.00  0.00           C  
ATOM   1274  C   PHE B   4     187.544 135.436  29.800  1.00  0.00           C  
ATOM   1275  O   PHE B   4     187.273 134.252  29.994  1.00  0.00           O  
ATOM   1276  CB  PHE B   4     188.482 136.077  32.022  1.00  0.00           C  
ATOM   1277  CG  PHE B   4     188.702 137.162  33.040  1.00  0.00           C  
ATOM   1278  CD1 PHE B   4     187.821 137.327  34.098  1.00  0.00           C  
ATOM   1279  CD2 PHE B   4     189.788 138.018  32.940  1.00  0.00           C  
ATOM   1280  CE1 PHE B   4     188.022 138.324  35.035  1.00  0.00           C  
ATOM   1281  CE2 PHE B   4     189.992 139.013  33.875  1.00  0.00           C  
ATOM   1282  CZ  PHE B   4     189.106 139.166  34.924  1.00  0.00           C  
ATOM   1283  H   PHE B   4     185.875 135.876  32.250  1.00  0.00           H  
ATOM   1284  HA  PHE B   4     187.721 137.427  30.541  1.00  0.00           H  
ATOM   1285 1HB  PHE B   4     188.149 135.183  32.546  1.00  0.00           H  
ATOM   1286 2HB  PHE B   4     189.441 135.847  31.559  1.00  0.00           H  
ATOM   1287  HD1 PHE B   4     186.963 136.660  34.187  1.00  0.00           H  
ATOM   1288  HD2 PHE B   4     190.487 137.897  32.111  1.00  0.00           H  
ATOM   1289  HE1 PHE B   4     187.322 138.442  35.861  1.00  0.00           H  
ATOM   1290  HE2 PHE B   4     190.849 139.680  33.786  1.00  0.00           H  
ATOM   1291  HZ  PHE B   4     189.264 139.953  35.660  1.00  0.00           H  
ATOM   1292  N   HIS B   5     187.908 135.911  28.614  1.00  0.00           N  
ATOM   1293  CA  HIS B   5     188.014 135.047  27.444  1.00  0.00           C  
ATOM   1294  C   HIS B   5     189.448 134.580  27.231  1.00  0.00           C  
ATOM   1295  O   HIS B   5     190.256 135.281  26.620  1.00  0.00           O  
ATOM   1296  CB  HIS B   5     187.514 135.770  26.190  1.00  0.00           C  
ATOM   1297  CG  HIS B   5     186.084 136.207  26.277  1.00  0.00           C  
ATOM   1298  ND1 HIS B   5     185.043 135.442  25.796  1.00  0.00           N  
ATOM   1299  CD2 HIS B   5     185.524 137.328  26.788  1.00  0.00           C  
ATOM   1300  CE1 HIS B   5     183.902 136.075  26.009  1.00  0.00           C  
ATOM   1301  NE2 HIS B   5     184.166 137.221  26.607  1.00  0.00           N  
ATOM   1302  H   HIS B   5     188.126 136.893  28.520  1.00  0.00           H  
ATOM   1303  HA  HIS B   5     187.392 134.166  27.606  1.00  0.00           H  
ATOM   1304 1HB  HIS B   5     188.130 136.653  26.009  1.00  0.00           H  
ATOM   1305 2HB  HIS B   5     187.618 135.116  25.326  1.00  0.00           H  
ATOM   1306  HD1 HIS B   5     185.112 134.517  25.422  1.00  0.00           H  
ATOM   1307  HD2 HIS B   5     185.942 138.212  27.269  1.00  0.00           H  
ATOM   1308  HE1 HIS B   5     182.955 135.632  25.699  1.00  0.00           H  
ATOM   1309  N   ILE B   6     189.766 133.399  27.749  1.00  0.00           N  
ATOM   1310  CA  ILE B   6     191.130 132.888  27.710  1.00  0.00           C  
ATOM   1311  C   ILE B   6     191.246 131.700  26.762  1.00  0.00           C  
ATOM   1312  O   ILE B   6     190.628 130.659  26.980  1.00  0.00           O  
ATOM   1313  CB  ILE B   6     191.601 132.471  29.116  1.00  0.00           C  
ATOM   1314  CG1 ILE B   6     191.461 133.641  30.094  1.00  0.00           C  
ATOM   1315  CG2 ILE B   6     193.039 131.980  29.071  1.00  0.00           C  
ATOM   1316  CD1 ILE B   6     191.482 133.227  31.548  1.00  0.00           C  
ATOM   1317  H   ILE B   6     189.051 132.848  28.202  1.00  0.00           H  
ATOM   1318  HA  ILE B   6     191.787 133.678  27.348  1.00  0.00           H  
ATOM   1319  HB  ILE B   6     190.965 131.670  29.490  1.00  0.00           H  
ATOM   1320 1HG1 ILE B   6     192.271 134.351  29.930  1.00  0.00           H  
ATOM   1321 2HG1 ILE B   6     190.524 134.165  29.903  1.00  0.00           H  
ATOM   1322 1HG2 ILE B   6     193.356 131.691  30.073  1.00  0.00           H  
ATOM   1323 2HG2 ILE B   6     193.109 131.120  28.406  1.00  0.00           H  
ATOM   1324 3HG2 ILE B   6     193.685 132.777  28.703  1.00  0.00           H  
ATOM   1325 1HD1 ILE B   6     191.378 134.110  32.179  1.00  0.00           H  
ATOM   1326 2HD1 ILE B   6     190.656 132.542  31.743  1.00  0.00           H  
ATOM   1327 3HD1 ILE B   6     192.426 132.732  31.771  1.00  0.00           H  
ATOM   1328  N   VAL B   7     192.041 131.854  25.711  1.00  0.00           N  
ATOM   1329  CA  VAL B   7     192.057 130.874  24.631  1.00  0.00           C  
ATOM   1330  C   VAL B   7     193.463 130.336  24.397  1.00  0.00           C  
ATOM   1331  O   VAL B   7     194.447 130.964  24.788  1.00  0.00           O  
ATOM   1332  CB  VAL B   7     191.527 131.503  23.329  1.00  0.00           C  
ATOM   1333  CG1 VAL B   7     190.101 131.999  23.519  1.00  0.00           C  
ATOM   1334  CG2 VAL B   7     192.440 132.640  22.895  1.00  0.00           C  
ATOM   1335  H   VAL B   7     192.647 132.662  25.655  1.00  0.00           H  
ATOM   1336  HA  VAL B   7     191.420 130.037  24.916  1.00  0.00           H  
ATOM   1337  HB  VAL B   7     191.501 130.739  22.552  1.00  0.00           H  
ATOM   1338 1HG1 VAL B   7     189.742 132.440  22.589  1.00  0.00           H  
ATOM   1339 2HG1 VAL B   7     189.459 131.162  23.794  1.00  0.00           H  
ATOM   1340 3HG1 VAL B   7     190.079 132.750  24.308  1.00  0.00           H  
ATOM   1341 1HG2 VAL B   7     192.060 133.080  21.973  1.00  0.00           H  
ATOM   1342 2HG2 VAL B   7     192.470 133.401  23.675  1.00  0.00           H  
ATOM   1343 3HG2 VAL B   7     193.445 132.254  22.725  1.00  0.00           H  
ATOM   1344  N   ASN B   8     193.545 129.176  23.750  1.00  0.00           N  
ATOM   1345  CA  ASN B   8     194.824 128.556  23.423  1.00  0.00           C  
ATOM   1346  C   ASN B   8     195.691 128.396  24.666  1.00  0.00           C  
ATOM   1347  O   ASN B   8     196.845 128.824  24.686  1.00  0.00           O  
ATOM   1348  CB  ASN B   8     195.553 129.361  22.363  1.00  0.00           C  
ATOM   1349  CG  ASN B   8     194.802 129.416  21.061  1.00  0.00           C  
ATOM   1350  OD1 ASN B   8     194.414 128.380  20.510  1.00  0.00           O  
ATOM   1351  ND2 ASN B   8     194.590 130.606  20.560  1.00  0.00           N  
ATOM   1352  H   ASN B   8     192.694 128.711  23.473  1.00  0.00           H  
ATOM   1353  HA  ASN B   8     194.634 127.557  23.031  1.00  0.00           H  
ATOM   1354 1HB  ASN B   8     195.710 130.378  22.722  1.00  0.00           H  
ATOM   1355 2HB  ASN B   8     196.535 128.922  22.184  1.00  0.00           H  
ATOM   1356 1HD2 ASN B   8     194.096 130.703  19.695  1.00  0.00           H  
ATOM   1357 2HD2 ASN B   8     194.922 131.418  21.040  1.00  0.00           H  
ATOM   1358  N   ILE B   9     195.132 127.772  25.699  1.00  0.00           N  
ATOM   1359  CA  ILE B   9     195.816 127.679  26.982  1.00  0.00           C  
ATOM   1360  C   ILE B   9     195.905 126.234  27.455  1.00  0.00           C  
ATOM   1361  O   ILE B   9     194.996 125.436  27.231  1.00  0.00           O  
ATOM   1362  CB  ILE B   9     195.099 128.525  28.050  1.00  0.00           C  
ATOM   1363  CG1 ILE B   9     195.913 128.552  29.346  1.00  0.00           C  
ATOM   1364  CG2 ILE B   9     193.701 127.984  28.307  1.00  0.00           C  
ATOM   1365  CD1 ILE B   9     195.465 129.611  30.327  1.00  0.00           C  
ATOM   1366  H   ILE B   9     194.210 127.373  25.590  1.00  0.00           H  
ATOM   1367  HA  ILE B   9     196.831 128.064  26.864  1.00  0.00           H  
ATOM   1368  HB  ILE B   9     195.022 129.556  27.705  1.00  0.00           H  
ATOM   1369 1HG1 ILE B   9     195.847 127.581  29.837  1.00  0.00           H  
ATOM   1370 2HG1 ILE B   9     196.963 128.728  29.113  1.00  0.00           H  
ATOM   1371 1HG2 ILE B   9     193.208 128.594  29.064  1.00  0.00           H  
ATOM   1372 2HG2 ILE B   9     193.123 128.017  27.384  1.00  0.00           H  
ATOM   1373 3HG2 ILE B   9     193.768 126.954  28.657  1.00  0.00           H  
ATOM   1374 1HD1 ILE B   9     196.089 129.567  31.220  1.00  0.00           H  
ATOM   1375 2HD1 ILE B   9     195.557 130.595  29.868  1.00  0.00           H  
ATOM   1376 3HD1 ILE B   9     194.426 129.434  30.603  1.00  0.00           H  
ATOM   1377  N   ASP B  10     197.012 125.906  28.122  1.00  0.00           N  
ATOM   1378  CA  ASP B  10     197.223 124.577  28.686  1.00  0.00           C  
ATOM   1379  C   ASP B  10     196.620 124.468  30.082  1.00  0.00           C  
ATOM   1380  O   ASP B  10     196.083 125.445  30.605  1.00  0.00           O  
ATOM   1381  CB  ASP B  10     198.717 124.250  28.742  1.00  0.00           C  
ATOM   1382  CG  ASP B  10     199.002 122.759  28.614  1.00  0.00           C  
ATOM   1383  OD1 ASP B  10     198.189 121.979  29.050  1.00  0.00           O  
ATOM   1384  OD2 ASP B  10     200.030 122.415  28.081  1.00  0.00           O  
ATOM   1385  H   ASP B  10     197.731 126.605  28.246  1.00  0.00           H  
ATOM   1386  HA  ASP B  10     196.733 123.847  28.042  1.00  0.00           H  
ATOM   1387 1HB  ASP B  10     199.235 124.774  27.938  1.00  0.00           H  
ATOM   1388 2HB  ASP B  10     199.133 124.604  29.685  1.00  0.00           H  
ATOM   1389  N   GLU B  11     196.720 123.286  30.683  1.00  0.00           N  
ATOM   1390  CA  GLU B  11     196.050 123.015  31.950  1.00  0.00           C  
ATOM   1391  C   GLU B  11     196.788 123.666  33.112  1.00  0.00           C  
ATOM   1392  O   GLU B  11     196.166 124.286  33.975  1.00  0.00           O  
ATOM   1393  CB  GLU B  11     195.939 121.507  32.184  1.00  0.00           C  
ATOM   1394  CG  GLU B  11     195.275 121.122  33.498  1.00  0.00           C  
ATOM   1395  CD  GLU B  11     193.841 121.559  33.579  1.00  0.00           C  
ATOM   1396  OE1 GLU B  11     193.212 121.665  32.554  1.00  0.00           O  
ATOM   1397  OE2 GLU B  11     193.372 121.791  34.669  1.00  0.00           O  
ATOM   1398  H   GLU B  11     197.265 122.556  30.248  1.00  0.00           H  
ATOM   1399  HA  GLU B  11     195.045 123.437  31.907  1.00  0.00           H  
ATOM   1400 1HB  GLU B  11     195.367 121.053  31.375  1.00  0.00           H  
ATOM   1401 2HB  GLU B  11     196.936 121.063  32.169  1.00  0.00           H  
ATOM   1402 1HG  GLU B  11     195.320 120.039  33.612  1.00  0.00           H  
ATOM   1403 2HG  GLU B  11     195.833 121.569  34.319  1.00  0.00           H  
ATOM   1404  N   ASP B  12     198.109 123.531  33.130  1.00  0.00           N  
ATOM   1405  CA  ASP B  12     198.895 123.994  34.268  1.00  0.00           C  
ATOM   1406  C   ASP B  12     198.891 125.513  34.358  1.00  0.00           C  
ATOM   1407  O   ASP B  12     198.817 126.087  35.445  1.00  0.00           O  
ATOM   1408  CB  ASP B  12     200.336 123.488  34.166  1.00  0.00           C  
ATOM   1409  CG  ASP B  12     200.993 123.832  32.836  1.00  0.00           C  
ATOM   1410  OD1 ASP B  12     200.310 124.319  31.967  1.00  0.00           O  
ATOM   1411  OD2 ASP B  12     202.172 123.604  32.702  1.00  0.00           O  
ATOM   1412  H   ASP B  12     198.580 123.117  32.338  1.00  0.00           H  
ATOM   1413  HA  ASP B  12     198.450 123.598  35.180  1.00  0.00           H  
ATOM   1414 1HB  ASP B  12     200.931 123.920  34.971  1.00  0.00           H  
ATOM   1415 2HB  ASP B  12     200.351 122.405  34.293  1.00  0.00           H  
ATOM   1416  N   VAL B  13     198.959 126.160  33.200  1.00  0.00           N  
ATOM   1417  CA  VAL B  13     198.877 127.613  33.120  1.00  0.00           C  
ATOM   1418  C   VAL B  13     197.489 128.110  33.505  1.00  0.00           C  
ATOM   1419  O   VAL B  13     197.356 129.117  34.199  1.00  0.00           O  
ATOM   1420  CB  VAL B  13     199.213 128.090  31.694  1.00  0.00           C  
ATOM   1421  CG1 VAL B  13     199.072 129.601  31.591  1.00  0.00           C  
ATOM   1422  CG2 VAL B  13     200.621 127.653  31.320  1.00  0.00           C  
ATOM   1423  H   VAL B  13     199.066 125.625  32.350  1.00  0.00           H  
ATOM   1424  HA  VAL B  13     199.593 128.038  33.824  1.00  0.00           H  
ATOM   1425  HB  VAL B  13     198.498 127.652  30.997  1.00  0.00           H  
ATOM   1426 1HG1 VAL B  13     199.313 129.921  30.577  1.00  0.00           H  
ATOM   1427 2HG1 VAL B  13     198.048 129.888  31.828  1.00  0.00           H  
ATOM   1428 3HG1 VAL B  13     199.756 130.079  32.293  1.00  0.00           H  
ATOM   1429 1HG2 VAL B  13     200.851 127.992  30.311  1.00  0.00           H  
ATOM   1430 2HG2 VAL B  13     201.335 128.086  32.021  1.00  0.00           H  
ATOM   1431 3HG2 VAL B  13     200.687 126.565  31.361  1.00  0.00           H  
ATOM   1432  N   ALA B  14     196.456 127.394  33.058  1.00  0.00           N  
ATOM   1433  CA  ALA B  14     195.083 127.750  33.402  1.00  0.00           C  
ATOM   1434  C   ALA B  14     194.877 127.748  34.913  1.00  0.00           C  
ATOM   1435  O   ALA B  14     194.189 128.616  35.445  1.00  0.00           O  
ATOM   1436  CB  ALA B  14     194.105 126.795  32.732  1.00  0.00           C  
ATOM   1437  H   ALA B  14     196.624 126.591  32.470  1.00  0.00           H  
ATOM   1438  HA  ALA B  14     194.884 128.756  33.036  1.00  0.00           H  
ATOM   1439 1HB  ALA B  14     193.085 127.073  32.999  1.00  0.00           H  
ATOM   1440 2HB  ALA B  14     194.226 126.850  31.650  1.00  0.00           H  
ATOM   1441 3HB  ALA B  14     194.303 125.778  33.068  1.00  0.00           H  
ATOM   1442  N   GLN B  15     195.472 126.769  35.590  1.00  0.00           N  
ATOM   1443  CA  GLN B  15     195.318 126.631  37.034  1.00  0.00           C  
ATOM   1444  C   GLN B  15     195.903 127.828  37.768  1.00  0.00           C  
ATOM   1445  O   GLN B  15     195.360 128.267  38.781  1.00  0.00           O  
ATOM   1446  CB  GLN B  15     195.984 125.342  37.523  1.00  0.00           C  
ATOM   1447  CG  GLN B  15     195.244 124.073  37.138  1.00  0.00           C  
ATOM   1448  CD  GLN B  15     195.983 122.819  37.565  1.00  0.00           C  
ATOM   1449  OE1 GLN B  15     196.928 122.878  38.357  1.00  0.00           O  
ATOM   1450  NE2 GLN B  15     195.557 121.675  37.042  1.00  0.00           N  
ATOM   1451  H   GLN B  15     196.042 126.102  35.091  1.00  0.00           H  
ATOM   1452  HA  GLN B  15     194.253 126.585  37.263  1.00  0.00           H  
ATOM   1453 1HB  GLN B  15     196.994 125.278  37.119  1.00  0.00           H  
ATOM   1454 2HB  GLN B  15     196.068 125.366  38.610  1.00  0.00           H  
ATOM   1455 1HG  GLN B  15     194.266 124.075  37.620  1.00  0.00           H  
ATOM   1456 2HG  GLN B  15     195.126 124.048  36.055  1.00  0.00           H  
ATOM   1457 1HE2 GLN B  15     196.006 120.815  37.286  1.00  0.00           H  
ATOM   1458 2HE2 GLN B  15     194.787 121.673  36.403  1.00  0.00           H  
ATOM   1459  N   LEU B  16     197.011 128.358  37.255  1.00  0.00           N  
ATOM   1460  CA  LEU B  16     197.643 129.526  37.855  1.00  0.00           C  
ATOM   1461  C   LEU B  16     196.723 130.738  37.805  1.00  0.00           C  
ATOM   1462  O   LEU B  16     196.656 131.523  38.751  1.00  0.00           O  
ATOM   1463  CB  LEU B  16     198.959 129.845  37.135  1.00  0.00           C  
ATOM   1464  CG  LEU B  16     200.104 128.853  37.372  1.00  0.00           C  
ATOM   1465  CD1 LEU B  16     201.233 129.136  36.390  1.00  0.00           C  
ATOM   1466  CD2 LEU B  16     200.588 128.971  38.810  1.00  0.00           C  
ATOM   1467  H   LEU B  16     197.422 127.944  36.431  1.00  0.00           H  
ATOM   1468  HA  LEU B  16     197.864 129.302  38.899  1.00  0.00           H  
ATOM   1469 1HB  LEU B  16     198.768 129.882  36.064  1.00  0.00           H  
ATOM   1470 2HB  LEU B  16     199.301 130.829  37.456  1.00  0.00           H  
ATOM   1471  HG  LEU B  16     199.751 127.838  37.190  1.00  0.00           H  
ATOM   1472 1HD1 LEU B  16     202.047 128.431  36.559  1.00  0.00           H  
ATOM   1473 2HD1 LEU B  16     200.864 129.026  35.370  1.00  0.00           H  
ATOM   1474 3HD1 LEU B  16     201.597 130.152  36.537  1.00  0.00           H  
ATOM   1475 1HD2 LEU B  16     201.402 128.265  38.979  1.00  0.00           H  
ATOM   1476 2HD2 LEU B  16     200.944 129.985  38.993  1.00  0.00           H  
ATOM   1477 3HD2 LEU B  16     199.766 128.746  39.490  1.00  0.00           H  
ATOM   1478  N   ILE B  17     196.010 130.878  36.692  1.00  0.00           N  
ATOM   1479  CA  ILE B  17     195.058 131.968  36.516  1.00  0.00           C  
ATOM   1480  C   ILE B  17     193.876 131.827  37.469  1.00  0.00           C  
ATOM   1481  O   ILE B  17     193.462 132.793  38.106  1.00  0.00           O  
ATOM   1482  CB  ILE B  17     194.544 132.020  35.065  1.00  0.00           C  
ATOM   1483  CG1 ILE B  17     195.685 132.374  34.108  1.00  0.00           C  
ATOM   1484  CG2 ILE B  17     193.409 133.024  34.938  1.00  0.00           C  
ATOM   1485  CD1 ILE B  17     195.358 132.133  32.652  1.00  0.00           C  
ATOM   1486  H   ILE B  17     196.134 130.212  35.943  1.00  0.00           H  
ATOM   1487  HA  ILE B  17     195.562 132.907  36.737  1.00  0.00           H  
ATOM   1488  HB  ILE B  17     194.180 131.036  34.772  1.00  0.00           H  
ATOM   1489 1HG1 ILE B  17     195.950 133.424  34.229  1.00  0.00           H  
ATOM   1490 2HG1 ILE B  17     196.568 131.784  34.360  1.00  0.00           H  
ATOM   1491 1HG2 ILE B  17     193.059 133.049  33.907  1.00  0.00           H  
ATOM   1492 2HG2 ILE B  17     192.589 132.730  35.592  1.00  0.00           H  
ATOM   1493 3HG2 ILE B  17     193.765 134.015  35.225  1.00  0.00           H  
ATOM   1494 1HD1 ILE B  17     196.215 132.406  32.036  1.00  0.00           H  
ATOM   1495 2HD1 ILE B  17     195.124 131.079  32.500  1.00  0.00           H  
ATOM   1496 3HD1 ILE B  17     194.499 132.740  32.367  1.00  0.00           H  
ATOM   1497  N   GLU B  18     193.348 130.610  37.560  1.00  0.00           N  
ATOM   1498  CA  GLU B  18     192.228 130.307  38.442  1.00  0.00           C  
ATOM   1499  C   GLU B  18     192.601 130.525  39.903  1.00  0.00           C  
ATOM   1500  O   GLU B  18     191.790 131.004  40.694  1.00  0.00           O  
ATOM   1501  CB  GLU B  18     191.761 128.864  38.235  1.00  0.00           C  
ATOM   1502  CG  GLU B  18     191.097 128.606  36.890  1.00  0.00           C  
ATOM   1503  CD  GLU B  18     190.591 127.197  36.749  1.00  0.00           C  
ATOM   1504  OE1 GLU B  18     190.963 126.370  37.546  1.00  0.00           O  
ATOM   1505  OE2 GLU B  18     189.832 126.948  35.842  1.00  0.00           O  
ATOM   1506  H   GLU B  18     193.734 129.864  37.000  1.00  0.00           H  
ATOM   1507  HA  GLU B  18     191.405 130.982  38.200  1.00  0.00           H  
ATOM   1508 1HB  GLU B  18     192.614 128.190  38.322  1.00  0.00           H  
ATOM   1509 2HB  GLU B  18     191.050 128.596  39.017  1.00  0.00           H  
ATOM   1510 1HG  GLU B  18     190.260 129.293  36.772  1.00  0.00           H  
ATOM   1511 2HG  GLU B  18     191.814 128.811  36.097  1.00  0.00           H  
ATOM   1512  N   LEU B  19     193.835 130.170  40.252  1.00  0.00           N  
ATOM   1513  CA  LEU B  19     194.339 130.357  41.608  1.00  0.00           C  
ATOM   1514  C   LEU B  19     194.202 131.808  42.051  1.00  0.00           C  
ATOM   1515  O   LEU B  19     193.702 132.086  43.142  1.00  0.00           O  
ATOM   1516  CB  LEU B  19     195.809 129.928  41.692  1.00  0.00           C  
ATOM   1517  CG  LEU B  19     196.513 130.220  43.023  1.00  0.00           C  
ATOM   1518  CD1 LEU B  19     195.848 129.421  44.136  1.00  0.00           C  
ATOM   1519  CD2 LEU B  19     197.989 129.870  42.905  1.00  0.00           C  
ATOM   1520  H   LEU B  19     194.441 129.753  39.561  1.00  0.00           H  
ATOM   1521  HA  LEU B  19     193.748 129.738  42.286  1.00  0.00           H  
ATOM   1522 1HB  LEU B  19     195.868 128.855  41.514  1.00  0.00           H  
ATOM   1523 2HB  LEU B  19     196.365 130.437  40.904  1.00  0.00           H  
ATOM   1524  HG  LEU B  19     196.409 131.279  43.265  1.00  0.00           H  
ATOM   1525 1HD1 LEU B  19     196.348 129.629  45.082  1.00  0.00           H  
ATOM   1526 2HD1 LEU B  19     194.798 129.706  44.211  1.00  0.00           H  
ATOM   1527 3HD1 LEU B  19     195.921 128.357  43.913  1.00  0.00           H  
ATOM   1528 1HD2 LEU B  19     198.489 130.079  43.851  1.00  0.00           H  
ATOM   1529 2HD2 LEU B  19     198.093 128.812  42.665  1.00  0.00           H  
ATOM   1530 3HD2 LEU B  19     198.443 130.468  42.115  1.00  0.00           H  
ATOM   1531  N   ALA B  20     194.654 132.727  41.204  1.00  0.00           N  
ATOM   1532  CA  ALA B  20     194.586 134.152  41.501  1.00  0.00           C  
ATOM   1533  C   ALA B  20     193.148 134.598  41.734  1.00  0.00           C  
ATOM   1534  O   ALA B  20     192.861 135.313  42.693  1.00  0.00           O  
ATOM   1535  CB  ALA B  20     195.214 134.958  40.374  1.00  0.00           C  
ATOM   1536  H   ALA B  20     195.070 132.431  40.332  1.00  0.00           H  
ATOM   1537  HA  ALA B  20     195.142 134.341  42.420  1.00  0.00           H  
ATOM   1538 1HB  ALA B  20     195.156 136.021  40.610  1.00  0.00           H  
ATOM   1539 2HB  ALA B  20     196.259 134.669  40.258  1.00  0.00           H  
ATOM   1540 3HB  ALA B  20     194.680 134.764  39.446  1.00  0.00           H  
ATOM   1541  N   VAL B  21     192.248 134.173  40.852  1.00  0.00           N  
ATOM   1542  CA  VAL B  21     190.855 134.599  40.925  1.00  0.00           C  
ATOM   1543  C   VAL B  21     190.163 134.017  42.151  1.00  0.00           C  
ATOM   1544  O   VAL B  21     189.414 134.716  42.831  1.00  0.00           O  
ATOM   1545  CB  VAL B  21     190.095 134.165  39.657  1.00  0.00           C  
ATOM   1546  CG1 VAL B  21     188.609 134.455  39.801  1.00  0.00           C  
ATOM   1547  CG2 VAL B  21     190.669 134.877  38.441  1.00  0.00           C  
ATOM   1548  H   VAL B  21     192.536 133.543  40.117  1.00  0.00           H  
ATOM   1549  HA  VAL B  21     190.830 135.687  40.993  1.00  0.00           H  
ATOM   1550  HB  VAL B  21     190.202 133.087  39.532  1.00  0.00           H  
ATOM   1551 1HG1 VAL B  21     188.087 134.142  38.896  1.00  0.00           H  
ATOM   1552 2HG1 VAL B  21     188.212 133.908  40.656  1.00  0.00           H  
ATOM   1553 3HG1 VAL B  21     188.460 135.524  39.953  1.00  0.00           H  
ATOM   1554 1HG2 VAL B  21     190.128 134.565  37.549  1.00  0.00           H  
ATOM   1555 2HG2 VAL B  21     190.567 135.955  38.569  1.00  0.00           H  
ATOM   1556 3HG2 VAL B  21     191.723 134.622  38.334  1.00  0.00           H  
ATOM   1557  N   LYS B  22     190.428 132.741  42.443  1.00  0.00           N  
ATOM   1558  CA  LYS B  22     189.825 132.092  43.600  1.00  0.00           C  
ATOM   1559  C   LYS B  22     190.184 132.818  44.890  1.00  0.00           C  
ATOM   1560  O   LYS B  22     189.327 133.026  45.748  1.00  0.00           O  
ATOM   1561  CB  LYS B  22     190.263 130.629  43.680  1.00  0.00           C  
ATOM   1562  CG  LYS B  22     189.557 129.706  42.696  1.00  0.00           C  
ATOM   1563  CD  LYS B  22     190.060 128.276  42.820  1.00  0.00           C  
ATOM   1564  CE  LYS B  22     189.366 127.355  41.827  1.00  0.00           C  
ATOM   1565  NZ  LYS B  22     189.877 125.960  41.911  1.00  0.00           N  
ATOM   1566  H   LYS B  22     191.065 132.220  41.859  1.00  0.00           H  
ATOM   1567  HA  LYS B  22     188.742 132.109  43.482  1.00  0.00           H  
ATOM   1568 1HB  LYS B  22     191.335 130.559  43.493  1.00  0.00           H  
ATOM   1569 2HB  LYS B  22     190.080 130.249  44.685  1.00  0.00           H  
ATOM   1570 1HG  LYS B  22     188.483 129.722  42.887  1.00  0.00           H  
ATOM   1571 2HG  LYS B  22     189.732 130.056  41.679  1.00  0.00           H  
ATOM   1572 1HD  LYS B  22     191.135 128.251  42.637  1.00  0.00           H  
ATOM   1573 2HD  LYS B  22     189.873 127.911  43.831  1.00  0.00           H  
ATOM   1574 1HE  LYS B  22     188.295 127.350  42.024  1.00  0.00           H  
ATOM   1575 2HE  LYS B  22     189.525 127.726  40.815  1.00  0.00           H  
ATOM   1576 1HZ  LYS B  22     189.393 125.383  41.238  1.00  0.00           H  
ATOM   1577 2HZ  LYS B  22     190.867 125.950  41.712  1.00  0.00           H  
ATOM   1578 3HZ  LYS B  22     189.717 125.598  42.841  1.00  0.00           H  
ATOM   1579  N   LEU B  23     191.453 133.202  45.022  1.00  0.00           N  
ATOM   1580  CA  LEU B  23     191.913 133.903  46.213  1.00  0.00           C  
ATOM   1581  C   LEU B  23     191.346 135.315  46.278  1.00  0.00           C  
ATOM   1582  O   LEU B  23     191.002 135.804  47.353  1.00  0.00           O  
ATOM   1583  CB  LEU B  23     193.446 133.959  46.235  1.00  0.00           C  
ATOM   1584  CG  LEU B  23     194.156 132.629  46.518  1.00  0.00           C  
ATOM   1585  CD1 LEU B  23     195.640 132.770  46.206  1.00  0.00           C  
ATOM   1586  CD2 LEU B  23     193.938 132.236  47.972  1.00  0.00           C  
ATOM   1587  H   LEU B  23     192.111 133.001  44.283  1.00  0.00           H  
ATOM   1588  HA  LEU B  23     191.574 133.353  47.092  1.00  0.00           H  
ATOM   1589 1HB  LEU B  23     193.794 134.322  45.270  1.00  0.00           H  
ATOM   1590 2HB  LEU B  23     193.756 134.670  47.001  1.00  0.00           H  
ATOM   1591  HG  LEU B  23     193.751 131.854  45.867  1.00  0.00           H  
ATOM   1592 1HD1 LEU B  23     196.145 131.825  46.407  1.00  0.00           H  
ATOM   1593 2HD1 LEU B  23     195.768 133.032  45.156  1.00  0.00           H  
ATOM   1594 3HD1 LEU B  23     196.071 133.551  46.832  1.00  0.00           H  
ATOM   1595 1HD2 LEU B  23     194.442 131.290  48.172  1.00  0.00           H  
ATOM   1596 2HD2 LEU B  23     194.344 133.009  48.623  1.00  0.00           H  
ATOM   1597 3HD2 LEU B  23     192.870 132.125  48.162  1.00  0.00           H  
ATOM   1598  N   ILE B  24     191.238 135.961  45.119  1.00  0.00           N  
ATOM   1599  CA  ILE B  24     190.652 137.293  45.048  1.00  0.00           C  
ATOM   1600  C   ILE B  24     189.205 137.285  45.525  1.00  0.00           C  
ATOM   1601  O   ILE B  24     188.785 138.164  46.277  1.00  0.00           O  
ATOM   1602  CB  ILE B  24     190.717 137.846  43.612  1.00  0.00           C  
ATOM   1603  CG1 ILE B  24     192.162 138.180  43.234  1.00  0.00           C  
ATOM   1604  CG2 ILE B  24     189.830 139.073  43.474  1.00  0.00           C  
ATOM   1605  CD1 ILE B  24     192.369 138.409  41.755  1.00  0.00           C  
ATOM   1606  H   ILE B  24     191.559 135.516  44.271  1.00  0.00           H  
ATOM   1607  HA  ILE B  24     191.221 137.958  45.695  1.00  0.00           H  
ATOM   1608  HB  ILE B  24     190.377 137.082  42.913  1.00  0.00           H  
ATOM   1609 1HG1 ILE B  24     192.479 139.076  43.766  1.00  0.00           H  
ATOM   1610 2HG1 ILE B  24     192.818 137.366  43.547  1.00  0.00           H  
ATOM   1611 1HG2 ILE B  24     189.888 139.451  42.453  1.00  0.00           H  
ATOM   1612 2HG2 ILE B  24     188.799 138.804  43.702  1.00  0.00           H  
ATOM   1613 3HG2 ILE B  24     190.166 139.845  44.166  1.00  0.00           H  
ATOM   1614 1HD1 ILE B  24     193.417 138.641  41.565  1.00  0.00           H  
ATOM   1615 2HD1 ILE B  24     192.091 137.510  41.204  1.00  0.00           H  
ATOM   1616 3HD1 ILE B  24     191.749 139.243  41.426  1.00  0.00           H  
ATOM   1617  N   SER B  25     188.451 136.285  45.081  1.00  0.00           N  
ATOM   1618  CA  SER B  25     187.070 136.100  45.513  1.00  0.00           C  
ATOM   1619  C   SER B  25     186.982 135.953  47.027  1.00  0.00           C  
ATOM   1620  O   SER B  25     186.055 136.468  47.651  1.00  0.00           O  
ATOM   1621  CB  SER B  25     186.472 134.878  44.842  1.00  0.00           C  
ATOM   1622  OG  SER B  25     186.361 135.069  43.459  1.00  0.00           O  
ATOM   1623  H   SER B  25     188.843 135.632  44.417  1.00  0.00           H  
ATOM   1624  HA  SER B  25     186.496 136.979  45.220  1.00  0.00           H  
ATOM   1625 1HB  SER B  25     187.099 134.010  45.043  1.00  0.00           H  
ATOM   1626 2HB  SER B  25     185.489 134.677  45.265  1.00  0.00           H  
ATOM   1627  HG  SER B  25     185.978 134.261  43.110  1.00  0.00           H  
ATOM   1628  N   LYS B  26     187.941 135.245  47.611  1.00  0.00           N  
ATOM   1629  CA  LYS B  26     188.008 135.103  49.061  1.00  0.00           C  
ATOM   1630  C   LYS B  26     188.409 136.412  49.726  1.00  0.00           C  
ATOM   1631  O   LYS B  26     187.898 136.759  50.792  1.00  0.00           O  
ATOM   1632  CB  LYS B  26     188.990 133.996  49.446  1.00  0.00           C  
ATOM   1633  CG  LYS B  26     188.518 132.588  49.106  1.00  0.00           C  
ATOM   1634  CD  LYS B  26     189.570 131.550  49.466  1.00  0.00           C  
ATOM   1635  CE  LYS B  26     189.098 130.143  49.128  1.00  0.00           C  
ATOM   1636  NZ  LYS B  26     190.133 129.120  49.440  1.00  0.00           N  
ATOM   1637  H   LYS B  26     188.643 134.793  47.041  1.00  0.00           H  
ATOM   1638  HA  LYS B  26     187.017 134.833  49.428  1.00  0.00           H  
ATOM   1639 1HB  LYS B  26     189.942 134.161  48.939  1.00  0.00           H  
ATOM   1640 2HB  LYS B  26     189.180 134.034  50.519  1.00  0.00           H  
ATOM   1641 1HG  LYS B  26     187.601 132.370  49.654  1.00  0.00           H  
ATOM   1642 2HG  LYS B  26     188.306 132.524  48.039  1.00  0.00           H  
ATOM   1643 1HD  LYS B  26     190.489 131.758  48.917  1.00  0.00           H  
ATOM   1644 2HD  LYS B  26     189.784 131.604  50.533  1.00  0.00           H  
ATOM   1645 1HE  LYS B  26     188.197 129.916  49.695  1.00  0.00           H  
ATOM   1646 2HE  LYS B  26     188.858 130.086  48.066  1.00  0.00           H  
ATOM   1647 1HZ  LYS B  26     189.782 128.203  49.201  1.00  0.00           H  
ATOM   1648 2HZ  LYS B  26     190.968 129.310  48.904  1.00  0.00           H  
ATOM   1649 3HZ  LYS B  26     190.351 129.150  50.425  1.00  0.00           H  
ATOM   1650  N   GLU B  27     189.326 137.140  49.095  1.00  0.00           N  
ATOM   1651  CA  GLU B  27     189.771 138.427  49.616  1.00  0.00           C  
ATOM   1652  C   GLU B  27     188.642 139.449  49.597  1.00  0.00           C  
ATOM   1653  O   GLU B  27     188.492 140.235  50.534  1.00  0.00           O  
ATOM   1654  CB  GLU B  27     190.959 138.949  48.804  1.00  0.00           C  
ATOM   1655  CG  GLU B  27     192.269 138.218  49.065  1.00  0.00           C  
ATOM   1656  CD  GLU B  27     193.380 138.666  48.157  1.00  0.00           C  
ATOM   1657  OE1 GLU B  27     193.988 139.669  48.443  1.00  0.00           O  
ATOM   1658  OE2 GLU B  27     193.620 138.004  47.175  1.00  0.00           O  
ATOM   1659  H   GLU B  27     189.735 136.788  48.242  1.00  0.00           H  
ATOM   1660  HA  GLU B  27     190.081 138.291  50.652  1.00  0.00           H  
ATOM   1661 1HB  GLU B  27     190.737 138.867  47.740  1.00  0.00           H  
ATOM   1662 2HB  GLU B  27     191.115 140.004  49.025  1.00  0.00           H  
ATOM   1663 1HG  GLU B  27     192.569 138.389  50.099  1.00  0.00           H  
ATOM   1664 2HG  GLU B  27     192.108 137.149  48.935  1.00  0.00           H  
ATOM   1665  N   GLU B  28     187.853 139.444  48.527  1.00  0.00           N  
ATOM   1666  CA  GLU B  28     186.828 140.460  48.326  1.00  0.00           C  
ATOM   1667  C   GLU B  28     185.471 139.980  48.824  1.00  0.00           C  
ATOM   1668  O   GLU B  28     184.611 140.789  49.174  1.00  0.00           O  
ATOM   1669  CB  GLU B  28     186.734 140.838  46.847  1.00  0.00           C  
ATOM   1670  CG  GLU B  28     187.992 141.483  46.282  1.00  0.00           C  
ATOM   1671  CD  GLU B  28     188.267 142.840  46.866  1.00  0.00           C  
ATOM   1672  OE1 GLU B  28     187.359 143.634  46.929  1.00  0.00           O  
ATOM   1673  OE2 GLU B  28     189.386 143.084  47.251  1.00  0.00           O  
ATOM   1674  H   GLU B  28     187.977 138.727  47.825  1.00  0.00           H  
ATOM   1675  HA  GLU B  28     187.104 141.348  48.896  1.00  0.00           H  
ATOM   1676 1HB  GLU B  28     186.521 139.947  46.256  1.00  0.00           H  
ATOM   1677 2HB  GLU B  28     185.908 141.533  46.700  1.00  0.00           H  
ATOM   1678 1HG  GLU B  28     188.844 140.834  46.485  1.00  0.00           H  
ATOM   1679 2HG  GLU B  28     187.889 141.572  45.201  1.00  0.00           H  
ATOM   1680  N   GLY B  29     185.280 138.665  48.855  1.00  0.00           N  
ATOM   1681  CA  GLY B  29     184.002 138.084  49.247  1.00  0.00           C  
ATOM   1682  C   GLY B  29     182.992 138.154  48.109  1.00  0.00           C  
ATOM   1683  O   GLY B  29     181.820 138.464  48.327  1.00  0.00           O  
ATOM   1684  H   GLY B  29     186.038 138.048  48.597  1.00  0.00           H  
ATOM   1685 1HA  GLY B  29     184.150 137.045  49.543  1.00  0.00           H  
ATOM   1686 2HA  GLY B  29     183.612 138.613  50.115  1.00  0.00           H  
ATOM   1687  N   THR B  30     183.454 137.875  46.892  1.00  0.00           N  
ATOM   1688  CA  THR B  30     182.608 137.969  45.709  1.00  0.00           C  
ATOM   1689  C   THR B  30     182.334 136.594  45.116  1.00  0.00           C  
ATOM   1690  O   THR B  30     182.978 135.608  45.474  1.00  0.00           O  
ATOM   1691  CB  THR B  30     183.248 138.875  44.641  1.00  0.00           C  
ATOM   1692  OG1 THR B  30     184.491 138.306  44.211  1.00  0.00           O  
ATOM   1693  CG2 THR B  30     183.498 140.267  45.202  1.00  0.00           C  
ATOM   1694  H   THR B  30     184.418 137.591  46.788  1.00  0.00           H  
ATOM   1695  HA  THR B  30     181.654 138.406  46.000  1.00  0.00           H  
ATOM   1696  HB  THR B  30     182.582 138.951  43.782  1.00  0.00           H  
ATOM   1697  HG1 THR B  30     184.763 138.718  43.387  1.00  0.00           H  
ATOM   1698 1HG2 THR B  30     183.950 140.893  44.433  1.00  0.00           H  
ATOM   1699 2HG2 THR B  30     182.553 140.707  45.519  1.00  0.00           H  
ATOM   1700 3HG2 THR B  30     184.171 140.199  46.056  1.00  0.00           H  
ATOM   1701  N   GLU B  31     181.378 136.540  44.194  1.00  0.00           N  
ATOM   1702  CA  GLU B  31     180.998 135.295  43.537  1.00  0.00           C  
ATOM   1703  C   GLU B  31     181.795 135.082  42.257  1.00  0.00           C  
ATOM   1704  O   GLU B  31     181.985 136.012  41.473  1.00  0.00           O  
ATOM   1705  CB  GLU B  31     179.500 135.293  43.224  1.00  0.00           C  
ATOM   1706  CG  GLU B  31     178.987 133.995  42.618  1.00  0.00           C  
ATOM   1707  CD  GLU B  31     177.519 134.040  42.296  1.00  0.00           C  
ATOM   1708  OE1 GLU B  31     176.918 135.069  42.494  1.00  0.00           O  
ATOM   1709  OE2 GLU B  31     176.997 133.045  41.851  1.00  0.00           O  
ATOM   1710  H   GLU B  31     180.911 137.395  43.927  1.00  0.00           H  
ATOM   1711  HA  GLU B  31     181.213 134.467  44.214  1.00  0.00           H  
ATOM   1712 1HB  GLU B  31     178.937 135.482  44.138  1.00  0.00           H  
ATOM   1713 2HB  GLU B  31     179.274 136.100  42.527  1.00  0.00           H  
ATOM   1714 1HG  GLU B  31     179.541 133.789  41.703  1.00  0.00           H  
ATOM   1715 2HG  GLU B  31     179.176 133.181  43.316  1.00  0.00           H  
ATOM   1716  N   VAL B  32     182.272 133.858  42.050  1.00  0.00           N  
ATOM   1717  CA  VAL B  32     182.971 133.529  40.814  1.00  0.00           C  
ATOM   1718  C   VAL B  32     182.516 132.183  40.264  1.00  0.00           C  
ATOM   1719  O   VAL B  32     182.261 131.243  41.016  1.00  0.00           O  
ATOM   1720  CB  VAL B  32     184.492 133.494  41.053  1.00  0.00           C  
ATOM   1721  CG1 VAL B  32     184.838 132.480  42.133  1.00  0.00           C  
ATOM   1722  CG2 VAL B  32     185.214 133.167  39.755  1.00  0.00           C  
ATOM   1723  H   VAL B  32     182.155 133.150  42.761  1.00  0.00           H  
ATOM   1724  HA  VAL B  32     182.749 134.300  40.075  1.00  0.00           H  
ATOM   1725  HB  VAL B  32     184.816 134.471  41.414  1.00  0.00           H  
ATOM   1726 1HG1 VAL B  32     185.917 132.469  42.290  1.00  0.00           H  
ATOM   1727 2HG1 VAL B  32     184.340 132.754  43.063  1.00  0.00           H  
ATOM   1728 3HG1 VAL B  32     184.508 131.489  41.821  1.00  0.00           H  
ATOM   1729 1HG2 VAL B  32     186.289 133.145  39.932  1.00  0.00           H  
ATOM   1730 2HG2 VAL B  32     184.885 132.193  39.391  1.00  0.00           H  
ATOM   1731 3HG2 VAL B  32     184.984 133.929  39.009  1.00  0.00           H  
ATOM   1732  N   ARG B  33     182.438 132.100  38.941  1.00  0.00           N  
ATOM   1733  CA  ARG B  33     182.153 130.852  38.245  1.00  0.00           C  
ATOM   1734  C   ARG B  33     183.277 130.484  37.287  1.00  0.00           C  
ATOM   1735  O   ARG B  33     183.825 131.349  36.604  1.00  0.00           O  
ATOM   1736  CB  ARG B  33     180.846 130.957  37.474  1.00  0.00           C  
ATOM   1737  CG  ARG B  33     180.432 129.691  36.740  1.00  0.00           C  
ATOM   1738  CD  ARG B  33     179.126 129.855  36.053  1.00  0.00           C  
ATOM   1739  NE  ARG B  33     179.205 130.807  34.957  1.00  0.00           N  
ATOM   1740  CZ  ARG B  33     179.566 130.495  33.697  1.00  0.00           C  
ATOM   1741  NH1 ARG B  33     179.875 129.255  33.390  1.00  0.00           N  
ATOM   1742  NH2 ARG B  33     179.607 131.436  32.769  1.00  0.00           N  
ATOM   1743  H   ARG B  33     182.603 132.933  38.394  1.00  0.00           H  
ATOM   1744  HA  ARG B  33     182.056 130.057  38.988  1.00  0.00           H  
ATOM   1745 1HB  ARG B  33     180.039 131.218  38.158  1.00  0.00           H  
ATOM   1746 2HB  ARG B  33     180.922 131.755  36.737  1.00  0.00           H  
ATOM   1747 1HG  ARG B  33     181.185 129.444  35.990  1.00  0.00           H  
ATOM   1748 2HG  ARG B  33     180.345 128.868  37.452  1.00  0.00           H  
ATOM   1749 1HD  ARG B  33     178.804 128.896  35.648  1.00  0.00           H  
ATOM   1750 2HD  ARG B  33     178.384 130.216  36.764  1.00  0.00           H  
ATOM   1751  HE  ARG B  33     178.974 131.773  35.155  1.00  0.00           H  
ATOM   1752 1HH1 ARG B  33     179.844 128.536  34.099  1.00  0.00           H  
ATOM   1753 2HH1 ARG B  33     180.145 129.021  32.447  1.00  0.00           H  
ATOM   1754 1HH2 ARG B  33     179.368 132.390  33.005  1.00  0.00           H  
ATOM   1755 2HH2 ARG B  33     179.878 131.202  31.825  1.00  0.00           H  
ATOM   1756  N   PHE B  34     183.617 129.199  37.234  1.00  0.00           N  
ATOM   1757  CA  PHE B  34     184.664 128.726  36.339  1.00  0.00           C  
ATOM   1758  C   PHE B  34     184.118 127.718  35.336  1.00  0.00           C  
ATOM   1759  O   PHE B  34     183.267 126.894  35.673  1.00  0.00           O  
ATOM   1760  CB  PHE B  34     185.804 128.093  37.138  1.00  0.00           C  
ATOM   1761  CG  PHE B  34     186.516 129.055  38.046  1.00  0.00           C  
ATOM   1762  CD1 PHE B  34     186.048 129.295  39.329  1.00  0.00           C  
ATOM   1763  CD2 PHE B  34     187.653 129.724  37.619  1.00  0.00           C  
ATOM   1764  CE1 PHE B  34     186.701 130.180  40.166  1.00  0.00           C  
ATOM   1765  CE2 PHE B  34     188.309 130.608  38.453  1.00  0.00           C  
ATOM   1766  CZ  PHE B  34     187.832 130.837  39.728  1.00  0.00           C  
ATOM   1767  H   PHE B  34     183.136 128.537  37.825  1.00  0.00           H  
ATOM   1768  HA  PHE B  34     185.065 129.581  35.791  1.00  0.00           H  
ATOM   1769 1HB  PHE B  34     185.413 127.278  37.745  1.00  0.00           H  
ATOM   1770 2HB  PHE B  34     186.536 127.668  36.452  1.00  0.00           H  
ATOM   1771  HD1 PHE B  34     185.154 128.775  39.676  1.00  0.00           H  
ATOM   1772  HD2 PHE B  34     188.029 129.543  36.611  1.00  0.00           H  
ATOM   1773  HE1 PHE B  34     186.323 130.359  41.172  1.00  0.00           H  
ATOM   1774  HE2 PHE B  34     189.202 131.127  38.105  1.00  0.00           H  
ATOM   1775  HZ  PHE B  34     188.347 131.535  40.386  1.00  0.00           H  
ATOM   1776  N   GLU B  35     184.617 127.779  34.107  1.00  0.00           N  
ATOM   1777  CA  GLU B  35     184.280 126.781  33.097  1.00  0.00           C  
ATOM   1778  C   GLU B  35     185.490 126.435  32.240  1.00  0.00           C  
ATOM   1779  O   GLU B  35     186.207 127.317  31.769  1.00  0.00           O  
ATOM   1780  CB  GLU B  35     183.141 127.285  32.208  1.00  0.00           C  
ATOM   1781  CG  GLU B  35     182.728 126.318  31.108  1.00  0.00           C  
ATOM   1782  CD  GLU B  35     181.555 126.810  30.306  1.00  0.00           C  
ATOM   1783  OE1 GLU B  35     180.873 127.693  30.768  1.00  0.00           O  
ATOM   1784  OE2 GLU B  35     181.341 126.302  29.231  1.00  0.00           O  
ATOM   1785  H   GLU B  35     185.255 128.525  33.866  1.00  0.00           H  
ATOM   1786  HA  GLU B  35     183.953 125.874  33.605  1.00  0.00           H  
ATOM   1787 1HB  GLU B  35     182.264 127.489  32.821  1.00  0.00           H  
ATOM   1788 2HB  GLU B  35     183.436 128.222  31.736  1.00  0.00           H  
ATOM   1789 1HG  GLU B  35     183.573 126.164  30.437  1.00  0.00           H  
ATOM   1790 2HG  GLU B  35     182.477 125.358  31.558  1.00  0.00           H  
ATOM   1791  N   LYS B  36     185.719 125.141  32.046  1.00  0.00           N  
ATOM   1792  CA  LYS B  36     186.830 124.692  31.218  1.00  0.00           C  
ATOM   1793  C   LYS B  36     186.333 124.027  29.942  1.00  0.00           C  
ATOM   1794  O   LYS B  36     185.318 123.330  29.944  1.00  0.00           O  
ATOM   1795  CB  LYS B  36     187.724 123.728  31.999  1.00  0.00           C  
ATOM   1796  CG  LYS B  36     188.479 124.368  33.158  1.00  0.00           C  
ATOM   1797  CD  LYS B  36     189.430 123.378  33.813  1.00  0.00           C  
ATOM   1798  CE  LYS B  36     190.211 124.026  34.946  1.00  0.00           C  
ATOM   1799  NZ  LYS B  36     191.120 123.059  35.619  1.00  0.00           N  
ATOM   1800  H   LYS B  36     185.118 124.462  32.493  1.00  0.00           H  
ATOM   1801  HA  LYS B  36     187.433 125.560  30.944  1.00  0.00           H  
ATOM   1802 1HB  LYS B  36     187.119 122.916  32.402  1.00  0.00           H  
ATOM   1803 2HB  LYS B  36     188.459 123.287  31.326  1.00  0.00           H  
ATOM   1804 1HG  LYS B  36     189.050 125.221  32.793  1.00  0.00           H  
ATOM   1805 2HG  LYS B  36     187.766 124.722  33.904  1.00  0.00           H  
ATOM   1806 1HD  LYS B  36     188.862 122.534  34.208  1.00  0.00           H  
ATOM   1807 2HD  LYS B  36     190.133 123.003  33.068  1.00  0.00           H  
ATOM   1808 1HE  LYS B  36     190.804 124.851  34.555  1.00  0.00           H  
ATOM   1809 2HE  LYS B  36     189.516 124.425  35.685  1.00  0.00           H  
ATOM   1810 1HZ  LYS B  36     191.618 123.527  36.363  1.00  0.00           H  
ATOM   1811 2HZ  LYS B  36     190.579 122.297  36.003  1.00  0.00           H  
ATOM   1812 3HZ  LYS B  36     191.782 122.695  34.948  1.00  0.00           H  
ATOM   1813  N   ARG B  37     187.063 124.251  28.857  1.00  0.00           N  
ATOM   1814  CA  ARG B  37     186.794 123.613  27.573  1.00  0.00           C  
ATOM   1815  C   ARG B  37     188.086 123.205  26.879  1.00  0.00           C  
ATOM   1816  O   ARG B  37     189.180 123.541  27.334  1.00  0.00           O  
ATOM   1817  CB  ARG B  37     186.007 124.545  26.667  1.00  0.00           C  
ATOM   1818  CG  ARG B  37     184.647 124.966  27.204  1.00  0.00           C  
ATOM   1819  CD  ARG B  37     183.897 125.786  26.219  1.00  0.00           C  
ATOM   1820  NE  ARG B  37     182.623 126.240  26.751  1.00  0.00           N  
ATOM   1821  CZ  ARG B  37     181.687 126.900  26.041  1.00  0.00           C  
ATOM   1822  NH1 ARG B  37     181.898 127.171  24.772  1.00  0.00           N  
ATOM   1823  NH2 ARG B  37     180.557 127.272  26.618  1.00  0.00           N  
ATOM   1824  H   ARG B  37     187.846 124.886  28.917  1.00  0.00           H  
ATOM   1825  HA  ARG B  37     186.198 122.717  27.751  1.00  0.00           H  
ATOM   1826 1HB  ARG B  37     186.585 125.451  26.488  1.00  0.00           H  
ATOM   1827 2HB  ARG B  37     185.845 124.065  25.702  1.00  0.00           H  
ATOM   1828 1HG  ARG B  37     184.057 124.078  27.434  1.00  0.00           H  
ATOM   1829 2HG  ARG B  37     184.783 125.558  28.111  1.00  0.00           H  
ATOM   1830 1HD  ARG B  37     184.487 126.662  25.950  1.00  0.00           H  
ATOM   1831 2HD  ARG B  37     183.701 125.193  25.328  1.00  0.00           H  
ATOM   1832  HE  ARG B  37     182.425 126.050  27.725  1.00  0.00           H  
ATOM   1833 1HH1 ARG B  37     182.760 126.886  24.331  1.00  0.00           H  
ATOM   1834 2HH1 ARG B  37     181.196 127.665  24.237  1.00  0.00           H  
ATOM   1835 1HH2 ARG B  37     180.395 127.063  27.594  1.00  0.00           H  
ATOM   1836 2HH2 ARG B  37     179.856 127.764  26.085  1.00  0.00           H  
ATOM   1837  N   ASP B  38     187.962 122.487  25.770  1.00  0.00           N  
ATOM   1838  CA  ASP B  38     189.132 121.952  25.082  1.00  0.00           C  
ATOM   1839  C   ASP B  38     190.059 123.071  24.623  1.00  0.00           C  
ATOM   1840  O   ASP B  38     189.945 123.562  23.499  1.00  0.00           O  
ATOM   1841  CB  ASP B  38     188.708 121.106  23.881  1.00  0.00           C  
ATOM   1842  CG  ASP B  38     189.876 120.377  23.229  1.00  0.00           C  
ATOM   1843  OD1 ASP B  38     190.990 120.594  23.641  1.00  0.00           O  
ATOM   1844  OD2 ASP B  38     189.641 119.611  22.325  1.00  0.00           O  
ATOM   1845  H   ASP B  38     187.039 122.300  25.400  1.00  0.00           H  
ATOM   1846  HA  ASP B  38     189.683 121.320  25.779  1.00  0.00           H  
ATOM   1847 1HB  ASP B  38     187.970 120.369  24.197  1.00  0.00           H  
ATOM   1848 2HB  ASP B  38     188.235 121.744  23.134  1.00  0.00           H  
ATOM   1849  N   GLY B  39     190.976 123.468  25.500  1.00  0.00           N  
ATOM   1850  CA  GLY B  39     192.019 124.427  25.153  1.00  0.00           C  
ATOM   1851  C   GLY B  39     191.595 125.849  25.498  1.00  0.00           C  
ATOM   1852  O   GLY B  39     192.288 126.808  25.154  1.00  0.00           O  
ATOM   1853  H   GLY B  39     190.955 123.081  26.432  1.00  0.00           H  
ATOM   1854 1HA  GLY B  39     192.936 124.176  25.687  1.00  0.00           H  
ATOM   1855 2HA  GLY B  39     192.238 124.356  24.088  1.00  0.00           H  
ATOM   1856  N   GLU B  40     190.464 125.991  26.184  1.00  0.00           N  
ATOM   1857  CA  GLU B  40     189.958 127.315  26.521  1.00  0.00           C  
ATOM   1858  C   GLU B  40     189.559 127.393  27.989  1.00  0.00           C  
ATOM   1859  O   GLU B  40     189.131 126.403  28.582  1.00  0.00           O  
ATOM   1860  CB  GLU B  40     188.759 127.669  25.637  1.00  0.00           C  
ATOM   1861  CG  GLU B  40     189.079 127.761  24.152  1.00  0.00           C  
ATOM   1862  CD  GLU B  40     187.911 128.229  23.329  1.00  0.00           C  
ATOM   1863  OE1 GLU B  40     186.862 128.441  23.889  1.00  0.00           O  
ATOM   1864  OE2 GLU B  40     188.068 128.373  22.140  1.00  0.00           O  
ATOM   1865  H   GLU B  40     189.948 125.171  26.468  1.00  0.00           H  
ATOM   1866  HA  GLU B  40     190.750 128.044  26.347  1.00  0.00           H  
ATOM   1867 1HB  GLU B  40     187.979 126.919  25.766  1.00  0.00           H  
ATOM   1868 2HB  GLU B  40     188.347 128.628  25.950  1.00  0.00           H  
ATOM   1869 1HG  GLU B  40     189.909 128.453  24.011  1.00  0.00           H  
ATOM   1870 2HG  GLU B  40     189.397 126.780  23.798  1.00  0.00           H  
ATOM   1871  N   LEU B  41     189.700 128.579  28.573  1.00  0.00           N  
ATOM   1872  CA  LEU B  41     189.305 128.812  29.957  1.00  0.00           C  
ATOM   1873  C   LEU B  41     188.394 130.028  30.072  1.00  0.00           C  
ATOM   1874  O   LEU B  41     188.728 131.112  29.596  1.00  0.00           O  
ATOM   1875  CB  LEU B  41     190.546 129.009  30.836  1.00  0.00           C  
ATOM   1876  CG  LEU B  41     190.277 129.478  32.272  1.00  0.00           C  
ATOM   1877  CD1 LEU B  41     189.545 128.382  33.035  1.00  0.00           C  
ATOM   1878  CD2 LEU B  41     191.594 129.829  32.947  1.00  0.00           C  
ATOM   1879  H   LEU B  41     190.091 129.345  28.042  1.00  0.00           H  
ATOM   1880  HA  LEU B  41     188.765 127.935  30.315  1.00  0.00           H  
ATOM   1881 1HB  LEU B  41     191.086 128.065  30.892  1.00  0.00           H  
ATOM   1882 2HB  LEU B  41     191.194 129.746  30.363  1.00  0.00           H  
ATOM   1883  HG  LEU B  41     189.633 130.357  32.252  1.00  0.00           H  
ATOM   1884 1HD1 LEU B  41     189.353 128.716  34.055  1.00  0.00           H  
ATOM   1885 2HD1 LEU B  41     188.598 128.165  32.541  1.00  0.00           H  
ATOM   1886 3HD1 LEU B  41     190.159 127.482  33.057  1.00  0.00           H  
ATOM   1887 1HD2 LEU B  41     191.402 130.163  33.967  1.00  0.00           H  
ATOM   1888 2HD2 LEU B  41     192.238 128.950  32.968  1.00  0.00           H  
ATOM   1889 3HD2 LEU B  41     192.087 130.626  32.390  1.00  0.00           H  
ATOM   1890  N   THR B  42     187.243 129.843  30.707  1.00  0.00           N  
ATOM   1891  CA  THR B  42     186.302 130.941  30.905  1.00  0.00           C  
ATOM   1892  C   THR B  42     186.065 131.200  32.387  1.00  0.00           C  
ATOM   1893  O   THR B  42     185.745 130.285  33.146  1.00  0.00           O  
ATOM   1894  CB  THR B  42     184.958 130.653  30.210  1.00  0.00           C  
ATOM   1895  OG1 THR B  42     185.170 130.495  28.801  1.00  0.00           O  
ATOM   1896  CG2 THR B  42     183.980 131.794  30.447  1.00  0.00           C  
ATOM   1897  H   THR B  42     187.016 128.928  31.070  1.00  0.00           H  
ATOM   1898  HA  THR B  42     186.726 131.843  30.466  1.00  0.00           H  
ATOM   1899  HB  THR B  42     184.534 129.730  30.606  1.00  0.00           H  
ATOM   1900  HG1 THR B  42     185.680 129.697  28.643  1.00  0.00           H  
ATOM   1901 1HG2 THR B  42     183.036 131.573  29.949  1.00  0.00           H  
ATOM   1902 2HG2 THR B  42     183.808 131.909  31.517  1.00  0.00           H  
ATOM   1903 3HG2 THR B  42     184.395 132.717  30.045  1.00  0.00           H  
ATOM   1904  N   ILE B  43     186.235 132.452  32.798  1.00  0.00           N  
ATOM   1905  CA  ILE B  43     186.011 132.827  34.189  1.00  0.00           C  
ATOM   1906  C   ILE B  43     185.029 133.986  34.298  1.00  0.00           C  
ATOM   1907  O   ILE B  43     185.196 135.013  33.639  1.00  0.00           O  
ATOM   1908  CB  ILE B  43     187.335 133.211  34.875  1.00  0.00           C  
ATOM   1909  CG1 ILE B  43     188.339 132.059  34.779  1.00  0.00           C  
ATOM   1910  CG2 ILE B  43     187.091 133.589  36.328  1.00  0.00           C  
ATOM   1911  CD1 ILE B  43     189.723 132.412  35.275  1.00  0.00           C  
ATOM   1912  H   ILE B  43     186.535 133.151  32.134  1.00  0.00           H  
ATOM   1913  HA  ILE B  43     185.588 131.973  34.714  1.00  0.00           H  
ATOM   1914  HB  ILE B  43     187.780 134.060  34.358  1.00  0.00           H  
ATOM   1915 1HG1 ILE B  43     187.975 131.211  35.358  1.00  0.00           H  
ATOM   1916 2HG1 ILE B  43     188.422 131.734  33.742  1.00  0.00           H  
ATOM   1917 1HG2 ILE B  43     188.038 133.857  36.797  1.00  0.00           H  
ATOM   1918 2HG2 ILE B  43     186.411 134.439  36.373  1.00  0.00           H  
ATOM   1919 3HG2 ILE B  43     186.651 132.743  36.855  1.00  0.00           H  
ATOM   1920 1HD1 ILE B  43     190.377 131.546  35.175  1.00  0.00           H  
ATOM   1921 2HD1 ILE B  43     190.121 133.238  34.685  1.00  0.00           H  
ATOM   1922 3HD1 ILE B  43     189.669 132.707  36.322  1.00  0.00           H  
ATOM   1923  N   GLU B  44     184.006 133.824  35.130  1.00  0.00           N  
ATOM   1924  CA  GLU B  44     183.042 134.896  35.349  1.00  0.00           C  
ATOM   1925  C   GLU B  44     183.129 135.434  36.771  1.00  0.00           C  
ATOM   1926  O   GLU B  44     183.001 134.681  37.736  1.00  0.00           O  
ATOM   1927  CB  GLU B  44     181.622 134.402  35.067  1.00  0.00           C  
ATOM   1928  CG  GLU B  44     180.545 135.470  35.201  1.00  0.00           C  
ATOM   1929  CD  GLU B  44     179.174 134.965  34.850  1.00  0.00           C  
ATOM   1930  OE1 GLU B  44     179.036 133.788  34.617  1.00  0.00           O  
ATOM   1931  OE2 GLU B  44     178.262 135.759  34.814  1.00  0.00           O  
ATOM   1932  H   GLU B  44     183.907 132.953  35.631  1.00  0.00           H  
ATOM   1933  HA  GLU B  44     183.270 135.713  34.663  1.00  0.00           H  
ATOM   1934 1HB  GLU B  44     181.570 134.000  34.054  1.00  0.00           H  
ATOM   1935 2HB  GLU B  44     181.376 133.591  35.753  1.00  0.00           H  
ATOM   1936 1HG  GLU B  44     180.535 135.832  36.229  1.00  0.00           H  
ATOM   1937 2HG  GLU B  44     180.797 136.308  34.552  1.00  0.00           H  
ATOM   1938  N   VAL B  45     183.353 136.739  36.902  1.00  0.00           N  
ATOM   1939  CA  VAL B  45     183.509 137.341  38.222  1.00  0.00           C  
ATOM   1940  C   VAL B  45     182.514 138.476  38.429  1.00  0.00           C  
ATOM   1941  O   VAL B  45     182.325 139.320  37.555  1.00  0.00           O  
ATOM   1942  CB  VAL B  45     184.941 137.880  38.398  1.00  0.00           C  
ATOM   1943  CG1 VAL B  45     185.137 138.420  39.806  1.00  0.00           C  
ATOM   1944  CG2 VAL B  45     185.948 136.779  38.098  1.00  0.00           C  
ATOM   1945  H   VAL B  45     183.429 137.316  36.077  1.00  0.00           H  
ATOM   1946  HA  VAL B  45     183.328 136.575  38.976  1.00  0.00           H  
ATOM   1947  HB  VAL B  45     185.094 138.711  37.710  1.00  0.00           H  
ATOM   1948 1HG1 VAL B  45     186.154 138.797  39.914  1.00  0.00           H  
ATOM   1949 2HG1 VAL B  45     184.429 139.230  39.987  1.00  0.00           H  
ATOM   1950 3HG1 VAL B  45     184.968 137.623  40.529  1.00  0.00           H  
ATOM   1951 1HG2 VAL B  45     186.959 137.167  38.224  1.00  0.00           H  
ATOM   1952 2HG2 VAL B  45     185.790 135.946  38.782  1.00  0.00           H  
ATOM   1953 3HG2 VAL B  45     185.817 136.436  37.072  1.00  0.00           H  
ATOM   1954  N   LYS B  46     181.882 138.495  39.599  1.00  0.00           N  
ATOM   1955  CA  LYS B  46     180.997 139.592  39.969  1.00  0.00           C  
ATOM   1956  C   LYS B  46     181.704 140.586  40.882  1.00  0.00           C  
ATOM   1957  O   LYS B  46     182.637 140.224  41.601  1.00  0.00           O  
ATOM   1958  CB  LYS B  46     179.736 139.056  40.651  1.00  0.00           C  
ATOM   1959  CG  LYS B  46     178.858 138.191  39.757  1.00  0.00           C  
ATOM   1960  CD  LYS B  46     177.580 137.779  40.472  1.00  0.00           C  
ATOM   1961  CE  LYS B  46     176.758 136.816  39.627  1.00  0.00           C  
ATOM   1962  NZ  LYS B  46     175.595 136.271  40.377  1.00  0.00           N  
ATOM   1963  H   LYS B  46     182.023 137.734  40.248  1.00  0.00           H  
ATOM   1964  HA  LYS B  46     180.705 140.122  39.063  1.00  0.00           H  
ATOM   1965 1HB  LYS B  46     180.017 138.463  41.521  1.00  0.00           H  
ATOM   1966 2HB  LYS B  46     179.132 139.891  41.007  1.00  0.00           H  
ATOM   1967 1HG  LYS B  46     178.598 138.747  38.855  1.00  0.00           H  
ATOM   1968 2HG  LYS B  46     179.406 137.296  39.465  1.00  0.00           H  
ATOM   1969 1HD  LYS B  46     177.831 137.297  41.418  1.00  0.00           H  
ATOM   1970 2HD  LYS B  46     176.980 138.665  40.681  1.00  0.00           H  
ATOM   1971 1HE  LYS B  46     176.395 137.330  38.739  1.00  0.00           H  
ATOM   1972 2HE  LYS B  46     177.389 135.985  39.305  1.00  0.00           H  
ATOM   1973 1HZ  LYS B  46     175.077 135.637  39.783  1.00  0.00           H  
ATOM   1974 2HZ  LYS B  46     175.923 135.774  41.194  1.00  0.00           H  
ATOM   1975 3HZ  LYS B  46     174.993 137.030  40.663  1.00  0.00           H  
ATOM   1976  N   ASN B  47     181.249 141.837  40.856  1.00  0.00           N  
ATOM   1977  CA  ASN B  47     181.751 142.873  41.751  1.00  0.00           C  
ATOM   1978  C   ASN B  47     183.264 143.007  41.642  1.00  0.00           C  
ATOM   1979  O   ASN B  47     183.953 143.148  42.652  1.00  0.00           O  
ATOM   1980  CB  ASN B  47     181.342 142.585  43.184  1.00  0.00           C  
ATOM   1981  CG  ASN B  47     179.851 142.592  43.371  1.00  0.00           C  
ATOM   1982  OD1 ASN B  47     179.138 143.386  42.748  1.00  0.00           O  
ATOM   1983  ND2 ASN B  47     179.365 141.723  44.220  1.00  0.00           N  
ATOM   1984  H   ASN B  47     180.515 142.076  40.204  1.00  0.00           H  
ATOM   1985  HA  ASN B  47     181.317 143.828  41.452  1.00  0.00           H  
ATOM   1986 1HB  ASN B  47     181.729 141.610  43.484  1.00  0.00           H  
ATOM   1987 2HB  ASN B  47     181.783 143.330  43.844  1.00  0.00           H  
ATOM   1988 1HD2 ASN B  47     178.378 141.683  44.385  1.00  0.00           H  
ATOM   1989 2HD2 ASN B  47     179.978 141.098  44.704  1.00  0.00           H  
ATOM   1990  N   LEU B  48     183.778 142.974  40.417  1.00  0.00           N  
ATOM   1991  CA  LEU B  48     185.213 143.094  40.195  1.00  0.00           C  
ATOM   1992  C   LEU B  48     185.594 144.517  39.809  1.00  0.00           C  
ATOM   1993  O   LEU B  48     185.062 145.076  38.850  1.00  0.00           O  
ATOM   1994  CB  LEU B  48     185.661 142.122  39.096  1.00  0.00           C  
ATOM   1995  CG  LEU B  48     187.158 142.141  38.762  1.00  0.00           C  
ATOM   1996  CD1 LEU B  48     187.951 141.623  39.954  1.00  0.00           C  
ATOM   1997  CD2 LEU B  48     187.413 141.292  37.525  1.00  0.00           C  
ATOM   1998  H   LEU B  48     183.162 142.858  39.625  1.00  0.00           H  
ATOM   1999  HA  LEU B  48     185.729 142.838  41.121  1.00  0.00           H  
ATOM   2000 1HB  LEU B  48     185.402 141.110  39.400  1.00  0.00           H  
ATOM   2001 2HB  LEU B  48     185.115 142.356  38.182  1.00  0.00           H  
ATOM   2002  HG  LEU B  48     187.476 143.166  38.570  1.00  0.00           H  
ATOM   2003 1HD1 LEU B  48     189.015 141.636  39.717  1.00  0.00           H  
ATOM   2004 2HD1 LEU B  48     187.765 142.259  40.819  1.00  0.00           H  
ATOM   2005 3HD1 LEU B  48     187.643 140.603  40.180  1.00  0.00           H  
ATOM   2006 1HD2 LEU B  48     188.477 141.305  37.287  1.00  0.00           H  
ATOM   2007 2HD2 LEU B  48     187.097 140.266  37.716  1.00  0.00           H  
ATOM   2008 3HD2 LEU B  48     186.848 141.695  36.684  1.00  0.00           H  
ATOM   2009  N   HIS B  49     186.528 145.093  40.559  1.00  0.00           N  
ATOM   2010  CA  HIS B  49     187.004 146.446  40.292  1.00  0.00           C  
ATOM   2011  C   HIS B  49     187.907 146.479  39.065  1.00  0.00           C  
ATOM   2012  O   HIS B  49     188.648 145.529  38.809  1.00  0.00           O  
ATOM   2013  CB  HIS B  49     187.757 147.004  41.503  1.00  0.00           C  
ATOM   2014  CG  HIS B  49     186.885 147.240  42.697  1.00  0.00           C  
ATOM   2015  ND1 HIS B  49     185.963 148.264  42.754  1.00  0.00           N  
ATOM   2016  CD2 HIS B  49     186.794 146.585  43.879  1.00  0.00           C  
ATOM   2017  CE1 HIS B  49     185.342 148.228  43.921  1.00  0.00           C  
ATOM   2018  NE2 HIS B  49     185.828 147.220  44.621  1.00  0.00           N  
ATOM   2019  H   HIS B  49     186.927 144.580  41.331  1.00  0.00           H  
ATOM   2020  HA  HIS B  49     186.154 147.097  40.091  1.00  0.00           H  
ATOM   2021 1HB  HIS B  49     188.549 146.311  41.791  1.00  0.00           H  
ATOM   2022 2HB  HIS B  49     188.229 147.948  41.235  1.00  0.00           H  
ATOM   2023  HD2 HIS B  49     187.379 145.717  44.185  1.00  0.00           H  
ATOM   2024  HE1 HIS B  49     184.561 148.914  44.249  1.00  0.00           H  
ATOM   2025  HE2 HIS B  49     185.540 146.953  45.551  1.00  0.00           H  
ATOM   2026  N   GLU B  50     187.844 147.578  38.315  1.00  0.00           N  
ATOM   2027  CA  GLU B  50     188.597 147.723  37.075  1.00  0.00           C  
ATOM   2028  C   GLU B  50     190.089 147.539  37.313  1.00  0.00           C  
ATOM   2029  O   GLU B  50     190.792 146.981  36.469  1.00  0.00           O  
ATOM   2030  CB  GLU B  50     188.337 149.097  36.452  1.00  0.00           C  
ATOM   2031  CG  GLU B  50     188.942 149.284  35.068  1.00  0.00           C  
ATOM   2032  CD  GLU B  50     188.517 150.568  34.412  1.00  0.00           C  
ATOM   2033  OE1 GLU B  50     187.857 151.350  35.053  1.00  0.00           O  
ATOM   2034  OE2 GLU B  50     188.852 150.767  33.268  1.00  0.00           O  
ATOM   2035  H   GLU B  50     187.250 148.337  38.612  1.00  0.00           H  
ATOM   2036  HA  GLU B  50     188.265 146.955  36.375  1.00  0.00           H  
ATOM   2037 1HB  GLU B  50     187.262 149.263  36.372  1.00  0.00           H  
ATOM   2038 2HB  GLU B  50     188.741 149.874  37.101  1.00  0.00           H  
ATOM   2039 1HG  GLU B  50     190.028 149.275  35.154  1.00  0.00           H  
ATOM   2040 2HG  GLU B  50     188.648 148.446  34.438  1.00  0.00           H  
ATOM   2041  N   LYS B  51     190.577 148.016  38.455  1.00  0.00           N  
ATOM   2042  CA  LYS B  51     191.992 147.909  38.785  1.00  0.00           C  
ATOM   2043  C   LYS B  51     192.421 146.453  38.901  1.00  0.00           C  
ATOM   2044  O   LYS B  51     193.526 146.087  38.498  1.00  0.00           O  
ATOM   2045  CB  LYS B  51     192.295 148.651  40.088  1.00  0.00           C  
ATOM   2046  CG  LYS B  51     192.213 150.168  39.981  1.00  0.00           C  
ATOM   2047  CD  LYS B  51     192.508 150.833  41.317  1.00  0.00           C  
ATOM   2048  CE  LYS B  51     192.418 152.349  41.214  1.00  0.00           C  
ATOM   2049  NZ  LYS B  51     192.667 153.011  42.523  1.00  0.00           N  
ATOM   2050  H   LYS B  51     189.952 148.459  39.113  1.00  0.00           H  
ATOM   2051  HA  LYS B  51     192.571 148.370  37.985  1.00  0.00           H  
ATOM   2052 1HB  LYS B  51     191.596 148.332  40.860  1.00  0.00           H  
ATOM   2053 2HB  LYS B  51     193.299 148.394  40.428  1.00  0.00           H  
ATOM   2054 1HG  LYS B  51     192.934 150.521  39.242  1.00  0.00           H  
ATOM   2055 2HG  LYS B  51     191.214 150.456  39.654  1.00  0.00           H  
ATOM   2056 1HD  LYS B  51     191.793 150.485  42.063  1.00  0.00           H  
ATOM   2057 2HD  LYS B  51     193.511 150.561  41.645  1.00  0.00           H  
ATOM   2058 1HE  LYS B  51     193.150 152.709  40.493  1.00  0.00           H  
ATOM   2059 2HE  LYS B  51     191.426 152.631  40.862  1.00  0.00           H  
ATOM   2060 1HZ  LYS B  51     192.597 154.013  42.412  1.00  0.00           H  
ATOM   2061 2HZ  LYS B  51     191.981 152.699  43.195  1.00  0.00           H  
ATOM   2062 3HZ  LYS B  51     193.592 152.773  42.851  1.00  0.00           H  
ATOM   2063  N   ASP B  52     191.538 145.624  39.451  1.00  0.00           N  
ATOM   2064  CA  ASP B  52     191.811 144.200  39.603  1.00  0.00           C  
ATOM   2065  C   ASP B  52     191.576 143.451  38.297  1.00  0.00           C  
ATOM   2066  O   ASP B  52     192.260 142.471  38.003  1.00  0.00           O  
ATOM   2067  CB  ASP B  52     190.935 143.601  40.706  1.00  0.00           C  
ATOM   2068  CG  ASP B  52     191.291 144.121  42.093  1.00  0.00           C  
ATOM   2069  OD1 ASP B  52     192.313 143.734  42.607  1.00  0.00           O  
ATOM   2070  OD2 ASP B  52     190.536 144.900  42.624  1.00  0.00           O  
ATOM   2071  H   ASP B  52     190.654 145.991  39.772  1.00  0.00           H  
ATOM   2072  HA  ASP B  52     192.858 144.077  39.889  1.00  0.00           H  
ATOM   2073 1HB  ASP B  52     189.889 143.830  40.505  1.00  0.00           H  
ATOM   2074 2HB  ASP B  52     191.039 142.515  40.704  1.00  0.00           H  
ATOM   2075  N   LEU B  53     190.608 143.922  37.516  1.00  0.00           N  
ATOM   2076  CA  LEU B  53     190.363 143.387  36.182  1.00  0.00           C  
ATOM   2077  C   LEU B  53     191.613 143.472  35.317  1.00  0.00           C  
ATOM   2078  O   LEU B  53     192.009 142.491  34.687  1.00  0.00           O  
ATOM   2079  CB  LEU B  53     189.215 144.149  35.508  1.00  0.00           C  
ATOM   2080  CG  LEU B  53     188.683 143.535  34.207  1.00  0.00           C  
ATOM   2081  CD1 LEU B  53     187.201 143.855  34.062  1.00  0.00           C  
ATOM   2082  CD2 LEU B  53     189.477 144.076  33.027  1.00  0.00           C  
ATOM   2083  H   LEU B  53     190.029 144.679  37.853  1.00  0.00           H  
ATOM   2084  HA  LEU B  53     190.086 142.336  36.276  1.00  0.00           H  
ATOM   2085 1HB  LEU B  53     188.383 144.214  36.208  1.00  0.00           H  
ATOM   2086 2HB  LEU B  53     189.554 145.160  35.283  1.00  0.00           H  
ATOM   2087  HG  LEU B  53     188.787 142.450  34.247  1.00  0.00           H  
ATOM   2088 1HD1 LEU B  53     186.823 143.419  33.138  1.00  0.00           H  
ATOM   2089 2HD1 LEU B  53     186.655 143.440  34.909  1.00  0.00           H  
ATOM   2090 3HD1 LEU B  53     187.064 144.936  34.036  1.00  0.00           H  
ATOM   2091 1HD2 LEU B  53     189.099 143.639  32.103  1.00  0.00           H  
ATOM   2092 2HD2 LEU B  53     189.372 145.161  32.985  1.00  0.00           H  
ATOM   2093 3HD2 LEU B  53     190.529 143.818  33.148  1.00  0.00           H  
ATOM   2094  N   GLN B  54     192.232 144.648  35.301  1.00  0.00           N  
ATOM   2095  CA  GLN B  54     193.440 144.875  34.518  1.00  0.00           C  
ATOM   2096  C   GLN B  54     194.605 144.048  35.048  1.00  0.00           C  
ATOM   2097  O   GLN B  54     195.387 143.498  34.272  1.00  0.00           O  
ATOM   2098  CB  GLN B  54     193.810 146.361  34.522  1.00  0.00           C  
ATOM   2099  CG  GLN B  54     192.873 147.237  33.707  1.00  0.00           C  
ATOM   2100  CD  GLN B  54     192.957 146.948  32.221  1.00  0.00           C  
ATOM   2101  OE1 GLN B  54     194.032 147.025  31.619  1.00  0.00           O  
ATOM   2102  NE2 GLN B  54     191.821 146.613  31.619  1.00  0.00           N  
ATOM   2103  H   GLN B  54     191.855 145.408  35.847  1.00  0.00           H  
ATOM   2104  HA  GLN B  54     193.246 144.575  33.487  1.00  0.00           H  
ATOM   2105 1HB  GLN B  54     193.812 146.732  35.546  1.00  0.00           H  
ATOM   2106 2HB  GLN B  54     194.817 146.486  34.126  1.00  0.00           H  
ATOM   2107 1HG  GLN B  54     191.849 147.057  34.033  1.00  0.00           H  
ATOM   2108 2HG  GLN B  54     193.138 148.282  33.868  1.00  0.00           H  
ATOM   2109 1HE2 GLN B  54     191.815 146.412  30.638  1.00  0.00           H  
ATOM   2110 2HE2 GLN B  54     190.972 146.563  32.145  1.00  0.00           H  
ATOM   2111  N   LEU B  55     194.707 143.951  36.373  1.00  0.00           N  
ATOM   2112  CA  LEU B  55     195.776 143.189  37.007  1.00  0.00           C  
ATOM   2113  C   LEU B  55     195.684 141.710  36.652  1.00  0.00           C  
ATOM   2114  O   LEU B  55     196.688 141.075  36.330  1.00  0.00           O  
ATOM   2115  CB  LEU B  55     195.718 143.362  38.530  1.00  0.00           C  
ATOM   2116  CG  LEU B  55     196.806 142.627  39.324  1.00  0.00           C  
ATOM   2117  CD1 LEU B  55     198.165 143.234  39.006  1.00  0.00           C  
ATOM   2118  CD2 LEU B  55     196.499 142.721  40.811  1.00  0.00           C  
ATOM   2119  H   LEU B  55     194.023 144.410  36.956  1.00  0.00           H  
ATOM   2120  HA  LEU B  55     196.732 143.568  36.644  1.00  0.00           H  
ATOM   2121 1HB  LEU B  55     195.798 144.422  38.763  1.00  0.00           H  
ATOM   2122 2HB  LEU B  55     194.751 143.005  38.884  1.00  0.00           H  
ATOM   2123  HG  LEU B  55     196.830 141.579  39.024  1.00  0.00           H  
ATOM   2124 1HD1 LEU B  55     198.938 142.712  39.570  1.00  0.00           H  
ATOM   2125 2HD1 LEU B  55     198.367 143.135  37.939  1.00  0.00           H  
ATOM   2126 3HD1 LEU B  55     198.166 144.288  39.280  1.00  0.00           H  
ATOM   2127 1HD2 LEU B  55     197.272 142.198  41.376  1.00  0.00           H  
ATOM   2128 2HD2 LEU B  55     196.476 143.769  41.113  1.00  0.00           H  
ATOM   2129 3HD2 LEU B  55     195.530 142.264  41.013  1.00  0.00           H  
ATOM   2130  N   ILE B  56     194.468 141.173  36.705  1.00  0.00           N  
ATOM   2131  CA  ILE B  56     194.219 139.785  36.335  1.00  0.00           C  
ATOM   2132  C   ILE B  56     194.552 139.537  34.869  1.00  0.00           C  
ATOM   2133  O   ILE B  56     195.180 138.535  34.531  1.00  0.00           O  
ATOM   2134  CB  ILE B  56     192.752 139.401  36.599  1.00  0.00           C  
ATOM   2135  CG1 ILE B  56     192.465 139.390  38.104  1.00  0.00           C  
ATOM   2136  CG2 ILE B  56     192.437 138.046  35.985  1.00  0.00           C  
ATOM   2137  CD1 ILE B  56     190.993 139.368  38.445  1.00  0.00           C  
ATOM   2138  H   ILE B  56     193.690 141.743  37.007  1.00  0.00           H  
ATOM   2139  HA  ILE B  56     194.857 139.144  36.943  1.00  0.00           H  
ATOM   2140  HB  ILE B  56     192.094 140.151  36.159  1.00  0.00           H  
ATOM   2141 1HG1 ILE B  56     192.935 138.518  38.556  1.00  0.00           H  
ATOM   2142 2HG1 ILE B  56     192.907 140.275  38.564  1.00  0.00           H  
ATOM   2143 1HG2 ILE B  56     191.396 137.790  36.182  1.00  0.00           H  
ATOM   2144 2HG2 ILE B  56     192.602 138.087  34.909  1.00  0.00           H  
ATOM   2145 3HG2 ILE B  56     193.085 137.287  36.423  1.00  0.00           H  
ATOM   2146 1HD1 ILE B  56     190.870 139.361  39.528  1.00  0.00           H  
ATOM   2147 2HD1 ILE B  56     190.509 140.253  38.030  1.00  0.00           H  
ATOM   2148 3HD1 ILE B  56     190.536 138.473  38.024  1.00  0.00           H  
ATOM   2149  N   LEU B  57     194.136 140.460  34.005  1.00  0.00           N  
ATOM   2150  CA  LEU B  57     194.379 140.337  32.573  1.00  0.00           C  
ATOM   2151  C   LEU B  57     195.868 140.365  32.262  1.00  0.00           C  
ATOM   2152  O   LEU B  57     196.353 139.582  31.443  1.00  0.00           O  
ATOM   2153  CB  LEU B  57     193.672 141.469  31.817  1.00  0.00           C  
ATOM   2154  CG  LEU B  57     193.876 141.483  30.297  1.00  0.00           C  
ATOM   2155  CD1 LEU B  57     193.483 140.130  29.719  1.00  0.00           C  
ATOM   2156  CD2 LEU B  57     193.047 142.602  29.683  1.00  0.00           C  
ATOM   2157  H   LEU B  57     193.639 141.270  34.347  1.00  0.00           H  
ATOM   2158  HA  LEU B  57     193.971 139.384  32.234  1.00  0.00           H  
ATOM   2159 1HB  LEU B  57     192.602 141.399  32.007  1.00  0.00           H  
ATOM   2160 2HB  LEU B  57     194.027 142.423  32.208  1.00  0.00           H  
ATOM   2161  HG  LEU B  57     194.930 141.648  30.072  1.00  0.00           H  
ATOM   2162 1HD1 LEU B  57     193.628 140.140  28.639  1.00  0.00           H  
ATOM   2163 2HD1 LEU B  57     194.104 139.351  30.161  1.00  0.00           H  
ATOM   2164 3HD1 LEU B  57     192.435 139.930  29.942  1.00  0.00           H  
ATOM   2165 1HD2 LEU B  57     193.193 142.612  28.602  1.00  0.00           H  
ATOM   2166 2HD2 LEU B  57     191.993 142.437  29.906  1.00  0.00           H  
ATOM   2167 3HD2 LEU B  57     193.361 143.558  30.101  1.00  0.00           H  
ATOM   2168  N   GLU B  58     196.592 141.267  32.920  1.00  0.00           N  
ATOM   2169  CA  GLU B  58     198.037 141.359  32.751  1.00  0.00           C  
ATOM   2170  C   GLU B  58     198.734 140.108  33.268  1.00  0.00           C  
ATOM   2171  O   GLU B  58     199.717 139.653  32.684  1.00  0.00           O  
ATOM   2172  CB  GLU B  58     198.581 142.593  33.473  1.00  0.00           C  
ATOM   2173  CG  GLU B  58     198.177 143.919  32.844  1.00  0.00           C  
ATOM   2174  CD  GLU B  58     198.681 145.109  33.613  1.00  0.00           C  
ATOM   2175  OE1 GLU B  58     199.233 144.919  34.671  1.00  0.00           O  
ATOM   2176  OE2 GLU B  58     198.514 146.209  33.142  1.00  0.00           O  
ATOM   2177  H   GLU B  58     196.129 141.901  33.556  1.00  0.00           H  
ATOM   2178  HA  GLU B  58     198.255 141.455  31.687  1.00  0.00           H  
ATOM   2179 1HB  GLU B  58     198.233 142.593  34.506  1.00  0.00           H  
ATOM   2180 2HB  GLU B  58     199.670 142.551  33.495  1.00  0.00           H  
ATOM   2181 1HG  GLU B  58     198.572 143.963  31.830  1.00  0.00           H  
ATOM   2182 2HG  GLU B  58     197.091 143.965  32.785  1.00  0.00           H  
ATOM   2183  N   LEU B  59     198.217 139.559  34.362  1.00  0.00           N  
ATOM   2184  CA  LEU B  59     198.670 138.260  34.849  1.00  0.00           C  
ATOM   2185  C   LEU B  59     198.434 137.170  33.812  1.00  0.00           C  
ATOM   2186  O   LEU B  59     199.314 136.352  33.546  1.00  0.00           O  
ATOM   2187  CB  LEU B  59     197.945 137.900  36.152  1.00  0.00           C  
ATOM   2188  CG  LEU B  59     198.253 136.510  36.722  1.00  0.00           C  
ATOM   2189  CD1 LEU B  59     199.703 136.461  37.186  1.00  0.00           C  
ATOM   2190  CD2 LEU B  59     197.301 136.209  37.870  1.00  0.00           C  
ATOM   2191  H   LEU B  59     197.495 140.050  34.870  1.00  0.00           H  
ATOM   2192  HA  LEU B  59     199.743 138.315  35.032  1.00  0.00           H  
ATOM   2193 1HB  LEU B  59     198.209 138.635  36.910  1.00  0.00           H  
ATOM   2194 2HB  LEU B  59     196.870 137.957  35.979  1.00  0.00           H  
ATOM   2195  HG  LEU B  59     198.128 135.760  35.941  1.00  0.00           H  
ATOM   2196 1HD1 LEU B  59     199.922 135.473  37.591  1.00  0.00           H  
ATOM   2197 2HD1 LEU B  59     200.362 136.660  36.342  1.00  0.00           H  
ATOM   2198 3HD1 LEU B  59     199.863 137.213  37.958  1.00  0.00           H  
ATOM   2199 1HD2 LEU B  59     197.520 135.221  38.275  1.00  0.00           H  
ATOM   2200 2HD2 LEU B  59     197.427 136.958  38.652  1.00  0.00           H  
ATOM   2201 3HD2 LEU B  59     196.274 136.233  37.506  1.00  0.00           H  
ATOM   2202  N   ILE B  60     197.239 137.158  33.225  1.00  0.00           N  
ATOM   2203  CA  ILE B  60     196.902 136.169  32.206  1.00  0.00           C  
ATOM   2204  C   ILE B  60     197.843 136.266  31.014  1.00  0.00           C  
ATOM   2205  O   ILE B  60     198.334 135.254  30.514  1.00  0.00           O  
ATOM   2206  CB  ILE B  60     195.449 136.343  31.729  1.00  0.00           C  
ATOM   2207  CG1 ILE B  60     194.471 135.943  32.837  1.00  0.00           C  
ATOM   2208  CG2 ILE B  60     195.199 135.523  30.473  1.00  0.00           C  
ATOM   2209  CD1 ILE B  60     193.051 136.401  32.593  1.00  0.00           C  
ATOM   2210  H   ILE B  60     196.550 137.848  33.488  1.00  0.00           H  
ATOM   2211  HA  ILE B  60     197.005 135.176  32.641  1.00  0.00           H  
ATOM   2212  HB  ILE B  60     195.262 137.394  31.508  1.00  0.00           H  
ATOM   2213 1HG1 ILE B  60     194.467 134.859  32.944  1.00  0.00           H  
ATOM   2214 2HG1 ILE B  60     194.806 136.363  33.786  1.00  0.00           H  
ATOM   2215 1HG2 ILE B  60     194.167 135.657  30.149  1.00  0.00           H  
ATOM   2216 2HG2 ILE B  60     195.873 135.854  29.683  1.00  0.00           H  
ATOM   2217 3HG2 ILE B  60     195.379 134.469  30.685  1.00  0.00           H  
ATOM   2218 1HD1 ILE B  60     192.419 136.080  33.421  1.00  0.00           H  
ATOM   2219 2HD1 ILE B  60     193.027 137.488  32.518  1.00  0.00           H  
ATOM   2220 3HD1 ILE B  60     192.683 135.964  31.666  1.00  0.00           H  
ATOM   2221  N   GLU B  61     198.092 137.491  30.560  1.00  0.00           N  
ATOM   2222  CA  GLU B  61     198.992 137.727  29.438  1.00  0.00           C  
ATOM   2223  C   GLU B  61     200.390 137.200  29.733  1.00  0.00           C  
ATOM   2224  O   GLU B  61     201.021 136.575  28.881  1.00  0.00           O  
ATOM   2225  CB  GLU B  61     199.057 139.221  29.112  1.00  0.00           C  
ATOM   2226  CG  GLU B  61     197.784 139.788  28.499  1.00  0.00           C  
ATOM   2227  CD  GLU B  61     197.780 141.290  28.444  1.00  0.00           C  
ATOM   2228  OE1 GLU B  61     198.708 141.886  28.935  1.00  0.00           O  
ATOM   2229  OE2 GLU B  61     196.847 141.842  27.910  1.00  0.00           O  
ATOM   2230  H   GLU B  61     197.644 138.279  31.006  1.00  0.00           H  
ATOM   2231  HA  GLU B  61     198.605 137.197  28.567  1.00  0.00           H  
ATOM   2232 1HB  GLU B  61     199.269 139.783  30.022  1.00  0.00           H  
ATOM   2233 2HB  GLU B  61     199.875 139.406  28.415  1.00  0.00           H  
ATOM   2234 1HG  GLU B  61     197.676 139.398  27.487  1.00  0.00           H  
ATOM   2235 2HG  GLU B  61     196.930 139.448  29.083  1.00  0.00           H  
ATOM   2236  N   ALA B  62     200.870 137.456  30.948  1.00  0.00           N  
ATOM   2237  CA  ALA B  62     202.191 137.002  31.370  1.00  0.00           C  
ATOM   2238  C   ALA B  62     202.245 135.484  31.466  1.00  0.00           C  
ATOM   2239  O   ALA B  62     203.255 134.866  31.129  1.00  0.00           O  
ATOM   2240  CB  ALA B  62     202.567 137.630  32.704  1.00  0.00           C  
ATOM   2241  H   ALA B  62     200.300 137.981  31.596  1.00  0.00           H  
ATOM   2242  HA  ALA B  62     202.922 137.329  30.630  1.00  0.00           H  
ATOM   2243 1HB  ALA B  62     203.554 137.280  33.005  1.00  0.00           H  
ATOM   2244 2HB  ALA B  62     202.582 138.715  32.604  1.00  0.00           H  
ATOM   2245 3HB  ALA B  62     201.836 137.345  33.459  1.00  0.00           H  
ATOM   2246  N   LEU B  63     201.156 134.879  31.926  1.00  0.00           N  
ATOM   2247  CA  LEU B  63     201.080 133.426  32.040  1.00  0.00           C  
ATOM   2248  C   LEU B  63     200.815 132.780  30.688  1.00  0.00           C  
ATOM   2249  O   LEU B  63     201.248 131.656  30.431  1.00  0.00           O  
ATOM   2250  CB  LEU B  63     199.977 133.028  33.028  1.00  0.00           C  
ATOM   2251  CG  LEU B  63     200.212 133.435  34.489  1.00  0.00           C  
ATOM   2252  CD1 LEU B  63     198.956 133.158  35.302  1.00  0.00           C  
ATOM   2253  CD2 LEU B  63     201.403 132.668  35.044  1.00  0.00           C  
ATOM   2254  H   LEU B  63     200.361 135.436  32.204  1.00  0.00           H  
ATOM   2255  HA  LEU B  63     202.034 133.059  32.422  1.00  0.00           H  
ATOM   2256 1HB  LEU B  63     199.041 133.482  32.705  1.00  0.00           H  
ATOM   2257 2HB  LEU B  63     199.859 131.945  33.001  1.00  0.00           H  
ATOM   2258  HG  LEU B  63     200.414 134.505  34.540  1.00  0.00           H  
ATOM   2259 1HD1 LEU B  63     199.123 133.448  36.340  1.00  0.00           H  
ATOM   2260 2HD1 LEU B  63     198.125 133.735  34.896  1.00  0.00           H  
ATOM   2261 3HD1 LEU B  63     198.719 132.096  35.256  1.00  0.00           H  
ATOM   2262 1HD2 LEU B  63     201.571 132.957  36.081  1.00  0.00           H  
ATOM   2263 2HD2 LEU B  63     201.202 131.597  34.994  1.00  0.00           H  
ATOM   2264 3HD2 LEU B  63     202.291 132.897  34.454  1.00  0.00           H  
ATOM   2265  N   LEU B  64     200.146 133.390  29.811  1.00  0.00           N  
ATOM   2266  CA  LEU B  64     199.934 132.663  28.565  1.00  0.00           C  
ATOM   2267  C   LEU B  64     201.247 132.432  27.831  1.00  0.00           C  
ATOM   2268  O   LEU B  64     201.367 131.506  27.029  1.00  0.00           O  
ATOM   2269  CB  LEU B  64     198.964 133.432  27.659  1.00  0.00           C  
ATOM   2270  CG  LEU B  64     197.496 133.432  28.104  1.00  0.00           C  
ATOM   2271  CD1 LEU B  64     196.743 134.534  27.372  1.00  0.00           C  
ATOM   2272  CD2 LEU B  64     196.880 132.070  27.823  1.00  0.00           C  
ATOM   2273  H   LEU B  64     199.759 134.318  29.911  1.00  0.00           H  
ATOM   2274  HA  LEU B  64     199.520 131.681  28.803  1.00  0.00           H  
ATOM   2275 1HB  LEU B  64     199.292 134.469  27.601  1.00  0.00           H  
ATOM   2276 2HB  LEU B  64     199.007 133.002  26.659  1.00  0.00           H  
ATOM   2277  HG  LEU B  64     197.439 133.643  29.172  1.00  0.00           H  
ATOM   2278 1HD1 LEU B  64     195.700 134.535  27.688  1.00  0.00           H  
ATOM   2279 2HD1 LEU B  64     197.192 135.500  27.606  1.00  0.00           H  
ATOM   2280 3HD1 LEU B  64     196.796 134.360  26.298  1.00  0.00           H  
ATOM   2281 1HD2 LEU B  64     195.837 132.069  28.140  1.00  0.00           H  
ATOM   2282 2HD2 LEU B  64     196.935 131.859  26.755  1.00  0.00           H  
ATOM   2283 3HD2 LEU B  64     197.427 131.303  28.373  1.00  0.00           H  
ATOM   2284  N   LEU B  65     202.231 133.281  28.111  1.00  0.00           N  
ATOM   2285  CA  LEU B  65     203.564 133.125  27.538  1.00  0.00           C  
ATOM   2286  C   LEU B  65     204.155 131.764  27.884  1.00  0.00           C  
ATOM   2287  O   LEU B  65     204.934 131.203  27.114  1.00  0.00           O  
ATOM   2288  CB  LEU B  65     204.492 134.236  28.043  1.00  0.00           C  
ATOM   2289  CG  LEU B  65     204.192 135.645  27.516  1.00  0.00           C  
ATOM   2290  CD1 LEU B  65     205.007 136.665  28.298  1.00  0.00           C  
ATOM   2291  CD2 LEU B  65     204.514 135.711  26.030  1.00  0.00           C  
ATOM   2292  H   LEU B  65     202.052 134.054  28.735  1.00  0.00           H  
ATOM   2293  HA  LEU B  65     203.483 133.184  26.452  1.00  0.00           H  
ATOM   2294 1HB  LEU B  65     204.435 134.270  29.130  1.00  0.00           H  
ATOM   2295 2HB  LEU B  65     205.516 133.988  27.762  1.00  0.00           H  
ATOM   2296  HG  LEU B  65     203.137 135.873  27.668  1.00  0.00           H  
ATOM   2297 1HD1 LEU B  65     204.793 137.666  27.924  1.00  0.00           H  
ATOM   2298 2HD1 LEU B  65     204.742 136.610  29.354  1.00  0.00           H  
ATOM   2299 3HD1 LEU B  65     206.069 136.452  28.178  1.00  0.00           H  
ATOM   2300 1HD2 LEU B  65     204.300 136.712  25.655  1.00  0.00           H  
ATOM   2301 2HD2 LEU B  65     205.569 135.484  25.876  1.00  0.00           H  
ATOM   2302 3HD2 LEU B  65     203.905 134.984  25.493  1.00  0.00           H  
ATOM   2303  N   ILE B  66     203.779 131.239  29.045  1.00  0.00           N  
ATOM   2304  CA  ILE B  66     204.196 129.900  29.451  1.00  0.00           C  
ATOM   2305  C   ILE B  66     203.549 128.833  28.577  1.00  0.00           C  
ATOM   2306  O   ILE B  66     204.211 127.895  28.135  1.00  0.00           O  
ATOM   2307  CB  ILE B  66     203.842 129.639  30.927  1.00  0.00           C  
ATOM   2308  CG1 ILE B  66     204.617 130.595  31.839  1.00  0.00           C  
ATOM   2309  CG2 ILE B  66     204.134 128.193  31.296  1.00  0.00           C  
ATOM   2310  CD1 ILE B  66     204.114 130.620  33.264  1.00  0.00           C  
ATOM   2311  H   ILE B  66     203.193 131.780  29.662  1.00  0.00           H  
ATOM   2312  HA  ILE B  66     205.276 129.821  29.326  1.00  0.00           H  
ATOM   2313  HB  ILE B  66     202.783 129.839  31.088  1.00  0.00           H  
ATOM   2314 1HG1 ILE B  66     205.668 130.312  31.853  1.00  0.00           H  
ATOM   2315 2HG1 ILE B  66     204.557 131.607  31.439  1.00  0.00           H  
ATOM   2316 1HG2 ILE B  66     203.879 128.026  32.342  1.00  0.00           H  
ATOM   2317 2HG2 ILE B  66     203.540 127.531  30.668  1.00  0.00           H  
ATOM   2318 3HG2 ILE B  66     205.193 127.985  31.143  1.00  0.00           H  
ATOM   2319 1HD1 ILE B  66     204.712 131.320  33.848  1.00  0.00           H  
ATOM   2320 2HD1 ILE B  66     203.070 130.936  33.276  1.00  0.00           H  
ATOM   2321 3HD1 ILE B  66     204.197 129.624  33.697  1.00  0.00           H  
ATOM   2322  N   ALA B  67     202.254 128.986  28.329  1.00  0.00           N  
ATOM   2323  CA  ALA B  67     201.528 128.067  27.458  1.00  0.00           C  
ATOM   2324  C   ALA B  67     202.112 128.064  26.051  1.00  0.00           C  
ATOM   2325  O   ALA B  67     202.188 127.022  25.401  1.00  0.00           O  
ATOM   2326  CB  ALA B  67     200.051 128.430  27.416  1.00  0.00           C  
ATOM   2327  H   ALA B  67     201.758 129.755  28.755  1.00  0.00           H  
ATOM   2328  HA  ALA B  67     201.626 127.058  27.861  1.00  0.00           H  
ATOM   2329 1HB  ALA B  67     199.524 127.736  26.761  1.00  0.00           H  
ATOM   2330 2HB  ALA B  67     199.633 128.370  28.421  1.00  0.00           H  
ATOM   2331 3HB  ALA B  67     199.937 129.444  27.036  1.00  0.00           H  
ATOM   2332  N   ARG B  68     202.526 129.239  25.585  1.00  0.00           N  
ATOM   2333  CA  ARG B  68     203.149 129.365  24.275  1.00  0.00           C  
ATOM   2334  C   ARG B  68     204.503 128.664  24.240  1.00  0.00           C  
ATOM   2335  O   ARG B  68     204.840 127.993  23.266  1.00  0.00           O  
ATOM   2336  CB  ARG B  68     203.329 130.831  23.908  1.00  0.00           C  
ATOM   2337  CG  ARG B  68     202.036 131.615  23.751  1.00  0.00           C  
ATOM   2338  CD  ARG B  68     201.339 131.276  22.484  1.00  0.00           C  
ATOM   2339  NE  ARG B  68     200.083 131.996  22.346  1.00  0.00           N  
ATOM   2340  CZ  ARG B  68     198.899 131.568  22.827  1.00  0.00           C  
ATOM   2341  NH1 ARG B  68     198.826 130.425  23.473  1.00  0.00           N  
ATOM   2342  NH2 ARG B  68     197.811 132.297  22.650  1.00  0.00           N  
ATOM   2343  H   ARG B  68     202.403 130.065  26.152  1.00  0.00           H  
ATOM   2344  HA  ARG B  68     202.510 128.882  23.536  1.00  0.00           H  
ATOM   2345 1HB  ARG B  68     203.924 131.327  24.673  1.00  0.00           H  
ATOM   2346 2HB  ARG B  68     203.877 130.906  22.968  1.00  0.00           H  
ATOM   2347 1HG  ARG B  68     201.368 131.385  24.582  1.00  0.00           H  
ATOM   2348 2HG  ARG B  68     202.256 132.683  23.746  1.00  0.00           H  
ATOM   2349 1HD  ARG B  68     201.975 131.535  21.638  1.00  0.00           H  
ATOM   2350 2HD  ARG B  68     201.123 130.208  22.462  1.00  0.00           H  
ATOM   2351  HE  ARG B  68     200.099 132.880  21.855  1.00  0.00           H  
ATOM   2352 1HH1 ARG B  68     199.658 129.867  23.608  1.00  0.00           H  
ATOM   2353 2HH1 ARG B  68     197.939 130.104  23.833  1.00  0.00           H  
ATOM   2354 1HH2 ARG B  68     197.867 133.176  22.153  1.00  0.00           H  
ATOM   2355 2HH2 ARG B  68     196.925 131.977  23.010  1.00  0.00           H  
ATOM   2356  N   ALA B  69     205.275 128.825  25.309  1.00  0.00           N  
ATOM   2357  CA  ALA B  69     206.555 128.142  25.440  1.00  0.00           C  
ATOM   2358  C   ALA B  69     206.374 126.631  25.476  1.00  0.00           C  
ATOM   2359  O   ALA B  69     207.178 125.884  24.921  1.00  0.00           O  
ATOM   2360  CB  ALA B  69     207.283 128.618  26.688  1.00  0.00           C  
ATOM   2361  H   ALA B  69     204.965 129.435  26.052  1.00  0.00           H  
ATOM   2362  HA  ALA B  69     207.164 128.379  24.565  1.00  0.00           H  
ATOM   2363 1HB  ALA B  69     208.240 128.100  26.771  1.00  0.00           H  
ATOM   2364 2HB  ALA B  69     207.458 129.693  26.621  1.00  0.00           H  
ATOM   2365 3HB  ALA B  69     206.678 128.404  27.567  1.00  0.00           H  
ATOM   2366  N   ILE B  70     205.310 126.184  26.137  1.00  0.00           N  
ATOM   2367  CA  ILE B  70     204.977 124.766  26.185  1.00  0.00           C  
ATOM   2368  C   ILE B  70     204.604 124.241  24.804  1.00  0.00           C  
ATOM   2369  O   ILE B  70     205.054 123.169  24.397  1.00  0.00           O  
ATOM   2370  CB  ILE B  70     203.816 124.507  27.164  1.00  0.00           C  
ATOM   2371  CG1 ILE B  70     204.271 124.746  28.606  1.00  0.00           C  
ATOM   2372  CG2 ILE B  70     203.285 123.092  26.997  1.00  0.00           C  
ATOM   2373  CD1 ILE B  70     203.134 124.837  29.598  1.00  0.00           C  
ATOM   2374  H   ILE B  70     204.717 126.844  26.619  1.00  0.00           H  
ATOM   2375  HA  ILE B  70     205.856 124.215  26.522  1.00  0.00           H  
ATOM   2376  HB  ILE B  70     203.010 125.213  26.967  1.00  0.00           H  
ATOM   2377 1HG1 ILE B  70     204.932 123.937  28.918  1.00  0.00           H  
ATOM   2378 2HG1 ILE B  70     204.843 125.673  28.659  1.00  0.00           H  
ATOM   2379 1HG2 ILE B  70     202.466 122.926  27.697  1.00  0.00           H  
ATOM   2380 2HG2 ILE B  70     202.925 122.957  25.978  1.00  0.00           H  
ATOM   2381 3HG2 ILE B  70     204.084 122.378  27.198  1.00  0.00           H  
ATOM   2382 1HD1 ILE B  70     203.535 125.007  30.597  1.00  0.00           H  
ATOM   2383 2HD1 ILE B  70     202.478 125.665  29.325  1.00  0.00           H  
ATOM   2384 3HD1 ILE B  70     202.568 123.907  29.589  1.00  0.00           H  
ATOM   2385  N   GLU B  71     203.784 125.000  24.090  1.00  0.00           N  
ATOM   2386  CA  GLU B  71     203.376 124.628  22.740  1.00  0.00           C  
ATOM   2387  C   GLU B  71     204.582 124.469  21.824  1.00  0.00           C  
ATOM   2388  O   GLU B  71     204.637 123.549  21.007  1.00  0.00           O  
ATOM   2389  CB  GLU B  71     202.420 125.675  22.164  1.00  0.00           C  
ATOM   2390  CG  GLU B  71     201.930 125.373  20.755  1.00  0.00           C  
ATOM   2391  CD  GLU B  71     201.061 124.148  20.689  1.00  0.00           C  
ATOM   2392  OE1 GLU B  71     200.448 123.823  21.678  1.00  0.00           O  
ATOM   2393  OE2 GLU B  71     201.010 123.536  19.649  1.00  0.00           O  
ATOM   2394  H   GLU B  71     203.433 125.859  24.490  1.00  0.00           H  
ATOM   2395  HA  GLU B  71     202.867 123.664  22.785  1.00  0.00           H  
ATOM   2396 1HB  GLU B  71     201.547 125.766  22.811  1.00  0.00           H  
ATOM   2397 2HB  GLU B  71     202.914 126.648  22.145  1.00  0.00           H  
ATOM   2398 1HG  GLU B  71     201.362 126.227  20.388  1.00  0.00           H  
ATOM   2399 2HG  GLU B  71     202.792 125.237  20.104  1.00  0.00           H  
ATOM   2400  N   LEU B  72     205.548 125.371  21.963  1.00  0.00           N  
ATOM   2401  CA  LEU B  72     206.787 125.290  21.199  1.00  0.00           C  
ATOM   2402  C   LEU B  72     207.557 124.017  21.531  1.00  0.00           C  
ATOM   2403  O   LEU B  72     208.101 123.362  20.643  1.00  0.00           O  
ATOM   2404  CB  LEU B  72     207.666 126.515  21.486  1.00  0.00           C  
ATOM   2405  CG  LEU B  72     207.183 127.836  20.878  1.00  0.00           C  
ATOM   2406  CD1 LEU B  72     207.961 128.993  21.489  1.00  0.00           C  
ATOM   2407  CD2 LEU B  72     207.360 127.796  19.367  1.00  0.00           C  
ATOM   2408  H   LEU B  72     205.420 126.130  22.615  1.00  0.00           H  
ATOM   2409  HA  LEU B  72     206.540 125.259  20.138  1.00  0.00           H  
ATOM   2410 1HB  LEU B  72     207.732 126.651  22.564  1.00  0.00           H  
ATOM   2411 2HB  LEU B  72     208.668 126.320  21.104  1.00  0.00           H  
ATOM   2412  HG  LEU B  72     206.129 127.983  21.115  1.00  0.00           H  
ATOM   2413 1HD1 LEU B  72     207.618 129.933  21.056  1.00  0.00           H  
ATOM   2414 2HD1 LEU B  72     207.800 129.011  22.567  1.00  0.00           H  
ATOM   2415 3HD1 LEU B  72     209.023 128.866  21.282  1.00  0.00           H  
ATOM   2416 1HD2 LEU B  72     207.016 128.736  18.934  1.00  0.00           H  
ATOM   2417 2HD2 LEU B  72     208.414 127.652  19.129  1.00  0.00           H  
ATOM   2418 3HD2 LEU B  72     206.779 126.972  18.954  1.00  0.00           H  
ATOM   2419  N   LEU B  73     207.598 123.674  22.814  1.00  0.00           N  
ATOM   2420  CA  LEU B  73     208.280 122.465  23.262  1.00  0.00           C  
ATOM   2421  C   LEU B  73     207.601 121.215  22.715  1.00  0.00           C  
ATOM   2422  O   LEU B  73     208.266 120.294  22.239  1.00  0.00           O  
ATOM   2423  CB  LEU B  73     208.310 122.410  24.794  1.00  0.00           C  
ATOM   2424  CG  LEU B  73     208.915 121.138  25.402  1.00  0.00           C  
ATOM   2425  CD1 LEU B  73     210.356 120.987  24.934  1.00  0.00           C  
ATOM   2426  CD2 LEU B  73     208.839 121.215  26.920  1.00  0.00           C  
ATOM   2427  H   LEU B  73     207.143 124.263  23.496  1.00  0.00           H  
ATOM   2428  HA  LEU B  73     209.299 122.481  22.877  1.00  0.00           H  
ATOM   2429 1HB  LEU B  73     208.884 123.259  25.161  1.00  0.00           H  
ATOM   2430 2HB  LEU B  73     207.289 122.501  25.165  1.00  0.00           H  
ATOM   2431  HG  LEU B  73     208.358 120.268  25.055  1.00  0.00           H  
ATOM   2432 1HD1 LEU B  73     210.786 120.083  25.366  1.00  0.00           H  
ATOM   2433 2HD1 LEU B  73     210.379 120.915  23.846  1.00  0.00           H  
ATOM   2434 3HD1 LEU B  73     210.935 121.853  25.253  1.00  0.00           H  
ATOM   2435 1HD2 LEU B  73     209.269 120.311  27.352  1.00  0.00           H  
ATOM   2436 2HD2 LEU B  73     209.397 122.085  27.269  1.00  0.00           H  
ATOM   2437 3HD2 LEU B  73     207.797 121.305  27.228  1.00  0.00           H  
ATOM   2438  N   ARG B  74     206.276 121.187  22.788  1.00  0.00           N  
ATOM   2439  CA  ARG B  74     205.505 120.052  22.296  1.00  0.00           C  
ATOM   2440  C   ARG B  74     205.803 119.778  20.828  1.00  0.00           C  
ATOM   2441  O   ARG B  74     206.077 118.642  20.442  1.00  0.00           O  
ATOM   2442  CB  ARG B  74     204.014 120.303  22.468  1.00  0.00           C  
ATOM   2443  CG  ARG B  74     203.517 120.238  23.904  1.00  0.00           C  
ATOM   2444  CD  ARG B  74     202.045 120.421  23.984  1.00  0.00           C  
ATOM   2445  NE  ARG B  74     201.589 120.555  25.358  1.00  0.00           N  
ATOM   2446  CZ  ARG B  74     201.382 119.523  26.200  1.00  0.00           C  
ATOM   2447  NH1 ARG B  74     201.594 118.291  25.794  1.00  0.00           N  
ATOM   2448  NH2 ARG B  74     200.966 119.750  27.433  1.00  0.00           N  
ATOM   2449  H   ARG B  74     205.789 121.975  23.193  1.00  0.00           H  
ATOM   2450  HA  ARG B  74     205.792 119.167  22.863  1.00  0.00           H  
ATOM   2451 1HB  ARG B  74     203.763 121.287  22.077  1.00  0.00           H  
ATOM   2452 2HB  ARG B  74     203.453 119.568  21.891  1.00  0.00           H  
ATOM   2453 1HG  ARG B  74     203.766 119.267  24.332  1.00  0.00           H  
ATOM   2454 2HG  ARG B  74     203.992 121.026  24.489  1.00  0.00           H  
ATOM   2455 1HD  ARG B  74     201.760 121.321  23.441  1.00  0.00           H  
ATOM   2456 2HD  ARG B  74     201.547 119.558  23.542  1.00  0.00           H  
ATOM   2457  HE  ARG B  74     201.415 121.488  25.707  1.00  0.00           H  
ATOM   2458 1HH1 ARG B  74     201.912 118.118  24.851  1.00  0.00           H  
ATOM   2459 2HH1 ARG B  74     201.439 117.518  26.424  1.00  0.00           H  
ATOM   2460 1HH2 ARG B  74     200.803 120.698  27.746  1.00  0.00           H  
ATOM   2461 2HH2 ARG B  74     200.811 118.978  28.064  1.00  0.00           H  
ATOM   2462  N   GLN B  75     205.750 120.826  20.013  1.00  0.00           N  
ATOM   2463  CA  GLN B  75     206.028 120.701  18.586  1.00  0.00           C  
ATOM   2464  C   GLN B  75     207.504 120.413  18.336  1.00  0.00           C  
ATOM   2465  O   GLN B  75     207.850 119.607  17.471  1.00  0.00           O  
ATOM   2466  CB  GLN B  75     205.612 121.976  17.846  1.00  0.00           C  
ATOM   2467  CG  GLN B  75     204.110 122.188  17.769  1.00  0.00           C  
ATOM   2468  CD  GLN B  75     203.740 123.399  16.935  1.00  0.00           C  
ATOM   2469  OE1 GLN B  75     204.379 123.692  15.921  1.00  0.00           O  
ATOM   2470  NE2 GLN B  75     202.701 124.112  17.357  1.00  0.00           N  
ATOM   2471  H   GLN B  75     205.511 121.732  20.390  1.00  0.00           H  
ATOM   2472  HA  GLN B  75     205.456 119.862  18.193  1.00  0.00           H  
ATOM   2473 1HB  GLN B  75     206.050 122.843  18.341  1.00  0.00           H  
ATOM   2474 2HB  GLN B  75     206.001 121.948  16.829  1.00  0.00           H  
ATOM   2475 1HG  GLN B  75     203.652 121.309  17.318  1.00  0.00           H  
ATOM   2476 2HG  GLN B  75     203.723 122.336  18.778  1.00  0.00           H  
ATOM   2477 1HE2 GLN B  75     202.409 124.922  16.847  1.00  0.00           H  
ATOM   2478 2HE2 GLN B  75     202.210 123.840  18.184  1.00  0.00           H  
ATOM   2479  N   ALA B  76     208.369 121.072  19.100  1.00  0.00           N  
ATOM   2480  CA  ALA B  76     209.808 120.937  18.917  1.00  0.00           C  
ATOM   2481  C   ALA B  76     210.258 119.499  19.139  1.00  0.00           C  
ATOM   2482  O   ALA B  76     211.132 118.995  18.433  1.00  0.00           O  
ATOM   2483  CB  ALA B  76     210.552 121.874  19.856  1.00  0.00           C  
ATOM   2484  H   ALA B  76     208.020 121.685  19.822  1.00  0.00           H  
ATOM   2485  HA  ALA B  76     210.056 121.206  17.890  1.00  0.00           H  
ATOM   2486 1HB  ALA B  76     211.626 121.762  19.710  1.00  0.00           H  
ATOM   2487 2HB  ALA B  76     210.263 122.905  19.646  1.00  0.00           H  
ATOM   2488 3HB  ALA B  76     210.302 121.631  20.888  1.00  0.00           H  
ATOM   2489  N   LYS B  77     209.657 118.841  20.126  1.00  0.00           N  
ATOM   2490  CA  LYS B  77     209.995 117.459  20.442  1.00  0.00           C  
ATOM   2491  C   LYS B  77     209.658 116.530  19.281  1.00  0.00           C  
ATOM   2492  O   LYS B  77     210.439 115.642  18.938  1.00  0.00           O  
ATOM   2493  CB  LYS B  77     209.265 117.006  21.708  1.00  0.00           C  
ATOM   2494  CG  LYS B  77     209.613 115.595  22.164  1.00  0.00           C  
ATOM   2495  CD  LYS B  77     208.938 115.260  23.486  1.00  0.00           C  
ATOM   2496  CE  LYS B  77     209.180 113.810  23.880  1.00  0.00           C  
ATOM   2497  NZ  LYS B  77     210.603 113.562  24.240  1.00  0.00           N  
ATOM   2498  H   LYS B  77     208.948 119.311  20.670  1.00  0.00           H  
ATOM   2499  HA  LYS B  77     211.069 117.395  20.614  1.00  0.00           H  
ATOM   2500 1HB  LYS B  77     209.496 117.689  22.525  1.00  0.00           H  
ATOM   2501 2HB  LYS B  77     208.188 117.048  21.541  1.00  0.00           H  
ATOM   2502 1HG  LYS B  77     209.289 114.879  21.409  1.00  0.00           H  
ATOM   2503 2HG  LYS B  77     210.691 115.508  22.284  1.00  0.00           H  
ATOM   2504 1HD  LYS B  77     209.329 115.911  24.269  1.00  0.00           H  
ATOM   2505 2HD  LYS B  77     207.865 115.429  23.400  1.00  0.00           H  
ATOM   2506 1HE  LYS B  77     208.553 113.557  24.733  1.00  0.00           H  
ATOM   2507 2HE  LYS B  77     208.909 113.158  23.050  1.00  0.00           H  
ATOM   2508 1HZ  LYS B  77     210.721 112.592  24.495  1.00  0.00           H  
ATOM   2509 2HZ  LYS B  77     211.193 113.777  23.449  1.00  0.00           H  
ATOM   2510 3HZ  LYS B  77     210.859 114.148  25.021  1.00  0.00           H  
ATOM   2511  N   GLU B  78     208.492 116.742  18.681  1.00  0.00           N  
ATOM   2512  CA  GLU B  78     208.041 115.910  17.571  1.00  0.00           C  
ATOM   2513  C   GLU B  78     208.766 116.268  16.282  1.00  0.00           C  
ATOM   2514  O   GLU B  78     209.045 115.401  15.454  1.00  0.00           O  
ATOM   2515  CB  GLU B  78     206.531 116.055  17.375  1.00  0.00           C  
ATOM   2516  CG  GLU B  78     205.691 115.452  18.491  1.00  0.00           C  
ATOM   2517  CD  GLU B  78     204.216 115.488  18.198  1.00  0.00           C  
ATOM   2518  OE1 GLU B  78     203.839 116.080  17.216  1.00  0.00           O  
ATOM   2519  OE2 GLU B  78     203.466 114.922  18.958  1.00  0.00           O  
ATOM   2520  H   GLU B  78     207.904 117.498  19.000  1.00  0.00           H  
ATOM   2521  HA  GLU B  78     208.270 114.869  17.803  1.00  0.00           H  
ATOM   2522 1HB  GLU B  78     206.274 117.112  17.296  1.00  0.00           H  
ATOM   2523 2HB  GLU B  78     206.237 115.578  16.440  1.00  0.00           H  
ATOM   2524 1HG  GLU B  78     205.994 114.417  18.641  1.00  0.00           H  
ATOM   2525 2HG  GLU B  78     205.886 115.996  19.414  1.00  0.00           H  
ATOM   2526  N   LYS B  79     209.071 117.551  16.118  1.00  0.00           N  
ATOM   2527  CA  LYS B  79     209.654 118.047  14.877  1.00  0.00           C  
ATOM   2528  C   LYS B  79     211.175 117.980  14.918  1.00  0.00           C  
ATOM   2529  O   LYS B  79     211.831 117.899  13.878  1.00  0.00           O  
ATOM   2530  CB  LYS B  79     209.198 119.483  14.608  1.00  0.00           C  
ATOM   2531  CG  LYS B  79     207.720 119.621  14.268  1.00  0.00           C  
ATOM   2532  CD  LYS B  79     207.322 121.080  14.115  1.00  0.00           C  
ATOM   2533  CE  LYS B  79     205.862 121.218  13.708  1.00  0.00           C  
ATOM   2534  NZ  LYS B  79     205.420 122.638  13.690  1.00  0.00           N  
ATOM   2535  H   LYS B  79     208.895 118.199  16.872  1.00  0.00           H  
ATOM   2536  HA  LYS B  79     209.318 117.412  14.058  1.00  0.00           H  
ATOM   2537 1HB  LYS B  79     209.398 120.098  15.486  1.00  0.00           H  
ATOM   2538 2HB  LYS B  79     209.772 119.898  13.780  1.00  0.00           H  
ATOM   2539 1HG  LYS B  79     207.511 119.095  13.336  1.00  0.00           H  
ATOM   2540 2HG  LYS B  79     207.122 119.171  15.060  1.00  0.00           H  
ATOM   2541 1HD  LYS B  79     207.478 121.602  15.060  1.00  0.00           H  
ATOM   2542 2HD  LYS B  79     207.946 121.549  13.354  1.00  0.00           H  
ATOM   2543 1HE  LYS B  79     205.720 120.793  12.714  1.00  0.00           H  
ATOM   2544 2HE  LYS B  79     205.237 120.665  14.408  1.00  0.00           H  
ATOM   2545 1HZ  LYS B  79     204.449 122.686  13.417  1.00  0.00           H  
ATOM   2546 2HZ  LYS B  79     205.530 123.037  14.612  1.00  0.00           H  
ATOM   2547 3HZ  LYS B  79     205.980 123.157  13.030  1.00  0.00           H  
ATOM   2548  N   GLY B  80     211.732 118.018  16.123  1.00  0.00           N  
ATOM   2549  CA  GLY B  80     213.179 118.088  16.298  1.00  0.00           C  
ATOM   2550  C   GLY B  80     213.712 119.466  15.927  1.00  0.00           C  
ATOM   2551  O   GLY B  80     214.823 119.595  15.414  1.00  0.00           O  
ATOM   2552  H   GLY B  80     211.139 117.997  16.940  1.00  0.00           H  
ATOM   2553 1HA  GLY B  80     213.431 117.862  17.334  1.00  0.00           H  
ATOM   2554 2HA  GLY B  80     213.657 117.330  15.679  1.00  0.00           H  
ATOM   2555  N   SER B  81     212.914 120.493  16.194  1.00  0.00           N  
ATOM   2556  CA  SER B  81     213.240 121.849  15.762  1.00  0.00           C  
ATOM   2557  C   SER B  81     214.011 122.600  16.841  1.00  0.00           C  
ATOM   2558  O   SER B  81     213.466 122.922  17.895  1.00  0.00           O  
ATOM   2559  CB  SER B  81     211.973 122.606  15.414  1.00  0.00           C  
ATOM   2560  OG  SER B  81     212.254 123.946  15.117  1.00  0.00           O  
ATOM   2561  H   SER B  81     212.060 120.333  16.707  1.00  0.00           H  
ATOM   2562  HA  SER B  81     213.881 121.786  14.881  1.00  0.00           H  
ATOM   2563 1HB  SER B  81     211.491 122.133  14.558  1.00  0.00           H  
ATOM   2564 2HB  SER B  81     211.277 122.554  16.250  1.00  0.00           H  
ATOM   2565  HG  SER B  81     211.410 124.402  15.130  1.00  0.00           H  
ATOM   2566  N   GLU B  82     215.280 122.876  16.567  1.00  0.00           N  
ATOM   2567  CA  GLU B  82     216.129 123.589  17.514  1.00  0.00           C  
ATOM   2568  C   GLU B  82     215.664 125.029  17.695  1.00  0.00           C  
ATOM   2569  O   GLU B  82     215.739 125.584  18.791  1.00  0.00           O  
ATOM   2570  CB  GLU B  82     217.586 123.568  17.047  1.00  0.00           C  
ATOM   2571  CG  GLU B  82     218.245 122.198  17.108  1.00  0.00           C  
ATOM   2572  CD  GLU B  82     219.660 122.206  16.599  1.00  0.00           C  
ATOM   2573  OE1 GLU B  82     220.075 123.208  16.070  1.00  0.00           O  
ATOM   2574  OE2 GLU B  82     220.327 121.208  16.739  1.00  0.00           O  
ATOM   2575  H   GLU B  82     215.670 122.584  15.682  1.00  0.00           H  
ATOM   2576  HA  GLU B  82     216.057 123.096  18.485  1.00  0.00           H  
ATOM   2577 1HB  GLU B  82     217.643 123.920  16.017  1.00  0.00           H  
ATOM   2578 2HB  GLU B  82     218.174 124.250  17.660  1.00  0.00           H  
ATOM   2579 1HG  GLU B  82     218.246 121.852  18.142  1.00  0.00           H  
ATOM   2580 2HG  GLU B  82     217.656 121.496  16.520  1.00  0.00           H  
ATOM   2581  N   GLU B  83     215.186 125.630  16.609  1.00  0.00           N  
ATOM   2582  CA  GLU B  83     214.720 127.011  16.643  1.00  0.00           C  
ATOM   2583  C   GLU B  83     213.598 127.190  17.658  1.00  0.00           C  
ATOM   2584  O   GLU B  83     213.530 128.204  18.352  1.00  0.00           O  
ATOM   2585  CB  GLU B  83     214.240 127.447  15.257  1.00  0.00           C  
ATOM   2586  CG  GLU B  83     213.695 128.867  15.197  1.00  0.00           C  
ATOM   2587  CD  GLU B  83     213.229 129.257  13.822  1.00  0.00           C  
ATOM   2588  OE1 GLU B  83     213.568 128.576  12.884  1.00  0.00           O  
ATOM   2589  OE2 GLU B  83     212.532 130.237  13.710  1.00  0.00           O  
ATOM   2590  H   GLU B  83     215.142 125.118  15.741  1.00  0.00           H  
ATOM   2591  HA  GLU B  83     215.548 127.649  16.952  1.00  0.00           H  
ATOM   2592 1HB  GLU B  83     215.065 127.374  14.547  1.00  0.00           H  
ATOM   2593 2HB  GLU B  83     213.455 126.773  14.916  1.00  0.00           H  
ATOM   2594 1HG  GLU B  83     212.860 128.954  15.891  1.00  0.00           H  
ATOM   2595 2HG  GLU B  83     214.473 129.557  15.521  1.00  0.00           H  
ATOM   2596  N   ASP B  84     212.717 126.199  17.738  1.00  0.00           N  
ATOM   2597  CA  ASP B  84     211.545 126.284  18.601  1.00  0.00           C  
ATOM   2598  C   ASP B  84     211.921 126.054  20.062  1.00  0.00           C  
ATOM   2599  O   ASP B  84     211.300 126.613  20.966  1.00  0.00           O  
ATOM   2600  CB  ASP B  84     210.488 125.264  18.173  1.00  0.00           C  
ATOM   2601  CG  ASP B  84     209.812 125.628  16.858  1.00  0.00           C  
ATOM   2602  OD1 ASP B  84     209.147 126.636  16.814  1.00  0.00           O  
ATOM   2603  OD2 ASP B  84     209.968 124.894  15.911  1.00  0.00           O  
ATOM   2604  H   ASP B  84     212.861 125.366  17.184  1.00  0.00           H  
ATOM   2605  HA  ASP B  84     211.127 127.286  18.522  1.00  0.00           H  
ATOM   2606 1HB  ASP B  84     210.951 124.282  18.068  1.00  0.00           H  
ATOM   2607 2HB  ASP B  84     209.724 125.184  18.947  1.00  0.00           H  
ATOM   2608  N   LEU B  85     212.939 125.230  20.284  1.00  0.00           N  
ATOM   2609  CA  LEU B  85     213.467 125.008  21.624  1.00  0.00           C  
ATOM   2610  C   LEU B  85     214.078 126.282  22.193  1.00  0.00           C  
ATOM   2611  O   LEU B  85     213.885 126.604  23.365  1.00  0.00           O  
ATOM   2612  CB  LEU B  85     214.518 123.892  21.602  1.00  0.00           C  
ATOM   2613  CG  LEU B  85     213.987 122.481  21.317  1.00  0.00           C  
ATOM   2614  CD1 LEU B  85     215.157 121.538  21.072  1.00  0.00           C  
ATOM   2615  CD2 LEU B  85     213.141 122.011  22.490  1.00  0.00           C  
ATOM   2616  H   LEU B  85     213.358 124.747  19.501  1.00  0.00           H  
ATOM   2617  HA  LEU B  85     212.642 124.718  22.276  1.00  0.00           H  
ATOM   2618 1HB  LEU B  85     215.258 124.128  20.840  1.00  0.00           H  
ATOM   2619 2HB  LEU B  85     215.020 123.867  22.570  1.00  0.00           H  
ATOM   2620  HG  LEU B  85     213.378 122.498  20.413  1.00  0.00           H  
ATOM   2621 1HD1 LEU B  85     214.780 120.535  20.870  1.00  0.00           H  
ATOM   2622 2HD1 LEU B  85     215.734 121.887  20.216  1.00  0.00           H  
ATOM   2623 3HD1 LEU B  85     215.795 121.513  21.954  1.00  0.00           H  
ATOM   2624 1HD2 LEU B  85     212.763 121.008  22.287  1.00  0.00           H  
ATOM   2625 2HD2 LEU B  85     213.751 121.992  23.394  1.00  0.00           H  
ATOM   2626 3HD2 LEU B  85     212.302 122.693  22.631  1.00  0.00           H  
ATOM   2627  N   GLU B  86     214.820 127.001  21.357  1.00  0.00           N  
ATOM   2628  CA  GLU B  86     215.417 128.267  21.759  1.00  0.00           C  
ATOM   2629  C   GLU B  86     214.348 129.306  22.070  1.00  0.00           C  
ATOM   2630  O   GLU B  86     214.422 130.002  23.085  1.00  0.00           O  
ATOM   2631  CB  GLU B  86     216.348 128.791  20.663  1.00  0.00           C  
ATOM   2632  CG  GLU B  86     217.018 130.118  20.988  1.00  0.00           C  
ATOM   2633  CD  GLU B  86     217.949 130.584  19.904  1.00  0.00           C  
ATOM   2634  OE1 GLU B  86     218.226 129.817  19.013  1.00  0.00           O  
ATOM   2635  OE2 GLU B  86     218.385 131.710  19.966  1.00  0.00           O  
ATOM   2636  H   GLU B  86     214.971 126.660  20.418  1.00  0.00           H  
ATOM   2637  HA  GLU B  86     215.994 128.105  22.668  1.00  0.00           H  
ATOM   2638 1HB  GLU B  86     217.131 128.059  20.470  1.00  0.00           H  
ATOM   2639 2HB  GLU B  86     215.785 128.919  19.738  1.00  0.00           H  
ATOM   2640 1HG  GLU B  86     216.248 130.875  21.140  1.00  0.00           H  
ATOM   2641 2HG  GLU B  86     217.575 130.014  21.918  1.00  0.00           H  
ATOM   2642  N   LYS B  87     213.355 129.407  21.195  1.00  0.00           N  
ATOM   2643  CA  LYS B  87     212.249 130.339  21.393  1.00  0.00           C  
ATOM   2644  C   LYS B  87     211.456 129.994  22.646  1.00  0.00           C  
ATOM   2645  O   LYS B  87     210.983 130.881  23.357  1.00  0.00           O  
ATOM   2646  CB  LYS B  87     211.329 130.344  20.171  1.00  0.00           C  
ATOM   2647  CG  LYS B  87     211.911 131.039  18.947  1.00  0.00           C  
ATOM   2648  CD  LYS B  87     210.986 130.911  17.747  1.00  0.00           C  
ATOM   2649  CE  LYS B  87     211.532 131.664  16.542  1.00  0.00           C  
ATOM   2650  NZ  LYS B  87     210.739 131.397  15.313  1.00  0.00           N  
ATOM   2651  H   LYS B  87     213.364 128.826  20.369  1.00  0.00           H  
ATOM   2652  HA  LYS B  87     212.661 131.341  21.527  1.00  0.00           H  
ATOM   2653 1HB  LYS B  87     211.090 129.318  19.892  1.00  0.00           H  
ATOM   2654 2HB  LYS B  87     210.393 130.841  20.424  1.00  0.00           H  
ATOM   2655 1HG  LYS B  87     212.064 132.097  19.167  1.00  0.00           H  
ATOM   2656 2HG  LYS B  87     212.875 130.595  18.701  1.00  0.00           H  
ATOM   2657 1HD  LYS B  87     210.871 129.858  17.485  1.00  0.00           H  
ATOM   2658 2HD  LYS B  87     210.005 131.312  17.999  1.00  0.00           H  
ATOM   2659 1HE  LYS B  87     211.516 132.733  16.745  1.00  0.00           H  
ATOM   2660 2HE  LYS B  87     212.565 131.365  16.365  1.00  0.00           H  
ATOM   2661 1HZ  LYS B  87     211.133 131.913  14.539  1.00  0.00           H  
ATOM   2662 2HZ  LYS B  87     210.761 130.408  15.105  1.00  0.00           H  
ATOM   2663 3HZ  LYS B  87     209.782 131.687  15.459  1.00  0.00           H  
ATOM   2664  N   ALA B  88     211.314 128.700  22.913  1.00  0.00           N  
ATOM   2665  CA  ALA B  88     210.628 128.236  24.112  1.00  0.00           C  
ATOM   2666  C   ALA B  88     211.355 128.687  25.371  1.00  0.00           C  
ATOM   2667  O   ALA B  88     210.725 129.081  26.355  1.00  0.00           O  
ATOM   2668  CB  ALA B  88     210.498 126.719  24.093  1.00  0.00           C  
ATOM   2669  H   ALA B  88     211.691 128.020  22.267  1.00  0.00           H  
ATOM   2670  HA  ALA B  88     209.630 128.673  24.130  1.00  0.00           H  
ATOM   2671 1HB  ALA B  88     209.983 126.387  24.995  1.00  0.00           H  
ATOM   2672 2HB  ALA B  88     209.926 126.414  23.216  1.00  0.00           H  
ATOM   2673 3HB  ALA B  88     211.488 126.269  24.055  1.00  0.00           H  
ATOM   2674  N   LEU B  89     212.683 128.631  25.337  1.00  0.00           N  
ATOM   2675  CA  LEU B  89     213.498 129.081  26.458  1.00  0.00           C  
ATOM   2676  C   LEU B  89     213.365 130.583  26.668  1.00  0.00           C  
ATOM   2677  O   LEU B  89     213.189 131.050  27.794  1.00  0.00           O  
ATOM   2678  CB  LEU B  89     214.970 128.720  26.220  1.00  0.00           C  
ATOM   2679  CG  LEU B  89     215.301 127.222  26.250  1.00  0.00           C  
ATOM   2680  CD1 LEU B  89     216.724 127.007  25.751  1.00  0.00           C  
ATOM   2681  CD2 LEU B  89     215.132 126.693  27.665  1.00  0.00           C  
ATOM   2682  H   LEU B  89     213.137 128.263  24.513  1.00  0.00           H  
ATOM   2683  HA  LEU B  89     213.145 128.588  27.364  1.00  0.00           H  
ATOM   2684 1HB  LEU B  89     215.270 129.106  25.247  1.00  0.00           H  
ATOM   2685 2HB  LEU B  89     215.576 129.208  26.984  1.00  0.00           H  
ATOM   2686  HG  LEU B  89     214.628 126.687  25.579  1.00  0.00           H  
ATOM   2687 1HD1 LEU B  89     216.959 125.942  25.772  1.00  0.00           H  
ATOM   2688 2HD1 LEU B  89     216.812 127.376  24.730  1.00  0.00           H  
ATOM   2689 3HD1 LEU B  89     217.420 127.544  26.394  1.00  0.00           H  
ATOM   2690 1HD2 LEU B  89     215.366 125.627  27.686  1.00  0.00           H  
ATOM   2691 2HD2 LEU B  89     215.805 127.226  28.337  1.00  0.00           H  
ATOM   2692 3HD2 LEU B  89     214.101 126.844  27.990  1.00  0.00           H  
ATOM   2693  N   ARG B  90     213.449 131.338  25.578  1.00  0.00           N  
ATOM   2694  CA  ARG B  90     213.354 132.791  25.642  1.00  0.00           C  
ATOM   2695  C   ARG B  90     211.968 133.234  26.092  1.00  0.00           C  
ATOM   2696  O   ARG B  90     211.829 134.163  26.888  1.00  0.00           O  
ATOM   2697  CB  ARG B  90     213.666 133.409  24.287  1.00  0.00           C  
ATOM   2698  CG  ARG B  90     215.115 133.289  23.847  1.00  0.00           C  
ATOM   2699  CD  ARG B  90     215.334 133.884  22.504  1.00  0.00           C  
ATOM   2700  NE  ARG B  90     216.679 133.635  22.012  1.00  0.00           N  
ATOM   2701  CZ  ARG B  90     217.759 134.375  22.329  1.00  0.00           C  
ATOM   2702  NH1 ARG B  90     217.636 135.405  23.138  1.00  0.00           N  
ATOM   2703  NH2 ARG B  90     218.943 134.066  21.829  1.00  0.00           N  
ATOM   2704  H   ARG B  90     213.582 130.892  24.681  1.00  0.00           H  
ATOM   2705  HA  ARG B  90     214.072 133.152  26.380  1.00  0.00           H  
ATOM   2706 1HB  ARG B  90     213.050 132.938  23.523  1.00  0.00           H  
ATOM   2707 2HB  ARG B  90     213.412 134.469  24.304  1.00  0.00           H  
ATOM   2708 1HG  ARG B  90     215.757 133.807  24.561  1.00  0.00           H  
ATOM   2709 2HG  ARG B  90     215.398 132.236  23.805  1.00  0.00           H  
ATOM   2710 1HD  ARG B  90     214.627 133.453  21.796  1.00  0.00           H  
ATOM   2711 2HD  ARG B  90     215.185 134.961  22.556  1.00  0.00           H  
ATOM   2712  HE  ARG B  90     216.814 132.851  21.388  1.00  0.00           H  
ATOM   2713 1HH1 ARG B  90     216.732 135.641  23.521  1.00  0.00           H  
ATOM   2714 2HH1 ARG B  90     218.445 135.959  23.376  1.00  0.00           H  
ATOM   2715 1HH2 ARG B  90     219.037 133.274  21.207  1.00  0.00           H  
ATOM   2716 2HH2 ARG B  90     219.752 134.619  22.067  1.00  0.00           H  
ATOM   2717  N   THR B  91     210.944 132.564  25.577  1.00  0.00           N  
ATOM   2718  CA  THR B  91     209.564 132.892  25.918  1.00  0.00           C  
ATOM   2719  C   THR B  91     209.275 132.599  27.384  1.00  0.00           C  
ATOM   2720  O   THR B  91     208.651 133.406  28.076  1.00  0.00           O  
ATOM   2721  CB  THR B  91     208.573 132.116  25.030  1.00  0.00           C  
ATOM   2722  OG1 THR B  91     208.808 132.437  23.653  1.00  0.00           O  
ATOM   2723  CG2 THR B  91     207.139 132.474  25.392  1.00  0.00           C  
ATOM   2724  H   THR B  91     211.123 131.808  24.931  1.00  0.00           H  
ATOM   2725  HA  THR B  91     209.412 133.959  25.756  1.00  0.00           H  
ATOM   2726  HB  THR B  91     208.721 131.046  25.170  1.00  0.00           H  
ATOM   2727  HG1 THR B  91     209.613 132.007  23.358  1.00  0.00           H  
ATOM   2728 1HG2 THR B  91     206.453 131.916  24.756  1.00  0.00           H  
ATOM   2729 2HG2 THR B  91     206.953 132.220  26.436  1.00  0.00           H  
ATOM   2730 3HG2 THR B  91     206.983 133.541  25.246  1.00  0.00           H  
ATOM   2731  N   ALA B  92     209.732 131.444  27.853  1.00  0.00           N  
ATOM   2732  CA  ALA B  92     209.500 131.031  29.233  1.00  0.00           C  
ATOM   2733  C   ALA B  92     210.138 132.006  30.214  1.00  0.00           C  
ATOM   2734  O   ALA B  92     209.538 132.367  31.225  1.00  0.00           O  
ATOM   2735  CB  ALA B  92     210.034 129.626  29.463  1.00  0.00           C  
ATOM   2736  H   ALA B  92     210.254 130.835  27.240  1.00  0.00           H  
ATOM   2737  HA  ALA B  92     208.426 131.032  29.418  1.00  0.00           H  
ATOM   2738 1HB  ALA B  92     209.854 129.333  30.498  1.00  0.00           H  
ATOM   2739 2HB  ALA B  92     209.527 128.929  28.794  1.00  0.00           H  
ATOM   2740 3HB  ALA B  92     211.104 129.606  29.262  1.00  0.00           H  
ATOM   2741  N   GLU B  93     211.360 132.431  29.908  1.00  0.00           N  
ATOM   2742  CA  GLU B  93     212.070 133.390  30.746  1.00  0.00           C  
ATOM   2743  C   GLU B  93     211.392 134.755  30.717  1.00  0.00           C  
ATOM   2744  O   GLU B  93     211.249 135.411  31.749  1.00  0.00           O  
ATOM   2745  CB  GLU B  93     213.525 133.523  30.291  1.00  0.00           C  
ATOM   2746  CG  GLU B  93     214.367 134.465  31.140  1.00  0.00           C  
ATOM   2747  CD  GLU B  93     215.808 134.506  30.715  1.00  0.00           C  
ATOM   2748  OE1 GLU B  93     216.375 133.461  30.506  1.00  0.00           O  
ATOM   2749  OE2 GLU B  93     216.342 135.584  30.600  1.00  0.00           O  
ATOM   2750  H   GLU B  93     211.808 132.080  29.074  1.00  0.00           H  
ATOM   2751  HA  GLU B  93     212.049 133.033  31.775  1.00  0.00           H  
ATOM   2752 1HB  GLU B  93     214.001 132.543  30.305  1.00  0.00           H  
ATOM   2753 2HB  GLU B  93     213.553 133.886  29.263  1.00  0.00           H  
ATOM   2754 1HG  GLU B  93     213.950 135.470  31.071  1.00  0.00           H  
ATOM   2755 2HG  GLU B  93     214.308 134.148  32.181  1.00  0.00           H  
ATOM   2756  N   GLU B  94     210.974 135.176  29.528  1.00  0.00           N  
ATOM   2757  CA  GLU B  94     210.269 136.443  29.369  1.00  0.00           C  
ATOM   2758  C   GLU B  94     209.029 136.498  30.253  1.00  0.00           C  
ATOM   2759  O   GLU B  94     208.722 137.534  30.843  1.00  0.00           O  
ATOM   2760  CB  GLU B  94     209.875 136.653  27.906  1.00  0.00           C  
ATOM   2761  CG  GLU B  94     209.170 137.973  27.629  1.00  0.00           C  
ATOM   2762  CD  GLU B  94     208.891 138.192  26.167  1.00  0.00           C  
ATOM   2763  OE1 GLU B  94     209.267 137.358  25.379  1.00  0.00           O  
ATOM   2764  OE2 GLU B  94     208.301 139.194  25.839  1.00  0.00           O  
ATOM   2765  H   GLU B  94     211.148 134.605  28.713  1.00  0.00           H  
ATOM   2766  HA  GLU B  94     210.932 137.249  29.679  1.00  0.00           H  
ATOM   2767 1HB  GLU B  94     210.766 136.612  27.279  1.00  0.00           H  
ATOM   2768 2HB  GLU B  94     209.213 135.847  27.588  1.00  0.00           H  
ATOM   2769 1HG  GLU B  94     208.226 137.991  28.173  1.00  0.00           H  
ATOM   2770 2HG  GLU B  94     209.788 138.789  28.002  1.00  0.00           H  
ATOM   2771  N   SER B  95     208.321 135.379  30.341  1.00  0.00           N  
ATOM   2772  CA  SER B  95     207.160 135.274  31.216  1.00  0.00           C  
ATOM   2773  C   SER B  95     207.526 135.593  32.659  1.00  0.00           C  
ATOM   2774  O   SER B  95     206.869 136.407  33.311  1.00  0.00           O  
ATOM   2775  CB  SER B  95     206.566 133.882  31.133  1.00  0.00           C  
ATOM   2776  OG  SER B  95     205.465 133.753  31.990  1.00  0.00           O  
ATOM   2777  H   SER B  95     208.593 134.579  29.788  1.00  0.00           H  
ATOM   2778  HA  SER B  95     206.416 136.004  30.893  1.00  0.00           H  
ATOM   2779 1HB  SER B  95     206.258 133.678  30.108  1.00  0.00           H  
ATOM   2780 2HB  SER B  95     207.325 133.147  31.399  1.00  0.00           H  
ATOM   2781  HG  SER B  95     204.725 134.162  31.533  1.00  0.00           H  
ATOM   2782  N   ALA B  96     208.578 134.952  33.154  1.00  0.00           N  
ATOM   2783  CA  ALA B  96     209.010 135.136  34.534  1.00  0.00           C  
ATOM   2784  C   ALA B  96     209.347 136.594  34.814  1.00  0.00           C  
ATOM   2785  O   ALA B  96     209.036 137.118  35.885  1.00  0.00           O  
ATOM   2786  CB  ALA B  96     210.207 134.246  34.838  1.00  0.00           C  
ATOM   2787  H   ALA B  96     209.091 134.316  32.559  1.00  0.00           H  
ATOM   2788  HA  ALA B  96     208.188 134.853  35.194  1.00  0.00           H  
ATOM   2789 1HB  ALA B  96     210.518 134.394  35.872  1.00  0.00           H  
ATOM   2790 2HB  ALA B  96     209.933 133.203  34.688  1.00  0.00           H  
ATOM   2791 3HB  ALA B  96     211.029 134.504  34.171  1.00  0.00           H  
ATOM   2792  N   ARG B  97     209.987 137.245  33.851  1.00  0.00           N  
ATOM   2793  CA  ARG B  97     210.371 138.645  33.994  1.00  0.00           C  
ATOM   2794  C   ARG B  97     209.146 139.547  34.059  1.00  0.00           C  
ATOM   2795  O   ARG B  97     209.094 140.483  34.858  1.00  0.00           O  
ATOM   2796  CB  ARG B  97     211.256 139.079  32.834  1.00  0.00           C  
ATOM   2797  CG  ARG B  97     212.652 138.477  32.836  1.00  0.00           C  
ATOM   2798  CD  ARG B  97     213.428 138.886  31.636  1.00  0.00           C  
ATOM   2799  NE  ARG B  97     214.736 138.254  31.595  1.00  0.00           N  
ATOM   2800  CZ  ARG B  97     215.835 138.726  32.216  1.00  0.00           C  
ATOM   2801  NH1 ARG B  97     215.767 139.833  32.920  1.00  0.00           N  
ATOM   2802  NH2 ARG B  97     216.981 138.075  32.116  1.00  0.00           N  
ATOM   2803  H   ARG B  97     210.215 136.757  32.996  1.00  0.00           H  
ATOM   2804  HA  ARG B  97     210.916 138.759  34.930  1.00  0.00           H  
ATOM   2805 1HB  ARG B  97     210.782 138.808  31.893  1.00  0.00           H  
ATOM   2806 2HB  ARG B  97     211.365 140.164  32.847  1.00  0.00           H  
ATOM   2807 1HG  ARG B  97     213.192 138.810  33.723  1.00  0.00           H  
ATOM   2808 2HG  ARG B  97     212.579 137.388  32.842  1.00  0.00           H  
ATOM   2809 1HD  ARG B  97     212.883 138.602  30.737  1.00  0.00           H  
ATOM   2810 2HD  ARG B  97     213.572 139.966  31.648  1.00  0.00           H  
ATOM   2811  HE  ARG B  97     214.828 137.398  31.062  1.00  0.00           H  
ATOM   2812 1HH1 ARG B  97     214.890 140.331  32.996  1.00  0.00           H  
ATOM   2813 2HH1 ARG B  97     216.590 140.187  33.386  1.00  0.00           H  
ATOM   2814 1HH2 ARG B  97     217.034 137.223  31.575  1.00  0.00           H  
ATOM   2815 2HH2 ARG B  97     217.804 138.430  32.581  1.00  0.00           H  
ATOM   2816  N   ARG B  98     208.160 139.261  33.213  1.00  0.00           N  
ATOM   2817  CA  ARG B  98     206.928 140.041  33.183  1.00  0.00           C  
ATOM   2818  C   ARG B  98     206.068 139.763  34.407  1.00  0.00           C  
ATOM   2819  O   ARG B  98     205.419 140.663  34.941  1.00  0.00           O  
ATOM   2820  CB  ARG B  98     206.129 139.731  31.926  1.00  0.00           C  
ATOM   2821  CG  ARG B  98     206.740 140.251  30.635  1.00  0.00           C  
ATOM   2822  CD  ARG B  98     205.888 139.939  29.459  1.00  0.00           C  
ATOM   2823  NE  ARG B  98     206.507 140.362  28.213  1.00  0.00           N  
ATOM   2824  CZ  ARG B  98     206.437 141.610  27.708  1.00  0.00           C  
ATOM   2825  NH1 ARG B  98     205.772 142.543  28.353  1.00  0.00           N  
ATOM   2826  NH2 ARG B  98     207.035 141.895  26.565  1.00  0.00           N  
ATOM   2827  H   ARG B  98     208.266 138.484  32.578  1.00  0.00           H  
ATOM   2828  HA  ARG B  98     207.189 141.099  33.195  1.00  0.00           H  
ATOM   2829 1HB  ARG B  98     206.013 138.653  31.825  1.00  0.00           H  
ATOM   2830 2HB  ARG B  98     205.131 140.160  32.014  1.00  0.00           H  
ATOM   2831 1HG  ARG B  98     206.856 141.333  30.697  1.00  0.00           H  
ATOM   2832 2HG  ARG B  98     207.717 139.790  30.483  1.00  0.00           H  
ATOM   2833 1HD  ARG B  98     205.719 138.864  29.407  1.00  0.00           H  
ATOM   2834 2HD  ARG B  98     204.932 140.452  29.556  1.00  0.00           H  
ATOM   2835  HE  ARG B  98     207.027 139.672  27.688  1.00  0.00           H  
ATOM   2836 1HH1 ARG B  98     205.315 142.325  29.227  1.00  0.00           H  
ATOM   2837 2HH1 ARG B  98     205.719 143.477  27.976  1.00  0.00           H  
ATOM   2838 1HH2 ARG B  98     207.546 141.177  26.069  1.00  0.00           H  
ATOM   2839 2HH2 ARG B  98     206.982 142.829  26.188  1.00  0.00           H  
ATOM   2840  N   LEU B  99     206.065 138.510  34.852  1.00  0.00           N  
ATOM   2841  CA  LEU B  99     205.304 138.115  36.030  1.00  0.00           C  
ATOM   2842  C   LEU B  99     205.788 138.854  37.272  1.00  0.00           C  
ATOM   2843  O   LEU B  99     204.995 139.208  38.144  1.00  0.00           O  
ATOM   2844  CB  LEU B  99     205.416 136.602  36.250  1.00  0.00           C  
ATOM   2845  CG  LEU B  99     204.627 135.726  35.268  1.00  0.00           C  
ATOM   2846  CD1 LEU B  99     205.080 134.278  35.401  1.00  0.00           C  
ATOM   2847  CD2 LEU B  99     203.138 135.862  35.550  1.00  0.00           C  
ATOM   2848  H   LEU B  99     206.608 137.813  34.360  1.00  0.00           H  
ATOM   2849  HA  LEU B  99     204.260 138.384  35.873  1.00  0.00           H  
ATOM   2850 1HB  LEU B  99     206.465 136.317  36.178  1.00  0.00           H  
ATOM   2851 2HB  LEU B  99     205.066 136.370  37.256  1.00  0.00           H  
ATOM   2852  HG  LEU B  99     204.834 136.047  34.247  1.00  0.00           H  
ATOM   2853 1HD1 LEU B  99     204.519 133.656  34.703  1.00  0.00           H  
ATOM   2854 2HD1 LEU B  99     206.144 134.207  35.175  1.00  0.00           H  
ATOM   2855 3HD1 LEU B  99     204.901 133.933  36.419  1.00  0.00           H  
ATOM   2856 1HD2 LEU B  99     202.577 135.240  34.852  1.00  0.00           H  
ATOM   2857 2HD2 LEU B  99     202.930 135.539  36.571  1.00  0.00           H  
ATOM   2858 3HD2 LEU B  99     202.839 136.903  35.430  1.00  0.00           H  
ATOM   2859  N   LYS B 100     207.094 139.084  37.346  1.00  0.00           N  
ATOM   2860  CA  LYS B 100     207.675 139.872  38.428  1.00  0.00           C  
ATOM   2861  C   LYS B 100     207.121 141.290  38.432  1.00  0.00           C  
ATOM   2862  O   LYS B 100     206.853 141.860  39.493  1.00  0.00           O  
ATOM   2863  CB  LYS B 100     209.199 139.903  38.310  1.00  0.00           C  
ATOM   2864  CG  LYS B 100     209.902 140.648  39.438  1.00  0.00           C  
ATOM   2865  CD  LYS B 100     211.408 140.431  39.389  1.00  0.00           C  
ATOM   2866  CE  LYS B 100     212.119 141.239  40.464  1.00  0.00           C  
ATOM   2867  NZ  LYS B 100     213.564 140.895  40.554  1.00  0.00           N  
ATOM   2868  H   LYS B 100     207.703 138.704  36.633  1.00  0.00           H  
ATOM   2869  HA  LYS B 100     207.402 139.408  39.375  1.00  0.00           H  
ATOM   2870 1HB  LYS B 100     209.584 138.883  38.292  1.00  0.00           H  
ATOM   2871 2HB  LYS B 100     209.482 140.377  37.370  1.00  0.00           H  
ATOM   2872 1HG  LYS B 100     209.694 141.714  39.355  1.00  0.00           H  
ATOM   2873 2HG  LYS B 100     209.524 140.295  40.397  1.00  0.00           H  
ATOM   2874 1HD  LYS B 100     211.628 139.373  39.536  1.00  0.00           H  
ATOM   2875 2HD  LYS B 100     211.786 140.731  38.412  1.00  0.00           H  
ATOM   2876 1HE  LYS B 100     212.023 142.301  40.243  1.00  0.00           H  
ATOM   2877 2HE  LYS B 100     211.653 141.049  41.431  1.00  0.00           H  
ATOM   2878 1HZ  LYS B 100     213.998 141.451  41.276  1.00  0.00           H  
ATOM   2879 2HZ  LYS B 100     213.664 139.915  40.778  1.00  0.00           H  
ATOM   2880 3HZ  LYS B 100     214.011 141.085  39.669  1.00  0.00           H  
ATOM   2881  N   LYS B 101     206.950 141.860  37.243  1.00  0.00           N  
ATOM   2882  CA  LYS B 101     206.358 143.185  37.106  1.00  0.00           C  
ATOM   2883  C   LYS B 101     204.887 143.175  37.500  1.00  0.00           C  
ATOM   2884  O   LYS B 101     204.390 144.127  38.105  1.00  0.00           O  
ATOM   2885  CB  LYS B 101     206.515 143.696  35.673  1.00  0.00           C  
ATOM   2886  CG  LYS B 101     207.945 144.051  35.285  1.00  0.00           C  
ATOM   2887  CD  LYS B 101     208.022 144.535  33.845  1.00  0.00           C  
ATOM   2888  CE  LYS B 101     209.451 144.885  33.454  1.00  0.00           C  
ATOM   2889  NZ  LYS B 101     209.548 145.323  32.036  1.00  0.00           N  
ATOM   2890  H   LYS B 101     207.237 141.361  36.414  1.00  0.00           H  
ATOM   2891  HA  LYS B 101     206.878 143.866  37.781  1.00  0.00           H  
ATOM   2892 1HB  LYS B 101     206.158 142.938  34.975  1.00  0.00           H  
ATOM   2893 2HB  LYS B 101     205.900 144.585  35.534  1.00  0.00           H  
ATOM   2894 1HG  LYS B 101     208.316 144.837  35.944  1.00  0.00           H  
ATOM   2895 2HG  LYS B 101     208.581 143.175  35.400  1.00  0.00           H  
ATOM   2896 1HD  LYS B 101     207.652 143.755  33.179  1.00  0.00           H  
ATOM   2897 2HD  LYS B 101     207.396 145.419  33.724  1.00  0.00           H  
ATOM   2898 1HE  LYS B 101     209.818 145.685  34.095  1.00  0.00           H  
ATOM   2899 2HE  LYS B 101     210.090 144.013  33.596  1.00  0.00           H  
ATOM   2900 1HZ  LYS B 101     210.509 145.545  31.816  1.00  0.00           H  
ATOM   2901 2HZ  LYS B 101     209.227 144.581  31.430  1.00  0.00           H  
ATOM   2902 3HZ  LYS B 101     208.974 146.143  31.896  1.00  0.00           H  
ATOM   2903  N   VAL B 102     204.194 142.097  37.155  1.00  0.00           N  
ATOM   2904  CA  VAL B 102     202.815 141.901  37.586  1.00  0.00           C  
ATOM   2905  C   VAL B 102     202.723 141.794  39.101  1.00  0.00           C  
ATOM   2906  O   VAL B 102     201.818 142.352  39.720  1.00  0.00           O  
ATOM   2907  CB  VAL B 102     202.230 140.627  36.948  1.00  0.00           C  
ATOM   2908  CG1 VAL B 102     200.879 140.295  37.564  1.00  0.00           C  
ATOM   2909  CG2 VAL B 102     202.106 140.812  35.443  1.00  0.00           C  
ATOM   2910  H   VAL B 102     204.633 141.395  36.576  1.00  0.00           H  
ATOM   2911  HA  VAL B 102     202.231 142.768  37.281  1.00  0.00           H  
ATOM   2912  HB  VAL B 102     202.895 139.789  37.158  1.00  0.00           H  
ATOM   2913 1HG1 VAL B 102     200.481 139.391  37.101  1.00  0.00           H  
ATOM   2914 2HG1 VAL B 102     200.998 140.131  38.635  1.00  0.00           H  
ATOM   2915 3HG1 VAL B 102     200.190 141.122  37.396  1.00  0.00           H  
ATOM   2916 1HG2 VAL B 102     201.693 139.907  34.999  1.00  0.00           H  
ATOM   2917 2HG2 VAL B 102     201.447 141.654  35.233  1.00  0.00           H  
ATOM   2918 3HG2 VAL B 102     203.091 141.008  35.018  1.00  0.00           H  
ATOM   2919  N   LEU B 103     203.667 141.071  39.698  1.00  0.00           N  
ATOM   2920  CA  LEU B 103     203.756 140.974  41.150  1.00  0.00           C  
ATOM   2921  C   LEU B 103     203.915 142.351  41.782  1.00  0.00           C  
ATOM   2922  O   LEU B 103     203.210 142.694  42.732  1.00  0.00           O  
ATOM   2923  CB  LEU B 103     204.937 140.081  41.550  1.00  0.00           C  
ATOM   2924  CG  LEU B 103     205.289 140.073  43.043  1.00  0.00           C  
ATOM   2925  CD1 LEU B 103     204.121 139.505  43.838  1.00  0.00           C  
ATOM   2926  CD2 LEU B 103     206.550 139.251  43.263  1.00  0.00           C  
ATOM   2927  H   LEU B 103     204.337 140.574  39.130  1.00  0.00           H  
ATOM   2928  HA  LEU B 103     202.829 140.543  41.527  1.00  0.00           H  
ATOM   2929 1HB  LEU B 103     204.712 139.056  41.257  1.00  0.00           H  
ATOM   2930 2HB  LEU B 103     205.821 140.407  41.003  1.00  0.00           H  
ATOM   2931  HG  LEU B 103     205.458 141.095  43.383  1.00  0.00           H  
ATOM   2932 1HD1 LEU B 103     204.370 139.499  44.899  1.00  0.00           H  
ATOM   2933 2HD1 LEU B 103     203.237 140.123  43.677  1.00  0.00           H  
ATOM   2934 3HD1 LEU B 103     203.917 138.487  43.508  1.00  0.00           H  
ATOM   2935 1HD2 LEU B 103     206.801 139.246  44.325  1.00  0.00           H  
ATOM   2936 2HD2 LEU B 103     206.382 138.228  42.925  1.00  0.00           H  
ATOM   2937 3HD2 LEU B 103     207.373 139.689  42.698  1.00  0.00           H  
ATOM   2938  N   GLU B 104     204.847 143.135  41.254  1.00  0.00           N  
ATOM   2939  CA  GLU B 104     205.107 144.474  41.771  1.00  0.00           C  
ATOM   2940  C   GLU B 104     203.827 145.300  41.827  1.00  0.00           C  
ATOM   2941  O   GLU B 104     203.553 145.969  42.822  1.00  0.00           O  
ATOM   2942  CB  GLU B 104     206.148 145.188  40.906  1.00  0.00           C  
ATOM   2943  CG  GLU B 104     206.529 146.577  41.398  1.00  0.00           C  
ATOM   2944  CD  GLU B 104     207.579 147.232  40.545  1.00  0.00           C  
ATOM   2945  OE1 GLU B 104     208.022 146.618  39.604  1.00  0.00           O  
ATOM   2946  OE2 GLU B 104     207.939 148.349  40.834  1.00  0.00           O  
ATOM   2947  H   GLU B 104     205.391 142.798  40.472  1.00  0.00           H  
ATOM   2948  HA  GLU B 104     205.487 144.383  42.789  1.00  0.00           H  
ATOM   2949 1HB  GLU B 104     207.057 144.588  40.861  1.00  0.00           H  
ATOM   2950 2HB  GLU B 104     205.770 145.286  39.888  1.00  0.00           H  
ATOM   2951 1HG  GLU B 104     205.639 147.206  41.405  1.00  0.00           H  
ATOM   2952 2HG  GLU B 104     206.894 146.501  42.421  1.00  0.00           H  
ATOM   2953  N   LYS B 105     203.047 145.247  40.752  1.00  0.00           N  
ATOM   2954  CA  LYS B 105     201.776 145.956  40.693  1.00  0.00           C  
ATOM   2955  C   LYS B 105     200.776 145.377  41.688  1.00  0.00           C  
ATOM   2956  O   LYS B 105     200.051 146.118  42.353  1.00  0.00           O  
ATOM   2957  CB  LYS B 105     201.200 145.904  39.277  1.00  0.00           C  
ATOM   2958  CG  LYS B 105     201.963 146.739  38.257  1.00  0.00           C  
ATOM   2959  CD  LYS B 105     201.343 146.622  36.873  1.00  0.00           C  
ATOM   2960  CE  LYS B 105     202.110 147.448  35.850  1.00  0.00           C  
ATOM   2961  NZ  LYS B 105     201.538 147.312  34.483  1.00  0.00           N  
ATOM   2962  H   LYS B 105     203.345 144.701  39.956  1.00  0.00           H  
ATOM   2963  HA  LYS B 105     201.948 146.998  40.964  1.00  0.00           H  
ATOM   2964 1HB  LYS B 105     201.191 144.872  38.925  1.00  0.00           H  
ATOM   2965 2HB  LYS B 105     200.167 146.254  39.291  1.00  0.00           H  
ATOM   2966 1HG  LYS B 105     201.952 147.786  38.563  1.00  0.00           H  
ATOM   2967 2HG  LYS B 105     202.998 146.402  38.212  1.00  0.00           H  
ATOM   2968 1HD  LYS B 105     201.346 145.577  36.560  1.00  0.00           H  
ATOM   2969 2HD  LYS B 105     200.310 146.970  36.906  1.00  0.00           H  
ATOM   2970 1HE  LYS B 105     202.085 148.497  36.139  1.00  0.00           H  
ATOM   2971 2HE  LYS B 105     203.150 147.124  35.828  1.00  0.00           H  
ATOM   2972 1HZ  LYS B 105     202.073 147.873  33.836  1.00  0.00           H  
ATOM   2973 2HZ  LYS B 105     201.573 146.343  34.198  1.00  0.00           H  
ATOM   2974 3HZ  LYS B 105     200.578 147.627  34.487  1.00  0.00           H  
ATOM   2975  N   ALA B 106     200.744 144.054  41.783  1.00  0.00           N  
ATOM   2976  CA  ALA B 106     199.851 143.376  42.716  1.00  0.00           C  
ATOM   2977  C   ALA B 106     200.139 143.789  44.154  1.00  0.00           C  
ATOM   2978  O   ALA B 106     199.220 143.979  44.951  1.00  0.00           O  
ATOM   2979  CB  ALA B 106     199.974 141.867  42.566  1.00  0.00           C  
ATOM   2980  H   ALA B 106     201.351 143.502  41.196  1.00  0.00           H  
ATOM   2981  HA  ALA B 106     198.825 143.666  42.489  1.00  0.00           H  
ATOM   2982 1HB  ALA B 106     199.302 141.374  43.270  1.00  0.00           H  
ATOM   2983 2HB  ALA B 106     199.708 141.580  41.550  1.00  0.00           H  
ATOM   2984 3HB  ALA B 106     200.999 141.562  42.772  1.00  0.00           H  
ATOM   2985  N   GLU B 107     201.420 143.929  44.479  1.00  0.00           N  
ATOM   2986  CA  GLU B 107     201.830 144.344  45.815  1.00  0.00           C  
ATOM   2987  C   GLU B 107     201.362 145.763  46.118  1.00  0.00           C  
ATOM   2988  O   GLU B 107     200.921 146.055  47.230  1.00  0.00           O  
ATOM   2989  CB  GLU B 107     203.351 144.257  45.957  1.00  0.00           C  
ATOM   2990  CG  GLU B 107     203.901 142.838  45.971  1.00  0.00           C  
ATOM   2991  CD  GLU B 107     205.403 142.793  46.039  1.00  0.00           C  
ATOM   2992  OE1 GLU B 107     206.013 143.832  45.962  1.00  0.00           O  
ATOM   2993  OE2 GLU B 107     205.939 141.718  46.169  1.00  0.00           O  
ATOM   2994  H   GLU B 107     202.128 143.740  43.785  1.00  0.00           H  
ATOM   2995  HA  GLU B 107     201.366 143.680  46.545  1.00  0.00           H  
ATOM   2996 1HB  GLU B 107     203.825 144.791  45.132  1.00  0.00           H  
ATOM   2997 2HB  GLU B 107     203.659 144.744  46.882  1.00  0.00           H  
ATOM   2998 1HG  GLU B 107     203.494 142.310  46.832  1.00  0.00           H  
ATOM   2999 2HG  GLU B 107     203.568 142.321  45.072  1.00  0.00           H  
ATOM   3000  N   LYS B 108     201.458 146.638  45.124  1.00  0.00           N  
ATOM   3001  CA  LYS B 108     201.023 148.021  45.274  1.00  0.00           C  
ATOM   3002  C   LYS B 108     199.511 148.107  45.430  1.00  0.00           C  
ATOM   3003  O   LYS B 108     199.002 148.934  46.190  1.00  0.00           O  
ATOM   3004  CB  LYS B 108     201.477 148.859  44.078  1.00  0.00           C  
ATOM   3005  CG  LYS B 108     202.977 149.115  44.022  1.00  0.00           C  
ATOM   3006  CD  LYS B 108     203.363 149.865  42.756  1.00  0.00           C  
ATOM   3007  CE  LYS B 108     204.864 150.106  42.690  1.00  0.00           C  
ATOM   3008  NZ  LYS B 108     205.271 150.733  41.403  1.00  0.00           N  
ATOM   3009  H   LYS B 108     201.844 146.337  44.240  1.00  0.00           H  
ATOM   3010  HA  LYS B 108     201.473 148.429  46.180  1.00  0.00           H  
ATOM   3011 1HB  LYS B 108     201.188 148.359  43.153  1.00  0.00           H  
ATOM   3012 2HB  LYS B 108     200.973 149.826  44.098  1.00  0.00           H  
ATOM   3013 1HG  LYS B 108     203.278 149.705  44.889  1.00  0.00           H  
ATOM   3014 2HG  LYS B 108     203.509 148.165  44.048  1.00  0.00           H  
ATOM   3015 1HD  LYS B 108     203.057 149.287  41.883  1.00  0.00           H  
ATOM   3016 2HD  LYS B 108     202.849 150.826  42.731  1.00  0.00           H  
ATOM   3017 1HE  LYS B 108     205.164 150.757  43.509  1.00  0.00           H  
ATOM   3018 2HE  LYS B 108     205.389 149.157  42.798  1.00  0.00           H  
ATOM   3019 1HZ  LYS B 108     206.271 150.876  41.399  1.00  0.00           H  
ATOM   3020 2HZ  LYS B 108     205.013 150.128  40.636  1.00  0.00           H  
ATOM   3021 3HZ  LYS B 108     204.804 151.623  41.300  1.00  0.00           H  
ATOM   3022  N   LEU B 109     198.796 147.252  44.709  1.00  0.00           N  
ATOM   3023  CA  LEU B 109     197.340 147.216  44.782  1.00  0.00           C  
ATOM   3024  C   LEU B 109     196.870 146.387  45.971  1.00  0.00           C  
ATOM   3025  O   LEU B 109     195.727 146.511  46.414  1.00  0.00           O  
ATOM   3026  CB  LEU B 109     196.758 146.640  43.485  1.00  0.00           C  
ATOM   3027  CG  LEU B 109     197.011 147.466  42.218  1.00  0.00           C  
ATOM   3028  CD1 LEU B 109     196.476 146.714  41.006  1.00  0.00           C  
ATOM   3029  CD2 LEU B 109     196.345 148.826  42.356  1.00  0.00           C  
ATOM   3030  H   LEU B 109     199.272 146.610  44.092  1.00  0.00           H  
ATOM   3031  HA  LEU B 109     196.975 148.235  44.914  1.00  0.00           H  
ATOM   3032 1HB  LEU B 109     197.180 145.649  43.325  1.00  0.00           H  
ATOM   3033 2HB  LEU B 109     195.679 146.537  43.604  1.00  0.00           H  
ATOM   3034  HG  LEU B 109     198.085 147.600  42.079  1.00  0.00           H  
ATOM   3035 1HD1 LEU B 109     196.656 147.301  40.105  1.00  0.00           H  
ATOM   3036 2HD1 LEU B 109     196.983 145.754  40.920  1.00  0.00           H  
ATOM   3037 3HD1 LEU B 109     195.405 146.551  41.124  1.00  0.00           H  
ATOM   3038 1HD2 LEU B 109     196.526 149.413  41.455  1.00  0.00           H  
ATOM   3039 2HD2 LEU B 109     195.272 148.693  42.493  1.00  0.00           H  
ATOM   3040 3HD2 LEU B 109     196.759 149.348  43.219  1.00  0.00           H  
ATOM   3041  N   GLY B 110     197.756 145.541  46.484  1.00  0.00           N  
ATOM   3042  CA  GLY B 110     197.454 144.733  47.661  1.00  0.00           C  
ATOM   3043  C   GLY B 110     196.653 143.493  47.287  1.00  0.00           C  
ATOM   3044  O   GLY B 110     195.909 142.953  48.104  1.00  0.00           O  
ATOM   3045  H   GLY B 110     198.663 145.452  46.048  1.00  0.00           H  
ATOM   3046 1HA  GLY B 110     198.383 144.438  48.147  1.00  0.00           H  
ATOM   3047 2HA  GLY B 110     196.892 145.331  48.377  1.00  0.00           H  
ATOM   3048  N   ASN B 111     196.810 143.046  46.045  1.00  0.00           N  
ATOM   3049  CA  ASN B 111     196.081 141.882  45.552  1.00  0.00           C  
ATOM   3050  C   ASN B 111     196.896 140.607  45.728  1.00  0.00           C  
ATOM   3051  O   ASN B 111     197.782 140.309  44.925  1.00  0.00           O  
ATOM   3052  CB  ASN B 111     195.693 142.072  44.097  1.00  0.00           C  
ATOM   3053  CG  ASN B 111     194.850 140.943  43.572  1.00  0.00           C  
ATOM   3054  OD1 ASN B 111     195.175 139.766  43.768  1.00  0.00           O  
ATOM   3055  ND2 ASN B 111     193.773 141.278  42.908  1.00  0.00           N  
ATOM   3056  H   ASN B 111     197.451 143.523  45.428  1.00  0.00           H  
ATOM   3057  HA  ASN B 111     195.168 141.773  46.138  1.00  0.00           H  
ATOM   3058 1HB  ASN B 111     195.139 143.005  43.987  1.00  0.00           H  
ATOM   3059 2HB  ASN B 111     196.593 142.152  43.488  1.00  0.00           H  
ATOM   3060 1HD2 ASN B 111     193.175 140.568  42.535  1.00  0.00           H  
ATOM   3061 2HD2 ASN B 111     193.549 142.243  42.774  1.00  0.00           H  
ATOM   3062  N   LEU B 112     196.593 139.857  46.783  1.00  0.00           N  
ATOM   3063  CA  LEU B 112     197.419 138.722  47.179  1.00  0.00           C  
ATOM   3064  C   LEU B 112     197.272 137.567  46.198  1.00  0.00           C  
ATOM   3065  O   LEU B 112     198.247 136.892  45.868  1.00  0.00           O  
ATOM   3066  CB  LEU B 112     197.039 138.255  48.589  1.00  0.00           C  
ATOM   3067  CG  LEU B 112     197.863 137.088  49.149  1.00  0.00           C  
ATOM   3068  CD1 LEU B 112     199.332 137.484  49.202  1.00  0.00           C  
ATOM   3069  CD2 LEU B 112     197.346 136.718  50.531  1.00  0.00           C  
ATOM   3070  H   LEU B 112     195.770 140.079  47.324  1.00  0.00           H  
ATOM   3071  HA  LEU B 112     198.461 139.042  47.166  1.00  0.00           H  
ATOM   3072 1HB  LEU B 112     197.146 139.094  49.274  1.00  0.00           H  
ATOM   3073 2HB  LEU B 112     195.993 137.948  48.583  1.00  0.00           H  
ATOM   3074  HG  LEU B 112     197.774 136.228  48.485  1.00  0.00           H  
ATOM   3075 1HD1 LEU B 112     199.918 136.655  49.600  1.00  0.00           H  
ATOM   3076 2HD1 LEU B 112     199.681 137.725  48.198  1.00  0.00           H  
ATOM   3077 3HD1 LEU B 112     199.451 138.354  49.847  1.00  0.00           H  
ATOM   3078 1HD2 LEU B 112     197.931 135.888  50.928  1.00  0.00           H  
ATOM   3079 2HD2 LEU B 112     197.436 137.577  51.196  1.00  0.00           H  
ATOM   3080 3HD2 LEU B 112     196.299 136.422  50.460  1.00  0.00           H  
ATOM   3081  N   GLY B 113     196.048 137.342  45.732  1.00  0.00           N  
ATOM   3082  CA  GLY B 113     195.773 136.278  44.775  1.00  0.00           C  
ATOM   3083  C   GLY B 113     196.742 136.330  43.602  1.00  0.00           C  
ATOM   3084  O   GLY B 113     197.384 135.333  43.270  1.00  0.00           O  
ATOM   3085  H   GLY B 113     195.287 137.926  46.053  1.00  0.00           H  
ATOM   3086 1HA  GLY B 113     195.850 135.311  45.274  1.00  0.00           H  
ATOM   3087 2HA  GLY B 113     194.750 136.371  44.412  1.00  0.00           H  
ATOM   3088  N   VAL B 114     196.847 137.499  42.979  1.00  0.00           N  
ATOM   3089  CA  VAL B 114     197.738 137.682  41.838  1.00  0.00           C  
ATOM   3090  C   VAL B 114     199.198 137.571  42.256  1.00  0.00           C  
ATOM   3091  O   VAL B 114     200.007 136.956  41.561  1.00  0.00           O  
ATOM   3092  CB  VAL B 114     197.498 139.057  41.186  1.00  0.00           C  
ATOM   3093  CG1 VAL B 114     198.575 139.351  40.153  1.00  0.00           C  
ATOM   3094  CG2 VAL B 114     196.116 139.094  40.551  1.00  0.00           C  
ATOM   3095  H   VAL B 114     196.296 138.280  43.303  1.00  0.00           H  
ATOM   3096  HA  VAL B 114     197.539 136.892  41.113  1.00  0.00           H  
ATOM   3097  HB  VAL B 114     197.568 139.829  41.952  1.00  0.00           H  
ATOM   3098 1HG1 VAL B 114     198.390 140.327  39.702  1.00  0.00           H  
ATOM   3099 2HG1 VAL B 114     199.552 139.355  40.636  1.00  0.00           H  
ATOM   3100 3HG1 VAL B 114     198.555 138.585  39.378  1.00  0.00           H  
ATOM   3101 1HG2 VAL B 114     195.953 140.069  40.093  1.00  0.00           H  
ATOM   3102 2HG2 VAL B 114     196.045 138.318  39.789  1.00  0.00           H  
ATOM   3103 3HG2 VAL B 114     195.359 138.922  41.316  1.00  0.00           H  
ATOM   3104  N   ALA B 115     199.530 138.165  43.397  1.00  0.00           N  
ATOM   3105  CA  ALA B 115     200.900 138.164  43.890  1.00  0.00           C  
ATOM   3106  C   ALA B 115     201.439 136.744  44.025  1.00  0.00           C  
ATOM   3107  O   ALA B 115     202.582 136.467  43.665  1.00  0.00           O  
ATOM   3108  CB  ALA B 115     200.983 138.889  45.227  1.00  0.00           C  
ATOM   3109  H   ALA B 115     198.812 138.629  43.936  1.00  0.00           H  
ATOM   3110  HA  ALA B 115     201.529 138.688  43.169  1.00  0.00           H  
ATOM   3111 1HB  ALA B 115     202.014 138.879  45.583  1.00  0.00           H  
ATOM   3112 2HB  ALA B 115     200.652 139.920  45.102  1.00  0.00           H  
ATOM   3113 3HB  ALA B 115     200.345 138.388  45.952  1.00  0.00           H  
ATOM   3114  N   LEU B 116     200.605 135.848  44.543  1.00  0.00           N  
ATOM   3115  CA  LEU B 116     200.984 134.451  44.700  1.00  0.00           C  
ATOM   3116  C   LEU B 116     201.085 133.753  43.350  1.00  0.00           C  
ATOM   3117  O   LEU B 116     202.074 133.081  43.060  1.00  0.00           O  
ATOM   3118  CB  LEU B 116     199.966 133.722  45.586  1.00  0.00           C  
ATOM   3119  CG  LEU B 116     200.231 132.228  45.814  1.00  0.00           C  
ATOM   3120  CD1 LEU B 116     201.499 132.058  46.640  1.00  0.00           C  
ATOM   3121  CD2 LEU B 116     199.035 131.601  46.514  1.00  0.00           C  
ATOM   3122  H   LEU B 116     199.686 136.145  44.839  1.00  0.00           H  
ATOM   3123  HA  LEU B 116     201.969 134.409  45.168  1.00  0.00           H  
ATOM   3124 1HB  LEU B 116     199.943 134.207  46.560  1.00  0.00           H  
ATOM   3125 2HB  LEU B 116     198.979 133.817  45.132  1.00  0.00           H  
ATOM   3126  HG  LEU B 116     200.390 131.736  44.854  1.00  0.00           H  
ATOM   3127 1HD1 LEU B 116     201.688 130.997  46.802  1.00  0.00           H  
ATOM   3128 2HD1 LEU B 116     202.342 132.498  46.107  1.00  0.00           H  
ATOM   3129 3HD1 LEU B 116     201.377 132.555  47.601  1.00  0.00           H  
ATOM   3130 1HD2 LEU B 116     199.223 130.539  46.675  1.00  0.00           H  
ATOM   3131 2HD2 LEU B 116     198.876 132.092  47.474  1.00  0.00           H  
ATOM   3132 3HD2 LEU B 116     198.146 131.722  45.894  1.00  0.00           H  
ATOM   3133  N   ALA B 117     200.053 133.917  42.526  1.00  0.00           N  
ATOM   3134  CA  ALA B 117     200.000 133.259  41.226  1.00  0.00           C  
ATOM   3135  C   ALA B 117     201.141 133.717  40.328  1.00  0.00           C  
ATOM   3136  O   ALA B 117     201.700 132.930  39.565  1.00  0.00           O  
ATOM   3137  CB  ALA B 117     198.661 133.521  40.554  1.00  0.00           C  
ATOM   3138  H   ALA B 117     199.289 134.512  42.808  1.00  0.00           H  
ATOM   3139  HA  ALA B 117     200.110 132.184  41.378  1.00  0.00           H  
ATOM   3140 1HB  ALA B 117     198.636 133.023  39.585  1.00  0.00           H  
ATOM   3141 2HB  ALA B 117     197.857 133.135  41.181  1.00  0.00           H  
ATOM   3142 3HB  ALA B 117     198.528 134.593  40.414  1.00  0.00           H  
ATOM   3143  N   ALA B 118     201.485 134.998  40.424  1.00  0.00           N  
ATOM   3144  CA  ALA B 118     202.563 135.564  39.622  1.00  0.00           C  
ATOM   3145  C   ALA B 118     203.888 134.870  39.911  1.00  0.00           C  
ATOM   3146  O   ALA B 118     204.642 134.543  38.994  1.00  0.00           O  
ATOM   3147  CB  ALA B 118     202.683 137.060  39.877  1.00  0.00           C  
ATOM   3148  H   ALA B 118     200.986 135.594  41.069  1.00  0.00           H  
ATOM   3149  HA  ALA B 118     202.330 135.407  38.567  1.00  0.00           H  
ATOM   3150 1HB  ALA B 118     203.493 137.468  39.272  1.00  0.00           H  
ATOM   3151 2HB  ALA B 118     201.747 137.551  39.611  1.00  0.00           H  
ATOM   3152 3HB  ALA B 118     202.896 137.233  40.931  1.00  0.00           H  
ATOM   3153  N   VAL B 119     204.164 134.645  41.191  1.00  0.00           N  
ATOM   3154  CA  VAL B 119     205.374 133.938  41.600  1.00  0.00           C  
ATOM   3155  C   VAL B 119     205.302 132.463  41.229  1.00  0.00           C  
ATOM   3156  O   VAL B 119     206.282 131.880  40.767  1.00  0.00           O  
ATOM   3157  CB  VAL B 119     205.583 134.073  43.120  1.00  0.00           C  
ATOM   3158  CG1 VAL B 119     206.757 133.218  43.574  1.00  0.00           C  
ATOM   3159  CG2 VAL B 119     205.806 135.532  43.485  1.00  0.00           C  
ATOM   3160  H   VAL B 119     203.524 134.974  41.898  1.00  0.00           H  
ATOM   3161  HA  VAL B 119     206.223 134.372  41.071  1.00  0.00           H  
ATOM   3162  HB  VAL B 119     204.697 133.700  43.634  1.00  0.00           H  
ATOM   3163 1HG1 VAL B 119     206.890 133.325  44.650  1.00  0.00           H  
ATOM   3164 2HG1 VAL B 119     206.560 132.173  43.335  1.00  0.00           H  
ATOM   3165 3HG1 VAL B 119     207.663 133.543  43.063  1.00  0.00           H  
ATOM   3166 1HG2 VAL B 119     205.952 135.620  44.562  1.00  0.00           H  
ATOM   3167 2HG2 VAL B 119     206.689 135.906  42.967  1.00  0.00           H  
ATOM   3168 3HG2 VAL B 119     204.936 136.119  43.188  1.00  0.00           H  
ATOM   3169  N   ALA B 120     204.134 131.864  41.435  1.00  0.00           N  
ATOM   3170  CA  ALA B 120     203.908 130.476  41.051  1.00  0.00           C  
ATOM   3171  C   ALA B 120     204.157 130.266  39.564  1.00  0.00           C  
ATOM   3172  O   ALA B 120     204.642 129.214  39.147  1.00  0.00           O  
ATOM   3173  CB  ALA B 120     202.493 130.049  41.414  1.00  0.00           C  
ATOM   3174  H   ALA B 120     203.382 132.382  41.866  1.00  0.00           H  
ATOM   3175  HA  ALA B 120     204.612 129.847  41.596  1.00  0.00           H  
ATOM   3176 1HB  ALA B 120     202.339 129.010  41.120  1.00  0.00           H  
ATOM   3177 2HB  ALA B 120     202.347 130.148  42.489  1.00  0.00           H  
ATOM   3178 3HB  ALA B 120     201.777 130.682  40.892  1.00  0.00           H  
ATOM   3179  N   GLY B 121     203.823 131.274  38.766  1.00  0.00           N  
ATOM   3180  CA  GLY B 121     204.127 131.256  37.340  1.00  0.00           C  
ATOM   3181  C   GLY B 121     205.628 131.185  37.095  1.00  0.00           C  
ATOM   3182  O   GLY B 121     206.090 130.470  36.206  1.00  0.00           O  
ATOM   3183  H   GLY B 121     203.348 132.076  39.156  1.00  0.00           H  
ATOM   3184 1HA  GLY B 121     203.638 130.400  36.875  1.00  0.00           H  
ATOM   3185 2HA  GLY B 121     203.721 132.152  36.870  1.00  0.00           H  
ATOM   3186  N   VAL B 122     206.388 131.931  37.892  1.00  0.00           N  
ATOM   3187  CA  VAL B 122     207.842 131.925  37.790  1.00  0.00           C  
ATOM   3188  C   VAL B 122     208.410 130.553  38.130  1.00  0.00           C  
ATOM   3189  O   VAL B 122     209.370 130.096  37.508  1.00  0.00           O  
ATOM   3190  CB  VAL B 122     208.449 132.978  38.737  1.00  0.00           C  
ATOM   3191  CG1 VAL B 122     209.968 132.940  38.672  1.00  0.00           C  
ATOM   3192  CG2 VAL B 122     207.928 134.361  38.375  1.00  0.00           C  
ATOM   3193  H   VAL B 122     205.945 132.517  38.584  1.00  0.00           H  
ATOM   3194  HA  VAL B 122     208.118 132.151  36.761  1.00  0.00           H  
ATOM   3195  HB  VAL B 122     208.165 132.738  39.761  1.00  0.00           H  
ATOM   3196 1HG1 VAL B 122     210.380 133.690  39.347  1.00  0.00           H  
ATOM   3197 2HG1 VAL B 122     210.320 131.952  38.969  1.00  0.00           H  
ATOM   3198 3HG1 VAL B 122     210.295 133.151  37.654  1.00  0.00           H  
ATOM   3199 1HG2 VAL B 122     208.361 135.100  39.049  1.00  0.00           H  
ATOM   3200 2HG2 VAL B 122     208.207 134.598  37.348  1.00  0.00           H  
ATOM   3201 3HG2 VAL B 122     206.842 134.376  38.468  1.00  0.00           H  
ATOM   3202  N   VAL B 123     207.814 129.899  39.119  1.00  0.00           N  
ATOM   3203  CA  VAL B 123     208.186 128.534  39.471  1.00  0.00           C  
ATOM   3204  C   VAL B 123     207.935 127.577  38.312  1.00  0.00           C  
ATOM   3205  O   VAL B 123     208.763 126.720  38.009  1.00  0.00           O  
ATOM   3206  CB  VAL B 123     207.390 128.064  40.703  1.00  0.00           C  
ATOM   3207  CG1 VAL B 123     207.653 126.591  40.977  1.00  0.00           C  
ATOM   3208  CG2 VAL B 123     207.758 128.912  41.911  1.00  0.00           C  
ATOM   3209  H   VAL B 123     207.082 130.358  39.641  1.00  0.00           H  
ATOM   3210  HA  VAL B 123     209.255 128.511  39.689  1.00  0.00           H  
ATOM   3211  HB  VAL B 123     206.324 128.167  40.496  1.00  0.00           H  
ATOM   3212 1HG1 VAL B 123     207.082 126.276  41.851  1.00  0.00           H  
ATOM   3213 2HG1 VAL B 123     207.349 126.000  40.113  1.00  0.00           H  
ATOM   3214 3HG1 VAL B 123     208.716 126.441  41.166  1.00  0.00           H  
ATOM   3215 1HG2 VAL B 123     207.190 128.575  42.778  1.00  0.00           H  
ATOM   3216 2HG2 VAL B 123     208.824 128.814  42.113  1.00  0.00           H  
ATOM   3217 3HG2 VAL B 123     207.522 129.957  41.707  1.00  0.00           H  
ATOM   3218  N   LEU B 124     206.784 127.729  37.666  1.00  0.00           N  
ATOM   3219  CA  LEU B 124     206.432 126.901  36.520  1.00  0.00           C  
ATOM   3220  C   LEU B 124     207.392 127.128  35.360  1.00  0.00           C  
ATOM   3221  O   LEU B 124     207.741 126.194  34.637  1.00  0.00           O  
ATOM   3222  CB  LEU B 124     204.996 127.201  36.070  1.00  0.00           C  
ATOM   3223  CG  LEU B 124     204.486 126.377  34.880  1.00  0.00           C  
ATOM   3224  CD1 LEU B 124     204.613 124.894  35.197  1.00  0.00           C  
ATOM   3225  CD2 LEU B 124     203.042 126.752  34.585  1.00  0.00           C  
ATOM   3226  H   LEU B 124     206.135 128.439  37.978  1.00  0.00           H  
ATOM   3227  HA  LEU B 124     206.510 125.854  36.812  1.00  0.00           H  
ATOM   3228 1HB  LEU B 124     204.325 127.022  36.908  1.00  0.00           H  
ATOM   3229 2HB  LEU B 124     204.931 128.254  35.797  1.00  0.00           H  
ATOM   3230  HG  LEU B 124     205.101 126.585  34.004  1.00  0.00           H  
ATOM   3231 1HD1 LEU B 124     204.251 124.309  34.352  1.00  0.00           H  
ATOM   3232 2HD1 LEU B 124     205.659 124.649  35.385  1.00  0.00           H  
ATOM   3233 3HD1 LEU B 124     204.021 124.659  36.081  1.00  0.00           H  
ATOM   3234 1HD2 LEU B 124     202.679 126.168  33.739  1.00  0.00           H  
ATOM   3235 2HD2 LEU B 124     202.426 126.544  35.460  1.00  0.00           H  
ATOM   3236 3HD2 LEU B 124     202.983 127.814  34.344  1.00  0.00           H  
ATOM   3237  N   VAL B 125     207.821 128.375  35.188  1.00  0.00           N  
ATOM   3238  CA  VAL B 125     208.836 128.707  34.196  1.00  0.00           C  
ATOM   3239  C   VAL B 125     210.140 127.974  34.475  1.00  0.00           C  
ATOM   3240  O   VAL B 125     210.753 127.410  33.569  1.00  0.00           O  
ATOM   3241  CB  VAL B 125     209.096 130.225  34.185  1.00  0.00           C  
ATOM   3242  CG1 VAL B 125     210.371 130.542  33.416  1.00  0.00           C  
ATOM   3243  CG2 VAL B 125     207.905 130.951  33.577  1.00  0.00           C  
ATOM   3244  H   VAL B 125     207.430 129.111  35.758  1.00  0.00           H  
ATOM   3245  HA  VAL B 125     208.480 128.386  33.215  1.00  0.00           H  
ATOM   3246  HB  VAL B 125     209.246 130.566  35.209  1.00  0.00           H  
ATOM   3247 1HG1 VAL B 125     210.539 131.619  33.419  1.00  0.00           H  
ATOM   3248 2HG1 VAL B 125     211.215 130.041  33.890  1.00  0.00           H  
ATOM   3249 3HG1 VAL B 125     210.271 130.194  32.388  1.00  0.00           H  
ATOM   3250 1HG2 VAL B 125     208.096 132.023  33.573  1.00  0.00           H  
ATOM   3251 2HG2 VAL B 125     207.752 130.605  32.554  1.00  0.00           H  
ATOM   3252 3HG2 VAL B 125     207.013 130.743  34.167  1.00  0.00           H  
ATOM   3253  N   ALA B 126     210.560 127.984  35.735  1.00  0.00           N  
ATOM   3254  CA  ALA B 126     211.772 127.284  36.146  1.00  0.00           C  
ATOM   3255  C   ALA B 126     211.679 125.795  35.840  1.00  0.00           C  
ATOM   3256  O   ALA B 126     212.640 125.189  35.365  1.00  0.00           O  
ATOM   3257  CB  ALA B 126     212.035 127.505  37.627  1.00  0.00           C  
ATOM   3258  H   ALA B 126     210.025 128.489  36.427  1.00  0.00           H  
ATOM   3259  HA  ALA B 126     212.612 127.688  35.577  1.00  0.00           H  
ATOM   3260 1HB  ALA B 126     212.944 126.976  37.918  1.00  0.00           H  
ATOM   3261 2HB  ALA B 126     212.159 128.571  37.821  1.00  0.00           H  
ATOM   3262 3HB  ALA B 126     211.195 127.125  38.207  1.00  0.00           H  
ATOM   3263  N   GLU B 127     210.518 125.211  36.117  1.00  0.00           N  
ATOM   3264  CA  GLU B 127     210.264 123.815  35.786  1.00  0.00           C  
ATOM   3265  C   GLU B 127     210.265 123.598  34.277  1.00  0.00           C  
ATOM   3266  O   GLU B 127     210.834 122.626  33.781  1.00  0.00           O  
ATOM   3267  CB  GLU B 127     208.927 123.361  36.376  1.00  0.00           C  
ATOM   3268  CG  GLU B 127     208.572 121.909  36.087  1.00  0.00           C  
ATOM   3269  CD  GLU B 127     207.249 121.503  36.672  1.00  0.00           C  
ATOM   3270  OE1 GLU B 127     206.824 122.121  37.619  1.00  0.00           O  
ATOM   3271  OE2 GLU B 127     206.661 120.573  36.172  1.00  0.00           O  
ATOM   3272  H   GLU B 127     209.793 125.749  36.570  1.00  0.00           H  
ATOM   3273  HA  GLU B 127     211.066 123.209  36.207  1.00  0.00           H  
ATOM   3274 1HB  GLU B 127     208.943 123.492  37.458  1.00  0.00           H  
ATOM   3275 2HB  GLU B 127     208.125 123.986  35.982  1.00  0.00           H  
ATOM   3276 1HG  GLU B 127     208.540 121.762  35.007  1.00  0.00           H  
ATOM   3277 2HG  GLU B 127     209.355 121.268  36.490  1.00  0.00           H  
ATOM   3278  N   LEU B 128     209.627 124.511  33.554  1.00  0.00           N  
ATOM   3279  CA  LEU B 128     209.518 124.400  32.103  1.00  0.00           C  
ATOM   3280  C   LEU B 128     210.881 124.530  31.437  1.00  0.00           C  
ATOM   3281  O   LEU B 128     211.195 123.805  30.495  1.00  0.00           O  
ATOM   3282  CB  LEU B 128     208.572 125.477  31.557  1.00  0.00           C  
ATOM   3283  CG  LEU B 128     208.356 125.465  30.038  1.00  0.00           C  
ATOM   3284  CD1 LEU B 128     207.807 124.109  29.613  1.00  0.00           C  
ATOM   3285  CD2 LEU B 128     207.402 126.586  29.652  1.00  0.00           C  
ATOM   3286  H   LEU B 128     209.206 125.303  34.018  1.00  0.00           H  
ATOM   3287  HA  LEU B 128     209.126 123.410  31.860  1.00  0.00           H  
ATOM   3288 1HB  LEU B 128     207.599 125.356  32.031  1.00  0.00           H  
ATOM   3289 2HB  LEU B 128     208.966 126.456  31.828  1.00  0.00           H  
ATOM   3290  HG  LEU B 128     209.311 125.611  29.534  1.00  0.00           H  
ATOM   3291 1HD1 LEU B 128     207.654 124.101  28.534  1.00  0.00           H  
ATOM   3292 2HD1 LEU B 128     208.518 123.328  29.884  1.00  0.00           H  
ATOM   3293 3HD1 LEU B 128     206.858 123.927  30.116  1.00  0.00           H  
ATOM   3294 1HD2 LEU B 128     207.249 126.578  28.573  1.00  0.00           H  
ATOM   3295 2HD2 LEU B 128     206.446 126.440  30.155  1.00  0.00           H  
ATOM   3296 3HD2 LEU B 128     207.827 127.544  29.952  1.00  0.00           H  
ATOM   3297  N   LEU B 129     211.688 125.463  31.932  1.00  0.00           N  
ATOM   3298  CA  LEU B 129     213.045 125.648  31.429  1.00  0.00           C  
ATOM   3299  C   LEU B 129     213.885 124.395  31.638  1.00  0.00           C  
ATOM   3300  O   LEU B 129     214.696 124.032  30.785  1.00  0.00           O  
ATOM   3301  CB  LEU B 129     213.711 126.840  32.127  1.00  0.00           C  
ATOM   3302  CG  LEU B 129     213.160 128.223  31.754  1.00  0.00           C  
ATOM   3303  CD1 LEU B 129     213.700 129.263  32.724  1.00  0.00           C  
ATOM   3304  CD2 LEU B 129     213.551 128.555  30.321  1.00  0.00           C  
ATOM   3305  H   LEU B 129     211.356 126.057  32.677  1.00  0.00           H  
ATOM   3306  HA  LEU B 129     212.993 125.836  30.355  1.00  0.00           H  
ATOM   3307 1HB  LEU B 129     213.600 126.719  33.203  1.00  0.00           H  
ATOM   3308 2HB  LEU B 129     214.774 126.832  31.889  1.00  0.00           H  
ATOM   3309  HG  LEU B 129     212.073 128.217  31.841  1.00  0.00           H  
ATOM   3310 1HD1 LEU B 129     213.309 130.246  32.459  1.00  0.00           H  
ATOM   3311 2HD1 LEU B 129     213.389 129.012  33.739  1.00  0.00           H  
ATOM   3312 3HD1 LEU B 129     214.788 129.281  32.671  1.00  0.00           H  
ATOM   3313 1HD2 LEU B 129     213.159 129.537  30.056  1.00  0.00           H  
ATOM   3314 2HD2 LEU B 129     214.638 128.562  30.234  1.00  0.00           H  
ATOM   3315 3HD2 LEU B 129     213.137 127.805  29.648  1.00  0.00           H  
ATOM   3316  N   LEU B 130     213.689 123.738  32.775  1.00  0.00           N  
ATOM   3317  CA  LEU B 130     214.347 122.468  33.052  1.00  0.00           C  
ATOM   3318  C   LEU B 130     213.885 121.387  32.085  1.00  0.00           C  
ATOM   3319  O   LEU B 130     214.695 120.633  31.545  1.00  0.00           O  
ATOM   3320  CB  LEU B 130     214.066 122.028  34.493  1.00  0.00           C  
ATOM   3321  CG  LEU B 130     214.582 120.634  34.876  1.00  0.00           C  
ATOM   3322  CD1 LEU B 130     216.093 120.585  34.696  1.00  0.00           C  
ATOM   3323  CD2 LEU B 130     214.192 120.325  36.314  1.00  0.00           C  
ATOM   3324  H   LEU B 130     213.066 124.133  33.468  1.00  0.00           H  
ATOM   3325  HA  LEU B 130     215.422 122.598  32.913  1.00  0.00           H  
ATOM   3326 1HB  LEU B 130     214.522 122.747  35.171  1.00  0.00           H  
ATOM   3327 2HB  LEU B 130     212.988 122.038  34.656  1.00  0.00           H  
ATOM   3328  HG  LEU B 130     214.143 119.889  34.212  1.00  0.00           H  
ATOM   3329 1HD1 LEU B 130     216.460 119.595  34.968  1.00  0.00           H  
ATOM   3330 2HD1 LEU B 130     216.342 120.791  33.655  1.00  0.00           H  
ATOM   3331 3HD1 LEU B 130     216.560 121.332  35.336  1.00  0.00           H  
ATOM   3332 1HD2 LEU B 130     214.558 119.335  36.585  1.00  0.00           H  
ATOM   3333 2HD2 LEU B 130     214.632 121.070  36.978  1.00  0.00           H  
ATOM   3334 3HD2 LEU B 130     213.107 120.350  36.410  1.00  0.00           H  
ATOM   3335  N   ARG B 131     212.576 121.313  31.870  1.00  0.00           N  
ATOM   3336  CA  ARG B 131     212.004 120.339  30.948  1.00  0.00           C  
ATOM   3337  C   ARG B 131     212.515 120.554  29.529  1.00  0.00           C  
ATOM   3338  O   ARG B 131     212.833 119.600  28.821  1.00  0.00           O  
ATOM   3339  CB  ARG B 131     210.484 120.423  30.952  1.00  0.00           C  
ATOM   3340  CG  ARG B 131     209.818 119.863  32.198  1.00  0.00           C  
ATOM   3341  CD  ARG B 131     208.340 120.017  32.147  1.00  0.00           C  
ATOM   3342  NE  ARG B 131     207.705 119.544  33.365  1.00  0.00           N  
ATOM   3343  CZ  ARG B 131     207.378 118.259  33.610  1.00  0.00           C  
ATOM   3344  NH1 ARG B 131     207.636 117.334  32.714  1.00  0.00           N  
ATOM   3345  NH2 ARG B 131     206.800 117.931  34.752  1.00  0.00           N  
ATOM   3346  H   ARG B 131     211.961 121.949  32.357  1.00  0.00           H  
ATOM   3347  HA  ARG B 131     212.315 119.342  31.262  1.00  0.00           H  
ATOM   3348 1HB  ARG B 131     210.178 121.464  30.857  1.00  0.00           H  
ATOM   3349 2HB  ARG B 131     210.086 119.884  30.093  1.00  0.00           H  
ATOM   3350 1HG  ARG B 131     210.048 118.800  32.287  1.00  0.00           H  
ATOM   3351 2HG  ARG B 131     210.188 120.389  33.079  1.00  0.00           H  
ATOM   3352 1HD  ARG B 131     208.090 121.069  32.017  1.00  0.00           H  
ATOM   3353 2HD  ARG B 131     207.944 119.444  31.311  1.00  0.00           H  
ATOM   3354  HE  ARG B 131     207.490 120.228  34.080  1.00  0.00           H  
ATOM   3355 1HH1 ARG B 131     208.079 117.585  31.840  1.00  0.00           H  
ATOM   3356 2HH1 ARG B 131     207.393 116.371  32.897  1.00  0.00           H  
ATOM   3357 1HH2 ARG B 131     206.602 118.642  35.442  1.00  0.00           H  
ATOM   3358 2HH2 ARG B 131     206.557 116.968  34.935  1.00  0.00           H  
ATOM   3359  N   ILE B 132     212.593 121.816  29.120  1.00  0.00           N  
ATOM   3360  CA  ILE B 132     213.143 122.168  27.816  1.00  0.00           C  
ATOM   3361  C   ILE B 132     214.635 121.867  27.751  1.00  0.00           C  
ATOM   3362  O   ILE B 132     215.133 121.356  26.747  1.00  0.00           O  
ATOM   3363  CB  ILE B 132     212.902 123.656  27.500  1.00  0.00           C  
ATOM   3364  CG1 ILE B 132     211.402 123.945  27.402  1.00  0.00           C  
ATOM   3365  CG2 ILE B 132     213.608 124.046  26.212  1.00  0.00           C  
ATOM   3366  CD1 ILE B 132     211.059 125.416  27.466  1.00  0.00           C  
ATOM   3367  H   ILE B 132     212.261 122.553  29.727  1.00  0.00           H  
ATOM   3368  HA  ILE B 132     212.651 121.558  27.058  1.00  0.00           H  
ATOM   3369  HB  ILE B 132     213.289 124.267  28.315  1.00  0.00           H  
ATOM   3370 1HG1 ILE B 132     211.015 123.544  26.467  1.00  0.00           H  
ATOM   3371 2HG1 ILE B 132     210.880 123.439  28.215  1.00  0.00           H  
ATOM   3372 1HG2 ILE B 132     213.428 125.100  26.003  1.00  0.00           H  
ATOM   3373 2HG2 ILE B 132     214.679 123.876  26.317  1.00  0.00           H  
ATOM   3374 3HG2 ILE B 132     213.225 123.442  25.389  1.00  0.00           H  
ATOM   3375 1HD1 ILE B 132     209.979 125.541  27.392  1.00  0.00           H  
ATOM   3376 2HD1 ILE B 132     211.408 125.831  28.413  1.00  0.00           H  
ATOM   3377 3HD1 ILE B 132     211.542 125.938  26.641  1.00  0.00           H  
ATOM   3378  N   ALA B 133     215.346 122.191  28.825  1.00  0.00           N  
ATOM   3379  CA  ALA B 133     216.776 121.919  28.908  1.00  0.00           C  
ATOM   3380  C   ALA B 133     217.066 120.434  28.725  1.00  0.00           C  
ATOM   3381  O   ALA B 133     218.040 120.057  28.073  1.00  0.00           O  
ATOM   3382  CB  ALA B 133     217.334 122.405  30.237  1.00  0.00           C  
ATOM   3383  H   ALA B 133     214.885 122.636  29.605  1.00  0.00           H  
ATOM   3384  HA  ALA B 133     217.279 122.455  28.102  1.00  0.00           H  
ATOM   3385 1HB  ALA B 133     218.402 122.194  30.285  1.00  0.00           H  
ATOM   3386 2HB  ALA B 133     217.170 123.479  30.330  1.00  0.00           H  
ATOM   3387 3HB  ALA B 133     216.827 121.891  31.053  1.00  0.00           H  
ATOM   3388  N   LYS B 134     216.215 119.594  29.305  1.00  0.00           N  
ATOM   3389  CA  LYS B 134     216.390 118.150  29.224  1.00  0.00           C  
ATOM   3390  C   LYS B 134     216.175 117.646  27.803  1.00  0.00           C  
ATOM   3391  O   LYS B 134     216.920 116.795  27.316  1.00  0.00           O  
ATOM   3392  CB  LYS B 134     215.434 117.439  30.183  1.00  0.00           C  
ATOM   3393  CG  LYS B 134     215.626 115.930  30.259  1.00  0.00           C  
ATOM   3394  CD  LYS B 134     216.928 115.574  30.961  1.00  0.00           C  
ATOM   3395  CE  LYS B 134     217.017 114.080  31.239  1.00  0.00           C  
ATOM   3396  NZ  LYS B 134     218.273 113.721  31.952  1.00  0.00           N  
ATOM   3397  H   LYS B 134     215.426 119.967  29.814  1.00  0.00           H  
ATOM   3398  HA  LYS B 134     217.416 117.908  29.510  1.00  0.00           H  
ATOM   3399 1HB  LYS B 134     215.560 117.844  31.187  1.00  0.00           H  
ATOM   3400 2HB  LYS B 134     214.405 117.630  29.878  1.00  0.00           H  
ATOM   3401 1HG  LYS B 134     214.795 115.485  30.807  1.00  0.00           H  
ATOM   3402 2HG  LYS B 134     215.639 115.514  29.253  1.00  0.00           H  
ATOM   3403 1HD  LYS B 134     217.772 115.869  30.335  1.00  0.00           H  
ATOM   3404 2HD  LYS B 134     216.993 116.114  31.905  1.00  0.00           H  
ATOM   3405 1HE  LYS B 134     216.168 113.773  31.847  1.00  0.00           H  
ATOM   3406 2HE  LYS B 134     216.980 113.532  30.298  1.00  0.00           H  
ATOM   3407 1HZ  LYS B 134     218.294 112.725  32.117  1.00  0.00           H  
ATOM   3408 2HZ  LYS B 134     219.068 113.986  31.388  1.00  0.00           H  
ATOM   3409 3HZ  LYS B 134     218.310 114.209  32.835  1.00  0.00           H  
ATOM   3410  N   GLU B 135     215.153 118.178  27.140  1.00  0.00           N  
ATOM   3411  CA  GLU B 135     214.850 117.798  25.767  1.00  0.00           C  
ATOM   3412  C   GLU B 135     215.877 118.366  24.797  1.00  0.00           C  
ATOM   3413  O   GLU B 135     216.233 117.728  23.807  1.00  0.00           O  
ATOM   3414  CB  GLU B 135     213.449 118.275  25.379  1.00  0.00           C  
ATOM   3415  CG  GLU B 135     212.316 117.504  26.042  1.00  0.00           C  
ATOM   3416  CD  GLU B 135     212.171 116.106  25.510  1.00  0.00           C  
ATOM   3417  OE1 GLU B 135     212.617 115.858  24.415  1.00  0.00           O  
ATOM   3418  OE2 GLU B 135     211.612 115.285  26.198  1.00  0.00           O  
ATOM   3419  H   GLU B 135     214.572 118.865  27.602  1.00  0.00           H  
ATOM   3420  HA  GLU B 135     214.893 116.710  25.691  1.00  0.00           H  
ATOM   3421 1HB  GLU B 135     213.336 119.327  25.644  1.00  0.00           H  
ATOM   3422 2HB  GLU B 135     213.323 118.195  24.300  1.00  0.00           H  
ATOM   3423 1HG  GLU B 135     212.502 117.454  27.114  1.00  0.00           H  
ATOM   3424 2HG  GLU B 135     211.383 118.046  25.888  1.00  0.00           H  
ATOM   3425  N   SER B 136     216.350 119.574  25.086  1.00  0.00           N  
ATOM   3426  CA  SER B 136     217.280 120.265  24.203  1.00  0.00           C  
ATOM   3427  C   SER B 136     218.720 119.868  24.498  1.00  0.00           C  
ATOM   3428  O   SER B 136     219.588 119.948  23.630  1.00  0.00           O  
ATOM   3429  CB  SER B 136     217.119 121.767  24.348  1.00  0.00           C  
ATOM   3430  OG  SER B 136     217.450 122.184  25.644  1.00  0.00           O  
ATOM   3431  H   SER B 136     216.058 120.026  25.943  1.00  0.00           H  
ATOM   3432  HA  SER B 136     217.063 119.974  23.174  1.00  0.00           H  
ATOM   3433 1HB  SER B 136     217.760 122.272  23.626  1.00  0.00           H  
ATOM   3434 2HB  SER B 136     216.090 122.046  24.125  1.00  0.00           H  
ATOM   3435  HG  SER B 136     216.636 122.139  26.152  1.00  0.00           H  
ATOM   3436  N   GLY B 137     218.969 119.441  25.732  1.00  0.00           N  
ATOM   3437  CA  GLY B 137     220.318 119.098  26.166  1.00  0.00           C  
ATOM   3438  C   GLY B 137     221.179 120.344  26.327  1.00  0.00           C  
ATOM   3439  O   GLY B 137     222.392 120.304  26.115  1.00  0.00           O  
ATOM   3440  H   GLY B 137     218.205 119.353  26.386  1.00  0.00           H  
ATOM   3441 1HA  GLY B 137     220.270 118.560  27.113  1.00  0.00           H  
ATOM   3442 2HA  GLY B 137     220.774 118.428  25.438  1.00  0.00           H  
ATOM   3443  N   SER B 138     220.547 121.451  26.703  1.00  0.00           N  
ATOM   3444  CA  SER B 138     221.226 122.738  26.763  1.00  0.00           C  
ATOM   3445  C   SER B 138     221.661 123.065  28.185  1.00  0.00           C  
ATOM   3446  O   SER B 138     220.831 123.204  29.083  1.00  0.00           O  
ATOM   3447  CB  SER B 138     220.316 123.833  26.239  1.00  0.00           C  
ATOM   3448  OG  SER B 138     220.863 125.099  26.482  1.00  0.00           O  
ATOM   3449  H   SER B 138     219.570 121.396  26.953  1.00  0.00           H  
ATOM   3450  HA  SER B 138     222.122 122.687  26.146  1.00  0.00           H  
ATOM   3451 1HB  SER B 138     220.166 123.700  25.167  1.00  0.00           H  
ATOM   3452 2HB  SER B 138     219.342 123.755  26.717  1.00  0.00           H  
ATOM   3453  HG  SER B 138     220.341 125.717  25.963  1.00  0.00           H  
ATOM   3454  N   GLU B 139     222.971 123.187  28.384  1.00  0.00           N  
ATOM   3455  CA  GLU B 139     223.516 123.567  29.683  1.00  0.00           C  
ATOM   3456  C   GLU B 139     223.128 124.996  30.045  1.00  0.00           C  
ATOM   3457  O   GLU B 139     222.865 125.300  31.208  1.00  0.00           O  
ATOM   3458  CB  GLU B 139     225.039 123.425  29.685  1.00  0.00           C  
ATOM   3459  CG  GLU B 139     225.538 121.988  29.630  1.00  0.00           C  
ATOM   3460  CD  GLU B 139     227.037 121.890  29.571  1.00  0.00           C  
ATOM   3461  OE1 GLU B 139     227.674 122.906  29.428  1.00  0.00           O  
ATOM   3462  OE2 GLU B 139     227.545 120.798  29.671  1.00  0.00           O  
ATOM   3463  H   GLU B 139     223.602 123.012  27.619  1.00  0.00           H  
ATOM   3464  HA  GLU B 139     223.094 122.907  30.441  1.00  0.00           H  
ATOM   3465 1HB  GLU B 139     225.455 123.956  28.828  1.00  0.00           H  
ATOM   3466 2HB  GLU B 139     225.446 123.886  30.585  1.00  0.00           H  
ATOM   3467 1HG  GLU B 139     225.184 121.458  30.514  1.00  0.00           H  
ATOM   3468 2HG  GLU B 139     225.111 121.500  28.754  1.00  0.00           H  
ATOM   3469  N   GLU B 140     223.095 125.867  29.043  1.00  0.00           N  
ATOM   3470  CA  GLU B 140     222.669 127.247  29.241  1.00  0.00           C  
ATOM   3471  C   GLU B 140     221.242 127.313  29.775  1.00  0.00           C  
ATOM   3472  O   GLU B 140     220.934 128.119  30.652  1.00  0.00           O  
ATOM   3473  CB  GLU B 140     222.770 128.030  27.930  1.00  0.00           C  
ATOM   3474  CG  GLU B 140     222.313 129.479  28.025  1.00  0.00           C  
ATOM   3475  CD  GLU B 140     222.400 130.207  26.715  1.00  0.00           C  
ATOM   3476  OE1 GLU B 140     223.232 129.851  25.913  1.00  0.00           O  
ATOM   3477  OE2 GLU B 140     221.638 131.122  26.513  1.00  0.00           O  
ATOM   3478  H   GLU B 140     223.373 125.567  28.120  1.00  0.00           H  
ATOM   3479  HA  GLU B 140     223.320 127.707  29.985  1.00  0.00           H  
ATOM   3480 1HB  GLU B 140     223.805 128.028  27.584  1.00  0.00           H  
ATOM   3481 2HB  GLU B 140     222.170 127.538  27.165  1.00  0.00           H  
ATOM   3482 1HG  GLU B 140     221.279 129.499  28.371  1.00  0.00           H  
ATOM   3483 2HG  GLU B 140     222.924 129.993  28.764  1.00  0.00           H  
ATOM   3484  N   ALA B 141     220.378 126.458  29.238  1.00  0.00           N  
ATOM   3485  CA  ALA B 141     218.986 126.406  29.671  1.00  0.00           C  
ATOM   3486  C   ALA B 141     218.881 126.037  31.144  1.00  0.00           C  
ATOM   3487  O   ALA B 141     218.023 126.551  31.863  1.00  0.00           O  
ATOM   3488  CB  ALA B 141     218.204 125.413  28.822  1.00  0.00           C  
ATOM   3489  H   ALA B 141     220.691 125.830  28.513  1.00  0.00           H  
ATOM   3490  HA  ALA B 141     218.547 127.396  29.545  1.00  0.00           H  
ATOM   3491 1HB  ALA B 141     217.167 125.385  29.158  1.00  0.00           H  
ATOM   3492 2HB  ALA B 141     218.239 125.723  27.777  1.00  0.00           H  
ATOM   3493 3HB  ALA B 141     218.644 124.424  28.922  1.00  0.00           H  
ATOM   3494  N   LEU B 142     219.758 125.145  31.590  1.00  0.00           N  
ATOM   3495  CA  LEU B 142     219.786 124.731  32.988  1.00  0.00           C  
ATOM   3496  C   LEU B 142     220.184 125.887  33.899  1.00  0.00           C  
ATOM   3497  O   LEU B 142     219.617 126.064  34.975  1.00  0.00           O  
ATOM   3498  CB  LEU B 142     220.763 123.565  33.176  1.00  0.00           C  
ATOM   3499  CG  LEU B 142     220.347 122.237  32.530  1.00  0.00           C  
ATOM   3500  CD1 LEU B 142     221.504 121.250  32.605  1.00  0.00           C  
ATOM   3501  CD2 LEU B 142     219.115 121.692  33.237  1.00  0.00           C  
ATOM   3502  H   LEU B 142     220.423 124.743  30.945  1.00  0.00           H  
ATOM   3503  HA  LEU B 142     218.783 124.413  33.276  1.00  0.00           H  
ATOM   3504 1HB  LEU B 142     221.728 123.848  32.757  1.00  0.00           H  
ATOM   3505 2HB  LEU B 142     220.892 123.387  34.243  1.00  0.00           H  
ATOM   3506  HG  LEU B 142     220.118 122.402  31.477  1.00  0.00           H  
ATOM   3507 1HD1 LEU B 142     221.208 120.306  32.146  1.00  0.00           H  
ATOM   3508 2HD1 LEU B 142     222.365 121.657  32.074  1.00  0.00           H  
ATOM   3509 3HD1 LEU B 142     221.768 121.078  33.648  1.00  0.00           H  
ATOM   3510 1HD2 LEU B 142     218.819 120.749  32.777  1.00  0.00           H  
ATOM   3511 2HD2 LEU B 142     219.345 121.526  34.291  1.00  0.00           H  
ATOM   3512 3HD2 LEU B 142     218.299 122.410  33.153  1.00  0.00           H  
ATOM   3513  N   GLU B 143     221.162 126.672  33.457  1.00  0.00           N  
ATOM   3514  CA  GLU B 143     221.584 127.856  34.193  1.00  0.00           C  
ATOM   3515  C   GLU B 143     220.446 128.861  34.318  1.00  0.00           C  
ATOM   3516  O   GLU B 143     220.221 129.428  35.386  1.00  0.00           O  
ATOM   3517  CB  GLU B 143     222.784 128.512  33.505  1.00  0.00           C  
ATOM   3518  CG  GLU B 143     223.291 129.771  34.192  1.00  0.00           C  
ATOM   3519  CD  GLU B 143     224.442 130.410  33.467  1.00  0.00           C  
ATOM   3520  OE1 GLU B 143     225.017 129.767  32.621  1.00  0.00           O  
ATOM   3521  OE2 GLU B 143     224.750 131.541  33.760  1.00  0.00           O  
ATOM   3522  H   GLU B 143     221.625 126.439  32.588  1.00  0.00           H  
ATOM   3523  HA  GLU B 143     221.871 127.554  35.200  1.00  0.00           H  
ATOM   3524 1HB  GLU B 143     223.609 127.801  33.456  1.00  0.00           H  
ATOM   3525 2HB  GLU B 143     222.517 128.774  32.481  1.00  0.00           H  
ATOM   3526 1HG  GLU B 143     222.475 130.491  34.259  1.00  0.00           H  
ATOM   3527 2HG  GLU B 143     223.600 129.519  35.206  1.00  0.00           H  
ATOM   3528  N   ARG B 144     219.731 129.077  33.218  1.00  0.00           N  
ATOM   3529  CA  ARG B 144     218.585 129.980  33.216  1.00  0.00           C  
ATOM   3530  C   ARG B 144     217.485 129.477  34.141  1.00  0.00           C  
ATOM   3531  O   ARG B 144     216.870 130.256  34.869  1.00  0.00           O  
ATOM   3532  CB  ARG B 144     218.028 130.132  31.808  1.00  0.00           C  
ATOM   3533  CG  ARG B 144     218.915 130.913  30.850  1.00  0.00           C  
ATOM   3534  CD  ARG B 144     218.344 130.950  29.479  1.00  0.00           C  
ATOM   3535  NE  ARG B 144     219.255 131.567  28.528  1.00  0.00           N  
ATOM   3536  CZ  ARG B 144     219.353 132.892  28.313  1.00  0.00           C  
ATOM   3537  NH1 ARG B 144     218.590 133.725  28.985  1.00  0.00           N  
ATOM   3538  NH2 ARG B 144     220.215 133.355  27.424  1.00  0.00           N  
ATOM   3539  H   ARG B 144     219.988 128.604  32.364  1.00  0.00           H  
ATOM   3540  HA  ARG B 144     218.910 130.952  33.587  1.00  0.00           H  
ATOM   3541 1HB  ARG B 144     217.861 129.148  31.374  1.00  0.00           H  
ATOM   3542 2HB  ARG B 144     217.064 130.638  31.851  1.00  0.00           H  
ATOM   3543 1HG  ARG B 144     219.020 131.937  31.206  1.00  0.00           H  
ATOM   3544 2HG  ARG B 144     219.899 130.443  30.800  1.00  0.00           H  
ATOM   3545 1HD  ARG B 144     218.138 129.934  29.144  1.00  0.00           H  
ATOM   3546 2HD  ARG B 144     217.418 131.524  29.487  1.00  0.00           H  
ATOM   3547  HE  ARG B 144     219.857 130.957  27.993  1.00  0.00           H  
ATOM   3548 1HH1 ARG B 144     217.932 133.372  29.665  1.00  0.00           H  
ATOM   3549 2HH1 ARG B 144     218.664 134.720  28.823  1.00  0.00           H  
ATOM   3550 1HH2 ARG B 144     220.800 132.714  26.907  1.00  0.00           H  
ATOM   3551 2HH2 ARG B 144     220.288 134.349  27.262  1.00  0.00           H  
ATOM   3552  N   ALA B 145     217.243 128.170  34.109  1.00  0.00           N  
ATOM   3553  CA  ALA B 145     216.292 127.545  35.020  1.00  0.00           C  
ATOM   3554  C   ALA B 145     216.722 127.720  36.472  1.00  0.00           C  
ATOM   3555  O   ALA B 145     215.890 127.947  37.352  1.00  0.00           O  
ATOM   3556  CB  ALA B 145     216.132 126.068  34.690  1.00  0.00           C  
ATOM   3557  H   ALA B 145     217.732 127.597  33.438  1.00  0.00           H  
ATOM   3558  HA  ALA B 145     215.325 128.035  34.901  1.00  0.00           H  
ATOM   3559 1HB  ALA B 145     215.419 125.616  35.378  1.00  0.00           H  
ATOM   3560 2HB  ALA B 145     215.769 125.961  33.669  1.00  0.00           H  
ATOM   3561 3HB  ALA B 145     217.095 125.569  34.785  1.00  0.00           H  
ATOM   3562  N   LEU B 146     218.023 127.610  36.714  1.00  0.00           N  
ATOM   3563  CA  LEU B 146     218.565 127.748  38.061  1.00  0.00           C  
ATOM   3564  C   LEU B 146     218.301 129.141  38.620  1.00  0.00           C  
ATOM   3565  O   LEU B 146     217.886 129.291  39.770  1.00  0.00           O  
ATOM   3566  CB  LEU B 146     220.073 127.471  38.057  1.00  0.00           C  
ATOM   3567  CG  LEU B 146     220.739 127.387  39.437  1.00  0.00           C  
ATOM   3568  CD1 LEU B 146     220.279 126.121  40.147  1.00  0.00           C  
ATOM   3569  CD2 LEU B 146     222.251 127.406  39.273  1.00  0.00           C  
ATOM   3570  H   LEU B 146     218.653 127.427  35.947  1.00  0.00           H  
ATOM   3571  HA  LEU B 146     218.061 127.032  38.711  1.00  0.00           H  
ATOM   3572 1HB  LEU B 146     220.251 126.525  37.546  1.00  0.00           H  
ATOM   3573 2HB  LEU B 146     220.571 128.262  37.496  1.00  0.00           H  
ATOM   3574  HG  LEU B 146     220.429 128.240  40.042  1.00  0.00           H  
ATOM   3575 1HD1 LEU B 146     220.753 126.063  41.128  1.00  0.00           H  
ATOM   3576 2HD1 LEU B 146     219.197 126.144  40.268  1.00  0.00           H  
ATOM   3577 3HD1 LEU B 146     220.561 125.251  39.556  1.00  0.00           H  
ATOM   3578 1HD2 LEU B 146     222.725 127.347  40.254  1.00  0.00           H  
ATOM   3579 2HD2 LEU B 146     222.563 126.552  38.669  1.00  0.00           H  
ATOM   3580 3HD2 LEU B 146     222.553 128.328  38.779  1.00  0.00           H  
ATOM   3581  N   ARG B 147     218.548 130.158  37.801  1.00  0.00           N  
ATOM   3582  CA  ARG B 147     218.406 131.542  38.235  1.00  0.00           C  
ATOM   3583  C   ARG B 147     216.947 131.892  38.492  1.00  0.00           C  
ATOM   3584  O   ARG B 147     216.621 132.553  39.478  1.00  0.00           O  
ATOM   3585  CB  ARG B 147     218.976 132.492  37.191  1.00  0.00           C  
ATOM   3586  CG  ARG B 147     220.488 132.439  37.037  1.00  0.00           C  
ATOM   3587  CD  ARG B 147     220.957 133.306  35.926  1.00  0.00           C  
ATOM   3588  NE  ARG B 147     222.380 133.142  35.672  1.00  0.00           N  
ATOM   3589  CZ  ARG B 147     223.355 133.786  36.344  1.00  0.00           C  
ATOM   3590  NH1 ARG B 147     223.047 134.630  37.303  1.00  0.00           N  
ATOM   3591  NH2 ARG B 147     224.622 133.568  36.038  1.00  0.00           N  
ATOM   3592  H   ARG B 147     218.839 129.966  36.852  1.00  0.00           H  
ATOM   3593  HA  ARG B 147     218.946 131.668  39.174  1.00  0.00           H  
ATOM   3594 1HB  ARG B 147     218.537 132.270  36.221  1.00  0.00           H  
ATOM   3595 2HB  ARG B 147     218.706 133.517  37.446  1.00  0.00           H  
ATOM   3596 1HG  ARG B 147     220.960 132.777  37.959  1.00  0.00           H  
ATOM   3597 2HG  ARG B 147     220.796 131.415  36.826  1.00  0.00           H  
ATOM   3598 1HD  ARG B 147     220.417 133.052  35.014  1.00  0.00           H  
ATOM   3599 2HD  ARG B 147     220.773 134.350  36.176  1.00  0.00           H  
ATOM   3600  HE  ARG B 147     222.656 132.501  34.942  1.00  0.00           H  
ATOM   3601 1HH1 ARG B 147     222.078 134.798  37.537  1.00  0.00           H  
ATOM   3602 2HH1 ARG B 147     223.777 135.113  37.805  1.00  0.00           H  
ATOM   3603 1HH2 ARG B 147     224.860 132.918  35.300  1.00  0.00           H  
ATOM   3604 2HH2 ARG B 147     225.352 134.050  36.540  1.00  0.00           H  
ATOM   3605  N   VAL B 148     216.071 131.447  37.598  1.00  0.00           N  
ATOM   3606  CA  VAL B 148     214.643 131.719  37.723  1.00  0.00           C  
ATOM   3607  C   VAL B 148     214.052 131.019  38.941  1.00  0.00           C  
ATOM   3608  O   VAL B 148     213.241 131.595  39.667  1.00  0.00           O  
ATOM   3609  CB  VAL B 148     213.900 131.254  36.457  1.00  0.00           C  
ATOM   3610  CG1 VAL B 148     212.394 131.335  36.663  1.00  0.00           C  
ATOM   3611  CG2 VAL B 148     214.326 132.100  35.267  1.00  0.00           C  
ATOM   3612  H   VAL B 148     216.401 130.905  36.813  1.00  0.00           H  
ATOM   3613  HA  VAL B 148     214.505 132.791  37.859  1.00  0.00           H  
ATOM   3614  HB  VAL B 148     214.142 130.209  36.267  1.00  0.00           H  
ATOM   3615 1HG1 VAL B 148     211.884 131.003  35.759  1.00  0.00           H  
ATOM   3616 2HG1 VAL B 148     212.107 130.696  37.497  1.00  0.00           H  
ATOM   3617 3HG1 VAL B 148     212.112 132.366  36.881  1.00  0.00           H  
ATOM   3618 1HG2 VAL B 148     213.797 131.766  34.374  1.00  0.00           H  
ATOM   3619 2HG2 VAL B 148     214.089 133.146  35.458  1.00  0.00           H  
ATOM   3620 3HG2 VAL B 148     215.400 131.994  35.111  1.00  0.00           H  
ATOM   3621  N   ALA B 149     214.468 129.777  39.161  1.00  0.00           N  
ATOM   3622  CA  ALA B 149     213.981 128.996  40.292  1.00  0.00           C  
ATOM   3623  C   ALA B 149     214.211 129.729  41.606  1.00  0.00           C  
ATOM   3624  O   ALA B 149     213.292 129.887  42.411  1.00  0.00           O  
ATOM   3625  CB  ALA B 149     214.652 127.631  40.323  1.00  0.00           C  
ATOM   3626  H   ALA B 149     215.136 129.360  38.528  1.00  0.00           H  
ATOM   3627  HA  ALA B 149     212.905 128.853  40.179  1.00  0.00           H  
ATOM   3628 1HB  ALA B 149     214.278 127.060  41.174  1.00  0.00           H  
ATOM   3629 2HB  ALA B 149     214.430 127.095  39.400  1.00  0.00           H  
ATOM   3630 3HB  ALA B 149     215.729 127.758  40.418  1.00  0.00           H  
ATOM   3631  N   GLU B 150     215.444 130.176  41.821  1.00  0.00           N  
ATOM   3632  CA  GLU B 150     215.802 130.876  43.049  1.00  0.00           C  
ATOM   3633  C   GLU B 150     215.023 132.176  43.189  1.00  0.00           C  
ATOM   3634  O   GLU B 150     214.567 132.524  44.279  1.00  0.00           O  
ATOM   3635  CB  GLU B 150     217.306 131.165  43.079  1.00  0.00           C  
ATOM   3636  CG  GLU B 150     217.787 131.860  44.344  1.00  0.00           C  
ATOM   3637  CD  GLU B 150     219.274 132.086  44.358  1.00  0.00           C  
ATOM   3638  OE1 GLU B 150     219.998 131.177  44.027  1.00  0.00           O  
ATOM   3639  OE2 GLU B 150     219.687 133.168  44.701  1.00  0.00           O  
ATOM   3640  H   GLU B 150     216.150 130.027  41.116  1.00  0.00           H  
ATOM   3641  HA  GLU B 150     215.544 130.242  43.896  1.00  0.00           H  
ATOM   3642 1HB  GLU B 150     217.858 130.229  42.981  1.00  0.00           H  
ATOM   3643 2HB  GLU B 150     217.573 131.792  42.229  1.00  0.00           H  
ATOM   3644 1HG  GLU B 150     217.285 132.822  44.431  1.00  0.00           H  
ATOM   3645 2HG  GLU B 150     217.509 131.256  45.207  1.00  0.00           H  
ATOM   3646  N   GLU B 151     214.873 132.894  42.082  1.00  0.00           N  
ATOM   3647  CA  GLU B 151     214.130 134.150  42.074  1.00  0.00           C  
ATOM   3648  C   GLU B 151     212.718 133.956  42.609  1.00  0.00           C  
ATOM   3649  O   GLU B 151     212.216 134.778  43.375  1.00  0.00           O  
ATOM   3650  CB  GLU B 151     214.074 134.729  40.660  1.00  0.00           C  
ATOM   3651  CG  GLU B 151     213.342 136.060  40.554  1.00  0.00           C  
ATOM   3652  CD  GLU B 151     214.108 137.199  41.166  1.00  0.00           C  
ATOM   3653  OE1 GLU B 151     215.271 137.029  41.440  1.00  0.00           O  
ATOM   3654  OE2 GLU B 151     213.527 138.241  41.361  1.00  0.00           O  
ATOM   3655  H   GLU B 151     215.285 132.562  41.220  1.00  0.00           H  
ATOM   3656  HA  GLU B 151     214.641 134.855  42.731  1.00  0.00           H  
ATOM   3657 1HB  GLU B 151     215.089 134.875  40.286  1.00  0.00           H  
ATOM   3658 2HB  GLU B 151     213.579 134.021  39.995  1.00  0.00           H  
ATOM   3659 1HG  GLU B 151     213.164 136.281  39.501  1.00  0.00           H  
ATOM   3660 2HG  GLU B 151     212.376 135.970  41.046  1.00  0.00           H  
ATOM   3661  N   ALA B 152     212.081 132.863  42.201  1.00  0.00           N  
ATOM   3662  CA  ALA B 152     210.719 132.564  42.632  1.00  0.00           C  
ATOM   3663  C   ALA B 152     210.638 132.439  44.149  1.00  0.00           C  
ATOM   3664  O   ALA B 152     209.698 132.930  44.772  1.00  0.00           O  
ATOM   3665  CB  ALA B 152     210.221 131.288  41.970  1.00  0.00           C  
ATOM   3666  H   ALA B 152     212.552 132.223  41.577  1.00  0.00           H  
ATOM   3667  HA  ALA B 152     210.073 133.389  42.334  1.00  0.00           H  
ATOM   3668 1HB  ALA B 152     209.206 131.078  42.302  1.00  0.00           H  
ATOM   3669 2HB  ALA B 152     210.231 131.413  40.887  1.00  0.00           H  
ATOM   3670 3HB  ALA B 152     210.872 130.458  42.244  1.00  0.00           H  
ATOM   3671  N   ALA B 153     211.630 131.780  44.737  1.00  0.00           N  
ATOM   3672  CA  ALA B 153     211.671 131.589  46.183  1.00  0.00           C  
ATOM   3673  C   ALA B 153     211.788 132.922  46.910  1.00  0.00           C  
ATOM   3674  O   ALA B 153     211.159 133.132  47.947  1.00  0.00           O  
ATOM   3675  CB  ALA B 153     212.827 130.674  46.563  1.00  0.00           C  
ATOM   3676  H   ALA B 153     212.373 131.399  44.169  1.00  0.00           H  
ATOM   3677  HA  ALA B 153     210.738 131.122  46.496  1.00  0.00           H  
ATOM   3678 1HB  ALA B 153     212.844 130.542  47.646  1.00  0.00           H  
ATOM   3679 2HB  ALA B 153     212.698 129.706  46.081  1.00  0.00           H  
ATOM   3680 3HB  ALA B 153     213.764 131.120  46.237  1.00  0.00           H  
ATOM   3681  N   ARG B 154     212.599 133.821  46.362  1.00  0.00           N  
ATOM   3682  CA  ARG B 154     212.785 135.144  46.946  1.00  0.00           C  
ATOM   3683  C   ARG B 154     211.504 135.965  46.871  1.00  0.00           C  
ATOM   3684  O   ARG B 154     211.159 136.683  47.809  1.00  0.00           O  
ATOM   3685  CB  ARG B 154     213.905 135.889  46.236  1.00  0.00           C  
ATOM   3686  CG  ARG B 154     215.299 135.333  46.479  1.00  0.00           C  
ATOM   3687  CD  ARG B 154     216.324 136.051  45.679  1.00  0.00           C  
ATOM   3688  NE  ARG B 154     217.646 135.466  45.841  1.00  0.00           N  
ATOM   3689  CZ  ARG B 154     218.501 135.772  46.835  1.00  0.00           C  
ATOM   3690  NH1 ARG B 154     218.161 136.656  47.745  1.00  0.00           N  
ATOM   3691  NH2 ARG B 154     219.683 135.185  46.894  1.00  0.00           N  
ATOM   3692  H   ARG B 154     213.099 133.581  45.517  1.00  0.00           H  
ATOM   3693  HA  ARG B 154     213.038 135.024  48.001  1.00  0.00           H  
ATOM   3694 1HB  ARG B 154     213.726 135.876  45.162  1.00  0.00           H  
ATOM   3695 2HB  ARG B 154     213.906 136.932  46.555  1.00  0.00           H  
ATOM   3696 1HG  ARG B 154     215.553 135.436  47.533  1.00  0.00           H  
ATOM   3697 2HG  ARG B 154     215.322 134.277  46.200  1.00  0.00           H  
ATOM   3698 1HD  ARG B 154     216.058 136.006  44.623  1.00  0.00           H  
ATOM   3699 2HD  ARG B 154     216.371 137.092  45.997  1.00  0.00           H  
ATOM   3700  HE  ARG B 154     217.942 134.782  45.158  1.00  0.00           H  
ATOM   3701 1HH1 ARG B 154     217.257 137.106  47.701  1.00  0.00           H  
ATOM   3702 2HH1 ARG B 154     218.802 136.885  48.492  1.00  0.00           H  
ATOM   3703 1HH2 ARG B 154     219.945 134.503  46.193  1.00  0.00           H  
ATOM   3704 2HH2 ARG B 154     220.324 135.413  47.638  1.00  0.00           H  
ATOM   3705  N   LEU B 155     210.800 135.853  45.750  1.00  0.00           N  
ATOM   3706  CA  LEU B 155     209.546 136.570  45.556  1.00  0.00           C  
ATOM   3707  C   LEU B 155     208.419 135.940  46.364  1.00  0.00           C  
ATOM   3708  O   LEU B 155     207.521 136.633  46.839  1.00  0.00           O  
ATOM   3709  CB  LEU B 155     209.170 136.588  44.068  1.00  0.00           C  
ATOM   3710  CG  LEU B 155     210.169 137.288  43.138  1.00  0.00           C  
ATOM   3711  CD1 LEU B 155     209.702 137.149  41.695  1.00  0.00           C  
ATOM   3712  CD2 LEU B 155     210.290 138.752  43.534  1.00  0.00           C  
ATOM   3713  H   LEU B 155     211.143 135.253  45.012  1.00  0.00           H  
ATOM   3714  HA  LEU B 155     209.677 137.593  45.912  1.00  0.00           H  
ATOM   3715 1HB  LEU B 155     209.063 135.560  43.726  1.00  0.00           H  
ATOM   3716 2HB  LEU B 155     208.208 137.087  43.959  1.00  0.00           H  
ATOM   3717  HG  LEU B 155     211.144 136.807  43.221  1.00  0.00           H  
ATOM   3718 1HD1 LEU B 155     210.412 137.646  41.034  1.00  0.00           H  
ATOM   3719 2HD1 LEU B 155     209.643 136.093  41.433  1.00  0.00           H  
ATOM   3720 3HD1 LEU B 155     208.720 137.607  41.585  1.00  0.00           H  
ATOM   3721 1HD2 LEU B 155     211.000 139.250  42.873  1.00  0.00           H  
ATOM   3722 2HD2 LEU B 155     209.317 139.235  43.450  1.00  0.00           H  
ATOM   3723 3HD2 LEU B 155     210.642 138.823  44.563  1.00  0.00           H  
ATOM   3724  N   ALA B 156     208.472 134.621  46.512  1.00  0.00           N  
ATOM   3725  CA  ALA B 156     207.484 133.899  47.305  1.00  0.00           C  
ATOM   3726  C   ALA B 156     207.489 134.371  48.751  1.00  0.00           C  
ATOM   3727  O   ALA B 156     206.438 134.461  49.389  1.00  0.00           O  
ATOM   3728  CB  ALA B 156     207.740 132.400  47.235  1.00  0.00           C  
ATOM   3729  H   ALA B 156     209.216 134.104  46.064  1.00  0.00           H  
ATOM   3730  HA  ALA B 156     206.495 134.104  46.894  1.00  0.00           H  
ATOM   3731 1HB  ALA B 156     206.994 131.876  47.832  1.00  0.00           H  
ATOM   3732 2HB  ALA B 156     207.675 132.069  46.198  1.00  0.00           H  
ATOM   3733 3HB  ALA B 156     208.735 132.184  47.623  1.00  0.00           H  
ATOM   3734  N   LYS B 157     208.676 134.671  49.268  1.00  0.00           N  
ATOM   3735  CA  LYS B 157     208.813 135.199  50.620  1.00  0.00           C  
ATOM   3736  C   LYS B 157     208.125 136.549  50.757  1.00  0.00           C  
ATOM   3737  O   LYS B 157     207.498 136.837  51.777  1.00  0.00           O  
ATOM   3738  CB  LYS B 157     210.290 135.320  51.001  1.00  0.00           C  
ATOM   3739  CG  LYS B 157     210.535 135.743  52.443  1.00  0.00           C  
ATOM   3740  CD  LYS B 157     211.990 135.540  52.838  1.00  0.00           C  
ATOM   3741  CE  LYS B 157     212.240 135.976  54.274  1.00  0.00           C  
ATOM   3742  NZ  LYS B 157     213.606 135.610  54.737  1.00  0.00           N  
ATOM   3743  H   LYS B 157     209.504 134.530  48.708  1.00  0.00           H  
ATOM   3744  HA  LYS B 157     208.329 134.508  51.310  1.00  0.00           H  
ATOM   3745 1HB  LYS B 157     210.786 134.362  50.843  1.00  0.00           H  
ATOM   3746 2HB  LYS B 157     210.774 136.051  50.351  1.00  0.00           H  
ATOM   3747 1HG  LYS B 157     210.278 136.796  52.563  1.00  0.00           H  
ATOM   3748 2HG  LYS B 157     209.903 135.154  53.106  1.00  0.00           H  
ATOM   3749 1HD  LYS B 157     212.252 134.486  52.736  1.00  0.00           H  
ATOM   3750 2HD  LYS B 157     212.632 136.123  52.175  1.00  0.00           H  
ATOM   3751 1HE  LYS B 157     212.121 137.056  54.353  1.00  0.00           H  
ATOM   3752 2HE  LYS B 157     211.509 135.503  54.930  1.00  0.00           H  
ATOM   3753 1HZ  LYS B 157     213.731 135.914  55.692  1.00  0.00           H  
ATOM   3754 2HZ  LYS B 157     213.722 134.607  54.687  1.00  0.00           H  
ATOM   3755 3HZ  LYS B 157     214.294 136.058  54.149  1.00  0.00           H  
ATOM   3756  N   ARG B 158     208.242 137.375  49.725  1.00  0.00           N  
ATOM   3757  CA  ARG B 158     207.547 138.657  49.684  1.00  0.00           C  
ATOM   3758  C   ARG B 158     206.037 138.466  49.711  1.00  0.00           C  
ATOM   3759  O   ARG B 158     205.319 139.210  50.380  1.00  0.00           O  
ATOM   3760  CB  ARG B 158     207.934 139.438  48.436  1.00  0.00           C  
ATOM   3761  CG  ARG B 158     209.370 139.936  48.413  1.00  0.00           C  
ATOM   3762  CD  ARG B 158     209.680 140.659  47.153  1.00  0.00           C  
ATOM   3763  NE  ARG B 158     208.910 141.886  47.029  1.00  0.00           N  
ATOM   3764  CZ  ARG B 158     209.296 143.083  47.513  1.00  0.00           C  
ATOM   3765  NH1 ARG B 158     210.440 143.197  48.150  1.00  0.00           N  
ATOM   3766  NH2 ARG B 158     208.523 144.143  47.348  1.00  0.00           N  
ATOM   3767  H   ARG B 158     208.828 137.109  48.945  1.00  0.00           H  
ATOM   3768  HA  ARG B 158     207.823 139.227  50.570  1.00  0.00           H  
ATOM   3769 1HB  ARG B 158     207.789 138.812  47.557  1.00  0.00           H  
ATOM   3770 2HB  ARG B 158     207.282 140.305  48.333  1.00  0.00           H  
ATOM   3771 1HG  ARG B 158     209.533 140.618  49.249  1.00  0.00           H  
ATOM   3772 2HG  ARG B 158     210.051 139.089  48.499  1.00  0.00           H  
ATOM   3773 1HD  ARG B 158     210.739 140.916  47.133  1.00  0.00           H  
ATOM   3774 2HD  ARG B 158     209.446 140.022  46.301  1.00  0.00           H  
ATOM   3775  HE  ARG B 158     208.024 141.838  46.544  1.00  0.00           H  
ATOM   3776 1HH1 ARG B 158     211.030 142.388  48.277  1.00  0.00           H  
ATOM   3777 2HH1 ARG B 158     210.728 144.094  48.513  1.00  0.00           H  
ATOM   3778 1HH2 ARG B 158     207.643 144.054  46.857  1.00  0.00           H  
ATOM   3779 2HH2 ARG B 158     208.810 145.039  47.710  1.00  0.00           H  
ATOM   3780  N   VAL B 159     205.558 137.464  48.979  1.00  0.00           N  
ATOM   3781  CA  VAL B 159     204.139 137.131  48.972  1.00  0.00           C  
ATOM   3782  C   VAL B 159     203.673 136.679  50.351  1.00  0.00           C  
ATOM   3783  O   VAL B 159     202.594 137.060  50.806  1.00  0.00           O  
ATOM   3784  CB  VAL B 159     203.857 136.018  47.946  1.00  0.00           C  
ATOM   3785  CG1 VAL B 159     202.425 135.523  48.077  1.00  0.00           C  
ATOM   3786  CG2 VAL B 159     204.124 136.530  46.539  1.00  0.00           C  
ATOM   3787  H   VAL B 159     206.195 136.921  48.415  1.00  0.00           H  
ATOM   3788  HA  VAL B 159     203.575 138.026  48.709  1.00  0.00           H  
ATOM   3789  HB  VAL B 159     204.511 135.170  48.155  1.00  0.00           H  
ATOM   3790 1HG1 VAL B 159     202.243 134.736  47.345  1.00  0.00           H  
ATOM   3791 2HG1 VAL B 159     202.267 135.128  49.081  1.00  0.00           H  
ATOM   3792 3HG1 VAL B 159     201.737 136.349  47.899  1.00  0.00           H  
ATOM   3793 1HG2 VAL B 159     203.924 135.737  45.819  1.00  0.00           H  
ATOM   3794 2HG2 VAL B 159     203.475 137.381  46.333  1.00  0.00           H  
ATOM   3795 3HG2 VAL B 159     205.166 136.840  46.456  1.00  0.00           H  
ATOM   3796  N   LEU B 160     204.491 135.867  51.011  1.00  0.00           N  
ATOM   3797  CA  LEU B 160     204.194 135.415  52.365  1.00  0.00           C  
ATOM   3798  C   LEU B 160     204.010 136.595  53.310  1.00  0.00           C  
ATOM   3799  O   LEU B 160     203.066 136.626  54.101  1.00  0.00           O  
ATOM   3800  CB  LEU B 160     205.320 134.510  52.880  1.00  0.00           C  
ATOM   3801  CG  LEU B 160     205.169 134.019  54.326  1.00  0.00           C  
ATOM   3802  CD1 LEU B 160     203.921 133.153  54.441  1.00  0.00           C  
ATOM   3803  CD2 LEU B 160     206.413 133.242  54.731  1.00  0.00           C  
ATOM   3804  H   LEU B 160     205.339 135.554  50.563  1.00  0.00           H  
ATOM   3805  HA  LEU B 160     203.258 134.855  52.346  1.00  0.00           H  
ATOM   3806 1HB  LEU B 160     205.383 133.634  52.238  1.00  0.00           H  
ATOM   3807 2HB  LEU B 160     206.262 135.054  52.812  1.00  0.00           H  
ATOM   3808  HG  LEU B 160     205.043 134.874  54.990  1.00  0.00           H  
ATOM   3809 1HD1 LEU B 160     203.814 132.804  55.468  1.00  0.00           H  
ATOM   3810 2HD1 LEU B 160     203.045 133.740  54.165  1.00  0.00           H  
ATOM   3811 3HD1 LEU B 160     204.010 132.297  53.774  1.00  0.00           H  
ATOM   3812 1HD2 LEU B 160     206.306 132.893  55.758  1.00  0.00           H  
ATOM   3813 2HD2 LEU B 160     206.539 132.386  54.068  1.00  0.00           H  
ATOM   3814 3HD2 LEU B 160     207.287 133.889  54.656  1.00  0.00           H  
ATOM   3815  N   GLU B 161     204.915 137.563  53.225  1.00  0.00           N  
ATOM   3816  CA  GLU B 161     204.844 138.754  54.065  1.00  0.00           C  
ATOM   3817  C   GLU B 161     203.494 139.446  53.927  1.00  0.00           C  
ATOM   3818  O   GLU B 161     202.885 139.841  54.920  1.00  0.00           O  
ATOM   3819  CB  GLU B 161     205.967 139.730  53.704  1.00  0.00           C  
ATOM   3820  CG  GLU B 161     205.965 141.018  54.515  1.00  0.00           C  
ATOM   3821  CD  GLU B 161     207.070 141.959  54.122  1.00  0.00           C  
ATOM   3822  OE1 GLU B 161     207.926 141.558  53.370  1.00  0.00           O  
ATOM   3823  OE2 GLU B 161     207.056 143.080  54.572  1.00  0.00           O  
ATOM   3824  H   GLU B 161     205.670 137.473  52.561  1.00  0.00           H  
ATOM   3825  HA  GLU B 161     204.955 138.450  55.105  1.00  0.00           H  
ATOM   3826 1HB  GLU B 161     206.932 139.245  53.849  1.00  0.00           H  
ATOM   3827 2HB  GLU B 161     205.890 139.999  52.650  1.00  0.00           H  
ATOM   3828 1HG  GLU B 161     205.009 141.521  54.378  1.00  0.00           H  
ATOM   3829 2HG  GLU B 161     206.065 140.769  55.572  1.00  0.00           H  
ATOM   3830  N   LEU B 162     203.032 139.590  52.690  1.00  0.00           N  
ATOM   3831  CA  LEU B 162     201.733 140.195  52.424  1.00  0.00           C  
ATOM   3832  C   LEU B 162     200.602 139.340  52.984  1.00  0.00           C  
ATOM   3833  O   LEU B 162     199.648 139.858  53.564  1.00  0.00           O  
ATOM   3834  CB  LEU B 162     201.537 140.389  50.915  1.00  0.00           C  
ATOM   3835  CG  LEU B 162     200.202 141.016  50.492  1.00  0.00           C  
ATOM   3836  CD1 LEU B 162     200.060 142.389  51.133  1.00  0.00           C  
ATOM   3837  CD2 LEU B 162     200.144 141.111  48.975  1.00  0.00           C  
ATOM   3838  H   LEU B 162     203.596 139.274  51.915  1.00  0.00           H  
ATOM   3839  HA  LEU B 162     201.693 141.162  52.924  1.00  0.00           H  
ATOM   3840 1HB  LEU B 162     202.336 141.027  50.540  1.00  0.00           H  
ATOM   3841 2HB  LEU B 162     201.617 139.417  50.427  1.00  0.00           H  
ATOM   3842  HG  LEU B 162     199.380 140.395  50.848  1.00  0.00           H  
ATOM   3843 1HD1 LEU B 162     199.112 142.835  50.833  1.00  0.00           H  
ATOM   3844 2HD1 LEU B 162     200.086 142.289  52.218  1.00  0.00           H  
ATOM   3845 3HD1 LEU B 162     200.880 143.029  50.808  1.00  0.00           H  
ATOM   3846 1HD2 LEU B 162     199.195 141.556  48.674  1.00  0.00           H  
ATOM   3847 2HD2 LEU B 162     200.966 141.733  48.618  1.00  0.00           H  
ATOM   3848 3HD2 LEU B 162     200.230 140.114  48.544  1.00  0.00           H  
ATOM   3849  N   ALA B 163     200.717 138.028  52.804  1.00  0.00           N  
ATOM   3850  CA  ALA B 163     199.717 137.097  53.312  1.00  0.00           C  
ATOM   3851  C   ALA B 163     199.611 137.175  54.830  1.00  0.00           C  
ATOM   3852  O   ALA B 163     198.515 137.124  55.390  1.00  0.00           O  
ATOM   3853  CB  ALA B 163     200.047 135.676  52.877  1.00  0.00           C  
ATOM   3854  H   ALA B 163     201.516 137.667  52.304  1.00  0.00           H  
ATOM   3855  HA  ALA B 163     198.746 137.372  52.899  1.00  0.00           H  
ATOM   3856 1HB  ALA B 163     199.293 134.991  53.263  1.00  0.00           H  
ATOM   3857 2HB  ALA B 163     200.062 135.623  51.788  1.00  0.00           H  
ATOM   3858 3HB  ALA B 163     201.025 135.395  53.266  1.00  0.00           H  
ATOM   3859  N   GLU B 164     200.757 137.299  55.493  1.00  0.00           N  
ATOM   3860  CA  GLU B 164     200.795 137.386  56.947  1.00  0.00           C  
ATOM   3861  C   GLU B 164     200.117 138.660  57.439  1.00  0.00           C  
ATOM   3862  O   GLU B 164     199.399 138.644  58.439  1.00  0.00           O  
ATOM   3863  CB  GLU B 164     202.241 137.340  57.447  1.00  0.00           C  
ATOM   3864  CG  GLU B 164     202.908 135.978  57.318  1.00  0.00           C  
ATOM   3865  CD  GLU B 164     204.353 135.993  57.732  1.00  0.00           C  
ATOM   3866  OE1 GLU B 164     204.834 137.035  58.105  1.00  0.00           O  
ATOM   3867  OE2 GLU B 164     204.977 134.959  57.674  1.00  0.00           O  
ATOM   3868  H   GLU B 164     201.624 137.331  54.975  1.00  0.00           H  
ATOM   3869  HA  GLU B 164     200.246 136.540  57.361  1.00  0.00           H  
ATOM   3870 1HB  GLU B 164     202.841 138.061  56.891  1.00  0.00           H  
ATOM   3871 2HB  GLU B 164     202.272 137.630  58.497  1.00  0.00           H  
ATOM   3872 1HG  GLU B 164     202.371 135.262  57.939  1.00  0.00           H  
ATOM   3873 2HG  GLU B 164     202.834 135.646  56.283  1.00  0.00           H  
ATOM   3874  N   LYS B 165     200.352 139.759  56.732  1.00  0.00           N  
ATOM   3875  CA  LYS B 165     199.741 141.037  57.080  1.00  0.00           C  
ATOM   3876  C   LYS B 165     198.230 140.998  56.884  1.00  0.00           C  
ATOM   3877  O   LYS B 165     197.478 141.593  57.657  1.00  0.00           O  
ATOM   3878  CB  LYS B 165     200.350 142.166  56.248  1.00  0.00           C  
ATOM   3879  CG  LYS B 165     201.780 142.528  56.628  1.00  0.00           C  
ATOM   3880  CD  LYS B 165     202.350 143.586  55.695  1.00  0.00           C  
ATOM   3881  CE  LYS B 165     203.775 143.954  56.079  1.00  0.00           C  
ATOM   3882  NZ  LYS B 165     204.392 144.889  55.099  1.00  0.00           N  
ATOM   3883  H   LYS B 165     200.967 139.709  55.934  1.00  0.00           H  
ATOM   3884  HA  LYS B 165     199.933 141.238  58.134  1.00  0.00           H  
ATOM   3885 1HB  LYS B 165     200.346 141.885  55.194  1.00  0.00           H  
ATOM   3886 2HB  LYS B 165     199.740 143.064  56.350  1.00  0.00           H  
ATOM   3887 1HG  LYS B 165     201.799 142.909  57.650  1.00  0.00           H  
ATOM   3888 2HG  LYS B 165     202.406 141.637  56.580  1.00  0.00           H  
ATOM   3889 1HD  LYS B 165     202.343 143.209  54.671  1.00  0.00           H  
ATOM   3890 2HD  LYS B 165     201.730 144.481  55.738  1.00  0.00           H  
ATOM   3891 1HE  LYS B 165     203.778 144.423  57.062  1.00  0.00           H  
ATOM   3892 2HE  LYS B 165     204.383 143.050  56.130  1.00  0.00           H  
ATOM   3893 1HZ  LYS B 165     205.335 145.108  55.389  1.00  0.00           H  
ATOM   3894 2HZ  LYS B 165     204.412 144.456  54.186  1.00  0.00           H  
ATOM   3895 3HZ  LYS B 165     203.848 145.739  55.057  1.00  0.00           H  
ATOM   3896  N   LEU B 166     197.792 140.295  55.846  1.00  0.00           N  
ATOM   3897  CA  LEU B 166     196.369 140.155  55.562  1.00  0.00           C  
ATOM   3898  C   LEU B 166     195.751 139.033  56.387  1.00  0.00           C  
ATOM   3899  O   LEU B 166     194.535 138.978  56.565  1.00  0.00           O  
ATOM   3900  CB  LEU B 166     196.151 139.881  54.069  1.00  0.00           C  
ATOM   3901  CG  LEU B 166     196.569 141.009  53.117  1.00  0.00           C  
ATOM   3902  CD1 LEU B 166     196.501 140.512  51.679  1.00  0.00           C  
ATOM   3903  CD2 LEU B 166     195.660 142.211  53.324  1.00  0.00           C  
ATOM   3904  H   LEU B 166     198.462 139.845  55.237  1.00  0.00           H  
ATOM   3905  HA  LEU B 166     195.870 141.086  55.829  1.00  0.00           H  
ATOM   3906 1HB  LEU B 166     196.712 138.990  53.794  1.00  0.00           H  
ATOM   3907 2HB  LEU B 166     195.092 139.683  53.903  1.00  0.00           H  
ATOM   3908  HG  LEU B 166     197.601 141.294  53.323  1.00  0.00           H  
ATOM   3909 1HD1 LEU B 166     196.799 141.313  51.003  1.00  0.00           H  
ATOM   3910 2HD1 LEU B 166     197.175 139.664  51.555  1.00  0.00           H  
ATOM   3911 3HD1 LEU B 166     195.482 140.203  51.449  1.00  0.00           H  
ATOM   3912 1HD2 LEU B 166     195.958 143.013  52.648  1.00  0.00           H  
ATOM   3913 2HD2 LEU B 166     194.628 141.927  53.117  1.00  0.00           H  
ATOM   3914 3HD2 LEU B 166     195.742 142.556  54.354  1.00  0.00           H  
ATOM   3915  N   GLY B 167     196.596 138.137  56.884  1.00  0.00           N  
ATOM   3916  CA  GLY B 167     196.142 137.048  57.742  1.00  0.00           C  
ATOM   3917  C   GLY B 167     195.661 135.861  56.917  1.00  0.00           C  
ATOM   3918  O   GLY B 167     194.930 135.004  57.411  1.00  0.00           O  
ATOM   3919  H   GLY B 167     197.578 138.212  56.663  1.00  0.00           H  
ATOM   3920 1HA  GLY B 167     196.956 136.736  58.396  1.00  0.00           H  
ATOM   3921 2HA  GLY B 167     195.335 137.402  58.381  1.00  0.00           H  
ATOM   3922  N   ASP B 168     196.079 135.816  55.656  1.00  0.00           N  
ATOM   3923  CA  ASP B 168     195.639 134.770  54.738  1.00  0.00           C  
ATOM   3924  C   ASP B 168     196.477 133.511  54.898  1.00  0.00           C  
ATOM   3925  O   ASP B 168     197.445 133.301  54.165  1.00  0.00           O  
ATOM   3926  CB  ASP B 168     195.713 135.259  53.290  1.00  0.00           C  
ATOM   3927  CG  ASP B 168     195.125 134.265  52.298  1.00  0.00           C  
ATOM   3928  OD1 ASP B 168     194.998 133.115  52.644  1.00  0.00           O  
ATOM   3929  OD2 ASP B 168     194.808 134.666  51.203  1.00  0.00           O  
ATOM   3930  H   ASP B 168     196.717 136.524  55.323  1.00  0.00           H  
ATOM   3931  HA  ASP B 168     194.607 134.513  54.979  1.00  0.00           H  
ATOM   3932 1HB  ASP B 168     195.177 136.204  53.197  1.00  0.00           H  
ATOM   3933 2HB  ASP B 168     196.754 135.446  53.022  1.00  0.00           H  
ATOM   3934  N   ALA B 169     196.102 132.672  55.857  1.00  0.00           N  
ATOM   3935  CA  ALA B 169     196.868 131.469  56.167  1.00  0.00           C  
ATOM   3936  C   ALA B 169     196.965 130.552  54.954  1.00  0.00           C  
ATOM   3937  O   ALA B 169     197.972 129.871  54.758  1.00  0.00           O  
ATOM   3938  CB  ALA B 169     196.242 130.729  57.340  1.00  0.00           C  
ATOM   3939  H   ALA B 169     195.265 132.871  56.386  1.00  0.00           H  
ATOM   3940  HA  ALA B 169     197.878 131.771  56.440  1.00  0.00           H  
ATOM   3941 1HB  ALA B 169     196.825 129.834  57.558  1.00  0.00           H  
ATOM   3942 2HB  ALA B 169     196.233 131.378  58.216  1.00  0.00           H  
ATOM   3943 3HB  ALA B 169     195.222 130.445  57.089  1.00  0.00           H  
ATOM   3944  N   GLU B 170     195.914 130.539  54.141  1.00  0.00           N  
ATOM   3945  CA  GLU B 170     195.856 129.663  52.977  1.00  0.00           C  
ATOM   3946  C   GLU B 170     196.910 130.045  51.946  1.00  0.00           C  
ATOM   3947  O   GLU B 170     197.689 129.204  51.498  1.00  0.00           O  
ATOM   3948  CB  GLU B 170     194.466 129.712  52.339  1.00  0.00           C  
ATOM   3949  CG  GLU B 170     194.315 128.851  51.093  1.00  0.00           C  
ATOM   3950  CD  GLU B 170     192.928 128.900  50.513  1.00  0.00           C  
ATOM   3951  OE1 GLU B 170     191.988 128.916  51.271  1.00  0.00           O  
ATOM   3952  OE2 GLU B 170     192.810 128.921  49.311  1.00  0.00           O  
ATOM   3953  H   GLU B 170     195.135 131.153  54.334  1.00  0.00           H  
ATOM   3954  HA  GLU B 170     196.065 128.644  53.302  1.00  0.00           H  
ATOM   3955 1HB  GLU B 170     193.721 129.384  53.065  1.00  0.00           H  
ATOM   3956 2HB  GLU B 170     194.227 130.740  52.067  1.00  0.00           H  
ATOM   3957 1HG  GLU B 170     195.023 129.193  50.340  1.00  0.00           H  
ATOM   3958 2HG  GLU B 170     194.562 127.820  51.344  1.00  0.00           H  
ATOM   3959  N   ALA B 171     196.931 131.320  51.574  1.00  0.00           N  
ATOM   3960  CA  ALA B 171     197.915 131.827  50.625  1.00  0.00           C  
ATOM   3961  C   ALA B 171     199.316 131.805  51.222  1.00  0.00           C  
ATOM   3962  O   ALA B 171     200.297 131.558  50.520  1.00  0.00           O  
ATOM   3963  CB  ALA B 171     197.550 133.237  50.184  1.00  0.00           C  
ATOM   3964  H   ALA B 171     196.247 131.957  51.956  1.00  0.00           H  
ATOM   3965  HA  ALA B 171     197.919 131.174  49.751  1.00  0.00           H  
ATOM   3966 1HB  ALA B 171     198.294 133.601  49.476  1.00  0.00           H  
ATOM   3967 2HB  ALA B 171     196.570 133.226  49.707  1.00  0.00           H  
ATOM   3968 3HB  ALA B 171     197.523 133.894  51.052  1.00  0.00           H  
ATOM   3969  N   ALA B 172     199.403 132.068  52.521  1.00  0.00           N  
ATOM   3970  CA  ALA B 172     200.680 132.027  53.227  1.00  0.00           C  
ATOM   3971  C   ALA B 172     201.313 130.645  53.139  1.00  0.00           C  
ATOM   3972  O   ALA B 172     202.520 130.517  52.939  1.00  0.00           O  
ATOM   3973  CB  ALA B 172     200.494 132.430  54.684  1.00  0.00           C  
ATOM   3974  H   ALA B 172     198.566 132.302  53.033  1.00  0.00           H  
ATOM   3975  HA  ALA B 172     201.360 132.734  52.755  1.00  0.00           H  
ATOM   3976 1HB  ALA B 172     201.455 132.392  55.197  1.00  0.00           H  
ATOM   3977 2HB  ALA B 172     200.097 133.443  54.733  1.00  0.00           H  
ATOM   3978 3HB  ALA B 172     199.799 131.743  55.165  1.00  0.00           H  
ATOM   3979  N   LEU B 173     200.491 129.611  53.288  1.00  0.00           N  
ATOM   3980  CA  LEU B 173     200.959 128.237  53.159  1.00  0.00           C  
ATOM   3981  C   LEU B 173     201.453 127.952  51.746  1.00  0.00           C  
ATOM   3982  O   LEU B 173     202.508 127.345  51.558  1.00  0.00           O  
ATOM   3983  CB  LEU B 173     199.834 127.259  53.521  1.00  0.00           C  
ATOM   3984  CG  LEU B 173     200.202 125.771  53.467  1.00  0.00           C  
ATOM   3985  CD1 LEU B 173     201.229 125.462  54.549  1.00  0.00           C  
ATOM   3986  CD2 LEU B 173     198.948 124.930  53.647  1.00  0.00           C  
ATOM   3987  H   LEU B 173     199.518 129.783  53.495  1.00  0.00           H  
ATOM   3988  HA  LEU B 173     201.799 128.091  53.838  1.00  0.00           H  
ATOM   3989 1HB  LEU B 173     199.494 127.480  54.532  1.00  0.00           H  
ATOM   3990 2HB  LEU B 173     199.000 127.419  52.837  1.00  0.00           H  
ATOM   3991  HG  LEU B 173     200.656 125.544  52.502  1.00  0.00           H  
ATOM   3992 1HD1 LEU B 173     201.491 124.405  54.510  1.00  0.00           H  
ATOM   3993 2HD1 LEU B 173     202.123 126.063  54.384  1.00  0.00           H  
ATOM   3994 3HD1 LEU B 173     200.808 125.696  55.526  1.00  0.00           H  
ATOM   3995 1HD2 LEU B 173     199.210 123.872  53.608  1.00  0.00           H  
ATOM   3996 2HD2 LEU B 173     198.494 125.156  54.612  1.00  0.00           H  
ATOM   3997 3HD2 LEU B 173     198.239 125.158  52.851  1.00  0.00           H  
ATOM   3998  N   LEU B 174     200.685 128.394  50.757  1.00  0.00           N  
ATOM   3999  CA  LEU B 174     201.035 128.171  49.358  1.00  0.00           C  
ATOM   4000  C   LEU B 174     202.328 128.888  48.990  1.00  0.00           C  
ATOM   4001  O   LEU B 174     203.139 128.372  48.222  1.00  0.00           O  
ATOM   4002  CB  LEU B 174     199.900 128.652  48.445  1.00  0.00           C  
ATOM   4003  CG  LEU B 174     198.600 127.841  48.516  1.00  0.00           C  
ATOM   4004  CD1 LEU B 174     197.497 128.583  47.775  1.00  0.00           C  
ATOM   4005  CD2 LEU B 174     198.829 126.461  47.917  1.00  0.00           C  
ATOM   4006  H   LEU B 174     199.838 128.899  50.976  1.00  0.00           H  
ATOM   4007  HA  LEU B 174     201.195 127.104  49.209  1.00  0.00           H  
ATOM   4008 1HB  LEU B 174     199.661 129.683  48.701  1.00  0.00           H  
ATOM   4009 2HB  LEU B 174     200.250 128.627  47.413  1.00  0.00           H  
ATOM   4010  HG  LEU B 174     198.292 127.738  49.557  1.00  0.00           H  
ATOM   4011 1HD1 LEU B 174     196.573 128.006  47.826  1.00  0.00           H  
ATOM   4012 2HD1 LEU B 174     197.340 129.558  48.237  1.00  0.00           H  
ATOM   4013 3HD1 LEU B 174     197.784 128.716  46.733  1.00  0.00           H  
ATOM   4014 1HD2 LEU B 174     197.905 125.884  47.969  1.00  0.00           H  
ATOM   4015 2HD2 LEU B 174     199.136 126.563  46.876  1.00  0.00           H  
ATOM   4016 3HD2 LEU B 174     199.610 125.946  48.477  1.00  0.00           H  
ATOM   4017  N   ALA B 175     202.515 130.082  49.546  1.00  0.00           N  
ATOM   4018  CA  ALA B 175     203.731 130.851  49.317  1.00  0.00           C  
ATOM   4019  C   ALA B 175     204.968 130.063  49.733  1.00  0.00           C  
ATOM   4020  O   ALA B 175     205.990 130.085  49.049  1.00  0.00           O  
ATOM   4021  CB  ALA B 175     203.667 132.175  50.066  1.00  0.00           C  
ATOM   4022  H   ALA B 175     201.793 130.466  50.141  1.00  0.00           H  
ATOM   4023  HA  ALA B 175     203.815 131.057  48.249  1.00  0.00           H  
ATOM   4024 1HB  ALA B 175     204.581 132.739  49.884  1.00  0.00           H  
ATOM   4025 2HB  ALA B 175     202.811 132.750  49.716  1.00  0.00           H  
ATOM   4026 3HB  ALA B 175     203.565 131.983  51.132  1.00  0.00           H  
ATOM   4027  N   VAL B 176     204.867 129.371  50.862  1.00  0.00           N  
ATOM   4028  CA  VAL B 176     205.952 128.524  51.340  1.00  0.00           C  
ATOM   4029  C   VAL B 176     206.133 127.302  50.447  1.00  0.00           C  
ATOM   4030  O   VAL B 176     207.257 126.915  50.127  1.00  0.00           O  
ATOM   4031  CB  VAL B 176     205.675 128.065  52.784  1.00  0.00           C  
ATOM   4032  CG1 VAL B 176     206.735 127.075  53.242  1.00  0.00           C  
ATOM   4033  CG2 VAL B 176     205.627 129.272  53.710  1.00  0.00           C  
ATOM   4034  H   VAL B 176     204.015 129.431  51.403  1.00  0.00           H  
ATOM   4035  HA  VAL B 176     206.879 129.097  51.306  1.00  0.00           H  
ATOM   4036  HB  VAL B 176     204.717 127.546  52.813  1.00  0.00           H  
ATOM   4037 1HG1 VAL B 176     206.523 126.761  54.264  1.00  0.00           H  
ATOM   4038 2HG1 VAL B 176     206.726 126.204  52.586  1.00  0.00           H  
ATOM   4039 3HG1 VAL B 176     207.716 127.549  53.205  1.00  0.00           H  
ATOM   4040 1HG2 VAL B 176     205.429 128.940  54.729  1.00  0.00           H  
ATOM   4041 2HG2 VAL B 176     206.583 129.794  53.677  1.00  0.00           H  
ATOM   4042 3HG2 VAL B 176     204.833 129.946  53.388  1.00  0.00           H  
ATOM   4043  N   GLU B 177     205.019 126.698  50.047  1.00  0.00           N  
ATOM   4044  CA  GLU B 177     205.050 125.546  49.154  1.00  0.00           C  
ATOM   4045  C   GLU B 177     205.843 125.851  47.891  1.00  0.00           C  
ATOM   4046  O   GLU B 177     206.586 125.005  47.393  1.00  0.00           O  
ATOM   4047  CB  GLU B 177     203.628 125.118  48.785  1.00  0.00           C  
ATOM   4048  CG  GLU B 177     203.553 123.889  47.890  1.00  0.00           C  
ATOM   4049  CD  GLU B 177     202.144 123.522  47.517  1.00  0.00           C  
ATOM   4050  OE1 GLU B 177     201.305 123.506  48.384  1.00  0.00           O  
ATOM   4051  OE2 GLU B 177     201.906 123.258  46.361  1.00  0.00           O  
ATOM   4052  H   GLU B 177     204.128 127.045  50.371  1.00  0.00           H  
ATOM   4053  HA  GLU B 177     205.549 124.723  49.667  1.00  0.00           H  
ATOM   4054 1HB  GLU B 177     203.064 124.904  49.694  1.00  0.00           H  
ATOM   4055 2HB  GLU B 177     203.124 125.937  48.272  1.00  0.00           H  
ATOM   4056 1HG  GLU B 177     204.120 124.081  46.978  1.00  0.00           H  
ATOM   4057 2HG  GLU B 177     204.018 123.050  48.403  1.00  0.00           H  
ATOM   4058  N   LEU B 178     205.680 127.065  47.374  1.00  0.00           N  
ATOM   4059  CA  LEU B 178     206.397 127.493  46.180  1.00  0.00           C  
ATOM   4060  C   LEU B 178     207.904 127.476  46.405  1.00  0.00           C  
ATOM   4061  O   LEU B 178     208.671 127.092  45.523  1.00  0.00           O  
ATOM   4062  CB  LEU B 178     205.952 128.902  45.770  1.00  0.00           C  
ATOM   4063  CG  LEU B 178     204.505 129.025  45.276  1.00  0.00           C  
ATOM   4064  CD1 LEU B 178     204.175 130.490  45.028  1.00  0.00           C  
ATOM   4065  CD2 LEU B 178     204.330 128.202  44.008  1.00  0.00           C  
ATOM   4066  H   LEU B 178     205.041 127.709  47.821  1.00  0.00           H  
ATOM   4067  HA  LEU B 178     206.178 126.790  45.375  1.00  0.00           H  
ATOM   4068 1HB  LEU B 178     206.066 129.565  46.626  1.00  0.00           H  
ATOM   4069 2HB  LEU B 178     206.605 129.255  44.973  1.00  0.00           H  
ATOM   4070  HG  LEU B 178     203.825 128.656  46.045  1.00  0.00           H  
ATOM   4071 1HD1 LEU B 178     203.146 130.577  44.677  1.00  0.00           H  
ATOM   4072 2HD1 LEU B 178     204.289 131.051  45.955  1.00  0.00           H  
ATOM   4073 3HD1 LEU B 178     204.850 130.892  44.274  1.00  0.00           H  
ATOM   4074 1HD2 LEU B 178     203.301 128.289  43.657  1.00  0.00           H  
ATOM   4075 2HD2 LEU B 178     205.008 128.571  43.239  1.00  0.00           H  
ATOM   4076 3HD2 LEU B 178     204.554 127.156  44.219  1.00  0.00           H  
ATOM   4077  N   VAL B 179     208.323 127.898  47.595  1.00  0.00           N  
ATOM   4078  CA  VAL B 179     209.734 127.888  47.959  1.00  0.00           C  
ATOM   4079  C   VAL B 179     210.272 126.465  48.037  1.00  0.00           C  
ATOM   4080  O   VAL B 179     211.389 126.189  47.598  1.00  0.00           O  
ATOM   4081  CB  VAL B 179     209.942 128.588  49.314  1.00  0.00           C  
ATOM   4082  CG1 VAL B 179     211.405 128.531  49.725  1.00  0.00           C  
ATOM   4083  CG2 VAL B 179     209.460 130.029  49.232  1.00  0.00           C  
ATOM   4084  H   VAL B 179     207.645 128.235  48.265  1.00  0.00           H  
ATOM   4085  HA  VAL B 179     210.295 128.410  47.182  1.00  0.00           H  
ATOM   4086  HB  VAL B 179     209.373 128.058  50.077  1.00  0.00           H  
ATOM   4087 1HG1 VAL B 179     211.534 129.030  50.686  1.00  0.00           H  
ATOM   4088 2HG1 VAL B 179     211.719 127.491  49.813  1.00  0.00           H  
ATOM   4089 3HG1 VAL B 179     212.014 129.032  48.973  1.00  0.00           H  
ATOM   4090 1HG2 VAL B 179     209.609 130.517  50.195  1.00  0.00           H  
ATOM   4091 2HG2 VAL B 179     210.026 130.558  48.464  1.00  0.00           H  
ATOM   4092 3HG2 VAL B 179     208.401 130.045  48.978  1.00  0.00           H  
ATOM   4093  N   VAL B 180     209.470 125.564  48.595  1.00  0.00           N  
ATOM   4094  CA  VAL B 180     209.829 124.152  48.657  1.00  0.00           C  
ATOM   4095  C   VAL B 180     209.957 123.556  47.261  1.00  0.00           C  
ATOM   4096  O   VAL B 180     210.889 122.800  46.983  1.00  0.00           O  
ATOM   4097  CB  VAL B 180     208.771 123.365  49.453  1.00  0.00           C  
ATOM   4098  CG1 VAL B 180     209.038 121.871  49.361  1.00  0.00           C  
ATOM   4099  CG2 VAL B 180     208.769 123.824  50.903  1.00  0.00           C  
ATOM   4100  H   VAL B 180     208.590 125.866  48.989  1.00  0.00           H  
ATOM   4101  HA  VAL B 180     210.801 124.063  49.145  1.00  0.00           H  
ATOM   4102  HB  VAL B 180     207.791 123.544  49.012  1.00  0.00           H  
ATOM   4103 1HG1 VAL B 180     208.281 121.330  49.929  1.00  0.00           H  
ATOM   4104 2HG1 VAL B 180     209.000 121.558  48.317  1.00  0.00           H  
ATOM   4105 3HG1 VAL B 180     210.024 121.651  49.771  1.00  0.00           H  
ATOM   4106 1HG2 VAL B 180     208.017 123.265  51.460  1.00  0.00           H  
ATOM   4107 2HG2 VAL B 180     209.752 123.651  51.342  1.00  0.00           H  
ATOM   4108 3HG2 VAL B 180     208.534 124.888  50.948  1.00  0.00           H  
ATOM   4109  N   ARG B 181     209.016 123.898  46.389  1.00  0.00           N  
ATOM   4110  CA  ARG B 181     209.052 123.440  45.005  1.00  0.00           C  
ATOM   4111  C   ARG B 181     210.311 123.921  44.296  1.00  0.00           C  
ATOM   4112  O   ARG B 181     210.914 123.188  43.512  1.00  0.00           O  
ATOM   4113  CB  ARG B 181     207.828 123.932  44.246  1.00  0.00           C  
ATOM   4114  CG  ARG B 181     206.532 123.214  44.588  1.00  0.00           C  
ATOM   4115  CD  ARG B 181     205.374 123.799  43.865  1.00  0.00           C  
ATOM   4116  NE  ARG B 181     204.125 123.144  44.222  1.00  0.00           N  
ATOM   4117  CZ  ARG B 181     203.648 122.033  43.629  1.00  0.00           C  
ATOM   4118  NH1 ARG B 181     204.323 121.464  42.655  1.00  0.00           N  
ATOM   4119  NH2 ARG B 181     202.499 121.513  44.028  1.00  0.00           N  
ATOM   4120  H   ARG B 181     208.257 124.491  46.691  1.00  0.00           H  
ATOM   4121  HA  ARG B 181     209.067 122.350  45.002  1.00  0.00           H  
ATOM   4122 1HB  ARG B 181     207.680 124.992  44.444  1.00  0.00           H  
ATOM   4123 2HB  ARG B 181     207.995 123.819  43.175  1.00  0.00           H  
ATOM   4124 1HG  ARG B 181     206.614 122.163  44.312  1.00  0.00           H  
ATOM   4125 2HG  ARG B 181     206.344 123.295  45.659  1.00  0.00           H  
ATOM   4126 1HD  ARG B 181     205.287 124.857  44.112  1.00  0.00           H  
ATOM   4127 2HD  ARG B 181     205.522 123.688  42.792  1.00  0.00           H  
ATOM   4128  HE  ARG B 181     203.577 123.552  44.968  1.00  0.00           H  
ATOM   4129 1HH1 ARG B 181     205.201 121.861  42.351  1.00  0.00           H  
ATOM   4130 2HH1 ARG B 181     203.966 120.632  42.211  1.00  0.00           H  
ATOM   4131 1HH2 ARG B 181     201.980 121.949  44.777  1.00  0.00           H  
ATOM   4132 2HH2 ARG B 181     202.142 120.680  43.584  1.00  0.00           H  
ATOM   4133  N   VAL B 182     210.706 125.159  44.579  1.00  0.00           N  
ATOM   4134  CA  VAL B 182     211.950 125.705  44.049  1.00  0.00           C  
ATOM   4135  C   VAL B 182     213.153 124.905  44.536  1.00  0.00           C  
ATOM   4136  O   VAL B 182     214.047 124.578  43.756  1.00  0.00           O  
ATOM   4137  CB  VAL B 182     212.110 127.178  44.472  1.00  0.00           C  
ATOM   4138  CG1 VAL B 182     213.539 127.646  44.239  1.00  0.00           C  
ATOM   4139  CG2 VAL B 182     211.126 128.047  43.705  1.00  0.00           C  
ATOM   4140  H   VAL B 182     210.129 125.736  45.172  1.00  0.00           H  
ATOM   4141  HA  VAL B 182     211.924 125.634  42.961  1.00  0.00           H  
ATOM   4142  HB  VAL B 182     211.915 127.261  45.541  1.00  0.00           H  
ATOM   4143 1HG1 VAL B 182     213.634 128.689  44.543  1.00  0.00           H  
ATOM   4144 2HG1 VAL B 182     214.223 127.033  44.825  1.00  0.00           H  
ATOM   4145 3HG1 VAL B 182     213.784 127.555  43.181  1.00  0.00           H  
ATOM   4146 1HG2 VAL B 182     211.243 129.086  44.009  1.00  0.00           H  
ATOM   4147 2HG2 VAL B 182     211.317 127.957  42.635  1.00  0.00           H  
ATOM   4148 3HG2 VAL B 182     210.107 127.720  43.919  1.00  0.00           H  
ATOM   4149  N   ALA B 183     213.168 124.596  45.828  1.00  0.00           N  
ATOM   4150  CA  ALA B 183     214.254 123.822  46.416  1.00  0.00           C  
ATOM   4151  C   ALA B 183     214.437 122.493  45.695  1.00  0.00           C  
ATOM   4152  O   ALA B 183     215.563 122.051  45.465  1.00  0.00           O  
ATOM   4153  CB  ALA B 183     213.995 123.588  47.897  1.00  0.00           C  
ATOM   4154  H   ALA B 183     212.407 124.905  46.415  1.00  0.00           H  
ATOM   4155  HA  ALA B 183     215.179 124.387  46.308  1.00  0.00           H  
ATOM   4156 1HB  ALA B 183     214.814 123.009  48.323  1.00  0.00           H  
ATOM   4157 2HB  ALA B 183     213.923 124.548  48.411  1.00  0.00           H  
ATOM   4158 3HB  ALA B 183     213.061 123.041  48.022  1.00  0.00           H  
ATOM   4159  N   GLU B 184     213.324 121.859  45.342  1.00  0.00           N  
ATOM   4160  CA  GLU B 184     213.362 120.618  44.576  1.00  0.00           C  
ATOM   4161  C   GLU B 184     213.874 120.858  43.162  1.00  0.00           C  
ATOM   4162  O   GLU B 184     214.687 120.090  42.649  1.00  0.00           O  
ATOM   4163  CB  GLU B 184     211.971 119.982  44.523  1.00  0.00           C  
ATOM   4164  CG  GLU B 184     211.907 118.674  43.746  1.00  0.00           C  
ATOM   4165  CD  GLU B 184     210.568 118.000  43.845  1.00  0.00           C  
ATOM   4166  OE1 GLU B 184     209.822 118.329  44.737  1.00  0.00           O  
ATOM   4167  OE2 GLU B 184     210.288 117.153  43.029  1.00  0.00           O  
ATOM   4168  H   GLU B 184     212.431 122.247  45.610  1.00  0.00           H  
ATOM   4169  HA  GLU B 184     214.050 119.930  45.066  1.00  0.00           H  
ATOM   4170 1HB  GLU B 184     211.621 119.786  45.537  1.00  0.00           H  
ATOM   4171 2HB  GLU B 184     211.269 120.679  44.064  1.00  0.00           H  
ATOM   4172 1HG  GLU B 184     212.122 118.877  42.697  1.00  0.00           H  
ATOM   4173 2HG  GLU B 184     212.676 118.003  44.123  1.00  0.00           H  
ATOM   4174  N   LEU B 185     213.394 121.927  42.539  1.00  0.00           N  
ATOM   4175  CA  LEU B 185     213.808 122.273  41.183  1.00  0.00           C  
ATOM   4176  C   LEU B 185     215.300 122.582  41.127  1.00  0.00           C  
ATOM   4177  O   LEU B 185     215.989 122.191  40.183  1.00  0.00           O  
ATOM   4178  CB  LEU B 185     213.010 123.481  40.678  1.00  0.00           C  
ATOM   4179  CG  LEU B 185     211.542 123.208  40.325  1.00  0.00           C  
ATOM   4180  CD1 LEU B 185     210.816 124.528  40.112  1.00  0.00           C  
ATOM   4181  CD2 LEU B 185     211.473 122.338  39.078  1.00  0.00           C  
ATOM   4182  H   LEU B 185     212.726 122.516  43.013  1.00  0.00           H  
ATOM   4183  HA  LEU B 185     213.623 121.418  40.535  1.00  0.00           H  
ATOM   4184 1HB  LEU B 185     213.027 124.255  41.443  1.00  0.00           H  
ATOM   4185 2HB  LEU B 185     213.497 123.872  39.785  1.00  0.00           H  
ATOM   4186  HG  LEU B 185     211.058 122.691  41.155  1.00  0.00           H  
ATOM   4187 1HD1 LEU B 185     209.772 124.335  39.861  1.00  0.00           H  
ATOM   4188 2HD1 LEU B 185     210.864 125.122  41.025  1.00  0.00           H  
ATOM   4189 3HD1 LEU B 185     211.288 125.076  39.297  1.00  0.00           H  
ATOM   4190 1HD2 LEU B 185     210.429 122.142  38.828  1.00  0.00           H  
ATOM   4191 2HD2 LEU B 185     211.954 122.854  38.248  1.00  0.00           H  
ATOM   4192 3HD2 LEU B 185     211.984 121.393  39.265  1.00  0.00           H  
ATOM   4193  N   LEU B 186     215.795 123.284  42.139  1.00  0.00           N  
ATOM   4194  CA  LEU B 186     217.209 123.628  42.216  1.00  0.00           C  
ATOM   4195  C   LEU B 186     218.074 122.380  42.319  1.00  0.00           C  
ATOM   4196  O   LEU B 186     219.153 122.309  41.728  1.00  0.00           O  
ATOM   4197  CB  LEU B 186     217.469 124.538  43.423  1.00  0.00           C  
ATOM   4198  CG  LEU B 186     216.853 125.942  43.344  1.00  0.00           C  
ATOM   4199  CD1 LEU B 186     216.991 126.634  44.693  1.00  0.00           C  
ATOM   4200  CD2 LEU B 186     217.544 126.738  42.247  1.00  0.00           C  
ATOM   4201  H   LEU B 186     215.173 123.589  42.875  1.00  0.00           H  
ATOM   4202  HA  LEU B 186     217.488 124.151  41.301  1.00  0.00           H  
ATOM   4203 1HB  LEU B 186     217.074 124.053  44.315  1.00  0.00           H  
ATOM   4204 2HB  LEU B 186     218.545 124.655  43.545  1.00  0.00           H  
ATOM   4205  HG  LEU B 186     215.790 125.860  43.119  1.00  0.00           H  
ATOM   4206 1HD1 LEU B 186     216.553 127.630  44.637  1.00  0.00           H  
ATOM   4207 2HD1 LEU B 186     216.472 126.053  45.455  1.00  0.00           H  
ATOM   4208 3HD1 LEU B 186     218.045 126.715  44.954  1.00  0.00           H  
ATOM   4209 1HD2 LEU B 186     217.105 127.735  42.190  1.00  0.00           H  
ATOM   4210 2HD2 LEU B 186     218.607 126.821  42.472  1.00  0.00           H  
ATOM   4211 3HD2 LEU B 186     217.414 126.229  41.292  1.00  0.00           H  
ATOM   4212  N   LEU B 187     217.596 121.394  43.071  1.00  0.00           N  
ATOM   4213  CA  LEU B 187     218.282 120.112  43.179  1.00  0.00           C  
ATOM   4214  C   LEU B 187     218.284 119.374  41.845  1.00  0.00           C  
ATOM   4215  O   LEU B 187     219.319 118.877  41.402  1.00  0.00           O  
ATOM   4216  CB  LEU B 187     217.613 119.243  44.251  1.00  0.00           C  
ATOM   4217  CG  LEU B 187     218.117 117.797  44.346  1.00  0.00           C  
ATOM   4218  CD1 LEU B 187     219.610 117.798  44.644  1.00  0.00           C  
ATOM   4219  CD2 LEU B 187     217.344 117.059  45.430  1.00  0.00           C  
ATOM   4220  H   LEU B 187     216.736 121.537  43.580  1.00  0.00           H  
ATOM   4221  HA  LEU B 187     219.318 120.297  43.456  1.00  0.00           H  
ATOM   4222 1HB  LEU B 187     217.764 119.711  45.223  1.00  0.00           H  
ATOM   4223 2HB  LEU B 187     216.542 119.208  44.052  1.00  0.00           H  
ATOM   4224  HG  LEU B 187     217.969 117.296  43.389  1.00  0.00           H  
ATOM   4225 1HD1 LEU B 187     219.969 116.771  44.711  1.00  0.00           H  
ATOM   4226 2HD1 LEU B 187     220.140 118.315  43.844  1.00  0.00           H  
ATOM   4227 3HD1 LEU B 187     219.792 118.308  45.590  1.00  0.00           H  
ATOM   4228 1HD2 LEU B 187     217.702 116.031  45.496  1.00  0.00           H  
ATOM   4229 2HD2 LEU B 187     217.493 117.558  46.386  1.00  0.00           H  
ATOM   4230 3HD2 LEU B 187     216.282 117.059  45.182  1.00  0.00           H  
ATOM   4231  N   ARG B 188     217.119 119.307  41.210  1.00  0.00           N  
ATOM   4232  CA  ARG B 188     216.987 118.636  39.924  1.00  0.00           C  
ATOM   4233  C   ARG B 188     217.843 119.309  38.859  1.00  0.00           C  
ATOM   4234  O   ARG B 188     218.486 118.640  38.051  1.00  0.00           O  
ATOM   4235  CB  ARG B 188     215.534 118.627  39.471  1.00  0.00           C  
ATOM   4236  CG  ARG B 188     214.623 117.702  40.263  1.00  0.00           C  
ATOM   4237  CD  ARG B 188     213.221 117.766  39.777  1.00  0.00           C  
ATOM   4238  NE  ARG B 188     212.331 116.945  40.583  1.00  0.00           N  
ATOM   4239  CZ  ARG B 188     212.152 115.620  40.417  1.00  0.00           C  
ATOM   4240  NH1 ARG B 188     212.806 114.981  39.472  1.00  0.00           N  
ATOM   4241  NH2 ARG B 188     211.317 114.962  41.203  1.00  0.00           N  
ATOM   4242  H   ARG B 188     216.304 119.733  41.630  1.00  0.00           H  
ATOM   4243  HA  ARG B 188     217.339 117.609  40.030  1.00  0.00           H  
ATOM   4244 1HB  ARG B 188     215.125 119.634  39.544  1.00  0.00           H  
ATOM   4245 2HB  ARG B 188     215.481 118.326  38.425  1.00  0.00           H  
ATOM   4246 1HG  ARG B 188     214.974 116.675  40.166  1.00  0.00           H  
ATOM   4247 2HG  ARG B 188     214.635 117.992  41.315  1.00  0.00           H  
ATOM   4248 1HD  ARG B 188     212.867 118.794  39.819  1.00  0.00           H  
ATOM   4249 2HD  ARG B 188     213.176 117.409  38.749  1.00  0.00           H  
ATOM   4250  HE  ARG B 188     211.809 117.402  41.320  1.00  0.00           H  
ATOM   4251 1HH1 ARG B 188     213.444 115.484  38.871  1.00  0.00           H  
ATOM   4252 2HH1 ARG B 188     212.673 113.989  39.348  1.00  0.00           H  
ATOM   4253 1HH2 ARG B 188     210.814 115.453  41.929  1.00  0.00           H  
ATOM   4254 2HH2 ARG B 188     211.183 113.969  41.078  1.00  0.00           H  
ATOM   4255  N   ILE B 189     217.848 120.639  38.865  1.00  0.00           N  
ATOM   4256  CA  ILE B 189     218.681 121.406  37.948  1.00  0.00           C  
ATOM   4257  C   ILE B 189     220.161 121.207  38.248  1.00  0.00           C  
ATOM   4258  O   ILE B 189     220.973 121.047  37.337  1.00  0.00           O  
ATOM   4259  CB  ILE B 189     218.340 122.906  38.019  1.00  0.00           C  
ATOM   4260  CG1 ILE B 189     216.919 123.155  37.506  1.00  0.00           C  
ATOM   4261  CG2 ILE B 189     219.348 123.719  37.221  1.00  0.00           C  
ATOM   4262  CD1 ILE B 189     216.337 124.480  37.940  1.00  0.00           C  
ATOM   4263  H   ILE B 189     217.260 121.129  39.525  1.00  0.00           H  
ATOM   4264  HA  ILE B 189     218.499 121.047  36.934  1.00  0.00           H  
ATOM   4265  HB  ILE B 189     218.362 123.235  39.057  1.00  0.00           H  
ATOM   4266 1HG1 ILE B 189     216.914 123.120  36.417  1.00  0.00           H  
ATOM   4267 2HG1 ILE B 189     216.260 122.362  37.860  1.00  0.00           H  
ATOM   4268 1HG2 ILE B 189     219.091 124.776  37.281  1.00  0.00           H  
ATOM   4269 2HG2 ILE B 189     220.345 123.564  37.629  1.00  0.00           H  
ATOM   4270 3HG2 ILE B 189     219.329 123.400  36.178  1.00  0.00           H  
ATOM   4271 1HD1 ILE B 189     215.328 124.584  37.539  1.00  0.00           H  
ATOM   4272 2HD1 ILE B 189     216.300 124.522  39.029  1.00  0.00           H  
ATOM   4273 3HD1 ILE B 189     216.961 125.291  37.567  1.00  0.00           H  
ATOM   4274  N   ALA B 190     220.506 121.217  39.530  1.00  0.00           N  
ATOM   4275  CA  ALA B 190     221.883 120.991  39.958  1.00  0.00           C  
ATOM   4276  C   ALA B 190     222.393 119.639  39.476  1.00  0.00           C  
ATOM   4277  O   ALA B 190     223.545 119.513  39.059  1.00  0.00           O  
ATOM   4278  CB  ALA B 190     221.992 121.087  41.471  1.00  0.00           C  
ATOM   4279  H   ALA B 190     219.796 121.385  40.230  1.00  0.00           H  
ATOM   4280  HA  ALA B 190     222.513 121.761  39.511  1.00  0.00           H  
ATOM   4281 1HB  ALA B 190     223.025 120.915  41.775  1.00  0.00           H  
ATOM   4282 2HB  ALA B 190     221.679 122.080  41.797  1.00  0.00           H  
ATOM   4283 3HB  ALA B 190     221.351 120.337  41.932  1.00  0.00           H  
ATOM   4284  N   LYS B 191     221.531 118.631  39.537  1.00  0.00           N  
ATOM   4285  CA  LYS B 191     221.904 117.278  39.146  1.00  0.00           C  
ATOM   4286  C   LYS B 191     222.136 117.184  37.641  1.00  0.00           C  
ATOM   4287  O   LYS B 191     223.089 116.549  37.190  1.00  0.00           O  
ATOM   4288  CB  LYS B 191     220.828 116.280  39.578  1.00  0.00           C  
ATOM   4289  CG  LYS B 191     221.154 114.827  39.257  1.00  0.00           C  
ATOM   4290  CD  LYS B 191     222.381 114.354  40.022  1.00  0.00           C  
ATOM   4291  CE  LYS B 191     222.551 112.845  39.920  1.00  0.00           C  
ATOM   4292  NZ  LYS B 191     223.788 112.377  40.601  1.00  0.00           N  
ATOM   4293  H   LYS B 191     220.592 118.806  39.864  1.00  0.00           H  
ATOM   4294  HA  LYS B 191     222.843 117.022  39.639  1.00  0.00           H  
ATOM   4295 1HB  LYS B 191     220.670 116.359  40.653  1.00  0.00           H  
ATOM   4296 2HB  LYS B 191     219.885 116.527  39.089  1.00  0.00           H  
ATOM   4297 1HG  LYS B 191     220.305 114.197  39.524  1.00  0.00           H  
ATOM   4298 2HG  LYS B 191     221.339 114.723  38.189  1.00  0.00           H  
ATOM   4299 1HD  LYS B 191     223.270 114.840  39.620  1.00  0.00           H  
ATOM   4300 2HD  LYS B 191     222.283 114.627  41.072  1.00  0.00           H  
ATOM   4301 1HE  LYS B 191     221.693 112.351  40.371  1.00  0.00           H  
ATOM   4302 2HE  LYS B 191     222.598 112.556  38.869  1.00  0.00           H  
ATOM   4303 1HZ  LYS B 191     223.864 111.373  40.510  1.00  0.00           H  
ATOM   4304 2HZ  LYS B 191     224.594 112.816  40.177  1.00  0.00           H  
ATOM   4305 3HZ  LYS B 191     223.748 112.623  41.580  1.00  0.00           H  
ATOM   4306  N   GLU B 192     221.255 117.817  36.873  1.00  0.00           N  
ATOM   4307  CA  GLU B 192     221.373 117.822  35.420  1.00  0.00           C  
ATOM   4308  C   GLU B 192     222.583 118.629  34.969  1.00  0.00           C  
ATOM   4309  O   GLU B 192     223.252 118.271  33.998  1.00  0.00           O  
ATOM   4310  CB  GLU B 192     220.103 118.391  34.784  1.00  0.00           C  
ATOM   4311  CG  GLU B 192     218.900 117.460  34.842  1.00  0.00           C  
ATOM   4312  CD  GLU B 192     219.059 116.244  33.973  1.00  0.00           C  
ATOM   4313  OE1 GLU B 192     219.682 116.350  32.944  1.00  0.00           O  
ATOM   4314  OE2 GLU B 192     218.557 115.207  34.339  1.00  0.00           O  
ATOM   4315  H   GLU B 192     220.487 118.306  37.308  1.00  0.00           H  
ATOM   4316  HA  GLU B 192     221.514 116.796  35.081  1.00  0.00           H  
ATOM   4317 1HB  GLU B 192     219.831 119.321  35.284  1.00  0.00           H  
ATOM   4318 2HB  GLU B 192     220.294 118.626  33.737  1.00  0.00           H  
ATOM   4319 1HG  GLU B 192     218.751 117.139  35.873  1.00  0.00           H  
ATOM   4320 2HG  GLU B 192     218.013 118.010  34.530  1.00  0.00           H  
ATOM   4321  N   SER B 193     222.859 119.719  35.675  1.00  0.00           N  
ATOM   4322  CA  SER B 193     223.970 120.599  35.327  1.00  0.00           C  
ATOM   4323  C   SER B 193     225.275 120.104  35.935  1.00  0.00           C  
ATOM   4324  O   SER B 193     226.357 120.395  35.426  1.00  0.00           O  
ATOM   4325  CB  SER B 193     223.685 122.011  35.799  1.00  0.00           C  
ATOM   4326  OG  SER B 193     223.544 122.056  37.192  1.00  0.00           O  
ATOM   4327  H   SER B 193     222.285 119.944  36.476  1.00  0.00           H  
ATOM   4328  HA  SER B 193     224.086 120.596  34.244  1.00  0.00           H  
ATOM   4329 1HB  SER B 193     224.498 122.668  35.492  1.00  0.00           H  
ATOM   4330 2HB  SER B 193     222.774 122.375  35.327  1.00  0.00           H  
ATOM   4331  HG  SER B 193     222.622 121.853  37.372  1.00  0.00           H  
ATOM   4332  N   GLY B 194     225.169 119.354  37.026  1.00  0.00           N  
ATOM   4333  CA  GLY B 194     226.341 118.855  37.730  1.00  0.00           C  
ATOM   4334  C   GLY B 194     227.066 119.980  38.463  1.00  0.00           C  
ATOM   4335  O   GLY B 194     228.285 119.940  38.627  1.00  0.00           O  
ATOM   4336  H   GLY B 194     224.250 119.124  37.378  1.00  0.00           H  
ATOM   4337 1HA  GLY B 194     226.039 118.087  38.443  1.00  0.00           H  
ATOM   4338 2HA  GLY B 194     227.019 118.384  37.019  1.00  0.00           H  
ATOM   4339  N   SER B 195     226.306 120.977  38.899  1.00  0.00           N  
ATOM   4340  CA  SER B 195     226.886 122.174  39.498  1.00  0.00           C  
ATOM   4341  C   SER B 195     226.843 122.105  41.019  1.00  0.00           C  
ATOM   4342  O   SER B 195     225.771 122.008  41.615  1.00  0.00           O  
ATOM   4343  CB  SER B 195     226.148 123.409  39.018  1.00  0.00           C  
ATOM   4344  OG  SER B 195     226.524 124.538  39.759  1.00  0.00           O  
ATOM   4345  H   SER B 195     225.301 120.906  38.813  1.00  0.00           H  
ATOM   4346  HA  SER B 195     227.933 122.239  39.199  1.00  0.00           H  
ATOM   4347 1HB  SER B 195     226.366 123.576  37.963  1.00  0.00           H  
ATOM   4348 2HB  SER B 195     225.077 123.250  39.109  1.00  0.00           H  
ATOM   4349  HG  SER B 195     226.166 125.294  39.288  1.00  0.00           H  
ATOM   4350  N   GLU B 196     228.015 122.157  41.640  1.00  0.00           N  
ATOM   4351  CA  GLU B 196     228.111 122.171  43.095  1.00  0.00           C  
ATOM   4352  C   GLU B 196     227.497 123.438  43.676  1.00  0.00           C  
ATOM   4353  O   GLU B 196     226.865 123.406  44.732  1.00  0.00           O  
ATOM   4354  CB  GLU B 196     229.572 122.053  43.536  1.00  0.00           C  
ATOM   4355  CG  GLU B 196     230.200 120.692  43.273  1.00  0.00           C  
ATOM   4356  CD  GLU B 196     231.652 120.634  43.659  1.00  0.00           C  
ATOM   4357  OE1 GLU B 196     232.204 121.659  43.980  1.00  0.00           O  
ATOM   4358  OE2 GLU B 196     232.212 119.562  43.630  1.00  0.00           O  
ATOM   4359  H   GLU B 196     228.864 122.186  41.092  1.00  0.00           H  
ATOM   4360  HA  GLU B 196     227.549 121.321  43.488  1.00  0.00           H  
ATOM   4361 1HB  GLU B 196     230.170 122.803  43.017  1.00  0.00           H  
ATOM   4362 2HB  GLU B 196     229.648 122.257  44.604  1.00  0.00           H  
ATOM   4363 1HG  GLU B 196     229.656 119.937  43.840  1.00  0.00           H  
ATOM   4364 2HG  GLU B 196     230.099 120.455  42.215  1.00  0.00           H  
ATOM   4365  N   GLU B 197     227.687 124.554  42.980  1.00  0.00           N  
ATOM   4366  CA  GLU B 197     227.082 125.819  43.380  1.00  0.00           C  
ATOM   4367  C   GLU B 197     225.563 125.717  43.412  1.00  0.00           C  
ATOM   4368  O   GLU B 197     224.916 126.240  44.322  1.00  0.00           O  
ATOM   4369  CB  GLU B 197     227.507 126.939  42.428  1.00  0.00           C  
ATOM   4370  CG  GLU B 197     226.894 128.296  42.739  1.00  0.00           C  
ATOM   4371  CD  GLU B 197     227.289 129.358  41.751  1.00  0.00           C  
ATOM   4372  OE1 GLU B 197     228.396 129.312  41.271  1.00  0.00           O  
ATOM   4373  OE2 GLU B 197     226.482 130.215  41.476  1.00  0.00           O  
ATOM   4374  H   GLU B 197     228.265 124.525  42.154  1.00  0.00           H  
ATOM   4375  HA  GLU B 197     227.419 126.059  44.390  1.00  0.00           H  
ATOM   4376 1HB  GLU B 197     228.592 127.047  42.456  1.00  0.00           H  
ATOM   4377 2HB  GLU B 197     227.232 126.672  41.407  1.00  0.00           H  
ATOM   4378 1HG  GLU B 197     225.807 128.201  42.738  1.00  0.00           H  
ATOM   4379 2HG  GLU B 197     227.202 128.603  43.736  1.00  0.00           H  
ATOM   4380  N   ALA B 198     225.000 125.043  42.416  1.00  0.00           N  
ATOM   4381  CA  ALA B 198     223.554 124.865  42.333  1.00  0.00           C  
ATOM   4382  C   ALA B 198     223.026 124.070  43.519  1.00  0.00           C  
ATOM   4383  O   ALA B 198     221.933 124.336  44.020  1.00  0.00           O  
ATOM   4384  CB  ALA B 198     223.180 124.181  41.026  1.00  0.00           C  
ATOM   4385  H   ALA B 198     225.587 124.641  41.699  1.00  0.00           H  
ATOM   4386  HA  ALA B 198     223.083 125.850  42.358  1.00  0.00           H  
ATOM   4387 1HB  ALA B 198     222.098 124.056  40.977  1.00  0.00           H  
ATOM   4388 2HB  ALA B 198     223.514 124.791  40.186  1.00  0.00           H  
ATOM   4389 3HB  ALA B 198     223.659 123.204  40.977  1.00  0.00           H  
ATOM   4390  N   LEU B 199     223.808 123.091  43.961  1.00  0.00           N  
ATOM   4391  CA  LEU B 199     223.449 122.295  45.131  1.00  0.00           C  
ATOM   4392  C   LEU B 199     223.446 123.144  46.395  1.00  0.00           C  
ATOM   4393  O   LEU B 199     222.572 123.001  47.249  1.00  0.00           O  
ATOM   4394  CB  LEU B 199     224.427 121.125  45.297  1.00  0.00           C  
ATOM   4395  CG  LEU B 199     224.323 120.016  44.242  1.00  0.00           C  
ATOM   4396  CD1 LEU B 199     225.486 119.047  44.406  1.00  0.00           C  
ATOM   4397  CD2 LEU B 199     222.989 119.300  44.388  1.00  0.00           C  
ATOM   4398  H   LEU B 199     224.671 122.893  43.477  1.00  0.00           H  
ATOM   4399  HA  LEU B 199     222.441 121.908  44.990  1.00  0.00           H  
ATOM   4400 1HB  LEU B 199     225.444 121.515  45.268  1.00  0.00           H  
ATOM   4401 2HB  LEU B 199     224.261 120.670  46.273  1.00  0.00           H  
ATOM   4402  HG  LEU B 199     224.393 120.454  43.245  1.00  0.00           H  
ATOM   4403 1HD1 LEU B 199     225.413 118.260  43.656  1.00  0.00           H  
ATOM   4404 2HD1 LEU B 199     226.427 119.583  44.277  1.00  0.00           H  
ATOM   4405 3HD1 LEU B 199     225.453 118.605  45.401  1.00  0.00           H  
ATOM   4406 1HD2 LEU B 199     222.915 118.512  43.638  1.00  0.00           H  
ATOM   4407 2HD2 LEU B 199     222.920 118.860  45.383  1.00  0.00           H  
ATOM   4408 3HD2 LEU B 199     222.176 120.012  44.249  1.00  0.00           H  
ATOM   4409  N   GLU B 200     224.430 124.031  46.509  1.00  0.00           N  
ATOM   4410  CA  GLU B 200     224.495 124.963  47.629  1.00  0.00           C  
ATOM   4411  C   GLU B 200     223.277 125.878  47.653  1.00  0.00           C  
ATOM   4412  O   GLU B 200     222.695 126.124  48.710  1.00  0.00           O  
ATOM   4413  CB  GLU B 200     225.774 125.800  47.551  1.00  0.00           C  
ATOM   4414  CG  GLU B 200     225.931 126.813  48.676  1.00  0.00           C  
ATOM   4415  CD  GLU B 200     227.188 127.629  48.559  1.00  0.00           C  
ATOM   4416  OE1 GLU B 200     228.044 127.259  47.791  1.00  0.00           O  
ATOM   4417  OE2 GLU B 200     227.292 128.625  49.235  1.00  0.00           O  
ATOM   4418  H   GLU B 200     225.152 124.059  45.802  1.00  0.00           H  
ATOM   4419  HA  GLU B 200     224.497 124.390  48.556  1.00  0.00           H  
ATOM   4420 1HB  GLU B 200     226.642 125.142  47.570  1.00  0.00           H  
ATOM   4421 2HB  GLU B 200     225.797 126.344  46.606  1.00  0.00           H  
ATOM   4422 1HG  GLU B 200     225.073 127.485  48.669  1.00  0.00           H  
ATOM   4423 2HG  GLU B 200     225.935 126.285  49.629  1.00  0.00           H  
ATOM   4424  N   ARG B 201     222.898 126.381  46.483  1.00  0.00           N  
ATOM   4425  CA  ARG B 201     221.714 127.224  46.361  1.00  0.00           C  
ATOM   4426  C   ARG B 201     220.454 126.466  46.755  1.00  0.00           C  
ATOM   4427  O   ARG B 201     219.581 127.006  47.433  1.00  0.00           O  
ATOM   4428  CB  ARG B 201     221.571 127.738  44.936  1.00  0.00           C  
ATOM   4429  CG  ARG B 201     222.604 128.771  44.519  1.00  0.00           C  
ATOM   4430  CD  ARG B 201     222.464 129.144  43.089  1.00  0.00           C  
ATOM   4431  NE  ARG B 201     223.538 130.020  42.648  1.00  0.00           N  
ATOM   4432  CZ  ARG B 201     223.537 131.360  42.788  1.00  0.00           C  
ATOM   4433  NH1 ARG B 201     222.518 131.961  43.357  1.00  0.00           N  
ATOM   4434  NH2 ARG B 201     224.565 132.069  42.353  1.00  0.00           N  
ATOM   4435  H   ARG B 201     223.441 126.175  45.660  1.00  0.00           H  
ATOM   4436  HA  ARG B 201     221.819 128.069  47.042  1.00  0.00           H  
ATOM   4437 1HB  ARG B 201     221.639 126.903  44.240  1.00  0.00           H  
ATOM   4438 2HB  ARG B 201     220.585 128.188  44.810  1.00  0.00           H  
ATOM   4439 1HG  ARG B 201     222.484 129.671  45.123  1.00  0.00           H  
ATOM   4440 2HG  ARG B 201     223.606 128.365  44.672  1.00  0.00           H  
ATOM   4441 1HD  ARG B 201     222.484 128.244  42.475  1.00  0.00           H  
ATOM   4442 2HD  ARG B 201     221.519 129.663  42.940  1.00  0.00           H  
ATOM   4443  HE  ARG B 201     224.339 129.593  42.205  1.00  0.00           H  
ATOM   4444 1HH1 ARG B 201     221.732 131.419  43.689  1.00  0.00           H  
ATOM   4445 2HH1 ARG B 201     222.518 132.965  43.461  1.00  0.00           H  
ATOM   4446 1HH2 ARG B 201     225.350 131.606  41.916  1.00  0.00           H  
ATOM   4447 2HH2 ARG B 201     224.565 133.073  42.458  1.00  0.00           H  
ATOM   4448  N   ALA B 202     220.367 125.212  46.327  1.00  0.00           N  
ATOM   4449  CA  ALA B 202     219.269 124.340  46.729  1.00  0.00           C  
ATOM   4450  C   ALA B 202     219.260 124.124  48.238  1.00  0.00           C  
ATOM   4451  O   ALA B 202     218.203 124.096  48.864  1.00  0.00           O  
ATOM   4452  CB  ALA B 202     219.362 123.004  46.005  1.00  0.00           C  
ATOM   4453  H   ALA B 202     221.078 124.853  45.707  1.00  0.00           H  
ATOM   4454  HA  ALA B 202     218.328 124.822  46.460  1.00  0.00           H  
ATOM   4455 1HB  ALA B 202     218.536 122.364  46.315  1.00  0.00           H  
ATOM   4456 2HB  ALA B 202     219.308 123.169  44.929  1.00  0.00           H  
ATOM   4457 3HB  ALA B 202     220.306 122.522  46.251  1.00  0.00           H  
ATOM   4458  N   LEU B 203     220.449 123.974  48.816  1.00  0.00           N  
ATOM   4459  CA  LEU B 203     220.579 123.743  50.248  1.00  0.00           C  
ATOM   4460  C   LEU B 203     220.044 124.923  51.048  1.00  0.00           C  
ATOM   4461  O   LEU B 203     219.313 124.746  52.022  1.00  0.00           O  
ATOM   4462  CB  LEU B 203     222.047 123.493  50.614  1.00  0.00           C  
ATOM   4463  CG  LEU B 203     222.306 123.045  52.058  1.00  0.00           C  
ATOM   4464  CD1 LEU B 203     221.787 121.626  52.250  1.00  0.00           C  
ATOM   4465  CD2 LEU B 203     223.796 123.126  52.354  1.00  0.00           C  
ATOM   4466  H   LEU B 203     221.281 124.021  48.245  1.00  0.00           H  
ATOM   4467  HA  LEU B 203     219.985 122.869  50.512  1.00  0.00           H  
ATOM   4468 1HB  LEU B 203     222.444 122.725  49.952  1.00  0.00           H  
ATOM   4469 2HB  LEU B 203     222.608 124.413  50.446  1.00  0.00           H  
ATOM   4470  HG  LEU B 203     221.763 123.695  52.743  1.00  0.00           H  
ATOM   4471 1HD1 LEU B 203     221.971 121.307  53.276  1.00  0.00           H  
ATOM   4472 2HD1 LEU B 203     220.715 121.601  52.050  1.00  0.00           H  
ATOM   4473 3HD1 LEU B 203     222.301 120.955  51.564  1.00  0.00           H  
ATOM   4474 1HD2 LEU B 203     223.981 122.808  53.381  1.00  0.00           H  
ATOM   4475 2HD2 LEU B 203     224.340 122.476  51.670  1.00  0.00           H  
ATOM   4476 3HD2 LEU B 203     224.137 124.154  52.227  1.00  0.00           H  
ATOM   4477  N   ARG B 204     220.415 126.129  50.632  1.00  0.00           N  
ATOM   4478  CA  ARG B 204     220.052 127.337  51.364  1.00  0.00           C  
ATOM   4479  C   ARG B 204     218.557 127.609  51.273  1.00  0.00           C  
ATOM   4480  O   ARG B 204     217.917 127.957  52.267  1.00  0.00           O  
ATOM   4481  CB  ARG B 204     220.815 128.538  50.828  1.00  0.00           C  
ATOM   4482  CG  ARG B 204     222.306 128.534  51.126  1.00  0.00           C  
ATOM   4483  CD  ARG B 204     222.996 129.690  50.496  1.00  0.00           C  
ATOM   4484  NE  ARG B 204     224.438 129.618  50.665  1.00  0.00           N  
ATOM   4485  CZ  ARG B 204     225.103 130.045  51.757  1.00  0.00           C  
ATOM   4486  NH1 ARG B 204     224.442 130.570  52.765  1.00  0.00           N  
ATOM   4487  NH2 ARG B 204     226.418 129.937  51.814  1.00  0.00           N  
ATOM   4488  H   ARG B 204     220.960 126.211  49.786  1.00  0.00           H  
ATOM   4489  HA  ARG B 204     220.299 127.191  52.415  1.00  0.00           H  
ATOM   4490 1HB  ARG B 204     220.695 128.592  49.746  1.00  0.00           H  
ATOM   4491 2HB  ARG B 204     220.397 129.454  51.249  1.00  0.00           H  
ATOM   4492 1HG  ARG B 204     222.463 128.587  52.202  1.00  0.00           H  
ATOM   4493 2HG  ARG B 204     222.752 127.617  50.739  1.00  0.00           H  
ATOM   4494 1HD  ARG B 204     222.778 129.706  49.428  1.00  0.00           H  
ATOM   4495 2HD  ARG B 204     222.645 130.615  50.952  1.00  0.00           H  
ATOM   4496  HE  ARG B 204     224.981 129.221  49.910  1.00  0.00           H  
ATOM   4497 1HH1 ARG B 204     223.436 130.653  52.722  1.00  0.00           H  
ATOM   4498 2HH1 ARG B 204     224.940 130.890  53.583  1.00  0.00           H  
ATOM   4499 1HH2 ARG B 204     226.927 129.533  51.039  1.00  0.00           H  
ATOM   4500 2HH2 ARG B 204     226.916 130.256  52.631  1.00  0.00           H  
ATOM   4501  N   VAL B 205     218.002 127.447  50.077  1.00  0.00           N  
ATOM   4502  CA  VAL B 205     216.582 127.691  49.850  1.00  0.00           C  
ATOM   4503  C   VAL B 205     215.723 126.681  50.597  1.00  0.00           C  
ATOM   4504  O   VAL B 205     214.708 127.037  51.198  1.00  0.00           O  
ATOM   4505  CB  VAL B 205     216.262 127.621  48.345  1.00  0.00           C  
ATOM   4506  CG1 VAL B 205     214.757 127.630  48.121  1.00  0.00           C  
ATOM   4507  CG2 VAL B 205     216.924 128.781  47.619  1.00  0.00           C  
ATOM   4508  H   VAL B 205     218.579 127.146  49.304  1.00  0.00           H  
ATOM   4509  HA  VAL B 205     216.337 128.683  50.235  1.00  0.00           H  
ATOM   4510  HB  VAL B 205     216.640 126.678  47.947  1.00  0.00           H  
ATOM   4511 1HG1 VAL B 205     214.549 127.578  47.051  1.00  0.00           H  
ATOM   4512 2HG1 VAL B 205     214.309 126.770  48.618  1.00  0.00           H  
ATOM   4513 3HG1 VAL B 205     214.334 128.548  48.528  1.00  0.00           H  
ATOM   4514 1HG2 VAL B 205     216.693 128.725  46.556  1.00  0.00           H  
ATOM   4515 2HG2 VAL B 205     216.548 129.722  48.022  1.00  0.00           H  
ATOM   4516 3HG2 VAL B 205     218.003 128.731  47.759  1.00  0.00           H  
ATOM   4517  N   ALA B 206     216.135 125.418  50.560  1.00  0.00           N  
ATOM   4518  CA  ALA B 206     215.408 124.354  51.241  1.00  0.00           C  
ATOM   4519  C   ALA B 206     215.262 124.649  52.728  1.00  0.00           C  
ATOM   4520  O   ALA B 206     214.164 124.579  53.280  1.00  0.00           O  
ATOM   4521  CB  ALA B 206     216.106 123.019  51.033  1.00  0.00           C  
ATOM   4522  H   ALA B 206     216.975 125.191  50.046  1.00  0.00           H  
ATOM   4523  HA  ALA B 206     214.406 124.294  50.815  1.00  0.00           H  
ATOM   4524 1HB  ALA B 206     215.551 122.233  51.546  1.00  0.00           H  
ATOM   4525 2HB  ALA B 206     216.152 122.793  49.967  1.00  0.00           H  
ATOM   4526 3HB  ALA B 206     217.118 123.070  51.435  1.00  0.00           H  
ATOM   4527  N   GLU B 207     216.376 124.981  53.372  1.00  0.00           N  
ATOM   4528  CA  GLU B 207     216.378 125.269  54.802  1.00  0.00           C  
ATOM   4529  C   GLU B 207     215.502 126.474  55.122  1.00  0.00           C  
ATOM   4530  O   GLU B 207     214.781 126.483  56.119  1.00  0.00           O  
ATOM   4531  CB  GLU B 207     217.805 125.518  55.295  1.00  0.00           C  
ATOM   4532  CG  GLU B 207     217.922 125.740  56.796  1.00  0.00           C  
ATOM   4533  CD  GLU B 207     219.343 125.919  57.252  1.00  0.00           C  
ATOM   4534  OE1 GLU B 207     220.124 125.016  57.066  1.00  0.00           O  
ATOM   4535  OE2 GLU B 207     219.649 126.958  57.786  1.00  0.00           O  
ATOM   4536  H   GLU B 207     217.244 125.033  52.857  1.00  0.00           H  
ATOM   4537  HA  GLU B 207     215.960 124.409  55.328  1.00  0.00           H  
ATOM   4538 1HB  GLU B 207     218.433 124.667  55.032  1.00  0.00           H  
ATOM   4539 2HB  GLU B 207     218.215 126.394  54.793  1.00  0.00           H  
ATOM   4540 1HG  GLU B 207     217.352 126.629  57.066  1.00  0.00           H  
ATOM   4541 2HG  GLU B 207     217.482 124.889  57.314  1.00  0.00           H  
ATOM   4542  N   GLU B 208     215.569 127.491  54.268  1.00  0.00           N  
ATOM   4543  CA  GLU B 208     214.745 128.682  54.430  1.00  0.00           C  
ATOM   4544  C   GLU B 208     213.262 128.335  54.395  1.00  0.00           C  
ATOM   4545  O   GLU B 208     212.464 128.906  55.138  1.00  0.00           O  
ATOM   4546  CB  GLU B 208     215.067 129.705  53.337  1.00  0.00           C  
ATOM   4547  CG  GLU B 208     214.263 130.995  53.426  1.00  0.00           C  
ATOM   4548  CD  GLU B 208     214.631 131.831  54.620  1.00  0.00           C  
ATOM   4549  OE1 GLU B 208     215.592 131.508  55.276  1.00  0.00           O  
ATOM   4550  OE2 GLU B 208     213.949 132.795  54.877  1.00  0.00           O  
ATOM   4551  H   GLU B 208     216.207 127.435  53.487  1.00  0.00           H  
ATOM   4552  HA  GLU B 208     214.959 129.120  55.405  1.00  0.00           H  
ATOM   4553 1HB  GLU B 208     216.124 129.967  53.383  1.00  0.00           H  
ATOM   4554 2HB  GLU B 208     214.881 129.262  52.358  1.00  0.00           H  
ATOM   4555 1HG  GLU B 208     214.431 131.578  52.523  1.00  0.00           H  
ATOM   4556 2HG  GLU B 208     213.204 130.747  53.474  1.00  0.00           H  
ATOM   4557  N   ALA B 209     212.899 127.397  53.526  1.00  0.00           N  
ATOM   4558  CA  ALA B 209     211.512 126.969  53.398  1.00  0.00           C  
ATOM   4559  C   ALA B 209     210.966 126.464  54.727  1.00  0.00           C  
ATOM   4560  O   ALA B 209     209.815 126.724  55.075  1.00  0.00           O  
ATOM   4561  CB  ALA B 209     211.387 125.892  52.330  1.00  0.00           C  
ATOM   4562  H   ALA B 209     213.602 126.972  52.940  1.00  0.00           H  
ATOM   4563  HA  ALA B 209     210.910 127.828  53.098  1.00  0.00           H  
ATOM   4564 1HB  ALA B 209     210.346 125.582  52.246  1.00  0.00           H  
ATOM   4565 2HB  ALA B 209     211.727 126.286  51.372  1.00  0.00           H  
ATOM   4566 3HB  ALA B 209     211.999 125.033  52.606  1.00  0.00           H  
ATOM   4567  N   ALA B 210     211.799 125.738  55.466  1.00  0.00           N  
ATOM   4568  CA  ALA B 210     211.412 125.220  56.772  1.00  0.00           C  
ATOM   4569  C   ALA B 210     211.124 126.351  57.750  1.00  0.00           C  
ATOM   4570  O   ALA B 210     210.172 126.282  58.529  1.00  0.00           O  
ATOM   4571  CB  ALA B 210     212.496 124.307  57.324  1.00  0.00           C  
ATOM   4572  H   ALA B 210     212.725 125.542  55.114  1.00  0.00           H  
ATOM   4573  HA  ALA B 210     210.495 124.641  56.657  1.00  0.00           H  
ATOM   4574 1HB  ALA B 210     212.192 123.929  58.300  1.00  0.00           H  
ATOM   4575 2HB  ALA B 210     212.650 123.472  56.643  1.00  0.00           H  
ATOM   4576 3HB  ALA B 210     213.424 124.867  57.426  1.00  0.00           H  
ATOM   4577  N   ARG B 211     211.950 127.391  57.705  1.00  0.00           N  
ATOM   4578  CA  ARG B 211     211.748 128.565  58.547  1.00  0.00           C  
ATOM   4579  C   ARG B 211     210.474 129.306  58.166  1.00  0.00           C  
ATOM   4580  O   ARG B 211     209.734 129.772  59.031  1.00  0.00           O  
ATOM   4581  CB  ARG B 211     212.935 129.512  58.435  1.00  0.00           C  
ATOM   4582  CG  ARG B 211     214.178 129.074  59.193  1.00  0.00           C  
ATOM   4583  CD  ARG B 211     215.190 130.159  59.261  1.00  0.00           C  
ATOM   4584  NE  ARG B 211     215.888 130.329  57.996  1.00  0.00           N  
ATOM   4585  CZ  ARG B 211     217.023 129.686  57.657  1.00  0.00           C  
ATOM   4586  NH1 ARG B 211     217.573 128.836  58.495  1.00  0.00           N  
ATOM   4587  NH2 ARG B 211     217.582 129.910  56.480  1.00  0.00           N  
ATOM   4588  H   ARG B 211     212.735 127.368  57.072  1.00  0.00           H  
ATOM   4589  HA  ARG B 211     211.642 128.235  59.581  1.00  0.00           H  
ATOM   4590 1HB  ARG B 211     213.211 129.626  57.387  1.00  0.00           H  
ATOM   4591 2HB  ARG B 211     212.650 130.496  58.807  1.00  0.00           H  
ATOM   4592 1HG  ARG B 211     213.904 128.797  60.211  1.00  0.00           H  
ATOM   4593 2HG  ARG B 211     214.626 128.216  58.691  1.00  0.00           H  
ATOM   4594 1HD  ARG B 211     214.700 131.099  59.508  1.00  0.00           H  
ATOM   4595 2HD  ARG B 211     215.927 129.921  60.027  1.00  0.00           H  
ATOM   4596  HE  ARG B 211     215.494 130.975  57.325  1.00  0.00           H  
ATOM   4597 1HH1 ARG B 211     217.147 128.666  59.394  1.00  0.00           H  
ATOM   4598 2HH1 ARG B 211     218.424 128.355  58.241  1.00  0.00           H  
ATOM   4599 1HH2 ARG B 211     217.158 130.563  55.835  1.00  0.00           H  
ATOM   4600 2HH2 ARG B 211     218.432 129.429  56.226  1.00  0.00           H  
ATOM   4601  N   LEU B 212     210.225 129.412  56.865  1.00  0.00           N  
ATOM   4602  CA  LEU B 212     209.026 130.079  56.366  1.00  0.00           C  
ATOM   4603  C   LEU B 212     207.774 129.280  56.703  1.00  0.00           C  
ATOM   4604  O   LEU B 212     206.727 129.850  57.013  1.00  0.00           O  
ATOM   4605  CB  LEU B 212     209.122 130.277  54.848  1.00  0.00           C  
ATOM   4606  CG  LEU B 212     210.284 131.154  54.364  1.00  0.00           C  
ATOM   4607  CD1 LEU B 212     210.364 131.097  52.844  1.00  0.00           C  
ATOM   4608  CD2 LEU B 212     210.076 132.582  54.847  1.00  0.00           C  
ATOM   4609  H   LEU B 212     210.880 129.022  56.205  1.00  0.00           H  
ATOM   4610  HA  LEU B 212     208.941 131.049  56.855  1.00  0.00           H  
ATOM   4611 1HB  LEU B 212     209.225 129.300  54.377  1.00  0.00           H  
ATOM   4612 2HB  LEU B 212     208.195 130.730  54.498  1.00  0.00           H  
ATOM   4613  HG  LEU B 212     211.222 130.768  54.762  1.00  0.00           H  
ATOM   4614 1HD1 LEU B 212     211.190 131.721  52.500  1.00  0.00           H  
ATOM   4615 2HD1 LEU B 212     210.531 130.068  52.527  1.00  0.00           H  
ATOM   4616 3HD1 LEU B 212     209.431 131.461  52.416  1.00  0.00           H  
ATOM   4617 1HD2 LEU B 212     210.902 133.206  54.503  1.00  0.00           H  
ATOM   4618 2HD2 LEU B 212     209.138 132.969  54.448  1.00  0.00           H  
ATOM   4619 3HD2 LEU B 212     210.041 132.596  55.937  1.00  0.00           H  
ATOM   4620  N   ALA B 213     207.884 127.956  56.638  1.00  0.00           N  
ATOM   4621  CA  ALA B 213     206.790 127.076  57.029  1.00  0.00           C  
ATOM   4622  C   ALA B 213     206.433 127.262  58.498  1.00  0.00           C  
ATOM   4623  O   ALA B 213     205.260 127.221  58.871  1.00  0.00           O  
ATOM   4624  CB  ALA B 213     207.154 125.625  56.752  1.00  0.00           C  
ATOM   4625  H   ALA B 213     208.749 127.552  56.310  1.00  0.00           H  
ATOM   4626  HA  ALA B 213     205.910 127.337  56.439  1.00  0.00           H  
ATOM   4627 1HB  ALA B 213     206.326 124.980  57.049  1.00  0.00           H  
ATOM   4628 2HB  ALA B 213     207.350 125.496  55.687  1.00  0.00           H  
ATOM   4629 3HB  ALA B 213     208.044 125.358  57.320  1.00  0.00           H  
ATOM   4630  N   LYS B 214     207.450 127.463  59.328  1.00  0.00           N  
ATOM   4631  CA  LYS B 214     207.241 127.693  60.753  1.00  0.00           C  
ATOM   4632  C   LYS B 214     206.448 128.972  60.994  1.00  0.00           C  
ATOM   4633  O   LYS B 214     205.591 129.023  61.875  1.00  0.00           O  
ATOM   4634  CB  LYS B 214     208.581 127.759  61.487  1.00  0.00           C  
ATOM   4635  CG  LYS B 214     208.464 127.914  62.998  1.00  0.00           C  
ATOM   4636  CD  LYS B 214     209.801 127.678  63.684  1.00  0.00           C  
ATOM   4637  CE  LYS B 214     209.680 127.807  65.195  1.00  0.00           C  
ATOM   4638  NZ  LYS B 214     210.928 127.392  65.891  1.00  0.00           N  
ATOM   4639  H   LYS B 214     208.391 127.457  58.964  1.00  0.00           H  
ATOM   4640  HA  LYS B 214     206.662 126.864  61.156  1.00  0.00           H  
ATOM   4641 1HB  LYS B 214     209.150 126.850  61.289  1.00  0.00           H  
ATOM   4642 2HB  LYS B 214     209.163 128.599  61.109  1.00  0.00           H  
ATOM   4643 1HG  LYS B 214     208.117 128.922  63.234  1.00  0.00           H  
ATOM   4644 2HG  LYS B 214     207.737 127.201  63.382  1.00  0.00           H  
ATOM   4645 1HD  LYS B 214     210.163 126.678  63.440  1.00  0.00           H  
ATOM   4646 2HD  LYS B 214     210.528 128.406  63.324  1.00  0.00           H  
ATOM   4647 1HE  LYS B 214     209.460 128.842  65.454  1.00  0.00           H  
ATOM   4648 2HE  LYS B 214     208.858 127.185  65.548  1.00  0.00           H  
ATOM   4649 1HZ  LYS B 214     210.807 127.492  66.889  1.00  0.00           H  
ATOM   4650 2HZ  LYS B 214     211.132 126.427  65.672  1.00  0.00           H  
ATOM   4651 3HZ  LYS B 214     211.694 127.976  65.585  1.00  0.00           H  
ATOM   4652  N   ARG B 215     206.741 130.001  60.207  1.00  0.00           N  
ATOM   4653  CA  ARG B 215     205.996 131.250  60.270  1.00  0.00           C  
ATOM   4654  C   ARG B 215     204.520 131.028  59.963  1.00  0.00           C  
ATOM   4655  O   ARG B 215     203.646 131.595  60.617  1.00  0.00           O  
ATOM   4656  CB  ARG B 215     206.568 132.265  59.292  1.00  0.00           C  
ATOM   4657  CG  ARG B 215     207.957 132.776  59.641  1.00  0.00           C  
ATOM   4658  CD  ARG B 215     208.433 133.786  58.661  1.00  0.00           C  
ATOM   4659  NE  ARG B 215     207.670 135.022  58.744  1.00  0.00           N  
ATOM   4660  CZ  ARG B 215     207.980 136.060  59.546  1.00  0.00           C  
ATOM   4661  NH1 ARG B 215     209.037 135.996  60.325  1.00  0.00           N  
ATOM   4662  NH2 ARG B 215     207.223 137.142  59.549  1.00  0.00           N  
ATOM   4663  H   ARG B 215     207.503 129.915  59.548  1.00  0.00           H  
ATOM   4664  HA  ARG B 215     206.064 131.644  61.286  1.00  0.00           H  
ATOM   4665 1HB  ARG B 215     206.620 131.822  58.298  1.00  0.00           H  
ATOM   4666 2HB  ARG B 215     205.904 133.127  59.232  1.00  0.00           H  
ATOM   4667 1HG  ARG B 215     207.937 133.238  60.628  1.00  0.00           H  
ATOM   4668 2HG  ARG B 215     208.661 131.943  59.644  1.00  0.00           H  
ATOM   4669 1HD  ARG B 215     209.479 134.018  58.857  1.00  0.00           H  
ATOM   4670 2HD  ARG B 215     208.330 133.391  57.652  1.00  0.00           H  
ATOM   4671  HE  ARG B 215     206.850 135.109  58.159  1.00  0.00           H  
ATOM   4672 1HH1 ARG B 215     209.617 135.169  60.323  1.00  0.00           H  
ATOM   4673 2HH1 ARG B 215     209.270 136.773  60.925  1.00  0.00           H  
ATOM   4674 1HH2 ARG B 215     206.410 137.192  58.950  1.00  0.00           H  
ATOM   4675 2HH2 ARG B 215     207.455 137.919  60.149  1.00  0.00           H  
ATOM   4676  N   VAL B 216     204.250 130.198  58.962  1.00  0.00           N  
ATOM   4677  CA  VAL B 216     202.881 129.814  58.631  1.00  0.00           C  
ATOM   4678  C   VAL B 216     202.254 128.998  59.755  1.00  0.00           C  
ATOM   4679  O   VAL B 216     201.067 129.140  60.050  1.00  0.00           O  
ATOM   4680  CB  VAL B 216     202.855 128.992  57.329  1.00  0.00           C  
ATOM   4681  CG1 VAL B 216     201.466 128.419  57.088  1.00  0.00           C  
ATOM   4682  CG2 VAL B 216     203.289 129.862  56.159  1.00  0.00           C  
ATOM   4683  H   VAL B 216     205.010 129.824  58.412  1.00  0.00           H  
ATOM   4684  HA  VAL B 216     202.288 130.719  58.510  1.00  0.00           H  
ATOM   4685  HB  VAL B 216     203.538 128.148  57.428  1.00  0.00           H  
ATOM   4686 1HG1 VAL B 216     201.466 127.842  56.164  1.00  0.00           H  
ATOM   4687 2HG1 VAL B 216     201.191 127.772  57.920  1.00  0.00           H  
ATOM   4688 3HG1 VAL B 216     200.746 129.233  57.007  1.00  0.00           H  
ATOM   4689 1HG2 VAL B 216     203.269 129.275  55.242  1.00  0.00           H  
ATOM   4690 2HG2 VAL B 216     202.610 130.709  56.063  1.00  0.00           H  
ATOM   4691 3HG2 VAL B 216     204.302 130.227  56.334  1.00  0.00           H  
ATOM   4692  N   LEU B 217     203.057 128.144  60.379  1.00  0.00           N  
ATOM   4693  CA  LEU B 217     202.596 127.343  61.508  1.00  0.00           C  
ATOM   4694  C   LEU B 217     202.095 128.226  62.643  1.00  0.00           C  
ATOM   4695  O   LEU B 217     200.997 128.022  63.162  1.00  0.00           O  
ATOM   4696  CB  LEU B 217     203.729 126.442  62.016  1.00  0.00           C  
ATOM   4697  CG  LEU B 217     203.320 125.368  63.032  1.00  0.00           C  
ATOM   4698  CD1 LEU B 217     203.389 125.946  64.439  1.00  0.00           C  
ATOM   4699  CD2 LEU B 217     201.917 124.874  62.712  1.00  0.00           C  
ATOM   4700  H   LEU B 217     204.013 128.047  60.066  1.00  0.00           H  
ATOM   4701  HA  LEU B 217     201.761 126.727  61.176  1.00  0.00           H  
ATOM   4702 1HB  LEU B 217     204.180 125.937  61.163  1.00  0.00           H  
ATOM   4703 2HB  LEU B 217     204.489 127.068  62.484  1.00  0.00           H  
ATOM   4704  HG  LEU B 217     204.019 124.533  62.980  1.00  0.00           H  
ATOM   4705 1HD1 LEU B 217     203.098 125.183  65.161  1.00  0.00           H  
ATOM   4706 2HD1 LEU B 217     204.407 126.274  64.648  1.00  0.00           H  
ATOM   4707 3HD1 LEU B 217     202.711 126.796  64.516  1.00  0.00           H  
ATOM   4708 1HD2 LEU B 217     201.626 124.110  63.434  1.00  0.00           H  
ATOM   4709 2HD2 LEU B 217     201.217 125.708  62.765  1.00  0.00           H  
ATOM   4710 3HD2 LEU B 217     201.901 124.450  61.708  1.00  0.00           H  
ATOM   4711  N   GLU B 218     202.907 129.207  63.024  1.00  0.00           N  
ATOM   4712  CA  GLU B 218     202.549 130.121  64.102  1.00  0.00           C  
ATOM   4713  C   GLU B 218     201.344 130.972  63.728  1.00  0.00           C  
ATOM   4714  O   GLU B 218     200.478 131.244  64.559  1.00  0.00           O  
ATOM   4715  CB  GLU B 218     203.735 131.024  64.451  1.00  0.00           C  
ATOM   4716  CG  GLU B 218     204.881 130.312  65.156  1.00  0.00           C  
ATOM   4717  CD  GLU B 218     205.980 131.248  65.577  1.00  0.00           C  
ATOM   4718  OE1 GLU B 218     205.939 132.392  65.194  1.00  0.00           O  
ATOM   4719  OE2 GLU B 218     206.861 130.817  66.283  1.00  0.00           O  
ATOM   4720  H   GLU B 218     203.792 129.323  62.555  1.00  0.00           H  
ATOM   4721  HA  GLU B 218     202.277 129.531  64.979  1.00  0.00           H  
ATOM   4722 1HB  GLU B 218     204.130 131.473  63.540  1.00  0.00           H  
ATOM   4723 2HB  GLU B 218     203.397 131.834  65.097  1.00  0.00           H  
ATOM   4724 1HG  GLU B 218     204.492 129.806  66.039  1.00  0.00           H  
ATOM   4725 2HG  GLU B 218     205.290 129.555  64.488  1.00  0.00           H  
ATOM   4726  N   LEU B 219     201.294 131.396  62.468  1.00  0.00           N  
ATOM   4727  CA  LEU B 219     200.164 132.167  61.964  1.00  0.00           C  
ATOM   4728  C   LEU B 219     198.882 131.346  61.988  1.00  0.00           C  
ATOM   4729  O   LEU B 219     197.840 131.820  62.440  1.00  0.00           O  
ATOM   4730  CB  LEU B 219     200.444 132.647  60.535  1.00  0.00           C  
ATOM   4731  CG  LEU B 219     199.468 133.691  59.980  1.00  0.00           C  
ATOM   4732  CD1 LEU B 219     198.309 132.987  59.287  1.00  0.00           C  
ATOM   4733  CD2 LEU B 219     198.970 134.575  61.114  1.00  0.00           C  
ATOM   4734  H   LEU B 219     202.059 131.178  61.845  1.00  0.00           H  
ATOM   4735  HA  LEU B 219     200.018 133.030  62.613  1.00  0.00           H  
ATOM   4736 1HB  LEU B 219     201.444 133.078  60.503  1.00  0.00           H  
ATOM   4737 2HB  LEU B 219     200.421 131.785  59.868  1.00  0.00           H  
ATOM   4738  HG  LEU B 219     199.976 134.307  59.237  1.00  0.00           H  
ATOM   4739 1HD1 LEU B 219     197.615 133.729  58.892  1.00  0.00           H  
ATOM   4740 2HD1 LEU B 219     198.691 132.378  58.468  1.00  0.00           H  
ATOM   4741 3HD1 LEU B 219     197.790 132.350  60.002  1.00  0.00           H  
ATOM   4742 1HD2 LEU B 219     198.277 135.318  60.720  1.00  0.00           H  
ATOM   4743 2HD2 LEU B 219     198.461 133.961  61.857  1.00  0.00           H  
ATOM   4744 3HD2 LEU B 219     199.817 135.080  61.580  1.00  0.00           H  
ATOM   4745  N   ALA B 220     198.965 130.113  61.501  1.00  0.00           N  
ATOM   4746  CA  ALA B 220     197.815 129.216  61.486  1.00  0.00           C  
ATOM   4747  C   ALA B 220     197.300 128.956  62.896  1.00  0.00           C  
ATOM   4748  O   ALA B 220     196.093 128.864  63.119  1.00  0.00           O  
ATOM   4749  CB  ALA B 220     198.175 127.904  60.804  1.00  0.00           C  
ATOM   4750  H   ALA B 220     199.848 129.789  61.130  1.00  0.00           H  
ATOM   4751  HA  ALA B 220     197.010 129.692  60.923  1.00  0.00           H  
ATOM   4752 1HB  ALA B 220     197.307 127.245  60.800  1.00  0.00           H  
ATOM   4753 2HB  ALA B 220     198.485 128.101  59.777  1.00  0.00           H  
ATOM   4754 3HB  ALA B 220     198.991 127.425  61.343  1.00  0.00           H  
ATOM   4755  N   GLU B 221     198.224 128.838  63.843  1.00  0.00           N  
ATOM   4756  CA  GLU B 221     197.865 128.644  65.243  1.00  0.00           C  
ATOM   4757  C   GLU B 221     197.072 129.831  65.777  1.00  0.00           C  
ATOM   4758  O   GLU B 221     196.093 129.660  66.505  1.00  0.00           O  
ATOM   4759  CB  GLU B 221     199.120 128.434  66.092  1.00  0.00           C  
ATOM   4760  CG  GLU B 221     198.848 128.217  67.574  1.00  0.00           C  
ATOM   4761  CD  GLU B 221     200.100 127.970  68.369  1.00  0.00           C  
ATOM   4762  OE1 GLU B 221     201.138 127.814  67.773  1.00  0.00           O  
ATOM   4763  OE2 GLU B 221     200.017 127.938  69.574  1.00  0.00           O  
ATOM   4764  H   GLU B 221     199.199 128.881  63.588  1.00  0.00           H  
ATOM   4765  HA  GLU B 221     197.228 127.762  65.318  1.00  0.00           H  
ATOM   4766 1HB  GLU B 221     199.668 127.567  65.723  1.00  0.00           H  
ATOM   4767 2HB  GLU B 221     199.774 129.300  65.996  1.00  0.00           H  
ATOM   4768 1HG  GLU B 221     198.345 129.098  67.973  1.00  0.00           H  
ATOM   4769 2HG  GLU B 221     198.177 127.367  67.689  1.00  0.00           H  
ATOM   4770  N   LYS B 222     197.499 131.034  65.410  1.00  0.00           N  
ATOM   4771  CA  LYS B 222     196.798 132.249  65.807  1.00  0.00           C  
ATOM   4772  C   LYS B 222     195.444 132.356  65.118  1.00  0.00           C  
ATOM   4773  O   LYS B 222     194.451 132.744  65.734  1.00  0.00           O  
ATOM   4774  CB  LYS B 222     197.645 133.483  65.494  1.00  0.00           C  
ATOM   4775  CG  LYS B 222     197.106 134.782  66.079  1.00  0.00           C  
ATOM   4776  CD  LYS B 222     196.403 135.615  65.018  1.00  0.00           C  
ATOM   4777  CE  LYS B 222     196.031 136.991  65.551  1.00  0.00           C  
ATOM   4778  NZ  LYS B 222     195.292 137.798  64.542  1.00  0.00           N  
ATOM   4779  H   LYS B 222     198.330 131.109  64.841  1.00  0.00           H  
ATOM   4780  HA  LYS B 222     196.620 132.210  66.883  1.00  0.00           H  
ATOM   4781 1HB  LYS B 222     198.655 133.338  65.877  1.00  0.00           H  
ATOM   4782 2HB  LYS B 222     197.720 133.608  64.413  1.00  0.00           H  
ATOM   4783 1HG  LYS B 222     196.399 134.555  66.878  1.00  0.00           H  
ATOM   4784 2HG  LYS B 222     197.928 135.361  66.498  1.00  0.00           H  
ATOM   4785 1HD  LYS B 222     197.059 135.735  64.155  1.00  0.00           H  
ATOM   4786 2HD  LYS B 222     195.496 135.104  64.695  1.00  0.00           H  
ATOM   4787 1HE  LYS B 222     195.408 136.881  66.437  1.00  0.00           H  
ATOM   4788 2HE  LYS B 222     196.936 137.529  65.835  1.00  0.00           H  
ATOM   4789 1HZ  LYS B 222     195.064 138.701  64.933  1.00  0.00           H  
ATOM   4790 2HZ  LYS B 222     195.868 137.922  63.722  1.00  0.00           H  
ATOM   4791 3HZ  LYS B 222     194.441 137.319  64.285  1.00  0.00           H  
ATOM   4792  N   GLN B 223     195.408 132.005  63.836  1.00  0.00           N  
ATOM   4793  CA  GLN B 223     194.176 132.064  63.060  1.00  0.00           C  
ATOM   4794  C   GLN B 223     193.207 130.966  63.478  1.00  0.00           C  
ATOM   4795  O   GLN B 223     191.992 131.154  63.453  1.00  0.00           O  
ATOM   4796  CB  GLN B 223     194.480 131.952  61.564  1.00  0.00           C  
ATOM   4797  CG  GLN B 223     193.288 132.226  60.664  1.00  0.00           C  
ATOM   4798  CD  GLN B 223     192.757 133.638  60.821  1.00  0.00           C  
ATOM   4799  OE1 GLN B 223     193.515 134.610  60.774  1.00  0.00           O  
ATOM   4800  NE2 GLN B 223     191.447 133.759  61.010  1.00  0.00           N  
ATOM   4801  H   GLN B 223     196.257 131.690  63.390  1.00  0.00           H  
ATOM   4802  HA  GLN B 223     193.698 133.028  63.244  1.00  0.00           H  
ATOM   4803 1HB  GLN B 223     195.270 132.655  61.299  1.00  0.00           H  
ATOM   4804 2HB  GLN B 223     194.846 130.950  61.341  1.00  0.00           H  
ATOM   4805 1HG  GLN B 223     193.591 132.089  59.625  1.00  0.00           H  
ATOM   4806 2HG  GLN B 223     192.488 131.530  60.915  1.00  0.00           H  
ATOM   4807 1HE2 GLN B 223     191.039 134.666  61.120  1.00  0.00           H  
ATOM   4808 2HE2 GLN B 223     190.869 132.944  61.041  1.00  0.00           H  
ATOM   4809  N   GLY B 224     193.753 129.818  63.864  1.00  0.00           N  
ATOM   4810  CA  GLY B 224     192.937 128.670  64.242  1.00  0.00           C  
ATOM   4811  C   GLY B 224     192.816 127.677  63.093  1.00  0.00           C  
ATOM   4812  O   GLY B 224     192.005 126.753  63.141  1.00  0.00           O  
ATOM   4813  H   GLY B 224     194.759 129.738  63.895  1.00  0.00           H  
ATOM   4814 1HA  GLY B 224     193.380 128.178  65.108  1.00  0.00           H  
ATOM   4815 2HA  GLY B 224     191.946 129.010  64.539  1.00  0.00           H  
ATOM   4816  N   ASP B 225     193.628 127.875  62.058  1.00  0.00           N  
ATOM   4817  CA  ASP B 225     193.568 127.037  60.868  1.00  0.00           C  
ATOM   4818  C   ASP B 225     194.380 125.762  61.050  1.00  0.00           C  
ATOM   4819  O   ASP B 225     195.499 125.651  60.551  1.00  0.00           O  
ATOM   4820  CB  ASP B 225     194.079 127.805  59.646  1.00  0.00           C  
ATOM   4821  CG  ASP B 225     193.084 128.841  59.139  1.00  0.00           C  
ATOM   4822  OD1 ASP B 225     191.904 128.604  59.244  1.00  0.00           O  
ATOM   4823  OD2 ASP B 225     193.515 129.858  58.651  1.00  0.00           O  
ATOM   4824  H   ASP B 225     194.303 128.625  62.100  1.00  0.00           H  
ATOM   4825  HA  ASP B 225     192.530 126.748  60.699  1.00  0.00           H  
ATOM   4826 1HB  ASP B 225     195.011 128.310  59.897  1.00  0.00           H  
ATOM   4827 2HB  ASP B 225     194.294 127.103  58.839  1.00  0.00           H  
ATOM   4828  N   ALA B 226     193.810 124.801  61.768  1.00  0.00           N  
ATOM   4829  CA  ALA B 226     194.520 123.575  62.112  1.00  0.00           C  
ATOM   4830  C   ALA B 226     194.967 122.827  60.863  1.00  0.00           C  
ATOM   4831  O   ALA B 226     196.021 122.195  60.848  1.00  0.00           O  
ATOM   4832  CB  ALA B 226     193.645 122.681  62.978  1.00  0.00           C  
ATOM   4833  H   ALA B 226     192.859 124.924  62.084  1.00  0.00           H  
ATOM   4834  HA  ALA B 226     195.414 123.850  62.672  1.00  0.00           H  
ATOM   4835 1HB  ALA B 226     194.189 121.770  63.227  1.00  0.00           H  
ATOM   4836 2HB  ALA B 226     193.382 123.208  63.895  1.00  0.00           H  
ATOM   4837 3HB  ALA B 226     192.737 122.425  62.435  1.00  0.00           H  
ATOM   4838  N   GLU B 227     194.156 122.904  59.812  1.00  0.00           N  
ATOM   4839  CA  GLU B 227     194.453 122.217  58.561  1.00  0.00           C  
ATOM   4840  C   GLU B 227     195.712 122.777  57.910  1.00  0.00           C  
ATOM   4841  O   GLU B 227     196.535 122.029  57.383  1.00  0.00           O  
ATOM   4842  CB  GLU B 227     193.273 122.333  57.594  1.00  0.00           C  
ATOM   4843  CG  GLU B 227     193.450 121.570  56.290  1.00  0.00           C  
ATOM   4844  CD  GLU B 227     193.518 120.081  56.488  1.00  0.00           C  
ATOM   4845  OE1 GLU B 227     193.084 119.617  57.515  1.00  0.00           O  
ATOM   4846  OE2 GLU B 227     194.004 119.407  55.610  1.00  0.00           O  
ATOM   4847  H   GLU B 227     193.312 123.454  59.880  1.00  0.00           H  
ATOM   4848  HA  GLU B 227     194.637 121.163  58.780  1.00  0.00           H  
ATOM   4849 1HB  GLU B 227     192.369 121.963  58.078  1.00  0.00           H  
ATOM   4850 2HB  GLU B 227     193.106 123.382  57.348  1.00  0.00           H  
ATOM   4851 1HG  GLU B 227     192.614 121.799  55.630  1.00  0.00           H  
ATOM   4852 2HG  GLU B 227     194.364 121.909  55.804  1.00  0.00           H  
ATOM   4853  N   VAL B 228     195.855 124.098  57.950  1.00  0.00           N  
ATOM   4854  CA  VAL B 228     197.054 124.755  57.445  1.00  0.00           C  
ATOM   4855  C   VAL B 228     198.270 124.416  58.298  1.00  0.00           C  
ATOM   4856  O   VAL B 228     199.349 124.139  57.777  1.00  0.00           O  
ATOM   4857  CB  VAL B 228     196.857 126.282  57.421  1.00  0.00           C  
ATOM   4858  CG1 VAL B 228     198.175 126.985  57.135  1.00  0.00           C  
ATOM   4859  CG2 VAL B 228     195.811 126.653  56.381  1.00  0.00           C  
ATOM   4860  H   VAL B 228     195.114 124.660  58.344  1.00  0.00           H  
ATOM   4861  HA  VAL B 228     197.248 124.391  56.435  1.00  0.00           H  
ATOM   4862  HB  VAL B 228     196.524 126.612  58.406  1.00  0.00           H  
ATOM   4863 1HG1 VAL B 228     198.017 128.064  57.122  1.00  0.00           H  
ATOM   4864 2HG1 VAL B 228     198.898 126.734  57.911  1.00  0.00           H  
ATOM   4865 3HG1 VAL B 228     198.556 126.664  56.166  1.00  0.00           H  
ATOM   4866 1HG2 VAL B 228     195.676 127.734  56.371  1.00  0.00           H  
ATOM   4867 2HG2 VAL B 228     196.141 126.319  55.398  1.00  0.00           H  
ATOM   4868 3HG2 VAL B 228     194.864 126.172  56.629  1.00  0.00           H  
ATOM   4869  N   ALA B 229     198.088 124.442  59.614  1.00  0.00           N  
ATOM   4870  CA  ALA B 229     199.170 124.138  60.543  1.00  0.00           C  
ATOM   4871  C   ALA B 229     199.720 122.736  60.309  1.00  0.00           C  
ATOM   4872  O   ALA B 229     200.933 122.527  60.312  1.00  0.00           O  
ATOM   4873  CB  ALA B 229     198.692 124.286  61.981  1.00  0.00           C  
ATOM   4874  H   ALA B 229     197.176 124.679  59.981  1.00  0.00           H  
ATOM   4875  HA  ALA B 229     199.983 124.845  60.371  1.00  0.00           H  
ATOM   4876 1HB  ALA B 229     199.511 124.056  62.662  1.00  0.00           H  
ATOM   4877 2HB  ALA B 229     198.357 125.309  62.148  1.00  0.00           H  
ATOM   4878 3HB  ALA B 229     197.866 123.599  62.161  1.00  0.00           H  
ATOM   4879  N   ARG B 230     198.820 121.781  60.106  1.00  0.00           N  
ATOM   4880  CA  ARG B 230     199.213 120.395  59.884  1.00  0.00           C  
ATOM   4881  C   ARG B 230     200.029 120.252  58.603  1.00  0.00           C  
ATOM   4882  O   ARG B 230     201.067 119.589  58.586  1.00  0.00           O  
ATOM   4883  CB  ARG B 230     197.987 119.498  59.804  1.00  0.00           C  
ATOM   4884  CG  ARG B 230     198.284 118.031  59.532  1.00  0.00           C  
ATOM   4885  CD  ARG B 230     197.169 117.154  59.972  1.00  0.00           C  
ATOM   4886  NE  ARG B 230     195.905 117.537  59.362  1.00  0.00           N  
ATOM   4887  CZ  ARG B 230     194.692 117.204  59.843  1.00  0.00           C  
ATOM   4888  NH1 ARG B 230     194.594 116.482  60.938  1.00  0.00           N  
ATOM   4889  NH2 ARG B 230     193.600 117.602  59.214  1.00  0.00           N  
ATOM   4890  H   ARG B 230     197.840 122.020  60.106  1.00  0.00           H  
ATOM   4891  HA  ARG B 230     199.846 120.075  60.715  1.00  0.00           H  
ATOM   4892 1HB  ARG B 230     197.434 119.554  60.741  1.00  0.00           H  
ATOM   4893 2HB  ARG B 230     197.327 119.853  59.013  1.00  0.00           H  
ATOM   4894 1HG  ARG B 230     198.436 117.883  58.463  1.00  0.00           H  
ATOM   4895 2HG  ARG B 230     199.185 117.736  60.071  1.00  0.00           H  
ATOM   4896 1HD  ARG B 230     197.384 116.124  59.691  1.00  0.00           H  
ATOM   4897 2HD  ARG B 230     197.059 117.220  61.054  1.00  0.00           H  
ATOM   4898  HE  ARG B 230     195.940 118.093  58.518  1.00  0.00           H  
ATOM   4899 1HH1 ARG B 230     195.429 116.178  61.418  1.00  0.00           H  
ATOM   4900 2HH1 ARG B 230     193.685 116.232  61.298  1.00  0.00           H  
ATOM   4901 1HH2 ARG B 230     193.675 118.156  58.373  1.00  0.00           H  
ATOM   4902 2HH2 ARG B 230     192.691 117.352  59.574  1.00  0.00           H  
ATOM   4903  N   ARG B 231     199.553 120.878  57.533  1.00  0.00           N  
ATOM   4904  CA  ARG B 231     200.225 120.804  56.240  1.00  0.00           C  
ATOM   4905  C   ARG B 231     201.520 121.604  56.246  1.00  0.00           C  
ATOM   4906  O   ARG B 231     202.471 121.270  55.537  1.00  0.00           O  
ATOM   4907  CB  ARG B 231     199.318 121.323  55.135  1.00  0.00           C  
ATOM   4908  CG  ARG B 231     199.843 121.111  53.724  1.00  0.00           C  
ATOM   4909  CD  ARG B 231     198.743 120.840  52.763  1.00  0.00           C  
ATOM   4910  NE  ARG B 231     197.777 121.927  52.725  1.00  0.00           N  
ATOM   4911  CZ  ARG B 231     196.689 121.955  51.931  1.00  0.00           C  
ATOM   4912  NH1 ARG B 231     196.442 120.952  51.117  1.00  0.00           N  
ATOM   4913  NH2 ARG B 231     195.869 122.991  51.970  1.00  0.00           N  
ATOM   4914  H   ARG B 231     198.705 121.420  57.616  1.00  0.00           H  
ATOM   4915  HA  ARG B 231     200.480 119.762  56.044  1.00  0.00           H  
ATOM   4916 1HB  ARG B 231     198.347 120.835  55.202  1.00  0.00           H  
ATOM   4917 2HB  ARG B 231     199.156 122.393  55.269  1.00  0.00           H  
ATOM   4918 1HG  ARG B 231     200.374 122.005  53.394  1.00  0.00           H  
ATOM   4919 2HG  ARG B 231     200.525 120.260  53.713  1.00  0.00           H  
ATOM   4920 1HD  ARG B 231     199.156 120.716  51.762  1.00  0.00           H  
ATOM   4921 2HD  ARG B 231     198.221 119.930  53.055  1.00  0.00           H  
ATOM   4922  HE  ARG B 231     197.933 122.716  53.337  1.00  0.00           H  
ATOM   4923 1HH1 ARG B 231     197.069 120.160  51.087  1.00  0.00           H  
ATOM   4924 2HH1 ARG B 231     195.627 120.974  50.522  1.00  0.00           H  
ATOM   4925 1HH2 ARG B 231     196.059 123.762  52.596  1.00  0.00           H  
ATOM   4926 2HH2 ARG B 231     195.054 123.012  51.375  1.00  0.00           H  
ATOM   4927  N   ALA B 232     201.553 122.662  57.048  1.00  0.00           N  
ATOM   4928  CA  ALA B 232     202.757 123.468  57.206  1.00  0.00           C  
ATOM   4929  C   ALA B 232     203.917 122.628  57.721  1.00  0.00           C
[truncated: 130,387 more chars]
