# Supplementary material for: Reconfigurable asymmetric protein assemblies through implicit negative design
Source: Science. Author manuscript; Available in PMC 2023 Jan 27. (PMC9881579; doi:10.1126/science.abj7662)
Supplement: Data S2 [file NIHMS1843281-supplement-Data_S2.gz › without_all_supplement_resubmit_20211001/components/single_fusions/202A62.pdb]

HEADER                                            24-SEP-20   XXXX              
EXPDTA    THEORETICAL MODEL                                                     
REMARK 220                                                                      
REMARK 220 EXPERIMENTAL DETAILS                                                 
REMARK 220  EXPERIMENT TYPE                : THEORETICAL MODELLING              
REMARK 220  DATE OF DATA COLLECTION        : 24-SEP-20                          
REMARK 220                                                                      
REMARK 220 REMARK: MODEL GENERATED BY ROSETTA                                   
REMARK 220  VERSION 2020.38.post.dev+45.master.d3ddb5bb4d7                      
ATOM      1  N   ASN A   1     208.061 114.436  -6.032  1.00  0.00           N  
ATOM      2  CA  ASN A   1     206.778 114.847  -6.591  1.00  0.00           C  
ATOM      3  C   ASN A   1     206.952 115.972  -7.602  1.00  0.00           C  
ATOM      4  O   ASN A   1     206.389 117.055  -7.443  1.00  0.00           O  
ATOM      5  CB  ASN A   1     205.824 115.266  -5.486  1.00  0.00           C  
ATOM      6  CG  ASN A   1     205.456 114.126  -4.578  1.00  0.00           C  
ATOM      7  OD1 ASN A   1     205.181 113.012  -5.039  1.00  0.00           O  
ATOM      8  ND2 ASN A   1     205.445 114.382  -3.295  1.00  0.00           N  
ATOM      9 1H   ASN A   1     207.917 113.697  -5.373  1.00  0.00           H  
ATOM     10 2H   ASN A   1     208.657 114.113  -6.767  1.00  0.00           H  
ATOM     11 3H   ASN A   1     208.491 115.214  -5.574  1.00  0.00           H  
ATOM     12  HA  ASN A   1     206.347 113.992  -7.111  1.00  0.00           H  
ATOM     13 1HB  ASN A   1     206.282 116.057  -4.890  1.00  0.00           H  
ATOM     14 2HB  ASN A   1     204.914 115.673  -5.927  1.00  0.00           H  
ATOM     15 1HD2 ASN A   1     205.206 113.662  -2.643  1.00  0.00           H  
ATOM     16 2HD2 ASN A   1     205.673 115.297  -2.966  1.00  0.00           H  
ATOM     17  N   ASP A   2     207.737 115.709  -8.643  1.00  0.00           N  
ATOM     18  CA  ASP A   2     208.140 116.750  -9.579  1.00  0.00           C  
ATOM     19  C   ASP A   2     206.978 117.172 -10.469  1.00  0.00           C  
ATOM     20  O   ASP A   2     206.862 118.339 -10.843  1.00  0.00           O  
ATOM     21  CB  ASP A   2     209.305 116.269 -10.447  1.00  0.00           C  
ATOM     22  CG  ASP A   2     210.603 116.119  -9.665  1.00  0.00           C  
ATOM     23  OD1 ASP A   2     210.691 116.659  -8.589  1.00  0.00           O  
ATOM     24  OD2 ASP A   2     211.494 115.465 -10.153  1.00  0.00           O  
ATOM     25  H   ASP A   2     208.061 114.764  -8.787  1.00  0.00           H  
ATOM     26  HA  ASP A   2     208.456 117.625  -9.011  1.00  0.00           H  
ATOM     27 1HB  ASP A   2     209.054 115.307 -10.894  1.00  0.00           H  
ATOM     28 2HB  ASP A   2     209.469 116.975 -11.262  1.00  0.00           H  
ATOM     29  N   GLU A   3     206.118 116.216 -10.804  1.00  0.00           N  
ATOM     30  CA  GLU A   3     204.984 116.477 -11.684  1.00  0.00           C  
ATOM     31  C   GLU A   3     203.969 117.395 -11.016  1.00  0.00           C  
ATOM     32  O   GLU A   3     203.319 118.204 -11.679  1.00  0.00           O  
ATOM     33  CB  GLU A   3     204.311 115.166 -12.091  1.00  0.00           C  
ATOM     34  CG  GLU A   3     205.151 114.283 -13.003  1.00  0.00           C  
ATOM     35  CD  GLU A   3     205.511 114.956 -14.298  1.00  0.00           C  
ATOM     36  OE1 GLU A   3     204.620 115.372 -14.998  1.00  0.00           O  
ATOM     37  OE2 GLU A   3     206.680 115.054 -14.589  1.00  0.00           O  
ATOM     38  H   GLU A   3     206.253 115.283 -10.439  1.00  0.00           H  
ATOM     39  HA  GLU A   3     205.352 116.984 -12.579  1.00  0.00           H  
ATOM     40 1HB  GLU A   3     204.068 114.588 -11.198  1.00  0.00           H  
ATOM     41 2HB  GLU A   3     203.374 115.382 -12.605  1.00  0.00           H  
ATOM     42 1HG  GLU A   3     206.068 114.008 -12.483  1.00  0.00           H  
ATOM     43 2HG  GLU A   3     204.599 113.369 -13.216  1.00  0.00           H  
ATOM     44  N   LYS A   4     203.838 117.265  -9.701  1.00  0.00           N  
ATOM     45  CA  LYS A   4     202.957 118.135  -8.929  1.00  0.00           C  
ATOM     46  C   LYS A   4     203.496 119.559  -8.879  1.00  0.00           C  
ATOM     47  O   LYS A   4     202.736 120.524  -8.955  1.00  0.00           O  
ATOM     48  CB  LYS A   4     202.776 117.590  -7.512  1.00  0.00           C  
ATOM     49  CG  LYS A   4     201.943 116.318  -7.427  1.00  0.00           C  
ATOM     50  CD  LYS A   4     201.706 115.907  -5.981  1.00  0.00           C  
ATOM     51  CE  LYS A   4     200.946 114.591  -5.897  1.00  0.00           C  
ATOM     52  NZ  LYS A   4     199.530 114.738  -6.333  1.00  0.00           N  
ATOM     53  H   LYS A   4     204.359 116.545  -9.222  1.00  0.00           H  
ATOM     54  HA  LYS A   4     201.985 118.168  -9.421  1.00  0.00           H  
ATOM     55 1HB  LYS A   4     203.752 117.381  -7.074  1.00  0.00           H  
ATOM     56 2HB  LYS A   4     202.294 118.346  -6.890  1.00  0.00           H  
ATOM     57 1HG  LYS A   4     200.980 116.480  -7.913  1.00  0.00           H  
ATOM     58 2HG  LYS A   4     202.460 115.510  -7.945  1.00  0.00           H  
ATOM     59 1HD  LYS A   4     202.664 115.796  -5.472  1.00  0.00           H  
ATOM     60 2HD  LYS A   4     201.131 116.681  -5.474  1.00  0.00           H  
ATOM     61 1HE  LYS A   4     201.432 113.849  -6.528  1.00  0.00           H  
ATOM     62 2HE  LYS A   4     200.960 114.229  -4.870  1.00  0.00           H  
ATOM     63 1HZ  LYS A   4     199.062 113.845  -6.262  1.00  0.00           H  
ATOM     64 2HZ  LYS A   4     199.063 115.411  -5.742  1.00  0.00           H  
ATOM     65 3HZ  LYS A   4     199.504 115.055  -7.291  1.00  0.00           H  
ATOM     66  N   ARG A   5     204.813 119.682  -8.752  1.00  0.00           N  
ATOM     67  CA  ARG A   5     205.469 120.985  -8.802  1.00  0.00           C  
ATOM     68  C   ARG A   5     205.215 121.678 -10.133  1.00  0.00           C  
ATOM     69  O   ARG A   5     204.955 122.879 -10.179  1.00  0.00           O  
ATOM     70  CB  ARG A   5     206.968 120.838  -8.587  1.00  0.00           C  
ATOM     71  CG  ARG A   5     207.723 122.149  -8.432  1.00  0.00           C  
ATOM     72  CD  ARG A   5     209.158 121.923  -8.122  1.00  0.00           C  
ATOM     73  NE  ARG A   5     209.334 121.101  -6.935  1.00  0.00           N  
ATOM     74  CZ  ARG A   5     209.847 119.854  -6.939  1.00  0.00           C  
ATOM     75  NH1 ARG A   5     210.228 119.303  -8.070  1.00  0.00           N  
ATOM     76  NH2 ARG A   5     209.965 119.187  -5.805  1.00  0.00           N  
ATOM     77  H   ARG A   5     205.376 118.853  -8.618  1.00  0.00           H  
ATOM     78  HA  ARG A   5     205.049 121.614  -8.017  1.00  0.00           H  
ATOM     79 1HB  ARG A   5     207.151 120.244  -7.693  1.00  0.00           H  
ATOM     80 2HB  ARG A   5     207.406 120.302  -9.431  1.00  0.00           H  
ATOM     81 1HG  ARG A   5     207.656 122.719  -9.359  1.00  0.00           H  
ATOM     82 2HG  ARG A   5     207.283 122.728  -7.618  1.00  0.00           H  
ATOM     83 1HD  ARG A   5     209.636 121.419  -8.962  1.00  0.00           H  
ATOM     84 2HD  ARG A   5     209.647 122.880  -7.948  1.00  0.00           H  
ATOM     85  HE  ARG A   5     209.052 121.491  -6.048  1.00  0.00           H  
ATOM     86 1HH1 ARG A   5     210.136 119.814  -8.937  1.00  0.00           H  
ATOM     87 2HH1 ARG A   5     210.612 118.369  -8.072  1.00  0.00           H  
ATOM     88 1HH2 ARG A   5     209.673 119.611  -4.936  1.00  0.00           H  
ATOM     89 2HH2 ARG A   5     210.350 118.254  -5.807  1.00  0.00           H  
ATOM     90  N   LYS A   6     205.293 120.912 -11.219  1.00  0.00           N  
ATOM     91  CA  LYS A   6     204.985 121.432 -12.544  1.00  0.00           C  
ATOM     92  C   LYS A   6     203.553 121.948 -12.615  1.00  0.00           C  
ATOM     93  O   LYS A   6     203.294 123.010 -13.179  1.00  0.00           O  
ATOM     94  CB  LYS A   6     205.209 120.354 -13.607  1.00  0.00           C  
ATOM     95  CG  LYS A   6     206.669 119.979 -13.824  1.00  0.00           C  
ATOM     96  CD  LYS A   6     206.803 118.836 -14.819  1.00  0.00           C  
ATOM     97  CE  LYS A   6     208.228 118.303 -14.863  1.00  0.00           C  
ATOM     98  NZ  LYS A   6     208.342 117.089 -15.716  1.00  0.00           N  
ATOM     99  H   LYS A   6     205.573 119.948 -11.119  1.00  0.00           H  
ATOM    100  HA  LYS A   6     205.649 122.270 -12.752  1.00  0.00           H  
ATOM    101 1HB  LYS A   6     204.669 119.449 -13.327  1.00  0.00           H  
ATOM    102 2HB  LYS A   6     204.806 120.694 -14.561  1.00  0.00           H  
ATOM    103 1HG  LYS A   6     207.215 120.844 -14.200  1.00  0.00           H  
ATOM    104 2HG  LYS A   6     207.112 119.677 -12.876  1.00  0.00           H  
ATOM    105 1HD  LYS A   6     206.129 118.026 -14.537  1.00  0.00           H  
ATOM    106 2HD  LYS A   6     206.526 119.186 -15.814  1.00  0.00           H  
ATOM    107 1HE  LYS A   6     208.892 119.072 -15.254  1.00  0.00           H  
ATOM    108 2HE  LYS A   6     208.553 118.053 -13.853  1.00  0.00           H  
ATOM    109 1HZ  LYS A   6     209.299 116.767 -15.717  1.00  0.00           H  
ATOM    110 2HZ  LYS A   6     207.743 116.362 -15.350  1.00  0.00           H  
ATOM    111 3HZ  LYS A   6     208.060 117.313 -16.660  1.00  0.00           H  
ATOM    112  N   ARG A   7     202.627 121.189 -12.039  1.00  0.00           N  
ATOM    113  CA  ARG A   7     201.220 121.573 -12.028  1.00  0.00           C  
ATOM    114  C   ARG A   7     201.006 122.859 -11.239  1.00  0.00           C  
ATOM    115  O   ARG A   7     200.239 123.730 -11.653  1.00  0.00           O  
ATOM    116  CB  ARG A   7     200.368 120.465 -11.426  1.00  0.00           C  
ATOM    117  CG  ARG A   7     198.914 120.837 -11.183  1.00  0.00           C  
ATOM    118  CD  ARG A   7     198.198 121.115 -12.455  1.00  0.00           C  
ATOM    119  NE  ARG A   7     196.778 121.346 -12.239  1.00  0.00           N  
ATOM    120  CZ  ARG A   7     195.919 121.762 -13.189  1.00  0.00           C  
ATOM    121  NH1 ARG A   7     196.347 121.988 -14.411  1.00  0.00           N  
ATOM    122  NH2 ARG A   7     194.643 121.942 -12.893  1.00  0.00           N  
ATOM    123  H   ARG A   7     202.903 120.324 -11.598  1.00  0.00           H  
ATOM    124  HA  ARG A   7     200.905 121.758 -13.056  1.00  0.00           H  
ATOM    125 1HB  ARG A   7     200.380 119.598 -12.085  1.00  0.00           H  
ATOM    126 2HB  ARG A   7     200.793 120.156 -10.470  1.00  0.00           H  
ATOM    127 1HG  ARG A   7     198.406 120.015 -10.678  1.00  0.00           H  
ATOM    128 2HG  ARG A   7     198.866 121.731 -10.560  1.00  0.00           H  
ATOM    129 1HD  ARG A   7     198.621 122.004 -12.923  1.00  0.00           H  
ATOM    130 2HD  ARG A   7     198.307 120.265 -13.127  1.00  0.00           H  
ATOM    131  HE  ARG A   7     196.411 121.182 -11.312  1.00  0.00           H  
ATOM    132 1HH1 ARG A   7     197.322 121.851 -14.638  1.00  0.00           H  
ATOM    133 2HH1 ARG A   7     195.703 122.300 -15.123  1.00  0.00           H  
ATOM    134 1HH2 ARG A   7     194.313 121.768 -11.953  1.00  0.00           H  
ATOM    135 2HH2 ARG A   7     193.999 122.254 -13.604  1.00  0.00           H  
ATOM    136  N   ALA A   8     201.687 122.972 -10.106  1.00  0.00           N  
ATOM    137  CA  ALA A   8     201.564 124.148  -9.253  1.00  0.00           C  
ATOM    138  C   ALA A   8     202.001 125.410  -9.988  1.00  0.00           C  
ATOM    139  O   ALA A   8     201.370 126.461  -9.867  1.00  0.00           O  
ATOM    140  CB  ALA A   8     202.383 123.969  -7.982  1.00  0.00           C  
ATOM    141  H   ALA A   8     202.306 122.224  -9.828  1.00  0.00           H  
ATOM    142  HA  ALA A   8     200.517 124.270  -8.981  1.00  0.00           H  
ATOM    143 1HB  ALA A   8     202.282 124.854  -7.356  1.00  0.00           H  
ATOM    144 2HB  ALA A   8     202.020 123.095  -7.437  1.00  0.00           H  
ATOM    145 3HB  ALA A   8     203.431 123.825  -8.241  1.00  0.00           H  
ATOM    146  N   GLU A   9     203.084 125.300 -10.751  1.00  0.00           N  
ATOM    147  CA  GLU A   9     203.602 126.430 -11.513  1.00  0.00           C  
ATOM    148  C   GLU A   9     202.666 126.802 -12.654  1.00  0.00           C  
ATOM    149  O   GLU A   9     202.391 127.978 -12.888  1.00  0.00           O  
ATOM    150  CB  GLU A   9     204.993 126.109 -12.064  1.00  0.00           C  
ATOM    151  CG  GLU A   9     205.578 127.192 -12.960  1.00  0.00           C  
ATOM    152  CD  GLU A   9     205.822 128.485 -12.233  1.00  0.00           C  
ATOM    153  OE1 GLU A   9     205.974 128.451 -11.035  1.00  0.00           O  
ATOM    154  OE2 GLU A   9     205.858 129.507 -12.876  1.00  0.00           O  
ATOM    155  H   GLU A   9     203.559 124.411 -10.805  1.00  0.00           H  
ATOM    156  HA  GLU A   9     203.670 127.293 -10.848  1.00  0.00           H  
ATOM    157 1HB  GLU A   9     205.684 125.950 -11.238  1.00  0.00           H  
ATOM    158 2HB  GLU A   9     204.951 125.185 -12.640  1.00  0.00           H  
ATOM    159 1HG  GLU A   9     206.522 126.837 -13.373  1.00  0.00           H  
ATOM    160 2HG  GLU A   9     204.895 127.371 -13.790  1.00  0.00           H  
ATOM    161  N   LYS A  10     202.179 125.790 -13.365  1.00  0.00           N  
ATOM    162  CA  LYS A  10     201.263 126.006 -14.479  1.00  0.00           C  
ATOM    163  C   LYS A  10     199.957 126.633 -14.005  1.00  0.00           C  
ATOM    164  O   LYS A  10     199.395 127.499 -14.672  1.00  0.00           O  
ATOM    165  CB  LYS A  10     200.982 124.690 -15.205  1.00  0.00           C  
ATOM    166  CG  LYS A  10     202.146 124.172 -16.039  1.00  0.00           C  
ATOM    167  CD  LYS A  10     201.796 122.856 -16.719  1.00  0.00           C  
ATOM    168  CE  LYS A  10     202.951 122.346 -17.567  1.00  0.00           C  
ATOM    169  NZ  LYS A  10     202.620 121.063 -18.246  1.00  0.00           N  
ATOM    170  H   LYS A  10     202.449 124.848 -13.128  1.00  0.00           H  
ATOM    171  HA  LYS A  10     201.727 126.702 -15.179  1.00  0.00           H  
ATOM    172 1HB  LYS A  10     200.723 123.921 -14.477  1.00  0.00           H  
ATOM    173 2HB  LYS A  10     200.126 124.815 -15.868  1.00  0.00           H  
ATOM    174 1HG  LYS A  10     202.404 124.907 -16.801  1.00  0.00           H  
ATOM    175 2HG  LYS A  10     203.014 124.019 -15.398  1.00  0.00           H  
ATOM    176 1HD  LYS A  10     201.554 122.109 -15.961  1.00  0.00           H  
ATOM    177 2HD  LYS A  10     200.924 122.997 -17.357  1.00  0.00           H  
ATOM    178 1HE  LYS A  10     203.204 123.088 -18.322  1.00  0.00           H  
ATOM    179 2HE  LYS A  10     203.826 122.192 -16.935  1.00  0.00           H  
ATOM    180 1HZ  LYS A  10     203.410 120.759 -18.796  1.00  0.00           H  
ATOM    181 2HZ  LYS A  10     202.403 120.361 -17.553  1.00  0.00           H  
ATOM    182 3HZ  LYS A  10     201.821 121.198 -18.849  1.00  0.00           H  
ATOM    183  N   ALA A  11     199.481 126.187 -12.847  1.00  0.00           N  
ATOM    184  CA  ALA A  11     198.255 126.721 -12.268  1.00  0.00           C  
ATOM    185  C   ALA A  11     198.390 128.209 -11.964  1.00  0.00           C  
ATOM    186  O   ALA A  11     197.461 128.984 -12.185  1.00  0.00           O  
ATOM    187  CB  ALA A  11     197.889 125.954 -11.006  1.00  0.00           C  
ATOM    188  H   ALA A  11     199.981 125.460 -12.356  1.00  0.00           H  
ATOM    189  HA  ALA A  11     197.449 126.605 -12.993  1.00  0.00           H  
ATOM    190 1HB  ALA A  11     196.971 126.364 -10.585  1.00  0.00           H  
ATOM    191 2HB  ALA A  11     197.739 124.902 -11.249  1.00  0.00           H  
ATOM    192 3HB  ALA A  11     198.695 126.046 -10.279  1.00  0.00           H  
ATOM    193  N   LEU A  12     199.554 128.600 -11.456  1.00  0.00           N  
ATOM    194  CA  LEU A  12     199.823 129.998 -11.144  1.00  0.00           C  
ATOM    195  C   LEU A  12     199.882 130.843 -12.410  1.00  0.00           C  
ATOM    196  O   LEU A  12     199.393 131.972 -12.437  1.00  0.00           O  
ATOM    197  CB  LEU A  12     201.144 130.124 -10.374  1.00  0.00           C  
ATOM    198  CG  LEU A  12     201.120 129.621  -8.925  1.00  0.00           C  
ATOM    199  CD1 LEU A  12     202.540 129.590  -8.374  1.00  0.00           C  
ATOM    200  CD2 LEU A  12     200.229 130.525  -8.087  1.00  0.00           C  
ATOM    201  H   LEU A  12     200.272 127.909 -11.281  1.00  0.00           H  
ATOM    202  HA  LEU A  12     199.006 130.378 -10.531  1.00  0.00           H  
ATOM    203 1HB  LEU A  12     201.911 129.564 -10.907  1.00  0.00           H  
ATOM    204 2HB  LEU A  12     201.436 131.174 -10.355  1.00  0.00           H  
ATOM    205  HG  LEU A  12     200.731 128.603  -8.899  1.00  0.00           H  
ATOM    206 1HD1 LEU A  12     202.524 129.233  -7.345  1.00  0.00           H  
ATOM    207 2HD1 LEU A  12     203.151 128.921  -8.980  1.00  0.00           H  
ATOM    208 3HD1 LEU A  12     202.963 130.594  -8.403  1.00  0.00           H  
ATOM    209 1HD2 LEU A  12     200.211 130.167  -7.058  1.00  0.00           H  
ATOM    210 2HD2 LEU A  12     200.618 131.544  -8.111  1.00  0.00           H  
ATOM    211 3HD2 LEU A  12     199.216 130.515  -8.492  1.00  0.00           H  
ATOM    212  N   GLN A  13     200.485 130.289 -13.457  1.00  0.00           N  
ATOM    213  CA  GLN A  13     200.556 130.966 -14.745  1.00  0.00           C  
ATOM    214  C   GLN A  13     199.168 131.170 -15.339  1.00  0.00           C  
ATOM    215  O   GLN A  13     198.881 132.209 -15.932  1.00  0.00           O  
ATOM    216  CB  GLN A  13     201.430 130.173 -15.720  1.00  0.00           C  
ATOM    217  CG  GLN A  13     202.913 130.195 -15.386  1.00  0.00           C  
ATOM    218  CD  GLN A  13     203.737 129.368 -16.354  1.00  0.00           C  
ATOM    219  OE1 GLN A  13     203.279 129.032 -17.449  1.00  0.00           O  
ATOM    220  NE2 GLN A  13     204.959 129.035 -15.955  1.00  0.00           N  
ATOM    221  H   GLN A  13     200.905 129.377 -13.356  1.00  0.00           H  
ATOM    222  HA  GLN A  13     200.997 131.952 -14.596  1.00  0.00           H  
ATOM    223 1HB  GLN A  13     201.106 129.132 -15.737  1.00  0.00           H  
ATOM    224 2HB  GLN A  13     201.307 130.571 -16.727  1.00  0.00           H  
ATOM    225 1HG  GLN A  13     203.268 131.224 -15.427  1.00  0.00           H  
ATOM    226 2HG  GLN A  13     203.055 129.791 -14.383  1.00  0.00           H  
ATOM    227 1HE2 GLN A  13     205.549 128.490 -16.550  1.00  0.00           H  
ATOM    228 2HE2 GLN A  13     205.290 129.329 -15.057  1.00  0.00           H  
ATOM    229  N   ARG A  14     198.306 130.169 -15.174  1.00  0.00           N  
ATOM    230  CA  ARG A  14     196.908 130.288 -15.570  1.00  0.00           C  
ATOM    231  C   ARG A  14     196.214 131.412 -14.810  1.00  0.00           C  
ATOM    232  O   ARG A  14     195.464 132.196 -15.391  1.00  0.00           O  
ATOM    233  CB  ARG A  14     196.169 128.982 -15.323  1.00  0.00           C  
ATOM    234  CG  ARG A  14     194.704 128.990 -15.732  1.00  0.00           C  
ATOM    235  CD  ARG A  14     194.028 127.715 -15.374  1.00  0.00           C  
ATOM    236  NE  ARG A  14     192.609 127.748 -15.688  1.00  0.00           N  
ATOM    237  CZ  ARG A  14     192.081 127.419 -16.883  1.00  0.00           C  
ATOM    238  NH1 ARG A  14     192.867 127.036 -17.865  1.00  0.00           N  
ATOM    239  NH2 ARG A  14     190.774 127.482 -17.069  1.00  0.00           N  
ATOM    240  H   ARG A  14     198.632 129.304 -14.765  1.00  0.00           H  
ATOM    241  HA  ARG A  14     196.870 130.533 -16.631  1.00  0.00           H  
ATOM    242 1HB  ARG A  14     196.659 128.178 -15.869  1.00  0.00           H  
ATOM    243 2HB  ARG A  14     196.214 128.733 -14.262  1.00  0.00           H  
ATOM    244 1HG  ARG A  14     194.189 129.805 -15.224  1.00  0.00           H  
ATOM    245 2HG  ARG A  14     194.628 129.127 -16.811  1.00  0.00           H  
ATOM    246 1HD  ARG A  14     194.481 126.896 -15.930  1.00  0.00           H  
ATOM    247 2HD  ARG A  14     194.137 127.534 -14.305  1.00  0.00           H  
ATOM    248  HE  ARG A  14     191.972 128.039 -14.957  1.00  0.00           H  
ATOM    249 1HH1 ARG A  14     193.866 126.988 -17.723  1.00  0.00           H  
ATOM    250 2HH1 ARG A  14     192.472 126.788 -18.760  1.00  0.00           H  
ATOM    251 1HH2 ARG A  14     190.171 127.777 -16.314  1.00  0.00           H  
ATOM    252 2HH2 ARG A  14     190.379 127.235 -17.964  1.00  0.00           H  
ATOM    253  N   ALA A  15     196.472 131.486 -13.509  1.00  0.00           N  
ATOM    254  CA  ALA A  15     195.891 132.529 -12.672  1.00  0.00           C  
ATOM    255  C   ALA A  15     196.319 133.912 -13.140  1.00  0.00           C  
ATOM    256  O   ALA A  15     195.522 134.850 -13.144  1.00  0.00           O  
ATOM    257  CB  ALA A  15     196.283 132.320 -11.216  1.00  0.00           C  
ATOM    258  H   ALA A  15     197.087 130.802 -13.089  1.00  0.00           H  
ATOM    259  HA  ALA A  15     194.804 132.473 -12.755  1.00  0.00           H  
ATOM    260 1HB  ALA A  15     195.840 133.106 -10.604  1.00  0.00           H  
ATOM    261 2HB  ALA A  15     195.917 131.349 -10.877  1.00  0.00           H  
ATOM    262 3HB  ALA A  15     197.366 132.353 -11.123  1.00  0.00           H  
ATOM    263  N   GLN A  16     197.582 134.036 -13.531  1.00  0.00           N  
ATOM    264  CA  GLN A  16     198.121 135.309 -13.993  1.00  0.00           C  
ATOM    265  C   GLN A  16     197.465 135.746 -15.296  1.00  0.00           C  
ATOM    266  O   GLN A  16     197.210 136.930 -15.507  1.00  0.00           O  
ATOM    267  CB  GLN A  16     199.638 135.213 -14.177  1.00  0.00           C  
ATOM    268  CG  GLN A  16     200.418 135.113 -12.877  1.00  0.00           C  
ATOM    269  CD  GLN A  16     201.900 134.885 -13.108  1.00  0.00           C  
ATOM    270  OE1 GLN A  16     202.329 134.576 -14.222  1.00  0.00           O  
ATOM    271  NE2 GLN A  16     202.692 135.038 -12.053  1.00  0.00           N  
ATOM    272  H   GLN A  16     198.185 133.224 -13.510  1.00  0.00           H  
ATOM    273  HA  GLN A  16     197.902 136.070 -13.242  1.00  0.00           H  
ATOM    274 1HB  GLN A  16     199.877 134.339 -14.782  1.00  0.00           H  
ATOM    275 2HB  GLN A  16     199.995 136.091 -14.716  1.00  0.00           H  
ATOM    276 1HG  GLN A  16     200.297 136.042 -12.320  1.00  0.00           H  
ATOM    277 2HG  GLN A  16     200.030 134.277 -12.297  1.00  0.00           H  
ATOM    278 1HE2 GLN A  16     203.680 134.900 -12.144  1.00  0.00           H  
ATOM    279 2HE2 GLN A  16     202.302 135.290 -11.167  1.00  0.00           H  
ATOM    280  N   GLU A  17     197.198 134.780 -16.170  1.00  0.00           N  
ATOM    281  CA  GLU A  17     196.486 135.048 -17.414  1.00  0.00           C  
ATOM    282  C   GLU A  17     195.044 135.460 -17.147  1.00  0.00           C  
ATOM    283  O   GLU A  17     194.495 136.317 -17.839  1.00  0.00           O  
ATOM    284  CB  GLU A  17     196.516 133.816 -18.320  1.00  0.00           C  
ATOM    285  CG  GLU A  17     197.881 133.510 -18.920  1.00  0.00           C  
ATOM    286  CD  GLU A  17     198.376 134.599 -19.831  1.00  0.00           C  
ATOM    287  OE1 GLU A  17     197.669 134.953 -20.742  1.00  0.00           O  
ATOM    288  OE2 GLU A  17     199.466 135.076 -19.614  1.00  0.00           O  
ATOM    289  H   GLU A  17     197.493 133.837 -15.965  1.00  0.00           H  
ATOM    290  HA  GLU A  17     196.978 135.879 -17.919  1.00  0.00           H  
ATOM    291 1HB  GLU A  17     196.195 132.940 -17.755  1.00  0.00           H  
ATOM    292 2HB  GLU A  17     195.813 133.951 -19.140  1.00  0.00           H  
ATOM    293 1HG  GLU A  17     198.600 133.372 -18.113  1.00  0.00           H  
ATOM    294 2HG  GLU A  17     197.820 132.577 -19.478  1.00  0.00           H  
ATOM    295  N   ALA A  18     194.437 134.843 -16.137  1.00  0.00           N  
ATOM    296  CA  ALA A  18     193.099 135.230 -15.701  1.00  0.00           C  
ATOM    297  C   ALA A  18     193.077 136.666 -15.196  1.00  0.00           C  
ATOM    298  O   ALA A  18     192.126 137.407 -15.443  1.00  0.00           O  
ATOM    299  CB  ALA A  18     192.602 134.283 -14.619  1.00  0.00           C  
ATOM    300  H   ALA A  18     194.912 134.092 -15.663  1.00  0.00           H  
ATOM    301  HA  ALA A  18     192.425 135.168 -16.555  1.00  0.00           H  
ATOM    302 1HB  ALA A  18     191.602 134.584 -14.303  1.00  0.00           H  
ATOM    303 2HB  ALA A  18     192.566 133.268 -15.012  1.00  0.00           H  
ATOM    304 3HB  ALA A  18     193.277 134.317 -13.765  1.00  0.00           H  
ATOM    305  N   GLU A  19     194.131 137.055 -14.487  1.00  0.00           N  
ATOM    306  CA  GLU A  19     194.261 138.421 -13.990  1.00  0.00           C  
ATOM    307  C   GLU A  19     194.329 139.419 -15.138  1.00  0.00           C  
ATOM    308  O   GLU A  19     193.749 140.502 -15.067  1.00  0.00           O  
ATOM    309  CB  GLU A  19     195.507 138.555 -13.112  1.00  0.00           C  
ATOM    310  CG  GLU A  19     195.405 137.850 -11.767  1.00  0.00           C  
ATOM    311  CD  GLU A  19     196.714 137.806 -11.029  1.00  0.00           C  
ATOM    312  OE1 GLU A  19     197.650 138.420 -11.481  1.00  0.00           O  
ATOM    313  OE2 GLU A  19     196.779 137.158 -10.011  1.00  0.00           O  
ATOM    314  H   GLU A  19     194.863 136.388 -14.286  1.00  0.00           H  
ATOM    315  HA  GLU A  19     193.376 138.659 -13.398  1.00  0.00           H  
ATOM    316 1HB  GLU A  19     196.369 138.147 -13.638  1.00  0.00           H  
ATOM    317 2HB  GLU A  19     195.706 139.609 -12.922  1.00  0.00           H  
ATOM    318 1HG  GLU A  19     194.671 138.369 -11.150  1.00  0.00           H  
ATOM    319 2HG  GLU A  19     195.049 136.833 -11.926  1.00  0.00           H  
ATOM    320  N   LYS A  20     195.040 139.047 -16.197  1.00  0.00           N  
ATOM    321  CA  LYS A  20     195.119 139.874 -17.397  1.00  0.00           C  
ATOM    322  C   LYS A  20     193.741 140.085 -18.010  1.00  0.00           C  
ATOM    323  O   LYS A  20     193.429 141.173 -18.498  1.00  0.00           O  
ATOM    324  CB  LYS A  20     196.060 139.241 -18.423  1.00  0.00           C  
ATOM    325  CG  LYS A  20     197.530 139.268 -18.027  1.00  0.00           C  
ATOM    326  CD  LYS A  20     198.393 138.559 -19.062  1.00  0.00           C  
ATOM    327  CE  LYS A  20     199.832 138.423 -18.584  1.00  0.00           C  
ATOM    328  NZ  LYS A  20     200.655 137.615 -19.524  1.00  0.00           N  
ATOM    329  H   LYS A  20     195.540 138.170 -16.172  1.00  0.00           H  
ATOM    330  HA  LYS A  20     195.509 140.853 -17.117  1.00  0.00           H  
ATOM    331 1HB  LYS A  20     195.776 138.202 -18.586  1.00  0.00           H  
ATOM    332 2HB  LYS A  20     195.961 139.761 -19.376  1.00  0.00           H  
ATOM    333 1HG  LYS A  20     197.865 140.301 -17.934  1.00  0.00           H  
ATOM    334 2HG  LYS A  20     197.657 138.774 -17.064  1.00  0.00           H  
ATOM    335 1HD  LYS A  20     197.987 137.566 -19.256  1.00  0.00           H  
ATOM    336 2HD  LYS A  20     198.382 139.125 -19.994  1.00  0.00           H  
ATOM    337 1HE  LYS A  20     200.278 139.412 -18.486  1.00  0.00           H  
ATOM    338 2HE  LYS A  20     199.846 137.945 -17.605  1.00  0.00           H  
ATOM    339 1HZ  LYS A  20     201.600 137.548 -19.171  1.00  0.00           H  
ATOM    340 2HZ  LYS A  20     200.261 136.689 -19.607  1.00  0.00           H  
ATOM    341 3HZ  LYS A  20     200.665 138.060 -20.431  1.00  0.00           H  
ATOM    342  N   LYS A  21     192.920 139.040 -17.985  1.00  0.00           N  
ATOM    343  CA  LYS A  21     191.555 139.126 -18.491  1.00  0.00           C  
ATOM    344  C   LYS A  21     190.643 139.830 -17.497  1.00  0.00           C  
ATOM    345  O   LYS A  21     189.607 140.380 -17.873  1.00  0.00           O  
ATOM    346  CB  LYS A  21     191.013 137.731 -18.806  1.00  0.00           C  
ATOM    347  CG  LYS A  21     191.690 137.043 -19.984  1.00  0.00           C  
ATOM    348  CD  LYS A  21     191.111 135.656 -20.221  1.00  0.00           C  
ATOM    349  CE  LYS A  21     191.792 134.965 -21.394  1.00  0.00           C  
ATOM    350  NZ  LYS A  21     191.255 133.596 -21.620  1.00  0.00           N  
ATOM    351  H   LYS A  21     193.252 138.165 -17.604  1.00  0.00           H  
ATOM    352  HA  LYS A  21     191.563 139.715 -19.409  1.00  0.00           H  
ATOM    353 1HB  LYS A  21     191.128 137.090 -17.932  1.00  0.00           H  
ATOM    354 2HB  LYS A  21     189.947 137.797 -19.024  1.00  0.00           H  
ATOM    355 1HG  LYS A  21     191.554 137.643 -20.884  1.00  0.00           H  
ATOM    356 2HG  LYS A  21     192.758 136.952 -19.786  1.00  0.00           H  
ATOM    357 1HD  LYS A  21     191.243 135.048 -19.325  1.00  0.00           H  
ATOM    358 2HD  LYS A  21     190.044 135.739 -20.430  1.00  0.00           H  
ATOM    359 1HE  LYS A  21     191.645 135.554 -22.298  1.00  0.00           H  
ATOM    360 2HE  LYS A  21     192.862 134.894 -21.203  1.00  0.00           H  
ATOM    361 1HZ  LYS A  21     191.732 133.172 -22.404  1.00  0.00           H  
ATOM    362 2HZ  LYS A  21     191.404 133.034 -20.793  1.00  0.00           H  
ATOM    363 3HZ  LYS A  21     190.266 133.649 -21.818  1.00  0.00           H  
ATOM    364  N   GLY A  22     191.031 139.811 -16.227  1.00  0.00           N  
ATOM    365  CA  GLY A  22     190.241 140.433 -15.173  1.00  0.00           C  
ATOM    366  C   GLY A  22     189.348 139.413 -14.477  1.00  0.00           C  
ATOM    367  O   GLY A  22     188.510 139.769 -13.650  1.00  0.00           O  
ATOM    368  H   GLY A  22     191.898 139.352 -15.984  1.00  0.00           H  
ATOM    369 1HA  GLY A  22     190.905 140.898 -14.445  1.00  0.00           H  
ATOM    370 2HA  GLY A  22     189.626 141.226 -15.600  1.00  0.00           H  
ATOM    371  N   ASP A  23     189.535 138.142 -14.817  1.00  0.00           N  
ATOM    372  CA  ASP A  23     188.710 137.073 -14.269  1.00  0.00           C  
ATOM    373  C   ASP A  23     189.243 136.603 -12.920  1.00  0.00           C  
ATOM    374  O   ASP A  23     189.913 135.575 -12.830  1.00  0.00           O  
ATOM    375  CB  ASP A  23     188.648 135.891 -15.239  1.00  0.00           C  
ATOM    376  CG  ASP A  23     187.643 134.829 -14.816  1.00  0.00           C  
ATOM    377  OD1 ASP A  23     187.253 134.829 -13.672  1.00  0.00           O  
ATOM    378  OD2 ASP A  23     187.272 134.028 -15.641  1.00  0.00           O  
ATOM    379  H   ASP A  23     190.267 137.912 -15.474  1.00  0.00           H  
ATOM    380  HA  ASP A  23     187.703 137.458 -14.111  1.00  0.00           H  
ATOM    381 1HB  ASP A  23     188.379 136.250 -16.233  1.00  0.00           H  
ATOM    382 2HB  ASP A  23     189.633 135.429 -15.314  1.00  0.00           H  
ATOM    383  N   VAL A  24     188.939 137.364 -11.874  1.00  0.00           N  
ATOM    384  CA  VAL A  24     189.481 137.093 -10.548  1.00  0.00           C  
ATOM    385  C   VAL A  24     188.940 135.781  -9.991  1.00  0.00           C  
ATOM    386  O   VAL A  24     189.599 135.116  -9.193  1.00  0.00           O  
ATOM    387  CB  VAL A  24     189.131 138.241  -9.583  1.00  0.00           C  
ATOM    388  CG1 VAL A  24     189.844 139.519  -9.996  1.00  0.00           C  
ATOM    389  CG2 VAL A  24     187.625 138.448  -9.550  1.00  0.00           C  
ATOM    390  H   VAL A  24     188.320 138.151 -11.999  1.00  0.00           H  
ATOM    391  HA  VAL A  24     190.564 136.997 -10.627  1.00  0.00           H  
ATOM    392  HB  VAL A  24     189.485 137.983  -8.584  1.00  0.00           H  
ATOM    393 1HG1 VAL A  24     189.585 140.320  -9.303  1.00  0.00           H  
ATOM    394 2HG1 VAL A  24     190.921 139.358  -9.978  1.00  0.00           H  
ATOM    395 3HG1 VAL A  24     189.534 139.799 -11.003  1.00  0.00           H  
ATOM    396 1HG2 VAL A  24     187.385 139.260  -8.865  1.00  0.00           H  
ATOM    397 2HG2 VAL A  24     187.270 138.699 -10.549  1.00  0.00           H  
ATOM    398 3HG2 VAL A  24     187.139 137.533  -9.210  1.00  0.00           H  
ATOM    399  N   GLU A  25     187.735 135.416 -10.416  1.00  0.00           N  
ATOM    400  CA  GLU A  25     187.104 134.182  -9.963  1.00  0.00           C  
ATOM    401  C   GLU A  25     187.888 132.961 -10.426  1.00  0.00           C  
ATOM    402  O   GLU A  25     188.158 132.050  -9.644  1.00  0.00           O  
ATOM    403  CB  GLU A  25     185.664 134.100 -10.474  1.00  0.00           C  
ATOM    404  CG  GLU A  25     184.911 132.851 -10.037  1.00  0.00           C  
ATOM    405  CD  GLU A  25     183.474 132.851 -10.475  1.00  0.00           C  
ATOM    406  OE1 GLU A  25     183.019 133.862 -10.956  1.00  0.00           O  
ATOM    407  OE2 GLU A  25     182.828 131.840 -10.328  1.00  0.00           O  
ATOM    408  H   GLU A  25     187.242 136.009 -11.068  1.00  0.00           H  
ATOM    409  HA  GLU A  25     187.099 134.175  -8.872  1.00  0.00           H  
ATOM    410 1HB  GLU A  25     185.104 134.968 -10.126  1.00  0.00           H  
ATOM    411 2HB  GLU A  25     185.664 134.126 -11.565  1.00  0.00           H  
ATOM    412 1HG  GLU A  25     185.407 131.976 -10.457  1.00  0.00           H  
ATOM    413 2HG  GLU A  25     184.955 132.775  -8.952  1.00  0.00           H  
ATOM    414  N   GLU A  26     188.250 132.948 -11.706  1.00  0.00           N  
ATOM    415  CA  GLU A  26     189.051 131.865 -12.265  1.00  0.00           C  
ATOM    416  C   GLU A  26     190.460 131.870 -11.688  1.00  0.00           C  
ATOM    417  O   GLU A  26     191.052 130.812 -11.462  1.00  0.00           O  
ATOM    418  CB  GLU A  26     189.113 131.979 -13.790  1.00  0.00           C  
ATOM    419  CG  GLU A  26     189.879 130.855 -14.473  1.00  0.00           C  
ATOM    420  CD  GLU A  26     189.224 129.513 -14.302  1.00  0.00           C  
ATOM    421  OE1 GLU A  26     188.079 129.476 -13.920  1.00  0.00           O  
ATOM    422  OE2 GLU A  26     189.870 128.523 -14.554  1.00  0.00           O  
ATOM    423  H   GLU A  26     187.963 133.708 -12.306  1.00  0.00           H  
ATOM    424  HA  GLU A  26     188.585 130.916 -11.996  1.00  0.00           H  
ATOM    425 1HB  GLU A  26     188.102 131.990 -14.195  1.00  0.00           H  
ATOM    426 2HB  GLU A  26     189.586 132.921 -14.065  1.00  0.00           H  
ATOM    427 1HG  GLU A  26     189.954 131.076 -15.538  1.00  0.00           H  
ATOM    428 2HG  GLU A  26     190.888 130.816 -14.066  1.00  0.00           H  
ATOM    429  N   ALA A  27     190.994 133.063 -11.453  1.00  0.00           N  
ATOM    430  CA  ALA A  27     192.335 133.205 -10.895  1.00  0.00           C  
ATOM    431  C   ALA A  27     192.447 132.507  -9.546  1.00  0.00           C  
ATOM    432  O   ALA A  27     193.459 131.876  -9.244  1.00  0.00           O  
ATOM    433  CB  ALA A  27     192.699 134.677 -10.760  1.00  0.00           C  
ATOM    434  H   ALA A  27     190.461 133.892 -11.667  1.00  0.00           H  
ATOM    435  HA  ALA A  27     193.046 132.729 -11.573  1.00  0.00           H  
ATOM    436 1HB  ALA A  27     193.701 134.767 -10.342  1.00  0.00           H  
ATOM    437 2HB  ALA A  27     192.672 135.149 -11.741  1.00  0.00           H  
ATOM    438 3HB  ALA A  27     191.985 135.167 -10.101  1.00  0.00           H  
ATOM    439  N   VAL A  28     191.399 132.623  -8.736  1.00  0.00           N  
ATOM    440  CA  VAL A  28     191.351 131.953  -7.443  1.00  0.00           C  
ATOM    441  C   VAL A  28     191.247 130.443  -7.609  1.00  0.00           C  
ATOM    442  O   VAL A  28     191.948 129.684  -6.937  1.00  0.00           O  
ATOM    443  CB  VAL A  28     190.151 132.461  -6.621  1.00  0.00           C  
ATOM    444  CG1 VAL A  28     189.951 131.600  -5.384  1.00  0.00           C  
ATOM    445  CG2 VAL A  28     190.364 133.917  -6.238  1.00  0.00           C  
ATOM    446  H   VAL A  28     190.615 133.191  -9.024  1.00  0.00           H  
ATOM    447  HA  VAL A  28     192.280 132.164  -6.909  1.00  0.00           H  
ATOM    448  HB  VAL A  28     189.247 132.372  -7.224  1.00  0.00           H  
ATOM    449 1HG1 VAL A  28     189.097 131.973  -4.815  1.00  0.00           H  
ATOM    450 2HG1 VAL A  28     189.763 130.569  -5.683  1.00  0.00           H  
ATOM    451 3HG1 VAL A  28     190.845 131.642  -4.762  1.00  0.00           H  
ATOM    452 1HG2 VAL A  28     189.512 134.268  -5.658  1.00  0.00           H  
ATOM    453 2HG2 VAL A  28     191.272 134.005  -5.640  1.00  0.00           H  
ATOM    454 3HG2 VAL A  28     190.464 134.520  -7.140  1.00  0.00           H  
ATOM    455  N   ARG A  29     190.368 130.010  -8.507  1.00  0.00           N  
ATOM    456  CA  ARG A  29     190.198 128.590  -8.790  1.00  0.00           C  
ATOM    457  C   ARG A  29     191.512 127.955  -9.228  1.00  0.00           C  
ATOM    458  O   ARG A  29     191.837 126.838  -8.826  1.00  0.00           O  
ATOM    459  CB  ARG A  29     189.150 128.383  -9.874  1.00  0.00           C  
ATOM    460  CG  ARG A  29     187.724 128.705  -9.454  1.00  0.00           C  
ATOM    461  CD  ARG A  29     186.767 128.512 -10.573  1.00  0.00           C  
ATOM    462  NE  ARG A  29     185.458 129.065 -10.268  1.00  0.00           N  
ATOM    463  CZ  ARG A  29     184.505 128.431  -9.557  1.00  0.00           C  
ATOM    464  NH1 ARG A  29     184.732 127.224  -9.086  1.00  0.00           N  
ATOM    465  NH2 ARG A  29     183.344 129.020  -9.332  1.00  0.00           N  
ATOM    466  H   ARG A  29     189.805 130.682  -9.008  1.00  0.00           H  
ATOM    467  HA  ARG A  29     189.879 128.090  -7.876  1.00  0.00           H  
ATOM    468 1HB  ARG A  29     189.389 129.006 -10.734  1.00  0.00           H  
ATOM    469 2HB  ARG A  29     189.170 127.345 -10.205  1.00  0.00           H  
ATOM    470 1HG  ARG A  29     187.430 128.051  -8.634  1.00  0.00           H  
ATOM    471 2HG  ARG A  29     187.667 129.745  -9.129  1.00  0.00           H  
ATOM    472 1HD  ARG A  29     187.146 129.008 -11.467  1.00  0.00           H  
ATOM    473 2HD  ARG A  29     186.649 127.447 -10.772  1.00  0.00           H  
ATOM    474  HE  ARG A  29     185.246 129.992 -10.612  1.00  0.00           H  
ATOM    475 1HH1 ARG A  29     185.619 126.773  -9.258  1.00  0.00           H  
ATOM    476 2HH1 ARG A  29     184.018 126.748  -8.553  1.00  0.00           H  
ATOM    477 1HH2 ARG A  29     183.171 129.948  -9.694  1.00  0.00           H  
ATOM    478 2HH2 ARG A  29     182.632 128.545  -8.800  1.00  0.00           H  
ATOM    479  N   ALA A  30     192.261 128.671 -10.060  1.00  0.00           N  
ATOM    480  CA  ALA A  30     193.600 128.240 -10.451  1.00  0.00           C  
ATOM    481  C   ALA A  30     194.549 128.243  -9.259  1.00  0.00           C  
ATOM    482  O   ALA A  30     195.374 127.342  -9.110  1.00  0.00           O  
ATOM    483  CB  ALA A  30     194.139 129.131 -11.561  1.00  0.00           C  
ATOM    484  H   ALA A  30     191.898 129.537 -10.428  1.00  0.00           H  
ATOM    485  HA  ALA A  30     193.537 127.217 -10.822  1.00  0.00           H  
ATOM    486 1HB  ALA A  30     195.138 128.796 -11.842  1.00  0.00           H  
ATOM    487 2HB  ALA A  30     193.478 129.073 -12.426  1.00  0.00           H  
ATOM    488 3HB  ALA A  30     194.187 130.160 -11.210  1.00  0.00           H  
ATOM    489  N   ALA A  31     194.427 129.261  -8.415  1.00  0.00           N  
ATOM    490  CA  ALA A  31     195.246 129.360  -7.211  1.00  0.00           C  
ATOM    491  C   ALA A  31     194.964 128.207  -6.256  1.00  0.00           C  
ATOM    492  O   ALA A  31     195.862 127.724  -5.569  1.00  0.00           O  
ATOM    493  CB  ALA A  31     195.008 130.692  -6.517  1.00  0.00           C  
ATOM    494  H   ALA A  31     193.750 129.985  -8.609  1.00  0.00           H  
ATOM    495  HA  ALA A  31     196.296 129.301  -7.501  1.00  0.00           H  
ATOM    496 1HB  ALA A  31     195.626 130.753  -5.622  1.00  0.00           H  
ATOM    497 2HB  ALA A  31     195.269 131.507  -7.193  1.00  0.00           H  
ATOM    498 3HB  ALA A  31     193.959 130.775  -6.239  1.00  0.00           H  
ATOM    499  N   GLN A  32     193.710 127.769  -6.219  1.00  0.00           N  
ATOM    500  CA  GLN A  32     193.322 126.626  -5.403  1.00  0.00           C  
ATOM    501  C   GLN A  32     194.006 125.351  -5.883  1.00  0.00           C  
ATOM    502  O   GLN A  32     194.403 124.508  -5.078  1.00  0.00           O  
ATOM    503  CB  GLN A  32     191.802 126.443  -5.426  1.00  0.00           C  
ATOM    504  CG  GLN A  32     191.037 127.501  -4.649  1.00  0.00           C  
ATOM    505  CD  GLN A  32     189.534 127.373  -4.821  1.00  0.00           C  
ATOM    506  OE1 GLN A  32     189.054 126.876  -5.843  1.00  0.00           O  
ATOM    507  NE2 GLN A  32     188.785 127.822  -3.821  1.00  0.00           N  
ATOM    508  H   GLN A  32     193.007 128.242  -6.770  1.00  0.00           H  
ATOM    509  HA  GLN A  32     193.643 126.806  -4.377  1.00  0.00           H  
ATOM    510 1HB  GLN A  32     191.448 126.462  -6.457  1.00  0.00           H  
ATOM    511 2HB  GLN A  32     191.545 125.469  -5.009  1.00  0.00           H  
ATOM    512 1HG  GLN A  32     191.269 127.398  -3.590  1.00  0.00           H  
ATOM    513 2HG  GLN A  32     191.338 128.487  -5.004  1.00  0.00           H  
ATOM    514 1HE2 GLN A  32     187.788 127.764  -3.878  1.00  0.00           H  
ATOM    515 2HE2 GLN A  32     189.217 128.218  -3.011  1.00  0.00           H  
ATOM    516  N   GLU A  33     194.139 125.215  -7.198  1.00  0.00           N  
ATOM    517  CA  GLU A  33     194.901 124.116  -7.781  1.00  0.00           C  
ATOM    518  C   GLU A  33     196.393 124.271  -7.502  1.00  0.00           C  
ATOM    519  O   GLU A  33     197.091 123.288  -7.256  1.00  0.00           O  
ATOM    520  CB  GLU A  33     194.660 124.042  -9.291  1.00  0.00           C  
ATOM    521  CG  GLU A  33     193.300 123.483  -9.683  1.00  0.00           C  
ATOM    522  CD  GLU A  33     193.148 122.025  -9.347  1.00  0.00           C  
ATOM    523  OE1 GLU A  33     192.429 121.720  -8.426  1.00  0.00           O  
ATOM    524  OE2 GLU A  33     193.751 121.217 -10.012  1.00  0.00           O  
ATOM    525  H   GLU A  33     193.703 125.889  -7.809  1.00  0.00           H  
ATOM    526  HA  GLU A  33     194.573 123.185  -7.320  1.00  0.00           H  
ATOM    527 1HB  GLU A  33     194.748 125.039  -9.722  1.00  0.00           H  
ATOM    528 2HB  GLU A  33     195.424 123.417  -9.751  1.00  0.00           H  
ATOM    529 1HG  GLU A  33     192.524 124.046  -9.166  1.00  0.00           H  
ATOM    530 2HG  GLU A  33     193.157 123.621 -10.754  1.00  0.00           H  
ATOM    531  N   ALA A  34     196.870 125.508  -7.543  1.00  0.00           N  
ATOM    532  CA  ALA A  34     198.283 125.791  -7.310  1.00  0.00           C  
ATOM    533  C   ALA A  34     198.699 125.391  -5.901  1.00  0.00           C  
ATOM    534  O   ALA A  34     199.743 124.767  -5.707  1.00  0.00           O  
ATOM    535  CB  ALA A  34     198.576 127.266  -7.549  1.00  0.00           C  
ATOM    536  H   ALA A  34     196.243 126.273  -7.739  1.00  0.00           H  
ATOM    537  HA  ALA A  34     198.874 125.201  -8.012  1.00  0.00           H  
ATOM    538 1HB  ALA A  34     199.632 127.461  -7.372  1.00  0.00           H  
ATOM    539 2HB  ALA A  34     198.326 127.525  -8.579  1.00  0.00           H  
ATOM    540 3HB  ALA A  34     197.975 127.868  -6.868  1.00  0.00           H  
ATOM    541  N   VAL A  35     197.879 125.752  -4.920  1.00  0.00           N  
ATOM    542  CA  VAL A  35     198.180 125.461  -3.525  1.00  0.00           C  
ATOM    543  C   VAL A  35     197.988 123.981  -3.218  1.00  0.00           C  
ATOM    544  O   VAL A  35     198.728 123.403  -2.420  1.00  0.00           O  
ATOM    545  CB  VAL A  35     197.275 126.295  -2.598  1.00  0.00           C  
ATOM    546  CG1 VAL A  35     195.860 125.736  -2.590  1.00  0.00           C  
ATOM    547  CG2 VAL A  35     197.854 126.317  -1.191  1.00  0.00           C  
ATOM    548  H   VAL A  35     197.027 126.243  -5.148  1.00  0.00           H  
ATOM    549  HA  VAL A  35     199.225 125.706  -3.337  1.00  0.00           H  
ATOM    550  HB  VAL A  35     197.217 127.313  -2.983  1.00  0.00           H  
ATOM    551 1HG1 VAL A  35     195.234 126.338  -1.931  1.00  0.00           H  
ATOM    552 2HG1 VAL A  35     195.452 125.764  -3.601  1.00  0.00           H  
ATOM    553 3HG1 VAL A  35     195.878 124.707  -2.233  1.00  0.00           H  
ATOM    554 1HG2 VAL A  35     197.210 126.909  -0.543  1.00  0.00           H  
ATOM    555 2HG2 VAL A  35     197.918 125.298  -0.809  1.00  0.00           H  
ATOM    556 3HG2 VAL A  35     198.850 126.759  -1.215  1.00  0.00           H  
ATOM    557  N   ARG A  36     196.994 123.372  -3.856  1.00  0.00           N  
ATOM    558  CA  ARG A  36     196.733 121.949  -3.685  1.00  0.00           C  
ATOM    559  C   ARG A  36     197.903 121.108  -4.179  1.00  0.00           C  
ATOM    560  O   ARG A  36     198.372 120.210  -3.480  1.00  0.00           O  
ATOM    561  CB  ARG A  36     195.471 121.544  -4.433  1.00  0.00           C  
ATOM    562  CG  ARG A  36     195.078 120.083  -4.282  1.00  0.00           C  
ATOM    563  CD  ARG A  36     193.792 119.787  -4.962  1.00  0.00           C  
ATOM    564  NE  ARG A  36     193.932 119.783  -6.410  1.00  0.00           N  
ATOM    565  CZ  ARG A  36     194.491 118.785  -7.122  1.00  0.00           C  
ATOM    566  NH1 ARG A  36     194.956 117.720  -6.508  1.00  0.00           N  
ATOM    567  NH2 ARG A  36     194.572 118.878  -8.438  1.00  0.00           N  
ATOM    568  H   ARG A  36     196.407 123.910  -4.477  1.00  0.00           H  
ATOM    569  HA  ARG A  36     196.606 121.746  -2.621  1.00  0.00           H  
ATOM    570 1HB  ARG A  36     194.633 122.148  -4.086  1.00  0.00           H  
ATOM    571 2HB  ARG A  36     195.599 121.743  -5.498  1.00  0.00           H  
ATOM    572 1HG  ARG A  36     195.852 119.451  -4.720  1.00  0.00           H  
ATOM    573 2HG  ARG A  36     194.970 119.843  -3.224  1.00  0.00           H  
ATOM    574 1HD  ARG A  36     193.434 118.805  -4.653  1.00  0.00           H  
ATOM    575 2HD  ARG A  36     193.055 120.543  -4.693  1.00  0.00           H  
ATOM    576  HE  ARG A  36     193.586 120.586  -6.917  1.00  0.00           H  
ATOM    577 1HH1 ARG A  36     194.895 117.650  -5.501  1.00  0.00           H  
ATOM    578 2HH1 ARG A  36     195.375 116.972  -7.041  1.00  0.00           H  
ATOM    579 1HH2 ARG A  36     194.214 119.697  -8.909  1.00  0.00           H  
ATOM    580 2HH2 ARG A  36     194.991 118.130  -8.971  1.00  0.00           H  
ATOM    581  N   ALA A  37     198.371 121.407  -5.386  1.00  0.00           N  
ATOM    582  CA  ALA A  37     199.473 120.664  -5.986  1.00  0.00           C  
ATOM    583  C   ALA A  37     200.746 120.808  -5.164  1.00  0.00           C  
ATOM    584  O   ALA A  37     201.450 119.828  -4.915  1.00  0.00           O  
ATOM    585  CB  ALA A  37     199.710 121.128  -7.415  1.00  0.00           C  
ATOM    586  H   ALA A  37     197.952 122.168  -5.902  1.00  0.00           H  
ATOM    587  HA  ALA A  37     199.208 119.606  -6.005  1.00  0.00           H  
ATOM    588 1HB  ALA A  37     200.535 120.564  -7.850  1.00  0.00           H  
ATOM    589 2HB  ALA A  37     198.810 120.965  -8.006  1.00  0.00           H  
ATOM    590 3HB  ALA A  37     199.957 122.189  -7.416  1.00  0.00           H  
ATOM    591  N   ALA A  38     201.038 122.033  -4.743  1.00  0.00           N  
ATOM    592  CA  ALA A  38     202.217 122.303  -3.931  1.00  0.00           C  
ATOM    593  C   ALA A  38     202.088 121.685  -2.546  1.00  0.00           C  
ATOM    594  O   ALA A  38     203.058 121.164  -1.995  1.00  0.00           O  
ATOM    595  CB  ALA A  38     202.453 123.803  -3.821  1.00  0.00           C  
ATOM    596  H   ALA A  38     200.426 122.797  -4.993  1.00  0.00           H  
ATOM    597  HA  ALA A  38     203.083 121.851  -4.416  1.00  0.00           H  
ATOM    598 1HB  ALA A  38     203.337 123.988  -3.210  1.00  0.00           H  
ATOM    599 2HB  ALA A  38     202.603 124.223  -4.816  1.00  0.00           H  
ATOM    600 3HB  ALA A  38     201.587 124.273  -3.355  1.00  0.00           H  
ATOM    601  N   LYS A  39     200.883 121.743  -1.987  1.00  0.00           N  
ATOM    602  CA  LYS A  39     200.621 121.173  -0.671  1.00  0.00           C  
ATOM    603  C   LYS A  39     200.809 119.662  -0.677  1.00  0.00           C  
ATOM    604  O   LYS A  39     201.422 119.100   0.230  1.00  0.00           O  
ATOM    605  CB  LYS A  39     199.206 121.523  -0.208  1.00  0.00           C  
ATOM    606  CG  LYS A  39     198.836 120.965   1.161  1.00  0.00           C  
ATOM    607  CD  LYS A  39     197.465 121.453   1.604  1.00  0.00           C  
ATOM    608  CE  LYS A  39     197.045 120.807   2.916  1.00  0.00           C  
ATOM    609  NZ  LYS A  39     195.760 121.362   3.423  1.00  0.00           N  
ATOM    610  H   LYS A  39     200.131 122.194  -2.489  1.00  0.00           H  
ATOM    611  HA  LYS A  39     201.335 121.593   0.035  1.00  0.00           H  
ATOM    612 1HB  LYS A  39     199.094 122.607  -0.167  1.00  0.00           H  
ATOM    613 2HB  LYS A  39     198.482 121.146  -0.930  1.00  0.00           H  
ATOM    614 1HG  LYS A  39     198.829 119.874   1.119  1.00  0.00           H  
ATOM    615 2HG  LYS A  39     199.579 121.277   1.894  1.00  0.00           H  
ATOM    616 1HD  LYS A  39     197.489 122.536   1.733  1.00  0.00           H  
ATOM    617 2HD  LYS A  39     196.727 121.211   0.839  1.00  0.00           H  
ATOM    618 1HE  LYS A  39     196.932 119.733   2.772  1.00  0.00           H  
ATOM    619 2HE  LYS A  39     197.818 120.970   3.666  1.00  0.00           H  
ATOM    620 1HZ  LYS A  39     195.518 120.909   4.293  1.00  0.00           H  
ATOM    621 2HZ  LYS A  39     195.860 122.355   3.578  1.00  0.00           H  
ATOM    622 3HZ  LYS A  39     195.031 121.199   2.744  1.00  0.00           H  
ATOM    623  N   GLU A  40     200.278 119.008  -1.705  1.00  0.00           N  
ATOM    624  CA  GLU A  40     200.436 117.568  -1.859  1.00  0.00           C  
ATOM    625  C   GLU A  40     201.888 117.197  -2.134  1.00  0.00           C  
ATOM    626  O   GLU A  40     202.376 116.171  -1.661  1.00  0.00           O  
ATOM    627  CB  GLU A  40     199.545 117.053  -2.992  1.00  0.00           C  
ATOM    628  CG  GLU A  40     198.055 117.087  -2.685  1.00  0.00           C  
ATOM    629  CD  GLU A  40     197.206 116.696  -3.862  1.00  0.00           C  
ATOM    630  OE1 GLU A  40     197.750 116.228  -4.834  1.00  0.00           O  
ATOM    631  OE2 GLU A  40     196.011 116.865  -3.790  1.00  0.00           O  
ATOM    632  H   GLU A  40     199.754 119.523  -2.398  1.00  0.00           H  
ATOM    633  HA  GLU A  40     200.142 117.085  -0.927  1.00  0.00           H  
ATOM    634 1HB  GLU A  40     199.715 117.650  -3.889  1.00  0.00           H  
ATOM    635 2HB  GLU A  40     199.815 116.023  -3.228  1.00  0.00           H  
ATOM    636 1HG  GLU A  40     197.849 116.406  -1.860  1.00  0.00           H  
ATOM    637 2HG  GLU A  40     197.784 118.093  -2.366  1.00  0.00           H  
ATOM    638  N   SER A  41     202.573 118.038  -2.902  1.00  0.00           N  
ATOM    639  CA  SER A  41     203.975 117.810  -3.226  1.00  0.00           C  
ATOM    640  C   SER A  41     204.858 117.955  -1.993  1.00  0.00           C  
ATOM    641  O   SER A  41     205.761 117.150  -1.766  1.00  0.00           O  
ATOM    642  CB  SER A  41     204.426 118.780  -4.300  1.00  0.00           C  
ATOM    643  OG  SER A  41     205.767 118.559  -4.645  1.00  0.00           O  
ATOM    644  H   SER A  41     202.109 118.859  -3.268  1.00  0.00           H  
ATOM    645  HA  SER A  41     204.076 116.786  -3.589  1.00  0.00           H  
ATOM    646 1HB  SER A  41     203.798 118.665  -5.182  1.00  0.00           H  
ATOM    647 2HB  SER A  41     204.304 119.801  -3.943  1.00  0.00           H  
ATOM    648  HG  SER A  41     206.057 119.353  -5.101  1.00  0.00           H  
ATOM    649  N   GLY A  42     204.592 118.989  -1.201  1.00  0.00           N  
ATOM    650  CA  GLY A  42     205.464 119.343  -0.087  1.00  0.00           C  
ATOM    651  C   GLY A  42     206.373 120.509  -0.450  1.00  0.00           C  
ATOM    652  O   GLY A  42     207.362 120.773   0.233  1.00  0.00           O  
ATOM    653  H   GLY A  42     203.765 119.542  -1.373  1.00  0.00           H  
ATOM    654 1HA  GLY A  42     204.857 119.606   0.780  1.00  0.00           H  
ATOM    655 2HA  GLY A  42     206.067 118.480   0.191  1.00  0.00           H  
ATOM    656  N   ASP A  43     206.031 121.207  -1.529  1.00  0.00           N  
ATOM    657  CA  ASP A  43     206.854 122.304  -2.023  1.00  0.00           C  
ATOM    658  C   ASP A  43     206.578 123.590  -1.255  1.00  0.00           C  
ATOM    659  O   ASP A  43     205.831 124.452  -1.716  1.00  0.00           O  
ATOM    660  CB  ASP A  43     206.604 122.531  -3.516  1.00  0.00           C  
ATOM    661  CG  ASP A  43     207.246 121.465  -4.394  1.00  0.00           C  
ATOM    662  OD1 ASP A  43     208.393 121.154  -4.175  1.00  0.00           O  
ATOM    663  OD2 ASP A  43     206.584 120.972  -5.275  1.00  0.00           O  
ATOM    664  H   ASP A  43     205.180 120.970  -2.016  1.00  0.00           H  
ATOM    665  HA  ASP A  43     207.903 122.047  -1.872  1.00  0.00           H  
ATOM    666 1HB  ASP A  43     205.530 122.541  -3.709  1.00  0.00           H  
ATOM    667 2HB  ASP A  43     206.997 123.506  -3.807  1.00  0.00           H  
ATOM    668  N   ASN A  44     207.189 123.712  -0.080  1.00  0.00           N  
ATOM    669  CA  ASN A  44     206.980 124.878   0.771  1.00  0.00           C  
ATOM    670  C   ASN A  44     207.412 126.159   0.066  1.00  0.00           C  
ATOM    671  O   ASN A  44     206.814 127.217   0.258  1.00  0.00           O  
ATOM    672  CB  ASN A  44     207.720 124.718   2.087  1.00  0.00           C  
ATOM    673  CG  ASN A  44     207.072 123.710   2.994  1.00  0.00           C  
ATOM    674  OD1 ASN A  44     205.886 123.391   2.842  1.00  0.00           O  
ATOM    675  ND2 ASN A  44     207.826 123.202   3.936  1.00  0.00           N  
ATOM    676  H   ASN A  44     207.809 122.980   0.232  1.00  0.00           H  
ATOM    677  HA  ASN A  44     205.916 124.958   0.985  1.00  0.00           H  
ATOM    678 1HB  ASN A  44     208.747 124.405   1.891  1.00  0.00           H  
ATOM    679 2HB  ASN A  44     207.763 125.678   2.600  1.00  0.00           H  
ATOM    680 1HD2 ASN A  44     207.448 122.526   4.569  1.00  0.00           H  
ATOM    681 2HD2 ASN A  44     208.779 123.489   4.022  1.00  0.00           H  
ATOM    682  N   ASP A  45     208.454 126.054  -0.752  1.00  0.00           N  
ATOM    683  CA  ASP A  45     208.958 127.201  -1.501  1.00  0.00           C  
ATOM    684  C   ASP A  45     207.927 127.695  -2.509  1.00  0.00           C  
ATOM    685  O   ASP A  45     207.788 128.898  -2.729  1.00  0.00           O  
ATOM    686  CB  ASP A  45     210.257 126.840  -2.225  1.00  0.00           C  
ATOM    687  CG  ASP A  45     211.435 126.664  -1.278  1.00  0.00           C  
ATOM    688  OD1 ASP A  45     211.333 127.085  -0.149  1.00  0.00           O  
ATOM    689  OD2 ASP A  45     212.426 126.110  -1.690  1.00  0.00           O  
ATOM    690  H   ASP A  45     208.910 125.161  -0.858  1.00  0.00           H  
ATOM    691  HA  ASP A  45     209.150 128.014  -0.801  1.00  0.00           H  
ATOM    692 1HB  ASP A  45     210.118 125.914  -2.784  1.00  0.00           H  
ATOM    693 2HB  ASP A  45     210.502 127.622  -2.945  1.00  0.00           H  
ATOM    694  N   VAL A  46     207.206 126.759  -3.118  1.00  0.00           N  
ATOM    695  CA  VAL A  46     206.165 127.098  -4.080  1.00  0.00           C  
ATOM    696  C   VAL A  46     204.945 127.690  -3.384  1.00  0.00           C  
ATOM    697  O   VAL A  46     204.342 128.646  -3.872  1.00  0.00           O  
ATOM    698  CB  VAL A  46     205.744 125.849  -4.876  1.00  0.00           C  
ATOM    699  CG1 VAL A  46     204.530 126.153  -5.742  1.00  0.00           C  
ATOM    700  CG2 VAL A  46     206.906 125.362  -5.728  1.00  0.00           C  
ATOM    701  H   VAL A  46     207.385 125.787  -2.910  1.00  0.00           H  
ATOM    702  HA  VAL A  46     206.556 127.857  -4.760  1.00  0.00           H  
ATOM    703  HB  VAL A  46     205.451 125.065  -4.177  1.00  0.00           H  
ATOM    704 1HG1 VAL A  46     204.246 125.258  -6.297  1.00  0.00           H  
ATOM    705 2HG1 VAL A  46     203.700 126.465  -5.109  1.00  0.00           H  
ATOM    706 3HG1 VAL A  46     204.774 126.952  -6.443  1.00  0.00           H  
ATOM    707 1HG2 VAL A  46     206.602 124.478  -6.287  1.00  0.00           H  
ATOM    708 2HG2 VAL A  46     207.202 126.148  -6.423  1.00  0.00           H  
ATOM    709 3HG2 VAL A  46     207.749 125.111  -5.084  1.00  0.00           H  
ATOM    710  N   LEU A  47     204.584 127.113  -2.243  1.00  0.00           N  
ATOM    711  CA  LEU A  47     203.454 127.599  -1.463  1.00  0.00           C  
ATOM    712  C   LEU A  47     203.633 129.064  -1.087  1.00  0.00           C  
ATOM    713  O   LEU A  47     202.675 129.838  -1.089  1.00  0.00           O  
ATOM    714  CB  LEU A  47     203.282 126.755  -0.194  1.00  0.00           C  
ATOM    715  CG  LEU A  47     202.749 125.333  -0.408  1.00  0.00           C  
ATOM    716  CD1 LEU A  47     202.856 124.549   0.893  1.00  0.00           C  
ATOM    717  CD2 LEU A  47     201.309 125.397  -0.891  1.00  0.00           C  
ATOM    718  H   LEU A  47     205.108 126.316  -1.907  1.00  0.00           H  
ATOM    719  HA  LEU A  47     202.553 127.523  -2.074  1.00  0.00           H  
ATOM    720 1HB  LEU A  47     204.248 126.676   0.302  1.00  0.00           H  
ATOM    721 2HB  LEU A  47     202.594 127.270   0.476  1.00  0.00           H  
ATOM    722  HG  LEU A  47     203.360 124.824  -1.155  1.00  0.00           H  
ATOM    723 1HD1 LEU A  47     202.479 123.539   0.741  1.00  0.00           H  
ATOM    724 2HD1 LEU A  47     203.900 124.502   1.205  1.00  0.00           H  
ATOM    725 3HD1 LEU A  47     202.268 125.044   1.665  1.00  0.00           H  
ATOM    726 1HD2 LEU A  47     200.929 124.387  -1.044  1.00  0.00           H  
ATOM    727 2HD2 LEU A  47     200.697 125.905  -0.145  1.00  0.00           H  
ATOM    728 3HD2 LEU A  47     201.263 125.948  -1.831  1.00  0.00           H  
ATOM    729  N   ARG A  48     204.865 129.438  -0.761  1.00  0.00           N  
ATOM    730  CA  ARG A  48     205.204 130.838  -0.529  1.00  0.00           C  
ATOM    731  C   ARG A  48     204.890 131.690  -1.751  1.00  0.00           C  
ATOM    732  O   ARG A  48     204.326 132.777  -1.633  1.00  0.00           O  
ATOM    733  CB  ARG A  48     206.678 130.981  -0.180  1.00  0.00           C  
ATOM    734  CG  ARG A  48     207.122 132.396   0.150  1.00  0.00           C  
ATOM    735  CD  ARG A  48     208.546 132.441   0.570  1.00  0.00           C  
ATOM    736  NE  ARG A  48     208.763 131.749   1.830  1.00  0.00           N  
ATOM    737  CZ  ARG A  48     209.964 131.331   2.277  1.00  0.00           C  
ATOM    738  NH1 ARG A  48     211.043 131.544   1.557  1.00  0.00           N  
ATOM    739  NH2 ARG A  48     210.056 130.709   3.440  1.00  0.00           N  
ATOM    740  H   ARG A  48     205.586 128.738  -0.671  1.00  0.00           H  
ATOM    741  HA  ARG A  48     204.597 131.208   0.298  1.00  0.00           H  
ATOM    742 1HB  ARG A  48     206.910 130.354   0.679  1.00  0.00           H  
ATOM    743 2HB  ARG A  48     207.285 130.631  -1.015  1.00  0.00           H  
ATOM    744 1HG  ARG A  48     207.003 133.030  -0.729  1.00  0.00           H  
ATOM    745 2HG  ARG A  48     206.513 132.789   0.966  1.00  0.00           H  
ATOM    746 1HD  ARG A  48     209.164 131.966  -0.191  1.00  0.00           H  
ATOM    747 2HD  ARG A  48     208.857 133.478   0.693  1.00  0.00           H  
ATOM    748  HE  ARG A  48     207.956 131.568   2.412  1.00  0.00           H  
ATOM    749 1HH1 ARG A  48     210.973 132.020   0.669  1.00  0.00           H  
ATOM    750 2HH1 ARG A  48     211.942 131.231   1.892  1.00  0.00           H  
ATOM    751 1HH2 ARG A  48     209.226 130.546   3.993  1.00  0.00           H  
ATOM    752 2HH2 ARG A  48     210.955 130.397   3.774  1.00  0.00           H  
ATOM    753  N   LYS A  49     205.261 131.192  -2.926  1.00  0.00           N  
ATOM    754  CA  LYS A  49     204.936 131.861  -4.179  1.00  0.00           C  
ATOM    755  C   LYS A  49     203.429 131.937  -4.389  1.00  0.00           C  
ATOM    756  O   LYS A  49     202.907 132.955  -4.841  1.00  0.00           O  
ATOM    757  CB  LYS A  49     205.595 131.139  -5.357  1.00  0.00           C  
ATOM    758  CG  LYS A  49     205.398 131.825  -6.703  1.00  0.00           C  
ATOM    759  CD  LYS A  49     206.130 131.084  -7.811  1.00  0.00           C  
ATOM    760  CE  LYS A  49     205.922 131.757  -9.160  1.00  0.00           C  
ATOM    761  NZ  LYS A  49     206.653 131.057 -10.250  1.00  0.00           N  
ATOM    762  H   LYS A  49     205.781 130.326  -2.950  1.00  0.00           H  
ATOM    763  HA  LYS A  49     205.316 132.880  -4.135  1.00  0.00           H  
ATOM    764 1HB  LYS A  49     206.667 131.055  -5.178  1.00  0.00           H  
ATOM    765 2HB  LYS A  49     205.194 130.129  -5.435  1.00  0.00           H  
ATOM    766 1HG  LYS A  49     204.335 131.860  -6.942  1.00  0.00           H  
ATOM    767 2HG  LYS A  49     205.774 132.846  -6.649  1.00  0.00           H  
ATOM    768 1HD  LYS A  49     207.198 131.057  -7.588  1.00  0.00           H  
ATOM    769 2HD  LYS A  49     205.764 130.059  -7.868  1.00  0.00           H  
ATOM    770 1HE  LYS A  49     204.860 131.770  -9.400  1.00  0.00           H  
ATOM    771 2HE  LYS A  49     206.273 132.788  -9.109  1.00  0.00           H  
ATOM    772 1HZ  LYS A  49     206.489 131.534 -11.126  1.00  0.00           H  
ATOM    773 2HZ  LYS A  49     207.643 131.055 -10.048  1.00  0.00           H  
ATOM    774 3HZ  LYS A  49     206.322 130.105 -10.320  1.00  0.00           H  
ATOM    775  N   VAL A  50     202.735 130.853  -4.055  1.00  0.00           N  
ATOM    776  CA  VAL A  50     201.285 130.799  -4.198  1.00  0.00           C  
ATOM    777  C   VAL A  50     200.606 131.829  -3.305  1.00  0.00           C  
ATOM    778  O   VAL A  50     199.679 132.517  -3.729  1.00  0.00           O  
ATOM    779  CB  VAL A  50     200.767 129.393  -3.843  1.00  0.00           C  
ATOM    780  CG1 VAL A  50     199.246 129.384  -3.790  1.00  0.00           C  
ATOM    781  CG2 VAL A  50     201.277 128.381  -4.857  1.00  0.00           C  
ATOM    782  H   VAL A  50     203.223 130.047  -3.696  1.00  0.00           H  
ATOM    783  HA  VAL A  50     201.029 131.037  -5.231  1.00  0.00           H  
ATOM    784  HB  VAL A  50     201.125 129.123  -2.849  1.00  0.00           H  
ATOM    785 1HG1 VAL A  50     198.896 128.382  -3.537  1.00  0.00           H  
ATOM    786 2HG1 VAL A  50     198.904 130.088  -3.032  1.00  0.00           H  
ATOM    787 3HG1 VAL A  50     198.846 129.673  -4.761  1.00  0.00           H  
ATOM    788 1HG2 VAL A  50     200.906 127.389  -4.600  1.00  0.00           H  
ATOM    789 2HG2 VAL A  50     200.924 128.654  -5.852  1.00  0.00           H  
ATOM    790 3HG2 VAL A  50     202.367 128.374  -4.849  1.00  0.00           H  
ATOM    791  N   ALA A  51     201.071 131.927  -2.063  1.00  0.00           N  
ATOM    792  CA  ALA A  51     200.492 132.854  -1.101  1.00  0.00           C  
ATOM    793  C   ALA A  51     200.570 134.291  -1.600  1.00  0.00           C  
ATOM    794  O   ALA A  51     199.628 135.067  -1.436  1.00  0.00           O  
ATOM    795  CB  ALA A  51     201.189 132.724   0.246  1.00  0.00           C  
ATOM    796  H   ALA A  51     201.849 131.348  -1.782  1.00  0.00           H  
ATOM    797  HA  ALA A  51     199.437 132.605  -0.972  1.00  0.00           H  
ATOM    798 1HB  ALA A  51     200.743 133.423   0.955  1.00  0.00           H  
ATOM    799 2HB  ALA A  51     201.074 131.706   0.619  1.00  0.00           H  
ATOM    800 3HB  ALA A  51     202.248 132.950   0.130  1.00  0.00           H  
ATOM    801  N   GLU A  52     201.695 134.639  -2.211  1.00  0.00           N  
ATOM    802  CA  GLU A  52     201.897 135.982  -2.742  1.00  0.00           C  
ATOM    803  C   GLU A  52     200.972 136.251  -3.924  1.00  0.00           C  
ATOM    804  O   GLU A  52     200.361 137.315  -4.014  1.00  0.00           O  
ATOM    805  CB  GLU A  52     203.354 136.173  -3.170  1.00  0.00           C  
ATOM    806  CG  GLU A  52     203.651 137.526  -3.801  1.00  0.00           C  
ATOM    807  CD  GLU A  52     203.459 138.672  -2.848  1.00  0.00           C  
ATOM    808  OE1 GLU A  52     203.564 138.459  -1.664  1.00  0.00           O  
ATOM    809  OE2 GLU A  52     203.209 139.762  -3.304  1.00  0.00           O  
ATOM    810  H   GLU A  52     202.433 133.954  -2.311  1.00  0.00           H  
ATOM    811  HA  GLU A  52     201.655 136.701  -1.962  1.00  0.00           H  
ATOM    812 1HB  GLU A  52     204.005 136.058  -2.303  1.00  0.00           H  
ATOM    813 2HB  GLU A  52     203.627 135.401  -3.889  1.00  0.00           H  
ATOM    814 1HG  GLU A  52     204.682 137.531  -4.155  1.00  0.00           H  
ATOM    815 2HG  GLU A  52     203.000 137.663  -4.664  1.00  0.00           H  
ATOM    816  N   GLN A  53     200.873 135.281  -4.824  1.00  0.00           N  
ATOM    817  CA  GLN A  53     200.017 135.407  -5.998  1.00  0.00           C  
ATOM    818  C   GLN A  53     198.548 135.484  -5.601  1.00  0.00           C  
ATOM    819  O   GLN A  53     197.773 136.233  -6.197  1.00  0.00           O  
ATOM    820  CB  GLN A  53     200.240 134.233  -6.954  1.00  0.00           C  
ATOM    821  CG  GLN A  53     199.577 134.401  -8.311  1.00  0.00           C  
ATOM    822  CD  GLN A  53     200.230 135.488  -9.143  1.00  0.00           C  
ATOM    823  OE1 GLN A  53     201.444 135.476  -9.363  1.00  0.00           O  
ATOM    824  NE2 GLN A  53     199.426 136.436  -9.610  1.00  0.00           N  
ATOM    825  H   GLN A  53     201.405 134.432  -4.694  1.00  0.00           H  
ATOM    826  HA  GLN A  53     200.270 136.334  -6.512  1.00  0.00           H  
ATOM    827 1HB  GLN A  53     201.308 134.093  -7.116  1.00  0.00           H  
ATOM    828 2HB  GLN A  53     199.855 133.319  -6.503  1.00  0.00           H  
ATOM    829 1HG  GLN A  53     199.651 133.461  -8.858  1.00  0.00           H  
ATOM    830 2HG  GLN A  53     198.531 134.666  -8.162  1.00  0.00           H  
ATOM    831 1HE2 GLN A  53     199.800 137.180 -10.167  1.00  0.00           H  
ATOM    832 2HE2 GLN A  53     198.447 136.408  -9.409  1.00  0.00           H  
ATOM    833  N   ALA A  54     198.172 134.708  -4.592  1.00  0.00           N  
ATOM    834  CA  ALA A  54     196.794 134.689  -4.113  1.00  0.00           C  
ATOM    835  C   ALA A  54     196.382 136.052  -3.571  1.00  0.00           C  
ATOM    836  O   ALA A  54     195.260 136.506  -3.795  1.00  0.00           O  
ATOM    837  CB  ALA A  54     196.620 133.620  -3.042  1.00  0.00           C  
ATOM    838  H   ALA A  54     198.856 134.114  -4.145  1.00  0.00           H  
ATOM    839  HA  ALA A  54     196.139 134.454  -4.950  1.00  0.00           H  
ATOM    840 1HB  ALA A  54     195.587 133.620  -2.695  1.00  0.00           H  
ATOM    841 2HB  ALA A  54     196.863 132.644  -3.462  1.00  0.00           H  
ATOM    842 3HB  ALA A  54     197.284 133.832  -2.207  1.00  0.00           H  
ATOM    843  N   LEU A  55     197.297 136.704  -2.860  1.00  0.00           N  
ATOM    844  CA  LEU A  55     197.034 138.023  -2.298  1.00  0.00           C  
ATOM    845  C   LEU A  55     196.914 139.074  -3.392  1.00  0.00           C  
ATOM    846  O   LEU A  55     196.099 139.994  -3.297  1.00  0.00           O  
ATOM    847  CB  LEU A  55     198.151 138.417  -1.323  1.00  0.00           C  
ATOM    848  CG  LEU A  55     198.204 137.617  -0.015  1.00  0.00           C  
ATOM    849  CD1 LEU A  55     199.464 137.988   0.756  1.00  0.00           C  
ATOM    850  CD2 LEU A  55     196.957 137.903   0.807  1.00  0.00           C  
ATOM    851  H   LEU A  55     198.197 136.274  -2.705  1.00  0.00           H  
ATOM    852  HA  LEU A  55     196.083 137.989  -1.766  1.00  0.00           H  
ATOM    853 1HB  LEU A  55     199.109 138.294  -1.826  1.00  0.00           H  
ATOM    854 2HB  LEU A  55     198.031 139.468  -1.064  1.00  0.00           H  
ATOM    855  HG  LEU A  55     198.254 136.552  -0.241  1.00  0.00           H  
ATOM    856 1HD1 LEU A  55     199.502 137.419   1.686  1.00  0.00           H  
ATOM    857 2HD1 LEU A  55     200.342 137.755   0.153  1.00  0.00           H  
ATOM    858 3HD1 LEU A  55     199.451 139.054   0.983  1.00  0.00           H  
ATOM    859 1HD2 LEU A  55     196.994 137.334   1.736  1.00  0.00           H  
ATOM    860 2HD2 LEU A  55     196.908 138.968   1.035  1.00  0.00           H  
ATOM    861 3HD2 LEU A  55     196.072 137.612   0.239  1.00  0.00           H  
ATOM    862  N   ARG A  56     197.728 138.936  -4.432  1.00  0.00           N  
ATOM    863  CA  ARG A  56     197.655 139.821  -5.588  1.00  0.00           C  
ATOM    864  C   ARG A  56     196.307 139.711  -6.284  1.00  0.00           C  
ATOM    865  O   ARG A  56     195.761 140.706  -6.763  1.00  0.00           O  
ATOM    866  CB  ARG A  56     198.763 139.498  -6.579  1.00  0.00           C  
ATOM    867  CG  ARG A  56     200.164 139.869  -6.119  1.00  0.00           C  
ATOM    868  CD  ARG A  56     201.194 139.455  -7.106  1.00  0.00           C  
ATOM    869  NE  ARG A  56     202.542 139.649  -6.595  1.00  0.00           N  
ATOM    870  CZ  ARG A  56     203.664 139.505  -7.325  1.00  0.00           C  
ATOM    871  NH1 ARG A  56     203.585 139.168  -8.593  1.00  0.00           N  
ATOM    872  NH2 ARG A  56     204.846 139.704  -6.768  1.00  0.00           N  
ATOM    873  H   ARG A  56     198.416 138.194  -4.423  1.00  0.00           H  
ATOM    874  HA  ARG A  56     197.766 140.850  -5.241  1.00  0.00           H  
ATOM    875 1HB  ARG A  56     198.759 138.430  -6.794  1.00  0.00           H  
ATOM    876 2HB  ARG A  56     198.575 140.020  -7.518  1.00  0.00           H  
ATOM    877 1HG  ARG A  56     200.228 140.950  -5.988  1.00  0.00           H  
ATOM    878 2HG  ARG A  56     200.378 139.375  -5.171  1.00  0.00           H  
ATOM    879 1HD  ARG A  56     201.068 138.400  -7.342  1.00  0.00           H  
ATOM    880 2HD  ARG A  56     201.086 140.046  -8.014  1.00  0.00           H  
ATOM    881  HE  ARG A  56     202.643 139.909  -5.623  1.00  0.00           H  
ATOM    882 1HH1 ARG A  56     202.682 139.016  -9.020  1.00  0.00           H  
ATOM    883 2HH1 ARG A  56     204.426 139.059  -9.141  1.00  0.00           H  
ATOM    884 1HH2 ARG A  56     204.907 139.963  -5.792  1.00  0.00           H  
ATOM    885 2HH2 ARG A  56     205.687 139.596  -7.315  1.00  0.00           H  
ATOM    886  N   ILE A  57     195.772 138.496  -6.337  1.00  0.00           N  
ATOM    887  CA  ILE A  57     194.433 138.269  -6.872  1.00  0.00           C  
ATOM    888  C   ILE A  57     193.378 138.976  -6.030  1.00  0.00           C  
ATOM    889  O   ILE A  57     192.462 139.602  -6.563  1.00  0.00           O  
ATOM    890  CB  ILE A  57     194.114 136.765  -6.938  1.00  0.00           C  
ATOM    891  CG1 ILE A  57     195.007 136.075  -7.972  1.00  0.00           C  
ATOM    892  CG2 ILE A  57     192.646 136.546  -7.267  1.00  0.00           C  
ATOM    893  CD1 ILE A  57     195.002 134.566  -7.875  1.00  0.00           C  
ATOM    894  H   ILE A  57     196.306 137.708  -6.000  1.00  0.00           H  
ATOM    895  HA  ILE A  57     194.387 138.689  -7.878  1.00  0.00           H  
ATOM    896  HB  ILE A  57     194.334 136.304  -5.975  1.00  0.00           H  
ATOM    897 1HG1 ILE A  57     194.684 136.353  -8.975  1.00  0.00           H  
ATOM    898 2HG1 ILE A  57     196.035 136.419  -7.853  1.00  0.00           H  
ATOM    899 1HG2 ILE A  57     192.438 135.477  -7.309  1.00  0.00           H  
ATOM    900 2HG2 ILE A  57     192.028 137.004  -6.496  1.00  0.00           H  
ATOM    901 3HG2 ILE A  57     192.418 136.999  -8.231  1.00  0.00           H  
ATOM    902 1HD1 ILE A  57     195.657 134.150  -8.639  1.00  0.00           H  
ATOM    903 2HD1 ILE A  57     195.356 134.264  -6.889  1.00  0.00           H  
ATOM    904 3HD1 ILE A  57     193.989 134.196  -8.026  1.00  0.00           H  
ATOM    905  N   ALA A  58     193.513 138.870  -4.713  1.00  0.00           N  
ATOM    906  CA  ALA A  58     192.587 139.522  -3.793  1.00  0.00           C  
ATOM    907  C   ALA A  58     192.553 141.027  -4.023  1.00  0.00           C  
ATOM    908  O   ALA A  58     191.490 141.648  -3.980  1.00  0.00           O  
ATOM    909  CB  ALA A  58     192.967 139.218  -2.352  1.00  0.00           C  
ATOM    910  H   ALA A  58     194.274 138.324  -4.336  1.00  0.00           H  
ATOM    911  HA  ALA A  58     191.585 139.137  -3.979  1.00  0.00           H  
ATOM    912 1HB  ALA A  58     192.267 139.713  -1.678  1.00  0.00           H  
ATOM    913 2HB  ALA A  58     192.930 138.141  -2.187  1.00  0.00           H  
ATOM    914 3HB  ALA A  58     193.976 139.580  -2.157  1.00  0.00           H  
ATOM    915  N   LYS A  59     193.721 141.612  -4.264  1.00  0.00           N  
ATOM    916  CA  LYS A  59     193.824 143.042  -4.523  1.00  0.00           C  
ATOM    917  C   LYS A  59     193.079 143.426  -5.796  1.00  0.00           C  
ATOM    918  O   LYS A  59     192.398 144.451  -5.842  1.00  0.00           O  
ATOM    919  CB  LYS A  59     195.291 143.464  -4.623  1.00  0.00           C  
ATOM    920  CG  LYS A  59     196.038 143.463  -3.296  1.00  0.00           C  
ATOM    921  CD  LYS A  59     197.484 143.896  -3.476  1.00  0.00           C  
ATOM    922  CE  LYS A  59     198.225 143.920  -2.147  1.00  0.00           C  
ATOM    923  NZ  LYS A  59     199.643 144.345  -2.308  1.00  0.00           N  
ATOM    924  H   LYS A  59     194.560 141.049  -4.269  1.00  0.00           H  
ATOM    925  HA  LYS A  59     193.361 143.579  -3.694  1.00  0.00           H  
ATOM    926 1HB  LYS A  59     195.816 142.794  -5.304  1.00  0.00           H  
ATOM    927 2HB  LYS A  59     195.352 144.470  -5.041  1.00  0.00           H  
ATOM    928 1HG  LYS A  59     195.547 144.145  -2.601  1.00  0.00           H  
ATOM    929 2HG  LYS A  59     196.018 142.461  -2.869  1.00  0.00           H  
ATOM    930 1HD  LYS A  59     197.990 143.206  -4.153  1.00  0.00           H  
ATOM    931 2HD  LYS A  59     197.514 144.894  -3.915  1.00  0.00           H  
ATOM    932 1HE  LYS A  59     197.728 144.607  -1.465  1.00  0.00           H  
ATOM    933 2HE  LYS A  59     198.208 142.925  -1.703  1.00  0.00           H  
ATOM    934 1HZ  LYS A  59     200.098 144.347  -1.407  1.00  0.00           H  
ATOM    935 2HZ  LYS A  59     200.121 143.703  -2.925  1.00  0.00           H  
ATOM    936 3HZ  LYS A  59     199.673 145.275  -2.702  1.00  0.00           H  
ATOM    937  N   GLU A  60     193.212 142.600  -6.826  1.00  0.00           N  
ATOM    938  CA  GLU A  60     192.528 142.835  -8.092  1.00  0.00           C  
ATOM    939  C   GLU A  60     191.019 142.696  -7.936  1.00  0.00           C  
ATOM    940  O   GLU A  60     190.250 143.424  -8.564  1.00  0.00           O  
ATOM    941  CB  GLU A  60     193.033 141.862  -9.160  1.00  0.00           C  
ATOM    942  CG  GLU A  60     194.460 142.119  -9.621  1.00  0.00           C  
ATOM    943  CD  GLU A  60     194.646 143.490 -10.210  1.00  0.00           C  
ATOM    944  OE1 GLU A  60     193.871 143.862 -11.059  1.00  0.00           O  
ATOM    945  OE2 GLU A  60     195.565 144.167  -9.811  1.00  0.00           O  
ATOM    946  H   GLU A  60     193.804 141.786  -6.732  1.00  0.00           H  
ATOM    947  HA  GLU A  60     192.734 143.858  -8.411  1.00  0.00           H  
ATOM    948 1HB  GLU A  60     192.984 140.843  -8.775  1.00  0.00           H  
ATOM    949 2HB  GLU A  60     192.384 141.913 -10.034  1.00  0.00           H  
ATOM    950 1HG  GLU A  60     195.131 142.009  -8.770  1.00  0.00           H  
ATOM    951 2HG  GLU A  60     194.732 141.371 -10.363  1.00  0.00           H  
ATOM    952  N   ALA A  61     190.600 141.755  -7.096  1.00  0.00           N  
ATOM    953  CA  ALA A  61     189.188 141.586  -6.779  1.00  0.00           C  
ATOM    954  C   ALA A  61     188.622 142.828  -6.104  1.00  0.00           C  
ATOM    955  O   ALA A  61     187.492 143.235  -6.379  1.00  0.00           O  
ATOM    956  CB  ALA A  61     188.986 140.366  -5.892  1.00  0.00           C  
ATOM    957  H   ALA A  61     191.278 141.142  -6.666  1.00  0.00           H  
ATOM    958  HA  ALA A  61     188.639 141.435  -7.710  1.00  0.00           H  
ATOM    959 1HB  ALA A  61     187.926 140.253  -5.664  1.00  0.00           H  
ATOM    960 2HB  ALA A  61     189.341 139.477  -6.411  1.00  0.00           H  
ATOM    961 3HB  ALA A  61     189.545 140.493  -4.966  1.00  0.00           H  
ATOM    962  N   GLU A  62     189.411 143.429  -5.221  1.00  0.00           N  
ATOM    963  CA  GLU A  62     189.010 144.656  -4.544  1.00  0.00           C  
ATOM    964  C   GLU A  62     188.870 145.808  -5.529  1.00  0.00           C  
ATOM    965  O   GLU A  62     187.965 146.636  -5.408  1.00  0.00           O  
ATOM    966  CB  GLU A  62     190.025 145.021  -3.458  1.00  0.00           C  
ATOM    967  CG  GLU A  62     189.963 144.142  -2.218  1.00  0.00           C  
ATOM    968  CD  GLU A  62     191.019 144.484  -1.204  1.00  0.00           C  
ATOM    969  OE1 GLU A  62     192.151 144.658  -1.589  1.00  0.00           O  
ATOM    970  OE2 GLU A  62     190.695 144.571  -0.044  1.00  0.00           O  
ATOM    971  H   GLU A  62     190.313 143.024  -5.014  1.00  0.00           H  
ATOM    972  HA  GLU A  62     188.036 144.494  -4.083  1.00  0.00           H  
ATOM    973 1HB  GLU A  62     191.034 144.953  -3.866  1.00  0.00           H  
ATOM    974 2HB  GLU A  62     189.868 146.054  -3.145  1.00  0.00           H  
ATOM    975 1HG  GLU A  62     188.982 144.253  -1.755  1.00  0.00           H  
ATOM    976 2HG  GLU A  62     190.077 143.101  -2.517  1.00  0.00           H  
ATOM    977  N   LYS A  63     189.769 145.858  -6.506  1.00  0.00           N  
ATOM    978  CA  LYS A  63     189.692 146.853  -7.569  1.00  0.00           C  
ATOM    979  C   LYS A  63     188.390 146.726  -8.351  1.00  0.00           C  
ATOM    980  O   LYS A  63     187.789 147.725  -8.745  1.00  0.00           O  
ATOM    981  CB  LYS A  63     190.886 146.721  -8.515  1.00  0.00           C  
ATOM    982  CG  LYS A  63     192.216 147.156  -7.914  1.00  0.00           C  
ATOM    983  CD  LYS A  63     193.358 146.964  -8.899  1.00  0.00           C  
ATOM    984  CE  LYS A  63     194.707 147.214  -8.241  1.00  0.00           C  
ATOM    985  NZ  LYS A  63     195.839 146.914  -9.159  1.00  0.00           N  
ATOM    986  H   LYS A  63     190.525 145.188  -6.513  1.00  0.00           H  
ATOM    987  HA  LYS A  63     189.709 147.844  -7.116  1.00  0.00           H  
ATOM    988 1HB  LYS A  63     190.987 145.683  -8.832  1.00  0.00           H  
ATOM    989 2HB  LYS A  63     190.711 147.320  -9.409  1.00  0.00           H  
ATOM    990 1HG  LYS A  63     192.162 148.208  -7.633  1.00  0.00           H  
ATOM    991 2HG  LYS A  63     192.419 146.571  -7.017  1.00  0.00           H  
ATOM    992 1HD  LYS A  63     193.337 145.946  -9.288  1.00  0.00           H  
ATOM    993 2HD  LYS A  63     193.239 147.656  -9.734  1.00  0.00           H  
ATOM    994 1HE  LYS A  63     194.774 148.256  -7.931  1.00  0.00           H  
ATOM    995 2HE  LYS A  63     194.801 146.588  -7.354  1.00  0.00           H  
ATOM    996 1HZ  LYS A  63     196.714 147.091  -8.686  1.00  0.00           H  
ATOM    997 2HZ  LYS A  63     195.799 145.943  -9.438  1.00  0.00           H  
ATOM    998 3HZ  LYS A  63     195.774 147.503  -9.978  1.00  0.00           H  
ATOM    999  N   GLN A  64     187.956 145.488  -8.571  1.00  0.00           N  
ATOM   1000  CA  GLN A  64     186.684 145.227  -9.234  1.00  0.00           C  
ATOM   1001  C   GLN A  64     185.514 145.425  -8.278  1.00  0.00           C  
ATOM   1002  O   GLN A  64     184.382 145.655  -8.706  1.00  0.00           O  
ATOM   1003  CB  GLN A  64     186.658 143.808  -9.805  1.00  0.00           C  
ATOM   1004  CG  GLN A  64     187.670 143.563 -10.913  1.00  0.00           C  
ATOM   1005  CD  GLN A  64     187.417 144.434 -12.129  1.00  0.00           C  
ATOM   1006  OE1 GLN A  64     186.290 144.519 -12.626  1.00  0.00           O  
ATOM   1007  NE2 GLN A  64     188.466 145.088 -12.616  1.00  0.00           N  
ATOM   1008  H   GLN A  64     188.523 144.708  -8.269  1.00  0.00           H  
ATOM   1009  HA  GLN A  64     186.568 145.941 -10.051  1.00  0.00           H  
ATOM   1010 1HB  GLN A  64     186.852 143.091  -9.008  1.00  0.00           H  
ATOM   1011 2HB  GLN A  64     185.666 143.593 -10.202  1.00  0.00           H  
ATOM   1012 1HG  GLN A  64     188.667 143.786 -10.534  1.00  0.00           H  
ATOM   1013 2HG  GLN A  64     187.611 142.520 -11.221  1.00  0.00           H  
ATOM   1014 1HE2 GLN A  64     188.360 145.677 -13.418  1.00  0.00           H  
ATOM   1015 2HE2 GLN A  64     189.362 144.991 -12.182  1.00  0.00           H  
ATOM   1016  N   GLY A  65     185.793 145.333  -6.982  1.00  0.00           N  
ATOM   1017  CA  GLY A  65     184.760 145.486  -5.963  1.00  0.00           C  
ATOM   1018  C   GLY A  65     184.232 144.131  -5.510  1.00  0.00           C  
ATOM   1019  O   GLY A  65     183.282 144.055  -4.732  1.00  0.00           O  
ATOM   1020  H   GLY A  65     186.745 145.155  -6.694  1.00  0.00           H  
ATOM   1021 1HA  GLY A  65     185.170 146.026  -5.108  1.00  0.00           H  
ATOM   1022 2HA  GLY A  65     183.943 146.085  -6.360  1.00  0.00           H  
ATOM   1023  N   ASN A  66     184.852 143.065  -6.001  1.00  0.00           N  
ATOM   1024  CA  ASN A  66     184.400 141.711  -5.704  1.00  0.00           C  
ATOM   1025  C   ASN A  66     185.009 141.200  -4.404  1.00  0.00           C  
ATOM   1026  O   ASN A  66     185.900 140.350  -4.419  1.00  0.00           O  
ATOM   1027  CB  ASN A  66     184.730 140.774  -6.853  1.00  0.00           C  
ATOM   1028  CG  ASN A  66     184.009 139.459  -6.749  1.00  0.00           C  
ATOM   1029  OD1 ASN A  66     183.706 138.988  -5.647  1.00  0.00           O  
ATOM   1030  ND2 ASN A  66     183.731 138.855  -7.877  1.00  0.00           N  
ATOM   1031  H   ASN A  66     185.658 143.195  -6.597  1.00  0.00           H  
ATOM   1032  HA  ASN A  66     183.317 141.727  -5.578  1.00  0.00           H  
ATOM   1033 1HB  ASN A  66     184.462 141.248  -7.798  1.00  0.00           H  
ATOM   1034 2HB  ASN A  66     185.803 140.587  -6.873  1.00  0.00           H  
ATOM   1035 1HD2 ASN A  66     183.253 137.976  -7.869  1.00  0.00           H  
ATOM   1036 2HD2 ASN A  66     183.996 139.273  -8.745  1.00  0.00           H  
ATOM   1037  N   VAL A  67     184.523 141.722  -3.284  1.00  0.00           N  
ATOM   1038  CA  VAL A  67     185.104 141.415  -1.981  1.00  0.00           C  
ATOM   1039  C   VAL A  67     184.929 139.943  -1.634  1.00  0.00           C  
ATOM   1040  O   VAL A  67     185.732 139.371  -0.897  1.00  0.00           O  
ATOM   1041  CB  VAL A  67     184.449 142.279  -0.887  1.00  0.00           C  
ATOM   1042  CG1 VAL A  67     184.854 143.737  -1.045  1.00  0.00           C  
ATOM   1043  CG2 VAL A  67     182.936 142.129  -0.946  1.00  0.00           C  
ATOM   1044  H   VAL A  67     183.732 142.347  -3.337  1.00  0.00           H  
ATOM   1045  HA  VAL A  67     186.172 141.622  -2.023  1.00  0.00           H  
ATOM   1046  HB  VAL A  67     184.810 141.949   0.088  1.00  0.00           H  
ATOM   1047 1HG1 VAL A  67     184.382 144.332  -0.263  1.00  0.00           H  
ATOM   1048 2HG1 VAL A  67     185.937 143.824  -0.964  1.00  0.00           H  
ATOM   1049 3HG1 VAL A  67     184.531 144.100  -2.021  1.00  0.00           H  
ATOM   1050 1HG2 VAL A  67     182.480 142.742  -0.169  1.00  0.00           H  
ATOM   1051 2HG2 VAL A  67     182.577 142.454  -1.922  1.00  0.00           H  
ATOM   1052 3HG2 VAL A  67     182.667 141.085  -0.788  1.00  0.00           H  
ATOM   1053  N   GLU A  68     183.877 139.334  -2.169  1.00  0.00           N  
ATOM   1054  CA  GLU A  68     183.601 137.925  -1.922  1.00  0.00           C  
ATOM   1055  C   GLU A  68     184.733 137.043  -2.434  1.00  0.00           C  
ATOM   1056  O   GLU A  68     185.208 136.154  -1.728  1.00  0.00           O  
ATOM   1057  CB  GLU A  68     182.282 137.517  -2.585  1.00  0.00           C  
ATOM   1058  CG  GLU A  68     181.888 136.064  -2.358  1.00  0.00           C  
ATOM   1059  CD  GLU A  68     180.571 135.710  -2.988  1.00  0.00           C  
ATOM   1060  OE1 GLU A  68     179.924 136.592  -3.503  1.00  0.00           O  
ATOM   1061  OE2 GLU A  68     180.210 134.557  -2.956  1.00  0.00           O  
ATOM   1062  H   GLU A  68     183.251 139.861  -2.762  1.00  0.00           H  
ATOM   1063  HA  GLU A  68     183.524 137.770  -0.845  1.00  0.00           H  
ATOM   1064 1HB  GLU A  68     181.476 138.145  -2.208  1.00  0.00           H  
ATOM   1065 2HB  GLU A  68     182.350 137.680  -3.660  1.00  0.00           H  
ATOM   1066 1HG  GLU A  68     182.663 135.419  -2.774  1.00  0.00           H  
ATOM   1067 2HG  GLU A  68     181.836 135.877  -1.286  1.00  0.00           H  
ATOM   1068  N   VAL A  69     185.160 137.295  -3.666  1.00  0.00           N  
ATOM   1069  CA  VAL A  69     186.278 136.566  -4.254  1.00  0.00           C  
ATOM   1070  C   VAL A  69     187.586 136.896  -3.544  1.00  0.00           C  
ATOM   1071  O   VAL A  69     188.449 136.035  -3.379  1.00  0.00           O  
ATOM   1072  CB  VAL A  69     186.409 136.906  -5.750  1.00  0.00           C  
ATOM   1073  CG1 VAL A  69     187.732 136.392  -6.298  1.00  0.00           C  
ATOM   1074  CG2 VAL A  69     185.239 136.313  -6.521  1.00  0.00           C  
ATOM   1075  H   VAL A  69     184.701 138.011  -4.211  1.00  0.00           H  
ATOM   1076  HA  VAL A  69     186.097 135.498  -4.131  1.00  0.00           H  
ATOM   1077  HB  VAL A  69     186.412 137.989  -5.868  1.00  0.00           H  
ATOM   1078 1HG1 VAL A  69     187.808 136.641  -7.358  1.00  0.00           H  
ATOM   1079 2HG1 VAL A  69     188.556 136.857  -5.757  1.00  0.00           H  
ATOM   1080 3HG1 VAL A  69     187.780 135.310  -6.177  1.00  0.00           H  
ATOM   1081 1HG2 VAL A  69     185.338 136.558  -7.578  1.00  0.00           H  
ATOM   1082 2HG2 VAL A  69     185.233 135.230  -6.397  1.00  0.00           H  
ATOM   1083 3HG2 VAL A  69     184.305 136.726  -6.138  1.00  0.00           H  
ATOM   1084  N   ALA A  70     187.725 138.150  -3.126  1.00  0.00           N  
ATOM   1085  CA  ALA A  70     188.927 138.596  -2.431  1.00  0.00           C  
ATOM   1086  C   ALA A  70     189.195 137.747  -1.194  1.00  0.00           C  
ATOM   1087  O   ALA A  70     190.343 137.430  -0.883  1.00  0.00           O  
ATOM   1088  CB  ALA A  70     188.803 140.064  -2.048  1.00  0.00           C  
ATOM   1089  H   ALA A  70     186.981 138.810  -3.295  1.00  0.00           H  
ATOM   1090  HA  ALA A  70     189.778 138.480  -3.102  1.00  0.00           H  
ATOM   1091 1HB  ALA A  70     189.709 140.381  -1.530  1.00  0.00           H  
ATOM   1092 2HB  ALA A  70     188.670 140.665  -2.948  1.00  0.00           H  
ATOM   1093 3HB  ALA A  70     187.944 140.196  -1.393  1.00  0.00           H  
ATOM   1094  N   VAL A  71     188.128 137.380  -0.492  1.00  0.00           N  
ATOM   1095  CA  VAL A  71     188.240 136.511   0.673  1.00  0.00           C  
ATOM   1096  C   VAL A  71     188.652 135.100   0.271  1.00  0.00           C  
ATOM   1097  O   VAL A  71     189.519 134.494   0.901  1.00  0.00           O  
ATOM   1098  CB  VAL A  71     186.900 136.455   1.429  1.00  0.00           C  
ATOM   1099  CG1 VAL A  71     186.947 135.395   2.519  1.00  0.00           C  
ATOM   1100  CG2 VAL A  71     186.582 137.821   2.019  1.00  0.00           C  
ATOM   1101  H   VAL A  71     187.217 137.712  -0.773  1.00  0.00           H  
ATOM   1102  HA  VAL A  71     189.018 136.909   1.327  1.00  0.00           H  
ATOM   1103  HB  VAL A  71     186.112 136.168   0.733  1.00  0.00           H  
ATOM   1104 1HG1 VAL A  71     185.991 135.370   3.043  1.00  0.00           H  
ATOM   1105 2HG1 VAL A  71     187.139 134.421   2.070  1.00  0.00           H  
ATOM   1106 3HG1 VAL A  71     187.741 135.633   3.226  1.00  0.00           H  
ATOM   1107 1HG2 VAL A  71     185.632 137.775   2.551  1.00  0.00           H  
ATOM   1108 2HG2 VAL A  71     187.372 138.112   2.711  1.00  0.00           H  
ATOM   1109 3HG2 VAL A  71     186.512 138.557   1.218  1.00  0.00           H  
ATOM   1110  N   LYS A  72     188.025 134.583  -0.779  1.00  0.00           N  
ATOM   1111  CA  LYS A  72     188.366 133.266  -1.303  1.00  0.00           C  
ATOM   1112  C   LYS A  72     189.832 133.196  -1.708  1.00  0.00           C  
ATOM   1113  O   LYS A  72     190.501 132.188  -1.484  1.00  0.00           O  
ATOM   1114  CB  LYS A  72     187.473 132.917  -2.493  1.00  0.00           C  
ATOM   1115  CG  LYS A  72     186.015 132.665  -2.135  1.00  0.00           C  
ATOM   1116  CD  LYS A  72     185.184 132.370  -3.374  1.00  0.00           C  
ATOM   1117  CE  LYS A  72     183.718 132.165  -3.022  1.00  0.00           C  
ATOM   1118  NZ  LYS A  72     182.880 131.947  -4.233  1.00  0.00           N  
ATOM   1119  H   LYS A  72     187.293 135.116  -1.227  1.00  0.00           H  
ATOM   1120  HA  LYS A  72     188.204 132.528  -0.515  1.00  0.00           H  
ATOM   1121 1HB  LYS A  72     187.503 133.728  -3.221  1.00  0.00           H  
ATOM   1122 2HB  LYS A  72     187.856 132.022  -2.985  1.00  0.00           H  
ATOM   1123 1HG  LYS A  72     185.950 131.816  -1.453  1.00  0.00           H  
ATOM   1124 2HG  LYS A  72     185.607 133.543  -1.634  1.00  0.00           H  
ATOM   1125 1HD  LYS A  72     185.268 133.201  -4.075  1.00  0.00           H  
ATOM   1126 2HD  LYS A  72     185.561 131.469  -3.859  1.00  0.00           H  
ATOM   1127 1HE  LYS A  72     183.619 131.301  -2.367  1.00  0.00           H  
ATOM   1128 2HE  LYS A  72     183.344 133.041  -2.492  1.00  0.00           H  
ATOM   1129 1HZ  LYS A  72     181.917 131.816  -3.957  1.00  0.00           H  
ATOM   1130 2HZ  LYS A  72     182.950 132.750  -4.840  1.00  0.00           H  
ATOM   1131 3HZ  LYS A  72     183.204 131.126  -4.723  1.00  0.00           H  
ATOM   1132  N   ALA A  73     190.328 134.275  -2.304  1.00  0.00           N  
ATOM   1133  CA  ALA A  73     191.747 134.390  -2.623  1.00  0.00           C  
ATOM   1134  C   ALA A  73     192.597 134.379  -1.360  1.00  0.00           C  
ATOM   1135  O   ALA A  73     193.630 133.712  -1.303  1.00  0.00           O  
ATOM   1136  CB  ALA A  73     192.008 135.655  -3.427  1.00  0.00           C  
ATOM   1137  H   ALA A  73     189.706 135.034  -2.543  1.00  0.00           H  
ATOM   1138  HA  ALA A  73     192.036 133.530  -3.225  1.00  0.00           H  
ATOM   1139 1HB  ALA A  73     193.072 135.727  -3.657  1.00  0.00           H  
ATOM   1140 2HB  ALA A  73     191.438 135.622  -4.355  1.00  0.00           H  
ATOM   1141 3HB  ALA A  73     191.705 136.524  -2.846  1.00  0.00           H  
ATOM   1142  N   ALA A  74     192.157 135.121  -0.349  1.00  0.00           N  
ATOM   1143  CA  ALA A  74     192.864 135.178   0.924  1.00  0.00           C  
ATOM   1144  C   ALA A  74     192.850 133.823   1.623  1.00  0.00           C  
ATOM   1145  O   ALA A  74     193.808 133.455   2.302  1.00  0.00           O  
ATOM   1146  CB  ALA A  74     192.254 136.243   1.822  1.00  0.00           C  
ATOM   1147  H   ALA A  74     191.311 135.660  -0.466  1.00  0.00           H  
ATOM   1148  HA  ALA A  74     193.906 135.438   0.731  1.00  0.00           H  
ATOM   1149 1HB  ALA A  74     192.792 136.275   2.768  1.00  0.00           H  
ATOM   1150 2HB  ALA A  74     192.324 137.215   1.332  1.00  0.00           H  
ATOM   1151 3HB  ALA A  74     191.208 136.005   2.008  1.00  0.00           H  
ATOM   1152  N   ARG A  75     191.759 133.086   1.453  1.00  0.00           N  
ATOM   1153  CA  ARG A  75     191.631 131.757   2.035  1.00  0.00           C  
ATOM   1154  C   ARG A  75     192.695 130.812   1.489  1.00  0.00           C  
ATOM   1155  O   ARG A  75     193.212 129.960   2.211  1.00  0.00           O  
ATOM   1156  CB  ARG A  75     190.251 131.181   1.756  1.00  0.00           C  
ATOM   1157  CG  ARG A  75     190.018 129.782   2.305  1.00  0.00           C  
ATOM   1158  CD  ARG A  75     190.038 129.765   3.790  1.00  0.00           C  
ATOM   1159  NE  ARG A  75     189.842 128.425   4.320  1.00  0.00           N  
ATOM   1160  CZ  ARG A  75     190.828 127.525   4.501  1.00  0.00           C  
ATOM   1161  NH1 ARG A  75     192.067 127.833   4.191  1.00  0.00           N  
ATOM   1162  NH2 ARG A  75     190.548 126.329   4.991  1.00  0.00           N  
ATOM   1163  H   ARG A  75     190.995 133.458   0.904  1.00  0.00           H  
ATOM   1164  HA  ARG A  75     191.781 131.836   3.112  1.00  0.00           H  
ATOM   1165 1HB  ARG A  75     189.491 131.833   2.182  1.00  0.00           H  
ATOM   1166 2HB  ARG A  75     190.083 131.144   0.678  1.00  0.00           H  
ATOM   1167 1HG  ARG A  75     189.048 129.416   1.970  1.00  0.00           H  
ATOM   1168 2HG  ARG A  75     190.803 129.114   1.945  1.00  0.00           H  
ATOM   1169 1HD  ARG A  75     190.998 130.137   4.146  1.00  0.00           H  
ATOM   1170 2HD  ARG A  75     189.239 130.402   4.171  1.00  0.00           H  
ATOM   1171  HE  ARG A  75     188.902 128.150   4.570  1.00  0.00           H  
ATOM   1172 1HH1 ARG A  75     192.282 128.747   3.817  1.00  0.00           H  
ATOM   1173 2HH1 ARG A  75     192.806 127.158   4.327  1.00  0.00           H  
ATOM   1174 1HH2 ARG A  75     189.594 126.091   5.229  1.00  0.00           H  
ATOM   1175 2HH2 ARG A  75     191.285 125.654   5.126  1.00  0.00           H  
ATOM   1176  N   VAL A  76     193.017 130.969   0.210  1.00  0.00           N  
ATOM   1177  CA  VAL A  76     194.130 130.247  -0.394  1.00  0.00           C  
ATOM   1178  C   VAL A  76     195.464 130.727   0.157  1.00  0.00           C  
ATOM   1179  O   VAL A  76     196.351 129.926   0.450  1.00  0.00           O  
ATOM   1180  CB  VAL A  76     194.116 130.426  -1.924  1.00  0.00           C  
ATOM   1181  CG1 VAL A  76     195.364 129.816  -2.544  1.00  0.00           C  
ATOM   1182  CG2 VAL A  76     192.861 129.796  -2.508  1.00  0.00           C  
ATOM   1183  H   VAL A  76     192.478 131.606  -0.357  1.00  0.00           H  
ATOM   1184  HA  VAL A  76     194.031 129.188  -0.145  1.00  0.00           H  
ATOM   1185  HB  VAL A  76     194.130 131.492  -2.156  1.00  0.00           H  
ATOM   1186 1HG1 VAL A  76     195.338 129.952  -3.625  1.00  0.00           H  
ATOM   1187 2HG1 VAL A  76     196.249 130.307  -2.138  1.00  0.00           H  
ATOM   1188 3HG1 VAL A  76     195.401 128.751  -2.315  1.00  0.00           H  
ATOM   1189 1HG2 VAL A  76     192.857 129.927  -3.590  1.00  0.00           H  
ATOM   1190 2HG2 VAL A  76     192.844 128.732  -2.272  1.00  0.00           H  
ATOM   1191 3HG2 VAL A  76     191.980 130.276  -2.081  1.00  0.00           H  
ATOM   1192  N   ALA A  77     195.601 132.042   0.296  1.00  0.00           N  
ATOM   1193  CA  ALA A  77     196.856 132.638   0.742  1.00  0.00           C  
ATOM   1194  C   ALA A  77     197.231 132.153   2.136  1.00  0.00           C  
ATOM   1195  O   ALA A  77     198.390 131.835   2.402  1.00  0.00           O  
ATOM   1196  CB  ALA A  77     196.760 134.157   0.719  1.00  0.00           C  
ATOM   1197  H   ALA A  77     194.817 132.643   0.088  1.00  0.00           H  
ATOM   1198  HA  ALA A  77     197.647 132.330   0.061  1.00  0.00           H  
ATOM   1199 1HB  ALA A  77     197.703 134.587   1.053  1.00  0.00           H  
ATOM   1200 2HB  ALA A  77     196.547 134.494  -0.296  1.00  0.00           H  
ATOM   1201 3HB  ALA A  77     195.959 134.480   1.382  1.00  0.00           H  
ATOM   1202  N   VAL A  78     196.243 132.097   3.025  1.00  0.00           N  
ATOM   1203  CA  VAL A  78     196.481 131.704   4.408  1.00  0.00           C  
ATOM   1204  C   VAL A  78     196.798 130.219   4.514  1.00  0.00           C  
ATOM   1205  O   VAL A  78     197.606 129.803   5.344  1.00  0.00           O  
ATOM   1206  CB  VAL A  78     195.247 132.023   5.274  1.00  0.00           C  
ATOM   1207  CG1 VAL A  78     194.088 131.107   4.909  1.00  0.00           C  
ATOM   1208  CG2 VAL A  78     195.599 131.887   6.747  1.00  0.00           C  
ATOM   1209  H   VAL A  78     195.307 132.333   2.734  1.00  0.00           H  
ATOM   1210  HA  VAL A  78     197.346 132.254   4.782  1.00  0.00           H  
ATOM   1211  HB  VAL A  78     194.925 133.044   5.069  1.00  0.00           H  
ATOM   1212 1HG1 VAL A  78     193.225 131.346   5.529  1.00  0.00           H  
ATOM   1213 2HG1 VAL A  78     193.830 131.247   3.859  1.00  0.00           H  
ATOM   1214 3HG1 VAL A  78     194.379 130.069   5.077  1.00  0.00           H  
ATOM   1215 1HG2 VAL A  78     194.722 132.116   7.353  1.00  0.00           H  
ATOM   1216 2HG2 VAL A  78     195.926 130.868   6.951  1.00  0.00           H  
ATOM   1217 3HG2 VAL A  78     196.401 132.582   6.995  1.00  0.00           H  
ATOM   1218  N   GLU A  79     196.157 129.420   3.665  1.00  0.00           N  
ATOM   1219  CA  GLU A  79     196.424 127.988   3.610  1.00  0.00           C  
ATOM   1220  C   GLU A  79     197.828 127.710   3.090  1.00  0.00           C  
ATOM   1221  O   GLU A  79     198.537 126.856   3.621  1.00  0.00           O  
ATOM   1222  CB  GLU A  79     195.392 127.287   2.724  1.00  0.00           C  
ATOM   1223  CG  GLU A  79     195.512 125.770   2.700  1.00  0.00           C  
ATOM   1224  CD  GLU A  79     195.178 125.134   4.021  1.00  0.00           C  
ATOM   1225  OE1 GLU A  79     194.367 125.678   4.731  1.00  0.00           O  
ATOM   1226  OE2 GLU A  79     195.735 124.104   4.320  1.00  0.00           O  
ATOM   1227  H   GLU A  79     195.469 129.817   3.043  1.00  0.00           H  
ATOM   1228  HA  GLU A  79     196.361 127.587   4.621  1.00  0.00           H  
ATOM   1229 1HB  GLU A  79     194.388 127.537   3.067  1.00  0.00           H  
ATOM   1230 2HB  GLU A  79     195.488 127.647   1.700  1.00  0.00           H  
ATOM   1231 1HG  GLU A  79     194.840 125.374   1.940  1.00  0.00           H  
ATOM   1232 2HG  GLU A  79     196.530 125.501   2.420  1.00  0.00           H  
ATOM   1233  N   ALA A  80     198.223 128.432   2.048  1.00  0.00           N  
ATOM   1234  CA  ALA A  80     199.549 128.274   1.463  1.00  0.00           C  
ATOM   1235  C   ALA A  80     200.639 128.650   2.459  1.00  0.00           C  
ATOM   1236  O   ALA A  80     201.620 127.924   2.622  1.00  0.00           O  
ATOM   1237  CB  ALA A  80     199.675 129.112   0.199  1.00  0.00           C  
ATOM   1238  H   ALA A  80     197.588 129.110   1.651  1.00  0.00           H  
ATOM   1239  HA  ALA A  80     199.688 127.225   1.199  1.00  0.00           H  
ATOM   1240 1HB  ALA A  80     200.670 128.983  -0.226  1.00  0.00           H  
ATOM   1241 2HB  ALA A  80     198.928 128.793  -0.526  1.00  0.00           H  
ATOM   1242 3HB  ALA A  80     199.518 130.162   0.443  1.00  0.00           H  
ATOM   1243  N   ALA A  81     200.460 129.787   3.123  1.00  0.00           N  
ATOM   1244  CA  ALA A  81     201.447 130.279   4.077  1.00  0.00           C  
ATOM   1245  C   ALA A  81     201.507 129.393   5.316  1.00  0.00           C  
ATOM   1246  O   ALA A  81     202.584 129.117   5.842  1.00  0.00           O  
ATOM   1247  CB  ALA A  81     201.135 131.714   4.468  1.00  0.00           C  
ATOM   1248  H   ALA A  81     199.619 130.322   2.963  1.00  0.00           H  
ATOM   1249  HA  ALA A  81     202.430 130.251   3.604  1.00  0.00           H  
ATOM   1250 1HB  ALA A  81     201.880 132.068   5.181  1.00  0.00           H  
ATOM   1251 2HB  ALA A  81     201.153 132.348   3.580  1.00  0.00           H  
ATOM   1252 3HB  ALA A  81     200.147 131.761   4.926  1.00  0.00           H  
ATOM   1253  N   LYS A  82     200.342 128.950   5.776  1.00  0.00           N  
ATOM   1254  CA  LYS A  82     200.256 128.117   6.970  1.00  0.00           C  
ATOM   1255  C   LYS A  82     200.975 126.790   6.766  1.00  0.00           C  
ATOM   1256  O   LYS A  82     201.706 126.328   7.642  1.00  0.00           O  
ATOM   1257  CB  LYS A  82     198.795 127.871   7.349  1.00  0.00           C  
ATOM   1258  CG  LYS A  82     198.604 127.021   8.598  1.00  0.00           C  
ATOM   1259  CD  LYS A  82     197.134 126.932   8.986  1.00  0.00           C  
ATOM   1260  CE  LYS A  82     196.933 126.023  10.189  1.00  0.00           C  
ATOM   1261  NZ  LYS A  82     195.499 125.913  10.569  1.00  0.00           N  
ATOM   1262  H   LYS A  82     199.494 129.199   5.288  1.00  0.00           H  
ATOM   1263  HA  LYS A  82     200.748 128.637   7.792  1.00  0.00           H  
ATOM   1264 1HB  LYS A  82     198.296 128.826   7.514  1.00  0.00           H  
ATOM   1265 2HB  LYS A  82     198.284 127.374   6.524  1.00  0.00           H  
ATOM   1266 1HG  LYS A  82     198.984 126.015   8.415  1.00  0.00           H  
ATOM   1267 2HG  LYS A  82     199.162 127.457   9.424  1.00  0.00           H  
ATOM   1268 1HD  LYS A  82     196.761 127.928   9.226  1.00  0.00           H  
ATOM   1269 2HD  LYS A  82     196.559 126.540   8.147  1.00  0.00           H  
ATOM   1270 1HE  LYS A  82     197.314 125.028   9.960  1.00  0.00           H  
ATOM   1271 2HE  LYS A  82     197.492 126.415  11.040  1.00  0.00           H  
ATOM   1272 1HZ  LYS A  82     195.408 125.302  11.369  1.00  0.00           H  
ATOM   1273 2HZ  LYS A  82     195.139 126.828  10.801  1.00  0.00           H  
ATOM   1274 3HZ  LYS A  82     194.974 125.531   9.795  1.00  0.00           H  
ATOM   1275  N   GLN A  83     200.763 126.179   5.606  1.00  0.00           N  
ATOM   1276  CA  GLN A  83     201.414 124.918   5.273  1.00  0.00           C  
ATOM   1277  C   GLN A  83     202.907 125.111   5.040  1.00  0.00           C  
ATOM   1278  O   GLN A  83     203.714 124.241   5.363  1.00  0.00           O  
ATOM   1279  CB  GLN A  83     200.769 124.291   4.034  1.00  0.00           C  
ATOM   1280  CG  GLN A  83     199.336 123.832   4.245  1.00  0.00           C  
ATOM   1281  CD  GLN A  83     199.215 122.798   5.348  1.00  0.00           C  
ATOM   1282  OE1 GLN A  83     200.165 122.063   5.635  1.00  0.00           O  
ATOM   1283  NE2 GLN A  83     198.046 122.734   5.972  1.00  0.00           N  
ATOM   1284  H   GLN A  83     200.136 126.601   4.935  1.00  0.00           H  
ATOM   1285  HA  GLN A  83     201.298 124.236   6.118  1.00  0.00           H  
ATOM   1286 1HB  GLN A  83     200.774 125.013   3.218  1.00  0.00           H  
ATOM   1287 2HB  GLN A  83     201.355 123.430   3.715  1.00  0.00           H  
ATOM   1288 1HG  GLN A  83     198.724 124.692   4.514  1.00  0.00           H  
ATOM   1289 2HG  GLN A  83     198.968 123.388   3.319  1.00  0.00           H  
ATOM   1290 1HE2 GLN A  83     197.907 122.071   6.709  1.00  0.00           H  
ATOM   1291 2HE2 GLN A  83     197.303 123.348   5.708  1.00  0.00           H  
ATOM   1292  N   ALA A  84     203.269 126.259   4.477  1.00  0.00           N  
ATOM   1293  CA  ALA A  84     204.669 126.610   4.283  1.00  0.00           C  
ATOM   1294  C   ALA A  84     205.359 126.883   5.610  1.00  0.00           C  
ATOM   1295  O   ALA A  84     206.558 126.644   5.761  1.00  0.00           O  
ATOM   1296  CB  ALA A  84     204.792 127.818   3.366  1.00  0.00           C  
ATOM   1297  H   ALA A  84     202.553 126.907   4.177  1.00  0.00           H  
ATOM   1298  HA  ALA A  84     205.169 125.760   3.816  1.00  0.00           H  
ATOM   1299 1HB  ALA A  84     205.844 128.068   3.230  1.00  0.00           H  
ATOM   1300 2HB  ALA A  84     204.346 127.588   2.399  1.00  0.00           H  
ATOM   1301 3HB  ALA A  84     204.273 128.665   3.812  1.00  0.00           H  
ATOM   1302  N   GLY A  85     204.596 127.384   6.577  1.00  0.00           N  
ATOM   1303  CA  GLY A  85     205.143 127.733   7.883  1.00  0.00           C  
ATOM   1304  C   GLY A  85     205.657 129.166   7.899  1.00  0.00           C  
ATOM   1305  O   GLY A  85     206.471 129.534   8.745  1.00  0.00           O  
ATOM   1306  H   GLY A  85     203.613 127.526   6.400  1.00  0.00           H  
ATOM   1307 1HA  GLY A  85     204.372 127.608   8.644  1.00  0.00           H  
ATOM   1308 2HA  GLY A  85     205.954 127.049   8.133  1.00  0.00           H  
ATOM   1309  N   ASP A  86     205.175 129.972   6.960  1.00  0.00           N  
ATOM   1310  CA  ASP A  86     205.624 131.354   6.832  1.00  0.00           C  
ATOM   1311  C   ASP A  86     204.776 132.290   7.684  1.00  0.00           C  
ATOM   1312  O   ASP A  86     203.770 132.826   7.222  1.00  0.00           O  
ATOM   1313  CB  ASP A  86     205.573 131.801   5.369  1.00  0.00           C  
ATOM   1314  CG  ASP A  86     206.689 131.199   4.526  1.00  0.00           C  
ATOM   1315  OD1 ASP A  86     207.675 130.783   5.090  1.00  0.00           O  
ATOM   1316  OD2 ASP A  86     206.547 131.159   3.328  1.00  0.00           O  
ATOM   1317  H   ASP A  86     204.480 129.619   6.318  1.00  0.00           H  
ATOM   1318  HA  ASP A  86     206.650 131.418   7.191  1.00  0.00           H  
ATOM   1319 1HB  ASP A  86     204.615 131.516   4.934  1.00  0.00           H  
ATOM   1320 2HB  ASP A  86     205.645 132.888   5.317  1.00  0.00           H  
ATOM   1321  N   ASN A  87     205.189 132.480   8.931  1.00  0.00           N  
ATOM   1322  CA  ASN A  87     204.432 133.299   9.873  1.00  0.00           C  
ATOM   1323  C   ASN A  87     204.414 134.760   9.443  1.00  0.00           C  
ATOM   1324  O   ASN A  87     203.455 135.484   9.704  1.00  0.00           O  
ATOM   1325  CB  ASN A  87     204.997 133.162  11.275  1.00  0.00           C  
ATOM   1326  CG  ASN A  87     204.649 131.846  11.912  1.00  0.00           C  
ATOM   1327  OD1 ASN A  87     203.676 131.190  11.521  1.00  0.00           O  
ATOM   1328  ND2 ASN A  87     205.424 131.446  12.888  1.00  0.00           N  
ATOM   1329  H   ASN A  87     206.049 132.049   9.238  1.00  0.00           H  
ATOM   1330  HA  ASN A  87     203.403 132.941   9.881  1.00  0.00           H  
ATOM   1331 1HB  ASN A  87     206.083 133.261  11.240  1.00  0.00           H  
ATOM   1332 2HB  ASN A  87     204.615 133.968  11.901  1.00  0.00           H  
ATOM   1333 1HD2 ASN A  87     205.240 130.577  13.349  1.00  0.00           H  
ATOM   1334 2HD2 ASN A  87     206.200 132.009  13.172  1.00  0.00           H  
ATOM   1335  N   ASP A  88     205.485 135.189   8.781  1.00  0.00           N  
ATOM   1336  CA  ASP A  88     205.590 136.563   8.304  1.00  0.00           C  
ATOM   1337  C   ASP A  88     204.612 136.828   7.167  1.00  0.00           C  
ATOM   1338  O   ASP A  88     204.067 137.924   7.048  1.00  0.00           O  
ATOM   1339  CB  ASP A  88     207.018 136.862   7.838  1.00  0.00           C  
ATOM   1340  CG  ASP A  88     207.999 137.009   8.993  1.00  0.00           C  
ATOM   1341  OD1 ASP A  88     207.562 137.283  10.086  1.00  0.00           O  
ATOM   1342  OD2 ASP A  88     209.175 136.848   8.771  1.00  0.00           O  
ATOM   1343  H   ASP A  88     206.245 134.548   8.604  1.00  0.00           H  
ATOM   1344  HA  ASP A  88     205.334 137.233   9.124  1.00  0.00           H  
ATOM   1345 1HB  ASP A  88     207.363 136.059   7.187  1.00  0.00           H  
ATOM   1346 2HB  ASP A  88     207.024 137.783   7.254  1.00  0.00           H  
ATOM   1347  N   VAL A  89     204.399 135.818   6.329  1.00  0.00           N  
ATOM   1348  CA  VAL A  89     203.432 135.916   5.244  1.00  0.00           C  
ATOM   1349  C   VAL A  89     202.006 135.916   5.776  1.00  0.00           C  
ATOM   1350  O   VAL A  89     201.152 136.662   5.294  1.00  0.00           O  
ATOM   1351  CB  VAL A  89     203.610 134.743   4.263  1.00  0.00           C  
ATOM   1352  CG1 VAL A  89     202.489 134.734   3.234  1.00  0.00           C  
ATOM   1353  CG2 VAL A  89     204.966 134.839   3.581  1.00  0.00           C  
ATOM   1354  H   VAL A  89     204.919 134.960   6.450  1.00  0.00           H  
ATOM   1355  HA  VAL A  89     203.590 136.859   4.723  1.00  0.00           H  
ATOM   1356  HB  VAL A  89     203.545 133.805   4.815  1.00  0.00           H  
ATOM   1357 1HG1 VAL A  89     202.630 133.898   2.548  1.00  0.00           H  
ATOM   1358 2HG1 VAL A  89     201.529 134.628   3.741  1.00  0.00           H  
ATOM   1359 3HG1 VAL A  89     202.503 135.668   2.673  1.00  0.00           H  
ATOM   1360 1HG2 VAL A  89     205.085 134.005   2.889  1.00  0.00           H  
ATOM   1361 2HG2 VAL A  89     205.032 135.778   3.033  1.00  0.00           H  
ATOM   1362 3HG2 VAL A  89     205.754 134.801   4.333  1.00  0.00           H  
ATOM   1363  N   LEU A  90     201.750 135.075   6.772  1.00  0.00           N  
ATOM   1364  CA  LEU A  90     200.436 135.009   7.403  1.00  0.00           C  
ATOM   1365  C   LEU A  90     200.026 136.366   7.961  1.00  0.00           C  
ATOM   1366  O   LEU A  90     198.864 136.761   7.866  1.00  0.00           O  
ATOM   1367  CB  LEU A  90     200.439 133.967   8.528  1.00  0.00           C  
ATOM   1368  CG  LEU A  90     200.463 132.501   8.077  1.00  0.00           C  
ATOM   1369  CD1 LEU A  90     200.702 131.601   9.282  1.00  0.00           C  
ATOM   1370  CD2 LEU A  90     199.148 132.160   7.393  1.00  0.00           C  
ATOM   1371  H   LEU A  90     202.484 134.465   7.101  1.00  0.00           H  
ATOM   1372  HA  LEU A  90     199.703 134.728   6.647  1.00  0.00           H  
ATOM   1373 1HB  LEU A  90     201.313 134.134   9.155  1.00  0.00           H  
ATOM   1374 2HB  LEU A  90     199.548 134.112   9.139  1.00  0.00           H  
ATOM   1375  HG  LEU A  90     201.286 132.348   7.379  1.00  0.00           H  
ATOM   1376 1HD1 LEU A  90     200.718 130.560   8.961  1.00  0.00           H  
ATOM   1377 2HD1 LEU A  90     201.658 131.854   9.741  1.00  0.00           H  
ATOM   1378 3HD1 LEU A  90     199.901 131.744  10.007  1.00  0.00           H  
ATOM   1379 1HD2 LEU A  90     199.164 131.118   7.070  1.00  0.00           H  
ATOM   1380 2HD2 LEU A  90     198.323 132.310   8.090  1.00  0.00           H  
ATOM   1381 3HD2 LEU A  90     199.011 132.805   6.525  1.00  0.00           H  
ATOM   1382  N   ARG A  91     200.986 137.076   8.544  1.00  0.00           N  
ATOM   1383  CA  ARG A  91     200.769 138.453   8.972  1.00  0.00           C  
ATOM   1384  C   ARG A  91     200.324 139.330   7.808  1.00  0.00           C  
ATOM   1385  O   ARG A  91     199.373 140.103   7.928  1.00  0.00           O  
ATOM   1386  CB  ARG A  91     202.039 139.029   9.581  1.00  0.00           C  
ATOM   1387  CG  ARG A  91     201.893 140.428  10.158  1.00  0.00           C  
ATOM   1388  CD  ARG A  91     203.171 140.922  10.731  1.00  0.00           C  
ATOM   1389  NE  ARG A  91     203.583 140.145  11.889  1.00  0.00           N  
ATOM   1390  CZ  ARG A  91     204.633 139.301  11.910  1.00  0.00           C  
ATOM   1391  NH1 ARG A  91     205.366 139.137  10.831  1.00  0.00           N  
ATOM   1392  NH2 ARG A  91     204.927 138.639  13.015  1.00  0.00           N  
ATOM   1393  H   ARG A  91     201.890 136.652   8.691  1.00  0.00           H  
ATOM   1394  HA  ARG A  91     199.971 138.461   9.715  1.00  0.00           H  
ATOM   1395 1HB  ARG A  91     202.387 138.377  10.381  1.00  0.00           H  
ATOM   1396 2HB  ARG A  91     202.822 139.065   8.824  1.00  0.00           H  
ATOM   1397 1HG  ARG A  91     201.581 141.116   9.372  1.00  0.00           H  
ATOM   1398 2HG  ARG A  91     201.143 140.419  10.951  1.00  0.00           H  
ATOM   1399 1HD  ARG A  91     203.957 140.855   9.978  1.00  0.00           H  
ATOM   1400 2HD  ARG A  91     203.054 141.960  11.041  1.00  0.00           H  
ATOM   1401  HE  ARG A  91     203.043 140.246  12.738  1.00  0.00           H  
ATOM   1402 1HH1 ARG A  91     205.142 139.643   9.986  1.00  0.00           H  
ATOM   1403 2HH1 ARG A  91     206.153 138.504  10.847  1.00  0.00           H  
ATOM   1404 1HH2 ARG A  91     204.363 138.766  13.845  1.00  0.00           H  
ATOM   1405 2HH2 ARG A  91     205.713 138.007  13.031  1.00  0.00           H  
ATOM   1406  N   LYS A  92     201.016 139.202   6.681  1.00  0.00           N  
ATOM   1407  CA  LYS A  92     200.652 139.933   5.472  1.00  0.00           C  
ATOM   1408  C   LYS A  92     199.252 139.558   5.001  1.00  0.00           C  
ATOM   1409  O   LYS A  92     198.478 140.418   4.582  1.00  0.00           O  
ATOM   1410  CB  LYS A  92     201.668 139.671   4.361  1.00  0.00           C  
ATOM   1411  CG  LYS A  92     201.441 140.488   3.095  1.00  0.00           C  
ATOM   1412  CD  LYS A  92     202.515 140.205   2.055  1.00  0.00           C  
ATOM   1413  CE  LYS A  92     202.304 141.038   0.799  1.00  0.00           C  
ATOM   1414  NZ  LYS A  92     203.366 140.796  -0.215  1.00  0.00           N  
ATOM   1415  H   LYS A  92     201.816 138.586   6.661  1.00  0.00           H  
ATOM   1416  HA  LYS A  92     200.650 141.000   5.699  1.00  0.00           H  
ATOM   1417 1HB  LYS A  92     202.672 139.891   4.725  1.00  0.00           H  
ATOM   1418 2HB  LYS A  92     201.644 138.616   4.086  1.00  0.00           H  
ATOM   1419 1HG  LYS A  92     200.465 140.244   2.674  1.00  0.00           H  
ATOM   1420 2HG  LYS A  92     201.456 141.549   3.340  1.00  0.00           H  
ATOM   1421 1HD  LYS A  92     203.496 140.433   2.473  1.00  0.00           H  
ATOM   1422 2HD  LYS A  92     202.491 139.149   1.786  1.00  0.00           H  
ATOM   1423 1HE  LYS A  92     201.338 140.797   0.360  1.00  0.00           H  
ATOM   1424 2HE  LYS A  92     202.305 142.097   1.061  1.00  0.00           H  
ATOM   1425 1HZ  LYS A  92     203.191 141.367  -1.029  1.00  0.00           H  
ATOM   1426 2HZ  LYS A  92     204.267 141.035   0.176  1.00  0.00           H  
ATOM   1427 3HZ  LYS A  92     203.363 139.821  -0.480  1.00  0.00           H  
ATOM   1428  N   VAL A  93     198.936 138.270   5.073  1.00  0.00           N  
ATOM   1429  CA  VAL A  93     197.628 137.778   4.658  1.00  0.00           C  
ATOM   1430  C   VAL A  93     196.518 138.361   5.524  1.00  0.00           C  
ATOM   1431  O   VAL A  93     195.485 138.796   5.015  1.00  0.00           O  
ATOM   1432  CB  VAL A  93     197.586 136.241   4.739  1.00  0.00           C  
ATOM   1433  CG1 VAL A  93     196.169 135.734   4.518  1.00  0.00           C  
ATOM   1434  CG2 VAL A  93     198.539 135.642   3.716  1.00  0.00           C  
ATOM   1435  H   VAL A  93     199.619 137.614   5.428  1.00  0.00           H  
ATOM   1436  HA  VAL A  93     197.449 138.100   3.630  1.00  0.00           H  
ATOM   1437  HB  VAL A  93     197.886 135.931   5.741  1.00  0.00           H  
ATOM   1438 1HG1 VAL A  93     196.158 134.646   4.580  1.00  0.00           H  
ATOM   1439 2HG1 VAL A  93     195.511 136.147   5.283  1.00  0.00           H  
ATOM   1440 3HG1 VAL A  93     195.821 136.045   3.533  1.00  0.00           H  
ATOM   1441 1HG2 VAL A  93     198.505 134.554   3.780  1.00  0.00           H  
ATOM   1442 2HG2 VAL A  93     198.243 135.956   2.715  1.00  0.00           H  
ATOM   1443 3HG2 VAL A  93     199.554 135.985   3.919  1.00  0.00           H  
ATOM   1444  N   ALA A  94     196.738 138.365   6.834  1.00  0.00           N  
ATOM   1445  CA  ALA A  94     195.752 138.885   7.774  1.00  0.00           C  
ATOM   1446  C   ALA A  94     195.462 140.357   7.510  1.00  0.00           C  
ATOM   1447  O   ALA A  94     194.313 140.793   7.575  1.00  0.00           O  
ATOM   1448  CB  ALA A  94     196.229 138.688   9.206  1.00  0.00           C  
ATOM   1449  H   ALA A  94     197.612 137.998   7.186  1.00  0.00           H  
ATOM   1450  HA  ALA A  94     194.822 138.334   7.637  1.00  0.00           H  
ATOM   1451 1HB  ALA A  94     195.481 139.082   9.895  1.00  0.00           H  
ATOM   1452 2HB  ALA A  94     196.375 137.625   9.397  1.00  0.00           H  
ATOM   1453 3HB  ALA A  94     197.170 139.215   9.351  1.00  0.00           H  
ATOM   1454  N   GLU A  95     196.511 141.117   7.214  1.00  0.00           N  
ATOM   1455  CA  GLU A  95     196.372 142.543   6.946  1.00  0.00           C  
ATOM   1456  C   GLU A  95     195.548 142.788   5.688  1.00  0.00           C  
ATOM   1457  O   GLU A  95     194.743 143.718   5.632  1.00  0.00           O  
ATOM   1458  CB  GLU A  95     197.748 143.196   6.802  1.00  0.00           C  
ATOM   1459  CG  GLU A  95     198.549 143.266   8.094  1.00  0.00           C  
ATOM   1460  CD  GLU A  95     197.900 144.130   9.139  1.00  0.00           C  
ATOM   1461  OE1 GLU A  95     196.946 144.799   8.821  1.00  0.00           O  
ATOM   1462  OE2 GLU A  95     198.358 144.120  10.258  1.00  0.00           O  
ATOM   1463  H   GLU A  95     197.428 140.696   7.176  1.00  0.00           H  
ATOM   1464  HA  GLU A  95     195.842 143.002   7.781  1.00  0.00           H  
ATOM   1465 1HB  GLU A  95     198.339 142.643   6.072  1.00  0.00           H  
ATOM   1466 2HB  GLU A  95     197.631 144.213   6.425  1.00  0.00           H  
ATOM   1467 1HG  GLU A  95     198.665 142.259   8.493  1.00  0.00           H  
ATOM   1468 2HG  GLU A  95     199.542 143.656   7.873  1.00  0.00           H  
ATOM   1469  N   GLN A  96     195.754 141.949   4.679  1.00  0.00           N  
ATOM   1470  CA  GLN A  96     194.963 142.010   3.456  1.00  0.00           C  
ATOM   1471  C   GLN A  96     193.515 141.615   3.718  1.00  0.00           C  
ATOM   1472  O   GLN A  96     192.588 142.214   3.173  1.00  0.00           O  
ATOM   1473  CB  GLN A  96     195.567 141.103   2.380  1.00  0.00           C  
ATOM   1474  CG  GLN A  96     194.799 141.095   1.070  1.00  0.00           C  
ATOM   1475  CD  GLN A  96     194.678 142.480   0.461  1.00  0.00           C  
ATOM   1476  OE1 GLN A  96     195.602 143.293   0.546  1.00  0.00           O  
ATOM   1477  NE2 GLN A  96     193.534 142.755  -0.156  1.00  0.00           N  
ATOM   1478  H   GLN A  96     196.480 141.251   4.761  1.00  0.00           H  
ATOM   1479  HA  GLN A  96     194.963 143.039   3.095  1.00  0.00           H  
ATOM   1480 1HB  GLN A  96     196.589 141.418   2.169  1.00  0.00           H  
ATOM   1481 2HB  GLN A  96     195.610 140.079   2.751  1.00  0.00           H  
ATOM   1482 1HG  GLN A  96     195.320 140.454   0.358  1.00  0.00           H  
ATOM   1483 2HG  GLN A  96     193.795 140.713   1.251  1.00  0.00           H  
ATOM   1484 1HE2 GLN A  96     193.396 143.653  -0.577  1.00  0.00           H  
ATOM   1485 2HE2 GLN A  96     192.811 142.066  -0.202  1.00  0.00           H  
ATOM   1486  N   ALA A  97     193.326 140.600   4.555  1.00  0.00           N  
ATOM   1487  CA  ALA A  97     191.991 140.170   4.951  1.00  0.00           C  
ATOM   1488  C   ALA A  97     191.258 141.278   5.698  1.00  0.00           C  
ATOM   1489  O   ALA A  97     190.055 141.470   5.514  1.00  0.00           O  
ATOM   1490  CB  ALA A  97     192.072 138.915   5.807  1.00  0.00           C  
ATOM   1491  H   ALA A  97     194.130 140.111   4.925  1.00  0.00           H  
ATOM   1492  HA  ALA A  97     191.419 139.945   4.050  1.00  0.00           H  
ATOM   1493 1HB  ALA A  97     191.067 138.606   6.094  1.00  0.00           H  
ATOM   1494 2HB  ALA A  97     192.549 138.116   5.240  1.00  0.00           H  
ATOM   1495 3HB  ALA A  97     192.657 139.122   6.702  1.00  0.00           H  
ATOM   1496  N   LEU A  98     191.987 142.001   6.539  1.00  0.00           N  
ATOM   1497  CA  LEU A  98     191.410 143.100   7.303  1.00  0.00           C  
ATOM   1498  C   LEU A  98     191.031 144.263   6.395  1.00  0.00           C  
ATOM   1499  O   LEU A  98     190.025 144.933   6.618  1.00  0.00           O  
ATOM   1500  CB  LEU A  98     192.401 143.579   8.371  1.00  0.00           C  
ATOM   1501  CG  LEU A  98     192.643 142.611   9.536  1.00  0.00           C  
ATOM   1502  CD1 LEU A  98     193.847 143.077  10.343  1.00  0.00           C  
ATOM   1503  CD2 LEU A  98     191.396 142.540  10.406  1.00  0.00           C  
ATOM   1504  H   LEU A  98     192.967 141.784   6.653  1.00  0.00           H  
ATOM   1505  HA  LEU A  98     190.499 142.747   7.786  1.00  0.00           H  
ATOM   1506 1HB  LEU A  98     193.361 143.770   7.895  1.00  0.00           H  
ATOM   1507 2HB  LEU A  98     192.034 144.516   8.790  1.00  0.00           H  
ATOM   1508  HG  LEU A  98     192.868 141.619   9.144  1.00  0.00           H  
ATOM   1509 1HD1 LEU A  98     194.019 142.388  11.170  1.00  0.00           H  
ATOM   1510 2HD1 LEU A  98     194.728 143.099   9.701  1.00  0.00           H  
ATOM   1511 3HD1 LEU A  98     193.658 144.075  10.735  1.00  0.00           H  
ATOM   1512 1HD2 LEU A  98     191.568 141.851  11.233  1.00  0.00           H  
ATOM   1513 2HD2 LEU A  98     191.171 143.531  10.800  1.00  0.00           H  
ATOM   1514 3HD2 LEU A  98     190.555 142.187   9.808  1.00  0.00           H  
ATOM   1515  N   ARG A  99     191.847 144.498   5.372  1.00  0.00           N  
ATOM   1516  CA  ARG A  99     191.531 145.492   4.353  1.00  0.00           C  
ATOM   1517  C   ARG A  99     190.255 145.131   3.608  1.00  0.00           C  
ATOM   1518  O   ARG A  99     189.440 146.000   3.291  1.00  0.00           O  
ATOM   1519  CB  ARG A  99     192.676 145.622   3.359  1.00  0.00           C  
ATOM   1520  CG  ARG A  99     193.863 146.433   3.852  1.00  0.00           C  
ATOM   1521  CD  ARG A  99     194.782 146.793   2.742  1.00  0.00           C  
ATOM   1522  NE  ARG A  99     195.580 145.658   2.308  1.00  0.00           N  
ATOM   1523  CZ  ARG A  99     196.775 145.320   2.829  1.00  0.00           C  
ATOM   1524  NH1 ARG A  99     197.296 146.037   3.800  1.00  0.00           N  
ATOM   1525  NH2 ARG A  99     197.424 144.266   2.365  1.00  0.00           N  
ATOM   1526  H   ARG A  99     192.707 143.973   5.299  1.00  0.00           H  
ATOM   1527  HA  ARG A  99     191.367 146.451   4.846  1.00  0.00           H  
ATOM   1528 1HB  ARG A  99     193.041 144.631   3.093  1.00  0.00           H  
ATOM   1529 2HB  ARG A  99     192.312 146.092   2.445  1.00  0.00           H  
ATOM   1530 1HG  ARG A  99     193.508 147.353   4.316  1.00  0.00           H  
ATOM   1531 2HG  ARG A  99     194.423 145.850   4.585  1.00  0.00           H  
ATOM   1532 1HD  ARG A  99     194.201 147.147   1.890  1.00  0.00           H  
ATOM   1533 2HD  ARG A  99     195.459 147.580   3.072  1.00  0.00           H  
ATOM   1534  HE  ARG A  99     195.212 145.082   1.563  1.00  0.00           H  
ATOM   1535 1HH1 ARG A  99     196.800 146.842   4.156  1.00  0.00           H  
ATOM   1536 2HH1 ARG A  99     198.192 145.783   4.191  1.00  0.00           H  
ATOM   1537 1HH2 ARG A  99     197.024 143.715   1.618  1.00  0.00           H  
ATOM   1538 2HH2 ARG A  99     198.320 144.013   2.755  1.00  0.00           H  
ATOM   1539  N   ILE A 100     190.082 143.843   3.330  1.00  0.00           N  
ATOM   1540  CA  ILE A 100     188.879 143.355   2.664  1.00  0.00           C  
ATOM   1541  C   ILE A 100     187.641 143.599   3.517  1.00  0.00           C  
ATOM   1542  O   ILE A 100     186.585 143.972   3.004  1.00  0.00           O  
ATOM   1543  CB  ILE A 100     188.996 141.853   2.347  1.00  0.00           C  
ATOM   1544  CG1 ILE A 100     190.056 141.616   1.269  1.00  0.00           C  
ATOM   1545  CG2 ILE A 100     187.651 141.296   1.907  1.00  0.00           C  
ATOM   1546  CD1 ILE A 100     190.470 140.169   1.127  1.00  0.00           C  
ATOM   1547  H   ILE A 100     190.802 143.183   3.585  1.00  0.00           H  
ATOM   1548  HA  ILE A 100     188.752 143.908   1.733  1.00  0.00           H  
ATOM   1549  HB  ILE A 100     189.326 141.318   3.237  1.00  0.00           H  
ATOM   1550 1HG1 ILE A 100     189.679 141.959   0.306  1.00  0.00           H  
ATOM   1551 2HG1 ILE A 100     190.946 142.203   1.498  1.00  0.00           H  
ATOM   1552 1HG2 ILE A 100     187.752 140.233   1.686  1.00  0.00           H  
ATOM   1553 2HG2 ILE A 100     186.922 141.433   2.704  1.00  0.00           H  
ATOM   1554 3HG2 ILE A 100     187.314 141.821   1.013  1.00  0.00           H  
ATOM   1555 1HD1 ILE A 100     191.224 140.081   0.345  1.00  0.00           H  
ATOM   1556 2HD1 ILE A 100     190.884 139.814   2.072  1.00  0.00           H  
ATOM   1557 3HD1 ILE A 100     189.602 139.567   0.863  1.00  0.00           H  
ATOM   1558  N   VAL A 101     187.776 143.388   4.822  1.00  0.00           N  
ATOM   1559  CA  VAL A 101     186.699 143.674   5.760  1.00  0.00           C  
ATOM   1560  C   VAL A 101     186.220 145.116   5.628  1.00  0.00           C  
ATOM   1561  O   VAL A 101     185.020 145.374   5.541  1.00  0.00           O  
ATOM   1562  CB  VAL A 101     187.169 143.421   7.205  1.00  0.00           C  
ATOM   1563  CG1 VAL A 101     186.157 143.972   8.198  1.00  0.00           C  
ATOM   1564  CG2 VAL A 101     187.388 141.932   7.426  1.00  0.00           C  
ATOM   1565  H   VAL A 101     188.651 143.018   5.172  1.00  0.00           H  
ATOM   1566  HA  VAL A 101     185.855 143.022   5.529  1.00  0.00           H  
ATOM   1567  HB  VAL A 101     188.105 143.955   7.371  1.00  0.00           H  
ATOM   1568 1HG1 VAL A 101     186.506 143.785   9.215  1.00  0.00           H  
ATOM   1569 2HG1 VAL A 101     186.044 145.045   8.046  1.00  0.00           H  
ATOM   1570 3HG1 VAL A 101     185.196 143.479   8.049  1.00  0.00           H  
ATOM   1571 1HG2 VAL A 101     187.721 141.761   8.449  1.00  0.00           H  
ATOM   1572 2HG2 VAL A 101     186.453 141.398   7.254  1.00  0.00           H  
ATOM   1573 3HG2 VAL A 101     188.146 141.569   6.732  1.00  0.00           H  
ATOM   1574  N   ARG A 102     187.165 146.047   5.611  1.00  0.00           N  
ATOM   1575  CA  ARG A 102     186.840 147.466   5.535  1.00  0.00           C  
ATOM   1576  C   ARG A 102     186.129 147.801   4.232  1.00  0.00           C  
ATOM   1577  O   ARG A 102     185.169 148.569   4.217  1.00  0.00           O  
ATOM   1578  CB  ARG A 102     188.101 148.311   5.652  1.00  0.00           C  
ATOM   1579  CG  ARG A 102     188.738 148.322   7.033  1.00  0.00           C  
ATOM   1580  CD  ARG A 102     189.944 149.187   7.074  1.00  0.00           C  
ATOM   1581  NE  ARG A 102     190.604 149.137   8.369  1.00  0.00           N  
ATOM   1582  CZ  ARG A 102     190.253 149.881   9.436  1.00  0.00           C  
ATOM   1583  NH1 ARG A 102     189.250 150.725   9.347  1.00  0.00           N  
ATOM   1584  NH2 ARG A 102     190.917 149.761  10.572  1.00  0.00           N  
ATOM   1585  H   ARG A 102     188.135 145.767   5.651  1.00  0.00           H  
ATOM   1586  HA  ARG A 102     186.163 147.710   6.355  1.00  0.00           H  
ATOM   1587 1HB  ARG A 102     188.848 147.948   4.947  1.00  0.00           H  
ATOM   1588 2HB  ARG A 102     187.873 149.343   5.385  1.00  0.00           H  
ATOM   1589 1HG  ARG A 102     188.020 148.699   7.761  1.00  0.00           H  
ATOM   1590 2HG  ARG A 102     189.033 147.308   7.305  1.00  0.00           H  
ATOM   1591 1HD  ARG A 102     190.654 148.858   6.316  1.00  0.00           H  
ATOM   1592 2HD  ARG A 102     189.658 150.220   6.878  1.00  0.00           H  
ATOM   1593  HE  ARG A 102     191.381 148.498   8.476  1.00  0.00           H  
ATOM   1594 1HH1 ARG A 102     188.742 150.817   8.478  1.00  0.00           H  
ATOM   1595 2HH1 ARG A 102     188.987 151.283  10.147  1.00  0.00           H  
ATOM   1596 1HH2 ARG A 102     191.689 149.111  10.641  1.00  0.00           H  
ATOM   1597 2HH2 ARG A 102     190.654 150.318  11.371  1.00  0.00           H  
ATOM   1598  N   GLU A 103     186.608 147.217   3.136  1.00  0.00           N  
ATOM   1599  CA  GLU A 103     186.009 147.445   1.826  1.00  0.00           C  
ATOM   1600  C   GLU A 103     184.626 146.812   1.733  1.00  0.00           C  
ATOM   1601  O   GLU A 103     183.719 147.369   1.113  1.00  0.00           O  
ATOM   1602  CB  GLU A 103     186.912 146.884   0.724  1.00  0.00           C  
ATOM   1603  CG  GLU A 103     188.210 147.652   0.522  1.00  0.00           C  
ATOM   1604  CD  GLU A 103     187.984 149.095   0.161  1.00  0.00           C  
ATOM   1605  OE1 GLU A 103     187.256 149.350  -0.766  1.00  0.00           O  
ATOM   1606  OE2 GLU A 103     188.541 149.944   0.818  1.00  0.00           O  
ATOM   1607  H   GLU A 103     187.404 146.603   3.214  1.00  0.00           H  
ATOM   1608  HA  GLU A 103     185.892 148.518   1.680  1.00  0.00           H  
ATOM   1609 1HB  GLU A 103     187.169 145.849   0.956  1.00  0.00           H  
ATOM   1610 2HB  GLU A 103     186.372 146.882  -0.223  1.00  0.00           H  
ATOM   1611 1HG  GLU A 103     188.794 147.606   1.441  1.00  0.00           H  
ATOM   1612 2HG  GLU A 103     188.785 147.171  -0.268  1.00  0.00           H  
ATOM   1613  N   ALA A 104     184.471 145.649   2.355  1.00  0.00           N  
ATOM   1614  CA  ALA A 104     183.178 144.976   2.409  1.00  0.00           C  
ATOM   1615  C   ALA A 104     182.152 145.815   3.160  1.00  0.00           C  
ATOM   1616  O   ALA A 104     180.986 145.882   2.772  1.00  0.00           O  
ATOM   1617  CB  ALA A 104     183.320 143.608   3.060  1.00  0.00           C  
ATOM   1618  H   ALA A 104     185.268 145.218   2.800  1.00  0.00           H  
ATOM   1619  HA  ALA A 104     182.813 144.844   1.391  1.00  0.00           H  
ATOM   1620 1HB  ALA A 104     182.345 143.119   3.092  1.00  0.00           H  
ATOM   1621 2HB  ALA A 104     184.010 143.000   2.478  1.00  0.00           H  
ATOM   1622 3HB  ALA A 104     183.703 143.725   4.072  1.00  0.00           H  
ATOM   1623  N   LEU A 105     182.593 146.456   4.238  1.00  0.00           N  
ATOM   1624  CA  LEU A 105     181.723 147.321   5.026  1.00  0.00           C  
ATOM   1625  C   LEU A 105     181.292 148.545   4.228  1.00  0.00           C  
ATOM   1626  O   LEU A 105     180.155 149.001   4.341  1.00  0.00           O  
ATOM   1627  CB  LEU A 105     182.437 147.766   6.308  1.00  0.00           C  
ATOM   1628  CG  LEU A 105     182.703 146.661   7.339  1.00  0.00           C  
ATOM   1629  CD1 LEU A 105     183.572 147.211   8.461  1.00  0.00           C  
ATOM   1630  CD2 LEU A 105     181.380 146.139   7.877  1.00  0.00           C  
ATOM   1631  H   LEU A 105     183.557 146.343   4.517  1.00  0.00           H  
ATOM   1632  HA  LEU A 105     180.825 146.763   5.284  1.00  0.00           H  
ATOM   1633 1HB  LEU A 105     183.397 148.204   6.037  1.00  0.00           H  
ATOM   1634 2HB  LEU A 105     181.835 148.533   6.794  1.00  0.00           H  
ATOM   1635  HG  LEU A 105     183.249 145.845   6.864  1.00  0.00           H  
ATOM   1636 1HD1 LEU A 105     183.762 146.426   9.193  1.00  0.00           H  
ATOM   1637 2HD1 LEU A 105     184.520 147.559   8.050  1.00  0.00           H  
ATOM   1638 3HD1 LEU A 105     183.059 148.041   8.945  1.00  0.00           H  
ATOM   1639 1HD2 LEU A 105     181.569 145.353   8.609  1.00  0.00           H  
ATOM   1640 2HD2 LEU A 105     180.834 146.954   8.353  1.00  0.00           H  
ATOM   1641 3HD2 LEU A 105     180.786 145.736   7.056  1.00  0.00           H  
ATOM   1642  N   LYS A 106     182.208 149.070   3.421  1.00  0.00           N  
ATOM   1643  CA  LYS A 106     181.893 150.176   2.522  1.00  0.00           C  
ATOM   1644  C   LYS A 106     180.802 149.787   1.533  1.00  0.00           C  
ATOM   1645  O   LYS A 106     179.920 150.587   1.223  1.00  0.00           O  
ATOM   1646  CB  LYS A 106     183.147 150.629   1.772  1.00  0.00           C  
ATOM   1647  CG  LYS A 106     184.173 151.346   2.638  1.00  0.00           C  
ATOM   1648  CD  LYS A 106     185.416 151.708   1.837  1.00  0.00           C  
ATOM   1649  CE  LYS A 106     186.530 152.215   2.741  1.00  0.00           C  
ATOM   1650  NZ  LYS A 106     187.791 152.456   1.988  1.00  0.00           N  
ATOM   1651  H   LYS A 106     183.146 148.697   3.431  1.00  0.00           H  
ATOM   1652  HA  LYS A 106     181.519 151.010   3.117  1.00  0.00           H  
ATOM   1653 1HB  LYS A 106     183.633 149.764   1.321  1.00  0.00           H  
ATOM   1654 2HB  LYS A 106     182.863 151.303   0.963  1.00  0.00           H  
ATOM   1655 1HG  LYS A 106     183.735 152.258   3.045  1.00  0.00           H  
ATOM   1656 2HG  LYS A 106     184.463 150.701   3.468  1.00  0.00           H  
ATOM   1657 1HD  LYS A 106     185.770 150.830   1.295  1.00  0.00           H  
ATOM   1658 2HD  LYS A 106     185.168 152.484   1.111  1.00  0.00           H  
ATOM   1659 1HE  LYS A 106     186.219 153.145   3.214  1.00  0.00           H  
ATOM   1660 2HE  LYS A 106     186.725 151.482   3.524  1.00  0.00           H  
ATOM   1661 1HZ  LYS A 106     188.503 152.791   2.621  1.00  0.00           H  
ATOM   1662 2HZ  LYS A 106     188.099 151.595   1.560  1.00  0.00           H  
ATOM   1663 3HZ  LYS A 106     187.627 153.149   1.271  1.00  0.00           H  
ATOM   1664  N   GLN A 107     180.867 148.555   1.042  1.00  0.00           N  
ATOM   1665  CA  GLN A 107     179.854 148.038   0.130  1.00  0.00           C  
ATOM   1666  C   GLN A 107     178.581 147.663   0.881  1.00  0.00           C  
ATOM   1667  O   GLN A 107     177.494 147.648   0.306  1.00  0.00           O  
ATOM   1668  CB  GLN A 107     180.389 146.824  -0.632  1.00  0.00           C  
ATOM   1669  CG  GLN A 107     181.537 147.137  -1.576  1.00  0.00           C  
ATOM   1670  CD  GLN A 107     181.132 148.094  -2.682  1.00  0.00           C  
ATOM   1671  OE1 GLN A 107     180.080 147.935  -3.305  1.00  0.00           O  
ATOM   1672  NE2 GLN A 107     181.968 149.096  -2.931  1.00  0.00           N  
ATOM   1673  H   GLN A 107     181.641 147.960   1.305  1.00  0.00           H  
ATOM   1674  HA  GLN A 107     179.598 148.820  -0.583  1.00  0.00           H  
ATOM   1675 1HB  GLN A 107     180.732 146.071   0.077  1.00  0.00           H  
ATOM   1676 2HB  GLN A 107     179.584 146.379  -1.219  1.00  0.00           H  
ATOM   1677 1HG  GLN A 107     182.347 147.595  -1.007  1.00  0.00           H  
ATOM   1678 2HG  GLN A 107     181.880 146.211  -2.036  1.00  0.00           H  
ATOM   1679 1HE2 GLN A 107     181.754 149.759  -3.650  1.00  0.00           H  
ATOM   1680 2HE2 GLN A 107     182.811 149.188  -2.402  1.00  0.00           H  
ATOM   1681  N   GLY A 108     178.724 147.361   2.166  1.00  0.00           N  
ATOM   1682  CA  GLY A 108     177.594 146.947   2.986  1.00  0.00           C  
ATOM   1683  C   GLY A 108     177.480 145.430   3.043  1.00  0.00           C  
ATOM   1684  O   GLY A 108     176.483 144.887   3.523  1.00  0.00           O  
ATOM   1685  H   GLY A 108     179.641 147.420   2.586  1.00  0.00           H  
ATOM   1686 1HA  GLY A 108     177.710 147.344   3.995  1.00  0.00           H  
ATOM   1687 2HA  GLY A 108     176.675 147.370   2.580  1.00  0.00           H  
ATOM   1688  N   ASN A 109     178.507 144.746   2.549  1.00  0.00           N  
ATOM   1689  CA  ASN A 109     178.500 143.289   2.488  1.00  0.00           C  
ATOM   1690  C   ASN A 109     179.009 142.682   3.789  1.00  0.00           C  
ATOM   1691  O   ASN A 109     180.156 142.244   3.873  1.00  0.00           O  
ATOM   1692  CB  ASN A 109     179.324 142.798   1.312  1.00  0.00           C  
ATOM   1693  CG  ASN A 109     179.103 141.340   1.020  1.00  0.00           C  
ATOM   1694  OD1 ASN A 109     178.834 140.546   1.929  1.00  0.00           O  
ATOM   1695  ND2 ASN A 109     179.211 140.973  -0.231  1.00  0.00           N  
ATOM   1696  H   ASN A 109     179.314 145.248   2.207  1.00  0.00           H  
ATOM   1697  HA  ASN A 109     177.472 142.954   2.346  1.00  0.00           H  
ATOM   1698 1HB  ASN A 109     179.070 143.378   0.423  1.00  0.00           H  
ATOM   1699 2HB  ASN A 109     180.382 142.960   1.516  1.00  0.00           H  
ATOM   1700 1HD2 ASN A 109     179.075 140.014  -0.484  1.00  0.00           H  
ATOM   1701 2HD2 ASN A 109     179.431 141.649  -0.934  1.00  0.00           H  
ATOM   1702  N   LYS A 110     178.148 142.656   4.801  1.00  0.00           N  
ATOM   1703  CA  LYS A 110     178.551 142.236   6.138  1.00  0.00           C  
ATOM   1704  C   LYS A 110     178.933 140.760   6.160  1.00  0.00           C  
ATOM   1705  O   LYS A 110     179.801 140.347   6.929  1.00  0.00           O  
ATOM   1706  CB  LYS A 110     177.430 142.504   7.144  1.00  0.00           C  
ATOM   1707  CG  LYS A 110     176.196 141.632   6.958  1.00  0.00           C  
ATOM   1708  CD  LYS A 110     175.113 141.984   7.968  1.00  0.00           C  
ATOM   1709  CE  LYS A 110     173.897 141.083   7.813  1.00  0.00           C  
ATOM   1710  NZ  LYS A 110     172.817 141.436   8.774  1.00  0.00           N  
ATOM   1711  H   LYS A 110     177.191 142.935   4.640  1.00  0.00           H  
ATOM   1712  HA  LYS A 110     179.430 142.809   6.431  1.00  0.00           H  
ATOM   1713 1HB  LYS A 110     177.803 142.344   8.156  1.00  0.00           H  
ATOM   1714 2HB  LYS A 110     177.117 143.546   7.071  1.00  0.00           H  
ATOM   1715 1HG  LYS A 110     175.800 141.770   5.951  1.00  0.00           H  
ATOM   1716 2HG  LYS A 110     176.469 140.584   7.081  1.00  0.00           H  
ATOM   1717 1HD  LYS A 110     175.509 141.875   8.978  1.00  0.00           H  
ATOM   1718 2HD  LYS A 110     174.806 143.020   7.826  1.00  0.00           H  
ATOM   1719 1HE  LYS A 110     173.507 141.169   6.799  1.00  0.00           H  
ATOM   1720 2HE  LYS A 110     174.188 140.046   7.979  1.00  0.00           H  
ATOM   1721 1HZ  LYS A 110     172.030 140.817   8.639  1.00  0.00           H  
ATOM   1722 2HZ  LYS A 110     173.162 141.341   9.719  1.00  0.00           H  
ATOM   1723 3HZ  LYS A 110     172.524 142.390   8.617  1.00  0.00           H  
ATOM   1724  N   GLU A 111     178.279 139.973   5.314  1.00  0.00           N  
ATOM   1725  CA  GLU A 111     178.536 138.539   5.248  1.00  0.00           C  
ATOM   1726  C   GLU A 111     179.988 138.258   4.882  1.00  0.00           C  
ATOM   1727  O   GLU A 111     180.655 137.449   5.528  1.00  0.00           O  
ATOM   1728  CB  GLU A 111     177.605 137.877   4.230  1.00  0.00           C  
ATOM   1729  CG  GLU A 111     176.135 137.880   4.626  1.00  0.00           C  
ATOM   1730  CD  GLU A 111     175.454 139.189   4.338  1.00  0.00           C  
ATOM   1731  OE1 GLU A 111     176.100 140.073   3.828  1.00  0.00           O  
ATOM   1732  OE2 GLU A 111     174.287 139.305   4.629  1.00  0.00           O  
ATOM   1733  H   GLU A 111     177.585 140.376   4.701  1.00  0.00           H  
ATOM   1734  HA  GLU A 111     178.354 138.109   6.233  1.00  0.00           H  
ATOM   1735 1HB  GLU A 111     177.693 138.387   3.270  1.00  0.00           H  
ATOM   1736 2HB  GLU A 111     177.908 136.841   4.079  1.00  0.00           H  
ATOM   1737 1HG  GLU A 111     175.621 137.088   4.082  1.00  0.00           H  
ATOM   1738 2HG  GLU A 111     176.057 137.661   5.690  1.00  0.00           H  
ATOM   1739  N   VAL A 112     180.473 138.928   3.843  1.00  0.00           N  
ATOM   1740  CA  VAL A 112     181.851 138.764   3.399  1.00  0.00           C  
ATOM   1741  C   VAL A 112     182.831 139.306   4.431  1.00  0.00           C  
ATOM   1742  O   VAL A 112     183.883 138.714   4.672  1.00  0.00           O  
ATOM   1743  CB  VAL A 112     182.071 139.488   2.058  1.00  0.00           C  
ATOM   1744  CG1 VAL A 112     183.554 139.562   1.729  1.00  0.00           C  
ATOM   1745  CG2 VAL A 112     181.308 138.773   0.953  1.00  0.00           C  
ATOM   1746  H   VAL A 112     179.868 139.569   3.346  1.00  0.00           H  
ATOM   1747  HA  VAL A 112     182.051 137.698   3.280  1.00  0.00           H  
ATOM   1748  HB  VAL A 112     181.710 140.513   2.145  1.00  0.00           H  
ATOM   1749 1HG1 VAL A 112     183.691 140.077   0.778  1.00  0.00           H  
ATOM   1750 2HG1 VAL A 112     184.074 140.109   2.515  1.00  0.00           H  
ATOM   1751 3HG1 VAL A 112     183.961 138.554   1.656  1.00  0.00           H  
ATOM   1752 1HG2 VAL A 112     181.467 139.291   0.007  1.00  0.00           H  
ATOM   1753 2HG2 VAL A 112     181.665 137.747   0.869  1.00  0.00           H  
ATOM   1754 3HG2 VAL A 112     180.244 138.769   1.189  1.00  0.00           H  
ATOM   1755  N   ALA A 113     182.478 140.432   5.040  1.00  0.00           N  
ATOM   1756  CA  ALA A 113     183.305 141.036   6.077  1.00  0.00           C  
ATOM   1757  C   ALA A 113     183.570 140.052   7.211  1.00  0.00           C  
ATOM   1758  O   ALA A 113     184.686 139.971   7.726  1.00  0.00           O  
ATOM   1759  CB  ALA A 113     182.643 142.297   6.614  1.00  0.00           C  
ATOM   1760  H   ALA A 113     181.612 140.884   4.777  1.00  0.00           H  
ATOM   1761  HA  ALA A 113     184.269 141.303   5.640  1.00  0.00           H  
ATOM   1762 1HB  ALA A 113     183.273 142.737   7.388  1.00  0.00           H  
ATOM   1763 2HB  ALA A 113     182.512 143.013   5.803  1.00  0.00           H  
ATOM   1764 3HB  ALA A 113     181.672 142.047   7.037  1.00  0.00           H  
ATOM   1765  N   LYS A 114     182.540 139.308   7.595  1.00  0.00           N  
ATOM   1766  CA  LYS A 114     182.658 138.331   8.671  1.00  0.00           C  
ATOM   1767  C   LYS A 114     183.524 137.152   8.249  1.00  0.00           C  
ATOM   1768  O   LYS A 114     184.331 136.650   9.032  1.00  0.00           O  
ATOM   1769  CB  LYS A 114     181.276 137.840   9.104  1.00  0.00           C  
ATOM   1770  CG  LYS A 114     180.446 138.876   9.851  1.00  0.00           C  
ATOM   1771  CD  LYS A 114     179.055 138.347  10.166  1.00  0.00           C  
ATOM   1772  CE  LYS A 114     178.186 139.419  10.806  1.00  0.00           C  
ATOM   1773  NZ  LYS A 114     176.805 138.931  11.072  1.00  0.00           N  
ATOM   1774  H   LYS A 114     181.650 139.422   7.128  1.00  0.00           H  
ATOM   1775  HA  LYS A 114     183.145 138.811   9.521  1.00  0.00           H  
ATOM   1776 1HB  LYS A 114     180.709 137.528   8.226  1.00  0.00           H  
ATOM   1777 2HB  LYS A 114     181.385 136.969   9.750  1.00  0.00           H  
ATOM   1778 1HG  LYS A 114     180.946 139.138  10.784  1.00  0.00           H  
ATOM   1779 2HG  LYS A 114     180.355 139.776   9.244  1.00  0.00           H  
ATOM   1780 1HD  LYS A 114     178.579 138.005   9.246  1.00  0.00           H  
ATOM   1781 2HD  LYS A 114     179.133 137.501  10.849  1.00  0.00           H  
ATOM   1782 1HE  LYS A 114     178.633 139.737  11.746  1.00  0.00           H  
ATOM   1783 2HE  LYS A 114     178.130 140.284  10.145  1.00  0.00           H  
ATOM   1784 1HZ  LYS A 114     176.262 139.671  11.495  1.00  0.00           H  
ATOM   1785 2HZ  LYS A 114     176.373 138.651  10.202  1.00  0.00           H  
ATOM   1786 3HZ  LYS A 114     176.842 138.141  11.699  1.00  0.00           H  
ATOM   1787  N   LYS A 115     183.352 136.710   7.008  1.00  0.00           N  
ATOM   1788  CA  LYS A 115     184.162 135.629   6.460  1.00  0.00           C  
ATOM   1789  C   LYS A 115     185.625 136.034   6.355  1.00  0.00           C  
ATOM   1790  O   LYS A 115     186.523 135.232   6.611  1.00  0.00           O  
ATOM   1791  CB  LYS A 115     183.634 135.207   5.088  1.00  0.00           C  
ATOM   1792  CG  LYS A 115     182.297 134.479   5.124  1.00  0.00           C  
ATOM   1793  CD  LYS A 115     181.830 134.110   3.724  1.00  0.00           C  
ATOM   1794  CE  LYS A 115     180.490 133.390   3.759  1.00  0.00           C  
ATOM   1795  NZ  LYS A 115     180.002 133.056   2.393  1.00  0.00           N  
ATOM   1796  H   LYS A 115     182.642 137.136   6.430  1.00  0.00           H  
ATOM   1797  HA  LYS A 115     184.101 134.774   7.136  1.00  0.00           H  
ATOM   1798 1HB  LYS A 115     183.518 136.088   4.456  1.00  0.00           H  
ATOM   1799 2HB  LYS A 115     184.359 134.551   4.605  1.00  0.00           H  
ATOM   1800 1HG  LYS A 115     182.394 133.569   5.718  1.00  0.00           H  
ATOM   1801 2HG  LYS A 115     181.548 135.118   5.591  1.00  0.00           H  
ATOM   1802 1HD  LYS A 115     181.732 135.014   3.123  1.00  0.00           H  
ATOM   1803 2HD  LYS A 115     182.568 133.460   3.254  1.00  0.00           H  
ATOM   1804 1HE  LYS A 115     180.586 132.469   4.332  1.00  0.00           H  
ATOM   1805 2HE  LYS A 115     179.750 134.022   4.250  1.00  0.00           H  
ATOM   1806 1HZ  LYS A 115     179.113 132.582   2.459  1.00  0.00           H  
ATOM   1807 2HZ  LYS A 115     179.891 133.906   1.858  1.00  0.00           H  
ATOM   1808 3HZ  LYS A 115     180.671 132.455   1.934  1.00  0.00           H  
ATOM   1809  N   ALA A 116     185.863 137.286   5.974  1.00  0.00           N  
ATOM   1810  CA  ALA A 116     187.218 137.809   5.856  1.00  0.00           C  
ATOM   1811  C   ALA A 116     187.942 137.776   7.195  1.00  0.00           C  
ATOM   1812  O   ALA A 116     189.141 137.510   7.257  1.00  0.00           O  
ATOM   1813  CB  ALA A 116     187.192 139.225   5.303  1.00  0.00           C  
ATOM   1814  H   ALA A 116     185.080 137.893   5.767  1.00  0.00           H  
ATOM   1815  HA  ALA A 116     187.773 137.171   5.165  1.00  0.00           H  
ATOM   1816 1HB  ALA A 116     188.212 139.602   5.217  1.00  0.00           H  
ATOM   1817 2HB  ALA A 116     186.724 139.224   4.317  1.00  0.00           H  
ATOM   1818 3HB  ALA A 116     186.624 139.867   5.972  1.00  0.00           H  
ATOM   1819  N   LEU A 117     187.204 138.049   8.266  1.00  0.00           N  
ATOM   1820  CA  LEU A 117     187.771 138.039   9.609  1.00  0.00           C  
ATOM   1821  C   LEU A 117     188.300 136.657   9.972  1.00  0.00           C  
ATOM   1822  O   LEU A 117     189.364 136.527  10.579  1.00  0.00           O  
ATOM   1823  CB  LEU A 117     186.717 138.476  10.633  1.00  0.00           C  
ATOM   1824  CG  LEU A 117     186.337 139.962  10.604  1.00  0.00           C  
ATOM   1825  CD1 LEU A 117     185.096 140.186  11.457  1.00  0.00           C  
ATOM   1826  CD2 LEU A 117     187.505 140.795  11.109  1.00  0.00           C  
ATOM   1827  H   LEU A 117     186.226 138.271   8.147  1.00  0.00           H  
ATOM   1828  HA  LEU A 117     188.613 138.731   9.635  1.00  0.00           H  
ATOM   1829 1HB  LEU A 117     185.809 137.899  10.465  1.00  0.00           H  
ATOM   1830 2HB  LEU A 117     187.087 138.248  11.633  1.00  0.00           H  
ATOM   1831  HG  LEU A 117     186.096 140.256   9.582  1.00  0.00           H  
ATOM   1832 1HD1 LEU A 117     184.826 141.242  11.437  1.00  0.00           H  
ATOM   1833 2HD1 LEU A 117     184.270 139.594  11.062  1.00  0.00           H  
ATOM   1834 3HD1 LEU A 117     185.301 139.885  12.484  1.00  0.00           H  
ATOM   1835 1HD2 LEU A 117     187.235 141.851  11.087  1.00  0.00           H  
ATOM   1836 2HD2 LEU A 117     187.746 140.503  12.131  1.00  0.00           H  
ATOM   1837 3HD2 LEU A 117     188.373 140.629  10.470  1.00  0.00           H  
ATOM   1838  N   GLU A 118     187.549 135.624   9.600  1.00  0.00           N  
ATOM   1839  CA  GLU A 118     187.917 134.252   9.927  1.00  0.00           C  
ATOM   1840  C   GLU A 118     189.277 133.892   9.344  1.00  0.00           C  
ATOM   1841  O   GLU A 118     190.052 133.161   9.960  1.00  0.00           O  
ATOM   1842  CB  GLU A 118     186.855 133.278   9.411  1.00  0.00           C  
ATOM   1843  CG  GLU A 118     185.525 133.351  10.146  1.00  0.00           C  
ATOM   1844  CD  GLU A 118     185.629 132.940  11.588  1.00  0.00           C  
ATOM   1845  OE1 GLU A 118     185.935 131.799  11.840  1.00  0.00           O  
ATOM   1846  OE2 GLU A 118     185.402 133.767  12.440  1.00  0.00           O  
ATOM   1847  H   GLU A 118     186.703 135.796   9.075  1.00  0.00           H  
ATOM   1848  HA  GLU A 118     187.987 134.162  11.011  1.00  0.00           H  
ATOM   1849 1HB  GLU A 118     186.666 133.472   8.356  1.00  0.00           H  
ATOM   1850 2HB  GLU A 118     187.228 132.257   9.495  1.00  0.00           H  
ATOM   1851 1HG  GLU A 118     185.151 134.374  10.099  1.00  0.00           H  
ATOM   1852 2HG  GLU A 118     184.806 132.707   9.641  1.00  0.00           H  
ATOM   1853  N   VAL A 119     189.561 134.409   8.153  1.00  0.00           N  
ATOM   1854  CA  VAL A 119     190.866 134.226   7.530  1.00  0.00           C  
ATOM   1855  C   VAL A 119     191.955 134.951   8.311  1.00  0.00           C  
ATOM   1856  O   VAL A 119     193.020 134.392   8.575  1.00  0.00           O  
ATOM   1857  CB  VAL A 119     190.844 134.746   6.081  1.00  0.00           C  
ATOM   1858  CG1 VAL A 119     192.242 134.712   5.481  1.00  0.00           C  
ATOM   1859  CG2 VAL A 119     189.879 133.917   5.247  1.00  0.00           C  
ATOM   1860  H   VAL A 119     188.853 134.941   7.668  1.00  0.00           H  
ATOM   1861  HA  VAL A 119     191.107 133.163   7.537  1.00  0.00           H  
ATOM   1862  HB  VAL A 119     190.521 135.787   6.083  1.00  0.00           H  
ATOM   1863 1HG1 VAL A 119     192.208 135.083   4.457  1.00  0.00           H  
ATOM   1864 2HG1 VAL A 119     192.907 135.341   6.073  1.00  0.00           H  
ATOM   1865 3HG1 VAL A 119     192.613 133.687   5.483  1.00  0.00           H  
ATOM   1866 1HG2 VAL A 119     189.868 134.290   4.224  1.00  0.00           H  
ATOM   1867 2HG2 VAL A 119     190.199 132.874   5.250  1.00  0.00           H  
ATOM   1868 3HG2 VAL A 119     188.877 133.989   5.671  1.00  0.00           H  
ATOM   1869  N   ALA A 120     191.683 136.199   8.677  1.00  0.00           N  
ATOM   1870  CA  ALA A 120     192.629 136.994   9.451  1.00  0.00           C  
ATOM   1871  C   ALA A 120     192.892 136.365  10.812  1.00  0.00           C  
ATOM   1872  O   ALA A 120     194.024 136.364  11.299  1.00  0.00           O  
ATOM   1873  CB  ALA A 120     192.117 138.417   9.617  1.00  0.00           C  
ATOM   1874  H   ALA A 120     190.797 136.606   8.414  1.00  0.00           H  
ATOM   1875  HA  ALA A 120     193.575 137.026   8.912  1.00  0.00           H  
ATOM   1876 1HB  ALA A 120     192.833 138.998  10.197  1.00  0.00           H  
ATOM   1877 2HB  ALA A 120     191.988 138.875   8.636  1.00  0.00           H  
ATOM   1878 3HB  ALA A 120     191.159 138.400  10.136  1.00  0.00           H  
ATOM   1879  N   ILE A 121     191.843 135.827  11.423  1.00  0.00           N  
ATOM   1880  CA  ILE A 121     191.947 135.246  12.757  1.00  0.00           C  
ATOM   1881  C   ILE A 121     192.848 134.018  12.753  1.00  0.00           C  
ATOM   1882  O   ILE A 121     193.725 133.876  13.604  1.00  0.00           O  
ATOM   1883  CB  ILE A 121     190.559 134.865  13.302  1.00  0.00           C  
ATOM   1884  CG1 ILE A 121     189.728 136.121  13.573  1.00  0.00           C  
ATOM   1885  CG2 ILE A 121     190.694 134.029  14.565  1.00  0.00           C  
ATOM   1886  CD1 ILE A 121     188.247 135.854  13.721  1.00  0.00           C  
ATOM   1887  H   ILE A 121     190.948 135.821  10.954  1.00  0.00           H  
ATOM   1888  HA  ILE A 121     192.396 135.983  13.423  1.00  0.00           H  
ATOM   1889  HB  ILE A 121     190.020 134.287  12.551  1.00  0.00           H  
ATOM   1890 1HG1 ILE A 121     190.081 136.601  14.486  1.00  0.00           H  
ATOM   1891 2HG1 ILE A 121     189.865 136.832  12.758  1.00  0.00           H  
ATOM   1892 1HG2 ILE A 121     189.703 133.768  14.936  1.00  0.00           H  
ATOM   1893 2HG2 ILE A 121     191.248 133.118  14.341  1.00  0.00           H  
ATOM   1894 3HG2 ILE A 121     191.227 134.601  15.324  1.00  0.00           H  
ATOM   1895 1HD1 ILE A 121     187.725 136.793  13.911  1.00  0.00           H  
ATOM   1896 2HD1 ILE A 121     187.865 135.406  12.803  1.00  0.00           H  
ATOM   1897 3HD1 ILE A 121     188.082 135.173  14.554  1.00  0.00           H  
ATOM   1898  N   GLU A 122     192.624 133.131  11.788  1.00  0.00           N  
ATOM   1899  CA  GLU A 122     193.427 131.919  11.661  1.00  0.00           C  
ATOM   1900  C   GLU A 122     194.880 132.252  11.344  1.00  0.00           C  
ATOM   1901  O   GLU A 122     195.800 131.639  11.888  1.00  0.00           O  
ATOM   1902  CB  GLU A 122     192.853 131.010  10.572  1.00  0.00           C  
ATOM   1903  CG  GLU A 122     193.556 129.667  10.438  1.00  0.00           C  
ATOM   1904  CD  GLU A 122     193.348 128.776  11.631  1.00  0.00           C  
ATOM   1905  OE1 GLU A 122     192.450 129.038  12.395  1.00  0.00           O  
ATOM   1906  OE2 GLU A 122     194.087 127.832  11.779  1.00  0.00           O  
ATOM   1907  H   GLU A 122     191.882 133.299  11.127  1.00  0.00           H  
ATOM   1908  HA  GLU A 122     193.410 131.391  12.615  1.00  0.00           H  
ATOM   1909 1HB  GLU A 122     191.799 130.818  10.777  1.00  0.00           H  
ATOM   1910 2HB  GLU A 122     192.911 131.515   9.608  1.00  0.00           H  
ATOM   1911 1HG  GLU A 122     193.180 129.159   9.550  1.00  0.00           H  
ATOM   1912 2HG  GLU A 122     194.622 129.839  10.301  1.00  0.00           H  
ATOM   1913  N   ALA A 123     195.081 133.224  10.463  1.00  0.00           N  
ATOM   1914  CA  ALA A 123     196.421 133.647  10.078  1.00  0.00           C  
ATOM   1915  C   ALA A 123     197.186 134.204  11.273  1.00  0.00           C  
ATOM   1916  O   ALA A 123     198.349 133.862  11.490  1.00  0.00           O  
ATOM   1917  CB  ALA A 123     196.353 134.683   8.965  1.00  0.00           C  
ATOM   1918  H   ALA A 123     194.282 133.684  10.047  1.00  0.00           H  
ATOM   1919  HA  ALA A 123     196.967 132.776   9.713  1.00  0.00           H  
ATOM   1920 1HB  ALA A 123     197.362 134.988   8.690  1.00  0.00           H  
ATOM   1921 2HB  ALA A 123     195.855 134.251   8.097  1.00  0.00           H  
ATOM   1922 3HB  ALA A 123     195.793 135.551   9.311  1.00  0.00           H  
ATOM   1923  N   ALA A 124     196.529 135.063  12.041  1.00  0.00           N  
ATOM   1924  CA  ALA A 124     197.171 135.733  13.166  1.00  0.00           C  
ATOM   1925  C   ALA A 124     197.424 134.761  14.312  1.00  0.00           C  
ATOM   1926  O   ALA A 124     198.457 134.829  14.979  1.00  0.00           O  
ATOM   1927  CB  ALA A 124     196.321 136.902  13.642  1.00  0.00           C  
ATOM   1928  H   ALA A 124     195.558 135.259  11.842  1.00  0.00           H  
ATOM   1929  HA  ALA A 124     198.137 136.114  12.835  1.00  0.00           H  
ATOM   1930 1HB  ALA A 124     196.814 137.392  14.482  1.00  0.00           H  
ATOM   1931 2HB  ALA A 124     196.197 137.617  12.827  1.00  0.00           H  
ATOM   1932 3HB  ALA A 124     195.345 136.538  13.956  1.00  0.00           H  
ATOM   1933  N   ASN A 125     196.477 133.858  14.537  1.00  0.00           N  
ATOM   1934  CA  ASN A 125     196.588 132.883  15.614  1.00  0.00           C  
ATOM   1935  C   ASN A 125     197.781 131.961  15.402  1.00  0.00           C  
ATOM   1936  O   ASN A 125     198.483 131.608  16.349  1.00  0.00           O  
ATOM   1937  CB  ASN A 125     195.307 132.079  15.740  1.00  0.00           C  
ATOM   1938  CG  ASN A 125     195.313 131.166  16.935  1.00  0.00           C  
ATOM   1939  OD1 ASN A 125     195.280 129.938  16.793  1.00  0.00           O  
ATOM   1940  ND2 ASN A 125     195.354 131.742  18.109  1.00  0.00           N  
ATOM   1941  H   ASN A 125     195.659 133.846  13.944  1.00  0.00           H  
ATOM   1942  HA  ASN A 125     196.747 133.418  16.551  1.00  0.00           H  
ATOM   1943 1HB  ASN A 125     194.457 132.757  15.820  1.00  0.00           H  
ATOM   1944 2HB  ASN A 125     195.164 131.479  14.840  1.00  0.00           H  
ATOM   1945 1HD2 ASN A 125     195.360 131.184  18.940  1.00  0.00           H  
ATOM   1946 2HD2 ASN A 125     195.380 132.739  18.176  1.00  0.00           H  
ATOM   1947  N   GLN A 126     198.005 131.573  14.151  1.00  0.00           N  
ATOM   1948  CA  GLN A 126     199.167 130.762  13.797  1.00  0.00           C  
ATOM   1949  C   GLN A 126     200.452 131.573  13.891  1.00  0.00           C  
ATOM   1950  O   GLN A 126     201.487 131.067  14.329  1.00  0.00           O  
ATOM   1951  CB  GLN A 126     199.013 130.190  12.386  1.00  0.00           C  
ATOM   1952  CG  GLN A 126     200.118 129.230  11.980  1.00  0.00           C  
ATOM   1953  CD  GLN A 126     200.161 127.992  12.856  1.00  0.00           C  
ATOM   1954  OE1 GLN A 126     199.145 127.321  13.056  1.00  0.00           O  
ATOM   1955  NE2 GLN A 126     201.339 127.683  13.385  1.00  0.00           N  
ATOM   1956  H   GLN A 126     197.357 131.845  13.427  1.00  0.00           H  
ATOM   1957  HA  GLN A 126     199.243 129.939  14.505  1.00  0.00           H  
ATOM   1958 1HB  GLN A 126     198.063 129.661  12.309  1.00  0.00           H  
ATOM   1959 2HB  GLN A 126     198.993 131.005  11.663  1.00  0.00           H  
ATOM   1960 1HG  GLN A 126     199.950 128.914  10.950  1.00  0.00           H  
ATOM   1961 2HG  GLN A 126     201.077 129.740  12.062  1.00  0.00           H  
ATOM   1962 1HE2 GLN A 126     201.429 126.877  13.972  1.00  0.00           H  
ATOM   1963 2HE2 GLN A 126     202.138 128.255  13.196  1.00  0.00           H  
ATOM   1964  N   ALA A 127     200.382 132.834  13.478  1.00  0.00           N  
ATOM   1965  CA  ALA A 127     201.538 133.725  13.531  1.00  0.00           C  
ATOM   1966  C   ALA A 127     201.931 134.028  14.970  1.00  0.00           C  
ATOM   1967  O   ALA A 127     203.113 134.169  15.284  1.00  0.00           O  
ATOM   1968  CB  ALA A 127     201.248 135.014  12.778  1.00  0.00           C  
ATOM   1969  H   ALA A 127     199.508 133.187  13.116  1.00  0.00           H  
ATOM   1970  HA  ALA A 127     202.377 133.218  13.053  1.00  0.00           H  
ATOM   1971 1HB  ALA A 127     202.119 135.668  12.828  1.00  0.00           H  
ATOM   1972 2HB  ALA A 127     201.025 134.785  11.735  1.00  0.00           H  
ATOM   1973 3HB  ALA A 127     200.393 135.515  13.229  1.00  0.00           H  
ATOM   1974  N   GLY A 128     200.934 134.129  15.842  1.00  0.00           N  
ATOM   1975  CA  GLY A 128     201.176 134.405  17.255  1.00  0.00           C  
ATOM   1976  C   GLY A 128     201.500 135.875  17.481  1.00  0.00           C  
ATOM   1977  O   GLY A 128     202.199 136.227  18.433  1.00  0.00           O  
ATOM   1978  H   GLY A 128     199.984 134.015  15.520  1.00  0.00           H  
ATOM   1979 1HA  GLY A 128     200.296 134.128  17.836  1.00  0.00           H  
ATOM   1980 2HA  GLY A 128     202.001 133.788  17.609  1.00  0.00           H  
ATOM   1981  N   ASP A 129     200.990 136.731  16.604  1.00  0.00           N  
ATOM   1982  CA  ASP A 129     201.280 138.158  16.669  1.00  0.00           C  
ATOM   1983  C   ASP A 129     200.231 138.897  17.493  1.00  0.00           C  
ATOM   1984  O   ASP A 129     199.106 139.109  17.038  1.00  0.00           O  
ATOM   1985  CB  ASP A 129     201.348 138.757  15.262  1.00  0.00           C  
ATOM   1986  CG  ASP A 129     201.674 140.244  15.266  1.00  0.00           C  
ATOM   1987  OD1 ASP A 129     201.290 140.914  16.196  1.00  0.00           O  
ATOM   1988  OD2 ASP A 129     202.303 140.696  14.340  1.00  0.00           O  
ATOM   1989  H   ASP A 129     200.384 136.384  15.872  1.00  0.00           H  
ATOM   1990  HA  ASP A 129     202.243 138.295  17.161  1.00  0.00           H  
ATOM   1991 1HB  ASP A 129     202.109 138.235  14.681  1.00  0.00           H  
ATOM   1992 2HB  ASP A 129     200.393 138.610  14.758  1.00  0.00           H  
ATOM   1993  N   GLN A 130     200.607 139.287  18.706  1.00  0.00           N  
ATOM   1994  CA  GLN A 130     199.646 139.789  19.680  1.00  0.00           C  
ATOM   1995  C   GLN A 130     198.990 141.076  19.195  1.00  0.00           C  
ATOM   1996  O   GLN A 130     197.780 141.252  19.324  1.00  0.00           O  
ATOM   1997  CB  GLN A 130     200.327 140.026  21.031  1.00  0.00           C  
ATOM   1998  CG  GLN A 130     199.379 140.453  22.139  1.00  0.00           C  
ATOM   1999  CD  GLN A 130     198.374 139.372  22.488  1.00  0.00           C  
ATOM   2000  OE1 GLN A 130     198.613 138.184  22.257  1.00  0.00           O  
ATOM   2001  NE2 GLN A 130     197.240 139.779  23.048  1.00  0.00           N  
ATOM   2002  H   GLN A 130     201.584 139.234  18.959  1.00  0.00           H  
ATOM   2003  HA  GLN A 130     198.864 139.040  19.802  1.00  0.00           H  
ATOM   2004 1HB  GLN A 130     200.829 139.114  21.351  1.00  0.00           H  
ATOM   2005 2HB  GLN A 130     201.088 140.799  20.924  1.00  0.00           H  
ATOM   2006 1HG  GLN A 130     199.961 140.680  23.033  1.00  0.00           H  
ATOM   2007 2HG  GLN A 130     198.832 141.338  21.815  1.00  0.00           H  
ATOM   2008 1HE2 GLN A 130     196.538 139.112  23.301  1.00  0.00           H  
ATOM   2009 2HE2 GLN A 130     197.087 140.753  23.218  1.00  0.00           H  
ATOM   2010  N   LYS A 131     199.797 141.970  18.635  1.00  0.00           N  
ATOM   2011  CA  LYS A 131     199.295 143.240  18.125  1.00  0.00           C  
ATOM   2012  C   LYS A 131     198.303 143.023  16.989  1.00  0.00           C  
ATOM   2013  O   LYS A 131     197.286 143.712  16.900  1.00  0.00           O  
ATOM   2014  CB  LYS A 131     200.452 144.122  17.653  1.00  0.00           C  
ATOM   2015  CG  LYS A 131     201.324 144.670  18.775  1.00  0.00           C  
ATOM   2016  CD  LYS A 131     202.438 145.551  18.229  1.00  0.00           C  
ATOM   2017  CE  LYS A 131     203.344 146.054  19.344  1.00  0.00           C  
ATOM   2018  NZ  LYS A 131     202.623 146.957  20.282  1.00  0.00           N  
ATOM   2019  H   LYS A 131     200.782 141.768  18.563  1.00  0.00           H  
ATOM   2020  HA  LYS A 131     198.768 143.755  18.930  1.00  0.00           H  
ATOM   2021 1HB  LYS A 131     201.092 143.553  16.979  1.00  0.00           H  
ATOM   2022 2HB  LYS A 131     200.058 144.970  17.092  1.00  0.00           H  
ATOM   2023 1HG  LYS A 131     200.711 145.256  19.460  1.00  0.00           H  
ATOM   2024 2HG  LYS A 131     201.766 143.842  19.329  1.00  0.00           H  
ATOM   2025 1HD  LYS A 131     203.035 144.983  17.515  1.00  0.00           H  
ATOM   2026 2HD  LYS A 131     202.004 146.407  17.713  1.00  0.00           H  
ATOM   2027 1HE  LYS A 131     203.736 145.206  19.904  1.00  0.00           H  
ATOM   2028 2HE  LYS A 131     204.185 146.596  18.912  1.00  0.00           H  
ATOM   2029 1HZ  LYS A 131     203.257 147.268  21.005  1.00  0.00           H  
ATOM   2030 2HZ  LYS A 131     202.271 147.757  19.776  1.00  0.00           H  
ATOM   2031 3HZ  LYS A 131     201.852 146.459  20.704  1.00  0.00           H  
ATOM   2032  N   LEU A 132     198.604 142.064  16.122  1.00  0.00           N  
ATOM   2033  CA  LEU A 132     197.711 141.714  15.023  1.00  0.00           C  
ATOM   2034  C   LEU A 132     196.403 141.132  15.541  1.00  0.00           C  
ATOM   2035  O   LEU A 132     195.327 141.461  15.043  1.00  0.00           O  
ATOM   2036  CB  LEU A 132     198.391 140.707  14.087  1.00  0.00           C  
ATOM   2037  CG  LEU A 132     197.531 140.194  12.925  1.00  0.00           C  
ATOM   2038  CD1 LEU A 132     197.120 141.364  12.041  1.00  0.00           C  
ATOM   2039  CD2 LEU A 132     198.315 139.159  12.132  1.00  0.00           C  
ATOM   2040  H   LEU A 132     199.476 141.562  16.227  1.00  0.00           H  
ATOM   2041  HA  LEU A 132     197.473 142.623  14.469  1.00  0.00           H  
ATOM   2042 1HB  LEU A 132     199.279 141.172  13.662  1.00  0.00           H  
ATOM   2043 2HB  LEU A 132     198.704 139.844  14.674  1.00  0.00           H  
ATOM   2044  HG  LEU A 132     196.623 139.737  13.318  1.00  0.00           H  
ATOM   2045 1HD1 LEU A 132     196.509 140.999  11.216  1.00  0.00           H  
ATOM   2046 2HD1 LEU A 132     196.545 142.079  12.629  1.00  0.00           H  
ATOM   2047 3HD1 LEU A 132     198.010 141.851  11.646  1.00  0.00           H  
ATOM   2048 1HD2 LEU A 132     197.704 138.793  11.306  1.00  0.00           H  
ATOM   2049 2HD2 LEU A 132     199.224 139.614  11.737  1.00  0.00           H  
ATOM   2050 3HD2 LEU A 132     198.581 138.326  12.783  1.00  0.00           H  
ATOM   2051  N   LEU A 133     196.504 140.264  16.542  1.00  0.00           N  
ATOM   2052  CA  LEU A 133     195.331 139.618  17.116  1.00  0.00           C  
ATOM   2053  C   LEU A 133     194.373 140.644  17.714  1.00  0.00           C  
ATOM   2054  O   LEU A 133     193.156 140.515  17.593  1.00  0.00           O  
ATOM   2055  CB  LEU A 133     195.755 138.614  18.195  1.00  0.00           C  
ATOM   2056  CG  LEU A 133     196.500 137.371  17.691  1.00  0.00           C  
ATOM   2057  CD1 LEU A 133     197.117 136.635  18.872  1.00  0.00           C  
ATOM   2058  CD2 LEU A 133     195.533 136.474  16.932  1.00  0.00           C  
ATOM   2059  H   LEU A 133     197.417 140.044  16.914  1.00  0.00           H  
ATOM   2060  HA  LEU A 133     194.798 139.095  16.321  1.00  0.00           H  
ATOM   2061 1HB  LEU A 133     196.404 139.122  18.907  1.00  0.00           H  
ATOM   2062 2HB  LEU A 133     194.865 138.275  18.724  1.00  0.00           H  
ATOM   2063  HG  LEU A 133     197.309 137.675  17.028  1.00  0.00           H  
ATOM   2064 1HD1 LEU A 133     197.646 135.751  18.514  1.00  0.00           H  
ATOM   2065 2HD1 LEU A 133     197.818 137.293  19.385  1.00  0.00           H  
ATOM   2066 3HD1 LEU A 133     196.331 136.331  19.563  1.00  0.00           H  
ATOM   2067 1HD2 LEU A 133     196.063 135.590  16.573  1.00  0.00           H  
ATOM   2068 2HD2 LEU A 133     194.724 136.167  17.595  1.00  0.00           H  
ATOM   2069 3HD2 LEU A 133     195.121 137.019  16.083  1.00  0.00           H  
ATOM   2070  N   SER A 134     194.934 141.662  18.356  1.00  0.00           N  
ATOM   2071  CA  SER A 134     194.138 142.755  18.901  1.00  0.00           C  
ATOM   2072  C   SER A 134     193.473 143.561  17.793  1.00  0.00           C  
ATOM   2073  O   SER A 134     192.282 143.862  17.859  1.00  0.00           O  
ATOM   2074  CB  SER A 134     195.009 143.663  19.746  1.00  0.00           C  
ATOM   2075  OG  SER A 134     194.263 144.725  20.276  1.00  0.00           O  
ATOM   2076  H   SER A 134     195.938 141.681  18.468  1.00  0.00           H  
ATOM   2077  HA  SER A 134     193.347 142.331  19.521  1.00  0.00           H  
ATOM   2078 1HB  SER A 134     195.455 143.088  20.558  1.00  0.00           H  
ATOM   2079 2HB  SER A 134     195.823 144.055  19.138  1.00  0.00           H  
ATOM   2080  HG  SER A 134     194.767 145.056  21.023  1.00  0.00           H  
ATOM   2081  N   LYS A 135     194.251 143.906  16.770  1.00  0.00           N  
ATOM   2082  CA  LYS A 135     193.736 144.663  15.637  1.00  0.00           C  
ATOM   2083  C   LYS A 135     192.535 143.965  15.010  1.00  0.00           C  
ATOM   2084  O   LYS A 135     191.555 144.610  14.638  1.00  0.00           O  
ATOM   2085  CB  LYS A 135     194.831 144.871  14.590  1.00  0.00           C  
ATOM   2086  CG  LYS A 135     194.416 145.740  13.410  1.00  0.00           C  
ATOM   2087  CD  LYS A 135     195.582 145.976  12.461  1.00  0.00           C  
ATOM   2088  CE  LYS A 135     195.184 146.890  11.311  1.00  0.00           C  
ATOM   2089  NZ  LYS A 135     196.331 147.183  10.410  1.00  0.00           N  
ATOM   2090  H   LYS A 135     195.223 143.638  16.782  1.00  0.00           H  
ATOM   2091  HA  LYS A 135     193.401 145.637  15.996  1.00  0.00           H  
ATOM   2092 1HB  LYS A 135     195.699 145.335  15.058  1.00  0.00           H  
ATOM   2093 2HB  LYS A 135     195.148 143.904  14.198  1.00  0.00           H  
ATOM   2094 1HG  LYS A 135     193.608 145.251  12.864  1.00  0.00           H  
ATOM   2095 2HG  LYS A 135     194.055 146.701  13.775  1.00  0.00           H  
ATOM   2096 1HD  LYS A 135     196.409 146.432  13.007  1.00  0.00           H  
ATOM   2097 2HD  LYS A 135     195.919 145.023  12.054  1.00  0.00           H  
ATOM   2098 1HE  LYS A 135     194.392 146.419  10.730  1.00  0.00           H  
ATOM   2099 2HE  LYS A 135     194.802 147.830  11.709  1.00  0.00           H  
ATOM   2100 1HZ  LYS A 135     196.027 147.791   9.663  1.00  0.00           H  
ATOM   2101 2HZ  LYS A 135     197.065 147.638  10.936  1.00  0.00           H  
ATOM   2102 3HZ  LYS A 135     196.683 146.320  10.020  1.00  0.00           H  
ATOM   2103  N   ILE A 136     192.618 142.645  14.893  1.00  0.00           N  
ATOM   2104  CA  ILE A 136     191.543 141.858  14.303  1.00  0.00           C  
ATOM   2105  C   ILE A 136     190.280 141.926  15.152  1.00  0.00           C  
ATOM   2106  O   ILE A 136     189.181 142.118  14.632  1.00  0.00           O  
ATOM   2107  CB  ILE A 136     191.969 140.388  14.132  1.00  0.00           C  
ATOM   2108  CG1 ILE A 136     193.082 140.273  13.088  1.00  0.00           C  
ATOM   2109  CG2 ILE A 136     190.775 139.531  13.739  1.00  0.00           C  
ATOM   2110  CD1 ILE A 136     193.812 138.950  13.117  1.00  0.00           C  
ATOM   2111  H   ILE A 136     193.449 142.173  15.224  1.00  0.00           H  
ATOM   2112  HA  ILE A 136     191.305 142.276  13.325  1.00  0.00           H  
ATOM   2113  HB  ILE A 136     192.378 140.016  15.071  1.00  0.00           H  
ATOM   2114 1HG1 ILE A 136     192.662 140.409  12.092  1.00  0.00           H  
ATOM   2115 2HG1 ILE A 136     193.812 141.068  13.245  1.00  0.00           H  
ATOM   2116 1HG2 ILE A 136     191.094 138.496  13.622  1.00  0.00           H  
ATOM   2117 2HG2 ILE A 136     190.014 139.590  14.516  1.00  0.00           H  
ATOM   2118 3HG2 ILE A 136     190.362 139.893  12.798  1.00  0.00           H  
ATOM   2119 1HD1 ILE A 136     194.586 138.944  12.349  1.00  0.00           H  
ATOM   2120 2HD1 ILE A 136     194.272 138.809  14.096  1.00  0.00           H  
ATOM   2121 3HD1 ILE A 136     193.108 138.141  12.927  1.00  0.00           H  
ATOM   2122  N   LEU A 137     190.444 141.765  16.462  1.00  0.00           N  
ATOM   2123  CA  LEU A 137     189.314 141.778  17.383  1.00  0.00           C  
ATOM   2124  C   LEU A 137     188.593 143.119  17.351  1.00  0.00           C  
ATOM   2125  O   LEU A 137     187.362 143.174  17.363  1.00  0.00           O  
ATOM   2126  CB  LEU A 137     189.790 141.480  18.810  1.00  0.00           C  
ATOM   2127  CG  LEU A 137     188.699 141.478  19.888  1.00  0.00           C  
ATOM   2128  CD1 LEU A 137     187.647 140.432  19.545  1.00  0.00           C  
ATOM   2129  CD2 LEU A 137     189.326 141.197  21.246  1.00  0.00           C  
ATOM   2130  H   LEU A 137     191.375 141.632  16.828  1.00  0.00           H  
ATOM   2131  HA  LEU A 137     188.603 141.014  17.068  1.00  0.00           H  
ATOM   2132 1HB  LEU A 137     190.267 140.502  18.820  1.00  0.00           H  
ATOM   2133 2HB  LEU A 137     190.533 142.227  19.092  1.00  0.00           H  
ATOM   2134  HG  LEU A 137     188.206 142.451  19.910  1.00  0.00           H  
ATOM   2135 1HD1 LEU A 137     186.872 140.430  20.311  1.00  0.00           H  
ATOM   2136 2HD1 LEU A 137     187.201 140.667  18.579  1.00  0.00           H  
ATOM   2137 3HD1 LEU A 137     188.114 139.448  19.499  1.00  0.00           H  
ATOM   2138 1HD2 LEU A 137     188.551 141.196  22.012  1.00  0.00           H  
ATOM   2139 2HD2 LEU A 137     189.818 140.224  21.225  1.00  0.00           H  
ATOM   2140 3HD2 LEU A 137     190.061 141.970  21.473  1.00  0.00           H  
ATOM   2141  N   GLN A 138     189.365 144.200  17.310  1.00  0.00           N  
ATOM   2142  CA  GLN A 138     188.803 145.545  17.344  1.00  0.00           C  
ATOM   2143  C   GLN A 138     187.953 145.819  16.109  1.00  0.00           C  
ATOM   2144  O   GLN A 138     186.893 146.437  16.197  1.00  0.00           O  
ATOM   2145  CB  GLN A 138     189.918 146.589  17.453  1.00  0.00           C  
ATOM   2146  CG  GLN A 138     190.635 146.596  18.792  1.00  0.00           C  
ATOM   2147  CD  GLN A 138     191.783 147.587  18.829  1.00  0.00           C  
ATOM   2148  OE1 GLN A 138     191.583 148.795  18.669  1.00  0.00           O  
ATOM   2149  NE2 GLN A 138     192.993 147.083  19.040  1.00  0.00           N  
ATOM   2150  H   GLN A 138     190.366 144.086  17.252  1.00  0.00           H  
ATOM   2151  HA  GLN A 138     188.153 145.626  18.216  1.00  0.00           H  
ATOM   2152 1HB  GLN A 138     190.660 146.411  16.675  1.00  0.00           H  
ATOM   2153 2HB  GLN A 138     189.503 147.583  17.289  1.00  0.00           H  
ATOM   2154 1HG  GLN A 138     189.924 146.867  19.572  1.00  0.00           H  
ATOM   2155 2HG  GLN A 138     191.037 145.601  18.983  1.00  0.00           H  
ATOM   2156 1HE2 GLN A 138     193.789 147.689  19.075  1.00  0.00           H  
ATOM   2157 2HE2 GLN A 138     193.109 146.097  19.165  1.00  0.00           H  
ATOM   2158  N   LEU A 139     188.426 145.355  14.958  1.00  0.00           N  
ATOM   2159  CA  LEU A 139     187.698 145.526  13.706  1.00  0.00           C  
ATOM   2160  C   LEU A 139     186.471 144.625  13.654  1.00  0.00           C  
ATOM   2161  O   LEU A 139     185.417 145.023  13.159  1.00  0.00           O  
ATOM   2162  CB  LEU A 139     188.615 145.221  12.514  1.00  0.00           C  
ATOM   2163  CG  LEU A 139     188.013 145.481  11.128  1.00  0.00           C  
ATOM   2164  CD1 LEU A 139     187.652 146.955  10.999  1.00  0.00           C  
ATOM   2165  CD2 LEU A 139     189.009 145.067  10.055  1.00  0.00           C  
ATOM   2166  H   LEU A 139     189.313 144.872  14.950  1.00  0.00           H  
ATOM   2167  HA  LEU A 139     187.356 146.560  13.642  1.00  0.00           H  
ATOM   2168 1HB  LEU A 139     189.515 145.828  12.604  1.00  0.00           H  
ATOM   2169 2HB  LEU A 139     188.904 144.171  12.558  1.00  0.00           H  
ATOM   2170  HG  LEU A 139     187.096 144.903  11.014  1.00  0.00           H  
ATOM   2171 1HD1 LEU A 139     187.224 147.140  10.014  1.00  0.00           H  
ATOM   2172 2HD1 LEU A 139     186.924 147.220  11.766  1.00  0.00           H  
ATOM   2173 3HD1 LEU A 139     188.548 147.561  11.125  1.00  0.00           H  
ATOM   2174 1HD2 LEU A 139     188.581 145.251   9.070  1.00  0.00           H  
ATOM   2175 2HD2 LEU A 139     189.926 145.646  10.167  1.00  0.00           H  
ATOM   2176 3HD2 LEU A 139     189.236 144.006  10.160  1.00  0.00           H  
ATOM   2177  N   ALA A 140     186.772 143.350  14.243  1.00  0.00           N  
ATOM   2178  CA  ALA A 140     185.708 142.338  14.278  1.00  0.00           C  
ATOM   2179  C   ALA A 140     184.515 142.922  15.055  1.00  0.00           C  
ATOM   2180  O   ALA A 140     183.358 142.698  14.697  1.00  0.00           O  
ATOM   2181  CB  ALA A 140     186.198 141.046  14.916  1.00  0.00           C  
ATOM   2182  H   ALA A 140     187.678 143.125  14.630  1.00  0.00           H  
ATOM   2183  HA  ALA A 140     185.407 142.116  13.253  1.00  0.00           H  
ATOM   2184 1HB  ALA A 140     185.382 140.324  14.949  1.00  0.00           H  
ATOM   2185 2HB  ALA A 140     187.019 140.638  14.326  1.00  0.00           H  
ATOM   2186 3HB  ALA A 140     186.545 141.249  15.928  1.00  0.00           H  
ATOM   2187  N   ILE A 141     184.796 143.675  16.123  1.00  0.00           N  
ATOM   2188  CA  ILE A 141     183.708 144.351  16.817  1.00  0.00           C  
ATOM   2189  C   ILE A 141     183.073 145.403  15.908  1.00  0.00           C  
ATOM   2190  O   ILE A 141     181.849 145.502  15.817  1.00  0.00           O  
ATOM   2191  CB  ILE A 141     184.208 145.014  18.114  1.00  0.00           C  
ATOM   2192  CG1 ILE A 141     184.637 143.949  19.127  1.00  0.00           C  
ATOM   2193  CG2 ILE A 141     183.128 145.908  18.704  1.00  0.00           C  
ATOM   2194  CD1 ILE A 141     185.427 144.498  20.293  1.00  0.00           C  
ATOM   2195  H   ILE A 141     185.741 143.788  16.460  1.00  0.00           H  
ATOM   2196  HA  ILE A 141     182.952 143.612  17.077  1.00  0.00           H  
ATOM   2197  HB  ILE A 141     185.089 145.617  17.899  1.00  0.00           H  
ATOM   2198 1HG1 ILE A 141     183.756 143.443  19.519  1.00  0.00           H  
ATOM   2199 2HG1 ILE A 141     185.249 143.197  18.627  1.00  0.00           H  
ATOM   2200 1HG2 ILE A 141     183.498 146.368  19.620  1.00  0.00           H  
ATOM   2201 2HG2 ILE A 141     182.869 146.686  17.987  1.00  0.00           H  
ATOM   2202 3HG2 ILE A 141     182.244 145.312  18.928  1.00  0.00           H  
ATOM   2203 1HD1 ILE A 141     185.696 143.684  20.967  1.00  0.00           H  
ATOM   2204 2HD1 ILE A 141     186.334 144.979  19.925  1.00  0.00           H  
ATOM   2205 3HD1 ILE A 141     184.822 145.227  20.830  1.00  0.00           H  
ATOM   2206  N   GLU A 142     183.855 146.221  15.206  1.00  0.00           N  
ATOM   2207  CA  GLU A 142     183.278 147.221  14.326  1.00  0.00           C  
ATOM   2208  C   GLU A 142     182.360 146.606  13.288  1.00  0.00           C  
ATOM   2209  O   GLU A 142     181.325 147.178  12.944  1.00  0.00           O  
ATOM   2210  CB  GLU A 142     184.388 148.011  13.627  1.00  0.00           C  
ATOM   2211  CG  GLU A 142     183.890 149.142  12.739  1.00  0.00           C  
ATOM   2212  CD  GLU A 142     185.008 149.942  12.129  1.00  0.00           C  
ATOM   2213  OE1 GLU A 142     186.047 150.034  12.737  1.00  0.00           O  
ATOM   2214  OE2 GLU A 142     184.822 150.461  11.054  1.00  0.00           O  
ATOM   2215  H   GLU A 142     184.859 146.153  15.282  1.00  0.00           H  
ATOM   2216  HA  GLU A 142     182.684 147.911  14.927  1.00  0.00           H  
ATOM   2217 1HB  GLU A 142     185.054 148.441  14.375  1.00  0.00           H  
ATOM   2218 2HB  GLU A 142     184.980 147.336  13.009  1.00  0.00           H  
ATOM   2219 1HG  GLU A 142     183.282 148.721  11.938  1.00  0.00           H  
ATOM   2220 2HG  GLU A 142     183.258 149.803  13.330  1.00  0.00           H  
ATOM   2221  N   VAL A 143     182.720 145.423  12.763  1.00  0.00           N  
ATOM   2222  CA  VAL A 143     181.867 144.793  11.767  1.00  0.00           C  
ATOM   2223  C   VAL A 143     180.470 144.538  12.322  1.00  0.00           C  
ATOM   2224  O   VAL A 143     179.469 144.798  11.654  1.00  0.00           O  
ATOM   2225  CB  VAL A 143     182.485 143.461  11.301  1.00  0.00           C  
ATOM   2226  CG1 VAL A 143     181.486 142.673  10.467  1.00  0.00           C  
ATOM   2227  CG2 VAL A 143     183.757 143.729  10.510  1.00  0.00           C  
ATOM   2228  H   VAL A 143     183.571 144.960  13.045  1.00  0.00           H  
ATOM   2229  HA  VAL A 143     181.777 145.466  10.913  1.00  0.00           H  
ATOM   2230  HB  VAL A 143     182.722 142.856  12.176  1.00  0.00           H  
ATOM   2231 1HG1 VAL A 143     181.940 141.735  10.147  1.00  0.00           H  
ATOM   2232 2HG1 VAL A 143     180.600 142.462  11.065  1.00  0.00           H  
ATOM   2233 3HG1 VAL A 143     181.204 143.257   9.591  1.00  0.00           H  
ATOM   2234 1HG2 VAL A 143     184.189 142.783  10.185  1.00  0.00           H  
ATOM   2235 2HG2 VAL A 143     183.521 144.340   9.638  1.00  0.00           H  
ATOM   2236 3HG2 VAL A 143     184.473 144.257  11.140  1.00  0.00           H  
ATOM   2237  N   LEU A 144     180.374 144.024  13.558  1.00  0.00           N  
ATOM   2238  CA  LEU A 144     179.072 143.823  14.172  1.00  0.00           C  
ATOM   2239  C   LEU A 144     178.419 145.176  14.496  1.00  0.00           C  
ATOM   2240  O   LEU A 144     177.203 145.331  14.388  1.00  0.00           O  
ATOM   2241  CB  LEU A 144     179.212 142.984  15.449  1.00  0.00           C  
ATOM   2242  CG  LEU A 144     177.897 142.564  16.117  1.00  0.00           C  
ATOM   2243  CD1 LEU A 144     177.106 141.675  15.167  1.00  0.00           C  
ATOM   2244  CD2 LEU A 144     178.198 141.840  17.420  1.00  0.00           C  
ATOM   2245  H   LEU A 144     181.205 143.772  14.073  1.00  0.00           H  
ATOM   2246  HA  LEU A 144     178.434 143.294  13.464  1.00  0.00           H  
ATOM   2247 1HB  LEU A 144     179.766 142.078  15.209  1.00  0.00           H  
ATOM   2248 2HB  LEU A 144     179.787 143.554  16.178  1.00  0.00           H  
ATOM   2249  HG  LEU A 144     177.295 143.449  16.324  1.00  0.00           H  
ATOM   2250 1HD1 LEU A 144     176.171 141.376  15.641  1.00  0.00           H  
ATOM   2251 2HD1 LEU A 144     176.887 142.224  14.251  1.00  0.00           H  
ATOM   2252 3HD1 LEU A 144     177.690 140.787  14.928  1.00  0.00           H  
ATOM   2253 1HD2 LEU A 144     177.263 141.542  17.896  1.00  0.00           H  
ATOM   2254 2HD2 LEU A 144     178.799 140.953  17.214  1.00  0.00           H  
ATOM   2255 3HD2 LEU A 144     178.748 142.504  18.087  1.00  0.00           H  
ATOM   2256  N   VAL A 145     179.204 146.170  14.895  1.00  0.00           N  
ATOM   2257  CA  VAL A 145     178.691 147.516  15.177  1.00  0.00           C  
ATOM   2258  C   VAL A 145     177.992 148.115  13.970  1.00  0.00           C  
ATOM   2259  O   VAL A 145     176.936 148.762  14.105  1.00  0.00           O  
ATOM   2260  CB  VAL A 145     179.839 148.449  15.605  1.00  0.00           C  
ATOM   2261  CG1 VAL A 145     179.387 149.901  15.573  1.00  0.00           C  
ATOM   2262  CG2 VAL A 145     180.326 148.066  16.995  1.00  0.00           C  
ATOM   2263  H   VAL A 145     180.195 145.966  15.030  1.00  0.00           H  
ATOM   2264  HA  VAL A 145     177.973 147.449  15.980  1.00  0.00           H  
ATOM   2265  HB  VAL A 145     180.659 148.351  14.893  1.00  0.00           H  
ATOM   2266 1HG1 VAL A 145     180.211 150.546  15.878  1.00  0.00           H  
ATOM   2267 2HG1 VAL A 145     179.077 150.163  14.561  1.00  0.00           H  
ATOM   2268 3HG1 VAL A 145     178.549 150.036  16.256  1.00  0.00           H  
ATOM   2269 1HG2 VAL A 145     181.138 148.729  17.291  1.00  0.00           H  
ATOM   2270 2HG2 VAL A 145     179.504 148.158  17.706  1.00  0.00           H  
ATOM   2271 3HG2 VAL A 145     180.683 147.037  16.985  1.00  0.00           H  
ATOM   2272  N   VAL A 146     178.577 147.920  12.788  1.00  0.00           N  
ATOM   2273  CA  VAL A 146     177.940 148.382  11.571  1.00  0.00           C  
ATOM   2274  C   VAL A 146     176.599 147.678  11.355  1.00  0.00           C  
ATOM   2275  O   VAL A 146     175.605 148.339  11.049  1.00  0.00           O  
ATOM   2276  CB  VAL A 146     178.859 148.129  10.362  1.00  0.00           C  
ATOM   2277  CG1 VAL A 146     178.112 148.386   9.062  1.00  0.00           C  
ATOM   2278  CG2 VAL A 146     180.094 149.011  10.457  1.00  0.00           C  
ATOM   2279  H   VAL A 146     179.494 147.465  12.761  1.00  0.00           H  
ATOM   2280  HA  VAL A 146     177.757 149.452  11.669  1.00  0.00           H  
ATOM   2281  HB  VAL A 146     179.159 147.081  10.358  1.00  0.00           H  
ATOM   2282 1HG1 VAL A 146     178.776 148.202   8.217  1.00  0.00           H  
ATOM   2283 2HG1 VAL A 146     177.252 147.719   8.998  1.00  0.00           H  
ATOM   2284 3HG1 VAL A 146     177.772 149.421   9.036  1.00  0.00           H  
ATOM   2285 1HG2 VAL A 146     180.740 148.826   9.599  1.00  0.00           H  
ATOM   2286 2HG2 VAL A 146     179.794 150.059  10.466  1.00  0.00           H  
ATOM   2287 3HG2 VAL A 146     180.636 148.781  11.375  1.00  0.00           H  
ATOM   2288  N   GLU A 147     176.550 146.358  11.584  1.00  0.00           N  
ATOM   2289  CA  GLU A 147     175.303 145.603  11.476  1.00  0.00           C  
ATOM   2290  C   GLU A 147     174.274 146.029  12.533  1.00  0.00           C  
ATOM   2291  O   GLU A 147     173.078 146.125  12.243  1.00  0.00           O  
ATOM   2292  CB  GLU A 147     175.585 144.104  11.604  1.00  0.00           C  
ATOM   2293  CG  GLU A 147     174.361 143.216  11.424  1.00  0.00           C  
ATOM   2294  CD  GLU A 147     174.692 141.750  11.460  1.00  0.00           C  
ATOM   2295  OE1 GLU A 147     175.847 141.424  11.599  1.00  0.00           O  
ATOM   2296  OE2 GLU A 147     173.789 140.955  11.349  1.00  0.00           O  
ATOM   2297  H   GLU A 147     177.428 145.857  11.778  1.00  0.00           H  
ATOM   2298  HA  GLU A 147     174.870 145.800  10.495  1.00  0.00           H  
ATOM   2299 1HB  GLU A 147     176.325 143.808  10.861  1.00  0.00           H  
ATOM   2300 2HB  GLU A 147     176.007 143.896  12.588  1.00  0.00           H  
ATOM   2301 1HG  GLU A 147     173.647 143.435  12.217  1.00  0.00           H  
ATOM   2302 2HG  GLU A 147     173.890 143.454  10.472  1.00  0.00           H  
ATOM   2303  N   MET A 148     174.748 146.285  13.763  1.00  0.00           N  
ATOM   2304  CA  MET A 148     173.906 146.649  14.900  1.00  0.00           C  
ATOM   2305  C   MET A 148     173.361 148.074  14.785  1.00  0.00           C  
ATOM   2306  O   MET A 148     172.284 148.376  15.318  1.00  0.00           O  
ATOM   2307  CB  MET A 148     174.670 146.481  16.213  1.00  0.00           C  
ATOM   2308  CG  MET A 148     174.963 145.042  16.616  1.00  0.00           C  
ATOM   2309  SD  MET A 148     175.704 144.892  18.264  1.00  0.00           S  
ATOM   2310  CE  MET A 148     177.322 145.683  18.202  1.00  0.00           C  
ATOM   2311  H   MET A 148     175.752 146.173  13.916  1.00  0.00           H  
ATOM   2312  HA  MET A 148     173.053 145.974  14.912  1.00  0.00           H  
ATOM   2313 1HB  MET A 148     175.624 146.972  16.105  1.00  0.00           H  
ATOM   2314 2HB  MET A 148     174.137 146.958  17.025  1.00  0.00           H  
ATOM   2315 1HG  MET A 148     174.017 144.507  16.634  1.00  0.00           H  
ATOM   2316 2HG  MET A 148     175.577 144.558  15.901  1.00  0.00           H  
ATOM   2317 1HE  MET A 148     177.778 145.622  19.167  1.00  0.00           H  
ATOM   2318 2HE  MET A 148     177.962 145.214  17.477  1.00  0.00           H  
ATOM   2319 3HE  MET A 148     177.204 146.697  17.948  1.00  0.00           H  
ATOM   2320  N   GLY A 149     174.090 148.958  14.088  1.00  0.00           N  
ATOM   2321  CA  GLY A 149     173.627 150.324  13.918  1.00  0.00           C  
ATOM   2322  C   GLY A 149     173.894 151.154  15.164  1.00  0.00           C  
ATOM   2323  O   GLY A 149     173.097 152.013  15.537  1.00  0.00           O  
ATOM   2324  H   GLY A 149     175.008 148.698  13.718  1.00  0.00           H  
ATOM   2325 1HA  GLY A 149     174.138 150.767  13.063  1.00  0.00           H  
ATOM   2326 2HA  GLY A 149     172.562 150.323  13.695  1.00  0.00           H  
ATOM   2327  N   VAL A 150     175.013 150.866  15.823  1.00  0.00           N  
ATOM   2328  CA  VAL A 150     175.358 151.557  17.069  1.00  0.00           C  
ATOM   2329  C   VAL A 150     176.707 152.246  16.921  1.00  0.00           C  
ATOM   2330  O   VAL A 150     177.377 152.079  15.902  1.00  0.00           O  
ATOM   2331  CB  VAL A 150     175.411 150.567  18.248  1.00  0.00           C  
ATOM   2332  CG1 VAL A 150     174.069 149.871  18.420  1.00  0.00           C  
ATOM   2333  CG2 VAL A 150     176.520 149.551  18.021  1.00  0.00           C  
ATOM   2334  H   VAL A 150     175.625 150.155  15.414  1.00  0.00           H  
ATOM   2335  HA  VAL A 150     174.605 152.316  17.273  1.00  0.00           H  
ATOM   2336  HB  VAL A 150     175.606 151.120  19.167  1.00  0.00           H  
ATOM   2337 1HG1 VAL A 150     174.124 149.176  19.258  1.00  0.00           H  
ATOM   2338 2HG1 VAL A 150     173.296 150.615  18.617  1.00  0.00           H  
ATOM   2339 3HG1 VAL A 150     173.823 149.324  17.510  1.00  0.00           H  
ATOM   2340 1HG2 VAL A 150     176.552 148.855  18.859  1.00  0.00           H  
ATOM   2341 2HG2 VAL A 150     176.327 149.002  17.099  1.00  0.00           H  
ATOM   2342 3HG2 VAL A 150     177.476 150.068  17.942  1.00  0.00           H  
ATOM   2343  N   THR A 151     177.074 153.077  17.904  1.00  0.00           N  
ATOM   2344  CA  THR A 151     178.300 153.861  17.792  1.00  0.00           C  
ATOM   2345  C   THR A 151     179.431 153.398  18.682  1.00  0.00           C  
ATOM   2346  O   THR A 151     179.262 153.227  19.884  1.00  0.00           O  
ATOM   2347  CB  THR A 151     178.015 155.343  18.096  1.00  0.00           C  
ATOM   2348  OG1 THR A 151     177.081 155.859  17.140  1.00  0.00           O  
ATOM   2349  CG2 THR A 151     179.299 156.158  18.034  1.00  0.00           C  
ATOM   2350  H   THR A 151     176.509 153.162  18.754  1.00  0.00           H  
ATOM   2351  HA  THR A 151     178.645 153.804  16.760  1.00  0.00           H  
ATOM   2352  HB  THR A 151     177.583 155.435  19.093  1.00  0.00           H  
ATOM   2353  HG1 THR A 151     176.230 155.431  17.262  1.00  0.00           H  
ATOM   2354 1HG2 THR A 151     179.079 157.203  18.252  1.00  0.00           H  
ATOM   2355 2HG2 THR A 151     180.009 155.776  18.768  1.00  0.00           H  
ATOM   2356 3HG2 THR A 151     179.731 156.078  17.037  1.00  0.00           H  
ATOM   2357  N   MET A 152     180.613 153.235  18.100  1.00  0.00           N  
ATOM   2358  CA  MET A 152     181.765 152.810  18.878  1.00  0.00           C  
ATOM   2359  C   MET A 152     182.889 153.817  18.891  1.00  0.00           C  
ATOM   2360  O   MET A 152     183.193 154.443  17.873  1.00  0.00           O  
ATOM   2361  CB  MET A 152     182.279 151.473  18.349  1.00  0.00           C  
ATOM   2362  CG  MET A 152     183.513 150.944  19.066  1.00  0.00           C  
ATOM   2363  SD  MET A 152     183.872 149.225  18.655  1.00  0.00           S  
ATOM   2364  CE  MET A 152     184.501 149.400  16.988  1.00  0.00           C  
ATOM   2365  H   MET A 152     180.704 153.412  17.107  1.00  0.00           H  
ATOM   2366  HA  MET A 152     181.448 152.673  19.908  1.00  0.00           H  
ATOM   2367 1HB  MET A 152     181.494 150.722  18.437  1.00  0.00           H  
ATOM   2368 2HB  MET A 152     182.523 151.570  17.291  1.00  0.00           H  
ATOM   2369 1HG  MET A 152     184.377 151.550  18.798  1.00  0.00           H  
ATOM   2370 2HG  MET A 152     183.367 151.016  20.144  1.00  0.00           H  
ATOM   2371 1HE  MET A 152     184.768 148.419  16.594  1.00  0.00           H  
ATOM   2372 2HE  MET A 152     183.735 149.850  16.355  1.00  0.00           H  
ATOM   2373 3HE  MET A 152     185.384 150.040  16.997  1.00  0.00           H  
ATOM   2374  N   GLU A 153     183.558 153.903  20.032  1.00  0.00           N  
ATOM   2375  CA  GLU A 153     184.738 154.736  20.167  1.00  0.00           C  
ATOM   2376  C   GLU A 153     185.852 153.839  20.678  1.00  0.00           C  
ATOM   2377  O   GLU A 153     185.619 152.968  21.523  1.00  0.00           O  
ATOM   2378  CB  GLU A 153     184.519 155.865  21.175  1.00  0.00           C  
ATOM   2379  CG  GLU A 153     183.361 156.786  20.894  1.00  0.00           C  
ATOM   2380  CD  GLU A 153     183.137 157.792  22.011  1.00  0.00           C  
ATOM   2381  OE1 GLU A 153     184.010 157.961  22.862  1.00  0.00           O  
ATOM   2382  OE2 GLU A 153     182.070 158.385  22.031  1.00  0.00           O  
ATOM   2383  H   GLU A 153     183.196 153.383  20.839  1.00  0.00           H  
ATOM   2384  HA  GLU A 153     185.019 155.143  19.197  1.00  0.00           H  
ATOM   2385 1HB  GLU A 153     184.383 155.445  22.164  1.00  0.00           H  
ATOM   2386 2HB  GLU A 153     185.415 156.477  21.202  1.00  0.00           H  
ATOM   2387 1HG  GLU A 153     183.550 157.317  19.964  1.00  0.00           H  
ATOM   2388 2HG  GLU A 153     182.457 156.189  20.764  1.00  0.00           H  
ATOM   2389  N   THR A 154     187.076 154.051  20.210  1.00  0.00           N  
ATOM   2390  CA  THR A 154     188.181 153.302  20.797  1.00  0.00           C  
ATOM   2391  C   THR A 154     189.219 154.266  21.318  1.00  0.00           C  
ATOM   2392  O   THR A 154     189.730 155.119  20.593  1.00  0.00           O  
ATOM   2393  CB  THR A 154     188.824 152.340  19.781  1.00  0.00           C  
ATOM   2394  OG1 THR A 154     187.842 151.404  19.319  1.00  0.00           O  
ATOM   2395  CG2 THR A 154     189.978 151.583  20.420  1.00  0.00           C  
ATOM   2396  H   THR A 154     187.242 154.715  19.469  1.00  0.00           H  
ATOM   2397  HA  THR A 154     187.816 152.727  21.646  1.00  0.00           H  
ATOM   2398  HB  THR A 154     189.196 152.907  18.928  1.00  0.00           H  
ATOM   2399  HG1 THR A 154     187.121 151.879  18.897  1.00  0.00           H  
ATOM   2400 1HG2 THR A 154     190.420 150.908  19.687  1.00  0.00           H  
ATOM   2401 2HG2 THR A 154     190.732 152.292  20.763  1.00  0.00           H  
ATOM   2402 3HG2 THR A 154     189.611 151.007  21.268  1.00  0.00           H  
ATOM   2403  N   HIS A 155     189.556 154.080  22.580  1.00  0.00           N  
ATOM   2404  CA  HIS A 155     190.522 154.906  23.269  1.00  0.00           C  
ATOM   2405  C   HIS A 155     191.646 153.998  23.752  1.00  0.00           C  
ATOM   2406  O   HIS A 155     191.450 153.145  24.621  1.00  0.00           O  
ATOM   2407  CB  HIS A 155     189.824 155.609  24.440  1.00  0.00           C  
ATOM   2408  CG  HIS A 155     188.693 156.499  24.005  1.00  0.00           C  
ATOM   2409  ND1 HIS A 155     188.881 157.793  23.579  1.00  0.00           N  
ATOM   2410  CD2 HIS A 155     187.353 156.255  23.903  1.00  0.00           C  
ATOM   2411  CE1 HIS A 155     187.709 158.318  23.237  1.00  0.00           C  
ATOM   2412  NE2 HIS A 155     186.766 157.408  23.424  1.00  0.00           N  
ATOM   2413  H   HIS A 155     189.062 153.340  23.084  1.00  0.00           H  
ATOM   2414  HA  HIS A 155     190.937 155.655  22.597  1.00  0.00           H  
ATOM   2415 1HB  HIS A 155     189.410 154.880  25.105  1.00  0.00           H  
ATOM   2416 2HB  HIS A 155     190.546 156.201  25.002  1.00  0.00           H  
ATOM   2417  HD2 HIS A 155     186.844 155.319  24.145  1.00  0.00           H  
ATOM   2418  HE1 HIS A 155     187.546 159.325  22.859  1.00  0.00           H  
ATOM   2419  HE2 HIS A 155     185.746 157.550  23.223  1.00  0.00           H  
ATOM   2420  N   LYS A 156     192.821 154.152  23.145  1.00  0.00           N  
ATOM   2421  CA  LYS A 156     193.955 153.308  23.494  1.00  0.00           C  
ATOM   2422  C   LYS A 156     194.980 154.058  24.333  1.00  0.00           C  
ATOM   2423  O   LYS A 156     195.234 155.242  24.100  1.00  0.00           O  
ATOM   2424  CB  LYS A 156     194.616 152.759  22.229  1.00  0.00           C  
ATOM   2425  CG  LYS A 156     195.812 151.851  22.487  1.00  0.00           C  
ATOM   2426  CD  LYS A 156     196.263 151.156  21.212  1.00  0.00           C  
ATOM   2427  CE  LYS A 156     197.316 150.096  21.502  1.00  0.00           C  
ATOM   2428  NZ  LYS A 156     197.701 149.345  20.276  1.00  0.00           N  
ATOM   2429  H   LYS A 156     192.913 154.853  22.420  1.00  0.00           H  
ATOM   2430  HA  LYS A 156     193.594 152.466  24.077  1.00  0.00           H  
ATOM   2431 1HB  LYS A 156     193.884 152.192  21.653  1.00  0.00           H  
ATOM   2432 2HB  LYS A 156     194.954 153.587  21.605  1.00  0.00           H  
ATOM   2433 1HG  LYS A 156     196.639 152.443  22.881  1.00  0.00           H  
ATOM   2434 2HG  LYS A 156     195.543 151.098  23.227  1.00  0.00           H  
ATOM   2435 1HD  LYS A 156     195.406 150.682  20.732  1.00  0.00           H  
ATOM   2436 2HD  LYS A 156     196.681 151.891  20.525  1.00  0.00           H  
ATOM   2437 1HE  LYS A 156     198.205 150.570  21.916  1.00  0.00           H  
ATOM   2438 2HE  LYS A 156     196.930 149.391  22.238  1.00  0.00           H  
ATOM   2439 1HZ  LYS A 156     198.400 148.653  20.510  1.00  0.00           H  
ATOM   2440 2HZ  LYS A 156     196.887 148.885  19.893  1.00  0.00           H  
ATOM   2441 3HZ  LYS A 156     198.079 149.985  19.593  1.00  0.00           H  
ATOM   2442  N   SER A 157     195.572 153.358  25.295  1.00  0.00           N  
ATOM   2443  CA  SER A 157     196.636 153.909  26.131  1.00  0.00           C  
ATOM   2444  C   SER A 157     197.593 152.817  26.588  1.00  0.00           C  
ATOM   2445  O   SER A 157     197.169 151.758  27.051  1.00  0.00           O  
ATOM   2446  CB  SER A 157     196.045 154.612  27.338  1.00  0.00           C  
ATOM   2447  OG  SER A 157     197.054 155.121  28.167  1.00  0.00           O  
ATOM   2448  H   SER A 157     195.255 152.392  25.454  1.00  0.00           H  
ATOM   2449  HA  SER A 157     197.201 154.628  25.543  1.00  0.00           H  
ATOM   2450 1HB  SER A 157     195.399 155.425  27.006  1.00  0.00           H  
ATOM   2451 2HB  SER A 157     195.427 153.913  27.900  1.00  0.00           H  
ATOM   2452  HG  SER A 157     196.604 155.547  28.900  1.00  0.00           H  
ATOM   2453  N   GLY A 158     198.893 153.074  26.505  1.00  0.00           N  
ATOM   2454  CA  GLY A 158     199.831 152.070  26.974  1.00  0.00           C  
ATOM   2455  C   GLY A 158     199.605 150.809  26.154  1.00  0.00           C  
ATOM   2456  O   GLY A 158     199.595 150.865  24.929  1.00  0.00           O  
ATOM   2457  H   GLY A 158     199.219 153.934  26.090  1.00  0.00           H  
ATOM   2458 1HA  GLY A 158     200.853 152.424  26.853  1.00  0.00           H  
ATOM   2459 2HA  GLY A 158     199.671 151.870  28.027  1.00  0.00           H  
ATOM   2460  N   ASN A 159     199.407 149.674  26.824  1.00  0.00           N  
ATOM   2461  CA  ASN A 159     199.198 148.408  26.121  1.00  0.00           C  
ATOM   2462  C   ASN A 159     197.763 147.879  26.239  1.00  0.00           C  
ATOM   2463  O   ASN A 159     197.515 146.684  26.066  1.00  0.00           O  
ATOM   2464  CB  ASN A 159     200.183 147.369  26.625  1.00  0.00           C  
ATOM   2465  CG  ASN A 159     201.609 147.721  26.305  1.00  0.00           C  
ATOM   2466  OD1 ASN A 159     201.908 148.224  25.216  1.00  0.00           O  
ATOM   2467  ND2 ASN A 159     202.495 147.467  27.234  1.00  0.00           N  
ATOM   2468  H   ASN A 159     199.404 149.697  27.833  1.00  0.00           H  
ATOM   2469  HA  ASN A 159     199.379 148.580  25.057  1.00  0.00           H  
ATOM   2470 1HB  ASN A 159     200.080 147.264  27.706  1.00  0.00           H  
ATOM   2471 2HB  ASN A 159     199.951 146.402  26.179  1.00  0.00           H  
ATOM   2472 1HD2 ASN A 159     203.460 147.680  27.076  1.00  0.00           H  
ATOM   2473 2HD2 ASN A 159     202.209 147.059  28.100  1.00  0.00           H  
ATOM   2474  N   LYS A 160     196.829 148.762  26.591  1.00  0.00           N  
ATOM   2475  CA  LYS A 160     195.448 148.358  26.828  1.00  0.00           C  
ATOM   2476  C   LYS A 160     194.495 149.158  25.954  1.00  0.00           C  
ATOM   2477  O   LYS A 160     194.710 150.347  25.699  1.00  0.00           O  
ATOM   2478  CB  LYS A 160     195.080 148.529  28.303  1.00  0.00           C  
ATOM   2479  CG  LYS A 160     195.939 147.719  29.264  1.00  0.00           C  
ATOM   2480  CD  LYS A 160     195.452 147.865  30.699  1.00  0.00           C  
ATOM   2481  CE  LYS A 160     195.890 149.193  31.300  1.00  0.00           C  
ATOM   2482  NZ  LYS A 160     195.679 149.232  32.772  1.00  0.00           N  
ATOM   2483  H   LYS A 160     197.071 149.753  26.678  1.00  0.00           H  
ATOM   2484  HA  LYS A 160     195.327 147.301  26.600  1.00  0.00           H  
ATOM   2485 1HB  LYS A 160     195.168 149.581  28.581  1.00  0.00           H  
ATOM   2486 2HB  LYS A 160     194.040 148.237  28.456  1.00  0.00           H  
ATOM   2487 1HG  LYS A 160     195.905 146.665  28.984  1.00  0.00           H  
ATOM   2488 2HG  LYS A 160     196.973 148.059  29.203  1.00  0.00           H  
ATOM   2489 1HD  LYS A 160     194.364 147.807  30.720  1.00  0.00           H  
ATOM   2490 2HD  LYS A 160     195.855 147.053  31.303  1.00  0.00           H  
ATOM   2491 1HE  LYS A 160     196.947 149.355  31.092  1.00  0.00           H  
ATOM   2492 2HE  LYS A 160     195.324 150.003  30.842  1.00  0.00           H  
ATOM   2493 1HZ  LYS A 160     195.981 150.128  33.131  1.00  0.00           H  
ATOM   2494 2HZ  LYS A 160     194.699 149.102  32.976  1.00  0.00           H  
ATOM   2495 3HZ  LYS A 160     196.215 148.497  33.209  1.00  0.00           H  
ATOM   2496  N   VAL A 161     193.415 148.539  25.496  1.00  0.00           N  
ATOM   2497  CA  VAL A 161     192.536 149.286  24.623  1.00  0.00           C  
ATOM   2498  C   VAL A 161     191.156 149.373  25.263  1.00  0.00           C  
ATOM   2499  O   VAL A 161     190.571 148.358  25.640  1.00  0.00           O  
ATOM   2500  CB  VAL A 161     192.436 148.612  23.242  1.00  0.00           C  
ATOM   2501  CG1 VAL A 161     191.531 149.416  22.320  1.00  0.00           C  
ATOM   2502  CG2 VAL A 161     193.824 148.461  22.638  1.00  0.00           C  
ATOM   2503  H   VAL A 161     193.208 147.561  25.713  1.00  0.00           H  
ATOM   2504  HA  VAL A 161     192.924 150.287  24.464  1.00  0.00           H  
ATOM   2505  HB  VAL A 161     191.982 147.628  23.360  1.00  0.00           H  
ATOM   2506 1HG1 VAL A 161     191.472 148.925  21.348  1.00  0.00           H  
ATOM   2507 2HG1 VAL A 161     190.534 149.481  22.755  1.00  0.00           H  
ATOM   2508 3HG1 VAL A 161     191.939 150.419  22.194  1.00  0.00           H  
ATOM   2509 1HG2 VAL A 161     193.746 147.983  21.662  1.00  0.00           H  
ATOM   2510 2HG2 VAL A 161     194.281 149.444  22.525  1.00  0.00           H  
ATOM   2511 3HG2 VAL A 161     194.442 147.847  23.294  1.00  0.00           H  
ATOM   2512  N   LYS A 162     190.610 150.578  25.370  1.00  0.00           N  
ATOM   2513  CA  LYS A 162     189.282 150.676  25.952  1.00  0.00           C  
ATOM   2514  C   LYS A 162     188.267 150.937  24.859  1.00  0.00           C  
ATOM   2515  O   LYS A 162     188.214 152.011  24.253  1.00  0.00           O  
ATOM   2516  CB  LYS A 162     189.226 151.779  27.009  1.00  0.00           C  
ATOM   2517  CG  LYS A 162     187.903 151.865  27.759  1.00  0.00           C  
ATOM   2518  CD  LYS A 162     187.962 152.905  28.868  1.00  0.00           C  
ATOM   2519  CE  LYS A 162     186.631 153.016  29.596  1.00  0.00           C  
ATOM   2520  NZ  LYS A 162     186.692 153.989  30.721  1.00  0.00           N  
ATOM   2521  H   LYS A 162     191.103 151.430  25.091  1.00  0.00           H  
ATOM   2522  HA  LYS A 162     189.023 149.729  26.412  1.00  0.00           H  
ATOM   2523 1HB  LYS A 162     190.017 151.621  27.743  1.00  0.00           H  
ATOM   2524 2HB  LYS A 162     189.405 152.745  26.538  1.00  0.00           H  
ATOM   2525 1HG  LYS A 162     187.107 152.133  27.063  1.00  0.00           H  
ATOM   2526 2HG  LYS A 162     187.669 150.894  28.196  1.00  0.00           H  
ATOM   2527 1HD  LYS A 162     188.737 152.629  29.584  1.00  0.00           H  
ATOM   2528 2HD  LYS A 162     188.215 153.876  28.443  1.00  0.00           H  
ATOM   2529 1HE  LYS A 162     185.860 153.337  28.896  1.00  0.00           H  
ATOM   2530 2HE  LYS A 162     186.350 152.040  29.991  1.00  0.00           H  
ATOM   2531 1HZ  LYS A 162     185.791 154.033  31.177  1.00  0.00           H  
ATOM   2532 2HZ  LYS A 162     187.392 153.691  31.387  1.00  0.00           H  
ATOM   2533 3HZ  LYS A 162     186.933 154.902  30.365  1.00  0.00           H  
ATOM   2534  N   VAL A 163     187.449 149.932  24.609  1.00  0.00           N  
ATOM   2535  CA  VAL A 163     186.502 149.942  23.525  1.00  0.00           C  
ATOM   2536  C   VAL A 163     185.105 150.218  24.030  1.00  0.00           C  
ATOM   2537  O   VAL A 163     184.553 149.446  24.807  1.00  0.00           O  
ATOM   2538  CB  VAL A 163     186.524 148.591  22.785  1.00  0.00           C  
ATOM   2539  CG1 VAL A 163     185.543 148.605  21.622  1.00  0.00           C  
ATOM   2540  CG2 VAL A 163     187.934 148.291  22.297  1.00  0.00           C  
ATOM   2541  H   VAL A 163     187.519 149.077  25.166  1.00  0.00           H  
ATOM   2542  HA  VAL A 163     186.783 150.716  22.808  1.00  0.00           H  
ATOM   2543  HB  VAL A 163     186.201 147.807  23.469  1.00  0.00           H  
ATOM   2544 1HG1 VAL A 163     185.571 147.642  21.110  1.00  0.00           H  
ATOM   2545 2HG1 VAL A 163     184.536 148.785  21.998  1.00  0.00           H  
ATOM   2546 3HG1 VAL A 163     185.818 149.395  20.923  1.00  0.00           H  
ATOM   2547 1HG2 VAL A 163     187.942 147.334  21.775  1.00  0.00           H  
ATOM   2548 2HG2 VAL A 163     188.259 149.078  21.617  1.00  0.00           H  
ATOM   2549 3HG2 VAL A 163     188.612 148.245  23.150  1.00  0.00           H  
ATOM   2550  N   VAL A 164     184.505 151.305  23.582  1.00  0.00           N  
ATOM   2551  CA  VAL A 164     183.228 151.660  24.172  1.00  0.00           C  
ATOM   2552  C   VAL A 164     182.168 151.736  23.098  1.00  0.00           C  
ATOM   2553  O   VAL A 164     182.342 152.418  22.088  1.00  0.00           O  
ATOM   2554  CB  VAL A 164     183.336 153.001  24.918  1.00  0.00           C  
ATOM   2555  CG1 VAL A 164     181.998 153.362  25.545  1.00  0.00           C  
ATOM   2556  CG2 VAL A 164     184.424 152.895  25.973  1.00  0.00           C  
ATOM   2557  H   VAL A 164     184.956 151.870  22.854  1.00  0.00           H  
ATOM   2558  HA  VAL A 164     182.928 150.898  24.885  1.00  0.00           H  
ATOM   2559  HB  VAL A 164     183.589 153.785  24.214  1.00  0.00           H  
ATOM   2560 1HG1 VAL A 164     182.091 154.313  26.065  1.00  0.00           H  
ATOM   2561 2HG1 VAL A 164     181.233 153.446  24.781  1.00  0.00           H  
ATOM   2562 3HG1 VAL A 164     181.713 152.586  26.260  1.00  0.00           H  
ATOM   2563 1HG2 VAL A 164     184.510 153.843  26.494  1.00  0.00           H  
ATOM   2564 2HG2 VAL A 164     184.156 152.109  26.676  1.00  0.00           H  
ATOM   2565 3HG2 VAL A 164     185.372 152.655  25.502  1.00  0.00           H  
ATOM   2566  N   ILE A 165     181.059 151.026  23.321  1.00  0.00           N  
ATOM   2567  CA  ILE A 165     179.959 151.100  22.370  1.00  0.00           C  
ATOM   2568  C   ILE A 165     178.716 151.711  23.010  1.00  0.00           C  
ATOM   2569  O   ILE A 165     178.255 151.270  24.063  1.00  0.00           O  
ATOM   2570  CB  ILE A 165     179.620 149.704  21.815  1.00  0.00           C  
ATOM   2571  CG1 ILE A 165     180.826 149.114  21.080  1.00  0.00           C  
ATOM   2572  CG2 ILE A 165     178.413 149.777  20.893  1.00  0.00           C  
ATOM   2573  CD1 ILE A 165     181.667 148.190  21.930  1.00  0.00           C  
ATOM   2574  H   ILE A 165     181.013 150.416  24.138  1.00  0.00           H  
ATOM   2575  HA  ILE A 165     180.248 151.730  21.545  1.00  0.00           H  
ATOM   2576  HB  ILE A 165     179.394 149.030  22.641  1.00  0.00           H  
ATOM   2577 1HG1 ILE A 165     180.484 148.559  20.207  1.00  0.00           H  
ATOM   2578 2HG1 ILE A 165     181.465 149.922  20.722  1.00  0.00           H  
ATOM   2579 1HG2 ILE A 165     178.188 148.782  20.509  1.00  0.00           H  
ATOM   2580 2HG2 ILE A 165     177.555 150.156  21.446  1.00  0.00           H  
ATOM   2581 3HG2 ILE A 165     178.632 150.446  20.060  1.00  0.00           H  
ATOM   2582 1HD1 ILE A 165     182.503 147.812  21.339  1.00  0.00           H  
ATOM   2583 2HD1 ILE A 165     182.050 148.736  22.792  1.00  0.00           H  
ATOM   2584 3HD1 ILE A 165     181.058 147.354  22.271  1.00  0.00           H  
ATOM   2585  N   LYS A 166     178.146 152.713  22.337  1.00  0.00           N  
ATOM   2586  CA  LYS A 166     176.992 153.428  22.873  1.00  0.00           C  
ATOM   2587  C   LYS A 166     175.698 153.229  22.080  1.00  0.00           C  
ATOM   2588  O   LYS A 166     175.690 153.067  20.845  1.00  0.00           O  
ATOM   2589  CB  LYS A 166     177.327 154.917  22.964  1.00  0.00           C  
ATOM   2590  CG  LYS A 166     178.495 155.223  23.899  1.00  0.00           C  
ATOM   2591  CD  LYS A 166     178.954 156.673  23.809  1.00  0.00           C  
ATOM   2592  CE  LYS A 166     180.159 156.929  24.723  1.00  0.00           C  
ATOM   2593  NZ  LYS A 166     180.738 158.295  24.532  1.00  0.00           N  
ATOM   2594  H   LYS A 166     178.570 152.996  21.454  1.00  0.00           H  
ATOM   2595  HA  LYS A 166     176.807 153.063  23.885  1.00  0.00           H  
ATOM   2596 1HB  LYS A 166     177.580 155.293  21.975  1.00  0.00           H  
ATOM   2597 2HB  LYS A 166     176.455 155.467  23.318  1.00  0.00           H  
ATOM   2598 1HG  LYS A 166     178.195 155.005  24.921  1.00  0.00           H  
ATOM   2599 2HG  LYS A 166     179.327 154.578  23.636  1.00  0.00           H  
ATOM   2600 1HD  LYS A 166     179.248 156.898  22.779  1.00  0.00           H  
ATOM   2601 2HD  LYS A 166     178.140 157.339  24.094  1.00  0.00           H  
ATOM   2602 1HE  LYS A 166     179.845 156.818  25.760  1.00  0.00           H  
ATOM   2603 2HE  LYS A 166     180.932 156.196  24.505  1.00  0.00           H  
ATOM   2604 1HZ  LYS A 166     181.530 158.417  25.140  1.00  0.00           H  
ATOM   2605 2HZ  LYS A 166     181.057 158.374  23.552  1.00  0.00           H  
ATOM   2606 3HZ  LYS A 166     180.051 159.002  24.725  1.00  0.00           H  
ATOM   2607  N   GLY A 167     174.577 153.297  22.812  1.00  0.00           N  
ATOM   2608  CA  GLY A 167     173.238 153.227  22.229  1.00  0.00           C  
ATOM   2609  C   GLY A 167     172.888 151.799  21.801  1.00  0.00           C  
ATOM   2610  O   GLY A 167     172.187 151.606  20.808  1.00  0.00           O  
ATOM   2611  H   GLY A 167     174.672 153.423  23.818  1.00  0.00           H  
ATOM   2612 1HA  GLY A 167     172.508 153.581  22.961  1.00  0.00           H  
ATOM   2613 2HA  GLY A 167     173.181 153.893  21.369  1.00  0.00           H  
ATOM   2614  N   LEU A 168     173.420 150.819  22.540  1.00  0.00           N  
ATOM   2615  CA  LEU A 168     173.295 149.402  22.227  1.00  0.00           C  
ATOM   2616  C   LEU A 168     172.169 148.706  23.011  1.00  0.00           C  
ATOM   2617  O   LEU A 168     172.131 148.727  24.246  1.00  0.00           O  
ATOM   2618  CB  LEU A 168     174.684 148.797  22.533  1.00  0.00           C  
ATOM   2619  CG  LEU A 168     174.947 147.333  22.288  1.00  0.00           C  
ATOM   2620  CD1 LEU A 168     174.892 147.032  20.884  1.00  0.00           C  
ATOM   2621  CD2 LEU A 168     176.332 146.993  22.791  1.00  0.00           C  
ATOM   2622  H   LEU A 168     173.942 151.058  23.386  1.00  0.00           H  
ATOM   2623  HA  LEU A 168     173.070 149.311  21.172  1.00  0.00           H  
ATOM   2624 1HB  LEU A 168     175.402 149.351  21.950  1.00  0.00           H  
ATOM   2625 2HB  LEU A 168     174.906 148.987  23.581  1.00  0.00           H  
ATOM   2626  HG  LEU A 168     174.192 146.744  22.786  1.00  0.00           H  
ATOM   2627 1HD1 LEU A 168     175.093 145.978  20.770  1.00  0.00           H  
ATOM   2628 2HD1 LEU A 168     173.923 147.267  20.487  1.00  0.00           H  
ATOM   2629 3HD1 LEU A 168     175.639 147.598  20.365  1.00  0.00           H  
ATOM   2630 1HD2 LEU A 168     176.536 145.944  22.623  1.00  0.00           H  
ATOM   2631 2HD2 LEU A 168     177.059 147.577  22.273  1.00  0.00           H  
ATOM   2632 3HD2 LEU A 168     176.400 147.216  23.831  1.00  0.00           H  
ATOM   2633  N   HIS A 169     171.261 148.052  22.281  1.00  0.00           N  
ATOM   2634  CA  HIS A 169     170.111 147.355  22.868  1.00  0.00           C  
ATOM   2635  C   HIS A 169     170.553 146.155  23.687  1.00  0.00           C  
ATOM   2636  O   HIS A 169     171.501 145.470  23.318  1.00  0.00           O  
ATOM   2637  CB  HIS A 169     169.126 146.914  21.778  1.00  0.00           C  
ATOM   2638  CG  HIS A 169     167.824 146.365  22.298  1.00  0.00           C  
ATOM   2639  ND1 HIS A 169     167.681 145.061  22.786  1.00  0.00           N  
ATOM   2640  CD2 HIS A 169     166.609 146.947  22.417  1.00  0.00           C  
ATOM   2641  CE1 HIS A 169     166.423 144.892  23.186  1.00  0.00           C  
ATOM   2642  NE2 HIS A 169     165.760 146.018  22.966  1.00  0.00           N  
ATOM   2643  H   HIS A 169     171.345 148.037  21.259  1.00  0.00           H  
ATOM   2644  HA  HIS A 169     169.582 148.035  23.537  1.00  0.00           H  
ATOM   2645 1HB  HIS A 169     168.912 147.758  21.119  1.00  0.00           H  
ATOM   2646 2HB  HIS A 169     169.582 146.153  21.181  1.00  0.00           H  
ATOM   2647  HD2 HIS A 169     166.351 147.969  22.129  1.00  0.00           H  
ATOM   2648  HE1 HIS A 169     166.003 143.980  23.615  1.00  0.00           H  
ATOM   2649  HE2 HIS A 169     164.780 146.177  23.171  1.00  0.00           H  
ATOM   2650  N   GLU A 170     169.866 145.851  24.780  1.00  0.00           N  
ATOM   2651  CA  GLU A 170     170.259 144.717  25.615  1.00  0.00           C  
ATOM   2652  C   GLU A 170     170.485 143.420  24.821  1.00  0.00           C  
ATOM   2653  O   GLU A 170     171.431 142.680  25.108  1.00  0.00           O  
ATOM   2654  CB  GLU A 170     169.196 144.478  26.690  1.00  0.00           C  
ATOM   2655  CG  GLU A 170     169.537 143.370  27.676  1.00  0.00           C  
ATOM   2656  CD  GLU A 170     168.504 143.210  28.756  1.00  0.00           C  
ATOM   2657  OE1 GLU A 170     167.530 143.924  28.731  1.00  0.00           O  
ATOM   2658  OE2 GLU A 170     168.688 142.373  29.608  1.00  0.00           O  
ATOM   2659  H   GLU A 170     169.081 146.423  25.062  1.00  0.00           H  
ATOM   2660  HA  GLU A 170     171.197 144.976  26.114  1.00  0.00           H  
ATOM   2661 1HB  GLU A 170     169.039 145.395  27.258  1.00  0.00           H  
ATOM   2662 2HB  GLU A 170     168.249 144.222  26.214  1.00  0.00           H  
ATOM   2663 1HG  GLU A 170     169.626 142.429  27.133  1.00  0.00           H  
ATOM   2664 2HG  GLU A 170     170.501 143.587  28.131  1.00  0.00           H  
ATOM   2665  N   SER A 171     169.635 143.143  23.825  1.00  0.00           N  
ATOM   2666  CA  SER A 171     169.781 141.935  23.009  1.00  0.00           C  
ATOM   2667  C   SER A 171     171.044 141.996  22.148  1.00  0.00           C  
ATOM   2668  O   SER A 171     171.619 140.968  21.754  1.00  0.00           O  
ATOM   2669  CB  SER A 171     168.570 141.792  22.116  1.00  0.00           C  
ATOM   2670  OG  SER A 171     168.526 142.839  21.181  1.00  0.00           O  
ATOM   2671  H   SER A 171     168.873 143.787  23.619  1.00  0.00           H  
ATOM   2672  HA  SER A 171     169.848 141.072  23.671  1.00  0.00           H  
ATOM   2673 1HB  SER A 171     168.617 140.837  21.595  1.00  0.00           H  
ATOM   2674 2HB  SER A 171     167.664 141.801  22.719  1.00  0.00           H  
ATOM   2675  HG  SER A 171     168.122 143.594  21.650  1.00  0.00           H  
ATOM   2676  N   GLN A 172     171.499 143.204  21.877  1.00  0.00           N  
ATOM   2677  CA  GLN A 172     172.656 143.445  21.062  1.00  0.00           C  
ATOM   2678  C   GLN A 172     173.888 143.384  21.947  1.00  0.00           C  
ATOM   2679  O   GLN A 172     174.961 143.005  21.477  1.00  0.00           O  
ATOM   2680  CB  GLN A 172     172.534 144.770  20.342  1.00  0.00           C  
ATOM   2681  CG  GLN A 172     171.456 144.850  19.329  1.00  0.00           C  
ATOM   2682  CD  GLN A 172     171.399 146.237  18.703  1.00  0.00           C  
ATOM   2683  OE1 GLN A 172     171.439 147.298  19.387  1.00  0.00           O  
ATOM   2684  NE2 GLN A 172     171.333 146.219  17.371  1.00  0.00           N  
ATOM   2685  H   GLN A 172     171.031 144.001  22.294  1.00  0.00           H  
ATOM   2686  HA  GLN A 172     172.733 142.656  20.314  1.00  0.00           H  
ATOM   2687 1HB  GLN A 172     172.389 145.562  21.059  1.00  0.00           H  
ATOM   2688 2HB  GLN A 172     173.431 144.962  19.817  1.00  0.00           H  
ATOM   2689 1HG  GLN A 172     171.677 144.136  18.540  1.00  0.00           H  
ATOM   2690 2HG  GLN A 172     170.501 144.611  19.783  1.00  0.00           H  
ATOM   2691 1HE2 GLN A 172     171.346 147.074  16.801  1.00  0.00           H  
ATOM   2692 2HE2 GLN A 172     171.310 145.348  16.886  1.00  0.00           H  
ATOM   2693  N   GLN A 173     173.727 143.721  23.237  1.00  0.00           N  
ATOM   2694  CA  GLN A 173     174.840 143.685  24.169  1.00  0.00           C  
ATOM   2695  C   GLN A 173     175.243 142.229  24.306  1.00  0.00           C  
ATOM   2696  O   GLN A 173     176.430 141.904  24.339  1.00  0.00           O  
ATOM   2697  CB  GLN A 173     174.486 144.272  25.545  1.00  0.00           C  
ATOM   2698  CG  GLN A 173     174.253 145.767  25.537  1.00  0.00           C  
ATOM   2699  CD  GLN A 173     173.819 146.355  26.823  1.00  0.00           C  
ATOM   2700  OE1 GLN A 173     174.148 145.851  27.904  1.00  0.00           O  
ATOM   2701  NE2 GLN A 173     173.084 147.447  26.728  1.00  0.00           N  
ATOM   2702  H   GLN A 173     172.810 144.054  23.542  1.00  0.00           H  
ATOM   2703  HA  GLN A 173     175.683 144.232  23.749  1.00  0.00           H  
ATOM   2704 1HB  GLN A 173     173.586 143.796  25.922  1.00  0.00           H  
ATOM   2705 2HB  GLN A 173     175.284 144.057  26.247  1.00  0.00           H  
ATOM   2706 1HG  GLN A 173     175.143 146.236  25.269  1.00  0.00           H  
ATOM   2707 2HG  GLN A 173     173.486 145.992  24.807  1.00  0.00           H  
ATOM   2708 1HE2 GLN A 173     172.774 147.938  27.581  1.00  0.00           H  
ATOM   2709 2HE2 GLN A 173     172.828 147.826  25.800  1.00  0.00           H  
ATOM   2710  N   GLU A 174     174.227 141.349  24.371  1.00  0.00           N  
ATOM   2711  CA  GLU A 174     174.458 139.920  24.482  1.00  0.00           C  
ATOM   2712  C   GLU A 174     174.995 139.351  23.175  1.00  0.00           C  
ATOM   2713  O   GLU A 174     175.868 138.476  23.201  1.00  0.00           O  
ATOM   2714  CB  GLU A 174     173.165 139.201  24.876  1.00  0.00           C  
ATOM   2715  CG  GLU A 174     172.683 139.503  26.287  1.00  0.00           C  
ATOM   2716  CD  GLU A 174     173.655 139.060  27.345  1.00  0.00           C  
ATOM   2717  OE1 GLU A 174     174.250 138.022  27.181  1.00  0.00           O  
ATOM   2718  OE2 GLU A 174     173.803 139.761  28.318  1.00  0.00           O  
ATOM   2719  H   GLU A 174     173.273 141.720  24.377  1.00  0.00           H  
ATOM   2720  HA  GLU A 174     175.205 139.752  25.258  1.00  0.00           H  
ATOM   2721 1HB  GLU A 174     172.370 139.478  24.184  1.00  0.00           H  
ATOM   2722 2HB  GLU A 174     173.309 138.124  24.794  1.00  0.00           H  
ATOM   2723 1HG  GLU A 174     172.523 140.576  26.384  1.00  0.00           H  
ATOM   2724 2HG  GLU A 174     171.727 139.005  26.447  1.00  0.00           H  
ATOM   2725  N   THR A 175     174.517 139.854  22.023  1.00  0.00           N  
ATOM   2726  CA  THR A 175     175.084 139.367  20.766  1.00  0.00           C  
ATOM   2727  C   THR A 175     176.555 139.736  20.654  1.00  0.00           C  
ATOM   2728  O   THR A 175     177.369 138.893  20.267  1.00  0.00           O  
ATOM   2729  CB  THR A 175     174.317 139.927  19.553  1.00  0.00           C  
ATOM   2730  OG1 THR A 175     172.951 139.497  19.609  1.00  0.00           O  
ATOM   2731  CG2 THR A 175     174.945 139.443  18.255  1.00  0.00           C  
ATOM   2732  H   THR A 175     173.721 140.499  22.023  1.00  0.00           H  
ATOM   2733  HA  THR A 175     174.993 138.285  20.742  1.00  0.00           H  
ATOM   2734  HB  THR A 175     174.343 141.016  19.579  1.00  0.00           H  
ATOM   2735  HG1 THR A 175     172.466 140.053  20.224  1.00  0.00           H  
ATOM   2736 1HG2 THR A 175     174.391 139.849  17.410  1.00  0.00           H  
ATOM   2737 2HG2 THR A 175     175.981 139.778  18.205  1.00  0.00           H  
ATOM   2738 3HG2 THR A 175     174.914 138.355  18.220  1.00  0.00           H  
ATOM   2739  N   LEU A 176     176.923 140.952  21.053  1.00  0.00           N  
ATOM   2740  CA  LEU A 176     178.312 141.357  21.006  1.00  0.00           C  
ATOM   2741  C   LEU A 176     179.123 140.542  21.997  1.00  0.00           C  
ATOM   2742  O   LEU A 176     180.206 140.070  21.660  1.00  0.00           O  
ATOM   2743  CB  LEU A 176     178.446 142.853  21.318  1.00  0.00           C  
ATOM   2744  CG  LEU A 176     179.880 143.394  21.381  1.00  0.00           C  
ATOM   2745  CD1 LEU A 176     180.560 143.188  20.035  1.00  0.00           C  
ATOM   2746  CD2 LEU A 176     179.851 144.868  21.759  1.00  0.00           C  
ATOM   2747  H   LEU A 176     176.214 141.641  21.334  1.00  0.00           H  
ATOM   2748  HA  LEU A 176     178.682 141.150  19.999  1.00  0.00           H  
ATOM   2749 1HB  LEU A 176     177.912 143.417  20.555  1.00  0.00           H  
ATOM   2750 2HB  LEU A 176     177.975 143.050  22.281  1.00  0.00           H  
ATOM   2751  HG  LEU A 176     180.446 142.839  22.129  1.00  0.00           H  
ATOM   2752 1HD1 LEU A 176     181.579 143.572  20.079  1.00  0.00           H  
ATOM   2753 2HD1 LEU A 176     180.585 142.124  19.799  1.00  0.00           H  
ATOM   2754 3HD1 LEU A 176     180.006 143.719  19.262  1.00  0.00           H  
ATOM   2755 1HD2 LEU A 176     180.870 145.252  21.804  1.00  0.00           H  
ATOM   2756 2HD2 LEU A 176     179.286 145.424  21.010  1.00  0.00           H  
ATOM   2757 3HD2 LEU A 176     179.375 144.985  22.733  1.00  0.00           H  
ATOM   2758  N   ARG A 177     178.599 140.356  23.219  1.00  0.00           N  
ATOM   2759  CA  ARG A 177     179.308 139.592  24.226  1.00  0.00           C  
ATOM   2760  C   ARG A 177     179.627 138.199  23.689  1.00  0.00           C  
ATOM   2761  O   ARG A 177     180.751 137.723  23.828  1.00  0.00           O  
ATOM   2762  CB  ARG A 177     178.483 139.479  25.499  1.00  0.00           C  
ATOM   2763  CG  ARG A 177     179.173 138.759  26.647  1.00  0.00           C  
ATOM   2764  CD  ARG A 177     178.304 138.684  27.850  1.00  0.00           C  
ATOM   2765  NE  ARG A 177     177.146 137.833  27.629  1.00  0.00           N  
ATOM   2766  CZ  ARG A 177     177.154 136.489  27.726  1.00  0.00           C  
ATOM   2767  NH1 ARG A 177     178.265 135.859  28.039  1.00  0.00           N  
ATOM   2768  NH2 ARG A 177     176.046 135.804  27.505  1.00  0.00           N  
ATOM   2769  H   ARG A 177     177.703 140.784  23.466  1.00  0.00           H  
ATOM   2770  HA  ARG A 177     180.248 140.096  24.455  1.00  0.00           H  
ATOM   2771 1HB  ARG A 177     178.215 140.476  25.849  1.00  0.00           H  
ATOM   2772 2HB  ARG A 177     177.555 138.948  25.286  1.00  0.00           H  
ATOM   2773 1HG  ARG A 177     179.425 137.744  26.341  1.00  0.00           H  
ATOM   2774 2HG  ARG A 177     180.085 139.294  26.916  1.00  0.00           H  
ATOM   2775 1HD  ARG A 177     178.873 138.275  28.684  1.00  0.00           H  
ATOM   2776 2HD  ARG A 177     177.950 139.682  28.107  1.00  0.00           H  
ATOM   2777  HE  ARG A 177     176.273 138.282  27.385  1.00  0.00           H  
ATOM   2778 1HH1 ARG A 177     179.112 136.383  28.207  1.00  0.00           H  
ATOM   2779 2HH1 ARG A 177     178.271 134.853  28.111  1.00  0.00           H  
ATOM   2780 1HH2 ARG A 177     175.191 136.288  27.265  1.00  0.00           H  
ATOM   2781 2HH2 ARG A 177     176.052 134.797  27.578  1.00  0.00           H  
ATOM   2782  N   LYS A 178     178.643 137.569  23.028  1.00  0.00           N  
ATOM   2783  CA  LYS A 178     178.874 136.251  22.447  1.00  0.00           C  
ATOM   2784  C   LYS A 178     179.914 136.256  21.327  1.00  0.00           C  
ATOM   2785  O   LYS A 178     180.802 135.390  21.323  1.00  0.00           O  
ATOM   2786  CB  LYS A 178     177.555 135.679  21.924  1.00  0.00           C  
ATOM   2787  CG  LYS A 178     176.569 135.275  23.011  1.00  0.00           C  
ATOM   2788  CD  LYS A 178     175.278 134.736  22.413  1.00  0.00           C  
ATOM   2789  CE  LYS A 178     174.285 134.345  23.498  1.00  0.00           C  
ATOM   2790  NZ  LYS A 178     173.002 133.853  22.928  1.00  0.00           N  
ATOM   2791  H   LYS A 178     177.710 137.990  22.976  1.00  0.00           H  
ATOM   2792  HA  LYS A 178     179.241 135.599  23.236  1.00  0.00           H  
ATOM   2793 1HB  LYS A 178     177.067 136.416  21.285  1.00  0.00           H  
ATOM   2794 2HB  LYS A 178     177.758 134.799  21.312  1.00  0.00           H  
ATOM   2795 1HG  LYS A 178     177.016 134.506  23.642  1.00  0.00           H  
ATOM   2796 2HG  LYS A 178     176.338 136.140  23.632  1.00  0.00           H  
ATOM   2797 1HD  LYS A 178     174.826 135.498  21.776  1.00  0.00           H  
ATOM   2798 2HD  LYS A 178     175.497 133.861  21.803  1.00  0.00           H  
ATOM   2799 1HE  LYS A 178     174.717 133.562  24.120  1.00  0.00           H  
ATOM   2800 2HE  LYS A 178     174.079 135.208  24.131  1.00  0.00           H  
ATOM   2801 1HZ  LYS A 178     172.373 133.604  23.678  1.00  0.00           H  
ATOM   2802 2HZ  LYS A 178     172.583 134.578  22.363  1.00  0.00           H  
ATOM   2803 3HZ  LYS A 178     173.178 133.040  22.354  1.00  0.00           H  
ATOM   2804  N   LEU A 179     179.849 137.223  20.404  1.00  0.00           N  
ATOM   2805  CA  LEU A 179     180.795 137.252  19.292  1.00  0.00           C  
ATOM   2806  C   LEU A 179     182.203 137.400  19.822  1.00  0.00           C  
ATOM   2807  O   LEU A 179     183.122 136.677  19.404  1.00  0.00           O  
ATOM   2808  CB  LEU A 179     180.474 138.406  18.334  1.00  0.00           C  
ATOM   2809  CG  LEU A 179     181.487 138.633  17.204  1.00  0.00           C  
ATOM   2810  CD1 LEU A 179     181.542 137.399  16.315  1.00  0.00           C  
ATOM   2811  CD2 LEU A 179     181.089 139.865  16.406  1.00  0.00           C  
ATOM   2812  H   LEU A 179     179.075 137.900  20.430  1.00  0.00           H  
ATOM   2813  HA  LEU A 179     180.722 136.306  18.749  1.00  0.00           H  
ATOM   2814 1HB  LEU A 179     179.504 138.218  17.876  1.00  0.00           H  
ATOM   2815 2HB  LEU A 179     180.408 139.328  18.910  1.00  0.00           H  
ATOM   2816  HG  LEU A 179     182.480 138.782  17.630  1.00  0.00           H  
ATOM   2817 1HD1 LEU A 179     182.262 137.560  15.512  1.00  0.00           H  
ATOM   2818 2HD1 LEU A 179     181.848 136.537  16.908  1.00  0.00           H  
ATOM   2819 3HD1 LEU A 179     180.558 137.214  15.887  1.00  0.00           H  
ATOM   2820 1HD2 LEU A 179     181.809 140.028  15.603  1.00  0.00           H  
ATOM   2821 2HD2 LEU A 179     180.097 139.717  15.978  1.00  0.00           H  
ATOM   2822 3HD2 LEU A 179     181.074 140.736  17.062  1.00  0.00           H  
ATOM   2823  N   VAL A 180     182.384 138.339  20.756  1.00  0.00           N  
ATOM   2824  CA  VAL A 180     183.691 138.626  21.296  1.00  0.00           C  
ATOM   2825  C   VAL A 180     184.259 137.384  21.964  1.00  0.00           C  
ATOM   2826  O   VAL A 180     185.425 137.064  21.742  1.00  0.00           O  
ATOM   2827  CB  VAL A 180     183.612 139.779  22.314  1.00  0.00           C  
ATOM   2828  CG1 VAL A 180     184.924 139.910  23.073  1.00  0.00           C  
ATOM   2829  CG2 VAL A 180     183.270 141.078  21.599  1.00  0.00           C  
ATOM   2830  H   VAL A 180     181.573 138.898  21.062  1.00  0.00           H  
ATOM   2831  HA  VAL A 180     184.345 138.886  20.459  1.00  0.00           H  
ATOM   2832  HB  VAL A 180     182.838 139.552  23.047  1.00  0.00           H  
ATOM   2833 1HG1 VAL A 180     184.850 140.729  23.788  1.00  0.00           H  
ATOM   2834 2HG1 VAL A 180     185.130 138.982  23.605  1.00  0.00           H  
ATOM   2835 3HG1 VAL A 180     185.732 140.114  22.371  1.00  0.00           H  
ATOM   2836 1HG2 VAL A 180     183.215 141.889  22.325  1.00  0.00           H  
ATOM   2837 2HG2 VAL A 180     184.042 141.302  20.862  1.00  0.00           H  
ATOM   2838 3HG2 VAL A 180     182.308 140.975  21.098  1.00  0.00           H  
ATOM   2839  N   HIS A 181     183.456 136.683  22.782  1.00  0.00           N  
ATOM   2840  CA  HIS A 181     183.953 135.479  23.451  1.00  0.00           C  
ATOM   2841  C   HIS A 181     184.474 134.456  22.436  1.00  0.00           C  
ATOM   2842  O   HIS A 181     185.581 133.916  22.610  1.00  0.00           O  
ATOM   2843  CB  HIS A 181     182.853 134.844  24.308  1.00  0.00           C  
ATOM   2844  CG  HIS A 181     183.345 133.752  25.206  1.00  0.00           C  
ATOM   2845  ND1 HIS A 181     183.945 134.002  26.422  1.00  0.00           N  
ATOM   2846  CD2 HIS A 181     183.325 132.406  25.066  1.00  0.00           C  
ATOM   2847  CE1 HIS A 181     184.274 132.856  26.991  1.00  0.00           C  
ATOM   2848  NE2 HIS A 181     183.909 131.873  26.189  1.00  0.00           N  
ATOM   2849  H   HIS A 181     182.512 137.023  22.982  1.00  0.00           H  
ATOM   2850  HA  HIS A 181     184.751 135.757  24.134  1.00  0.00           H  
ATOM   2851 1HB  HIS A 181     182.386 135.612  24.927  1.00  0.00           H  
ATOM   2852 2HB  HIS A 181     182.079 134.432  23.660  1.00  0.00           H  
ATOM   2853  HD2 HIS A 181     182.923 131.849  24.219  1.00  0.00           H  
ATOM   2854  HE1 HIS A 181     184.763 132.741  27.959  1.00  0.00           H  
ATOM   2855  HE2 HIS A 181     184.036 130.887  26.366  1.00  0.00           H  
ATOM   2856  N   GLU A 182     183.741 134.239  21.338  1.00  0.00           N  
ATOM   2857  CA  GLU A 182     184.190 133.269  20.340  1.00  0.00           C  
ATOM   2858  C   GLU A 182     185.476 133.719  19.675  1.00  0.00           C  
ATOM   2859  O   GLU A 182     186.375 132.902  19.405  1.00  0.00           O  
ATOM   2860  CB  GLU A 182     183.109 133.051  19.279  1.00  0.00           C  
ATOM   2861  CG  GLU A 182     181.871 132.323  19.782  1.00  0.00           C  
ATOM   2862  CD  GLU A 182     180.807 132.182  18.730  1.00  0.00           C  
ATOM   2863  OE1 GLU A 182     180.971 132.733  17.668  1.00  0.00           O  
ATOM   2864  OE2 GLU A 182     179.828 131.522  18.987  1.00  0.00           O  
ATOM   2865  H   GLU A 182     182.832 134.707  21.236  1.00  0.00           H  
ATOM   2866  HA  GLU A 182     184.382 132.324  20.845  1.00  0.00           H  
ATOM   2867 1HB  GLU A 182     182.791 134.015  18.880  1.00  0.00           H  
ATOM   2868 2HB  GLU A 182     183.523 132.475  18.451  1.00  0.00           H  
ATOM   2869 1HG  GLU A 182     182.160 131.330  20.125  1.00  0.00           H  
ATOM   2870 2HG  GLU A 182     181.463 132.867  20.633  1.00  0.00           H  
ATOM   2871  N   LEU A 183     185.585 135.024  19.423  1.00  0.00           N  
ATOM   2872  CA  LEU A 183     186.737 135.586  18.763  1.00  0.00           C  
ATOM   2873  C   LEU A 183     187.965 135.406  19.635  1.00  0.00           C  
ATOM   2874  O   LEU A 183     189.051 135.111  19.131  1.00  0.00           O  
ATOM   2875  CB  LEU A 183     186.511 137.073  18.464  1.00  0.00           C  
ATOM   2876  CG  LEU A 183     185.477 137.383  17.375  1.00  0.00           C  
ATOM   2877  CD1 LEU A 183     185.152 138.871  17.390  1.00  0.00           C  
ATOM   2878  CD2 LEU A 183     186.023 136.956  16.020  1.00  0.00           C  
ATOM   2879  H   LEU A 183     184.818 135.656  19.668  1.00  0.00           H  
ATOM   2880  HA  LEU A 183     186.897 135.039  17.826  1.00  0.00           H  
ATOM   2881 1HB  LEU A 183     186.186 137.566  19.379  1.00  0.00           H  
ATOM   2882 2HB  LEU A 183     187.459 137.514  18.156  1.00  0.00           H  
ATOM   2883  HG  LEU A 183     184.555 136.839  17.583  1.00  0.00           H  
ATOM   2884 1HD1 LEU A 183     184.417 139.091  16.616  1.00  0.00           H  
ATOM   2885 2HD1 LEU A 183     184.746 139.144  18.364  1.00  0.00           H  
ATOM   2886 3HD1 LEU A 183     186.060 139.443  17.202  1.00  0.00           H  
ATOM   2887 1HD2 LEU A 183     185.287 137.176  15.246  1.00  0.00           H  
ATOM   2888 2HD2 LEU A 183     186.943 137.501  15.811  1.00  0.00           H  
ATOM   2889 3HD2 LEU A 183     186.229 135.886  16.032  1.00  0.00           H  
ATOM   2890  N   LEU A 184     187.796 135.588  20.952  1.00  0.00           N  
ATOM   2891  CA  LEU A 184     188.886 135.495  21.889  1.00  0.00           C  
ATOM   2892  C   LEU A 184     189.499 134.104  21.921  1.00  0.00           C  
ATOM   2893  O   LEU A 184     190.722 133.969  21.895  1.00  0.00           O  
ATOM   2894  CB  LEU A 184     188.397 135.875  23.292  1.00  0.00           C  
ATOM   2895  CG  LEU A 184     187.974 137.338  23.475  1.00  0.00           C  
ATOM   2896  CD1 LEU A 184     187.297 137.507  24.829  1.00  0.00           C  
ATOM   2897  CD2 LEU A 184     189.196 138.238  23.360  1.00  0.00           C  
ATOM   2898  H   LEU A 184     186.880 135.854  21.306  1.00  0.00           H  
ATOM   2899  HA  LEU A 184     189.640 136.192  21.573  1.00  0.00           H  
ATOM   2900 1HB  LEU A 184     187.541 135.250  23.543  1.00  0.00           H  
ATOM   2901 2HB  LEU A 184     189.194 135.668  24.007  1.00  0.00           H  
ATOM   2902  HG  LEU A 184     187.251 137.608  22.705  1.00  0.00           H  
ATOM   2903 1HD1 LEU A 184     186.997 138.546  24.959  1.00  0.00           H  
ATOM   2904 2HD1 LEU A 184     186.416 136.867  24.877  1.00  0.00           H  
ATOM   2905 3HD1 LEU A 184     187.992 137.228  25.620  1.00  0.00           H  
ATOM   2906 1HD2 LEU A 184     188.896 139.278  23.489  1.00  0.00           H  
ATOM   2907 2HD2 LEU A 184     189.919 137.970  24.131  1.00  0.00           H  
ATOM   2908 3HD2 LEU A 184     189.650 138.111  22.377  1.00  0.00           H  
ATOM   2909  N   ARG A 185     188.645 133.061  21.877  1.00  0.00           N  
ATOM   2910  CA  ARG A 185     189.157 131.686  21.926  1.00  0.00           C  
ATOM   2911  C   ARG A 185     189.970 131.351  20.673  1.00  0.00           C  
ATOM   2912  O   ARG A 185     191.049 130.728  20.753  1.00  0.00           O  
ATOM   2913  CB  ARG A 185     188.013 130.692  22.064  1.00  0.00           C  
ATOM   2914  CG  ARG A 185     188.437 129.234  22.132  1.00  0.00           C  
ATOM   2915  CD  ARG A 185     189.177 128.935  23.385  1.00  0.00           C  
ATOM   2916  NE  ARG A 185     189.674 127.568  23.409  1.00  0.00           N  
ATOM   2917  CZ  ARG A 185     188.966 126.504  23.833  1.00  0.00           C  
ATOM   2918  NH1 ARG A 185     187.734 126.664  24.265  1.00  0.00           N  
ATOM   2919  NH2 ARG A 185     189.508 125.299  23.815  1.00  0.00           N  
ATOM   2920  H   ARG A 185     187.639 133.243  21.902  1.00  0.00           H  
ATOM   2921  HA  ARG A 185     189.788 131.571  22.794  1.00  0.00           H  
ATOM   2922 1HB  ARG A 185     187.446 130.913  22.967  1.00  0.00           H  
ATOM   2923 2HB  ARG A 185     187.335 130.799  21.217  1.00  0.00           H  
ATOM   2924 1HG  ARG A 185     187.554 128.596  22.095  1.00  0.00           H  
ATOM   2925 2HG  ARG A 185     189.087 129.003  21.287  1.00  0.00           H  
ATOM   2926 1HD  ARG A 185     190.029 129.609  23.474  1.00  0.00           H  
ATOM   2927 2HD  ARG A 185     188.516 129.072  24.239  1.00  0.00           H  
ATOM   2928  HE  ARG A 185     190.618 127.406  23.084  1.00  0.00           H  
ATOM   2929 1HH1 ARG A 185     187.319 127.585  24.279  1.00  0.00           H  
ATOM   2930 2HH1 ARG A 185     187.203 125.866  24.583  1.00  0.00           H  
ATOM   2931 1HH2 ARG A 185     190.455 125.176  23.483  1.00  0.00           H  
ATOM   2932 2HH2 ARG A 185     188.978 124.502  24.133  1.00  0.00           H  
ATOM   2933  N   LYS A 186     189.488 131.813  19.517  1.00  0.00           N  
ATOM   2934  CA  LYS A 186     190.188 131.655  18.251  1.00  0.00           C  
ATOM   2935  C   LYS A 186     191.452 132.492  18.145  1.00  0.00           C  
ATOM   2936  O   LYS A 186     192.451 132.046  17.585  1.00  0.00           O  
ATOM   2937  CB  LYS A 186     189.249 132.001  17.093  1.00  0.00           C  
ATOM   2938  CG  LYS A 186     188.125 130.997  16.875  1.00  0.00           C  
ATOM   2939  CD  LYS A 186     187.219 131.423  15.729  1.00  0.00           C  
ATOM   2940  CE  LYS A 186     186.172 130.361  15.426  1.00  0.00           C  
ATOM   2941  NZ  LYS A 186     185.228 130.798  14.362  1.00  0.00           N  
ATOM   2942  H   LYS A 186     188.553 132.245  19.512  1.00  0.00           H  
ATOM   2943  HA  LYS A 186     190.487 130.610  18.169  1.00  0.00           H  
ATOM   2944 1HB  LYS A 186     188.796 132.977  17.271  1.00  0.00           H  
ATOM   2945 2HB  LYS A 186     189.822 132.068  16.168  1.00  0.00           H  
ATOM   2946 1HG  LYS A 186     188.549 130.019  16.647  1.00  0.00           H  
ATOM   2947 2HG  LYS A 186     187.531 130.912  17.784  1.00  0.00           H  
ATOM   2948 1HD  LYS A 186     186.714 132.354  15.991  1.00  0.00           H  
ATOM   2949 2HD  LYS A 186     187.818 131.594  14.835  1.00  0.00           H  
ATOM   2950 1HE  LYS A 186     186.667 129.446  15.101  1.00  0.00           H  
ATOM   2951 2HE  LYS A 186     185.605 130.140  16.329  1.00  0.00           H  
ATOM   2952 1HZ  LYS A 186     184.551 130.068  14.191  1.00  0.00           H  
ATOM   2953 2HZ  LYS A 186     184.749 131.637  14.660  1.00  0.00           H  
ATOM   2954 3HZ  LYS A 186     185.740 130.987  13.513  1.00  0.00           H  
ATOM   2955  N   LEU A 187     191.411 133.716  18.680  1.00  0.00           N  
ATOM   2956  CA  LEU A 187     192.580 134.571  18.614  1.00  0.00           C  
ATOM   2957  C   LEU A 187     193.658 134.209  19.627  1.00  0.00           C  
ATOM   2958  O   LEU A 187     194.840 134.359  19.326  1.00  0.00           O  
ATOM   2959  CB  LEU A 187     192.156 136.030  18.825  1.00  0.00           C  
ATOM   2960  CG  LEU A 187     191.341 136.657  17.686  1.00  0.00           C  
ATOM   2961  CD1 LEU A 187     190.660 137.923  18.187  1.00  0.00           C  
ATOM   2962  CD2 LEU A 187     192.259 136.958  16.511  1.00  0.00           C  
ATOM   2963  H   LEU A 187     190.536 134.070  19.072  1.00  0.00           H  
ATOM   2964  HA  LEU A 187     193.026 134.451  17.628  1.00  0.00           H  
ATOM   2965 1HB  LEU A 187     191.558 136.090  19.732  1.00  0.00           H  
ATOM   2966 2HB  LEU A 187     193.052 136.635  18.964  1.00  0.00           H  
ATOM   2967  HG  LEU A 187     190.563 135.962  17.370  1.00  0.00           H  
ATOM   2968 1HD1 LEU A 187     190.080 138.369  17.378  1.00  0.00           H  
ATOM   2969 2HD1 LEU A 187     189.995 137.675  19.015  1.00  0.00           H  
ATOM   2970 3HD1 LEU A 187     191.414 138.632  18.526  1.00  0.00           H  
ATOM   2971 1HD2 LEU A 187     191.680 137.404  15.702  1.00  0.00           H  
ATOM   2972 2HD2 LEU A 187     193.037 137.654  16.826  1.00  0.00           H  
ATOM   2973 3HD2 LEU A 187     192.719 136.034  16.162  1.00  0.00           H  
ATOM   2974  N   GLY A 188     193.286 133.662  20.783  1.00  0.00           N  
ATOM   2975  CA  GLY A 188     194.261 133.325  21.809  1.00  0.00           C  
ATOM   2976  C   GLY A 188     194.535 134.470  22.736  1.00  0.00           C  
ATOM   2977  O   GLY A 188     195.582 134.528  23.395  1.00  0.00           O  
ATOM   2978  H   GLY A 188     192.299 133.537  21.004  1.00  0.00           H  
ATOM   2979 1HA  GLY A 188     193.839 132.531  22.408  1.00  0.00           H  
ATOM   2980 2HA  GLY A 188     195.179 132.954  21.358  1.00  0.00           H  
ATOM   2981  N   VAL A 189     193.574 135.370  22.819  1.00  0.00           N  
ATOM   2982  CA  VAL A 189     193.701 136.537  23.671  1.00  0.00           C  
ATOM   2983  C   VAL A 189     192.510 136.659  24.599  1.00  0.00           C  
ATOM   2984  O   VAL A 189     191.519 135.942  24.442  1.00  0.00           O  
ATOM   2985  CB  VAL A 189     193.820 137.815  22.819  1.00  0.00           C  
ATOM   2986  CG1 VAL A 189     194.974 137.693  21.836  1.00  0.00           C  
ATOM   2987  CG2 VAL A 189     192.512 138.071  22.086  1.00  0.00           C  
ATOM   2988  H   VAL A 189     192.731 135.173  22.266  1.00  0.00           H  
ATOM   2989  HA  VAL A 189     194.606 136.443  24.284  1.00  0.00           H  
ATOM   2990  HB  VAL A 189     194.042 138.658  23.473  1.00  0.00           H  
ATOM   2991 1HG1 VAL A 189     195.044 138.605  21.242  1.00  0.00           H  
ATOM   2992 2HG1 VAL A 189     195.905 137.546  22.384  1.00  0.00           H  
ATOM   2993 3HG1 VAL A 189     194.802 136.843  21.175  1.00  0.00           H  
ATOM   2994 1HG2 VAL A 189     192.603 138.976  21.486  1.00  0.00           H  
ATOM   2995 2HG2 VAL A 189     192.287 137.226  21.436  1.00  0.00           H  
ATOM   2996 3HG2 VAL A 189     191.707 138.196  22.811  1.00  0.00           H  
ATOM   2997  N   VAL A 190     192.628 137.547  25.574  1.00  0.00           N  
ATOM   2998  CA  VAL A 190     191.635 137.697  26.621  1.00  0.00           C  
ATOM   2999  C   VAL A 190     191.048 139.096  26.600  1.00  0.00           C  
ATOM   3000  O   VAL A 190     191.643 140.025  26.040  1.00  0.00           O  
ATOM   3001  CB  VAL A 190     192.259 137.421  28.001  1.00  0.00           C  
ATOM   3002  CG1 VAL A 190     192.774 135.992  28.076  1.00  0.00           C  
ATOM   3003  CG2 VAL A 190     193.380 138.413  28.269  1.00  0.00           C  
ATOM   3004  H   VAL A 190     193.433 138.190  25.540  1.00  0.00           H  
ATOM   3005  HA  VAL A 190     190.828 136.984  26.431  1.00  0.00           H  
ATOM   3006  HB  VAL A 190     191.490 137.525  28.766  1.00  0.00           H  
ATOM   3007 1HG1 VAL A 190     193.213 135.813  29.059  1.00  0.00           H  
ATOM   3008 2HG1 VAL A 190     191.949 135.299  27.918  1.00  0.00           H  
ATOM   3009 3HG1 VAL A 190     193.533 135.837  27.309  1.00  0.00           H  
ATOM   3010 1HG2 VAL A 190     193.818 138.213  29.247  1.00  0.00           H  
ATOM   3011 2HG2 VAL A 190     194.147 138.312  27.501  1.00  0.00           H  
ATOM   3012 3HG2 VAL A 190     192.981 139.427  28.252  1.00  0.00           H  
ATOM   3013  N   ALA A 191     189.867 139.246  27.200  1.00  0.00           N  
ATOM   3014  CA  ALA A 191     189.257 140.568  27.275  1.00  0.00           C  
ATOM   3015  C   ALA A 191     188.223 140.622  28.397  1.00  0.00           C  
ATOM   3016  O   ALA A 191     187.795 139.599  28.925  1.00  0.00           O  
ATOM   3017  CB  ALA A 191     188.603 140.934  25.956  1.00  0.00           C  
ATOM   3018  H   ALA A 191     189.416 138.437  27.640  1.00  0.00           H  
ATOM   3019  HA  ALA A 191     190.031 141.299  27.498  1.00  0.00           H  
ATOM   3020 1HB  ALA A 191     188.182 141.930  26.040  1.00  0.00           H  
ATOM   3021 2HB  ALA A 191     189.365 140.911  25.179  1.00  0.00           H  
ATOM   3022 3HB  ALA A 191     187.836 140.228  25.722  1.00  0.00           H  
ATOM   3023  N   VAL A 192     187.798 141.839  28.739  1.00  0.00           N  
ATOM   3024  CA  VAL A 192     186.813 141.955  29.831  1.00  0.00           C  
ATOM   3025  C   VAL A 192     185.612 142.703  29.255  1.00  0.00           C  
ATOM   3026  O   VAL A 192     185.779 143.691  28.541  1.00  0.00           O  
ATOM   3027  CB  VAL A 192     187.388 142.717  31.039  1.00  0.00           C  
ATOM   3028  CG1 VAL A 192     186.373 142.763  32.172  1.00  0.00           C  
ATOM   3029  CG2 VAL A 192     188.680 142.059  31.499  1.00  0.00           C  
ATOM   3030  H   VAL A 192     188.169 142.655  28.249  1.00  0.00           H  
ATOM   3031  HA  VAL A 192     186.482 140.964  30.123  1.00  0.00           H  
ATOM   3032  HB  VAL A 192     187.589 143.748  30.746  1.00  0.00           H  
ATOM   3033 1HG1 VAL A 192     186.796 143.306  33.018  1.00  0.00           H  
ATOM   3034 2HG1 VAL A 192     185.470 143.270  31.831  1.00  0.00           H  
ATOM   3035 3HG1 VAL A 192     186.126 141.748  32.480  1.00  0.00           H  
ATOM   3036 1HG2 VAL A 192     189.081 142.604  32.354  1.00  0.00           H  
ATOM   3037 2HG2 VAL A 192     188.480 141.027  31.787  1.00  0.00           H  
ATOM   3038 3HG2 VAL A 192     189.406 142.075  30.686  1.00  0.00           H  
ATOM   3039  N   THR A 193     184.391 142.197  29.518  1.00  0.00           N  
ATOM   3040  CA  THR A 193     183.211 142.970  29.115  1.00  0.00           C  
ATOM   3041  C   THR A 193     182.365 143.571  30.250  1.00  0.00           C  
ATOM   3042  O   THR A 193     181.800 142.850  31.090  1.00  0.00           O  
ATOM   3043  CB  THR A 193     182.295 142.094  28.240  1.00  0.00           C  
ATOM   3044  OG1 THR A 193     183.024 141.631  27.095  1.00  0.00           O  
ATOM   3045  CG2 THR A 193     181.081 142.885  27.778  1.00  0.00           C  
ATOM   3046  H   THR A 193     184.304 141.276  29.958  1.00  0.00           H  
ATOM   3047  HA  THR A 193     183.556 143.801  28.514  1.00  0.00           H  
ATOM   3048  HB  THR A 193     181.962 141.230  28.815  1.00  0.00           H  
ATOM   3049  HG1 THR A 193     183.163 140.684  27.167  1.00  0.00           H  
ATOM   3050 1HG2 THR A 193     180.446 142.250  27.162  1.00  0.00           H  
ATOM   3051 2HG2 THR A 193     180.519 143.229  28.646  1.00  0.00           H  
ATOM   3052 3HG2 THR A 193     181.409 143.745  27.195  1.00  0.00           H  
ATOM   3053  N   GLN A 194     182.273 144.910  30.242  1.00  0.00           N  
ATOM   3054  CA  GLN A 194     181.577 145.694  31.263  1.00  0.00           C  
ATOM   3055  C   GLN A 194     180.337 146.401  30.692  1.00  0.00           C  
ATOM   3056  O   GLN A 194     180.455 147.364  29.924  1.00  0.00           O  
ATOM   3057  CB  GLN A 194     182.529 146.724  31.878  1.00  0.00           C  
ATOM   3058  CG  GLN A 194     181.884 147.623  32.920  1.00  0.00           C  
ATOM   3059  CD  GLN A 194     182.908 148.380  33.744  1.00  0.00           C  
ATOM   3060  OE1 GLN A 194     183.936 148.824  33.227  1.00  0.00           O  
ATOM   3061  NE2 GLN A 194     182.632 148.532  35.035  1.00  0.00           N  
ATOM   3062  H   GLN A 194     182.743 145.390  29.467  1.00  0.00           H  
ATOM   3063  HA  GLN A 194     181.270 145.036  32.081  1.00  0.00           H  
ATOM   3064 1HB  GLN A 194     183.366 146.210  32.349  1.00  0.00           H  
ATOM   3065 2HB  GLN A 194     182.935 147.360  31.091  1.00  0.00           H  
ATOM   3066 1HG  GLN A 194     181.247 148.349  32.415  1.00  0.00           H  
ATOM   3067 2HG  GLN A 194     181.288 147.009  33.595  1.00  0.00           H  
ATOM   3068 1HE2 GLN A 194     183.270 149.023  35.629  1.00  0.00           H  
ATOM   3069 2HE2 GLN A 194     181.786 148.156  35.413  1.00  0.00           H  
ATOM   3070  N   LYS A 195     179.139 145.986  31.086  1.00  0.00           N  
ATOM   3071  CA  LYS A 195     177.918 146.527  30.476  1.00  0.00           C  
ATOM   3072  C   LYS A 195     177.041 147.217  31.527  1.00  0.00           C  
ATOM   3073  O   LYS A 195     176.925 146.721  32.652  1.00  0.00           O  
ATOM   3074  CB  LYS A 195     177.129 145.420  29.776  1.00  0.00           C  
ATOM   3075  CG  LYS A 195     176.595 144.342  30.709  1.00  0.00           C  
ATOM   3076  CD  LYS A 195     175.778 143.307  29.949  1.00  0.00           C  
ATOM   3077  CE  LYS A 195     175.144 142.298  30.894  1.00  0.00           C  
ATOM   3078  NZ  LYS A 195     174.232 141.363  30.180  1.00  0.00           N  
ATOM   3079  H   LYS A 195     179.063 145.276  31.806  1.00  0.00           H  
ATOM   3080  HA  LYS A 195     178.194 147.272  29.725  1.00  0.00           H  
ATOM   3081 1HB  LYS A 195     176.281 145.855  29.247  1.00  0.00           H  
ATOM   3082 2HB  LYS A 195     177.764 144.935  29.033  1.00  0.00           H  
ATOM   3083 1HG  LYS A 195     177.428 143.842  31.204  1.00  0.00           H  
ATOM   3084 2HG  LYS A 195     175.965 144.800  31.472  1.00  0.00           H  
ATOM   3085 1HD  LYS A 195     174.991 143.808  29.384  1.00  0.00           H  
ATOM   3086 2HD  LYS A 195     176.423 142.778  29.248  1.00  0.00           H  
ATOM   3087 1HE  LYS A 195     175.925 141.719  31.386  1.00  0.00           H  
ATOM   3088 2HE  LYS A 195     174.575 142.824  31.661  1.00  0.00           H  
ATOM   3089 1HZ  LYS A 195     173.832 140.712  30.841  1.00  0.00           H  
ATOM   3090 2HZ  LYS A 195     173.492 141.888  29.736  1.00  0.00           H  
ATOM   3091 3HZ  LYS A 195     174.751 140.855  29.479  1.00  0.00           H  
ATOM   3092  N   HIS A 196     176.422 148.348  31.169  1.00  0.00           N  
ATOM   3093  CA  HIS A 196     175.408 148.991  31.999  1.00  0.00           C  
ATOM   3094  C   HIS A 196     174.490 149.918  31.199  1.00  0.00           C  
ATOM   3095  O   HIS A 196     174.960 150.712  30.376  1.00  0.00           O  
ATOM   3096  CB  HIS A 196     176.074 149.784  33.128  1.00  0.00           C  
ATOM   3097  CG  HIS A 196     175.102 150.388  34.093  1.00  0.00           C  
ATOM   3098  ND1 HIS A 196     174.386 149.630  34.999  1.00  0.00           N  
ATOM   3099  CD2 HIS A 196     174.724 151.671  34.295  1.00  0.00           C  
ATOM   3100  CE1 HIS A 196     173.612 150.426  35.716  1.00  0.00           C  
ATOM   3101  NE2 HIS A 196     173.799 151.668  35.308  1.00  0.00           N  
ATOM   3102  H   HIS A 196     176.683 148.825  30.300  1.00  0.00           H  
ATOM   3103  HA  HIS A 196     174.789 148.230  32.476  1.00  0.00           H  
ATOM   3104 1HB  HIS A 196     176.747 149.131  33.684  1.00  0.00           H  
ATOM   3105 2HB  HIS A 196     176.675 150.587  32.702  1.00  0.00           H  
ATOM   3106  HD2 HIS A 196     175.088 152.545  33.753  1.00  0.00           H  
ATOM   3107  HE1 HIS A 196     172.935 150.111  36.510  1.00  0.00           H  
ATOM   3108  HE2 HIS A 196     173.338 152.487  35.678  1.00  0.00           H  
ATOM   3109  N   GLY A 197     173.189 149.867  31.439  1.00  0.00           N  
ATOM   3110  CA  GLY A 197     172.296 150.696  30.632  1.00  0.00           C  
ATOM   3111  C   GLY A 197     172.413 150.314  29.159  1.00  0.00           C  
ATOM   3112  O   GLY A 197     172.219 149.149  28.808  1.00  0.00           O  
ATOM   3113  H   GLY A 197     172.823 149.229  32.134  1.00  0.00           H  
ATOM   3114 1HA  GLY A 197     171.268 150.562  30.966  1.00  0.00           H  
ATOM   3115 2HA  GLY A 197     172.548 151.746  30.768  1.00  0.00           H  
ATOM   3116  N   ASP A 198     172.692 151.309  28.293  1.00  0.00           N  
ATOM   3117  CA  ASP A 198     172.835 151.093  26.849  1.00  0.00           C  
ATOM   3118  C   ASP A 198     174.297 151.168  26.396  1.00  0.00           C  
ATOM   3119  O   ASP A 198     174.592 151.257  25.194  1.00  0.00           O  
ATOM   3120  CB  ASP A 198     172.044 152.135  26.057  1.00  0.00           C  
ATOM   3121  CG  ASP A 198     172.564 153.565  26.286  1.00  0.00           C  
ATOM   3122  OD1 ASP A 198     173.467 153.752  27.110  1.00  0.00           O  
ATOM   3123  OD2 ASP A 198     172.090 154.453  25.610  1.00  0.00           O  
ATOM   3124  H   ASP A 198     172.856 152.251  28.643  1.00  0.00           H  
ATOM   3125  HA  ASP A 198     172.440 150.113  26.605  1.00  0.00           H  
ATOM   3126 1HB  ASP A 198     172.101 151.895  24.991  1.00  0.00           H  
ATOM   3127 2HB  ASP A 198     170.994 152.092  26.343  1.00  0.00           H  
ATOM   3128  N   THR A 199     175.224 151.141  27.346  1.00  0.00           N  
ATOM   3129  CA  THR A 199     176.619 151.287  26.992  1.00  0.00           C  
ATOM   3130  C   THR A 199     177.479 150.153  27.514  1.00  0.00           C  
ATOM   3131  O   THR A 199     177.376 149.725  28.671  1.00  0.00           O  
ATOM   3132  CB  THR A 199     177.134 152.659  27.473  1.00  0.00           C  
ATOM   3133  OG1 THR A 199     176.358 153.702  26.821  1.00  0.00           O  
ATOM   3134  CG2 THR A 199     178.641 152.841  27.123  1.00  0.00           C  
ATOM   3135  H   THR A 199     174.966 151.055  28.332  1.00  0.00           H  
ATOM   3136  HA  THR A 199     176.693 151.278  25.912  1.00  0.00           H  
ATOM   3137  HB  THR A 199     176.995 152.737  28.553  1.00  0.00           H  
ATOM   3138  HG1 THR A 199     175.396 153.642  27.115  1.00  0.00           H  
ATOM   3139 1HG2 THR A 199     178.974 153.818  27.459  1.00  0.00           H  
ATOM   3140 2HG2 THR A 199     179.235 152.072  27.611  1.00  0.00           H  
ATOM   3141 3HG2 THR A 199     178.774 152.768  26.047  1.00  0.00           H  
ATOM   3142  N   VAL A 200     178.337 149.650  26.639  1.00  0.00           N  
ATOM   3143  CA  VAL A 200     179.226 148.561  27.017  1.00  0.00           C  
ATOM   3144  C   VAL A 200     180.678 148.876  26.712  1.00  0.00           C  
ATOM   3145  O   VAL A 200     181.010 149.436  25.660  1.00  0.00           O  
ATOM   3146  CB  VAL A 200     178.826 147.270  26.279  1.00  0.00           C  
ATOM   3147  CG1 VAL A 200     178.964 147.452  24.775  1.00  0.00           C  
ATOM   3148  CG2 VAL A 200     179.683 146.110  26.763  1.00  0.00           C  
ATOM   3149  H   VAL A 200     178.357 150.072  25.700  1.00  0.00           H  
ATOM   3150  HA  VAL A 200     179.145 148.414  28.093  1.00  0.00           H  
ATOM   3151  HB  VAL A 200     177.776 147.057  26.482  1.00  0.00           H  
ATOM   3152 1HG1 VAL A 200     178.677 146.529  24.269  1.00  0.00           H  
ATOM   3153 2HG1 VAL A 200     178.315 148.263  24.445  1.00  0.00           H  
ATOM   3154 3HG1 VAL A 200     179.999 147.691  24.531  1.00  0.00           H  
ATOM   3155 1HG2 VAL A 200     179.394 145.200  26.237  1.00  0.00           H  
ATOM   3156 2HG2 VAL A 200     180.733 146.326  26.565  1.00  0.00           H  
ATOM   3157 3HG2 VAL A 200     179.536 145.972  27.834  1.00  0.00           H  
ATOM   3158  N   THR A 201     181.553 148.502  27.636  1.00  0.00           N  
ATOM   3159  CA  THR A 201     182.988 148.663  27.429  1.00  0.00           C  
ATOM   3160  C   THR A 201     183.682 147.320  27.399  1.00  0.00           C  
ATOM   3161  O   THR A 201     183.478 146.464  28.260  1.00  0.00           O  
ATOM   3162  CB  THR A 201     183.616 149.544  28.525  1.00  0.00           C  
ATOM   3163  OG1 THR A 201     183.009 150.843  28.504  1.00  0.00           O  
ATOM   3164  CG2 THR A 201     185.114 149.684  28.301  1.00  0.00           C  
ATOM   3165  H   THR A 201     181.179 148.085  28.498  1.00  0.00           H  
ATOM   3166  HA  THR A 201     183.148 149.142  26.467  1.00  0.00           H  
ATOM   3167  HB  THR A 201     183.440 149.092  29.501  1.00  0.00           H  
ATOM   3168  HG1 THR A 201     182.110 150.781  28.834  1.00  0.00           H  
ATOM   3169 1HG2 THR A 201     185.542 150.310  29.085  1.00  0.00           H  
ATOM   3170 2HG2 THR A 201     185.579 148.699  28.328  1.00  0.00           H  
ATOM   3171 3HG2 THR A 201     185.295 150.145  27.330  1.00  0.00           H  
ATOM   3172  N   ILE A 202     184.526 147.143  26.393  1.00  0.00           N  
ATOM   3173  CA  ILE A 202     185.318 145.929  26.269  1.00  0.00           C  
ATOM   3174  C   ILE A 202     186.796 146.235  26.430  1.00  0.00           C  
ATOM   3175  O   ILE A 202     187.335 147.084  25.738  1.00  0.00           O  
ATOM   3176  CB  ILE A 202     185.077 145.247  24.910  1.00  0.00           C  
ATOM   3177  CG1 ILE A 202     183.597 144.892  24.746  1.00  0.00           C  
ATOM   3178  CG2 ILE A 202     185.943 144.003  24.779  1.00  0.00           C  
ATOM   3179  CD1 ILE A 202     182.813 145.901  23.938  1.00  0.00           C  
ATOM   3180  H   ILE A 202     184.596 147.881  25.699  1.00  0.00           H  
ATOM   3181  HA  ILE A 202     185.019 145.214  27.026  1.00  0.00           H  
ATOM   3182  HB  ILE A 202     185.326 145.938  24.106  1.00  0.00           H  
ATOM   3183 1HG1 ILE A 202     183.507 143.922  24.259  1.00  0.00           H  
ATOM   3184 2HG1 ILE A 202     183.131 144.808  25.729  1.00  0.00           H  
ATOM   3185 1HG2 ILE A 202     185.760 143.533  23.813  1.00  0.00           H  
ATOM   3186 2HG2 ILE A 202     186.993 144.282  24.853  1.00  0.00           H  
ATOM   3187 3HG2 ILE A 202     185.697 143.302  25.576  1.00  0.00           H  
ATOM   3188 1HD1 ILE A 202     181.773 145.581  23.866  1.00  0.00           H  
ATOM   3189 2HD1 ILE A 202     182.860 146.875  24.428  1.00  0.00           H  
ATOM   3190 3HD1 ILE A 202     183.239 145.976  22.939  1.00  0.00           H  
ATOM   3191  N   TYR A 203     187.477 145.522  27.312  1.00  0.00           N  
ATOM   3192  CA  TYR A 203     188.875 145.869  27.472  1.00  0.00           C  
ATOM   3193  C   TYR A 203     189.671 144.783  26.804  1.00  0.00           C  
ATOM   3194  O   TYR A 203     189.535 143.588  27.109  1.00  0.00           O  
ATOM   3195  CB  TYR A 203     189.261 146.011  28.947  1.00  0.00           C  
ATOM   3196  CG  TYR A 203     188.400 146.993  29.710  1.00  0.00           C  
ATOM   3197  CD1 TYR A 203     187.165 146.597  30.202  1.00  0.00           C  
ATOM   3198  CD2 TYR A 203     188.845 148.291  29.918  1.00  0.00           C  
ATOM   3199  CE1 TYR A 203     186.380 147.494  30.899  1.00  0.00           C  
ATOM   3200  CE2 TYR A 203     188.059 149.187  30.617  1.00  0.00           C  
ATOM   3201  CZ  TYR A 203     186.832 148.792  31.106  1.00  0.00           C  
ATOM   3202  OH  TYR A 203     186.048 149.685  31.800  1.00  0.00           O  
ATOM   3203  H   TYR A 203     187.020 144.765  27.826  1.00  0.00           H  
ATOM   3204  HA  TYR A 203     189.087 146.793  26.936  1.00  0.00           H  
ATOM   3205 1HB  TYR A 203     189.187 145.040  29.438  1.00  0.00           H  
ATOM   3206 2HB  TYR A 203     190.297 146.340  29.020  1.00  0.00           H  
ATOM   3207  HD1 TYR A 203     186.816 145.577  30.038  1.00  0.00           H  
ATOM   3208  HD2 TYR A 203     189.815 148.602  29.532  1.00  0.00           H  
ATOM   3209  HE1 TYR A 203     185.409 147.182  31.286  1.00  0.00           H  
ATOM   3210  HE2 TYR A 203     188.410 150.207  30.779  1.00  0.00           H  
ATOM   3211  HH  TYR A 203     185.288 149.226  32.166  1.00  0.00           H  
ATOM   3212  N   VAL A 204     190.459 145.227  25.843  1.00  0.00           N  
ATOM   3213  CA  VAL A 204     191.242 144.413  24.950  1.00  0.00           C  
ATOM   3214  C   VAL A 204     192.682 144.715  25.171  1.00  0.00           C  
ATOM   3215  O   VAL A 204     193.087 145.883  25.223  1.00  0.00           O  
ATOM   3216  CB  VAL A 204     190.872 144.685  23.479  1.00  0.00           C  
ATOM   3217  CG1 VAL A 204     191.748 143.859  22.549  1.00  0.00           C  
ATOM   3218  CG2 VAL A 204     189.401 144.376  23.250  1.00  0.00           C  
ATOM   3219  H   VAL A 204     190.535 146.244  25.749  1.00  0.00           H  
ATOM   3220  HA  VAL A 204     191.063 143.360  25.183  1.00  0.00           H  
ATOM   3221  HB  VAL A 204     191.064 145.734  23.254  1.00  0.00           H  
ATOM   3222 1HG1 VAL A 204     191.474 144.063  21.514  1.00  0.00           H  
ATOM   3223 2HG1 VAL A 204     192.794 144.122  22.705  1.00  0.00           H  
ATOM   3224 3HG1 VAL A 204     191.604 142.799  22.759  1.00  0.00           H  
ATOM   3225 1HG2 VAL A 204     189.146 144.571  22.208  1.00  0.00           H  
ATOM   3226 2HG2 VAL A 204     189.208 143.328  23.481  1.00  0.00           H  
ATOM   3227 3HG2 VAL A 204     188.791 145.008  23.896  1.00  0.00           H  
ATOM   3228  N   THR A 205     193.478 143.676  25.322  1.00  0.00           N  
ATOM   3229  CA  THR A 205     194.846 144.007  25.528  1.00  0.00           C  
ATOM   3230  C   THR A 205     195.889 143.286  24.711  1.00  0.00           C  
ATOM   3231  O   THR A 205     195.654 142.214  24.141  1.00  0.00           O  
ATOM   3232  CB  THR A 205     195.181 143.807  27.018  1.00  0.00           C  
ATOM   3233  OG1 THR A 205     195.113 142.413  27.343  1.00  0.00           O  
ATOM   3234  CG2 THR A 205     194.201 144.576  27.892  1.00  0.00           C  
ATOM   3235  H   THR A 205     193.113 142.718  25.397  1.00  0.00           H  
ATOM   3236  HA  THR A 205     194.975 145.070  25.329  1.00  0.00           H  
ATOM   3237  HB  THR A 205     196.191 144.164  27.215  1.00  0.00           H  
ATOM   3238  HG1 THR A 205     195.508 142.267  28.206  1.00  0.00           H  
ATOM   3239 1HG2 THR A 205     194.453 144.423  28.942  1.00  0.00           H  
ATOM   3240 2HG2 THR A 205     194.258 145.638  27.656  1.00  0.00           H  
ATOM   3241 3HG2 THR A 205     193.190 144.217  27.707  1.00  0.00           H  
ATOM   3242  N   GLU A 206     197.087 143.854  24.762  1.00  0.00           N  
ATOM   3243  CA  GLU A 206     198.297 143.313  24.189  1.00  0.00           C  
ATOM   3244  C   GLU A 206     199.397 143.254  25.218  1.00  0.00           C  
ATOM   3245  O   GLU A 206     199.641 142.195  25.795  1.00  0.00           O  
ATOM   3246  OXT GLU A 206     200.267 144.105  25.064  1.00  0.00           O  
ATOM   3247  CB  GLU A 206     198.720 144.199  23.022  1.00  0.00           C  
ATOM   3248  CG  GLU A 206     198.692 145.674  23.256  1.00  0.00           C  
ATOM   3249  CD  GLU A 206     199.122 146.499  22.072  1.00  0.00           C  
ATOM   3250  OE1 GLU A 206     200.283 146.513  21.664  1.00  0.00           O  
ATOM   3251  OE2 GLU A 206     198.254 147.213  21.605  1.00  0.00           O  
ATOM   3252  H   GLU A 206     197.144 144.745  25.223  1.00  0.00           H  
ATOM   3253  HA  GLU A 206     198.131 142.311  23.840  1.00  0.00           H  
ATOM   3254 1HB  GLU A 206     199.731 143.942  22.743  1.00  0.00           H  
ATOM   3255 2HB  GLU A 206     198.061 143.996  22.181  1.00  0.00           H  
ATOM   3256 1HG  GLU A 206     197.705 146.014  23.518  1.00  0.00           H  
ATOM   3257 2HG  GLU A 206     199.314 145.858  24.085  1.00  0.00           H  
TER                                                                             
ATOM   3259  N   SER B   1     176.859 144.234  34.494  1.00  0.00           N  
ATOM   3260  CA  SER B   1     177.907 143.617  35.297  1.00  0.00           C  
ATOM   3261  C   SER B   1     179.200 143.479  34.503  1.00  0.00           C  
ATOM   3262  O   SER B   1     179.244 143.789  33.312  1.00  0.00           O  
ATOM   3263  CB  SER B   1     177.456 142.254  35.787  1.00  0.00           C  
ATOM   3264  OG  SER B   1     177.247 141.379  34.713  1.00  0.00           O  
ATOM   3265 1H   SER B   1     176.024 144.312  35.041  1.00  0.00           H  
ATOM   3266 2H   SER B   1     177.154 145.145  34.204  1.00  0.00           H  
ATOM   3267 3H   SER B   1     176.679 143.671  33.689  1.00  0.00           H  
ATOM   3268  HA  SER B   1     178.103 144.253  36.161  1.00  0.00           H  
ATOM   3269 1HB  SER B   1     178.211 141.840  36.456  1.00  0.00           H  
ATOM   3270 2HB  SER B   1     176.535 142.361  36.359  1.00  0.00           H  
ATOM   3271  HG  SER B   1     176.996 140.538  35.103  1.00  0.00           H  
ATOM   3272  N   VAL B   2     180.254 143.010  35.165  1.00  0.00           N  
ATOM   3273  CA  VAL B   2     181.537 142.806  34.505  1.00  0.00           C  
ATOM   3274  C   VAL B   2     181.824 141.322  34.305  1.00  0.00           C  
ATOM   3275  O   VAL B   2     181.844 140.550  35.265  1.00  0.00           O  
ATOM   3276  CB  VAL B   2     182.671 143.438  35.334  1.00  0.00           C  
ATOM   3277  CG1 VAL B   2     184.018 143.189  34.671  1.00  0.00           C  
ATOM   3278  CG2 VAL B   2     182.420 144.928  35.503  1.00  0.00           C  
ATOM   3279  H   VAL B   2     180.165 142.793  36.146  1.00  0.00           H  
ATOM   3280  HA  VAL B   2     181.507 143.290  33.529  1.00  0.00           H  
ATOM   3281  HB  VAL B   2     182.702 142.960  36.314  1.00  0.00           H  
ATOM   3282 1HG1 VAL B   2     184.808 143.643  35.271  1.00  0.00           H  
ATOM   3283 2HG1 VAL B   2     184.192 142.116  34.593  1.00  0.00           H  
ATOM   3284 3HG1 VAL B   2     184.020 143.632  33.675  1.00  0.00           H  
ATOM   3285 1HG2 VAL B   2     183.225 145.368  36.091  1.00  0.00           H  
ATOM   3286 2HG2 VAL B   2     182.383 145.405  34.523  1.00  0.00           H  
ATOM   3287 3HG2 VAL B   2     181.470 145.081  36.017  1.00  0.00           H  
ATOM   3288  N   GLU B   3     182.041 140.930  33.056  1.00  0.00           N  
ATOM   3289  CA  GLU B   3     182.359 139.542  32.737  1.00  0.00           C  
ATOM   3290  C   GLU B   3     183.762 139.417  32.161  1.00  0.00           C  
ATOM   3291  O   GLU B   3     184.069 139.996  31.118  1.00  0.00           O  
ATOM   3292  CB  GLU B   3     181.339 138.974  31.748  1.00  0.00           C  
ATOM   3293  CG  GLU B   3     181.560 137.511  31.389  1.00  0.00           C  
ATOM   3294  CD  GLU B   3     180.453 136.943  30.545  1.00  0.00           C  
ATOM   3295  OE1 GLU B   3     179.384 136.732  31.065  1.00  0.00           O  
ATOM   3296  OE2 GLU B   3     180.678 136.719  29.378  1.00  0.00           O  
ATOM   3297  H   GLU B   3     181.982 141.605  32.307  1.00  0.00           H  
ATOM   3298  HA  GLU B   3     182.309 138.957  33.657  1.00  0.00           H  
ATOM   3299 1HB  GLU B   3     180.337 139.068  32.165  1.00  0.00           H  
ATOM   3300 2HB  GLU B   3     181.366 139.553  30.825  1.00  0.00           H  
ATOM   3301 1HG  GLU B   3     182.500 137.420  30.844  1.00  0.00           H  
ATOM   3302 2HG  GLU B   3     181.646 136.931  32.306  1.00  0.00           H  
ATOM   3303  N   PHE B   4     184.606 138.646  32.836  1.00  0.00           N  
ATOM   3304  CA  PHE B   4     185.977 138.433  32.388  1.00  0.00           C  
ATOM   3305  C   PHE B   4     186.072 137.234  31.454  1.00  0.00           C  
ATOM   3306  O   PHE B   4     185.684 136.125  31.819  1.00  0.00           O  
ATOM   3307  CB  PHE B   4     186.905 138.228  33.586  1.00  0.00           C  
ATOM   3308  CG  PHE B   4     187.056 139.447  34.453  1.00  0.00           C  
ATOM   3309  CD1 PHE B   4     186.094 139.766  35.398  1.00  0.00           C  
ATOM   3310  CD2 PHE B   4     188.160 140.277  34.322  1.00  0.00           C  
ATOM   3311  CE1 PHE B   4     186.231 140.888  36.195  1.00  0.00           C  
ATOM   3312  CE2 PHE B   4     188.300 141.396  35.118  1.00  0.00           C  
ATOM   3313  CZ  PHE B   4     187.333 141.702  36.056  1.00  0.00           C  
ATOM   3314  H   PHE B   4     184.287 138.186  33.676  1.00  0.00           H  
ATOM   3315  HA  PHE B   4     186.305 139.317  31.842  1.00  0.00           H  
ATOM   3316 1HB  PHE B   4     186.526 137.417  34.206  1.00  0.00           H  
ATOM   3317 2HB  PHE B   4     187.894 137.936  33.235  1.00  0.00           H  
ATOM   3318  HD1 PHE B   4     185.221 139.122  35.510  1.00  0.00           H  
ATOM   3319  HD2 PHE B   4     188.923 140.035  33.581  1.00  0.00           H  
ATOM   3320  HE1 PHE B   4     185.467 141.125  36.935  1.00  0.00           H  
ATOM   3321  HE2 PHE B   4     189.173 142.040  35.006  1.00  0.00           H  
ATOM   3322  HZ  PHE B   4     187.442 142.586  36.682  1.00  0.00           H  
ATOM   3323  N   HIS B   5     186.582 137.463  30.249  1.00  0.00           N  
ATOM   3324  CA  HIS B   5     186.693 136.404  29.252  1.00  0.00           C  
ATOM   3325  C   HIS B   5     188.095 135.810  29.233  1.00  0.00           C  
ATOM   3326  O   HIS B   5     189.026 136.405  28.689  1.00  0.00           O  
ATOM   3327  CB  HIS B   5     186.336 136.933  27.860  1.00  0.00           C  
ATOM   3328  CG  HIS B   5     184.963 137.523  27.774  1.00  0.00           C  
ATOM   3329  ND1 HIS B   5     183.862 136.791  27.382  1.00  0.00           N  
ATOM   3330  CD2 HIS B   5     184.513 138.774  28.027  1.00  0.00           C  
ATOM   3331  CE1 HIS B   5     182.793 137.567  27.400  1.00  0.00           C  
ATOM   3332  NE2 HIS B   5     183.160 138.775  27.787  1.00  0.00           N  
ATOM   3333  H   HIS B   5     186.910 138.390  30.018  1.00  0.00           H  
ATOM   3334  HA  HIS B   5     185.992 135.609  29.511  1.00  0.00           H  
ATOM   3335 1HB  HIS B   5     187.056 137.698  27.566  1.00  0.00           H  
ATOM   3336 2HB  HIS B   5     186.405 136.123  27.134  1.00  0.00           H  
ATOM   3337  HD1 HIS B   5     183.842 135.809  27.195  1.00  0.00           H  
ATOM   3338  HD2 HIS B   5     185.009 139.687  28.358  1.00  0.00           H  
ATOM   3339  HE1 HIS B   5     181.815 137.173  27.122  1.00  0.00           H  
ATOM   3340  N   ILE B   6     188.246 134.639  29.841  1.00  0.00           N  
ATOM   3341  CA  ILE B   6     189.546 133.984  29.932  1.00  0.00           C  
ATOM   3342  C   ILE B   6     189.552 132.665  29.170  1.00  0.00           C  
ATOM   3343  O   ILE B   6     188.799 131.747  29.494  1.00  0.00           O  
ATOM   3344  CB  ILE B   6     189.932 133.732  31.401  1.00  0.00           C  
ATOM   3345  CG1 ILE B   6     189.904 135.042  32.193  1.00  0.00           C  
ATOM   3346  CG2 ILE B   6     191.306 133.084  31.486  1.00  0.00           C  
ATOM   3347  CD1 ILE B   6     189.845 134.849  33.691  1.00  0.00           C  
ATOM   3348  H   ILE B   6     187.447 134.196  30.272  1.00  0.00           H  
ATOM   3349  HA  ILE B   6     190.295 134.638  29.487  1.00  0.00           H  
ATOM   3350  HB  ILE B   6     189.199 133.070  31.861  1.00  0.00           H  
ATOM   3351 1HG1 ILE B   6     190.793 135.627  31.959  1.00  0.00           H  
ATOM   3352 2HG1 ILE B   6     189.038 135.631  31.891  1.00  0.00           H  
ATOM   3353 1HG2 ILE B   6     191.563 132.914  32.531  1.00  0.00           H  
ATOM   3354 2HG2 ILE B   6     191.292 132.133  30.956  1.00  0.00           H  
ATOM   3355 3HG2 ILE B   6     192.047 133.742  31.032  1.00  0.00           H  
ATOM   3356 1HD1 ILE B   6     189.827 135.822  34.183  1.00  0.00           H  
ATOM   3357 2HD1 ILE B   6     188.942 134.294  33.951  1.00  0.00           H  
ATOM   3358 3HD1 ILE B   6     190.721 134.292  34.021  1.00  0.00           H  
ATOM   3359  N   VAL B   7     190.406 132.567  28.158  1.00  0.00           N  
ATOM   3360  CA  VAL B   7     190.355 131.434  27.240  1.00  0.00           C  
ATOM   3361  C   VAL B   7     191.698 130.716  27.179  1.00  0.00           C  
ATOM   3362  O   VAL B   7     192.731 131.291  27.518  1.00  0.00           O  
ATOM   3363  CB  VAL B   7     189.964 131.907  25.828  1.00  0.00           C  
ATOM   3364  CG1 VAL B   7     188.584 132.548  25.844  1.00  0.00           C  
ATOM   3365  CG2 VAL B   7     191.005 132.883  25.302  1.00  0.00           C  
ATOM   3366  H   VAL B   7     191.103 133.286  28.019  1.00  0.00           H  
ATOM   3367  HA  VAL B   7     189.612 130.726  27.606  1.00  0.00           H  
ATOM   3368  HB  VAL B   7     189.909 131.042  25.167  1.00  0.00           H  
ATOM   3369 1HG1 VAL B   7     188.323 132.876  24.838  1.00  0.00           H  
ATOM   3370 2HG1 VAL B   7     187.849 131.820  26.190  1.00  0.00           H  
ATOM   3371 3HG1 VAL B   7     188.589 133.406  26.515  1.00  0.00           H  
ATOM   3372 1HG2 VAL B   7     190.722 133.213  24.302  1.00  0.00           H  
ATOM   3373 2HG2 VAL B   7     191.064 133.746  25.966  1.00  0.00           H  
ATOM   3374 3HG2 VAL B   7     191.977 132.391  25.260  1.00  0.00           H  
ATOM   3375  N   ASN B   8     191.670 129.461  26.736  1.00  0.00           N  
ATOM   3376  CA  ASN B   8     192.883 128.671  26.560  1.00  0.00           C  
ATOM   3377  C   ASN B   8     193.724 128.667  27.829  1.00  0.00           C  
ATOM   3378  O   ASN B   8     194.924 128.941  27.788  1.00  0.00           O  
ATOM   3379  CB  ASN B   8     193.691 129.187  25.383  1.00  0.00           C  
ATOM   3380  CG  ASN B   8     192.952 129.072  24.079  1.00  0.00           C  
ATOM   3381  OD1 ASN B   8     192.453 127.998  23.726  1.00  0.00           O  
ATOM   3382  ND2 ASN B   8     192.871 130.160  23.357  1.00  0.00           N  
ATOM   3383  H   ASN B   8     190.779 129.044  26.510  1.00  0.00           H  
ATOM   3384  HA  ASN B   8     192.597 127.639  26.358  1.00  0.00           H  
ATOM   3385 1HB  ASN B   8     193.950 130.233  25.551  1.00  0.00           H  
ATOM   3386 2HB  ASN B   8     194.623 128.627  25.309  1.00  0.00           H  
ATOM   3387 1HD2 ASN B   8     192.391 130.143  22.478  1.00  0.00           H  
ATOM   3388 2HD2 ASN B   8     193.289 131.009  23.681  1.00  0.00           H  
ATOM   3389  N   ILE B   9     193.093 128.349  28.955  1.00  0.00           N  
ATOM   3390  CA  ILE B   9     193.747 128.486  30.250  1.00  0.00           C  
ATOM   3391  C   ILE B   9     193.755 127.163  31.005  1.00  0.00           C  
ATOM   3392  O   ILE B   9     192.780 126.414  30.982  1.00  0.00           O  
ATOM   3393  CB  ILE B   9     193.053 129.562  31.105  1.00  0.00           C  
ATOM   3394  CG1 ILE B   9     193.819 129.782  32.412  1.00  0.00           C  
ATOM   3395  CG2 ILE B   9     191.612 129.168  31.389  1.00  0.00           C  
ATOM   3396  CD1 ILE B   9     193.429 131.045  33.144  1.00  0.00           C  
ATOM   3397  H   ILE B   9     192.138 128.023  28.906  1.00  0.00           H  
ATOM   3398  HA  ILE B   9     194.782 128.792  30.086  1.00  0.00           H  
ATOM   3399  HB  ILE B   9     193.062 130.512  30.571  1.00  0.00           H  
ATOM   3400 1HG1 ILE B   9     193.652 128.936  33.078  1.00  0.00           H  
ATOM   3401 2HG1 ILE B   9     194.889 129.826  32.204  1.00  0.00           H  
ATOM   3402 1HG2 ILE B   9     191.137 129.939  31.995  1.00  0.00           H  
ATOM   3403 2HG2 ILE B   9     191.072 129.061  30.449  1.00  0.00           H  
ATOM   3404 3HG2 ILE B   9     191.593 128.221  31.928  1.00  0.00           H  
ATOM   3405 1HD1 ILE B   9     194.015 131.132  34.059  1.00  0.00           H  
ATOM   3406 2HD1 ILE B   9     193.621 131.909  32.507  1.00  0.00           H  
ATOM   3407 3HD1 ILE B   9     192.369 131.008  33.394  1.00  0.00           H  
ATOM   3408  N   SER B  10     194.867 126.888  31.687  1.00  0.00           N  
ATOM   3409  CA  SER B  10     195.020 125.674  32.481  1.00  0.00           C  
ATOM   3410  C   SER B  10     194.408 125.840  33.867  1.00  0.00           C  
ATOM   3411  O   SER B  10     194.118 126.961  34.288  1.00  0.00           O  
ATOM   3412  CB  SER B  10     196.488 125.313  32.606  1.00  0.00           C  
ATOM   3413  OG  SER B  10     197.169 126.249  33.396  1.00  0.00           O  
ATOM   3414  H   SER B  10     195.633 127.546  31.656  1.00  0.00           H  
ATOM   3415  HA  SER B  10     194.502 124.861  31.972  1.00  0.00           H  
ATOM   3416 1HB  SER B  10     196.582 124.322  33.048  1.00  0.00           H  
ATOM   3417 2HB  SER B  10     196.938 125.273  31.615  1.00  0.00           H  
ATOM   3418  HG  SER B  10     197.361 126.992  32.819  1.00  0.00           H  
ATOM   3419  N   GLU B  11     194.224 124.729  34.574  1.00  0.00           N  
ATOM   3420  CA  GLU B  11     193.553 124.751  35.870  1.00  0.00           C  
ATOM   3421  C   GLU B  11     194.376 125.511  36.902  1.00  0.00           C  
ATOM   3422  O   GLU B  11     193.827 126.272  37.698  1.00  0.00           O  
ATOM   3423  CB  GLU B  11     193.292 123.325  36.360  1.00  0.00           C  
ATOM   3424  CG  GLU B  11     192.596 123.243  37.712  1.00  0.00           C  
ATOM   3425  CD  GLU B  11     191.211 123.823  37.692  1.00  0.00           C  
ATOM   3426  OE1 GLU B  11     190.638 123.914  36.633  1.00  0.00           O  
ATOM   3427  OE2 GLU B  11     190.723 124.179  38.740  1.00  0.00           O  
ATOM   3428  H   GLU B  11     194.547 123.848  34.203  1.00  0.00           H  
ATOM   3429  HA  GLU B  11     192.597 125.263  35.755  1.00  0.00           H  
ATOM   3430 1HB  GLU B  11     192.674 122.797  35.633  1.00  0.00           H  
ATOM   3431 2HB  GLU B  11     194.238 122.788  36.437  1.00  0.00           H  
ATOM   3432 1HG  GLU B  11     192.537 122.198  38.015  1.00  0.00           H  
ATOM   3433 2HG  GLU B  11     193.197 123.772  38.449  1.00  0.00           H  
ATOM   3434  N   GLU B  12     195.689 125.309  36.884  1.00  0.00           N  
ATOM   3435  CA  GLU B  12     196.570 126.013  37.807  1.00  0.00           C  
ATOM   3436  C   GLU B  12     196.431 127.522  37.657  1.00  0.00           C  
ATOM   3437  O   GLU B  12     196.386 128.259  38.642  1.00  0.00           O  
ATOM   3438  CB  GLU B  12     198.025 125.600  37.578  1.00  0.00           C  
ATOM   3439  CG  GLU B  12     199.026 126.285  38.498  1.00  0.00           C  
ATOM   3440  CD  GLU B  12     200.440 125.831  38.266  1.00  0.00           C  
ATOM   3441  OE1 GLU B  12     200.634 124.928  37.489  1.00  0.00           O  
ATOM   3442  OE2 GLU B  12     201.328 126.388  38.868  1.00  0.00           O  
ATOM   3443  H   GLU B  12     196.087 124.669  36.209  1.00  0.00           H  
ATOM   3444  HA  GLU B  12     196.288 125.746  38.826  1.00  0.00           H  
ATOM   3445 1HB  GLU B  12     198.124 124.524  37.719  1.00  0.00           H  
ATOM   3446 2HB  GLU B  12     198.309 125.823  36.550  1.00  0.00           H  
ATOM   3447 1HG  GLU B  12     198.972 127.362  38.339  1.00  0.00           H  
ATOM   3448 2HG  GLU B  12     198.749 126.085  39.532  1.00  0.00           H  
ATOM   3449  N   GLN B  13     196.353 127.971  36.410  1.00  0.00           N  
ATOM   3450  CA  GLN B  13     196.188 129.389  36.108  1.00  0.00           C  
ATOM   3451  C   GLN B  13     194.820 129.891  36.553  1.00  0.00           C  
ATOM   3452  O   GLN B  13     194.701 131.001  37.070  1.00  0.00           O  
ATOM   3453  CB  GLN B  13     196.377 129.643  34.611  1.00  0.00           C  
ATOM   3454  CG  GLN B  13     197.807 129.478  34.126  1.00  0.00           C  
ATOM   3455  CD  GLN B  13     197.905 129.434  32.613  1.00  0.00           C  
ATOM   3456  OE1 GLN B  13     197.367 128.529  31.969  1.00  0.00           O  
ATOM   3457  NE2 GLN B  13     198.593 130.413  32.036  1.00  0.00           N  
ATOM   3458  H   GLN B  13     196.405 127.309  35.649  1.00  0.00           H  
ATOM   3459  HA  GLN B  13     196.947 129.948  36.656  1.00  0.00           H  
ATOM   3460 1HB  GLN B  13     195.749 128.959  34.042  1.00  0.00           H  
ATOM   3461 2HB  GLN B  13     196.057 130.658  34.372  1.00  0.00           H  
ATOM   3462 1HG  GLN B  13     198.401 130.321  34.483  1.00  0.00           H  
ATOM   3463 2HG  GLN B  13     198.208 128.545  34.523  1.00  0.00           H  
ATOM   3464 1HE2 GLN B  13     198.692 130.437  31.041  1.00  0.00           H  
ATOM   3465 2HE2 GLN B  13     199.015 131.127  32.597  1.00  0.00           H  
ATOM   3466  N   ARG B  14     193.790 129.067  36.357  1.00  0.00           N  
ATOM   3467  CA  ARG B  14     192.436 129.440  36.752  1.00  0.00           C  
ATOM   3468  C   ARG B  14     192.348 129.675  38.256  1.00  0.00           C  
ATOM   3469  O   ARG B  14     191.702 130.623  38.698  1.00  0.00           O  
ATOM   3470  CB  ARG B  14     191.446 128.357  36.351  1.00  0.00           C  
ATOM   3471  CG  ARG B  14     191.124 128.303  34.866  1.00  0.00           C  
ATOM   3472  CD  ARG B  14     189.918 127.480  34.595  1.00  0.00           C  
ATOM   3473  NE  ARG B  14     190.188 126.058  34.731  1.00  0.00           N  
ATOM   3474  CZ  ARG B  14     190.566 125.252  33.720  1.00  0.00           C  
ATOM   3475  NH1 ARG B  14     190.717 125.741  32.509  1.00  0.00           N  
ATOM   3476  NH2 ARG B  14     190.789 123.969  33.946  1.00  0.00           N  
ATOM   3477  H   ARG B  14     193.948 128.168  35.926  1.00  0.00           H  
ATOM   3478  HA  ARG B  14     192.173 130.369  36.250  1.00  0.00           H  
ATOM   3479 1HB  ARG B  14     191.835 127.382  36.640  1.00  0.00           H  
ATOM   3480 2HB  ARG B  14     190.508 128.506  36.886  1.00  0.00           H  
ATOM   3481 1HG  ARG B  14     190.943 129.312  34.496  1.00  0.00           H  
ATOM   3482 2HG  ARG B  14     191.965 127.864  34.328  1.00  0.00           H  
ATOM   3483 1HD  ARG B  14     189.131 127.745  35.301  1.00  0.00           H  
ATOM   3484 2HD  ARG B  14     189.571 127.666  33.579  1.00  0.00           H  
ATOM   3485  HE  ARG B  14     190.084 125.645  35.647  1.00  0.00           H  
ATOM   3486 1HH1 ARG B  14     190.547 126.723  32.337  1.00  0.00           H  
ATOM   3487 2HH1 ARG B  14     191.000 125.138  31.751  1.00  0.00           H  
ATOM   3488 1HH2 ARG B  14     190.675 123.592  34.877  1.00  0.00           H  
ATOM   3489 2HH2 ARG B  14     191.074 123.366  33.189  1.00  0.00           H  
ATOM   3490  N   GLN B  15     192.995 128.807  39.030  1.00  0.00           N  
ATOM   3491  CA  GLN B  15     192.941 128.888  40.485  1.00  0.00           C  
ATOM   3492  C   GLN B  15     193.631 130.145  40.994  1.00  0.00           C  
ATOM   3493  O   GLN B  15     193.160 130.780  41.936  1.00  0.00           O  
ATOM   3494  CB  GLN B  15     193.582 127.647  41.114  1.00  0.00           C  
ATOM   3495  CG  GLN B  15     192.781 126.371  40.929  1.00  0.00           C  
ATOM   3496  CD  GLN B  15     193.474 125.160  41.526  1.00  0.00           C  
ATOM   3497  OE1 GLN B  15     194.446 125.291  42.276  1.00  0.00           O  
ATOM   3498  NE2 GLN B  15     192.979 123.973  41.196  1.00  0.00           N  
ATOM   3499  H   GLN B  15     193.533 128.070  38.599  1.00  0.00           H  
ATOM   3500  HA  GLN B  15     191.895 128.935  40.789  1.00  0.00           H  
ATOM   3501 1HB  GLN B  15     194.570 127.490  40.681  1.00  0.00           H  
ATOM   3502 2HB  GLN B  15     193.715 127.809  42.183  1.00  0.00           H  
ATOM   3503 1HG  GLN B  15     191.813 126.486  41.419  1.00  0.00           H  
ATOM   3504 2HG  GLN B  15     192.640 126.192  39.863  1.00  0.00           H  
ATOM   3505 1HE2 GLN B  15     193.395 123.139  41.561  1.00  0.00           H  
ATOM   3506 2HE2 GLN B  15     192.189 123.912  40.586  1.00  0.00           H  
ATOM   3507  N   ARG B  16     194.749 130.506  40.366  1.00  0.00           N  
ATOM   3508  CA  ARG B  16     195.482 131.705  40.750  1.00  0.00           C  
ATOM   3509  C   ARG B  16     194.635 132.955  40.556  1.00  0.00           C  
ATOM   3510  O   ARG B  16     194.645 133.863  41.389  1.00  0.00           O  
ATOM   3511  CB  ARG B  16     196.762 131.833  39.938  1.00  0.00           C  
ATOM   3512  CG  ARG B  16     197.839 130.814  40.277  1.00  0.00           C  
ATOM   3513  CD  ARG B  16     199.017 130.942  39.381  1.00  0.00           C  
ATOM   3514  NE  ARG B  16     199.957 129.848  39.563  1.00  0.00           N  
ATOM   3515  CZ  ARG B  16     200.912 129.809  40.513  1.00  0.00           C  
ATOM   3516  NH1 ARG B  16     201.039 130.808  41.358  1.00  0.00           N  
ATOM   3517  NH2 ARG B  16     201.720 128.766  40.596  1.00  0.00           N  
ATOM   3518  H   ARG B  16     195.095 129.937  39.607  1.00  0.00           H  
ATOM   3519  HA  ARG B  16     195.748 131.626  41.805  1.00  0.00           H  
ATOM   3520 1HB  ARG B  16     196.532 131.729  38.879  1.00  0.00           H  
ATOM   3521 2HB  ARG B  16     197.189 132.825  40.085  1.00  0.00           H  
ATOM   3522 1HG  ARG B  16     198.172 130.965  41.304  1.00  0.00           H  
ATOM   3523 2HG  ARG B  16     197.434 129.807  40.170  1.00  0.00           H  
ATOM   3524 1HD  ARG B  16     198.686 130.938  38.343  1.00  0.00           H  
ATOM   3525 2HD  ARG B  16     199.536 131.876  39.594  1.00  0.00           H  
ATOM   3526  HE  ARG B  16     199.890 129.060  38.932  1.00  0.00           H  
ATOM   3527 1HH1 ARG B  16     200.421 131.605  41.295  1.00  0.00           H  
ATOM   3528 2HH1 ARG B  16     201.754 130.779  42.070  1.00  0.00           H  
ATOM   3529 1HH2 ARG B  16     201.622 127.998  39.946  1.00  0.00           H  
ATOM   3530 2HH2 ARG B  16     202.434 128.737  41.308  1.00  0.00           H  
ATOM   3531  N   ILE B  17     193.898 132.989  39.452  1.00  0.00           N  
ATOM   3532  CA  ILE B  17     193.023 134.114  39.140  1.00  0.00           C  
ATOM   3533  C   ILE B  17     191.800 134.129  40.050  1.00  0.00           C  
ATOM   3534  O   ILE B  17     191.412 135.176  40.565  1.00  0.00           O  
ATOM   3535  CB  ILE B  17     192.570 134.066  37.669  1.00  0.00           C  
ATOM   3536  CG1 ILE B  17     193.764 134.278  36.736  1.00  0.00           C  
ATOM   3537  CG2 ILE B  17     191.495 135.111  37.410  1.00  0.00           C  
ATOM   3538  CD1 ILE B  17     193.481 133.927  35.293  1.00  0.00           C  
ATOM   3539  H   ILE B  17     193.947 132.214  38.806  1.00  0.00           H  
ATOM   3540  HA  ILE B  17     193.577 135.037  39.300  1.00  0.00           H  
ATOM   3541  HB  ILE B  17     192.165 133.079  37.446  1.00  0.00           H  
ATOM   3542 1HG1 ILE B  17     194.079 135.320  36.777  1.00  0.00           H  
ATOM   3543 2HG1 ILE B  17     194.604 133.670  37.075  1.00  0.00           H  
ATOM   3544 1HG2 ILE B  17     191.187 135.064  36.366  1.00  0.00           H  
ATOM   3545 2HG2 ILE B  17     190.636 134.916  38.051  1.00  0.00           H  
ATOM   3546 3HG2 ILE B  17     191.893 136.103  37.627  1.00  0.00           H  
ATOM   3547 1HD1 ILE B  17     194.374 134.102  34.693  1.00  0.00           H  
ATOM   3548 2HD1 ILE B  17     193.197 132.875  35.222  1.00  0.00           H  
ATOM   3549 3HD1 ILE B  17     192.667 134.547  34.920  1.00  0.00           H  
ATOM   3550  N   GLU B  18     191.206 132.956  40.242  1.00  0.00           N  
ATOM   3551  CA  GLU B  18     190.016 132.807  41.071  1.00  0.00           C  
ATOM   3552  C   GLU B  18     190.250 133.349  42.475  1.00  0.00           C  
ATOM   3553  O   GLU B  18     189.442 134.118  42.994  1.00  0.00           O  
ATOM   3554  CB  GLU B  18     189.598 131.337  41.144  1.00  0.00           C  
ATOM   3555  CG  GLU B  18     188.398 131.070  42.042  1.00  0.00           C  
ATOM   3556  CD  GLU B  18     187.965 129.630  42.026  1.00  0.00           C  
ATOM   3557  OE1 GLU B  18     188.508 128.874  41.256  1.00  0.00           O  
ATOM   3558  OE2 GLU B  18     187.092 129.284  42.786  1.00  0.00           O  
ATOM   3559  H   GLU B  18     191.591 132.133  39.802  1.00  0.00           H  
ATOM   3560  HA  GLU B  18     189.206 133.381  40.618  1.00  0.00           H  
ATOM   3561 1HB  GLU B  18     189.353 130.978  40.144  1.00  0.00           H  
ATOM   3562 2HB  GLU B  18     190.432 130.740  41.511  1.00  0.00           H  
ATOM   3563 1HG  GLU B  18     188.653 131.348  43.065  1.00  0.00           H  
ATOM   3564 2HG  GLU B  18     187.568 131.697  41.720  1.00  0.00           H  
ATOM   3565  N   GLU B  19     191.361 132.943  43.083  1.00  0.00           N  
ATOM   3566  CA  GLU B  19     191.712 133.383  44.429  1.00  0.00           C  
ATOM   3567  C   GLU B  19     191.889 134.894  44.485  1.00  0.00           C  
ATOM   3568  O   GLU B  19     191.403 135.549  45.408  1.00  0.00           O  
ATOM   3569  CB  GLU B  19     192.993 132.691  44.900  1.00  0.00           C  
ATOM   3570  CG  GLU B  19     193.453 133.100  46.293  1.00  0.00           C  
ATOM   3571  CD  GLU B  19     194.701 132.384  46.730  1.00  0.00           C  
ATOM   3572  OE1 GLU B  19     195.086 131.447  46.074  1.00  0.00           O  
ATOM   3573  OE2 GLU B  19     195.269 132.776  47.723  1.00  0.00           O  
ATOM   3574  H   GLU B  19     191.981 132.306  42.603  1.00  0.00           H  
ATOM   3575  HA  GLU B  19     190.898 133.112  45.104  1.00  0.00           H  
ATOM   3576 1HB  GLU B  19     192.846 131.611  44.900  1.00  0.00           H  
ATOM   3577 2HB  GLU B  19     193.803 132.912  44.204  1.00  0.00           H  
ATOM   3578 1HG  GLU B  19     193.641 134.173  46.302  1.00  0.00           H  
ATOM   3579 2HG  GLU B  19     192.652 132.893  47.003  1.00  0.00           H  
ATOM   3580  N   TYR B  20     192.593 135.441  43.499  1.00  0.00           N  
ATOM   3581  CA  TYR B  20     192.863 136.872  43.443  1.00  0.00           C  
ATOM   3582  C   TYR B  20     191.569 137.676  43.414  1.00  0.00           C  
ATOM   3583  O   TYR B  20     191.420 138.652  44.148  1.00  0.00           O  
ATOM   3584  CB  TYR B  20     193.723 137.207  42.223  1.00  0.00           C  
ATOM   3585  CG  TYR B  20     194.188 138.646  42.180  1.00  0.00           C  
ATOM   3586  CD1 TYR B  20     195.208 139.072  43.018  1.00  0.00           C  
ATOM   3587  CD2 TYR B  20     193.593 139.540  41.302  1.00  0.00           C  
ATOM   3588  CE1 TYR B  20     195.632 140.386  42.978  1.00  0.00           C  
ATOM   3589  CE2 TYR B  20     194.017 140.855  41.262  1.00  0.00           C  
ATOM   3590  CZ  TYR B  20     195.032 141.278  42.096  1.00  0.00           C  
ATOM   3591  OH  TYR B  20     195.454 142.587  42.057  1.00  0.00           O  
ATOM   3592  H   TYR B  20     192.965 134.847  42.771  1.00  0.00           H  
ATOM   3593  HA  TYR B  20     193.408 137.158  44.344  1.00  0.00           H  
ATOM   3594 1HB  TYR B  20     194.605 136.565  42.212  1.00  0.00           H  
ATOM   3595 2HB  TYR B  20     193.159 137.004  41.313  1.00  0.00           H  
ATOM   3596  HD1 TYR B  20     195.675 138.369  43.708  1.00  0.00           H  
ATOM   3597  HD2 TYR B  20     192.791 139.206  40.644  1.00  0.00           H  
ATOM   3598  HE1 TYR B  20     196.433 140.720  43.637  1.00  0.00           H  
ATOM   3599  HE2 TYR B  20     193.549 141.558  40.573  1.00  0.00           H  
ATOM   3600  HH  TYR B  20     195.002 143.046  41.345  1.00  0.00           H  
ATOM   3601  N   VAL B  21     190.635 137.260  42.563  1.00  0.00           N  
ATOM   3602  CA  VAL B  21     189.360 137.958  42.438  1.00  0.00           C  
ATOM   3603  C   VAL B  21     188.532 137.827  43.710  1.00  0.00           C  
ATOM   3604  O   VAL B  21     187.939 138.802  44.167  1.00  0.00           O  
ATOM   3605  CB  VAL B  21     188.558 137.397  41.248  1.00  0.00           C  
ATOM   3606  CG1 VAL B  21     187.151 137.975  41.234  1.00  0.00           C  
ATOM   3607  CG2 VAL B  21     189.281 137.704  39.946  1.00  0.00           C  
ATOM   3608  H   VAL B  21     190.813 136.447  41.992  1.00  0.00           H  
ATOM   3609  HA  VAL B  21     189.560 139.014  42.258  1.00  0.00           H  
ATOM   3610  HB  VAL B  21     188.461 136.317  41.364  1.00  0.00           H  
ATOM   3611 1HG1 VAL B  21     186.599 137.567  40.387  1.00  0.00           H  
ATOM   3612 2HG1 VAL B  21     186.640 137.712  42.160  1.00  0.00           H  
ATOM   3613 3HG1 VAL B  21     187.204 139.059  41.143  1.00  0.00           H  
ATOM   3614 1HG2 VAL B  21     188.709 137.304  39.109  1.00  0.00           H  
ATOM   3615 2HG2 VAL B  21     189.383 138.784  39.833  1.00  0.00           H  
ATOM   3616 3HG2 VAL B  21     190.270 137.246  39.961  1.00  0.00           H  
ATOM   3617  N   ARG B  22     188.506 136.625  44.290  1.00  0.00           N  
ATOM   3618  CA  ARG B  22     187.752 136.396  45.516  1.00  0.00           C  
ATOM   3619  C   ARG B  22     188.208 137.333  46.628  1.00  0.00           C  
ATOM   3620  O   ARG B  22     187.385 137.864  47.373  1.00  0.00           O  
ATOM   3621  CB  ARG B  22     187.907 134.954  45.978  1.00  0.00           C  
ATOM   3622  CG  ARG B  22     187.093 133.940  45.189  1.00  0.00           C  
ATOM   3623  CD  ARG B  22     187.269 132.564  45.721  1.00  0.00           C  
ATOM   3624  NE  ARG B  22     186.548 131.581  44.928  1.00  0.00           N  
ATOM   3625  CZ  ARG B  22     185.238 131.296  45.068  1.00  0.00           C  
ATOM   3626  NH1 ARG B  22     184.522 131.927  45.972  1.00  0.00           N  
ATOM   3627  NH2 ARG B  22     184.674 130.383  44.297  1.00  0.00           N  
ATOM   3628  H   ARG B  22     189.026 135.864  43.880  1.00  0.00           H  
ATOM   3629  HA  ARG B  22     186.698 136.583  45.315  1.00  0.00           H  
ATOM   3630 1HB  ARG B  22     188.954 134.661  45.910  1.00  0.00           H  
ATOM   3631 2HB  ARG B  22     187.612 134.873  47.024  1.00  0.00           H  
ATOM   3632 1HG  ARG B  22     186.036 134.198  45.247  1.00  0.00           H  
ATOM   3633 2HG  ARG B  22     187.413 133.949  44.147  1.00  0.00           H  
ATOM   3634 1HD  ARG B  22     188.326 132.301  45.709  1.00  0.00           H  
ATOM   3635 2HD  ARG B  22     186.894 132.518  46.743  1.00  0.00           H  
ATOM   3636  HE  ARG B  22     187.066 131.075  44.222  1.00  0.00           H  
ATOM   3637 1HH1 ARG B  22     184.953 132.625  46.562  1.00  0.00           H  
ATOM   3638 2HH1 ARG B  22     183.541 131.714  46.078  1.00  0.00           H  
ATOM   3639 1HH2 ARG B  22     185.225 129.899  43.602  1.00  0.00           H  
ATOM   3640 2HH2 ARG B  22     183.693 130.171  44.402  1.00  0.00           H  
ATOM   3641  N   ARG B  23     189.520 137.534  46.734  1.00  0.00           N  
ATOM   3642  CA  ARG B  23     190.073 138.406  47.762  1.00  0.00           C  
ATOM   3643  C   ARG B  23     189.614 139.846  47.571  1.00  0.00           C  
ATOM   3644  O   ARG B  23     189.274 140.529  48.536  1.00  0.00           O  
ATOM   3645  CB  ARG B  23     191.594 138.354  47.747  1.00  0.00           C  
ATOM   3646  CG  ARG B  23     192.196 137.066  48.284  1.00  0.00           C  
ATOM   3647  CD  ARG B  23     193.678 137.068  48.184  1.00  0.00           C  
ATOM   3648  NE  ARG B  23     194.252 135.801  48.608  1.00  0.00           N  
ATOM   3649  CZ  ARG B  23     194.522 135.473  49.887  1.00  0.00           C  
ATOM   3650  NH1 ARG B  23     194.265 136.328  50.853  1.00  0.00           N  
ATOM   3651  NH2 ARG B  23     195.046 134.294  50.171  1.00  0.00           N  
ATOM   3652  H   ARG B  23     190.146 137.071  46.092  1.00  0.00           H  
ATOM   3653  HA  ARG B  23     189.726 138.059  48.735  1.00  0.00           H  
ATOM   3654 1HB  ARG B  23     191.951 138.485  46.726  1.00  0.00           H  
ATOM   3655 2HB  ARG B  23     191.992 139.177  48.341  1.00  0.00           H  
ATOM   3656 1HG  ARG B  23     191.923 136.946  49.333  1.00  0.00           H  
ATOM   3657 2HG  ARG B  23     191.815 136.219  47.710  1.00  0.00           H  
ATOM   3658 1HD  ARG B  23     193.973 137.247  47.151  1.00  0.00           H  
ATOM   3659 2HD  ARG B  23     194.084 137.856  48.818  1.00  0.00           H  
ATOM   3660  HE  ARG B  23     194.464 135.119  47.893  1.00  0.00           H  
ATOM   3661 1HH1 ARG B  23     193.865 137.230  50.636  1.00  0.00           H  
ATOM   3662 2HH1 ARG B  23     194.468 136.082  51.811  1.00  0.00           H  
ATOM   3663 1HH2 ARG B  23     195.244 133.637  49.427  1.00  0.00           H  
ATOM   3664 2HH2 ARG B  23     195.248 134.048  51.128  1.00  0.00           H  
ATOM   3665  N   ILE B  24     189.594 140.298  46.319  1.00  0.00           N  
ATOM   3666  CA  ILE B  24     189.138 141.646  46.009  1.00  0.00           C  
ATOM   3667  C   ILE B  24     187.647 141.800  46.283  1.00  0.00           C  
ATOM   3668  O   ILE B  24     187.217 142.778  46.895  1.00  0.00           O  
ATOM   3669  CB  ILE B  24     189.429 142.000  44.539  1.00  0.00           C  
ATOM   3670  CG1 ILE B  24     190.937 142.142  44.313  1.00  0.00           C  
ATOM   3671  CG2 ILE B  24     188.706 143.279  44.146  1.00  0.00           C  
ATOM   3672  CD1 ILE B  24     191.333 142.200  42.856  1.00  0.00           C  
ATOM   3673  H   ILE B  24     189.892 139.691  45.567  1.00  0.00           H  
ATOM   3674  HA  ILE B  24     189.677 142.349  46.642  1.00  0.00           H  
ATOM   3675  HB  ILE B  24     189.089 141.189  43.895  1.00  0.00           H  
ATOM   3676 1HG1 ILE B  24     191.294 143.049  44.800  1.00  0.00           H  
ATOM   3677 2HG1 ILE B  24     191.455 141.300  44.773  1.00  0.00           H  
ATOM   3678 1HG2 ILE B  24     188.924 143.515  43.105  1.00  0.00           H  
ATOM   3679 2HG2 ILE B  24     187.633 143.143  44.270  1.00  0.00           H  
ATOM   3680 3HG2 ILE B  24     189.044 144.098  44.782  1.00  0.00           H  
ATOM   3681 1HD1 ILE B  24     192.416 142.300  42.777  1.00  0.00           H  
ATOM   3682 2HD1 ILE B  24     191.016 141.284  42.355  1.00  0.00           H  
ATOM   3683 3HD1 ILE B  24     190.855 143.057  42.383  1.00  0.00           H  
ATOM   3684  N   SER B  25     186.867 140.826  45.826  1.00  0.00           N  
ATOM   3685  CA  SER B  25     185.419 140.843  45.998  1.00  0.00           C  
ATOM   3686  C   SER B  25     185.040 140.842  47.474  1.00  0.00           C  
ATOM   3687  O   SER B  25     184.097 141.521  47.877  1.00  0.00           O  
ATOM   3688  CB  SER B  25     184.796 139.647  45.306  1.00  0.00           C  
ATOM   3689  OG  SER B  25     184.956 139.731  43.917  1.00  0.00           O  
ATOM   3690  H   SER B  25     187.288 140.049  45.337  1.00  0.00           H  
ATOM   3691  HA  SER B  25     185.028 141.755  45.546  1.00  0.00           H  
ATOM   3692 1HB  SER B  25     185.261 138.732  45.673  1.00  0.00           H  
ATOM   3693 2HB  SER B  25     183.736 139.596  45.551  1.00  0.00           H  
ATOM   3694  HG  SER B  25     184.576 138.926  43.557  1.00  0.00           H  
ATOM   3695  N   LYS B  26     185.770 140.073  48.273  1.00  0.00           N  
ATOM   3696  CA  LYS B  26     185.534 140.028  49.711  1.00  0.00           C  
ATOM   3697  C   LYS B  26     185.756 141.392  50.350  1.00  0.00           C  
ATOM   3698  O   LYS B  26     184.960 141.836  51.178  1.00  0.00           O  
ATOM   3699  CB  LYS B  26     186.439 138.985  50.370  1.00  0.00           C  
ATOM   3700  CG  LYS B  26     186.229 138.828  51.871  1.00  0.00           C  
ATOM   3701  CD  LYS B  26     187.103 137.720  52.438  1.00  0.00           C  
ATOM   3702  CE  LYS B  26     186.918 137.583  53.942  1.00  0.00           C  
ATOM   3703  NZ  LYS B  26     187.768 136.502  54.511  1.00  0.00           N  
ATOM   3704  H   LYS B  26     186.507 139.504  47.879  1.00  0.00           H  
ATOM   3705  HA  LYS B  26     184.494 139.746  49.882  1.00  0.00           H  
ATOM   3706 1HB  LYS B  26     186.273 138.013  49.906  1.00  0.00           H  
ATOM   3707 2HB  LYS B  26     187.483 139.253  50.205  1.00  0.00           H  
ATOM   3708 1HG  LYS B  26     186.472 139.765  52.373  1.00  0.00           H  
ATOM   3709 2HG  LYS B  26     185.184 138.592  52.068  1.00  0.00           H  
ATOM   3710 1HD  LYS B  26     186.848 136.774  51.960  1.00  0.00           H  
ATOM   3711 2HD  LYS B  26     188.150 137.941  52.230  1.00  0.00           H  
ATOM   3712 1HE  LYS B  26     187.173 138.523  54.427  1.00  0.00           H  
ATOM   3713 2HE  LYS B  26     185.874 137.358  54.160  1.00  0.00           H  
ATOM   3714 1HZ  LYS B  26     187.616 136.443  55.508  1.00  0.00           H  
ATOM   3715 2HZ  LYS B  26     187.527 135.621  54.081  1.00  0.00           H  
ATOM   3716 3HZ  LYS B  26     188.740 136.709  54.332  1.00  0.00           H  
ATOM   3717  N   LYS B  27     186.842 142.056  49.964  1.00  0.00           N  
ATOM   3718  CA  LYS B  27     187.168 143.369  50.508  1.00  0.00           C  
ATOM   3719  C   LYS B  27     186.183 144.425  50.023  1.00  0.00           C  
ATOM   3720  O   LYS B  27     185.796 145.316  50.781  1.00  0.00           O  
ATOM   3721  CB  LYS B  27     188.595 143.767  50.128  1.00  0.00           C  
ATOM   3722  CG  LYS B  27     189.681 142.977  50.847  1.00  0.00           C  
ATOM   3723  CD  LYS B  27     191.069 143.409  50.397  1.00  0.00           C  
ATOM   3724  CE  LYS B  27     192.155 142.628  51.121  1.00  0.00           C  
ATOM   3725  NZ  LYS B  27     193.518 143.027  50.678  1.00  0.00           N  
ATOM   3726  H   LYS B  27     187.465 141.636  49.289  1.00  0.00           H  
ATOM   3727  HA  LYS B  27     187.097 143.320  51.594  1.00  0.00           H  
ATOM   3728 1HB  LYS B  27     188.738 143.631  49.055  1.00  0.00           H  
ATOM   3729 2HB  LYS B  27     188.749 144.823  50.347  1.00  0.00           H  
ATOM   3730 1HG  LYS B  27     189.592 143.133  51.923  1.00  0.00           H  
ATOM   3731 2HG  LYS B  27     189.556 141.915  50.640  1.00  0.00           H  
ATOM   3732 1HD  LYS B  27     191.170 143.247  49.323  1.00  0.00           H  
ATOM   3733 2HD  LYS B  27     191.203 144.472  50.600  1.00  0.00           H  
ATOM   3734 1HE  LYS B  27     192.071 142.797  52.194  1.00  0.00           H  
ATOM   3735 2HE  LYS B  27     192.023 141.562  50.933  1.00  0.00           H  
ATOM   3736 1HZ  LYS B  27     194.208 142.487  51.180  1.00  0.00           H  
ATOM   3737 2HZ  LYS B  27     193.614 142.857  49.686  1.00  0.00           H  
ATOM   3738 3HZ  LYS B  27     193.659 144.010  50.865  1.00  0.00           H  
ATOM   3739  N   GLU B  28     185.784 144.331  48.759  1.00  0.00           N  
ATOM   3740  CA  GLU B  28     184.850 145.286  48.177  1.00  0.00           C  
ATOM   3741  C   GLU B  28     183.423 145.005  48.628  1.00  0.00           C  
ATOM   3742  O   GLU B  28     182.594 145.914  48.685  1.00  0.00           O  
ATOM   3743  CB  GLU B  28     184.928 145.248  46.649  1.00  0.00           C  
ATOM   3744  CG  GLU B  28     186.223 145.800  46.072  1.00  0.00           C  
ATOM   3745  CD  GLU B  28     186.367 147.284  46.269  1.00  0.00           C  
ATOM   3746  OE1 GLU B  28     185.387 147.979  46.128  1.00  0.00           O  
ATOM   3747  OE2 GLU B  28     187.454 147.723  46.560  1.00  0.00           O  
ATOM   3748  H   GLU B  28     186.150 143.588  48.179  1.00  0.00           H  
ATOM   3749  HA  GLU B  28     185.121 146.286  48.515  1.00  0.00           H  
ATOM   3750 1HB  GLU B  28     184.821 144.218  46.305  1.00  0.00           H  
ATOM   3751 2HB  GLU B  28     184.102 145.822  46.226  1.00  0.00           H  
ATOM   3752 1HG  GLU B  28     187.065 145.300  46.550  1.00  0.00           H  
ATOM   3753 2HG  GLU B  28     186.259 145.575  45.007  1.00  0.00           H  
ATOM   3754  N   GLY B  29     183.136 143.748  48.948  1.00  0.00           N  
ATOM   3755  CA  GLY B  29     181.803 143.351  49.384  1.00  0.00           C  
ATOM   3756  C   GLY B  29     180.880 143.121  48.195  1.00  0.00           C  
ATOM   3757  O   GLY B  29     179.670 143.330  48.291  1.00  0.00           O  
ATOM   3758  H   GLY B  29     183.859 143.044  48.886  1.00  0.00           H  
ATOM   3759 1HA  GLY B  29     181.871 142.439  49.978  1.00  0.00           H  
ATOM   3760 2HA  GLY B  29     181.386 144.123  50.029  1.00  0.00           H  
ATOM   3761  N   THR B  30     181.457 142.701  47.072  1.00  0.00           N  
ATOM   3762  CA  THR B  30     180.691 142.472  45.854  1.00  0.00           C  
ATOM   3763  C   THR B  30     180.377 140.994  45.669  1.00  0.00           C  
ATOM   3764  O   THR B  30     180.985 140.131  46.302  1.00  0.00           O  
ATOM   3765  CB  THR B  30     181.444 142.999  44.618  1.00  0.00           C  
ATOM   3766  OG1 THR B  30     182.706 142.329  44.503  1.00  0.00           O  
ATOM   3767  CG2 THR B  30     181.679 144.498  44.735  1.00  0.00           C  
ATOM   3768  H   THR B  30     182.455 142.537  47.066  1.00  0.00           H  
ATOM   3769  HA  THR B  30     179.747 143.010  45.933  1.00  0.00           H  
ATOM   3770  HB  THR B  30     180.858 142.798  43.722  1.00  0.00           H  
ATOM   3771  HG1 THR B  30     183.059 142.462  43.620  1.00  0.00           H  
ATOM   3772 1HG2 THR B  30     182.212 144.852  43.854  1.00  0.00           H  
ATOM   3773 2HG2 THR B  30     180.720 145.011  44.812  1.00  0.00           H  
ATOM   3774 3HG2 THR B  30     182.272 144.704  45.625  1.00  0.00           H  
ATOM   3775  N   GLU B  31     179.427 140.709  44.783  1.00  0.00           N  
ATOM   3776  CA  GLU B  31     179.086 139.339  44.419  1.00  0.00           C  
ATOM   3777  C   GLU B  31     179.855 138.890  43.183  1.00  0.00           C  
ATOM   3778  O   GLU B  31     179.869 139.583  42.166  1.00  0.00           O  
ATOM   3779  CB  GLU B  31     177.582 139.212  44.170  1.00  0.00           C  
ATOM   3780  CG  GLU B  31     177.116 137.801  43.842  1.00  0.00           C  
ATOM   3781  CD  GLU B  31     175.641 137.721  43.564  1.00  0.00           C  
ATOM   3782  OE1 GLU B  31     174.988 138.736  43.626  1.00  0.00           O  
ATOM   3783  OE2 GLU B  31     175.165 136.645  43.290  1.00  0.00           O  
ATOM   3784  H   GLU B  31     178.936 141.470  44.334  1.00  0.00           H  
ATOM   3785  HA  GLU B  31     179.359 138.683  45.246  1.00  0.00           H  
ATOM   3786 1HB  GLU B  31     177.037 139.547  45.053  1.00  0.00           H  
ATOM   3787 2HB  GLU B  31     177.294 139.860  43.343  1.00  0.00           H  
ATOM   3788 1HG  GLU B  31     177.659 137.444  42.967  1.00  0.00           H  
ATOM   3789 2HG  GLU B  31     177.359 137.146  44.678  1.00  0.00           H  
ATOM   3790  N   VAL B  32     180.504 137.733  43.275  1.00  0.00           N  
ATOM   3791  CA  VAL B  32     181.244 137.202  42.137  1.00  0.00           C  
ATOM   3792  C   VAL B  32     180.837 135.765  41.837  1.00  0.00           C  
ATOM   3793  O   VAL B  32     180.716 134.937  42.739  1.00  0.00           O  
ATOM   3794  CB  VAL B  32     182.759 137.256  42.411  1.00  0.00           C  
ATOM   3795  CG1 VAL B  32     183.086 136.568  43.728  1.00  0.00           C  
ATOM   3796  CG2 VAL B  32     183.517 136.608  41.262  1.00  0.00           C  
ATOM   3797  H   VAL B  32     180.492 137.222  44.145  1.00  0.00           H  
ATOM   3798  HA  VAL B  32     181.023 137.816  41.263  1.00  0.00           H  
ATOM   3799  HB  VAL B  32     183.064 138.298  42.508  1.00  0.00           H  
ATOM   3800 1HG1 VAL B  32     184.161 136.616  43.907  1.00  0.00           H  
ATOM   3801 2HG1 VAL B  32     182.561 137.070  44.541  1.00  0.00           H  
ATOM   3802 3HG1 VAL B  32     182.773 135.525  43.682  1.00  0.00           H  
ATOM   3803 1HG2 VAL B  32     184.587 136.651  41.463  1.00  0.00           H  
ATOM   3804 2HG2 VAL B  32     183.207 135.568  41.162  1.00  0.00           H  
ATOM   3805 3HG2 VAL B  32     183.300 137.142  40.337  1.00  0.00           H  
ATOM   3806  N   ARG B  33     180.646 135.478  40.554  1.00  0.00           N  
ATOM   3807  CA  ARG B  33     180.319 134.137  40.087  1.00  0.00           C  
ATOM   3808  C   ARG B  33     181.445 133.555  39.244  1.00  0.00           C  
ATOM   3809  O   ARG B  33     181.948 134.212  38.333  1.00  0.00           O  
ATOM   3810  CB  ARG B  33     179.035 134.155  39.271  1.00  0.00           C  
ATOM   3811  CG  ARG B  33     178.594 132.799  38.741  1.00  0.00           C  
ATOM   3812  CD  ARG B  33     177.288 132.880  38.041  1.00  0.00           C  
ATOM   3813  NE  ARG B  33     177.375 133.661  36.817  1.00  0.00           N  
ATOM   3814  CZ  ARG B  33     177.708 133.159  35.612  1.00  0.00           C  
ATOM   3815  NH1 ARG B  33     177.981 131.880  35.484  1.00  0.00           N  
ATOM   3816  NH2 ARG B  33     177.760 133.954  34.557  1.00  0.00           N  
ATOM   3817  H   ARG B  33     180.752 136.216  39.873  1.00  0.00           H  
ATOM   3818  HA  ARG B  33     180.169 133.495  40.957  1.00  0.00           H  
ATOM   3819 1HB  ARG B  33     178.222 134.549  39.879  1.00  0.00           H  
ATOM   3820 2HB  ARG B  33     179.156 134.819  38.416  1.00  0.00           H  
ATOM   3821 1HG  ARG B  33     179.338 132.426  38.036  1.00  0.00           H  
ATOM   3822 2HG  ARG B  33     178.496 132.097  39.571  1.00  0.00           H  
ATOM   3823 1HD  ARG B  33     176.950 131.877  37.781  1.00  0.00           H  
ATOM   3824 2HD  ARG B  33     176.554 133.351  38.693  1.00  0.00           H  
ATOM   3825  HE  ARG B  33     177.172 134.651  36.876  1.00  0.00           H  
ATOM   3826 1HH1 ARG B  33     177.941 131.272  36.291  1.00  0.00           H  
ATOM   3827 2HH1 ARG B  33     178.230 131.504  34.582  1.00  0.00           H  
ATOM   3828 1HH2 ARG B  33     177.550 134.939  34.654  1.00  0.00           H  
ATOM   3829 2HH2 ARG B  33     178.010 133.579  33.654  1.00  0.00           H  
ATOM   3830  N   PHE B  34     181.837 132.321  39.547  1.00  0.00           N  
ATOM   3831  CA  PHE B  34     182.895 131.655  38.799  1.00  0.00           C  
ATOM   3832  C   PHE B  34     182.351 130.470  38.011  1.00  0.00           C  
ATOM   3833  O   PHE B  34     181.767 129.549  38.583  1.00  0.00           O  
ATOM   3834  CB  PHE B  34     184.001 131.181  39.744  1.00  0.00           C  
ATOM   3835  CG  PHE B  34     184.735 132.300  40.427  1.00  0.00           C  
ATOM   3836  CD1 PHE B  34     184.327 132.758  41.671  1.00  0.00           C  
ATOM   3837  CD2 PHE B  34     185.834 132.896  39.828  1.00  0.00           C  
ATOM   3838  CE1 PHE B  34     185.001 133.787  42.300  1.00  0.00           C  
ATOM   3839  CE2 PHE B  34     186.510 133.924  40.455  1.00  0.00           C  
ATOM   3840  CZ  PHE B  34     186.093 134.370  41.693  1.00  0.00           C  
ATOM   3841  H   PHE B  34     181.390 131.834  40.309  1.00  0.00           H  
ATOM   3842  HA  PHE B  34     183.329 132.371  38.098  1.00  0.00           H  
ATOM   3843 1HB  PHE B  34     183.572 130.537  40.511  1.00  0.00           H  
ATOM   3844 2HB  PHE B  34     184.726 130.589  39.187  1.00  0.00           H  
ATOM   3845  HD1 PHE B  34     183.464 132.296  42.152  1.00  0.00           H  
ATOM   3846  HD2 PHE B  34     186.163 132.544  38.850  1.00  0.00           H  
ATOM   3847  HE1 PHE B  34     184.670 134.138  43.278  1.00  0.00           H  
ATOM   3848  HE2 PHE B  34     187.373 134.384  39.973  1.00  0.00           H  
ATOM   3849  HZ  PHE B  34     186.624 135.182  42.188  1.00  0.00           H  
ATOM   3850  N   GLU B  35     182.553 130.492  36.699  1.00  0.00           N  
ATOM   3851  CA  GLU B  35     182.116 129.395  35.842  1.00  0.00           C  
ATOM   3852  C   GLU B  35     183.286 128.800  35.069  1.00  0.00           C  
ATOM   3853  O   GLU B  35     184.004 129.506  34.363  1.00  0.00           O  
ATOM   3854  CB  GLU B  35     181.040 129.876  34.866  1.00  0.00           C  
ATOM   3855  CG  GLU B  35     180.541 128.808  33.904  1.00  0.00           C  
ATOM   3856  CD  GLU B  35     179.443 129.299  33.002  1.00  0.00           C  
ATOM   3857  OE1 GLU B  35     178.882 130.330  33.288  1.00  0.00           O  
ATOM   3858  OE2 GLU B  35     179.164 128.643  32.026  1.00  0.00           O  
ATOM   3859  H   GLU B  35     183.032 131.278  36.283  1.00  0.00           H  
ATOM   3860  HA  GLU B  35     181.692 128.613  36.472  1.00  0.00           H  
ATOM   3861 1HB  GLU B  35     180.183 130.250  35.425  1.00  0.00           H  
ATOM   3862 2HB  GLU B  35     181.431 130.704  34.273  1.00  0.00           H  
ATOM   3863 1HG  GLU B  35     181.374 128.468  33.290  1.00  0.00           H  
ATOM   3864 2HG  GLU B  35     180.178 127.957  34.479  1.00  0.00           H  
ATOM   3865  N   LYS B  36     183.477 127.494  35.213  1.00  0.00           N  
ATOM   3866  CA  LYS B  36     184.574 126.818  34.532  1.00  0.00           C  
ATOM   3867  C   LYS B  36     184.063 125.962  33.380  1.00  0.00           C  
ATOM   3868  O   LYS B  36     183.050 125.274  33.502  1.00  0.00           O  
ATOM   3869  CB  LYS B  36     185.365 125.956  35.517  1.00  0.00           C  
ATOM   3870  CG  LYS B  36     186.098 126.743  36.595  1.00  0.00           C  
ATOM   3871  CD  LYS B  36     186.911 125.825  37.495  1.00  0.00           C  
ATOM   3872  CE  LYS B  36     187.621 126.607  38.590  1.00  0.00           C  
ATOM   3873  NZ  LYS B  36     188.367 125.715  39.517  1.00  0.00           N  
ATOM   3874  H   LYS B  36     182.859 126.968  35.816  1.00  0.00           H  
ATOM   3875  HA  LYS B  36     185.251 127.572  34.128  1.00  0.00           H  
ATOM   3876 1HB  LYS B  36     184.690 125.258  36.014  1.00  0.00           H  
ATOM   3877 2HB  LYS B  36     186.103 125.366  34.974  1.00  0.00           H  
ATOM   3878 1HG  LYS B  36     186.767 127.465  36.126  1.00  0.00           H  
ATOM   3879 2HG  LYS B  36     185.375 127.287  37.203  1.00  0.00           H  
ATOM   3880 1HD  LYS B  36     186.251 125.088  37.955  1.00  0.00           H  
ATOM   3881 2HD  LYS B  36     187.656 125.297  36.898  1.00  0.00           H  
ATOM   3882 1HE  LYS B  36     188.320 127.310  38.139  1.00  0.00           H  
ATOM   3883 2HE  LYS B  36     186.889 127.175  39.164  1.00  0.00           H  
ATOM   3884 1HZ  LYS B  36     188.822 126.271  40.227  1.00  0.00           H  
ATOM   3885 2HZ  LYS B  36     187.725 125.070  39.955  1.00  0.00           H  
ATOM   3886 3HZ  LYS B  36     189.063 125.196  38.999  1.00  0.00           H  
ATOM   3887  N   ARG B  37     184.781 126.015  32.265  1.00  0.00           N  
ATOM   3888  CA  ARG B  37     184.473 125.215  31.085  1.00  0.00           C  
ATOM   3889  C   ARG B  37     185.734 124.605  30.489  1.00  0.00           C  
ATOM   3890  O   ARG B  37     186.847 124.916  30.915  1.00  0.00           O  
ATOM   3891  CB  ARG B  37     183.775 126.060  30.033  1.00  0.00           C  
ATOM   3892  CG  ARG B  37     182.438 126.644  30.461  1.00  0.00           C  
ATOM   3893  CD  ARG B  37     181.766 127.356  29.344  1.00  0.00           C  
ATOM   3894  NE  ARG B  37     180.520 127.974  29.767  1.00  0.00           N  
ATOM   3895  CZ  ARG B  37     179.641 128.571  28.939  1.00  0.00           C  
ATOM   3896  NH1 ARG B  37     179.884 128.618  27.647  1.00  0.00           N  
ATOM   3897  NH2 ARG B  37     178.534 129.106  29.422  1.00  0.00           N  
ATOM   3898  H   ARG B  37     185.580 126.630  32.227  1.00  0.00           H  
ATOM   3899  HA  ARG B  37     183.803 124.406  31.381  1.00  0.00           H  
ATOM   3900 1HB  ARG B  37     184.421 126.890  29.747  1.00  0.00           H  
ATOM   3901 2HB  ARG B  37     183.602 125.460  29.140  1.00  0.00           H  
ATOM   3902 1HG  ARG B  37     181.783 125.840  30.800  1.00  0.00           H  
ATOM   3903 2HG  ARG B  37     182.595 127.354  31.274  1.00  0.00           H  
ATOM   3904 1HD  ARG B  37     182.424 128.137  28.962  1.00  0.00           H  
ATOM   3905 2HD  ARG B  37     181.541 126.649  28.546  1.00  0.00           H  
ATOM   3906  HE  ARG B  37     180.299 127.959  30.754  1.00  0.00           H  
ATOM   3907 1HH1 ARG B  37     180.730 128.208  27.278  1.00  0.00           H  
ATOM   3908 2HH1 ARG B  37     179.224 129.064  27.024  1.00  0.00           H  
ATOM   3909 1HH2 ARG B  37     178.347 129.071  30.416  1.00  0.00           H  
ATOM   3910 2HH2 ARG B  37     177.874 129.551  28.802  1.00  0.00           H  
ATOM   3911  N   ASP B  38     185.563 123.741  29.497  1.00  0.00           N  
ATOM   3912  CA  ASP B  38     186.696 123.039  28.903  1.00  0.00           C  
ATOM   3913  C   ASP B  38     187.702 124.021  28.313  1.00  0.00           C  
ATOM   3914  O   ASP B  38     187.640 124.347  27.126  1.00  0.00           O  
ATOM   3915  CB  ASP B  38     186.220 122.072  27.820  1.00  0.00           C  
ATOM   3916  CG  ASP B  38     187.337 121.184  27.286  1.00  0.00           C  
ATOM   3917  OD1 ASP B  38     188.458 121.363  27.697  1.00  0.00           O  
ATOM   3918  OD2 ASP B  38     187.057 120.336  26.473  1.00  0.00           O  
ATOM   3919  H   ASP B  38     184.630 123.560  29.152  1.00  0.00           H  
ATOM   3920  HA  ASP B  38     187.198 122.469  29.685  1.00  0.00           H  
ATOM   3921 1HB  ASP B  38     185.431 121.435  28.221  1.00  0.00           H  
ATOM   3922 2HB  ASP B  38     185.795 122.635  26.988  1.00  0.00           H  
ATOM   3923  N   GLY B  39     188.626 124.485  29.148  1.00  0.00           N  
ATOM   3924  CA  GLY B  39     189.741 125.308  28.692  1.00  0.00           C  
ATOM   3925  C   GLY B  39     189.419 126.791  28.824  1.00  0.00           C  
ATOM   3926  O   GLY B  39     190.191 127.640  28.376  1.00  0.00           O  
ATOM   3927  H   GLY B  39     188.558 124.248  30.126  1.00  0.00           H  
ATOM   3928 1HA  GLY B  39     190.631 125.071  29.277  1.00  0.00           H  
ATOM   3929 2HA  GLY B  39     189.967 125.071  27.653  1.00  0.00           H  
ATOM   3930  N   GLU B  40     188.286 127.109  29.445  1.00  0.00           N  
ATOM   3931  CA  GLU B  40     187.873 128.500  29.575  1.00  0.00           C  
ATOM   3932  C   GLU B  40     187.455 128.818  31.006  1.00  0.00           C  
ATOM   3933  O   GLU B  40     186.981 127.946  31.735  1.00  0.00           O  
ATOM   3934  CB  GLU B  40     186.720 128.806  28.616  1.00  0.00           C  
ATOM   3935  CG  GLU B  40     187.063 128.629  27.144  1.00  0.00           C  
ATOM   3936  CD  GLU B  40     185.939 129.029  26.229  1.00  0.00           C  
ATOM   3937  OE1 GLU B  40     184.902 129.405  26.722  1.00  0.00           O  
ATOM   3938  OE2 GLU B  40     186.117 128.959  25.036  1.00  0.00           O  
ATOM   3939  H   GLU B  40     187.704 126.376  29.825  1.00  0.00           H  
ATOM   3940  HA  GLU B  40     188.719 129.139  29.320  1.00  0.00           H  
ATOM   3941 1HB  GLU B  40     185.875 128.154  28.843  1.00  0.00           H  
ATOM   3942 2HB  GLU B  40     186.388 129.834  28.762  1.00  0.00           H  
ATOM   3943 1HG  GLU B  40     187.939 129.234  26.911  1.00  0.00           H  
ATOM   3944 2HG  GLU B  40     187.318 127.586  26.964  1.00  0.00           H  
ATOM   3945  N   LEU B  41     187.633 130.074  31.403  1.00  0.00           N  
ATOM   3946  CA  LEU B  41     187.160 130.549  32.697  1.00  0.00           C  
ATOM   3947  C   LEU B  41     186.372 131.846  32.554  1.00  0.00           C  
ATOM   3948  O   LEU B  41     186.864 132.822  31.989  1.00  0.00           O  
ATOM   3949  CB  LEU B  41     188.344 130.766  33.647  1.00  0.00           C  
ATOM   3950  CG  LEU B  41     188.009 131.435  34.988  1.00  0.00           C  
ATOM   3951  CD1 LEU B  41     187.084 130.530  35.789  1.00  0.00           C  
ATOM   3952  CD2 LEU B  41     189.295 131.717  35.750  1.00  0.00           C  
ATOM   3953  H   LEU B  41     188.108 130.721  30.790  1.00  0.00           H  
ATOM   3954  HA  LEU B  41     186.508 129.790  33.129  1.00  0.00           H  
ATOM   3955 1HB  LEU B  41     188.798 129.800  33.864  1.00  0.00           H  
ATOM   3956 2HB  LEU B  41     189.086 131.387  33.144  1.00  0.00           H  
ATOM   3957  HG  LEU B  41     187.482 132.373  34.805  1.00  0.00           H  
ATOM   3958 1HD1 LEU B  41     186.846 131.006  36.741  1.00  0.00           H  
ATOM   3959 2HD1 LEU B  41     186.164 130.360  35.229  1.00  0.00           H  
ATOM   3960 3HD1 LEU B  41     187.577 129.577  35.974  1.00  0.00           H  
ATOM   3961 1HD2 LEU B  41     189.057 132.193  36.702  1.00  0.00           H  
ATOM   3962 2HD2 LEU B  41     189.822 130.780  35.935  1.00  0.00           H  
ATOM   3963 3HD2 LEU B  41     189.930 132.381  35.161  1.00  0.00           H  
ATOM   3964  N   THR B  42     185.148 131.852  33.068  1.00  0.00           N  
ATOM   3965  CA  THR B  42     184.316 133.050  33.030  1.00  0.00           C  
ATOM   3966  C   THR B  42     184.037 133.569  34.434  1.00  0.00           C  
ATOM   3967  O   THR B  42     183.572 132.829  35.301  1.00  0.00           O  
ATOM   3968  CB  THR B  42     182.985 132.779  32.305  1.00  0.00           C  
ATOM   3969  OG1 THR B  42     183.247 132.367  30.957  1.00  0.00           O  
ATOM   3970  CG2 THR B  42     182.121 134.031  32.290  1.00  0.00           C  
ATOM   3971  H   THR B  42     184.787 131.015  33.503  1.00  0.00           H  
ATOM   3972  HA  THR B  42     184.851 133.824  32.481  1.00  0.00           H  
ATOM   3973  HB  THR B  42     182.448 131.980  32.817  1.00  0.00           H  
ATOM   3974  HG1 THR B  42     182.466 131.939  30.597  1.00  0.00           H  
ATOM   3975 1HG2 THR B  42     181.184 133.821  31.775  1.00  0.00           H  
ATOM   3976 2HG2 THR B  42     181.911 134.340  33.314  1.00  0.00           H  
ATOM   3977 3HG2 THR B  42     182.649 134.830  31.772  1.00  0.00           H  
ATOM   3978  N   ILE B  43     184.334 134.845  34.658  1.00  0.00           N  
ATOM   3979  CA  ILE B  43     184.102 135.456  35.961  1.00  0.00           C  
ATOM   3980  C   ILE B  43     183.162 136.649  35.853  1.00  0.00           C  
ATOM   3981  O   ILE B  43     183.425 137.588  35.101  1.00  0.00           O  
ATOM   3982  CB  ILE B  43     185.429 135.905  36.601  1.00  0.00           C  
ATOM   3983  CG1 ILE B  43     186.415 134.736  36.660  1.00  0.00           C  
ATOM   3984  CG2 ILE B  43     185.184 136.470  37.991  1.00  0.00           C  
ATOM   3985  CD1 ILE B  43     187.819 135.141  37.047  1.00  0.00           C  
ATOM   3986  H   ILE B  43     184.735 135.394  33.912  1.00  0.00           H  
ATOM   3987  HA  ILE B  43     183.640 134.717  36.613  1.00  0.00           H  
ATOM   3988  HB  ILE B  43     185.889 136.675  35.982  1.00  0.00           H  
ATOM   3989 1HG1 ILE B  43     186.062 133.998  37.379  1.00  0.00           H  
ATOM   3990 2HG1 ILE B  43     186.459 134.247  35.686  1.00  0.00           H  
ATOM   3991 1HG2 ILE B  43     186.132 136.782  38.429  1.00  0.00           H  
ATOM   3992 2HG2 ILE B  43     184.517 137.328  37.923  1.00  0.00           H  
ATOM   3993 3HG2 ILE B  43     184.728 135.705  38.620  1.00  0.00           H  
ATOM   3994 1HD1 ILE B  43     188.460 134.259  37.067  1.00  0.00           H  
ATOM   3995 2HD1 ILE B  43     188.206 135.854  36.318  1.00  0.00           H  
ATOM   3996 3HD1 ILE B  43     187.806 135.601  38.034  1.00  0.00           H  
ATOM   3997  N   GLU B  44     182.067 136.615  36.604  1.00  0.00           N  
ATOM   3998  CA  GLU B  44     181.122 137.724  36.601  1.00  0.00           C  
ATOM   3999  C   GLU B  44     181.096 138.432  37.950  1.00  0.00           C  
ATOM   4000  O   GLU B  44     180.900 137.798  38.987  1.00  0.00           O  
ATOM   4001  CB  GLU B  44     179.718 137.229  36.248  1.00  0.00           C  
ATOM   4002  CG  GLU B  44     178.667 138.326  36.155  1.00  0.00           C  
ATOM   4003  CD  GLU B  44     177.316 137.809  35.745  1.00  0.00           C  
ATOM   4004  OE1 GLU B  44     177.138 136.615  35.728  1.00  0.00           O  
ATOM   4005  OE2 GLU B  44     176.461 138.611  35.449  1.00  0.00           O  
ATOM   4006  H   GLU B  44     181.898 135.817  37.199  1.00  0.00           H  
ATOM   4007  HA  GLU B  44     181.437 138.446  35.847  1.00  0.00           H  
ATOM   4008 1HB  GLU B  44     179.745 136.709  35.290  1.00  0.00           H  
ATOM   4009 2HB  GLU B  44     179.386 136.512  36.999  1.00  0.00           H  
ATOM   4010 1HG  GLU B  44     178.578 138.813  37.126  1.00  0.00           H  
ATOM   4011 2HG  GLU B  44     179.000 139.072  35.433  1.00  0.00           H  
ATOM   4012  N   VAL B  45     181.300 139.746  37.938  1.00  0.00           N  
ATOM   4013  CA  VAL B  45     181.291 140.515  39.178  1.00  0.00           C  
ATOM   4014  C   VAL B  45     180.290 141.660  39.108  1.00  0.00           C  
ATOM   4015  O   VAL B  45     180.246 142.405  38.131  1.00  0.00           O  
ATOM   4016  CB  VAL B  45     182.694 141.081  39.466  1.00  0.00           C  
ATOM   4017  CG1 VAL B  45     182.719 141.781  40.816  1.00  0.00           C  
ATOM   4018  CG2 VAL B  45     183.723 139.961  39.421  1.00  0.00           C  
ATOM   4019  H   VAL B  45     181.476 140.214  37.061  1.00  0.00           H  
ATOM   4020  HA  VAL B  45     181.007 139.850  39.995  1.00  0.00           H  
ATOM   4021  HB  VAL B  45     182.936 141.829  38.711  1.00  0.00           H  
ATOM   4022 1HG1 VAL B  45     183.717 142.175  41.004  1.00  0.00           H  
ATOM   4023 2HG1 VAL B  45     182.000 142.601  40.814  1.00  0.00           H  
ATOM   4024 3HG1 VAL B  45     182.457 141.071  41.600  1.00  0.00           H  
ATOM   4025 1HG2 VAL B  45     184.713 140.369  39.625  1.00  0.00           H  
ATOM   4026 2HG2 VAL B  45     183.477 139.210  40.172  1.00  0.00           H  
ATOM   4027 3HG2 VAL B  45     183.717 139.501  38.433  1.00  0.00           H  
ATOM   4028  N   LYS B  46     179.486 141.800  40.159  1.00  0.00           N  
ATOM   4029  CA  LYS B  46     178.547 142.910  40.256  1.00  0.00           C  
ATOM   4030  C   LYS B  46     179.188 144.116  40.932  1.00  0.00           C  
ATOM   4031  O   LYS B  46     180.037 143.965  41.812  1.00  0.00           O  
ATOM   4032  CB  LYS B  46     177.291 142.485  41.021  1.00  0.00           C  
ATOM   4033  CG  LYS B  46     176.477 141.397  40.334  1.00  0.00           C  
ATOM   4034  CD  LYS B  46     175.246 141.031  41.150  1.00  0.00           C  
ATOM   4035  CE  LYS B  46     174.502 139.855  40.533  1.00  0.00           C  
ATOM   4036  NZ  LYS B  46     173.417 139.356  41.421  1.00  0.00           N  
ATOM   4037  H   LYS B  46     179.531 141.125  40.908  1.00  0.00           H  
ATOM   4038  HA  LYS B  46     178.257 143.209  39.249  1.00  0.00           H  
ATOM   4039 1HB  LYS B  46     177.573 142.120  42.009  1.00  0.00           H  
ATOM   4040 2HB  LYS B  46     176.641 143.349  41.164  1.00  0.00           H  
ATOM   4041 1HG  LYS B  46     176.160 141.746  39.350  1.00  0.00           H  
ATOM   4042 2HG  LYS B  46     177.093 140.508  40.203  1.00  0.00           H  
ATOM   4043 1HD  LYS B  46     175.548 140.768  42.165  1.00  0.00           H  
ATOM   4044 2HD  LYS B  46     174.574 141.888  41.197  1.00  0.00           H  
ATOM   4045 1HE  LYS B  46     174.067 140.157  39.582  1.00  0.00           H  
ATOM   4046 2HE  LYS B  46     175.202 139.040  40.343  1.00  0.00           H  
ATOM   4047 1HZ  LYS B  46     172.949 138.578  40.977  1.00  0.00           H  
ATOM   4048 2HZ  LYS B  46     173.813 139.054  42.300  1.00  0.00           H  
ATOM   4049 3HZ  LYS B  46     172.751 140.097  41.588  1.00  0.00           H  
ATOM   4050  N   ASN B  47     178.770 145.313  40.524  1.00  0.00           N  
ATOM   4051  CA  ASN B  47     179.176 146.550  41.178  1.00  0.00           C  
ATOM   4052  C   ASN B  47     180.692 146.639  41.292  1.00  0.00           C  
ATOM   4053  O   ASN B  47     181.219 147.019  42.338  1.00  0.00           O  
ATOM   4054  CB  ASN B  47     178.529 146.670  42.546  1.00  0.00           C  
ATOM   4055  CG  ASN B  47     177.030 146.731  42.472  1.00  0.00           C  
ATOM   4056  OD1 ASN B  47     176.465 147.311  41.538  1.00  0.00           O  
ATOM   4057  ND2 ASN B  47     176.373 146.144  43.440  1.00  0.00           N  
ATOM   4058  H   ASN B  47     178.132 145.366  39.742  1.00  0.00           H  
ATOM   4059  HA  ASN B  47     178.846 147.390  40.564  1.00  0.00           H  
ATOM   4060 1HB  ASN B  47     178.817 145.814  43.160  1.00  0.00           H  
ATOM   4061 2HB  ASN B  47     178.894 147.567  43.043  1.00  0.00           H  
ATOM   4062 1HD2 ASN B  47     175.372 146.153  43.443  1.00  0.00           H  
ATOM   4063 2HD2 ASN B  47     176.870 145.685  44.177  1.00  0.00           H  
ATOM   4064  N   LEU B  48     181.391 146.301  40.214  1.00  0.00           N  
ATOM   4065  CA  LEU B  48     182.848 146.333  40.215  1.00  0.00           C  
ATOM   4066  C   LEU B  48     183.371 147.658  39.676  1.00  0.00           C  
ATOM   4067  O   LEU B  48     183.043 148.060  38.559  1.00  0.00           O  
ATOM   4068  CB  LEU B  48     183.403 145.177  39.374  1.00  0.00           C  
ATOM   4069  CG  LEU B  48     184.933 145.081  39.303  1.00  0.00           C  
ATOM   4070  CD1 LEU B  48     185.485 144.742  40.680  1.00  0.00           C  
ATOM   4071  CD2 LEU B  48     185.329 144.027  38.280  1.00  0.00           C  
ATOM   4072  H   LEU B  48     180.903 146.009  39.378  1.00  0.00           H  
ATOM   4073  HA  LEU B  48     183.195 146.218  41.242  1.00  0.00           H  
ATOM   4074 1HB  LEU B  48     183.032 144.239  39.783  1.00  0.00           H  
ATOM   4075 2HB  LEU B  48     183.030 145.278  38.355  1.00  0.00           H  
ATOM   4076  HG  LEU B  48     185.345 146.047  39.007  1.00  0.00           H  
ATOM   4077 1HD1 LEU B  48     186.572 144.674  40.630  1.00  0.00           H  
ATOM   4078 2HD1 LEU B  48     185.204 145.522  41.388  1.00  0.00           H  
ATOM   4079 3HD1 LEU B  48     185.077 143.787  41.011  1.00  0.00           H  
ATOM   4080 1HD2 LEU B  48     186.416 143.959  38.229  1.00  0.00           H  
ATOM   4081 2HD2 LEU B  48     184.919 143.061  38.575  1.00  0.00           H  
ATOM   4082 3HD2 LEU B  48     184.936 144.304  37.301  1.00  0.00           H  
ATOM   4083  N   HIS B  49     184.195 148.327  40.475  1.00  0.00           N  
ATOM   4084  CA  HIS B  49     184.797 149.593  40.074  1.00  0.00           C  
ATOM   4085  C   HIS B  49     185.824 149.388  38.966  1.00  0.00           C  
ATOM   4086  O   HIS B  49     186.521 148.373  38.942  1.00  0.00           O  
ATOM   4087  CB  HIS B  49     185.459 150.283  41.271  1.00  0.00           C  
ATOM   4088  CG  HIS B  49     185.822 151.713  41.017  1.00  0.00           C  
ATOM   4089  ND1 HIS B  49     186.878 152.081  40.207  1.00  0.00           N  
ATOM   4090  CD2 HIS B  49     185.272 152.865  41.466  1.00  0.00           C  
ATOM   4091  CE1 HIS B  49     186.960 153.399  40.169  1.00  0.00           C  
ATOM   4092  NE2 HIS B  49     185.997 153.898  40.924  1.00  0.00           N  
ATOM   4093  H   HIS B  49     184.418 147.948  41.383  1.00  0.00           H  
ATOM   4094  HA  HIS B  49     184.026 150.257  39.687  1.00  0.00           H  
ATOM   4095 1HB  HIS B  49     184.787 150.247  42.130  1.00  0.00           H  
ATOM   4096 2HB  HIS B  49     186.367 149.744  41.545  1.00  0.00           H  
ATOM   4097  HD2 HIS B  49     184.415 152.956  42.134  1.00  0.00           H  
ATOM   4098  HE1 HIS B  49     187.694 153.977  39.609  1.00  0.00           H  
ATOM   4099  HE2 HIS B  49     185.818 154.879  41.082  1.00  0.00           H  
ATOM   4100  N   GLU B  50     185.913 150.357  38.057  1.00  0.00           N  
ATOM   4101  CA  GLU B  50     186.826 150.284  36.923  1.00  0.00           C  
ATOM   4102  C   GLU B  50     188.257 150.040  37.383  1.00  0.00           C  
ATOM   4103  O   GLU B  50     189.008 149.315  36.730  1.00  0.00           O  
ATOM   4104  CB  GLU B  50     186.757 151.573  36.100  1.00  0.00           C  
ATOM   4105  CG  GLU B  50     187.582 151.546  34.821  1.00  0.00           C  
ATOM   4106  CD  GLU B  50     187.365 152.759  33.960  1.00  0.00           C  
ATOM   4107  OE1 GLU B  50     186.622 153.623  34.361  1.00  0.00           O  
ATOM   4108  OE2 GLU B  50     187.942 152.821  32.900  1.00  0.00           O  
ATOM   4109  H   GLU B  50     185.325 151.171  38.154  1.00  0.00           H  
ATOM   4110  HA  GLU B  50     186.525 149.449  36.289  1.00  0.00           H  
ATOM   4111 1HB  GLU B  50     185.721 151.775  35.827  1.00  0.00           H  
ATOM   4112 2HB  GLU B  50     187.106 152.410  36.705  1.00  0.00           H  
ATOM   4113 1HG  GLU B  50     188.637 151.484  35.083  1.00  0.00           H  
ATOM   4114 2HG  GLU B  50     187.324 150.653  34.253  1.00  0.00           H  
ATOM   4115  N   LYS B  51     188.639 150.655  38.499  1.00  0.00           N  
ATOM   4116  CA  LYS B  51     189.983 150.492  39.039  1.00  0.00           C  
ATOM   4117  C   LYS B  51     190.274 149.033  39.360  1.00  0.00           C  
ATOM   4118  O   LYS B  51     191.332 148.509  39.009  1.00  0.00           O  
ATOM   4119  CB  LYS B  51     190.166 151.353  40.290  1.00  0.00           C  
ATOM   4120  CG  LYS B  51     191.553 151.271  40.913  1.00  0.00           C  
ATOM   4121  CD  LYS B  51     191.665 152.173  42.133  1.00  0.00           C  
ATOM   4122  CE  LYS B  51     193.084 152.188  42.683  1.00  0.00           C  
ATOM   4123  NZ  LYS B  51     193.465 150.876  43.273  1.00  0.00           N  
ATOM   4124  H   LYS B  51     187.982 151.244  38.990  1.00  0.00           H  
ATOM   4125  HA  LYS B  51     190.700 150.824  38.288  1.00  0.00           H  
ATOM   4126 1HB  LYS B  51     189.970 152.397  40.045  1.00  0.00           H  
ATOM   4127 2HB  LYS B  51     189.441 151.053  41.047  1.00  0.00           H  
ATOM   4128 1HG  LYS B  51     191.758 150.242  41.212  1.00  0.00           H  
ATOM   4129 2HG  LYS B  51     192.300 151.573  40.179  1.00  0.00           H  
ATOM   4130 1HD  LYS B  51     191.379 153.190  41.861  1.00  0.00           H  
ATOM   4131 2HD  LYS B  51     190.988 151.819  42.910  1.00  0.00           H  
ATOM   4132 1HE  LYS B  51     193.781 152.429  41.882  1.00  0.00           H  
ATOM   4133 2HE  LYS B  51     193.168 152.956  43.451  1.00  0.00           H  
ATOM   4134 1HZ  LYS B  51     194.411 150.928  43.626  1.00  0.00           H  
ATOM   4135 2HZ  LYS B  51     192.835 150.651  44.030  1.00  0.00           H  
ATOM   4136 3HZ  LYS B  51     193.410 150.159  42.565  1.00  0.00           H  
ATOM   4137  N   ARG B  52     189.326 148.380  40.027  1.00  0.00           N  
ATOM   4138  CA  ARG B  52     189.478 146.981  40.406  1.00  0.00           C  
ATOM   4139  C   ARG B  52     189.441 146.072  39.184  1.00  0.00           C  
ATOM   4140  O   ARG B  52     190.135 145.057  39.135  1.00  0.00           O  
ATOM   4141  CB  ARG B  52     188.382 146.568  41.376  1.00  0.00           C  
ATOM   4142  CG  ARG B  52     188.456 147.229  42.743  1.00  0.00           C  
ATOM   4143  CD  ARG B  52     189.711 146.881  43.454  1.00  0.00           C  
ATOM   4144  NE  ARG B  52     189.616 147.140  44.883  1.00  0.00           N  
ATOM   4145  CZ  ARG B  52     190.659 147.116  45.735  1.00  0.00           C  
ATOM   4146  NH1 ARG B  52     191.866 146.845  45.291  1.00  0.00           N  
ATOM   4147  NH2 ARG B  52     190.468 147.367  47.018  1.00  0.00           N  
ATOM   4148  H   ARG B  52     188.478 148.867  40.278  1.00  0.00           H  
ATOM   4149  HA  ARG B  52     190.444 146.859  40.900  1.00  0.00           H  
ATOM   4150 1HB  ARG B  52     187.409 146.803  40.948  1.00  0.00           H  
ATOM   4151 2HB  ARG B  52     188.418 145.489  41.528  1.00  0.00           H  
ATOM   4152 1HG  ARG B  52     188.414 148.311  42.627  1.00  0.00           H  
ATOM   4153 2HG  ARG B  52     187.612 146.896  43.354  1.00  0.00           H  
ATOM   4154 1HD  ARG B  52     189.930 145.823  43.313  1.00  0.00           H  
ATOM   4155 2HD  ARG B  52     190.532 147.477  43.054  1.00  0.00           H  
ATOM   4156  HE  ARG B  52     188.704 147.354  45.262  1.00  0.00           H  
ATOM   4157 1HH1 ARG B  52     192.012 146.654  44.310  1.00  0.00           H  
ATOM   4158 2HH1 ARG B  52     192.646 146.828  45.931  1.00  0.00           H  
ATOM   4159 1HH2 ARG B  52     189.539 147.574  47.362  1.00  0.00           H  
ATOM   4160 2HH2 ARG B  52     191.249 147.348  47.658  1.00  0.00           H  
ATOM   4161  N   LEU B  53     188.631 146.446  38.199  1.00  0.00           N  
ATOM   4162  CA  LEU B  53     188.590 145.741  36.923  1.00  0.00           C  
ATOM   4163  C   LEU B  53     189.976 145.648  36.301  1.00  0.00           C  
ATOM   4164  O   LEU B  53     190.398 144.578  35.861  1.00  0.00           O  
ATOM   4165  CB  LEU B  53     187.635 146.452  35.955  1.00  0.00           C  
ATOM   4166  CG  LEU B  53     187.285 145.678  34.677  1.00  0.00           C  
ATOM   4167  CD1 LEU B  53     185.889 146.069  34.212  1.00  0.00           C  
ATOM   4168  CD2 LEU B  53     188.322 145.973  33.604  1.00  0.00           C  
ATOM   4169  H   LEU B  53     188.029 147.248  38.334  1.00  0.00           H  
ATOM   4170  HA  LEU B  53     188.228 144.727  37.099  1.00  0.00           H  
ATOM   4171 1HB  LEU B  53     186.705 146.665  36.478  1.00  0.00           H  
ATOM   4172 2HB  LEU B  53     188.085 147.399  35.656  1.00  0.00           H  
ATOM   4173  HG  LEU B  53     187.278 144.609  34.890  1.00  0.00           H  
ATOM   4174 1HD1 LEU B  53     185.641 145.519  33.304  1.00  0.00           H  
ATOM   4175 2HD1 LEU B  53     185.166 145.829  34.991  1.00  0.00           H  
ATOM   4176 3HD1 LEU B  53     185.861 147.139  34.007  1.00  0.00           H  
ATOM   4177 1HD2 LEU B  53     188.074 145.422  32.696  1.00  0.00           H  
ATOM   4178 2HD2 LEU B  53     188.330 147.042  33.389  1.00  0.00           H  
ATOM   4179 3HD2 LEU B  53     189.308 145.667  33.956  1.00  0.00           H  
ATOM   4180  N   GLN B  54     190.682 146.775  36.277  1.00  0.00           N  
ATOM   4181  CA  GLN B  54     192.017 146.839  35.697  1.00  0.00           C  
ATOM   4182  C   GLN B  54     193.011 146.017  36.507  1.00  0.00           C  
ATOM   4183  O   GLN B  54     193.874 145.344  35.943  1.00  0.00           O  
ATOM   4184  CB  GLN B  54     192.491 148.292  35.606  1.00  0.00           C  
ATOM   4185  CG  GLN B  54     191.716 149.139  34.611  1.00  0.00           C  
ATOM   4186  CD  GLN B  54     191.914 148.677  33.179  1.00  0.00           C  
ATOM   4187  OE1 GLN B  54     193.044 148.592  32.691  1.00  0.00           O  
ATOM   4188  NE2 GLN B  54     190.815 148.375  32.499  1.00  0.00           N  
ATOM   4189  H   GLN B  54     190.281 147.612  36.673  1.00  0.00           H  
ATOM   4190  HA  GLN B  54     191.974 146.432  34.686  1.00  0.00           H  
ATOM   4191 1HB  GLN B  54     192.409 148.763  36.585  1.00  0.00           H  
ATOM   4192 2HB  GLN B  54     193.543 148.315  35.319  1.00  0.00           H  
ATOM   4193 1HG  GLN B  54     190.653 149.076  34.845  1.00  0.00           H  
ATOM   4194 2HG  GLN B  54     192.055 150.172  34.687  1.00  0.00           H  
ATOM   4195 1HE2 GLN B  54     190.883 148.065  31.549  1.00  0.00           H  
ATOM   4196 2HE2 GLN B  54     189.918 148.458  32.933  1.00  0.00           H  
ATOM   4197  N   GLU B  55     192.876 146.062  37.832  1.00  0.00           N  
ATOM   4198  CA  GLU B  55     193.753 145.309  38.719  1.00  0.00           C  
ATOM   4199  C   GLU B  55     193.612 143.809  38.489  1.00  0.00           C  
ATOM   4200  O   GLU B  55     194.601 143.076  38.486  1.00  0.00           O  
ATOM   4201  CB  GLU B  55     193.447 145.642  40.181  1.00  0.00           C  
ATOM   4202  CG  GLU B  55     193.877 147.038  40.611  1.00  0.00           C  
ATOM   4203  CD  GLU B  55     193.441 147.379  42.008  1.00  0.00           C  
ATOM   4204  OE1 GLU B  55     192.793 146.566  42.624  1.00  0.00           O  
ATOM   4205  OE2 GLU B  55     193.756 148.454  42.461  1.00  0.00           O  
ATOM   4206  H   GLU B  55     192.142 146.628  38.234  1.00  0.00           H  
ATOM   4207  HA  GLU B  55     194.785 145.591  38.507  1.00  0.00           H  
ATOM   4208 1HB  GLU B  55     192.375 145.553  40.357  1.00  0.00           H  
ATOM   4209 2HB  GLU B  55     193.946 144.923  40.830  1.00  0.00           H  
ATOM   4210 1HG  GLU B  55     194.963 147.105  40.554  1.00  0.00           H  
ATOM   4211 2HG  GLU B  55     193.458 147.765  39.917  1.00  0.00           H  
ATOM   4212  N   ILE B  56     192.375 143.363  38.287  1.00  0.00           N  
ATOM   4213  CA  ILE B  56     192.096 141.964  37.987  1.00  0.00           C  
ATOM   4214  C   ILE B  56     192.591 141.589  36.596  1.00  0.00           C  
ATOM   4215  O   ILE B  56     193.219 140.547  36.416  1.00  0.00           O  
ATOM   4216  CB  ILE B  56     190.588 141.671  38.092  1.00  0.00           C  
ATOM   4217  CG1 ILE B  56     190.116 141.809  39.542  1.00  0.00           C  
ATOM   4218  CG2 ILE B  56     190.278 140.281  37.559  1.00  0.00           C  
ATOM   4219  CD1 ILE B  56     188.613 141.860  39.693  1.00  0.00           C  
ATOM   4220  H   ILE B  56     191.603 144.014  38.337  1.00  0.00           H  
ATOM   4221  HA  ILE B  56     192.619 141.344  38.715  1.00  0.00           H  
ATOM   4222  HB  ILE B  56     190.033 142.406  37.508  1.00  0.00           H  
ATOM   4223 1HG1 ILE B  56     190.490 140.970  40.127  1.00  0.00           H  
ATOM   4224 2HG1 ILE B  56     190.532 142.720  39.974  1.00  0.00           H  
ATOM   4225 1HG2 ILE B  56     189.208 140.089  37.640  1.00  0.00           H  
ATOM   4226 2HG2 ILE B  56     190.579 140.216  36.513  1.00  0.00           H  
ATOM   4227 3HG2 ILE B  56     190.824 139.538  38.140  1.00  0.00           H  
ATOM   4228 1HD1 ILE B  56     188.356 141.959  40.748  1.00  0.00           H  
ATOM   4229 2HD1 ILE B  56     188.220 142.715  39.141  1.00  0.00           H  
ATOM   4230 3HD1 ILE B  56     188.177 140.943  39.299  1.00  0.00           H  
ATOM   4231  N   LEU B  57     192.313 142.448  35.619  1.00  0.00           N  
ATOM   4232  CA  LEU B  57     192.715 142.200  34.240  1.00  0.00           C  
ATOM   4233  C   LEU B  57     194.227 142.072  34.121  1.00  0.00           C  
ATOM   4234  O   LEU B  57     194.731 141.138  33.495  1.00  0.00           O  
ATOM   4235  CB  LEU B  57     192.220 143.333  33.332  1.00  0.00           C  
ATOM   4236  CG  LEU B  57     192.744 143.308  31.891  1.00  0.00           C  
ATOM   4237  CD1 LEU B  57     192.431 141.958  31.260  1.00  0.00           C  
ATOM   4238  CD2 LEU B  57     192.109 144.441  31.099  1.00  0.00           C  
ATOM   4239  H   LEU B  57     191.810 143.297  35.835  1.00  0.00           H  
ATOM   4240  HA  LEU B  57     192.261 141.265  33.911  1.00  0.00           H  
ATOM   4241 1HB  LEU B  57     191.133 143.294  33.290  1.00  0.00           H  
ATOM   4242 2HB  LEU B  57     192.512 144.286  33.774  1.00  0.00           H  
ATOM   4243  HG  LEU B  57     193.828 143.430  31.895  1.00  0.00           H  
ATOM   4244 1HD1 LEU B  57     192.804 141.939  30.236  1.00  0.00           H  
ATOM   4245 2HD1 LEU B  57     192.914 141.167  31.835  1.00  0.00           H  
ATOM   4246 3HD1 LEU B  57     191.354 141.799  31.256  1.00  0.00           H  
ATOM   4247 1HD2 LEU B  57     192.483 144.424  30.075  1.00  0.00           H  
ATOM   4248 2HD2 LEU B  57     191.026 144.319  31.093  1.00  0.00           H  
ATOM   4249 3HD2 LEU B  57     192.364 145.395  31.562  1.00  0.00           H  
ATOM   4250  N   GLU B  58     194.949 143.011  34.729  1.00  0.00           N  
ATOM   4251  CA  GLU B  58     196.405 143.004  34.683  1.00  0.00           C  
ATOM   4252  C   GLU B  58     196.973 141.768  35.365  1.00  0.00           C  
ATOM   4253  O   GLU B  58     197.961 141.196  34.904  1.00  0.00           O  
ATOM   4254  CB  GLU B  58     196.965 144.266  35.346  1.00  0.00           C  
ATOM   4255  CG  GLU B  58     196.767 145.541  34.538  1.00  0.00           C  
ATOM   4256  CD  GLU B  58     197.313 146.760  35.227  1.00  0.00           C  
ATOM   4257  OE1 GLU B  58     197.837 146.625  36.307  1.00  0.00           O  
ATOM   4258  OE2 GLU B  58     197.207 147.829  34.673  1.00  0.00           O  
ATOM   4259  H   GLU B  58     194.474 143.745  35.237  1.00  0.00           H  
ATOM   4260  HA  GLU B  58     196.719 142.992  33.639  1.00  0.00           H  
ATOM   4261 1HB  GLU B  58     196.491 144.408  36.316  1.00  0.00           H  
ATOM   4262 2HB  GLU B  58     198.034 144.142  35.518  1.00  0.00           H  
ATOM   4263 1HG  GLU B  58     197.264 145.429  33.574  1.00  0.00           H  
ATOM   4264 2HG  GLU B  58     195.703 145.680  34.353  1.00  0.00           H  
ATOM   4265  N   TYR B  59     196.342 141.360  36.461  1.00  0.00           N  
ATOM   4266  CA  TYR B  59     196.704 140.116  37.130  1.00  0.00           C  
ATOM   4267  C   TYR B  59     196.480 138.915  36.221  1.00  0.00           C  
ATOM   4268  O   TYR B  59     197.335 138.035  36.128  1.00  0.00           O  
ATOM   4269  CB  TYR B  59     195.907 139.954  38.427  1.00  0.00           C  
ATOM   4270  CG  TYR B  59     196.331 138.763  39.258  1.00  0.00           C  
ATOM   4271  CD1 TYR B  59     197.372 138.887  40.167  1.00  0.00           C  
ATOM   4272  CD2 TYR B  59     195.678 137.548  39.113  1.00  0.00           C  
ATOM   4273  CE1 TYR B  59     197.759 137.800  40.926  1.00  0.00           C  
ATOM   4274  CE2 TYR B  59     196.065 136.461  39.873  1.00  0.00           C  
ATOM   4275  CZ  TYR B  59     197.101 136.584  40.776  1.00  0.00           C  
ATOM   4276  OH  TYR B  59     197.487 135.502  41.533  1.00  0.00           O  
ATOM   4277  H   TYR B  59     195.598 141.927  36.844  1.00  0.00           H  
ATOM   4278  HA  TYR B  59     197.765 140.152  37.375  1.00  0.00           H  
ATOM   4279 1HB  TYR B  59     196.017 140.851  39.037  1.00  0.00           H  
ATOM   4280 2HB  TYR B  59     194.849 139.845  38.192  1.00  0.00           H  
ATOM   4281  HD1 TYR B  59     197.885 139.842  40.281  1.00  0.00           H  
ATOM   4282  HD2 TYR B  59     194.861 137.451  38.399  1.00  0.00           H  
ATOM   4283  HE1 TYR B  59     198.577 137.897  41.640  1.00  0.00           H  
ATOM   4284  HE2 TYR B  59     195.553 135.506  39.758  1.00  0.00           H  
ATOM   4285  HH  TYR B  59     196.818 134.816  41.472  1.00  0.00           H  
ATOM   4286  N   ILE B  60     195.332 138.887  35.547  1.00  0.00           N  
ATOM   4287  CA  ILE B  60     195.017 137.799  34.626  1.00  0.00           C  
ATOM   4288  C   ILE B  60     196.077 137.674  33.541  1.00  0.00           C  
ATOM   4289  O   ILE B  60     196.485 136.568  33.186  1.00  0.00           O  
ATOM   4290  CB  ILE B  60     193.638 138.010  33.976  1.00  0.00           C  
ATOM   4291  CG1 ILE B  60     192.525 137.805  35.007  1.00  0.00           C  
ATOM   4292  CG2 ILE B  60     193.457 137.067  32.797  1.00  0.00           C  
ATOM   4293  CD1 ILE B  60     191.174 138.312  34.555  1.00  0.00           C  
ATOM   4294  H   ILE B  60     194.661 139.632  35.674  1.00  0.00           H  
ATOM   4295  HA  ILE B  60     194.993 136.867  35.189  1.00  0.00           H  
ATOM   4296  HB  ILE B  60     193.556 139.038  33.624  1.00  0.00           H  
ATOM   4297 1HG1 ILE B  60     192.433 136.744  35.236  1.00  0.00           H  
ATOM   4298 2HG1 ILE B  60     192.787 138.317  35.933  1.00  0.00           H  
ATOM   4299 1HG2 ILE B  60     192.476 137.230  32.349  1.00  0.00           H  
ATOM   4300 2HG2 ILE B  60     194.230 137.260  32.055  1.00  0.00           H  
ATOM   4301 3HG2 ILE B  60     193.532 136.036  33.141  1.00  0.00           H  
ATOM   4302 1HD1 ILE B  60     190.438 138.131  35.339  1.00  0.00           H  
ATOM   4303 2HD1 ILE B  60     191.235 139.382  34.354  1.00  0.00           H  
ATOM   4304 3HD1 ILE B  60     190.873 137.789  33.649  1.00  0.00           H  
ATOM   4305  N   GLU B  61     196.524 138.814  33.022  1.00  0.00           N  
ATOM   4306  CA  GLU B  61     197.574 138.839  32.012  1.00  0.00           C  
ATOM   4307  C   GLU B  61     198.858 138.209  32.538  1.00  0.00           C  
ATOM   4308  O   GLU B  61     199.516 137.443  31.834  1.00  0.00           O  
ATOM   4309  CB  GLU B  61     197.846 140.276  31.562  1.00  0.00           C  
ATOM   4310  CG  GLU B  61     196.738 140.890  30.719  1.00  0.00           C  
ATOM   4311  CD  GLU B  61     196.968 142.346  30.421  1.00  0.00           C  
ATOM   4312  OE1 GLU B  61     197.862 142.917  30.998  1.00  0.00           O  
ATOM   4313  OE2 GLU B  61     196.251 142.888  29.613  1.00  0.00           O  
ATOM   4314  H   GLU B  61     196.127 139.687  33.338  1.00  0.00           H  
ATOM   4315  HA  GLU B  61     197.241 138.259  31.152  1.00  0.00           H  
ATOM   4316 1HB  GLU B  61     197.993 140.910  32.436  1.00  0.00           H  
ATOM   4317 2HB  GLU B  61     198.765 140.306  30.977  1.00  0.00           H  
ATOM   4318 1HG  GLU B  61     196.665 140.346  29.778  1.00  0.00           H  
ATOM   4319 2HG  GLU B  61     195.791 140.778  31.245  1.00  0.00           H  
ATOM   4320  N   ARG B  62     199.208 138.538  33.779  1.00  0.00           N  
ATOM   4321  CA  ARG B  62     200.423 138.024  34.402  1.00  0.00           C  
ATOM   4322  C   ARG B  62     200.356 136.513  34.574  1.00  0.00           C  
ATOM   4323  O   ARG B  62     201.383 135.833  34.545  1.00  0.00           O  
ATOM   4324  CB  ARG B  62     200.647 138.676  35.759  1.00  0.00           C  
ATOM   4325  CG  ARG B  62     201.070 140.135  35.706  1.00  0.00           C  
ATOM   4326  CD  ARG B  62     201.179 140.726  37.064  1.00  0.00           C  
ATOM   4327  NE  ARG B  62     201.571 142.125  37.018  1.00  0.00           N  
ATOM   4328  CZ  ARG B  62     201.662 142.931  38.094  1.00  0.00           C  
ATOM   4329  NH1 ARG B  62     201.386 142.462  39.291  1.00  0.00           N  
ATOM   4330  NH2 ARG B  62     202.028 144.192  37.946  1.00  0.00           N  
ATOM   4331  H   ARG B  62     198.620 139.170  34.303  1.00  0.00           H  
ATOM   4332  HA  ARG B  62     201.270 138.265  33.758  1.00  0.00           H  
ATOM   4333 1HB  ARG B  62     199.730 138.620  36.345  1.00  0.00           H  
ATOM   4334 2HB  ARG B  62     201.417 138.129  36.303  1.00  0.00           H  
ATOM   4335 1HG  ARG B  62     202.042 140.214  35.218  1.00  0.00           H  
ATOM   4336 2HG  ARG B  62     200.333 140.708  35.141  1.00  0.00           H  
ATOM   4337 1HD  ARG B  62     200.216 140.658  37.568  1.00  0.00           H  
ATOM   4338 2HD  ARG B  62     201.928 140.181  37.638  1.00  0.00           H  
ATOM   4339  HE  ARG B  62     201.792 142.522  36.114  1.00  0.00           H  
ATOM   4340 1HH1 ARG B  62     201.106 141.498  39.403  1.00  0.00           H  
ATOM   4341 2HH1 ARG B  62     201.454 143.065  40.097  1.00  0.00           H  
ATOM   4342 1HH2 ARG B  62     202.240 144.552  37.026  1.00  0.00           H  
ATOM   4343 2HH2 ARG B  62     202.096 144.795  38.752  1.00  0.00           H  
ATOM   4344  N   VAL B  63     199.149 135.989  34.757  1.00  0.00           N  
ATOM   4345  CA  VAL B  63     198.960 134.554  34.940  1.00  0.00           C  
ATOM   4346  C   VAL B  63     198.763 133.850  33.605  1.00  0.00           C  
ATOM   4347  O   VAL B  63     199.286 132.755  33.394  1.00  0.00           O  
ATOM   4348  CB  VAL B  63     197.741 134.286  35.842  1.00  0.00           C  
ATOM   4349  CG1 VAL B  63     197.454 132.794  35.921  1.00  0.00           C  
ATOM   4350  CG2 VAL B  63     197.985 134.863  37.228  1.00  0.00           C  
ATOM   4351  H   VAL B  63     198.343 136.598  34.774  1.00  0.00           H  
ATOM   4352  HA  VAL B  63     199.849 134.148  35.425  1.00  0.00           H  
ATOM   4353  HB  VAL B  63     196.863 134.759  35.400  1.00  0.00           H  
ATOM   4354 1HG1 VAL B  63     196.589 132.623  36.562  1.00  0.00           H  
ATOM   4355 2HG1 VAL B  63     197.247 132.410  34.922  1.00  0.00           H  
ATOM   4356 3HG1 VAL B  63     198.320 132.279  36.336  1.00  0.00           H  
ATOM   4357 1HG2 VAL B  63     197.119 134.670  37.860  1.00  0.00           H  
ATOM   4358 2HG2 VAL B  63     198.866 134.394  37.667  1.00  0.00           H  
ATOM   4359 3HG2 VAL B  63     198.147 135.938  37.151  1.00  0.00           H  
ATOM   4360  N   ASN B  64     198.014 134.480  32.706  1.00  0.00           N  
ATOM   4361  CA  ASN B  64     197.586 133.833  31.472  1.00  0.00           C  
ATOM   4362  C   ASN B  64     198.648 133.962  30.386  1.00  0.00           C  
ATOM   4363  O   ASN B  64     198.873 133.029  29.615  1.00  0.00           O  
ATOM   4364  CB  ASN B  64     196.264 134.409  30.998  1.00  0.00           C  
ATOM   4365  CG  ASN B  64     195.705 133.673  29.812  1.00  0.00           C  
ATOM   4366  OD1 ASN B  64     195.740 134.174  28.682  1.00  0.00           O  
ATOM   4367  ND2 ASN B  64     195.191 132.492  30.046  1.00  0.00           N  
ATOM   4368  H   ASN B  64     197.728 135.434  32.880  1.00  0.00           H  
ATOM   4369  HA  ASN B  64     197.425 132.773  31.674  1.00  0.00           H  
ATOM   4370 1HB  ASN B  64     195.537 134.369  31.811  1.00  0.00           H  
ATOM   4371 2HB  ASN B  64     196.398 135.457  30.730  1.00  0.00           H  
ATOM   4372 1HD2 ASN B  64     194.805 131.957  29.295  1.00  0.00           H  
ATOM   4373 2HD2 ASN B  64     195.184 132.126  30.976  1.00  0.00           H  
ATOM   4374  N   LYS B  65     199.296 135.123  30.325  1.00  0.00           N  
ATOM   4375  CA  LYS B  65     200.190 135.443  29.218  1.00  0.00           C  
ATOM   4376  C   LYS B  65     201.587 134.886  29.461  1.00  0.00           C  
ATOM   4377  O   LYS B  65     201.817 133.728  29.247  1.00  0.00           O  
ATOM   4378  OXT LYS B  65     202.459 135.606  29.865  1.00  0.00           O  
ATOM   4379  CB  LYS B  65     200.258 136.956  29.004  1.00  0.00           C  
ATOM   4380  CG  LYS B  65     200.990 137.381  27.738  1.00  0.00           C  
ATOM   4381  CD  LYS B  65     200.995 138.895  27.584  1.00  0.00           C  
ATOM   4382  CE  LYS B  65     201.776 139.323  26.351  1.00  0.00           C  
ATOM   4383  NZ  LYS B  65     201.870 140.804  26.240  1.00  0.00           N  
ATOM   4384  H   LYS B  65     199.163 135.803  31.060  1.00  0.00           H  
ATOM   4385  HA  LYS B  65     199.805 134.968  28.314  1.00  0.00           H  
ATOM   4386 1HB  LYS B  65     199.246 137.362  28.958  1.00  0.00           H  
ATOM   4387 2HB  LYS B  65     200.759 137.421  29.853  1.00  0.00           H  
ATOM   4388 1HG  LYS B  65     202.020 137.024  27.776  1.00  0.00           H  
ATOM   4389 2HG  LYS B  65     200.503 136.938  26.871  1.00  0.00           H  
ATOM   4390 1HD  LYS B  65     199.968 139.255  27.498  1.00  0.00           H  
ATOM   4391 2HD  LYS B  65     201.448 139.348  28.465  1.00  0.00           H  
ATOM   4392 1HE  LYS B  65     202.783 138.909  26.395  1.00  0.00           H  
ATOM   4393 2HE  LYS B  65     201.287 138.935  25.458  1.00  0.00           H  
ATOM   4394 1HZ  LYS B  65     202.394 141.048  25.410  1.00  0.00           H  
ATOM   4395 2HZ  LYS B  65     200.942 141.198  26.178  1.00  0.00           H  
ATOM   4396 3HZ  LYS B  65     202.340 141.174  27.054  1.00  0.00           H  
TER                                                                             
REMARK PDBinfo-LABEL:   98 other_overlap
REMARK PDBinfo-LABEL:  101 other_overlap
REMARK PDBinfo-LABEL:  102 other_overlap
REMARK PDBinfo-LABEL:  105 other_overlap
REMARK PDBinfo-LABEL:  110 other_overlap
REMARK PDBinfo-LABEL:  113 other_overlap
REMARK PDBinfo-LABEL:  114 other_overlap
REMARK PDBinfo-LABEL:  117 other_overlap
REMARK PDBinfo-LABEL:  118 other_overlap
REMARK PDBinfo-LABEL:  120 other_overlap
REMARK PDBinfo-LABEL:  121 other_overlap
REMARK PDBinfo-LABEL:  124 other_overlap
REMARK PDBinfo-LABEL:  125 other_overlap
REMARK PDBinfo-LABEL:  129 other_overlap
REMARK PDBinfo-LABEL:  130 other_overlap
REMARK PDBinfo-LABEL:  131 other_overlap
REMARK PDBinfo-LABEL:  132 other_overlap
REMARK PDBinfo-LABEL:  133 other_overlap
REMARK PDBinfo-LABEL:  134 other_overlap
REMARK PDBinfo-LABEL:  136 other_overlap
REMARK PDBinfo-LABEL:  137 other_overlap
REMARK PDBinfo-LABEL:  138 other_overlap
REMARK PDBinfo-LABEL:  139 overlap
REMARK PDBinfo-LABEL:  140 overlap
REMARK PDBinfo-LABEL:  141 orig_interface overlap
REMARK PDBinfo-LABEL:  142 overlap
REMARK PDBinfo-LABEL:  143 overlap
REMARK PDBinfo-LABEL:  144 overlap
REMARK PDBinfo-LABEL:  145 orig_interface
REMARK PDBinfo-LABEL:  146 other_overlap
REMARK PDBinfo-LABEL:  147 other_overlap
REMARK PDBinfo-LABEL:  148 orig_interface
REMARK PDBinfo-LABEL:  149 orig_interface
REMARK PDBinfo-LABEL:  150 orig_interface
REMARK PDBinfo-LABEL:  152 orig_interface
REMARK PDBinfo-LABEL:  154 other_overlap
REMARK PDBinfo-LABEL:  156 other_overlap
REMARK PDBinfo-LABEL:  158 orig_interface
REMARK PDBinfo-LABEL:  159 orig_interface
REMARK PDBinfo-LABEL:  160 orig_interface
REMARK PDBinfo-LABEL:  161 orig_interface
REMARK PDBinfo-LABEL:  162 orig_interface
REMARK PDBinfo-LABEL:  163 orig_interface
REMARK PDBinfo-LABEL:  164 orig_interface
REMARK PDBinfo-LABEL:  165 orig_interface
REMARK PDBinfo-LABEL:  167 orig_interface
REMARK PDBinfo-LABEL:  168 orig_interface
REMARK PDBinfo-LABEL:  175 other_overlap
REMARK PDBinfo-LABEL:  176 orig_interface
REMARK PDBinfo-LABEL:  177 orig_interface
REMARK PDBinfo-LABEL:  179 other_overlap
REMARK PDBinfo-LABEL:  180 orig_interface
REMARK PDBinfo-LABEL:  181 orig_interface
REMARK PDBinfo-LABEL:  183 other_overlap
REMARK PDBinfo-LABEL:  184 orig_interface
REMARK PDBinfo-LABEL:  185 orig_interface
REMARK PDBinfo-LABEL:  186 other_overlap
REMARK PDBinfo-LABEL:  187 other_overlap
REMARK PDBinfo-LABEL:  188 orig_interface
REMARK PDBinfo-LABEL:  189 orig_interface
REMARK PDBinfo-LABEL:  190 orig_interface
REMARK PDBinfo-LABEL:  191 orig_interface
REMARK PDBinfo-LABEL:  192 orig_interface
REMARK PDBinfo-LABEL:  193 orig_interface
REMARK PDBinfo-LABEL:  194 orig_interface
REMARK PDBinfo-LABEL:  195 orig_interface
REMARK PDBinfo-LABEL:  197 orig_interface
REMARK PDBinfo-LABEL:  200 orig_interface
REMARK PDBinfo-LABEL:  201 orig_interface
REMARK PDBinfo-LABEL:  202 orig_interface
REMARK PDBinfo-LABEL:  203 FIX orig_interface
REMARK PDBinfo-LABEL:  204 orig_interface
REMARK PDBinfo-LABEL:  205 orig_interface
REMARK PDBinfo-LABEL:  206 orig_interface
REMARK PDBinfo-LABEL:  207 orig_interface
REMARK PDBinfo-LABEL:  208 orig_interface
REMARK PDBinfo-LABEL:  209 orig_interface
REMARK PDBinfo-LABEL:  210 orig_interface
REMARK PDBinfo-LABEL:  211 orig_interface
REMARK PDBinfo-LABEL:  212 orig_interface
REMARK PDBinfo-LABEL:  213 orig_interface
REMARK PDBinfo-LABEL:  214 orig_interface
REMARK PDBinfo-LABEL:  215 orig_interface
REMARK PDBinfo-LABEL:  223 orig_interface
REMARK PDBinfo-LABEL:  227 orig_interface
REMARK PDBinfo-LABEL:  230 orig_interface
REMARK PDBinfo-LABEL:  235 orig_interface
REMARK PDBinfo-LABEL:  238 orig_interface
REMARK PDBinfo-LABEL:  243 orig_interface
REMARK PDBinfo-LABEL:  245 orig_interface
REMARK PDBinfo-LABEL:  246 orig_interface
REMARK PDBinfo-LABEL:  247 orig_interface
REMARK PDBinfo-LABEL:  248 orig_interface
REMARK PDBinfo-LABEL:  249 orig_interface
REMARK PDBinfo-LABEL:  251 orig_interface
REMARK PDBinfo-LABEL:  254 orig_interface
REMARK PDBinfo-LABEL:  256 orig_interface
REMARK PDBinfo-LABEL:  259 FIX orig_interface
REMARK PDBinfo-LABEL:  260 orig_interface
REMARK PDBinfo-LABEL:  262 orig_interface
REMARK PDBinfo-LABEL:  263 orig_interface
REMARK PDBinfo-LABEL:  264 orig_interface
REMARK PDBinfo-LABEL:  266 orig_interface
REMARK PDBinfo-LABEL:  267 orig_interface
REMARK PDBinfo-LABEL:  269 orig_interface
REMARK PDBinfo-LABEL:  270 orig_interface
REMARK PDBinfo-LABEL:  271 orig_interface

BuriedUnsatHbonds vbuns: 
  all_heavy_atom_unsats = 0
  bb_heavy_atom_unsats = 0
  sc_heavy_atom_unsats = 0
  countable_nonheavy_unsats = 0


BuriedUnsatHbonds sbuns: 
  all_heavy_atom_unsats = 0
  bb_heavy_atom_unsats = 0
  sc_heavy_atom_unsats = 0
  countable_nonheavy_unsats = 0


BuriedUnsatHbonds buns_int: 
  all_heavy_atom_unsats = 0
  bb_heavy_atom_unsats = 0
  sc_heavy_atom_unsats = 0
  countable_nonheavy_unsats = 0


BuriedUnsatHbonds vbuns: 
  all_heavy_atom_unsats = 0
  bb_heavy_atom_unsats = 0
  sc_heavy_atom_unsats = 0
  countable_nonheavy_unsats = 0


BuriedUnsatHbonds sbuns: 
  all_heavy_atom_unsats = 0
  bb_heavy_atom_unsats = 0
  sc_heavy_atom_unsats = 0
  countable_nonheavy_unsats = 0


BuriedUnsatHbonds buns_int: 
  all_heavy_atom_unsats = 0
  bb_heavy_atom_unsats = 0
  sc_heavy_atom_unsats = 0
  countable_nonheavy_unsats = 0


BuriedUnsatHbonds vbuns: 
      Unsatisfied HEAVY polar atom at residue 189: VAL  O  
  all_heavy_atom_unsats = 1
  bb_heavy_atom_unsats = 1
  sc_heavy_atom_unsats = 0
  countable_nonheavy_unsats = 0


BuriedUnsatHbonds sbuns: 
  all_heavy_atom_unsats = 0
  bb_heavy_atom_unsats = 0
  sc_heavy_atom_unsats = 0
  countable_nonheavy_unsats = 0


BuriedUnsatHbonds buns_int: 
  all_heavy_atom_unsats = 0
  bb_heavy_atom_unsats = 0
  sc_heavy_atom_unsats = 0
  countable_nonheavy_unsats = 0


BuriedUnsatHbonds vbuns: 
      Unsatisfied HEAVY polar atom at residue 189: VAL  O  
  all_heavy_atom_unsats = 1
  bb_heavy_atom_unsats = 1
  sc_heavy_atom_unsats = 0
  countable_nonheavy_unsats = 0


BuriedUnsatHbonds sbuns: 
  all_heavy_atom_unsats = 0
  bb_heavy_atom_unsats = 0
  sc_heavy_atom_unsats = 0
  countable_nonheavy_unsats = 0


BuriedUnsatHbonds buns_int: 
  all_heavy_atom_unsats = 0
  bb_heavy_atom_unsats = 0
  sc_heavy_atom_unsats = 0
  countable_nonheavy_unsats = 0

sc1_int_area 1027.77
sc2_int_area 982.465

# All scores below are weighted scores, not raw scores.
#BEGIN_POSE_ENERGIES_TABLE LHD202_DHR62_BA_A_0001_0002.pdb
label fa_atr fa_rep fa_sol fa_intra_atr_xover4 fa_intra_rep_xover4 fa_intra_sol_xover4 fa_elec fa_intra_elec pro_close hbond_sr_bb hbond_lr_bb hbond_bb_sc hbond_sc dslf_fa13 omega fa_dun_dev fa_dun_rot fa_dun_semi p_aa_pp hxl_tors ref rama_prepro gen_bonded total
weights 1 0.55 1 1 0.55 1 1 1 1.25 1 1 1 1 1.25 0.48 0.69 0.76 0.78 0.61 1 1 0.5 1 NA
pose -1666.53 203.2 1289.63 -104.913 57.24 87.5856 -700.925 -60.4864 0 -198.078 -59.106 -24.4724 -85.8836 0 19.7896 23.9401 162.681 251.937 -69.8224 28.4083 -45.2039 -16.7293 0 -907.729
ASN:NtermProteinFull_1 -4.57904 1.3116 5.07736 -2.26912 3.35989 2.67133 -2.74967 1.97094 0 0 0 -0.91125 0 0 0.51336 0.00356 0 2.46142 0 0 -0.87355 0 0 5.98683
ASP_2 -4.47041 1.44703 5.95421 -0.11402 0.01465 0.35408 -4.47856 -0.12045 0 0 0 0 -0.36848 0 -0.04615 0.0025 0 1.85931 -0.09903 0 -2.2837 -0.13252 0 -2.48154
GLU_3 -3.78963 0.20539 5.19573 -0.46303 0.06636 0.92388 -2.73619 -0.45023 0 0 0 0 -0.6927 0 0.23059 0.02289 0 3.2752 -0.35931 0 -2.5358 -0.3901 0 -1.49695
LYS_4 -7.20801 0.63533 7.15365 -0.36054 0.04397 0.18057 -3.15993 0.32051 0 0 0 0 -0.44326 0 0.41313 0.10011 2.49366 0 -0.06173 0 -1.6738 -0.39276 0 -1.95908
ARG_5 -6.68181 0.46401 8.9581 -1.11924 0.66483 0.83576 -5.0322 0.38584 0 0 0 0 -1.21688 0 0.24668 0.26166 2.54824 0 -0.09536 0 -1.281 -0.08769 0 -1.14907
LYS_6 -5.83362 0.40978 7.45248 -0.31245 0.03761 0.14839 -4.11193 0.02931 0 0 0 0 -0.6927 0 0.00048 0.31826 1.73634 0 0.01897 0 -1.6738 0.02181 0 -2.45105
ARG_7 -5.94619 0.26464 6.02348 -0.95636 0.36624 0.81521 -2.92987 0.08652 0 0 0 0 -0.83108 0 -0.02353 0.29569 2.80358 0 -0.0731 0 -1.281 -0.03766 0 -1.42343
ALA_8 -6.22965 0.56987 3.24715 -0.02167 0 0 -2.02542 -0.35662 0 0 0 0 0 0 -0.00651 0 0 0 -0.23826 0 2.3386 -0.05411 0 -2.77662
GLU_9 -5.64961 0.3734 7.75051 -0.68912 0.17284 1.28802 -5.50829 -0.50781 0 0 0 0 -1.62875 0 0.02613 0.13685 0 3.34031 -0.16298 0 -2.5358 -0.09259 0 -3.6869
LYS_10 -5.08768 0.23437 5.63538 -0.30422 0.02587 0.13481 -2.21553 -0.02324 0 0 0 0 0 0 0.03819 0.05723 1.73646 0 -0.02203 0 -1.6738 -0.20327 0 -1.66746
ALA_11 -6.02037 0.6272 3.81675 -0.02184 0 0 -2.54393 -0.3567 0 0 0 0 0 0 0.03164 0 0 0 -0.24262 0 2.3386 -0.22439 0 -2.59566
LEU_12 -8.29694 1.19032 4.37245 -0.50639 0.53186 0.12289 -1.67296 0.24152 0 0 0 0 0 0 0.1641 0.11804 0.36992 0 -0.27736 0 0.72952 -0.09509 0 -3.00812
GLN_13 -5.77537 0.36368 6.55062 -0.26585 0.02823 0.19808 -2.6323 -0.48492 0 0 0 0 -0.84993 0 0.55656 0.02145 0 3.01458 -0.15577 0 -1.0644 -0.02229 0 -0.51763
ARG_14 -5.56996 0.30566 6.04857 -0.72973 0.2381 0.46872 -3.71092 0.24207 0 0 0 0 -0.90882 0 0.03252 0.1024 3.05527 0 -0.0706 0 -1.281 0.07971 0 -1.698
ALA_15 -6.54169 0.86518 3.74587 -0.02199 0 0 -1.84441 -0.36094 0 0 0 0 0 0 -0.03434 0 0 0 -0.27451 0 2.3386 -0.01203 0 -2.14026
GLN_16 -6.65141 0.50886 7.20753 -0.26116 0.0378 0.19696 -2.61868 -0.50077 0 0 0 0 -0.65894 0 0.3168 0.04183 0 2.74786 -0.17874 0 -1.0644 -0.13205 0 -1.00854
GLU_17 -5.51233 0.39097 7.32956 -0.45275 0.05917 0.88351 -3.79039 -0.45756 0 0 0 0 -0.62518 0 0.4666 0.02262 0 3.29157 -0.32333 0 -2.5358 -0.28575 0 -1.5391
ALA_18 -6.36293 0.49718 4.88662 -0.02209 0 0 -3.10174 -0.36079 0 0 0 0 0 0 0.1141 0 0 0 -0.25975 0 2.3386 -0.36822 0 -2.63903
GLU_19 -6.44988 0.70584 8.02623 -0.21687 0.03171 0.31872 -2.03614 -0.62679 0 0 0 0 -0.68237 0 0.22761 0.10577 0 3.18339 -0.25475 0 -2.5358 -0.32126 0 -0.52459
LYS_20 -4.13028 0.37392 5.64221 -0.31167 0.03359 0.14706 -2.71185 0.00892 0 0 0 0 -0.62518 0 0.10309 0.18409 1.70224 0 -0.03718 0 -1.6738 -0.33489 0 -1.62975
LYS_21 -3.12811 0.17267 3.4198 -0.31162 0.03103 0.15357 -0.35474 -0.10484 0 0 0 0 0 0 -0.02055 0.00424 1.95651 0 -0.12564 0 -1.6738 -0.37302 0 -0.35452
GLY_22 -2.37831 0.17304 2.9871 -6e-05 0 0 -1.28032 -0.38721 0 0 0 0 0 0 -0.08055 0 0 0 -1.52119 0 1.2108 -0.61021 0 -1.88692
ASP_23 -5.18231 0.43944 6.65734 -0.25851 0.1209 0.97425 -3.7951 -0.58634 0 0 0 -0.57959 0 0 -0.00979 0.01425 0 2.11132 -0.74161 0 -2.2837 -0.41009 0 -3.52955
VAL_24 -6.39201 0.95538 2.24929 -0.27524 0.22297 0.04573 -0.96312 0.47593 0 0 0 0 0 0 -0.05334 0.18315 0.62486 0 0.20659 0 2.085 -0.06321 0 -0.69802
GLU_25 -4.87281 0.5569 5.16318 -0.32894 0.06603 0.37701 -2.4648 -0.53715 0 0 0 0 -0.82912 0 0.13108 0.01801 0 3.24951 -0.06575 0 -2.5358 0.05544 0 -2.0172
GLU_26 -6.24016 0.3877 7.60271 -0.65896 0.23602 1.23528 -4.60488 -0.68649 0 0 0 -0.57959 -0.90882 0 0.00512 0.00726 0 3.48503 -0.33018 0 -2.5358 -0.16284 0 -3.74859
ALA_27 -6.91229 0.67247 2.67575 -0.02195 0 0 -1.92166 -0.36255 0 0 0 0 0 0 0.12931 0 0 0 -0.31905 0 2.3386 -0.31446 0 -4.03584
VAL_28 -8.21591 1.68858 4.06441 -0.31137 0.27304 0.07072 -2.11754 -0.09175 0 0 0 0 0 0 0 0.10786 0.11441 0 -0.36344 0 2.085 0.03284 0 -2.66314
ARG_29 -6.33376 0.4414 6.99786 -0.61993 0.16376 0.34758 -3.0122 0.29829 0 0 0 0 -0.82912 0 0.47605 0.20845 2.49038 0 -0.14023 0 -1.281 0.18245 0 -0.61002
ALA_30 -6.06288 0.74749 4.02348 -0.02185 0 0 -2.64928 -0.35279 0 0 0 0 0 0 0.09546 0 0 0 -0.14238 0 2.3386 0.0187 0 -2.00546
ALA_31 -5.98962 0.60713 3.4719 -0.02282 0 0 -1.96798 -0.37085 0 0 0 0 0 0 0.19359 0 0 0 -0.25738 0 2.3386 -0.30911 0 -2.30654
GLN_32 -6.37927 1.16528 5.52211 -0.25785 0.03889 0.19338 -2.78001 -0.4649 0 0 0 0 0 0 0.6031 0.07741 0 2.67603 -0.18392 0 -1.0644 -0.27074 0 -1.1249
GLU_33 -6.21197 0.22239 7.43262 -0.432 0.04553 0.84193 -4.56863 -0.54432 0 0 0 0 -1.97303 0 -0.02513 0.26845 0 3.82816 -0.30317 0 -2.5358 -0.24879 0 -4.20377
ALA_34 -6.67333 0.70415 2.53071 -0.0209 0 0 -1.91287 -0.34135 0 0 0 0 0 0 -0.02857 0 0 0 -0.06005 0 2.3386 -0.04662 0 -3.51024
VAL_35 -7.69669 2.19313 3.24317 -0.36486 0.29068 0.08729 -2.28704 0.14316 0 0 0 0 0 0 0.02792 0.04198 0.90221 0 -0.09302 0 2.085 0.13234 0 -1.29474
ARG_36 -6.59461 0.82776 8.63806 -1.01676 0.34959 0.64825 -4.40565 0.17968 0 0 0 0 -1.58718 0 -0.01018 0.35369 2.30294 0 0.01205 0 -1.281 0.24957 0 -1.33379
ALA_37 -5.84878 0.31812 4.30392 -0.02101 0 0 -2.43082 -0.34546 0 0 0 0 0 0 0.03102 0 0 0 -0.08498 0 2.3386 0.43503 0 -1.30438
ALA_38 -6.67395 0.51463 3.85408 -0.02207 0 0 -2.63752 -0.35575 0 0 0 0 0 0 0.03298 0 0 0 -0.08544 0 2.3386 0.06156 0 -2.97288
LYS_39 -5.91208 0.53639 6.66776 -0.4282 0.06391 0.23519 -2.62725 -0.10226 0 0 0 0 -0.496 0 0.13494 0.13025 2.13897 0 0.03876 0 -1.6738 -0.06214 0 -1.35558
GLU_40 -5.05879 0.24741 7.30242 -0.2167 0.0285 0.31249 -3.70231 -0.62567 0 0 0 0 -0.88848 0 0.026 0.02714 0 3.27372 -0.32233 0 -2.5358 -0.22767 0 -2.36009
SER_41 -5.6624 0.44873 6.34785 -0.02945 0 0.06726 -1.94807 -0.49047 0 0 0 -0.91125 -0.34326 0 0.21877 0.00763 0.97073 0 0.32221 0.76677 -1.1772 -0.02474 0 -1.43687
GLY_42 -2.15343 0.12185 3.14879 -6e-05 0 0 -1.32278 -0.3739 0 0 0 0 0 0 0.0381 0 0 0 -1.53263 0 1.2108 0.16217 0 -0.70109
ASP_43 -6.58857 0.73023 8.35177 -0.12157 0.0221 0.36679 -4.86965 -0.62059 0 0 0 0 -1.19166 0 0.02937 0.12221 0 4.27188 -0.75632 0 -2.2837 -0.04172 0 -2.57944
ASN_44 -4.75216 0.41723 4.35281 -0.1795 0.0376 0.26857 -1.14284 -0.31822 0 0 0 0 0 0 -0.01411 0.00278 0 1.4409 0.21311 0 -0.87355 0.16168 0 -0.3857
ASP_45 -2.7338 0.23057 3.34531 -0.11347 0.01594 0.3505 -0.67435 -0.20627 0 0 0 0 0 0 0.05663 0.00087 0 1.7259 0.14139 0 -2.2837 0.11155 0 -0.03292
VAL_46 -6.57774 1.51183 3.91122 -0.31368 0.28637 0.07206 -1.55357 -0.19585 0 0 0 0 0 0 -0.00548 0.01858 0.38484 0 -0.28098 0 2.085 -0.04871 0 -0.70611
LEU_47 -10.6856 1.60236 4.27509 -0.51035 0.54155 0.12423 -2.2779 0.26307 0 0 0 0 0 0 0.62611 0.08657 0.38301 0 -0.24064 0 0.72952 0.11579 0 -4.96714
ARG_48 -5.33262 0.3261 6.95567 -0.7571 0.16314 0.4986 -4.72258 0.41237 0 0 0 0 -1.38089 0 0.26039 0.0471 2.78311 0 -0.08643 0 -1.281 0.29312 0 -1.82105
LYS_49 -5.42632 0.46265 6.49335 -0.42394 0.06402 0.2426 -4.11193 -0.15038 0 0 0 0 -0.77882 0 0.00179 0.01937 2.25334 0 -0.00201 0 -1.6738 0.05216 0 -2.97792
VAL_50 -8.77452 1.54556 2.88992 -0.31143 0.2699 0.07092 -2.46415 -0.07301 0 0 0 0 0 0 -0.06186 0.00099 0.08482 0 -0.27656 0 2.085 0.01396 0 -5.00045
ALA_51 -6.13324 0.62578 3.03788 -0.02182 0 0 -2.0678 -0.36003 0 0 0 0 0 0 -0.01524 0 0 0 -0.29176 0 2.3386 0.07499 0 -2.81266
GLU_52 -5.66187 0.39491 7.80315 -0.67609 0.15631 1.25266 -5.45499 -0.52138 0 0 0 0 -1.40038 0 0.01713 0.07159 0 3.39781 -0.14435 0 -2.5358 -0.09112 0 -3.39244
GLN_53 -7.46332 0.4821 7.50511 -0.76995 0.11684 0.79047 -3.3228 -0.77263 0 0 0 0 -1.34131 0 -0.00885 0.30091 0 2.80858 -0.16602 0 -1.0644 -0.06522 0 -2.97051
ALA_54 -6.33403 0.89043 3.44582 -0.02186 0 0 -2.62753 -0.35744 0 0 0 0 0 0 0.00853 0 0 0 -0.23085 0 2.3386 -0.10853 0 -2.99685
LEU_55 -8.24757 1.24368 4.13946 -0.51226 0.58098 0.12453 -1.71191 0.24815 0 0 0 0 0 0 0.29864 0.01372 0.33896 0 -0.29769 0 0.72952 -0.1533 0 -3.2051
ARG_56 -6.58518 0.46607 7.36808 -0.44603 0.0595 0.22703 -2.74495 0.38754 0 0 0 0 -0.68284 0 0.40861 0.31225 2.06334 0 -0.14465 0 -1.281 -0.15126 0 -0.74348
ILE_57 -9.28548 1.34574 4.4695 -0.51421 0.60054 0.10194 -2.25928 0.07176 0 0 0 0 0 0 -0.02585 0.05699 0.61637 0 -0.39708 0 1.0317 0.08034 0 -4.10703
ALA_58 -6.61537 0.71381 3.4858 -0.02186 0 0 -1.5459 -0.36148 0 0 0 0 0 0 0.01437 0 0 0 -0.30343 0 2.3386 0.12279 0 -2.17268
LYS_59 -6.2981 0.43303 6.96349 -0.30318 0.02625 0.13309 -2.05448 -0.01399 0 0 0 0 0 0 0.0521 0.0372 1.74723 0 0.00588 0 -1.6738 -0.13531 0 -1.08058
GLU_60 -6.1733 0.44855 7.42133 -0.46313 0.06964 0.92507 -3.93885 -0.45394 0 0 0 0 -0.68297 0 0.36276 0.04372 0 3.24236 -0.33306 0 -2.5358 -0.34451 0 -2.41215
ALA_61 -7.08848 0.70084 4.40755 -0.02198 0 0 -3.16118 -0.35962 0 0 0 0 0 0 0.1116 0 0 0 -0.25276 0 2.3386 -0.3516 0 -3.67704
GLU_62 -6.62581 0.45467 8.30563 -0.20867 0.0213 0.28769 -2.08237 -0.49417 0 0 0 0 -0.45961 0 0.31086 0.12598 0 3.5476 -0.2914 0 -2.5358 -0.3307 0 0.0252
LYS_63 -4.41483 0.41572 5.8914 -0.31034 0.03128 0.14531 -2.65696 0.004 0 0 0 0 -0.68297 0 0.21604 0.16204 1.69897 0 -0.04228 0 -1.6738 -0.36568 0 -1.5821
GLN_64 -3.38507 0.19986 3.52966 -0.64606 0.07262 0.68101 -0.5856 -0.40713 0 0 0 0 0 0 -0.0184 0.00555 0 2.6233 -0.15428 0 -1.0644 -0.3565 0 0.49456
GLY_65 -2.48383 0.19934 3.0069 -6e-05 0 0 -1.30513 -0.3883 0 0 0 0 0 0 -0.02369 0 0 0 -1.52212 0 1.2108 -0.59774 0 -1.90383
ASN_66 -5.85373 0.80642 5.03507 -0.33911 0.15696 0.72858 -2.60121 -0.50427 0 0 0 -0.58404 0 0 0.03097 0.09443 0 2.26561 -0.5596 0 -0.87355 -0.30475 0 -2.50223
VAL_67 -6.79763 1.07127 2.06136 -0.27195 0.23767 0.04511 -1.00023 0.47294 0 0 0 0 0 0 -0.06359 0.42926 0.63642 0 0.23988 0 2.085 0.06674 0 -0.78774
GLU_68 -5.01809 0.5266 4.31285 -0.32734 0.06916 0.378 -1.41447 -0.55218 0 0 0 0 0 0 0.14274 0.00121 0 3.10864 -0.03805 0 -2.5358 0.11829 0 -1.22844
VAL_69 -7.85934 1.17852 3.91021 -0.3209 0.36836 0.07432 -1.89895 -0.25233 0 0 0 -0.58404 0 0 -0.06329 0.25597 0.62192 0 -0.0664 0 2.085 0.08625 0 -2.4647
ALA_70 -6.91994 0.80851 2.42147 -0.02214 0 0 -1.71008 -0.36925 0 0 0 0 0 0 0.15189 0 0 0 -0.37266 0 2.3386 -0.09999 0 -3.77359
VAL_71 -7.6371 1.58479 3.71994 -0.31091 0.2687 0.07076 -2.19871 -0.10365 0 0 0 0 0 0 0.05764 0.02569 0.13698 0 -0.34885 0 2.085 0.01811 0 -2.63162
LYS_72 -5.86387 0.4474 5.46313 -0.30871 0.03055 0.14115 -1.75392 0.01911 0 0 0 0 0 0 0.48016 0.03727 1.68318 0 -0.03729 0 -1.6738 -0.00953 0 -1.34516
ALA_73 -6.5995 1.11369 3.32929 -0.0212 0 0 -2.54184 -0.34682 0 0 0 0 0 0 0.04236 0 0 0 -0.10835 0 2.3386 0.00482 0 -2.78895
ALA_74 -5.91599 0.47999 3.37808 -0.02287 0 0 -2.07802 -0.37154 0 0 0 0 0 0 0.06489 0 0 0 -0.20379 0 2.3386 -0.15703 0 -2.48767
ARG_75 -5.98361 1.09475 5.62772 -1.58312 0.60788 1.52528 -2.83078 -1.10005 0 0 0 0 -0.79083 0 0.73955 0.00623 3.33734 0 -0.16029 0 -1.281 -0.33649 0 -1.12743
VAL_76 -7.50162 0.55497 3.26999 -0.31114 0.26947 0.07113 -1.99511 -0.13259 0 0 0 0 0 0 -0.00898 0.00067 0.20801 0 -0.30832 0 2.085 -0.0546 0 -3.85312
ALA_77 -6.85638 0.69626 2.34396 -0.02134 0 0 -1.89291 -0.35039 0 0 0 0 0 0 -0.03611 0 0 0 -0.17334 0 2.3386 0.07812 0 -3.87352
VAL_78 -7.9228 2.36273 3.28757 -0.36396 0.29937 0.08723 -2.11184 0.15711 0 0 0 0 0 0 0.10014 0.0364 0.90609 0 -0.0788 0 2.085 -0.00254 0 -1.15831
GLU_79 -6.33 0.97725 7.73668 -0.61345 0.11433 1.10504 -5.15835 -0.5696 0 0 0 0 -1.60032 0 0.02521 0.06323 0 3.48865 -0.17761 0 -2.5358 -0.14838 0 -3.62311
ALA_80 -6.72447 0.85713 3.03601 -0.02068 0 0 -2.32504 -0.33777 0 0 0 0 0 0 -0.02463 0 0 0 -0.00968 0 2.3386 0.14534 0 -3.06519
ALA_81 -6.59846 0.62951 3.61225 -0.0218 0 0 -2.82448 -0.35017 0 0 0 0 0 0 -0.03524 0 0 0 -0.03885 0 2.3386 0.23724 0 -3.05139
LYS_82 -5.77712 0.45074 6.14069 -0.42652 0.06066 0.23543 -3.35872 -0.1132 0 0 0 0 -0.44479 0 0.0539 0.04412 2.15085 0 0.03309 0 -1.6738 -0.02732 0 -2.65199
GLN_83 -5.36271 0.56686 5.50234 -0.64114 0.21408 0.68083 -1.01261 -0.39243 0 0 0 0 -0.31348 0 0.33214 0.01947 0 3.05098 -0.20641 0 -1.0644 -0.12688 0 1.24663
ALA_84 -5.01773 0.26165 2.8298 -0.02334 0 0 -0.49167 -0.377 0 0 0 0 0 0 -0.05425 0 0 0 -0.05709 0 2.3386 -0.38095 0 -0.97199
GLY_85 -2.17859 0.13913 3.08374 -6e-05 0 0 -1.14286 -0.39304 0 0 0 0 0 0 -0.08767 0 0 0 -1.48038 0 1.2108 -0.53709 0 -1.386
ASP_86 -6.0986 0.6036 7.18005 -0.1226 0.02711 0.37004 -4.40435 -0.27546 0 0 0 0 -1.38089 0 -0.00457 0.12102 0 3.8541 -0.80773 0 -2.2837 -0.36823 0 -3.59022
ASN_87 -4.78315 0.38498 4.35351 -0.17988 0.04225 0.27215 -1.06507 -0.31718 0 0 0 0 0 0 -0.00453 0.00725 0 1.44991 0.1159 0 -0.87355 -0.08506 0 -0.68245
ASP_88 -3.37873 0.37354 4.32695 -0.11363 0.02033 0.35149 -1.70639 -0.20215 0 0 0 0 -0.58943 0 0.23563 0.03167 0 1.91814 0.00706 0 -2.2837 -0.08148 0 -1.09068
VAL_89 -6.38658 1.36525 3.88287 -0.31382 0.28761 0.07205 -1.38677 -0.18599 0 0 0 0 0 0 0.02366 0.00863 0.35414 0 -0.2691 0 2.085 -0.11388 0 -0.57694
LEU_90 -10.4657 1.63248 4.09018 -0.50949 0.55259 0.12393 -2.16106 0.26227 0 0 0 0 0 0 0.69642 0.14248 0.40292 0 -0.23786 0 0.72952 0.12143 0 -4.61995
ARG_91 -6.60762 0.71299 7.52321 -1.10138 0.5716 0.83789 -4.33291 0.43471 0 0 0 0 -1.282 0 0.14688 0.06896 2.33071 0 -0.07778 0 -1.281 0.37825 0 -1.67751
LYS_92 -5.58051 0.41315 6.6063 -0.42152 0.06411 0.24087 -3.95151 -0.15235 0 0 0 0 -0.71754 0 -0.01328 0.05862 2.20225 0 -0.0027 0 -1.6738 0.14596 0 -2.78194
VAL_93 -8.71746 1.63999 2.91938 -0.31075 0.2679 0.07055 -2.45111 -0.05843 0 0 0 0 0 0 -0.06298 0.00921 0.06392 0 -0.30204 0 2.085 0.05262 0 -4.79421
ALA_94 -6.78169 1.15949 2.97735 -0.02177 0 0 -2.39309 -0.35908 0 0 0 0 0 0 -0.02794 0 0 0 -0.25311 0 2.3386 0.10037 0 -3.26086
GLU_95 -6.65689 0.51305 8.0442 -0.46668 0.26041 0.9612 -4.27558 -0.62962 0 0 0 0 -0.75462 0 0.32717 0 0 3.76197 -0.28117 0 -2.5358 -0.2716 0 -2.00394
GLN_96 -9.02312 0.78791 8.88535 -0.90964 0.17292 0.99923 -3.5957 -0.78167 0 0 0 0 -1.41819 0 0.22923 0.30259 0 3.08428 -0.10698 0 -1.0644 -0.2165 0 -2.65469
ALA_97 -6.41893 1.11108 3.68324 -0.02207 0 0 -2.48656 -0.36198 0 0 0 0 0 0 0.00855 0 0 0 -0.25936 0 2.3386 -0.12035 0 -2.52778
LEU_98 -9.02611 1.82936 4.27601 -0.50149 0.40894 0.12286 -2.05686 0.21965 0 0 0 0 0 0 0.56063 0.17783 0.33577 0 -0.30109 0 0.72952 -0.20032 0 -3.42529
ARG_99 -7.50643 0.51383 8.66585 -0.7365 0.19515 0.46931 -3.32951 0.36922 0 0 0 0 -0.95857 0 0.10371 0.7235 1.4431 0 -0.11832 0 -1.281 -0.12766 0 -1.57434
ILE_100 -9.70812 1.27823 4.65223 -0.51832 0.64001 0.10431 -2.47035 0.00961 0 0 0 0 0 0 0.16215 0.05721 0.84174 0 -0.26423 0 1.0317 0.03099 0 -4.15283
VAL_101 -9.34707 2.44669 2.77508 -0.30962 0.26982 0.06947 -1.95901 0.04214 0 0 0 0 0 0 0.01671 0.06787 0.0876 0 -0.14111 0 2.085 0.5473 0 -3.34913
ARG_102 -6.10214 0.37256 5.69355 -0.62537 0.16706 0.34898 -1.83152 0.28249 0 0 0 0 0 0 0.009 0 2.51836 0 -0.07428 0 -1.281 0.46279 0 -0.05954
GLU_103 -6.18124 0.37326 7.44659 -0.46383 0.06984 0.92594 -3.98566 -0.44715 0 0 0 0 -0.67414 0 0.24731 0.03968 0 3.2353 -0.3193 0 -2.5358 -0.23693 0 -2.50615
ALA_104 -6.99143 0.46202 4.39547 -0.02202 0 0 -3.359 -0.3584 0 0 0 0 0 0 0.0616 0 0 0 -0.23866 0 2.3386 -0.34487 0 -4.05668
LEU_105 -7.10915 0.85695 3.07179 -0.51261 0.5561 0.12348 -0.85877 0.26001 0 0 0 0 0 0 0.38617 0.00466 0.31331 0 -0.29958 0 0.72952 -0.16592 0 -2.64403
LYS_106 -4.38882 0.42196 5.81191 -0.31138 0.03323 0.14705 -2.50754 0.00749 0 0 0 0 -0.67414 0 0.11694 0.23243 1.70587 0 -0.02481 0 -1.6738 -0.18047 0 -1.28406
GLN_107 -3.38992 0.18627 3.49773 -0.64017 0.07412 0.67101 -0.58032 -0.38098 0 0 0 0 0 0 -0.04359 0.00563 0 2.6363 -0.16432 0 -1.0644 -0.32732 0 0.48003
GLY_108 -2.16101 0.16293 2.93537 -6e-05 0 0 -1.00364 -0.38962 0 0 0 0 0 0 -0.06301 0 0 0 -1.51709 0 1.2108 -0.56468 0 -1.39001
ASN_109 -5.92349 0.66126 5.3749 -0.33737 0.14743 0.70715 -2.60529 -0.53684 0 0 0 -0.58114 0 0 0.029 0.0964 0 2.13514 -0.56991 0 -0.87355 -0.30478 0 -2.58109
LYS_110 -6.17737 0.73683 8.22951 -0.41491 0.08856 0.20507 -3.45958 0.21228 0 0 0 0 -0.38487 0 -0.04771 0 2.14161 0 -0.05874 0 -1.6738 -0.17428 0 -0.77741
GLU_111 -5.05869 0.39786 6.23946 -0.45483 0.22371 1.42952 -1.74624 -2.89867 0 0 0 0 0 0 0.02996 0 0 4.1202 -0.0241 0 -2.5358 -0.06956 0 -0.34718
VAL_112 -8.174 1.53044 3.66083 -0.31832 0.32476 0.07332 -1.92699 -0.18725 0 0 0 -0.58114 0 0 -0.00478 0.20803 0.35741 0 -0.19268 0 2.085 0.1456 0 -2.99976
ALA_113 -6.73294 0.7701 2.52101 -0.0216 0 0 -1.33972 -0.36111 0 0 0 0 0 0 -0.02951 0 0 0 -0.27958 0 2.3386 0.01909 0 -3.11565
LYS_114 -6.23468 0.64741 7.26735 -0.30717 0.0306 0.14275 -3.75948 -0.0335 0 0 0 0 -0.64041 0 0.18654 0.09579 1.81911 0 -0.05738 0 -1.6738 -0.05591 0 -2.57276
LYS_115 -5.06319 0.31372 4.85869 -0.30624 0.02811 0.13845 -1.52098 -0.01874 0 0 0 0 0 0 0.03241 0 1.75129 0 -0.02745 0 -1.6738 -0.25263 0 -1.74037
ALA_116 -6.4163 1.28808 3.04012 -0.02245 0 0 -2.74258 -0.36734 0 0 0 0 0 0 -0.00683 0 0 0 -0.31445 0 2.3386 -0.3457 0 -3.54886
LEU_117 -8.88039 1.88448 3.57355 -0.50075 0.43307 0.11969 -2.36536 0.24555 0 0 0 0 0 0 -0.04781 0.14641 0.3774 0 -0.26227 0 0.72952 -0.1363 0 -4.68323
GLU_118 -5.13193 0.31687 6.58649 -0.44426 0.05415 0.86748 -3.97542 -0.51556 0 0 0 0 -0.69595 0 0.31603 0 0 3.78566 -0.30765 0 -2.5358 -0.13666 0 -1.81655
VAL_119 -6.85523 0.49145 2.86696 -0.3072 0.24845 0.06939 -1.46256 -0.06113 0 0 0 0 0 0 -0.02748 0.00444 0.0742 0 -0.36214 0 2.085 -0.04228 0 -3.27812
ALA_120 -6.67199 0.65488 2.34324 -0.02204 0 0 -1.92522 -0.36026 0 0 0 0 0 0 -0.04912 0 0 0 -0.25621 0 2.3386 0.01976 0 -3.92836
ILE_121 -8.86876 1.84304 4.40976 -0.50959 0.51631 0.10059 -2.70587 0.09713 0 0 0 0 0 0 -0.04403 0.26721 0.51839 0 -0.4725 0 1.0317 0.10418 0 -3.71243
GLU_122 -4.50973 0.14763 5.73264 -0.61402 0.16435 1.12454 -3.72286 -0.69104 0 0 0 0 -0.44479 0 0.00754 0.04672 0 3.49785 -0.21117 0 -2.5358 0.06566 0 -1.94247
ALA_123 -6.31829 0.81088 2.97111 -0.0208 0 0 -1.96444 -0.34167 0 0 0 0 0 0 0.00237 0 0 0 -0.03764 0 2.3386 0.05641 0 -2.50348
ALA_124 -6.50608 1.46894 3.20693 -0.02208 0 0 -2.51575 -0.35277 0 0 0 0 0 0 -0.02197 0 0 0 0.01956 0 2.3386 0.18854 0 -2.19607
ASN_125 -5.19564 0.35929 5.47383 -0.36287 0.03206 0.69574 -1.66335 -0.34 0 0 0 -0.23366 0 0 0.26748 0 0 3.69825 0.44514 0 -0.87355 0.17618 0 2.47888
GLN_126 -4.27323 0.535 3.96519 -0.87271 0.12572 0.92933 -0.56277 -0.77557 0 0 0 0 0 0 0.04564 0 0 2.88588 -0.11135 0 -1.0644 0.18371 0 1.01045
ALA_127 -4.51185 0.18531 2.54602 -0.02268 0 0 -0.3965 -0.36558 0 0 0 0 0 0 0.01373 0 0 0 -0.14186 0 2.3386 -0.22668 0 -0.58148
GLY_128 -1.90854 0.1207 2.34655 -5e-05 0 0 -1.02191 -0.4062 0 0 0 0 0 0 -0.09225 0 0 0 -1.2803 0 1.2108 -0.55618 0 -1.58737
ASP_129 -5.76642 0.67165 7.8778 -0.2473 0.20114 0.88128 -4.91309 -1.07905 0 0 0 -0.58022 -0.69258 0 0.35832 0.01733 0 2.35642 -0.71488 0 -2.2837 -0.57695 0 -4.49027
GLN_130 -5.58585 0.63246 5.33656 -0.77591 0.17809 0.78759 -1.4328 -0.75936 0 0 0 -0.64835 0 0 0.00036 0 0 3.4073 -0.00249 0 -1.0644 -0.08917 0 -0.01598
LYS_131 -3.90498 0.16031 5.8364 -0.36864 0.05782 0.1866 -3.64643 0.39338 0 0 0 0 -0.19953 0 0.13663 0 2.48808 0 -0.00944 0 -1.6738 0.01276 0 -0.53084
LEU_132 -8.74857 1.75022 4.62705 -0.71711 0.44931 0.29331 -2.56943 0.14239 0 0 0 -0.58022 0 0 -0.02856 0.12588 0.93748 0 -0.25254 0 0.72952 -0.07373 0 -3.91502
LEU_133 -10.1961 1.90243 4.64786 -0.49902 0.37687 0.11843 -2.18765 0.24819 0 0 0 0 0 0 0.23067 0.15991 0.32516 0 -0.27267 0 0.72952 0.07834 0 -4.33812
SER_134 -5.38083 0.35946 6.13687 -0.02784 0 0.0651 -2.8943 -0.60272 0 0 0 0 -0.43147 0 0.03691 0 0.72986 0 0.33191 0.8182 -1.1772 0.39221 0 -1.64386
LYS_135 -5.7074 0.16847 6.5115 -0.42192 0.06014 0.23932 -3.62478 -0.15617 0 0 0 0 -0.75462 0 -0.03642 0.08934 1.99917 0 -0.03466 0 -1.6738 0.37483 0 -2.96698
ILE_136 -10.0016 1.91128 2.73614 -0.51151 0.54793 0.10122 -2.29511 0.07878 0 0 0 0 0 0 -0.06785 0.15225 0.55857 0 -0.45144 0 1.0317 0.1948 0 -6.0148
LEU_137 -8.22847 0.99051 2.77199 -0.71705 0.52851 0.28972 -1.70407 0.14164 0 0 0 0 0 0 -0.03345 0.02259 1.00167 0 -0.25501 0 0.72952 0.25128 0 -4.21063
GLN_138 -6.56434 0.33685 5.79995 -0.2752 0.02094 0.22289 -2.34729 -0.35317 0 0 0 0 -0.43147 0 0.04203 0 0 3.3761 -0.11133 0 -1.0644 0.09361 0 -1.25484
LEU_139 -7.98868 1.42113 4.32336 -0.70872 0.65337 0.2725 -1.82874 0.14894 0 0 0 0 0 0 -0.00586 0.05929 1.04757 0 -0.26434 0 0.72952 0.00249 0 -2.13817
ALA_140 -5.9912 0.9792 3.07352 -0.02144 0 0 -1.6886 -0.38213 0 0 0 0 0 0 0.41466 0 0 0 -0.35665 0 2.3386 -0.13798 0 -1.77203
ILE_141 -8.47505 1.2207 3.19439 -0.51002 0.58637 0.09979 -2.67913 0.08639 0 0 0 0 0 0 -0.05118 0.02726 0.5769 0 -0.4475 0 1.0317 0.05512 0 -5.28427
GLU_142 -6.73891 1.18194 5.6786 -0.34627 0.08743 0.42025 -2.15992 -0.60735 0 0 0 0 0 0 -0.03479 0 0 3.81019 -0.26422 0 -2.5358 0.05572 0 -1.45312
VAL_143 -7.61605 1.05197 2.87684 -0.31304 0.28002 0.07116 -1.88651 -0.04727 0 0 0 0 0 0 0.08122 0.06316 0.08522 0 -0.2168 0 2.085 0.10027 0 -3.38482
LEU_144 -8.49973 1.68732 4.33395 -0.69673 0.63598 0.26406 -2.14175 0.12255 0 0 0 0 0 0 0.15226 0.14273 1.2511 0 -0.30424 0 0.72952 0.13018 0 -2.19281
VAL_145 -8.91721 1.70926 4.38159 -0.31948 0.35244 0.07365 -2.82421 -0.1078 0 0 0 0 0 0 0.12271 0.34509 0.18774 0 -0.11744 0 2.085 0.09178 0 -2.93688
VAL_146 -4.54358 0.4371 3.27542 -0.30994 0.25517 0.06995 -1.28358 -0.05362 0 0 0 0 0 0 0.07959 0.03709 0.11097 0 -0.24477 0 2.085 0.28047 0 0.19527
GLU_147 -4.89331 0.52354 7.41743 -0.33908 0.0704 0.40944 -4.48543 -0.61432 0 0 0 0 -1.02529 0 -0.04782 0 0 3.62316 -0.25733 0 -2.5358 -0.09705 0 -2.25148
MET_148 -9.47117 1.37037 3.46966 -0.32912 0.0479 0.0938 -1.30294 -0.11188 0 0 0 -0.83013 0 0 0.04021 0.20558 1.91611 0 -0.11602 0 1.2334 -0.29418 0 -4.0784
GLY_149 -1.89392 0.11126 2.36542 -5e-05 0 0 -0.94794 -0.39091 0 0 0 0 0 0 -0.12395 0 0 0 -1.27925 0 1.2108 -0.12232 0 -1.07087
VAL_150 -6.51029 1.40138 1.03723 -0.30492 0.22077 0.05917 -0.83975 -0.11916 0 0 0 0 0 0 0.26553 0.03535 0.04133 0 -0.46405 0 2.085 0.12654 0 -2.96587
THR_151 -3.21577 0.28085 2.85618 -0.18075 0.18459 0.0672 -2.18713 -0.27445 0 0 0 0 0 0 -0.03822 0.00852 0.15861 0 -0.15217 2.32537 -1.425 0.14247 0 -1.4497
MET_152 -7.17817 1.26809 1.9147 -0.43513 0.1379 0.05556 -0.46341 0.17205 0 0 0 0 0 0 0.06241 0.33678 1.83647 0 0.0374 0 1.2334 -0.147 0 -1.16896
GLU_153 -4.66126 0.26339 6.31016 -0.21497 0.04269 0.34081 -5.5418 -0.55508 0 0 0 0 -1.5242 0 0.13254 0.26178 0 3.35702 0.0757 0 -2.5358 -0.17076 0 -4.41979
THR_154 -3.67756 0.47567 1.48851 -0.17616 0.10429 0.0644 0.06978 -0.45022 0 0 0 0 0 0 -0.06056 0 0.17085 0 -0.11162 2.44585 -1.425 -0.00551 0 -1.08728
HIS_155 -4.27458 0.16741 4.34093 -0.44809 0.01785 0.5124 -3.15923 -0.24988 0 0 0 0 -0.98455 0 -0.06703 0.01171 0 2.24197 -0.27292 0 0.13443 0.07015 0 -1.95945
LYS_156 -3.69129 0.44757 3.4121 -0.35981 0.0567 0.14699 -2.51106 0.16035 0 0 0 0 -0.26213 0 0.00404 0.42834 2.15835 0 0.12094 0 -1.6738 -0.07714 0 -1.63985
SER_157 -2.08128 0.13018 3.0392 -0.02847 0.00012 0.04966 -1.57624 -0.9423 0 0 0 0 0 0 -0.03449 0 0.31605 0 -0.21515 0.6 -1.1772 0.09213 0 -1.82779
GLY_158 -1.22467 0.11642 1.59566 -0.00023 0 0 0.36286 -0.29748 0 0 0 0 0 0 -0.25375 0 0 0 -1.35147 0 1.2108 0.28097 0 0.4391
ASN_159 -3.40799 0.203 3.69379 -0.19429 0.04129 0.31919 -1.05954 -0.49059 0 0 0 0 0 0 0.11681 0.03772 0 2.18425 -0.60276 0 -0.87355 -0.26463 0 -0.29729
LYS_160 -5.47528 0.46428 6.37253 -0.46191 0.15736 0.25734 -5.42664 -0.16292 0 0 0 0 -1.30663 0 0.15149 0.18131 3.01562 0 0.06324 0 -1.6738 -0.45899 0 -4.30301
VAL_161 -6.89638 1.09007 3.24543 -0.27081 0.16617 0.05545 -2.06716 -0.27917 0 0 0 0 0 0 -0.05538 0.09827 0.29524 0 -0.79829 0 2.085 -0.37075 0 -3.70231
LYS_162 -6.12344 0.49114 5.20696 -0.4 0.04718 0.21848 -5.04555 -0.0556 0 0 0 0 -0.59723 0 -0.00387 0.12041 1.92258 0 0.39596 0 -1.6738 -0.15415 0 -5.65094
VAL_163 -7.65756 1.01861 2.72831 -0.28733 0.19364 0.06343 -2.58413 -0.19312 0 0 0 0 0 0 0.09893 0.06987 0.15829 0 -0.54884 0 2.085 -0.11065 0 -4.96555
VAL_164 -6.82735 0.61476 3.67318 -0.27119 0.18313 0.05589 -2.80764 -0.31881 0 0 0 0 0 0 0.0213 0.05629 0.27868 0 -0.79119 0 2.085 -0.44648 0 -4.49442
ILE_165 -9.49006 1.53066 1.85605 -0.56315 0.52854 0.1555 -2.6865 0.08164 0 0 0 0 0 0 0.01023 0.07964 3.3016 0 -0.78103 0 1.0317 -0.50148 0 -5.44665
LYS_166 -5.05929 0.22307 5.2867 -0.30773 0.07169 0.16443 -4.67572 -0.15993 0 0 0 0 -0.53965 0 0.02203 0.4467 2.0633 0 0.0298 0 -1.6738 -0.39463 0 -4.50303
GLY_167 -2.04559 0.03636 2.19032 -5e-05 0 0 -0.62393 -0.39855 0 0 0 0 0 0 0.1162 0 0 0 -1.17201 0 1.2108 -0.40593 0 -1.09238
LEU_168 -9.11261 1.80227 2.71671 -0.57216 0.16362 0.14572 -1.93286 0.27952 0 0 0 -0.5544 0 0 -0.05779 0.09793 0.56263 0 -0.38283 0 0.72952 -0.35839 0 -6.47313
HIS_169 -6.10192 0.53526 7.34822 -0.50482 0.03511 0.36258 -4.70587 -0.95325 0 0 0 -2.05909 -0.64109 0 0.04124 2e-05 0 1.68554 -0.07915 0 0.13443 -0.31959 0 -5.22239
GLU_170 -3.99865 0.30037 4.51627 -0.34367 0.08202 0.41928 -0.76073 -0.62621 0 0 0 0 0 0 -0.006 0.00174 0 3.08152 -0.17755 0 -2.5358 -0.03938 0 -0.08679
SER_171 -4.00507 0.2041 5.00126 -0.03649 0 0.04483 -2.76872 -0.50455 0 0 0 -1.12687 -0.64109 0 -0.05858 0.00438 0.21424 0 -0.03609 1.73916 -1.1772 -0.06489 0 -3.21156
GLN_172 -9.01586 1.1983 7.62881 -0.26307 0.03586 0.19767 -3.47024 -0.53915 0 0 0 -1.76235 0 0 0.06072 0.00089 0 2.89866 -0.16591 0 -1.0644 -0.36043 0 -4.6205
GLN_173 -8.74106 0.67498 8.5189 -0.26116 0.02063 0.19816 -4.53547 -0.48859 0 0 0 -1.35437 0 0 0.03554 0.00401 0 3.09932 -0.08737 0 -1.0644 -0.06556 0 -4.04645
GLU_174 -5.85039 0.46319 8.43229 -0.44928 0.07199 0.90626 -5.85436 -0.44723 0 0 0 0 -0.70898 0 0.25006 0 0 3.23314 -0.30772 0 -2.5358 -0.18288 0 -2.97971
THR_175 -5.00294 0.23382 5.05047 -0.20599 0.16286 0.07587 -2.33217 -0.12237 0 0 0 0 0 0 0.06157 0 0.19327 0 0.03718 2.31392 -1.425 -0.04877 0 -1.00829
LEU_176 -8.37273 1.32266 3.01809 -0.71175 0.40598 0.2811 -2.3817 0.13119 0 0 0 0 0 0 -0.00145 0.11525 0.86699 0 -0.23365 0 0.72952 0.26379 0 -4.56671
ARG_177 -7.19009 0.27166 9.1824 -1.01988 0.25656 0.65909 -5.12732 0.19416 0 0 0 0 -1.43085 0 0.0609 0.07104 2.41239 0 -0.11869 0 -1.281 0.27829 0 -2.78135
LYS_178 -5.01315 0.31859 6.0629 -0.30748 0.0298 0.13781 -1.904 0.02947 0 0 0 0 0 0 -0.03169 0 1.79801 0 0.03421 0 -1.6738 0.19689 0 -0.32243
LEU_179 -6.61469 0.91073 4.52412 -0.70939 0.38255 0.27397 -2.20957 0.13078 0 0 0 0 0 0 -0.0129 0.18139 0.85831 0 -0.21486 0 0.72952 0.23816 0 -1.53189
VAL_180 -7.57483 1.28022 3.82008 -0.31178 0.24951 0.07077 -2.48154 -0.05632 0 0 0 0 0 0 -0.04066 0.06735 0.05104 0 -0.26625 0 2.085 0.44839 0 -2.65904
HIS_181 -6.68744 0.38857 7.16352 -0.64879 0.01197 0.66407 -3.94533 -0.32935 0 0 0 0 -1.62932 0 -0.01995 0.27689 0 1.85002 -0.01374 0 0.13443 0.4609 0 -2.32358
GLU_182 -4.42362 0.19695 5.45007 -0.21565 0.02978 0.30149 -1.8622 -0.60037 0 0 0 0 0 0 -0.0498 0 0 3.01818 -0.29494 0 -2.5358 0.0062 0 -0.97972
LEU_183 -8.40799 1.60647 4.16259 -0.50027 0.41946 0.11917 -2.69401 0.23275 0 0 0 0 0 0 -0.04978 0.12933 0.34578 0 -0.2811 0 0.72952 -0.24538 0 -4.43346
LEU_184 -10.5854 2.66644 4.95435 -0.5087 0.46559 0.11752 -3.37248 0.30441 0 0 0 0 0 0 -0.03856 0.08506 0.38943 0 -0.26373 0 0.72952 0.02202 0 -5.03454
ARG_185 -6.83772 0.35136 7.31402 -1.0398 0.6596 0.74532 -2.79219 0.07523 0 0 0 -0.81102 -0.98085 0 0.28149 0.05323 3.54105 0 -0.08378 0 -1.281 -0.01784 0 -0.82289
LYS_186 -4.85033 0.51137 5.54074 -0.31093 0.03034 0.14148 -2.80504 -0.00576 0 0 0 0 -0.69595 0 -0.00274 0.08448 1.82531 0 -0.07352 0 -1.6738 -0.19879 0 -2.48315
LEU_187 -9.79218 1.57472 2.41669 -0.50343 0.26421 0.13112 -1.19836 0.17848 0 0 0 -0.23366 0 0 -0.03975 0.6605 0.31588 0 -0.27935 0 0.72952 -0.26844 0 -6.04405
GLY_188 -2.59756 0.18071 2.56482 -6e-05 0 0 -0.91729 -0.38618 0 0 0 0 0 0 -0.1722 0 0 0 -1.47372 0 1.2108 -0.28072 0 -1.87142
VAL_189 -6.14243 1.22558 1.74553 -0.312 0.26184 0.06348 -0.38918 -0.29214 0 0 0 0 0 0 0.48907 0.34469 0.05575 0 -0.501 0 2.085 -0.16111 0 -1.52692
VAL_190 -4.47734 0.18052 0.68963 -0.31453 0.23662 0.06685 -0.62722 -0.30996 0 0 0 0 0 0 -0.02074 0.00314 0.24503 0 -0.34102 0 2.085 -0.11293 0 -2.69695
ALA_191 -4.98038 0.93367 1.84112 -0.01901 0 0 -2.2935 -0.40436 0 0 0 0 0 0 0.10152 0 0 0 -0.43353 0 2.3386 0.02997 0 -2.88588
VAL_192 -8.29846 1.58968 1.77463 -0.24986 0.13573 0.04901 -2.13643 -0.25235 0 0 0 0 0 0 0.31147 0.21532 0.39533 0 -0.79465 0 2.085 -0.08369 0 -5.25927
THR_193 -5.81664 0.35921 4.51118 -0.1805 0.17028 0.07119 -3.72338 0.15643 0 0 0 0 -0.65722 0 -0.05234 0.09404 0.12069 0 0.06954 2.77208 -1.425 -0.12964 0 -3.66008
GLN_194 -6.53048 0.53795 4.36616 -0.37713 0.0466 0.23907 -4.21305 -0.37528 0 0 0 0 -0.44295 0 0.00803 0.35776 0 3.08773 0.24724 0 -1.0644 0.21116 0 -3.9016
LYS_195 -4.5467 0.40809 5.37836 -0.51493 0.24468 0.3727 -4.2951 -0.14856 0 0 0 0 0 0 0.40978 0.17885 2.78394 0 0.16744 0 -1.6738 0.03368 0 -1.20157
HIS_196 -2.30596 0.08043 3.56279 -0.54876 0.01188 0.37251 -1.75655 -0.8818 0 0 0 0 0 0 0.14428 0.01309 0 1.76244 -0.51716 0 0.13443 0.18079 0 0.2524
GLY_197 -1.47163 0.09058 2.17348 -0.0002 0 0 -0.47709 -0.29881 0 0 0 -0.79997 0 0 -0.26661 0 0 0 -1.34805 0 1.2108 0.36742 0 -0.82008
ASP_198 -4.12711 0.15123 5.37669 -0.26731 0.07989 0.92606 -3.11976 -2.36629 0 0 0 0 -0.35172 0 0.02531 0.00325 0 2.47115 -0.32762 0 -2.2837 -0.21173 0 -4.02167
THR_199 -4.90692 0.33549 4.97258 -0.1636 0.07547 0.0559 -3.0644 -0.37192 0 0 0 0 -0.35172 0 -0.03422 0.00223 0.22842 0 -0.2086 2.36094 -1.425 -0.31062 0 -2.80598
VAL_200 -7.20372 1.17116 1.99657 -0.38358 0.6354 0.09205 -2.41354 -0.19156 0 0 0 0 0 0 0.0176 0.02459 0.78592 0 -0.71 0 2.085 -0.16489 0 -4.259
THR_201 -7.31343 1.34924 3.74791 -0.17245 0.1196 0.06092 -3.37718 -0.2407 0 0 0 0 0 0 0.01408 0.00125 0.19405 0 -0.20265 2.28942 -1.425 -0.17748 0 -5.13241
ILE_202 -8.4459 1.14176 1.96111 -0.56651 0.44399 0.16014 -2.35244 0.06124 0 0 0 0 0 0 -0.04246 0.10789 3.25271 0 -0.7869 0 1.0317 -0.29031 0 -4.32399
TYR_203 -9.97692 1.13437 3.61133 -0.63476 0.11673 0.36614 -3.20725 -0.2129 0 0 0 0 -0.44295 0 0.1197 0.57009 0 2.37543 -0.02439 0.03261 0.96414 -0.33336 0 -5.54198
VAL_204 -6.10396 1.06555 2.35636 -0.27022 0.17173 0.05529 -2.59635 -0.22638 0 0 0 0 0 0 -0.07026 0 0.37328 0 -0.80229 0 2.085 -0.29804 0 -4.26029
THR_205 -5.34264 2.05992 3.7888 -0.10861 0.10933 0.07791 -4.00985 -0.59199 0 0 0 -0.64835 -0.50951 0 0.09313 0.03428 0.09343 0 -0.50995 2.28862 -1.425 -0.51215 0 -5.11265
GLU:CtermProteinFull_206 -5.84523 1.63557 8.90854 -2.85383 5.59224 4.99995 -9.51303 0.25269 0 0 0 -0.53685 -0.46166 0 0 0.64866 0 5.87132 0 0 -2.5358 -0.26784 0 5.89475
SER:NtermProteinFull_207 -4.32929 1.37291 5.12692 -1.20557 0.79827 2.69409 -4.14169 -0.72951 0 0 0 0 -0.67798 0 0.01317 0.08405 0.22535 0 0 0.60222 -1.1772 0 0 -1.34426
VAL_208 -8.16488 2.77518 2.90179 -0.28016 0.19836 0.06116 -3.94469 -0.19983 0 0 0 0 0 0 0.03863 0.00015 0.20052 0 -0.65921 0 2.085 -0.23637 0 -5.22435
GLU_209 -6.98588 0.62794 7.46002 -0.31151 0.04469 0.35519 -4.60721 -0.34666 0 0 0 0 -0.72187 0 -0.03949 0.08133 0 3.76511 0.37837 0 -2.5358 -0.14716 0 -2.98294
PHE_210 -10.3489 1.23378 1.37101 -0.59694 0.09962 0.30269 -2.0526 0.15067 0 0 0 0 0 0 -0.06955 0.03328 0 2.48216 -0.15502 0 1.4028 -0.04686 0 -6.19384
HIS_D_211 -8.63175 0.8232 7.09257 -0.42691 0.02967 0.50535 -3.87227 -0.312 0 0 0 0 -1.59489 0 -0.02592 0.18087 0 2.55799 -0.20642 0 0.13443 0.1895 0 -3.55661
ILE_212 -8.1076 1.29903 1.60529 -0.49045 0.45831 0.1154 -2.07789 -0.07867 0 0 0 0 0 0 0.37627 0.57304 0.30737 0 -0.71005 0 1.0317 0.14439 0 -5.55387
VAL_213 -7.23374 0.56121 2.35949 -0.31633 0.24815 0.06791 0.0579 -0.3387 0 0 0 0 0 0 -0.0195 0.00026 0.21754 0 -0.39189 0 2.085 -0.36893 0 -3.07165
ASN_214 -3.99974 0.23151 3.86995 -0.19494 0.02519 0.33205 -0.78728 -1.02307 0 0 0 -0.81102 -0.3072 0 0.58464 0.00985 0 2.19714 -1.04691 0 -0.87355 -0.32236 0 -2.11573
ILE_215 -8.86916 1.7399 3.3558 -0.57488 0.74255 0.12325 -1.2509 0.09359 0 0 0 0 0 0 -0.07989 0.01293 1.3126 0 -0.53544 0 1.0317 -0.2415 0 -3.13943
SER_216 -4.78853 0.47471 5.63375 -0.03616 0 0.06418 -2.84151 -0.22102 0 0 0 -0.71434 -0.70092 0 0.35251 0.00734 0.21854 0 -0.39106 1.74651 -1.1772 -0.32312 0 -2.69634
GLU_217 -5.77486 0.52796 8.30569 -0.67136 0.18102 1.25361 -5.11045 -0.5913 0 0 0 0 -2.20522 0 0.07199 0.02157 0 3.42603 -0.23507 0 -2.5358 -0.39537 0 -3.73156
GLU_218 -4.07269 0.23205 4.92552 -0.33884 0.08402 0.40663 -1.9852 -0.60918 0 0 0 0 -0.77208 0 0.03413 0.03108 0 3.25715 -0.17217 0 -2.5358 -0.25158 0 -1.76695
GLN_219 -8.75187 1.25325 7.26485 -0.25616 0.02937 0.21085 -4.19298 -0.4249 0 0 0 -1.4173 -0.70092 0 0.01278 0.2765 0 3.09036 -0.12122 0 -1.0644 -0.08183 0 -4.87363
ARG_220 -11.7718 1.18131 11.4167 -0.72318 0.2121 0.4532 -4.06683 0.40879 0 0 0 0 -0.73887 0 -0.03959 0.54821 1.43922 0 -0.08591 0 -1.281 0.0133 0 -3.0343
GLN_221 -5.28362 0.28723 6.54446 -0.26499 0.02899 0.1976 -2.48854 -0.49792 0 0 0 0 -0.70201 0 0.04607 0.01195 0 2.97086 -0.14228 0 -1.0644 0.00395 0 -0.35266
ARG_222 -6.12897 0.30532 5.93859 -0.61936 0.1657 0.34796 -3.01981 0.28147 0 0 0 0 -0.77208 0 0.01551 0.16918 2.50621 0 -0.09877 0 -1.281 -0.03751 0 -2.22755
ILE_223 -9.31868 1.02327 2.98498 -0.51251 0.59633 0.10135 -1.80558 0.04012 0 0 0 0 0 0 -0.05299 0.05696 0.74721 0 -0.45346 0 1.0317 0.05491 0 -5.50638
GLU_224 -7.40957 0.67577 7.76917 -0.33281 0.07858 0.37989 -4.49138 -0.54762 0 0 0 0 -0.92686 0 0.00396 0.10672 0 2.97854 -0.0159 0 -2.5358 0.32172 0 -3.9456
GLU_225 -5.20367 0.27219 6.56917 -0.33726 0.08535 0.40029 -3.28778 -0.58239 0 0 0 0 -0.7557 0 -0.02869 0.04171 0 3.30632 -0.10951 0 -2.5358 0.22809 0 -1.93768
TYR_226 -8.82342 0.9919 4.11446 -0.86513 0.03582 0.32192 -1.67391 -0.26923 0 0 0 0 0 0 -0.01312 0.26422 0 1.95038 -0.28276 0.01693 0.96414 0.22082 0 -3.04699
VAL_227 -7.84244 0.75028 3.20128 -0.31282 0.27731 0.07149 -2.28627 -0.11683 0 0 0 0 0 0 -0.0546 0.00922 0.18472 0 -0.28433 0 2.085 0.27986 0 -4.03814
ARG_228 -7.36401 0.54086 7.22609 -0.6301 0.16953 0.34891 -3.57512 0.26927 0 0 0 0 -0.92686 0 -0.0302 0.20928 2.49007 0 -0.13903 0 -1.281 0.11409 0 -2.57822
ARG_229 -5.48709 0.31095 6.68739 -0.62291 0.16653 0.34829 -3.49582 0.27217 0 0 0 0 -0.7557 0 0.07377 0.06634 2.51629 0 -0.07734 0 -1.281 0.05748 0 -1.22063
ILE_230 -7.69661 0.67667 4.87557 -0.51358 0.64622 0.10047 -2.26832 0.09973 0 0 0 0 0 0 -0.06964 0.06927 0.57063 0 -0.47503 0 1.0317 0.15349 0 -2.79943
SER_231 -6.11226 0.23756 6.7143 -0.02404 0 0.02232 -3.06787 -0.34911 0 0 0 0 0 0 0.097 0.00089 0.52759 0 0.28173 0.60391 -1.1772 0.27943 0 -1.96574
LYS_232 -3.32296 0.15508 4.16056 -0.42222 0.06241 0.23195 -0.94148 -0.11299 0 0 0 0 0 0 -0.01338 0.00109 2.09469 0 0.04124 0 -1.6738 0.11504 0 0.37524
LYS_233 -3.31995 0.15603 3.88166 -0.30472 0.02731 0.13725 -0.52527 -0.03708 0 0 0 0 0 0 -0.01082 0.01398 1.81801 0 -0.065 0 -1.6738 -0.11999 0 -0.02239
GLU_234 -4.80136 0.2717 5.09615 -0.43971 0.05852 0.8573 -2.50246 -0.4024 0 0 0 0 -0.70771 0 -0.00866 0.12029 0 3.14366 -0.25387 0 -2.5358 -0.36976 0 -2.4741
GLY_235 -1.91063 0.1406 2.57211 -5e-05 0 0 -1.09706 -0.39301 0 0 0 0 0 0 -0.15775 0 0 0 -1.38538 0 1.2108 -0.36202 0 -1.3824
THR_236 -4.45989 0.3273 3.64581 -0.10751 0.04806 0.07373 -1.10423 -0.6819 0 0 0 0 0 0 0.01698 0.08096 0.05668 0 -0.39384 2.28616 -1.425 -0.25004 0 -1.88672
GLU_237 -3.49472 0.24038 4.77668 -0.30505 0.07062 0.38171 -3.13918 -0.317 0 0 0 0 -0.56074 0 -0.04024 0.01405 0 2.86207 0.15774 0 -2.5358 -0.20629 0 -2.09579
VAL_238 -5.48908 1.19669 0.20886 -0.39204 0.62058 0.09737 -0.38732 -0.19981 0 0 0 0 0 0 -0.02532 0.20655 0.8636 0 -0.74621 0 2.085 -0.25093 0 -2.21205
ARG_239 -4.96409 0.39208 5.7429 -0.94177 0.23711 0.66272 -4.83641 0.46089 0 0 0 0 -1.16152 0 -0.05154 0.08948 2.6898 0 0.16175 0 -1.281 -0.2444 0 -3.04402
PHE_240 -7.80857 1.26129 0.48356 -0.59115 0.03548 0.31024 -0.3452 0.06982 0 0 0 0 0 0 0.02011 0.00108 0 2.20176 -0.11828 0 1.4028 -0.15054 0 -3.22761
GLU_241 -4.68229 0.355 6.43358 -0.31482 0.07518 0.39027 -5.58105 -0.37114 0 0 0 0 -1.43374 0 -0.0695 0.04247 0 3.1547 0.31015 0 -2.5358 0.01153 0 -4.21547
LYS_242 -3.7322 0.16454 4.04074 -0.30076 0.03199 0.14518 -2.81937 -0.12252 0 0 0 0 -0.76434 0 -0.01381 0.01816 2.24272 0 0.2043 0 -1.6738 -0.00243 0 -2.5816
[truncated: 4,754 more chars]
