# Supplementary material for: Reconfigurable asymmetric protein assemblies through implicit negative design
Source: Science. Author manuscript; Available in PMC 2023 Jan 27. (PMC9881579; doi:10.1126/science.abj7662)
Supplement: Data S2 [file NIHMS1843281-supplement-Data_S2.gz › without_all_supplement_resubmit_20211001/components/single_fusions/101A10.pdb]

HEADER                                            13-DEC-20   XXXX              
EXPDTA    THEORETICAL MODEL                                                     
REMARK 220                                                                      
REMARK 220 EXPERIMENTAL DETAILS                                                 
REMARK 220  EXPERIMENT TYPE                : THEORETICAL MODELLING              
REMARK 220  DATE OF DATA COLLECTION        : 13-DEC-20                          
REMARK 220                                                                      
REMARK 220 REMARK: MODEL GENERATED BY ROSETTA                                   
REMARK 220  VERSION 2020.49+HEAD.fac69dd63b1                                    
ATOM      1  N   SER A   1     134.750 282.062  77.672  1.00  0.00           N  
ATOM      2  CA  SER A   1     135.252 280.921  76.915  1.00  0.00           C  
ATOM      3  C   SER A   1     136.699 281.137  76.489  1.00  0.00           C  
ATOM      4  O   SER A   1     136.996 282.030  75.695  1.00  0.00           O  
ATOM      5  CB  SER A   1     134.386 280.683  75.694  1.00  0.00           C  
ATOM      6  OG  SER A   1     134.896 279.639  74.912  1.00  0.00           O  
ATOM      7 1H   SER A   1     133.800 281.895  77.939  1.00  0.00           H  
ATOM      8 2H   SER A   1     135.308 282.190  78.492  1.00  0.00           H  
ATOM      9 3H   SER A   1     134.795 282.885  77.106  1.00  0.00           H  
ATOM     10  HA  SER A   1     135.221 280.045  77.563  1.00  0.00           H  
ATOM     11 1HB  SER A   1     133.370 280.443  76.009  1.00  0.00           H  
ATOM     12 2HB  SER A   1     134.336 281.595  75.100  1.00  0.00           H  
ATOM     13  HG  SER A   1     134.248 279.485  74.219  1.00  0.00           H  
ATOM     14  N   SER A   2     137.595 280.314  77.019  1.00  0.00           N  
ATOM     15  CA  SER A   2     139.020 280.451  76.742  1.00  0.00           C  
ATOM     16  C   SER A   2     139.328 280.157  75.280  1.00  0.00           C  
ATOM     17  O   SER A   2     140.306 280.661  74.729  1.00  0.00           O  
ATOM     18  CB  SER A   2     139.816 279.518  77.634  1.00  0.00           C  
ATOM     19  OG  SER A   2     139.537 278.177  77.335  1.00  0.00           O  
ATOM     20  H   SER A   2     137.282 279.573  77.632  1.00  0.00           H  
ATOM     21  HA  SER A   2     139.314 281.482  76.942  1.00  0.00           H  
ATOM     22 1HB  SER A   2     140.881 279.709  77.501  1.00  0.00           H  
ATOM     23 2HB  SER A   2     139.575 279.718  78.678  1.00  0.00           H  
ATOM     24  HG  SER A   2     140.110 277.655  77.901  1.00  0.00           H  
ATOM     25  N   GLU A   3     138.486 279.339  74.656  1.00  0.00           N  
ATOM     26  CA  GLU A   3     138.647 279.004  73.247  1.00  0.00           C  
ATOM     27  C   GLU A   3     138.536 280.245  72.370  1.00  0.00           C  
ATOM     28  O   GLU A   3     139.301 280.417  71.422  1.00  0.00           O  
ATOM     29  CB  GLU A   3     137.602 277.971  72.822  1.00  0.00           C  
ATOM     30  CG  GLU A   3     137.734 277.498  71.381  1.00  0.00           C  
ATOM     31  CD  GLU A   3     136.766 276.403  71.034  1.00  0.00           C  
ATOM     32  OE1 GLU A   3     136.047 275.972  71.904  1.00  0.00           O  
ATOM     33  OE2 GLU A   3     136.744 275.995  69.896  1.00  0.00           O  
ATOM     34  H   GLU A   3     137.715 278.941  75.173  1.00  0.00           H  
ATOM     35  HA  GLU A   3     139.643 278.585  73.103  1.00  0.00           H  
ATOM     36 1HB  GLU A   3     137.670 277.097  73.469  1.00  0.00           H  
ATOM     37 2HB  GLU A   3     136.603 278.393  72.945  1.00  0.00           H  
ATOM     38 1HG  GLU A   3     137.563 278.344  70.715  1.00  0.00           H  
ATOM     39 2HG  GLU A   3     138.751 277.144  71.219  1.00  0.00           H  
ATOM     40  N   LYS A   4     137.578 281.107  72.691  1.00  0.00           N  
ATOM     41  CA  LYS A   4     137.369 282.337  71.939  1.00  0.00           C  
ATOM     42  C   LYS A   4     138.510 283.320  72.164  1.00  0.00           C  
ATOM     43  O   LYS A   4     138.927 284.025  71.244  1.00  0.00           O  
ATOM     44  CB  LYS A   4     136.035 282.980  72.322  1.00  0.00           C  
ATOM     45  CG  LYS A   4     134.808 282.232  71.819  1.00  0.00           C  
ATOM     46  CD  LYS A   4     133.534 283.020  72.085  1.00  0.00           C  
ATOM     47  CE  LYS A   4     132.336 282.388  71.392  1.00  0.00           C  
ATOM     48  NZ  LYS A   4     131.094 283.184  71.590  1.00  0.00           N  
ATOM     49  H   LYS A   4     136.977 280.903  73.478  1.00  0.00           H  
ATOM     50  HA  LYS A   4     137.349 282.094  70.876  1.00  0.00           H  
ATOM     51 1HB  LYS A   4     135.964 283.048  73.408  1.00  0.00           H  
ATOM     52 2HB  LYS A   4     135.995 283.996  71.927  1.00  0.00           H  
ATOM     53 1HG  LYS A   4     134.901 282.060  70.746  1.00  0.00           H  
ATOM     54 2HG  LYS A   4     134.740 281.268  72.320  1.00  0.00           H  
ATOM     55 1HD  LYS A   4     133.345 283.056  73.158  1.00  0.00           H  
ATOM     56 2HD  LYS A   4     133.655 284.041  71.721  1.00  0.00           H  
ATOM     57 1HE  LYS A   4     132.535 282.306  70.324  1.00  0.00           H  
ATOM     58 2HE  LYS A   4     132.176 281.385  71.786  1.00  0.00           H  
ATOM     59 1HZ  LYS A   4     130.325 282.731  71.116  1.00  0.00           H  
ATOM     60 2HZ  LYS A   4     130.890 283.249  72.577  1.00  0.00           H  
ATOM     61 3HZ  LYS A   4     131.224 284.110  71.211  1.00  0.00           H  
ATOM     62  N   GLU A   5     139.014 283.364  73.393  1.00  0.00           N  
ATOM     63  CA  GLU A   5     140.129 284.238  73.734  1.00  0.00           C  
ATOM     64  C   GLU A   5     141.403 283.809  73.018  1.00  0.00           C  
ATOM     65  O   GLU A   5     142.189 284.648  72.574  1.00  0.00           O  
ATOM     66  CB  GLU A   5     140.361 284.244  75.247  1.00  0.00           C  
ATOM     67  CG  GLU A   5     139.263 284.931  76.047  1.00  0.00           C  
ATOM     68  CD  GLU A   5     139.088 286.377  75.677  1.00  0.00           C  
ATOM     69  OE1 GLU A   5     140.074 287.044  75.476  1.00  0.00           O  
ATOM     70  OE2 GLU A   5     137.965 286.816  75.593  1.00  0.00           O  
ATOM     71  H   GLU A   5     138.612 282.775  74.109  1.00  0.00           H  
ATOM     72  HA  GLU A   5     139.889 285.249  73.406  1.00  0.00           H  
ATOM     73 1HB  GLU A   5     140.443 283.218  75.606  1.00  0.00           H  
ATOM     74 2HB  GLU A   5     141.302 284.745  75.469  1.00  0.00           H  
ATOM     75 1HG  GLU A   5     138.323 284.408  75.880  1.00  0.00           H  
ATOM     76 2HG  GLU A   5     139.503 284.860  77.108  1.00  0.00           H  
ATOM     77  N   GLU A   6     141.604 282.500  72.908  1.00  0.00           N  
ATOM     78  CA  GLU A   6     142.727 281.958  72.155  1.00  0.00           C  
ATOM     79  C   GLU A   6     142.671 282.387  70.695  1.00  0.00           C  
ATOM     80  O   GLU A   6     143.678 282.799  70.119  1.00  0.00           O  
ATOM     81  CB  GLU A   6     142.744 280.430  72.248  1.00  0.00           C  
ATOM     82  CG  GLU A   6     143.864 279.765  71.461  1.00  0.00           C  
ATOM     83  CD  GLU A   6     143.831 278.265  71.552  1.00  0.00           C  
ATOM     84  OE1 GLU A   6     143.194 277.756  72.443  1.00  0.00           O  
ATOM     85  OE2 GLU A   6     144.442 277.626  70.729  1.00  0.00           O  
ATOM     86  H   GLU A   6     140.960 281.866  73.359  1.00  0.00           H  
ATOM     87  HA  GLU A   6     143.652 282.352  72.580  1.00  0.00           H  
ATOM     88 1HB  GLU A   6     142.845 280.131  73.292  1.00  0.00           H  
ATOM     89 2HB  GLU A   6     141.797 280.034  71.884  1.00  0.00           H  
ATOM     90 1HG  GLU A   6     143.780 280.056  70.414  1.00  0.00           H  
ATOM     91 2HG  GLU A   6     144.821 280.126  71.835  1.00  0.00           H  
ATOM     92  N   LEU A   7     141.487 282.290  70.100  1.00  0.00           N  
ATOM     93  CA  LEU A   7     141.292 282.686  68.710  1.00  0.00           C  
ATOM     94  C   LEU A   7     141.560 284.173  68.519  1.00  0.00           C  
ATOM     95  O   LEU A   7     142.150 284.585  67.521  1.00  0.00           O  
ATOM     96  CB  LEU A   7     139.865 282.354  68.260  1.00  0.00           C  
ATOM     97  CG  LEU A   7     139.548 280.862  68.099  1.00  0.00           C  
ATOM     98  CD1 LEU A   7     138.050 280.680  67.892  1.00  0.00           C  
ATOM     99  CD2 LEU A   7     140.334 280.300  66.923  1.00  0.00           C  
ATOM    100  H   LEU A   7     140.702 281.931  70.624  1.00  0.00           H  
ATOM    101  HA  LEU A   7     142.006 282.140  68.091  1.00  0.00           H  
ATOM    102 1HB  LEU A   7     139.166 282.765  68.988  1.00  0.00           H  
ATOM    103 2HB  LEU A   7     139.682 282.838  67.300  1.00  0.00           H  
ATOM    104  HG  LEU A   7     139.826 280.331  69.009  1.00  0.00           H  
ATOM    105 1HD1 LEU A   7     137.824 279.620  67.777  1.00  0.00           H  
ATOM    106 2HD1 LEU A   7     137.513 281.073  68.755  1.00  0.00           H  
ATOM    107 3HD1 LEU A   7     137.738 281.215  66.996  1.00  0.00           H  
ATOM    108 1HD2 LEU A   7     140.108 279.239  66.809  1.00  0.00           H  
ATOM    109 2HD2 LEU A   7     140.055 280.830  66.013  1.00  0.00           H  
ATOM    110 3HD2 LEU A   7     141.401 280.427  67.105  1.00  0.00           H  
ATOM    111  N   ARG A   8     141.122 284.978  69.484  1.00  0.00           N  
ATOM    112  CA  ARG A   8     141.365 286.414  69.452  1.00  0.00           C  
ATOM    113  C   ARG A   8     142.857 286.720  69.439  1.00  0.00           C  
ATOM    114  O   ARG A   8     143.324 287.550  68.657  1.00  0.00           O  
ATOM    115  CB  ARG A   8     140.723 287.092  70.653  1.00  0.00           C  
ATOM    116  CG  ARG A   8     140.906 288.601  70.709  1.00  0.00           C  
ATOM    117  CD  ARG A   8     140.361 289.174  71.966  1.00  0.00           C  
ATOM    118  NE  ARG A   8     140.900 288.512  73.143  1.00  0.00           N  
ATOM    119  CZ  ARG A   8     142.167 288.643  73.581  1.00  0.00           C  
ATOM    120  NH1 ARG A   8     143.011 289.415  72.933  1.00  0.00           N  
ATOM    121  NH2 ARG A   8     142.562 287.997  74.665  1.00  0.00           N  
ATOM    122  H   ARG A   8     140.608 284.581  70.258  1.00  0.00           H  
ATOM    123  HA  ARG A   8     140.937 286.817  68.533  1.00  0.00           H  
ATOM    124 1HB  ARG A   8     139.653 286.891  70.654  1.00  0.00           H  
ATOM    125 2HB  ARG A   8     141.136 286.676  71.571  1.00  0.00           H  
ATOM    126 1HG  ARG A   8     141.968 288.840  70.655  1.00  0.00           H  
ATOM    127 2HG  ARG A   8     140.387 289.062  69.868  1.00  0.00           H  
ATOM    128 1HD  ARG A   8     140.615 290.231  72.024  1.00  0.00           H  
ATOM    129 2HD  ARG A   8     139.277 289.060  71.978  1.00  0.00           H  
ATOM    130  HE  ARG A   8     140.281 287.909  73.669  1.00  0.00           H  
ATOM    131 1HH1 ARG A   8     142.709 289.909  72.105  1.00  0.00           H  
ATOM    132 2HH1 ARG A   8     143.960 289.514  73.262  1.00  0.00           H  
ATOM    133 1HH2 ARG A   8     141.914 287.404  75.164  1.00  0.00           H  
ATOM    134 2HH2 ARG A   8     143.511 288.096  74.993  1.00  0.00           H  
ATOM    135  N   GLU A   9     143.603 286.046  70.308  1.00  0.00           N  
ATOM    136  CA  GLU A   9     145.041 286.256  70.409  1.00  0.00           C  
ATOM    137  C   GLU A   9     145.752 285.833  69.131  1.00  0.00           C  
ATOM    138  O   GLU A   9     146.704 286.481  68.694  1.00  0.00           O  
ATOM    139  CB  GLU A   9     145.611 285.483  71.601  1.00  0.00           C  
ATOM    140  CG  GLU A   9     145.270 286.081  72.959  1.00  0.00           C  
ATOM    141  CD  GLU A   9     145.981 287.379  73.222  1.00  0.00           C  
ATOM    142  OE1 GLU A   9     147.134 287.484  72.878  1.00  0.00           O  
ATOM    143  OE2 GLU A   9     145.371 288.269  73.767  1.00  0.00           O  
ATOM    144  H   GLU A   9     143.160 285.370  70.914  1.00  0.00           H  
ATOM    145  HA  GLU A   9     145.225 287.322  70.553  1.00  0.00           H  
ATOM    146 1HB  GLU A   9     145.236 284.460  71.583  1.00  0.00           H  
ATOM    147 2HB  GLU A   9     146.697 285.437  71.520  1.00  0.00           H  
ATOM    148 1HG  GLU A   9     144.195 286.253  73.010  1.00  0.00           H  
ATOM    149 2HG  GLU A   9     145.533 285.365  73.736  1.00  0.00           H  
ATOM    150  N   ARG A  10     145.284 284.742  68.534  1.00  0.00           N  
ATOM    151  CA  ARG A  10     145.843 284.258  67.276  1.00  0.00           C  
ATOM    152  C   ARG A  10     145.637 285.272  66.158  1.00  0.00           C  
ATOM    153  O   ARG A  10     146.516 285.469  65.317  1.00  0.00           O  
ATOM    154  CB  ARG A  10     145.203 282.936  66.881  1.00  0.00           C  
ATOM    155  CG  ARG A  10     145.654 281.736  67.701  1.00  0.00           C  
ATOM    156  CD  ARG A  10     144.961 280.491  67.280  1.00  0.00           C  
ATOM    157  NE  ARG A  10     145.334 279.357  68.109  1.00  0.00           N  
ATOM    158  CZ  ARG A  10     146.431 278.598  67.920  1.00  0.00           C  
ATOM    159  NH1 ARG A  10     147.251 278.864  66.927  1.00  0.00           N  
ATOM    160  NH2 ARG A  10     146.682 277.586  68.731  1.00  0.00           N  
ATOM    161  H   ARG A  10     144.524 284.235  68.962  1.00  0.00           H  
ATOM    162  HA  ARG A  10     146.916 284.120  67.405  1.00  0.00           H  
ATOM    163 1HB  ARG A  10     144.121 283.011  66.975  1.00  0.00           H  
ATOM    164 2HB  ARG A  10     145.426 282.722  65.835  1.00  0.00           H  
ATOM    165 1HG  ARG A  10     146.727 281.592  67.574  1.00  0.00           H  
ATOM    166 2HG  ARG A  10     145.434 281.913  68.754  1.00  0.00           H  
ATOM    167 1HD  ARG A  10     143.884 280.631  67.357  1.00  0.00           H  
ATOM    168 2HD  ARG A  10     145.225 280.260  66.249  1.00  0.00           H  
ATOM    169  HE  ARG A  10     144.728 279.122  68.884  1.00  0.00           H  
ATOM    170 1HH1 ARG A  10     147.059 279.639  66.307  1.00  0.00           H  
ATOM    171 2HH1 ARG A  10     148.073 278.295  66.784  1.00  0.00           H  
ATOM    172 1HH2 ARG A  10     146.051 277.380  69.495  1.00  0.00           H  
ATOM    173 2HH2 ARG A  10     147.504 277.017  68.589  1.00  0.00           H  
ATOM    174  N   LEU A  11     144.475 285.914  66.152  1.00  0.00           N  
ATOM    175  CA  LEU A  11     144.175 286.949  65.170  1.00  0.00           C  
ATOM    176  C   LEU A  11     145.121 288.134  65.312  1.00  0.00           C  
ATOM    177  O   LEU A  11     145.611 288.672  64.319  1.00  0.00           O  
ATOM    178  CB  LEU A  11     142.725 287.423  65.326  1.00  0.00           C  
ATOM    179  CG  LEU A  11     142.290 288.554  64.385  1.00  0.00           C  
ATOM    180  CD1 LEU A  11     142.436 288.097  62.939  1.00  0.00           C  
ATOM    181  CD2 LEU A  11     140.853 288.946  64.692  1.00  0.00           C  
ATOM    182  H   LEU A  11     143.780 285.680  66.847  1.00  0.00           H  
ATOM    183  HA  LEU A  11     144.317 286.531  64.173  1.00  0.00           H  
ATOM    184 1HB  LEU A  11     142.062 286.576  65.153  1.00  0.00           H  
ATOM    185 2HB  LEU A  11     142.579 287.769  66.348  1.00  0.00           H  
ATOM    186  HG  LEU A  11     142.941 289.417  64.528  1.00  0.00           H  
ATOM    187 1HD1 LEU A  11     142.126 288.900  62.270  1.00  0.00           H  
ATOM    188 2HD1 LEU A  11     143.476 287.841  62.741  1.00  0.00           H  
ATOM    189 3HD1 LEU A  11     141.808 287.222  62.769  1.00  0.00           H  
ATOM    190 1HD2 LEU A  11     140.543 289.750  64.023  1.00  0.00           H  
ATOM    191 2HD2 LEU A  11     140.202 288.084  64.546  1.00  0.00           H  
ATOM    192 3HD2 LEU A  11     140.780 289.285  65.725  1.00  0.00           H  
ATOM    193  N   VAL A  12     145.374 288.537  66.553  1.00  0.00           N  
ATOM    194  CA  VAL A  12     146.279 289.646  66.830  1.00  0.00           C  
ATOM    195  C   VAL A  12     147.684 289.349  66.321  1.00  0.00           C  
ATOM    196  O   VAL A  12     148.326 290.201  65.707  1.00  0.00           O  
ATOM    197  CB  VAL A  12     146.333 289.930  68.343  1.00  0.00           C  
ATOM    198  CG1 VAL A  12     147.443 290.920  68.661  1.00  0.00           C  
ATOM    199  CG2 VAL A  12     144.987 290.455  68.819  1.00  0.00           C  
ATOM    200  H   VAL A  12     144.927 288.063  67.326  1.00  0.00           H  
ATOM    201  HA  VAL A  12     145.917 290.528  66.302  1.00  0.00           H  
ATOM    202  HB  VAL A  12     146.568 289.003  68.868  1.00  0.00           H  
ATOM    203 1HG1 VAL A  12     147.466 291.108  69.734  1.00  0.00           H  
ATOM    204 2HG1 VAL A  12     148.400 290.507  68.344  1.00  0.00           H  
ATOM    205 3HG1 VAL A  12     147.256 291.856  68.134  1.00  0.00           H  
ATOM    206 1HG2 VAL A  12     145.032 290.652  69.890  1.00  0.00           H  
ATOM    207 2HG2 VAL A  12     144.748 291.378  68.290  1.00  0.00           H  
ATOM    208 3HG2 VAL A  12     144.214 289.712  68.619  1.00  0.00           H  
ATOM    209  N   LYS A  13     148.159 288.136  66.583  1.00  0.00           N  
ATOM    210  CA  LYS A  13     149.464 287.704  66.101  1.00  0.00           C  
ATOM    211  C   LYS A  13     149.571 287.850  64.589  1.00  0.00           C  
ATOM    212  O   LYS A  13     150.549 288.392  64.076  1.00  0.00           O  
ATOM    213  CB  LYS A  13     149.731 286.254  66.509  1.00  0.00           C  
ATOM    214  CG  LYS A  13     151.085 285.715  66.065  1.00  0.00           C  
ATOM    215  CD  LYS A  13     151.257 284.257  66.463  1.00  0.00           C  
ATOM    216  CE  LYS A  13     152.663 283.761  66.161  1.00  0.00           C  
ATOM    217  NZ  LYS A  13     152.921 283.678  64.697  1.00  0.00           N  
ATOM    218  H   LYS A  13     147.600 287.497  67.130  1.00  0.00           H  
ATOM    219  HA  LYS A  13     150.227 288.341  66.550  1.00  0.00           H  
ATOM    220 1HB  LYS A  13     149.674 286.164  67.594  1.00  0.00           H  
ATOM    221 2HB  LYS A  13     148.960 285.609  66.086  1.00  0.00           H  
ATOM    222 1HG  LYS A  13     151.174 285.801  64.983  1.00  0.00           H  
ATOM    223 2HG  LYS A  13     151.878 286.303  66.525  1.00  0.00           H  
ATOM    224 1HD  LYS A  13     151.062 284.144  67.531  1.00  0.00           H  
ATOM    225 2HD  LYS A  13     150.541 283.644  65.915  1.00  0.00           H  
ATOM    226 1HE  LYS A  13     153.391 284.437  66.608  1.00  0.00           H  
ATOM    227 2HE  LYS A  13     152.803 282.772  66.597  1.00  0.00           H  
ATOM    228 1HZ  LYS A  13     153.863 283.346  64.539  1.00  0.00           H  
ATOM    229 2HZ  LYS A  13     152.264 283.038  64.274  1.00  0.00           H  
ATOM    230 3HZ  LYS A  13     152.814 284.593  64.284  1.00  0.00           H  
ATOM    231  N   ILE A  14     148.556 287.367  63.880  1.00  0.00           N  
ATOM    232  CA  ILE A  14     148.573 287.365  62.421  1.00  0.00           C  
ATOM    233  C   ILE A  14     148.647 288.782  61.870  1.00  0.00           C  
ATOM    234  O   ILE A  14     149.470 289.080  61.006  1.00  0.00           O  
ATOM    235  CB  ILE A  14     147.325 286.659  61.859  1.00  0.00           C  
ATOM    236  CG1 ILE A  14     147.377 285.159  62.163  1.00  0.00           C  
ATOM    237  CG2 ILE A  14     147.209 286.897  60.362  1.00  0.00           C  
ATOM    238  CD1 ILE A  14     146.056 284.451  61.967  1.00  0.00           C  
ATOM    239  H   ILE A  14     147.753 286.990  64.363  1.00  0.00           H  
ATOM    240  HA  ILE A  14     149.464 286.833  62.086  1.00  0.00           H  
ATOM    241  HB  ILE A  14     146.434 287.050  62.350  1.00  0.00           H  
ATOM    242 1HG1 ILE A  14     148.119 284.684  61.523  1.00  0.00           H  
ATOM    243 2HG1 ILE A  14     147.694 285.008  63.196  1.00  0.00           H  
ATOM    244 1HG2 ILE A  14     146.322 286.392  59.981  1.00  0.00           H  
ATOM    245 2HG2 ILE A  14     147.127 287.966  60.170  1.00  0.00           H  
ATOM    246 3HG2 ILE A  14     148.094 286.505  59.861  1.00  0.00           H  
ATOM    247 1HD1 ILE A  14     146.173 283.392  62.203  1.00  0.00           H  
ATOM    248 2HD1 ILE A  14     145.307 284.889  62.627  1.00  0.00           H  
ATOM    249 3HD1 ILE A  14     145.737 284.558  60.932  1.00  0.00           H  
ATOM    250  N   VAL A  15     147.781 289.654  62.375  1.00  0.00           N  
ATOM    251  CA  VAL A  15     147.681 291.017  61.866  1.00  0.00           C  
ATOM    252  C   VAL A  15     148.901 291.842  62.257  1.00  0.00           C  
ATOM    253  O   VAL A  15     149.452 292.578  61.440  1.00  0.00           O  
ATOM    254  CB  VAL A  15     146.410 291.698  62.407  1.00  0.00           C  
ATOM    255  CG1 VAL A  15     146.369 293.160  61.986  1.00  0.00           C  
ATOM    256  CG2 VAL A  15     145.177 290.960  61.913  1.00  0.00           C  
ATOM    257  H   VAL A  15     147.175 289.365  63.129  1.00  0.00           H  
ATOM    258  HA  VAL A  15     147.644 290.978  60.777  1.00  0.00           H  
ATOM    259  HB  VAL A  15     146.434 291.679  63.497  1.00  0.00           H  
ATOM    260 1HG1 VAL A  15     145.464 293.626  62.378  1.00  0.00           H  
ATOM    261 2HG1 VAL A  15     147.242 293.677  62.382  1.00  0.00           H  
ATOM    262 3HG1 VAL A  15     146.368 293.226  60.899  1.00  0.00           H  
ATOM    263 1HG2 VAL A  15     144.281 291.446  62.300  1.00  0.00           H  
ATOM    264 2HG2 VAL A  15     145.155 290.975  60.822  1.00  0.00           H  
ATOM    265 3HG2 VAL A  15     145.207 289.927  62.260  1.00  0.00           H  
ATOM    266  N   VAL A  16     149.318 291.713  63.512  1.00  0.00           N  
ATOM    267  CA  VAL A  16     150.460 292.463  64.021  1.00  0.00           C  
ATOM    268  C   VAL A  16     151.759 291.989  63.380  1.00  0.00           C  
ATOM    269  O   VAL A  16     152.613 292.797  63.014  1.00  0.00           O  
ATOM    270  CB  VAL A  16     150.560 292.311  65.551  1.00  0.00           C  
ATOM    271  CG1 VAL A  16     151.871 292.894  66.059  1.00  0.00           C  
ATOM    272  CG2 VAL A  16     149.374 292.989  66.217  1.00  0.00           C  
ATOM    273  H   VAL A  16     148.831 291.078  64.129  1.00  0.00           H  
ATOM    274  HA  VAL A  16     150.328 293.513  63.761  1.00  0.00           H  
ATOM    275  HB  VAL A  16     150.561 291.250  65.802  1.00  0.00           H  
ATOM    276 1HG1 VAL A  16     151.925 292.777  67.142  1.00  0.00           H  
ATOM    277 2HG1 VAL A  16     152.707 292.369  65.596  1.00  0.00           H  
ATOM    278 3HG1 VAL A  16     151.921 293.952  65.806  1.00  0.00           H  
ATOM    279 1HG2 VAL A  16     149.451 292.878  67.298  1.00  0.00           H  
ATOM    280 2HG2 VAL A  16     149.370 294.049  65.961  1.00  0.00           H  
ATOM    281 3HG2 VAL A  16     148.449 292.529  65.870  1.00  0.00           H  
ATOM    282  N   GLU A  17     151.903 290.674  63.249  1.00  0.00           N  
ATOM    283  CA  GLU A  17     153.075 290.094  62.604  1.00  0.00           C  
ATOM    284  C   GLU A  17     153.227 290.602  61.176  1.00  0.00           C  
ATOM    285  O   GLU A  17     154.332 290.913  60.732  1.00  0.00           O  
ATOM    286  CB  GLU A  17     152.981 288.566  62.605  1.00  0.00           C  
ATOM    287  CG  GLU A  17     154.162 287.865  61.949  1.00  0.00           C  
ATOM    288  CD  GLU A  17     154.082 286.367  62.053  1.00  0.00           C  
ATOM    289  OE1 GLU A  17     153.416 285.886  62.938  1.00  0.00           O  
ATOM    290  OE2 GLU A  17     154.690 285.702  61.247  1.00  0.00           O  
ATOM    291  H   GLU A  17     151.183 290.063  63.605  1.00  0.00           H  
ATOM    292  HA  GLU A  17     153.962 290.399  63.159  1.00  0.00           H  
ATOM    293 1HB  GLU A  17     152.905 288.207  63.631  1.00  0.00           H  
ATOM    294 2HB  GLU A  17     152.076 288.258  62.082  1.00  0.00           H  
ATOM    295 1HG  GLU A  17     154.198 288.143  60.896  1.00  0.00           H  
ATOM    296 2HG  GLU A  17     155.082 288.208  62.419  1.00  0.00           H  
ATOM    297  N   ASN A  18     152.109 290.686  60.461  1.00  0.00           N  
ATOM    298  CA  ASN A  18     152.105 291.227  59.107  1.00  0.00           C  
ATOM    299  C   ASN A  18     152.456 292.709  59.105  1.00  0.00           C  
ATOM    300  O   ASN A  18     153.109 293.201  58.184  1.00  0.00           O  
ATOM    301  CB  ASN A  18     150.758 290.995  58.444  1.00  0.00           C  
ATOM    302  CG  ASN A  18     150.562 289.566  58.019  1.00  0.00           C  
ATOM    303  OD1 ASN A  18     151.527 288.862  57.702  1.00  0.00           O  
ATOM    304  ND2 ASN A  18     149.330 289.126  58.007  1.00  0.00           N  
ATOM    305  H   ASN A  18     151.242 290.366  60.866  1.00  0.00           H  
ATOM    306  HA  ASN A  18     152.865 290.706  58.523  1.00  0.00           H  
ATOM    307 1HB  ASN A  18     149.961 291.270  59.136  1.00  0.00           H  
ATOM    308 2HB  ASN A  18     150.669 291.638  57.568  1.00  0.00           H  
ATOM    309 1HD2 ASN A  18     149.139 288.182  57.733  1.00  0.00           H  
ATOM    310 2HD2 ASN A  18     148.580 289.731  58.272  1.00  0.00           H  
ATOM    311  N   ALA A  19     152.020 293.416  60.141  1.00  0.00           N  
ATOM    312  CA  ALA A  19     152.377 294.820  60.316  1.00  0.00           C  
ATOM    313  C   ALA A  19     153.878 294.984  60.522  1.00  0.00           C  
ATOM    314  O   ALA A  19     154.488 295.912  59.992  1.00  0.00           O  
ATOM    315  CB  ALA A  19     151.612 295.417  61.488  1.00  0.00           C  
ATOM    316  H   ALA A  19     151.426 292.972  60.825  1.00  0.00           H  
ATOM    317  HA  ALA A  19     152.106 295.360  59.410  1.00  0.00           H  
ATOM    318 1HB  ALA A  19     151.889 296.465  61.605  1.00  0.00           H  
ATOM    319 2HB  ALA A  19     150.540 295.344  61.299  1.00  0.00           H  
ATOM    320 3HB  ALA A  19     151.858 294.873  62.398  1.00  0.00           H  
ATOM    321  N   LYS A  20     154.467 294.078  61.293  1.00  0.00           N  
ATOM    322  CA  LYS A  20     155.908 294.081  61.517  1.00  0.00           C  
ATOM    323  C   LYS A  20     156.666 293.808  60.223  1.00  0.00           C  
ATOM    324  O   LYS A  20     157.703 294.418  59.960  1.00  0.00           O  
ATOM    325  CB  LYS A  20     156.287 293.047  62.577  1.00  0.00           C  
ATOM    326  CG  LYS A  20     155.884 293.423  63.997  1.00  0.00           C  
ATOM    327  CD  LYS A  20     156.295 292.349  64.992  1.00  0.00           C  
ATOM    328  CE  LYS A  20     155.949 292.753  66.418  1.00  0.00           C  
ATOM    329  NZ  LYS A  20     156.323 291.699  67.400  1.00  0.00           N  
ATOM    330  H   LYS A  20     153.902 293.368  61.737  1.00  0.00           H  
ATOM    331  HA  LYS A  20     156.201 295.070  61.868  1.00  0.00           H  
ATOM    332 1HB  LYS A  20     155.818 292.091  62.339  1.00  0.00           H  
ATOM    333 2HB  LYS A  20     157.366 292.892  62.566  1.00  0.00           H  
ATOM    334 1HG  LYS A  20     156.362 294.364  64.272  1.00  0.00           H  
ATOM    335 2HG  LYS A  20     154.804 293.557  64.045  1.00  0.00           H  
ATOM    336 1HD  LYS A  20     155.782 291.416  64.753  1.00  0.00           H  
ATOM    337 2HD  LYS A  20     157.369 292.180  64.923  1.00  0.00           H  
ATOM    338 1HE  LYS A  20     156.474 293.672  66.672  1.00  0.00           H  
ATOM    339 2HE  LYS A  20     154.878 292.939  66.494  1.00  0.00           H  
ATOM    340 1HZ  LYS A  20     156.078 292.006  68.332  1.00  0.00           H  
ATOM    341 2HZ  LYS A  20     155.828 290.846  67.185  1.00  0.00           H  
ATOM    342 3HZ  LYS A  20     157.318 291.532  67.353  1.00  0.00           H  
ATOM    343  N   ARG A  21     156.142 292.889  59.419  1.00  0.00           N  
ATOM    344  CA  ARG A  21     156.760 292.547  58.143  1.00  0.00           C  
ATOM    345  C   ARG A  21     156.589 293.672  57.129  1.00  0.00           C  
ATOM    346  O   ARG A  21     157.485 293.943  56.332  1.00  0.00           O  
ATOM    347  CB  ARG A  21     156.156 291.267  57.583  1.00  0.00           C  
ATOM    348  CG  ARG A  21     156.498 290.006  58.359  1.00  0.00           C  
ATOM    349  CD  ARG A  21     155.787 288.819  57.819  1.00  0.00           C  
ATOM    350  NE  ARG A  21     155.985 287.643  58.650  1.00  0.00           N  
ATOM    351  CZ  ARG A  21     157.052 286.824  58.574  1.00  0.00           C  
ATOM    352  NH1 ARG A  21     158.007 287.066  57.703  1.00  0.00           N  
ATOM    353  NH2 ARG A  21     157.141 285.778  59.377  1.00  0.00           N  
ATOM    354  H   ARG A  21     155.296 292.416  59.698  1.00  0.00           H  
ATOM    355  HA  ARG A  21     157.829 292.406  58.302  1.00  0.00           H  
ATOM    356 1HB  ARG A  21     155.072 291.357  57.559  1.00  0.00           H  
ATOM    357 2HB  ARG A  21     156.495 291.125  56.556  1.00  0.00           H  
ATOM    358 1HG  ARG A  21     157.570 289.820  58.298  1.00  0.00           H  
ATOM    359 2HG  ARG A  21     156.210 290.132  59.404  1.00  0.00           H  
ATOM    360 1HD  ARG A  21     154.718 289.026  57.772  1.00  0.00           H  
ATOM    361 2HD  ARG A  21     156.158 288.597  56.820  1.00  0.00           H  
ATOM    362  HE  ARG A  21     155.273 287.424  59.333  1.00  0.00           H  
ATOM    363 1HH1 ARG A  21     157.939 287.866  57.089  1.00  0.00           H  
ATOM    364 2HH1 ARG A  21     158.807 286.453  57.646  1.00  0.00           H  
ATOM    365 1HH2 ARG A  21     156.407 285.591  60.047  1.00  0.00           H  
ATOM    366 2HH2 ARG A  21     157.940 285.164  59.320  1.00  0.00           H  
ATOM    367  N   LYS A  22     155.433 294.325  57.167  1.00  0.00           N  
ATOM    368  CA  LYS A  22     155.148 295.432  56.262  1.00  0.00           C  
ATOM    369  C   LYS A  22     155.883 296.695  56.690  1.00  0.00           C  
ATOM    370  O   LYS A  22     156.390 297.443  55.852  1.00  0.00           O  
ATOM    371  CB  LYS A  22     153.642 295.696  56.196  1.00  0.00           C  
ATOM    372  CG  LYS A  22     153.194 296.481  54.970  1.00  0.00           C  
ATOM    373  CD  LYS A  22     153.337 297.979  55.190  1.00  0.00           C  
ATOM    374  CE  LYS A  22     152.352 298.762  54.334  1.00  0.00           C  
ATOM    375  NZ  LYS A  22     152.343 300.209  54.677  1.00  0.00           N  
ATOM    376  H   LYS A  22     154.731 294.047  57.838  1.00  0.00           H  
ATOM    377  HA  LYS A  22     155.502 295.164  55.265  1.00  0.00           H  
ATOM    378 1HB  LYS A  22     153.107 294.747  56.200  1.00  0.00           H  
ATOM    379 2HB  LYS A  22     153.332 296.252  57.081  1.00  0.00           H  
ATOM    380 1HG  LYS A  22     153.799 296.189  54.110  1.00  0.00           H  
ATOM    381 2HG  LYS A  22     152.152 296.251  54.752  1.00  0.00           H  
ATOM    382 1HD  LYS A  22     153.157 298.212  56.240  1.00  0.00           H  
ATOM    383 2HD  LYS A  22     154.351 298.290  54.936  1.00  0.00           H  
ATOM    384 1HE  LYS A  22     152.617 298.652  53.283  1.00  0.00           H  
ATOM    385 2HE  LYS A  22     151.349 298.361  54.475  1.00  0.00           H  
ATOM    386 1HZ  LYS A  22     151.678 300.691  54.090  1.00  0.00           H  
ATOM    387 2HZ  LYS A  22     152.079 300.323  55.647  1.00  0.00           H  
ATOM    388 3HZ  LYS A  22     153.263 300.596  54.532  1.00  0.00           H  
ATOM    389  N   GLY A  23     155.940 296.929  57.995  1.00  0.00           N  
ATOM    390  CA  GLY A  23     156.534 298.147  58.533  1.00  0.00           C  
ATOM    391  C   GLY A  23     155.467 299.083  59.086  1.00  0.00           C  
ATOM    392  O   GLY A  23     155.736 300.251  59.364  1.00  0.00           O  
ATOM    393  H   GLY A  23     155.560 296.244  58.635  1.00  0.00           H  
ATOM    394 1HA  GLY A  23     157.242 297.890  59.320  1.00  0.00           H  
ATOM    395 2HA  GLY A  23     157.097 298.653  57.749  1.00  0.00           H  
ATOM    396  N   ASP A  24     154.254 298.563  59.243  1.00  0.00           N  
ATOM    397  CA  ASP A  24     153.152 299.341  59.797  1.00  0.00           C  
ATOM    398  C   ASP A  24     153.233 299.406  61.315  1.00  0.00           C  
ATOM    399  O   ASP A  24     153.873 298.567  61.950  1.00  0.00           O  
ATOM    400  CB  ASP A  24     151.808 298.742  59.376  1.00  0.00           C  
ATOM    401  CG  ASP A  24     151.386 299.159  57.974  1.00  0.00           C  
ATOM    402  OD1 ASP A  24     151.982 300.064  57.439  1.00  0.00           O  
ATOM    403  OD2 ASP A  24     150.471 298.569  57.451  1.00  0.00           O  
ATOM    404  H   ASP A  24     154.092 297.603  58.972  1.00  0.00           H  
ATOM    405  HA  ASP A  24     153.224 300.361  59.417  1.00  0.00           H  
ATOM    406 1HB  ASP A  24     151.866 297.654  59.413  1.00  0.00           H  
ATOM    407 2HB  ASP A  24     151.035 299.053  60.080  1.00  0.00           H  
ATOM    408  N   ASP A  25     152.581 300.409  61.895  1.00  0.00           N  
ATOM    409  CA  ASP A  25     152.512 300.541  63.345  1.00  0.00           C  
ATOM    410  C   ASP A  25     151.865 299.317  63.980  1.00  0.00           C  
ATOM    411  O   ASP A  25     150.751 298.934  63.618  1.00  0.00           O  
ATOM    412  CB  ASP A  25     151.731 301.798  63.733  1.00  0.00           C  
ATOM    413  CG  ASP A  25     151.768 302.082  65.228  1.00  0.00           C  
ATOM    414  OD1 ASP A  25     151.022 301.465  65.950  1.00  0.00           O  
ATOM    415  OD2 ASP A  25     152.544 302.915  65.634  1.00  0.00           O  
ATOM    416  H   ASP A  25     152.121 301.096  61.316  1.00  0.00           H  
ATOM    417  HA  ASP A  25     153.527 300.617  63.735  1.00  0.00           H  
ATOM    418 1HB  ASP A  25     152.140 302.659  63.203  1.00  0.00           H  
ATOM    419 2HB  ASP A  25     150.690 301.690  63.424  1.00  0.00           H  
ATOM    420  N   THR A  26     152.566 298.708  64.930  1.00  0.00           N  
ATOM    421  CA  THR A  26     152.148 297.430  65.491  1.00  0.00           C  
ATOM    422  C   THR A  26     151.001 297.610  66.479  1.00  0.00           C  
ATOM    423  O   THR A  26     150.187 296.706  66.673  1.00  0.00           O  
ATOM    424  CB  THR A  26     153.323 296.718  66.187  1.00  0.00           C  
ATOM    425  OG1 THR A  26     153.857 297.565  67.213  1.00  0.00           O  
ATOM    426  CG2 THR A  26     154.418 296.392  65.184  1.00  0.00           C  
ATOM    427  H   THR A  26     153.411 299.141  65.272  1.00  0.00           H  
ATOM    428  HA  THR A  26     151.787 296.797  64.680  1.00  0.00           H  
ATOM    429  HB  THR A  26     152.969 295.794  66.645  1.00  0.00           H  
ATOM    430  HG1 THR A  26     153.296 297.517  67.992  1.00  0.00           H  
ATOM    431 1HG2 THR A  26     155.241 295.890  65.694  1.00  0.00           H  
ATOM    432 2HG2 THR A  26     154.018 295.739  64.409  1.00  0.00           H  
ATOM    433 3HG2 THR A  26     154.781 297.313  64.730  1.00  0.00           H  
ATOM    434  N   GLU A  27     150.943 298.782  67.101  1.00  0.00           N  
ATOM    435  CA  GLU A  27     149.905 299.078  68.083  1.00  0.00           C  
ATOM    436  C   GLU A  27     148.563 299.321  67.410  1.00  0.00           C  
ATOM    437  O   GLU A  27     147.519 298.906  67.914  1.00  0.00           O  
ATOM    438  CB  GLU A  27     150.295 300.297  68.921  1.00  0.00           C  
ATOM    439  CG  GLU A  27     151.474 300.068  69.855  1.00  0.00           C  
ATOM    440  CD  GLU A  27     151.242 298.942  70.824  1.00  0.00           C  
ATOM    441  OE1 GLU A  27     150.140 298.810  71.299  1.00  0.00           O  
ATOM    442  OE2 GLU A  27     152.169 298.214  71.090  1.00  0.00           O  
ATOM    443  H   GLU A  27     151.635 299.487  66.889  1.00  0.00           H  
ATOM    444  HA  GLU A  27     149.794 298.214  68.739  1.00  0.00           H  
ATOM    445 1HB  GLU A  27     150.549 301.127  68.260  1.00  0.00           H  
ATOM    446 2HB  GLU A  27     149.444 300.610  69.526  1.00  0.00           H  
ATOM    447 1HG  GLU A  27     152.358 299.843  69.259  1.00  0.00           H  
ATOM    448 2HG  GLU A  27     151.668 300.985  70.411  1.00  0.00           H  
ATOM    449  N   GLU A  28     148.593 299.996  66.265  1.00  0.00           N  
ATOM    450  CA  GLU A  28     147.402 300.162  65.441  1.00  0.00           C  
ATOM    451  C   GLU A  28     146.945 298.832  64.859  1.00  0.00           C  
ATOM    452  O   GLU A  28     145.749 298.549  64.797  1.00  0.00           O  
ATOM    453  CB  GLU A  28     147.671 301.159  64.311  1.00  0.00           C  
ATOM    454  CG  GLU A  28     146.473 301.425  63.409  1.00  0.00           C  
ATOM    455  CD  GLU A  28     145.340 302.103  64.127  1.00  0.00           C  
ATOM    456  OE1 GLU A  28     145.591 302.757  65.112  1.00  0.00           O  
ATOM    457  OE2 GLU A  28     144.221 301.967  63.691  1.00  0.00           O  
ATOM    458  H   GLU A  28     149.465 300.404  65.959  1.00  0.00           H  
ATOM    459  HA  GLU A  28     146.598 300.543  66.070  1.00  0.00           H  
ATOM    460 1HB  GLU A  28     147.990 302.111  64.733  1.00  0.00           H  
ATOM    461 2HB  GLU A  28     148.484 300.790  63.686  1.00  0.00           H  
ATOM    462 1HG  GLU A  28     146.790 302.054  62.579  1.00  0.00           H  
ATOM    463 2HG  GLU A  28     146.123 300.478  62.999  1.00  0.00           H  
ATOM    464  N   ALA A  29     147.903 298.017  64.432  1.00  0.00           N  
ATOM    465  CA  ALA A  29     147.608 296.676  63.940  1.00  0.00           C  
ATOM    466  C   ALA A  29     146.967 295.821  65.026  1.00  0.00           C  
ATOM    467  O   ALA A  29     146.038 295.059  64.762  1.00  0.00           O  
ATOM    468  CB  ALA A  29     148.873 296.012  63.420  1.00  0.00           C  
ATOM    469  H   ALA A  29     148.863 298.334  64.448  1.00  0.00           H  
ATOM    470  HA  ALA A  29     146.894 296.758  63.120  1.00  0.00           H  
ATOM    471 1HB  ALA A  29     148.637 295.012  63.057  1.00  0.00           H  
ATOM    472 2HB  ALA A  29     149.288 296.605  62.606  1.00  0.00           H  
ATOM    473 3HB  ALA A  29     149.603 295.941  64.226  1.00  0.00           H  
ATOM    474  N   ARG A  30     147.469 295.952  66.250  1.00  0.00           N  
ATOM    475  CA  ARG A  30     146.914 295.228  67.388  1.00  0.00           C  
ATOM    476  C   ARG A  30     145.473 295.642  67.651  1.00  0.00           C  
ATOM    477  O   ARG A  30     144.597 294.794  67.832  1.00  0.00           O  
ATOM    478  CB  ARG A  30     147.747 295.476  68.638  1.00  0.00           C  
ATOM    479  CG  ARG A  30     147.232 294.791  69.893  1.00  0.00           C  
ATOM    480  CD  ARG A  30     148.033 295.163  71.088  1.00  0.00           C  
ATOM    481  NE  ARG A  30     148.108 296.603  71.264  1.00  0.00           N  
ATOM    482  CZ  ARG A  30     147.089 297.377  71.686  1.00  0.00           C  
ATOM    483  NH1 ARG A  30     145.925 296.834  71.972  1.00  0.00           N  
ATOM    484  NH2 ARG A  30     147.257 298.682  71.814  1.00  0.00           N  
ATOM    485  H   ARG A  30     148.257 296.568  66.395  1.00  0.00           H  
ATOM    486  HA  ARG A  30     146.915 294.163  67.155  1.00  0.00           H  
ATOM    487 1HB  ARG A  30     148.767 295.133  68.469  1.00  0.00           H  
ATOM    488 2HB  ARG A  30     147.790 296.546  68.839  1.00  0.00           H  
ATOM    489 1HG  ARG A  30     146.197 295.084  70.069  1.00  0.00           H  
ATOM    490 2HG  ARG A  30     147.288 293.709  69.767  1.00  0.00           H  
ATOM    491 1HD  ARG A  30     147.576 294.734  71.979  1.00  0.00           H  
ATOM    492 2HD  ARG A  30     149.046 294.779  70.981  1.00  0.00           H  
ATOM    493  HE  ARG A  30     148.987 297.058  71.054  1.00  0.00           H  
ATOM    494 1HH1 ARG A  30     145.796 295.837  71.874  1.00  0.00           H  
ATOM    495 2HH1 ARG A  30     145.162 297.413  72.288  1.00  0.00           H  
ATOM    496 1HH2 ARG A  30     148.151 299.100  71.595  1.00  0.00           H  
ATOM    497 2HH2 ARG A  30     146.494 299.261  72.130  1.00  0.00           H  
ATOM    498  N   GLU A  31     145.230 296.947  67.672  1.00  0.00           N  
ATOM    499  CA  GLU A  31     143.891 297.474  67.904  1.00  0.00           C  
ATOM    500  C   GLU A  31     142.948 297.106  66.765  1.00  0.00           C  
ATOM    501  O   GLU A  31     141.775 296.808  66.989  1.00  0.00           O  
ATOM    502  CB  GLU A  31     143.936 298.995  68.069  1.00  0.00           C  
ATOM    503  CG  GLU A  31     144.539 299.466  69.385  1.00  0.00           C  
ATOM    504  CD  GLU A  31     143.699 299.098  70.578  1.00  0.00           C  
ATOM    505  OE1 GLU A  31     142.516 298.919  70.415  1.00  0.00           O  
ATOM    506  OE2 GLU A  31     144.242 298.995  71.652  1.00  0.00           O  
ATOM    507  H   GLU A  31     145.993 297.592  67.521  1.00  0.00           H  
ATOM    508  HA  GLU A  31     143.497 297.027  68.817  1.00  0.00           H  
ATOM    509 1HB  GLU A  31     144.521 299.431  67.259  1.00  0.00           H  
ATOM    510 2HB  GLU A  31     142.927 299.400  67.999  1.00  0.00           H  
ATOM    511 1HG  GLU A  31     145.527 299.022  69.501  1.00  0.00           H  
ATOM    512 2HG  GLU A  31     144.658 300.548  69.351  1.00  0.00           H  
ATOM    513  N   ALA A  32     143.467 297.130  65.542  1.00  0.00           N  
ATOM    514  CA  ALA A  32     142.690 296.743  64.372  1.00  0.00           C  
ATOM    515  C   ALA A  32     142.252 295.286  64.458  1.00  0.00           C  
ATOM    516  O   ALA A  32     141.124 294.946  64.101  1.00  0.00           O  
ATOM    517  CB  ALA A  32     143.494 296.980  63.102  1.00  0.00           C  
ATOM    518  H   ALA A  32     144.427 297.423  65.421  1.00  0.00           H  
ATOM    519  HA  ALA A  32     141.790 297.357  64.336  1.00  0.00           H  
ATOM    520 1HB  ALA A  32     142.900 296.687  62.235  1.00  0.00           H  
ATOM    521 2HB  ALA A  32     143.752 298.037  63.024  1.00  0.00           H  
ATOM    522 3HB  ALA A  32     144.407 296.387  63.133  1.00  0.00           H  
ATOM    523  N   ALA A  33     143.151 294.431  64.933  1.00  0.00           N  
ATOM    524  CA  ALA A  33     142.836 293.021  65.130  1.00  0.00           C  
ATOM    525  C   ALA A  33     141.774 292.839  66.207  1.00  0.00           C  
ATOM    526  O   ALA A  33     140.870 292.015  66.068  1.00  0.00           O  
ATOM    527  CB  ALA A  33     144.093 292.243  65.491  1.00  0.00           C  
ATOM    528  H   ALA A  33     144.075 294.765  65.161  1.00  0.00           H  
ATOM    529  HA  ALA A  33     142.434 292.623  64.199  1.00  0.00           H  
ATOM    530 1HB  ALA A  33     143.842 291.192  65.634  1.00  0.00           H  
ATOM    531 2HB  ALA A  33     144.821 292.335  64.684  1.00  0.00           H  
ATOM    532 3HB  ALA A  33     144.518 292.643  66.410  1.00  0.00           H  
ATOM    533  N   ARG A  34     141.888 293.614  67.280  1.00  0.00           N  
ATOM    534  CA  ARG A  34     140.912 293.574  68.363  1.00  0.00           C  
ATOM    535  C   ARG A  34     139.537 294.019  67.880  1.00  0.00           C  
ATOM    536  O   ARG A  34     138.531 293.369  68.161  1.00  0.00           O  
ATOM    537  CB  ARG A  34     141.353 294.463  69.516  1.00  0.00           C  
ATOM    538  CG  ARG A  34     140.445 294.426  70.735  1.00  0.00           C  
ATOM    539  CD  ARG A  34     140.967 295.278  71.835  1.00  0.00           C  
ATOM    540  NE  ARG A  34     140.901 296.692  71.504  1.00  0.00           N  
ATOM    541  CZ  ARG A  34     139.791 297.449  71.605  1.00  0.00           C  
ATOM    542  NH1 ARG A  34     138.667 296.915  72.026  1.00  0.00           N  
ATOM    543  NH2 ARG A  34     139.834 298.730  71.278  1.00  0.00           N  
ATOM    544  H   ARG A  34     142.673 294.246  67.350  1.00  0.00           H  
ATOM    545  HA  ARG A  34     140.823 292.544  68.709  1.00  0.00           H  
ATOM    546 1HB  ARG A  34     142.351 294.170  69.839  1.00  0.00           H  
ATOM    547 2HB  ARG A  34     141.410 295.497  69.178  1.00  0.00           H  
ATOM    548 1HG  ARG A  34     139.454 294.790  70.462  1.00  0.00           H  
ATOM    549 2HG  ARG A  34     140.369 293.402  71.101  1.00  0.00           H  
ATOM    550 1HD  ARG A  34     140.378 295.110  72.736  1.00  0.00           H  
ATOM    551 2HD  ARG A  34     142.009 295.022  72.029  1.00  0.00           H  
ATOM    552  HE  ARG A  34     141.747 297.138  71.177  1.00  0.00           H  
ATOM    553 1HH1 ARG A  34     138.635 295.937  72.275  1.00  0.00           H  
ATOM    554 2HH1 ARG A  34     137.835 297.483  72.101  1.00  0.00           H  
ATOM    555 1HH2 ARG A  34     140.699 299.141  70.955  1.00  0.00           H  
ATOM    556 2HH2 ARG A  34     139.003 299.297  71.354  1.00  0.00           H  
ATOM    557  N   GLU A  35     139.503 295.131  67.153  1.00  0.00           N  
ATOM    558  CA  GLU A  35     138.264 295.621  66.562  1.00  0.00           C  
ATOM    559  C   GLU A  35     137.698 294.622  65.560  1.00  0.00           C  
ATOM    560  O   GLU A  35     136.491 294.386  65.517  1.00  0.00           O  
ATOM    561  CB  GLU A  35     138.496 296.970  65.877  1.00  0.00           C  
ATOM    562  CG  GLU A  35     137.241 297.604  65.294  1.00  0.00           C  
ATOM    563  CD  GLU A  35     137.496 298.955  64.688  1.00  0.00           C  
ATOM    564  OE1 GLU A  35     138.614 299.409  64.742  1.00  0.00           O  
ATOM    565  OE2 GLU A  35     136.572 299.536  64.168  1.00  0.00           O  
ATOM    566  H   GLU A  35     140.356 295.650  67.006  1.00  0.00           H  
ATOM    567  HA  GLU A  35     137.526 295.744  67.356  1.00  0.00           H  
ATOM    568 1HB  GLU A  35     138.924 297.672  66.592  1.00  0.00           H  
ATOM    569 2HB  GLU A  35     139.216 296.847  65.068  1.00  0.00           H  
ATOM    570 1HG  GLU A  35     136.837 296.944  64.527  1.00  0.00           H  
ATOM    571 2HG  GLU A  35     136.495 297.698  66.082  1.00  0.00           H  
ATOM    572  N   ALA A  36     138.579 294.038  64.754  1.00  0.00           N  
ATOM    573  CA  ALA A  36     138.172 293.047  63.765  1.00  0.00           C  
ATOM    574  C   ALA A  36     137.474 291.865  64.426  1.00  0.00           C  
ATOM    575  O   ALA A  36     136.474 291.359  63.915  1.00  0.00           O  
ATOM    576  CB  ALA A  36     139.376 292.568  62.967  1.00  0.00           C  
ATOM    577  H   ALA A  36     139.554 294.287  64.829  1.00  0.00           H  
ATOM    578  HA  ALA A  36     137.462 293.511  63.081  1.00  0.00           H  
ATOM    579 1HB  ALA A  36     139.056 291.829  62.233  1.00  0.00           H  
ATOM    580 2HB  ALA A  36     139.831 293.416  62.452  1.00  0.00           H  
ATOM    581 3HB  ALA A  36     140.106 292.120  63.640  1.00  0.00           H  
ATOM    582  N   PHE A  37     138.005 291.429  65.563  1.00  0.00           N  
ATOM    583  CA  PHE A  37     137.409 290.333  66.316  1.00  0.00           C  
ATOM    584  C   PHE A  37     136.016 290.698  66.813  1.00  0.00           C  
ATOM    585  O   PHE A  37     135.079 289.909  66.698  1.00  0.00           O  
ATOM    586  CB  PHE A  37     138.297 289.957  67.504  1.00  0.00           C  
ATOM    587  CG  PHE A  37     137.884 288.687  68.191  1.00  0.00           C  
ATOM    588  CD1 PHE A  37     138.245 287.451  67.673  1.00  0.00           C  
ATOM    589  CD2 PHE A  37     137.132 288.723  69.356  1.00  0.00           C  
ATOM    590  CE1 PHE A  37     137.865 286.281  68.303  1.00  0.00           C  
ATOM    591  CE2 PHE A  37     136.753 287.555  69.990  1.00  0.00           C  
ATOM    592  CZ  PHE A  37     137.119 286.334  69.462  1.00  0.00           C  
ATOM    593  H   PHE A  37     138.843 291.869  65.914  1.00  0.00           H  
ATOM    594  HA  PHE A  37     137.309 289.472  65.655  1.00  0.00           H  
ATOM    595 1HB  PHE A  37     139.327 289.841  67.166  1.00  0.00           H  
ATOM    596 2HB  PHE A  37     138.282 290.761  68.238  1.00  0.00           H  
ATOM    597  HD1 PHE A  37     138.835 287.410  66.757  1.00  0.00           H  
ATOM    598  HD2 PHE A  37     136.843 289.688  69.772  1.00  0.00           H  
ATOM    599  HE1 PHE A  37     138.155 285.318  67.885  1.00  0.00           H  
ATOM    600  HE2 PHE A  37     136.163 287.599  70.905  1.00  0.00           H  
ATOM    601  HZ  PHE A  37     136.819 285.413  69.960  1.00  0.00           H  
ATOM    602  N   GLU A  38     135.888 291.900  67.366  1.00  0.00           N  
ATOM    603  CA  GLU A  38     134.615 292.361  67.910  1.00  0.00           C  
ATOM    604  C   GLU A  38     133.568 292.504  66.813  1.00  0.00           C  
ATOM    605  O   GLU A  38     132.396 292.185  67.015  1.00  0.00           O  
ATOM    606  CB  GLU A  38     134.796 293.696  68.633  1.00  0.00           C  
ATOM    607  CG  GLU A  38     135.543 293.600  69.956  1.00  0.00           C  
ATOM    608  CD  GLU A  38     134.766 292.866  71.013  1.00  0.00           C  
ATOM    609  OE1 GLU A  38     133.653 293.251  71.281  1.00  0.00           O  
ATOM    610  OE2 GLU A  38     135.287 291.919  71.555  1.00  0.00           O  
ATOM    611  H   GLU A  38     136.692 292.510  67.410  1.00  0.00           H  
ATOM    612  HA  GLU A  38     134.252 291.616  68.618  1.00  0.00           H  
ATOM    613 1HB  GLU A  38     135.342 294.388  67.991  1.00  0.00           H  
ATOM    614 2HB  GLU A  38     133.819 294.138  68.832  1.00  0.00           H  
ATOM    615 1HG  GLU A  38     136.487 293.082  69.790  1.00  0.00           H  
ATOM    616 2HG  GLU A  38     135.768 294.605  70.308  1.00  0.00           H  
ATOM    617  N   LEU A  39     133.996 292.987  65.652  1.00  0.00           N  
ATOM    618  CA  LEU A  39     133.107 293.123  64.504  1.00  0.00           C  
ATOM    619  C   LEU A  39     132.598 291.765  64.038  1.00  0.00           C  
ATOM    620  O   LEU A  39     131.421 291.610  63.714  1.00  0.00           O  
ATOM    621  CB  LEU A  39     133.833 293.826  63.352  1.00  0.00           C  
ATOM    622  CG  LEU A  39     134.096 295.326  63.547  1.00  0.00           C  
ATOM    623  CD1 LEU A  39     135.084 295.810  62.495  1.00  0.00           C  
ATOM    624  CD2 LEU A  39     132.781 296.086  63.454  1.00  0.00           C  
ATOM    625  H   LEU A  39     134.962 293.268  65.562  1.00  0.00           H  
ATOM    626  HA  LEU A  39     132.242 293.715  64.805  1.00  0.00           H  
ATOM    627 1HB  LEU A  39     134.796 293.340  63.199  1.00  0.00           H  
ATOM    628 2HB  LEU A  39     133.242 293.709  62.444  1.00  0.00           H  
ATOM    629  HG  LEU A  39     134.543 295.493  64.527  1.00  0.00           H  
ATOM    630 1HD1 LEU A  39     135.270 296.875  62.634  1.00  0.00           H  
ATOM    631 2HD1 LEU A  39     136.021 295.263  62.596  1.00  0.00           H  
ATOM    632 3HD1 LEU A  39     134.670 295.641  61.502  1.00  0.00           H  
ATOM    633 1HD2 LEU A  39     132.967 297.151  63.594  1.00  0.00           H  
ATOM    634 2HD2 LEU A  39     132.334 295.922  62.474  1.00  0.00           H  
ATOM    635 3HD2 LEU A  39     132.101 295.732  64.229  1.00  0.00           H  
ATOM    636  N   VAL A  40     133.493 290.783  64.006  1.00  0.00           N  
ATOM    637  CA  VAL A  40     133.120 289.419  63.647  1.00  0.00           C  
ATOM    638  C   VAL A  40     132.184 288.813  64.683  1.00  0.00           C  
ATOM    639  O   VAL A  40     131.171 288.204  64.337  1.00  0.00           O  
ATOM    640  CB  VAL A  40     134.377 288.539  63.517  1.00  0.00           C  
ATOM    641  CG1 VAL A  40     133.991 287.070  63.435  1.00  0.00           C  
ATOM    642  CG2 VAL A  40     135.176 288.956  62.291  1.00  0.00           C  
ATOM    643  H   VAL A  40     134.454 290.986  64.237  1.00  0.00           H  
ATOM    644  HA  VAL A  40     132.589 289.446  62.695  1.00  0.00           H  
ATOM    645  HB  VAL A  40     134.989 288.661  64.410  1.00  0.00           H  
ATOM    646 1HG1 VAL A  40     134.891 286.461  63.344  1.00  0.00           H  
ATOM    647 2HG1 VAL A  40     133.451 286.785  64.337  1.00  0.00           H  
ATOM    648 3HG1 VAL A  40     133.355 286.909  62.564  1.00  0.00           H  
ATOM    649 1HG2 VAL A  40     136.064 288.328  62.206  1.00  0.00           H  
ATOM    650 2HG2 VAL A  40     134.562 288.838  61.398  1.00  0.00           H  
ATOM    651 3HG2 VAL A  40     135.477 289.999  62.392  1.00  0.00           H  
ATOM    652  N   ARG A  41     132.526 288.983  65.955  1.00  0.00           N  
ATOM    653  CA  ARG A  41     131.727 288.434  67.044  1.00  0.00           C  
ATOM    654  C   ARG A  41     130.308 288.988  67.019  1.00  0.00           C  
ATOM    655  O   ARG A  41     129.336 288.235  67.070  1.00  0.00           O  
ATOM    656  CB  ARG A  41     132.368 288.747  68.387  1.00  0.00           C  
ATOM    657  CG  ARG A  41     131.623 288.197  69.594  1.00  0.00           C  
ATOM    658  CD  ARG A  41     132.337 288.496  70.863  1.00  0.00           C  
ATOM    659  NE  ARG A  41     132.331 289.919  71.165  1.00  0.00           N  
ATOM    660  CZ  ARG A  41     131.279 290.587  71.678  1.00  0.00           C  
ATOM    661  NH1 ARG A  41     130.160 289.950  71.940  1.00  0.00           N  
ATOM    662  NH2 ARG A  41     131.374 291.883  71.918  1.00  0.00           N  
ATOM    663  H   ARG A  41     133.362 289.506  66.174  1.00  0.00           H  
ATOM    664  HA  ARG A  41     131.661 287.354  66.915  1.00  0.00           H  
ATOM    665 1HB  ARG A  41     133.378 288.343  68.412  1.00  0.00           H  
ATOM    666 2HB  ARG A  41     132.444 289.827  68.512  1.00  0.00           H  
ATOM    667 1HG  ARG A  41     130.630 288.645  69.645  1.00  0.00           H  
ATOM    668 2HG  ARG A  41     131.529 287.115  69.501  1.00  0.00           H  
ATOM    669 1HD  ARG A  41     131.852 287.970  71.685  1.00  0.00           H  
ATOM    670 2HD  ARG A  41     133.372 288.168  70.784  1.00  0.00           H  
ATOM    671  HE  ARG A  41     133.175 290.442  70.977  1.00  0.00           H  
ATOM    672 1HH1 ARG A  41     130.086 288.959  71.756  1.00  0.00           H  
ATOM    673 2HH1 ARG A  41     129.372 290.452  72.324  1.00  0.00           H  
ATOM    674 1HH2 ARG A  41     132.236 292.373  71.718  1.00  0.00           H  
ATOM    675 2HH2 ARG A  41     130.587 292.385  72.303  1.00  0.00           H  
ATOM    676  N   GLU A  42     130.196 290.310  66.941  1.00  0.00           N  
ATOM    677  CA  GLU A  42     128.896 290.971  66.946  1.00  0.00           C  
ATOM    678  C   GLU A  42     128.043 290.522  65.767  1.00  0.00           C  
ATOM    679  O   GLU A  42     126.862 290.218  65.922  1.00  0.00           O  
ATOM    680  CB  GLU A  42     129.070 292.491  66.913  1.00  0.00           C  
ATOM    681  CG  GLU A  42     127.764 293.273  66.919  1.00  0.00           C  
ATOM    682  CD  GLU A  42     127.975 294.762  66.922  1.00  0.00           C  
ATOM    683  OE1 GLU A  42     129.102 295.183  67.022  1.00  0.00           O  
ATOM    684  OE2 GLU A  42     127.006 295.478  66.825  1.00  0.00           O  
ATOM    685  H   GLU A  42     131.032 290.872  66.875  1.00  0.00           H  
ATOM    686  HA  GLU A  42     128.370 290.690  67.861  1.00  0.00           H  
ATOM    687 1HB  GLU A  42     129.654 292.809  67.777  1.00  0.00           H  
ATOM    688 2HB  GLU A  42     129.626 292.774  66.020  1.00  0.00           H  
ATOM    689 1HG  GLU A  42     127.186 293.002  66.036  1.00  0.00           H  
ATOM    690 2HG  GLU A  42     127.187 292.990  67.798  1.00  0.00           H  
ATOM    691  N   ALA A  43     128.652 290.483  64.586  1.00  0.00           N  
ATOM    692  CA  ALA A  43     127.953 290.063  63.378  1.00  0.00           C  
ATOM    693  C   ALA A  43     127.466 288.624  63.495  1.00  0.00           C  
ATOM    694  O   ALA A  43     126.361 288.295  63.064  1.00  0.00           O  
ATOM    695  CB  ALA A  43     128.856 290.218  62.163  1.00  0.00           C  
ATOM    696  H   ALA A  43     129.624 290.750  64.524  1.00  0.00           H  
ATOM    697  HA  ALA A  43     127.076 290.699  63.246  1.00  0.00           H  
ATOM    698 1HB  ALA A  43     128.319 289.900  61.268  1.00  0.00           H  
ATOM    699 2HB  ALA A  43     129.150 291.263  62.058  1.00  0.00           H  
ATOM    700 3HB  ALA A  43     129.745 289.603  62.290  1.00  0.00           H  
ATOM    701  N   ALA A  44     128.297 287.769  64.082  1.00  0.00           N  
ATOM    702  CA  ALA A  44     127.942 286.369  64.279  1.00  0.00           C  
ATOM    703  C   ALA A  44     126.775 286.227  65.247  1.00  0.00           C  
ATOM    704  O   ALA A  44     125.873 285.417  65.032  1.00  0.00           O  
ATOM    705  CB  ALA A  44     129.145 285.582  64.781  1.00  0.00           C  
ATOM    706  H   ALA A  44     129.197 288.099  64.400  1.00  0.00           H  
ATOM    707  HA  ALA A  44     127.629 285.953  63.321  1.00  0.00           H  
ATOM    708 1HB  ALA A  44     128.864 284.539  64.923  1.00  0.00           H  
ATOM    709 2HB  ALA A  44     129.951 285.645  64.050  1.00  0.00           H  
ATOM    710 3HB  ALA A  44     129.481 286.000  65.728  1.00  0.00           H  
ATOM    711  N   GLU A  45     126.798 287.019  66.314  1.00  0.00           N  
ATOM    712  CA  GLU A  45     125.749 286.973  67.324  1.00  0.00           C  
ATOM    713  C   GLU A  45     124.422 287.468  66.764  1.00  0.00           C  
ATOM    714  O   GLU A  45     123.365 286.921  67.073  1.00  0.00           O  
ATOM    715  CB  GLU A  45     126.145 287.813  68.542  1.00  0.00           C  
ATOM    716  CG  GLU A  45     127.259 287.210  69.385  1.00  0.00           C  
ATOM    717  CD  GLU A  45     127.687 288.106  70.514  1.00  0.00           C  
ATOM    718  OE1 GLU A  45     127.085 289.138  70.691  1.00  0.00           O  
ATOM    719  OE2 GLU A  45     128.618 287.758  71.202  1.00  0.00           O  
ATOM    720  H   GLU A  45     127.564 287.668  66.428  1.00  0.00           H  
ATOM    721  HA  GLU A  45     125.612 285.937  67.634  1.00  0.00           H  
ATOM    722 1HB  GLU A  45     126.470 288.800  68.212  1.00  0.00           H  
ATOM    723 2HB  GLU A  45     125.276 287.953  69.185  1.00  0.00           H  
ATOM    724 1HG  GLU A  45     126.915 286.262  69.799  1.00  0.00           H  
ATOM    725 2HG  GLU A  45     128.116 287.006  68.746  1.00  0.00           H  
ATOM    726  N   ARG A  46     124.485 288.506  65.937  1.00  0.00           N  
ATOM    727  CA  ARG A  46     123.290 289.065  65.316  1.00  0.00           C  
ATOM    728  C   ARG A  46     122.699 288.103  64.294  1.00  0.00           C  
ATOM    729  O   ARG A  46     121.482 287.951  64.203  1.00  0.00           O  
ATOM    730  CB  ARG A  46     123.609 290.388  64.637  1.00  0.00           C  
ATOM    731  CG  ARG A  46     123.859 291.550  65.586  1.00  0.00           C  
ATOM    732  CD  ARG A  46     124.153 292.807  64.850  1.00  0.00           C  
ATOM    733  NE  ARG A  46     124.491 293.897  65.751  1.00  0.00           N  
ATOM    734  CZ  ARG A  46     123.590 294.666  66.392  1.00  0.00           C  
ATOM    735  NH1 ARG A  46     122.305 294.455  66.223  1.00  0.00           N  
ATOM    736  NH2 ARG A  46     124.001 295.635  67.193  1.00  0.00           N  
ATOM    737  H   ARG A  46     125.385 288.918  65.733  1.00  0.00           H  
ATOM    738  HA  ARG A  46     122.541 289.225  66.091  1.00  0.00           H  
ATOM    739 1HB  ARG A  46     124.496 290.274  64.016  1.00  0.00           H  
ATOM    740 2HB  ARG A  46     122.785 290.669  63.982  1.00  0.00           H  
ATOM    741 1HG  ARG A  46     122.974 291.712  66.202  1.00  0.00           H  
ATOM    742 2HG  ARG A  46     124.711 291.320  66.225  1.00  0.00           H  
ATOM    743 1HD  ARG A  46     124.995 292.646  64.177  1.00  0.00           H  
ATOM    744 2HD  ARG A  46     123.278 293.102  64.271  1.00  0.00           H  
ATOM    745  HE  ARG A  46     125.472 294.090  65.907  1.00  0.00           H  
ATOM    746 1HH1 ARG A  46     121.991 293.715  65.610  1.00  0.00           H  
ATOM    747 2HH1 ARG A  46     121.631 295.032  66.702  1.00  0.00           H  
ATOM    748 1HH2 ARG A  46     124.990 295.798  67.324  1.00  0.00           H  
ATOM    749 2HH2 ARG A  46     123.327 296.212  67.673  1.00  0.00           H  
ATOM    750  N   ALA A  47     123.569 287.455  63.526  1.00  0.00           N  
ATOM    751  CA  ALA A  47     123.137 286.485  62.528  1.00  0.00           C  
ATOM    752  C   ALA A  47     122.643 285.201  63.183  1.00  0.00           C  
ATOM    753  O   ALA A  47     121.760 284.524  62.657  1.00  0.00           O  
ATOM    754  CB  ALA A  47     124.269 286.182  61.558  1.00  0.00           C  
ATOM    755  H   ALA A  47     124.557 287.638  63.638  1.00  0.00           H  
ATOM    756  HA  ALA A  47     122.303 286.912  61.970  1.00  0.00           H  
ATOM    757 1HB  ALA A  47     123.931 285.457  60.817  1.00  0.00           H  
ATOM    758 2HB  ALA A  47     124.572 287.100  61.052  1.00  0.00           H  
ATOM    759 3HB  ALA A  47     125.117 285.774  62.104  1.00  0.00           H  
ATOM    760  N   GLY A  48     123.218 284.873  64.334  1.00  0.00           N  
ATOM    761  CA  GLY A  48     122.830 283.675  65.070  1.00  0.00           C  
ATOM    762  C   GLY A  48     123.768 282.514  64.767  1.00  0.00           C  
ATOM    763  O   GLY A  48     123.384 281.349  64.869  1.00  0.00           O  
ATOM    764  H   GLY A  48     123.944 285.467  64.710  1.00  0.00           H  
ATOM    765 1HA  GLY A  48     122.840 283.886  66.140  1.00  0.00           H  
ATOM    766 2HA  GLY A  48     121.809 283.401  64.807  1.00  0.00           H  
ATOM    767  N   ILE A  49     125.002 282.839  64.394  1.00  0.00           N  
ATOM    768  CA  ILE A  49     126.001 281.824  64.082  1.00  0.00           C  
ATOM    769  C   ILE A  49     127.195 281.918  65.022  1.00  0.00           C  
ATOM    770  O   ILE A  49     128.346 281.863  64.587  1.00  0.00           O  
ATOM    771  CB  ILE A  49     126.481 281.956  62.626  1.00  0.00           C  
ATOM    772  CG1 ILE A  49     127.055 283.353  62.378  1.00  0.00           C  
ATOM    773  CG2 ILE A  49     125.341 281.666  61.661  1.00  0.00           C  
ATOM    774  CD1 ILE A  49     127.802 283.483  61.070  1.00  0.00           C  
ATOM    775  H   ILE A  49     125.254 283.814  64.325  1.00  0.00           H  
ATOM    776  HA  ILE A  49     125.549 280.840  64.220  1.00  0.00           H  
ATOM    777  HB  ILE A  49     127.288 281.247  62.443  1.00  0.00           H  
ATOM    778 1HG1 ILE A  49     126.248 284.085  62.384  1.00  0.00           H  
ATOM    779 2HG1 ILE A  49     127.739 283.614  63.186  1.00  0.00           H  
ATOM    780 1HG2 ILE A  49     125.698 281.765  60.637  1.00  0.00           H  
ATOM    781 2HG2 ILE A  49     124.977 280.653  61.822  1.00  0.00           H  
ATOM    782 3HG2 ILE A  49     124.531 282.375  61.833  1.00  0.00           H  
ATOM    783 1HD1 ILE A  49     128.180 284.501  60.966  1.00  0.00           H  
ATOM    784 2HD1 ILE A  49     128.638 282.783  61.057  1.00  0.00           H  
ATOM    785 3HD1 ILE A  49     127.129 283.261  60.243  1.00  0.00           H  
ATOM    786  N   ASP A  50     126.916 282.060  66.315  1.00  0.00           N  
ATOM    787  CA  ASP A  50     127.966 282.237  67.311  1.00  0.00           C  
ATOM    788  C   ASP A  50     128.640 280.912  67.640  1.00  0.00           C  
ATOM    789  O   ASP A  50     128.084 280.082  68.361  1.00  0.00           O  
ATOM    790  CB  ASP A  50     127.394 282.857  68.588  1.00  0.00           C  
ATOM    791  CG  ASP A  50     128.452 283.090  69.658  1.00  0.00           C  
ATOM    792  OD1 ASP A  50     129.565 282.658  69.469  1.00  0.00           O  
ATOM    793  OD2 ASP A  50     128.138 283.695  70.654  1.00  0.00           O  
ATOM    794  H   ASP A  50     125.951 282.045  66.613  1.00  0.00           H  
ATOM    795  HA  ASP A  50     128.726 282.900  66.897  1.00  0.00           H  
ATOM    796 1HB  ASP A  50     126.924 283.811  68.349  1.00  0.00           H  
ATOM    797 2HB  ASP A  50     126.622 282.205  68.995  1.00  0.00           H  
ATOM    798  N   SER A  51     129.842 280.715  67.108  1.00  0.00           N  
ATOM    799  CA  SER A  51     130.612 279.507  67.378  1.00  0.00           C  
ATOM    800  C   SER A  51     132.100 279.739  67.143  1.00  0.00           C  
ATOM    801  O   SER A  51     132.489 280.678  66.450  1.00  0.00           O  
ATOM    802  CB  SER A  51     130.122 278.370  66.502  1.00  0.00           C  
ATOM    803  OG  SER A  51     130.481 278.577  65.164  1.00  0.00           O  
ATOM    804  H   SER A  51     130.232 281.422  66.501  1.00  0.00           H  
ATOM    805  HA  SER A  51     130.476 279.247  68.428  1.00  0.00           H  
ATOM    806 1HB  SER A  51     130.547 277.431  66.855  1.00  0.00           H  
ATOM    807 2HB  SER A  51     129.039 278.289  66.584  1.00  0.00           H  
ATOM    808  HG  SER A  51     130.017 277.904  64.659  1.00  0.00           H  
ATOM    809  N   SER A  52     132.926 278.875  67.725  1.00  0.00           N  
ATOM    810  CA  SER A  52     134.370 278.949  67.533  1.00  0.00           C  
ATOM    811  C   SER A  52     134.752 278.614  66.098  1.00  0.00           C  
ATOM    812  O   SER A  52     135.763 279.095  65.585  1.00  0.00           O  
ATOM    813  CB  SER A  52     135.072 278.003  68.487  1.00  0.00           C  
ATOM    814  OG  SER A  52     134.758 276.669  68.194  1.00  0.00           O  
ATOM    815  H   SER A  52     132.544 278.150  68.315  1.00  0.00           H  
ATOM    816  HA  SER A  52     134.694 279.971  67.732  1.00  0.00           H  
ATOM    817 1HB  SER A  52     136.149 278.150  68.417  1.00  0.00           H  
ATOM    818 2HB  SER A  52     134.776 278.232  69.510  1.00  0.00           H  
ATOM    819  HG  SER A  52     135.311 276.135  68.768  1.00  0.00           H  
ATOM    820  N   GLU A  53     133.937 277.788  65.450  1.00  0.00           N  
ATOM    821  CA  GLU A  53     134.149 277.443  64.050  1.00  0.00           C  
ATOM    822  C   GLU A  53     134.040 278.673  63.157  1.00  0.00           C  
ATOM    823  O   GLU A  53     134.852 278.871  62.254  1.00  0.00           O  
ATOM    824  CB  GLU A  53     133.140 276.383  63.603  1.00  0.00           C  
ATOM    825  CG  GLU A  53     133.284 275.951  62.151  1.00  0.00           C  
ATOM    826  CD  GLU A  53     132.306 274.878  61.761  1.00  0.00           C  
ATOM    827  OE1 GLU A  53     131.649 274.354  62.628  1.00  0.00           O  
ATOM    828  OE2 GLU A  53     132.215 274.582  60.593  1.00  0.00           O  
ATOM    829  H   GLU A  53     133.151 277.388  65.942  1.00  0.00           H  
ATOM    830  HA  GLU A  53     135.158 277.044  63.940  1.00  0.00           H  
ATOM    831 1HB  GLU A  53     133.241 275.497  64.228  1.00  0.00           H  
ATOM    832 2HB  GLU A  53     132.127 276.766  63.739  1.00  0.00           H  
ATOM    833 1HG  GLU A  53     133.131 276.816  61.507  1.00  0.00           H  
ATOM    834 2HG  GLU A  53     134.298 275.587  61.991  1.00  0.00           H  
ATOM    835  N   VAL A  54     133.030 279.496  63.416  1.00  0.00           N  
ATOM    836  CA  VAL A  54     132.825 280.721  62.649  1.00  0.00           C  
ATOM    837  C   VAL A  54     133.950 281.717  62.893  1.00  0.00           C  
ATOM    838  O   VAL A  54     134.445 282.351  61.960  1.00  0.00           O  
ATOM    839  CB  VAL A  54     131.479 281.367  63.026  1.00  0.00           C  
ATOM    840  CG1 VAL A  54     131.405 282.791  62.495  1.00  0.00           C  
ATOM    841  CG2 VAL A  54     130.332 280.530  62.484  1.00  0.00           C  
ATOM    842  H   VAL A  54     132.387 279.269  64.160  1.00  0.00           H  
ATOM    843  HA  VAL A  54     132.829 280.469  61.588  1.00  0.00           H  
ATOM    844  HB  VAL A  54     131.406 281.427  64.113  1.00  0.00           H  
ATOM    845 1HG1 VAL A  54     130.448 283.235  62.770  1.00  0.00           H  
ATOM    846 2HG1 VAL A  54     132.215 283.383  62.924  1.00  0.00           H  
ATOM    847 3HG1 VAL A  54     131.499 282.780  61.409  1.00  0.00           H  
ATOM    848 1HG2 VAL A  54     129.383 280.994  62.755  1.00  0.00           H  
ATOM    849 2HG2 VAL A  54     130.408 280.467  61.398  1.00  0.00           H  
ATOM    850 3HG2 VAL A  54     130.380 279.527  62.910  1.00  0.00           H  
ATOM    851  N   LEU A  55     134.350 281.853  64.153  1.00  0.00           N  
ATOM    852  CA  LEU A  55     135.435 282.756  64.518  1.00  0.00           C  
ATOM    853  C   LEU A  55     136.744 282.343  63.858  1.00  0.00           C  
ATOM    854  O   LEU A  55     137.493 283.184  63.362  1.00  0.00           O  
ATOM    855  CB  LEU A  55     135.611 282.784  66.042  1.00  0.00           C  
ATOM    856  CG  LEU A  55     134.506 283.502  66.826  1.00  0.00           C  
ATOM    857  CD1 LEU A  55     134.673 283.222  68.313  1.00  0.00           C  
ATOM    858  CD2 LEU A  55     134.567 284.995  66.539  1.00  0.00           C  
ATOM    859  H   LEU A  55     133.893 281.317  64.875  1.00  0.00           H  
ATOM    860  HA  LEU A  55     135.187 283.757  64.163  1.00  0.00           H  
ATOM    861 1HB  LEU A  55     135.662 281.759  66.404  1.00  0.00           H  
ATOM    862 2HB  LEU A  55     136.556 283.277  66.273  1.00  0.00           H  
ATOM    863  HG  LEU A  55     133.533 283.113  66.521  1.00  0.00           H  
ATOM    864 1HD1 LEU A  55     133.887 283.731  68.870  1.00  0.00           H  
ATOM    865 2HD1 LEU A  55     134.606 282.148  68.491  1.00  0.00           H  
ATOM    866 3HD1 LEU A  55     135.646 283.585  68.644  1.00  0.00           H  
ATOM    867 1HD2 LEU A  55     133.780 285.505  67.097  1.00  0.00           H  
ATOM    868 2HD2 LEU A  55     135.538 285.384  66.845  1.00  0.00           H  
ATOM    869 3HD2 LEU A  55     134.426 285.167  65.473  1.00  0.00           H  
ATOM    870  N   GLU A  56     137.013 281.041  63.852  1.00  0.00           N  
ATOM    871  CA  GLU A  56     138.200 280.508  63.196  1.00  0.00           C  
ATOM    872  C   GLU A  56     138.190 280.814  61.704  1.00  0.00           C  
ATOM    873  O   GLU A  56     139.195 281.252  61.143  1.00  0.00           O  
ATOM    874  CB  GLU A  56     138.298 278.997  63.416  1.00  0.00           C  
ATOM    875  CG  GLU A  56     139.495 278.339  62.744  1.00  0.00           C  
ATOM    876  CD  GLU A  56     139.521 276.847  62.924  1.00  0.00           C  
ATOM    877  OE1 GLU A  56     138.879 276.365  63.826  1.00  0.00           O  
ATOM    878  OE2 GLU A  56     140.183 276.188  62.158  1.00  0.00           O  
ATOM    879  H   GLU A  56     136.378 280.406  64.314  1.00  0.00           H  
ATOM    880  HA  GLU A  56     139.078 280.989  63.626  1.00  0.00           H  
ATOM    881 1HB  GLU A  56     138.357 278.787  64.483  1.00  0.00           H  
ATOM    882 2HB  GLU A  56     137.396 278.514  63.037  1.00  0.00           H  
ATOM    883 1HG  GLU A  56     139.470 278.565  61.678  1.00  0.00           H  
ATOM    884 2HG  GLU A  56     140.409 278.766  63.156  1.00  0.00           H  
ATOM    885  N   LEU A  57     137.049 280.579  61.064  1.00  0.00           N  
ATOM    886  CA  LEU A  57     136.898 280.856  59.641  1.00  0.00           C  
ATOM    887  C   LEU A  57     137.044 282.343  59.350  1.00  0.00           C  
ATOM    888  O   LEU A  57     137.655 282.735  58.354  1.00  0.00           O  
ATOM    889  CB  LEU A  57     135.531 280.364  59.147  1.00  0.00           C  
ATOM    890  CG  LEU A  57     135.376 278.842  59.026  1.00  0.00           C  
ATOM    891  CD1 LEU A  57     133.906 278.496  58.830  1.00  0.00           C  
ATOM    892  CD2 LEU A  57     136.217 278.338  57.862  1.00  0.00           C  
ATOM    893  H   LEU A  57     136.266 280.199  61.578  1.00  0.00           H  
ATOM    894  HA  LEU A  57     137.690 280.334  59.101  1.00  0.00           H  
ATOM    895 1HB  LEU A  57     134.765 280.721  59.833  1.00  0.00           H  
ATOM    896 2HB  LEU A  57     135.341 280.796  58.165  1.00  0.00           H  
ATOM    897  HG  LEU A  57     135.710 278.368  59.948  1.00  0.00           H  
ATOM    898 1HD1 LEU A  57     133.796 277.415  58.744  1.00  0.00           H  
ATOM    899 2HD1 LEU A  57     133.332 278.852  59.685  1.00  0.00           H  
ATOM    900 3HD1 LEU A  57     133.538 278.971  57.921  1.00  0.00           H  
ATOM    901 1HD2 LEU A  57     136.107 277.256  57.777  1.00  0.00           H  
ATOM    902 2HD2 LEU A  57     135.881 278.811  56.939  1.00  0.00           H  
ATOM    903 3HD2 LEU A  57     137.264 278.583  58.037  1.00  0.00           H  
ATOM    904  N   ALA A  58     136.480 283.170  60.223  1.00  0.00           N  
ATOM    905  CA  ALA A  58     136.572 284.617  60.079  1.00  0.00           C  
ATOM    906  C   ALA A  58     138.018 285.090  60.182  1.00  0.00           C  
ATOM    907  O   ALA A  58     138.434 286.004  59.468  1.00  0.00           O  
ATOM    908  CB  ALA A  58     135.713 285.311  61.127  1.00  0.00           C  
ATOM    909  H   ALA A  58     135.973 282.786  61.008  1.00  0.00           H  
ATOM    910  HA  ALA A  58     136.205 284.891  59.090  1.00  0.00           H  
ATOM    911 1HB  ALA A  58     135.794 286.391  61.007  1.00  0.00           H  
ATOM    912 2HB  ALA A  58     134.675 285.008  61.005  1.00  0.00           H  
ATOM    913 3HB  ALA A  58     136.058 285.031  62.122  1.00  0.00           H  
ATOM    914  N   ILE A  59     138.778 284.463  61.072  1.00  0.00           N  
ATOM    915  CA  ILE A  59     140.193 284.777  61.227  1.00  0.00           C  
ATOM    916  C   ILE A  59     140.987 284.366  59.993  1.00  0.00           C  
ATOM    917  O   ILE A  59     141.851 285.107  59.524  1.00  0.00           O  
ATOM    918  CB  ILE A  59     140.777 284.081  62.469  1.00  0.00           C  
ATOM    919  CG1 ILE A  59     140.210 284.704  63.747  1.00  0.00           C  
ATOM    920  CG2 ILE A  59     142.296 284.165  62.461  1.00  0.00           C  
ATOM    921  CD1 ILE A  59     140.493 283.901  64.996  1.00  0.00           C  
ATOM    922  H   ILE A  59     138.365 283.751  61.656  1.00  0.00           H  
ATOM    923  HA  ILE A  59     140.298 285.855  61.343  1.00  0.00           H  
ATOM    924  HB  ILE A  59     140.481 283.032  62.472  1.00  0.00           H  
ATOM    925 1HG1 ILE A  59     140.625 285.702  63.880  1.00  0.00           H  
ATOM    926 2HG1 ILE A  59     139.128 284.811  63.650  1.00  0.00           H  
ATOM    927 1HG2 ILE A  59     142.692 283.668  63.347  1.00  0.00           H  
ATOM    928 2HG2 ILE A  59     142.683 283.676  61.568  1.00  0.00           H  
ATOM    929 3HG2 ILE A  59     142.602 285.211  62.465  1.00  0.00           H  
ATOM    930 1HD1 ILE A  59     140.059 284.407  65.860  1.00  0.00           H  
ATOM    931 2HD1 ILE A  59     140.055 282.908  64.899  1.00  0.00           H  
ATOM    932 3HD1 ILE A  59     141.570 283.811  65.133  1.00  0.00           H  
ATOM    933  N   ARG A  60     140.689 283.182  59.471  1.00  0.00           N  
ATOM    934  CA  ARG A  60     141.298 282.715  58.232  1.00  0.00           C  
ATOM    935  C   ARG A  60     140.985 283.655  57.076  1.00  0.00           C  
ATOM    936  O   ARG A  60     141.829 283.896  56.212  1.00  0.00           O  
ATOM    937  CB  ARG A  60     140.811 281.314  57.890  1.00  0.00           C  
ATOM    938  CG  ARG A  60     141.336 280.214  58.797  1.00  0.00           C  
ATOM    939  CD  ARG A  60     140.761 278.891  58.447  1.00  0.00           C  
ATOM    940  NE  ARG A  60     141.152 277.861  59.396  1.00  0.00           N  
ATOM    941  CZ  ARG A  60     142.309 277.173  59.346  1.00  0.00           C  
ATOM    942  NH1 ARG A  60     143.178 277.418  58.390  1.00  0.00           N  
ATOM    943  NH2 ARG A  60     142.572 276.255  60.260  1.00  0.00           N  
ATOM    944  H   ARG A  60     140.022 282.588  59.944  1.00  0.00           H  
ATOM    945  HA  ARG A  60     142.381 282.700  58.362  1.00  0.00           H  
ATOM    946 1HB  ARG A  60     139.723 281.288  57.935  1.00  0.00           H  
ATOM    947 2HB  ARG A  60     141.102 281.067  56.869  1.00  0.00           H  
ATOM    948 1HG  ARG A  60     142.421 280.153  58.705  1.00  0.00           H  
ATOM    949 2HG  ARG A  60     141.074 280.440  59.833  1.00  0.00           H  
ATOM    950 1HD  ARG A  60     139.674 278.957  58.443  1.00  0.00           H  
ATOM    951 2HD  ARG A  60     141.110 278.593  57.458  1.00  0.00           H  
ATOM    952  HE  ARG A  60     140.508 277.646  60.147  1.00  0.00           H  
ATOM    953 1HH1 ARG A  60     142.977 278.120  57.692  1.00  0.00           H  
ATOM    954 2HH1 ARG A  60     144.045 276.902  58.354  1.00  0.00           H  
ATOM    955 1HH2 ARG A  60     141.904 276.067  60.994  1.00  0.00           H  
ATOM    956 2HH2 ARG A  60     143.438 275.740  60.222  1.00  0.00           H  
ATOM    957  N   LEU A  61     139.767 284.186  57.063  1.00  0.00           N  
ATOM    958  CA  LEU A  61     139.379 285.194  56.085  1.00  0.00           C  
ATOM    959  C   LEU A  61     140.249 286.440  56.205  1.00  0.00           C  
ATOM    960  O   LEU A  61     140.771 286.942  55.210  1.00  0.00           O  
ATOM    961  CB  LEU A  61     137.905 285.573  56.270  1.00  0.00           C  
ATOM    962  CG  LEU A  61     137.408 286.749  55.419  1.00  0.00           C  
ATOM    963  CD1 LEU A  61     137.547 286.402  53.942  1.00  0.00           C  
ATOM    964  CD2 LEU A  61     135.960 287.057  55.774  1.00  0.00           C  
ATOM    965  H   LEU A  61     139.091 283.882  57.750  1.00  0.00           H  
ATOM    966  HA  LEU A  61     139.527 284.783  55.087  1.00  0.00           H  
ATOM    967 1HB  LEU A  61     137.290 284.707  56.029  1.00  0.00           H  
ATOM    968 2HB  LEU A  61     137.740 285.829  57.317  1.00  0.00           H  
ATOM    969  HG  LEU A  61     138.025 287.627  55.615  1.00  0.00           H  
ATOM    970 1HD1 LEU A  61     137.194 287.238  53.338  1.00  0.00           H  
ATOM    971 2HD1 LEU A  61     138.594 286.206  53.712  1.00  0.00           H  
ATOM    972 3HD1 LEU A  61     136.954 285.516  53.719  1.00  0.00           H  
ATOM    973 1HD2 LEU A  61     135.608 287.893  55.170  1.00  0.00           H  
ATOM    974 2HD2 LEU A  61     135.343 286.180  55.577  1.00  0.00           H  
ATOM    975 3HD2 LEU A  61     135.893 287.318  56.830  1.00  0.00           H  
ATOM    976  N   ILE A  62     140.401 286.933  57.428  1.00  0.00           N  
ATOM    977  CA  ILE A  62     141.201 288.126  57.679  1.00  0.00           C  
ATOM    978  C   ILE A  62     142.661 287.897  57.310  1.00  0.00           C  
ATOM    979  O   ILE A  62     143.300 288.759  56.706  1.00  0.00           O  
ATOM    980  CB  ILE A  62     141.106 288.551  59.157  1.00  0.00           C  
ATOM    981  CG1 ILE A  62     139.681 289.001  59.492  1.00  0.00           C  
ATOM    982  CG2 ILE A  62     142.101 289.662  59.456  1.00  0.00           C  
ATOM    983  CD1 ILE A  62     139.403 289.089  60.975  1.00  0.00           C  
ATOM    984  H   ILE A  62     139.949 286.471  58.205  1.00  0.00           H  
ATOM    985  HA  ILE A  62     140.823 288.934  57.052  1.00  0.00           H  
ATOM    986  HB  ILE A  62     141.326 287.697  59.796  1.00  0.00           H  
ATOM    987 1HG1 ILE A  62     139.494 289.979  59.050  1.00  0.00           H  
ATOM    988 2HG1 ILE A  62     138.968 288.303  59.053  1.00  0.00           H  
ATOM    989 1HG2 ILE A  62     142.021 289.950  60.503  1.00  0.00           H  
ATOM    990 2HG2 ILE A  62     143.111 289.307  59.255  1.00  0.00           H  
ATOM    991 3HG2 ILE A  62     141.886 290.524  58.824  1.00  0.00           H  
ATOM    992 1HD1 ILE A  62     138.373 289.412  61.133  1.00  0.00           H  
ATOM    993 2HD1 ILE A  62     139.549 288.110  61.432  1.00  0.00           H  
ATOM    994 3HD1 ILE A  62     140.082 289.808  61.431  1.00  0.00           H  
ATOM    995  N   LYS A  63     143.183 286.732  57.676  1.00  0.00           N  
ATOM    996  CA  LYS A  63     144.550 286.362  57.328  1.00  0.00           C  
ATOM    997  C   LYS A  63     144.789 286.485  55.828  1.00  0.00           C  
ATOM    998  O   LYS A  63     145.779 287.070  55.394  1.00  0.00           O  
ATOM    999  CB  LYS A  63     144.854 284.938  57.794  1.00  0.00           C  
ATOM   1000  CG  LYS A  63     146.273 284.470  57.499  1.00  0.00           C  
ATOM   1001  CD  LYS A  63     146.507 283.057  58.013  1.00  0.00           C  
ATOM   1002  CE  LYS A  63     147.970 282.657  57.892  1.00  0.00           C  
ATOM   1003  NZ  LYS A  63     148.372 282.440  56.475  1.00  0.00           N  
ATOM   1004  H   LYS A  63     142.619 286.085  58.208  1.00  0.00           H  
ATOM   1005  HA  LYS A  63     145.232 287.049  57.828  1.00  0.00           H  
ATOM   1006 1HB  LYS A  63     144.695 284.865  58.870  1.00  0.00           H  
ATOM   1007 2HB  LYS A  63     144.167 284.243  57.313  1.00  0.00           H  
ATOM   1008 1HG  LYS A  63     146.447 284.489  56.422  1.00  0.00           H  
ATOM   1009 2HG  LYS A  63     146.985 285.143  57.977  1.00  0.00           H  
ATOM   1010 1HD  LYS A  63     146.208 282.996  59.061  1.00  0.00           H  
ATOM   1011 2HD  LYS A  63     145.900 282.356  57.439  1.00  0.00           H  
ATOM   1012 1HE  LYS A  63     148.597 283.439  58.319  1.00  0.00           H  
ATOM   1013 2HE  LYS A  63     148.144 281.737  58.450  1.00  0.00           H  
ATOM   1014 1HZ  LYS A  63     149.347 282.177  56.438  1.00  0.00           H  
ATOM   1015 2HZ  LYS A  63     147.810 281.702  56.075  1.00  0.00           H  
ATOM   1016 3HZ  LYS A  63     148.234 283.292  55.952  1.00  0.00           H  
ATOM   1017  N   GLU A  64     143.874 285.927  55.042  1.00  0.00           N  
ATOM   1018  CA  GLU A  64     144.003 285.941  53.589  1.00  0.00           C  
ATOM   1019  C   GLU A  64     144.049 287.366  53.053  1.00  0.00           C  
ATOM   1020  O   GLU A  64     144.903 287.703  52.233  1.00  0.00           O  
ATOM   1021  CB  GLU A  64     142.841 285.181  52.944  1.00  0.00           C  
ATOM   1022  CG  GLU A  64     142.853 285.189  51.422  1.00  0.00           C  
ATOM   1023  CD  GLU A  64     143.891 284.270  50.840  1.00  0.00           C  
ATOM   1024  OE1 GLU A  64     144.076 283.202  51.371  1.00  0.00           O  
ATOM   1025  OE2 GLU A  64     144.499 284.637  49.863  1.00  0.00           O  
ATOM   1026  H   GLU A  64     143.069 285.483  55.460  1.00  0.00           H  
ATOM   1027  HA  GLU A  64     144.942 285.456  53.320  1.00  0.00           H  
ATOM   1028 1HB  GLU A  64     142.859 284.141  53.273  1.00  0.00           H  
ATOM   1029 2HB  GLU A  64     141.896 285.613  53.274  1.00  0.00           H  
ATOM   1030 1HG  GLU A  64     141.871 284.885  51.060  1.00  0.00           H  
ATOM   1031 2HG  GLU A  64     143.039 286.205  51.076  1.00  0.00           H  
ATOM   1032  N   VAL A  65     143.126 288.199  53.521  1.00  0.00           N  
ATOM   1033  CA  VAL A  65     143.018 289.571  53.039  1.00  0.00           C  
ATOM   1034  C   VAL A  65     144.216 290.404  53.476  1.00  0.00           C  
ATOM   1035  O   VAL A  65     144.789 291.149  52.682  1.00  0.00           O  
ATOM   1036  CB  VAL A  65     141.725 290.222  53.566  1.00  0.00           C  
ATOM   1037  CG1 VAL A  65     141.688 291.700  53.211  1.00  0.00           C  
ATOM   1038  CG2 VAL A  65     140.513 289.500  52.996  1.00  0.00           C  
ATOM   1039  H   VAL A  65     142.482 287.873  54.229  1.00  0.00           H  
ATOM   1040  HA  VAL A  65     143.006 289.556  51.949  1.00  0.00           H  
ATOM   1041  HB  VAL A  65     141.711 290.152  54.654  1.00  0.00           H  
ATOM   1042 1HG1 VAL A  65     140.768 292.144  53.591  1.00  0.00           H  
ATOM   1043 2HG1 VAL A  65     142.545 292.203  53.659  1.00  0.00           H  
ATOM   1044 3HG1 VAL A  65     141.725 291.814  52.128  1.00  0.00           H  
ATOM   1045 1HG2 VAL A  65     139.602 289.965  53.374  1.00  0.00           H  
ATOM   1046 2HG2 VAL A  65     140.530 289.564  51.908  1.00  0.00           H  
ATOM   1047 3HG2 VAL A  65     140.538 288.452  53.298  1.00  0.00           H  
ATOM   1048  N   VAL A  66     144.590 290.273  54.745  1.00  0.00           N  
ATOM   1049  CA  VAL A  66     145.698 291.042  55.300  1.00  0.00           C  
ATOM   1050  C   VAL A  66     147.032 290.580  54.724  1.00  0.00           C  
ATOM   1051  O   VAL A  66     147.886 291.397  54.381  1.00  0.00           O  
ATOM   1052  CB  VAL A  66     145.730 290.902  56.834  1.00  0.00           C  
ATOM   1053  CG1 VAL A  66     146.991 291.536  57.401  1.00  0.00           C  
ATOM   1054  CG2 VAL A  66     144.488 291.542  57.436  1.00  0.00           C  
ATOM   1055  H   VAL A  66     144.095 289.625  55.339  1.00  0.00           H  
ATOM   1056  HA  VAL A  66     145.564 292.088  55.026  1.00  0.00           H  
ATOM   1057  HB  VAL A  66     145.756 289.844  57.093  1.00  0.00           H  
ATOM   1058 1HG1 VAL A  66     146.996 291.428  58.486  1.00  0.00           H  
ATOM   1059 2HG1 VAL A  66     147.867 291.039  56.983  1.00  0.00           H  
ATOM   1060 3HG1 VAL A  66     147.015 292.594  57.141  1.00  0.00           H  
ATOM   1061 1HG2 VAL A  66     144.516 291.440  58.521  1.00  0.00           H  
ATOM   1062 2HG2 VAL A  66     144.458 292.599  57.172  1.00  0.00           H  
ATOM   1063 3HG2 VAL A  66     143.598 291.046  57.048  1.00  0.00           H  
ATOM   1064  N   GLU A  67     147.203 289.266  54.624  1.00  0.00           N  
ATOM   1065  CA  GLU A  67     148.430 288.695  54.080  1.00  0.00           C  
ATOM   1066  C   GLU A  67     148.672 289.166  52.652  1.00  0.00           C  
ATOM   1067  O   GLU A  67     149.800 289.490  52.278  1.00  0.00           O  
ATOM   1068  CB  GLU A  67     148.368 287.166  54.119  1.00  0.00           C  
ATOM   1069  CG  GLU A  67     149.619 286.474  53.595  1.00  0.00           C  
ATOM   1070  CD  GLU A  67     149.611 284.990  53.837  1.00  0.00           C  
ATOM   1071  OE1 GLU A  67     148.813 284.540  54.624  1.00  0.00           O  
ATOM   1072  OE2 GLU A  67     150.403 284.306  53.235  1.00  0.00           O  
ATOM   1073  H   GLU A  67     146.466 288.649  54.929  1.00  0.00           H  
ATOM   1074  HA  GLU A  67     149.269 289.035  54.687  1.00  0.00           H  
ATOM   1075 1HB  GLU A  67     148.208 286.835  55.145  1.00  0.00           H  
ATOM   1076 2HB  GLU A  67     147.522 286.820  53.527  1.00  0.00           H  
ATOM   1077 1HG  GLU A  67     149.699 286.654  52.523  1.00  0.00           H  
ATOM   1078 2HG  GLU A  67     150.492 286.911  54.076  1.00  0.00           H  
ATOM   1079  N   ASN A  68     147.609 289.202  51.857  1.00  0.00           N  
ATOM   1080  CA  ASN A  68     147.692 289.695  50.487  1.00  0.00           C  
ATOM   1081  C   ASN A  68     148.017 291.183  50.458  1.00  0.00           C  
ATOM   1082  O   ASN A  68     148.777 291.644  49.605  1.00  0.00           O  
ATOM   1083  CB  ASN A  68     146.400 289.417  49.741  1.00  0.00           C  
ATOM   1084  CG  ASN A  68     146.221 287.959  49.420  1.00  0.00           C  
ATOM   1085  OD1 ASN A  68     147.199 287.231  49.215  1.00  0.00           O  
ATOM   1086  ND2 ASN A  68     144.989 287.518  49.376  1.00  0.00           N  
ATOM   1087  H   ASN A  68     146.719 288.878  52.211  1.00  0.00           H  
ATOM   1088  HA  ASN A  68     148.499 289.170  49.979  1.00  0.00           H  
ATOM   1089 1HB  ASN A  68     145.552 289.753  50.339  1.00  0.00           H  
ATOM   1090 2HB  ASN A  68     146.388 289.984  48.810  1.00  0.00           H  
ATOM   1091 1HD2 ASN A  68     144.810 286.556  49.167  1.00  0.00           H  
ATOM   1092 2HD2 ASN A  68     144.228 288.143  49.549  1.00  0.00           H  
ATOM   1093  N   ALA A  69     147.437 291.929  51.391  1.00  0.00           N  
ATOM   1094  CA  ALA A  69     147.743 293.347  51.537  1.00  0.00           C  
ATOM   1095  C   ALA A  69     149.205 293.562  51.903  1.00  0.00           C  
ATOM   1096  O   ALA A  69     149.850 294.486  51.406  1.00  0.00           O  
ATOM   1097  CB  ALA A  69     146.837 293.978  52.585  1.00  0.00           C  
ATOM   1098  H   ALA A  69     146.769 291.503  52.018  1.00  0.00           H  
ATOM   1099  HA  ALA A  69     147.567 293.840  50.579  1.00  0.00           H  
ATOM   1100 1HB  ALA A  69     147.077 295.037  52.682  1.00  0.00           H  
ATOM   1101 2HB  ALA A  69     145.796 293.868  52.280  1.00  0.00           H  
ATOM   1102 3HB  ALA A  69     146.989 293.482  53.542  1.00  0.00           H  
ATOM   1103  N   GLN A  70     149.725 292.703  52.775  1.00  0.00           N  
ATOM   1104  CA  GLN A  70     151.113 292.798  53.210  1.00  0.00           C  
ATOM   1105  C   GLN A  70     152.071 292.591  52.044  1.00  0.00           C  
ATOM   1106  O   GLN A  70     153.087 293.279  51.934  1.00  0.00           O  
ATOM   1107  CB  GLN A  70     151.400 291.773  54.311  1.00  0.00           C  
ATOM   1108  CG  GLN A  70     152.794 291.874  54.906  1.00  0.00           C  
ATOM   1109  CD  GLN A  70     153.808 291.037  54.150  1.00  0.00           C  
ATOM   1110  OE1 GLN A  70     153.502 289.935  53.687  1.00  0.00           O  
ATOM   1111  NE2 GLN A  70     155.024 291.555  54.021  1.00  0.00           N  
ATOM   1112  H   GLN A  70     149.141 291.966  53.144  1.00  0.00           H  
ATOM   1113  HA  GLN A  70     151.284 293.800  53.604  1.00  0.00           H  
ATOM   1114 1HB  GLN A  70     150.679 291.896  55.119  1.00  0.00           H  
ATOM   1115 2HB  GLN A  70     151.277 290.767  53.912  1.00  0.00           H  
ATOM   1116 1HG  GLN A  70     153.118 292.914  54.874  1.00  0.00           H  
ATOM   1117 2HG  GLN A  70     152.764 291.525  55.938  1.00  0.00           H  
ATOM   1118 1HE2 GLN A  70     155.735 291.049  53.532  1.00  0.00           H  
ATOM   1119 2HE2 GLN A  70     155.230 292.453  54.411  1.00  0.00           H  
ATOM   1120  N   ARG A  71     151.743 291.639  51.177  1.00  0.00           N  
ATOM   1121  CA  ARG A  71     152.577 291.335  50.021  1.00  0.00           C  
ATOM   1122  C   ARG A  71     152.559 292.478  49.013  1.00  0.00           C  
ATOM   1123  O   ARG A  71     153.580 292.794  48.401  1.00  0.00           O  
ATOM   1124  CB  ARG A  71     152.107 290.057  49.342  1.00  0.00           C  
ATOM   1125  CG  ARG A  71     152.334 288.786  50.146  1.00  0.00           C  
ATOM   1126  CD  ARG A  71     151.711 287.606  49.494  1.00  0.00           C  
ATOM   1127  NE  ARG A  71     151.734 286.436  50.357  1.00  0.00           N  
ATOM   1128  CZ  ARG A  71     152.772 285.582  50.460  1.00  0.00           C  
ATOM   1129  NH1 ARG A  71     153.860 285.781  49.750  1.00  0.00           N  
ATOM   1130  NH2 ARG A  71     152.694 284.544  51.274  1.00  0.00           N  
ATOM   1131  H   ARG A  71     150.893 291.114  51.322  1.00  0.00           H  
ATOM   1132  HA  ARG A  71     153.606 291.210  50.360  1.00  0.00           H  
ATOM   1133 1HB  ARG A  71     151.041 290.128  49.132  1.00  0.00           H  
ATOM   1134 2HB  ARG A  71     152.622 289.941  48.389  1.00  0.00           H  
ATOM   1135 1HG  ARG A  71     153.405 288.602  50.240  1.00  0.00           H  
ATOM   1136 2HG  ARG A  71     151.898 288.900  51.138  1.00  0.00           H  
ATOM   1137 1HD  ARG A  71     150.674 287.830  49.251  1.00  0.00           H  
ATOM   1138 2HD  ARG A  71     152.254 287.367  48.580  1.00  0.00           H  
ATOM   1139  HE  ARG A  71     150.914 286.249  50.918  1.00  0.00           H  
ATOM   1140 1HH1 ARG A  71     153.919 286.574  49.127  1.00  0.00           H  
ATOM   1141 2HH1 ARG A  71     154.638 285.141  49.828  1.00  0.00           H  
ATOM   1142 1HH2 ARG A  71     151.858 284.390  51.820  1.00  0.00           H  
ATOM   1143 2HH2 ARG A  71     153.472 283.904  51.352  1.00  0.00           H  
ATOM   1144  N   GLU A  72     151.394 293.093  48.844  1.00  0.00           N  
ATOM   1145  CA  GLU A  72     151.246 294.216  47.926  1.00  0.00           C  
ATOM   1146  C   GLU A  72     151.806 295.498  48.527  1.00  0.00           C  
ATOM   1147  O   GLU A  72     152.325 296.356  47.811  1.00  0.00           O  
ATOM   1148  CB  GLU A  72     149.773 294.413  47.559  1.00  0.00           C  
ATOM   1149  CG  GLU A  72     149.214 293.361  46.613  1.00  0.00           C  
ATOM   1150  CD  GLU A  72     149.842 293.409  45.247  1.00  0.00           C  
ATOM   1151  OE1 GLU A  72     149.821 294.453  44.641  1.00  0.00           O  
ATOM   1152  OE2 GLU A  72     150.343 292.400  44.809  1.00  0.00           O  
ATOM   1153  H   GLU A  72     150.590 292.777  49.367  1.00  0.00           H  
ATOM   1154  HA  GLU A  72     151.815 293.999  47.020  1.00  0.00           H  
ATOM   1155 1HB  GLU A  72     149.169 294.404  48.465  1.00  0.00           H  
ATOM   1156 2HB  GLU A  72     149.643 295.389  47.089  1.00  0.00           H  
ATOM   1157 1HG  GLU A  72     149.384 292.373  47.042  1.00  0.00           H  
ATOM   1158 2HG  GLU A  72     148.140 293.506  46.519  1.00  0.00           H  
ATOM   1159  N   GLY A  73     151.699 295.624  49.845  1.00  0.00           N  
ATOM   1160  CA  GLY A  73     152.177 296.811  50.544  1.00  0.00           C  
ATOM   1161  C   GLY A  73     151.020 297.718  50.943  1.00  0.00           C  
ATOM   1162  O   GLY A  73     151.221 298.888  51.269  1.00  0.00           O  
ATOM   1163  H   GLY A  73     151.274 294.877  50.376  1.00  0.00           H  
ATOM   1164 1HA  GLY A  73     152.733 296.512  51.432  1.00  0.00           H  
ATOM   1165 2HA  GLY A  73     152.868 297.358  49.901  1.00  0.00           H  
ATOM   1166  N   TYR A  74     149.810 297.171  50.917  1.00  0.00           N  
ATOM   1167  CA  TYR A  74     148.623 297.918  51.317  1.00  0.00           C  
ATOM   1168  C   TYR A  74     148.462 297.926  52.832  1.00  0.00           C  
ATOM   1169  O   TYR A  74     148.922 297.015  53.519  1.00  0.00           O  
ATOM   1170  CB  TYR A  74     147.374 297.333  50.654  1.00  0.00           C  
ATOM   1171  CG  TYR A  74     147.245 297.676  49.187  1.00  0.00           C  
ATOM   1172  CD1 TYR A  74     147.323 296.673  48.231  1.00  0.00           C  
ATOM   1173  CD2 TYR A  74     147.047 298.993  48.797  1.00  0.00           C  
ATOM   1174  CE1 TYR A  74     147.205 296.987  46.890  1.00  0.00           C  
ATOM   1175  CE2 TYR A  74     146.929 299.305  47.457  1.00  0.00           C  
ATOM   1176  CZ  TYR A  74     147.007 298.309  46.506  1.00  0.00           C  
ATOM   1177  OH  TYR A  74     146.890 298.620  45.171  1.00  0.00           O  
ATOM   1178  H   TYR A  74     149.710 296.214  50.611  1.00  0.00           H  
ATOM   1179  HA  TYR A  74     148.738 298.952  50.991  1.00  0.00           H  
ATOM   1180 1HB  TYR A  74     147.385 296.247  50.750  1.00  0.00           H  
ATOM   1181 2HB  TYR A  74     146.485 297.698  51.169  1.00  0.00           H  
ATOM   1182  HD1 TYR A  74     147.478 295.639  48.537  1.00  0.00           H  
ATOM   1183  HD2 TYR A  74     146.987 299.779  49.548  1.00  0.00           H  
ATOM   1184  HE1 TYR A  74     147.266 296.200  46.140  1.00  0.00           H  
ATOM   1185  HE2 TYR A  74     146.775 300.340  47.150  1.00  0.00           H  
ATOM   1186  HH  TYR A  74     146.854 297.810  44.656  1.00  0.00           H  
ATOM   1187  N   ASP A  75     147.807 298.961  53.346  1.00  0.00           N  
ATOM   1188  CA  ASP A  75     147.753 299.195  54.784  1.00  0.00           C  
ATOM   1189  C   ASP A  75     147.221 297.973  55.522  1.00  0.00           C  
ATOM   1190  O   ASP A  75     146.145 297.465  55.207  1.00  0.00           O  
ATOM   1191  CB  ASP A  75     146.875 300.409  55.097  1.00  0.00           C  
ATOM   1192  CG  ASP A  75     146.923 300.813  56.565  1.00  0.00           C  
ATOM   1193  OD1 ASP A  75     146.501 300.035  57.389  1.00  0.00           O  
ATOM   1194  OD2 ASP A  75     147.381 301.893  56.848  1.00  0.00           O  
ATOM   1195  H   ASP A  75     147.333 299.601  52.725  1.00  0.00           H  
ATOM   1196  HA  ASP A  75     148.765 299.383  55.142  1.00  0.00           H  
ATOM   1197 1HB  ASP A  75     147.197 301.257  54.492  1.00  0.00           H  
ATOM   1198 2HB  ASP A  75     145.842 300.190  54.829  1.00  0.00           H  
ATOM   1199  N   ILE A  76     147.983 297.505  56.506  1.00  0.00           N  
ATOM   1200  CA  ILE A  76     147.636 296.288  57.230  1.00  0.00           C  
ATOM   1201  C   ILE A  76     146.400 296.496  58.095  1.00  0.00           C  
ATOM   1202  O   ILE A  76     145.509 295.647  58.136  1.00  0.00           O  
ATOM   1203  CB  ILE A  76     148.808 295.819  58.112  1.00  0.00           C  
ATOM   1204  CG1 ILE A  76     150.008 295.431  57.244  1.00  0.00           C  
ATOM   1205  CG2 ILE A  76     148.380 294.652  58.988  1.00  0.00           C  
ATOM   1206  CD1 ILE A  76     149.709 294.338  56.243  1.00  0.00           C  
ATOM   1207  H   ILE A  76     148.823 298.005  56.758  1.00  0.00           H  
ATOM   1208  HA  ILE A  76     147.404 295.507  56.504  1.00  0.00           H  
ATOM   1209  HB  ILE A  76     149.133 296.640  58.751  1.00  0.00           H  
ATOM   1210 1HG1 ILE A  76     150.361 296.306  56.700  1.00  0.00           H  
ATOM   1211 2HG1 ILE A  76     150.824 295.094  57.882  1.00  0.00           H  
ATOM   1212 1HG2 ILE A  76     149.221 294.333  59.604  1.00  0.00           H  
ATOM   1213 2HG2 ILE A  76     147.557 294.961  59.630  1.00  0.00           H  
ATOM   1214 3HG2 ILE A  76     148.058 293.822  58.358  1.00  0.00           H  
ATOM   1215 1HD1 ILE A  76     150.608 294.119  55.666  1.00  0.00           H  
ATOM   1216 2HD1 ILE A  76     149.387 293.441  56.770  1.00  0.00           H  
ATOM   1217 3HD1 ILE A  76     148.918 294.668  55.570  1.00  0.00           H  
ATOM   1218  N   SER A  77     146.351 297.629  58.787  1.00  0.00           N  
ATOM   1219  CA  SER A  77     145.274 297.906  59.729  1.00  0.00           C  
ATOM   1220  C   SER A  77     143.943 298.077  59.007  1.00  0.00           C  
ATOM   1221  O   SER A  77     142.890 297.708  59.527  1.00  0.00           O  
ATOM   1222  CB  SER A  77     145.589 299.154  60.530  1.00  0.00           C  
ATOM   1223  OG  SER A  77     145.444 300.305  59.745  1.00  0.00           O  
ATOM   1224  H   SER A  77     147.082 298.314  58.659  1.00  0.00           H  
ATOM   1225  HA  SER A  77     145.176 297.056  60.404  1.00  0.00           H  
ATOM   1226 1HB  SER A  77     144.925 299.211  61.391  1.00  0.00           H  
ATOM   1227 2HB  SER A  77     146.609 299.095  60.909  1.00  0.00           H  
ATOM   1228  HG  SER A  77     146.124 300.251  59.069  1.00  0.00           H  
ATOM   1229  N   GLU A  78     143.996 298.639  57.804  1.00  0.00           N  
ATOM   1230  CA  GLU A  78     142.803 298.809  56.984  1.00  0.00           C  
ATOM   1231  C   GLU A  78     142.316 297.473  56.436  1.00  0.00           C  
ATOM   1232  O   GLU A  78     141.117 297.203  56.410  1.00  0.00           O  
ATOM   1233  CB  GLU A  78     143.083 299.774  55.830  1.00  0.00           C  
ATOM   1234  CG  GLU A  78     141.850 300.171  55.030  1.00  0.00           C  
ATOM   1235  CD  GLU A  78     140.890 301.020  55.817  1.00  0.00           C  
ATOM   1236  OE1 GLU A  78     141.328 301.703  56.712  1.00  0.00           O  
ATOM   1237  OE2 GLU A  78     139.718 300.985  55.523  1.00  0.00           O  
ATOM   1238  H   GLU A  78     144.887 298.958  57.449  1.00  0.00           H  
ATOM   1239  HA  GLU A  78     142.010 299.219  57.609  1.00  0.00           H  
ATOM   1240 1HB  GLU A  78     143.537 300.685  56.219  1.00  0.00           H  
ATOM   1241 2HB  GLU A  78     143.795 299.321  55.141  1.00  0.00           H  
ATOM   1242 1HG  GLU A  78     142.165 300.725  54.146  1.00  0.00           H  
ATOM   1243 2HG  GLU A  78     141.340 299.269  54.697  1.00  0.00           H  
ATOM   1244  N   ALA A  79     143.257 296.640  56.000  1.00  0.00           N  
ATOM   1245  CA  ALA A  79     142.927 295.319  55.479  1.00  0.00           C  
ATOM   1246  C   ALA A  79     142.254 294.461  56.542  1.00  0.00           C  
ATOM   1247  O   ALA A  79     141.310 293.724  56.253  1.00  0.00           O  
ATOM   1248  CB  ALA A  79     144.178 294.628  54.957  1.00  0.00           C  
ATOM   1249  H   ALA A  79     144.223 296.931  56.030  1.00  0.00           H  
ATOM   1250  HA  ALA A  79     142.224 295.437  54.655  1.00  0.00           H  
ATOM   1251 1HB  ALA A  79     143.916 293.643  54.572  1.00  0.00           H  
ATOM   1252 2HB  ALA A  79     144.616 295.225  54.157  1.00  0.00           H  
ATOM   1253 3HB  ALA A  79     144.898 294.521  55.766  1.00  0.00           H  
ATOM   1254  N   ALA A  80     142.743 294.559  57.774  1.00  0.00           N  
ATOM   1255  CA  ALA A  80     142.176 293.806  58.887  1.00  0.00           C  
ATOM   1256  C   ALA A  80     140.737 294.226  59.158  1.00  0.00           C  
ATOM   1257  O   ALA A  80     139.863 293.383  59.369  1.00  0.00           O  
ATOM   1258  CB  ALA A  80     143.025 293.989  60.137  1.00  0.00           C  
ATOM   1259  H   ALA A  80     143.528 295.171  57.943  1.00  0.00           H  
ATOM   1260  HA  ALA A  80     142.167 292.749  58.621  1.00  0.00           H  
ATOM   1261 1HB  ALA A  80     142.589 293.421  60.958  1.00  0.00           H  
ATOM   1262 2HB  ALA A  80     144.037 293.630  59.944  1.00  0.00           H  
ATOM   1263 3HB  ALA A  80     143.058 295.045  60.403  1.00  0.00           H  
ATOM   1264  N   ARG A  81     140.494 295.533  59.148  1.00  0.00           N  
ATOM   1265  CA  ARG A  81     139.156 296.064  59.374  1.00  0.00           C  
ATOM   1266  C   ARG A  81     138.231 295.747  58.206  1.00  0.00           C  
ATOM   1267  O   ARG A  81     137.067 295.398  58.399  1.00  0.00           O  
ATOM   1268  CB  ARG A  81     139.206 297.570  59.583  1.00  0.00           C  
ATOM   1269  CG  ARG A  81     139.802 298.012  60.910  1.00  0.00           C  
ATOM   1270  CD  ARG A  81     139.675 299.479  61.108  1.00  0.00           C  
ATOM   1271  NE  ARG A  81     140.095 299.885  62.439  1.00  0.00           N  
ATOM   1272  CZ  ARG A  81     141.303 300.401  62.737  1.00  0.00           C  
ATOM   1273  NH1 ARG A  81     142.198 300.567  61.789  1.00  0.00           N  
ATOM   1274  NH2 ARG A  81     141.588 300.740  63.982  1.00  0.00           N  
ATOM   1275  H   ARG A  81     141.256 296.173  58.982  1.00  0.00           H  
ATOM   1276  HA  ARG A  81     138.740 295.589  60.263  1.00  0.00           H  
ATOM   1277 1HB  ARG A  81     139.795 298.028  58.789  1.00  0.00           H  
ATOM   1278 2HB  ARG A  81     138.198 297.980  59.521  1.00  0.00           H  
ATOM   1279 1HG  ARG A  81     139.283 297.511  61.727  1.00  0.00           H  
ATOM   1280 2HG  ARG A  81     140.860 297.753  60.938  1.00  0.00           H  
ATOM   1281 1HD  ARG A  81     140.300 299.999  60.380  1.00  0.00           H  
ATOM   1282 2HD  ARG A  81     138.636 299.777  60.971  1.00  0.00           H  
ATOM   1283  HE  ARG A  81     139.433 299.773  63.195  1.00  0.00           H  
ATOM   1284 1HH1 ARG A  81     141.980 300.308  60.837  1.00  0.00           H  
ATOM   1285 2HH1 ARG A  81     143.105 300.953  62.012  1.00  0.00           H  
ATOM   1286 1HH2 ARG A  81     140.899 300.612  64.711  1.00  0.00           H  
ATOM   1287 2HH2 ARG A  81     142.493 301.126  64.205  1.00  0.00           H  
ATOM   1288  N   ALA A  82     138.758 295.871  56.992  1.00  0.00           N  
ATOM   1289  CA  ALA A  82     137.975 295.620  55.788  1.00  0.00           C  
ATOM   1290  C   ALA A  82     137.508 294.172  55.727  1.00  0.00           C  
ATOM   1291  O   ALA A  82     136.373 293.891  55.339  1.00  0.00           O  
ATOM   1292  CB  ALA A  82     138.785 295.969  54.547  1.00  0.00           C  
ATOM   1293  H   ALA A  82     139.724 296.146  56.901  1.00  0.00           H  
ATOM   1294  HA  ALA A  82     137.086 296.253  55.815  1.00  0.00           H  
ATOM   1295 1HB  ALA A  82     138.187 295.776  53.656  1.00  0.00           H  
ATOM   1296 2HB  ALA A  82     139.062 297.022  54.577  1.00  0.00           H  
ATOM   1297 3HB  ALA A  82     139.686 295.358  54.518  1.00  0.00           H  
ATOM   1298  N   ALA A  83     138.388 293.254  56.112  1.00  0.00           N  
ATOM   1299  CA  ALA A  83     138.056 291.835  56.136  1.00  0.00           C  
ATOM   1300  C   ALA A  83     136.958 291.543  57.150  1.00  0.00           C  
ATOM   1301  O   ALA A  83     136.065 290.736  56.896  1.00  0.00           O  
ATOM   1302  CB  ALA A  83     139.295 291.006  56.444  1.00  0.00           C  
ATOM   1303  H   ALA A  83     139.312 293.549  56.397  1.00  0.00           H  
ATOM   1304  HA  ALA A  83     137.681 291.552  55.152  1.00  0.00           H  
ATOM   1305 1HB  ALA A  83     139.030 289.949  56.458  1.00  0.00           H  
ATOM   1306 2HB  ALA A  83     140.049 291.181  55.677  1.00  0.00           H  
ATOM   1307 3HB  ALA A  83     139.692 291.292  57.416  1.00  0.00           H  
ATOM   1308  N   ALA A  84     137.032 292.204  58.301  1.00  0.00           N  
ATOM   1309  CA  ALA A  84     136.000 292.079  59.323  1.00  0.00           C  
ATOM   1310  C   ALA A  84     134.671 292.641  58.836  1.00  0.00           C  
ATOM   1311  O   ALA A  84     133.611 292.069  59.095  1.00  0.00           O  
ATOM   1312  CB  ALA A  84     136.434 292.781  60.602  1.00  0.00           C  
ATOM   1313  H   ALA A  84     137.823 292.809  58.471  1.00  0.00           H  
ATOM   1314  HA  ALA A  84     135.853 291.020  59.538  1.00  0.00           H  
ATOM   1315 1HB  ALA A  84     135.653 292.679  61.358  1.00  0.00           H  
ATOM   1316 2HB  ALA A  84     137.355 292.329  60.971  1.00  0.00           H  
ATOM   1317 3HB  ALA A  84     136.604 293.837  60.399  1.00  0.00           H  
ATOM   1318  N   GLU A  85     134.732 293.763  58.129  1.00  0.00           N  
ATOM   1319  CA  GLU A  85     133.549 294.339  57.499  1.00  0.00           C  
ATOM   1320  C   GLU A  85     132.966 293.393  56.458  1.00  0.00           C  
ATOM   1321  O   GLU A  85     131.750 293.223  56.371  1.00  0.00           O  
ATOM   1322  CB  GLU A  85     133.891 295.681  56.848  1.00  0.00           C  
ATOM   1323  CG  GLU A  85     132.719 296.358  56.151  1.00  0.00           C  
ATOM   1324  CD  GLU A  85     133.102 297.651  55.487  1.00  0.00           C  
ATOM   1325  OE1 GLU A  85     134.134 298.184  55.817  1.00  0.00           O  
ATOM   1326  OE2 GLU A  85     132.361 298.107  54.648  1.00  0.00           O  
ATOM   1327  H   GLU A  85     135.621 294.232  58.025  1.00  0.00           H  
ATOM   1328  HA  GLU A  85     132.791 294.494  58.266  1.00  0.00           H  
ATOM   1329 1HB  GLU A  85     134.270 296.367  57.606  1.00  0.00           H  
ATOM   1330 2HB  GLU A  85     134.682 295.538  56.112  1.00  0.00           H  
ATOM   1331 1HG  GLU A  85     132.319 295.680  55.396  1.00  0.00           H  
ATOM   1332 2HG  GLU A  85     131.935 296.548  56.882  1.00  0.00           H  
ATOM   1333  N   ALA A  86     133.840 292.779  55.667  1.00  0.00           N  
ATOM   1334  CA  ALA A  86     133.416 291.817  54.657  1.00  0.00           C  
ATOM   1335  C   ALA A  86     132.655 290.656  55.288  1.00  0.00           C  
ATOM   1336  O   ALA A  86     131.639 290.206  54.757  1.00  0.00           O  
ATOM   1337  CB  ALA A  86     134.617 291.300  53.880  1.00  0.00           C  
ATOM   1338  H   ALA A  86     134.823 292.985  55.768  1.00  0.00           H  
ATOM   1339  HA  ALA A  86     132.739 292.317  53.964  1.00  0.00           H  
ATOM   1340 1HB  ALA A  86     134.283 290.582  53.130  1.00  0.00           H  
ATOM   1341 2HB  ALA A  86     135.117 292.133  53.386  1.00  0.00           H  
ATOM   1342 3HB  ALA A  86     135.312 290.814  54.563  1.00  0.00           H  
ATOM   1343  N   PHE A  87     133.152 290.177  56.423  1.00  0.00           N  
ATOM   1344  CA  PHE A  87     132.474 289.127  57.173  1.00  0.00           C  
ATOM   1345  C   PHE A  87     131.074 289.561  57.586  1.00  0.00           C  
ATOM   1346  O   PHE A  87     130.100 288.839  57.371  1.00  0.00           O  
ATOM   1347  CB  PHE A  87     133.283 288.748  58.414  1.00  0.00           C  
ATOM   1348  CG  PHE A  87     132.591 287.760  59.309  1.00  0.00           C  
ATOM   1349  CD1 PHE A  87     132.785 286.397  59.143  1.00  0.00           C  
ATOM   1350  CD2 PHE A  87     131.746 288.191  60.321  1.00  0.00           C  
ATOM   1351  CE1 PHE A  87     132.148 285.487  59.966  1.00  0.00           C  
ATOM   1352  CE2 PHE A  87     131.110 287.285  61.146  1.00  0.00           C  
ATOM   1353  CZ  PHE A  87     131.312 285.930  60.968  1.00  0.00           C  
ATOM   1354  H   PHE A  87     134.021 290.550  56.775  1.00  0.00           H  
ATOM   1355  HA  PHE A  87     132.372 288.253  56.528  1.00  0.00           H  
ATOM   1356 1HB  PHE A  87     134.237 288.320  58.109  1.00  0.00           H  
ATOM   1357 2HB  PHE A  87     133.497 289.643  58.996  1.00  0.00           H  
ATOM   1358  HD1 PHE A  87     133.447 286.046  58.351  1.00  0.00           H  
ATOM   1359  HD2 PHE A  87     131.586 289.261  60.461  1.00  0.00           H  
ATOM   1360  HE1 PHE A  87     132.309 284.419  59.824  1.00  0.00           H  
ATOM   1361  HE2 PHE A  87     130.449 287.637  61.938  1.00  0.00           H  
ATOM   1362  HZ  PHE A  87     130.809 285.215  61.617  1.00  0.00           H  
ATOM   1363  N   LYS A  88     130.979 290.746  58.182  1.00  0.00           N  
ATOM   1364  CA  LYS A  88     129.701 291.271  58.644  1.00  0.00           C  
ATOM   1365  C   LYS A  88     128.693 291.348  57.503  1.00  0.00           C  
ATOM   1366  O   LYS A  88     127.530 290.977  57.663  1.00  0.00           O  
ATOM   1367  CB  LYS A  88     129.885 292.651  59.277  1.00  0.00           C  
ATOM   1368  CG  LYS A  88     128.600 293.282  59.796  1.00  0.00           C  
ATOM   1369  CD  LYS A  88     128.877 294.608  60.488  1.00  0.00           C  
ATOM   1370  CE  LYS A  88     127.590 295.259  60.972  1.00  0.00           C  
ATOM   1371  NZ  LYS A  88     127.843 296.570  61.631  1.00  0.00           N  
ATOM   1372  H   LYS A  88     131.816 291.296  58.318  1.00  0.00           H  
ATOM   1373  HA  LYS A  88     129.298 290.591  59.395  1.00  0.00           H  
ATOM   1374 1HB  LYS A  88     130.583 292.578  60.111  1.00  0.00           H  
ATOM   1375 2HB  LYS A  88     130.321 293.331  58.545  1.00  0.00           H  
ATOM   1376 1HG  LYS A  88     127.916 293.451  58.964  1.00  0.00           H  
ATOM   1377 2HG  LYS A  88     128.124 292.605  60.504  1.00  0.00           H  
ATOM   1378 1HD  LYS A  88     129.535 294.443  61.343  1.00  0.00           H  
ATOM   1379 2HD  LYS A  88     129.376 295.285  59.793  1.00  0.00           H  
ATOM   1380 1HE  LYS A  88     126.921 295.416  60.126  1.00  0.00           H  
ATOM   1381 2HE  LYS A  88     127.093 294.600  61.682  1.00  0.00           H  
ATOM   1382 1HZ  LYS A  88     126.966 296.968  61.938  1.00  0.00           H  
ATOM   1383 2HZ  LYS A  88     128.448 296.434  62.430  1.00  0.00           H  
ATOM   1384 3HZ  LYS A  88     128.286 297.197  60.976  1.00  0.00           H  
ATOM   1385  N   ARG A  89     129.146 291.832  56.352  1.00  0.00           N  
ATOM   1386  CA  ARG A  89     128.285 291.958  55.182  1.00  0.00           C  
ATOM   1387  C   ARG A  89     127.835 290.592  54.680  1.00  0.00           C  
ATOM   1388  O   ARG A  89     126.689 290.418  54.266  1.00  0.00           O  
ATOM   1389  CB  ARG A  89     129.006 292.693  54.062  1.00  0.00           C  
ATOM   1390  CG  ARG A  89     129.183 294.186  54.288  1.00  0.00           C  
ATOM   1391  CD  ARG A  89     129.944 294.823  53.183  1.00  0.00           C  
ATOM   1392  NE  ARG A  89     130.190 296.234  53.436  1.00  0.00           N  
ATOM   1393  CZ  ARG A  89     129.318 297.224  53.160  1.00  0.00           C  
ATOM   1394  NH1 ARG A  89     128.151 296.942  52.627  1.00  0.00           N  
ATOM   1395  NH2 ARG A  89     129.638 298.478  53.429  1.00  0.00           N  
ATOM   1396  H   ARG A  89     130.112 292.121  56.286  1.00  0.00           H  
ATOM   1397  HA  ARG A  89     127.392 292.516  55.466  1.00  0.00           H  
ATOM   1398 1HB  ARG A  89     129.996 292.261  53.922  1.00  0.00           H  
ATOM   1399 2HB  ARG A  89     128.457 292.564  53.129  1.00  0.00           H  
ATOM   1400 1HG  ARG A  89     128.205 294.664  54.351  1.00  0.00           H  
ATOM   1401 2HG  ARG A  89     129.728 294.352  55.219  1.00  0.00           H  
ATOM   1402 1HD  ARG A  89     130.905 294.324  53.068  1.00  0.00           H  
ATOM   1403 2HD  ARG A  89     129.378 294.736  52.256  1.00  0.00           H  
ATOM   1404  HE  ARG A  89     131.078 296.489  53.846  1.00  0.00           H  
ATOM   1405 1HH1 ARG A  89     127.907 295.983  52.421  1.00  0.00           H  
ATOM   1406 2HH1 ARG A  89     127.497 297.684  52.420  1.00  0.00           H  
ATOM   1407 1HH2 ARG A  89     130.535 298.694  53.840  1.00  0.00           H  
ATOM   1408 2HH2 ARG A  89     128.985 299.220  53.223  1.00  0.00           H  
ATOM   1409  N   VAL A  90     128.743 289.623  54.720  1.00  0.00           N  
ATOM   1410  CA  VAL A  90     128.414 288.248  54.368  1.00  0.00           C  
ATOM   1411  C   VAL A  90     127.410 287.654  55.349  1.00  0.00           C  
ATOM   1412  O   VAL A  90     126.447 287.001  54.947  1.00  0.00           O  
ATOM   1413  CB  VAL A  90     129.688 287.381  54.353  1.00  0.00           C  
ATOM   1414  CG1 VAL A  90     129.326 285.903  54.334  1.00  0.00           C  
ATOM   1415  CG2 VAL A  90     130.544 287.742  53.149  1.00  0.00           C  
ATOM   1416  H   VAL A  90     129.688 289.846  55.002  1.00  0.00           H  
ATOM   1417  HA  VAL A  90     127.952 288.245  53.380  1.00  0.00           H  
ATOM   1418  HB  VAL A  90     130.251 287.563  55.268  1.00  0.00           H  
ATOM   1419 1HG1 VAL A  90     130.238 285.306  54.323  1.00  0.00           H  
ATOM   1420 2HG1 VAL A  90     128.744 285.660  55.223  1.00  0.00           H  
ATOM   1421 3HG1 VAL A  90     128.739 285.684  53.443  1.00  0.00           H  
ATOM   1422 1HG2 VAL A  90     131.443 287.126  53.145  1.00  0.00           H  
ATOM   1423 2HG2 VAL A  90     129.979 287.566  52.234  1.00  0.00           H  
ATOM   1424 3HG2 VAL A  90     130.826 288.794  53.205  1.00  0.00           H  
ATOM   1425  N   ALA A  91     127.643 287.883  56.638  1.00  0.00           N  
ATOM   1426  CA  ALA A  91     126.766 287.363  57.679  1.00  0.00           C  
ATOM   1427  C   ALA A  91     125.354 287.919  57.538  1.00  0.00           C  
ATOM   1428  O   ALA A  91     124.373 287.193  57.693  1.00  0.00           O  
ATOM   1429  CB  ALA A  91     127.327 287.688  59.054  1.00  0.00           C  
ATOM   1430  H   ALA A  91     128.450 288.432  56.901  1.00  0.00           H  
ATOM   1431  HA  ALA A  91     126.706 286.280  57.573  1.00  0.00           H  
ATOM   1432 1HB  ALA A  91     126.661 287.294  59.822  1.00  0.00           H  
ATOM   1433 2HB  ALA A  91     128.313 287.235  59.162  1.00  0.00           H  
ATOM   1434 3HB  ALA A  91     127.411 288.767  59.168  1.00  0.00           H  
ATOM   1435  N   GLU A  92     125.260 289.211  57.242  1.00  0.00           N  
ATOM   1436  CA  GLU A  92     123.970 289.858  57.035  1.00  0.00           C  
ATOM   1437  C   GLU A  92     123.301 289.354  55.762  1.00  0.00           C  
ATOM   1438  O   GLU A  92     122.110 289.042  55.757  1.00  0.00           O  
ATOM   1439  CB  GLU A  92     124.139 291.377  56.968  1.00  0.00           C  
ATOM   1440  CG  GLU A  92     122.840 292.146  56.764  1.00  0.00           C  
ATOM   1441  CD  GLU A  92     123.036 293.636  56.773  1.00  0.00           C  
ATOM   1442  OE1 GLU A  92     124.125 294.072  57.056  1.00  0.00           O  
ATOM   1443  OE2 GLU A  92     122.093 294.339  56.495  1.00  0.00           O  
ATOM   1444  H   GLU A  92     126.103 289.760  57.160  1.00  0.00           H  
ATOM   1445  HA  GLU A  92     123.318 289.606  57.872  1.00  0.00           H  
ATOM   1446 1HB  GLU A  92     124.596 291.733  57.892  1.00  0.00           H  
ATOM   1447 2HB  GLU A  92     124.811 291.633  56.150  1.00  0.00           H  
ATOM   1448 1HG  GLU A  92     122.405 291.853  55.808  1.00  0.00           H  
ATOM   1449 2HG  GLU A  92     122.140 291.870  57.551  1.00  0.00           H  
ATOM   1450  N   ALA A  93     124.073 289.279  54.683  1.00  0.00           N  
ATOM   1451  CA  ALA A  93     123.558 288.816  53.401  1.00  0.00           C  
ATOM   1452  C   ALA A  93     123.042 287.385  53.500  1.00  0.00           C  
ATOM   1453  O   ALA A  93     122.003 287.048  52.934  1.00  0.00           O  
ATOM   1454  CB  ALA A  93     124.632 288.917  52.329  1.00  0.00           C  
ATOM   1455  H   ALA A  93     125.043 289.552  54.753  1.00  0.00           H  
ATOM   1456  HA  ALA A  93     122.716 289.449  53.117  1.00  0.00           H  
ATOM   1457 1HB  ALA A  93     124.233 288.567  51.378  1.00  0.00           H  
ATOM   1458 2HB  ALA A  93     124.950 289.955  52.230  1.00  0.00           H  
ATOM   1459 3HB  ALA A  93     125.486 288.304  52.611  1.00  0.00           H  
ATOM   1460  N   ALA A  94     123.777 286.547  54.224  1.00  0.00           N  
ATOM   1461  CA  ALA A  94     123.363 285.167  54.452  1.00  0.00           C  
ATOM   1462  C   ALA A  94     122.070 285.106  55.254  1.00  0.00           C  
ATOM   1463  O   ALA A  94     121.205 284.271  54.992  1.00  0.00           O  
ATOM   1464  CB  ALA A  94     124.464 284.393  55.164  1.00  0.00           C  
ATOM   1465  H   ALA A  94     124.644 286.873  54.626  1.00  0.00           H  
ATOM   1466  HA  ALA A  94     123.176 284.698  53.486  1.00  0.00           H  
ATOM   1467 1HB  ALA A  94     124.138 283.366  55.328  1.00  0.00           H  
ATOM   1468 2HB  ALA A  94     125.364 284.395  54.550  1.00  0.00           H  
ATOM   1469 3HB  ALA A  94     124.676 284.863  56.122  1.00  0.00           H  
ATOM   1470  N   LYS A  95     121.945 285.997  56.234  1.00  0.00           N  
ATOM   1471  CA  LYS A  95     120.752 286.051  57.070  1.00  0.00           C  
ATOM   1472  C   LYS A  95     119.534 286.490  56.267  1.00  0.00           C  
ATOM   1473  O   LYS A  95     118.440 285.953  56.436  1.00  0.00           O  
ATOM   1474  CB  LYS A  95     120.970 286.996  58.252  1.00  0.00           C  
ATOM   1475  CG  LYS A  95     119.857 286.973  59.291  1.00  0.00           C  
ATOM   1476  CD  LYS A  95     119.842 285.657  60.054  1.00  0.00           C  
ATOM   1477  CE  LYS A  95     118.967 285.746  61.296  1.00  0.00           C  
ATOM   1478  NZ  LYS A  95     119.058 284.518  62.131  1.00  0.00           N  
ATOM   1479  H   LYS A  95     122.694 286.651  56.401  1.00  0.00           H  
ATOM   1480  HA  LYS A  95     120.551 285.050  57.453  1.00  0.00           H  
ATOM   1481 1HB  LYS A  95     121.903 286.741  58.755  1.00  0.00           H  
ATOM   1482 2HB  LYS A  95     121.064 288.020  57.887  1.00  0.00           H  
ATOM   1483 1HG  LYS A  95     120.000 287.791  59.997  1.00  0.00           H  
ATOM   1484 2HG  LYS A  95     118.895 287.107  58.796  1.00  0.00           H  
ATOM   1485 1HD  LYS A  95     119.463 284.865  59.408  1.00  0.00           H  
ATOM   1486 2HD  LYS A  95     120.858 285.400  60.357  1.00  0.00           H  
ATOM   1487 1HE  LYS A  95     119.271 286.602  61.895  1.00  0.00           H  
ATOM   1488 2HE  LYS A  95     117.928 285.890  60.998  1.00  0.00           H  
ATOM   1489 1HZ  LYS A  95     118.464 284.616  62.941  1.00  0.00           H  
ATOM   1490 2HZ  LYS A  95     118.759 283.719  61.590  1.00  0.00           H  
ATOM   1491 3HZ  LYS A  95     120.014 284.383  62.428  1.00  0.00           H  
ATOM   1492  N   ARG A  96     119.731 287.470  55.391  1.00  0.00           N  
ATOM   1493  CA  ARG A  96     118.661 287.950  54.525  1.00  0.00           C  
ATOM   1494  C   ARG A  96     118.332 286.932  53.441  1.00  0.00           C  
ATOM   1495  O   ARG A  96     117.171 286.767  53.063  1.00  0.00           O  
ATOM   1496  CB  ARG A  96     119.051 289.270  53.875  1.00  0.00           C  
ATOM   1497  CG  ARG A  96     119.129 290.452  54.828  1.00  0.00           C  
ATOM   1498  CD  ARG A  96     119.518 291.701  54.123  1.00  0.00           C  
ATOM   1499  NE  ARG A  96     119.734 292.802  55.048  1.00  0.00           N  
ATOM   1500  CZ  ARG A  96     118.758 293.580  55.553  1.00  0.00           C  
ATOM   1501  NH1 ARG A  96     117.505 293.366  55.213  1.00  0.00           N  
ATOM   1502  NH2 ARG A  96     119.058 294.557  56.389  1.00  0.00           N  
ATOM   1503  H   ARG A  96     120.647 287.892  55.324  1.00  0.00           H  
ATOM   1504  HA  ARG A  96     117.765 288.092  55.129  1.00  0.00           H  
ATOM   1505 1HB  ARG A  96     120.023 289.167  53.397  1.00  0.00           H  
ATOM   1506 2HB  ARG A  96     118.328 289.520  53.098  1.00  0.00           H  
ATOM   1507 1HG  ARG A  96     118.157 290.610  55.294  1.00  0.00           H  
ATOM   1508 2HG  ARG A  96     119.873 290.249  55.600  1.00  0.00           H  
ATOM   1509 1HD  ARG A  96     120.442 291.534  53.569  1.00  0.00           H  
ATOM   1510 2HD  ARG A  96     118.728 291.988  53.430  1.00  0.00           H  
ATOM   1511  HE  ARG A  96     120.685 292.997  55.332  1.00  0.00           H  
ATOM   1512 1HH1 ARG A  96     117.275 292.618  54.574  1.00  0.00           H  
ATOM   1513 2HH1 ARG A  96     116.772 293.949  55.592  1.00  0.00           H  
ATOM   1514 1HH2 ARG A  96     120.020 294.723  56.650  1.00  0.00           H  
ATOM   1515 2HH2 ARG A  96     118.325 295.140  56.767  1.00  0.00           H  
ATOM   1516  N   ALA A  97     119.358 286.250  52.944  1.00  0.00           N  
ATOM   1517  CA  ALA A  97     119.177 285.245  51.904  1.00  0.00           C  
ATOM   1518  C   ALA A  97     118.576 283.966  52.473  1.00  0.00           C  
ATOM   1519  O   ALA A  97     117.945 283.192  51.752  1.00  0.00           O  
ATOM   1520  CB  ALA A  97     120.504 284.947  51.220  1.00  0.00           C  
ATOM   1521  H   ALA A  97     120.286 286.433  53.296  1.00  0.00           H  
ATOM   1522  HA  ALA A  97     118.482 285.635  51.160  1.00  0.00           H  
ATOM   1523 1HB  ALA A  97     120.354 284.194  50.444  1.00  0.00           H  
ATOM   1524 2HB  ALA A  97     120.893 285.859  50.768  1.00  0.00           H  
ATOM   1525 3HB  ALA A  97     121.217 284.574  51.954  1.00  0.00           H  
ATOM   1526  N   GLY A  98     118.776 283.748  53.768  1.00  0.00           N  
ATOM   1527  CA  GLY A  98     118.206 282.591  54.447  1.00  0.00           C  
ATOM   1528  C   GLY A  98     119.117 281.377  54.326  1.00  0.00           C  
ATOM   1529  O   GLY A  98     118.655 280.236  54.352  1.00  0.00           O  
ATOM   1530  H   GLY A  98     119.337 284.402  54.296  1.00  0.00           H  
ATOM   1531 1HA  GLY A  98     118.048 282.828  55.500  1.00  0.00           H  
ATOM   1532 2HA  GLY A  98     117.231 282.363  54.020  1.00  0.00           H  
ATOM   1533  N   ILE A  99     120.416 281.628  54.193  1.00  0.00           N  
ATOM   1534  CA  ILE A  99     121.395 280.556  54.066  1.00  0.00           C  
ATOM   1535  C   ILE A  99     122.521 280.717  55.079  1.00  0.00           C  
ATOM   1536  O   ILE A  99     123.646 281.068  54.720  1.00  0.00           O  
ATOM   1537  CB  ILE A  99     121.984 280.516  52.644  1.00  0.00           C  
ATOM   1538  CG1 ILE A  99     122.478 281.905  52.231  1.00  0.00           C  
ATOM   1539  CG2 ILE A  99     120.951 279.999  51.655  1.00  0.00           C  
ATOM   1540  CD1 ILE A  99     123.371 281.898  51.011  1.00  0.00           C  
ATOM   1541  H   ILE A  99     120.732 282.588  54.178  1.00  0.00           H  
ATOM   1542  HA  ILE A  99     120.898 279.608  54.273  1.00  0.00           H  
ATOM   1543  HB  ILE A  99     122.851 279.856  52.628  1.00  0.00           H  
ATOM   1544 1HG1 ILE A  99     121.623 282.548  52.024  1.00  0.00           H  
ATOM   1545 2HG1 ILE A  99     123.032 282.354  53.055  1.00  0.00           H  
ATOM   1546 1HG2 ILE A  99     121.383 279.977  50.655  1.00  0.00           H  
ATOM   1547 2HG2 ILE A  99     120.646 278.993  51.940  1.00  0.00           H  
ATOM   1548 3HG2 ILE A  99     120.081 280.656  51.660  1.00  0.00           H  
ATOM   1549 1HD1 ILE A  99     123.681 282.917  50.781  1.00  0.00           H  
ATOM   1550 2HD1 ILE A  99     124.252 281.287  51.209  1.00  0.00           H  
ATOM   1551 3HD1 ILE A  99     122.826 281.484  50.164  1.00  0.00           H  
ATOM   1552  N   THR A 100     122.215 280.459  56.344  1.00  0.00           N  
ATOM   1553  CA  THR A 100     123.142 280.746  57.432  1.00  0.00           C  
ATOM   1554  C   THR A 100     123.793 279.469  57.951  1.00  0.00           C  
ATOM   1555  O   THR A 100     123.165 278.685  58.661  1.00  0.00           O  
ATOM   1556  CB  THR A 100     122.432 281.472  58.590  1.00  0.00           C  
ATOM   1557  OG1 THR A 100     121.323 280.685  59.043  1.00  0.00           O  
ATOM   1558  CG2 THR A 100     121.929 282.834  58.136  1.00  0.00           C  
ATOM   1559  H   THR A 100     121.314 280.055  56.560  1.00  0.00           H  
ATOM   1560  HA  THR A 100     123.935 281.390  57.050  1.00  0.00           H  
ATOM   1561  HB  THR A 100     123.128 281.606  59.417  1.00  0.00           H  
ATOM   1562  HG1 THR A 100     121.649 279.863  59.419  1.00  0.00           H  
ATOM   1563 1HG2 THR A 100     121.431 283.333  58.966  1.00  0.00           H  
ATOM   1564 2HG2 THR A 100     122.771 283.440  57.801  1.00  0.00           H  
ATOM   1565 3HG2 THR A 100     121.226 282.707  57.315  1.00  0.00           H  
ATOM   1566  N   SER A 101     125.055 279.267  57.591  1.00  0.00           N  
ATOM   1567  CA  SER A 101     125.815 278.119  58.072  1.00  0.00           C  
ATOM   1568  C   SER A 101     127.315 278.366  57.965  1.00  0.00           C  
ATOM   1569  O   SER A 101     127.753 279.284  57.274  1.00  0.00           O  
ATOM   1570  CB  SER A 101     125.440 276.878  57.285  1.00  0.00           C  
ATOM   1571  OG  SER A 101     125.967 276.929  55.988  1.00  0.00           O  
ATOM   1572  H   SER A 101     125.501 279.925  56.968  1.00  0.00           H  
ATOM   1573  HA  SER A 101     125.575 277.972  59.125  1.00  0.00           H  
ATOM   1574 1HB  SER A 101     125.816 275.994  57.799  1.00  0.00           H  
ATOM   1575 2HB  SER A 101     124.355 276.792  57.237  1.00  0.00           H  
ATOM   1576  HG  SER A 101     125.467 276.290  55.474  1.00  0.00           H  
ATOM   1577  N   SER A 102     128.096 277.539  58.652  1.00  0.00           N  
ATOM   1578  CA  SER A 102     129.549 277.621  58.581  1.00  0.00           C  
ATOM   1579  C   SER A 102     130.054 277.252  57.192  1.00  0.00           C  
ATOM   1580  O   SER A 102     131.106 277.720  56.757  1.00  0.00           O  
ATOM   1581  CB  SER A 102     130.176 276.708  59.616  1.00  0.00           C  
ATOM   1582  OG  SER A 102     129.937 275.362  59.308  1.00  0.00           O  
ATOM   1583  H   SER A 102     127.670 276.836  59.240  1.00  0.00           H  
ATOM   1584  HA  SER A 102     129.847 278.652  58.776  1.00  0.00           H  
ATOM   1585 1HB  SER A 102     131.249 276.889  59.659  1.00  0.00           H  
ATOM   1586 2HB  SER A 102     129.765 276.938  60.599  1.00  0.00           H  
ATOM   1587  HG  SER A 102     130.579 274.857  59.813  1.00  0.00           H  
ATOM   1588  N   GLU A 103     129.297 276.407  56.499  1.00  0.00           N  
ATOM   1589  CA  GLU A 103     129.656 275.987  55.149  1.00  0.00           C  
ATOM   1590  C   GLU A 103     129.434 277.110  54.146  1.00  0.00           C  
ATOM   1591  O   GLU A 103     130.216 277.287  53.213  1.00  0.00           O  
ATOM   1592  CB  GLU A 103     128.843 274.756  54.740  1.00  0.00           C  
ATOM   1593  CG  GLU A 103     129.155 273.502  55.543  1.00  0.00           C  
ATOM   1594  CD  GLU A 103     128.458 273.471  56.875  1.00  0.00           C  
ATOM   1595  OE1 GLU A 103     127.724 274.387  57.161  1.00  0.00           O  
ATOM   1596  OE2 GLU A 103     128.659 272.531  57.607  1.00  0.00           O  
ATOM   1597  H   GLU A 103     128.452 276.046  56.918  1.00  0.00           H  
ATOM   1598  HA  GLU A 103     130.717 275.737  55.135  1.00  0.00           H  
ATOM   1599 1HB  GLU A 103     127.780 274.969  54.851  1.00  0.00           H  
ATOM   1600 2HB  GLU A 103     129.025 274.534  53.688  1.00  0.00           H  
ATOM   1601 1HG  GLU A 103     128.850 272.629  54.966  1.00  0.00           H  
ATOM   1602 2HG  GLU A 103     130.231 273.441  55.700  1.00  0.00           H  
ATOM   1603  N   VAL A 104     128.361 277.870  54.344  1.00  0.00           N  
ATOM   1604  CA  VAL A 104     128.108 279.063  53.543  1.00  0.00           C  
ATOM   1605  C   VAL A 104     129.182 280.116  53.772  1.00  0.00           C  
ATOM   1606  O   VAL A 104     129.644 280.761  52.830  1.00  0.00           O  
ATOM   1607  CB  VAL A 104     126.729 279.657  53.890  1.00  0.00           C  
ATOM   1608  CG1 VAL A 104     126.583 281.048  53.292  1.00  0.00           C  
ATOM   1609  CG2 VAL A 104     125.628 278.736  53.389  1.00  0.00           C  
ATOM   1610  H   VAL A 104     127.703 277.614  55.067  1.00  0.00           H  
ATOM   1611  HA  VAL A 104     128.135 278.784  52.489  1.00  0.00           H  
ATOM   1612  HB  VAL A 104     126.651 279.763  54.972  1.00  0.00           H  
ATOM   1613 1HG1 VAL A 104     125.604 281.453  53.547  1.00  0.00           H  
ATOM   1614 2HG1 VAL A 104     127.360 281.700  53.692  1.00  0.00           H  
ATOM   1615 3HG1 VAL A 104     126.680 280.990  52.208  1.00  0.00           H  
ATOM   1616 1HG2 VAL A 104     124.656 279.162  53.638  1.00  0.00           H  
ATOM   1617 2HG2 VAL A 104     125.709 278.625  52.307  1.00  0.00           H  
ATOM   1618 3HG2 VAL A 104     125.727 277.759  53.862  1.00  0.00           H  
ATOM   1619  N   LEU A 105     129.578 280.289  55.028  1.00  0.00           N  
ATOM   1620  CA  LEU A 105     130.669 281.194  55.372  1.00  0.00           C  
ATOM   1621  C   LEU A 105     131.962 280.787  54.676  1.00  0.00           C  
ATOM   1622  O   LEU A 105     132.651 281.621  54.089  1.00  0.00           O  
ATOM   1623  CB  LEU A 105     130.882 281.213  56.891  1.00  0.00           C  
ATOM   1624  CG  LEU A 105     132.101 282.005  57.381  1.00  0.00           C  
ATOM   1625  CD1 LEU A 105     131.960 283.463  56.966  1.00  0.00           C  
ATOM   1626  CD2 LEU A 105     132.216 281.876  58.893  1.00  0.00           C  
ATOM   1627  H   LEU A 105     129.112 279.779  55.765  1.00  0.00           H  
ATOM   1628  HA  LEU A 105     130.409 282.195  55.027  1.00  0.00           H  
ATOM   1629 1HB  LEU A 105     129.998 281.641  57.361  1.00  0.00           H  
ATOM   1630 2HB  LEU A 105     130.992 280.186  57.239  1.00  0.00           H  
ATOM   1631  HG  LEU A 105     133.004 281.611  56.914  1.00  0.00           H  
ATOM   1632 1HD1 LEU A 105     132.826 284.026  57.314  1.00  0.00           H  
ATOM   1633 2HD1 LEU A 105     131.900 283.528  55.879  1.00  0.00           H  
ATOM   1634 3HD1 LEU A 105     131.055 283.881  57.406  1.00  0.00           H  
ATOM   1635 1HD2 LEU A 105     133.083 282.438  59.242  1.00  0.00           H  
ATOM   1636 2HD2 LEU A 105     131.314 282.271  59.362  1.00  0.00           H  
ATOM   1637 3HD2 LEU A 105     132.333 280.825  59.161  1.00  0.00           H  
ATOM   1638  N   GLU A 106     132.285 279.500  54.744  1.00  0.00           N  
ATOM   1639  CA  GLU A 106     133.472 278.972  54.082  1.00  0.00           C  
ATOM   1640  C   GLU A 106     133.436 279.248  52.584  1.00  0.00           C  
ATOM   1641  O   GLU A 106     134.440 279.642  51.992  1.00  0.00           O  
ATOM   1642  CB  GLU A 106     133.596 277.467  54.331  1.00  0.00           C  
ATOM   1643  CG  GLU A 106     134.864 276.839  53.769  1.00  0.00           C  
ATOM   1644  CD  GLU A 106     134.999 275.383  54.117  1.00  0.00           C  
ATOM   1645  OE1 GLU A 106     134.132 274.867  54.780  1.00  0.00           O  
ATOM   1646  OE2 GLU A 106     135.971 274.786  53.719  1.00  0.00           O  
ATOM   1647  H   GLU A 106     131.693 278.871  55.268  1.00  0.00           H  
ATOM   1648  HA  GLU A 106     134.349 279.476  54.490  1.00  0.00           H  
ATOM   1649 1HB  GLU A 106     133.573 277.272  55.404  1.00  0.00           H  
ATOM   1650 2HB  GLU A 106     132.743 276.953  53.887  1.00  0.00           H  
ATOM   1651 1HG  GLU A 106     134.858 276.943  52.685  1.00  0.00           H  
ATOM   1652 2HG  GLU A 106     135.726 277.381  54.154  1.00  0.00           H  
ATOM   1653  N   LEU A 107     132.273 279.038  51.977  1.00  0.00           N  
ATOM   1654  CA  LEU A 107     132.084 279.334  50.561  1.00  0.00           C  
ATOM   1655  C   LEU A 107     132.203 280.828  50.291  1.00  0.00           C  
ATOM   1656  O   LEU A 107     132.792 281.243  49.293  1.00  0.00           O  
ATOM   1657  CB  LEU A 107     130.712 278.831  50.093  1.00  0.00           C  
ATOM   1658  CG  LEU A 107     130.567 277.309  49.970  1.00  0.00           C  
ATOM   1659  CD1 LEU A 107     129.101 276.953  49.765  1.00  0.00           C  
ATOM   1660  CD2 LEU A 107     131.419 276.810  48.812  1.00  0.00           C  
ATOM   1661  H   LEU A 107     131.501 278.663  52.509  1.00  0.00           H  
ATOM   1662  HA  LEU A 107     132.868 278.831  49.995  1.00  0.00           H  
ATOM   1663 1HB  LEU A 107     129.956 279.180  50.795  1.00  0.00           H  
ATOM   1664 2HB  LEU A 107     130.498 279.265  49.116  1.00  0.00           H  
ATOM   1665  HG  LEU A 107     130.899 276.836  50.895  1.00  0.00           H  
ATOM   1666 1HD1 LEU A 107     128.999 275.871  49.677  1.00  0.00           H  
ATOM   1667 2HD1 LEU A 107     128.519 277.304  50.616  1.00  0.00           H  
ATOM   1668 3HD1 LEU A 107     128.736 277.426  48.854  1.00  0.00           H  
ATOM   1669 1HD2 LEU A 107     131.317 275.728  48.726  1.00  0.00           H  
ATOM   1670 2HD2 LEU A 107     131.087 277.281  47.887  1.00  0.00           H  
ATOM   1671 3HD2 LEU A 107     132.464 277.063  48.994  1.00  0.00           H  
ATOM   1672  N   ALA A 108     131.640 281.634  51.186  1.00  0.00           N  
ATOM   1673  CA  ALA A 108     131.747 283.084  51.086  1.00  0.00           C  
ATOM   1674  C   ALA A 108     133.197 283.537  51.186  1.00  0.00           C  
ATOM   1675  O   ALA A 108     133.612 284.481  50.512  1.00  0.00           O  
ATOM   1676  CB  ALA A 108     130.908 283.754  52.163  1.00  0.00           C  
ATOM   1677  H   ALA A 108     131.124 281.229  51.956  1.00  0.00           H  
ATOM   1678  HA  ALA A 108     131.372 283.391  50.108  1.00  0.00           H  
ATOM   1679 1HB  ALA A 108     130.999 284.837  52.075  1.00  0.00           H  
ATOM   1680 2HB  ALA A 108     129.864 283.466  52.042  1.00  0.00           H  
ATOM   1681 3HB  ALA A 108     131.258 283.439  53.145  1.00  0.00           H  
ATOM   1682  N   ILE A 109     133.967 282.860  52.033  1.00  0.00           N  
ATOM   1683  CA  ILE A 109     135.390 283.145  52.168  1.00  0.00           C  
ATOM   1684  C   ILE A 109     136.148 282.779  50.900  1.00  0.00           C  
ATOM   1685  O   ILE A 109     137.040 283.509  50.465  1.00  0.00           O  
ATOM   1686  CB  ILE A 109     135.991 282.385  53.364  1.00  0.00           C  
ATOM   1687  CG1 ILE A 109     135.440 282.938  54.681  1.00  0.00           C  
ATOM   1688  CG2 ILE A 109     137.510 282.472  53.341  1.00  0.00           C  
ATOM   1689  CD1 ILE A 109     135.761 282.083  55.885  1.00  0.00           C  
ATOM   1690  H   ILE A 109     133.554 282.131  52.597  1.00  0.00           H  
ATOM   1691  HA  ILE A 109     135.516 284.215  52.333  1.00  0.00           H  
ATOM   1692  HB  ILE A 109     135.696 281.337  53.315  1.00  0.00           H  
ATOM   1693 1HG1 ILE A 109     135.844 283.935  54.854  1.00  0.00           H  
ATOM   1694 2HG1 ILE A 109     134.356 283.033  54.611  1.00  0.00           H  
ATOM   1695 1HG2 ILE A 109     137.918 281.929  54.193  1.00  0.00           H  
ATOM   1696 2HG2 ILE A 109     137.885 282.032  52.417  1.00  0.00           H  
ATOM   1697 3HG2 ILE A 109     137.815 283.517  53.395  1.00  0.00           H  
ATOM   1698 1HD1 ILE A 109     135.337 282.540  56.780  1.00  0.00           H  
ATOM   1699 2HD1 ILE A 109     135.335 281.088  55.749  1.00  0.00           H  
ATOM   1700 3HD1 ILE A 109     136.841 282.002  55.997  1.00  0.00           H  
ATOM   1701  N   ILE A 110     135.790 281.644  50.308  1.00  0.00           N  
ATOM   1702  CA  ILE A 110     136.368 281.227  49.036  1.00  0.00           C  
ATOM   1703  C   ILE A 110     136.086 282.248  47.942  1.00  0.00           C  
ATOM   1704  O   ILE A 110     136.967 282.583  47.148  1.00  0.00           O  
ATOM   1705  CB  ILE A 110     135.822 279.852  48.608  1.00  0.00           C  
ATOM   1706  CG1 ILE A 110     136.356 278.755  49.532  1.00  0.00           C  
ATOM   1707  CG2 ILE A 110     136.190 279.561  47.161  1.00  0.00           C  
ATOM   1708  CD1 ILE A 110     135.623 277.439  49.404  1.00  0.00           C  
ATOM   1709  H   ILE A 110     135.099 281.055  50.751  1.00  0.00           H  
ATOM   1710  HA  ILE A 110     137.450 281.159  49.154  1.00  0.00           H  
ATOM   1711  HB  ILE A 110     134.737 279.846  48.705  1.00  0.00           H  
ATOM   1712 1HG1 ILE A 110     137.410 278.580  49.318  1.00  0.00           H  
ATOM   1713 2HG1 ILE A 110     136.284 279.085  50.568  1.00  0.00           H  
ATOM   1714 1HG2 ILE A 110     135.797 278.586  46.875  1.00  0.00           H  
ATOM   1715 2HG2 ILE A 110     135.763 280.327  46.516  1.00  0.00           H  
ATOM   1716 3HG2 ILE A 110     137.275 279.560  47.055  1.00  0.00           H  
ATOM   1717 1HD1 ILE A 110     136.058 276.712  50.089  1.00  0.00           H  
ATOM   1718 2HD1 ILE A 110     134.570 277.583  49.648  1.00  0.00           H  
ATOM   1719 3HD1 ILE A 110     135.712 277.071  48.382  1.00  0.00           H  
ATOM   1720  N   LEU A 111     134.853 282.742  47.904  1.00  0.00           N  
ATOM   1721  CA  LEU A 111     134.492 283.832  47.005  1.00  0.00           C  
ATOM   1722  C   LEU A 111     135.430 285.020  47.174  1.00  0.00           C  
ATOM   1723  O   LEU A 111     135.983 285.532  46.202  1.00  0.00           O  
ATOM   1724  CB  LEU A 111     133.046 284.273  47.261  1.00  0.00           C  
ATOM   1725  CG  LEU A 111     132.544 285.440  46.401  1.00  0.00           C  
ATOM   1726  CD1 LEU A 111     131.069 285.237  46.080  1.00  0.00           C  
ATOM   1727  CD2 LEU A 111     132.768 286.750  47.141  1.00  0.00           C  
ATOM   1728  H   LEU A 111     134.148 282.353  48.513  1.00  0.00           H  
ATOM   1729  HA  LEU A 111     134.588 283.479  45.978  1.00  0.00           H  
ATOM   1730 1HB  LEU A 111     132.387 283.424  47.085  1.00  0.00           H  
ATOM   1731 2HB  LEU A 111     132.953 284.569  48.306  1.00  0.00           H  
ATOM   1732  HG  LEU A 111     133.091 285.457  45.457  1.00  0.00           H  
ATOM   1733 1HD1 LEU A 111     130.713 286.066  45.468  1.00  0.00           H  
ATOM   1734 2HD1 LEU A 111     130.941 284.302  45.534  1.00  0.00           H  
ATOM   1735 3HD1 LEU A 111     130.498 285.198  47.007  1.00  0.00           H  
ATOM   1736 1HD2 LEU A 111     132.412 287.579  46.528  1.00  0.00           H  
ATOM   1737 2HD2 LEU A 111     132.220 286.734  48.083  1.00  0.00           H  
ATOM   1738 3HD2 LEU A 111     133.832 286.878  47.341  1.00  0.00           H  
ATOM   1739  N   ILE A 112     135.606 285.456  48.418  1.00  0.00           N  
ATOM   1740  CA  ILE A 112     136.442 286.613  48.713  1.00  0.00           C  
ATOM   1741  C   ILE A 112     137.898 286.347  48.355  1.00  0.00           C  
ATOM   1742  O   ILE A 112     138.575 287.202  47.786  1.00  0.00           O  
ATOM   1743  CB  ILE A 112     136.341 286.998  50.201  1.00  0.00           C  
ATOM   1744  CG1 ILE A 112     134.926 287.477  50.533  1.00  0.00           C  
ATOM   1745  CG2 ILE A 112     137.364 288.071  50.543  1.00  0.00           C  
ATOM   1746  CD1 ILE A 112     134.640 287.554  52.016  1.00  0.00           C  
ATOM   1747  H   ILE A 112     135.148 284.973  49.178  1.00  0.00           H  
ATOM   1748  HA  ILE A 112     136.102 287.451  48.105  1.00  0.00           H  
ATOM   1749  HB  ILE A 112     136.530 286.120  50.817  1.00  0.00           H  
ATOM   1750 1HG1 ILE A 112     134.765 288.465  50.103  1.00  0.00           H  
ATOM   1751 2HG1 ILE A 112     134.198 286.802  50.081  1.00  0.00           H  
ATOM   1752 1HG2 ILE A 112     137.278 288.331  51.598  1.00  0.00           H  
ATOM   1753 2HG2 ILE A 112     138.366 287.695  50.343  1.00  0.00           H  
ATOM   1754 3HG2 ILE A 112     137.180 288.956  49.935  1.00  0.00           H  
ATOM   1755 1HD1 ILE A 112     133.618 287.901  52.171  1.00  0.00           H  
ATOM   1756 2HD1 ILE A 112     134.760 286.566  52.462  1.00  0.00           H  
ATOM   1757 3HD1 ILE A 112     135.333 288.251  52.484  1.00  0.00           H  
ATOM   1758  N   LYS A 113     138.376 285.152  48.692  1.00  0.00           N  
ATOM   1759  CA  LYS A 113     139.731 284.742  48.342  1.00  0.00           C  
ATOM   1760  C   LYS A 113     139.962 284.833  46.838  1.00  0.00           C  
ATOM   1761  O   LYS A 113     140.985 285.347  46.388  1.00  0.00           O  
ATOM   1762  CB  LYS A 113     140.004 283.319  48.831  1.00  0.00           C  
ATOM   1763  CG  LYS A 113     141.388 282.788  48.482  1.00  0.00           C  
ATOM   1764  CD  LYS A 113     141.657 281.456  49.166  1.00  0.00           C  
ATOM   1765  CE  LYS A 113     142.978 280.855  48.708  1.00  0.00           C  
ATOM   1766  NZ  LYS A 113     144.132 281.738  49.029  1.00  0.00           N  
ATOM   1767  H   LYS A 113     137.786 284.513  49.203  1.00  0.00           H  
ATOM   1768  HA  LYS A 113     140.433 285.421  48.825  1.00  0.00           H  
ATOM   1769 1HB  LYS A 113     139.894 283.280  49.915  1.00  0.00           H  
ATOM   1770 2HB  LYS A 113     139.267 282.640  48.403  1.00  0.00           H  
ATOM   1771 1HG  LYS A 113     141.464 282.655  47.402  1.00  0.00           H  
ATOM   1772 2HG  LYS A 113     142.143 283.508  48.795  1.00  0.00           H  
ATOM   1773 1HD  LYS A 113     141.689 281.602  50.246  1.00  0.00           H  
ATOM   1774 2HD  LYS A 113     140.853 280.759  48.934  1.00  0.00           H  
ATOM   1775 1HE  LYS A 113     143.127 279.892  49.193  1.00  0.00           H  
ATOM   1776 2HE  LYS A 113     142.950 280.694  47.630  1.00  0.00           H  
ATOM   1777 1HZ  LYS A 113     144.987 281.305  48.710  1.00  0.00           H  
ATOM   1778 2HZ  LYS A 113     144.014 282.629  48.569  1.00  0.00           H  
ATOM   1779 3HZ  LYS A 113     144.180 281.879  50.028  1.00  0.00           H  
ATOM   1780  N   LEU A 114     139.005 284.328  46.066  1.00  0.00           N  
ATOM   1781  CA  LEU A 114     139.130 284.296  44.614  1.00  0.00           C  
ATOM   1782  C   LEU A 114     139.060 285.698  44.024  1.00  0.00           C  
ATOM   1783  O   LEU A 114     139.796 286.029  43.095  1.00  0.00           O  
ATOM   1784  CB  LEU A 114     138.024 283.425  44.006  1.00  0.00           C  
ATOM   1785  CG  LEU A 114     138.122 281.923  44.302  1.00  0.00           C  
ATOM   1786  CD1 LEU A 114     136.820 281.240  43.907  1.00  0.00           C  
ATOM   1787  CD2 LEU A 114     139.301 281.332  43.543  1.00  0.00           C  
ATOM   1788  H   LEU A 114     138.170 283.957  46.497  1.00  0.00           H  
ATOM   1789  HA  LEU A 114     140.104 283.879  44.360  1.00  0.00           H  
ATOM   1790 1HB  LEU A 114     137.062 283.773  44.379  1.00  0.00           H  
ATOM   1791 2HB  LEU A 114     138.038 283.550  42.923  1.00  0.00           H  
ATOM   1792  HG  LEU A 114     138.267 281.771  45.372  1.00  0.00           H  
ATOM   1793 1HD1 LEU A 114     136.890 280.173  44.118  1.00  0.00           H  
ATOM   1794 2HD1 LEU A 114     135.996 281.669  44.479  1.00  0.00           H  
ATOM   1795 3HD1 LEU A 114     136.639 281.389  42.843  1.00  0.00           H  
ATOM   1796 1HD2 LEU A 114     139.372 280.264  43.755  1.00  0.00           H  
ATOM   1797 2HD2 LEU A 114     139.157 281.481  42.473  1.00  0.00           H  
ATOM   1798 3HD2 LEU A 114     140.221 281.825  43.858  1.00  0.00           H  
ATOM   1799  N   VAL A 115     138.171 286.522  44.570  1.00  0.00           N  
ATOM   1800  CA  VAL A 115     138.039 287.907  44.134  1.00  0.00           C  
ATOM   1801  C   VAL A 115     139.280 288.716  44.486  1.00  0.00           C  
ATOM   1802  O   VAL A 115     139.796 289.472  43.663  1.00  0.00           O  
ATOM   1803  CB  VAL A 115     136.804 288.559  44.784  1.00  0.00           C  
ATOM   1804  CG1 VAL A 115     136.794 290.058  44.525  1.00  0.00           C  
ATOM   1805  CG2 VAL A 115     135.536 287.910  44.251  1.00  0.00           C  
ATOM   1806  H   VAL A 115     137.570 286.179  45.308  1.00  0.00           H  
ATOM   1807  HA  VAL A 115     137.935 287.919  43.049  1.00  0.00           H  
ATOM   1808  HB  VAL A 115     136.858 288.419  45.864  1.00  0.00           H  
ATOM   1809 1HG1 VAL A 115     135.915 290.502  44.993  1.00  0.00           H  
ATOM   1810 2HG1 VAL A 115     137.694 290.506  44.947  1.00  0.00           H  
ATOM   1811 3HG1 VAL A 115     136.765 290.241  43.452  1.00  0.00           H  
ATOM   1812 1HG2 VAL A 115     134.667 288.375  44.716  1.00  0.00           H  
ATOM   1813 2HG2 VAL A 115     135.485 288.045  43.171  1.00  0.00           H  
ATOM   1814 3HG2 VAL A 115     135.546 286.846  44.484  1.00  0.00           H  
ATOM   1815  N   VAL A 116     139.757 288.553  45.716  1.00  0.00           N  
ATOM   1816  CA  VAL A 116     140.950 289.255  46.176  1.00  0.00           C  
ATOM   1817  C   VAL A 116     142.191 288.778  45.434  1.00  0.00           C  
ATOM   1818  O   VAL A 116     143.063 289.574  45.084  1.00  0.00           O  
ATOM   1819  CB  VAL A 116     141.146 289.042  47.688  1.00  0.00           C  
ATOM   1820  CG1 VAL A 116     142.528 289.511  48.117  1.00  0.00           C  
ATOM   1821  CG2 VAL A 116     140.062 289.780  48.460  1.00  0.00           C  
ATOM   1822  H   VAL A 116     139.281 287.925  46.349  1.00  0.00           H  
ATOM   1823  HA  VAL A 116     140.827 290.318  45.965  1.00  0.00           H  
ATOM   1824  HB  VAL A 116     141.086 287.976  47.906  1.00  0.00           H  
ATOM   1825 1HG1 VAL A 116     142.649 289.353  49.189  1.00  0.00           H  
ATOM   1826 2HG1 VAL A 116     143.288 288.945  47.579  1.00  0.00           H  
ATOM   1827 3HG1 VAL A 116     142.638 290.572  47.894  1.00  0.00           H  
ATOM   1828 1HG2 VAL A 116     140.206 289.624  49.529  1.00  0.00           H  
ATOM   1829 2HG2 VAL A 116     140.118 290.845  48.237  1.00  0.00           H  
ATOM   1830 3HG2 VAL A 116     139.083 289.399  48.167  1.00  0.00           H  
ATOM   1831  N   GLU A 117     142.265 287.472  45.195  1.00  0.00           N  
ATOM   1832  CA  GLU A 117     143.371 286.893  44.442  1.00  0.00           C  
ATOM   1833  C   GLU A 117     143.506 287.545  43.072  1.00  0.00           C  
ATOM   1834  O   GLU A 117     144.603 287.922  42.658  1.00  0.00           O  
ATOM   1835  CB  GLU A 117     143.176 285.384  44.283  1.00  0.00           C  
ATOM   1836  CG  GLU A 117     144.253 284.694  43.457  1.00  0.00           C  
ATOM   1837  CD  GLU A 117     144.022 283.216  43.312  1.00  0.00           C  
ATOM   1838  OE1 GLU A 117     143.139 282.706  43.959  1.00  0.00           O  
ATOM   1839  OE2 GLU A 117     144.730 282.596  42.554  1.00  0.00           O  
ATOM   1840  H   GLU A 117     141.538 286.866  45.546  1.00  0.00           H  
ATOM   1841  HA  GLU A 117     144.297 287.078  44.989  1.00  0.00           H  
ATOM   1842 1HB  GLU A 117     143.156 284.914  45.266  1.00  0.00           H  
ATOM   1843 2HB  GLU A 117     142.214 285.190  43.807  1.00  0.00           H  
ATOM   1844 1HG  GLU A 117     144.280 285.145  42.465  1.00  0.00           H  
ATOM   1845 2HG  GLU A 117     145.220 284.862  43.928  1.00  0.00           H  
ATOM   1846  N   LEU A 118     142.385 287.674  42.372  1.00  0.00           N  
ATOM   1847  CA  LEU A 118     142.370 288.318  41.063  1.00  0.00           C  
ATOM   1848  C   LEU A 118     142.695 289.802  41.176  1.00  0.00           C  
ATOM   1849  O   LEU A 118     143.395 290.360  40.330  1.00  0.00           O  
ATOM   1850  CB  LEU A 118     140.998 288.138  40.400  1.00  0.00           C  
ATOM   1851  CG  LEU A 118     140.650 286.708  39.969  1.00  0.00           C  
ATOM   1852  CD1 LEU A 118     139.180 286.638  39.579  1.00  0.00           C  
ATOM   1853  CD2 LEU A 118     141.544 286.295  38.809  1.00  0.00           C  
ATOM   1854  H   LEU A 118     141.521 287.318  42.754  1.00  0.00           H  
ATOM   1855  HA  LEU A 118     143.139 287.858  40.442  1.00  0.00           H  
ATOM   1856 1HB  LEU A 118     140.230 288.471  41.095  1.00  0.00           H  
ATOM   1857 2HB  LEU A 118     140.956 288.771  39.513  1.00  0.00           H  
ATOM   1858  HG  LEU A 118     140.806 286.028  40.807  1.00  0.00           H  
ATOM   1859 1HD1 LEU A 118     138.932 285.622  39.273  1.00  0.00           H  
ATOM   1860 2HD1 LEU A 118     138.563 286.919  40.433  1.00  0.00           H  
ATOM   1861 3HD1 LEU A 118     138.990 287.322  38.753  1.00  0.00           H  
ATOM   1862 1HD2 LEU A 118     141.297 285.278  38.503  1.00  0.00           H  
ATOM   1863 2HD2 LEU A 118     141.388 286.974  37.970  1.00  0.00           H  
ATOM   1864 3HD2 LEU A 118     142.587 286.337  39.120  1.00  0.00           H  
ATOM   1865  N   ALA A 119     142.183 290.437  42.224  1.00  0.00           N  
ATOM   1866  CA  ALA A 119     142.519 291.824  42.519  1.00  0.00           C  
ATOM   1867  C   ALA A 119     144.013 291.985  42.780  1.00  0.00           C  
ATOM   1868  O   ALA A 119     144.626 292.963  42.353  1.00  0.00           O  
ATOM   1869  CB  ALA A 119     141.717 292.321  43.713  1.00  0.00           C  
ATOM   1870  H   ALA A 119     141.543 289.947  42.832  1.00  0.00           H  
ATOM   1871  HA  ALA A 119     142.268 292.434  41.651  1.00  0.00           H  
ATOM   1872 1HB  ALA A 119     141.979 293.358  43.920  1.00  0.00           H  
ATOM   1873 2HB  ALA A 119     140.651 292.254  43.488  1.00  0.00           H  
ATOM   1874 3HB  ALA A 119     141.943 291.708  44.584  1.00  0.00           H  
ATOM   1875  N   GLN A 120     144.593 291.019  43.484  1.00  0.00           N  
ATOM   1876  CA  GLN A 120     146.011 291.058  43.816  1.00  0.00           C  
ATOM   1877  C   GLN A 120     146.872 290.953  42.565  1.00  0.00           C  
ATOM   1878  O   GLN A 120     147.894 291.632  42.444  1.00  0.00           O  
ATOM   1879  CB  GLN A 120     146.365 289.932  44.791  1.00  0.00           C  
ATOM   1880  CG  GLN A 120     147.797 289.974  45.298  1.00  0.00           C  
ATOM   1881  CD  GLN A 120     148.745 289.179  44.421  1.00  0.00           C  
ATOM   1882  OE1 GLN A 120     148.411 288.087  43.952  1.00  0.00           O  
ATOM   1883  NE2 GLN A 120     149.935 289.722  44.193  1.00  0.00           N  
ATOM   1884  H   GLN A 120     144.034 290.237  43.798  1.00  0.00           H  
ATOM   1885  HA  GLN A 120     146.229 292.018  44.288  1.00  0.00           H  
ATOM   1886 1HB  GLN A 120     145.701 289.975  45.653  1.00  0.00           H  
ATOM   1887 2HB  GLN A 120     146.209 288.968  44.305  1.00  0.00           H  
ATOM   1888 1HG  GLN A 120     148.135 291.010  45.314  1.00  0.00           H  
ATOM   1889 2HG  GLN A 120     147.828 289.555  46.303  1.00  0.00           H  
ATOM   1890 1HE2 GLN A 120     150.604 289.244  43.622  1.00  0.00           H  
ATOM   1891 2HE2 GLN A 120     150.165 290.610  44.592  1.00  0.00           H  
ATOM   1892  N   ARG A 121     146.457 290.100  41.636  1.00  0.00           N  
ATOM   1893  CA  ARG A 121     147.159 289.945  40.368  1.00  0.00           C  
ATOM   1894  C   ARG A 121     147.087 291.219  39.538  1.00  0.00           C  
ATOM   1895  O   ARG A 121     148.042 291.580  38.852  1.00  0.00           O  
ATOM   1896  CB  ARG A 121     146.573 288.789  39.570  1.00  0.00           C  
ATOM   1897  CG  ARG A 121     146.816 287.412  40.166  1.00  0.00           C  
ATOM   1898  CD  ARG A 121     146.132 286.348  39.387  1.00  0.00           C  
ATOM   1899  NE  ARG A 121     146.132 285.076  40.091  1.00  0.00           N  
ATOM   1900  CZ  ARG A 121     147.161 284.206  40.101  1.00  0.00           C  
ATOM   1901  NH1 ARG A 121     148.263 284.485  39.441  1.00  0.00           N  
ATOM   1902  NH2 ARG A 121     147.061 283.073  40.773  1.00  0.00           N  
ATOM   1903  H   ARG A 121     145.631 289.545  41.812  1.00  0.00           H  
ATOM   1904  HA  ARG A 121     148.211 289.745  40.578  1.00  0.00           H  
ATOM   1905 1HB  ARG A 121     145.497 288.923  39.474  1.00  0.00           H  
ATOM   1906 2HB  ARG A 121     146.994 288.792  38.563  1.00  0.00           H  
ATOM   1907 1HG  ARG A 121     147.886 287.200  40.170  1.00  0.00           H  
ATOM   1908 2HG  ARG A 121     146.437 287.386  41.188  1.00  0.00           H  
ATOM   1909 1HD  ARG A 121     145.098 286.637  39.206  1.00  0.00           H  
ATOM   1910 2HD  ARG A 121     146.642 286.210  38.435  1.00  0.00           H  
ATOM   1911  HE  ARG A 121     145.300 284.827  40.611  1.00  0.00           H  
ATOM   1912 1HH1 ARG A 121     148.338 285.350  38.927  1.00  0.00           H  
ATOM   1913 2HH1 ARG A 121     149.034 283.833  39.448  1.00  0.00           H  
ATOM   1914 1HH2 ARG A 121     146.214 282.858  41.281  1.00  0.00           H  
ATOM   1915 2HH2 ARG A 121     147.832 282.421  40.781  1.00  0.00           H  
ATOM   1916  N   LYS A 122     145.946 291.899  39.604  1.00  0.00           N  
ATOM   1917  CA  LYS A 122     145.784 293.189  38.945  1.00  0.00           C  
ATOM   1918  C   LYS A 122     146.555 294.281  39.674  1.00  0.00           C  
ATOM   1919  O   LYS A 122     147.097 295.195  39.050  1.00  0.00           O  
ATOM   1920  CB  LYS A 122     144.303 293.562  38.855  1.00  0.00           C  
ATOM   1921  CG  LYS A 122     144.021 294.830  38.061  1.00  0.00           C  
ATOM   1922  CD  LYS A 122     142.528 295.111  37.979  1.00  0.00           C  
ATOM   1923  CE  LYS A 122     141.823 294.104  37.081  1.00  0.00           C  
ATOM   1924  NZ  LYS A 122     140.380 294.426  36.910  1.00  0.00           N  
ATOM   1925  H   LYS A 122     145.172 291.511  40.124  1.00  0.00           H  
ATOM   1926  HA  LYS A 122     146.190 293.115  37.936  1.00  0.00           H  
ATOM   1927 1HB  LYS A 122     143.750 292.746  38.389  1.00  0.00           H  
ATOM   1928 2HB  LYS A 122     143.901 293.699  39.858  1.00  0.00           H  
ATOM   1929 1HG  LYS A 122     144.515 295.677  38.539  1.00  0.00           H  
ATOM   1930 2HG  LYS A 122     144.417 294.723  37.051  1.00  0.00           H  
ATOM   1931 1HD  LYS A 122     142.093 295.061  38.978  1.00  0.00           H  
ATOM   1932 2HD  LYS A 122     142.367 296.113  37.582  1.00  0.00           H  
ATOM   1933 1HE  LYS A 122     142.299 294.095  36.102  1.00  0.00           H  
ATOM   1934 2HE  LYS A 122     141.910 293.107  37.513  1.00  0.00           H  
ATOM   1935 1HZ  LYS A 122     139.950 293.737  36.310  1.00  0.00           H  
ATOM   1936 2HZ  LYS A 122     139.924 294.419  37.812  1.00  0.00           H  
ATOM   1937 3HZ  LYS A 122     140.286 295.341  36.493  1.00  0.00           H  
ATOM   1938  N   GLY A 123     146.601 294.183  40.998  1.00  0.00           N  
ATOM   1939  CA  GLY A 123     147.227 295.210  41.822  1.00  0.00           C  
ATOM   1940  C   GLY A 123     146.182 296.112  42.465  1.00  0.00           C  
ATOM   1941  O   GLY A 123     146.513 297.145  43.047  1.00  0.00           O  
ATOM   1942  H   GLY A 123     146.191 293.376  41.446  1.00  0.00           H  
ATOM   1943 1HA  GLY A 123     147.831 294.736  42.596  1.00  0.00           H  
ATOM   1944 2HA  GLY A 123     147.900 295.806  41.208  1.00  0.00           H  
ATOM   1945  N   TYR A 124     144.918 295.716  42.358  1.00  0.00           N  
ATOM   1946  CA  TYR A 124     143.819 296.503  42.904  1.00  0.00           C  
ATOM   1947  C   TYR A 124     143.804 296.447  44.425  1.00  0.00           C  
ATOM   1948  O   TYR A 124     144.157 295.431  45.022  1.00  0.00           O  
ATOM   1949  CB  TYR A 124     142.482 296.017  42.341  1.00  0.00           C  
ATOM   1950  CG  TYR A 124     141.297 296.848  42.780  1.00  0.00           C  
ATOM   1951  CD1 TYR A 124     141.025 298.055  42.152  1.00  0.00           C  
ATOM   1952  CD2 TYR A 124     140.482 296.404  43.811  1.00  0.00           C  
ATOM   1953  CE1 TYR A 124     139.943 298.814  42.553  1.00  0.00           C  
ATOM   1954  CE2 TYR A 124     139.399 297.164  44.211  1.00  0.00           C  
ATOM   1955  CZ  TYR A 124     139.129 298.364  43.586  1.00  0.00           C  
ATOM   1956  OH  TYR A 124     138.051 299.120  43.985  1.00  0.00           O  
ATOM   1957  H   TYR A 124     144.714 294.848  41.885  1.00  0.00           H  
ATOM   1958  HA  TYR A 124     143.961 297.545  42.612  1.00  0.00           H  
ATOM   1959 1HB  TYR A 124     142.520 296.027  41.251  1.00  0.00           H  
ATOM   1960 2HB  TYR A 124     142.309 294.987  42.653  1.00  0.00           H  
ATOM   1961  HD1 TYR A 124     141.666 298.404  41.342  1.00  0.00           H  
ATOM   1962  HD2 TYR A 124     140.696 295.457  44.305  1.00  0.00           H  
ATOM   1963  HE1 TYR A 124     139.729 299.762  42.059  1.00  0.00           H  
ATOM   1964  HE2 TYR A 124     138.759 296.815  45.022  1.00  0.00           H  
ATOM   1965  HH  TYR A 124     137.603 298.679  44.711  1.00  0.00           H  
ATOM   1966  N   ASP A 125     143.394 297.547  45.049  1.00  0.00           N  
ATOM   1967  CA  ASP A 125     143.438 297.666  46.501  1.00  0.00           C  
ATOM   1968  C   ASP A 125     142.820 296.446  47.174  1.00  0.00           C  
ATOM   1969  O   ASP A 125     141.652 296.126  46.948  1.00  0.00           O  
ATOM   1970  CB  ASP A 125     142.709 298.932  46.959  1.00  0.00           C  
ATOM   1971  CG  ASP A 125     142.859 299.195  48.451  1.00  0.00           C  
ATOM   1972  OD1 ASP A 125     142.450 298.364  49.226  1.00  0.00           O  
ATOM   1973  OD2 ASP A 125     143.382 300.226  48.802  1.00  0.00           O  
ATOM   1974  H   ASP A 125     143.041 298.320  44.503  1.00  0.00           H  
ATOM   1975  HA  ASP A 125     144.480 297.720  46.812  1.00  0.00           H  
ATOM   1976 1HB  ASP A 125     143.097 299.792  46.411  1.00  0.00           H  
ATOM   1977 2HB  ASP A 125     141.648 298.846  46.725  1.00  0.00           H  
ATOM   1978  N   ILE A 126     143.610 295.768  47.999  1.00  0.00           N  
ATOM   1979  CA  ILE A 126     143.195 294.498  48.585  1.00  0.00           C  
ATOM   1980  C   ILE A 126     142.047 294.695  49.567  1.00  0.00           C  
ATOM   1981  O   ILE A 126     141.096 293.915  49.588  1.00  0.00           O  
ATOM   1982  CB  ILE A 126     144.374 293.813  49.302  1.00  0.00           C  
ATOM   1983  CG1 ILE A 126     145.477 293.462  48.300  1.00  0.00           C  
ATOM   1984  CG2 ILE A 126     143.899 292.567  50.033  1.00  0.00           C  
ATOM   1985  CD1 ILE A 126     145.044 292.480  47.235  1.00  0.00           C  
ATOM   1986  H   ILE A 126     144.521 296.139  48.224  1.00  0.00           H  
ATOM   1987  HA  ILE A 126     142.839 293.848  47.787  1.00  0.00           H  
ATOM   1988  HB  ILE A 126     144.811 294.503  50.023  1.00  0.00           H  
ATOM   1989 1HG1 ILE A 126     145.823 294.370  47.807  1.00  0.00           H  
ATOM   1990 2HG1 ILE A 126     146.328 293.035  48.831  1.00  0.00           H  
ATOM   1991 1HG2 ILE A 126     144.744 292.096  50.534  1.00  0.00           H  
ATOM   1992 2HG2 ILE A 126     143.148 292.844  50.774  1.00  0.00           H  
ATOM   1993 3HG2 ILE A 126     143.464 291.869  49.319  1.00  0.00           H  
ATOM   1994 1HD1 ILE A 126     145.880 292.280  46.564  1.00  0.00           H  
ATOM   1995 2HD1 ILE A 126     144.727 291.549  47.706  1.00  0.00           H  
ATOM   1996 3HD1 ILE A 126     144.216 292.901  46.667  1.00  0.00           H  
ATOM   1997  N   SER A 127     142.144 295.741  50.381  1.00  0.00           N  
ATOM   1998  CA  SER A 127     141.136 296.017  51.398  1.00  0.00           C  
ATOM   1999  C   SER A 127     139.795 296.366  50.763  1.00  0.00           C  
ATOM   2000  O   SER A 127     138.740 296.007  51.283  1.00  0.00           O  
ATOM   2001  CB  SER A 127     141.592 297.153  52.292  1.00  0.00           C  
ATOM   2002  OG  SER A 127     141.499 298.384  51.628  1.00  0.00           O  
ATOM   2003  H   SER A 127     142.937 296.361  50.294  1.00  0.00           H  
ATOM   2004  HA  SER A 127     140.994 295.118  51.996  1.00  0.00           H  
ATOM   2005 1HB  SER A 127     140.981 297.176  53.193  1.00  0.00           H  
ATOM   2006 2HB  SER A 127     142.623 296.982  52.600  1.00  0.00           H  
ATOM   2007  HG  SER A 127     142.154 298.357  50.927  1.00  0.00           H  
ATOM   2008  N   GLU A 128     139.846 297.069  49.636  1.00  0.00           N  
ATOM   2009  CA  GLU A 128     138.640 297.402  48.887  1.00  0.00           C  
ATOM   2010  C   GLU A 128     138.068 296.176  48.188  1.00  0.00           C  
ATOM   2011  O   GLU A 128     136.851 296.009  48.105  1.00  0.00           O  
ATOM   2012  CB  GLU A 128     138.938 298.496  47.858  1.00  0.00           C  
ATOM   2013  CG  GLU A 128     137.703 299.075  47.182  1.00  0.00           C  
ATOM   2014  CD  GLU A 128     136.797 299.797  48.139  1.00  0.00           C  
ATOM   2015  OE1 GLU A 128     137.256 300.185  49.186  1.00  0.00           O  
ATOM   2016  OE2 GLU A 128     135.642 299.961  47.823  1.00  0.00           O  
ATOM   2017  H   GLU A 128     140.743 297.379  49.289  1.00  0.00           H  
ATOM   2018  HA  GLU A 128     137.888 297.765  49.588  1.00  0.00           H  
ATOM   2019 1HB  GLU A 128     139.469 299.315  48.341  1.00  0.00           H  
ATOM   2020 2HB  GLU A 128     139.588 298.096  47.080  1.00  0.00           H  
ATOM   2021 1HG  GLU A 128     138.020 299.770  46.405  1.00  0.00           H  
ATOM   2022 2HG  GLU A 128     137.151 298.267  46.704  1.00  0.00           H  
ATOM   2023  N   ALA A 129     138.951 295.318  47.690  1.00  0.00           N  
ATOM   2024  CA  ALA A 129     138.538 294.077  47.049  1.00  0.00           C  
ATOM   2025  C   ALA A 129     137.748 293.197  48.010  1.00  0.00           C  
ATOM   2026  O   ALA A 129     136.772 292.556  47.622  1.00  0.00           O  
ATOM   2027  CB  ALA A 129     139.748 293.325  46.518  1.00  0.00           C  
ATOM   2028  H   ALA A 129     139.937 295.533  47.757  1.00  0.00           H  
ATOM   2029  HA  ALA A 129     137.883 294.321  46.211  1.00  0.00           H  
ATOM   2030 1HB  ALA A 129     139.422 292.400  46.042  1.00  0.00           H  
ATOM   2031 2HB  ALA A 129     140.269 293.945  45.788  1.00  0.00           H  
ATOM   2032 3HB  ALA A 129     140.421 293.091  47.342  1.00  0.00           H  
ATOM   2033  N   ALA A 130     138.176 293.171  49.268  1.00  0.00           N  
ATOM   2034  CA  ALA A 130     137.474 292.420  50.301  1.00  0.00           C  
ATOM   2035  C   ALA A 130     136.055 292.939  50.492  1.00  0.00           C  
ATOM   2036  O   ALA A 130     135.111 292.159  50.625  1.00  0.00           O  
ATOM   2037  CB  ALA A 130     138.243 292.480  51.613  1.00  0.00           C  
ATOM   2038  H   ALA A 130     139.010 293.686  49.515  1.00  0.00           H  
ATOM   2039  HA  ALA A 130     137.406 291.378  49.985  1.00  0.00           H  
ATOM   2040 1HB  ALA A 130     137.707 291.913  52.375  1.00  0.00           H  
ATOM   2041 2HB  ALA A 130     139.235 292.052  51.475  1.00  0.00           H  
ATOM   2042 3HB  ALA A 130     138.336 293.518  51.932  1.00  0.00           H  
ATOM   2043  N   ARG A 131     135.910 294.259  50.504  1.00  0.00           N  
ATOM   2044  CA  ARG A 131     134.598 294.884  50.614  1.00  0.00           C  
ATOM   2045  C   ARG A 131     133.747 294.602  49.383  1.00  0.00           C  
ATOM   2046  O   ARG A 131     132.571 294.255  49.495  1.00  0.00           O  
ATOM   2047  CB  ARG A 131     134.736 296.389  50.799  1.00  0.00           C  
ATOM   2048  CG  ARG A 131     135.315 296.819  52.137  1.00  0.00           C  
ATOM   2049  CD  ARG A 131     135.217 298.288  52.330  1.00  0.00           C  
ATOM   2050  NE  ARG A 131     135.775 298.706  53.607  1.00  0.00           N  
ATOM   2051  CZ  ARG A 131     137.020 299.192  53.774  1.00  0.00           C  
ATOM   2052  NH1 ARG A 131     137.822 299.317  52.741  1.00  0.00           N  
ATOM   2053  NH2 ARG A 131     137.435 299.545  54.979  1.00  0.00           N  
ATOM   2054  H   ARG A 131     136.730 294.845  50.435  1.00  0.00           H  
ATOM   2055  HA  ARG A 131     134.083 294.459  51.476  1.00  0.00           H  
ATOM   2056 1HB  ARG A 131     135.378 296.792  50.017  1.00  0.00           H  
ATOM   2057 2HB  ARG A 131     133.758 296.859  50.695  1.00  0.00           H  
ATOM   2058 1HG  ARG A 131     134.768 296.330  52.944  1.00  0.00           H  
ATOM   2059 2HG  ARG A 131     136.366 296.535  52.188  1.00  0.00           H  
ATOM   2060 1HD  ARG A 131     135.764 298.797  51.537  1.00  0.00           H  
ATOM   2061 2HD  ARG A 131     134.171 298.590  52.301  1.00  0.00           H  
ATOM   2062  HE  ARG A 131     135.188 298.625  54.427  1.00  0.00           H  
ATOM   2063 1HH1 ARG A 131     137.505 299.048  51.820  1.00  0.00           H  
ATOM   2064 2HH1 ARG A 131     138.755 299.681  52.866  1.00  0.00           H  
ATOM   2065 1HH2 ARG A 131     136.818 299.449  55.775  1.00  0.00           H  
ATOM   2066 2HH2 ARG A 131     138.368 299.909  55.105  1.00  0.00           H  
ATOM   2067  N   ALA A 132     134.348 294.753  48.207  1.00  0.00           N  
ATOM   2068  CA  ALA A 132     133.650 294.501  46.952  1.00  0.00           C  
ATOM   2069  C   ALA A 132     133.220 293.044  46.844  1.00  0.00           C  
ATOM   2070  O   ALA A 132     132.144 292.741  46.331  1.00  0.00           O  
ATOM   2071  CB  ALA A 132     134.531 294.882  45.772  1.00  0.00           C  
ATOM   2072  H   ALA A 132     135.314 295.049  48.183  1.00  0.00           H  
ATOM   2073  HA  ALA A 132     132.749 295.115  46.929  1.00  0.00           H  
ATOM   2074 1HB  ALA A 132     133.996 294.690  44.841  1.00  0.00           H  
ATOM   2075 2HB  ALA A 132     134.782 295.942  45.831  1.00  0.00           H  
ATOM   2076 3HB  ALA A 132     135.445 294.292  45.794  1.00  0.00           H  
ATOM   2077  N   ALA A 133     134.071 292.144  47.329  1.00  0.00           N  
ATOM   2078  CA  ALA A 133     133.770 290.717  47.305  1.00  0.00           C  
ATOM   2079  C   ALA A 133     132.518 290.404  48.113  1.00  0.00           C  
ATOM   2080  O   ALA A 133     131.689 289.594  47.701  1.00  0.00           O  
ATOM   2081  CB  ALA A 133     134.953 289.919  47.832  1.00  0.00           C  
ATOM   2082  H   ALA A 133     134.945 292.457  47.723  1.00  0.00           H  
ATOM   2083  HA  ALA A 133     133.580 290.420  46.274  1.00  0.00           H  
ATOM   2084 1HB  ALA A 133     134.713 288.855  47.807  1.00  0.00           H  
ATOM   2085 2HB  ALA A 133     135.826 290.107  47.208  1.00  0.00           H  
ATOM   2086 3HB  ALA A 133     135.168 290.218  48.856  1.00  0.00           H  
ATOM   2087  N   ALA A 134     132.386 291.053  49.266  1.00  0.00           N  
ATOM   2088  CA  ALA A 134     131.213 290.878  50.114  1.00  0.00           C  
ATOM   2089  C   ALA A 134     129.951 291.364  49.412  1.00  0.00           C  
ATOM   2090  O   ALA A 134     128.889 290.752  49.528  1.00  0.00           O  
ATOM   2091  CB  ALA A 134     131.397 291.609  51.435  1.00  0.00           C  
ATOM   2092  H   ALA A 134     133.119 291.681  49.563  1.00  0.00           H  
ATOM   2093  HA  ALA A 134     131.088 289.815  50.318  1.00  0.00           H  
ATOM   2094 1HB  ALA A 134     130.512 291.470  52.056  1.00  0.00           H  
ATOM   2095 2HB  ALA A 134     132.269 291.210  51.954  1.00  0.00           H  
ATOM   2096 3HB  ALA A 134     131.544 292.671  51.246  1.00  0.00           H  
ATOM   2097  N   GLU A 135     130.073 292.469  48.684  1.00  0.00           N  
ATOM   2098  CA  GLU A 135     128.973 292.978  47.875  1.00  0.00           C  
ATOM   2099  C   GLU A 135     128.577 291.981  46.793  1.00  0.00           C  
ATOM   2100  O   GLU A 135     127.393 291.749  46.552  1.00  0.00           O  
ATOM   2101  CB  GLU A 135     129.356 294.315  47.235  1.00  0.00           C  
ATOM   2102  CG  GLU A 135     128.278 294.919  46.347  1.00  0.00           C  
ATOM   2103  CD  GLU A 135     128.686 296.235  45.744  1.00  0.00           C  
ATOM   2104  OE1 GLU A 135     129.685 296.773  46.158  1.00  0.00           O  
ATOM   2105  OE2 GLU A 135     127.997 296.703  44.869  1.00  0.00           O  
ATOM   2106  H   GLU A 135     130.950 292.969  48.692  1.00  0.00           H  
ATOM   2107  HA  GLU A 135     128.107 293.125  48.520  1.00  0.00           H  
ATOM   2108 1HB  GLU A 135     129.591 295.038  48.015  1.00  0.00           H  
ATOM   2109 2HB  GLU A 135     130.253 294.184  46.629  1.00  0.00           H  
ATOM   2110 1HG  GLU A 135     128.049 294.220  45.543  1.00  0.00           H  
ATOM   2111 2HG  GLU A 135     127.374 295.060  46.937  1.00  0.00           H  
ATOM   2112  N   LEU A 136     129.576 291.394  46.143  1.00  0.00           N  
ATOM   2113  CA  LEU A 136     129.335 290.407  45.097  1.00  0.00           C  
ATOM   2114  C   LEU A 136     128.655 289.165  45.658  1.00  0.00           C  
ATOM   2115  O   LEU A 136     127.772 288.588  45.023  1.00  0.00           O  
ATOM   2116  CB  LEU A 136     130.657 290.015  44.425  1.00  0.00           C  
ATOM   2117  CG  LEU A 136     131.322 291.107  43.578  1.00  0.00           C  
ATOM   2118  CD1 LEU A 136     132.745 290.687  43.233  1.00  0.00           C  
ATOM   2119  CD2 LEU A 136     130.502 291.344  42.319  1.00  0.00           C  
ATOM   2120  H   LEU A 136     130.528 291.638  46.379  1.00  0.00           H  
ATOM   2121  HA  LEU A 136     128.665 290.845  44.356  1.00  0.00           H  
ATOM   2122 1HB  LEU A 136     131.364 289.718  45.198  1.00  0.00           H  
ATOM   2123 2HB  LEU A 136     130.476 289.157  43.778  1.00  0.00           H  
ATOM   2124  HG  LEU A 136     131.378 292.031  44.154  1.00  0.00           H  
ATOM   2125 1HD1 LEU A 136     133.218 291.463  42.631  1.00  0.00           H  
ATOM   2126 2HD1 LEU A 136     133.314 290.543  44.152  1.00  0.00           H  
ATOM   2127 3HD1 LEU A 136     132.722 289.754  42.670  1.00  0.00           H  
ATOM   2128 1HD2 LEU A 136     130.974 292.120  41.717  1.00  0.00           H  
ATOM   2129 2HD2 LEU A 136     130.447 290.420  41.742  1.00  0.00           H  
ATOM   2130 3HD2 LEU A 136     129.496 291.660  42.594  1.00  0.00           H  
ATOM   2131  N   PHE A 137     129.071 288.758  46.853  1.00  0.00           N  
ATOM   2132  CA  PHE A 137     128.431 287.648  47.550  1.00  0.00           C  
ATOM   2133  C   PHE A 137     126.950 287.921  47.774  1.00  0.00           C  
ATOM   2134  O   PHE A 137     126.101 287.084  47.465  1.00  0.00           O  
ATOM   2135  CB  PHE A 137     129.116 287.392  48.893  1.00  0.00           C  
ATOM   2136  CG  PHE A 137     128.385 286.417  49.771  1.00  0.00           C  
ATOM   2137  CD1 PHE A 137     128.543 285.050  49.594  1.00  0.00           C  
ATOM   2138  CD2 PHE A 137     127.539 286.863  50.774  1.00  0.00           C  
ATOM   2139  CE1 PHE A 137     127.870 284.152  50.401  1.00  0.00           C  
ATOM   2140  CE2 PHE A 137     126.866 285.968  51.583  1.00  0.00           C  
ATOM   2141  CZ  PHE A 137     127.033 284.610  51.395  1.00  0.00           C  
ATOM   2142  H   PHE A 137     129.851 289.228  47.289  1.00  0.00           H  
ATOM   2143  HA  PHE A 137     128.513 286.756  46.929  1.00  0.00           H  
ATOM   2144 1HB  PHE A 137     130.121 287.008  48.721  1.00  0.00           H  
ATOM   2145 2HB  PHE A 137     129.214 288.332  49.436  1.00  0.00           H  
ATOM   2146  HD1 PHE A 137     129.206 284.688  48.808  1.00  0.00           H  
ATOM   2147  HD2 PHE A 137     127.407 287.936  50.922  1.00  0.00           H  
ATOM   2148  HE1 PHE A 137     128.003 283.080  50.251  1.00  0.00           H  
ATOM   2149  HE2 PHE A 137     126.204 286.331  52.368  1.00  0.00           H  
ATOM   2150  HZ  PHE A 137     126.502 283.903  52.031  1.00  0.00           H  
ATOM   2151  N   LYS A 138     126.644 289.096  48.313  1.00  0.00           N  
ATOM   2152  CA  LYS A 138     125.265 289.468  48.610  1.00  0.00           C  
ATOM   2153  C   LYS A 138     124.385 289.344  47.372  1.00  0.00           C  
ATOM   2154  O   LYS A 138     123.269 288.829  47.441  1.00  0.00           O  
ATOM   2155  CB  LYS A 138     125.202 290.893  49.161  1.00  0.00           C  
ATOM   2156  CG  LYS A 138     123.802 291.359  49.540  1.00  0.00           C  
ATOM   2157  CD  LYS A 138     123.828 292.761  50.130  1.00  0.00           C  
ATOM   2158  CE  LYS A 138     122.426 293.245  50.469  1.00  0.00           C  
ATOM   2159  NZ  LYS A 138     122.435 294.616  51.047  1.00  0.00           N  
ATOM   2160  H   LYS A 138     127.386 289.748  48.525  1.00  0.00           H  
ATOM   2161  HA  LYS A 138     124.874 288.781  49.361  1.00  0.00           H  
ATOM   2162 1HB  LYS A 138     125.832 290.969  50.048  1.00  0.00           H  
ATOM   2163 2HB  LYS A 138     125.596 291.588  48.419  1.00  0.00           H  
ATOM   2164 1HG  LYS A 138     123.166 291.357  48.655  1.00  0.00           H  
ATOM   2165 2HG  LYS A 138     123.377 290.674  50.273  1.00  0.00           H  
ATOM   2166 1HD  LYS A 138     124.434 292.764  51.036  1.00  0.00           H  
ATOM   2167 2HD  LYS A 138     124.275 293.449  49.412  1.00  0.00           H  
ATOM   2168 1HE  LYS A 138     121.814 293.248  49.569  1.00  0.00           H  
ATOM   2169 2HE  LYS A 138     121.970 292.565  51.189  1.00  0.00           H  
ATOM   2170 1HZ  LYS A 138     121.488 294.900  51.259  1.00  0.00           H  
ATOM   2171 2HZ  LYS A 138     122.985 294.622  51.895  1.00  0.00           H  
ATOM   2172 3HZ  LYS A 138     122.837 295.260  50.381  1.00  0.00           H  
ATOM   2173  N   ARG A 139     124.893 289.823  46.241  1.00  0.00           N  
ATOM   2174  CA  ARG A 139     124.147 289.779  44.988  1.00  0.00           C  
ATOM   2175  C   ARG A 139     123.837 288.345  44.581  1.00  0.00           C  
ATOM   2176  O   ARG A 139     122.742 288.050  44.100  1.00  0.00           O  
ATOM   2177  CB  ARG A 139     124.931 290.460  43.876  1.00  0.00           C  
ATOM   2178  CG  ARG A 139     125.059 291.969  44.015  1.00  0.00           C  
ATOM   2179  CD  ARG A 139     125.923 292.546  42.953  1.00  0.00           C  
ATOM   2180  NE  ARG A 139     126.205 293.953  43.190  1.00  0.00           N  
ATOM   2181  CZ  ARG A 139     125.402 294.968  42.814  1.00  0.00           C  
ATOM   2182  NH1 ARG A 139     124.275 294.716  42.187  1.00  0.00           N  
ATOM   2183  NH2 ARG A 139     125.748 296.216  43.076  1.00  0.00           N  
ATOM   2184  H   ARG A 139     125.818 290.226  46.249  1.00  0.00           H  
ATOM   2185  HA  ARG A 139     123.198 290.296  45.132  1.00  0.00           H  
ATOM   2186 1HB  ARG A 139     125.937 290.046  43.834  1.00  0.00           H  
ATOM   2187 2HB  ARG A 139     124.453 290.257  42.917  1.00  0.00           H  
ATOM   2188 1HG  ARG A 139     124.071 292.426  43.939  1.00  0.00           H  
ATOM   2189 2HG  ARG A 139     125.498 292.210  44.984  1.00  0.00           H  
ATOM   2190 1HD  ARG A 139     126.871 292.009  42.925  1.00  0.00           H  
ATOM   2191 2HD  ARG A 139     125.426 292.456  41.989  1.00  0.00           H  
ATOM   2192  HE  ARG A 139     127.063 294.187  43.670  1.00  0.00           H  
ATOM   2193 1HH1 ARG A 139     124.010 293.762  41.986  1.00  0.00           H  
ATOM   2194 2HH1 ARG A 139     123.673 295.477  41.906  1.00  0.00           H  
ATOM   2195 1HH2 ARG A 139     126.615 296.410  43.559  1.00  0.00           H  
ATOM   2196 2HH2 ARG A 139     125.147 296.976  42.795  1.00  0.00           H  
ATOM   2197  N   LEU A 140     124.804 287.456  44.778  1.00  0.00           N  
ATOM   2198  CA  LEU A 140     124.625 286.045  44.456  1.00  0.00           C  
ATOM   2199  C   LEU A 140     123.713 285.360  45.465  1.00  0.00           C  
ATOM   2200  O   LEU A 140     122.884 284.525  45.101  1.00  0.00           O  
ATOM   2201  CB  LEU A 140     125.984 285.334  44.421  1.00  0.00           C  
ATOM   2202  CG  LEU A 140     126.961 285.821  43.343  1.00  0.00           C  
ATOM   2203  CD1 LEU A 140     128.280 285.070  43.476  1.00  0.00           C  
ATOM   2204  CD2 LEU A 140     126.348 285.607  41.967  1.00  0.00           C  
ATOM   2205  H   LEU A 140     125.685 287.765  45.162  1.00  0.00           H  
ATOM   2206  HA  LEU A 140     124.150 285.972  43.478  1.00  0.00           H  
ATOM   2207 1HB  LEU A 140     126.468 285.461  45.388  1.00  0.00           H  
ATOM   2208 2HB  LEU A 140     125.815 284.270  44.259  1.00  0.00           H  
ATOM   2209  HG  LEU A 140     127.166 286.882  43.489  1.00  0.00           H  
ATOM   2210 1HD1 LEU A 140     128.974 285.416  42.711  1.00  0.00           H  
ATOM   2211 2HD1 LEU A 140     128.706 285.256  44.462  1.00  0.00           H  
ATOM   2212 3HD1 LEU A 140     128.104 284.002  43.351  1.00  0.00           H  
ATOM   2213 1HD2 LEU A 140     127.042 285.954  41.201  1.00  0.00           H  
ATOM   2214 2HD2 LEU A 140     126.144 284.546  41.820  1.00  0.00           H  
ATOM   2215 3HD2 LEU A 140     125.416 286.169  41.893  1.00  0.00           H  
ATOM   2216  N   ALA A 141     123.870 285.718  46.735  1.00  0.00           N  
ATOM   2217  CA  ALA A 141     123.029 285.172  47.795  1.00  0.00           C  
ATOM   2218  C   ALA A 141     121.571 285.571  47.601  1.00  0.00           C  
ATOM   2219  O   ALA A 141     120.665 284.773  47.832  1.00  0.00           O  
ATOM   2220  CB  ALA A 141     123.527 285.632  49.155  1.00  0.00           C  
ATOM   2221  H   ALA A 141     124.591 286.385  46.973  1.00  0.00           H  
ATOM   2222  HA  ALA A 141     123.082 284.084  47.753  1.00  0.00           H  
ATOM   2223 1HB  ALA A 141     122.888 285.217  49.936  1.00  0.00           H  
ATOM   2224 2HB  ALA A 141     124.551 285.289  49.305  1.00  0.00           H  
ATOM   2225 3HB  ALA A 141     123.499 286.720  49.205  1.00  0.00           H  
ATOM   2226  N   GLU A 142     121.355 286.811  47.175  1.00  0.00           N  
ATOM   2227  CA  GLU A 142     120.016 287.284  46.845  1.00  0.00           C  
ATOM   2228  C   GLU A 142     119.437 286.519  45.663  1.00  0.00           C  
ATOM   2229  O   GLU A 142     118.256 286.172  45.653  1.00  0.00           O  
ATOM   2230  CB  GLU A 142     120.041 288.781  46.531  1.00  0.00           C  
ATOM   2231  CG  GLU A 142     118.683 289.376  46.191  1.00  0.00           C  
ATOM   2232  CD  GLU A 142     118.723 290.870  46.023  1.00  0.00           C  
ATOM   2233  OE1 GLU A 142     119.615 291.485  46.556  1.00  0.00           O  
ATOM   2234  OE2 GLU A 142     117.860 291.397  45.360  1.00  0.00           O  
ATOM   2235  H   GLU A 142     122.137 287.442  47.079  1.00  0.00           H  
ATOM   2236  HA  GLU A 142     119.366 287.109  47.703  1.00  0.00           H  
ATOM   2237 1HB  GLU A 142     120.439 289.326  47.388  1.00  0.00           H  
ATOM   2238 2HB  GLU A 142     120.708 288.965  45.689  1.00  0.00           H  
ATOM   2239 1HG  GLU A 142     118.324 288.928  45.264  1.00  0.00           H  
ATOM   2240 2HG  GLU A 142     117.978 289.123  46.982  1.00  0.00           H  
ATOM   2241  N   ALA A 143     120.277 286.255  44.667  1.00  0.00           N  
ATOM   2242  CA  ALA A 143     119.858 285.502  43.490  1.00  0.00           C  
ATOM   2243  C   ALA A 143     119.346 284.119  43.876  1.00  0.00           C  
ATOM   2244  O   ALA A 143     118.381 283.621  43.295  1.00  0.00           O  
ATOM   2245  CB  ALA A 143     121.008 285.382  42.501  1.00  0.00           C  
ATOM   2246  H   ALA A 143     121.228 286.587  44.725  1.00  0.00           H  
ATOM   2247  HA  ALA A 143     119.038 286.036  43.011  1.00  0.00           H  
ATOM   2248 1HB  ALA A 143     120.679 284.818  41.628  1.00  0.00           H  
ATOM   2249 2HB  ALA A 143     121.325 286.379  42.190  1.00  0.00           H  
ATOM   2250 3HB  ALA A 143     121.842 284.868  42.973  1.00  0.00           H  
ATOM   2251  N   LEU A 144     119.996 283.506  44.858  1.00  0.00           N  
ATOM   2252  CA  LEU A 144     119.579 282.199  45.354  1.00  0.00           C  
ATOM   2253  C   LEU A 144     118.198 282.266  45.992  1.00  0.00           C  
ATOM   2254  O   LEU A 144     117.362 281.389  45.777  1.00  0.00           O  
ATOM   2255  CB  LEU A 144     120.595 281.671  46.375  1.00  0.00           C  
ATOM   2256  CG  LEU A 144     121.988 281.345  45.820  1.00  0.00           C  
ATOM   2257  CD1 LEU A 144     122.930 281.019  46.972  1.00  0.00           C  
ATOM   2258  CD2 LEU A 144     121.887 280.178  44.849  1.00  0.00           C  
ATOM   2259  H   LEU A 144     120.799 283.956  45.273  1.00  0.00           H  
ATOM   2260  HA  LEU A 144     119.521 281.512  44.508  1.00  0.00           H  
ATOM   2261 1HB  LEU A 144     120.717 282.415  47.160  1.00  0.00           H  
ATOM   2262 2HB  LEU A 144     120.196 280.761  46.824  1.00  0.00           H  
ATOM   2263  HG  LEU A 144     122.385 282.217  45.301  1.00  0.00           H  
ATOM   2264 1HD1 LEU A 144     123.919 280.788  46.578  1.00  0.00           H  
ATOM   2265 2HD1 LEU A 144     122.998 281.878  47.640  1.00  0.00           H  
ATOM   2266 3HD1 LEU A 144     122.548 280.160  47.521  1.00  0.00           H  
ATOM   2267 1HD2 LEU A 144     122.877 279.947  44.454  1.00  0.00           H  
ATOM   2268 2HD2 LEU A 144     121.491 279.306  45.368  1.00  0.00           H  
ATOM   2269 3HD2 LEU A 144     121.222 280.445  44.028  1.00  0.00           H  
ATOM   2270  N   LYS A 145     117.965 283.312  46.779  1.00  0.00           N  
ATOM   2271  CA  LYS A 145     116.673 283.512  47.424  1.00  0.00           C  
ATOM   2272  C   LYS A 145     115.567 283.703  46.393  1.00  0.00           C  
ATOM   2273  O   LYS A 145     114.474 283.156  46.535  1.00  0.00           O  
ATOM   2274  CB  LYS A 145     116.726 284.714  48.368  1.00  0.00           C  
ATOM   2275  CG  LYS A 145     115.454 284.935  49.176  1.00  0.00           C  
ATOM   2276  CD  LYS A 145     115.599 286.118  50.121  1.00  0.00           C  
ATOM   2277  CE  LYS A 145     114.404 286.230  51.057  1.00  0.00           C  
ATOM   2278  NZ  LYS A 145     114.598 287.289  52.084  1.00  0.00           N  
ATOM   2279  H   LYS A 145     118.703 283.984  46.933  1.00  0.00           H  
ATOM   2280  HA  LYS A 145     116.434 282.621  48.004  1.00  0.00           H  
ATOM   2281 1HB  LYS A 145     117.551 284.589  49.070  1.00  0.00           H  
ATOM   2282 2HB  LYS A 145     116.919 285.620  47.793  1.00  0.00           H  
ATOM   2283 1HG  LYS A 145     114.620 285.123  48.498  1.00  0.00           H  
ATOM   2284 2HG  LYS A 145     115.233 284.041  49.758  1.00  0.00           H  
ATOM   2285 1HD  LYS A 145     116.506 286.000  50.716  1.00  0.00           H  
ATOM   2286 2HD  LYS A 145     115.683 287.038  49.543  1.00  0.00           H  
ATOM   2287 1HE  LYS A 145     113.511 286.461  50.479  1.00  0.00           H  
ATOM   2288 2HE  LYS A 145     114.247 285.277  51.562  1.00  0.00           H  
ATOM   2289 1HZ  LYS A 145     113.786 287.331  52.683  1.00  0.00           H  
ATOM   2290 2HZ  LYS A 145     115.415 287.075  52.639  1.00  0.00           H  
ATOM   2291 3HZ  LYS A 145     114.726 288.182  51.628  1.00  0.00           H  
ATOM   2292  N   ARG A 146     115.859 284.480  45.356  1.00  0.00           N  
ATOM   2293  CA  ARG A 146     114.898 284.725  44.288  1.00  0.00           C  
ATOM   2294  C   ARG A 146     114.646 283.462  43.473  1.00  0.00           C  
ATOM   2295  O   ARG A 146     113.519 283.193  43.059  1.00  0.00           O  
ATOM   2296  CB  ARG A 146     115.392 285.830  43.366  1.00  0.00           C  
ATOM   2297  CG  ARG A 146     115.385 287.222  43.977  1.00  0.00           C  
ATOM   2298  CD  ARG A 146     115.934 288.236  43.038  1.00  0.00           C  
ATOM   2299  NE  ARG A 146     116.007 289.554  43.647  1.00  0.00           N  
ATOM   2300  CZ  ARG A 146     114.989 290.435  43.688  1.00  0.00           C  
ATOM   2301  NH1 ARG A 146     113.828 290.125  43.153  1.00  0.00           N  
ATOM   2302  NH2 ARG A 146     115.156 291.612  44.266  1.00  0.00           N  
ATOM   2303  H   ARG A 146     116.770 284.912  45.307  1.00  0.00           H  
ATOM   2304  HA  ARG A 146     113.949 285.022  44.736  1.00  0.00           H  
ATOM   2305 1HB  ARG A 146     116.412 285.612  43.054  1.00  0.00           H  
ATOM   2306 2HB  ARG A 146     114.774 285.859  42.469  1.00  0.00           H  
ATOM   2307 1HG  ARG A 146     114.362 287.505  44.226  1.00  0.00           H  
ATOM   2308 2HG  ARG A 146     115.993 287.227  44.881  1.00  0.00           H  
ATOM   2309 1HD  ARG A 146     116.939 287.943  42.736  1.00  0.00           H  
ATOM   2310 2HD  ARG A 146     115.294 288.301  42.159  1.00  0.00           H  
ATOM   2311  HE  ARG A 146     116.883 289.829  44.070  1.00  0.00           H  
ATOM   2312 1HH1 ARG A 146     113.701 289.225  42.711  1.00  0.00           H  
ATOM   2313 2HH1 ARG A 146     113.066 290.786  43.184  1.00  0.00           H  
ATOM   2314 1HH2 ARG A 146     116.048 291.851  44.677  1.00  0.00           H  
ATOM   2315 2HH2 ARG A 146     114.393 292.272  44.297  1.00  0.00           H  
ATOM   2316  N   ALA A 147     115.704 282.690  43.246  1.00  0.00           N  
ATOM   2317  CA  ALA A 147     115.587 281.417  42.547  1.00  0.00           C  
ATOM   2318  C   ALA A 147     114.965 280.351  43.441  1.00  0.00           C  
ATOM   2319  O   ALA A 147     114.343 279.406  42.958  1.00  0.00           O  
ATOM   2320  CB  ALA A 147     116.949 280.959  42.049  1.00  0.00           C  
ATOM   2321  H   ALA A 147     116.612 282.993  43.567  1.00  0.00           H  
ATOM   2322  HA  ALA A 147     114.928 281.552  41.689  1.00  0.00           H  
ATOM   2323 1HB  ALA A 147     116.845 280.007  41.527  1.00  0.00           H  
ATOM   2324 2HB  ALA A 147     117.355 281.704  41.363  1.00  0.00           H  
ATOM   2325 3HB  ALA A 147     117.625 280.839  42.893  1.00  0.00           H  
ATOM   2326  N   GLY A 148     115.139 280.510  44.750  1.00  0.00           N  
ATOM   2327  CA  GLY A 148     114.653 279.529  45.711  1.00  0.00           C  
ATOM   2328  C   GLY A 148     115.713 278.477  46.008  1.00  0.00           C  
ATOM   2329  O   GLY A 148     115.471 277.532  46.761  1.00  0.00           O  
ATOM   2330  H   GLY A 148     115.620 281.332  45.086  1.00  0.00           H  
ATOM   2331 1HA  GLY A 148     114.368 280.034  46.635  1.00  0.00           H  
ATOM   2332 2HA  GLY A 148     113.758 279.047  45.319  1.00  0.00           H  
ATOM   2333  N   LYS A 149     116.888 278.643  45.414  1.00  0.00           N  
ATOM   2334  CA  LYS A 149     117.958 277.660  45.538  1.00  0.00           C  
ATOM   2335  C   LYS A 149     118.803 277.920  46.779  1.00  0.00           C  
ATOM   2336  O   LYS A 149     120.006 278.166  46.682  1.00  0.00           O  
ATOM   2337  CB  LYS A 149     118.841 277.669  44.289  1.00  0.00           C  
ATOM   2338  CG  LYS A 149     118.132 277.232  43.014  1.00  0.00           C  
ATOM   2339  CD  LYS A 149     119.073 277.263  41.820  1.00  0.00           C  
ATOM   2340  CE  LYS A 149     118.367 276.826  40.545  1.00  0.00           C  
ATOM   2341  NZ  LYS A 149     119.270 276.874  39.363  1.00  0.00           N  
ATOM   2342  H   LYS A 149     117.046 279.473  44.860  1.00  0.00           H  
ATOM   2343  HA  LYS A 149     117.508 276.672  45.646  1.00  0.00           H  
ATOM   2344 1HB  LYS A 149     119.232 278.673  44.127  1.00  0.00           H  
ATOM   2345 2HB  LYS A 149     119.693 277.006  44.442  1.00  0.00           H  
ATOM   2346 1HG  LYS A 149     117.750 276.218  43.139  1.00  0.00           H  
ATOM   2347 2HG  LYS A 149     117.290 277.897  42.820  1.00  0.00           H  
ATOM   2348 1HD  LYS A 149     119.456 278.275  41.684  1.00  0.00           H  
ATOM   2349 2HD  LYS A 149     119.916 276.596  42.003  1.00  0.00           H  
ATOM   2350 1HE  LYS A 149     117.999 275.808  40.665  1.00  0.00           H  
ATOM   2351 2HE  LYS A 149     117.513 277.477  40.360  1.00  0.00           H  
ATOM   2352 1HZ  LYS A 149     118.764 276.577  38.540  1.00  0.00           H  
ATOM   2353 2HZ  LYS A 149     119.603 277.819  39.232  1.00  0.00           H  
ATOM   2354 3HZ  LYS A 149     120.056 276.258  39.515  1.00  0.00           H  
ATOM   2355  N   THR A 150     118.167 277.862  47.945  1.00  0.00           N  
ATOM   2356  CA  THR A 150     118.833 278.199  49.197  1.00  0.00           C  
ATOM   2357  C   THR A 150     119.671 277.035  49.706  1.00  0.00           C  
ATOM   2358  O   THR A 150     119.328 276.400  50.703  1.00  0.00           O  
ATOM   2359  CB  THR A 150     117.813 278.612  50.274  1.00  0.00           C  
ATOM   2360  OG1 THR A 150     116.833 277.577  50.428  1.00  0.00           O  
ATOM   2361  CG2 THR A 150     117.119 279.908  49.883  1.00  0.00           C  
ATOM   2362  H   THR A 150     117.199 277.576  47.963  1.00  0.00           H  
ATOM   2363  HA  THR A 150     119.507 279.038  49.016  1.00  0.00           H  
ATOM   2364  HB  THR A 150     118.325 278.753  51.225  1.00  0.00           H  
ATOM   2365  HG1 THR A 150     117.236 276.817  50.854  1.00  0.00           H  
ATOM   2366 1HG2 THR A 150     116.401 280.184  50.655  1.00  0.00           H  
ATOM   2367 2HG2 THR A 150     117.860 280.699  49.776  1.00  0.00           H  
ATOM   2368 3HG2 THR A 150     116.597 279.769  48.937  1.00  0.00           H  
ATOM   2369  N   SER A 151     120.774 276.760  49.016  1.00  0.00           N  
ATOM   2370  CA  SER A 151     121.646 275.649  49.379  1.00  0.00           C  
ATOM   2371  C   SER A 151     123.111 276.003  49.152  1.00  0.00           C  
ATOM   2372  O   SER A 151     123.430 276.872  48.342  1.00  0.00           O  
ATOM   2373  CB  SER A 151     121.284 274.416  48.575  1.00  0.00           C  
ATOM   2374  OG  SER A 151     121.620 274.581  47.224  1.00  0.00           O  
ATOM   2375  H   SER A 151     121.012 277.333  48.221  1.00  0.00           H  
ATOM   2376  HA  SER A 151     121.512 275.446  50.442  1.00  0.00           H  
ATOM   2377 1HB  SER A 151     121.808 273.550  48.980  1.00  0.00           H  
ATOM   2378 2HB  SER A 151     120.216 274.223  48.666  1.00  0.00           H  
ATOM   2379  HG  SER A 151     121.188 273.863  46.755  1.00  0.00           H  
ATOM   2380  N   GLU A 152     123.997 275.325  49.873  1.00  0.00           N  
ATOM   2381  CA  GLU A 152     125.431 275.545  49.730  1.00  0.00           C  
ATOM   2382  C   GLU A 152     125.905 275.190  48.327  1.00  0.00           C  
ATOM   2383  O   GLU A 152     126.777 275.857  47.769  1.00  0.00           O  
ATOM   2384  CB  GLU A 152     126.203 274.720  50.763  1.00  0.00           C  
ATOM   2385  CG  GLU A 152     126.098 275.242  52.189  1.00  0.00           C  
ATOM   2386  CD  GLU A 152     124.791 274.891  52.845  1.00  0.00           C  
ATOM   2387  OE1 GLU A 152     123.983 274.254  52.214  1.00  0.00           O  
ATOM   2388  OE2 GLU A 152     124.601 275.261  53.980  1.00  0.00           O  
ATOM   2389  H   GLU A 152     123.668 274.639  50.538  1.00  0.00           H  
ATOM   2390  HA  GLU A 152     125.636 276.604  49.891  1.00  0.00           H  
ATOM   2391 1HB  GLU A 152     125.839 273.693  50.755  1.00  0.00           H  
ATOM   2392 2HB  GLU A 152     127.259 274.695  50.493  1.00  0.00           H  
ATOM   2393 1HG  GLU A 152     126.912 274.822  52.780  1.00  0.00           H  
ATOM   2394 2HG  GLU A 152     126.215 276.324  52.179  1.00  0.00           H  
ATOM   2395  N   ARG A 153     125.324 274.140  47.759  1.00  0.00           N  
ATOM   2396  CA  ARG A 153     125.729 273.658  46.445  1.00  0.00           C  
ATOM   2397  C   ARG A 153     125.396 274.672  45.359  1.00  0.00           C  
ATOM   2398  O   ARG A 153     126.187 274.898  44.443  1.00  0.00           O  
ATOM   2399  CB  ARG A 153     125.047 272.335  46.126  1.00  0.00           C  
ATOM   2400  CG  ARG A 153     125.487 271.164  46.990  1.00  0.00           C  
ATOM   2401  CD  ARG A 153     126.826 270.660  46.589  1.00  0.00           C  
ATOM   2402  NE  ARG A 153     127.899 271.399  47.234  1.00  0.00           N  
ATOM   2403  CZ  ARG A 153     129.200 271.309  46.897  1.00  0.00           C  
ATOM   2404  NH1 ARG A 153     129.573 270.510  45.922  1.00  0.00           N  
ATOM   2405  NH2 ARG A 153     130.102 272.024  47.546  1.00  0.00           N  
ATOM   2406  H   ARG A 153     124.583 273.662  48.251  1.00  0.00           H  
ATOM   2407  HA  ARG A 153     126.811 273.517  46.446  1.00  0.00           H  
ATOM   2408 1HB  ARG A 153     123.970 272.445  46.244  1.00  0.00           H  
ATOM   2409 2HB  ARG A 153     125.237 272.069  45.086  1.00  0.00           H  
ATOM   2410 1HG  ARG A 153     125.537 271.479  48.032  1.00  0.00           H  
ATOM   2411 2HG  ARG A 153     124.770 270.349  46.891  1.00  0.00           H  
ATOM   2412 1HD  ARG A 153     126.918 269.611  46.869  1.00  0.00           H  
ATOM   2413 2HD  ARG A 153     126.944 270.759  45.511  1.00  0.00           H  
ATOM   2414  HE  ARG A 153     127.652 272.024  47.990  1.00  0.00           H  
ATOM   2415 1HH1 ARG A 153     128.883 269.963  45.425  1.00  0.00           H  
ATOM   2416 2HH1 ARG A 153     130.548 270.442  45.669  1.00  0.00           H  
ATOM   2417 1HH2 ARG A 153     129.816 272.638  48.296  1.00  0.00           H  
ATOM   2418 2HH2 ARG A 153     131.077 271.957  47.293  1.00  0.00           H  
ATOM   2419  N   ALA A 154     124.220 275.281  45.467  1.00  0.00           N  
ATOM   2420  CA  ALA A 154     123.809 276.321  44.531  1.00  0.00           C  
ATOM   2421  C   ALA A 154     124.717 277.540  44.626  1.00  0.00           C  
ATOM   2422  O   ALA A 154     125.048 278.160  43.616  1.00  0.00           O  
ATOM   2423  CB  ALA A 154     122.362 276.719  44.784  1.00  0.00           C  
ATOM   2424  H   ALA A 154     123.597 275.018  46.215  1.00  0.00           H  
ATOM   2425  HA  ALA A 154     123.889 275.927  43.517  1.00  0.00           H  
ATOM   2426 1HB  ALA A 154     122.070 277.496  44.077  1.00  0.00           H  
ATOM   2427 2HB  ALA A 154     121.718 275.850  44.654  1.00  0.00           H  
ATOM   2428 3HB  ALA A 154     122.261 277.097  45.800  1.00  0.00           H  
ATOM   2429  N   LEU A 155     125.118 277.879  45.847  1.00  0.00           N  
ATOM   2430  CA  LEU A 155     126.052 278.977  46.071  1.00  0.00           C  
ATOM   2431  C   LEU A 155     127.407 278.685  45.440  1.00  0.00           C  
ATOM   2432  O   LEU A 155     128.010 279.555  44.811  1.00  0.00           O  
ATOM   2433  CB  LEU A 155     126.224 279.227  47.574  1.00  0.00           C  
ATOM   2434  CG  LEU A 155     127.249 280.303  47.956  1.00  0.00           C  
ATOM   2435  CD1 LEU A 155     126.812 281.646  47.388  1.00  0.00           C  
ATOM   2436  CD2 LEU A 155     127.379 280.366  49.471  1.00  0.00           C  
ATOM   2437  H   LEU A 155     124.768 277.363  46.642  1.00  0.00           H  
ATOM   2438  HA  LEU A 155     125.652 279.873  45.593  1.00  0.00           H  
ATOM   2439 1HB  LEU A 155     125.262 279.525  47.989  1.00  0.00           H  
ATOM   2440 2HB  LEU A 155     126.529 278.295  48.049  1.00  0.00           H  
ATOM   2441  HG  LEU A 155     128.217 280.055  47.519  1.00  0.00           H  
ATOM   2442 1HD1 LEU A 155     127.540 282.411  47.659  1.00  0.00           H  
ATOM   2443 2HD1 LEU A 155     126.746 281.578  46.302  1.00  0.00           H  
ATOM   2444 3HD1 LEU A 155     125.838 281.914  47.796  1.00  0.00           H  
ATOM   2445 1HD2 LEU A 155     128.108 281.129  49.742  1.00  0.00           H  
ATOM   2446 2HD2 LEU A 155     126.412 280.615  49.909  1.00  0.00           H  
ATOM   2447 3HD2 LEU A 155     127.710 279.398  49.848  1.00  0.00           H  
ATOM   2448  N   ALA A 156     127.880 277.455  45.611  1.00  0.00           N  
ATOM   2449  CA  ALA A 156     129.200 277.069  45.125  1.00  0.00           C  
ATOM   2450  C   ALA A 156     129.320 277.290  43.623  1.00  0.00           C  
ATOM   2451  O   ALA A 156     130.368 277.703  43.128  1.00  0.00           O  
ATOM   2452  CB  ALA A 156     129.487 275.615  45.469  1.00  0.00           C  
ATOM   2453  H   ALA A 156     127.312 276.771  46.089  1.00  0.00           H  
ATOM   2454  HA  ALA A 156     129.948 277.684  45.627  1.00  0.00           H  
ATOM   2455 1HB  ALA A 156     130.476 275.341  45.099  1.00  0.00           H  
ATOM   2456 2HB  ALA A 156     129.456 275.484  46.551  1.00  0.00           H  
ATOM   2457 3HB  ALA A 156     128.737 274.976  45.006  1.00  0.00           H  
ATOM   2458  N   LEU A 157     128.140 276.983  42.866  1.00  0.00           N  
ATOM   2459  CA  LEU A 157     128.003 277.083  41.423  1.00  0.00           C  
ATOM   2460  C   LEU A 157     128.170 278.543  41.017  1.00  0.00           C  
ATOM   2461  O   LEU A 157     128.839 278.850  40.030  1.00  0.00           O  
ATOM   2462  CB  LEU A 157     126.637 276.554  40.966  1.00  0.00           C  
ATOM   2463  CG  LEU A 157     126.443 275.036  41.074  1.00  0.00           C  
ATOM   2464  CD1 LEU A 157     124.979 274.693  40.835  1.00  0.00           C  
ATOM   2465  CD2 LEU A 157     127.340 274.336  40.064  1.00  0.00           C  
ATOM   2466  H   LEU A 157     127.350 276.673  43.415  1.00  0.00           H  
ATOM   2467  HA  LEU A 157     128.790 276.490  40.959  1.00  0.00           H  
ATOM   2468 1HB  LEU A 157     125.862 277.030  41.564  1.00  0.00           H  
ATOM   2469 2HB  LEU A 157     126.487 276.834  39.924  1.00  0.00           H  
ATOM   2470  HG  LEU A 157     126.703 274.706  42.080  1.00  0.00           H  
ATOM   2471 1HD1 LEU A 157     124.840 273.615  40.912  1.00  0.00           H  
ATOM   2472 2HD1 LEU A 157     124.362 275.191  41.583  1.00  0.00           H  
ATOM   2473 3HD1 LEU A 157     124.684 275.027  39.841  1.00  0.00           H  
ATOM   2474 1HD2 LEU A 157     127.202 273.257  40.141  1.00  0.00           H  
ATOM   2475 2HD2 LEU A 157     127.080 274.664  39.057  1.00  0.00           H  
ATOM   2476 3HD2 LEU A 157     128.381 274.585  40.268  1.00  0.00           H  
ATOM   2477  N   LEU A 158     127.548 279.431  41.796  1.00  0.00           N  
ATOM   2478  CA  LEU A 158     127.583 280.846  41.529  1.00  0.00           C  
ATOM   2479  C   LEU A 158     128.971 281.407  41.781  1.00  0.00           C  
ATOM   2480  O   LEU A 158     129.430 282.296  41.065  1.00  0.00           O  
ATOM   2481  CB  LEU A 158     126.556 281.575  42.404  1.00  0.00           C  
ATOM   2482  CG  LEU A 158     125.084 281.309  42.063  1.00  0.00           C  
ATOM   2483  CD1 LEU A 158     124.193 281.984  43.097  1.00  0.00           C  
ATOM   2484  CD2 LEU A 158     124.786 281.826  40.663  1.00  0.00           C  
ATOM   2485  H   LEU A 158     127.037 279.095  42.600  1.00  0.00           H  
ATOM   2486  HA  LEU A 158     127.334 281.006  40.479  1.00  0.00           H  
ATOM   2487 1HB  LEU A 158     126.714 281.283  43.441  1.00  0.00           H  
ATOM   2488 2HB  LEU A 158     126.727 282.648  42.320  1.00  0.00           H  
ATOM   2489  HG  LEU A 158     124.889 280.237  42.104  1.00  0.00           H  
ATOM   2490 1HD1 LEU A 158     123.147 281.795  42.855  1.00  0.00           H  
ATOM   2491 2HD1 LEU A 158     124.414 281.583  44.086  1.00  0.00           H  
ATOM   2492 3HD1 LEU A 158     124.378 283.058  43.091  1.00  0.00           H  
ATOM   2493 1HD2 LEU A 158     123.739 281.636  40.421  1.00  0.00           H  
ATOM   2494 2HD2 LEU A 158     124.979 282.898  40.622  1.00  0.00           H  
ATOM   2495 3HD2 LEU A 158     125.424 281.313  39.943  1.00  0.00           H  
ATOM   2496  N   ILE A 159     129.668 280.898  42.804  1.00  0.00           N  
ATOM   2497  CA  ILE A 159     131.001 281.408  43.089  1.00  0.00           C  
ATOM   2498  C   ILE A 159     132.001 281.091  41.971  1.00  0.00           C  
ATOM   2499  O   ILE A 159     132.790 281.946  41.569  1.00  0.00           O  
ATOM   2500  CB  ILE A 159     131.523 280.833  44.418  1.00  0.00           C  
ATOM   2501  CG1 ILE A 159     130.653 281.311  45.584  1.00  0.00           C  
ATOM   2502  CG2 ILE A 159     132.975 281.229  44.636  1.00  0.00           C  
ATOM   2503  CD1 ILE A 159     130.885 280.551  46.870  1.00  0.00           C  
ATOM   2504  H   ILE A 159     129.287 280.165  43.386  1.00  0.00           H  
ATOM   2505  HA  ILE A 159     130.946 282.494  43.172  1.00  0.00           H  
ATOM   2506  HB  ILE A 159     131.452 279.746  44.397  1.00  0.00           H  
ATOM   2507 1HG1 ILE A 159     130.845 282.367  45.772  1.00  0.00           H  
ATOM   2508 2HG1 ILE A 159     129.600 281.213  45.317  1.00  0.00           H  
ATOM   2509 1HG2 ILE A 159     133.327 280.815  45.580  1.00  0.00           H  
ATOM   2510 2HG2 ILE A 159     133.584 280.841  43.820  1.00  0.00           H  
ATOM   2511 3HG2 ILE A 159     133.055 282.316  44.664  1.00  0.00           H  
ATOM   2512 1HD1 ILE A 159     130.233 280.946  47.649  1.00  0.00           H  
ATOM   2513 2HD1 ILE A 159     130.664 279.494  46.714  1.00  0.00           H  
ATOM   2514 3HD1 ILE A 159     131.924 280.663  47.176  1.00  0.00           H  
ATOM   2515  N   LEU A 160     131.990 279.856  41.448  1.00  0.00           N  
ATOM   2516  CA  LEU A 160     132.903 279.563  40.349  1.00  0.00           C  
ATOM   2517  C   LEU A 160     132.568 280.457  39.164  1.00  0.00           C  
ATOM   2518  O   LEU A 160     133.461 280.980  38.498  1.00  0.00           O  
ATOM   2519  CB  LEU A 160     132.808 278.087  39.942  1.00  0.00           C  
ATOM   2520  CG  LEU A 160     133.743 277.648  38.808  1.00  0.00           C  
ATOM   2521  CD1 LEU A 160     135.191 277.833  39.243  1.00  0.00           C  
ATOM   2522  CD2 LEU A 160     133.461 276.196  38.450  1.00  0.00           C  
ATOM   2523  H   LEU A 160     131.376 279.129  41.785  1.00  0.00           H  
ATOM   2524  HA  LEU A 160     133.922 279.763  40.683  1.00  0.00           H  
ATOM   2525 1HB  LEU A 160     133.030 277.471  40.812  1.00  0.00           H  
ATOM   2526 2HB  LEU A 160     131.785 277.879  39.627  1.00  0.00           H  
ATOM   2527  HG  LEU A 160     133.575 278.277  37.933  1.00  0.00           H  
ATOM   2528 1HD1 LEU A 160     135.855 277.521  38.437  1.00  0.00           H  
ATOM   2529 2HD1 LEU A 160     135.370 278.883  39.474  1.00  0.00           H  
ATOM   2530 3HD1 LEU A 160     135.385 277.228  40.128  1.00  0.00           H  
ATOM   2531 1HD2 LEU A 160     134.126 275.885  37.643  1.00  0.00           H  
ATOM   2532 2HD2 LEU A 160     133.630 275.567  39.324  1.00  0.00           H  
ATOM   2533 3HD2 LEU A 160     132.425 276.096  38.126  1.00  0.00           H  
ATOM   2534  N   LEU A 161     131.268 280.650  38.877  1.00  0.00           N  
ATOM   2535  CA  LEU A 161     130.917 281.519  37.773  1.00  0.00           C  
ATOM   2536  C   LEU A 161     131.427 282.939  38.008  1.00  0.00           C  
ATOM   2537  O   LEU A 161     131.933 283.586  37.092  1.00  0.00           O  
ATOM   2538  CB  LEU A 161     129.396 281.535  37.580  1.00  0.00           C  
ATOM   2539  CG  LEU A 161     128.872 282.495  36.504  1.00  0.00           C  
ATOM   2540  CD1 LEU A 161     129.485 282.134  35.158  1.00  0.00           C  
ATOM   2541  CD2 LEU A 161     127.353 282.419  36.451  1.00  0.00           C  
ATOM   2542  H   LEU A 161     130.532 280.208  39.408  1.00  0.00           H  
ATOM   2543  HA  LEU A 161     131.382 281.132  36.867  1.00  0.00           H  
ATOM   2544 1HB  LEU A 161     129.069 280.531  37.315  1.00  0.00           H  
ATOM   2545 2HB  LEU A 161     128.928 281.810  38.525  1.00  0.00           H  
ATOM   2546  HG  LEU A 161     129.176 283.514  36.746  1.00  0.00           H  
ATOM   2547 1HD1 LEU A 161     129.113 282.816  34.394  1.00  0.00           H  
ATOM   2548 2HD1 LEU A 161     130.570 282.216  35.219  1.00  0.00           H  
ATOM   2549 3HD1 LEU A 161     129.212 281.113  34.896  1.00  0.00           H  
ATOM   2550 1HD2 LEU A 161     126.981 283.102  35.687  1.00  0.00           H  
ATOM   2551 2HD2 LEU A 161     127.048 281.401  36.208  1.00  0.00           H  
ATOM   2552 3HD2 LEU A 161     126.941 282.699  37.421  1.00  0.00           H  
ATOM   2553  N   LEU A 162     131.312 283.468  39.239  1.00  0.00           N  
ATOM   2554  CA  LEU A 162     131.823 284.811  39.516  1.00  0.00           C  
ATOM   2555  C   LEU A 162     133.329 284.890  39.263  1.00  0.00           C  
ATOM   2556  O   LEU A 162     133.796 285.858  38.645  1.00  0.00           O  
ATOM   2557  CB  LEU A 162     131.518 285.206  40.966  1.00  0.00           C  
ATOM   2558  CG  LEU A 162     132.068 286.566  41.415  1.00  0.00           C  
ATOM   2559  CD1 LEU A 162     131.397 287.674  40.615  1.00  0.00           C  
ATOM   2560  CD2 LEU A 162     131.826 286.744  42.907  1.00  0.00           C  
ATOM   2561  H   LEU A 162     130.833 282.943  39.975  1.00  0.00           H  
ATOM   2562  HA  LEU A 162     131.334 285.508  38.837  1.00  0.00           H  
ATOM   2563 1HB  LEU A 162     130.438 285.224  41.102  1.00  0.00           H  
ATOM   2564 2HB  LEU A 162     131.934 284.446  41.628  1.00  0.00           H  
ATOM   2565  HG  LEU A 162     133.138 286.610  41.213  1.00  0.00           H  
ATOM   2566 1HD1 LEU A 162     131.787 288.640  40.934  1.00  0.00           H  
ATOM   2567 2HD1 LEU A 162     131.602 287.533  39.554  1.00  0.00           H  
ATOM   2568 3HD1 LEU A 162     130.321 287.644  40.784  1.00  0.00           H  
ATOM   2569 1HD2 LEU A 162     132.217 287.711  43.226  1.00  0.00           H  
ATOM   2570 2HD2 LEU A 162     130.755 286.701  43.109  1.00  0.00           H  
ATOM   2571 3HD2 LEU A 162     132.331 285.949  43.455  1.00  0.00           H  
ATOM   2572  N   ALA A 163     134.091 283.876  39.702  1.00  0.00           N  
ATOM   2573  CA  ALA A 163     135.539 283.876  39.496  1.00  0.00           C  
ATOM   2574  C   ALA A 163     135.830 283.937  37.994  1.00  0.00           C  
ATOM   2575  O   ALA A 163     136.726 284.668  37.543  1.00  0.00           O  
ATOM   2576  CB  ALA A 163     136.178 282.645  40.123  1.00  0.00           C  
ATOM   2577  H   ALA A 163     133.653 283.122  40.249  1.00  0.00           H  
ATOM   2578  HA  ALA A 163     135.963 284.759  39.972  1.00  0.00           H  
ATOM   2579 1HB  ALA A 163     137.253 282.660  39.940  1.00  0.00           H  
ATOM   2580 2HB  ALA A 163     135.993 282.647  41.197  1.00  0.00           H  
ATOM   2581 3HB  ALA A 163     135.748 281.748  39.682  1.00  0.00           H  
ATOM   2582  N   ILE A 164     135.026 283.217  37.200  1.00  0.00           N  
ATOM   2583  CA  ILE A 164     135.222 283.245  35.760  1.00  0.00           C  
ATOM   2584  C   ILE A 164     134.865 284.622  35.217  1.00  0.00           C  
ATOM   2585  O   ILE A 164     135.650 285.208  34.474  1.00  0.00           O  
ATOM   2586  CB  ILE A 164     134.385 282.173  35.022  1.00  0.00           C  
ATOM   2587  CG1 ILE A 164     134.876 280.776  35.397  1.00  0.00           C  
ATOM   2588  CG2 ILE A 164     134.519 282.396  33.507  1.00  0.00           C  
ATOM   2589  CD1 ILE A 164     133.968 279.614  34.979  1.00  0.00           C  
ATOM   2590  H   ILE A 164     134.322 282.604  37.628  1.00  0.00           H  
ATOM   2591  HA  ILE A 164     136.276 283.059  35.552  1.00  0.00           H  
ATOM   2592  HB  ILE A 164     133.338 282.250  35.318  1.00  0.00           H  
ATOM   2593 1HG1 ILE A 164     135.832 280.643  34.927  1.00  0.00           H  
ATOM   2594 2HG1 ILE A 164     135.007 280.736  36.479  1.00  0.00           H  
ATOM   2595 1HG2 ILE A 164     133.962 281.675  32.978  1.00  0.00           H  
ATOM   2596 2HG2 ILE A 164     134.150 283.373  33.243  1.00  0.00           H  
ATOM   2597 3HG2 ILE A 164     135.560 282.321  33.218  1.00  0.00           H  
ATOM   2598 1HD1 ILE A 164     134.425 278.680  35.299  1.00  0.00           H  
ATOM   2599 2HD1 ILE A 164     132.998 279.724  35.461  1.00  0.00           H  
ATOM   2600 3HD1 ILE A 164     133.837 279.594  33.907  1.00  0.00           H  
ATOM   2601  N   GLU A 165     133.715 285.181  35.599  1.00  0.00           N  
ATOM   2602  CA  GLU A 165     133.327 286.471  35.048  1.00  0.00           C  
ATOM   2603  C   GLU A 165     134.354 287.553  35.326  1.00  0.00           C  
ATOM   2604  O   GLU A 165     134.631 288.370  34.440  1.00  0.00           O  
ATOM   2605  CB  GLU A 165     131.971 286.897  35.615  1.00  0.00           C  
ATOM   2606  CG  GLU A 165     131.468 288.239  35.101  1.00  0.00           C  
ATOM   2607  CD  GLU A 165     130.122 288.612  35.658  1.00  0.00           C  
ATOM   2608  OE1 GLU A 165     129.495 287.772  36.258  1.00  0.00           O  
ATOM   2609  OE2 GLU A 165     129.720 289.738  35.482  1.00  0.00           O  
ATOM   2610  H   GLU A 165     133.090 284.676  36.231  1.00  0.00           H  
ATOM   2611  HA  GLU A 165     133.238 286.359  33.968  1.00  0.00           H  
ATOM   2612 1HB  GLU A 165     131.221 286.144  35.372  1.00  0.00           H  
ATOM   2613 2HB  GLU A 165     132.033 286.958  36.702  1.00  0.00           H  
ATOM   2614 1HG  GLU A 165     132.187 289.012  35.370  1.00  0.00           H  
ATOM   2615 2HG  GLU A 165     131.408 288.200  34.014  1.00  0.00           H  
ATOM   2616  N   ILE A 166     134.927 287.581  36.537  1.00  0.00           N  
ATOM   2617  CA  ILE A 166     135.884 288.637  36.838  1.00  0.00           C  
ATOM   2618  C   ILE A 166     137.139 288.517  35.977  1.00  0.00           C  
ATOM   2619  O   ILE A 166     137.594 289.519  35.401  1.00  0.00           O  
ATOM   2620  CB  ILE A 166     136.277 288.608  38.326  1.00  0.00           C  
ATOM   2621  CG1 ILE A 166     135.074 288.965  39.204  1.00  0.00           C  
ATOM   2622  CG2 ILE A 166     137.433 289.561  38.590  1.00  0.00           C  
ATOM   2623  CD1 ILE A 166     135.273 288.651  40.669  1.00  0.00           C  
ATOM   2624  H   ILE A 166     134.652 286.889  37.246  1.00  0.00           H  
ATOM   2625  HA  ILE A 166     135.414 289.593  36.620  1.00  0.00           H  
ATOM   2626  HB  ILE A 166     136.580 287.599  38.603  1.00  0.00           H  
ATOM   2627 1HG1 ILE A 166     134.858 290.028  39.109  1.00  0.00           H  
ATOM   2628 2HG1 ILE A 166     134.196 288.421  38.855  1.00  0.00           H  
ATOM   2629 1HG2 ILE A 166     137.698 289.528  39.646  1.00  0.00           H  
ATOM   2630 2HG2 ILE A 166     138.293 289.263  37.991  1.00  0.00           H  
ATOM   2631 3HG2 ILE A 166     137.137 290.575  38.321  1.00  0.00           H  
ATOM   2632 1HD1 ILE A 166     134.378 288.931  41.226  1.00  0.00           H  
ATOM   2633 2HD1 ILE A 166     135.456 287.582  40.791  1.00  0.00           H  
ATOM   2634 3HD1 ILE A 166     136.125 289.211  41.049  1.00  0.00           H  
ATOM   2635  N   LEU A 167     137.675 287.297  35.835  1.00  0.00           N  
ATOM   2636  CA  LEU A 167     138.853 287.111  34.997  1.00  0.00           C  
ATOM   2637  C   LEU A 167     138.513 287.410  33.527  1.00  0.00           C  
ATOM   2638  O   LEU A 167     139.328 287.990  32.821  1.00  0.00           O  
ATOM   2639  CB  LEU A 167     139.384 285.679  35.137  1.00  0.00           C  
ATOM   2640  CG  LEU A 167     140.676 285.371  34.369  1.00  0.00           C  
ATOM   2641  CD1 LEU A 167     141.785 286.299  34.847  1.00  0.00           C  
ATOM   2642  CD2 LEU A 167     141.055 283.912  34.579  1.00  0.00           C  
ATOM   2643  H   LEU A 167     137.291 286.499  36.366  1.00  0.00           H  
ATOM   2644  HA  LEU A 167     139.596 287.844  35.307  1.00  0.00           H  
ATOM   2645 1HB  LEU A 167     139.569 285.479  36.191  1.00  0.00           H  
ATOM   2646 2HB  LEU A 167     138.617 284.988  34.787  1.00  0.00           H  
ATOM   2647  HG  LEU A 167     140.521 285.556  33.306  1.00  0.00           H  
ATOM   2648 1HD1 LEU A 167     142.703 286.080  34.301  1.00  0.00           H  
ATOM   2649 2HD1 LEU A 167     141.495 287.334  34.667  1.00  0.00           H  
ATOM   2650 3HD1 LEU A 167     141.951 286.148  35.913  1.00  0.00           H  
ATOM   2651 1HD2 LEU A 167     141.973 283.693  34.033  1.00  0.00           H  
ATOM   2652 2HD2 LEU A 167     141.212 283.726  35.642  1.00  0.00           H  
ATOM   2653 3HD2 LEU A 167     140.253 283.271  34.213  1.00  0.00           H  
ATOM   2654  N   VAL A 168     137.310 287.052  33.073  1.00  0.00           N  
ATOM   2655  CA  VAL A 168     136.856 287.377  31.716  1.00  0.00           C  
ATOM   2656  C   VAL A 168     136.854 288.872  31.458  1.00  0.00           C  
ATOM   2657  O   VAL A 168     137.276 289.329  30.379  1.00  0.00           O  
ATOM   2658  CB  VAL A 168     135.436 286.829  31.483  1.00  0.00           C  
ATOM   2659  CG1 VAL A 168     134.810 287.476  30.256  1.00  0.00           C  
ATOM   2660  CG2 VAL A 168     135.483 285.317  31.330  1.00  0.00           C  
ATOM   2661  H   VAL A 168     136.705 286.514  33.694  1.00  0.00           H  
ATOM   2662  HA  VAL A 168     137.528 286.914  31.008  1.00  0.00           H  
ATOM   2663  HB  VAL A 168     134.811 287.089  32.338  1.00  0.00           H  
ATOM   2664 1HG1 VAL A 168     133.806 287.077  30.107  1.00  0.00           H  
ATOM   2665 2HG1 VAL A 168     134.753 288.555  30.403  1.00  0.00           H  
ATOM   2666 3HG1 VAL A 168     135.420 287.260  29.380  1.00  0.00           H  
ATOM   2667 1HG2 VAL A 168     134.475 284.936  31.166  1.00  0.00           H  
ATOM   2668 2HG2 VAL A 168     136.113 285.056  30.479  1.00  0.00           H  
ATOM   2669 3HG2 VAL A 168     135.896 284.872  32.236  1.00  0.00           H  
ATOM   2670  N   ARG A 169     136.371 289.643  32.428  1.00  0.00           N  
ATOM   2671  CA  ARG A 169     136.409 291.085  32.295  1.00  0.00           C  
ATOM   2672  C   ARG A 169     137.850 291.593  32.231  1.00  0.00           C  
ATOM   2673  O   ARG A 169     138.148 292.495  31.446  1.00  0.00           O  
ATOM   2674  CB  ARG A 169     135.653 291.735  33.439  1.00  0.00           C  
ATOM   2675  CG  ARG A 169     134.138 291.549  33.363  1.00  0.00           C  
ATOM   2676  CD  ARG A 169     133.429 292.133  34.537  1.00  0.00           C  
ATOM   2677  NE  ARG A 169     131.986 291.862  34.491  1.00  0.00           N  
ATOM   2678  CZ  ARG A 169     131.067 292.584  33.828  1.00  0.00           C  
ATOM   2679  NH1 ARG A 169     131.393 293.657  33.124  1.00  0.00           N  
ATOM   2680  NH2 ARG A 169     129.821 292.179  33.905  1.00  0.00           N  
ATOM   2681  H   ARG A 169     135.947 289.199  33.251  1.00  0.00           H  
ATOM   2682  HA  ARG A 169     135.908 291.351  31.363  1.00  0.00           H  
ATOM   2683 1HB  ARG A 169     135.988 291.293  34.382  1.00  0.00           H  
ATOM   2684 2HB  ARG A 169     135.873 292.799  33.473  1.00  0.00           H  
ATOM   2685 1HG  ARG A 169     133.762 292.019  32.457  1.00  0.00           H  
ATOM   2686 2HG  ARG A 169     133.910 290.483  33.333  1.00  0.00           H  
ATOM   2687 1HD  ARG A 169     133.826 291.675  35.444  1.00  0.00           H  
ATOM   2688 2HD  ARG A 169     133.586 293.208  34.579  1.00  0.00           H  
ATOM   2689  HE  ARG A 169     131.614 291.047  35.006  1.00  0.00           H  
ATOM   2690 1HH1 ARG A 169     132.353 293.959  33.073  1.00  0.00           H  
ATOM   2691 2HH1 ARG A 169     130.679 294.178  32.638  1.00  0.00           H  
ATOM   2692 1HH2 ARG A 169     129.625 291.334  34.468  1.00  0.00           H  
ATOM   2693 2HH2 ARG A 169     129.083 292.676  33.431  1.00  0.00           H  
ATOM   2694  N   ASP A 170     138.760 290.968  32.993  1.00  0.00           N  
ATOM   2695  CA  ASP A 170     140.176 291.337  32.961  1.00  0.00           C  
ATOM   2696  C   ASP A 170     140.862 290.896  31.658  1.00  0.00           C  
ATOM   2697  O   ASP A 170     141.749 291.587  31.152  1.00  0.00           O  
ATOM   2698  CB  ASP A 170     140.906 290.725  34.158  1.00  0.00           C  
ATOM   2699  CG  ASP A 170     140.522 291.373  35.482  1.00  0.00           C  
ATOM   2700  OD1 ASP A 170     139.959 292.442  35.456  1.00  0.00           O  
ATOM   2701  OD2 ASP A 170     140.794 290.793  36.505  1.00  0.00           O  
ATOM   2702  H   ASP A 170     138.440 290.257  33.661  1.00  0.00           H  
ATOM   2703  HA  ASP A 170     140.242 292.425  33.013  1.00  0.00           H  
ATOM   2704 1HB  ASP A 170     140.684 289.659  34.214  1.00  0.00           H  
ATOM   2705 2HB  ASP A 170     141.983 290.828  34.019  1.00  0.00           H  
ATOM   2706  N   MET A 171     140.444 289.736  31.125  1.00  0.00           N  
ATOM   2707  CA  MET A 171     141.003 289.164  29.901  1.00  0.00           C  
ATOM   2708  C   MET A 171     140.517 289.897  28.650  1.00  0.00           C  
ATOM   2709  O   MET A 171     141.208 289.895  27.620  1.00  0.00           O  
ATOM   2710  CB  MET A 171     140.669 287.675  29.806  1.00  0.00           C  
ATOM   2711  CG  MET A 171     141.398 286.786  30.806  1.00  0.00           C  
ATOM   2712  SD  MET A 171     141.129 285.019  30.531  1.00  0.00           S  
ATOM   2713  CE  MET A 171     139.376 284.694  30.803  1.00  0.00           C  
ATOM   2714  H   MET A 171     139.734 289.211  31.630  1.00  0.00           H  
ATOM   2715  HA  MET A 171     142.083 289.268  29.945  1.00  0.00           H  
ATOM   2716 1HB  MET A 171     139.613 287.559  29.993  1.00  0.00           H  
ATOM   2717 2HB  MET A 171     140.876 287.306  28.807  1.00  0.00           H  
ATOM   2718 1HG  MET A 171     142.463 286.975  30.700  1.00  0.00           H  
ATOM   2719 2HG  MET A 171     141.139 287.038  31.803  1.00  0.00           H  
ATOM   2720 1HE  MET A 171     139.183 283.653  30.630  1.00  0.00           H  
ATOM   2721 2HE  MET A 171     139.080 284.947  31.803  1.00  0.00           H  
ATOM   2722 3HE  MET A 171     138.807 285.263  30.125  1.00  0.00           H  
ATOM   2723  N   GLY A 172     139.341 290.535  28.723  1.00  0.00           N  
ATOM   2724  CA  GLY A 172     138.834 291.286  27.587  1.00  0.00           C  
ATOM   2725  C   GLY A 172     138.204 290.364  26.558  1.00  0.00           C  
ATOM   2726  O   GLY A 172     138.303 290.599  25.353  1.00  0.00           O  
ATOM   2727  H   GLY A 172     138.755 290.452  29.560  1.00  0.00           H  
ATOM   2728 1HA  GLY A 172     138.096 292.009  27.939  1.00  0.00           H  
ATOM   2729 2HA  GLY A 172     139.646 291.848  27.133  1.00  0.00           H  
ATOM   2730  N   VAL A 173     137.578 289.294  27.037  1.00  0.00           N  
ATOM   2731  CA  VAL A 173     136.984 288.298  26.146  1.00  0.00           C  
ATOM   2732  C   VAL A 173     135.496 288.154  26.444  1.00  0.00           C  
ATOM   2733  O   VAL A 173     135.010 288.712  27.430  1.00  0.00           O  
ATOM   2734  CB  VAL A 173     137.679 286.934  26.314  1.00  0.00           C  
ATOM   2735  CG1 VAL A 173     139.163 287.050  25.999  1.00  0.00           C  
ATOM   2736  CG2 VAL A 173     137.466 286.415  27.728  1.00  0.00           C  
ATOM   2737  H   VAL A 173     137.520 289.208  28.058  1.00  0.00           H  
ATOM   2738  HA  VAL A 173     137.092 288.639  25.116  1.00  0.00           H  
ATOM   2739  HB  VAL A 173     137.253 286.229  25.599  1.00  0.00           H  
ATOM   2740 1HG1 VAL A 173     139.638 286.076  26.123  1.00  0.00           H  
ATOM   2741 2HG1 VAL A 173     139.292 287.388  24.971  1.00  0.00           H  
ATOM   2742 3HG1 VAL A 173     139.624 287.766  26.679  1.00  0.00           H  
ATOM   2743 1HG2 VAL A 173     137.959 285.450  27.839  1.00  0.00           H  
ATOM   2744 2HG2 VAL A 173     137.887 287.122  28.442  1.00  0.00           H  
ATOM   2745 3HG2 VAL A 173     136.398 286.300  27.916  1.00  0.00           H  
ATOM   2746  N   THR A 174     134.760 287.476  25.561  1.00  0.00           N  
ATOM   2747  CA  THR A 174     133.312 287.384  25.717  1.00  0.00           C  
ATOM   2748  C   THR A 174     132.816 286.096  26.344  1.00  0.00           C  
ATOM   2749  O   THR A 174     133.166 285.001  25.910  1.00  0.00           O  
ATOM   2750  CB  THR A 174     132.620 287.563  24.353  1.00  0.00           C  
ATOM   2751  OG1 THR A 174     132.909 288.868  23.834  1.00  0.00           O  
ATOM   2752  CG2 THR A 174     131.115 287.399  24.494  1.00  0.00           C  
ATOM   2753  H   THR A 174     135.205 286.998  24.769  1.00  0.00           H  
ATOM   2754  HA  THR A 174     132.991 288.208  26.355  1.00  0.00           H  
ATOM   2755  HB  THR A 174     132.996 286.817  23.653  1.00  0.00           H  
ATOM   2756  HG1 THR A 174     133.845 288.930  23.630  1.00  0.00           H  
ATOM   2757 1HG2 THR A 174     130.641 287.528  23.520  1.00  0.00           H  
ATOM   2758 2HG2 THR A 174     130.890 286.404  24.877  1.00  0.00           H  
ATOM   2759 3HG2 THR A 174     130.730 288.149  25.185  1.00  0.00           H  
ATOM   2760  N   MET A 175     131.955 286.217  27.350  1.00  0.00           N  
ATOM   2761  CA  MET A 175     131.464 285.036  28.048  1.00  0.00           C  
ATOM   2762  C   MET A 175     129.957 284.950  28.135  1.00  0.00           C  
ATOM   2763  O   MET A 175     129.279 285.928  28.457  1.00  0.00           O  
ATOM   2764  CB  MET A 175     132.059 284.989  29.454  1.00  0.00           C  
ATOM   2765  CG  MET A 175     131.626 283.788  30.282  1.00  0.00           C  
ATOM   2766  SD  MET A 175     130.138 284.112  31.250  1.00  0.00           S  
ATOM   2767  CE  MET A 175     130.849 284.792  32.746  1.00  0.00           C  
ATOM   2768  H   MET A 175     131.646 287.140  27.627  1.00  0.00           H  
ATOM   2769  HA  MET A 175     131.798 284.156  27.503  1.00  0.00           H  
ATOM   2770 1HB  MET A 175     133.146 284.975  29.388  1.00  0.00           H  
ATOM   2771 2HB  MET A 175     131.776 285.891  29.999  1.00  0.00           H  
ATOM   2772 1HG  MET A 175     131.431 282.943  29.623  1.00  0.00           H  
ATOM   2773 2HG  MET A 175     132.427 283.510  30.966  1.00  0.00           H  
ATOM   2774 1HE  MET A 175     130.052 285.043  33.446  1.00  0.00           H  
ATOM   2775 2HE  MET A 175     131.515 284.057  33.200  1.00  0.00           H  
ATOM   2776 3HE  MET A 175     131.415 285.692  32.503  1.00  0.00           H  
ATOM   2777  N   GLU A 176     129.454 283.736  27.935  1.00  0.00           N  
ATOM   2778  CA  GLU A 176     128.027 283.465  27.916  1.00  0.00           C  
ATOM   2779  C   GLU A 176     127.732 282.432  29.003  1.00  0.00           C  
ATOM   2780  O   GLU A 176     128.567 281.578  29.310  1.00  0.00           O  
ATOM   2781  CB  GLU A 176     127.597 282.892  26.563  1.00  0.00           C  
ATOM   2782  CG  GLU A 176     127.901 283.748  25.356  1.00  0.00           C  
ATOM   2783  CD  GLU A 176     127.535 283.060  24.049  1.00  0.00           C  
ATOM   2784  OE1 GLU A 176     126.904 282.007  24.077  1.00  0.00           O  
ATOM   2785  OE2 GLU A 176     127.909 283.580  23.004  1.00  0.00           O  
ATOM   2786  H   GLU A 176     130.117 282.977  27.747  1.00  0.00           H  
ATOM   2787  HA  GLU A 176     127.476 284.379  28.129  1.00  0.00           H  
ATOM   2788 1HB  GLU A 176     128.059 281.924  26.416  1.00  0.00           H  
ATOM   2789 2HB  GLU A 176     126.523 282.744  26.583  1.00  0.00           H  
ATOM   2790 1HG  GLU A 176     127.349 284.683  25.437  1.00  0.00           H  
ATOM   2791 2HG  GLU A 176     128.965 283.985  25.353  1.00  0.00           H  
ATOM   2792  N   THR A 177     126.525 282.469  29.567  1.00  0.00           N  
ATOM   2793  CA  THR A 177     126.160 281.402  30.497  1.00  0.00           C  
ATOM   2794  C   THR A 177     124.876 280.739  30.010  1.00  0.00           C  
ATOM   2795  O   THR A 177     123.961 281.393  29.514  1.00  0.00           O  
ATOM   2796  CB  THR A 177     125.972 281.933  31.930  1.00  0.00           C  
ATOM   2797  OG1 THR A 177     124.893 282.876  31.956  1.00  0.00           O  
ATOM   2798  CG2 THR A 177     127.244 282.610  32.419  1.00  0.00           C  
ATOM   2799  H   THR A 177     125.886 283.219  29.366  1.00  0.00           H  
ATOM   2800  HA  THR A 177     126.935 280.645  30.508  1.00  0.00           H  
ATOM   2801  HB  THR A 177     125.729 281.105  32.596  1.00  0.00           H  
ATOM   2802  HG1 THR A 177     124.081 282.440  31.686  1.00  0.00           H  
ATOM   2803 1HG2 THR A 177     127.093 282.978  33.434  1.00  0.00           H  
ATOM   2804 2HG2 THR A 177     128.064 281.892  32.412  1.00  0.00           H  
ATOM   2805 3HG2 THR A 177     127.487 283.444  31.763  1.00  0.00           H  
ATOM   2806  N   HIS A 178     124.832 279.426  30.195  1.00  0.00           N  
ATOM   2807  CA  HIS A 178     123.700 278.580  29.853  1.00  0.00           C  
ATOM   2808  C   HIS A 178     123.461 277.550  30.962  1.00  0.00           C  
ATOM   2809  O   HIS A 178     123.686 276.352  30.784  1.00  0.00           O  
ATOM   2810  CB  HIS A 178     124.009 277.880  28.527  1.00  0.00           C  
ATOM   2811  CG  HIS A 178     124.294 278.837  27.401  1.00  0.00           C  
ATOM   2812  ND1 HIS A 178     123.297 279.464  26.685  1.00  0.00           N  
ATOM   2813  CD2 HIS A 178     125.473 279.296  26.892  1.00  0.00           C  
ATOM   2814  CE1 HIS A 178     123.844 280.261  25.777  1.00  0.00           C  
ATOM   2815  NE2 HIS A 178     125.160 280.177  25.878  1.00  0.00           N  
ATOM   2816  H   HIS A 178     125.678 278.984  30.549  1.00  0.00           H  
ATOM   2817  HA  HIS A 178     122.799 279.181  29.741  1.00  0.00           H  
ATOM   2818 1HB  HIS A 178     124.885 277.260  28.646  1.00  0.00           H  
ATOM   2819 2HB  HIS A 178     123.179 277.237  28.241  1.00  0.00           H  
ATOM   2820  HD2 HIS A 178     126.475 279.024  27.228  1.00  0.00           H  
ATOM   2821  HE1 HIS A 178     123.304 280.885  25.067  1.00  0.00           H  
ATOM   2822  HE2 HIS A 178     125.837 280.711  25.284  1.00  0.00           H  
ATOM   2823  N   PRO A 179     123.012 278.041  32.112  1.00  0.00           N  
ATOM   2824  CA  PRO A 179     122.747 277.247  33.311  1.00  0.00           C  
ATOM   2825  C   PRO A 179     121.457 276.435  33.216  1.00  0.00           C  
ATOM   2826  O   PRO A 179     120.530 276.821  32.501  1.00  0.00           O  
ATOM   2827  CB  PRO A 179     122.653 278.316  34.404  1.00  0.00           C  
ATOM   2828  CG  PRO A 179     122.116 279.514  33.698  1.00  0.00           C  
ATOM   2829  CD  PRO A 179     122.798 279.495  32.357  1.00  0.00           C  
ATOM   2830  HA  PRO A 179     123.573 276.550  33.454  1.00  0.00           H  
ATOM   2831 1HB  PRO A 179     121.995 277.968  35.215  1.00  0.00           H  
ATOM   2832 2HB  PRO A 179     123.644 278.490  34.847  1.00  0.00           H  
ATOM   2833 1HG  PRO A 179     121.021 279.448  33.617  1.00  0.00           H  
ATOM   2834 2HG  PRO A 179     122.338 280.425  34.274  1.00  0.00           H  
ATOM   2835 1HD  PRO A 179     122.135 279.942  31.601  1.00  0.00           H  
ATOM   2836 2HD  PRO A 179     123.746 280.050  32.419  1.00  0.00           H  
ATOM   2837  N   SER A 180     121.400 275.323  33.961  1.00  0.00           N  
ATOM   2838  CA  SER A 180     120.167 274.548  34.131  1.00  0.00           C  
ATOM   2839  C   SER A 180     120.262 273.637  35.353  1.00  0.00           C  
ATOM   2840  O   SER A 180     121.298 273.007  35.589  1.00  0.00           O  
ATOM   2841  CB  SER A 180     119.873 273.724  32.894  1.00  0.00           C  
ATOM   2842  OG  SER A 180     118.708 272.956  33.064  1.00  0.00           O  
ATOM   2843  H   SER A 180     122.247 275.015  34.449  1.00  0.00           H  
ATOM   2844  HA  SER A 180     119.342 275.244  34.288  1.00  0.00           H  
ATOM   2845 1HB  SER A 180     119.747 274.395  32.044  1.00  0.00           H  
ATOM   2846 2HB  SER A 180     120.719 273.075  32.675  1.00  0.00           H  
ATOM   2847  HG  SER A 180     118.585 272.471  32.244  1.00  0.00           H  
ATOM   2848  N   GLY A 181     119.189 273.538  36.134  1.00  0.00           N  
ATOM   2849  CA  GLY A 181     119.211 272.608  37.259  1.00  0.00           C  
ATOM   2850  C   GLY A 181     120.355 272.994  38.184  1.00  0.00           C  
ATOM   2851  O   GLY A 181     120.427 274.137  38.630  1.00  0.00           O  
ATOM   2852  H   GLY A 181     118.368 274.098  35.942  1.00  0.00           H  
ATOM   2853 1HA  GLY A 181     118.263 272.653  37.796  1.00  0.00           H  
ATOM   2854 2HA  GLY A 181     119.340 271.589  36.901  1.00  0.00           H  
ATOM   2855  N   ASN A 182     121.234 272.033  38.492  1.00  0.00           N  
ATOM   2856  CA  ASN A 182     122.393 272.279  39.348  1.00  0.00           C  
ATOM   2857  C   ASN A 182     123.719 272.241  38.585  1.00  0.00           C  
ATOM   2858  O   ASN A 182     124.777 271.911  39.149  1.00  0.00           O  
ATOM   2859  CB  ASN A 182     122.418 271.280  40.491  1.00  0.00           C  
ATOM   2860  CG  ASN A 182     122.546 269.860  40.014  1.00  0.00           C  
ATOM   2861  OD1 ASN A 182     122.141 269.530  38.893  1.00  0.00           O  
ATOM   2862  ND2 ASN A 182     123.100 269.014  40.843  1.00  0.00           N  
ATOM   2863  H   ASN A 182     121.103 271.112  38.095  1.00  0.00           H  
ATOM   2864  HA  ASN A 182     122.299 273.294  39.730  1.00  0.00           H  
ATOM   2865 1HB  ASN A 182     123.255 271.506  41.153  1.00  0.00           H  
ATOM   2866 2HB  ASN A 182     121.503 271.374  41.076  1.00  0.00           H  
ATOM   2867 1HD2 ASN A 182     123.212 268.055  40.579  1.00  0.00           H  
ATOM   2868 2HD2 ASN A 182     123.413 269.324  41.740  1.00  0.00           H  
ATOM   2869  N   GLU A 183     123.655 272.548  37.285  1.00  0.00           N  
ATOM   2870  CA  GLU A 183     124.856 272.673  36.472  1.00  0.00           C  
ATOM   2871  C   GLU A 183     124.936 274.041  35.805  1.00  0.00           C  
ATOM   2872  O   GLU A 183     123.928 274.613  35.362  1.00  0.00           O  
ATOM   2873  CB  GLU A 183     124.892 271.574  35.408  1.00  0.00           C  
ATOM   2874  CG  GLU A 183     125.009 270.162  35.966  1.00  0.00           C  
ATOM   2875  CD  GLU A 183     125.091 269.113  34.892  1.00  0.00           C  
ATOM   2876  OE1 GLU A 183     124.945 269.454  33.743  1.00  0.00           O  
ATOM   2877  OE2 GLU A 183     125.299 267.969  35.222  1.00  0.00           O  
ATOM   2878  H   GLU A 183     122.746 272.748  36.852  1.00  0.00           H  
ATOM   2879  HA  GLU A 183     125.710 272.564  37.123  1.00  0.00           H  
ATOM   2880 1HB  GLU A 183     123.985 271.621  34.805  1.00  0.00           H  
ATOM   2881 2HB  GLU A 183     125.738 271.740  34.741  1.00  0.00           H  
ATOM   2882 1HG  GLU A 183     125.903 270.101  36.587  1.00  0.00           H  
ATOM   2883 2HG  GLU A 183     124.146 269.961  36.599  1.00  0.00           H  
ATOM   2884  N   VAL A 184     126.148 274.557  35.667  1.00  0.00           N  
ATOM   2885  CA  VAL A 184     126.288 275.816  34.964  1.00  0.00           C  
ATOM   2886  C   VAL A 184     127.208 275.609  33.793  1.00  0.00           C  
ATOM   2887  O   VAL A 184     128.327 275.132  33.970  1.00  0.00           O  
ATOM   2888  CB  VAL A 184     126.856 276.910  35.888  1.00  0.00           C  
ATOM   2889  CG1 VAL A 184     127.000 278.223  35.133  1.00  0.00           C  
ATOM   2890  CG2 VAL A 184     125.955 277.081  37.101  1.00  0.00           C  
ATOM   2891  H   VAL A 184     126.941 274.063  36.089  1.00  0.00           H  
ATOM   2892  HA  VAL A 184     125.323 276.153  34.608  1.00  0.00           H  
ATOM   2893  HB  VAL A 184     127.853 276.615  36.214  1.00  0.00           H  
ATOM   2894 1HG1 VAL A 184     127.403 278.984  35.801  1.00  0.00           H  
ATOM   2895 2HG1 VAL A 184     127.677 278.085  34.290  1.00  0.00           H  
ATOM   2896 3HG1 VAL A 184     126.024 278.541  34.768  1.00  0.00           H  
ATOM   2897 1HG2 VAL A 184     126.362 277.855  37.751  1.00  0.00           H  
ATOM   2898 2HG2 VAL A 184     124.956 277.370  36.775  1.00  0.00           H  
ATOM   2899 3HG2 VAL A 184     125.899 276.140  37.649  1.00  0.00           H  
ATOM   2900  N   LYS A 185     126.748 275.956  32.598  1.00  0.00           N  
ATOM   2901  CA  LYS A 185     127.602 275.876  31.430  1.00  0.00           C  
ATOM   2902  C   LYS A 185     128.076 277.268  31.072  1.00  0.00           C  
ATOM   2903  O   LYS A 185     127.286 278.197  30.860  1.00  0.00           O  
ATOM   2904  CB  LYS A 185     126.868 275.236  30.251  1.00  0.00           C  
ATOM   2905  CG  LYS A 185     127.699 275.118  28.980  1.00  0.00           C  
ATOM   2906  CD  LYS A 185     126.902 274.476  27.855  1.00  0.00           C  
ATOM   2907  CE  LYS A 185     127.738 274.337  26.592  1.00  0.00           C  
ATOM   2908  NZ  LYS A 185     126.953 273.766  25.464  1.00  0.00           N  
ATOM   2909  H   LYS A 185     125.794 276.276  32.503  1.00  0.00           H  
ATOM   2910  HA  LYS A 185     128.486 275.284  31.669  1.00  0.00           H  
ATOM   2911 1HB  LYS A 185     126.537 274.235  30.528  1.00  0.00           H  
ATOM   2912 2HB  LYS A 185     125.979 275.822  30.015  1.00  0.00           H  
ATOM   2913 1HG  LYS A 185     128.023 276.111  28.664  1.00  0.00           H  
ATOM   2914 2HG  LYS A 185     128.583 274.513  29.179  1.00  0.00           H  
ATOM   2915 1HD  LYS A 185     126.564 273.487  28.167  1.00  0.00           H  
ATOM   2916 2HD  LYS A 185     126.027 275.087  27.635  1.00  0.00           H  
ATOM   2917 1HE  LYS A 185     128.115 275.315  26.297  1.00  0.00           H  
ATOM   2918 2HE  LYS A 185     128.591 273.688  26.789  1.00  0.00           H  
ATOM   2919 1HZ  LYS A 185     127.542 273.690  24.647  1.00  0.00           H  
ATOM   2920 2HZ  LYS A 185     126.613 272.849  25.720  1.00  0.00           H  
ATOM   2921 3HZ  LYS A 185     126.170 274.370  25.259  1.00  0.00           H  
ATOM   2922  N   VAL A 186     129.380 277.416  31.011  1.00  0.00           N  
ATOM   2923  CA  VAL A 186     129.987 278.694  30.738  1.00  0.00           C  
ATOM   2924  C   VAL A 186     130.825 278.633  29.480  1.00  0.00           C  
ATOM   2925  O   VAL A 186     131.709 277.791  29.353  1.00  0.00           O  
ATOM   2926  CB  VAL A 186     130.867 279.132  31.923  1.00  0.00           C  
ATOM   2927  CG1 VAL A 186     131.434 280.523  31.679  1.00  0.00           C  
ATOM   2928  CG2 VAL A 186     130.057 279.099  33.210  1.00  0.00           C  
ATOM   2929  H   VAL A 186     129.971 276.609  31.222  1.00  0.00           H  
ATOM   2930  HA  VAL A 186     129.207 279.444  30.608  1.00  0.00           H  
ATOM   2931  HB  VAL A 186     131.713 278.450  32.007  1.00  0.00           H  
ATOM   2932 1HG1 VAL A 186     132.054 280.817  32.527  1.00  0.00           H  
ATOM   2933 2HG1 VAL A 186     132.040 280.515  30.773  1.00  0.00           H  
ATOM   2934 3HG1 VAL A 186     130.617 281.234  31.564  1.00  0.00           H  
ATOM   2935 1HG2 VAL A 186     130.686 279.409  34.044  1.00  0.00           H  
ATOM   2936 2HG2 VAL A 186     129.207 279.776  33.123  1.00  0.00           H  
ATOM   2937 3HG2 VAL A 186     129.696 278.085  33.386  1.00  0.00           H  
ATOM   2938  N   VAL A 187     130.568 279.534  28.549  1.00  0.00           N  
ATOM   2939  CA  VAL A 187     131.335 279.498  27.313  1.00  0.00           C  
ATOM   2940  C   VAL A 187     132.021 280.830  27.052  1.00  0.00           C  
ATOM   2941  O   VAL A 187     131.392 281.889  27.081  1.00  0.00           O  
ATOM   2942  CB  VAL A 187     130.416 279.156  26.125  1.00  0.00           C  
ATOM   2943  CG1 VAL A 187     131.211 279.132  24.828  1.00  0.00           C  
ATOM   2944  CG2 VAL A 187     129.735 277.816  26.366  1.00  0.00           C  
ATOM   2945  H   VAL A 187     129.833 280.227  28.718  1.00  0.00           H  
ATOM   2946  HA  VAL A 187     132.109 278.736  27.396  1.00  0.00           H  
ATOM   2947  HB  VAL A 187     129.661 279.936  26.025  1.00  0.00           H  
ATOM   2948 1HG1 VAL A 187     130.545 278.889  23.998  1.00  0.00           H  
ATOM   2949 2HG1 VAL A 187     131.658 280.110  24.657  1.00  0.00           H  
ATOM   2950 3HG1 VAL A 187     131.995 278.378  24.895  1.00  0.00           H  
ATOM   2951 1HG2 VAL A 187     129.087 277.581  25.523  1.00  0.00           H  
ATOM   2952 2HG2 VAL A 187     130.491 277.038  26.471  1.00  0.00           H  
ATOM   2953 3HG2 VAL A 187     129.140 277.870  27.278  1.00  0.00           H  
ATOM   2954  N   ILE A 188     133.333 280.769  26.800  1.00  0.00           N  
ATOM   2955  CA  ILE A 188     134.097 281.988  26.552  1.00  0.00           C  
ATOM   2956  C   ILE A 188     134.684 282.009  25.144  1.00  0.00           C  
ATOM   2957  O   ILE A 188     135.359 281.072  24.718  1.00  0.00           O  
ATOM   2958  CB  ILE A 188     135.232 282.139  27.582  1.00  0.00           C  
ATOM   2959  CG1 ILE A 188     134.664 282.154  29.003  1.00  0.00           C  
ATOM   2960  CG2 ILE A 188     136.031 283.404  27.310  1.00  0.00           C  
ATOM   2961  CD1 ILE A 188     134.693 280.806  29.687  1.00  0.00           C  
ATOM   2962  H   ILE A 188     133.790 279.856  26.813  1.00  0.00           H  
ATOM   2963  HA  ILE A 188     133.441 282.839  26.643  1.00  0.00           H  
ATOM   2964  HB  ILE A 188     135.898 281.279  27.518  1.00  0.00           H  
ATOM   2965 1HG1 ILE A 188     135.230 282.858  29.613  1.00  0.00           H  
ATOM   2966 2HG1 ILE A 188     133.631 282.501  28.979  1.00  0.00           H  
ATOM   2967 1HG2 ILE A 188     136.829 283.495  28.048  1.00  0.00           H  
ATOM   2968 2HG2 ILE A 188     136.464 283.353  26.312  1.00  0.00           H  
ATOM   2969 3HG2 ILE A 188     135.374 284.271  27.377  1.00  0.00           H  
ATOM   2970 1HD1 ILE A 188     134.274 280.898  30.690  1.00  0.00           H  
ATOM   2971 2HD1 ILE A 188     134.102 280.093  29.111  1.00  0.00           H  
ATOM   2972 3HD1 ILE A 188     135.721 280.455  29.755  1.00  0.00           H  
ATOM   2973  N   LYS A 189     134.468 283.116  24.431  1.00  0.00           N  
ATOM   2974  CA  LYS A 189     134.937 283.236  23.052  1.00  0.00           C  
ATOM   2975  C   LYS A 189     135.995 284.324  22.834  1.00  0.00           C  
ATOM   2976  O   LYS A 189     135.997 285.387  23.479  1.00  0.00           O  
ATOM   2977  CB  LYS A 189     133.736 283.481  22.140  1.00  0.00           C  
ATOM   2978  CG  LYS A 189     132.724 282.335  22.138  1.00  0.00           C  
ATOM   2979  CD  LYS A 189     131.420 282.713  21.446  1.00  0.00           C  
ATOM   2980  CE  LYS A 189     130.416 281.555  21.490  1.00  0.00           C  
ATOM   2981  NZ  LYS A 189     129.058 281.966  21.004  1.00  0.00           N  
ATOM   2982  H   LYS A 189     133.920 283.859  24.861  1.00  0.00           H  
ATOM   2983  HA  LYS A 189     135.392 282.286  22.764  1.00  0.00           H  
ATOM   2984 1HB  LYS A 189     133.220 284.384  22.459  1.00  0.00           H  
ATOM   2985 2HB  LYS A 189     134.080 283.634  21.118  1.00  0.00           H  
ATOM   2986 1HG  LYS A 189     133.161 281.478  21.631  1.00  0.00           H  
ATOM   2987 2HG  LYS A 189     132.507 282.057  23.167  1.00  0.00           H  
ATOM   2988 1HD  LYS A 189     130.974 283.574  21.954  1.00  0.00           H  
ATOM   2989 2HD  LYS A 189     131.612 282.979  20.407  1.00  0.00           H  
ATOM   2990 1HE  LYS A 189     130.786 280.745  20.864  1.00  0.00           H  
ATOM   2991 2HE  LYS A 189     130.324 281.198  22.517  1.00  0.00           H  
ATOM   2992 1HZ  LYS A 189     128.428 281.182  21.055  1.00  0.00           H  
ATOM   2993 2HZ  LYS A 189     128.706 282.720  21.622  1.00  0.00           H  
ATOM   2994 3HZ  LYS A 189     129.108 282.297  20.058  1.00  0.00           H  
ATOM   2995  N   GLY A 190     136.879 284.061  21.861  1.00  0.00           N  
ATOM   2996  CA  GLY A 190     137.947 284.986  21.486  1.00  0.00           C  
ATOM   2997  C   GLY A 190     139.084 284.993  22.513  1.00  0.00           C  
ATOM   2998  O   GLY A 190     139.714 286.032  22.724  1.00  0.00           O  
ATOM   2999  H   GLY A 190     136.789 283.187  21.349  1.00  0.00           H  
ATOM   3000 1HA  GLY A 190     138.341 284.698  20.509  1.00  0.00           H  
ATOM   3001 2HA  GLY A 190     137.539 285.990  21.383  1.00  0.00           H  
ATOM   3002  N   LEU A 191     139.311 283.848  23.167  1.00  0.00           N  
ATOM   3003  CA  LEU A 191     140.283 283.727  24.246  1.00  0.00           C  
ATOM   3004  C   LEU A 191     141.628 283.146  23.794  1.00  0.00           C  
ATOM   3005  O   LEU A 191     141.706 282.044  23.233  1.00  0.00           O  
ATOM   3006  CB  LEU A 191     139.617 282.870  25.337  1.00  0.00           C  
ATOM   3007  CG  LEU A 191     140.386 282.553  26.607  1.00  0.00           C  
ATOM   3008  CD1 LEU A 191     140.615 283.738  27.372  1.00  0.00           C  
ATOM   3009  CD2 LEU A 191     139.576 281.624  27.453  1.00  0.00           C  
ATOM   3010  H   LEU A 191     138.789 283.009  22.905  1.00  0.00           H  
ATOM   3011  HA  LEU A 191     140.473 284.721  24.630  1.00  0.00           H  
ATOM   3012 1HB  LEU A 191     138.709 283.371  25.628  1.00  0.00           H  
ATOM   3013 2HB  LEU A 191     139.334 281.917  24.885  1.00  0.00           H  
ATOM   3014  HG  LEU A 191     141.346 282.120  26.352  1.00  0.00           H  
ATOM   3015 1HD1 LEU A 191     141.146 283.438  28.256  1.00  0.00           H  
ATOM   3016 2HD1 LEU A 191     141.200 284.447  26.816  1.00  0.00           H  
ATOM   3017 3HD1 LEU A 191     139.676 284.181  27.646  1.00  0.00           H  
ATOM   3018 1HD2 LEU A 191     140.117 281.398  28.366  1.00  0.00           H  
ATOM   3019 2HD2 LEU A 191     138.638 282.081  27.701  1.00  0.00           H  
ATOM   3020 3HD2 LEU A 191     139.387 280.739  26.916  1.00  0.00           H  
ATOM   3021  N   HIS A 192     142.708 283.885  24.071  1.00  0.00           N  
ATOM   3022  CA  HIS A 192     144.066 283.494  23.698  1.00  0.00           C  
ATOM   3023  C   HIS A 192     144.530 282.279  24.472  1.00  0.00           C  
ATOM   3024  O   HIS A 192     144.209 282.115  25.641  1.00  0.00           O  
ATOM   3025  CB  HIS A 192     145.046 284.650  23.929  1.00  0.00           C  
ATOM   3026  CG  HIS A 192     146.395 284.425  23.320  1.00  0.00           C  
ATOM   3027  ND1 HIS A 192     147.316 283.551  23.856  1.00  0.00           N  
ATOM   3028  CD2 HIS A 192     146.979 284.961  22.222  1.00  0.00           C  
ATOM   3029  CE1 HIS A 192     148.410 283.558  23.113  1.00  0.00           C  
ATOM   3030  NE2 HIS A 192     148.230 284.405  22.116  1.00  0.00           N  
ATOM   3031  H   HIS A 192     142.604 284.784  24.559  1.00  0.00           H  
ATOM   3032  HA  HIS A 192     144.082 283.234  22.640  1.00  0.00           H  
ATOM   3033 1HB  HIS A 192     144.632 285.567  23.510  1.00  0.00           H  
ATOM   3034 2HB  HIS A 192     145.176 284.808  24.998  1.00  0.00           H  
ATOM   3035  HD2 HIS A 192     146.538 285.695  21.547  1.00  0.00           H  
ATOM   3036  HE1 HIS A 192     149.307 282.965  23.292  1.00  0.00           H  
ATOM   3037  HE2 HIS A 192     148.900 284.614  21.390  1.00  0.00           H  
ATOM   3038  N   ILE A 193     145.333 281.444  23.855  1.00  0.00           N  
ATOM   3039  CA  ILE A 193     145.795 280.200  24.460  1.00  0.00           C  
ATOM   3040  C   ILE A 193     146.447 280.389  25.842  1.00  0.00           C  
ATOM   3041  O   ILE A 193     146.193 279.598  26.761  1.00  0.00           O  
ATOM   3042  CB  ILE A 193     146.795 279.499  23.522  1.00  0.00           C  
ATOM   3043  CG1 ILE A 193     146.086 279.006  22.258  1.00  0.00           C  
ATOM   3044  CG2 ILE A 193     147.476 278.343  24.238  1.00  0.00           C  
ATOM   3045  CD1 ILE A 193     147.028 278.597  21.149  1.00  0.00           C  
ATOM   3046  H   ILE A 193     145.612 281.662  22.909  1.00  0.00           H  
ATOM   3047  HA  ILE A 193     144.934 279.538  24.573  1.00  0.00           H  
ATOM   3048  HB  ILE A 193     147.553 280.212  23.200  1.00  0.00           H  
ATOM   3049 1HG1 ILE A 193     145.456 278.152  22.503  1.00  0.00           H  
ATOM   3050 2HG1 ILE A 193     145.433 279.792  21.876  1.00  0.00           H  
ATOM   3051 1HG2 ILE A 193     148.179 277.859  23.561  1.00  0.00           H  
ATOM   3052 2HG2 ILE A 193     148.012 278.720  25.108  1.00  0.00           H  
ATOM   3053 3HG2 ILE A 193     146.725 277.621  24.560  1.00  0.00           H  
ATOM   3054 1HD1 ILE A 193     146.452 278.260  20.287  1.00  0.00           H  
ATOM   3055 2HD1 ILE A 193     147.645 279.449  20.862  1.00  0.00           H  
ATOM   3056 3HD1 ILE A 193     147.668 277.786  21.496  1.00  0.00           H  
ATOM   3057  N   LYS A 194     147.246 281.445  26.009  1.00  0.00           N  
ATOM   3058  CA  LYS A 194     147.884 281.729  27.297  1.00  0.00           C  
ATOM   3059  C   LYS A 194     146.842 282.163  28.338  1.00  0.00           C  
ATOM   3060  O   LYS A 194     147.006 281.975  29.554  1.00  0.00           O  
ATOM   3061  CB  LYS A 194     148.956 282.807  27.140  1.00  0.00           C  
ATOM   3062  CG  LYS A 194     150.219 282.339  26.430  1.00  0.00           C  
ATOM   3063  CD  LYS A 194     151.275 283.435  26.400  1.00  0.00           C  
ATOM   3064  CE  LYS A 194     152.547 282.960  25.713  1.00  0.00           C  
ATOM   3065  NZ  LYS A 194     153.220 281.874  26.476  1.00  0.00           N  
ATOM   3066  H   LYS A 194     147.413 282.074  25.224  1.00  0.00           H  
ATOM   3067  HA  LYS A 194     148.377 280.822  27.650  1.00  0.00           H  
ATOM   3068 1HB  LYS A 194     148.548 283.647  26.577  1.00  0.00           H  
ATOM   3069 2HB  LYS A 194     149.244 283.181  28.123  1.00  0.00           H  
ATOM   3070 1HG  LYS A 194     150.626 281.469  26.946  1.00  0.00           H  
ATOM   3071 2HG  LYS A 194     149.977 282.053  25.407  1.00  0.00           H  
ATOM   3072 1HD  LYS A 194     150.884 284.302  25.865  1.00  0.00           H  
ATOM   3073 2HD  LYS A 194     151.515 283.736  27.420  1.00  0.00           H  
ATOM   3074 1HE  LYS A 194     152.307 282.593  24.717  1.00  0.00           H  
ATOM   3075 2HE  LYS A 194     153.239 283.796  25.611  1.00  0.00           H  
ATOM   3076 1HZ  LYS A 194     154.057 281.588  25.989  1.00  0.00           H  
ATOM   3077 2HZ  LYS A 194     153.464 282.209  27.397  1.00  0.00           H  
ATOM   3078 3HZ  LYS A 194     152.594 281.085  26.560  1.00  0.00           H  
ATOM   3079  N   GLN A 195     145.741 282.711  27.850  1.00  0.00           N  
ATOM   3080  CA  GLN A 195     144.634 283.144  28.660  1.00  0.00           C  
ATOM   3081  C   GLN A 195     143.771 281.943  28.987  1.00  0.00           C  
ATOM   3082  O   GLN A 195     143.167 281.899  30.058  1.00  0.00           O  
ATOM   3083  CB  GLN A 195     143.836 284.228  27.960  1.00  0.00           C  
ATOM   3084  CG  GLN A 195     144.536 285.518  27.766  1.00  0.00           C  
ATOM   3085  CD  GLN A 195     143.628 286.516  27.060  1.00  0.00           C  
ATOM   3086  OE1 GLN A 195     142.996 286.237  26.003  1.00  0.00           O  
ATOM   3087  NE2 GLN A 195     143.547 287.694  27.671  1.00  0.00           N  
ATOM   3088  H   GLN A 195     145.656 282.806  26.846  1.00  0.00           H  
ATOM   3089  HA  GLN A 195     145.018 283.555  29.592  1.00  0.00           H  
ATOM   3090 1HB  GLN A 195     143.501 283.875  27.005  1.00  0.00           H  
ATOM   3091 2HB  GLN A 195     142.986 284.451  28.540  1.00  0.00           H  
ATOM   3092 1HG  GLN A 195     144.782 285.919  28.745  1.00  0.00           H  
ATOM   3093 2HG  GLN A 195     145.445 285.371  27.192  1.00  0.00           H  
ATOM   3094 1HE2 GLN A 195     142.929 288.444  27.337  1.00  0.00           H  
ATOM   3095 2HE2 GLN A 195     144.067 287.860  28.509  1.00  0.00           H  
ATOM   3096  N   GLN A 196     143.733 280.947  28.084  1.00  0.00           N  
ATOM   3097  CA  GLN A 196     142.988 279.735  28.363  1.00  0.00           C  
ATOM   3098  C   GLN A 196     143.701 279.045  29.510  1.00  0.00           C  
ATOM   3099  O   GLN A 196     143.046 278.485  30.388  1.00  0.00           O  
ATOM   3100  CB  GLN A 196     142.906 278.823  27.135  1.00  0.00           C  
ATOM   3101  CG  GLN A 196     142.041 279.368  26.012  1.00  0.00           C  
ATOM   3102  CD  GLN A 196     142.029 278.459  24.798  1.00  0.00           C  
ATOM   3103  OE1 GLN A 196     142.132 277.235  24.920  1.00  0.00           O  
ATOM   3104  NE2 GLN A 196     141.902 279.053  23.617  1.00  0.00           N  
ATOM   3105  H   GLN A 196     144.183 281.080  27.178  1.00  0.00           H  
ATOM   3106  HA  GLN A 196     141.989 279.995  28.695  1.00  0.00           H  
ATOM   3107 1HB  GLN A 196     143.907 278.657  26.738  1.00  0.00           H  
ATOM   3108 2HB  GLN A 196     142.505 277.853  27.429  1.00  0.00           H  
ATOM   3109 1HG  GLN A 196     141.017 279.470  26.373  1.00  0.00           H  
ATOM   3110 2HG  GLN A 196     142.428 280.340  25.708  1.00  0.00           H  
ATOM   3111 1HE2 GLN A 196     141.888 278.504  22.779  1.00  0.00           H  
ATOM   3112 2HE2 GLN A 196     141.822 280.048  23.563  1.00  0.00           H  
ATOM   3113  N   ARG A 197     145.040 279.126  29.522  1.00  0.00           N  
ATOM   3114  CA  ARG A 197     145.814 278.542  30.612  1.00  0.00           C  
ATOM   3115  C   ARG A 197     145.570 279.301  31.904  1.00  0.00           C  
ATOM   3116  O   ARG A 197     145.428 278.670  32.953  1.00  0.00           O  
ATOM   3117  CB  ARG A 197     147.301 278.556  30.289  1.00  0.00           C  
ATOM   3118  CG  ARG A 197     148.184 277.855  31.309  1.00  0.00           C  
ATOM   3119  CD  ARG A 197     149.590 277.752  30.841  1.00  0.00           C  
ATOM   3120  NE  ARG A 197     150.432 277.058  31.802  1.00  0.00           N  
ATOM   3121  CZ  ARG A 197     151.678 276.615  31.547  1.00  0.00           C  
ATOM   3122  NH1 ARG A 197     152.212 276.800  30.360  1.00  0.00           N  
ATOM   3123  NH2 ARG A 197     152.365 275.994  32.490  1.00  0.00           N  
ATOM   3124  H   ARG A 197     145.488 279.570  28.715  1.00  0.00           H  
ATOM   3125  HA  ARG A 197     145.475 277.532  30.776  1.00  0.00           H  
ATOM   3126 1HB  ARG A 197     147.468 278.077  29.325  1.00  0.00           H  
ATOM   3127 2HB  ARG A 197     147.646 279.586  30.207  1.00  0.00           H  
ATOM   3128 1HG  ARG A 197     148.174 278.415  32.245  1.00  0.00           H  
ATOM   3129 2HG  ARG A 197     147.807 276.847  31.486  1.00  0.00           H  
ATOM   3130 1HD  ARG A 197     149.621 277.203  29.901  1.00  0.00           H  
ATOM   3131 2HD  ARG A 197     149.997 278.752  30.691  1.00  0.00           H  
ATOM   3132  HE  ARG A 197     150.056 276.897  32.727  1.00  0.00           H  
ATOM   3133 1HH1 ARG A 197     151.687 277.275  29.639  1.00  0.00           H  
ATOM   3134 2HH1 ARG A 197     153.146 276.468  30.168  1.00  0.00           H  
ATOM   3135 1HH2 ARG A 197     151.955 275.851  33.403  1.00  0.00           H  
ATOM   3136 2HH2 ARG A 197     153.298 275.661  32.299  1.00  0.00           H  
ATOM   3137  N   GLN A 198     145.516 280.638  31.875  1.00  0.00           N  
ATOM   3138  CA  GLN A 198     145.247 281.311  33.142  1.00  0.00           C  
ATOM   3139  C   GLN A 198     143.837 280.985  33.638  1.00  0.00           C  
ATOM   3140  O   GLN A 198     143.644 280.748  34.830  1.00  0.00           O  
ATOM   3141  CB  GLN A 198     145.356 282.832  33.003  1.00  0.00           C  
ATOM   3142  CG  GLN A 198     145.152 283.616  34.328  1.00  0.00           C  
ATOM   3143  CD  GLN A 198     146.239 283.299  35.363  1.00  0.00           C  
ATOM   3144  OE1 GLN A 198     147.422 283.357  35.011  1.00  0.00           O  
ATOM   3145  NE2 GLN A 198     145.879 282.980  36.606  1.00  0.00           N  
ATOM   3146  H   GLN A 198     145.723 281.162  31.018  1.00  0.00           H  
ATOM   3147  HA  GLN A 198     145.966 280.962  33.882  1.00  0.00           H  
ATOM   3148 1HB  GLN A 198     146.333 283.089  32.594  1.00  0.00           H  
ATOM   3149 2HB  GLN A 198     144.604 283.178  32.292  1.00  0.00           H  
ATOM   3150 1HG  GLN A 198     145.179 284.682  34.118  1.00  0.00           H  
ATOM   3151 2HG  GLN A 198     144.182 283.351  34.767  1.00  0.00           H  
ATOM   3152 1HE2 GLN A 198     146.570 282.781  37.293  1.00  0.00           H  
ATOM   3153 2HE2 GLN A 198     144.884 282.926  36.892  1.00  0.00           H  
ATOM   3154  N   LEU A 199     142.861 280.881  32.728  1.00  0.00           N  
ATOM   3155  CA  LEU A 199     141.510 280.535  33.143  1.00  0.00           C  
ATOM   3156  C   LEU A 199     141.475 279.094  33.637  1.00  0.00           C  
ATOM   3157  O   LEU A 199     140.836 278.794  34.646  1.00  0.00           O  
ATOM   3158  CB  LEU A 199     140.526 280.718  31.981  1.00  0.00           C  
ATOM   3159  CG  LEU A 199     139.060 280.392  32.293  1.00  0.00           C  
ATOM   3160  CD1 LEU A 199     138.552 281.327  33.383  1.00  0.00           C  
ATOM   3161  CD2 LEU A 199     138.229 280.528  31.026  1.00  0.00           C  
ATOM   3162  H   LEU A 199     143.042 281.111  31.748  1.00  0.00           H  
ATOM   3163  HA  LEU A 199     141.232 281.198  33.957  1.00  0.00           H  
ATOM   3164 1HB  LEU A 199     140.571 281.754  31.648  1.00  0.00           H  
ATOM   3165 2HB  LEU A 199     140.839 280.079  31.156  1.00  0.00           H  
ATOM   3166  HG  LEU A 199     138.986 279.371  32.669  1.00  0.00           H  
ATOM   3167 1HD1 LEU A 199     137.510 281.095  33.605  1.00  0.00           H  
ATOM   3168 2HD1 LEU A 199     139.152 281.195  34.284  1.00  0.00           H  
ATOM   3169 3HD1 LEU A 199     138.629 282.359  33.042  1.00  0.00           H  
ATOM   3170 1HD2 LEU A 199     137.187 280.295  31.248  1.00  0.00           H  
ATOM   3171 2HD2 LEU A 199     138.301 281.549  30.651  1.00  0.00           H  
ATOM   3172 3HD2 LEU A 199     138.602 279.836  30.271  1.00  0.00           H  
ATOM   3173  N   TYR A 200     142.202 278.191  32.968  1.00  0.00           N  
ATOM   3174  CA  TYR A 200     142.210 276.787  33.345  1.00  0.00           C  
ATOM   3175  C   TYR A 200     142.629 276.682  34.807  1.00  0.00           C  
ATOM   3176  O   TYR A 200     141.944 276.035  35.606  1.00  0.00           O  
ATOM   3177  CB  TYR A 200     143.147 275.979  32.444  1.00  0.00           C  
ATOM   3178  CG  TYR A 200     143.087 274.486  32.684  1.00  0.00           C  
ATOM   3179  CD1 TYR A 200     142.082 273.730  32.098  1.00  0.00           C  
ATOM   3180  CD2 TYR A 200     144.036 273.874  33.488  1.00  0.00           C  
ATOM   3181  CE1 TYR A 200     142.027 272.367  32.317  1.00  0.00           C  
ATOM   3182  CE2 TYR A 200     143.981 272.511  33.707  1.00  0.00           C  
ATOM   3183  CZ  TYR A 200     142.982 271.759  33.125  1.00  0.00           C  
ATOM   3184  OH  TYR A 200     142.927 270.401  33.342  1.00  0.00           O  
ATOM   3185  H   TYR A 200     142.720 278.463  32.132  1.00  0.00           H  
ATOM   3186  HA  TYR A 200     141.203 276.389  33.231  1.00  0.00           H  
ATOM   3187 1HB  TYR A 200     142.898 276.166  31.398  1.00  0.00           H  
ATOM   3188 2HB  TYR A 200     144.174 276.307  32.600  1.00  0.00           H  
ATOM   3189  HD1 TYR A 200     141.335 274.211  31.466  1.00  0.00           H  
ATOM   3190  HD2 TYR A 200     144.825 274.469  33.949  1.00  0.00           H  
ATOM   3191  HE1 TYR A 200     141.238 271.773  31.858  1.00  0.00           H  
ATOM   3192  HE2 TYR A 200     144.727 272.030  34.340  1.00  0.00           H  
ATOM   3193  HH  TYR A 200     143.749 270.110  33.745  1.00  0.00           H  
ATOM   3194  N   ARG A 201     143.703 277.386  35.192  1.00  0.00           N  
ATOM   3195  CA  ARG A 201     144.132 277.376  36.580  1.00  0.00           C  
ATOM   3196  C   ARG A 201     143.108 277.947  37.557  1.00  0.00           C  
ATOM   3197  O   ARG A 201     142.870 277.343  38.609  1.00  0.00           O  
ATOM   3198  CB  ARG A 201     145.429 278.159  36.718  1.00  0.00           C  
ATOM   3199  CG  ARG A 201     145.967 278.259  38.136  1.00  0.00           C  
ATOM   3200  CD  ARG A 201     147.279 278.955  38.178  1.00  0.00           C  
ATOM   3201  NE  ARG A 201     148.345 278.137  37.622  1.00  0.00           N  
ATOM   3202  CZ  ARG A 201     149.627 278.531  37.499  1.00  0.00           C  
ATOM   3203  NH1 ARG A 201     149.987 279.732  37.897  1.00  0.00           N  
ATOM   3204  NH2 ARG A 201     150.524 277.712  36.979  1.00  0.00           N  
ATOM   3205  H   ARG A 201     144.257 277.892  34.496  1.00  0.00           H  
ATOM   3206  HA  ARG A 201     144.339 276.343  36.857  1.00  0.00           H  
ATOM   3207 1HB  ARG A 201     146.201 277.696  36.105  1.00  0.00           H  
ATOM   3208 2HB  ARG A 201     145.282 279.174  36.348  1.00  0.00           H  
ATOM   3209 1HG  ARG A 201     145.263 278.818  38.754  1.00  0.00           H  
ATOM   3210 2HG  ARG A 201     146.097 277.258  38.548  1.00  0.00           H  
ATOM   3211 1HD  ARG A 201     147.220 279.877  37.601  1.00  0.00           H  
ATOM   3212 2HD  ARG A 201     147.534 279.190  39.211  1.00  0.00           H  
ATOM   3213  HE  ARG A 201     148.106 277.207  37.305  1.00  0.00           H  
ATOM   3214 1HH1 ARG A 201     149.302 280.358  38.295  1.00  0.00           H  
ATOM   3215 2HH1 ARG A 201     150.948 280.027  37.805  1.00  0.00           H  
ATOM   3216 1HH2 ARG A 201     150.247 276.789  36.673  1.00  0.00           H  
ATOM   3217 2HH2 ARG A 201     151.484 278.007  36.887  1.00  0.00           H  
ATOM   3218  N   LEU A 202     142.448 279.062  37.207  1.00  0.00           N  
ATOM   3219  CA  LEU A 202     141.482 279.656  38.124  1.00  0.00           C  
ATOM   3220  C   LEU A 202     140.323 278.724  38.365  1.00  0.00           C  
ATOM   3221  O   LEU A 202     139.886 278.539  39.512  1.00  0.00           O  
ATOM   3222  CB  LEU A 202     140.961 280.988  37.568  1.00  0.00           C  
ATOM   3223  CG  LEU A 202     139.871 281.676  38.401  1.00  0.00           C  
ATOM   3224  CD1 LEU A 202     140.426 282.025  39.775  1.00  0.00           C  
ATOM   3225  CD2 LEU A 202     139.387 282.921  37.673  1.00  0.00           C  
ATOM   3226  H   LEU A 202     142.698 279.557  36.345  1.00  0.00           H  
ATOM   3227  HA  LEU A 202     141.976 279.861  39.073  1.00  0.00           H  
ATOM   3228 1HB  LEU A 202     141.798 281.679  37.482  1.00  0.00           H  
ATOM   3229 2HB  LEU A 202     140.556 280.814  36.571  1.00  0.00           H  
ATOM   3230  HG  LEU A 202     139.035 280.990  38.543  1.00  0.00           H  
ATOM   3231 1HD1 LEU A 202     139.652 282.514  40.366  1.00  0.00           H  
ATOM   3232 2HD1 LEU A 202     140.747 281.114  40.280  1.00  0.00           H  
ATOM   3233 3HD1 LEU A 202     141.276 282.698  39.664  1.00  0.00           H  
ATOM   3234 1HD2 LEU A 202     138.612 283.410  38.265  1.00  0.00           H  
ATOM   3235 2HD2 LEU A 202     140.222 283.608  37.532  1.00  0.00           H  
ATOM   3236 3HD2 LEU A 202     138.980 282.640  36.702  1.00  0.00           H  
ATOM   3237  N   VAL A 203     139.822 278.130  37.294  1.00  0.00           N  
ATOM   3238  CA  VAL A 203     138.650 277.302  37.374  1.00  0.00           C  
ATOM   3239  C   VAL A 203     138.937 276.030  38.115  1.00  0.00           C  
ATOM   3240  O   VAL A 203     138.133 275.631  38.961  1.00  0.00           O  
ATOM   3241  CB  VAL A 203     138.134 276.965  35.963  1.00  0.00           C  
ATOM   3242  CG1 VAL A 203     137.018 275.934  36.035  1.00  0.00           C  
ATOM   3243  CG2 VAL A 203     137.654 278.232  35.271  1.00  0.00           C  
ATOM   3244  H   VAL A 203     140.261 278.288  36.377  1.00  0.00           H  
ATOM   3245  HA  VAL A 203     137.893 277.855  37.933  1.00  0.00           H  
ATOM   3246  HB  VAL A 203     138.945 276.521  35.386  1.00  0.00           H  
ATOM   3247 1HG1 VAL A 203     136.665 275.707  35.029  1.00  0.00           H  
ATOM   3248 2HG1 VAL A 203     137.394 275.023  36.501  1.00  0.00           H  
ATOM   3249 3HG1 VAL A 203     136.193 276.332  36.627  1.00  0.00           H  
ATOM   3250 1HG2 VAL A 203     137.291 277.986  34.273  1.00  0.00           H  
ATOM   3251 2HG2 VAL A 203     136.846 278.680  35.851  1.00  0.00           H  
ATOM   3252 3HG2 VAL A 203     138.479 278.939  35.193  1.00  0.00           H  
ATOM   3253  N   ARG A 204     140.045 275.360  37.812  1.00  0.00           N  
ATOM   3254  CA  ARG A 204     140.293 274.110  38.484  1.00  0.00           C  
ATOM   3255  C   ARG A 204     140.594 274.357  39.960  1.00  0.00           C  
ATOM   3256  O   ARG A 204     140.097 273.617  40.809  1.00  0.00           O  
ATOM   3257  CB  ARG A 204     141.456 273.375  37.834  1.00  0.00           C  
ATOM   3258  CG  ARG A 204     141.192 272.885  36.419  1.00  0.00           C  
ATOM   3259  CD  ARG A 204     140.182 271.796  36.395  1.00  0.00           C  
ATOM   3260  NE  ARG A 204     140.633 270.622  37.126  1.00  0.00           N  
ATOM   3261  CZ  ARG A 204     141.380 269.633  36.599  1.00  0.00           C  
ATOM   3262  NH1 ARG A 204     141.752 269.690  35.339  1.00  0.00           N  
ATOM   3263  NH2 ARG A 204     141.739 268.605  37.348  1.00  0.00           N  
ATOM   3264  H   ARG A 204     140.709 275.705  37.110  1.00  0.00           H  
ATOM   3265  HA  ARG A 204     139.390 273.512  38.433  1.00  0.00           H  
ATOM   3266 1HB  ARG A 204     142.326 274.030  37.798  1.00  0.00           H  
ATOM   3267 2HB  ARG A 204     141.723 272.509  38.439  1.00  0.00           H  
ATOM   3268 1HG  ARG A 204     140.821 273.710  35.811  1.00  0.00           H  
ATOM   3269 2HG  ARG A 204     142.118 272.504  35.987  1.00  0.00           H  
ATOM   3270 1HD  ARG A 204     139.257 272.147  36.851  1.00  0.00           H  
ATOM   3271 2HD  ARG A 204     139.989 271.502  35.364  1.00  0.00           H  
ATOM   3272  HE  ARG A 204     140.366 270.543  38.098  1.00  0.00           H  
ATOM   3273 1HH1 ARG A 204     141.477 270.475  34.766  1.00  0.00           H  
ATOM   3274 2HH1 ARG A 204     142.312 268.948  34.944  1.00  0.00           H  
ATOM   3275 1HH2 ARG A 204     141.453 268.561  38.317  1.00  0.00           H  
ATOM   3276 2HH2 ARG A 204     142.299 267.864  36.953  1.00  0.00           H  
ATOM   3277  N   GLU A 205     141.352 275.418  40.296  1.00  0.00           N  
ATOM   3278  CA  GLU A 205     141.677 275.670  41.694  1.00  0.00           C  
ATOM   3279  C   GLU A 205     140.445 276.090  42.485  1.00  0.00           C  
ATOM   3280  O   GLU A 205     140.256 275.656  43.628  1.00  0.00           O  
ATOM   3281  CB  GLU A 205     142.755 276.751  41.804  1.00  0.00           C  
ATOM   3282  CG  GLU A 205     144.141 276.303  41.362  1.00  0.00           C  
ATOM   3283  CD  GLU A 205     144.725 275.242  42.253  1.00  0.00           C  
ATOM   3284  OE1 GLU A 205     144.714 275.423  43.447  1.00  0.00           O  
ATOM   3285  OE2 GLU A 205     145.181 274.248  41.739  1.00  0.00           O  
ATOM   3286  H   GLU A 205     141.747 276.040  39.582  1.00  0.00           H  
ATOM   3287  HA  GLU A 205     142.058 274.744  42.128  1.00  0.00           H  
ATOM   3288 1HB  GLU A 205     142.472 277.610  41.196  1.00  0.00           H  
ATOM   3289 2HB  GLU A 205     142.827 277.090  42.837  1.00  0.00           H  
ATOM   3290 1HG  GLU A 205     144.080 275.914  40.346  1.00  0.00           H  
ATOM   3291 2HG  GLU A 205     144.805 277.167  41.352  1.00  0.00           H  
ATOM   3292  N   ALA A 206     139.585 276.912  41.864  1.00  0.00           N  
ATOM   3293  CA  ALA A 206     138.370 277.357  42.517  1.00  0.00           C  
ATOM   3294  C   ALA A 206     137.460 276.169  42.763  1.00  0.00           C  
ATOM   3295  O   ALA A 206     136.851 276.078  43.832  1.00  0.00           O  
ATOM   3296  CB  ALA A 206     137.664 278.415  41.681  1.00  0.00           C  
ATOM   3297  H   ALA A 206     139.800 277.283  40.939  1.00  0.00           H  
ATOM   3298  HA  ALA A 206     138.627 277.805  43.472  1.00  0.00           H  
ATOM   3299 1HB  ALA A 206     136.749 278.726  42.185  1.00  0.00           H  
ATOM   3300 2HB  ALA A 206     138.319 279.277  41.555  1.00  0.00           H  
ATOM   3301 3HB  ALA A 206     137.418 278.001  40.705  1.00  0.00           H  
ATOM   3302  N   ALA A 207     137.376 275.257  41.795  1.00  0.00           N  
ATOM   3303  CA  ALA A 207     136.527 274.090  41.895  1.00  0.00           C  
ATOM   3304  C   ALA A 207     136.988 273.192  43.047  1.00  0.00           C  
ATOM   3305  O   ALA A 207     136.156 272.618  43.767  1.00  0.00           O  
ATOM   3306  CB  ALA A 207     136.524 273.324  40.580  1.00  0.00           C  
ATOM   3307  H   ALA A 207     137.880 275.411  40.919  1.00  0.00           H  
ATOM   3308  HA  ALA A 207     135.509 274.424  42.088  1.00  0.00           H  
ATOM   3309 1HB  ALA A 207     135.880 272.449  40.670  1.00  0.00           H  
ATOM   3310 2HB  ALA A 207     136.151 273.969  39.785  1.00  0.00           H  
ATOM   3311 3HB  ALA A 207     137.538 273.005  40.343  1.00  0.00           H  
ATOM   3312  N   LYS A 208     138.314 273.062  43.235  1.00  0.00           N  
ATOM   3313  CA  LYS A 208     138.834 272.259  44.338  1.00  0.00           C  
ATOM   3314  C   LYS A 208     138.472 272.865  45.685  1.00  0.00           C  
ATOM   3315  O   LYS A 208     138.101 272.140  46.611  1.00  0.00           O  
ATOM   3316  CB  LYS A 208     140.352 272.109  44.222  1.00  0.00           C  
ATOM   3317  CG  LYS A 208     140.809 271.166  43.116  1.00  0.00           C  
ATOM   3318  CD  LYS A 208     142.301 270.884  43.212  1.00  0.00           C  
ATOM   3319  CE  LYS A 208     143.122 272.088  42.773  1.00  0.00           C  
ATOM   3320  NZ  LYS A 208     144.576 271.778  42.713  1.00  0.00           N  
ATOM   3321  H   LYS A 208     138.961 273.487  42.560  1.00  0.00           H  
ATOM   3322  HA  LYS A 208     138.383 271.268  44.282  1.00  0.00           H  
ATOM   3323 1HB  LYS A 208     140.801 273.085  44.036  1.00  0.00           H  
ATOM   3324 2HB  LYS A 208     140.754 271.738  45.165  1.00  0.00           H  
ATOM   3325 1HG  LYS A 208     140.264 270.224  43.193  1.00  0.00           H  
ATOM   3326 2HG  LYS A 208     140.593 271.612  42.146  1.00  0.00           H  
ATOM   3327 1HD  LYS A 208     142.559 270.634  44.242  1.00  0.00           H  
ATOM   3328 2HD  LYS A 208     142.552 270.035  42.577  1.00  0.00           H  
ATOM   3329 1HE  LYS A 208     142.791 272.414  41.788  1.00  0.00           H  
ATOM   3330 2HE  LYS A 208     142.967 272.908  43.474  1.00  0.00           H  
ATOM   3331 1HZ  LYS A 208     145.084 272.600  42.419  1.00  0.00           H  
ATOM   3332 2HZ  LYS A 208     144.898 271.492  43.627  1.00  0.00           H  
ATOM   3333 3HZ  LYS A 208     144.734 271.031  42.052  1.00  0.00           H  
ATOM   3334  N   LEU A 209     138.529 274.199  45.780  1.00  0.00           N  
ATOM   3335  CA  LEU A 209     138.136 274.896  47.000  1.00  0.00           C  
ATOM   3336  C   LEU A 209     136.639 274.753  47.270  1.00  0.00           C  
ATOM   3337  O   LEU A 209     136.226 274.588  48.420  1.00  0.00           O  
ATOM   3338  CB  LEU A 209     138.502 276.382  46.900  1.00  0.00           C  
ATOM   3339  CG  LEU A 209     140.003 276.699  46.902  1.00  0.00           C  
ATOM   3340  CD1 LEU A 209     140.217 278.152  46.503  1.00  0.00           C  
ATOM   3341  CD2 LEU A 209     140.579 276.420  48.282  1.00  0.00           C  
ATOM   3342  H   LEU A 209     138.914 274.737  44.995  1.00  0.00           H  
ATOM   3343  HA  LEU A 209     138.665 274.442  47.835  1.00  0.00           H  
ATOM   3344 1HB  LEU A 209     138.081 276.782  45.979  1.00  0.00           H  
ATOM   3345 2HB  LEU A 209     138.051 276.909  47.740  1.00  0.00           H  
ATOM   3346  HG  LEU A 209     140.508 276.073  46.165  1.00  0.00           H  
ATOM   3347 1HD1 LEU A 209     141.284 278.377  46.504  1.00  0.00           H  
ATOM   3348 2HD1 LEU A 209     139.813 278.319  45.504  1.00  0.00           H  
ATOM   3349 3HD1 LEU A 209     139.708 278.803  47.213  1.00  0.00           H  
ATOM   3350 1HD2 LEU A 209     141.646 276.645  48.284  1.00  0.00           H  
ATOM   3351 2HD2 LEU A 209     140.076 277.046  49.019  1.00  0.00           H  
ATOM   3352 3HD2 LEU A 209     140.429 275.371  48.535  1.00  0.00           H  
ATOM   3353  N   LEU A 210     135.828 274.806  46.207  1.00  0.00           N  
ATOM   3354  CA  LEU A 210     134.381 274.786  46.341  1.00  0.00           C  
ATOM   3355  C   LEU A 210     133.850 273.360  46.514  1.00  0.00           C  
ATOM   3356  O   LEU A 210     132.778 273.170  47.090  1.00  0.00           O  
ATOM   3357  CB  LEU A 210     133.733 275.435  45.111  1.00  0.00           C  
ATOM   3358  CG  LEU A 210     134.019 276.930  44.921  1.00  0.00           C  
ATOM   3359  CD1 LEU A 210     133.626 277.346  43.509  1.00  0.00           C  
ATOM   3360  CD2 LEU A 210     133.249 277.731  45.960  1.00  0.00           C  
ATOM   3361  H   LEU A 210     136.245 274.919  45.282  1.00  0.00           H  
ATOM   3362  HA  LEU A 210     134.113 275.342  47.236  1.00  0.00           H  
ATOM   3363 1HB  LEU A 210     134.081 274.915  44.220  1.00  0.00           H  
ATOM   3364 2HB  LEU A 210     132.653 275.310  45.181  1.00  0.00           H  
ATOM   3365  HG  LEU A 210     135.087 277.115  45.038  1.00  0.00           H  
ATOM   3366 1HD1 LEU A 210     133.829 278.409  43.374  1.00  0.00           H  
ATOM   3367 2HD1 LEU A 210     134.206 276.772  42.786  1.00  0.00           H  
ATOM   3368 3HD1 LEU A 210     132.565 277.158  43.356  1.00  0.00           H  
ATOM   3369 1HD2 LEU A 210     133.452 278.794  45.825  1.00  0.00           H  
ATOM   3370 2HD2 LEU A 210     132.181 277.548  45.843  1.00  0.00           H  
ATOM   3371 3HD2 LEU A 210     133.562 277.426  46.959  1.00  0.00           H  
ATOM   3372  N   GLY A 211     134.619 272.354  46.082  1.00  0.00           N  
ATOM   3373  CA  GLY A 211     134.190 270.965  46.172  1.00  0.00           C  
ATOM   3374  C   GLY A 211     133.146 270.605  45.124  1.00  0.00           C  
ATOM   3375  O   GLY A 211     132.192 269.866  45.409  1.00  0.00           O  
ATOM   3376  H   GLY A 211     135.496 272.563  45.607  1.00  0.00           H  
ATOM   3377 1HA  GLY A 211     135.066 270.328  46.048  1.00  0.00           H  
ATOM   3378 2HA  GLY A 211     133.798 270.770  47.167  1.00  0.00           H  
ATOM   3379  N   VAL A 212     133.312 271.147  43.919  1.00  0.00           N  
ATOM   3380  CA  VAL A 212     132.360 270.923  42.828  1.00  0.00           C  
ATOM   3381  C   VAL A 212     133.018 270.189  41.670  1.00  0.00           C  
ATOM   3382  O   VAL A 212     134.244 270.202  41.538  1.00  0.00           O  
ATOM   3383  CB  VAL A 212     131.795 272.264  42.322  1.00  0.00           C  
ATOM   3384  CG1 VAL A 212     131.015 272.962  43.426  1.00  0.00           C  
ATOM   3385  CG2 VAL A 212     132.927 273.147  41.820  1.00  0.00           C  
ATOM   3386  H   VAL A 212     134.154 271.711  43.778  1.00  0.00           H  
ATOM   3387  HA  VAL A 212     131.531 270.318  43.198  1.00  0.00           H  
ATOM   3388  HB  VAL A 212     131.096 272.069  41.508  1.00  0.00           H  
ATOM   3389 1HG1 VAL A 212     130.622 273.908  43.051  1.00  0.00           H  
ATOM   3390 2HG1 VAL A 212     130.188 272.328  43.745  1.00  0.00           H  
ATOM   3391 3HG1 VAL A 212     131.674 273.154  44.272  1.00  0.00           H  
ATOM   3392 1HG2 VAL A 212     132.520 274.092  41.463  1.00  0.00           H  
ATOM   3393 2HG2 VAL A 212     133.629 273.336  42.633  1.00  0.00           H  
ATOM   3394 3HG2 VAL A 212     133.445 272.644  41.003  1.00  0.00           H  
ATOM   3395  N   GLU A 213     132.208 269.516  40.853  1.00  0.00           N  
ATOM   3396  CA  GLU A 213     132.755 268.753  39.739  1.00  0.00           C  
ATOM   3397  C   GLU A 213     132.798 269.603  38.481  1.00  0.00           C  
ATOM   3398  O   GLU A 213     131.760 270.055  37.994  1.00  0.00           O  
ATOM   3399  CB  GLU A 213     131.925 267.492  39.489  1.00  0.00           C  
ATOM   3400  CG  GLU A 213     132.453 266.602  38.373  1.00  0.00           C  
ATOM   3401  CD  GLU A 213     131.571 265.415  38.104  1.00  0.00           C  
ATOM   3402  OE1 GLU A 213     130.555 265.297  38.745  1.00  0.00           O  
ATOM   3403  OE2 GLU A 213     131.914 264.625  37.257  1.00  0.00           O  
ATOM   3404  H   GLU A 213     131.191 269.585  40.971  1.00  0.00           H  
ATOM   3405  HA  GLU A 213     133.776 268.460  39.983  1.00  0.00           H  
ATOM   3406 1HB  GLU A 213     131.886 266.896  40.401  1.00  0.00           H  
ATOM   3407 2HB  GLU A 213     130.902 267.773  39.238  1.00  0.00           H  
ATOM   3408 1HG  GLU A 213     132.536 267.193  37.461  1.00  0.00           H  
ATOM   3409 2HG  GLU A 213     133.450 266.255  38.640  1.00  0.00           H  
ATOM   3410  N   VAL A 214     133.985 269.821  37.937  1.00  0.00           N  
ATOM   3411  CA  VAL A 214     134.066 270.687  36.771  1.00  0.00           C  
ATOM   3412  C   VAL A 214     134.834 270.026  35.631  1.00  0.00           C  
ATOM   3413  O   VAL A 214     135.869 269.386  35.836  1.00  0.00           O  
ATOM   3414  CB  VAL A 214     134.752 272.015  37.145  1.00  0.00           C  
ATOM   3415  CG1 VAL A 214     136.201 271.773  37.540  1.00  0.00           C  
ATOM   3416  CG2 VAL A 214     134.666 272.988  35.980  1.00  0.00           C  
ATOM   3417  H   VAL A 214     134.817 269.415  38.337  1.00  0.00           H  
ATOM   3418  HA  VAL A 214     133.061 270.872  36.417  1.00  0.00           H  
ATOM   3419  HB  VAL A 214     134.249 272.441  38.013  1.00  0.00           H  
ATOM   3420 1HG1 VAL A 214     136.670 272.722  37.802  1.00  0.00           H  
ATOM   3421 2HG1 VAL A 214     136.237 271.102  38.399  1.00  0.00           H  
ATOM   3422 3HG1 VAL A 214     136.736 271.323  36.704  1.00  0.00           H  
ATOM   3423 1HG2 VAL A 214     135.152 273.925  36.251  1.00  0.00           H  
ATOM   3424 2HG2 VAL A 214     135.164 272.559  35.110  1.00  0.00           H  
ATOM   3425 3HG2 VAL A 214     133.619 273.179  35.741  1.00  0.00           H  
ATOM   3426  N   GLU A 215     134.314 270.213  34.423  1.00  0.00           N  
ATOM   3427  CA  GLU A 215     134.963 269.757  33.195  1.00  0.00           C  
ATOM   3428  C   GLU A 215     135.337 270.934  32.303  1.00  0.00           C  
ATOM   3429  O   GLU A 215     134.581 271.902  32.185  1.00  0.00           O  
ATOM   3430  CB  GLU A 215     134.048 268.797  32.431  1.00  0.00           C  
ATOM   3431  CG  GLU A 215     133.713 267.516  33.182  1.00  0.00           C  
ATOM   3432  CD  GLU A 215     132.769 266.624  32.425  1.00  0.00           C  
ATOM   3433  OE1 GLU A 215     132.360 266.998  31.352  1.00  0.00           O  
ATOM   3434  OE2 GLU A 215     132.456 265.567  32.921  1.00  0.00           O  
ATOM   3435  H   GLU A 215     133.405 270.689  34.397  1.00  0.00           H  
ATOM   3436  HA  GLU A 215     135.878 269.232  33.460  1.00  0.00           H  
ATOM   3437 1HB  GLU A 215     133.111 269.300  32.192  1.00  0.00           H  
ATOM   3438 2HB  GLU A 215     134.520 268.518  31.489  1.00  0.00           H  
ATOM   3439 1HG  GLU A 215     134.635 266.969  33.376  1.00  0.00           H  
ATOM   3440 2HG  GLU A 215     133.269 267.776  34.142  1.00  0.00           H  
ATOM   3441  N   ILE A 216     136.523 270.879  31.696  1.00  0.00           N  
ATOM   3442  CA  ILE A 216     136.926 271.949  30.784  1.00  0.00           C  
ATOM   3443  C   ILE A 216     137.342 271.447  29.397  1.00  0.00           C  
ATOM   3444  O   ILE A 216     138.189 270.556  29.260  1.00  0.00           O  
ATOM   3445  CB  ILE A 216     138.087 272.756  31.394  1.00  0.00           C  
ATOM   3446  CG1 ILE A 216     137.683 273.328  32.755  1.00  0.00           C  
ATOM   3447  CG2 ILE A 216     138.513 273.870  30.450  1.00  0.00           C  
ATOM   3448  CD1 ILE A 216     138.835 273.915  33.537  1.00  0.00           C  
ATOM   3449  H   ILE A 216     137.136 270.091  31.888  1.00  0.00           H  
ATOM   3450  HA  ILE A 216     136.068 272.604  30.635  1.00  0.00           H  
ATOM   3451  HB  ILE A 216     138.936 272.096  31.569  1.00  0.00           H  
ATOM   3452 1HG1 ILE A 216     136.934 274.107  32.614  1.00  0.00           H  
ATOM   3453 2HG1 ILE A 216     137.226 272.543  33.359  1.00  0.00           H  
ATOM   3454 1HG2 ILE A 216     139.334 274.431  30.896  1.00  0.00           H  
ATOM   3455 2HG2 ILE A 216     138.840 273.440  29.504  1.00  0.00           H  
ATOM   3456 3HG2 ILE A 216     137.671 274.539  30.272  1.00  0.00           H  
ATOM   3457 1HD1 ILE A 216     138.470 274.299  34.490  1.00  0.00           H  
ATOM   3458 2HD1 ILE A 216     139.582 273.141  33.721  1.00  0.00           H  
ATOM   3459 3HD1 ILE A 216     139.286 274.727  32.968  1.00  0.00           H  
ATOM   3460  N   GLU A 217     136.703 272.029  28.372  1.00  0.00           N  
ATOM   3461  CA  GLU A 217     136.926 271.682  26.972  1.00  0.00           C  
ATOM   3462  C   GLU A 217     137.390 272.882  26.135  1.00  0.00           C  
ATOM   3463  O   GLU A 217     136.725 273.918  26.080  1.00  0.00           O  
ATOM   3464  CB  GLU A 217     135.646 271.097  26.370  1.00  0.00           C  
ATOM   3465  CG  GLU A 217     135.793 270.606  24.937  1.00  0.00           C  
ATOM   3466  CD  GLU A 217     134.588 269.850  24.452  1.00  0.00           C  
ATOM   3467  OE1 GLU A 217     133.896 270.356  23.601  1.00  0.00           O  
ATOM   3468  OE2 GLU A 217     134.357 268.765  24.932  1.00  0.00           O  
ATOM   3469  H   GLU A 217     136.019 272.758  28.608  1.00  0.00           H  
ATOM   3470  HA  GLU A 217     137.704 270.920  26.927  1.00  0.00           H  
ATOM   3471 1HB  GLU A 217     135.307 270.259  26.978  1.00  0.00           H  
ATOM   3472 2HB  GLU A 217     134.860 271.853  26.385  1.00  0.00           H  
ATOM   3473 1HG  GLU A 217     135.958 271.462  24.284  1.00  0.00           H  
ATOM   3474 2HG  GLU A 217     136.670 269.962  24.873  1.00  0.00           H  
ATOM   3475  N   VAL A 218     138.524 272.732  25.453  1.00  0.00           N  
ATOM   3476  CA  VAL A 218     139.053 273.821  24.642  1.00  0.00           C  
ATOM   3477  C   VAL A 218     139.203 273.463  23.160  1.00  0.00           C  
ATOM   3478  O   VAL A 218     139.664 272.375  22.801  1.00  0.00           O  
ATOM   3479  CB  VAL A 218     140.425 274.253  25.193  1.00  0.00           C  
ATOM   3480  CG1 VAL A 218     140.275 274.867  26.577  1.00  0.00           C  
ATOM   3481  CG2 VAL A 218     141.366 273.058  25.232  1.00  0.00           C  
ATOM   3482  H   VAL A 218     139.025 271.842  25.504  1.00  0.00           H  
ATOM   3483  HA  VAL A 218     138.355 274.655  24.695  1.00  0.00           H  
ATOM   3484  HB  VAL A 218     140.841 275.023  24.543  1.00  0.00           H  
ATOM   3485 1HG1 VAL A 218     141.254 275.166  26.951  1.00  0.00           H  
ATOM   3486 2HG1 VAL A 218     139.626 275.741  26.519  1.00  0.00           H  
ATOM   3487 3HG1 VAL A 218     139.837 274.133  27.254  1.00  0.00           H  
ATOM   3488 1HG2 VAL A 218     142.335 273.371  25.622  1.00  0.00           H  
ATOM   3489 2HG2 VAL A 218     140.947 272.286  25.877  1.00  0.00           H  
ATOM   3490 3HG2 VAL A 218     141.492 272.661  24.225  1.00  0.00           H  
ATOM   3491  N   GLU A 219     138.791 274.384  22.289  1.00  0.00           N  
ATOM   3492  CA  GLU A 219     138.985 274.231  20.853  1.00  0.00           C  
ATOM   3493  C   GLU A 219     139.246 275.577  20.180  1.00  0.00           C  
ATOM   3494  O   GLU A 219     138.424 276.494  20.274  1.00  0.00           O  
ATOM   3495  CB  GLU A 219     137.763 273.561  20.221  1.00  0.00           C  
ATOM   3496  CG  GLU A 219     137.873 273.343  18.718  1.00  0.00           C  
ATOM   3497  CD  GLU A 219     136.677 272.637  18.141  1.00  0.00           C  
ATOM   3498  OE1 GLU A 219     135.918 272.080  18.896  1.00  0.00           O  
ATOM   3499  OE2 GLU A 219     136.523 272.656  16.942  1.00  0.00           O  
ATOM   3500  H   GLU A 219     138.328 275.230  22.630  1.00  0.00           H  
ATOM   3501  HA  GLU A 219     139.851 273.588  20.678  1.00  0.00           H  
ATOM   3502 1HB  GLU A 219     137.597 272.590  20.689  1.00  0.00           H  
ATOM   3503 2HB  GLU A 219     136.878 274.169  20.406  1.00  0.00           H  
ATOM   3504 1HG  GLU A 219     137.981 274.310  18.228  1.00  0.00           H  
ATOM   3505 2HG  GLU A 219     138.768 272.758  18.511  1.00  0.00           H  
ATOM   3506  N   GLY A 220     140.370 275.719  19.489  1.00  0.00           N  
ATOM   3507  CA  GLY A 220     140.660 277.018  18.895  1.00  0.00           C  
ATOM   3508  C   GLY A 220     140.720 278.092  19.986  1.00  0.00           C  
ATOM   3509  O   GLY A 220     141.509 277.971  20.927  1.00  0.00           O  
ATOM   3510  H   GLY A 220     141.020 274.944  19.409  1.00  0.00           H  
ATOM   3511 1HA  GLY A 220     141.611 276.974  18.368  1.00  0.00           H  
ATOM   3512 2HA  GLY A 220     139.894 277.271  18.166  1.00  0.00           H  
ATOM   3513  N   ASP A 221     139.911 279.160  19.834  1.00  0.00           N  
ATOM   3514  CA  ASP A 221     139.864 280.280  20.784  1.00  0.00           C  
ATOM   3515  C   ASP A 221     138.645 280.221  21.707  1.00  0.00           C  
ATOM   3516  O   ASP A 221     138.316 281.198  22.399  1.00  0.00           O  
ATOM   3517  CB  ASP A 221     139.863 281.611  20.029  1.00  0.00           C  
ATOM   3518  CG  ASP A 221     138.629 281.795  19.155  1.00  0.00           C  
ATOM   3519  OD1 ASP A 221     137.817 280.902  19.112  1.00  0.00           O  
ATOM   3520  OD2 ASP A 221     138.511 282.827  18.538  1.00  0.00           O  
ATOM   3521  H   ASP A 221     139.262 279.191  19.052  1.00  0.00           H  
ATOM   3522  HA  ASP A 221     140.763 280.259  21.386  1.00  0.00           H  
ATOM   3523 1HB  ASP A 221     139.911 282.434  20.742  1.00  0.00           H  
ATOM   3524 2HB  ASP A 221     140.750 281.673  19.397  1.00  0.00           H  
ATOM   3525  N   THR A 222     137.955 279.086  21.725  1.00  0.00           N  
ATOM   3526  CA  THR A 222     136.742 278.997  22.509  1.00  0.00           C  
ATOM   3527  C   THR A 222     136.829 277.897  23.548  1.00  0.00           C  
ATOM   3528  O   THR A 222     137.265 276.771  23.278  1.00  0.00           O  
ATOM   3529  CB  THR A 222     135.523 278.833  21.579  1.00  0.00           C  
ATOM   3530  OG1 THR A 222     135.441 280.003  20.714  1.00  0.00           O  
ATOM   3531  CG2 THR A 222     134.207 278.713  22.407  1.00  0.00           C  
ATOM   3532  H   THR A 222     138.252 278.282  21.164  1.00  0.00           H  
ATOM   3533  HA  THR A 222     136.614 279.932  23.038  1.00  0.00           H  
ATOM   3534  HB  THR A 222     135.654 277.942  20.962  1.00  0.00           H  
ATOM   3535  HG1 THR A 222     136.274 280.072  20.150  1.00  0.00           H  
ATOM   3536 1HG2 THR A 222     133.360 278.615  21.732  1.00  0.00           H  
ATOM   3537 2HG2 THR A 222     134.247 277.840  23.059  1.00  0.00           H  
ATOM   3538 3HG2 THR A 222     134.078 279.604  23.015  1.00  0.00           H  
ATOM   3539  N   VAL A 223     136.436 278.236  24.765  1.00  0.00           N  
ATOM   3540  CA  VAL A 223     136.466 277.267  25.847  1.00  0.00           C  
ATOM   3541  C   VAL A 223     135.121 277.093  26.534  1.00  0.00           C  
ATOM   3542  O   VAL A 223     134.409 278.063  26.803  1.00  0.00           O  
ATOM   3543  CB  VAL A 223     137.511 277.692  26.896  1.00  0.00           C  
ATOM   3544  CG1 VAL A 223     137.220 279.098  27.398  1.00  0.00           C  
ATOM   3545  CG2 VAL A 223     137.522 276.699  28.048  1.00  0.00           C  
ATOM   3546  H   VAL A 223     136.108 279.201  24.906  1.00  0.00           H  
ATOM   3547  HA  VAL A 223     136.742 276.298  25.428  1.00  0.00           H  
ATOM   3548  HB  VAL A 223     138.495 277.716  26.427  1.00  0.00           H  
ATOM   3549 1HG1 VAL A 223     137.968 279.383  28.138  1.00  0.00           H  
ATOM   3550 2HG1 VAL A 223     137.253 279.797  26.562  1.00  0.00           H  
ATOM   3551 3HG1 VAL A 223     136.230 279.124  27.855  1.00  0.00           H  
ATOM   3552 1HG2 VAL A 223     138.263 277.006  28.786  1.00  0.00           H  
ATOM   3553 2HG2 VAL A 223     136.536 276.672  28.514  1.00  0.00           H  
ATOM   3554 3HG2 VAL A 223     137.773 275.708  27.672  1.00  0.00           H  
ATOM   3555  N   THR A 224     134.780 275.843  26.827  1.00  0.00           N  
ATOM   3556  CA  THR A 224     133.563 275.550  27.568  1.00  0.00           C  
ATOM   3557  C   THR A 224     133.881 274.937  28.922  1.00  0.00           C  
ATOM   3558  O   THR A 224     134.658 273.982  29.051  1.00  0.00           O  
ATOM   3559  CB  THR A 224     132.643 274.605  26.776  1.00  0.00           C  
ATOM   3560  OG1 THR A 224     132.247 275.235  25.550  1.00  0.00           O  
ATOM   3561  CG2 THR A 224     131.404 274.260  27.588  1.00  0.00           C  
ATOM   3562  H   THR A 224     135.401 275.087  26.527  1.00  0.00           H  
ATOM   3563  HA  THR A 224     133.036 276.482  27.745  1.00  0.00           H  
ATOM   3564  HB  THR A 224     133.181 273.686  26.539  1.00  0.00           H  
ATOM   3565  HG1 THR A 224     132.996 275.266  24.951  1.00  0.00           H  
ATOM   3566 1HG2 THR A 224     130.766 273.590  27.011  1.00  0.00           H  
ATOM   3567 2HG2 THR A 224     131.701 273.770  28.514  1.00  0.00           H  
ATOM   3568 3HG2 THR A 224     130.856 275.173  27.819  1.00  0.00           H  
ATOM   3569  N   ILE A 225     133.266 275.502  29.942  1.00  0.00           N  
ATOM   3570  CA  ILE A 225     133.379 275.000  31.294  1.00  0.00           C  
ATOM   3571  C   ILE A 225     132.041 274.524  31.835  1.00  0.00           C  
ATOM   3572  O   ILE A 225     131.067 275.275  31.841  1.00  0.00           O  
ATOM   3573  CB  ILE A 225     133.954 276.081  32.227  1.00  0.00           C  
ATOM   3574  CG1 ILE A 225     135.338 276.522  31.744  1.00  0.00           C  
ATOM   3575  CG2 ILE A 225     134.024 275.568  33.657  1.00  0.00           C  
ATOM   3576  CD1 ILE A 225     135.336 277.838  31.001  1.00  0.00           C  
ATOM   3577  H   ILE A 225     132.705 276.335  29.751  1.00  0.00           H  
ATOM   3578  HA  ILE A 225     134.070 274.158  31.306  1.00  0.00           H  
ATOM   3579  HB  ILE A 225     133.315 276.964  32.198  1.00  0.00           H  
ATOM   3580 1HG1 ILE A 225     136.009 276.614  32.598  1.00  0.00           H  
ATOM   3581 2HG1 ILE A 225     135.753 275.759  31.085  1.00  0.00           H  
ATOM   3582 1HG2 ILE A 225     134.433 276.345  34.303  1.00  0.00           H  
ATOM   3583 2HG2 ILE A 225     133.023 275.303  33.997  1.00  0.00           H  
ATOM   3584 3HG2 ILE A 225     134.665 274.688  33.697  1.00  0.00           H  
ATOM   3585 1HD1 ILE A 225     136.352 278.083  30.690  1.00  0.00           H  
ATOM   3586 2HD1 ILE A 225     134.697 277.757  30.120  1.00  0.00           H  
ATOM   3587 3HD1 ILE A 225     134.957 278.623  31.653  1.00  0.00           H  
ATOM   3588  N   VAL A 226     131.981 273.295  32.320  1.00  0.00           N  
ATOM   3589  CA  VAL A 226     130.734 272.829  32.910  1.00  0.00           C  
ATOM   3590  C   VAL A 226     130.956 272.387  34.346  1.00  0.00           C  
ATOM   3591  O   VAL A 226     131.766 271.498  34.618  1.00  0.00           O  
ATOM   3592  CB  VAL A 226     130.156 271.657  32.096  1.00  0.00           C  
ATOM   3593  CG1 VAL A 226     128.868 271.152  32.729  1.00  0.00           C  
ATOM   3594  CG2 VAL A 226     129.915 272.094  30.659  1.00  0.00           C  
ATOM   3595  H   VAL A 226     132.810 272.695  32.248  1.00  0.00           H  
ATOM   3596  HA  VAL A 226     130.025 273.648  32.914  1.00  0.00           H  
ATOM   3597  HB  VAL A 226     130.867 270.831  32.111  1.00  0.00           H  
ATOM   3598 1HG1 VAL A 226     128.474 270.323  32.141  1.00  0.00           H  
ATOM   3599 2HG1 VAL A 226     129.071 270.811  33.744  1.00  0.00           H  
ATOM   3600 3HG1 VAL A 226     128.136 271.958  32.756  1.00  0.00           H  
ATOM   3601 1HG2 VAL A 226     129.508 271.260  30.089  1.00  0.00           H  
ATOM   3602 2HG2 VAL A 226     129.209 272.924  30.644  1.00  0.00           H  
ATOM   3603 3HG2 VAL A 226     130.858 272.412  30.212  1.00  0.00           H  
ATOM   3604  N   VAL A 227     130.202 272.990  35.263  1.00  0.00           N  
ATOM   3605  CA  VAL A 227     130.377 272.707  36.686  1.00  0.00           C  
ATOM   3606  C   VAL A 227     129.100 272.143  37.282  1.00  0.00           C  
ATOM   3607  O   VAL A 227     128.018 272.662  37.025  1.00  0.00           O  
ATOM   3608  CB  VAL A 227     130.775 273.985  37.447  1.00  0.00           C  
ATOM   3609  CG1 VAL A 227     129.741 275.079  37.228  1.00  0.00           C  
ATOM   3610  CG2 VAL A 227     130.930 273.678  38.929  1.00  0.00           C  
ATOM   3611  H   VAL A 227     129.530 273.694  34.934  1.00  0.00           H  
ATOM   3612  HA  VAL A 227     131.183 271.980  36.813  1.00  0.00           H  
ATOM   3613  HB  VAL A 227     131.722 274.353  37.051  1.00  0.00           H  
ATOM   3614 1HG1 VAL A 227     130.038 275.975  37.773  1.00  0.00           H  
ATOM   3615 2HG1 VAL A 227     129.673 275.308  36.165  1.00  0.00           H  
ATOM   3616 3HG1 VAL A 227     128.771 274.740  37.590  1.00  0.00           H  
ATOM   3617 1HG2 VAL A 227     131.212 274.586  39.461  1.00  0.00           H  
ATOM   3618 2HG2 VAL A 227     129.985 273.304  39.324  1.00  0.00           H  
ATOM   3619 3HG2 VAL A 227     131.704 272.923  39.065  1.00  0.00           H  
ATOM   3620  N   ARG A 228     129.222 271.109  38.112  1.00  0.00           N  
ATOM   3621  CA  ARG A 228     128.070 270.482  38.750  1.00  0.00           C  
ATOM   3622  C   ARG A 228     128.079 270.514  40.283  1.00  0.00           C  
ATOM   3623  O   ARG A 228     129.100 270.231  40.940  1.00  0.00           O  
ATOM   3624  CB  ARG A 228     128.016 269.028  38.305  1.00  0.00           C  
ATOM   3625  CG  ARG A 228     126.923 268.164  38.920  1.00  0.00           C  
ATOM   3626  CD  ARG A 228     127.069 266.756  38.466  1.00  0.00           C  
ATOM   3627  NE  ARG A 228     126.781 266.594  37.054  1.00  0.00           N  
ATOM   3628  CZ  ARG A 228     127.361 265.695  36.223  1.00  0.00           C  
ATOM   3629  NH1 ARG A 228     128.300 264.862  36.639  1.00  0.00           N  
ATOM   3630  NH2 ARG A 228     126.955 265.677  34.963  1.00  0.00           N  
ATOM   3631  H   ARG A 228     130.145 270.691  38.252  1.00  0.00           H  
ATOM   3632  HA  ARG A 228     127.169 270.991  38.408  1.00  0.00           H  
ATOM   3633 1HB  ARG A 228     127.882 268.997  37.224  1.00  0.00           H  
ATOM   3634 2HB  ARG A 228     128.965 268.564  38.515  1.00  0.00           H  
ATOM   3635 1HG  ARG A 228     126.991 268.175  40.010  1.00  0.00           H  
ATOM   3636 2HG  ARG A 228     125.944 268.531  38.607  1.00  0.00           H  
ATOM   3637 1HD  ARG A 228     128.093 266.446  38.651  1.00  0.00           H  
ATOM   3638 2HD  ARG A 228     126.389 266.122  39.031  1.00  0.00           H  
ATOM   3639  HE  ARG A 228     126.056 267.192  36.633  1.00  0.00           H  
ATOM   3640 1HH1 ARG A 228     128.641 264.875  37.615  1.00  0.00           H  
ATOM   3641 2HH1 ARG A 228     128.723 264.210  35.996  1.00  0.00           H  
ATOM   3642 1HH2 ARG A 228     126.218 266.346  34.682  1.00  0.00           H  
ATOM   3643 2HH2 ARG A 228     127.353 265.032  34.302  1.00  0.00           H  
ATOM   3644  N   GLY A 229     126.908 270.816  40.856  1.00  0.00           N  
ATOM   3645  CA  GLY A 229     126.748 270.817  42.309  1.00  0.00           C  
ATOM   3646  C   GLY A 229     125.757 269.719  42.713  1.00  0.00           C  
ATOM   3647  O   GLY A 229     126.081 268.536  42.620  1.00  0.00           O  
ATOM   3648  OXT GLY A 229     124.673 270.004  43.224  1.00  0.00           O  
ATOM   3649  H   GLY A 229     126.113 271.078  40.253  1.00  0.00           H  
ATOM   3650 1HA  GLY A 229     127.717 270.652  42.781  1.00  0.00           H  
ATOM   3651 2HA  GLY A 229     126.394 271.793  42.636  1.00  0.00           H  
TER                                                                             
ATOM   3653  N   GLY B   1     148.978 264.159   7.156  1.00  0.00           N  
ATOM   3654  CA  GLY B   1     150.116 265.055   6.995  1.00  0.00           C  
ATOM   3655  C   GLY B   1     150.368 265.859   8.264  1.00  0.00           C  
ATOM   3656  O   GLY B   1     151.277 265.554   9.036  1.00  0.00           O  
ATOM   3657 1H   GLY B   1     148.835 263.645   6.310  1.00  0.00           H  
ATOM   3658 2H   GLY B   1     149.157 263.524   7.906  1.00  0.00           H  
ATOM   3659 3H   GLY B   1     148.159 264.695   7.361  1.00  0.00           H  
ATOM   3660 1HA  GLY B   1     151.004 264.474   6.746  1.00  0.00           H  
ATOM   3661 2HA  GLY B   1     149.931 265.733   6.162  1.00  0.00           H  
ATOM   3662  N   ARG B   2     149.556 266.891   8.471  1.00  0.00           N  
ATOM   3663  CA  ARG B   2     149.701 267.756   9.635  1.00  0.00           C  
ATOM   3664  C   ARG B   2     149.186 267.073  10.896  1.00  0.00           C  
ATOM   3665  O   ARG B   2     149.604 267.401  12.006  1.00  0.00           O  
ATOM   3666  CB  ARG B   2     148.952 269.064   9.428  1.00  0.00           C  
ATOM   3667  CG  ARG B   2     149.503 269.948   8.320  1.00  0.00           C  
ATOM   3668  CD  ARG B   2     148.648 271.141   8.094  1.00  0.00           C  
ATOM   3669  NE  ARG B   2     147.376 270.790   7.483  1.00  0.00           N  
ATOM   3670  CZ  ARG B   2     146.325 271.625   7.368  1.00  0.00           C  
ATOM   3671  NH1 ARG B   2     146.410 272.855   7.826  1.00  0.00           N  
ATOM   3672  NH2 ARG B   2     145.209 271.209   6.796  1.00  0.00           N  
ATOM   3673  H   ARG B   2     148.820 267.081   7.805  1.00  0.00           H  
ATOM   3674  HA  ARG B   2     150.760 267.979   9.771  1.00  0.00           H  
ATOM   3675 1HB  ARG B   2     147.910 268.852   9.193  1.00  0.00           H  
ATOM   3676 2HB  ARG B   2     148.969 269.643  10.351  1.00  0.00           H  
ATOM   3677 1HG  ARG B   2     150.503 270.288   8.589  1.00  0.00           H  
ATOM   3678 2HG  ARG B   2     149.551 269.379   7.391  1.00  0.00           H  
ATOM   3679 1HD  ARG B   2     148.445 271.629   9.047  1.00  0.00           H  
ATOM   3680 2HD  ARG B   2     149.163 271.837   7.432  1.00  0.00           H  
ATOM   3681  HE  ARG B   2     147.272 269.852   7.119  1.00  0.00           H  
ATOM   3682 1HH1 ARG B   2     147.263 273.173   8.264  1.00  0.00           H  
ATOM   3683 2HH1 ARG B   2     145.623 273.481   7.740  1.00  0.00           H  
ATOM   3684 1HH2 ARG B   2     145.144 270.264   6.443  1.00  0.00           H  
ATOM   3685 2HH2 ARG B   2     144.423 271.835   6.710  1.00  0.00           H  
ATOM   3686  N   GLN B   3     148.276 266.116  10.721  1.00  0.00           N  
ATOM   3687  CA  GLN B   3     147.752 265.347  11.845  1.00  0.00           C  
ATOM   3688  C   GLN B   3     148.868 264.617  12.580  1.00  0.00           C  
ATOM   3689  O   GLN B   3     148.927 264.617  13.809  1.00  0.00           O  
ATOM   3690  CB  GLN B   3     146.699 264.345  11.364  1.00  0.00           C  
ATOM   3691  CG  GLN B   3     146.092 263.501  12.471  1.00  0.00           C  
ATOM   3692  CD  GLN B   3     144.969 262.611  11.971  1.00  0.00           C  
ATOM   3693  OE1 GLN B   3     145.205 261.628  11.264  1.00  0.00           O  
ATOM   3694  NE2 GLN B   3     143.738 262.952  12.336  1.00  0.00           N  
ATOM   3695  H   GLN B   3     147.954 265.905   9.788  1.00  0.00           H  
ATOM   3696  HA  GLN B   3     147.283 266.037  12.545  1.00  0.00           H  
ATOM   3697 1HB  GLN B   3     145.890 264.878  10.865  1.00  0.00           H  
ATOM   3698 2HB  GLN B   3     147.146 263.670  10.633  1.00  0.00           H  
ATOM   3699 1HG  GLN B   3     146.868 262.865  12.897  1.00  0.00           H  
ATOM   3700 2HG  GLN B   3     145.688 264.162  13.238  1.00  0.00           H  
ATOM   3701 1HE2 GLN B   3     142.957 262.403  12.037  1.00  0.00           H  
ATOM   3702 2HE2 GLN B   3     143.592 263.757  12.911  1.00  0.00           H  
ATOM   3703  N   GLU B   4     149.752 263.996  11.806  1.00  0.00           N  
ATOM   3704  CA  GLU B   4     150.890 263.266  12.351  1.00  0.00           C  
ATOM   3705  C   GLU B   4     151.846 264.201  13.082  1.00  0.00           C  
ATOM   3706  O   GLU B   4     152.402 263.841  14.119  1.00  0.00           O  
ATOM   3707  CB  GLU B   4     151.634 262.528  11.236  1.00  0.00           C  
ATOM   3708  CG  GLU B   4     150.859 261.370  10.623  1.00  0.00           C  
ATOM   3709  CD  GLU B   4     149.918 261.806   9.535  1.00  0.00           C  
ATOM   3710  OE1 GLU B   4     149.719 262.988   9.386  1.00  0.00           O  
ATOM   3711  OE2 GLU B   4     149.397 260.956   8.851  1.00  0.00           O  
ATOM   3712  H   GLU B   4     149.632 264.034  10.803  1.00  0.00           H  
ATOM   3713  HA  GLU B   4     150.518 262.532  13.067  1.00  0.00           H  
ATOM   3714 1HB  GLU B   4     151.877 263.228  10.436  1.00  0.00           H  
ATOM   3715 2HB  GLU B   4     152.573 262.135  11.623  1.00  0.00           H  
ATOM   3716 1HG  GLU B   4     151.567 260.652  10.209  1.00  0.00           H  
ATOM   3717 2HG  GLU B   4     150.294 260.869  11.407  1.00  0.00           H  
ATOM   3718  N   LYS B   5     152.031 265.400  12.535  1.00  0.00           N  
ATOM   3719  CA  LYS B   5     152.909 266.393  13.143  1.00  0.00           C  
ATOM   3720  C   LYS B   5     152.386 266.829  14.505  1.00  0.00           C  
ATOM   3721  O   LYS B   5     153.160 267.011  15.445  1.00  0.00           O  
ATOM   3722  CB  LYS B   5     153.062 267.606  12.225  1.00  0.00           C  
ATOM   3723  CG  LYS B   5     153.878 267.344  10.966  1.00  0.00           C  
ATOM   3724  CD  LYS B   5     153.973 268.590  10.099  1.00  0.00           C  
ATOM   3725  CE  LYS B   5     154.791 268.331   8.843  1.00  0.00           C  
ATOM   3726  NZ  LYS B   5     154.865 269.533   7.969  1.00  0.00           N  
ATOM   3727  H   LYS B   5     151.556 265.627  11.673  1.00  0.00           H  
ATOM   3728  HA  LYS B   5     153.891 265.941  13.291  1.00  0.00           H  
ATOM   3729 1HB  LYS B   5     152.077 267.958  11.918  1.00  0.00           H  
ATOM   3730 2HB  LYS B   5     153.544 268.418  12.772  1.00  0.00           H  
ATOM   3731 1HG  LYS B   5     154.883 267.026  11.243  1.00  0.00           H  
ATOM   3732 2HG  LYS B   5     153.410 266.546  10.390  1.00  0.00           H  
ATOM   3733 1HD  LYS B   5     152.971 268.911   9.810  1.00  0.00           H  
ATOM   3734 2HD  LYS B   5     154.442 269.393  10.667  1.00  0.00           H  
ATOM   3735 1HE  LYS B   5     155.802 268.037   9.121  1.00  0.00           H  
ATOM   3736 2HE  LYS B   5     154.341 267.515   8.278  1.00  0.00           H  
ATOM   3737 1HZ  LYS B   5     155.415 269.320   7.148  1.00  0.00           H  
ATOM   3738 2HZ  LYS B   5     153.933 269.804   7.688  1.00  0.00           H  
ATOM   3739 3HZ  LYS B   5     155.298 270.292   8.475  1.00  0.00           H  
ATOM   3740  N   VAL B   6     151.071 266.998  14.610  1.00  0.00           N  
ATOM   3741  CA  VAL B   6     150.452 267.338  15.886  1.00  0.00           C  
ATOM   3742  C   VAL B   6     150.567 266.188  16.878  1.00  0.00           C  
ATOM   3743  O   VAL B   6     150.908 266.397  18.043  1.00  0.00           O  
ATOM   3744  CB  VAL B   6     148.967 267.690  15.683  1.00  0.00           C  
ATOM   3745  CG1 VAL B   6     148.269 267.851  17.026  1.00  0.00           C  
ATOM   3746  CG2 VAL B   6     148.844 268.961  14.856  1.00  0.00           C  
ATOM   3747  H   VAL B   6     150.488 266.887  13.793  1.00  0.00           H  
ATOM   3748  HA  VAL B   6     150.966 268.208  16.298  1.00  0.00           H  
ATOM   3749  HB  VAL B   6     148.476 266.868  15.163  1.00  0.00           H  
ATOM   3750 1HG1 VAL B   6     147.220 268.099  16.863  1.00  0.00           H  
ATOM   3751 2HG1 VAL B   6     148.338 266.919  17.586  1.00  0.00           H  
ATOM   3752 3HG1 VAL B   6     148.747 268.651  17.591  1.00  0.00           H  
ATOM   3753 1HG2 VAL B   6     147.791 269.203  14.716  1.00  0.00           H  
ATOM   3754 2HG2 VAL B   6     149.340 269.782  15.374  1.00  0.00           H  
ATOM   3755 3HG2 VAL B   6     149.314 268.809  13.884  1.00  0.00           H  
ATOM   3756  N   LEU B   7     150.293 264.973  16.412  1.00  0.00           N  
ATOM   3757  CA  LEU B   7     150.377 263.790  17.261  1.00  0.00           C  
ATOM   3758  C   LEU B   7     151.801 263.564  17.750  1.00  0.00           C  
ATOM   3759  O   LEU B   7     152.015 263.159  18.893  1.00  0.00           O  
ATOM   3760  CB  LEU B   7     149.889 262.553  16.496  1.00  0.00           C  
ATOM   3761  CG  LEU B   7     148.397 262.533  16.145  1.00  0.00           C  
ATOM   3762  CD1 LEU B   7     148.126 261.426  15.134  1.00  0.00           C  
ATOM   3763  CD2 LEU B   7     147.580 262.328  17.411  1.00  0.00           C  
ATOM   3764  H   LEU B   7     150.024 264.863  15.443  1.00  0.00           H  
ATOM   3765  HA  LEU B   7     149.737 263.942  18.129  1.00  0.00           H  
ATOM   3766 1HB  LEU B   7     150.450 262.477  15.566  1.00  0.00           H  
ATOM   3767 2HB  LEU B   7     150.100 261.668  17.097  1.00  0.00           H  
ATOM   3768  HG  LEU B   7     148.119 263.481  15.683  1.00  0.00           H  
ATOM   3769 1HD1 LEU B   7     147.065 261.413  14.885  1.00  0.00           H  
ATOM   3770 2HD1 LEU B   7     148.709 261.609  14.231  1.00  0.00           H  
ATOM   3771 3HD1 LEU B   7     148.411 260.466  15.563  1.00  0.00           H  
ATOM   3772 1HD2 LEU B   7     146.518 262.315  17.162  1.00  0.00           H  
ATOM   3773 2HD2 LEU B   7     147.855 261.380  17.873  1.00  0.00           H  
ATOM   3774 3HD2 LEU B   7     147.778 263.143  18.109  1.00  0.00           H  
ATOM   3775  N   LYS B   8     152.774 263.829  16.879  1.00  0.00           N  
ATOM   3776  CA  LYS B   8     154.181 263.747  17.251  1.00  0.00           C  
ATOM   3777  C   LYS B   8     154.515 264.730  18.367  1.00  0.00           C  
ATOM   3778  O   LYS B   8     155.204 264.380  19.325  1.00  0.00           O  
ATOM   3779  CB  LYS B   8     155.073 264.009  16.036  1.00  0.00           C  
ATOM   3780  CG  LYS B   8     156.565 263.881  16.311  1.00  0.00           C  
ATOM   3781  CD  LYS B   8     157.379 264.052  15.037  1.00  0.00           C  
ATOM   3782  CE  LYS B   8     158.858 263.795  15.285  1.00  0.00           C  
ATOM   3783  NZ  LYS B   8     159.481 264.875  16.098  1.00  0.00           N  
ATOM   3784  H   LYS B   8     152.534 264.095  15.936  1.00  0.00           H  
ATOM   3785  HA  LYS B   8     154.384 262.741  17.622  1.00  0.00           H  
ATOM   3786 1HB  LYS B   8     154.818 263.308  15.240  1.00  0.00           H  
ATOM   3787 2HB  LYS B   8     154.887 265.014  15.659  1.00  0.00           H  
ATOM   3788 1HG  LYS B   8     156.869 264.642  17.032  1.00  0.00           H  
ATOM   3789 2HG  LYS B   8     156.774 262.900  16.736  1.00  0.00           H  
ATOM   3790 1HD  LYS B   8     157.019 263.355  14.279  1.00  0.00           H  
ATOM   3791 2HD  LYS B   8     157.255 265.067  14.660  1.00  0.00           H  
ATOM   3792 1HE  LYS B   8     158.980 262.848  15.808  1.00  0.00           H  
ATOM   3793 2HE  LYS B   8     159.381 263.729  14.331  1.00  0.00           H  
ATOM   3794 1HZ  LYS B   8     160.460 264.668  16.240  1.00  0.00           H  
ATOM   3795 2HZ  LYS B   8     159.391 265.757  15.614  1.00  0.00           H  
ATOM   3796 3HZ  LYS B   8     159.018 264.933  16.993  1.00  0.00           H  
ATOM   3797  N   SER B   9     154.022 265.959  18.236  1.00  0.00           N  
ATOM   3798  CA  SER B   9     154.215 266.971  19.267  1.00  0.00           C  
ATOM   3799  C   SER B   9     153.614 266.527  20.594  1.00  0.00           C  
ATOM   3800  O   SER B   9     154.210 266.724  21.655  1.00  0.00           O  
ATOM   3801  CB  SER B   9     153.593 268.283  18.833  1.00  0.00           C  
ATOM   3802  OG  SER B   9     153.776 269.273  19.809  1.00  0.00           O  
ATOM   3803  H   SER B   9     153.489 266.193  17.411  1.00  0.00           H  
ATOM   3804  HA  SER B   9     155.287 267.121  19.410  1.00  0.00           H  
ATOM   3805 1HB  SER B   9     154.042 268.607  17.895  1.00  0.00           H  
ATOM   3806 2HB  SER B   9     152.528 268.139  18.654  1.00  0.00           H  
ATOM   3807  HG  SER B   9     153.357 270.065  19.464  1.00  0.00           H  
ATOM   3808  N   ILE B  10     152.429 265.925  20.525  1.00  0.00           N  
ATOM   3809  CA  ILE B  10     151.763 265.403  21.711  1.00  0.00           C  
ATOM   3810  C   ILE B  10     152.563 264.270  22.339  1.00  0.00           C  
ATOM   3811  O   ILE B  10     152.766 264.243  23.554  1.00  0.00           O  
ATOM   3812  CB  ILE B  10     150.346 264.903  21.369  1.00  0.00           C  
ATOM   3813  CG1 ILE B  10     149.447 266.078  20.976  1.00  0.00           C  
ATOM   3814  CG2 ILE B  10     149.752 264.145  22.546  1.00  0.00           C  
ATOM   3815  CD1 ILE B  10     148.159 265.662  20.302  1.00  0.00           C  
ATOM   3816  H   ILE B  10     151.979 265.830  19.625  1.00  0.00           H  
ATOM   3817  HA  ILE B  10     151.677 266.206  22.442  1.00  0.00           H  
ATOM   3818  HB  ILE B  10     150.393 264.240  20.507  1.00  0.00           H  
ATOM   3819 1HG1 ILE B  10     149.194 266.656  21.865  1.00  0.00           H  
ATOM   3820 2HG1 ILE B  10     149.987 266.741  20.300  1.00  0.00           H  
ATOM   3821 1HG2 ILE B  10     148.751 263.798  22.287  1.00  0.00           H  
ATOM   3822 2HG2 ILE B  10     150.381 263.287  22.780  1.00  0.00           H  
ATOM   3823 3HG2 ILE B  10     149.696 264.801  23.413  1.00  0.00           H  
ATOM   3824 1HD1 ILE B  10     147.575 266.549  20.054  1.00  0.00           H  
ATOM   3825 2HD1 ILE B  10     148.389 265.111  19.389  1.00  0.00           H  
ATOM   3826 3HD1 ILE B  10     147.584 265.028  20.975  1.00  0.00           H  
ATOM   3827  N   GLU B  11     153.016 263.340  21.502  1.00  0.00           N  
ATOM   3828  CA  GLU B  11     153.802 262.200  21.956  1.00  0.00           C  
ATOM   3829  C   GLU B  11     155.074 262.656  22.662  1.00  0.00           C  
ATOM   3830  O   GLU B  11     155.409 262.149  23.733  1.00  0.00           O  
ATOM   3831  CB  GLU B  11     154.159 261.293  20.777  1.00  0.00           C  
ATOM   3832  CG  GLU B  11     155.005 260.083  21.147  1.00  0.00           C  
ATOM   3833  CD  GLU B  11     155.367 259.236  19.959  1.00  0.00           C  
ATOM   3834  OE1 GLU B  11     154.721 259.361  18.946  1.00  0.00           O  
ATOM   3835  OE2 GLU B  11     156.289 258.463  20.064  1.00  0.00           O  
ATOM   3836  H   GLU B  11     152.808 263.429  20.517  1.00  0.00           H  
ATOM   3837  HA  GLU B  11     153.205 261.630  22.668  1.00  0.00           H  
ATOM   3838 1HB  GLU B  11     153.244 260.930  20.308  1.00  0.00           H  
ATOM   3839 2HB  GLU B  11     154.705 261.867  20.029  1.00  0.00           H  
ATOM   3840 1HG  GLU B  11     155.923 260.428  21.625  1.00  0.00           H  
ATOM   3841 2HG  GLU B  11     154.458 259.477  21.867  1.00  0.00           H  
ATOM   3842  N   GLU B  12     155.778 263.609  22.058  1.00  0.00           N  
ATOM   3843  CA  GLU B  12     156.991 264.154  22.657  1.00  0.00           C  
ATOM   3844  C   GLU B  12     156.693 264.828  23.991  1.00  0.00           C  
ATOM   3845  O   GLU B  12     157.467 264.707  24.940  1.00  0.00           O  
ATOM   3846  CB  GLU B  12     157.654 265.152  21.705  1.00  0.00           C  
ATOM   3847  CG  GLU B  12     158.314 264.518  20.489  1.00  0.00           C  
ATOM   3848  CD  GLU B  12     158.957 265.528  19.580  1.00  0.00           C  
ATOM   3849  OE1 GLU B  12     158.938 266.691  19.906  1.00  0.00           O  
ATOM   3850  OE2 GLU B  12     159.468 265.137  18.556  1.00  0.00           O  
ATOM   3851  H   GLU B  12     155.466 263.967  21.168  1.00  0.00           H  
ATOM   3852  HA  GLU B  12     157.685 263.333  22.839  1.00  0.00           H  
ATOM   3853 1HB  GLU B  12     156.909 265.864  21.349  1.00  0.00           H  
ATOM   3854 2HB  GLU B  12     158.415 265.717  22.243  1.00  0.00           H  
ATOM   3855 1HG  GLU B  12     159.075 263.815  20.826  1.00  0.00           H  
ATOM   3856 2HG  GLU B  12     157.564 263.960  19.930  1.00  0.00           H  
ATOM   3857  N   THR B  13     155.572 265.543  24.055  1.00  0.00           N  
ATOM   3858  CA  THR B  13     155.149 266.175  25.299  1.00  0.00           C  
ATOM   3859  C   THR B  13     154.865 265.136  26.376  1.00  0.00           C  
ATOM   3860  O   THR B  13     155.271 265.303  27.526  1.00  0.00           O  
ATOM   3861  CB  THR B  13     153.900 267.048  25.079  1.00  0.00           C  
ATOM   3862  OG1 THR B  13     154.172 268.031  24.071  1.00  0.00           O  
ATOM   3863  CG2 THR B  13     153.504 267.748  26.370  1.00  0.00           C  
ATOM   3864  H   THR B  13     155.003 265.649  23.227  1.00  0.00           H  
ATOM   3865  HA  THR B  13     155.956 266.815  25.653  1.00  0.00           H  
ATOM   3866  HB  THR B  13     153.073 266.423  24.744  1.00  0.00           H  
ATOM   3867  HG1 THR B  13     154.222 267.602  23.213  1.00  0.00           H  
ATOM   3868 1HG2 THR B  13     152.620 268.360  26.196  1.00  0.00           H  
ATOM   3869 2HG2 THR B  13     153.286 267.004  27.135  1.00  0.00           H  
ATOM   3870 3HG2 THR B  13     154.324 268.383  26.705  1.00  0.00           H  
ATOM   3871  N   VAL B  14     154.170 264.065  26.001  1.00  0.00           N  
ATOM   3872  CA  VAL B  14     153.852 262.981  26.924  1.00  0.00           C  
ATOM   3873  C   VAL B  14     155.119 262.329  27.464  1.00  0.00           C  
ATOM   3874  O   VAL B  14     155.214 262.041  28.657  1.00  0.00           O  
ATOM   3875  CB  VAL B  14     152.989 261.916  26.222  1.00  0.00           C  
ATOM   3876  CG1 VAL B  14     152.935 260.642  27.052  1.00  0.00           C  
ATOM   3877  CG2 VAL B  14     151.590 262.462  25.979  1.00  0.00           C  
ATOM   3878  H   VAL B  14     153.852 264.000  25.044  1.00  0.00           H  
ATOM   3879  HA  VAL B  14     153.287 263.395  27.761  1.00  0.00           H  
ATOM   3880  HB  VAL B  14     153.450 261.659  25.268  1.00  0.00           H  
ATOM   3881 1HG1 VAL B  14     152.321 259.901  26.541  1.00  0.00           H  
ATOM   3882 2HG1 VAL B  14     153.944 260.250  27.183  1.00  0.00           H  
ATOM   3883 3HG1 VAL B  14     152.501 260.862  28.027  1.00  0.00           H  
ATOM   3884 1HG2 VAL B  14     150.985 261.704  25.482  1.00  0.00           H  
ATOM   3885 2HG2 VAL B  14     151.131 262.724  26.933  1.00  0.00           H  
ATOM   3886 3HG2 VAL B  14     151.650 263.349  25.349  1.00  0.00           H  
ATOM   3887  N   ARG B  15     156.087 262.096  26.585  1.00  0.00           N  
ATOM   3888  CA  ARG B  15     157.352 261.500  26.998  1.00  0.00           C  
ATOM   3889  C   ARG B  15     158.072 262.383  28.008  1.00  0.00           C  
ATOM   3890  O   ARG B  15     158.682 261.887  28.958  1.00  0.00           O  
ATOM   3891  CB  ARG B  15     158.255 261.273  25.794  1.00  0.00           C  
ATOM   3892  CG  ARG B  15     157.821 260.144  24.873  1.00  0.00           C  
ATOM   3893  CD  ARG B  15     158.706 260.034  23.684  1.00  0.00           C  
ATOM   3894  NE  ARG B  15     158.229 259.030  22.744  1.00  0.00           N  
ATOM   3895  CZ  ARG B  15     158.499 257.714  22.831  1.00  0.00           C  
ATOM   3896  NH1 ARG B  15     159.239 257.257  23.818  1.00  0.00           N  
ATOM   3897  NH2 ARG B  15     158.019 256.880  21.926  1.00  0.00           N  
ATOM   3898  H   ARG B  15     155.945 262.335  25.614  1.00  0.00           H  
ATOM   3899  HA  ARG B  15     157.146 260.537  27.464  1.00  0.00           H  
ATOM   3900 1HB  ARG B  15     158.303 262.184  25.199  1.00  0.00           H  
ATOM   3901 2HB  ARG B  15     159.266 261.051  26.134  1.00  0.00           H  
ATOM   3902 1HG  ARG B  15     157.854 259.199  25.415  1.00  0.00           H  
ATOM   3903 2HG  ARG B  15     156.803 260.329  24.526  1.00  0.00           H  
ATOM   3904 1HD  ARG B  15     158.743 260.993  23.168  1.00  0.00           H  
ATOM   3905 2HD  ARG B  15     159.709 259.754  24.003  1.00  0.00           H  
ATOM   3906  HE  ARG B  15     157.656 259.344  21.973  1.00  0.00           H  
ATOM   3907 1HH1 ARG B  15     159.606 257.894  24.510  1.00  0.00           H  
ATOM   3908 2HH1 ARG B  15     159.441 256.270  23.882  1.00  0.00           H  
ATOM   3909 1HH2 ARG B  15     157.450 257.232  21.167  1.00  0.00           H  
ATOM   3910 2HH2 ARG B  15     158.220 255.894  21.990  1.00  0.00           H  
ATOM   3911  N   LYS B  16     157.994 263.694  27.803  1.00  0.00           N  
ATOM   3912  CA  LYS B  16     158.584 264.654  28.728  1.00  0.00           C  
ATOM   3913  C   LYS B  16     157.817 264.693  30.044  1.00  0.00           C  
ATOM   3914  O   LYS B  16     158.413 264.797  31.116  1.00  0.00           O  
ATOM   3915  CB  LYS B  16     158.622 266.049  28.100  1.00  0.00           C  
ATOM   3916  CG  LYS B  16     159.640 266.206  26.978  1.00  0.00           C  
ATOM   3917  CD  LYS B  16     159.578 267.597  26.366  1.00  0.00           C  
ATOM   3918  CE  LYS B  16     160.580 267.749  25.231  1.00  0.00           C  
ATOM   3919  NZ  LYS B  16     160.499 269.090  24.593  1.00  0.00           N  
ATOM   3920  H   LYS B  16     157.513 264.036  26.983  1.00  0.00           H  
ATOM   3921  HA  LYS B  16     159.605 264.341  28.947  1.00  0.00           H  
ATOM   3922 1HB  LYS B  16     157.639 266.293  27.696  1.00  0.00           H  
ATOM   3923 2HB  LYS B  16     158.854 266.787  28.868  1.00  0.00           H  
ATOM   3924 1HG  LYS B  16     160.644 266.036  27.371  1.00  0.00           H  
ATOM   3925 2HG  LYS B  16     159.443 265.467  26.202  1.00  0.00           H  
ATOM   3926 1HD  LYS B  16     158.574 267.779  25.979  1.00  0.00           H  
ATOM   3927 2HD  LYS B  16     159.794 268.342  27.131  1.00  0.00           H  
ATOM   3928 1HE  LYS B  16     161.589 267.603  25.616  1.00  0.00           H  
ATOM   3929 2HE  LYS B  16     160.391 266.988  24.474  1.00  0.00           H  
ATOM   3930 1HZ  LYS B  16     161.178 269.151  23.847  1.00  0.00           H  
ATOM   3931 2HZ  LYS B  16     159.572 269.229  24.215  1.00  0.00           H  
ATOM   3932 3HZ  LYS B  16     160.692 269.804  25.281  1.00  0.00           H  
ATOM   3933  N   MET B  17     156.491 264.607  29.957  1.00  0.00           N  
ATOM   3934  CA  MET B  17     155.637 264.622  31.138  1.00  0.00           C  
ATOM   3935  C   MET B  17     155.775 263.332  31.934  1.00  0.00           C  
ATOM   3936  O   MET B  17     155.566 263.317  33.148  1.00  0.00           O  
ATOM   3937  CB  MET B  17     154.181 264.846  30.733  1.00  0.00           C  
ATOM   3938  CG  MET B  17     153.881 266.242  30.207  1.00  0.00           C  
ATOM   3939  SD  MET B  17     152.113 266.559  30.045  1.00  0.00           S  
ATOM   3940  CE  MET B  17     151.645 265.278  28.884  1.00  0.00           C  
ATOM   3941  H   MET B  17     156.063 264.531  29.045  1.00  0.00           H  
ATOM   3942  HA  MET B  17     155.951 265.443  31.781  1.00  0.00           H  
ATOM   3943 1HB  MET B  17     153.905 264.131  29.959  1.00  0.00           H  
ATOM   3944 2HB  MET B  17     153.533 264.665  31.591  1.00  0.00           H  
ATOM   3945 1HG  MET B  17     154.303 266.984  30.884  1.00  0.00           H  
ATOM   3946 2HG  MET B  17     154.345 266.370  29.229  1.00  0.00           H  
ATOM   3947 1HE  MET B  17     150.575 265.343  28.682  1.00  0.00           H  
ATOM   3948 2HE  MET B  17     152.199 265.410  27.954  1.00  0.00           H  
ATOM   3949 3HE  MET B  17     151.875 264.301  29.309  1.00  0.00           H  
ATOM   3950  N   GLY B  18     156.124 262.248  31.248  1.00  0.00           N  
ATOM   3951  CA  GLY B  18     156.359 260.968  31.906  1.00  0.00           C  
ATOM   3952  C   GLY B  18     155.046 260.280  32.258  1.00  0.00           C  
ATOM   3953  O   GLY B  18     154.931 259.636  33.299  1.00  0.00           O  
ATOM   3954  H   GLY B  18     156.230 262.309  30.246  1.00  0.00           H  
ATOM   3955 1HA  GLY B  18     156.948 260.324  31.253  1.00  0.00           H  
ATOM   3956 2HA  GLY B  18     156.943 261.127  32.812  1.00  0.00           H  
ATOM   3957  N   VAL B  19     154.056 260.422  31.381  1.00  0.00           N  
ATOM   3958  CA  VAL B  19     152.728 259.874  31.630  1.00  0.00           C  
ATOM   3959  C   VAL B  19     152.303 258.933  30.509  1.00  0.00           C  
ATOM   3960  O   VAL B  19     152.949 258.864  29.465  1.00  0.00           O  
ATOM   3961  CB  VAL B  19     151.697 261.011  31.762  1.00  0.00           C  
ATOM   3962  CG1 VAL B  19     152.067 261.935  32.913  1.00  0.00           C  
ATOM   3963  CG2 VAL B  19     151.610 261.785  30.455  1.00  0.00           C  
ATOM   3964  H   VAL B  19     154.226 260.931  30.525  1.00  0.00           H  
ATOM   3965  HA  VAL B  19     152.755 259.313  32.566  1.00  0.00           H  
ATOM   3966  HB  VAL B  19     150.723 260.580  31.996  1.00  0.00           H  
ATOM   3967 1HG1 VAL B  19     151.327 262.732  32.991  1.00  0.00           H  
ATOM   3968 2HG1 VAL B  19     152.088 261.367  33.843  1.00  0.00           H  
ATOM   3969 3HG1 VAL B  19     153.049 262.369  32.729  1.00  0.00           H  
ATOM   3970 1HG2 VAL B  19     150.879 262.586  30.555  1.00  0.00           H  
ATOM   3971 2HG2 VAL B  19     152.585 262.210  30.219  1.00  0.00           H  
ATOM   3972 3HG2 VAL B  19     151.303 261.112  29.654  1.00  0.00           H  
ATOM   3973  N   THR B  20     151.210 258.209  30.734  1.00  0.00           N  
ATOM   3974  CA  THR B  20     150.756 257.187  29.801  1.00  0.00           C  
ATOM   3975  C   THR B  20     149.796 257.767  28.771  1.00  0.00           C  
ATOM   3976  O   THR B  20     148.940 258.588  29.102  1.00  0.00           O  
ATOM   3977  CB  THR B  20     150.077 256.020  30.541  1.00  0.00           C  
ATOM   3978  OG1 THR B  20     151.030 255.373  31.394  1.00  0.00           O  
ATOM   3979  CG2 THR B  20     149.521 255.009  29.550  1.00  0.00           C  
ATOM   3980  H   THR B  20     150.678 258.372  31.578  1.00  0.00           H  
ATOM   3981  HA  THR B  20     151.623 256.796  29.268  1.00  0.00           H  
ATOM   3982  HB  THR B  20     149.263 256.404  31.155  1.00  0.00           H  
ATOM   3983  HG1 THR B  20     151.267 255.963  32.115  1.00  0.00           H  
ATOM   3984 1HG2 THR B  20     149.044 254.193  30.092  1.00  0.00           H  
ATOM   3985 2HG2 THR B  20     148.788 255.496  28.908  1.00  0.00           H  
ATOM   3986 3HG2 THR B  20     150.332 254.615  28.941  1.00  0.00           H  
ATOM   3987  N   MET B  21     149.936 257.336  27.522  1.00  0.00           N  
ATOM   3988  CA  MET B  21     149.047 257.786  26.458  1.00  0.00           C  
ATOM   3989  C   MET B  21     148.515 256.609  25.651  1.00  0.00           C  
ATOM   3990  O   MET B  21     149.228 255.636  25.404  1.00  0.00           O  
ATOM   3991  CB  MET B  21     149.774 258.772  25.546  1.00  0.00           C  
ATOM   3992  CG  MET B  21     150.903 258.161  24.729  1.00  0.00           C  
ATOM   3993  SD  MET B  21     151.818 259.391  23.778  1.00  0.00           S  
ATOM   3994  CE  MET B  21     150.613 259.814  22.524  1.00  0.00           C  
ATOM   3995  H   MET B  21     150.676 256.684  27.301  1.00  0.00           H  
ATOM   3996  HA  MET B  21     148.194 258.291  26.909  1.00  0.00           H  
ATOM   3997 1HB  MET B  21     149.062 259.217  24.851  1.00  0.00           H  
ATOM   3998 2HB  MET B  21     150.194 259.581  26.146  1.00  0.00           H  
ATOM   3999 1HG  MET B  21     151.599 257.652  25.395  1.00  0.00           H  
ATOM   4000 2HG  MET B  21     150.495 257.425  24.037  1.00  0.00           H  
ATOM   4001 1HE  MET B  21     151.032 260.567  21.855  1.00  0.00           H  
ATOM   4002 2HE  MET B  21     150.355 258.922  21.951  1.00  0.00           H  
ATOM   4003 3HE  MET B  21     149.716 260.211  23.000  1.00  0.00           H  
ATOM   4004  N   GLU B  22     147.256 256.710  25.234  1.00  0.00           N  
ATOM   4005  CA  GLU B  22     146.705 255.814  24.225  1.00  0.00           C  
ATOM   4006  C   GLU B  22     146.339 256.571  22.956  1.00  0.00           C  
ATOM   4007  O   GLU B  22     145.851 257.699  23.012  1.00  0.00           O  
ATOM   4008  CB  GLU B  22     145.472 255.091  24.771  1.00  0.00           C  
ATOM   4009  CG  GLU B  22     145.732 254.257  26.018  1.00  0.00           C  
ATOM   4010  CD  GLU B  22     144.494 253.583  26.540  1.00  0.00           C  
ATOM   4011  OE1 GLU B  22     143.516 253.548  25.833  1.00  0.00           O  
ATOM   4012  OE2 GLU B  22     144.526 253.102  27.648  1.00  0.00           O  
ATOM   4013  H   GLU B  22     146.670 257.437  25.620  1.00  0.00           H  
ATOM   4014  HA  GLU B  22     147.461 255.070  23.971  1.00  0.00           H  
ATOM   4015 1HB  GLU B  22     144.699 255.821  25.012  1.00  0.00           H  
ATOM   4016 2HB  GLU B  22     145.068 254.429  24.004  1.00  0.00           H  
ATOM   4017 1HG  GLU B  22     146.475 253.495  25.784  1.00  0.00           H  
ATOM   4018 2HG  GLU B  22     146.143 254.902  26.794  1.00  0.00           H  
ATOM   4019  N   THR B  23     146.579 255.949  21.807  1.00  0.00           N  
ATOM   4020  CA  THR B  23     146.236 256.565  20.532  1.00  0.00           C  
ATOM   4021  C   THR B  23     145.270 255.693  19.741  1.00  0.00           C  
ATOM   4022  O   THR B  23     145.519 254.507  19.526  1.00  0.00           O  
ATOM   4023  CB  THR B  23     147.497 256.835  19.690  1.00  0.00           C  
ATOM   4024  OG1 THR B  23     148.386 257.693  20.417  1.00  0.00           O  
ATOM   4025  CG2 THR B  23     147.128 257.496  18.371  1.00  0.00           C  
ATOM   4026  H   THR B  23     147.004 255.033  21.820  1.00  0.00           H  
ATOM   4027  HA  THR B  23     145.745 257.519  20.729  1.00  0.00           H  
ATOM   4028  HB  THR B  23     148.007 255.893  19.487  1.00  0.00           H  
ATOM   4029  HG1 THR B  23     148.753 257.212  21.163  1.00  0.00           H  
ATOM   4030 1HG2 THR B  23     148.031 257.679  17.790  1.00  0.00           H  
ATOM   4031 2HG2 THR B  23     146.460 256.841  17.810  1.00  0.00           H  
ATOM   4032 3HG2 THR B  23     146.626 258.443  18.566  1.00  0.00           H  
ATOM   4033  N   HIS B  24     144.166 256.291  19.305  1.00  0.00           N  
ATOM   4034  CA  HIS B  24     143.150 255.572  18.546  1.00  0.00           C  
ATOM   4035  C   HIS B  24     142.761 256.335  17.286  1.00  0.00           C  
ATOM   4036  O   HIS B  24     142.327 257.485  17.347  1.00  0.00           O  
ATOM   4037  CB  HIS B  24     141.906 255.327  19.405  1.00  0.00           C  
ATOM   4038  CG  HIS B  24     142.185 254.565  20.665  1.00  0.00           C  
ATOM   4039  ND1 HIS B  24     142.185 253.188  20.717  1.00  0.00           N  
ATOM   4040  CD2 HIS B  24     142.473 254.990  21.917  1.00  0.00           C  
ATOM   4041  CE1 HIS B  24     142.461 252.797  21.948  1.00  0.00           C  
ATOM   4042  NE2 HIS B  24     142.640 253.870  22.696  1.00  0.00           N  
ATOM   4043  H   HIS B  24     144.033 257.274  19.494  1.00  0.00           H  
ATOM   4044  HA  HIS B  24     143.543 254.605  18.237  1.00  0.00           H  
ATOM   4045 1HB  HIS B  24     141.456 256.282  19.677  1.00  0.00           H  
ATOM   4046 2HB  HIS B  24     141.168 254.771  18.827  1.00  0.00           H  
ATOM   4047  HD2 HIS B  24     142.557 256.026  22.248  1.00  0.00           H  
ATOM   4048  HE1 HIS B  24     142.531 251.765  22.289  1.00  0.00           H  
ATOM   4049  HE2 HIS B  24     142.864 253.875  23.681  1.00  0.00           H  
ATOM   4050  N   ARG B  25     142.943 255.688  16.142  1.00  0.00           N  
ATOM   4051  CA  ARG B  25     142.724 256.320  14.846  1.00  0.00           C  
ATOM   4052  C   ARG B  25     141.438 255.820  14.199  1.00  0.00           C  
ATOM   4053  O   ARG B  25     141.150 254.623  14.205  1.00  0.00           O  
ATOM   4054  CB  ARG B  25     143.896 256.050  13.914  1.00  0.00           C  
ATOM   4055  CG  ARG B  25     143.694 256.515  12.481  1.00  0.00           C  
ATOM   4056  CD  ARG B  25     144.964 256.488  11.711  1.00  0.00           C  
ATOM   4057  NE  ARG B  25     145.844 257.587  12.077  1.00  0.00           N  
ATOM   4058  CZ  ARG B  25     147.123 257.710  11.671  1.00  0.00           C  
ATOM   4059  NH1 ARG B  25     147.656 256.797  10.890  1.00  0.00           N  
ATOM   4060  NH2 ARG B  25     147.842 258.749  12.060  1.00  0.00           N  
ATOM   4061  H   ARG B  25     143.263 254.730  16.171  1.00  0.00           H  
ATOM   4062  HA  ARG B  25     142.642 257.396  14.997  1.00  0.00           H  
ATOM   4063 1HB  ARG B  25     144.788 256.543  14.299  1.00  0.00           H  
ATOM   4064 2HB  ARG B  25     144.100 254.979  13.887  1.00  0.00           H  
ATOM   4065 1HG  ARG B  25     142.977 255.862  11.983  1.00  0.00           H  
ATOM   4066 2HG  ARG B  25     143.315 257.538  12.481  1.00  0.00           H  
ATOM   4067 1HD  ARG B  25     145.488 255.553  11.906  1.00  0.00           H  
ATOM   4068 2HD  ARG B  25     144.746 256.567  10.646  1.00  0.00           H  
ATOM   4069  HE  ARG B  25     145.469 258.309  12.677  1.00  0.00           H  
ATOM   4070 1HH1 ARG B  25     147.106 256.004  10.593  1.00  0.00           H  
ATOM   4071 2HH1 ARG B  25     148.614 256.890  10.586  1.00  0.00           H  
ATOM   4072 1HH2 ARG B  25     147.432 259.451  12.661  1.00  0.00           H  
ATOM   4073 2HH2 ARG B  25     148.800 258.841  11.756  1.00  0.00           H  
ATOM   4074  N   SER B  26     140.673 256.749  13.637  1.00  0.00           N  
ATOM   4075  CA  SER B  26     139.509 256.405  12.828  1.00  0.00           C  
ATOM   4076  C   SER B  26     139.188 257.508  11.828  1.00  0.00           C  
ATOM   4077  O   SER B  26     139.097 258.681  12.192  1.00  0.00           O  
ATOM   4078  CB  SER B  26     138.310 256.154  13.720  1.00  0.00           C  
ATOM   4079  OG  SER B  26     137.171 255.855  12.959  1.00  0.00           O  
ATOM   4080  H   SER B  26     140.914 257.722  13.761  1.00  0.00           H  
ATOM   4081  HA  SER B  26     139.731 255.493  12.273  1.00  0.00           H  
ATOM   4082 1HB  SER B  26     138.526 255.327  14.396  1.00  0.00           H  
ATOM   4083 2HB  SER B  26     138.121 257.035  14.332  1.00  0.00           H  
ATOM   4084  HG  SER B  26     136.463 255.708  13.590  1.00  0.00           H  
ATOM   4085  N   GLY B  27     139.015 257.131  10.568  1.00  0.00           N  
ATOM   4086  CA  GLY B  27     138.728 258.109   9.524  1.00  0.00           C  
ATOM   4087  C   GLY B  27     139.850 259.133   9.405  1.00  0.00           C  
ATOM   4088  O   GLY B  27     141.019 258.771   9.267  1.00  0.00           O  
ATOM   4089  H   GLY B  27     139.089 256.153  10.327  1.00  0.00           H  
ATOM   4090 1HA  GLY B  27     138.597 257.595   8.571  1.00  0.00           H  
ATOM   4091 2HA  GLY B  27     137.791 258.615   9.748  1.00  0.00           H  
ATOM   4092  N   ASN B  28     139.490 260.409   9.472  1.00  0.00           N  
ATOM   4093  CA  ASN B  28     140.469 261.487   9.403  1.00  0.00           C  
ATOM   4094  C   ASN B  28     140.671 262.135  10.767  1.00  0.00           C  
ATOM   4095  O   ASN B  28     141.135 263.272  10.866  1.00  0.00           O  
ATOM   4096  CB  ASN B  28     140.052 262.523   8.375  1.00  0.00           C  
ATOM   4097  CG  ASN B  28     138.762 263.207   8.735  1.00  0.00           C  
ATOM   4098  OD1 ASN B  28     137.874 262.602   9.346  1.00  0.00           O  
ATOM   4099  ND2 ASN B  28     138.643 264.458   8.370  1.00  0.00           N  
ATOM   4100  H   ASN B  28     138.515 260.644   9.590  1.00  0.00           H  
ATOM   4101  HA  ASN B  28     141.428 261.065   9.101  1.00  0.00           H  
ATOM   4102 1HB  ASN B  28     140.834 263.276   8.279  1.00  0.00           H  
ATOM   4103 2HB  ASN B  28     139.936 262.044   7.403  1.00  0.00           H  
ATOM   4104 1HD2 ASN B  28     137.807 264.964   8.582  1.00  0.00           H  
ATOM   4105 2HD2 ASN B  28     139.388 264.908   7.878  1.00  0.00           H  
ATOM   4106  N   GLU B  29     140.327 261.400  11.820  1.00  0.00           N  
ATOM   4107  CA  GLU B  29     140.526 261.881  13.183  1.00  0.00           C  
ATOM   4108  C   GLU B  29     141.325 260.881  14.009  1.00  0.00           C  
ATOM   4109  O   GLU B  29     141.161 259.669  13.865  1.00  0.00           O  
ATOM   4110  CB  GLU B  29     139.179 262.152  13.855  1.00  0.00           C  
ATOM   4111  CG  GLU B  29     138.402 263.317  13.259  1.00  0.00           C  
ATOM   4112  CD  GLU B  29     137.125 263.608  13.998  1.00  0.00           C  
ATOM   4113  OE1 GLU B  29     136.728 262.798  14.800  1.00  0.00           O  
ATOM   4114  OE2 GLU B  29     136.548 264.643  13.762  1.00  0.00           O  
ATOM   4115  H   GLU B  29     139.938 260.479  11.679  1.00  0.00           H  
ATOM   4116  HA  GLU B  29     141.090 262.813  13.141  1.00  0.00           H  
ATOM   4117 1HB  GLU B  29     138.552 261.263  13.787  1.00  0.00           H  
ATOM   4118 2HB  GLU B  29     139.335 262.360  14.914  1.00  0.00           H  
ATOM   4119 1HG  GLU B  29     139.030 264.207  13.279  1.00  0.00           H  
ATOM   4120 2HG  GLU B  29     138.170 263.092  12.220  1.00  0.00           H  
ATOM   4121  N   VAL B  30     142.178 261.391  14.887  1.00  0.00           N  
ATOM   4122  CA  VAL B  30     142.865 260.548  15.858  1.00  0.00           C  
ATOM   4123  C   VAL B  30     142.629 261.039  17.280  1.00  0.00           C  
ATOM   4124  O   VAL B  30     142.790 262.226  17.566  1.00  0.00           O  
ATOM   4125  CB  VAL B  30     144.378 260.526  15.570  1.00  0.00           C  
ATOM   4126  CG1 VAL B  30     145.113 259.739  16.645  1.00  0.00           C  
ATOM   4127  CG2 VAL B  30     144.635 259.930  14.194  1.00  0.00           C  
ATOM   4128  H   VAL B  30     142.355 262.387  14.884  1.00  0.00           H  
ATOM   4129  HA  VAL B  30     142.478 259.532  15.769  1.00  0.00           H  
ATOM   4130  HB  VAL B  30     144.759 261.547  15.601  1.00  0.00           H  
ATOM   4131 1HG1 VAL B  30     146.181 259.734  16.426  1.00  0.00           H  
ATOM   4132 2HG1 VAL B  30     144.945 260.205  17.616  1.00  0.00           H  
ATOM   4133 3HG1 VAL B  30     144.743 258.715  16.663  1.00  0.00           H  
ATOM   4134 1HG2 VAL B  30     145.706 259.918  13.997  1.00  0.00           H  
ATOM   4135 2HG2 VAL B  30     144.248 258.911  14.161  1.00  0.00           H  
ATOM   4136 3HG2 VAL B  30     144.134 260.533  13.437  1.00  0.00           H  
ATOM   4137  N   LYS B  31     142.246 260.128  18.165  1.00  0.00           N  
ATOM   4138  CA  LYS B  31     142.050 260.481  19.567  1.00  0.00           C  
ATOM   4139  C   LYS B  31     143.221 260.013  20.421  1.00  0.00           C  
ATOM   4140  O   LYS B  31     143.661 258.867  20.326  1.00  0.00           O  
ATOM   4141  CB  LYS B  31     140.744 259.884  20.093  1.00  0.00           C  
ATOM   4142  CG  LYS B  31     140.423 260.246  21.537  1.00  0.00           C  
ATOM   4143  CD  LYS B  31     139.153 259.557  22.010  1.00  0.00           C  
ATOM   4144  CE  LYS B  31     137.911 260.239  21.457  1.00  0.00           C  
ATOM   4145  NZ  LYS B  31     136.660 259.662  22.019  1.00  0.00           N  
ATOM   4146  H   LYS B  31     142.088 259.176  17.868  1.00  0.00           H  
ATOM   4147  HA  LYS B  31     141.992 261.567  19.645  1.00  0.00           H  
ATOM   4148 1HB  LYS B  31     139.914 260.220  19.471  1.00  0.00           H  
ATOM   4149 2HB  LYS B  31     140.786 258.797  20.023  1.00  0.00           H  
ATOM   4150 1HG  LYS B  31     141.251 259.946  22.180  1.00  0.00           H  
ATOM   4151 2HG  LYS B  31     140.293 261.325  21.620  1.00  0.00           H  
ATOM   4152 1HD  LYS B  31     139.160 258.515  21.685  1.00  0.00           H  
ATOM   4153 2HD  LYS B  31     139.111 259.578  23.099  1.00  0.00           H  
ATOM   4154 1HE  LYS B  31     137.944 261.302  21.693  1.00  0.00           H  
ATOM   4155 2HE  LYS B  31     137.890 260.132  20.372  1.00  0.00           H  
ATOM   4156 1HZ  LYS B  31     135.862 260.141  21.627  1.00  0.00           H  
ATOM   4157 2HZ  LYS B  31     136.609 258.679  21.789  1.00  0.00           H  
ATOM   4158 3HZ  LYS B  31     136.659 259.773  23.023  1.00  0.00           H  
ATOM   4159  N   VAL B  32     143.723 260.912  21.258  1.00  0.00           N  
ATOM   4160  CA  VAL B  32     144.785 260.584  22.201  1.00  0.00           C  
ATOM   4161  C   VAL B  32     144.316 260.755  23.639  1.00  0.00           C  
ATOM   4162  O   VAL B  32     143.831 261.819  24.021  1.00  0.00           O  
ATOM   4163  CB  VAL B  32     146.014 261.478  21.954  1.00  0.00           C  
ATOM   4164  CG1 VAL B  32     147.102 261.181  22.976  1.00  0.00           C  
ATOM   4165  CG2 VAL B  32     146.531 261.270  20.539  1.00  0.00           C  
ATOM   4166  H   VAL B  32     143.359 261.856  21.243  1.00  0.00           H  
ATOM   4167  HA  VAL B  32     145.073 259.542  22.048  1.00  0.00           H  
ATOM   4168  HB  VAL B  32     145.725 262.521  22.087  1.00  0.00           H  
ATOM   4169 1HG1 VAL B  32     147.963 261.822  22.787  1.00  0.00           H  
ATOM   4170 2HG1 VAL B  32     146.721 261.371  23.979  1.00  0.00           H  
ATOM   4171 3HG1 VAL B  32     147.403 260.137  22.893  1.00  0.00           H  
ATOM   4172 1HG2 VAL B  32     147.400 261.906  20.372  1.00  0.00           H  
ATOM   4173 2HG2 VAL B  32     146.814 260.226  20.405  1.00  0.00           H  
ATOM   4174 3HG2 VAL B  32     145.749 261.528  19.825  1.00  0.00           H  
ATOM   4175  N   VAL B  33     144.459 259.706  24.440  1.00  0.00           N  
ATOM   4176  CA  VAL B  33     144.031 259.770  25.833  1.00  0.00           C  
ATOM   4177  C   VAL B  33     145.216 259.629  26.779  1.00  0.00           C  
ATOM   4178  O   VAL B  33     145.915 258.616  26.774  1.00  0.00           O  
ATOM   4179  CB  VAL B  33     143.006 258.660  26.129  1.00  0.00           C  
ATOM   4180  CG1 VAL B  33     142.561 258.720  27.583  1.00  0.00           C  
ATOM   4181  CG2 VAL B  33     141.813 258.794  25.194  1.00  0.00           C  
ATOM   4182  H   VAL B  33     144.869 258.855  24.082  1.00  0.00           H  
ATOM   4183  HA  VAL B  33     143.560 260.739  26.004  1.00  0.00           H  
ATOM   4184  HB  VAL B  33     143.480 257.690  25.977  1.00  0.00           H  
ATOM   4185 1HG1 VAL B  33     141.837 257.928  27.775  1.00  0.00           H  
ATOM   4186 2HG1 VAL B  33     143.425 258.586  28.233  1.00  0.00           H  
ATOM   4187 3HG1 VAL B  33     142.101 259.687  27.783  1.00  0.00           H  
ATOM   4188 1HG2 VAL B  33     141.093 258.005  25.409  1.00  0.00           H  
ATOM   4189 2HG2 VAL B  33     141.343 259.766  25.342  1.00  0.00           H  
ATOM   4190 3HG2 VAL B  33     142.149 258.707  24.161  1.00  0.00           H  
ATOM   4191  N   ILE B  34     145.440 260.657  27.587  1.00  0.00           N  
ATOM   4192  CA  ILE B  34     146.583 260.691  28.491  1.00  0.00           C  
ATOM   4193  C   ILE B  34     146.154 260.455  29.933  1.00  0.00           C  
ATOM   4194  O   ILE B  34     145.275 261.151  30.443  1.00  0.00           O  
ATOM   4195  CB  ILE B  34     147.325 262.036  28.389  1.00  0.00           C  
ATOM   4196  CG1 ILE B  34     147.866 262.242  26.972  1.00  0.00           C  
ATOM   4197  CG2 ILE B  34     148.453 262.100  29.407  1.00  0.00           C  
ATOM   4198  CD1 ILE B  34     148.348 263.649  26.701  1.00  0.00           C  
ATOM   4199  H   ILE B  34     144.798 261.438  27.580  1.00  0.00           H  
ATOM   4200  HA  ILE B  34     147.271 259.894  28.207  1.00  0.00           H  
ATOM   4201  HB  ILE B  34     146.628 262.851  28.582  1.00  0.00           H  
ATOM   4202 1HG1 ILE B  34     148.694 261.557  26.796  1.00  0.00           H  
ATOM   4203 2HG1 ILE B  34     147.086 262.004  26.247  1.00  0.00           H  
ATOM   4204 1HG2 ILE B  34     148.967 263.057  29.321  1.00  0.00           H  
ATOM   4205 2HG2 ILE B  34     148.043 261.997  30.411  1.00  0.00           H  
ATOM   4206 3HG2 ILE B  34     149.159 261.291  29.219  1.00  0.00           H  
ATOM   4207 1HD1 ILE B  34     148.715 263.716  25.676  1.00  0.00           H  
ATOM   4208 2HD1 ILE B  34     147.523 264.349  26.837  1.00  0.00           H  
ATOM   4209 3HD1 ILE B  34     149.153 263.897  27.391  1.00  0.00           H  
ATOM   4210  N   LYS B  35     146.771 259.478  30.589  1.00  0.00           N  
ATOM   4211  CA  LYS B  35     146.324 259.052  31.908  1.00  0.00           C  
ATOM   4212  C   LYS B  35     147.410 259.263  32.953  1.00  0.00           C  
ATOM   4213  O   LYS B  35     148.602 259.163  32.660  1.00  0.00           O  
ATOM   4214  CB  LYS B  35     145.899 257.582  31.880  1.00  0.00           C  
ATOM   4215  CG  LYS B  35     144.733 257.281  30.948  1.00  0.00           C  
ATOM   4216  CD  LYS B  35     144.487 255.784  30.836  1.00  0.00           C  
ATOM   4217  CE  LYS B  35     143.368 255.478  29.850  1.00  0.00           C  
ATOM   4218  NZ  LYS B  35     143.211 254.016  29.624  1.00  0.00           N  
ATOM   4219  H   LYS B  35     147.564 259.024  30.161  1.00  0.00           H  
ATOM   4220  HA  LYS B  35     145.462 259.657  32.194  1.00  0.00           H  
ATOM   4221 1HB  LYS B  35     146.744 256.965  31.569  1.00  0.00           H  
ATOM   4222 2HB  LYS B  35     145.616 257.265  32.883  1.00  0.00           H  
ATOM   4223 1HG  LYS B  35     143.830 257.761  31.328  1.00  0.00           H  
ATOM   4224 2HG  LYS B  35     144.947 257.680  29.958  1.00  0.00           H  
ATOM   4225 1HD  LYS B  35     145.400 255.289  30.502  1.00  0.00           H  
ATOM   4226 2HD  LYS B  35     144.215 255.385  31.814  1.00  0.00           H  
ATOM   4227 1HE  LYS B  35     142.430 255.879  30.230  1.00  0.00           H  
ATOM   4228 2HE  LYS B  35     143.584 255.959  28.897  1.00  0.00           H  
ATOM   4229 1HZ  LYS B  35     142.461 253.856  28.966  1.00  0.00           H  
ATOM   4230 2HZ  LYS B  35     144.070 253.637  29.253  1.00  0.00           H  
ATOM   4231 3HZ  LYS B  35     142.992 253.562  30.499  1.00  0.00           H  
ATOM   4232  N   GLY B  36     146.989 259.554  34.182  1.00  0.00           N  
ATOM   4233  CA  GLY B  36     147.916 259.740  35.291  1.00  0.00           C  
ATOM   4234  C   GLY B  36     148.659 261.066  35.172  1.00  0.00           C  
ATOM   4235  O   GLY B  36     149.831 261.169  35.533  1.00  0.00           O  
ATOM   4236  H   GLY B  36     145.997 259.652  34.349  1.00  0.00           H  
ATOM   4237 1HA  GLY B  36     147.369 259.710  36.233  1.00  0.00           H  
ATOM   4238 2HA  GLY B  36     148.632 258.920  35.309  1.00  0.00           H  
ATOM   4239  N   LEU B  37     147.967 262.075  34.652  1.00  0.00           N  
ATOM   4240  CA  LEU B  37     148.595 263.353  34.339  1.00  0.00           C  
ATOM   4241  C   LEU B  37     148.319 264.384  35.427  1.00  0.00           C  
ATOM   4242  O   LEU B  37     147.165 264.702  35.715  1.00  0.00           O  
ATOM   4243  CB  LEU B  37     148.087 263.877  32.990  1.00  0.00           C  
ATOM   4244  CG  LEU B  37     148.611 265.256  32.571  1.00  0.00           C  
ATOM   4245  CD1 LEU B  37     150.124 265.197  32.411  1.00  0.00           C  
ATOM   4246  CD2 LEU B  37     147.940 265.682  31.274  1.00  0.00           C  
ATOM   4247  H   LEU B  37     146.989 261.947  34.440  1.00  0.00           H  
ATOM   4248  HA  LEU B  37     149.672 263.204  34.272  1.00  0.00           H  
ATOM   4249 1HB  LEU B  37     148.367 263.166  32.214  1.00  0.00           H  
ATOM   4250 2HB  LEU B  37     146.999 263.933  33.026  1.00  0.00           H  
ATOM   4251  HG  LEU B  37     148.386 265.983  33.352  1.00  0.00           H  
ATOM   4252 1HD1 LEU B  37     150.497 266.178  32.113  1.00  0.00           H  
ATOM   4253 2HD1 LEU B  37     150.579 264.909  33.358  1.00  0.00           H  
ATOM   4254 3HD1 LEU B  37     150.381 264.465  31.646  1.00  0.00           H  
ATOM   4255 1HD2 LEU B  37     148.312 266.663  30.976  1.00  0.00           H  
ATOM   4256 2HD2 LEU B  37     148.165 264.956  30.492  1.00  0.00           H  
ATOM   4257 3HD2 LEU B  37     146.861 265.733  31.422  1.00  0.00           H  
ATOM   4258  N   HIS B  38     149.387 264.903  36.030  1.00  0.00           N  
ATOM   4259  CA  HIS B  38     149.268 265.822  37.155  1.00  0.00           C  
ATOM   4260  C   HIS B  38     148.718 267.171  36.708  1.00  0.00           C  
ATOM   4261  O   HIS B  38     149.005 267.627  35.602  1.00  0.00           O  
ATOM   4262  CB  HIS B  38     150.624 266.019  37.840  1.00  0.00           C  
ATOM   4263  CG  HIS B  38     150.533 266.708  39.168  1.00  0.00           C  
ATOM   4264  ND1 HIS B  38     150.378 268.073  39.288  1.00  0.00           N  
ATOM   4265  CD2 HIS B  38     150.578 266.220  40.430  1.00  0.00           C  
ATOM   4266  CE1 HIS B  38     150.329 268.395  40.570  1.00  0.00           C  
ATOM   4267  NE2 HIS B  38     150.447 267.290  41.280  1.00  0.00           N  
ATOM   4268  H   HIS B  38     150.307 264.643  35.704  1.00  0.00           H  
ATOM   4269  HA  HIS B  38     148.575 265.411  37.890  1.00  0.00           H  
ATOM   4270 1HB  HIS B  38     151.100 265.050  37.991  1.00  0.00           H  
ATOM   4271 2HB  HIS B  38     151.276 266.607  37.195  1.00  0.00           H  
ATOM   4272  HD2 HIS B  38     150.694 265.175  40.716  1.00  0.00           H  
ATOM   4273  HE1 HIS B  38     150.210 269.402  40.968  1.00  0.00           H  
ATOM   4274  HE2 HIS B  38     150.446 267.234  42.290  1.00  0.00           H  
ATOM   4275  N   GLU B  39     147.929 267.802  37.574  1.00  0.00           N  
ATOM   4276  CA  GLU B  39     147.280 269.072  37.269  1.00  0.00           C  
ATOM   4277  C   GLU B  39     148.296 270.120  36.839  1.00  0.00           C  
ATOM   4278  O   GLU B  39     148.023 270.932  35.953  1.00  0.00           O  
ATOM   4279  CB  GLU B  39     146.497 269.576  38.484  1.00  0.00           C  
ATOM   4280  CG  GLU B  39     145.255 268.761  38.814  1.00  0.00           C  
ATOM   4281  CD  GLU B  39     144.592 269.195  40.092  1.00  0.00           C  
ATOM   4282  OE1 GLU B  39     145.198 269.931  40.832  1.00  0.00           O  
ATOM   4283  OE2 GLU B  39     143.479 268.789  40.327  1.00  0.00           O  
ATOM   4284  H   GLU B  39     147.771 267.386  38.480  1.00  0.00           H  
ATOM   4285  HA  GLU B  39     146.582 268.915  36.446  1.00  0.00           H  
ATOM   4286 1HB  GLU B  39     147.143 269.571  39.361  1.00  0.00           H  
ATOM   4287 2HB  GLU B  39     146.185 270.607  38.313  1.00  0.00           H  
ATOM   4288 1HG  GLU B  39     144.541 268.858  37.996  1.00  0.00           H  
ATOM   4289 2HG  GLU B  39     145.533 267.711  38.893  1.00  0.00           H  
ATOM   4290  N   SER B  40     149.468 270.112  37.468  1.00  0.00           N  
ATOM   4291  CA  SER B  40     150.503 271.088  37.143  1.00  0.00           C  
ATOM   4292  C   SER B  40     151.063 270.853  35.747  1.00  0.00           C  
ATOM   4293  O   SER B  40     151.690 271.735  35.160  1.00  0.00           O  
ATOM   4294  CB  SER B  40     151.621 271.022  38.165  1.00  0.00           C  
ATOM   4295  OG  SER B  40     152.300 269.798  38.088  1.00  0.00           O  
ATOM   4296  H   SER B  40     149.647 269.417  38.178  1.00  0.00           H  
ATOM   4297  HA  SER B  40     150.059 272.084  37.171  1.00  0.00           H  
ATOM   4298 1HB  SER B  40     152.320 271.840  37.992  1.00  0.00           H  
ATOM   4299 2HB  SER B  40     151.208 271.150  39.164  1.00  0.00           H  
ATOM   4300  HG  SER B  40     151.760 269.166  38.570  1.00  0.00           H  
ATOM   4301  N   GLN B  41     150.829 269.655  35.225  1.00  0.00           N  
ATOM   4302  CA  GLN B  41     151.272 269.297  33.882  1.00  0.00           C  
ATOM   4303  C   GLN B  41     150.177 269.554  32.854  1.00  0.00           C  
ATOM   4304  O   GLN B  41     150.461 269.847  31.694  1.00  0.00           O  
ATOM   4305  CB  GLN B  41     151.700 267.828  33.832  1.00  0.00           C  
ATOM   4306  CG  GLN B  41     152.887 267.495  34.721  1.00  0.00           C  
ATOM   4307  CD  GLN B  41     153.223 266.016  34.707  1.00  0.00           C  
ATOM   4308  OE1 GLN B  41     152.383 265.171  35.031  1.00  0.00           O  
ATOM   4309  NE2 GLN B  41     154.456 265.694  34.333  1.00  0.00           N  
ATOM   4310  H   GLN B  41     150.331 268.970  35.772  1.00  0.00           H  
ATOM   4311  HA  GLN B  41     152.128 269.920  33.623  1.00  0.00           H  
ATOM   4312 1HB  GLN B  41     150.866 267.195  34.134  1.00  0.00           H  
ATOM   4313 2HB  GLN B  41     151.961 267.560  32.809  1.00  0.00           H  
ATOM   4314 1HG  GLN B  41     153.758 268.047  34.368  1.00  0.00           H  
ATOM   4315 2HG  GLN B  41     152.652 267.783  35.745  1.00  0.00           H  
ATOM   4316 1HE2 GLN B  41     154.735 264.733  34.304  1.00  0.00           H  
ATOM   4317 2HE2 GLN B  41     155.105 266.411  34.079  1.00  0.00           H  
ATOM   4318  N   GLN B  42     148.923 269.462  33.296  1.00  0.00           N  
ATOM   4319  CA  GLN B  42     147.782 269.683  32.418  1.00  0.00           C  
ATOM   4320  C   GLN B  42     147.781 271.102  31.860  1.00  0.00           C  
ATOM   4321  O   GLN B  42     147.408 271.328  30.709  1.00  0.00           O  
ATOM   4322  CB  GLN B  42     146.472 269.412  33.163  1.00  0.00           C  
ATOM   4323  CG  GLN B  42     146.236 267.949  33.496  1.00  0.00           C  
ATOM   4324  CD  GLN B  42     144.948 267.732  34.268  1.00  0.00           C  
ATOM   4325  OE1 GLN B  42     144.008 268.525  34.170  1.00  0.00           O  
ATOM   4326  NE2 GLN B  42     144.898 266.654  35.042  1.00  0.00           N  
ATOM   4327  H   GLN B  42     148.758 269.250  34.270  1.00  0.00           H  
ATOM   4328  HA  GLN B  42     147.855 268.993  31.576  1.00  0.00           H  
ATOM   4329 1HB  GLN B  42     146.462 269.976  34.096  1.00  0.00           H  
ATOM   4330 2HB  GLN B  42     145.632 269.760  32.561  1.00  0.00           H  
ATOM   4331 1HG  GLN B  42     146.178 267.381  32.568  1.00  0.00           H  
ATOM   4332 2HG  GLN B  42     147.065 267.587  34.105  1.00  0.00           H  
ATOM   4333 1HE2 GLN B  42     144.074 266.458  35.575  1.00  0.00           H  
ATOM   4334 2HE2 GLN B  42     145.684 266.037  35.092  1.00  0.00           H  
ATOM   4335  N   GLU B  43     148.205 272.048  32.693  1.00  0.00           N  
ATOM   4336  CA  GLU B  43     148.304 273.445  32.285  1.00  0.00           C  
ATOM   4337  C   GLU B  43     149.253 273.609  31.104  1.00  0.00           C  
ATOM   4338  O   GLU B  43     148.954 274.336  30.157  1.00  0.00           O  
ATOM   4339  CB  GLU B  43     148.778 274.310  33.455  1.00  0.00           C  
ATOM   4340  CG  GLU B  43     147.756 274.471  34.572  1.00  0.00           C  
ATOM   4341  CD  GLU B  43     148.288 275.248  35.744  1.00  0.00           C  
ATOM   4342  OE1 GLU B  43     149.471 275.490  35.785  1.00  0.00           O  
ATOM   4343  OE2 GLU B  43     147.511 275.601  36.599  1.00  0.00           O  
ATOM   4344  H   GLU B  43     148.474 271.790  33.632  1.00  0.00           H  
ATOM   4345  HA  GLU B  43     147.316 273.786  31.976  1.00  0.00           H  
ATOM   4346 1HB  GLU B  43     149.680 273.876  33.887  1.00  0.00           H  
ATOM   4347 2HB  GLU B  43     149.035 275.305  33.092  1.00  0.00           H  
ATOM   4348 1HG  GLU B  43     146.880 274.984  34.178  1.00  0.00           H  
ATOM   4349 2HG  GLU B  43     147.444 273.483  34.909  1.00  0.00           H  
ATOM   4350  N   GLN B  44     150.397 272.930  31.168  1.00  0.00           N  
ATOM   4351  CA  GLN B  44     151.396 273.018  30.110  1.00  0.00           C  
ATOM   4352  C   GLN B  44     150.939 272.280  28.858  1.00  0.00           C  
ATOM   4353  O   GLN B  44     151.172 272.742  27.741  1.00  0.00           O  
ATOM   4354  CB  GLN B  44     152.736 272.454  30.589  1.00  0.00           C  
ATOM   4355  CG  GLN B  44     153.899 272.727  29.650  1.00  0.00           C  
ATOM   4356  CD  GLN B  44     154.199 274.208  29.516  1.00  0.00           C  
ATOM   4357  OE1 GLN B  44     154.260 274.936  30.512  1.00  0.00           O  
ATOM   4358  NE2 GLN B  44     154.388 274.664  28.283  1.00  0.00           N  
ATOM   4359  H   GLN B  44     150.582 272.347  31.972  1.00  0.00           H  
ATOM   4360  HA  GLN B  44     151.534 274.068  29.852  1.00  0.00           H  
ATOM   4361 1HB  GLN B  44     152.983 272.878  31.562  1.00  0.00           H  
ATOM   4362 2HB  GLN B  44     152.652 271.374  30.715  1.00  0.00           H  
ATOM   4363 1HG  GLN B  44     154.789 272.231  30.036  1.00  0.00           H  
ATOM   4364 2HG  GLN B  44     153.653 272.337  28.662  1.00  0.00           H  
ATOM   4365 1HE2 GLN B  44     154.590 275.632  28.133  1.00  0.00           H  
ATOM   4366 2HE2 GLN B  44     154.330 274.039  27.505  1.00  0.00           H  
ATOM   4367  N   LEU B  45     150.290 271.135  29.049  1.00  0.00           N  
ATOM   4368  CA  LEU B  45     149.758 270.361  27.934  1.00  0.00           C  
ATOM   4369  C   LEU B  45     148.753 271.174  27.129  1.00  0.00           C  
ATOM   4370  O   LEU B  45     148.775 271.162  25.897  1.00  0.00           O  
ATOM   4371  CB  LEU B  45     149.093 269.079  28.448  1.00  0.00           C  
ATOM   4372  CG  LEU B  45     148.449 268.188  27.377  1.00  0.00           C  
ATOM   4373  CD1 LEU B  45     149.529 267.642  26.453  1.00  0.00           C  
ATOM   4374  CD2 LEU B  45     147.681 267.060  28.049  1.00  0.00           C  
ATOM   4375  H   LEU B  45     150.159 270.793  29.990  1.00  0.00           H  
ATOM   4376  HA  LEU B  45     150.584 270.089  27.277  1.00  0.00           H  
ATOM   4377 1HB  LEU B  45     149.842 268.483  28.967  1.00  0.00           H  
ATOM   4378 2HB  LEU B  45     148.316 269.352  29.162  1.00  0.00           H  
ATOM   4379  HG  LEU B  45     147.763 268.783  26.773  1.00  0.00           H  
ATOM   4380 1HD1 LEU B  45     149.071 267.009  25.693  1.00  0.00           H  
ATOM   4381 2HD1 LEU B  45     150.049 268.470  25.971  1.00  0.00           H  
ATOM   4382 3HD1 LEU B  45     150.240 267.054  27.033  1.00  0.00           H  
ATOM   4383 1HD2 LEU B  45     147.223 266.427  27.288  1.00  0.00           H  
ATOM   4384 2HD2 LEU B  45     148.366 266.463  28.653  1.00  0.00           H  
ATOM   4385 3HD2 LEU B  45     146.905 267.478  28.689  1.00  0.00           H  
ATOM   4386  N   LEU B  46     147.877 271.881  27.833  1.00  0.00           N  
ATOM   4387  CA  LEU B  46     146.885 272.744  27.202  1.00  0.00           C  
ATOM   4388  C   LEU B  46     147.538 273.701  26.213  1.00  0.00           C  
ATOM   4389  O   LEU B  46     147.115 273.801  25.061  1.00  0.00           O  
ATOM   4390  CB  LEU B  46     146.123 273.542  28.268  1.00  0.00           C  
ATOM   4391  CG  LEU B  46     144.936 274.370  27.757  1.00  0.00           C  
ATOM   4392  CD1 LEU B  46     143.834 274.380  28.807  1.00  0.00           C  
ATOM   4393  CD2 LEU B  46     145.402 275.783  27.440  1.00  0.00           C  
ATOM   4394  H   LEU B  46     147.898 271.826  28.841  1.00  0.00           H  
ATOM   4395  HA  LEU B  46     146.184 272.120  26.649  1.00  0.00           H  
ATOM   4396 1HB  LEU B  46     145.744 272.848  29.017  1.00  0.00           H  
ATOM   4397 2HB  LEU B  46     146.818 274.225  28.755  1.00  0.00           H  
ATOM   4398  HG  LEU B  46     144.533 273.909  26.855  1.00  0.00           H  
ATOM   4399 1HD1 LEU B  46     142.991 274.968  28.444  1.00  0.00           H  
ATOM   4400 2HD1 LEU B  46     143.506 273.358  29.001  1.00  0.00           H  
ATOM   4401 3HD1 LEU B  46     144.213 274.820  29.729  1.00  0.00           H  
ATOM   4402 1HD2 LEU B  46     144.559 276.371  27.076  1.00  0.00           H  
ATOM   4403 2HD2 LEU B  46     145.805 276.244  28.342  1.00  0.00           H  
ATOM   4404 3HD2 LEU B  46     146.177 275.747  26.674  1.00  0.00           H  
ATOM   4405  N   GLU B  47     148.575 274.397  26.671  1.00  0.00           N  
ATOM   4406  CA  GLU B  47     149.241 275.418  25.871  1.00  0.00           C  
ATOM   4407  C   GLU B  47     150.048 274.792  24.740  1.00  0.00           C  
ATOM   4408  O   GLU B  47     150.016 275.273  23.607  1.00  0.00           O  
ATOM   4409  CB  GLU B  47     150.155 276.272  26.751  1.00  0.00           C  
ATOM   4410  CG  GLU B  47     150.844 277.415  26.019  1.00  0.00           C  
ATOM   4411  CD  GLU B  47     151.473 278.412  26.951  1.00  0.00           C  
ATOM   4412  OE1 GLU B  47     151.372 278.232  28.141  1.00  0.00           O  
ATOM   4413  OE2 GLU B  47     152.056 279.357  26.474  1.00  0.00           O  
ATOM   4414  H   GLU B  47     148.906 274.221  27.609  1.00  0.00           H  
ATOM   4415  HA  GLU B  47     148.481 276.058  25.424  1.00  0.00           H  
ATOM   4416 1HB  GLU B  47     149.577 276.700  27.570  1.00  0.00           H  
ATOM   4417 2HB  GLU B  47     150.929 275.643  27.191  1.00  0.00           H  
ATOM   4418 1HG  GLU B  47     151.617 277.005  25.370  1.00  0.00           H  
ATOM   4419 2HG  GLU B  47     150.112 277.923  25.391  1.00  0.00           H  
ATOM   4420  N   ASP B  48     150.779 273.722  25.049  1.00  0.00           N  
ATOM   4421  CA  ASP B  48     151.689 273.116  24.084  1.00  0.00           C  
ATOM   4422  C   ASP B  48     150.939 272.627  22.852  1.00  0.00           C  
ATOM   4423  O   ASP B  48     151.366 272.856  21.720  1.00  0.00           O  
ATOM   4424  CB  ASP B  48     152.450 271.951  24.722  1.00  0.00           C  
ATOM   4425  CG  ASP B  48     153.533 272.409  25.689  1.00  0.00           C  
ATOM   4426  OD1 ASP B  48     153.844 273.576  25.692  1.00  0.00           O  
ATOM   4427  OD2 ASP B  48     154.038 271.587  26.416  1.00  0.00           O  
ATOM   4428  H   ASP B  48     150.709 273.327  25.975  1.00  0.00           H  
ATOM   4429  HA  ASP B  48     152.409 273.872  23.767  1.00  0.00           H  
ATOM   4430 1HB  ASP B  48     151.750 271.310  25.259  1.00  0.00           H  
ATOM   4431 2HB  ASP B  48     152.912 271.347  23.941  1.00  0.00           H  
ATOM   4432  N   VAL B  49     149.826 271.941  23.085  1.00  0.00           N  
ATOM   4433  CA  VAL B  49     149.079 271.285  22.018  1.00  0.00           C  
ATOM   4434  C   VAL B  49     148.330 272.302  21.165  1.00  0.00           C  
ATOM   4435  O   VAL B  49     148.334 272.209  19.937  1.00  0.00           O  
ATOM   4436  CB  VAL B  49     148.076 270.277  22.609  1.00  0.00           C  
ATOM   4437  CG1 VAL B  49     147.208 269.683  21.510  1.00  0.00           C  
ATOM   4438  CG2 VAL B  49     148.823 269.182  23.357  1.00  0.00           C  
ATOM   4439  H   VAL B  49     149.491 271.857  24.033  1.00  0.00           H  
ATOM   4440  HA  VAL B  49     149.785 270.747  21.381  1.00  0.00           H  
ATOM   4441  HB  VAL B  49     147.412 270.800  23.297  1.00  0.00           H  
ATOM   4442 1HG1 VAL B  49     146.504 268.973  21.946  1.00  0.00           H  
ATOM   4443 2HG1 VAL B  49     146.656 270.480  21.012  1.00  0.00           H  
ATOM   4444 3HG1 VAL B  49     147.839 269.169  20.785  1.00  0.00           H  
ATOM   4445 1HG2 VAL B  49     148.107 268.473  23.773  1.00  0.00           H  
ATOM   4446 2HG2 VAL B  49     149.491 268.663  22.670  1.00  0.00           H  
ATOM   4447 3HG2 VAL B  49     149.405 269.626  24.165  1.00  0.00           H  
ATOM   4448  N   LEU B  50     147.689 273.267  21.817  1.00  0.00           N  
ATOM   4449  CA  LEU B  50     146.927 274.285  21.104  1.00  0.00           C  
ATOM   4450  C   LEU B  50     147.835 275.145  20.234  1.00  0.00           C  
ATOM   4451  O   LEU B  50     147.467 275.509  19.117  1.00  0.00           O  
ATOM   4452  CB  LEU B  50     146.170 275.175  22.098  1.00  0.00           C  
ATOM   4453  CG  LEU B  50     145.012 274.501  22.845  1.00  0.00           C  
ATOM   4454  CD1 LEU B  50     144.507 275.429  23.942  1.00  0.00           C  
ATOM   4455  CD2 LEU B  50     143.902 274.162  21.862  1.00  0.00           C  
ATOM   4456  H   LEU B  50     147.728 273.300  22.826  1.00  0.00           H  
ATOM   4457  HA  LEU B  50     146.207 273.787  20.453  1.00  0.00           H  
ATOM   4458 1HB  LEU B  50     146.876 275.541  22.842  1.00  0.00           H  
ATOM   4459 2HB  LEU B  50     145.764 276.031  21.560  1.00  0.00           H  
ATOM   4460  HG  LEU B  50     145.368 273.586  23.320  1.00  0.00           H  
ATOM   4461 1HD1 LEU B  50     143.684 274.950  24.473  1.00  0.00           H  
ATOM   4462 2HD1 LEU B  50     145.316 275.639  24.642  1.00  0.00           H  
ATOM   4463 3HD1 LEU B  50     144.159 276.361  23.499  1.00  0.00           H  
ATOM   4464 1HD2 LEU B  50     143.079 273.683  22.392  1.00  0.00           H  
ATOM   4465 2HD2 LEU B  50     143.544 275.077  21.388  1.00  0.00           H  
ATOM   4466 3HD2 LEU B  50     144.286 273.485  21.099  1.00  0.00           H  
ATOM   4467  N   ARG B  51     149.021 275.465  20.747  1.00  0.00           N  
ATOM   4468  CA  ARG B  51     149.998 276.223  19.974  1.00  0.00           C  
ATOM   4469  C   ARG B  51     150.420 275.465  18.723  1.00  0.00           C  
ATOM   4470  O   ARG B  51     150.543 276.047  17.644  1.00  0.00           O  
ATOM   4471  CB  ARG B  51     151.227 276.529  20.816  1.00  0.00           C  
ATOM   4472  CG  ARG B  51     151.051 277.660  21.817  1.00  0.00           C  
ATOM   4473  CD  ARG B  51     152.341 278.039  22.450  1.00  0.00           C  
ATOM   4474  NE  ARG B  51     152.914 276.941  23.212  1.00  0.00           N  
ATOM   4475  CZ  ARG B  51     154.217 276.832  23.535  1.00  0.00           C  
ATOM   4476  NH1 ARG B  51     155.068 277.760  23.155  1.00  0.00           N  
ATOM   4477  NH2 ARG B  51     154.641 275.793  24.233  1.00  0.00           N  
ATOM   4478  H   ARG B  51     149.253 275.173  21.685  1.00  0.00           H  
ATOM   4479  HA  ARG B  51     149.538 277.163  19.663  1.00  0.00           H  
ATOM   4480 1HB  ARG B  51     151.517 275.639  21.373  1.00  0.00           H  
ATOM   4481 2HB  ARG B  51     152.059 276.792  20.163  1.00  0.00           H  
ATOM   4482 1HG  ARG B  51     150.649 278.537  21.309  1.00  0.00           H  
ATOM   4483 2HG  ARG B  51     150.363 277.348  22.603  1.00  0.00           H  
ATOM   4484 1HD  ARG B  51     153.054 278.326  21.678  1.00  0.00           H  
ATOM   4485 2HD  ARG B  51     152.181 278.877  23.127  1.00  0.00           H  
ATOM   4486  HE  ARG B  51     152.290 276.208  23.522  1.00  0.00           H  
ATOM   4487 1HH1 ARG B  51     154.745 278.554  22.622  1.00  0.00           H  
ATOM   4488 2HH1 ARG B  51     156.045 277.678  23.397  1.00  0.00           H  
ATOM   4489 1HH2 ARG B  51     153.986 275.080  24.525  1.00  0.00           H  
ATOM   4490 2HH2 ARG B  51     155.617 275.711  24.475  1.00  0.00           H  
ATOM   4491  N   THR B  52     150.639 274.162  18.872  1.00  0.00           N  
ATOM   4492  CA  THR B  52     151.005 273.313  17.743  1.00  0.00           C  
ATOM   4493  C   THR B  52     149.904 273.287  16.693  1.00  0.00           C  
ATOM   4494  O   THR B  52     150.172 273.386  15.496  1.00  0.00           O  
ATOM   4495  CB  THR B  52     151.314 271.876  18.206  1.00  0.00           C  
ATOM   4496  OG1 THR B  52     152.402 271.896  19.140  1.00  0.00           O  
ATOM   4497  CG2 THR B  52     151.685 271.002  17.019  1.00  0.00           C  
ATOM   4498  H   THR B  52     150.548 273.748  19.789  1.00  0.00           H  
ATOM   4499  HA  THR B  52     151.903 273.724  17.279  1.00  0.00           H  
ATOM   4500  HB  THR B  52     150.436 271.458  18.699  1.00  0.00           H  
ATOM   4501  HG1 THR B  52     152.101 272.268  19.973  1.00  0.00           H  
ATOM   4502 1HG2 THR B  52     151.899 269.990  17.364  1.00  0.00           H  
ATOM   4503 2HG2 THR B  52     150.856 270.976  16.312  1.00  0.00           H  
ATOM   4504 3HG2 THR B  52     152.567 271.412  16.527  1.00  0.00           H  
ATOM   4505  N   ALA B  53     148.660 273.154  17.148  1.00  0.00           N  
ATOM   4506  CA  ALA B  53     147.508 273.107  16.255  1.00  0.00           C  
ATOM   4507  C   ALA B  53     147.392 274.385  15.435  1.00  0.00           C  
ATOM   4508  O   ALA B  53     147.082 274.343  14.245  1.00  0.00           O  
ATOM   4509  CB  ALA B  53     146.233 272.870  17.049  1.00  0.00           C  
ATOM   4510  H   ALA B  53     148.506 273.079  18.142  1.00  0.00           H  
ATOM   4511  HA  ALA B  53     147.638 272.270  15.567  1.00  0.00           H  
ATOM   4512 1HB  ALA B  53     145.382 272.837  16.370  1.00  0.00           H  
ATOM   4513 2HB  ALA B  53     146.307 271.923  17.584  1.00  0.00           H  
ATOM   4514 3HB  ALA B  53     146.094 273.679  17.764  1.00  0.00           H  
ATOM   4515  N   GLU B  54     147.640 275.522  16.078  1.00  0.00           N  
ATOM   4516  CA  GLU B  54     147.543 276.818  15.415  1.00  0.00           C  
ATOM   4517  C   GLU B  54     148.653 276.995  14.388  1.00  0.00           C  
ATOM   4518  O   GLU B  54     148.430 277.553  13.314  1.00  0.00           O  
ATOM   4519  CB  GLU B  54     147.600 277.949  16.444  1.00  0.00           C  
ATOM   4520  CG  GLU B  54     146.347 278.089  17.296  1.00  0.00           C  
ATOM   4521  CD  GLU B  54     145.139 278.491  16.497  1.00  0.00           C  
ATOM   4522  OE1 GLU B  54     145.228 279.441  15.757  1.00  0.00           O  
ATOM   4523  OE2 GLU B  54     144.124 277.847  16.627  1.00  0.00           O  
ATOM   4524  H   GLU B  54     147.901 275.493  17.054  1.00  0.00           H  
ATOM   4525  HA  GLU B  54     146.589 276.865  14.888  1.00  0.00           H  
ATOM   4526 1HB  GLU B  54     148.445 277.788  17.116  1.00  0.00           H  
ATOM   4527 2HB  GLU B  54     147.765 278.897  15.933  1.00  0.00           H  
ATOM   4528 1HG  GLU B  54     146.144 277.136  17.786  1.00  0.00           H  
ATOM   4529 2HG  GLU B  54     146.528 278.833  18.071  1.00  0.00           H  
ATOM   4530  N   LYS B  55     149.848 276.517  14.722  1.00  0.00           N  
ATOM   4531  CA  LYS B  55     150.979 276.577  13.803  1.00  0.00           C  
ATOM   4532  C   LYS B  55     150.754 275.681  12.592  1.00  0.00           C  
ATOM   4533  O   LYS B  55     151.131 276.032  11.474  1.00  0.00           O  
ATOM   4534  CB  LYS B  55     152.271 276.178  14.519  1.00  0.00           C  
ATOM   4535  CG  LYS B  55     152.793 277.219  15.500  1.00  0.00           C  
ATOM   4536  CD  LYS B  55     154.074 276.750  16.174  1.00  0.00           C  
ATOM   4537  CE  LYS B  55     154.610 277.799  17.137  1.00  0.00           C  
ATOM   4538  NZ  LYS B  55     155.870 277.358  17.795  1.00  0.00           N  
ATOM   4539  H   LYS B  55     149.981 276.104  15.633  1.00  0.00           H  
ATOM   4540  HA  LYS B  55     151.079 277.602  13.445  1.00  0.00           H  
ATOM   4541 1HB  LYS B  55     152.111 275.251  15.069  1.00  0.00           H  
ATOM   4542 2HB  LYS B  55     153.052 275.991  13.783  1.00  0.00           H  
ATOM   4543 1HG  LYS B  55     152.992 278.152  14.970  1.00  0.00           H  
ATOM   4544 2HG  LYS B  55     152.039 277.410  16.264  1.00  0.00           H  
ATOM   4545 1HD  LYS B  55     153.879 275.829  16.725  1.00  0.00           H  
ATOM   4546 2HD  LYS B  55     154.830 276.546  15.417  1.00  0.00           H  
ATOM   4547 1HE  LYS B  55     154.802 278.725  16.596  1.00  0.00           H  
ATOM   4548 2HE  LYS B  55     153.865 278.002  17.906  1.00  0.00           H  
ATOM   4549 1HZ  LYS B  55     156.192 278.080  18.425  1.00  0.00           H  
ATOM   4550 2HZ  LYS B  55     155.699 276.510  18.316  1.00  0.00           H  
ATOM   4551 3HZ  LYS B  55     156.574 277.186  17.093  1.00  0.00           H  
ATOM   4552  N   GLN B  56     150.136 274.524  12.815  1.00  0.00           N  
ATOM   4553  CA  GLN B  56     149.844 273.597  11.728  1.00  0.00           C  
ATOM   4554  C   GLN B  56     148.624 274.046  10.934  1.00  0.00           C  
ATOM   4555  O   GLN B  56     148.530 273.795   9.733  1.00  0.00           O  
ATOM   4556  CB  GLN B  56     149.621 272.184  12.274  1.00  0.00           C  
ATOM   4557  CG  GLN B  56     150.866 271.539  12.858  1.00  0.00           C  
ATOM   4558  CD  GLN B  56     151.975 271.390  11.835  1.00  0.00           C  
ATOM   4559  OE1 GLN B  56     151.749 270.915  10.718  1.00  0.00           O  
ATOM   4560  NE2 GLN B  56     153.183 271.796  12.210  1.00  0.00           N  
ATOM   4561  H   GLN B  56     149.866 274.280  13.756  1.00  0.00           H  
ATOM   4562  HA  GLN B  56     150.696 273.576  11.052  1.00  0.00           H  
ATOM   4563 1HB  GLN B  56     148.859 272.211  13.053  1.00  0.00           H  
ATOM   4564 2HB  GLN B  56     149.251 271.540  11.477  1.00  0.00           H  
ATOM   4565 1HG  GLN B  56     151.235 272.159  13.675  1.00  0.00           H  
ATOM   4566 2HG  GLN B  56     150.608 270.547  13.230  1.00  0.00           H  
ATOM   4567 1HE2 GLN B  56     153.955 271.722  11.576  1.00  0.00           H  
ATOM   4568 2HE2 GLN B  56     153.322 272.175  13.124  1.00  0.00           H  
ATOM   4569  N   GLY B  57     147.690 274.713  11.606  1.00  0.00           N  
ATOM   4570  CA  GLY B  57     146.475 275.190  10.958  1.00  0.00           C  
ATOM   4571  C   GLY B  57     145.424 274.090  10.880  1.00  0.00           C  
ATOM   4572  O   GLY B  57     144.687 273.992   9.899  1.00  0.00           O  
ATOM   4573  H   GLY B  57     147.822 274.894  12.590  1.00  0.00           H  
ATOM   4574 1HA  GLY B  57     146.076 276.040  11.513  1.00  0.00           H  
ATOM   4575 2HA  GLY B  57     146.711 275.543   9.956  1.00  0.00           H  
ATOM   4576  N   VAL B  58     145.354 273.266  11.923  1.00  0.00           N  
ATOM   4577  CA  VAL B  58     144.393 272.170  11.968  1.00  0.00           C  
ATOM   4578  C   VAL B  58     143.507 272.266  13.205  1.00  0.00           C  
ATOM   4579  O   VAL B  58     143.830 272.972  14.160  1.00  0.00           O  
ATOM   4580  CB  VAL B  58     145.126 270.816  11.968  1.00  0.00           C  
ATOM   4581  CG1 VAL B  58     145.940 270.651  10.693  1.00  0.00           C  
ATOM   4582  CG2 VAL B  58     146.019 270.710  13.195  1.00  0.00           C  
ATOM   4583  H   VAL B  58     145.982 273.408  12.702  1.00  0.00           H  
ATOM   4584  HA  VAL B  58     143.762 272.226  11.081  1.00  0.00           H  
ATOM   4585  HB  VAL B  58     144.388 270.014  11.984  1.00  0.00           H  
ATOM   4586 1HG1 VAL B  58     146.452 269.689  10.709  1.00  0.00           H  
ATOM   4587 2HG1 VAL B  58     145.277 270.694   9.829  1.00  0.00           H  
ATOM   4588 3HG1 VAL B  58     146.677 271.452  10.626  1.00  0.00           H  
ATOM   4589 1HG2 VAL B  58     146.533 269.750  13.189  1.00  0.00           H  
ATOM   4590 2HG2 VAL B  58     146.753 271.516  13.182  1.00  0.00           H  
ATOM   4591 3HG2 VAL B  58     145.409 270.789  14.096  1.00  0.00           H  
ATOM   4592  N   ARG B  59     142.388 271.547  13.182  1.00  0.00           N  
ATOM   4593  CA  ARG B  59     141.415 271.604  14.266  1.00  0.00           C  
ATOM   4594  C   ARG B  59     141.742 270.587  15.352  1.00  0.00           C  
ATOM   4595  O   ARG B  59     141.767 269.383  15.097  1.00  0.00           O  
ATOM   4596  CB  ARG B  59     140.011 271.346  13.740  1.00  0.00           C  
ATOM   4597  CG  ARG B  59     138.903 271.512  14.767  1.00  0.00           C  
ATOM   4598  CD  ARG B  59     137.562 271.280  14.171  1.00  0.00           C  
ATOM   4599  NE  ARG B  59     137.269 272.230  13.110  1.00  0.00           N  
ATOM   4600  CZ  ARG B  59     136.803 273.479  13.308  1.00  0.00           C  
ATOM   4601  NH1 ARG B  59     136.584 273.911  14.530  1.00  0.00           N  
ATOM   4602  NH2 ARG B  59     136.567 274.268  12.274  1.00  0.00           N  
ATOM   4603  H   ARG B  59     142.207 270.940  12.394  1.00  0.00           H  
ATOM   4604  HA  ARG B  59     141.451 272.600  14.710  1.00  0.00           H  
ATOM   4605 1HB  ARG B  59     139.801 272.027  12.916  1.00  0.00           H  
ATOM   4606 2HB  ARG B  59     139.950 270.330  13.349  1.00  0.00           H  
ATOM   4607 1HG  ARG B  59     139.047 270.795  15.576  1.00  0.00           H  
ATOM   4608 2HG  ARG B  59     138.929 272.525  15.170  1.00  0.00           H  
ATOM   4609 1HD  ARG B  59     137.520 270.276  13.750  1.00  0.00           H  
ATOM   4610 2HD  ARG B  59     136.799 271.382  14.941  1.00  0.00           H  
ATOM   4611  HE  ARG B  59     137.426 271.932  12.156  1.00  0.00           H  
ATOM   4612 1HH1 ARG B  59     136.764 273.309  15.320  1.00  0.00           H  
ATOM   4613 2HH1 ARG B  59     136.236 274.848  14.678  1.00  0.00           H  
ATOM   4614 1HH2 ARG B  59     136.736 273.934  11.335  1.00  0.00           H  
ATOM   4615 2HH2 ARG B  59     136.219 275.203  12.423  1.00  0.00           H  
ATOM   4616  N   VAL B  60     142.005 271.069  16.561  1.00  0.00           N  
ATOM   4617  CA  VAL B  60     142.285 270.168  17.671  1.00  0.00           C  
ATOM   4618  C   VAL B  60     141.441 270.515  18.891  1.00  0.00           C  
ATOM   4619  O   VAL B  60     141.366 271.674  19.300  1.00  0.00           O  
ATOM   4620  CB  VAL B  60     143.777 270.232  18.047  1.00  0.00           C  
ATOM   4621  CG1 VAL B  60     144.064 269.334  19.242  1.00  0.00           C  
ATOM   4622  CG2 VAL B  60     144.630 269.830  16.854  1.00  0.00           C  
ATOM   4623  H   VAL B  60     142.028 272.068  16.706  1.00  0.00           H  
ATOM   4624  HA  VAL B  60     142.030 269.152  17.365  1.00  0.00           H  
ATOM   4625  HB  VAL B  60     144.024 271.251  18.345  1.00  0.00           H  
ATOM   4626 1HG1 VAL B  60     145.123 269.392  19.494  1.00  0.00           H  
ATOM   4627 2HG1 VAL B  60     143.469 269.662  20.094  1.00  0.00           H  
ATOM   4628 3HG1 VAL B  60     143.806 268.305  18.993  1.00  0.00           H  
ATOM   4629 1HG2 VAL B  60     145.684 269.878  17.127  1.00  0.00           H  
ATOM   4630 2HG2 VAL B  60     144.379 268.813  16.553  1.00  0.00           H  
ATOM   4631 3HG2 VAL B  60     144.439 270.511  16.024  1.00  0.00           H  
ATOM   4632  N   ARG B  61     140.816 269.497  19.472  1.00  0.00           N  
ATOM   4633  CA  ARG B  61     139.967 269.671  20.644  1.00  0.00           C  
ATOM   4634  C   ARG B  61     140.525 268.920  21.846  1.00  0.00           C  
ATOM   4635  O   ARG B  61     140.895 267.751  21.738  1.00  0.00           O  
ATOM   4636  CB  ARG B  61     138.553 269.186  20.358  1.00  0.00           C  
ATOM   4637  CG  ARG B  61     137.581 269.330  21.518  1.00  0.00           C  
ATOM   4638  CD  ARG B  61     136.224 268.843  21.160  1.00  0.00           C  
ATOM   4639  NE  ARG B  61     135.595 269.680  20.152  1.00  0.00           N  
ATOM   4640  CZ  ARG B  61     134.463 269.365  19.492  1.00  0.00           C  
ATOM   4641  NH1 ARG B  61     133.850 268.230  19.746  1.00  0.00           N  
ATOM   4642  NH2 ARG B  61     133.970 270.196  18.591  1.00  0.00           N  
ATOM   4643  H   ARG B  61     140.946 268.567  19.098  1.00  0.00           H  
ATOM   4644  HA  ARG B  61     139.928 270.735  20.888  1.00  0.00           H  
ATOM   4645 1HB  ARG B  61     138.143 269.739  19.514  1.00  0.00           H  
ATOM   4646 2HB  ARG B  61     138.580 268.133  20.078  1.00  0.00           H  
ATOM   4647 1HG  ARG B  61     137.940 268.751  22.368  1.00  0.00           H  
ATOM   4648 2HG  ARG B  61     137.504 270.381  21.801  1.00  0.00           H  
ATOM   4649 1HD  ARG B  61     136.294 267.829  20.767  1.00  0.00           H  
ATOM   4650 2HD  ARG B  61     135.592 268.845  22.047  1.00  0.00           H  
ATOM   4651  HE  ARG B  61     136.038 270.562  19.930  1.00  0.00           H  
ATOM   4652 1HH1 ARG B  61     134.227 267.595  20.435  1.00  0.00           H  
ATOM   4653 2HH1 ARG B  61     133.001 267.994  19.252  1.00  0.00           H  
ATOM   4654 1HH2 ARG B  61     134.442 271.068  18.396  1.00  0.00           H  
ATOM   4655 2HH2 ARG B  61     133.122 269.960  18.097  1.00  0.00           H  
ATOM   4656  N   ILE B  62     140.591 269.591  22.990  1.00  0.00           N  
ATOM   4657  CA  ILE B  62     141.118 268.960  24.195  1.00  0.00           C  
ATOM   4658  C   ILE B  62     140.097 268.994  25.326  1.00  0.00           C  
ATOM   4659  O   ILE B  62     139.517 270.039  25.618  1.00  0.00           O  
ATOM   4660  CB  ILE B  62     142.415 269.650  24.653  1.00  0.00           C  
ATOM   4661  CG1 ILE B  62     143.415 269.729  23.497  1.00  0.00           C  
ATOM   4662  CG2 ILE B  62     143.022 268.911  25.836  1.00  0.00           C  
ATOM   4663  CD1 ILE B  62     144.542 270.709  23.730  1.00  0.00           C  
ATOM   4664  H   ILE B  62     140.280 270.551  23.025  1.00  0.00           H  
ATOM   4665  HA  ILE B  62     141.343 267.919  23.971  1.00  0.00           H  
ATOM   4666  HB  ILE B  62     142.196 270.675  24.951  1.00  0.00           H  
ATOM   4667 1HG1 ILE B  62     143.849 268.745  23.323  1.00  0.00           H  
ATOM   4668 2HG1 ILE B  62     142.894 270.022  22.585  1.00  0.00           H  
ATOM   4669 1HG2 ILE B  62     143.938 269.411  26.147  1.00  0.00           H  
ATOM   4670 2HG2 ILE B  62     142.313 268.905  26.663  1.00  0.00           H  
ATOM   4671 3HG2 ILE B  62     143.249 267.885  25.546  1.00  0.00           H  
ATOM   4672 1HD1 ILE B  62     145.209 270.709  22.867  1.00  0.00           H  
ATOM   4673 2HD1 ILE B  62     144.132 271.710  23.872  1.00  0.00           H  
ATOM   4674 3HD1 ILE B  62     145.100 270.417  24.619  1.00  0.00           H  
ATOM   4675  N   ARG B  63     139.886 267.846  25.961  1.00  0.00           N  
ATOM   4676  CA  ARG B  63     138.961 267.749  27.085  1.00  0.00           C  
ATOM   4677  C   ARG B  63     139.689 267.367  28.367  1.00  0.00           C  
ATOM   4678  O   ARG B  63     140.404 266.368  28.412  1.00  0.00           O  
ATOM   4679  CB  ARG B  63     137.874 266.723  26.797  1.00  0.00           C  
ATOM   4680  CG  ARG B  63     136.840 266.562  27.900  1.00  0.00           C  
ATOM   4681  CD  ARG B  63     135.730 265.667  27.483  1.00  0.00           C  
ATOM   4682  NE  ARG B  63     134.888 266.283  26.470  1.00  0.00           N  
ATOM   4683  CZ  ARG B  63     133.884 265.656  25.825  1.00  0.00           C  
ATOM   4684  NH1 ARG B  63     133.611 264.400  26.098  1.00  0.00           N  
ATOM   4685  NH2 ARG B  63     133.175 266.305  24.917  1.00  0.00           N  
ATOM   4686  H   ARG B  63     140.389 267.021  25.667  1.00  0.00           H  
ATOM   4687  HA  ARG B  63     138.497 268.726  27.234  1.00  0.00           H  
ATOM   4688 1HB  ARG B  63     137.345 266.999  25.887  1.00  0.00           H  
ATOM   4689 2HB  ARG B  63     138.331 265.748  26.628  1.00  0.00           H  
ATOM   4690 1HG  ARG B  63     137.313 266.133  28.783  1.00  0.00           H  
ATOM   4691 2HG  ARG B  63     136.419 267.537  28.151  1.00  0.00           H  
ATOM   4692 1HD  ARG B  63     136.139 264.746  27.073  1.00  0.00           H  
ATOM   4693 2HD  ARG B  63     135.108 265.434  28.347  1.00  0.00           H  
ATOM   4694  HE  ARG B  63     135.067 267.250  26.233  1.00  0.00           H  
ATOM   4695 1HH1 ARG B  63     134.153 263.904  26.792  1.00  0.00           H  
ATOM   4696 2HH1 ARG B  63     132.859 263.930  25.614  1.00  0.00           H  
ATOM   4697 1HH2 ARG B  63     133.386 267.271  24.707  1.00  0.00           H  
ATOM   4698 2HH2 ARG B  63     132.424 265.836  24.434  1.00  0.00           H  
ATOM   4699  N   PHE B  64     139.506 268.167  29.410  1.00  0.00           N  
ATOM   4700  CA  PHE B  64     140.152 267.888  30.688  1.00  0.00           C  
ATOM   4701  C   PHE B  64     139.142 267.405  31.722  1.00  0.00           C  
ATOM   4702  O   PHE B  64     138.107 268.034  31.938  1.00  0.00           O  
ATOM   4703  CB  PHE B  64     140.866 269.137  31.210  1.00  0.00           C  
ATOM   4704  CG  PHE B  64     141.977 269.616  30.319  1.00  0.00           C  
ATOM   4705  CD1 PHE B  64     141.706 270.407  29.212  1.00  0.00           C  
ATOM   4706  CD2 PHE B  64     143.295 269.277  30.585  1.00  0.00           C  
ATOM   4707  CE1 PHE B  64     142.727 270.849  28.393  1.00  0.00           C  
ATOM   4708  CE2 PHE B  64     144.318 269.718  29.768  1.00  0.00           C  
ATOM   4709  CZ  PHE B  64     144.032 270.504  28.670  1.00  0.00           C  
ATOM   4710  H   PHE B  64     138.911 268.977  29.317  1.00  0.00           H  
ATOM   4711  HA  PHE B  64     140.891 267.101  30.537  1.00  0.00           H  
ATOM   4712 1HB  PHE B  64     140.146 269.947  31.322  1.00  0.00           H  
ATOM   4713 2HB  PHE B  64     141.284 268.932  32.194  1.00  0.00           H  
ATOM   4714  HD1 PHE B  64     140.674 270.681  28.993  1.00  0.00           H  
ATOM   4715  HD2 PHE B  64     143.520 268.655  31.453  1.00  0.00           H  
ATOM   4716  HE1 PHE B  64     142.500 271.469  27.526  1.00  0.00           H  
ATOM   4717  HE2 PHE B  64     145.349 269.445  29.989  1.00  0.00           H  
ATOM   4718  HZ  PHE B  64     144.838 270.851  28.024  1.00  0.00           H  
ATOM   4719  N   LYS B  65     139.454 266.278  32.351  1.00  0.00           N  
ATOM   4720  CA  LYS B  65     138.694 265.786  33.494  1.00  0.00           C  
ATOM   4721  C   LYS B  65     139.583 264.999  34.449  1.00  0.00           C  
ATOM   4722  O   LYS B  65     140.224 264.023  34.057  1.00  0.00           O  
ATOM   4723  CB  LYS B  65     137.526 264.916  33.027  1.00  0.00           C  
ATOM   4724  CG  LYS B  65     136.568 264.501  34.136  1.00  0.00           C  
ATOM   4725  CD  LYS B  65     135.386 263.719  33.582  1.00  0.00           C  
ATOM   4726  CE  LYS B  65     134.412 263.331  34.684  1.00  0.00           C  
ATOM   4727  NZ  LYS B  65     133.648 264.503  35.190  1.00  0.00           N  
ATOM   4728  H   LYS B  65     140.245 265.739  32.031  1.00  0.00           H  
ATOM   4729  HA  LYS B  65     138.280 266.629  34.048  1.00  0.00           H  
ATOM   4730 1HB  LYS B  65     136.951 265.454  32.272  1.00  0.00           H  
ATOM   4731 2HB  LYS B  65     137.912 264.009  32.560  1.00  0.00           H  
ATOM   4732 1HG  LYS B  65     137.097 263.878  34.859  1.00  0.00           H  
ATOM   4733 2HG  LYS B  65     136.198 265.387  34.649  1.00  0.00           H  
ATOM   4734 1HD  LYS B  65     134.863 264.327  32.843  1.00  0.00           H  
ATOM   4735 2HD  LYS B  65     135.746 262.814  33.092  1.00  0.00           H  
ATOM   4736 1HE  LYS B  65     133.709 262.591  34.303  1.00  0.00           H  
ATOM   4737 2HE  LYS B  65     134.961 262.885  35.513  1.00  0.00           H  
ATOM   4738 1HZ  LYS B  65     133.015 264.204  35.918  1.00  0.00           H  
ATOM   4739 2HZ  LYS B  65     134.290 265.188  35.562  1.00  0.00           H  
ATOM   4740 3HZ  LYS B  65     133.121 264.914  34.433  1.00  0.00           H  
ATOM   4741  N   GLY B  66     139.618 265.427  35.706  1.00  0.00           N  
ATOM   4742  CA  GLY B  66     140.412 264.742  36.718  1.00  0.00           C  
ATOM   4743  C   GLY B  66     141.885 264.702  36.329  1.00  0.00           C  
ATOM   4744  O   GLY B  66     142.498 265.740  36.082  1.00  0.00           O  
ATOM   4745  H   GLY B  66     139.086 266.244  35.965  1.00  0.00           H  
ATOM   4746 1HA  GLY B  66     140.300 265.249  37.675  1.00  0.00           H  
ATOM   4747 2HA  GLY B  66     140.039 263.726  36.846  1.00  0.00           H  
ATOM   4748  N   ASP B  67     142.446 263.499  36.261  1.00  0.00           N  
ATOM   4749  CA  ASP B  67     143.842 263.334  35.873  1.00  0.00           C  
ATOM   4750  C   ASP B  67     143.960 262.726  34.482  1.00  0.00           C  
ATOM   4751  O   ASP B  67     145.011 262.201  34.114  1.00  0.00           O  
ATOM   4752  CB  ASP B  67     144.580 262.454  36.885  1.00  0.00           C  
ATOM   4753  CG  ASP B  67     143.970 261.065  37.017  1.00  0.00           C  
ATOM   4754  OD1 ASP B  67     142.890 260.861  36.518  1.00  0.00           O  
ATOM   4755  OD2 ASP B  67     144.592 260.219  37.617  1.00  0.00           O  
ATOM   4756  H   ASP B  67     141.893 262.681  36.479  1.00  0.00           H  
ATOM   4757  HA  ASP B  67     144.315 264.316  35.856  1.00  0.00           H  
ATOM   4758 1HB  ASP B  67     145.623 262.350  36.584  1.00  0.00           H  
ATOM   4759 2HB  ASP B  67     144.568 262.935  37.864  1.00  0.00           H  
ATOM   4760  N   THR B  68     142.877 262.796  33.708  1.00  0.00           N  
ATOM   4761  CA  THR B  68     142.876 262.260  32.352  1.00  0.00           C  
ATOM   4762  C   THR B  68     142.520 263.336  31.334  1.00  0.00           C  
ATOM   4763  O   THR B  68     141.566 264.092  31.524  1.00  0.00           O  
ATOM   4764  CB  THR B  68     141.894 261.081  32.223  1.00  0.00           C  
ATOM   4765  OG1 THR B  68     142.287 260.029  33.114  1.00  0.00           O  
ATOM   4766  CG2 THR B  68     141.880 260.553  30.797  1.00  0.00           C  
ATOM   4767  H   THR B  68     142.035 263.228  34.062  1.00  0.00           H  
ATOM   4768  HA  THR B  68     143.880 261.900  32.123  1.00  0.00           H  
ATOM   4769  HB  THR B  68     140.891 261.412  32.492  1.00  0.00           H  
ATOM   4770  HG1 THR B  68     142.204 260.332  34.022  1.00  0.00           H  
ATOM   4771 1HG2 THR B  68     141.180 259.721  30.724  1.00  0.00           H  
ATOM   4772 2HG2 THR B  68     141.570 261.348  30.118  1.00  0.00           H  
ATOM   4773 3HG2 THR B  68     142.878 260.212  30.525  1.00  0.00           H  
ATOM   4774  N   VAL B  69     143.289 263.403  30.252  1.00  0.00           N  
ATOM   4775  CA  VAL B  69     143.050 264.389  29.207  1.00  0.00           C  
ATOM   4776  C   VAL B  69     142.912 263.723  27.843  1.00  0.00           C  
ATOM   4777  O   VAL B  69     143.714 262.865  27.474  1.00  0.00           O  
ATOM   4778  CB  VAL B  69     144.202 265.410  29.162  1.00  0.00           C  
ATOM   4779  CG1 VAL B  69     143.972 266.425  28.053  1.00  0.00           C  
ATOM   4780  CG2 VAL B  69     144.331 266.104  30.510  1.00  0.00           C  
ATOM   4781  H   VAL B  69     144.058 262.755  30.157  1.00  0.00           H  
ATOM   4782  HA  VAL B  69     142.124 264.916  29.433  1.00  0.00           H  
ATOM   4783  HB  VAL B  69     145.131 264.887  28.932  1.00  0.00           H  
ATOM   4784 1HG1 VAL B  69     144.796 267.139  28.035  1.00  0.00           H  
ATOM   4785 2HG1 VAL B  69     143.919 265.910  27.094  1.00  0.00           H  
ATOM   4786 3HG1 VAL B  69     143.037 266.955  28.233  1.00  0.00           H  
ATOM   4787 1HG2 VAL B  69     145.148 266.824  30.471  1.00  0.00           H  
ATOM   4788 2HG2 VAL B  69     143.401 266.622  30.743  1.00  0.00           H  
ATOM   4789 3HG2 VAL B  69     144.537 265.363  31.282  1.00  0.00           H  
ATOM   4790  N   THR B  70     141.889 264.125  27.096  1.00  0.00           N  
ATOM   4791  CA  THR B  70     141.657 263.582  25.762  1.00  0.00           C  
ATOM   4792  C   THR B  70     141.876 264.642  24.690  1.00  0.00           C  
ATOM   4793  O   THR B  70     141.336 265.744  24.773  1.00  0.00           O  
ATOM   4794  CB  THR B  70     140.234 263.006  25.637  1.00  0.00           C  
ATOM   4795  OG1 THR B  70     140.063 261.938  26.579  1.00  0.00           O  
ATOM   4796  CG2 THR B  70     139.993 262.479  24.231  1.00  0.00           C  
ATOM   4797  H   THR B  70     141.260 264.827  27.460  1.00  0.00           H  
ATOM   4798  HA  THR B  70     142.369 262.776  25.588  1.00  0.00           H  
ATOM   4799  HB  THR B  70     139.505 263.786  25.857  1.00  0.00           H  
ATOM   4800  HG1 THR B  70     140.033 262.300  27.468  1.00  0.00           H  
ATOM   4801 1HG2 THR B  70     138.983 262.078  24.162  1.00  0.00           H  
ATOM   4802 2HG2 THR B  70     140.111 263.291  23.514  1.00  0.00           H  
ATOM   4803 3HG2 THR B  70     140.713 261.693  24.009  1.00  0.00           H  
ATOM   4804  N   ILE B  71     142.669 264.298  23.682  1.00  0.00           N  
ATOM   4805  CA  ILE B  71     142.932 265.197  22.564  1.00  0.00           C  
ATOM   4806  C   ILE B  71     142.447 264.597  21.250  1.00  0.00           C  
ATOM   4807  O   ILE B  71     142.765 263.452  20.927  1.00  0.00           O  
ATOM   4808  CB  ILE B  71     144.433 265.519  22.460  1.00  0.00           C  
ATOM   4809  CG1 ILE B  71     144.957 266.060  23.793  1.00  0.00           C  
ATOM   4810  CG2 ILE B  71     144.687 266.517  21.341  1.00  0.00           C  
ATOM   4811  CD1 ILE B  71     145.740 265.047  24.598  1.00  0.00           C  
ATOM   4812  H   ILE B  71     143.105 263.388  23.689  1.00  0.00           H  
ATOM   4813  HA  ILE B  71     142.391 266.127  22.734  1.00  0.00           H  
ATOM   4814  HB  ILE B  71     144.988 264.604  22.252  1.00  0.00           H  
ATOM   4815 1HG1 ILE B  71     145.600 266.920  23.609  1.00  0.00           H  
ATOM   4816 2HG1 ILE B  71     144.120 266.403  24.401  1.00  0.00           H  
ATOM   4817 1HG2 ILE B  71     145.753 266.734  21.282  1.00  0.00           H  
ATOM   4818 2HG2 ILE B  71     144.350 266.095  20.395  1.00  0.00           H  
ATOM   4819 3HG2 ILE B  71     144.140 267.438  21.543  1.00  0.00           H  
ATOM   4820 1HD1 ILE B  71     146.077 265.504  25.528  1.00  0.00           H  
ATOM   4821 2HD1 ILE B  71     145.103 264.191  24.824  1.00  0.00           H  
ATOM   4822 3HD1 ILE B  71     146.604 264.716  24.023  1.00  0.00           H  
ATOM   4823  N   VAL B  72     141.675 265.367  20.492  1.00  0.00           N  
ATOM   4824  CA  VAL B  72     141.220 264.913  19.184  1.00  0.00           C  
ATOM   4825  C   VAL B  72     141.788 265.782  18.070  1.00  0.00           C  
ATOM   4826  O   VAL B  72     141.599 266.998  18.059  1.00  0.00           O  
ATOM   4827  CB  VAL B  72     139.681 264.936  19.115  1.00  0.00           C  
ATOM   4828  CG1 VAL B  72     139.203 264.479  17.745  1.00  0.00           C  
ATOM   4829  CG2 VAL B  72     139.100 264.055  20.211  1.00  0.00           C  
ATOM   4830  H   VAL B  72     141.397 266.278  20.830  1.00  0.00           H  
ATOM   4831  HA  VAL B  72     141.561 263.887  19.036  1.00  0.00           H  
ATOM   4832  HB  VAL B  72     139.336 265.961  19.251  1.00  0.00           H  
ATOM   4833 1HG1 VAL B  72     138.113 264.502  17.714  1.00  0.00           H  
ATOM   4834 2HG1 VAL B  72     139.601 265.145  16.980  1.00  0.00           H  
ATOM   4835 3HG1 VAL B  72     139.549 263.462  17.559  1.00  0.00           H  
ATOM   4836 1HG2 VAL B  72     138.013 264.076  20.157  1.00  0.00           H  
ATOM   4837 2HG2 VAL B  72     139.450 263.031  20.078  1.00  0.00           H  
ATOM   4838 3HG2 VAL B  72     139.422 264.425  21.184  1.00  0.00           H  
ATOM   4839  N   VAL B  73     142.495 265.152  17.136  1.00  0.00           N  
ATOM   4840  CA  VAL B  73     143.137 265.870  16.041  1.00  0.00           C  
ATOM   4841  C   VAL B  73     142.501 265.517  14.703  1.00  0.00           C  
ATOM   4842  O   VAL B  73     142.471 264.351  14.310  1.00  0.00           O  
ATOM   4843  CB  VAL B  73     144.640 265.541  15.995  1.00  0.00           C  
ATOM   4844  CG1 VAL B  73     145.322 266.321  14.881  1.00  0.00           C  
ATOM   4845  CG2 VAL B  73     145.280 265.851  17.340  1.00  0.00           C  
ATOM   4846  H   VAL B  73     142.601 264.149  17.194  1.00  0.00           H  
ATOM   4847  HA  VAL B  73     143.018 266.940  16.213  1.00  0.00           H  
ATOM   4848  HB  VAL B  73     144.764 264.482  15.768  1.00  0.00           H  
ATOM   4849 1HG1 VAL B  73     146.384 266.076  14.862  1.00  0.00           H  
ATOM   4850 2HG1 VAL B  73     144.873 266.057  13.924  1.00  0.00           H  
ATOM   4851 3HG1 VAL B  73     145.200 267.390  15.057  1.00  0.00           H  
ATOM   4852 1HG2 VAL B  73     146.343 265.615  17.300  1.00  0.00           H  
ATOM   4853 2HG2 VAL B  73     145.151 266.909  17.569  1.00  0.00           H  
ATOM   4854 3HG2 VAL B  73     144.805 265.251  18.116  1.00  0.00           H  
ATOM   4855  N   ARG B  74     141.998 266.529  14.005  1.00  0.00           N  
ATOM   4856  CA  ARG B  74     141.312 266.323  12.735  1.00  0.00           C  
ATOM   4857  C   ARG B  74     142.133 266.860  11.570  1.00  0.00           C  
ATOM   4858  O   ARG B  74     142.739 267.927  11.664  1.00  0.00           O  
ATOM   4859  CB  ARG B  74     139.950 267.003  12.747  1.00  0.00           C  
ATOM   4860  CG  ARG B  74     139.163 266.880  11.451  1.00  0.00           C  
ATOM   4861  CD  ARG B  74     137.870 267.608  11.524  1.00  0.00           C  
ATOM   4862  NE  ARG B  74     136.919 266.937  12.396  1.00  0.00           N  
ATOM   4863  CZ  ARG B  74     135.705 267.424  12.721  1.00  0.00           C  
ATOM   4864  NH1 ARG B  74     135.311 268.582  12.241  1.00  0.00           N  
ATOM   4865  NH2 ARG B  74     134.912 266.737  13.524  1.00  0.00           N  
ATOM   4866  H   ARG B  74     142.086 267.467  14.367  1.00  0.00           H  
ATOM   4867  HA  ARG B  74     141.164 265.252  12.591  1.00  0.00           H  
ATOM   4868 1HB  ARG B  74     139.340 266.581  13.544  1.00  0.00           H  
ATOM   4869 2HB  ARG B  74     140.075 268.065  12.957  1.00  0.00           H  
ATOM   4870 1HG  ARG B  74     139.746 267.299  10.630  1.00  0.00           H  
ATOM   4871 2HG  ARG B  74     138.955 265.828  11.250  1.00  0.00           H  
ATOM   4872 1HD  ARG B  74     138.039 268.612  11.910  1.00  0.00           H  
ATOM   4873 2HD  ARG B  74     137.433 267.672  10.528  1.00  0.00           H  
ATOM   4874  HE  ARG B  74     137.187 266.043  12.785  1.00  0.00           H  
ATOM   4875 1HH1 ARG B  74     135.918 269.107  11.626  1.00  0.00           H  
ATOM   4876 2HH1 ARG B  74     134.401 268.947  12.485  1.00  0.00           H  
ATOM   4877 1HH2 ARG B  74     135.215 265.846  13.894  1.00  0.00           H  
ATOM   4878 2HH2 ARG B  74     134.003 267.101  13.768  1.00  0.00           H  
ATOM   4879  N   GLU B  75     142.152 266.111  10.471  1.00  0.00           N  
ATOM   4880  CA  GLU B  75     142.688 266.619   9.214  1.00  0.00           C  
ATOM   4881  C   GLU B  75     141.973 265.999   8.021  1.00  0.00           C  
ATOM   4882  O   GLU B  75     140.902 266.419   7.678  1.00  0.00           O  
ATOM   4883  OXT GLU B  75     142.480 265.091   7.422  1.00  0.00           O  
ATOM   4884  CB  GLU B  75     144.190 266.340   9.123  1.00  0.00           C  
ATOM   4885  CG  GLU B  75     144.877 266.984   7.927  1.00  0.00           C  
ATOM   4886  CD  GLU B  75     146.350 266.688   7.870  1.00  0.00           C  
ATOM   4887  OE1 GLU B  75     146.748 265.655   8.352  1.00  0.00           O  
ATOM   4888  OE2 GLU B  75     147.078 267.496   7.343  1.00  0.00           O  
ATOM   4889  H   GLU B  75     141.788 265.170  10.509  1.00  0.00           H  
ATOM   4890  HA  GLU B  75     142.530 267.697   9.181  1.00  0.00           H  
ATOM   4891 1HB  GLU B  75     144.682 266.701  10.026  1.00  0.00           H  
ATOM   4892 2HB  GLU B  75     144.357 265.264   9.066  1.00  0.00           H  
ATOM   4893 1HG  GLU B  75     144.409 266.620   7.013  1.00  0.00           H  
ATOM   4894 2HG  GLU B  75     144.730 268.062   7.974  1.00  0.00           H  
TER                                                                             
REMARK PDBinfo-LABEL:  107 other_overlap
REMARK PDBinfo-LABEL:  108 other_overlap
REMARK PDBinfo-LABEL:  110 other_overlap
REMARK PDBinfo-LABEL:  111 other_overlap
REMARK PDBinfo-LABEL:  113 other_overlap
REMARK PDBinfo-LABEL:  114 other_overlap
REMARK PDBinfo-LABEL:  115 other_overlap
REMARK PDBinfo-LABEL:  118 other_overlap
REMARK PDBinfo-LABEL:  122 other_overlap
REMARK PDBinfo-LABEL:  136 other_overlap
REMARK PDBinfo-LABEL:  137 other_overlap
REMARK PDBinfo-LABEL:  140 other_overlap
REMARK PDBinfo-LABEL:  144 other_overlap
REMARK PDBinfo-LABEL:  149 other_overlap
REMARK PDBinfo-LABEL:  151 other_overlap
REMARK PDBinfo-LABEL:  152 other_overlap
REMARK PDBinfo-LABEL:  153 other_overlap
REMARK PDBinfo-LABEL:  154 other_overlap
REMARK PDBinfo-LABEL:  155 other_overlap
REMARK PDBinfo-LABEL:  156 SCAFFOLD overlap
REMARK PDBinfo-LABEL:  157 SCAFFOLD overlap
REMARK PDBinfo-LABEL:  158 SCAFFOLD overlap
REMARK PDBinfo-LABEL:  159 SCAFFOLD overlap
REMARK PDBinfo-LABEL:  160 CORE SCAFFOLD orig_interface overlap
REMARK PDBinfo-LABEL:  161 SCAFFOLD orig_interface overlap
REMARK PDBinfo-LABEL:  162 SCAFFOLD other_overlap
REMARK PDBinfo-LABEL:  163 SCAFFOLD other_overlap
REMARK PDBinfo-LABEL:  164 CORE SCAFFOLD orig_interface
REMARK PDBinfo-LABEL:  165 SCAFFOLD other_overlap
REMARK PDBinfo-LABEL:  166 SCAFFOLD other_overlap
REMARK PDBinfo-LABEL:  167 CORE SCAFFOLD other_overlap
REMARK PDBinfo-LABEL:  168 CORE SCAFFOLD orig_interface
REMARK PDBinfo-LABEL:  169 SCAFFOLD
REMARK PDBinfo-LABEL:  170 SCAFFOLD other_overlap
REMARK PDBinfo-LABEL:  171 CORE SCAFFOLD orig_interface
REMARK PDBinfo-LABEL:  172 SCAFFOLD orig_interface
REMARK PDBinfo-LABEL:  173 CORE SCAFFOLD orig_interface
REMARK PDBinfo-LABEL:  174 SCAFFOLD
REMARK PDBinfo-LABEL:  175 SCAFFOLD orig_interface
REMARK PDBinfo-LABEL:  176 SCAFFOLD
REMARK PDBinfo-LABEL:  177 SCAFFOLD other_overlap
REMARK PDBinfo-LABEL:  178 SCAFFOLD
REMARK PDBinfo-LABEL:  179 SCAFFOLD other_overlap
REMARK PDBinfo-LABEL:  180 SCAFFOLD
REMARK PDBinfo-LABEL:  181 SCAFFOLD orig_interface
REMARK PDBinfo-LABEL:  182 SCAFFOLD other_overlap
REMARK PDBinfo-LABEL:  183 SCAFFOLD
REMARK PDBinfo-LABEL:  184 CORE SCAFFOLD orig_interface
REMARK PDBinfo-LABEL:  185 SCAFFOLD
REMARK PDBinfo-LABEL:  186 CORE SCAFFOLD orig_interface
REMARK PDBinfo-LABEL:  187 SCAFFOLD orig_interface
REMARK PDBinfo-LABEL:  188 CORE SCAFFOLD orig_interface
REMARK PDBinfo-LABEL:  189 SCAFFOLD
REMARK PDBinfo-LABEL:  190 SCAFFOLD orig_interface
REMARK PDBinfo-LABEL:  191 CORE SCAFFOLD orig_interface
REMARK PDBinfo-LABEL:  192 SCAFFOLD
REMARK PDBinfo-LABEL:  193 SCAFFOLD orig_interface
REMARK PDBinfo-LABEL:  194 SCAFFOLD orig_interface
REMARK PDBinfo-LABEL:  195 SCAFFOLD
REMARK PDBinfo-LABEL:  196 SCAFFOLD orig_interface
[truncated: 52,320 more chars]
