# Supplementary material for: Reconfigurable asymmetric protein assemblies through implicit negative design
Source: Science. Author manuscript; Available in PMC 2023 Jan 27. (PMC9881579; doi:10.1126/science.abj7662)
Supplement: Data S2 [file NIHMS1843281-supplement-Data_S2.gz › without_all_supplement_resubmit_20211001/components/single_fusions/101B8.pdb]

HEADER                                            08-NOV-19   XXXX              
EXPDTA    THEORETICAL MODEL                                                     
REMARK 220                                                                      
REMARK 220 EXPERIMENTAL DETAILS                                                 
REMARK 220  EXPERIMENT TYPE                : THEORETICAL MODELLING              
REMARK 220  DATE OF DATA COLLECTION        : 08-NOV-19                          
REMARK 220                                                                      
REMARK 220 REMARK: MODEL GENERATED BY ROSETTA                                   
REMARK 220  VERSION 2019.45+HEAD.fc8ab401178                                    
ATOM      1  N   GLY A   1     124.938 277.613  45.328  1.00  0.00           N  
ATOM      2  CA  GLY A   1     125.903 278.242  46.227  1.00  0.00           C  
ATOM      3  C   GLY A   1     127.292 278.313  45.595  1.00  0.00           C  
ATOM      4  O   GLY A   1     127.775 279.385  45.198  1.00  0.00           O  
ATOM      5 1H   GLY A   1     124.024 277.603  45.749  1.00  0.00           H  
ATOM      6 2H   GLY A   1     124.917 278.172  44.479  1.00  0.00           H  
ATOM      7 3H   GLY A   1     125.224 276.657  45.103  1.00  0.00           H  
ATOM      8 1HA  GLY A   1     125.561 279.246  46.473  1.00  0.00           H  
ATOM      9 2HA  GLY A   1     125.952 277.676  47.156  1.00  0.00           H  
ATOM     10  N   ARG A   2     127.943 277.161  45.507  1.00  0.00           N  
ATOM     11  CA  ARG A   2     129.297 277.117  44.978  1.00  0.00           C  
ATOM     12  C   ARG A   2     129.307 277.196  43.455  1.00  0.00           C  
ATOM     13  O   ARG A   2     130.344 277.447  42.838  1.00  0.00           O  
ATOM     14  CB  ARG A   2     129.999 275.842  45.421  1.00  0.00           C  
ATOM     15  CG  ARG A   2     130.225 275.725  46.920  1.00  0.00           C  
ATOM     16  CD  ARG A   2     130.850 274.427  47.282  1.00  0.00           C  
ATOM     17  NE  ARG A   2     129.931 273.315  47.105  1.00  0.00           N  
ATOM     18  CZ  ARG A   2     130.275 272.015  47.196  1.00  0.00           C  
ATOM     19  NH1 ARG A   2     131.519 271.682  47.461  1.00  0.00           N  
ATOM     20  NH2 ARG A   2     129.363 271.076  47.019  1.00  0.00           N  
ATOM     21  H   ARG A   2     127.520 276.286  45.841  1.00  0.00           H  
ATOM     22  HA  ARG A   2     129.847 277.970  45.375  1.00  0.00           H  
ATOM     23 1HB  ARG A   2     129.416 274.978  45.107  1.00  0.00           H  
ATOM     24 2HB  ARG A   2     130.972 275.774  44.934  1.00  0.00           H  
ATOM     25 1HG  ARG A   2     130.885 276.528  47.253  1.00  0.00           H  
ATOM     26 2HG  ARG A   2     129.270 275.802  47.440  1.00  0.00           H  
ATOM     27 1HD  ARG A   2     131.721 274.253  46.649  1.00  0.00           H  
ATOM     28 2HD  ARG A   2     131.160 274.451  48.325  1.00  0.00           H  
ATOM     29  HE  ARG A   2     128.964 273.532  46.900  1.00  0.00           H  
ATOM     30 1HH1 ARG A   2     132.217 272.400  47.597  1.00  0.00           H  
ATOM     31 2HH1 ARG A   2     131.777 270.708  47.529  1.00  0.00           H  
ATOM     32 1HH2 ARG A   2     128.407 271.332  46.815  1.00  0.00           H  
ATOM     33 2HH2 ARG A   2     129.621 270.102  47.087  1.00  0.00           H  
ATOM     34  N   GLN A   3     128.142 276.997  42.839  1.00  0.00           N  
ATOM     35  CA  GLN A   3     128.016 277.105  41.395  1.00  0.00           C  
ATOM     36  C   GLN A   3     128.268 278.553  40.990  1.00  0.00           C  
ATOM     37  O   GLN A   3     129.019 278.831  40.044  1.00  0.00           O  
ATOM     38  CB  GLN A   3     126.593 276.706  40.997  1.00  0.00           C  
ATOM     39  CG  GLN A   3     126.281 275.240  41.170  1.00  0.00           C  
ATOM     40  CD  GLN A   3     124.803 274.909  40.942  1.00  0.00           C  
ATOM     41  OE1 GLN A   3     124.253 275.115  39.850  1.00  0.00           O  
ATOM     42  NE2 GLN A   3     124.156 274.410  42.000  1.00  0.00           N  
ATOM     43  H   GLN A   3     127.338 276.751  43.399  1.00  0.00           H  
ATOM     44  HA  GLN A   3     128.751 276.460  40.911  1.00  0.00           H  
ATOM     45 1HB  GLN A   3     125.888 277.257  41.622  1.00  0.00           H  
ATOM     46 2HB  GLN A   3     126.389 276.992  39.987  1.00  0.00           H  
ATOM     47 1HG  GLN A   3     126.882 274.650  40.473  1.00  0.00           H  
ATOM     48 2HG  GLN A   3     126.520 274.977  42.185  1.00  0.00           H  
ATOM     49 1HE2 GLN A   3     123.168 274.123  41.945  1.00  0.00           H  
ATOM     50 2HE2 GLN A   3     124.662 274.301  42.893  1.00  0.00           H  
ATOM     51  N   GLU A   4     127.699 279.475  41.770  1.00  0.00           N  
ATOM     52  CA  GLU A   4     127.854 280.887  41.529  1.00  0.00           C  
ATOM     53  C   GLU A   4     129.259 281.342  41.880  1.00  0.00           C  
ATOM     54  O   GLU A   4     129.838 282.149  41.159  1.00  0.00           O  
ATOM     55  CB  GLU A   4     126.825 281.681  42.339  1.00  0.00           C  
ATOM     56  CG  GLU A   4     125.386 281.494  41.880  1.00  0.00           C  
ATOM     57  CD  GLU A   4     124.808 280.168  42.288  1.00  0.00           C  
ATOM     58  OE1 GLU A   4     125.345 279.557  43.181  1.00  0.00           O  
ATOM     59  OE2 GLU A   4     123.830 279.764  41.704  1.00  0.00           O  
ATOM     60  H   GLU A   4     127.067 279.192  42.521  1.00  0.00           H  
ATOM     61  HA  GLU A   4     127.692 281.075  40.469  1.00  0.00           H  
ATOM     62 1HB  GLU A   4     126.883 281.387  43.387  1.00  0.00           H  
ATOM     63 2HB  GLU A   4     127.060 282.743  42.282  1.00  0.00           H  
ATOM     64 1HG  GLU A   4     124.774 282.290  42.306  1.00  0.00           H  
ATOM     65 2HG  GLU A   4     125.347 281.584  40.795  1.00  0.00           H  
ATOM     66  N   LYS A   5     129.821 280.823  42.980  1.00  0.00           N  
ATOM     67  CA  LYS A   5     131.160 281.244  43.367  1.00  0.00           C  
ATOM     68  C   LYS A   5     132.217 280.872  42.322  1.00  0.00           C  
ATOM     69  O   LYS A   5     133.105 281.686  42.025  1.00  0.00           O  
ATOM     70  CB  LYS A   5     131.527 280.633  44.721  1.00  0.00           C  
ATOM     71  CG  LYS A   5     130.757 281.211  45.901  1.00  0.00           C  
ATOM     72  CD  LYS A   5     131.143 280.523  47.202  1.00  0.00           C  
ATOM     73  CE  LYS A   5     130.383 281.108  48.384  1.00  0.00           C  
ATOM     74  NZ  LYS A   5     130.733 280.429  49.661  1.00  0.00           N  
ATOM     75  H   LYS A   5     129.283 280.181  43.571  1.00  0.00           H  
ATOM     76  HA  LYS A   5     131.157 282.333  43.451  1.00  0.00           H  
ATOM     77 1HB  LYS A   5     131.345 279.558  44.697  1.00  0.00           H  
ATOM     78 2HB  LYS A   5     132.590 280.781  44.911  1.00  0.00           H  
ATOM     79 1HG  LYS A   5     130.968 282.277  45.987  1.00  0.00           H  
ATOM     80 2HG  LYS A   5     129.687 281.083  45.736  1.00  0.00           H  
ATOM     81 1HD  LYS A   5     130.922 279.457  47.130  1.00  0.00           H  
ATOM     82 2HD  LYS A   5     132.212 280.645  47.375  1.00  0.00           H  
ATOM     83 1HE  LYS A   5     130.613 282.168  48.476  1.00  0.00           H  
ATOM     84 2HE  LYS A   5     129.311 281.004  48.215  1.00  0.00           H  
ATOM     85 1HZ  LYS A   5     130.209 280.844  50.419  1.00  0.00           H  
ATOM     86 2HZ  LYS A   5     130.507 279.446  49.595  1.00  0.00           H  
ATOM     87 3HZ  LYS A   5     131.722 280.534  49.839  1.00  0.00           H  
ATOM     88  N   VAL A   6     132.108 279.684  41.710  1.00  0.00           N  
ATOM     89  CA  VAL A   6     133.082 279.345  40.679  1.00  0.00           C  
ATOM     90  C   VAL A   6     132.872 280.248  39.472  1.00  0.00           C  
ATOM     91  O   VAL A   6     133.847 280.689  38.858  1.00  0.00           O  
ATOM     92  CB  VAL A   6     133.049 277.877  40.243  1.00  0.00           C  
ATOM     93  CG1 VAL A   6     134.047 277.652  39.052  1.00  0.00           C  
ATOM     94  CG2 VAL A   6     133.430 276.987  41.393  1.00  0.00           C  
ATOM     95  H   VAL A   6     131.384 279.014  41.999  1.00  0.00           H  
ATOM     96  HA  VAL A   6     134.074 279.543  41.078  1.00  0.00           H  
ATOM     97  HB  VAL A   6     132.050 277.634  39.904  1.00  0.00           H  
ATOM     98 1HG1 VAL A   6     134.026 276.609  38.753  1.00  0.00           H  
ATOM     99 2HG1 VAL A   6     133.779 278.270  38.199  1.00  0.00           H  
ATOM    100 3HG1 VAL A   6     135.058 277.906  39.375  1.00  0.00           H  
ATOM    101 1HG2 VAL A   6     133.398 275.976  41.058  1.00  0.00           H  
ATOM    102 2HG2 VAL A   6     134.419 277.219  41.720  1.00  0.00           H  
ATOM    103 3HG2 VAL A   6     132.732 277.125  42.213  1.00  0.00           H  
ATOM    104  N   LEU A   7     131.606 280.495  39.091  1.00  0.00           N  
ATOM    105  CA  LEU A   7     131.373 281.360  37.953  1.00  0.00           C  
ATOM    106  C   LEU A   7     131.925 282.761  38.207  1.00  0.00           C  
ATOM    107  O   LEU A   7     132.494 283.349  37.290  1.00  0.00           O  
ATOM    108  CB  LEU A   7     129.872 281.437  37.649  1.00  0.00           C  
ATOM    109  CG  LEU A   7     129.476 282.352  36.483  1.00  0.00           C  
ATOM    110  CD1 LEU A   7     130.157 281.874  35.207  1.00  0.00           C  
ATOM    111  CD2 LEU A   7     127.962 282.350  36.328  1.00  0.00           C  
ATOM    112  H   LEU A   7     130.807 280.072  39.575  1.00  0.00           H  
ATOM    113  HA  LEU A   7     131.900 280.932  37.107  1.00  0.00           H  
ATOM    114 1HB  LEU A   7     129.513 280.435  37.420  1.00  0.00           H  
ATOM    115 2HB  LEU A   7     129.354 281.792  38.539  1.00  0.00           H  
ATOM    116  HG  LEU A   7     129.819 283.367  36.684  1.00  0.00           H  
ATOM    117 1HD1 LEU A   7     129.875 282.524  34.379  1.00  0.00           H  
ATOM    118 2HD1 LEU A   7     131.238 281.904  35.340  1.00  0.00           H  
ATOM    119 3HD1 LEU A   7     129.845 280.853  34.989  1.00  0.00           H  
ATOM    120 1HD2 LEU A   7     127.680 283.000  35.500  1.00  0.00           H  
ATOM    121 2HD2 LEU A   7     127.618 281.335  36.125  1.00  0.00           H  
ATOM    122 3HD2 LEU A   7     127.502 282.712  37.247  1.00  0.00           H  
ATOM    123  N   LYS A   8     131.767 283.303  39.427  1.00  0.00           N  
ATOM    124  CA  LYS A   8     132.289 284.640  39.714  1.00  0.00           C  
ATOM    125  C   LYS A   8     133.809 284.685  39.544  1.00  0.00           C  
ATOM    126  O   LYS A   8     134.337 285.677  39.021  1.00  0.00           O  
ATOM    127  CB  LYS A   8     131.903 285.073  41.129  1.00  0.00           C  
ATOM    128  CG  LYS A   8     130.430 285.415  41.303  1.00  0.00           C  
ATOM    129  CD  LYS A   8     130.112 285.772  42.748  1.00  0.00           C  
ATOM    130  CE  LYS A   8     128.634 286.086  42.929  1.00  0.00           C  
ATOM    131  NZ  LYS A   8     128.302 286.406  44.343  1.00  0.00           N  
ATOM    132  H   LYS A   8     131.246 282.794  40.146  1.00  0.00           H  
ATOM    133  HA  LYS A   8     131.853 285.337  39.000  1.00  0.00           H  
ATOM    134 1HB  LYS A   8     132.147 284.277  41.833  1.00  0.00           H  
ATOM    135 2HB  LYS A   8     132.486 285.950  41.413  1.00  0.00           H  
ATOM    136 1HG  LYS A   8     130.174 286.261  40.664  1.00  0.00           H  
ATOM    137 2HG  LYS A   8     129.821 284.561  41.006  1.00  0.00           H  
ATOM    138 1HD  LYS A   8     130.380 284.937  43.396  1.00  0.00           H  
ATOM    139 2HD  LYS A   8     130.697 286.642  43.045  1.00  0.00           H  
ATOM    140 1HE  LYS A   8     128.363 286.935  42.303  1.00  0.00           H  
ATOM    141 2HE  LYS A   8     128.039 285.228  42.615  1.00  0.00           H  
ATOM    142 1HZ  LYS A   8     127.315 286.608  44.421  1.00  0.00           H  
ATOM    143 2HZ  LYS A   8     128.532 285.617  44.931  1.00  0.00           H  
ATOM    144 3HZ  LYS A   8     128.834 287.212  44.640  1.00  0.00           H  
ATOM    145  N   SER A   9     134.514 283.618  39.948  1.00  0.00           N  
ATOM    146  CA  SER A   9     135.965 283.559  39.766  1.00  0.00           C  
ATOM    147  C   SER A   9     136.284 283.627  38.270  1.00  0.00           C  
ATOM    148  O   SER A   9     137.168 284.382  37.835  1.00  0.00           O  
ATOM    149  CB  SER A   9     136.531 282.288  40.369  1.00  0.00           C  
ATOM    150  OG  SER A   9     137.922 282.231  40.207  1.00  0.00           O  
ATOM    151  H   SER A   9     134.033 282.860  40.451  1.00  0.00           H  
ATOM    152  HA  SER A   9     136.417 284.417  40.261  1.00  0.00           H  
ATOM    153 1HB  SER A   9     136.284 282.248  41.429  1.00  0.00           H  
ATOM    154 2HB  SER A   9     136.072 281.424  39.892  1.00  0.00           H  
ATOM    155  HG  SER A   9     138.202 281.409  40.616  1.00  0.00           H  
ATOM    156  N   ILE A  10     135.516 282.885  37.461  1.00  0.00           N  
ATOM    157  CA  ILE A  10     135.736 282.921  36.024  1.00  0.00           C  
ATOM    158  C   ILE A  10     135.441 284.317  35.492  1.00  0.00           C  
ATOM    159  O   ILE A  10     136.233 284.857  34.723  1.00  0.00           O  
ATOM    160  CB  ILE A  10     134.870 281.891  35.261  1.00  0.00           C  
ATOM    161  CG1 ILE A  10     135.310 280.472  35.617  1.00  0.00           C  
ATOM    162  CG2 ILE A  10     135.026 282.134  33.751  1.00  0.00           C  
ATOM    163  CD1 ILE A  10     134.366 279.349  35.173  1.00  0.00           C  
ATOM    164  H   ILE A  10     134.823 282.251  37.876  1.00  0.00           H  
ATOM    165  HA  ILE A  10     136.785 282.697  35.831  1.00  0.00           H  
ATOM    166  HB  ILE A  10     133.824 281.998  35.548  1.00  0.00           H  
ATOM    167 1HG1 ILE A  10     136.264 280.313  35.152  1.00  0.00           H  
ATOM    168 2HG1 ILE A  10     135.430 280.411  36.700  1.00  0.00           H  
ATOM    169 1HG2 ILE A  10     134.451 281.442  33.205  1.00  0.00           H  
ATOM    170 2HG2 ILE A  10     134.693 283.127  33.501  1.00  0.00           H  
ATOM    171 3HG2 ILE A  10     136.067 282.029  33.471  1.00  0.00           H  
ATOM    172 1HD1 ILE A  10     134.788 278.395  35.482  1.00  0.00           H  
ATOM    173 2HD1 ILE A  10     133.396 279.484  35.649  1.00  0.00           H  
ATOM    174 3HD1 ILE A  10     134.243 279.350  34.100  1.00  0.00           H  
ATOM    175  N   GLU A  11     134.339 284.941  35.912  1.00  0.00           N  
ATOM    176  CA  GLU A  11     134.005 286.250  35.370  1.00  0.00           C  
ATOM    177  C   GLU A  11     135.123 287.260  35.561  1.00  0.00           C  
ATOM    178  O   GLU A  11     135.421 288.019  34.632  1.00  0.00           O  
ATOM    179  CB  GLU A  11     132.724 286.778  36.020  1.00  0.00           C  
ATOM    180  CG  GLU A  11     132.237 288.107  35.463  1.00  0.00           C  
ATOM    181  CD  GLU A  11     130.974 288.590  36.120  1.00  0.00           C  
ATOM    182  OE1 GLU A  11     130.250 287.776  36.641  1.00  0.00           O  
ATOM    183  OE2 GLU A  11     130.733 289.774  36.100  1.00  0.00           O  
ATOM    184  H   GLU A  11     133.709 284.474  36.567  1.00  0.00           H  
ATOM    185  HA  GLU A  11     133.835 286.134  34.300  1.00  0.00           H  
ATOM    186 1HB  GLU A  11     131.924 286.048  35.893  1.00  0.00           H  
ATOM    187 2HB  GLU A  11     132.885 286.903  37.091  1.00  0.00           H  
ATOM    188 1HG  GLU A  11     133.016 288.856  35.604  1.00  0.00           H  
ATOM    189 2HG  GLU A  11     132.066 287.999  34.392  1.00  0.00           H  
ATOM    190  N   GLU A  12     135.749 287.288  36.746  1.00  0.00           N  
ATOM    191  CA  GLU A  12     136.827 288.245  36.948  1.00  0.00           C  
ATOM    192  C   GLU A  12     137.974 288.011  35.967  1.00  0.00           C  
ATOM    193  O   GLU A  12     138.473 288.970  35.356  1.00  0.00           O  
ATOM    194  CB  GLU A  12     137.347 288.161  38.385  1.00  0.00           C  
ATOM    195  CG  GLU A  12     138.467 289.140  38.706  1.00  0.00           C  
ATOM    196  CD  GLU A  12     138.919 289.063  40.138  1.00  0.00           C  
ATOM    197  OE1 GLU A  12     138.335 288.315  40.886  1.00  0.00           O  
ATOM    198  OE2 GLU A  12     139.849 289.751  40.485  1.00  0.00           O  
ATOM    199  H   GLU A  12     135.432 286.670  37.504  1.00  0.00           H  
ATOM    200  HA  GLU A  12     136.433 289.243  36.775  1.00  0.00           H  
ATOM    201 1HB  GLU A  12     136.529 288.348  39.080  1.00  0.00           H  
ATOM    202 2HB  GLU A  12     137.717 287.154  38.579  1.00  0.00           H  
ATOM    203 1HG  GLU A  12     139.317 288.930  38.058  1.00  0.00           H  
ATOM    204 2HG  GLU A  12     138.124 290.151  38.493  1.00  0.00           H  
ATOM    205  N   THR A  13     138.364 286.744  35.765  1.00  0.00           N  
ATOM    206  CA  THR A  13     139.441 286.454  34.827  1.00  0.00           C  
ATOM    207  C   THR A  13     139.019 286.835  33.397  1.00  0.00           C  
ATOM    208  O   THR A  13     139.814 287.409  32.663  1.00  0.00           O  
ATOM    209  CB  THR A  13     139.968 284.998  34.948  1.00  0.00           C  
ATOM    210  OG1 THR A  13     140.459 284.797  36.278  1.00  0.00           O  
ATOM    211  CG2 THR A  13     141.141 284.798  34.013  1.00  0.00           C  
ATOM    212  H   THR A  13     137.944 285.980  36.318  1.00  0.00           H  
ATOM    213  HA  THR A  13     140.286 287.087  35.090  1.00  0.00           H  
ATOM    214  HB  THR A  13     139.166 284.288  34.729  1.00  0.00           H  
ATOM    215  HG1 THR A  13     140.941 283.934  36.340  1.00  0.00           H  
ATOM    216 1HG2 THR A  13     141.523 283.779  34.124  1.00  0.00           H  
ATOM    217 2HG2 THR A  13     140.840 284.949  33.031  1.00  0.00           H  
ATOM    218 3HG2 THR A  13     141.928 285.506  34.260  1.00  0.00           H  
ATOM    219  N   VAL A  14     137.773 286.556  33.013  1.00  0.00           N  
ATOM    220  CA  VAL A  14     137.273 286.888  31.673  1.00  0.00           C  
ATOM    221  C   VAL A  14     137.332 288.377  31.394  1.00  0.00           C  
ATOM    222  O   VAL A  14     137.737 288.801  30.296  1.00  0.00           O  
ATOM    223  CB  VAL A  14     135.819 286.407  31.511  1.00  0.00           C  
ATOM    224  CG1 VAL A  14     135.182 287.040  30.283  1.00  0.00           C  
ATOM    225  CG2 VAL A  14     135.783 284.889  31.416  1.00  0.00           C  
ATOM    226  H   VAL A  14     137.163 286.074  33.675  1.00  0.00           H  
ATOM    227  HA  VAL A  14     137.890 286.384  30.942  1.00  0.00           H  
ATOM    228  HB  VAL A  14     135.241 286.731  32.377  1.00  0.00           H  
ATOM    229 1HG1 VAL A  14     134.155 286.690  30.185  1.00  0.00           H  
ATOM    230 2HG1 VAL A  14     135.186 288.125  30.390  1.00  0.00           H  
ATOM    231 3HG1 VAL A  14     135.747 286.760  29.395  1.00  0.00           H  
ATOM    232 1HG2 VAL A  14     134.752 284.556  31.302  1.00  0.00           H  
ATOM    233 2HG2 VAL A  14     136.367 284.565  30.553  1.00  0.00           H  
ATOM    234 3HG2 VAL A  14     136.206 284.457  32.323  1.00  0.00           H  
ATOM    235  N   ARG A  15     136.919 289.182  32.370  1.00  0.00           N  
ATOM    236  CA  ARG A  15     136.962 290.618  32.192  1.00  0.00           C  
ATOM    237  C   ARG A  15     138.400 291.105  32.006  1.00  0.00           C  
ATOM    238  O   ARG A  15     138.660 291.931  31.128  1.00  0.00           O  
ATOM    239  CB  ARG A  15     136.336 291.320  33.389  1.00  0.00           C  
ATOM    240  CG  ARG A  15     134.824 291.198  33.482  1.00  0.00           C  
ATOM    241  CD  ARG A  15     134.293 291.868  34.697  1.00  0.00           C  
ATOM    242  NE  ARG A  15     132.850 291.725  34.808  1.00  0.00           N  
ATOM    243  CZ  ARG A  15     131.953 292.523  34.197  1.00  0.00           C  
ATOM    244  NH1 ARG A  15     132.364 293.513  33.437  1.00  0.00           N  
ATOM    245  NH2 ARG A  15     130.659 292.310  34.362  1.00  0.00           N  
ATOM    246  H   ARG A  15     136.543 288.767  33.230  1.00  0.00           H  
ATOM    247  HA  ARG A  15     136.396 290.865  31.294  1.00  0.00           H  
ATOM    248 1HB  ARG A  15     136.757 290.916  34.308  1.00  0.00           H  
ATOM    249 2HB  ARG A  15     136.580 292.382  33.356  1.00  0.00           H  
ATOM    250 1HG  ARG A  15     134.366 291.661  32.608  1.00  0.00           H  
ATOM    251 2HG  ARG A  15     134.546 290.144  33.523  1.00  0.00           H  
ATOM    252 1HD  ARG A  15     134.748 291.429  35.584  1.00  0.00           H  
ATOM    253 2HD  ARG A  15     134.528 292.931  34.657  1.00  0.00           H  
ATOM    254  HE  ARG A  15     132.495 290.974  35.385  1.00  0.00           H  
ATOM    255 1HH1 ARG A  15     133.353 293.676  33.310  1.00  0.00           H  
ATOM    256 2HH1 ARG A  15     131.691 294.111  32.978  1.00  0.00           H  
ATOM    257 1HH2 ARG A  15     130.343 291.548  34.947  1.00  0.00           H  
ATOM    258 2HH2 ARG A  15     129.987 292.907  33.904  1.00  0.00           H  
ATOM    259  N   LYS A  16     139.348 290.542  32.770  1.00  0.00           N  
ATOM    260  CA  LYS A  16     140.757 290.915  32.650  1.00  0.00           C  
ATOM    261  C   LYS A  16     141.371 290.449  31.321  1.00  0.00           C  
ATOM    262  O   LYS A  16     142.194 291.152  30.729  1.00  0.00           O  
ATOM    263  CB  LYS A  16     141.554 290.343  33.823  1.00  0.00           C  
ATOM    264  CG  LYS A  16     141.264 291.006  35.163  1.00  0.00           C  
ATOM    265  CD  LYS A  16     142.046 290.343  36.288  1.00  0.00           C  
ATOM    266  CE  LYS A  16     141.763 291.009  37.627  1.00  0.00           C  
ATOM    267  NZ  LYS A  16     142.464 290.325  38.747  1.00  0.00           N  
ATOM    268  H   LYS A  16     139.063 289.879  33.500  1.00  0.00           H  
ATOM    269  HA  LYS A  16     140.821 292.004  32.675  1.00  0.00           H  
ATOM    270 1HB  LYS A  16     141.341 289.278  33.923  1.00  0.00           H  
ATOM    271 2HB  LYS A  16     142.621 290.446  33.623  1.00  0.00           H  
ATOM    272 1HG  LYS A  16     141.538 292.060  35.115  1.00  0.00           H  
ATOM    273 2HG  LYS A  16     140.199 290.935  35.381  1.00  0.00           H  
ATOM    274 1HD  LYS A  16     141.771 289.289  36.351  1.00  0.00           H  
ATOM    275 2HD  LYS A  16     143.113 290.410  36.078  1.00  0.00           H  
ATOM    276 1HE  LYS A  16     142.088 292.048  37.591  1.00  0.00           H  
ATOM    277 2HE  LYS A  16     140.691 290.993  37.822  1.00  0.00           H  
ATOM    278 1HZ  LYS A  16     142.251 290.796  39.615  1.00  0.00           H  
ATOM    279 2HZ  LYS A  16     142.156 289.364  38.801  1.00  0.00           H  
ATOM    280 3HZ  LYS A  16     143.461 290.350  38.587  1.00  0.00           H  
ATOM    281  N   MET A  17     140.966 289.254  30.861  1.00  0.00           N  
ATOM    282  CA  MET A  17     141.444 288.666  29.610  1.00  0.00           C  
ATOM    283  C   MET A  17     140.921 289.419  28.386  1.00  0.00           C  
ATOM    284  O   MET A  17     141.579 289.429  27.334  1.00  0.00           O  
ATOM    285  CB  MET A  17     141.055 287.190  29.529  1.00  0.00           C  
ATOM    286  CG  MET A  17     141.804 286.274  30.490  1.00  0.00           C  
ATOM    287  SD  MET A  17     141.458 284.517  30.229  1.00  0.00           S  
ATOM    288  CE  MET A  17     139.689 284.275  30.483  1.00  0.00           C  
ATOM    289  H   MET A  17     140.329 288.714  31.442  1.00  0.00           H  
ATOM    290  HA  MET A  17     142.527 288.734  29.600  1.00  0.00           H  
ATOM    291 1HB  MET A  17     140.006 287.109  29.770  1.00  0.00           H  
ATOM    292 2HB  MET A  17     141.198 286.818  28.521  1.00  0.00           H  
ATOM    293 1HG  MET A  17     142.868 286.425  30.327  1.00  0.00           H  
ATOM    294 2HG  MET A  17     141.607 286.532  31.499  1.00  0.00           H  
ATOM    295 1HE  MET A  17     139.451 283.242  30.317  1.00  0.00           H  
ATOM    296 2HE  MET A  17     139.394 284.552  31.477  1.00  0.00           H  
ATOM    297 3HE  MET A  17     139.155 284.863  29.792  1.00  0.00           H  
ATOM    298  N   GLY A  18     139.751 290.061  28.505  1.00  0.00           N  
ATOM    299  CA  GLY A  18     139.206 290.821  27.393  1.00  0.00           C  
ATOM    300  C   GLY A  18     138.492 289.913  26.407  1.00  0.00           C  
ATOM    301  O   GLY A  18     138.500 290.160  25.200  1.00  0.00           O  
ATOM    302  H   GLY A  18     139.196 289.974  29.362  1.00  0.00           H  
ATOM    303 1HA  GLY A  18     138.512 291.569  27.780  1.00  0.00           H  
ATOM    304 2HA  GLY A  18     140.010 291.355  26.891  1.00  0.00           H  
ATOM    305  N   VAL A  19     137.898 288.842  26.923  1.00  0.00           N  
ATOM    306  CA  VAL A  19     137.217 287.867  26.072  1.00  0.00           C  
ATOM    307  C   VAL A  19     135.747 287.770  26.464  1.00  0.00           C  
ATOM    308  O   VAL A  19     135.325 288.413  27.427  1.00  0.00           O  
ATOM    309  CB  VAL A  19     137.877 286.481  26.196  1.00  0.00           C  
ATOM    310  CG1 VAL A  19     139.343 286.551  25.794  1.00  0.00           C  
ATOM    311  CG2 VAL A  19     137.732 285.964  27.619  1.00  0.00           C  
ATOM    312  H   VAL A  19     137.928 288.741  27.944  1.00  0.00           H  
ATOM    313  HA  VAL A  19     137.270 288.206  25.036  1.00  0.00           H  
ATOM    314  HB  VAL A  19     137.388 285.793  25.507  1.00  0.00           H  
ATOM    315 1HG1 VAL A  19     139.794 285.563  25.887  1.00  0.00           H  
ATOM    316 2HG1 VAL A  19     139.421 286.889  24.761  1.00  0.00           H  
ATOM    317 3HG1 VAL A  19     139.866 287.251  26.446  1.00  0.00           H  
ATOM    318 1HG2 VAL A  19     138.201 284.984  27.699  1.00  0.00           H  
ATOM    319 2HG2 VAL A  19     138.217 286.656  28.308  1.00  0.00           H  
ATOM    320 3HG2 VAL A  19     136.675 285.883  27.870  1.00  0.00           H  
ATOM    321  N   THR A  20     134.955 287.034  25.682  1.00  0.00           N  
ATOM    322  CA  THR A  20     133.513 287.007  25.902  1.00  0.00           C  
ATOM    323  C   THR A  20     132.989 285.744  26.559  1.00  0.00           C  
ATOM    324  O   THR A  20     133.255 284.634  26.105  1.00  0.00           O  
ATOM    325  CB  THR A  20     132.768 287.212  24.570  1.00  0.00           C  
ATOM    326  OG1 THR A  20     133.099 288.496  24.026  1.00  0.00           O  
ATOM    327  CG2 THR A  20     131.264 287.127  24.782  1.00  0.00           C  
ATOM    328  H   THR A  20     135.351 286.468  24.923  1.00  0.00           H  
ATOM    329  HA  THR A  20     133.257 287.846  26.551  1.00  0.00           H  
ATOM    330  HB  THR A  20     133.073 286.442  23.861  1.00  0.00           H  
ATOM    331  HG1 THR A  20     134.020 288.500  23.754  1.00  0.00           H  
ATOM    332 1HG2 THR A  20     130.754 287.273  23.829  1.00  0.00           H  
ATOM    333 2HG2 THR A  20     131.007 286.147  25.184  1.00  0.00           H  
ATOM    334 3HG2 THR A  20     130.951 287.900  25.482  1.00  0.00           H  
ATOM    335  N   MET A  21     132.197 285.906  27.615  1.00  0.00           N  
ATOM    336  CA  MET A  21     131.624 284.751  28.292  1.00  0.00           C  
ATOM    337  C   MET A  21     130.116 284.671  28.212  1.00  0.00           C  
ATOM    338  O   MET A  21     129.412 285.656  28.441  1.00  0.00           O  
ATOM    339  CB  MET A  21     132.058 284.751  29.757  1.00  0.00           C  
ATOM    340  CG  MET A  21     131.520 283.585  30.574  1.00  0.00           C  
ATOM    341  SD  MET A  21     132.153 283.568  32.263  1.00  0.00           S  
ATOM    342  CE  MET A  21     131.189 284.885  32.998  1.00  0.00           C  
ATOM    343  H   MET A  21     131.999 286.842  27.944  1.00  0.00           H  
ATOM    344  HA  MET A  21     132.012 283.852  27.818  1.00  0.00           H  
ATOM    345 1HB  MET A  21     133.145 284.726  29.814  1.00  0.00           H  
ATOM    346 2HB  MET A  21     131.726 285.674  30.234  1.00  0.00           H  
ATOM    347 1HG  MET A  21     130.433 283.639  30.613  1.00  0.00           H  
ATOM    348 2HG  MET A  21     131.797 282.646  30.093  1.00  0.00           H  
ATOM    349 1HE  MET A  21     131.466 284.998  34.046  1.00  0.00           H  
ATOM    350 2HE  MET A  21     131.383 285.819  32.468  1.00  0.00           H  
ATOM    351 3HE  MET A  21     130.128 284.643  32.928  1.00  0.00           H  
ATOM    352  N   GLU A  22     129.634 283.455  27.977  1.00  0.00           N  
ATOM    353  CA  GLU A  22     128.211 283.158  27.967  1.00  0.00           C  
ATOM    354  C   GLU A  22     127.950 282.080  29.018  1.00  0.00           C  
ATOM    355  O   GLU A  22     128.756 281.165  29.202  1.00  0.00           O  
ATOM    356  CB  GLU A  22     127.773 282.628  26.599  1.00  0.00           C  
ATOM    357  CG  GLU A  22     128.024 283.544  25.424  1.00  0.00           C  
ATOM    358  CD  GLU A  22     127.686 282.887  24.093  1.00  0.00           C  
ATOM    359  OE1 GLU A  22     127.114 281.801  24.085  1.00  0.00           O  
ATOM    360  OE2 GLU A  22     128.025 283.465  23.067  1.00  0.00           O  
ATOM    361  H   GLU A  22     130.307 282.715  27.755  1.00  0.00           H  
ATOM    362  HA  GLU A  22     127.647 284.054  28.221  1.00  0.00           H  
ATOM    363 1HB  GLU A  22     128.264 281.683  26.402  1.00  0.00           H  
ATOM    364 2HB  GLU A  22     126.705 282.443  26.633  1.00  0.00           H  
ATOM    365 1HG  GLU A  22     127.424 284.445  25.543  1.00  0.00           H  
ATOM    366 2HG  GLU A  22     129.075 283.836  25.425  1.00  0.00           H  
ATOM    367  N   THR A  23     126.801 282.151  29.689  1.00  0.00           N  
ATOM    368  CA  THR A  23     126.489 281.089  30.645  1.00  0.00           C  
ATOM    369  C   THR A  23     125.154 280.457  30.264  1.00  0.00           C  
ATOM    370  O   THR A  23     124.157 281.141  30.046  1.00  0.00           O  
ATOM    371  CB  THR A  23     126.432 281.619  32.089  1.00  0.00           C  
ATOM    372  OG1 THR A  23     127.686 282.227  32.428  1.00  0.00           O  
ATOM    373  CG2 THR A  23     126.144 280.485  33.062  1.00  0.00           C  
ATOM    374  H   THR A  23     126.170 282.921  29.550  1.00  0.00           H  
ATOM    375  HA  THR A  23     127.245 280.314  30.591  1.00  0.00           H  
ATOM    376  HB  THR A  23     125.646 282.369  32.171  1.00  0.00           H  
ATOM    377  HG1 THR A  23     127.789 283.043  31.932  1.00  0.00           H  
ATOM    378 1HG2 THR A  23     126.108 280.879  34.078  1.00  0.00           H  
ATOM    379 2HG2 THR A  23     125.186 280.028  32.814  1.00  0.00           H  
ATOM    380 3HG2 THR A  23     126.933 279.737  32.992  1.00  0.00           H  
ATOM    381  N   HIS A  24     125.167 279.131  30.220  1.00  0.00           N  
ATOM    382  CA  HIS A  24     124.041 278.306  29.815  1.00  0.00           C  
ATOM    383  C   HIS A  24     123.814 277.189  30.839  1.00  0.00           C  
ATOM    384  O   HIS A  24     123.979 276.005  30.544  1.00  0.00           O  
ATOM    385  CB  HIS A  24     124.351 277.716  28.436  1.00  0.00           C  
ATOM    386  CG  HIS A  24     124.606 278.762  27.385  1.00  0.00           C  
ATOM    387  ND1 HIS A  24     123.591 279.473  26.780  1.00  0.00           N  
ATOM    388  CD2 HIS A  24     125.770 279.238  26.857  1.00  0.00           C  
ATOM    389  CE1 HIS A  24     124.114 280.335  25.918  1.00  0.00           C  
ATOM    390  NE2 HIS A  24     125.430 280.212  25.942  1.00  0.00           N  
ATOM    391  H   HIS A  24     126.052 278.674  30.433  1.00  0.00           H  
ATOM    392  HA  HIS A  24     123.135 278.906  29.753  1.00  0.00           H  
ATOM    393 1HB  HIS A  24     125.240 277.108  28.501  1.00  0.00           H  
ATOM    394 2HB  HIS A  24     123.531 277.080  28.109  1.00  0.00           H  
ATOM    395  HD2 HIS A  24     126.779 278.914  27.116  1.00  0.00           H  
ATOM    396  HE1 HIS A  24     123.556 281.031  25.294  1.00  0.00           H  
ATOM    397  HE2 HIS A  24     126.091 280.781  25.362  1.00  0.00           H  
ATOM    398  N   ARG A  25     123.444 277.590  32.051  1.00  0.00           N  
ATOM    399  CA  ARG A  25     123.272 276.707  33.204  1.00  0.00           C  
ATOM    400  C   ARG A  25     121.920 275.997  33.214  1.00  0.00           C  
ATOM    401  O   ARG A  25     120.928 276.540  32.723  1.00  0.00           O  
ATOM    402  CB  ARG A  25     123.424 277.496  34.495  1.00  0.00           C  
ATOM    403  CG  ARG A  25     122.298 278.477  34.782  1.00  0.00           C  
ATOM    404  CD  ARG A  25     122.552 279.259  36.018  1.00  0.00           C  
ATOM    405  NE  ARG A  25     122.561 278.416  37.202  1.00  0.00           N  
ATOM    406  CZ  ARG A  25     122.891 278.835  38.439  1.00  0.00           C  
ATOM    407  NH1 ARG A  25     123.234 280.089  38.637  1.00  0.00           N  
ATOM    408  NH2 ARG A  25     122.868 277.988  39.453  1.00  0.00           N  
ATOM    409  H   ARG A  25     123.269 278.576  32.182  1.00  0.00           H  
ATOM    410  HA  ARG A  25     124.051 275.946  33.178  1.00  0.00           H  
ATOM    411 1HB  ARG A  25     123.485 276.809  35.337  1.00  0.00           H  
ATOM    412 2HB  ARG A  25     124.355 278.063  34.467  1.00  0.00           H  
ATOM    413 1HG  ARG A  25     122.200 279.174  33.949  1.00  0.00           H  
ATOM    414 2HG  ARG A  25     121.363 277.930  34.909  1.00  0.00           H  
ATOM    415 1HD  ARG A  25     123.521 279.752  35.944  1.00  0.00           H  
ATOM    416 2HD  ARG A  25     121.772 280.009  36.141  1.00  0.00           H  
ATOM    417  HE  ARG A  25     122.302 277.444  37.089  1.00  0.00           H  
ATOM    418 1HH1 ARG A  25     123.251 280.737  37.862  1.00  0.00           H  
ATOM    419 2HH1 ARG A  25     123.480 280.404  39.565  1.00  0.00           H  
ATOM    420 1HH2 ARG A  25     122.603 277.024  39.301  1.00  0.00           H  
ATOM    421 2HH2 ARG A  25     123.114 278.303  40.379  1.00  0.00           H  
ATOM    422  N   SER A  26     121.887 274.793  33.800  1.00  0.00           N  
ATOM    423  CA  SER A  26     120.647 274.029  33.970  1.00  0.00           C  
ATOM    424  C   SER A  26     120.754 273.077  35.160  1.00  0.00           C  
ATOM    425  O   SER A  26     121.802 272.462  35.380  1.00  0.00           O  
ATOM    426  CB  SER A  26     120.315 273.251  32.713  1.00  0.00           C  
ATOM    427  OG  SER A  26     119.142 272.497  32.881  1.00  0.00           O  
ATOM    428  H   SER A  26     122.762 274.400  34.163  1.00  0.00           H  
ATOM    429  HA  SER A  26     119.835 274.731  34.168  1.00  0.00           H  
ATOM    430 1HB  SER A  26     120.185 273.953  31.889  1.00  0.00           H  
ATOM    431 2HB  SER A  26     121.147 272.596  32.457  1.00  0.00           H  
ATOM    432  HG  SER A  26     118.995 272.040  32.049  1.00  0.00           H  
ATOM    433  N   GLY A  27     119.678 272.926  35.928  1.00  0.00           N  
ATOM    434  CA  GLY A  27     119.745 272.030  37.078  1.00  0.00           C  
ATOM    435  C   GLY A  27     120.825 272.533  38.022  1.00  0.00           C  
ATOM    436  O   GLY A  27     120.793 273.692  38.432  1.00  0.00           O  
ATOM    437  H   GLY A  27     118.824 273.424  35.709  1.00  0.00           H  
ATOM    438 1HA  GLY A  27     118.782 272.008  37.587  1.00  0.00           H  
ATOM    439 2HA  GLY A  27     119.969 271.016  36.751  1.00  0.00           H  
ATOM    440  N   ASN A  28     121.767 271.655  38.387  1.00  0.00           N  
ATOM    441  CA  ASN A  28     122.867 272.015  39.281  1.00  0.00           C  
ATOM    442  C   ASN A  28     124.230 272.009  38.584  1.00  0.00           C  
ATOM    443  O   ASN A  28     125.281 271.839  39.228  1.00  0.00           O  
ATOM    444  CB  ASN A  28     122.853 271.182  40.541  1.00  0.00           C  
ATOM    445  CG  ASN A  28     121.690 271.572  41.414  1.00  0.00           C  
ATOM    446  OD1 ASN A  28     121.666 272.688  41.984  1.00  0.00           O  
ATOM    447  ND2 ASN A  28     120.720 270.693  41.533  1.00  0.00           N  
ATOM    448  H   ASN A  28     121.728 270.719  38.008  1.00  0.00           H  
ATOM    449  HA  ASN A  28     122.699 273.043  39.596  1.00  0.00           H  
ATOM    450 1HB  ASN A  28     122.780 270.124  40.290  1.00  0.00           H  
ATOM    451 2HB  ASN A  28     123.782 271.329  41.101  1.00  0.00           H  
ATOM    452 1HD2 ASN A  28     119.922 270.903  42.099  1.00  0.00           H  
ATOM    453 2HD2 ASN A  28     120.778 269.813  41.060  1.00  0.00           H  
ATOM    454  N   GLU A  29     124.209 272.161  37.256  1.00  0.00           N  
ATOM    455  CA  GLU A  29     125.437 272.281  36.484  1.00  0.00           C  
ATOM    456  C   GLU A  29     125.495 273.608  35.735  1.00  0.00           C  
ATOM    457  O   GLU A  29     124.574 273.982  34.993  1.00  0.00           O  
ATOM    458  CB  GLU A  29     125.556 271.120  35.494  1.00  0.00           C  
ATOM    459  CG  GLU A  29     125.763 269.759  36.143  1.00  0.00           C  
ATOM    460  CD  GLU A  29     125.960 268.656  35.140  1.00  0.00           C  
ATOM    461  OE1 GLU A  29     125.799 268.907  33.970  1.00  0.00           O  
ATOM    462  OE2 GLU A  29     126.273 267.561  35.544  1.00  0.00           O  
ATOM    463  H   GLU A  29     123.311 272.243  36.766  1.00  0.00           H  
ATOM    464  HA  GLU A  29     126.267 272.246  37.173  1.00  0.00           H  
ATOM    465 1HB  GLU A  29     124.653 271.066  34.885  1.00  0.00           H  
ATOM    466 2HB  GLU A  29     126.395 271.300  34.821  1.00  0.00           H  
ATOM    467 1HG  GLU A  29     126.639 269.806  36.791  1.00  0.00           H  
ATOM    468 2HG  GLU A  29     124.898 269.528  36.763  1.00  0.00           H  
ATOM    469  N   VAL A  30     126.610 274.309  35.870  1.00  0.00           N  
ATOM    470  CA  VAL A  30     126.721 275.575  35.173  1.00  0.00           C  
ATOM    471  C   VAL A  30     127.645 275.395  34.001  1.00  0.00           C  
ATOM    472  O   VAL A  30     128.812 275.058  34.188  1.00  0.00           O  
ATOM    473  CB  VAL A  30     127.262 276.677  36.102  1.00  0.00           C  
ATOM    474  CG1 VAL A  30     127.414 277.987  35.342  1.00  0.00           C  
ATOM    475  CG2 VAL A  30     126.334 276.851  37.295  1.00  0.00           C  
ATOM    476  H   VAL A  30     127.345 273.948  36.488  1.00  0.00           H  
ATOM    477  HA  VAL A  30     125.748 275.890  34.818  1.00  0.00           H  
ATOM    478  HB  VAL A  30     128.254 276.391  36.451  1.00  0.00           H  
ATOM    479 1HG1 VAL A  30     127.798 278.755  36.014  1.00  0.00           H  
ATOM    480 2HG1 VAL A  30     128.110 277.848  34.515  1.00  0.00           H  
ATOM    481 3HG1 VAL A  30     126.445 278.297  34.954  1.00  0.00           H  
ATOM    482 1HG2 VAL A  30     126.724 277.631  37.948  1.00  0.00           H  
ATOM    483 2HG2 VAL A  30     125.341 277.131  36.945  1.00  0.00           H  
ATOM    484 3HG2 VAL A  30     126.273 275.913  37.847  1.00  0.00           H  
ATOM    485  N   LYS A  31     127.137 275.610  32.795  1.00  0.00           N  
ATOM    486  CA  LYS A  31     127.971 275.497  31.615  1.00  0.00           C  
ATOM    487  C   LYS A  31     128.449 276.877  31.219  1.00  0.00           C  
ATOM    488  O   LYS A  31     127.667 277.767  30.862  1.00  0.00           O  
ATOM    489  CB  LYS A  31     127.211 274.838  30.462  1.00  0.00           C  
ATOM    490  CG  LYS A  31     128.044 274.614  29.207  1.00  0.00           C  
ATOM    491  CD  LYS A  31     127.220 273.964  28.106  1.00  0.00           C  
ATOM    492  CE  LYS A  31     128.056 273.720  26.858  1.00  0.00           C  
ATOM    493  NZ  LYS A  31     127.247 273.141  25.751  1.00  0.00           N  
ATOM    494  H   LYS A  31     126.160 275.850  32.700  1.00  0.00           H  
ATOM    495  HA  LYS A  31     128.853 274.904  31.852  1.00  0.00           H  
ATOM    496 1HB  LYS A  31     126.826 273.871  30.786  1.00  0.00           H  
ATOM    497 2HB  LYS A  31     126.356 275.457  30.190  1.00  0.00           H  
ATOM    498 1HG  LYS A  31     128.426 275.570  28.847  1.00  0.00           H  
ATOM    499 2HG  LYS A  31     128.891 273.970  29.443  1.00  0.00           H  
ATOM    500 1HD  LYS A  31     126.825 273.011  28.461  1.00  0.00           H  
ATOM    501 2HD  LYS A  31     126.381 274.611  27.849  1.00  0.00           H  
ATOM    502 1HE  LYS A  31     128.490 274.660  26.522  1.00  0.00           H  
ATOM    503 2HE  LYS A  31     128.869 273.033  27.094  1.00  0.00           H  
ATOM    504 1HZ  LYS A  31     127.837 272.994  24.944  1.00  0.00           H  
ATOM    505 2HZ  LYS A  31     126.854 272.258  26.046  1.00  0.00           H  
ATOM    506 3HZ  LYS A  31     126.501 273.778  25.510  1.00  0.00           H  
ATOM    507  N   VAL A  32     129.749 277.059  31.290  1.00  0.00           N  
ATOM    508  CA  VAL A  32     130.350 278.341  31.023  1.00  0.00           C  
ATOM    509  C   VAL A  32     131.162 278.299  29.748  1.00  0.00           C  
ATOM    510  O   VAL A  32     132.091 277.507  29.619  1.00  0.00           O  
ATOM    511  CB  VAL A  32     131.256 278.761  32.197  1.00  0.00           C  
ATOM    512  CG1 VAL A  32     131.801 280.163  31.973  1.00  0.00           C  
ATOM    513  CG2 VAL A  32     130.479 278.686  33.502  1.00  0.00           C  
ATOM    514  H   VAL A  32     130.333 276.279  31.599  1.00  0.00           H  
ATOM    515  HA  VAL A  32     129.569 279.093  30.922  1.00  0.00           H  
ATOM    516  HB  VAL A  32     132.111 278.087  32.243  1.00  0.00           H  
ATOM    517 1HG1 VAL A  32     132.439 280.444  32.812  1.00  0.00           H  
ATOM    518 2HG1 VAL A  32     132.384 280.184  31.052  1.00  0.00           H  
ATOM    519 3HG1 VAL A  32     130.973 280.868  31.897  1.00  0.00           H  
ATOM    520 1HG2 VAL A  32     131.125 278.983  34.328  1.00  0.00           H  
ATOM    521 2HG2 VAL A  32     129.620 279.356  33.454  1.00  0.00           H  
ATOM    522 3HG2 VAL A  32     130.134 277.664  33.662  1.00  0.00           H  
ATOM    523  N   VAL A  33     130.832 279.161  28.803  1.00  0.00           N  
ATOM    524  CA  VAL A  33     131.542 279.110  27.534  1.00  0.00           C  
ATOM    525  C   VAL A  33     132.258 280.422  27.252  1.00  0.00           C  
ATOM    526  O   VAL A  33     131.638 281.484  27.175  1.00  0.00           O  
ATOM    527  CB  VAL A  33     130.561 278.807  26.386  1.00  0.00           C  
ATOM    528  CG1 VAL A  33     131.298 278.757  25.056  1.00  0.00           C  
ATOM    529  CG2 VAL A  33     129.841 277.493  26.654  1.00  0.00           C  
ATOM    530  H   VAL A  33     130.083 279.835  28.986  1.00  0.00           H  
ATOM    531  HA  VAL A  33     132.294 278.325  27.577  1.00  0.00           H  
ATOM    532  HB  VAL A  33     129.832 279.615  26.320  1.00  0.00           H  
ATOM    533 1HG1 VAL A  33     130.589 278.542  24.255  1.00  0.00           H  
ATOM    534 2HG1 VAL A  33     131.774 279.718  24.868  1.00  0.00           H  
ATOM    535 3HG1 VAL A  33     132.055 277.974  25.088  1.00  0.00           H  
ATOM    536 1HG2 VAL A  33     129.149 277.285  25.839  1.00  0.00           H  
ATOM    537 2HG2 VAL A  33     130.571 276.687  26.725  1.00  0.00           H  
ATOM    538 3HG2 VAL A  33     129.288 277.567  27.591  1.00  0.00           H  
ATOM    539  N   ILE A  34     133.584 280.340  27.101  1.00  0.00           N  
ATOM    540  CA  ILE A  34     134.375 281.538  26.834  1.00  0.00           C  
ATOM    541  C   ILE A  34     134.902 281.560  25.403  1.00  0.00           C  
ATOM    542  O   ILE A  34     135.630 280.663  24.976  1.00  0.00           O  
ATOM    543  CB  ILE A  34     135.556 281.641  27.816  1.00  0.00           C  
ATOM    544  CG1 ILE A  34     135.048 281.719  29.258  1.00  0.00           C  
ATOM    545  CG2 ILE A  34     136.418 282.850  27.486  1.00  0.00           C  
ATOM    546  CD1 ILE A  34     134.931 280.374  29.938  1.00  0.00           C  
ATOM    547  H   ILE A  34     134.031 279.428  27.205  1.00  0.00           H  
ATOM    548  HA  ILE A  34     133.750 282.408  26.963  1.00  0.00           H  
ATOM    549  HB  ILE A  34     136.167 280.742  27.746  1.00  0.00           H  
ATOM    550 1HG1 ILE A  34     135.719 282.343  29.847  1.00  0.00           H  
ATOM    551 2HG1 ILE A  34     134.066 282.193  29.272  1.00  0.00           H  
ATOM    552 1HG2 ILE A  34     137.248 282.908  28.190  1.00  0.00           H  
ATOM    553 2HG2 ILE A  34     136.807 282.754  26.473  1.00  0.00           H  
ATOM    554 3HG2 ILE A  34     135.817 283.757  27.559  1.00  0.00           H  
ATOM    555 1HD1 ILE A  34     134.565 280.512  30.955  1.00  0.00           H  
ATOM    556 2HD1 ILE A  34     134.235 279.745  29.383  1.00  0.00           H  
ATOM    557 3HD1 ILE A  34     135.909 279.896  29.967  1.00  0.00           H  
ATOM    558  N   LYS A  35     134.573 282.623  24.668  1.00  0.00           N  
ATOM    559  CA  LYS A  35     134.941 282.716  23.257  1.00  0.00           C  
ATOM    560  C   LYS A  35     136.013 283.767  22.948  1.00  0.00           C  
ATOM    561  O   LYS A  35     136.114 284.823  23.598  1.00  0.00           O  
ATOM    562  CB  LYS A  35     133.683 282.992  22.434  1.00  0.00           C  
ATOM    563  CG  LYS A  35     132.642 281.874  22.511  1.00  0.00           C  
ATOM    564  CD  LYS A  35     131.369 282.213  21.745  1.00  0.00           C  
ATOM    565  CE  LYS A  35     130.324 281.100  21.893  1.00  0.00           C  
ATOM    566  NZ  LYS A  35     129.030 281.447  21.220  1.00  0.00           N  
ATOM    567  H   LYS A  35     134.010 283.350  25.108  1.00  0.00           H  
ATOM    568  HA  LYS A  35     135.342 281.749  22.946  1.00  0.00           H  
ATOM    569 1HB  LYS A  35     133.216 283.910  22.786  1.00  0.00           H  
ATOM    570 2HB  LYS A  35     133.955 283.133  21.388  1.00  0.00           H  
ATOM    571 1HG  LYS A  35     133.072 280.963  22.102  1.00  0.00           H  
ATOM    572 2HG  LYS A  35     132.390 281.702  23.554  1.00  0.00           H  
ATOM    573 1HD  LYS A  35     130.942 283.140  22.141  1.00  0.00           H  
ATOM    574 2HD  LYS A  35     131.594 282.353  20.689  1.00  0.00           H  
ATOM    575 1HE  LYS A  35     130.719 280.187  21.450  1.00  0.00           H  
ATOM    576 2HE  LYS A  35     130.130 280.928  22.953  1.00  0.00           H  
ATOM    577 1HZ  LYS A  35     128.370 280.697  21.346  1.00  0.00           H  
ATOM    578 2HZ  LYS A  35     128.652 282.303  21.666  1.00  0.00           H  
ATOM    579 3HZ  LYS A  35     129.175 281.609  20.240  1.00  0.00           H  
ATOM    580  N   GLY A  36     136.793 283.483  21.895  1.00  0.00           N  
ATOM    581  CA  GLY A  36     137.824 284.392  21.402  1.00  0.00           C  
ATOM    582  C   GLY A  36     139.046 284.426  22.325  1.00  0.00           C  
ATOM    583  O   GLY A  36     139.708 285.462  22.430  1.00  0.00           O  
ATOM    584  H   GLY A  36     136.644 282.603  21.408  1.00  0.00           H  
ATOM    585 1HA  GLY A  36     138.132 284.075  20.403  1.00  0.00           H  
ATOM    586 2HA  GLY A  36     137.410 285.395  21.304  1.00  0.00           H  
ATOM    587  N   LEU A  37     139.312 283.309  23.013  1.00  0.00           N  
ATOM    588  CA  LEU A  37     140.376 283.219  24.004  1.00  0.00           C  
ATOM    589  C   LEU A  37     141.692 282.673  23.439  1.00  0.00           C  
ATOM    590  O   LEU A  37     141.753 281.569  22.880  1.00  0.00           O  
ATOM    591  CB  LEU A  37     139.830 282.349  25.150  1.00  0.00           C  
ATOM    592  CG  LEU A  37     140.701 282.087  26.366  1.00  0.00           C  
ATOM    593  CD1 LEU A  37     140.955 283.299  27.079  1.00  0.00           C  
ATOM    594  CD2 LEU A  37     139.982 281.164  27.296  1.00  0.00           C  
ATOM    595  H   LEU A  37     138.754 282.470  22.842  1.00  0.00           H  
ATOM    596  HA  LEU A  37     140.571 284.219  24.369  1.00  0.00           H  
ATOM    597 1HB  LEU A  37     138.922 282.811  25.499  1.00  0.00           H  
ATOM    598 2HB  LEU A  37     139.562 281.377  24.730  1.00  0.00           H  
ATOM    599  HG  LEU A  37     141.650 281.671  26.050  1.00  0.00           H  
ATOM    600 1HD1 LEU A  37     141.559 283.038  27.928  1.00  0.00           H  
ATOM    601 2HD1 LEU A  37     141.477 284.006  26.461  1.00  0.00           H  
ATOM    602 3HD1 LEU A  37     140.029 283.727  27.411  1.00  0.00           H  
ATOM    603 1HD2 LEU A  37     140.596 280.977  28.170  1.00  0.00           H  
ATOM    604 2HD2 LEU A  37     139.054 281.605  27.602  1.00  0.00           H  
ATOM    605 3HD2 LEU A  37     139.776 280.259  26.799  1.00  0.00           H  
ATOM    606  N   HIS A  38     142.771 283.445  23.615  1.00  0.00           N  
ATOM    607  CA  HIS A  38     144.094 283.107  23.097  1.00  0.00           C  
ATOM    608  C   HIS A  38     144.697 281.928  23.831  1.00  0.00           C  
ATOM    609  O   HIS A  38     144.502 281.762  25.027  1.00  0.00           O  
ATOM    610  CB  HIS A  38     145.041 284.308  23.199  1.00  0.00           C  
ATOM    611  CG  HIS A  38     146.318 284.133  22.438  1.00  0.00           C  
ATOM    612  ND1 HIS A  38     147.361 283.362  22.904  1.00  0.00           N  
ATOM    613  CD2 HIS A  38     146.722 284.631  21.245  1.00  0.00           C  
ATOM    614  CE1 HIS A  38     148.352 283.392  22.030  1.00  0.00           C  
ATOM    615  NE2 HIS A  38     147.988 284.155  21.015  1.00  0.00           N  
ATOM    616  H   HIS A  38     142.688 284.334  24.127  1.00  0.00           H  
ATOM    617  HA  HIS A  38     144.003 282.827  22.047  1.00  0.00           H  
ATOM    618 1HB  HIS A  38     144.539 285.200  22.822  1.00  0.00           H  
ATOM    619 2HB  HIS A  38     145.287 284.488  24.244  1.00  0.00           H  
ATOM    620  HD2 HIS A  38     146.147 285.286  20.590  1.00  0.00           H  
ATOM    621  HE1 HIS A  38     149.307 282.874  22.129  1.00  0.00           H  
ATOM    622  HE2 HIS A  38     148.547 284.358  20.199  1.00  0.00           H  
ATOM    623  N   ILE A  39     145.480 281.129  23.143  1.00  0.00           N  
ATOM    624  CA  ILE A  39     146.071 279.923  23.712  1.00  0.00           C  
ATOM    625  C   ILE A  39     146.807 280.163  25.044  1.00  0.00           C  
ATOM    626  O   ILE A  39     146.674 279.362  25.978  1.00  0.00           O  
ATOM    627  CB  ILE A  39     147.048 279.291  22.703  1.00  0.00           C  
ATOM    628  CG1 ILE A  39     146.286 278.736  21.497  1.00  0.00           C  
ATOM    629  CG2 ILE A  39     147.867 278.197  23.369  1.00  0.00           C  
ATOM    630  CD1 ILE A  39     147.176 278.341  20.341  1.00  0.00           C  
ATOM    631  H   ILE A  39     145.648 281.346  22.172  1.00  0.00           H  
ATOM    632  HA  ILE A  39     145.271 279.202  23.886  1.00  0.00           H  
ATOM    633  HB  ILE A  39     147.724 280.057  22.323  1.00  0.00           H  
ATOM    634 1HG1 ILE A  39     145.713 277.861  21.801  1.00  0.00           H  
ATOM    635 2HG1 ILE A  39     145.576 279.482  21.140  1.00  0.00           H  
ATOM    636 1HG2 ILE A  39     148.552 277.761  22.642  1.00  0.00           H  
ATOM    637 2HG2 ILE A  39     148.437 278.620  24.195  1.00  0.00           H  
ATOM    638 3HG2 ILE A  39     147.200 277.423  23.749  1.00  0.00           H  
ATOM    639 1HD1 ILE A  39     146.563 277.957  19.525  1.00  0.00           H  
ATOM    640 2HD1 ILE A  39     147.734 279.213  19.997  1.00  0.00           H  
ATOM    641 3HD1 ILE A  39     147.872 277.569  20.665  1.00  0.00           H  
ATOM    642  N   LYS A  40     147.541 281.273  25.152  1.00  0.00           N  
ATOM    643  CA  LYS A  40     148.265 281.596  26.385  1.00  0.00           C  
ATOM    644  C   LYS A  40     147.287 281.923  27.522  1.00  0.00           C  
ATOM    645  O   LYS A  40     147.577 281.739  28.715  1.00  0.00           O  
ATOM    646  CB  LYS A  40     149.221 282.768  26.155  1.00  0.00           C  
ATOM    647  CG  LYS A  40     148.538 284.125  26.051  1.00  0.00           C  
ATOM    648  CD  LYS A  40     149.528 285.214  25.664  1.00  0.00           C  
ATOM    649  CE  LYS A  40     148.852 286.575  25.584  1.00  0.00           C  
ATOM    650  NZ  LYS A  40     149.803 287.645  25.176  1.00  0.00           N  
ATOM    651  H   LYS A  40     147.597 281.915  24.362  1.00  0.00           H  
ATOM    652  HA  LYS A  40     148.865 280.733  26.674  1.00  0.00           H  
ATOM    653 1HB  LYS A  40     149.940 282.817  26.973  1.00  0.00           H  
ATOM    654 2HB  LYS A  40     149.782 282.604  25.235  1.00  0.00           H  
ATOM    655 1HG  LYS A  40     147.749 284.079  25.299  1.00  0.00           H  
ATOM    656 2HG  LYS A  40     148.087 284.380  27.009  1.00  0.00           H  
ATOM    657 1HD  LYS A  40     150.328 285.257  26.404  1.00  0.00           H  
ATOM    658 2HD  LYS A  40     149.967 284.979  24.694  1.00  0.00           H  
ATOM    659 1HE  LYS A  40     148.039 286.534  24.861  1.00  0.00           H  
ATOM    660 2HE  LYS A  40     148.433 286.830  26.556  1.00  0.00           H  
ATOM    661 1HZ  LYS A  40     149.317 288.529  25.135  1.00  0.00           H  
ATOM    662 2HZ  LYS A  40     150.553 287.704  25.851  1.00  0.00           H  
ATOM    663 3HZ  LYS A  40     150.185 287.428  24.267  1.00  0.00           H  
ATOM    664  N   GLN A  41     146.101 282.371  27.144  1.00  0.00           N  
ATOM    665  CA  GLN A  41     145.061 282.758  28.059  1.00  0.00           C  
ATOM    666  C   GLN A  41     144.253 281.530  28.425  1.00  0.00           C  
ATOM    667  O   GLN A  41     143.708 281.463  29.526  1.00  0.00           O  
ATOM    668  CB  GLN A  41     144.185 283.843  27.463  1.00  0.00           C  
ATOM    669  CG  GLN A  41     144.855 285.135  27.194  1.00  0.00           C  
ATOM    670  CD  GLN A  41     143.880 286.120  26.561  1.00  0.00           C  
ATOM    671  OE1 GLN A  41     143.178 285.834  25.552  1.00  0.00           O  
ATOM    672  NE2 GLN A  41     143.823 287.294  27.183  1.00  0.00           N  
ATOM    673  H   GLN A  41     145.898 282.418  26.154  1.00  0.00           H  
ATOM    674  HA  GLN A  41     145.517 283.151  28.966  1.00  0.00           H  
ATOM    675 1HB  GLN A  41     143.738 283.494  26.553  1.00  0.00           H  
ATOM    676 2HB  GLN A  41     143.409 284.063  28.141  1.00  0.00           H  
ATOM    677 1HG  GLN A  41     145.185 285.549  28.142  1.00  0.00           H  
ATOM    678 2HG  GLN A  41     145.710 284.987  26.542  1.00  0.00           H  
ATOM    679 1HE2 GLN A  41     143.169 288.033  26.899  1.00  0.00           H  
ATOM    680 2HE2 GLN A  41     144.399 287.465  27.981  1.00  0.00           H  
ATOM    681  N   GLN A  42     144.195 280.538  27.519  1.00  0.00           N  
ATOM    682  CA  GLN A  42     143.434 279.336  27.797  1.00  0.00           C  
ATOM    683  C   GLN A  42     144.164 278.613  28.913  1.00  0.00           C  
ATOM    684  O   GLN A  42     143.522 278.008  29.772  1.00  0.00           O  
ATOM    685  CB  GLN A  42     143.300 278.447  26.558  1.00  0.00           C  
ATOM    686  CG  GLN A  42     142.447 279.045  25.452  1.00  0.00           C  
ATOM    687  CD  GLN A  42     142.266 278.096  24.283  1.00  0.00           C  
ATOM    688  OE1 GLN A  42     142.360 276.875  24.436  1.00  0.00           O  
ATOM    689  NE2 GLN A  42     142.005 278.653  23.105  1.00  0.00           N  
ATOM    690  H   GLN A  42     144.642 280.667  26.611  1.00  0.00           H  
ATOM    691  HA  GLN A  42     142.450 279.609  28.161  1.00  0.00           H  
ATOM    692 1HB  GLN A  42     144.289 278.245  26.147  1.00  0.00           H  
ATOM    693 2HB  GLN A  42     142.861 277.491  26.841  1.00  0.00           H  
ATOM    694 1HG  GLN A  42     141.462 279.283  25.855  1.00  0.00           H  
ATOM    695 2HG  GLN A  42     142.928 279.952  25.086  1.00  0.00           H  
ATOM    696 1HE2 GLN A  42     141.876 278.077  22.297  1.00  0.00           H  
ATOM    697 2HE2 GLN A  42     141.938 279.647  23.026  1.00  0.00           H  
ATOM    698  N   ARG A  43     145.502 278.712  28.921  1.00  0.00           N  
ATOM    699  CA  ARG A  43     146.291 278.096  29.981  1.00  0.00           C  
ATOM    700  C   ARG A  43     146.090 278.835  31.292  1.00  0.00           C  
ATOM    701  O   ARG A  43     145.938 278.187  32.330  1.00  0.00           O  
ATOM    702  CB  ARG A  43     147.770 278.090  29.623  1.00  0.00           C  
ATOM    703  CG  ARG A  43     148.666 277.375  30.621  1.00  0.00           C  
ATOM    704  CD  ARG A  43     150.037 277.178  30.084  1.00  0.00           C  
ATOM    705  NE  ARG A  43     150.913 276.541  31.054  1.00  0.00           N  
ATOM    706  CZ  ARG A  43     152.108 275.992  30.762  1.00  0.00           C  
ATOM    707  NH1 ARG A  43     152.555 276.010  29.525  1.00  0.00           N  
ATOM    708  NH2 ARG A  43     152.832 275.435  31.717  1.00  0.00           N  
ATOM    709  H   ARG A  43     145.937 279.196  28.130  1.00  0.00           H  
ATOM    710  HA  ARG A  43     145.937 277.088  30.135  1.00  0.00           H  
ATOM    711 1HB  ARG A  43     147.907 277.612  28.654  1.00  0.00           H  
ATOM    712 2HB  ARG A  43     148.126 279.116  29.536  1.00  0.00           H  
ATOM    713 1HG  ARG A  43     148.738 277.965  31.535  1.00  0.00           H  
ATOM    714 2HG  ARG A  43     148.245 276.396  30.853  1.00  0.00           H  
ATOM    715 1HD  ARG A  43     149.993 276.545  29.198  1.00  0.00           H  
ATOM    716 2HD  ARG A  43     150.467 278.143  29.820  1.00  0.00           H  
ATOM    717  HE  ARG A  43     150.604 276.507  32.017  1.00  0.00           H  
ATOM    718 1HH1 ARG A  43     152.002 276.436  28.795  1.00  0.00           H  
ATOM    719 2HH1 ARG A  43     153.451 275.599  29.306  1.00  0.00           H  
ATOM    720 1HH2 ARG A  43     152.489 275.421  32.668  1.00  0.00           H  
ATOM    721 2HH2 ARG A  43     153.727 275.024  31.498  1.00  0.00           H  
ATOM    722  N   GLN A  44     146.084 280.173  31.292  1.00  0.00           N  
ATOM    723  CA  GLN A  44     145.875 280.828  32.579  1.00  0.00           C  
ATOM    724  C   GLN A  44     144.469 280.538  33.110  1.00  0.00           C  
ATOM    725  O   GLN A  44     144.306 280.257  34.297  1.00  0.00           O  
ATOM    726  CB  GLN A  44     146.030 282.347  32.468  1.00  0.00           C  
ATOM    727  CG  GLN A  44     145.861 283.113  33.809  1.00  0.00           C  
ATOM    728  CD  GLN A  44     146.949 282.747  34.827  1.00  0.00           C  
ATOM    729  OE1 GLN A  44     148.129 282.782  34.463  1.00  0.00           O  
ATOM    730  NE2 GLN A  44     146.592 282.415  36.066  1.00  0.00           N  
ATOM    731  H   GLN A  44     146.287 280.708  30.441  1.00  0.00           H  
ATOM    732  HA  GLN A  44     146.602 280.440  33.290  1.00  0.00           H  
ATOM    733 1HB  GLN A  44     147.012 282.582  32.056  1.00  0.00           H  
ATOM    734 2HB  GLN A  44     145.284 282.730  31.769  1.00  0.00           H  
ATOM    735 1HG  GLN A  44     145.914 284.181  33.617  1.00  0.00           H  
ATOM    736 2HG  GLN A  44     144.888 282.866  34.253  1.00  0.00           H  
ATOM    737 1HE2 GLN A  44     147.285 282.184  36.743  1.00  0.00           H  
ATOM    738 2HE2 GLN A  44     145.599 282.380  36.361  1.00  0.00           H  
ATOM    739  N   LEU A  45     143.459 280.515  32.232  1.00  0.00           N  
ATOM    740  CA  LEU A  45     142.108 280.219  32.681  1.00  0.00           C  
ATOM    741  C   LEU A  45     142.035 278.786  33.192  1.00  0.00           C  
ATOM    742  O   LEU A  45     141.469 278.528  34.254  1.00  0.00           O  
ATOM    743  CB  LEU A  45     141.103 280.424  31.540  1.00  0.00           C  
ATOM    744  CG  LEU A  45     139.640 280.116  31.878  1.00  0.00           C  
ATOM    745  CD1 LEU A  45     139.148 281.090  32.940  1.00  0.00           C  
ATOM    746  CD2 LEU A  45     138.795 280.211  30.616  1.00  0.00           C  
ATOM    747  H   LEU A  45     143.620 280.771  31.254  1.00  0.00           H  
ATOM    748  HA  LEU A  45     141.871 280.900  33.493  1.00  0.00           H  
ATOM    749 1HB  LEU A  45     141.157 281.461  31.212  1.00  0.00           H  
ATOM    750 2HB  LEU A  45     141.391 279.785  30.704  1.00  0.00           H  
ATOM    751  HG  LEU A  45     139.565 279.109  32.289  1.00  0.00           H  
ATOM    752 1HD1 LEU A  45     138.108 280.871  33.180  1.00  0.00           H  
ATOM    753 2HD1 LEU A  45     139.756 280.988  33.838  1.00  0.00           H  
ATOM    754 3HD1 LEU A  45     139.226 282.110  32.563  1.00  0.00           H  
ATOM    755 1HD2 LEU A  45     137.754 279.992  30.856  1.00  0.00           H  
ATOM    756 2HD2 LEU A  45     138.868 281.219  30.204  1.00  0.00           H  
ATOM    757 3HD2 LEU A  45     139.158 279.492  29.881  1.00  0.00           H  
ATOM    758  N   TYR A  46     142.652 277.839  32.475  1.00  0.00           N  
ATOM    759  CA  TYR A  46     142.602 276.437  32.856  1.00  0.00           C  
ATOM    760  C   TYR A  46     143.056 276.316  34.307  1.00  0.00           C  
ATOM    761  O   TYR A  46     142.358 275.711  35.128  1.00  0.00           O  
ATOM    762  CB  TYR A  46     143.473 275.582  31.933  1.00  0.00           C  
ATOM    763  CG  TYR A  46     143.411 274.101  32.236  1.00  0.00           C  
ATOM    764  CD1 TYR A  46     142.351 273.341  31.765  1.00  0.00           C  
ATOM    765  CD2 TYR A  46     144.415 273.503  32.983  1.00  0.00           C  
ATOM    766  CE1 TYR A  46     142.294 271.988  32.042  1.00  0.00           C  
ATOM    767  CE2 TYR A  46     144.359 272.151  33.259  1.00  0.00           C  
ATOM    768  CZ  TYR A  46     143.304 271.395  32.792  1.00  0.00           C  
ATOM    769  OH  TYR A  46     143.248 270.048  33.067  1.00  0.00           O  
ATOM    770  H   TYR A  46     143.122 278.078  31.600  1.00  0.00           H  
ATOM    771  HA  TYR A  46     141.574 276.089  32.772  1.00  0.00           H  
ATOM    772 1HB  TYR A  46     143.163 275.731  30.898  1.00  0.00           H  
ATOM    773 2HB  TYR A  46     144.511 275.902  32.013  1.00  0.00           H  
ATOM    774  HD1 TYR A  46     141.562 273.810  31.178  1.00  0.00           H  
ATOM    775  HD2 TYR A  46     145.248 274.101  33.354  1.00  0.00           H  
ATOM    776  HE1 TYR A  46     141.461 271.391  31.672  1.00  0.00           H  
ATOM    777  HE2 TYR A  46     145.148 271.682  33.848  1.00  0.00           H  
ATOM    778  HH  TYR A  46     144.040 269.786  33.542  1.00  0.00           H  
ATOM    779  N   ARG A  47     144.176 276.960  34.658  1.00  0.00           N  
ATOM    780  CA  ARG A  47     144.645 276.930  36.032  1.00  0.00           C  
ATOM    781  C   ARG A  47     143.686 277.562  37.036  1.00  0.00           C  
ATOM    782  O   ARG A  47     143.395 276.948  38.069  1.00  0.00           O  
ATOM    783  CB  ARG A  47     145.989 277.637  36.129  1.00  0.00           C  
ATOM    784  CG  ARG A  47     146.612 277.639  37.516  1.00  0.00           C  
ATOM    785  CD  ARG A  47     147.787 278.545  37.589  1.00  0.00           C  
ATOM    786  NE  ARG A  47     148.857 278.116  36.702  1.00  0.00           N  
ATOM    787  CZ  ARG A  47     149.922 278.871  36.368  1.00  0.00           C  
ATOM    788  NH1 ARG A  47     150.045 280.086  36.854  1.00  0.00           N  
ATOM    789  NH2 ARG A  47     150.844 278.389  35.553  1.00  0.00           N  
ATOM    790  H   ARG A  47     144.737 277.435  33.944  1.00  0.00           H  
ATOM    791  HA  ARG A  47     144.800 275.887  36.309  1.00  0.00           H  
ATOM    792 1HB  ARG A  47     146.698 277.164  35.451  1.00  0.00           H  
ATOM    793 2HB  ARG A  47     145.878 278.675  35.815  1.00  0.00           H  
ATOM    794 1HG  ARG A  47     145.874 277.976  38.245  1.00  0.00           H  
ATOM    795 2HG  ARG A  47     146.940 276.631  37.770  1.00  0.00           H  
ATOM    796 1HD  ARG A  47     147.489 279.552  37.300  1.00  0.00           H  
ATOM    797 2HD  ARG A  47     148.173 278.558  38.607  1.00  0.00           H  
ATOM    798  HE  ARG A  47     148.798 277.187  36.308  1.00  0.00           H  
ATOM    799 1HH1 ARG A  47     149.341 280.454  37.478  1.00  0.00           H  
ATOM    800 2HH1 ARG A  47     150.844 280.651  36.604  1.00  0.00           H  
ATOM    801 1HH2 ARG A  47     150.750 277.454  35.179  1.00  0.00           H  
ATOM    802 2HH2 ARG A  47     151.642 278.954  35.303  1.00  0.00           H  
ATOM    803  N   ASP A  48     143.133 278.746  36.729  1.00  0.00           N  
ATOM    804  CA  ASP A  48     142.303 279.440  37.707  1.00  0.00           C  
ATOM    805  C   ASP A  48     141.070 278.638  38.034  1.00  0.00           C  
ATOM    806  O   ASP A  48     140.632 278.592  39.195  1.00  0.00           O  
ATOM    807  CB  ASP A  48     141.801 280.790  37.174  1.00  0.00           C  
ATOM    808  CG  ASP A  48     142.854 281.886  36.986  1.00  0.00           C  
ATOM    809  OD1 ASP A  48     143.981 281.760  37.418  1.00  0.00           O  
ATOM    810  OD2 ASP A  48     142.478 282.900  36.447  1.00  0.00           O  
ATOM    811  H   ASP A  48     143.381 279.216  35.852  1.00  0.00           H  
ATOM    812  HA  ASP A  48     142.881 279.589  38.619  1.00  0.00           H  
ATOM    813 1HB  ASP A  48     141.343 280.614  36.197  1.00  0.00           H  
ATOM    814 2HB  ASP A  48     141.017 281.168  37.832  1.00  0.00           H  
ATOM    815  N   VAL A  49     140.507 278.000  37.021  1.00  0.00           N  
ATOM    816  CA  VAL A  49     139.306 277.229  37.195  1.00  0.00           C  
ATOM    817  C   VAL A  49     139.566 276.003  38.020  1.00  0.00           C  
ATOM    818  O   VAL A  49     138.782 275.710  38.926  1.00  0.00           O  
ATOM    819  CB  VAL A  49     138.736 276.811  35.826  1.00  0.00           C  
ATOM    820  CG1 VAL A  49     137.581 275.837  36.006  1.00  0.00           C  
ATOM    821  CG2 VAL A  49     138.287 278.042  35.054  1.00  0.00           C  
ATOM    822  H   VAL A  49     140.918 278.080  36.082  1.00  0.00           H  
ATOM    823  HA  VAL A  49     138.589 277.851  37.731  1.00  0.00           H  
ATOM    824  HB  VAL A  49     139.510 276.290  35.264  1.00  0.00           H  
ATOM    825 1HG1 VAL A  49     137.190 275.552  35.029  1.00  0.00           H  
ATOM    826 2HG1 VAL A  49     137.932 274.948  36.529  1.00  0.00           H  
ATOM    827 3HG1 VAL A  49     136.791 276.312  36.587  1.00  0.00           H  
ATOM    828 1HG2 VAL A  49     137.886 277.739  34.088  1.00  0.00           H  
ATOM    829 2HG2 VAL A  49     137.517 278.566  35.620  1.00  0.00           H  
ATOM    830 3HG2 VAL A  49     139.139 278.706  34.901  1.00  0.00           H  
ATOM    831  N   ARG A  50     140.627 275.257  37.726  1.00  0.00           N  
ATOM    832  CA  ARG A  50     140.848 274.054  38.486  1.00  0.00           C  
ATOM    833  C   ARG A  50     141.161 274.400  39.940  1.00  0.00           C  
ATOM    834  O   ARG A  50     140.676 273.715  40.840  1.00  0.00           O  
ATOM    835  CB  ARG A  50     141.991 273.247  37.888  1.00  0.00           C  
ATOM    836  CG  ARG A  50     141.705 272.650  36.519  1.00  0.00           C  
ATOM    837  CD  ARG A  50     140.692 271.567  36.593  1.00  0.00           C  
ATOM    838  NE  ARG A  50     141.168 270.431  37.365  1.00  0.00           N  
ATOM    839  CZ  ARG A  50     141.902 269.418  36.864  1.00  0.00           C  
ATOM    840  NH1 ARG A  50     142.236 269.415  35.592  1.00  0.00           N  
ATOM    841  NH2 ARG A  50     142.288 268.429  37.651  1.00  0.00           N  
ATOM    842  H   ARG A  50     141.273 275.513  36.970  1.00  0.00           H  
ATOM    843  HA  ARG A  50     139.931 273.475  38.481  1.00  0.00           H  
ATOM    844 1HB  ARG A  50     142.873 273.879  37.794  1.00  0.00           H  
ATOM    845 2HB  ARG A  50     142.246 272.426  38.558  1.00  0.00           H  
ATOM    846 1HG  ARG A  50     141.327 273.428  35.855  1.00  0.00           H  
ATOM    847 2HG  ARG A  50     142.623 272.233  36.104  1.00  0.00           H  
ATOM    848 1HD  ARG A  50     139.787 271.946  37.067  1.00  0.00           H  
ATOM    849 2HD  ARG A  50     140.456 271.220  35.587  1.00  0.00           H  
ATOM    850  HE  ARG A  50     140.932 270.398  38.348  1.00  0.00           H  
ATOM    851 1HH1 ARG A  50     141.941 270.172  34.991  1.00  0.00           H  
ATOM    852 2HH1 ARG A  50     142.786 268.657  35.217  1.00  0.00           H  
ATOM    853 1HH2 ARG A  50     142.032 268.431  38.628  1.00  0.00           H  
ATOM    854 2HH2 ARG A  50     142.838 267.671  37.275  1.00  0.00           H  
ATOM    855  N   GLU A  51     141.915 275.486  40.197  1.00  0.00           N  
ATOM    856  CA  GLU A  51     142.259 275.827  41.572  1.00  0.00           C  
ATOM    857  C   GLU A  51     141.035 276.280  42.355  1.00  0.00           C  
ATOM    858  O   GLU A  51     140.869 275.917  43.527  1.00  0.00           O  
ATOM    859  CB  GLU A  51     143.326 276.923  41.598  1.00  0.00           C  
ATOM    860  CG  GLU A  51     144.709 276.465  41.159  1.00  0.00           C  
ATOM    861  CD  GLU A  51     145.275 275.385  42.039  1.00  0.00           C  
ATOM    862  OE1 GLU A  51     145.174 275.508  43.236  1.00  0.00           O  
ATOM    863  OE2 GLU A  51     145.808 274.436  41.513  1.00  0.00           O  
ATOM    864  H   GLU A  51     142.294 276.065  39.440  1.00  0.00           H  
ATOM    865  HA  GLU A  51     142.657 274.933  42.055  1.00  0.00           H  
ATOM    866 1HB  GLU A  51     143.022 277.742  40.945  1.00  0.00           H  
ATOM    867 2HB  GLU A  51     143.412 277.324  42.608  1.00  0.00           H  
ATOM    868 1HG  GLU A  51     144.649 276.090  40.137  1.00  0.00           H  
ATOM    869 2HG  GLU A  51     145.383 277.321  41.163  1.00  0.00           H  
ATOM    870  N   THR A  52     140.154 277.053  41.699  1.00  0.00           N  
ATOM    871  CA  THR A  52     138.948 277.529  42.345  1.00  0.00           C  
ATOM    872  C   THR A  52     138.053 276.351  42.684  1.00  0.00           C  
ATOM    873  O   THR A  52     137.492 276.306  43.781  1.00  0.00           O  
ATOM    874  CB  THR A  52     138.189 278.531  41.455  1.00  0.00           C  
ATOM    875  OG1 THR A  52     139.021 279.670  41.197  1.00  0.00           O  
ATOM    876  CG2 THR A  52     136.908 278.987  42.138  1.00  0.00           C  
ATOM    877  H   THR A  52     140.349 277.365  40.748  1.00  0.00           H  
ATOM    878  HA  THR A  52     139.218 278.038  43.265  1.00  0.00           H  
ATOM    879  HB  THR A  52     137.939 278.058  40.506  1.00  0.00           H  
ATOM    880  HG1 THR A  52     139.730 279.418  40.601  1.00  0.00           H  
ATOM    881 1HG2 THR A  52     136.386 279.695  41.494  1.00  0.00           H  
ATOM    882 2HG2 THR A  52     136.269 278.125  42.325  1.00  0.00           H  
ATOM    883 3HG2 THR A  52     137.153 279.471  43.083  1.00  0.00           H  
ATOM    884  N   SER A  53     137.929 275.398  41.761  1.00  0.00           N  
ATOM    885  CA  SER A  53     137.059 274.255  41.933  1.00  0.00           C  
ATOM    886  C   SER A  53     137.542 273.387  43.098  1.00  0.00           C  
ATOM    887  O   SER A  53     136.725 272.863  43.871  1.00  0.00           O  
ATOM    888  CB  SER A  53     137.011 273.441  40.655  1.00  0.00           C  
ATOM    889  OG  SER A  53     136.440 274.179  39.610  1.00  0.00           O  
ATOM    890  H   SER A  53     138.417 275.500  40.869  1.00  0.00           H  
ATOM    891  HA  SER A  53     136.056 274.619  42.150  1.00  0.00           H  
ATOM    892 1HB  SER A  53     138.020 273.136  40.379  1.00  0.00           H  
ATOM    893 2HB  SER A  53     136.431 272.534  40.822  1.00  0.00           H  
ATOM    894  HG  SER A  53     137.158 274.681  39.217  1.00  0.00           H  
ATOM    895  N   LYS A  54     138.871 273.228  43.240  1.00  0.00           N  
ATOM    896  CA  LYS A  54     139.414 272.457  44.355  1.00  0.00           C  
ATOM    897  C   LYS A  54     139.117 273.126  45.689  1.00  0.00           C  
ATOM    898  O   LYS A  54     138.722 272.454  46.644  1.00  0.00           O  
ATOM    899  CB  LYS A  54     140.922 272.264  44.189  1.00  0.00           C  
ATOM    900  CG  LYS A  54     141.314 271.272  43.102  1.00  0.00           C  
ATOM    901  CD  LYS A  54     142.806 270.976  43.137  1.00  0.00           C  
ATOM    902  CE  LYS A  54     143.617 272.151  42.611  1.00  0.00           C  
ATOM    903  NZ  LYS A  54     145.065 271.824  42.503  1.00  0.00           N  
ATOM    904  H   LYS A  54     139.501 273.605  42.523  1.00  0.00           H  
ATOM    905  HA  LYS A  54     138.937 271.476  44.357  1.00  0.00           H  
ATOM    906 1HB  LYS A  54     141.387 273.221  43.952  1.00  0.00           H  
ATOM    907 2HB  LYS A  54     141.350 271.917  45.130  1.00  0.00           H  
ATOM    908 1HG  LYS A  54     140.764 270.341  43.244  1.00  0.00           H  
ATOM    909 2HG  LYS A  54     141.056 271.681  42.126  1.00  0.00           H  
ATOM    910 1HD  LYS A  54     143.111 270.764  44.163  1.00  0.00           H  
ATOM    911 2HD  LYS A  54     143.017 270.099  42.525  1.00  0.00           H  
ATOM    912 1HE  LYS A  54     143.247 272.437  41.628  1.00  0.00           H  
ATOM    913 2HE  LYS A  54     143.499 273.002  43.281  1.00  0.00           H  
ATOM    914 1HZ  LYS A  54     145.566 272.627  42.152  1.00  0.00           H  
ATOM    915 2HZ  LYS A  54     145.423 271.574  43.414  1.00  0.00           H  
ATOM    916 3HZ  LYS A  54     145.188 271.047  41.869  1.00  0.00           H  
ATOM    917  N   LYS A  55     139.257 274.457  45.739  1.00  0.00           N  
ATOM    918  CA  LYS A  55     138.988 275.208  46.961  1.00  0.00           C  
ATOM    919  C   LYS A  55     137.505 275.170  47.326  1.00  0.00           C  
ATOM    920  O   LYS A  55     137.156 275.099  48.507  1.00  0.00           O  
ATOM    921  CB  LYS A  55     139.454 276.656  46.809  1.00  0.00           C  
ATOM    922  CG  LYS A  55     140.967 276.831  46.789  1.00  0.00           C  
ATOM    923  CD  LYS A  55     141.352 278.290  46.598  1.00  0.00           C  
ATOM    924  CE  LYS A  55     142.864 278.465  46.561  1.00  0.00           C  
ATOM    925  NZ  LYS A  55     143.255 279.885  46.354  1.00  0.00           N  
ATOM    926  H   LYS A  55     139.619 274.950  44.915  1.00  0.00           H  
ATOM    927  HA  LYS A  55     139.538 274.740  47.774  1.00  0.00           H  
ATOM    928 1HB  LYS A  55     139.058 277.071  45.882  1.00  0.00           H  
ATOM    929 2HB  LYS A  55     139.059 277.254  47.630  1.00  0.00           H  
ATOM    930 1HG  LYS A  55     141.387 276.473  47.730  1.00  0.00           H  
ATOM    931 2HG  LYS A  55     141.391 276.243  45.975  1.00  0.00           H  
ATOM    932 1HD  LYS A  55     140.929 278.660  45.663  1.00  0.00           H  
ATOM    933 2HD  LYS A  55     140.948 278.884  47.419  1.00  0.00           H  
ATOM    934 1HE  LYS A  55     143.293 278.115  47.499  1.00  0.00           H  
ATOM    935 2HE  LYS A  55     143.279 277.865  45.751  1.00  0.00           H  
ATOM    936 1HZ  LYS A  55     144.263 279.958  46.335  1.00  0.00           H  
ATOM    937 2HZ  LYS A  55     142.878 280.214  45.476  1.00  0.00           H  
ATOM    938 3HZ  LYS A  55     142.892 280.449  47.109  1.00  0.00           H  
ATOM    939  N   GLN A  56     136.634 275.209  46.311  1.00  0.00           N  
ATOM    940  CA  GLN A  56     135.197 275.163  46.527  1.00  0.00           C  
ATOM    941  C   GLN A  56     134.722 273.746  46.858  1.00  0.00           C  
ATOM    942  O   GLN A  56     133.746 273.582  47.594  1.00  0.00           O  
ATOM    943  CB  GLN A  56     134.460 275.688  45.293  1.00  0.00           C  
ATOM    944  CG  GLN A  56     134.648 277.174  45.041  1.00  0.00           C  
ATOM    945  CD  GLN A  56     134.075 278.028  46.156  1.00  0.00           C  
ATOM    946  OE1 GLN A  56     132.901 277.898  46.515  1.00  0.00           O  
ATOM    947  NE2 GLN A  56     134.901 278.908  46.711  1.00  0.00           N  
ATOM    948  H   GLN A  56     136.995 275.329  45.364  1.00  0.00           H  
ATOM    949  HA  GLN A  56     134.961 275.792  47.382  1.00  0.00           H  
ATOM    950 1HB  GLN A  56     134.802 275.151  44.408  1.00  0.00           H  
ATOM    951 2HB  GLN A  56     133.392 275.498  45.399  1.00  0.00           H  
ATOM    952 1HG  GLN A  56     135.715 277.386  44.962  1.00  0.00           H  
ATOM    953 2HG  GLN A  56     134.144 277.442  44.112  1.00  0.00           H  
ATOM    954 1HE2 GLN A  56     134.579 279.499  47.451  1.00  0.00           H  
ATOM    955 2HE2 GLN A  56     135.845 278.980  46.389  1.00  0.00           H  
ATOM    956  N   GLY A  57     135.437 272.722  46.379  1.00  0.00           N  
ATOM    957  CA  GLY A  57     135.060 271.337  46.628  1.00  0.00           C  
ATOM    958  C   GLY A  57     133.975 270.845  45.680  1.00  0.00           C  
ATOM    959  O   GLY A  57     133.086 270.080  46.080  1.00  0.00           O  
ATOM    960  H   GLY A  57     136.223 272.909  45.758  1.00  0.00           H  
ATOM    961 1HA  GLY A  57     135.949 270.716  46.519  1.00  0.00           H  
ATOM    962 2HA  GLY A  57     134.728 271.232  47.658  1.00  0.00           H  
ATOM    963  N   VAL A  58     134.035 271.303  44.431  1.00  0.00           N  
ATOM    964  CA  VAL A  58     133.034 270.945  43.423  1.00  0.00           C  
ATOM    965  C   VAL A  58     133.648 270.100  42.318  1.00  0.00           C  
ATOM    966  O   VAL A  58     134.873 270.004  42.213  1.00  0.00           O  
ATOM    967  CB  VAL A  58     132.413 272.213  42.806  1.00  0.00           C  
ATOM    968  CG1 VAL A  58     131.715 273.038  43.876  1.00  0.00           C  
ATOM    969  CG2 VAL A  58     133.490 273.031  42.111  1.00  0.00           C  
ATOM    970  H   VAL A  58     134.831 271.901  44.195  1.00  0.00           H  
ATOM    971  HA  VAL A  58     132.239 270.370  43.900  1.00  0.00           H  
ATOM    972  HB  VAL A  58     131.655 271.918  42.081  1.00  0.00           H  
ATOM    973 1HG1 VAL A  58     131.281 273.930  43.423  1.00  0.00           H  
ATOM    974 2HG1 VAL A  58     130.924 272.444  44.335  1.00  0.00           H  
ATOM    975 3HG1 VAL A  58     132.437 273.333  44.637  1.00  0.00           H  
ATOM    976 1HG2 VAL A  58     133.044 273.925  41.677  1.00  0.00           H  
ATOM    977 2HG2 VAL A  58     134.252 273.320  42.835  1.00  0.00           H  
ATOM    978 3HG2 VAL A  58     133.948 272.435  41.322  1.00  0.00           H  
ATOM    979  N   GLU A  59     132.799 269.456  41.517  1.00  0.00           N  
ATOM    980  CA  GLU A  59     133.299 268.625  40.431  1.00  0.00           C  
ATOM    981  C   GLU A  59     133.282 269.392  39.121  1.00  0.00           C  
ATOM    982  O   GLU A  59     132.214 269.712  38.595  1.00  0.00           O  
ATOM    983  CB  GLU A  59     132.465 267.349  40.299  1.00  0.00           C  
ATOM    984  CG  GLU A  59     132.943 266.393  39.216  1.00  0.00           C  
ATOM    985  CD  GLU A  59     132.094 265.157  39.109  1.00  0.00           C  
ATOM    986  OE1 GLU A  59     131.130 265.057  39.829  1.00  0.00           O  
ATOM    987  OE2 GLU A  59     132.411 264.310  38.307  1.00  0.00           O  
ATOM    988  H   GLU A  59     131.788 269.595  41.627  1.00  0.00           H  
ATOM    989  HA  GLU A  59     134.331 268.349  40.647  1.00  0.00           H  
ATOM    990 1HB  GLU A  59     132.472 266.810  41.248  1.00  0.00           H  
ATOM    991 2HB  GLU A  59     131.429 267.612  40.081  1.00  0.00           H  
ATOM    992 1HG  GLU A  59     132.932 266.912  38.258  1.00  0.00           H  
ATOM    993 2HG  GLU A  59     133.972 266.105  39.429  1.00  0.00           H  
ATOM    994  N   THR A  60     134.452 269.688  38.575  1.00  0.00           N  
ATOM    995  CA  THR A  60     134.471 270.514  37.379  1.00  0.00           C  
ATOM    996  C   THR A  60     135.199 269.823  36.230  1.00  0.00           C  
ATOM    997  O   THR A  60     136.300 269.291  36.390  1.00  0.00           O  
ATOM    998  CB  THR A  60     135.131 271.876  37.663  1.00  0.00           C  
ATOM    999  OG1 THR A  60     134.390 272.567  38.677  1.00  0.00           O  
ATOM   1000  CG2 THR A  60     135.168 272.725  36.401  1.00  0.00           C  
ATOM   1001  H   THR A  60     135.311 269.367  38.995  1.00  0.00           H  
ATOM   1002  HA  THR A  60     133.450 270.675  37.062  1.00  0.00           H  
ATOM   1003  HB  THR A  60     136.149 271.720  38.019  1.00  0.00           H  
ATOM   1004  HG1 THR A  60     134.929 273.273  39.042  1.00  0.00           H  
ATOM   1005 1HG2 THR A  60     135.638 273.683  36.621  1.00  0.00           H  
ATOM   1006 2HG2 THR A  60     135.741 272.207  35.632  1.00  0.00           H  
ATOM   1007 3HG2 THR A  60     134.152 272.892  36.046  1.00  0.00           H  
ATOM   1008  N   GLU A  61     134.566 269.863  35.062  1.00  0.00           N  
ATOM   1009  CA  GLU A  61     135.132 269.320  33.829  1.00  0.00           C  
ATOM   1010  C   GLU A  61     135.472 270.432  32.845  1.00  0.00           C  
ATOM   1011  O   GLU A  61     134.744 271.422  32.735  1.00  0.00           O  
ATOM   1012  CB  GLU A  61     134.157 268.334  33.182  1.00  0.00           C  
ATOM   1013  CG  GLU A  61     133.850 267.107  34.027  1.00  0.00           C  
ATOM   1014  CD  GLU A  61     132.787 266.231  33.424  1.00  0.00           C  
ATOM   1015  OE1 GLU A  61     132.287 266.570  32.378  1.00  0.00           O  
ATOM   1016  OE2 GLU A  61     132.473 265.222  34.010  1.00  0.00           O  
ATOM   1017  H   GLU A  61     133.632 270.288  35.074  1.00  0.00           H  
ATOM   1018  HA  GLU A  61     136.052 268.792  34.071  1.00  0.00           H  
ATOM   1019 1HB  GLU A  61     133.215 268.839  32.970  1.00  0.00           H  
ATOM   1020 2HB  GLU A  61     134.565 267.991  32.230  1.00  0.00           H  
ATOM   1021 1HG  GLU A  61     134.761 266.521  34.145  1.00  0.00           H  
ATOM   1022 2HG  GLU A  61     133.528 267.431  35.015  1.00  0.00           H  
ATOM   1023  N   ILE A  62     136.599 270.297  32.146  1.00  0.00           N  
ATOM   1024  CA  ILE A  62     136.965 271.303  31.149  1.00  0.00           C  
ATOM   1025  C   ILE A  62     137.259 270.714  29.764  1.00  0.00           C  
ATOM   1026  O   ILE A  62     138.037 269.765  29.619  1.00  0.00           O  
ATOM   1027  CB  ILE A  62     138.193 272.100  31.626  1.00  0.00           C  
ATOM   1028  CG1 ILE A  62     137.904 272.772  32.971  1.00  0.00           C  
ATOM   1029  CG2 ILE A  62     138.592 273.136  30.586  1.00  0.00           C  
ATOM   1030  CD1 ILE A  62     139.122 273.389  33.619  1.00  0.00           C  
ATOM   1031  H   ILE A  62     137.196 269.494  32.328  1.00  0.00           H  
ATOM   1032  HA  ILE A  62     136.118 271.979  31.028  1.00  0.00           H  
ATOM   1033  HB  ILE A  62     139.028 271.420  31.786  1.00  0.00           H  
ATOM   1034 1HG1 ILE A  62     137.157 273.553  32.835  1.00  0.00           H  
ATOM   1035 2HG1 ILE A  62     137.487 272.038  33.662  1.00  0.00           H  
ATOM   1036 1HG2 ILE A  62     139.460 273.690  30.939  1.00  0.00           H  
ATOM   1037 2HG2 ILE A  62     138.837 272.635  29.650  1.00  0.00           H  
ATOM   1038 3HG2 ILE A  62     137.763 273.825  30.422  1.00  0.00           H  
ATOM   1039 1HD1 ILE A  62     138.838 273.845  34.568  1.00  0.00           H  
ATOM   1040 2HD1 ILE A  62     139.871 272.617  33.798  1.00  0.00           H  
ATOM   1041 3HD1 ILE A  62     139.537 274.152  32.961  1.00  0.00           H  
ATOM   1042  N   GLU A  63     136.594 271.293  28.754  1.00  0.00           N  
ATOM   1043  CA  GLU A  63     136.747 270.907  27.354  1.00  0.00           C  
ATOM   1044  C   GLU A  63     137.216 272.071  26.471  1.00  0.00           C  
ATOM   1045  O   GLU A  63     136.608 273.143  26.449  1.00  0.00           O  
ATOM   1046  CB  GLU A  63     135.423 270.356  26.819  1.00  0.00           C  
ATOM   1047  CG  GLU A  63     135.482 269.867  25.379  1.00  0.00           C  
ATOM   1048  CD  GLU A  63     134.245 269.120  24.964  1.00  0.00           C  
ATOM   1049  OE1 GLU A  63     134.010 268.060  25.491  1.00  0.00           O  
ATOM   1050  OE2 GLU A  63     133.534 269.612  24.119  1.00  0.00           O  
ATOM   1051  H   GLU A  63     135.943 272.047  29.001  1.00  0.00           H  
ATOM   1052  HA  GLU A  63     137.496 270.117  27.296  1.00  0.00           H  
ATOM   1053 1HB  GLU A  63     135.097 269.523  27.442  1.00  0.00           H  
ATOM   1054 2HB  GLU A  63     134.656 271.129  26.879  1.00  0.00           H  
ATOM   1055 1HG  GLU A  63     135.612 270.725  24.720  1.00  0.00           H  
ATOM   1056 2HG  GLU A  63     136.349 269.219  25.262  1.00  0.00           H  
ATOM   1057  N   VAL A  64     138.289 271.851  25.714  1.00  0.00           N  
ATOM   1058  CA  VAL A  64     138.858 272.919  24.902  1.00  0.00           C  
ATOM   1059  C   VAL A  64     138.971 272.564  23.417  1.00  0.00           C  
ATOM   1060  O   VAL A  64     139.455 271.491  23.043  1.00  0.00           O  
ATOM   1061  CB  VAL A  64     140.256 273.283  25.437  1.00  0.00           C  
ATOM   1062  CG1 VAL A  64     140.858 274.419  24.624  1.00  0.00           C  
ATOM   1063  CG2 VAL A  64     140.165 273.662  26.908  1.00  0.00           C  
ATOM   1064  H   VAL A  64     138.715 270.921  25.707  1.00  0.00           H  
ATOM   1065  HA  VAL A  64     138.200 273.784  24.969  1.00  0.00           H  
ATOM   1066  HB  VAL A  64     140.914 272.422  25.323  1.00  0.00           H  
ATOM   1067 1HG1 VAL A  64     141.846 274.663  25.015  1.00  0.00           H  
ATOM   1068 2HG1 VAL A  64     140.947 274.113  23.582  1.00  0.00           H  
ATOM   1069 3HG1 VAL A  64     140.215 275.296  24.692  1.00  0.00           H  
ATOM   1070 1HG2 VAL A  64     141.157 273.917  27.279  1.00  0.00           H  
ATOM   1071 2HG2 VAL A  64     139.502 274.520  27.022  1.00  0.00           H  
ATOM   1072 3HG2 VAL A  64     139.770 272.820  27.477  1.00  0.00           H  
ATOM   1073  N   GLU A  65     138.503 273.470  22.558  1.00  0.00           N  
ATOM   1074  CA  GLU A  65     138.623 273.303  21.116  1.00  0.00           C  
ATOM   1075  C   GLU A  65     138.786 274.647  20.411  1.00  0.00           C  
ATOM   1076  O   GLU A  65     138.033 275.590  20.677  1.00  0.00           O  
ATOM   1077  CB  GLU A  65     137.397 272.571  20.563  1.00  0.00           C  
ATOM   1078  CG  GLU A  65     137.500 272.194  19.092  1.00  0.00           C  
ATOM   1079  CD  GLU A  65     136.339 271.365  18.618  1.00  0.00           C  
ATOM   1080  OE1 GLU A  65     135.399 271.214  19.361  1.00  0.00           O  
ATOM   1081  OE2 GLU A  65     136.392 270.883  17.511  1.00  0.00           O  
ATOM   1082  H   GLU A  65     138.049 274.315  22.914  1.00  0.00           H  
ATOM   1083  HA  GLU A  65     139.504 272.695  20.901  1.00  0.00           H  
ATOM   1084 1HB  GLU A  65     137.233 271.656  21.133  1.00  0.00           H  
ATOM   1085 2HB  GLU A  65     136.513 273.197  20.687  1.00  0.00           H  
ATOM   1086 1HG  GLU A  65     137.548 273.105  18.497  1.00  0.00           H  
ATOM   1087 2HG  GLU A  65     138.424 271.640  18.934  1.00  0.00           H  
ATOM   1088  N   GLY A  66     139.748 274.762  19.505  1.00  0.00           N  
ATOM   1089  CA  GLY A  66     139.904 276.036  18.814  1.00  0.00           C  
ATOM   1090  C   GLY A  66     140.215 277.145  19.824  1.00  0.00           C  
ATOM   1091  O   GLY A  66     141.169 277.024  20.598  1.00  0.00           O  
ATOM   1092  H   GLY A  66     140.376 273.984  19.327  1.00  0.00           H  
ATOM   1093 1HA  GLY A  66     140.711 275.961  18.088  1.00  0.00           H  
ATOM   1094 2HA  GLY A  66     138.994 276.274  18.269  1.00  0.00           H  
ATOM   1095  N   ASP A  67     139.431 278.241  19.785  1.00  0.00           N  
ATOM   1096  CA  ASP A  67     139.603 279.390  20.684  1.00  0.00           C  
ATOM   1097  C   ASP A  67     138.554 279.430  21.799  1.00  0.00           C  
ATOM   1098  O   ASP A  67     138.400 280.444  22.499  1.00  0.00           O  
ATOM   1099  CB  ASP A  67     139.545 280.696  19.887  1.00  0.00           C  
ATOM   1100  CG  ASP A  67     138.200 280.918  19.210  1.00  0.00           C  
ATOM   1101  OD1 ASP A  67     137.386 280.025  19.242  1.00  0.00           O  
ATOM   1102  OD2 ASP A  67     137.999 281.977  18.666  1.00  0.00           O  
ATOM   1103  H   ASP A  67     138.650 278.277  19.136  1.00  0.00           H  
ATOM   1104  HA  ASP A  67     140.588 279.335  21.130  1.00  0.00           H  
ATOM   1105 1HB  ASP A  67     139.743 281.537  20.552  1.00  0.00           H  
ATOM   1106 2HB  ASP A  67     140.325 280.692  19.124  1.00  0.00           H  
ATOM   1107  N   THR A  68     137.816 278.340  21.973  1.00  0.00           N  
ATOM   1108  CA  THR A  68     136.702 278.368  22.895  1.00  0.00           C  
ATOM   1109  C   THR A  68     136.877 277.361  24.014  1.00  0.00           C  
ATOM   1110  O   THR A  68     137.199 276.186  23.795  1.00  0.00           O  
ATOM   1111  CB  THR A  68     135.377 278.173  22.129  1.00  0.00           C  
ATOM   1112  OG1 THR A  68     135.234 279.259  21.168  1.00  0.00           O  
ATOM   1113  CG2 THR A  68     134.164 278.191  23.109  1.00  0.00           C  
ATOM   1114  H   THR A  68     138.004 277.487  21.437  1.00  0.00           H  
ATOM   1115  HA  THR A  68     136.665 279.351  23.347  1.00  0.00           H  
ATOM   1116  HB  THR A  68     135.405 277.223  21.593  1.00  0.00           H  
ATOM   1117  HG1 THR A  68     135.971 279.208  20.481  1.00  0.00           H  
ATOM   1118 1HG2 THR A  68     133.241 278.068  22.547  1.00  0.00           H  
ATOM   1119 2HG2 THR A  68     134.250 277.382  23.834  1.00  0.00           H  
ATOM   1120 3HG2 THR A  68     134.137 279.140  23.637  1.00  0.00           H  
ATOM   1121  N   VAL A  69     136.692 277.833  25.236  1.00  0.00           N  
ATOM   1122  CA  VAL A  69     136.817 276.962  26.391  1.00  0.00           C  
ATOM   1123  C   VAL A  69     135.515 276.791  27.157  1.00  0.00           C  
ATOM   1124  O   VAL A  69     134.883 277.766  27.571  1.00  0.00           O  
ATOM   1125  CB  VAL A  69     137.889 277.518  27.347  1.00  0.00           C  
ATOM   1126  CG1 VAL A  69     137.981 276.661  28.601  1.00  0.00           C  
ATOM   1127  CG2 VAL A  69     139.233 277.582  26.638  1.00  0.00           C  
ATOM   1128  H   VAL A  69     136.455 278.830  25.327  1.00  0.00           H  
ATOM   1129  HA  VAL A  69     137.118 275.974  26.041  1.00  0.00           H  
ATOM   1130  HB  VAL A  69     137.596 278.519  27.664  1.00  0.00           H  
ATOM   1131 1HG1 VAL A  69     138.743 277.068  29.266  1.00  0.00           H  
ATOM   1132 2HG1 VAL A  69     137.018 276.658  29.111  1.00  0.00           H  
ATOM   1133 3HG1 VAL A  69     138.249 275.641  28.325  1.00  0.00           H  
ATOM   1134 1HG2 VAL A  69     139.986 277.977  27.320  1.00  0.00           H  
ATOM   1135 2HG2 VAL A  69     139.523 276.582  26.316  1.00  0.00           H  
ATOM   1136 3HG2 VAL A  69     139.154 278.234  25.768  1.00  0.00           H  
ATOM   1137  N   THR A  70     135.121 275.537  27.351  1.00  0.00           N  
ATOM   1138  CA  THR A  70     133.890 275.240  28.068  1.00  0.00           C  
ATOM   1139  C   THR A  70     134.182 274.598  29.415  1.00  0.00           C  
ATOM   1140  O   THR A  70     134.874 273.578  29.527  1.00  0.00           O  
ATOM   1141  CB  THR A  70     132.976 274.317  27.243  1.00  0.00           C  
ATOM   1142  OG1 THR A  70     132.618 274.966  26.016  1.00  0.00           O  
ATOM   1143  CG2 THR A  70     131.713 273.981  28.022  1.00  0.00           C  
ATOM   1144  H   THR A  70     135.710 274.782  26.994  1.00  0.00           H  
ATOM   1145  HA  THR A  70     133.368 276.172  28.255  1.00  0.00           H  
ATOM   1146  HB  THR A  70     133.506 273.393  27.008  1.00  0.00           H  
ATOM   1147  HG1 THR A  70     133.387 275.012  25.443  1.00  0.00           H  
ATOM   1148 1HG2 THR A  70     131.079 273.327  27.422  1.00  0.00           H  
ATOM   1149 2HG2 THR A  70     131.980 273.477  28.949  1.00  0.00           H  
ATOM   1150 3HG2 THR A  70     131.173 274.899  28.250  1.00  0.00           H  
ATOM   1151  N   ILE A  71     133.641 275.213  30.448  1.00  0.00           N  
ATOM   1152  CA  ILE A  71     133.765 274.717  31.801  1.00  0.00           C  
ATOM   1153  C   ILE A  71     132.423 274.294  32.373  1.00  0.00           C  
ATOM   1154  O   ILE A  71     131.474 275.076  32.385  1.00  0.00           O  
ATOM   1155  CB  ILE A  71     134.399 275.783  32.713  1.00  0.00           C  
ATOM   1156  CG1 ILE A  71     135.783 276.178  32.192  1.00  0.00           C  
ATOM   1157  CG2 ILE A  71     134.491 275.273  34.143  1.00  0.00           C  
ATOM   1158  CD1 ILE A  71     135.819 277.530  31.517  1.00  0.00           C  
ATOM   1159  H   ILE A  71     133.133 276.082  30.266  1.00  0.00           H  
ATOM   1160  HA  ILE A  71     134.425 273.850  31.805  1.00  0.00           H  
ATOM   1161  HB  ILE A  71     133.788 276.685  32.698  1.00  0.00           H  
ATOM   1162 1HG1 ILE A  71     136.493 276.190  33.018  1.00  0.00           H  
ATOM   1163 2HG1 ILE A  71     136.129 275.431  31.476  1.00  0.00           H  
ATOM   1164 1HG2 ILE A  71     134.941 276.039  34.774  1.00  0.00           H  
ATOM   1165 2HG2 ILE A  71     133.492 275.041  34.511  1.00  0.00           H  
ATOM   1166 3HG2 ILE A  71     135.105 274.373  34.170  1.00  0.00           H  
ATOM   1167 1HD1 ILE A  71     136.832 277.739  31.174  1.00  0.00           H  
ATOM   1168 2HD1 ILE A  71     135.140 277.528  30.663  1.00  0.00           H  
ATOM   1169 3HD1 ILE A  71     135.511 278.298  32.225  1.00  0.00           H  
ATOM   1170  N   VAL A  72     132.331 273.075  32.879  1.00  0.00           N  
ATOM   1171  CA  VAL A  72     131.075 272.654  33.483  1.00  0.00           C  
ATOM   1172  C   VAL A  72     131.256 272.400  34.969  1.00  0.00           C  
ATOM   1173  O   VAL A  72     132.012 271.514  35.374  1.00  0.00           O  
ATOM   1174  CB  VAL A  72     130.553 271.374  32.804  1.00  0.00           C  
ATOM   1175  CG1 VAL A  72     129.253 270.921  33.451  1.00  0.00           C  
ATOM   1176  CG2 VAL A  72     130.358 271.621  31.316  1.00  0.00           C  
ATOM   1177  H   VAL A  72     133.143 272.452  32.815  1.00  0.00           H  
ATOM   1178  HA  VAL A  72     130.349 273.448  33.362  1.00  0.00           H  
ATOM   1179  HB  VAL A  72     131.280 270.575  32.948  1.00  0.00           H  
ATOM   1180 1HG1 VAL A  72     128.898 270.015  32.958  1.00  0.00           H  
ATOM   1181 2HG1 VAL A  72     129.424 270.715  34.507  1.00  0.00           H  
ATOM   1182 3HG1 VAL A  72     128.503 271.705  33.349  1.00  0.00           H  
ATOM   1183 1HG2 VAL A  72     129.989 270.712  30.842  1.00  0.00           H  
ATOM   1184 2HG2 VAL A  72     129.635 272.425  31.172  1.00  0.00           H  
ATOM   1185 3HG2 VAL A  72     131.310 271.904  30.866  1.00  0.00           H  
ATOM   1186  N   VAL A  73     130.527 273.162  35.782  1.00  0.00           N  
ATOM   1187  CA  VAL A  73     130.689 273.084  37.233  1.00  0.00           C  
ATOM   1188  C   VAL A  73     129.500 272.386  37.868  1.00  0.00           C  
ATOM   1189  O   VAL A  73     128.378 272.876  37.779  1.00  0.00           O  
ATOM   1190  CB  VAL A  73     130.837 274.493  37.837  1.00  0.00           C  
ATOM   1191  CG1 VAL A  73     131.018 274.410  39.345  1.00  0.00           C  
ATOM   1192  CG2 VAL A  73     132.012 275.213  37.192  1.00  0.00           C  
ATOM   1193  H   VAL A  73     129.886 273.837  35.349  1.00  0.00           H  
ATOM   1194  HA  VAL A  73     131.599 272.527  37.465  1.00  0.00           H  
ATOM   1195  HB  VAL A  73     129.921 275.055  37.654  1.00  0.00           H  
ATOM   1196 1HG1 VAL A  73     131.121 275.414  39.756  1.00  0.00           H  
ATOM   1197 2HG1 VAL A  73     130.149 273.924  39.789  1.00  0.00           H  
ATOM   1198 3HG1 VAL A  73     131.914 273.832  39.573  1.00  0.00           H  
ATOM   1199 1HG2 VAL A  73     132.110 276.208  37.623  1.00  0.00           H  
ATOM   1200 2HG2 VAL A  73     132.927 274.647  37.370  1.00  0.00           H  
ATOM   1201 3HG2 VAL A  73     131.842 275.298  36.118  1.00  0.00           H  
ATOM   1202  N   ARG A  74     129.745 271.268  38.547  1.00  0.00           N  
ATOM   1203  CA  ARG A  74     128.687 270.507  39.202  1.00  0.00           C  
ATOM   1204  C   ARG A  74     128.708 270.552  40.735  1.00  0.00           C  
ATOM   1205  O   ARG A  74     129.716 270.220  41.388  1.00  0.00           O  
ATOM   1206  CB  ARG A  74     128.810 269.054  38.768  1.00  0.00           C  
ATOM   1207  CG  ARG A  74     127.812 268.073  39.369  1.00  0.00           C  
ATOM   1208  CD  ARG A  74     128.170 266.682  38.987  1.00  0.00           C  
ATOM   1209  NE  ARG A  74     127.958 266.420  37.577  1.00  0.00           N  
ATOM   1210  CZ  ARG A  74     128.540 265.432  36.854  1.00  0.00           C  
ATOM   1211  NH1 ARG A  74     129.412 264.595  37.391  1.00  0.00           N  
ATOM   1212  NH2 ARG A  74     128.208 265.332  35.577  1.00  0.00           N  
ATOM   1213  H   ARG A  74     130.694 270.886  38.549  1.00  0.00           H  
ATOM   1214  HA  ARG A  74     127.726 270.897  38.868  1.00  0.00           H  
ATOM   1215 1HB  ARG A  74     128.701 269.002  37.685  1.00  0.00           H  
ATOM   1216 2HB  ARG A  74     129.801 268.704  38.999  1.00  0.00           H  
ATOM   1217 1HG  ARG A  74     127.820 268.135  40.460  1.00  0.00           H  
ATOM   1218 2HG  ARG A  74     126.811 268.289  38.994  1.00  0.00           H  
ATOM   1219 1HD  ARG A  74     129.221 266.528  39.215  1.00  0.00           H  
ATOM   1220 2HD  ARG A  74     127.568 265.982  39.562  1.00  0.00           H  
ATOM   1221  HE  ARG A  74     127.288 267.013  37.067  1.00  0.00           H  
ATOM   1222 1HH1 ARG A  74     129.696 264.672  38.382  1.00  0.00           H  
ATOM   1223 2HH1 ARG A  74     129.839 263.876  36.828  1.00  0.00           H  
ATOM   1224 1HH2 ARG A  74     127.521 266.008  35.200  1.00  0.00           H  
ATOM   1225 2HH2 ARG A  74     128.612 264.619  34.993  1.00  0.00           H  
ATOM   1226  N   GLU A  75     127.559 270.922  41.313  1.00  0.00           N  
ATOM   1227  CA  GLU A  75     127.422 270.982  42.767  1.00  0.00           C  
ATOM   1228  C   GLU A  75     126.493 269.858  43.238  1.00  0.00           C  
ATOM   1229  O   GLU A  75     126.874 268.689  43.194  1.00  0.00           O  
ATOM   1230  OXT GLU A  75     125.404 270.112  43.754  1.00  0.00           O  
ATOM   1231  CB  GLU A  75     126.933 272.376  43.210  1.00  0.00           C  
ATOM   1232  CG  GLU A  75     126.861 272.610  44.748  1.00  0.00           C  
ATOM   1233  CD  GLU A  75     126.509 274.061  45.193  1.00  0.00           C  
ATOM   1234  OE1 GLU A  75     125.677 274.735  44.598  1.00  0.00           O  
ATOM   1235  OE2 GLU A  75     127.130 274.507  46.134  1.00  0.00           O  
ATOM   1236  H   GLU A  75     126.765 271.193  40.711  1.00  0.00           H  
ATOM   1237  HA  GLU A  75     128.399 270.815  43.215  1.00  0.00           H  
ATOM   1238 1HB  GLU A  75     127.605 273.128  42.796  1.00  0.00           H  
ATOM   1239 2HB  GLU A  75     125.946 272.543  42.796  1.00  0.00           H  
ATOM   1240 1HG  GLU A  75     126.127 271.940  45.185  1.00  0.00           H  
ATOM   1241 2HG  GLU A  75     127.824 272.349  45.154  1.00  0.00           H  
TER                                                                             
ATOM   1243  N   ASP B   1     175.604 283.762  16.887  1.00  0.00           N  
ATOM   1244  CA  ASP B   1     175.037 282.831  15.919  1.00  0.00           C  
ATOM   1245  C   ASP B   1     174.609 281.532  16.590  1.00  0.00           C  
ATOM   1246  O   ASP B   1     175.410 280.869  17.248  1.00  0.00           O  
ATOM   1247  CB  ASP B   1     176.047 282.531  14.809  1.00  0.00           C  
ATOM   1248  CG  ASP B   1     175.452 281.707  13.674  1.00  0.00           C  
ATOM   1249  OD1 ASP B   1     174.332 281.273  13.805  1.00  0.00           O  
ATOM   1250  OD2 ASP B   1     176.122 281.521  12.688  1.00  0.00           O  
ATOM   1251 1H   ASP B   1     175.876 284.605  16.421  1.00  0.00           H  
ATOM   1252 2H   ASP B   1     174.922 283.975  17.586  1.00  0.00           H  
ATOM   1253 3H   ASP B   1     176.405 283.348  17.319  1.00  0.00           H  
ATOM   1254  HA  ASP B   1     174.155 283.291  15.472  1.00  0.00           H  
ATOM   1255 1HB  ASP B   1     176.427 283.467  14.398  1.00  0.00           H  
ATOM   1256 2HB  ASP B   1     176.895 281.987  15.226  1.00  0.00           H  
ATOM   1257  N   GLU B   2     173.340 281.173  16.419  1.00  0.00           N  
ATOM   1258  CA  GLU B   2     172.797 279.967  17.029  1.00  0.00           C  
ATOM   1259  C   GLU B   2     173.448 278.716  16.450  1.00  0.00           C  
ATOM   1260  O   GLU B   2     173.578 277.700  17.132  1.00  0.00           O  
ATOM   1261  CB  GLU B   2     171.281 279.904  16.829  1.00  0.00           C  
ATOM   1262  CG  GLU B   2     170.505 280.991  17.558  1.00  0.00           C  
ATOM   1263  CD  GLU B   2     170.679 280.932  19.050  1.00  0.00           C  
ATOM   1264  OE1 GLU B   2     170.511 279.875  19.608  1.00  0.00           O  
ATOM   1265  OE2 GLU B   2     170.978 281.948  19.634  1.00  0.00           O  
ATOM   1266  H   GLU B   2     172.739 281.754  15.852  1.00  0.00           H  
ATOM   1267  HA  GLU B   2     173.006 279.994  18.098  1.00  0.00           H  
ATOM   1268 1HB  GLU B   2     171.050 279.984  15.766  1.00  0.00           H  
ATOM   1269 2HB  GLU B   2     170.909 278.939  17.172  1.00  0.00           H  
ATOM   1270 1HG  GLU B   2     170.842 281.965  17.203  1.00  0.00           H  
ATOM   1271 2HG  GLU B   2     169.448 280.893  17.316  1.00  0.00           H  
ATOM   1272  N   MET B   3     173.855 278.797  15.189  1.00  0.00           N  
ATOM   1273  CA  MET B   3     174.542 277.691  14.533  1.00  0.00           C  
ATOM   1274  C   MET B   3     175.908 277.442  15.159  1.00  0.00           C  
ATOM   1275  O   MET B   3     176.334 276.297  15.308  1.00  0.00           O  
ATOM   1276  CB  MET B   3     174.685 277.970  13.038  1.00  0.00           C  
ATOM   1277  CG  MET B   3     173.377 277.925  12.261  1.00  0.00           C  
ATOM   1278  SD  MET B   3     173.623 278.023  10.477  1.00  0.00           S  
ATOM   1279  CE  MET B   3     174.020 279.758  10.285  1.00  0.00           C  
ATOM   1280  H   MET B   3     173.684 279.647  14.670  1.00  0.00           H  
ATOM   1281  HA  MET B   3     173.949 276.788  14.666  1.00  0.00           H  
ATOM   1282 1HB  MET B   3     175.125 278.956  12.892  1.00  0.00           H  
ATOM   1283 2HB  MET B   3     175.363 277.240  12.594  1.00  0.00           H  
ATOM   1284 1HG  MET B   3     172.852 276.997  12.487  1.00  0.00           H  
ATOM   1285 2HG  MET B   3     172.743 278.756  12.567  1.00  0.00           H  
ATOM   1286 1HE  MET B   3     174.201 279.976   9.232  1.00  0.00           H  
ATOM   1287 2HE  MET B   3     173.188 280.364  10.645  1.00  0.00           H  
ATOM   1288 3HE  MET B   3     174.916 279.993  10.863  1.00  0.00           H  
ATOM   1289  N   LYS B   4     176.590 278.522  15.527  1.00  0.00           N  
ATOM   1290  CA  LYS B   4     177.873 278.421  16.213  1.00  0.00           C  
ATOM   1291  C   LYS B   4     177.709 277.829  17.607  1.00  0.00           C  
ATOM   1292  O   LYS B   4     178.560 277.073  18.076  1.00  0.00           O  
ATOM   1293  CB  LYS B   4     178.543 279.792  16.301  1.00  0.00           C  
ATOM   1294  CG  LYS B   4     179.047 280.333  14.969  1.00  0.00           C  
ATOM   1295  CD  LYS B   4     179.686 281.704  15.136  1.00  0.00           C  
ATOM   1296  CE  LYS B   4     180.184 282.247  13.805  1.00  0.00           C  
ATOM   1297  NZ  LYS B   4     180.778 283.605  13.946  1.00  0.00           N  
ATOM   1298  H   LYS B   4     176.211 279.436  15.325  1.00  0.00           H  
ATOM   1299  HA  LYS B   4     178.522 277.762  15.637  1.00  0.00           H  
ATOM   1300 1HB  LYS B   4     177.839 280.516  16.712  1.00  0.00           H  
ATOM   1301 2HB  LYS B   4     179.393 279.740  16.983  1.00  0.00           H  
ATOM   1302 1HG  LYS B   4     179.785 279.646  14.553  1.00  0.00           H  
ATOM   1303 2HG  LYS B   4     178.215 280.412  14.271  1.00  0.00           H  
ATOM   1304 1HD  LYS B   4     178.955 282.398  15.552  1.00  0.00           H  
ATOM   1305 2HD  LYS B   4     180.527 281.632  15.825  1.00  0.00           H  
ATOM   1306 1HE  LYS B   4     180.938 281.577  13.397  1.00  0.00           H  
ATOM   1307 2HE  LYS B   4     179.354 282.300  13.099  1.00  0.00           H  
ATOM   1308 1HZ  LYS B   4     181.095 283.930  13.043  1.00  0.00           H  
ATOM   1309 2HZ  LYS B   4     180.081 284.242  14.307  1.00  0.00           H  
ATOM   1310 3HZ  LYS B   4     181.560 283.567  14.583  1.00  0.00           H  
ATOM   1311  N   LYS B   5     176.606 278.175  18.264  1.00  0.00           N  
ATOM   1312  CA  LYS B   5     176.292 277.623  19.576  1.00  0.00           C  
ATOM   1313  C   LYS B   5     176.108 276.112  19.509  1.00  0.00           C  
ATOM   1314  O   LYS B   5     176.626 275.378  20.350  1.00  0.00           O  
ATOM   1315  CB  LYS B   5     175.035 278.281  20.147  1.00  0.00           C  
ATOM   1316  CG  LYS B   5     175.212 279.743  20.539  1.00  0.00           C  
ATOM   1317  CD  LYS B   5     173.912 280.337  21.058  1.00  0.00           C  
ATOM   1318  CE  LYS B   5     174.058 281.825  21.343  1.00  0.00           C  
ATOM   1319  NZ  LYS B   5     172.778 282.432  21.798  1.00  0.00           N  
ATOM   1320  H   LYS B   5     175.970 278.838  17.844  1.00  0.00           H  
ATOM   1321  HA  LYS B   5     177.126 277.829  20.246  1.00  0.00           H  
ATOM   1322 1HB  LYS B   5     174.231 278.228  19.413  1.00  0.00           H  
ATOM   1323 2HB  LYS B   5     174.708 277.735  21.031  1.00  0.00           H  
ATOM   1324 1HG  LYS B   5     175.974 279.820  21.317  1.00  0.00           H  
ATOM   1325 2HG  LYS B   5     175.544 280.314  19.673  1.00  0.00           H  
ATOM   1326 1HD  LYS B   5     173.125 280.192  20.318  1.00  0.00           H  
ATOM   1327 2HD  LYS B   5     173.620 279.828  21.977  1.00  0.00           H  
ATOM   1328 1HE  LYS B   5     174.811 281.976  22.115  1.00  0.00           H  
ATOM   1329 2HE  LYS B   5     174.387 282.338  20.440  1.00  0.00           H  
ATOM   1330 1HZ  LYS B   5     172.916 283.417  21.975  1.00  0.00           H  
ATOM   1331 2HZ  LYS B   5     172.075 282.315  21.082  1.00  0.00           H  
ATOM   1332 3HZ  LYS B   5     172.472 281.978  22.646  1.00  0.00           H  
ATOM   1333  N   VAL B   6     175.370 275.656  18.504  1.00  0.00           N  
ATOM   1334  CA  VAL B   6     175.176 274.227  18.283  1.00  0.00           C  
ATOM   1335  C   VAL B   6     176.492 273.538  17.944  1.00  0.00           C  
ATOM   1336  O   VAL B   6     176.821 272.494  18.508  1.00  0.00           O  
ATOM   1337  CB  VAL B   6     174.170 273.994  17.141  1.00  0.00           C  
ATOM   1338  CG1 VAL B   6     174.106 272.518  16.781  1.00  0.00           C  
ATOM   1339  CG2 VAL B   6     172.798 274.510  17.546  1.00  0.00           C  
ATOM   1340  H   VAL B   6     174.931 276.315  17.876  1.00  0.00           H  
ATOM   1341  HA  VAL B   6     174.799 273.790  19.207  1.00  0.00           H  
ATOM   1342  HB  VAL B   6     174.512 274.527  16.253  1.00  0.00           H  
ATOM   1343 1HG1 VAL B   6     173.390 272.371  15.972  1.00  0.00           H  
ATOM   1344 2HG1 VAL B   6     175.091 272.178  16.460  1.00  0.00           H  
ATOM   1345 3HG1 VAL B   6     173.790 271.944  17.652  1.00  0.00           H  
ATOM   1346 1HG2 VAL B   6     172.092 274.344  16.733  1.00  0.00           H  
ATOM   1347 2HG2 VAL B   6     172.458 273.982  18.437  1.00  0.00           H  
ATOM   1348 3HG2 VAL B   6     172.859 275.578  17.759  1.00  0.00           H  
ATOM   1349  N   MET B   7     177.244 274.130  17.022  1.00  0.00           N  
ATOM   1350  CA  MET B   7     178.534 273.584  16.619  1.00  0.00           C  
ATOM   1351  C   MET B   7     179.484 273.479  17.805  1.00  0.00           C  
ATOM   1352  O   MET B   7     180.147 272.460  17.993  1.00  0.00           O  
ATOM   1353  CB  MET B   7     179.150 274.443  15.517  1.00  0.00           C  
ATOM   1354  CG  MET B   7     180.516 273.970  15.040  1.00  0.00           C  
ATOM   1355  SD  MET B   7     181.240 275.070  13.807  1.00  0.00           S  
ATOM   1356  CE  MET B   7     181.577 276.520  14.802  1.00  0.00           C  
ATOM   1357  H   MET B   7     176.914 274.981  16.590  1.00  0.00           H  
ATOM   1358  HA  MET B   7     178.370 272.578  16.233  1.00  0.00           H  
ATOM   1359 1HB  MET B   7     178.485 274.461  14.655  1.00  0.00           H  
ATOM   1360 2HB  MET B   7     179.256 275.469  15.872  1.00  0.00           H  
ATOM   1361 1HG  MET B   7     181.196 273.909  15.889  1.00  0.00           H  
ATOM   1362 2HG  MET B   7     180.426 272.976  14.603  1.00  0.00           H  
ATOM   1363 1HE  MET B   7     182.029 277.292  14.180  1.00  0.00           H  
ATOM   1364 2HE  MET B   7     180.645 276.894  15.228  1.00  0.00           H  
ATOM   1365 3HE  MET B   7     182.264 276.256  15.608  1.00  0.00           H  
ATOM   1366  N   GLU B   8     179.545 274.540  18.603  1.00  0.00           N  
ATOM   1367  CA  GLU B   8     180.447 274.588  19.746  1.00  0.00           C  
ATOM   1368  C   GLU B   8     180.155 273.461  20.727  1.00  0.00           C  
ATOM   1369  O   GLU B   8     181.060 272.739  21.146  1.00  0.00           O  
ATOM   1370  CB  GLU B   8     180.335 275.939  20.457  1.00  0.00           C  
ATOM   1371  CG  GLU B   8     181.269 276.102  21.647  1.00  0.00           C  
ATOM   1372  CD  GLU B   8     181.148 277.448  22.306  1.00  0.00           C  
ATOM   1373  OE1 GLU B   8     180.375 278.249  21.838  1.00  0.00           O  
ATOM   1374  OE2 GLU B   8     181.831 277.676  23.276  1.00  0.00           O  
ATOM   1375  H   GLU B   8     178.949 275.333  18.413  1.00  0.00           H  
ATOM   1376  HA  GLU B   8     181.470 274.466  19.385  1.00  0.00           H  
ATOM   1377 1HB  GLU B   8     180.550 276.740  19.751  1.00  0.00           H  
ATOM   1378 2HB  GLU B   8     179.313 276.079  20.812  1.00  0.00           H  
ATOM   1379 1HG  GLU B   8     181.043 275.330  22.383  1.00  0.00           H  
ATOM   1380 2HG  GLU B   8     182.295 275.957  21.313  1.00  0.00           H  
ATOM   1381  N   ALA B   9     178.884 273.315  21.091  1.00  0.00           N  
ATOM   1382  CA  ALA B   9     178.471 272.278  22.029  1.00  0.00           C  
ATOM   1383  C   ALA B   9     178.862 270.894  21.527  1.00  0.00           C  
ATOM   1384  O   ALA B   9     179.373 270.069  22.286  1.00  0.00           O  
ATOM   1385  CB  ALA B   9     176.970 272.349  22.268  1.00  0.00           C  
ATOM   1386  H   ALA B   9     178.189 273.938  20.709  1.00  0.00           H  
ATOM   1387  HA  ALA B   9     178.988 272.449  22.973  1.00  0.00           H  
ATOM   1388 1HB  ALA B   9     176.677 271.569  22.971  1.00  0.00           H  
ATOM   1389 2HB  ALA B   9     176.714 273.324  22.682  1.00  0.00           H  
ATOM   1390 3HB  ALA B   9     176.443 272.206  21.326  1.00  0.00           H  
ATOM   1391  N   LEU B  10     178.618 270.645  20.246  1.00  0.00           N  
ATOM   1392  CA  LEU B  10     178.970 269.370  19.632  1.00  0.00           C  
ATOM   1393  C   LEU B  10     180.482 269.210  19.521  1.00  0.00           C  
ATOM   1394  O   LEU B  10     181.014 268.113  19.692  1.00  0.00           O  
ATOM   1395  CB  LEU B  10     178.335 269.257  18.241  1.00  0.00           C  
ATOM   1396  CG  LEU B  10     176.808 269.113  18.216  1.00  0.00           C  
ATOM   1397  CD1 LEU B  10     176.310 269.215  16.782  1.00  0.00           C  
ATOM   1398  CD2 LEU B  10     176.413 267.782  18.838  1.00  0.00           C  
ATOM   1399  H   LEU B  10     178.179 271.357  19.680  1.00  0.00           H  
ATOM   1400  HA  LEU B  10     178.586 268.565  20.260  1.00  0.00           H  
ATOM   1401 1HB  LEU B  10     178.592 270.146  17.668  1.00  0.00           H  
ATOM   1402 2HB  LEU B  10     178.758 268.389  17.734  1.00  0.00           H  
ATOM   1403  HG  LEU B  10     176.356 269.927  18.784  1.00  0.00           H  
ATOM   1404 1HD1 LEU B  10     175.224 269.113  16.764  1.00  0.00           H  
ATOM   1405 2HD1 LEU B  10     176.588 270.185  16.368  1.00  0.00           H  
ATOM   1406 3HD1 LEU B  10     176.758 268.422  16.184  1.00  0.00           H  
ATOM   1407 1HD2 LEU B  10     175.328 267.680  18.822  1.00  0.00           H  
ATOM   1408 2HD2 LEU B  10     176.862 266.967  18.270  1.00  0.00           H  
ATOM   1409 3HD2 LEU B  10     176.766 267.743  19.869  1.00  0.00           H  
ATOM   1410  N   LYS B  11     181.168 270.311  19.234  1.00  0.00           N  
ATOM   1411  CA  LYS B  11     182.622 270.301  19.125  1.00  0.00           C  
ATOM   1412  C   LYS B  11     183.271 269.919  20.448  1.00  0.00           C  
ATOM   1413  O   LYS B  11     184.270 269.202  20.477  1.00  0.00           O  
ATOM   1414  CB  LYS B  11     183.135 271.667  18.663  1.00  0.00           C  
ATOM   1415  CG  LYS B  11     184.640 271.733  18.445  1.00  0.00           C  
ATOM   1416  CD  LYS B  11     185.061 273.091  17.904  1.00  0.00           C  
ATOM   1417  CE  LYS B  11     186.567 273.165  17.703  1.00  0.00           C  
ATOM   1418  NZ  LYS B  11     186.994 274.488  17.173  1.00  0.00           N  
ATOM   1419  H   LYS B  11     180.669 271.178  19.086  1.00  0.00           H  
ATOM   1420  HA  LYS B  11     182.908 269.553  18.385  1.00  0.00           H  
ATOM   1421 1HB  LYS B  11     182.648 271.939  17.726  1.00  0.00           H  
ATOM   1422 2HB  LYS B  11     182.870 272.423  19.402  1.00  0.00           H  
ATOM   1423 1HG  LYS B  11     185.154 271.552  19.390  1.00  0.00           H  
ATOM   1424 2HG  LYS B  11     184.939 270.960  17.737  1.00  0.00           H  
ATOM   1425 1HD  LYS B  11     184.566 273.271  16.948  1.00  0.00           H  
ATOM   1426 2HD  LYS B  11     184.759 273.870  18.603  1.00  0.00           H  
ATOM   1427 1HE  LYS B  11     187.070 272.987  18.653  1.00  0.00           H  
ATOM   1428 2HE  LYS B  11     186.880 272.389  17.002  1.00  0.00           H  
ATOM   1429 1HZ  LYS B  11     187.997 274.497  17.054  1.00  0.00           H  
ATOM   1430 2HZ  LYS B  11     186.547 274.654  16.282  1.00  0.00           H  
ATOM   1431 3HZ  LYS B  11     186.727 275.213  17.823  1.00  0.00           H  
ATOM   1432  N   LYS B  12     182.695 270.402  21.544  1.00  0.00           N  
ATOM   1433  CA  LYS B  12     183.143 270.016  22.879  1.00  0.00           C  
ATOM   1434  C   LYS B  12     182.949 268.524  23.114  1.00  0.00           C  
ATOM   1435  O   LYS B  12     183.804 267.863  23.706  1.00  0.00           O  
ATOM   1436  CB  LYS B  12     182.399 270.818  23.948  1.00  0.00           C  
ATOM   1437  CG  LYS B  12     182.782 272.290  24.010  1.00  0.00           C  
ATOM   1438  CD  LYS B  12     181.988 273.022  25.082  1.00  0.00           C  
ATOM   1439  CE  LYS B  12     182.361 274.497  25.138  1.00  0.00           C  
ATOM   1440  NZ  LYS B  12     181.565 275.234  26.156  1.00  0.00           N  
ATOM   1441  H   LYS B  12     181.929 271.052  21.452  1.00  0.00           H  
ATOM   1442  HA  LYS B  12     184.208 270.232  22.961  1.00  0.00           H  
ATOM   1443 1HB  LYS B  12     181.325 270.759  23.766  1.00  0.00           H  
ATOM   1444 2HB  LYS B  12     182.589 270.381  24.928  1.00  0.00           H  
ATOM   1445 1HG  LYS B  12     183.845 272.381  24.232  1.00  0.00           H  
ATOM   1446 2HG  LYS B  12     182.589 272.757  23.045  1.00  0.00           H  
ATOM   1447 1HD  LYS B  12     180.922 272.934  24.869  1.00  0.00           H  
ATOM   1448 2HD  LYS B  12     182.186 272.570  26.054  1.00  0.00           H  
ATOM   1449 1HE  LYS B  12     183.419 274.595  25.380  1.00  0.00           H  
ATOM   1450 2HE  LYS B  12     182.191 274.952  24.162  1.00  0.00           H  
ATOM   1451 1HZ  LYS B  12     181.842 276.206  26.161  1.00  0.00           H  
ATOM   1452 2HZ  LYS B  12     180.582 275.165  25.930  1.00  0.00           H  
ATOM   1453 3HZ  LYS B  12     181.729 274.833  27.068  1.00  0.00           H  
ATOM   1454  N   ALA B  13     181.821 267.997  22.648  1.00  0.00           N  
ATOM   1455  CA  ALA B  13     181.552 266.568  22.733  1.00  0.00           C  
ATOM   1456  C   ALA B  13     182.568 265.766  21.928  1.00  0.00           C  
ATOM   1457  O   ALA B  13     183.001 264.694  22.350  1.00  0.00           O  
ATOM   1458  CB  ALA B  13     180.140 266.266  22.251  1.00  0.00           C  
ATOM   1459  H   ALA B  13     181.134 268.604  22.224  1.00  0.00           H  
ATOM   1460  HA  ALA B  13     181.640 266.268  23.776  1.00  0.00           H  
ATOM   1461 1HB  ALA B  13     179.953 265.193  22.320  1.00  0.00           H  
ATOM   1462 2HB  ALA B  13     179.422 266.800  22.872  1.00  0.00           H  
ATOM   1463 3HB  ALA B  13     180.033 266.586  21.215  1.00  0.00           H  
ATOM   1464  N   VAL B  14     182.945 266.293  20.768  1.00  0.00           N  
ATOM   1465  CA  VAL B  14     183.986 265.682  19.952  1.00  0.00           C  
ATOM   1466  C   VAL B  14     185.307 265.606  20.709  1.00  0.00           C  
ATOM   1467  O   VAL B  14     185.977 264.574  20.705  1.00  0.00           O  
ATOM   1468  CB  VAL B  14     184.187 266.485  18.653  1.00  0.00           C  
ATOM   1469  CG1 VAL B  14     185.435 266.013  17.924  1.00  0.00           C  
ATOM   1470  CG2 VAL B  14     182.959 266.350  17.766  1.00  0.00           C  
ATOM   1471  H   VAL B  14     182.499 267.139  20.444  1.00  0.00           H  
ATOM   1472  HA  VAL B  14     183.674 264.669  19.693  1.00  0.00           H  
ATOM   1473  HB  VAL B  14     184.340 267.535  18.907  1.00  0.00           H  
ATOM   1474 1HG1 VAL B  14     185.562 266.593  17.008  1.00  0.00           H  
ATOM   1475 2HG1 VAL B  14     186.306 266.153  18.564  1.00  0.00           H  
ATOM   1476 3HG1 VAL B  14     185.333 264.958  17.672  1.00  0.00           H  
ATOM   1477 1HG2 VAL B  14     183.108 266.922  16.851  1.00  0.00           H  
ATOM   1478 2HG2 VAL B  14     182.803 265.300  17.518  1.00  0.00           H  
ATOM   1479 3HG2 VAL B  14     182.085 266.732  18.294  1.00  0.00           H  
ATOM   1480  N   GLU B  15     185.675 266.707  21.357  1.00  0.00           N  
ATOM   1481  CA  GLU B  15     186.908 266.763  22.131  1.00  0.00           C  
ATOM   1482  C   GLU B  15     186.879 265.771  23.286  1.00  0.00           C  
ATOM   1483  O   GLU B  15     187.878 265.111  23.577  1.00  0.00           O  
ATOM   1484  CB  GLU B  15     187.138 268.178  22.667  1.00  0.00           C  
ATOM   1485  CG  GLU B  15     187.487 269.205  21.600  1.00  0.00           C  
ATOM   1486  CD  GLU B  15     187.631 270.596  22.152  1.00  0.00           C  
ATOM   1487  OE1 GLU B  15     187.350 270.787  23.310  1.00  0.00           O  
ATOM   1488  OE2 GLU B  15     188.025 271.469  21.414  1.00  0.00           O  
ATOM   1489  H   GLU B  15     185.084 267.525  21.312  1.00  0.00           H  
ATOM   1490  HA  GLU B  15     187.739 266.490  21.479  1.00  0.00           H  
ATOM   1491 1HB  GLU B  15     186.240 268.522  23.182  1.00  0.00           H  
ATOM   1492 2HB  GLU B  15     187.948 268.164  23.396  1.00  0.00           H  
ATOM   1493 1HG  GLU B  15     188.424 268.916  21.124  1.00  0.00           H  
ATOM   1494 2HG  GLU B  15     186.708 269.201  20.838  1.00  0.00           H  
ATOM   1495  N   LEU B  16     185.729 265.670  23.945  1.00  0.00           N  
ATOM   1496  CA  LEU B  16     185.561 264.741  25.056  1.00  0.00           C  
ATOM   1497  C   LEU B  16     185.642 263.296  24.583  1.00  0.00           C  
ATOM   1498  O   LEU B  16     186.233 262.446  25.251  1.00  0.00           O  
ATOM   1499  CB  LEU B  16     184.215 264.984  25.751  1.00  0.00           C  
ATOM   1500  CG  LEU B  16     184.102 266.291  26.546  1.00  0.00           C  
ATOM   1501  CD1 LEU B  16     182.658 266.495  26.985  1.00  0.00           C  
ATOM   1502  CD2 LEU B  16     185.037 266.238  27.745  1.00  0.00           C  
ATOM   1503  H   LEU B  16     184.952 266.250  23.667  1.00  0.00           H  
ATOM   1504  HA  LEU B  16     186.362 264.913  25.774  1.00  0.00           H  
ATOM   1505 1HB  LEU B  16     183.430 264.986  24.997  1.00  0.00           H  
ATOM   1506 2HB  LEU B  16     184.025 264.160  26.439  1.00  0.00           H  
ATOM   1507  HG  LEU B  16     184.378 267.130  25.907  1.00  0.00           H  
ATOM   1508 1HD1 LEU B  16     182.579 267.424  27.551  1.00  0.00           H  
ATOM   1509 2HD1 LEU B  16     182.015 266.549  26.107  1.00  0.00           H  
ATOM   1510 3HD1 LEU B  16     182.348 265.662  27.613  1.00  0.00           H  
ATOM   1511 1HD2 LEU B  16     184.957 267.167  28.310  1.00  0.00           H  
ATOM   1512 2HD2 LEU B  16     184.760 265.400  28.386  1.00  0.00           H  
ATOM   1513 3HD2 LEU B  16     186.062 266.108  27.402  1.00  0.00           H  
ATOM   1514  N   ALA B  17     185.044 263.022  23.429  1.00  0.00           N  
ATOM   1515  CA  ALA B  17     185.114 261.695  22.825  1.00  0.00           C  
ATOM   1516  C   ALA B  17     186.551 261.321  22.481  1.00  0.00           C  
ATOM   1517  O   ALA B  17     186.959 260.173  22.648  1.00  0.00           O  
ATOM   1518  CB  ALA B  17     184.239 261.632  21.581  1.00  0.00           C  
ATOM   1519  H   ALA B  17     184.528 263.750  22.957  1.00  0.00           H  
ATOM   1520  HA  ALA B  17     184.746 260.972  23.553  1.00  0.00           H  
ATOM   1521 1HB  ALA B  17     184.302 260.636  21.143  1.00  0.00           H  
ATOM   1522 2HB  ALA B  17     183.206 261.844  21.853  1.00  0.00           H  
ATOM   1523 3HB  ALA B  17     184.583 262.370  20.859  1.00  0.00           H  
ATOM   1524  N   LYS B  18     187.311 262.299  22.002  1.00  0.00           N  
ATOM   1525  CA  LYS B  18     188.738 262.111  21.761  1.00  0.00           C  
ATOM   1526  C   LYS B  18     189.482 261.820  23.057  1.00  0.00           C  
ATOM   1527  O   LYS B  18     190.372 260.971  23.096  1.00  0.00           O  
ATOM   1528  CB  LYS B  18     189.333 263.344  21.079  1.00  0.00           C  
ATOM   1529  CG  LYS B  18     188.893 263.537  19.633  1.00  0.00           C  
ATOM   1530  CD  LYS B  18     189.510 264.791  19.032  1.00  0.00           C  
ATOM   1531  CE  LYS B  18     189.063 264.992  17.591  1.00  0.00           C  
ATOM   1532  NZ  LYS B  18     189.629 266.236  17.001  1.00  0.00           N  
ATOM   1533  H   LYS B  18     186.893 263.195  21.799  1.00  0.00           H  
ATOM   1534  HA  LYS B  18     188.867 261.252  21.102  1.00  0.00           H  
ATOM   1535 1HB  LYS B  18     189.053 264.239  21.636  1.00  0.00           H  
ATOM   1536 2HB  LYS B  18     190.421 263.278  21.092  1.00  0.00           H  
ATOM   1537 1HG  LYS B  18     189.197 262.674  19.042  1.00  0.00           H  
ATOM   1538 2HG  LYS B  18     187.807 263.620  19.592  1.00  0.00           H  
ATOM   1539 1HD  LYS B  18     189.214 265.661  19.619  1.00  0.00           H  
ATOM   1540 2HD  LYS B  18     190.597 264.711  19.056  1.00  0.00           H  
ATOM   1541 1HE  LYS B  18     189.382 264.142  16.990  1.00  0.00           H  
ATOM   1542 2HE  LYS B  18     187.975 265.048  17.552  1.00  0.00           H  
ATOM   1543 1HZ  LYS B  18     189.309 266.332  16.048  1.00  0.00           H  
ATOM   1544 2HZ  LYS B  18     189.323 267.034  17.540  1.00  0.00           H  
ATOM   1545 3HZ  LYS B  18     190.637 266.186  17.014  1.00  0.00           H  
ATOM   1546  N   LYS B  19     189.112 262.528  24.118  1.00  0.00           N  
ATOM   1547  CA  LYS B  19     189.691 262.296  25.437  1.00  0.00           C  
ATOM   1548  C   LYS B  19     189.304 260.923  25.973  1.00  0.00           C  
ATOM   1549  O   LYS B  19     190.005 260.352  26.808  1.00  0.00           O  
ATOM   1550  CB  LYS B  19     189.252 263.385  26.416  1.00  0.00           C  
ATOM   1551  CG  LYS B  19     189.871 264.751  26.154  1.00  0.00           C  
ATOM   1552  CD  LYS B  19     189.360 265.788  27.144  1.00  0.00           C  
ATOM   1553  CE  LYS B  19     189.983 267.153  26.889  1.00  0.00           C  
ATOM   1554  NZ  LYS B  19     189.496 268.176  27.854  1.00  0.00           N  
ATOM   1555  H   LYS B  19     188.410 263.248  24.009  1.00  0.00           H  
ATOM   1556  HA  LYS B  19     190.778 262.324  25.346  1.00  0.00           H  
ATOM   1557 1HB  LYS B  19     188.168 263.496  26.374  1.00  0.00           H  
ATOM   1558 2HB  LYS B  19     189.512 263.088  27.431  1.00  0.00           H  
ATOM   1559 1HG  LYS B  19     190.956 264.683  26.241  1.00  0.00           H  
ATOM   1560 2HG  LYS B  19     189.626 265.075  25.143  1.00  0.00           H  
ATOM   1561 1HD  LYS B  19     188.276 265.871  27.056  1.00  0.00           H  
ATOM   1562 2HD  LYS B  19     189.602 265.473  28.159  1.00  0.00           H  
ATOM   1563 1HE  LYS B  19     191.066 267.079  26.973  1.00  0.00           H  
ATOM   1564 2HE  LYS B  19     189.741 267.481  25.878  1.00  0.00           H  
ATOM   1565 1HZ  LYS B  19     189.932 269.064  27.651  1.00  0.00           H  
ATOM   1566 2HZ  LYS B  19     188.493 268.267  27.771  1.00  0.00           H  
ATOM   1567 3HZ  LYS B  19     189.732 267.892  28.793  1.00  0.00           H  
ATOM   1568  N   ASN B  20     188.184 260.398  25.488  1.00  0.00           N  
ATOM   1569  CA  ASN B  20     187.741 259.060  25.860  1.00  0.00           C  
ATOM   1570  C   ASN B  20     188.311 258.009  24.918  1.00  0.00           C  
ATOM   1571  O   ASN B  20     187.943 256.836  24.985  1.00  0.00           O  
ATOM   1572  CB  ASN B  20     186.225 258.985  25.886  1.00  0.00           C  
ATOM   1573  CG  ASN B  20     185.625 259.795  27.003  1.00  0.00           C  
ATOM   1574  OD1 ASN B  20     186.269 260.025  28.034  1.00  0.00           O  
ATOM   1575  ND2 ASN B  20     184.406 260.232  26.818  1.00  0.00           N  
ATOM   1576  H   ASN B  20     187.624 260.941  24.845  1.00  0.00           H  
ATOM   1577  HA  ASN B  20     188.117 258.837  26.861  1.00  0.00           H  
ATOM   1578 1HB  ASN B  20     185.826 259.347  24.937  1.00  0.00           H  
ATOM   1579 2HB  ASN B  20     185.912 257.947  25.998  1.00  0.00           H  
ATOM   1580 1HD2 ASN B  20     183.957 260.776  27.528  1.00  0.00           H  
ATOM   1581 2HD2 ASN B  20     183.924 260.023  25.968  1.00  0.00           H  
ATOM   1582  N   ASN B  21     189.211 258.435  24.039  1.00  0.00           N  
ATOM   1583  CA  ASN B  21     189.908 257.514  23.148  1.00  0.00           C  
ATOM   1584  C   ASN B  21     188.937 256.816  22.206  1.00  0.00           C  
ATOM   1585  O   ASN B  21     189.075 255.625  21.926  1.00  0.00           O  
ATOM   1586  CB  ASN B  21     190.701 256.496  23.948  1.00  0.00           C  
ATOM   1587  CG  ASN B  21     191.776 257.131  24.786  1.00  0.00           C  
ATOM   1588  OD1 ASN B  21     192.480 258.040  24.332  1.00  0.00           O  
ATOM   1589  ND2 ASN B  21     191.917 256.668  26.001  1.00  0.00           N  
ATOM   1590  H   ASN B  21     189.418 259.423  23.986  1.00  0.00           H  
ATOM   1591  HA  ASN B  21     190.601 258.089  22.531  1.00  0.00           H  
ATOM   1592 1HB  ASN B  21     190.028 255.940  24.601  1.00  0.00           H  
ATOM   1593 2HB  ASN B  21     191.163 255.779  23.267  1.00  0.00           H  
ATOM   1594 1HD2 ASN B  21     192.617 257.052  26.606  1.00  0.00           H  
ATOM   1595 2HD2 ASN B  21     191.326 255.930  26.329  1.00  0.00           H  
ATOM   1596  N   ASP B  22     187.951 257.564  21.720  1.00  0.00           N  
ATOM   1597  CA  ASP B  22     187.002 257.040  20.745  1.00  0.00           C  
ATOM   1598  C   ASP B  22     186.828 258.000  19.576  1.00  0.00           C  
ATOM   1599  O   ASP B  22     185.970 258.885  19.609  1.00  0.00           O  
ATOM   1600  CB  ASP B  22     185.646 256.779  21.406  1.00  0.00           C  
ATOM   1601  CG  ASP B  22     184.642 256.130  20.462  1.00  0.00           C  
ATOM   1602  OD1 ASP B  22     184.801 256.267  19.272  1.00  0.00           O  
ATOM   1603  OD2 ASP B  22     183.727 255.505  20.939  1.00  0.00           O  
ATOM   1604  H   ASP B  22     187.858 258.520  22.034  1.00  0.00           H  
ATOM   1605  HA  ASP B  22     187.389 256.098  20.357  1.00  0.00           H  
ATOM   1606 1HB  ASP B  22     185.782 256.127  22.271  1.00  0.00           H  
ATOM   1607 2HB  ASP B  22     185.228 257.718  21.767  1.00  0.00           H  
ATOM   1608  N   ASP B  23     187.644 257.823  18.543  1.00  0.00           N  
ATOM   1609  CA  ASP B  23     187.676 258.755  17.422  1.00  0.00           C  
ATOM   1610  C   ASP B  23     186.483 258.544  16.498  1.00  0.00           C  
ATOM   1611  O   ASP B  23     186.128 259.426  15.715  1.00  0.00           O  
ATOM   1612  CB  ASP B  23     188.976 258.598  16.630  1.00  0.00           C  
ATOM   1613  CG  ASP B  23     190.203 259.051  17.410  1.00  0.00           C  
ATOM   1614  OD1 ASP B  23     190.040 259.754  18.379  1.00  0.00           O  
ATOM   1615  OD2 ASP B  23     191.291 258.688  17.029  1.00  0.00           O  
ATOM   1616  H   ASP B  23     188.260 257.023  18.536  1.00  0.00           H  
ATOM   1617  HA  ASP B  23     187.627 259.771  17.814  1.00  0.00           H  
ATOM   1618 1HB  ASP B  23     189.107 257.553  16.349  1.00  0.00           H  
ATOM   1619 2HB  ASP B  23     188.914 259.179  15.710  1.00  0.00           H  
ATOM   1620  N   GLU B  24     185.867 257.370  16.593  1.00  0.00           N  
ATOM   1621  CA  GLU B  24     184.743 257.022  15.732  1.00  0.00           C  
ATOM   1622  C   GLU B  24     183.496 257.811  16.109  1.00  0.00           C  
ATOM   1623  O   GLU B  24     182.809 258.355  15.245  1.00  0.00           O  
ATOM   1624  CB  GLU B  24     184.454 255.522  15.810  1.00  0.00           C  
ATOM   1625  CG  GLU B  24     183.265 255.065  14.978  1.00  0.00           C  
ATOM   1626  CD  GLU B  24     183.406 255.409  13.521  1.00  0.00           C  
ATOM   1627  OE1 GLU B  24     184.470 255.822  13.127  1.00  0.00           O  
ATOM   1628  OE2 GLU B  24     182.448 255.254  12.800  1.00  0.00           O  
ATOM   1629  H   GLU B  24     186.185 256.701  17.280  1.00  0.00           H  
ATOM   1630  HA  GLU B  24     185.005 257.274  14.703  1.00  0.00           H  
ATOM   1631 1HB  GLU B  24     185.330 254.965  15.476  1.00  0.00           H  
ATOM   1632 2HB  GLU B  24     184.265 255.242  16.847  1.00  0.00           H  
ATOM   1633 1HG  GLU B  24     183.158 253.986  15.077  1.00  0.00           H  
ATOM   1634 2HG  GLU B  24     182.361 255.530  15.371  1.00  0.00           H  
ATOM   1635  N   VAL B  25     183.208 257.867  17.404  1.00  0.00           N  
ATOM   1636  CA  VAL B  25     182.115 258.688  17.911  1.00  0.00           C  
ATOM   1637  C   VAL B  25     182.406 260.172  17.719  1.00  0.00           C  
ATOM   1638  O   VAL B  25     181.522 260.945  17.354  1.00  0.00           O  
ATOM   1639  CB  VAL B  25     181.883 258.405  19.408  1.00  0.00           C  
ATOM   1640  CG1 VAL B  25     180.920 259.423  20.000  1.00  0.00           C  
ATOM   1641  CG2 VAL B  25     181.351 256.991  19.588  1.00  0.00           C  
ATOM   1642  H   VAL B  25     183.759 257.326  18.055  1.00  0.00           H  
ATOM   1643  HA  VAL B  25     181.208 258.436  17.362  1.00  0.00           H  
ATOM   1644  HB  VAL B  25     182.828 258.509  19.939  1.00  0.00           H  
ATOM   1645 1HG1 VAL B  25     180.767 259.208  21.058  1.00  0.00           H  
ATOM   1646 2HG1 VAL B  25     181.337 260.424  19.891  1.00  0.00           H  
ATOM   1647 3HG1 VAL B  25     179.965 259.368  19.477  1.00  0.00           H  
ATOM   1648 1HG2 VAL B  25     181.189 256.797  20.649  1.00  0.00           H  
ATOM   1649 2HG2 VAL B  25     180.407 256.885  19.052  1.00  0.00           H  
ATOM   1650 3HG2 VAL B  25     182.075 256.278  19.195  1.00  0.00           H  
ATOM   1651  N   ALA B  26     183.652 260.561  17.965  1.00  0.00           N  
ATOM   1652  CA  ALA B  26     184.099 261.921  17.687  1.00  0.00           C  
ATOM   1653  C   ALA B  26     183.867 262.290  16.228  1.00  0.00           C  
ATOM   1654  O   ALA B  26     183.420 263.397  15.921  1.00  0.00           O  
ATOM   1655  CB  ALA B  26     185.570 262.079  18.045  1.00  0.00           C  
ATOM   1656  H   ALA B  26     184.307 259.899  18.354  1.00  0.00           H  
ATOM   1657  HA  ALA B  26     183.510 262.603  18.302  1.00  0.00           H  
ATOM   1658 1HB  ALA B  26     185.888 263.100  17.831  1.00  0.00           H  
ATOM   1659 2HB  ALA B  26     185.711 261.869  19.105  1.00  0.00           H  
ATOM   1660 3HB  ALA B  26     186.164 261.383  17.455  1.00  0.00           H  
ATOM   1661  N   ARG B  27     184.171 261.358  15.331  1.00  0.00           N  
ATOM   1662  CA  ARG B  27     183.942 261.562  13.906  1.00  0.00           C  
ATOM   1663  C   ARG B  27     182.461 261.751  13.608  1.00  0.00           C  
ATOM   1664  O   ARG B  27     182.079 262.641  12.849  1.00  0.00           O  
ATOM   1665  CB  ARG B  27     184.473 260.383  13.103  1.00  0.00           C  
ATOM   1666  CG  ARG B  27     184.367 260.538  11.595  1.00  0.00           C  
ATOM   1667  CD  ARG B  27     184.858 259.329  10.884  1.00  0.00           C  
ATOM   1668  NE  ARG B  27     183.966 258.195  11.061  1.00  0.00           N  
ATOM   1669  CZ  ARG B  27     182.838 257.992  10.354  1.00  0.00           C  
ATOM   1670  NH1 ARG B  27     182.477 258.855   9.428  1.00  0.00           N  
ATOM   1671  NH2 ARG B  27     182.092 256.926  10.590  1.00  0.00           N  
ATOM   1672  H   ARG B  27     184.572 260.486  15.646  1.00  0.00           H  
ATOM   1673  HA  ARG B  27     184.474 262.461  13.596  1.00  0.00           H  
ATOM   1674 1HB  ARG B  27     185.522 260.221  13.346  1.00  0.00           H  
ATOM   1675 2HB  ARG B  27     183.930 259.481  13.382  1.00  0.00           H  
ATOM   1676 1HG  ARG B  27     183.325 260.698  11.317  1.00  0.00           H  
ATOM   1677 2HG  ARG B  27     184.963 261.391  11.273  1.00  0.00           H  
ATOM   1678 1HD  ARG B  27     184.934 259.540   9.818  1.00  0.00           H  
ATOM   1679 2HD  ARG B  27     185.839 259.054  11.270  1.00  0.00           H  
ATOM   1680  HE  ARG B  27     184.210 257.510  11.764  1.00  0.00           H  
ATOM   1681 1HH1 ARG B  27     183.047 259.668   9.248  1.00  0.00           H  
ATOM   1682 2HH1 ARG B  27     181.631 258.702   8.899  1.00  0.00           H  
ATOM   1683 1HH2 ARG B  27     182.368 256.264  11.301  1.00  0.00           H  
ATOM   1684 2HH2 ARG B  27     181.247 256.774  10.061  1.00  0.00           H  
ATOM   1685  N   GLU B  28     181.629 260.908  14.210  1.00  0.00           N  
ATOM   1686  CA  GLU B  28     180.195 260.924  13.945  1.00  0.00           C  
ATOM   1687  C   GLU B  28     179.560 262.222  14.430  1.00  0.00           C  
ATOM   1688  O   GLU B  28     178.731 262.814  13.739  1.00  0.00           O  
ATOM   1689  CB  GLU B  28     179.514 259.729  14.618  1.00  0.00           C  
ATOM   1690  CG  GLU B  28     178.000 259.706  14.474  1.00  0.00           C  
ATOM   1691  CD  GLU B  28     177.547 259.722  13.042  1.00  0.00           C  
ATOM   1692  OE1 GLU B  28     178.378 259.601  12.175  1.00  0.00           O  
ATOM   1693  OE2 GLU B  28     176.368 259.854  12.814  1.00  0.00           O  
ATOM   1694  H   GLU B  28     182.000 260.237  14.869  1.00  0.00           H  
ATOM   1695  HA  GLU B  28     180.042 260.853  12.868  1.00  0.00           H  
ATOM   1696 1HB  GLU B  28     179.905 258.803  14.195  1.00  0.00           H  
ATOM   1697 2HB  GLU B  28     179.751 259.728  15.682  1.00  0.00           H  
ATOM   1698 1HG  GLU B  28     177.613 258.808  14.956  1.00  0.00           H  
ATOM   1699 2HG  GLU B  28     177.583 260.570  14.992  1.00  0.00           H  
ATOM   1700  N   ILE B  29     179.954 262.657  15.621  1.00  0.00           N  
ATOM   1701  CA  ILE B  29     179.442 263.898  16.191  1.00  0.00           C  
ATOM   1702  C   ILE B  29     179.864 265.102  15.358  1.00  0.00           C  
ATOM   1703  O   ILE B  29     179.059 265.992  15.081  1.00  0.00           O  
ATOM   1704  CB  ILE B  29     179.930 264.078  17.639  1.00  0.00           C  
ATOM   1705  CG1 ILE B  29     179.318 263.008  18.546  1.00  0.00           C  
ATOM   1706  CG2 ILE B  29     179.586 265.470  18.148  1.00  0.00           C  
ATOM   1707  CD1 ILE B  29     179.948 262.937  19.920  1.00  0.00           C  
ATOM   1708  H   ILE B  29     180.625 262.115  16.146  1.00  0.00           H  
ATOM   1709  HA  ILE B  29     178.354 263.852  16.196  1.00  0.00           H  
ATOM   1710  HB  ILE B  29     181.010 263.944  17.679  1.00  0.00           H  
ATOM   1711 1HG1 ILE B  29     178.252 263.201  18.669  1.00  0.00           H  
ATOM   1712 2HG1 ILE B  29     179.419 262.030  18.075  1.00  0.00           H  
ATOM   1713 1HG2 ILE B  29     179.938 265.580  19.173  1.00  0.00           H  
ATOM   1714 2HG2 ILE B  29     180.068 266.216  17.516  1.00  0.00           H  
ATOM   1715 3HG2 ILE B  29     178.506 265.613  18.116  1.00  0.00           H  
ATOM   1716 1HD1 ILE B  29     179.459 262.155  20.503  1.00  0.00           H  
ATOM   1717 2HD1 ILE B  29     181.009 262.709  19.821  1.00  0.00           H  
ATOM   1718 3HD1 ILE B  29     179.826 263.895  20.425  1.00  0.00           H  
ATOM   1719  N   GLU B  30     181.132 265.124  14.960  1.00  0.00           N  
ATOM   1720  CA  GLU B  30     181.648 266.191  14.109  1.00  0.00           C  
ATOM   1721  C   GLU B  30     180.929 266.221  12.767  1.00  0.00           C  
ATOM   1722  O   GLU B  30     180.591 267.290  12.257  1.00  0.00           O  
ATOM   1723  CB  GLU B  30     183.153 266.017  13.887  1.00  0.00           C  
ATOM   1724  CG  GLU B  30     183.799 267.119  13.060  1.00  0.00           C  
ATOM   1725  CD  GLU B  30     185.286 266.950  12.921  1.00  0.00           C  
ATOM   1726  OE1 GLU B  30     185.813 266.013  13.471  1.00  0.00           O  
ATOM   1727  OE2 GLU B  30     185.896 267.760  12.264  1.00  0.00           O  
ATOM   1728  H   GLU B  30     181.753 264.384  15.252  1.00  0.00           H  
ATOM   1729  HA  GLU B  30     181.476 267.145  14.608  1.00  0.00           H  
ATOM   1730 1HB  GLU B  30     183.661 265.981  14.851  1.00  0.00           H  
ATOM   1731 2HB  GLU B  30     183.339 265.068  13.385  1.00  0.00           H  
ATOM   1732 1HG  GLU B  30     183.350 267.123  12.067  1.00  0.00           H  
ATOM   1733 2HG  GLU B  30     183.589 268.079  13.527  1.00  0.00           H  
ATOM   1734  N   ARG B  31     180.700 265.043  12.197  1.00  0.00           N  
ATOM   1735  CA  ARG B  31     179.954 264.928  10.950  1.00  0.00           C  
ATOM   1736  C   ARG B  31     178.561 265.530  11.082  1.00  0.00           C  
ATOM   1737  O   ARG B  31     178.129 266.313  10.236  1.00  0.00           O  
ATOM   1738  CB  ARG B  31     179.836 263.470  10.531  1.00  0.00           C  
ATOM   1739  CG  ARG B  31     179.172 263.244   9.182  1.00  0.00           C  
ATOM   1740  CD  ARG B  31     178.931 261.801   8.922  1.00  0.00           C  
ATOM   1741  NE  ARG B  31     177.850 261.278   9.744  1.00  0.00           N  
ATOM   1742  CZ  ARG B  31     176.540 261.436   9.475  1.00  0.00           C  
ATOM   1743  NH1 ARG B  31     176.164 262.105   8.407  1.00  0.00           N  
ATOM   1744  NH2 ARG B  31     175.632 260.919  10.285  1.00  0.00           N  
ATOM   1745  H   ARG B  31     181.052 264.206  12.639  1.00  0.00           H  
ATOM   1746  HA  ARG B  31     180.494 265.471  10.172  1.00  0.00           H  
ATOM   1747 1HB  ARG B  31     180.827 263.022  10.490  1.00  0.00           H  
ATOM   1748 2HB  ARG B  31     179.260 262.922  11.277  1.00  0.00           H  
ATOM   1749 1HG  ARG B  31     178.213 263.762   9.157  1.00  0.00           H  
ATOM   1750 2HG  ARG B  31     179.816 263.631   8.390  1.00  0.00           H  
ATOM   1751 1HD  ARG B  31     178.664 261.659   7.877  1.00  0.00           H  
ATOM   1752 2HD  ARG B  31     179.833 261.235   9.148  1.00  0.00           H  
ATOM   1753  HE  ARG B  31     178.099 260.757  10.574  1.00  0.00           H  
ATOM   1754 1HH1 ARG B  31     176.857 262.499   7.788  1.00  0.00           H  
ATOM   1755 2HH1 ARG B  31     175.181 262.224   8.206  1.00  0.00           H  
ATOM   1756 1HH2 ARG B  31     175.921 260.405  11.107  1.00  0.00           H  
ATOM   1757 2HH2 ARG B  31     174.650 261.038  10.084  1.00  0.00           H  
ATOM   1758  N   ALA B  32     177.862 265.159  12.150  1.00  0.00           N  
ATOM   1759  CA  ALA B  32     176.538 265.704  12.425  1.00  0.00           C  
ATOM   1760  C   ALA B  32     176.579 267.223  12.534  1.00  0.00           C  
ATOM   1761  O   ALA B  32     175.743 267.918  11.958  1.00  0.00           O  
ATOM   1762  CB  ALA B  32     175.969 265.097  13.699  1.00  0.00           C  
ATOM   1763  H   ALA B  32     178.258 264.483  12.786  1.00  0.00           H  
ATOM   1764  HA  ALA B  32     175.885 265.447  11.591  1.00  0.00           H  
ATOM   1765 1HB  ALA B  32     174.980 265.516  13.891  1.00  0.00           H  
ATOM   1766 2HB  ALA B  32     175.890 264.016  13.585  1.00  0.00           H  
ATOM   1767 3HB  ALA B  32     176.626 265.326  14.536  1.00  0.00           H  
ATOM   1768  N   ALA B  33     177.557 267.731  13.276  1.00  0.00           N  
ATOM   1769  CA  ALA B  33     177.699 269.168  13.475  1.00  0.00           C  
ATOM   1770  C   ALA B  33     177.795 269.901  12.144  1.00  0.00           C  
ATOM   1771  O   ALA B  33     177.120 270.909  11.929  1.00  0.00           O  
ATOM   1772  CB  ALA B  33     178.921 269.466  14.332  1.00  0.00           C  
ATOM   1773  H   ALA B  33     178.217 267.105  13.715  1.00  0.00           H  
ATOM   1774  HA  ALA B  33     176.810 269.529  13.992  1.00  0.00           H  
ATOM   1775 1HB  ALA B  33     179.015 270.543  14.472  1.00  0.00           H  
ATOM   1776 2HB  ALA B  33     178.810 268.982  15.304  1.00  0.00           H  
ATOM   1777 3HB  ALA B  33     179.813 269.086  13.838  1.00  0.00           H  
ATOM   1778  N   LYS B  34     178.636 269.391  11.252  1.00  0.00           N  
ATOM   1779  CA  LYS B  34     178.822 269.997   9.939  1.00  0.00           C  
ATOM   1780  C   LYS B  34     177.517 270.019   9.153  1.00  0.00           C  
ATOM   1781  O   LYS B  34     177.169 271.025   8.538  1.00  0.00           O  
ATOM   1782  CB  LYS B  34     179.899 269.248   9.152  1.00  0.00           C  
ATOM   1783  CG  LYS B  34     181.314 269.444   9.679  1.00  0.00           C  
ATOM   1784  CD  LYS B  34     182.324 268.655   8.859  1.00  0.00           C  
ATOM   1785  CE  LYS B  34     183.737 268.839   9.393  1.00  0.00           C  
ATOM   1786  NZ  LYS B  34     184.730 268.041   8.623  1.00  0.00           N  
ATOM   1787  H   LYS B  34     179.161 268.562  11.490  1.00  0.00           H  
ATOM   1788  HA  LYS B  34     179.148 271.028  10.077  1.00  0.00           H  
ATOM   1789 1HB  LYS B  34     179.683 268.180   9.165  1.00  0.00           H  
ATOM   1790 2HB  LYS B  34     179.881 269.573   8.112  1.00  0.00           H  
ATOM   1791 1HG  LYS B  34     181.574 270.503   9.638  1.00  0.00           H  
ATOM   1792 2HG  LYS B  34     181.365 269.116  10.716  1.00  0.00           H  
ATOM   1793 1HD  LYS B  34     182.068 267.595   8.890  1.00  0.00           H  
ATOM   1794 2HD  LYS B  34     182.291 268.990   7.822  1.00  0.00           H  
ATOM   1795 1HE  LYS B  34     184.012 269.890   9.338  1.00  0.00           H  
ATOM   1796 2HE  LYS B  34     183.773 268.531  10.438  1.00  0.00           H  
ATOM   1797 1HZ  LYS B  34     185.653 268.190   9.009  1.00  0.00           H  
ATOM   1798 2HZ  LYS B  34     184.495 267.060   8.684  1.00  0.00           H  
ATOM   1799 3HZ  LYS B  34     184.719 268.331   7.657  1.00  0.00           H  
ATOM   1800  N   GLU B  35     176.800 268.900   9.177  1.00  0.00           N  
ATOM   1801  CA  GLU B  35     175.548 268.778   8.440  1.00  0.00           C  
ATOM   1802  C   GLU B  35     174.470 269.676   9.032  1.00  0.00           C  
ATOM   1803  O   GLU B  35     173.667 270.261   8.304  1.00  0.00           O  
ATOM   1804  CB  GLU B  35     175.069 267.325   8.439  1.00  0.00           C  
ATOM   1805  CG  GLU B  35     175.932 266.379   7.617  1.00  0.00           C  
ATOM   1806  CD  GLU B  35     175.465 264.952   7.683  1.00  0.00           C  
ATOM   1807  OE1 GLU B  35     174.568 264.675   8.445  1.00  0.00           O  
ATOM   1808  OE2 GLU B  35     176.004 264.136   6.973  1.00  0.00           O  
ATOM   1809  H   GLU B  35     177.130 268.115   9.719  1.00  0.00           H  
ATOM   1810  HA  GLU B  35     175.721 269.089   7.409  1.00  0.00           H  
ATOM   1811 1HB  GLU B  35     175.043 266.949   9.462  1.00  0.00           H  
ATOM   1812 2HB  GLU B  35     174.053 267.276   8.046  1.00  0.00           H  
ATOM   1813 1HG  GLU B  35     175.921 266.703   6.576  1.00  0.00           H  
ATOM   1814 2HG  GLU B  35     176.959 266.437   7.975  1.00  0.00           H  
ATOM   1815  N   ILE B  36     174.458 269.784  10.356  1.00  0.00           N  
ATOM   1816  CA  ILE B  36     173.459 270.590  11.050  1.00  0.00           C  
ATOM   1817  C   ILE B  36     173.623 272.069  10.727  1.00  0.00           C  
ATOM   1818  O   ILE B  36     172.653 272.756  10.409  1.00  0.00           O  
ATOM   1819  CB  ILE B  36     173.553 270.385  12.573  1.00  0.00           C  
ATOM   1820  CG1 ILE B  36     173.072 268.981  12.952  1.00  0.00           C  
ATOM   1821  CG2 ILE B  36     172.740 271.442  13.303  1.00  0.00           C  
ATOM   1822  CD1 ILE B  36     173.412 268.581  14.369  1.00  0.00           C  
ATOM   1823  H   ILE B  36     175.159 269.297  10.896  1.00  0.00           H  
ATOM   1824  HA  ILE B  36     172.470 270.276  10.717  1.00  0.00           H  
ATOM   1825  HB  ILE B  36     174.592 270.456  12.887  1.00  0.00           H  
ATOM   1826 1HG1 ILE B  36     171.992 268.920  12.829  1.00  0.00           H  
ATOM   1827 2HG1 ILE B  36     173.518 268.249  12.278  1.00  0.00           H  
ATOM   1828 1HG2 ILE B  36     172.815 271.282  14.378  1.00  0.00           H  
ATOM   1829 2HG2 ILE B  36     173.125 272.430  13.055  1.00  0.00           H  
ATOM   1830 3HG2 ILE B  36     171.694 271.373  12.998  1.00  0.00           H  
ATOM   1831 1HD1 ILE B  36     173.040 267.575  14.564  1.00  0.00           H  
ATOM   1832 2HD1 ILE B  36     174.493 268.601  14.505  1.00  0.00           H  
ATOM   1833 3HD1 ILE B  36     172.945 269.279  15.065  1.00  0.00           H  
ATOM   1834  N   VAL B  37     174.857 272.555  10.809  1.00  0.00           N  
ATOM   1835  CA  VAL B  37     175.147 273.958  10.541  1.00  0.00           C  
ATOM   1836  C   VAL B  37     174.730 274.347   9.130  1.00  0.00           C  
ATOM   1837  O   VAL B  37     174.121 275.396   8.918  1.00  0.00           O  
ATOM   1838  CB  VAL B  37     176.651 274.238  10.725  1.00  0.00           C  
ATOM   1839  CG1 VAL B  37     177.004 275.621  10.198  1.00  0.00           C  
ATOM   1840  CG2 VAL B  37     177.026 274.109  12.193  1.00  0.00           C  
ATOM   1841  H   VAL B  37     175.613 271.936  11.065  1.00  0.00           H  
ATOM   1842  HA  VAL B  37     174.589 274.568  11.252  1.00  0.00           H  
ATOM   1843  HB  VAL B  37     177.219 273.516  10.139  1.00  0.00           H  
ATOM   1844 1HG1 VAL B  37     178.070 275.801  10.335  1.00  0.00           H  
ATOM   1845 2HG1 VAL B  37     176.760 275.679   9.137  1.00  0.00           H  
ATOM   1846 3HG1 VAL B  37     176.435 276.374  10.743  1.00  0.00           H  
ATOM   1847 1HG2 VAL B  37     178.090 274.307  12.315  1.00  0.00           H  
ATOM   1848 2HG2 VAL B  37     176.453 274.827  12.780  1.00  0.00           H  
ATOM   1849 3HG2 VAL B  37     176.803 273.099  12.538  1.00  0.00           H  
ATOM   1850  N   GLU B  38     175.062 273.497   8.164  1.00  0.00           N  
ATOM   1851  CA  GLU B  38     174.725 273.751   6.769  1.00  0.00           C  
ATOM   1852  C   GLU B  38     173.218 273.695   6.548  1.00  0.00           C  
ATOM   1853  O   GLU B  38     172.663 274.485   5.783  1.00  0.00           O  
ATOM   1854  CB  GLU B  38     175.421 272.738   5.858  1.00  0.00           C  
ATOM   1855  CG  GLU B  38     176.928 272.923   5.748  1.00  0.00           C  
ATOM   1856  CD  GLU B  38     177.313 274.258   5.174  1.00  0.00           C  
ATOM   1857  OE1 GLU B  38     176.622 274.730   4.303  1.00  0.00           O  
ATOM   1858  OE2 GLU B  38     178.300 274.806   5.606  1.00  0.00           O  
ATOM   1859  H   GLU B  38     175.560 272.652   8.404  1.00  0.00           H  
ATOM   1860  HA  GLU B  38     175.069 274.751   6.506  1.00  0.00           H  
ATOM   1861 1HB  GLU B  38     175.234 271.729   6.226  1.00  0.00           H  
ATOM   1862 2HB  GLU B  38     175.002 272.802   4.854  1.00  0.00           H  
ATOM   1863 1HG  GLU B  38     177.369 272.826   6.740  1.00  0.00           H  
ATOM   1864 2HG  GLU B  38     177.336 272.131   5.121  1.00  0.00           H  
ATOM   1865  N   ALA B  39     172.560 272.759   7.221  1.00  0.00           N  
ATOM   1866  CA  ALA B  39     171.111 272.628   7.136  1.00  0.00           C  
ATOM   1867  C   ALA B  39     170.412 273.843   7.733  1.00  0.00           C  
ATOM   1868  O   ALA B  39     169.448 274.358   7.166  1.00  0.00           O  
ATOM   1869  CB  ALA B  39     170.651 271.357   7.834  1.00  0.00           C  
ATOM   1870  H   ALA B  39     173.078 272.120   7.809  1.00  0.00           H  
ATOM   1871  HA  ALA B  39     170.838 272.571   6.083  1.00  0.00           H  
ATOM   1872 1HB  ALA B  39     169.567 271.273   7.761  1.00  0.00           H  
ATOM   1873 2HB  ALA B  39     171.114 270.493   7.358  1.00  0.00           H  
ATOM   1874 3HB  ALA B  39     170.943 271.392   8.882  1.00  0.00           H  
ATOM   1875  N   LEU B  40     170.903 274.297   8.881  1.00  0.00           N  
ATOM   1876  CA  LEU B  40     170.336 275.461   9.551  1.00  0.00           C  
ATOM   1877  C   LEU B  40     170.604 276.736   8.761  1.00  0.00           C  
ATOM   1878  O   LEU B  40     169.814 277.680   8.802  1.00  0.00           O  
ATOM   1879  CB  LEU B  40     170.917 275.595  10.964  1.00  0.00           C  
ATOM   1880  CG  LEU B  40     170.478 274.522  11.969  1.00  0.00           C  
ATOM   1881  CD1 LEU B  40     171.224 274.719  13.281  1.00  0.00           C  
ATOM   1882  CD2 LEU B  40     168.973 274.607  12.177  1.00  0.00           C  
ATOM   1883  H   LEU B  40     171.691 273.824   9.301  1.00  0.00           H  
ATOM   1884  HA  LEU B  40     169.258 275.324   9.627  1.00  0.00           H  
ATOM   1885 1HB  LEU B  40     172.003 275.562  10.897  1.00  0.00           H  
ATOM   1886 2HB  LEU B  40     170.629 276.566  11.368  1.00  0.00           H  
ATOM   1887  HG  LEU B  40     170.736 273.536  11.584  1.00  0.00           H  
ATOM   1888 1HD1 LEU B  40     170.912 273.958  13.995  1.00  0.00           H  
ATOM   1889 2HD1 LEU B  40     172.297 274.634  13.107  1.00  0.00           H  
ATOM   1890 3HD1 LEU B  40     170.998 275.706  13.683  1.00  0.00           H  
ATOM   1891 1HD2 LEU B  40     168.661 273.845  12.890  1.00  0.00           H  
ATOM   1892 2HD2 LEU B  40     168.715 275.594  12.563  1.00  0.00           H  
ATOM   1893 3HD2 LEU B  40     168.465 274.445  11.227  1.00  0.00           H  
ATOM   1894  N   ARG B  41     171.722 276.757   8.043  1.00  0.00           N  
ATOM   1895  CA  ARG B  41     172.029 277.857   7.138  1.00  0.00           C  
ATOM   1896  C   ARG B  41     170.969 277.990   6.053  1.00  0.00           C  
ATOM   1897  O   ARG B  41     170.527 279.095   5.735  1.00  0.00           O  
ATOM   1898  CB  ARG B  41     173.391 277.653   6.490  1.00  0.00           C  
ATOM   1899  CG  ARG B  41     173.803 278.741   5.511  1.00  0.00           C  
ATOM   1900  CD  ARG B  41     175.149 278.483   4.938  1.00  0.00           C  
ATOM   1901  NE  ARG B  41     175.197 277.227   4.207  1.00  0.00           N  
ATOM   1902  CZ  ARG B  41     174.662 277.031   2.987  1.00  0.00           C  
ATOM   1903  NH1 ARG B  41     174.043 278.017   2.375  1.00  0.00           N  
ATOM   1904  NH2 ARG B  41     174.757 275.849   2.404  1.00  0.00           N  
ATOM   1905  H   ARG B  41     172.375 275.992   8.128  1.00  0.00           H  
ATOM   1906  HA  ARG B  41     172.054 278.783   7.713  1.00  0.00           H  
ATOM   1907 1HB  ARG B  41     174.157 277.597   7.262  1.00  0.00           H  
ATOM   1908 2HB  ARG B  41     173.399 276.704   5.952  1.00  0.00           H  
ATOM   1909 1HG  ARG B  41     173.085 278.784   4.691  1.00  0.00           H  
ATOM   1910 2HG  ARG B  41     173.827 279.702   6.024  1.00  0.00           H  
ATOM   1911 1HD  ARG B  41     175.412 279.286   4.252  1.00  0.00           H  
ATOM   1912 2HD  ARG B  41     175.883 278.437   5.742  1.00  0.00           H  
ATOM   1913  HE  ARG B  41     175.665 276.444   4.646  1.00  0.00           H  
ATOM   1914 1HH1 ARG B  41     173.969 278.921   2.820  1.00  0.00           H  
ATOM   1915 2HH1 ARG B  41     173.641 277.871   1.459  1.00  0.00           H  
ATOM   1916 1HH2 ARG B  41     175.233 275.091   2.875  1.00  0.00           H  
ATOM   1917 2HH2 ARG B  41     174.356 275.703   1.490  1.00  0.00           H  
ATOM   1918  N   GLU B  42     170.564 276.859   5.486  1.00  0.00           N  
ATOM   1919  CA  GLU B  42     169.509 276.841   4.480  1.00  0.00           C  
ATOM   1920  C   GLU B  42     168.158 277.189   5.092  1.00  0.00           C  
ATOM   1921  O   GLU B  42     167.326 277.837   4.458  1.00  0.00           O  
ATOM   1922  CB  GLU B  42     169.436 275.469   3.806  1.00  0.00           C  
ATOM   1923  CG  GLU B  42     170.632 275.137   2.924  1.00  0.00           C  
ATOM   1924  CD  GLU B  42     170.479 273.828   2.200  1.00  0.00           C  
ATOM   1925  OE1 GLU B  42     169.411 273.267   2.245  1.00  0.00           O  
ATOM   1926  OE2 GLU B  42     171.434 273.388   1.603  1.00  0.00           O  
ATOM   1927  H   GLU B  42     170.998 275.989   5.760  1.00  0.00           H  
ATOM   1928  HA  GLU B  42     169.740 277.591   3.723  1.00  0.00           H  
ATOM   1929 1HB  GLU B  42     169.358 274.694   4.569  1.00  0.00           H  
ATOM   1930 2HB  GLU B  42     168.539 275.413   3.189  1.00  0.00           H  
ATOM   1931 1HG  GLU B  42     170.760 275.932   2.190  1.00  0.00           H  
ATOM   1932 2HG  GLU B  42     171.527 275.103   3.542  1.00  0.00           H  
ATOM   1933  N   ASN B  43     167.944 276.753   6.330  1.00  0.00           N  
ATOM   1934  CA  ASN B  43     166.699 277.029   7.035  1.00  0.00           C  
ATOM   1935  C   ASN B  43     166.636 278.481   7.493  1.00  0.00           C  
ATOM   1936  O   ASN B  43     167.632 279.201   7.442  1.00  0.00           O  
ATOM   1937  CB  ASN B  43     166.534 276.088   8.214  1.00  0.00           C  
ATOM   1938  CG  ASN B  43     166.251 274.675   7.791  1.00  0.00           C  
ATOM   1939  OD1 ASN B  43     165.609 274.438   6.761  1.00  0.00           O  
ATOM   1940  ND2 ASN B  43     166.718 273.728   8.565  1.00  0.00           N  
ATOM   1941  H   ASN B  43     168.664 276.216   6.793  1.00  0.00           H  
ATOM   1942  HA  ASN B  43     165.869 276.871   6.346  1.00  0.00           H  
ATOM   1943 1HB  ASN B  43     167.442 276.099   8.819  1.00  0.00           H  
ATOM   1944 2HB  ASN B  43     165.716 276.437   8.846  1.00  0.00           H  
ATOM   1945 1HD2 ASN B  43     166.560 272.768   8.332  1.00  0.00           H  
ATOM   1946 2HD2 ASN B  43     167.232 273.965   9.389  1.00  0.00           H  
ATOM   1947  N   ASN B  44     165.459 278.903   7.941  1.00  0.00           N  
ATOM   1948  CA  ASN B  44     165.280 280.249   8.474  1.00  0.00           C  
ATOM   1949  C   ASN B  44     164.446 280.230   9.750  1.00  0.00           C  
ATOM   1950  O   ASN B  44     163.777 281.209  10.079  1.00  0.00           O  
ATOM   1951  CB  ASN B  44     164.646 281.155   7.436  1.00  0.00           C  
ATOM   1952  CG  ASN B  44     163.264 280.711   7.047  1.00  0.00           C  
ATOM   1953  OD1 ASN B  44     162.761 279.696   7.544  1.00  0.00           O  
ATOM   1954  ND2 ASN B  44     162.637 281.451   6.168  1.00  0.00           N  
ATOM   1955  H   ASN B  44     164.666 278.277   7.911  1.00  0.00           H  
ATOM   1956  HA  ASN B  44     166.260 280.650   8.735  1.00  0.00           H  
ATOM   1957 1HB  ASN B  44     164.591 282.173   7.825  1.00  0.00           H  
ATOM   1958 2HB  ASN B  44     165.272 281.180   6.543  1.00  0.00           H  
ATOM   1959 1HD2 ASN B  44     161.715 281.203   5.871  1.00  0.00           H  
ATOM   1960 2HD2 ASN B  44     163.081 282.263   5.792  1.00  0.00           H  
ATOM   1961  N   SER B  45     164.492 279.109  10.463  1.00  0.00           N  
ATOM   1962  CA  SER B  45     163.699 278.942  11.675  1.00  0.00           C  
ATOM   1963  C   SER B  45     164.583 278.951  12.916  1.00  0.00           C  
ATOM   1964  O   SER B  45     165.447 278.090  13.081  1.00  0.00           O  
ATOM   1965  CB  SER B  45     162.914 277.645  11.612  1.00  0.00           C  
ATOM   1966  OG  SER B  45     162.304 277.368  12.841  1.00  0.00           O  
ATOM   1967  H   SER B  45     165.090 278.355  10.158  1.00  0.00           H  
ATOM   1968  HA  SER B  45     162.997 279.773  11.748  1.00  0.00           H  
ATOM   1969 1HB  SER B  45     162.156 277.718  10.833  1.00  0.00           H  
ATOM   1970 2HB  SER B  45     163.583 276.829  11.342  1.00  0.00           H  
ATOM   1971  HG  SER B  45     161.360 277.332  12.666  1.00  0.00           H  
ATOM   1972  N   ASP B  46     164.360 279.930  13.786  1.00  0.00           N  
ATOM   1973  CA  ASP B  46     165.061 279.992  15.064  1.00  0.00           C  
ATOM   1974  C   ASP B  46     164.691 278.814  15.954  1.00  0.00           C  
ATOM   1975  O   ASP B  46     165.520 278.308  16.709  1.00  0.00           O  
ATOM   1976  CB  ASP B  46     164.745 281.305  15.786  1.00  0.00           C  
ATOM   1977  CG  ASP B  46     165.398 282.514  15.131  1.00  0.00           C  
ATOM   1978  OD1 ASP B  46     166.289 282.326  14.337  1.00  0.00           O  
ATOM   1979  OD2 ASP B  46     164.999 283.613  15.431  1.00  0.00           O  
ATOM   1980  H   ASP B  46     163.689 280.648  13.558  1.00  0.00           H  
ATOM   1981  HA  ASP B  46     166.133 279.951  14.872  1.00  0.00           H  
ATOM   1982 1HB  ASP B  46     163.665 281.458  15.803  1.00  0.00           H  
ATOM   1983 2HB  ASP B  46     165.084 281.242  16.819  1.00  0.00           H  
ATOM   1984  N   GLU B  47     163.438 278.380  15.862  1.00  0.00           N  
ATOM   1985  CA  GLU B  47     162.974 277.214  16.605  1.00  0.00           C  
ATOM   1986  C   GLU B  47     163.799 275.979  16.265  1.00  0.00           C  
ATOM   1987  O   GLU B  47     164.283 275.280  17.154  1.00  0.00           O  
ATOM   1988  CB  GLU B  47     161.496 276.948  16.313  1.00  0.00           C  
ATOM   1989  CG  GLU B  47     160.548 278.012  16.848  1.00  0.00           C  
ATOM   1990  CD  GLU B  47     160.459 279.219  15.957  1.00  0.00           C  
ATOM   1991  OE1 GLU B  47     161.108 279.231  14.938  1.00  0.00           O  
ATOM   1992  OE2 GLU B  47     159.742 280.131  16.295  1.00  0.00           O  
ATOM   1993  H   GLU B  47     162.791 278.870  15.260  1.00  0.00           H  
ATOM   1994  HA  GLU B  47     163.089 277.416  17.671  1.00  0.00           H  
ATOM   1995 1HB  GLU B  47     161.345 276.878  15.235  1.00  0.00           H  
ATOM   1996 2HB  GLU B  47     161.205 275.992  16.747  1.00  0.00           H  
ATOM   1997 1HG  GLU B  47     159.554 277.578  16.953  1.00  0.00           H  
ATOM   1998 2HG  GLU B  47     160.886 278.320  17.837  1.00  0.00           H  
ATOM   1999  N   MET B  48     163.953 275.717  14.973  1.00  0.00           N  
ATOM   2000  CA  MET B  48     164.716 274.562  14.510  1.00  0.00           C  
ATOM   2001  C   MET B  48     166.154 274.615  15.013  1.00  0.00           C  
ATOM   2002  O   MET B  48     166.741 273.588  15.354  1.00  0.00           O  
ATOM   2003  CB  MET B  48     164.687 274.486  12.986  1.00  0.00           C  
ATOM   2004  CG  MET B  48     163.329 274.129  12.399  1.00  0.00           C  
ATOM   2005  SD  MET B  48     163.335 274.104  10.596  1.00  0.00           S  
ATOM   2006  CE  MET B  48     161.591 273.879  10.254  1.00  0.00           C  
ATOM   2007  H   MET B  48     163.533 276.332  14.291  1.00  0.00           H  
ATOM   2008  HA  MET B  48     164.258 273.660  14.917  1.00  0.00           H  
ATOM   2009 1HB  MET B  48     164.990 275.444  12.567  1.00  0.00           H  
ATOM   2010 2HB  MET B  48     165.405 273.737  12.645  1.00  0.00           H  
ATOM   2011 1HG  MET B  48     163.025 273.146  12.757  1.00  0.00           H  
ATOM   2012 2HG  MET B  48     162.587 274.857  12.730  1.00  0.00           H  
ATOM   2013 1HE  MET B  48     161.434 273.843   9.176  1.00  0.00           H  
ATOM   2014 2HE  MET B  48     161.248 272.946  10.703  1.00  0.00           H  
ATOM   2015 3HE  MET B  48     161.028 274.712  10.676  1.00  0.00           H  
ATOM   2016  N   ALA B  49     166.716 275.818  15.057  1.00  0.00           N  
ATOM   2017  CA  ALA B  49     168.042 276.024  15.624  1.00  0.00           C  
ATOM   2018  C   ALA B  49     168.079 275.629  17.095  1.00  0.00           C  
ATOM   2019  O   ALA B  49     169.056 275.047  17.567  1.00  0.00           O  
ATOM   2020  CB  ALA B  49     168.472 277.474  15.456  1.00  0.00           C  
ATOM   2021  H   ALA B  49     166.211 276.610  14.687  1.00  0.00           H  
ATOM   2022  HA  ALA B  49     168.743 275.384  15.088  1.00  0.00           H  
ATOM   2023 1HB  ALA B  49     169.465 277.613  15.886  1.00  0.00           H  
ATOM   2024 2HB  ALA B  49     168.497 277.726  14.396  1.00  0.00           H  
ATOM   2025 3HB  ALA B  49     167.764 278.125  15.966  1.00  0.00           H  
ATOM   2026  N   LYS B  50     167.009 275.947  17.815  1.00  0.00           N  
ATOM   2027  CA  LYS B  50     166.912 275.615  19.232  1.00  0.00           C  
ATOM   2028  C   LYS B  50     166.718 274.118  19.435  1.00  0.00           C  
ATOM   2029  O   LYS B  50     167.153 273.556  20.439  1.00  0.00           O  
ATOM   2030  CB  LYS B  50     165.766 276.387  19.886  1.00  0.00           C  
ATOM   2031  CG  LYS B  50     165.975 277.894  19.944  1.00  0.00           C  
ATOM   2032  CD  LYS B  50     167.204 278.251  20.767  1.00  0.00           C  
ATOM   2033  CE  LYS B  50     167.299 279.752  20.999  1.00  0.00           C  
ATOM   2034  NZ  LYS B  50     168.568 280.129  21.678  1.00  0.00           N  
ATOM   2035  H   LYS B  50     166.243 276.431  17.369  1.00  0.00           H  
ATOM   2036  HA  LYS B  50     167.846 275.899  19.719  1.00  0.00           H  
ATOM   2037 1HB  LYS B  50     164.841 276.198  19.340  1.00  0.00           H  
ATOM   2038 2HB  LYS B  50     165.622 276.030  20.906  1.00  0.00           H  
ATOM   2039 1HG  LYS B  50     166.099 278.284  18.933  1.00  0.00           H  
ATOM   2040 2HG  LYS B  50     165.099 278.366  20.390  1.00  0.00           H  
ATOM   2041 1HD  LYS B  50     167.154 277.745  21.732  1.00  0.00           H  
ATOM   2042 2HD  LYS B  50     168.100 277.916  20.245  1.00  0.00           H  
ATOM   2043 1HE  LYS B  50     167.246 280.271  20.042  1.00  0.00           H  
ATOM   2044 2HE  LYS B  50     166.461 280.079  21.614  1.00  0.00           H  
ATOM   2045 1HZ  LYS B  50     168.593 281.131  21.815  1.00  0.00           H  
ATOM   2046 2HZ  LYS B  50     168.620 279.667  22.576  1.00  0.00           H  
ATOM   2047 3HZ  LYS B  50     169.353 279.848  21.109  1.00  0.00           H  
ATOM   2048  N   VAL B  51     166.061 273.475  18.474  1.00  0.00           N  
ATOM   2049  CA  VAL B  51     165.942 272.023  18.467  1.00  0.00           C  
ATOM   2050  C   VAL B  51     167.310 271.357  18.397  1.00  0.00           C  
ATOM   2051  O   VAL B  51     167.593 270.418  19.141  1.00  0.00           O  
ATOM   2052  CB  VAL B  51     165.089 271.564  17.269  1.00  0.00           C  
ATOM   2053  CG1 VAL B  51     165.068 270.045  17.182  1.00  0.00           C  
ATOM   2054  CG2 VAL B  51     163.678 272.116  17.396  1.00  0.00           C  
ATOM   2055  H   VAL B  51     165.635 274.008  17.729  1.00  0.00           H  
ATOM   2056  HA  VAL B  51     165.469 271.718  19.402  1.00  0.00           H  
ATOM   2057  HB  VAL B  51     165.543 271.932  16.349  1.00  0.00           H  
ATOM   2058 1HG1 VAL B  51     164.461 269.738  16.330  1.00  0.00           H  
ATOM   2059 2HG1 VAL B  51     166.085 269.673  17.055  1.00  0.00           H  
ATOM   2060 3HG1 VAL B  51     164.642 269.634  18.097  1.00  0.00           H  
ATOM   2061 1HG2 VAL B  51     163.081 271.788  16.545  1.00  0.00           H  
ATOM   2062 2HG2 VAL B  51     163.226 271.752  18.319  1.00  0.00           H  
ATOM   2063 3HG2 VAL B  51     163.714 273.206  17.415  1.00  0.00           H  
ATOM   2064  N   MET B  52     168.157 271.851  17.499  1.00  0.00           N  
ATOM   2065  CA  MET B  52     169.513 271.333  17.359  1.00  0.00           C  
ATOM   2066  C   MET B  52     170.347 271.633  18.598  1.00  0.00           C  
ATOM   2067  O   MET B  52     171.180 270.825  19.008  1.00  0.00           O  
ATOM   2068  CB  MET B  52     170.175 271.919  16.114  1.00  0.00           C  
ATOM   2069  CG  MET B  52     169.567 271.453  14.798  1.00  0.00           C  
ATOM   2070  SD  MET B  52     169.738 269.676  14.544  1.00  0.00           S  
ATOM   2071  CE  MET B  52     168.098 269.111  14.991  1.00  0.00           C  
ATOM   2072  H   MET B  52     167.853 272.602  16.898  1.00  0.00           H  
ATOM   2073  HA  MET B  52     169.452 270.249  17.253  1.00  0.00           H  
ATOM   2074 1HB  MET B  52     170.110 273.006  16.146  1.00  0.00           H  
ATOM   2075 2HB  MET B  52     171.233 271.653  16.106  1.00  0.00           H  
ATOM   2076 1HG  MET B  52     168.506 271.704  14.779  1.00  0.00           H  
ATOM   2077 2HG  MET B  52     170.054 271.968  13.971  1.00  0.00           H  
ATOM   2078 1HE  MET B  52     168.046 268.027  14.885  1.00  0.00           H  
ATOM   2079 2HE  MET B  52     167.888 269.386  16.026  1.00  0.00           H  
ATOM   2080 3HE  MET B  52     167.361 269.576  14.335  1.00  0.00           H  
ATOM   2081  N   LEU B  53     170.120 272.801  19.189  1.00  0.00           N  
ATOM   2082  CA  LEU B  53     170.853 273.212  20.381  1.00  0.00           C  
ATOM   2083  C   LEU B  53     170.560 272.286  21.554  1.00  0.00           C  
ATOM   2084  O   LEU B  53     171.473 271.855  22.260  1.00  0.00           O  
ATOM   2085  CB  LEU B  53     170.488 274.653  20.756  1.00  0.00           C  
ATOM   2086  CG  LEU B  53     171.217 275.228  21.977  1.00  0.00           C  
ATOM   2087  CD1 LEU B  53     172.718 275.218  21.723  1.00  0.00           C  
ATOM   2088  CD2 LEU B  53     170.718 276.639  22.250  1.00  0.00           C  
ATOM   2089  H   LEU B  53     169.421 273.420  18.803  1.00  0.00           H  
ATOM   2090  HA  LEU B  53     171.919 273.165  20.164  1.00  0.00           H  
ATOM   2091 1HB  LEU B  53     170.704 275.299  19.907  1.00  0.00           H  
ATOM   2092 2HB  LEU B  53     169.417 274.700  20.957  1.00  0.00           H  
ATOM   2093  HG  LEU B  53     171.021 274.600  22.847  1.00  0.00           H  
ATOM   2094 1HD1 LEU B  53     173.237 275.625  22.591  1.00  0.00           H  
ATOM   2095 2HD1 LEU B  53     173.051 274.195  21.551  1.00  0.00           H  
ATOM   2096 3HD1 LEU B  53     172.944 275.824  20.848  1.00  0.00           H  
ATOM   2097 1HD2 LEU B  53     171.237 277.047  23.118  1.00  0.00           H  
ATOM   2098 2HD2 LEU B  53     170.914 277.269  21.382  1.00  0.00           H  
ATOM   2099 3HD2 LEU B  53     169.646 276.615  22.446  1.00  0.00           H  
ATOM   2100  N   ALA B  54     169.283 271.981  21.757  1.00  0.00           N  
ATOM   2101  CA  ALA B  54     168.872 271.061  22.812  1.00  0.00           C  
ATOM   2102  C   ALA B  54     169.535 269.700  22.642  1.00  0.00           C  
ATOM   2103  O   ALA B  54     170.038 269.119  23.605  1.00  0.00           O  
ATOM   2104  CB  ALA B  54     167.358 270.914  22.827  1.00  0.00           C  
ATOM   2105  H   ALA B  54     168.578 272.398  21.167  1.00  0.00           H  
ATOM   2106  HA  ALA B  54     169.197 271.475  23.766  1.00  0.00           H  
ATOM   2107 1HB  ALA B  54     167.067 270.225  23.620  1.00  0.00           H  
ATOM   2108 2HB  ALA B  54     166.900 271.887  23.007  1.00  0.00           H  
ATOM   2109 3HB  ALA B  54     167.020 270.527  21.867  1.00  0.00           H  
ATOM   2110  N   LEU B  55     169.531 269.193  21.415  1.00  0.00           N  
ATOM   2111  CA  LEU B  55     170.146 267.907  21.114  1.00  0.00           C  
ATOM   2112  C   LEU B  55     171.660 267.972  21.267  1.00  0.00           C  
ATOM   2113  O   LEU B  55     172.285 267.029  21.752  1.00  0.00           O  
ATOM   2114  CB  LEU B  55     169.789 267.469  19.687  1.00  0.00           C  
ATOM   2115  CG  LEU B  55     168.325 267.071  19.461  1.00  0.00           C  
ATOM   2116  CD1 LEU B  55     168.067 266.913  17.969  1.00  0.00           C  
ATOM   2117  CD2 LEU B  55     168.029 265.778  20.206  1.00  0.00           C  
ATOM   2118  H   LEU B  55     169.090 269.715  20.669  1.00  0.00           H  
ATOM   2119  HA  LEU B  55     169.762 267.168  21.815  1.00  0.00           H  
ATOM   2120 1HB  LEU B  55     170.020 268.286  19.006  1.00  0.00           H  
ATOM   2121 2HB  LEU B  55     170.411 266.614  19.421  1.00  0.00           H  
ATOM   2122  HG  LEU B  55     167.671 267.861  19.831  1.00  0.00           H  
ATOM   2123 1HD1 LEU B  55     167.026 266.632  17.807  1.00  0.00           H  
ATOM   2124 2HD1 LEU B  55     168.267 267.859  17.463  1.00  0.00           H  
ATOM   2125 3HD1 LEU B  55     168.718 266.140  17.565  1.00  0.00           H  
ATOM   2126 1HD2 LEU B  55     166.989 265.495  20.046  1.00  0.00           H  
ATOM   2127 2HD2 LEU B  55     168.682 264.987  19.835  1.00  0.00           H  
ATOM   2128 3HD2 LEU B  55     168.205 265.923  21.272  1.00  0.00           H  
ATOM   2129  N   ALA B  56     172.245 269.089  20.850  1.00  0.00           N  
ATOM   2130  CA  ALA B  56     173.683 269.295  20.977  1.00  0.00           C  
ATOM   2131  C   ALA B  56     174.119 269.260  22.436  1.00  0.00           C  
ATOM   2132  O   ALA B  56     175.158 268.693  22.771  1.00  0.00           O  
ATOM   2133  CB  ALA B  56     174.088 270.614  20.335  1.00  0.00           C  
ATOM   2134  H   ALA B  56     171.678 269.815  20.434  1.00  0.00           H  
ATOM   2135  HA  ALA B  56     174.189 268.480  20.459  1.00  0.00           H  
ATOM   2136 1HB  ALA B  56     175.164 270.753  20.438  1.00  0.00           H  
ATOM   2137 2HB  ALA B  56     173.823 270.601  19.278  1.00  0.00           H  
ATOM   2138 3HB  ALA B  56     173.568 271.434  20.829  1.00  0.00           H  
ATOM   2139  N   LYS B  57     173.315 269.871  23.302  1.00  0.00           N  
ATOM   2140  CA  LYS B  57     173.573 269.843  24.737  1.00  0.00           C  
ATOM   2141  C   LYS B  57     173.455 268.429  25.290  1.00  0.00           C  
ATOM   2142  O   LYS B  57     174.248 268.015  26.137  1.00  0.00           O  
ATOM   2143  CB  LYS B  57     172.613 270.778  25.473  1.00  0.00           C  
ATOM   2144  CG  LYS B  57     172.882 272.260  25.249  1.00  0.00           C  
ATOM   2145  CD  LYS B  57     171.875 273.123  25.995  1.00  0.00           C  
ATOM   2146  CE  LYS B  57     172.170 274.605  25.810  1.00  0.00           C  
ATOM   2147  NZ  LYS B  57     171.197 275.462  26.539  1.00  0.00           N  
ATOM   2148  H   LYS B  57     172.507 270.368  22.957  1.00  0.00           H  
ATOM   2149  HA  LYS B  57     174.594 270.185  24.911  1.00  0.00           H  
ATOM   2150 1HB  LYS B  57     171.591 270.572  25.154  1.00  0.00           H  
ATOM   2151 2HB  LYS B  57     172.667 270.586  26.544  1.00  0.00           H  
ATOM   2152 1HG  LYS B  57     173.887 272.504  25.597  1.00  0.00           H  
ATOM   2153 2HG  LYS B  57     172.821 272.485  24.184  1.00  0.00           H  
ATOM   2154 1HD  LYS B  57     170.871 272.913  25.627  1.00  0.00           H  
ATOM   2155 2HD  LYS B  57     171.911 272.886  27.058  1.00  0.00           H  
ATOM   2156 1HE  LYS B  57     173.173 274.823  26.173  1.00  0.00           H  
ATOM   2157 2HE  LYS B  57     172.129 274.853  24.748  1.00  0.00           H  
ATOM   2158 1HZ  LYS B  57     171.426 276.435  26.390  1.00  0.00           H  
ATOM   2159 2HZ  LYS B  57     170.264 275.279  26.197  1.00  0.00           H  
ATOM   2160 3HZ  LYS B  57     171.241 275.254  27.527  1.00  0.00           H  
ATOM   2161  N   ALA B  58     172.462 267.691  24.807  1.00  0.00           N  
ATOM   2162  CA  ALA B  58     172.265 266.306  25.219  1.00  0.00           C  
ATOM   2163  C   ALA B  58     173.470 265.447  24.858  1.00  0.00           C  
ATOM   2164  O   ALA B  58     173.915 264.621  25.654  1.00  0.00           O  
ATOM   2165  CB  ALA B  58     171.003 265.739  24.585  1.00  0.00           C  
ATOM   2166  H   ALA B  58     171.825 268.101  24.137  1.00  0.00           H  
ATOM   2167  HA  ALA B  58     172.154 266.288  26.303  1.00  0.00           H  
ATOM   2168 1HB  ALA B  58     170.869 264.705  24.902  1.00  0.00           H  
ATOM   2169 2HB  ALA B  58     170.142 266.329  24.899  1.00  0.00           H  
ATOM   2170 3HB  ALA B  58     171.092 265.777  23.500  1.00  0.00           H  
ATOM   2171  N   VAL B  59     173.993 265.648  23.654  1.00  0.00           N  
ATOM   2172  CA  VAL B  59     175.207 264.964  23.222  1.00  0.00           C  
ATOM   2173  C   VAL B  59     176.387 265.319  24.119  1.00  0.00           C  
ATOM   2174  O   VAL B  59     177.145 264.445  24.538  1.00  0.00           O  
ATOM   2175  CB  VAL B  59     175.542 265.338  21.767  1.00  0.00           C  
ATOM   2176  CG1 VAL B  59     176.919 264.813  21.384  1.00  0.00           C  
ATOM   2177  CG2 VAL B  59     174.477 264.786  20.831  1.00  0.00           C  
ATOM   2178  H   VAL B  59     173.539 266.290  23.020  1.00  0.00           H  
ATOM   2179  HA  VAL B  59     175.037 263.888  23.278  1.00  0.00           H  
ATOM   2180  HB  VAL B  59     175.577 266.424  21.678  1.00  0.00           H  
ATOM   2181 1HG1 VAL B  59     177.140 265.087  20.352  1.00  0.00           H  
ATOM   2182 2HG1 VAL B  59     177.670 265.249  22.044  1.00  0.00           H  
ATOM   2183 3HG1 VAL B  59     176.934 263.728  21.483  1.00  0.00           H  
ATOM   2184 1HG2 VAL B  59     174.719 265.055  19.804  1.00  0.00           H  
ATOM   2185 2HG2 VAL B  59     174.437 263.700  20.924  1.00  0.00           H  
ATOM   2186 3HG2 VAL B  59     173.507 265.207  21.097  1.00  0.00           H  
ATOM   2187  N   LEU B  60     176.537 266.608  24.408  1.00  0.00           N  
ATOM   2188  CA  LEU B  60     177.626 267.080  25.256  1.00  0.00           C  
ATOM   2189  C   LEU B  60     177.532 266.486  26.656  1.00  0.00           C  
ATOM   2190  O   LEU B  60     178.532 266.049  27.224  1.00  0.00           O  
ATOM   2191  CB  LEU B  60     177.604 268.611  25.341  1.00  0.00           C  
ATOM   2192  CG  LEU B  60     178.702 269.246  26.204  1.00  0.00           C  
ATOM   2193  CD1 LEU B  60     180.068 268.828  25.676  1.00  0.00           C  
ATOM   2194  CD2 LEU B  60     178.550 270.759  26.190  1.00  0.00           C  
ATOM   2195  H   LEU B  60     175.881 267.276  24.031  1.00  0.00           H  
ATOM   2196  HA  LEU B  60     178.570 266.766  24.812  1.00  0.00           H  
ATOM   2197 1HB  LEU B  60     177.698 269.016  24.335  1.00  0.00           H  
ATOM   2198 2HB  LEU B  60     176.642 268.924  25.747  1.00  0.00           H  
ATOM   2199  HG  LEU B  60     178.615 268.881  27.228  1.00  0.00           H  
ATOM   2200 1HD1 LEU B  60     180.849 269.279  26.289  1.00  0.00           H  
ATOM   2201 2HD1 LEU B  60     180.158 267.743  25.715  1.00  0.00           H  
ATOM   2202 3HD1 LEU B  60     180.177 269.165  24.645  1.00  0.00           H  
ATOM   2203 1HD2 LEU B  60     179.330 271.210  26.804  1.00  0.00           H  
ATOM   2204 2HD2 LEU B  60     178.637 271.124  25.166  1.00  0.00           H  
ATOM   2205 3HD2 LEU B  60     177.571 271.030  26.589  1.00  0.00           H  
ATOM   2206  N   LEU B  61     176.322 266.475  27.208  1.00  0.00           N  
ATOM   2207  CA  LEU B  61     176.095 265.929  28.540  1.00  0.00           C  
ATOM   2208  C   LEU B  61     176.488 264.459  28.609  1.00  0.00           C  
ATOM   2209  O   LEU B  61     177.129 264.021  29.564  1.00  0.00           O  
ATOM   2210  CB  LEU B  61     174.620 266.088  28.933  1.00  0.00           C  
ATOM   2211  CG  LEU B  61     174.169 267.518  29.259  1.00  0.00           C  
ATOM   2212  CD1 LEU B  61     172.654 267.553  29.399  1.00  0.00           C  
ATOM   2213  CD2 LEU B  61     174.848 267.986  30.538  1.00  0.00           C  
ATOM   2214  H   LEU B  61     175.542 266.854  26.691  1.00  0.00           H  
ATOM   2215  HA  LEU B  61     176.709 266.482  29.250  1.00  0.00           H  
ATOM   2216 1HB  LEU B  61     174.002 265.724  28.115  1.00  0.00           H  
ATOM   2217 2HB  LEU B  61     174.426 265.471  29.811  1.00  0.00           H  
ATOM   2218  HG  LEU B  61     174.444 268.182  28.438  1.00  0.00           H  
ATOM   2219 1HD1 LEU B  61     172.334 268.569  29.630  1.00  0.00           H  
ATOM   2220 2HD1 LEU B  61     172.195 267.232  28.464  1.00  0.00           H  
ATOM   2221 3HD1 LEU B  61     172.347 266.885  30.203  1.00  0.00           H  
ATOM   2222 1HD2 LEU B  61     174.529 269.002  30.769  1.00  0.00           H  
ATOM   2223 2HD2 LEU B  61     174.573 267.323  31.359  1.00  0.00           H  
ATOM   2224 3HD2 LEU B  61     175.929 267.968  30.403  1.00  0.00           H  
ATOM   2225  N   ALA B  62     176.102 263.701  27.588  1.00  0.00           N  
ATOM   2226  CA  ALA B  62     176.469 262.291  27.499  1.00  0.00           C  
ATOM   2227  C   ALA B  62     177.982 262.119  27.450  1.00  0.00           C  
ATOM   2228  O   ALA B  62     178.535 261.229  28.096  1.00  0.00           O  
ATOM   2229  CB  ALA B  62     175.823 261.653  26.277  1.00  0.00           C  
ATOM   2230  H   ALA B  62     175.540 264.110  26.857  1.00  0.00           H  
ATOM   2231  HA  ALA B  62     176.104 261.791  28.394  1.00  0.00           H  
ATOM   2232 1HB  ALA B  62     176.106 260.602  26.224  1.00  0.00           H  
ATOM   2233 2HB  ALA B  62     174.739 261.733  26.354  1.00  0.00           H  
ATOM   2234 3HB  ALA B  62     176.161 262.165  25.378  1.00  0.00           H  
ATOM   2235  N   ALA B  63     178.645 262.973  26.681  1.00  0.00           N  
ATOM   2236  CA  ALA B  63     180.102 262.958  26.596  1.00  0.00           C  
ATOM   2237  C   ALA B  63     180.733 263.295  27.940  1.00  0.00           C  
ATOM   2238  O   ALA B  63     181.734 262.697  28.333  1.00  0.00           O  
ATOM   2239  CB  ALA B  63     180.581 263.930  25.528  1.00  0.00           C  
ATOM   2240  H   ALA B  63     178.129 263.652  26.138  1.00  0.00           H  
ATOM   2241  HA  ALA B  63     180.414 261.950  26.323  1.00  0.00           H  
ATOM   2242 1HB  ALA B  63     181.669 263.907  25.478  1.00  0.00           H  
ATOM   2243 2HB  ALA B  63     180.167 263.641  24.562  1.00  0.00           H  
ATOM   2244 3HB  ALA B  63     180.249 264.937  25.778  1.00  0.00           H  
ATOM   2245  N   LYS B  64     180.143 264.257  28.642  1.00  0.00           N  
ATOM   2246  CA  LYS B  64     180.629 264.653  29.958  1.00  0.00           C  
ATOM   2247  C   LYS B  64     180.446 263.534  30.974  1.00  0.00           C  
ATOM   2248  O   LYS B  64     181.167 263.460  31.969  1.00  0.00           O  
ATOM   2249  CB  LYS B  64     179.913 265.918  30.435  1.00  0.00           C  
ATOM   2250  CG  LYS B  64     180.344 267.192  29.722  1.00  0.00           C  
ATOM   2251  CD  LYS B  64     179.610 268.407  30.270  1.00  0.00           C  
ATOM   2252  CE  LYS B  64     180.164 269.699  29.685  1.00  0.00           C  
ATOM   2253  NZ  LYS B  64     179.458 270.897  30.216  1.00  0.00           N  
ATOM   2254  H   LYS B  64     179.337 264.726  28.254  1.00  0.00           H  
ATOM   2255  HA  LYS B  64     181.696 264.865  29.884  1.00  0.00           H  
ATOM   2256 1HB  LYS B  64     178.838 265.803  30.293  1.00  0.00           H  
ATOM   2257 2HB  LYS B  64     180.088 266.056  31.502  1.00  0.00           H  
ATOM   2258 1HG  LYS B  64     181.417 267.338  29.853  1.00  0.00           H  
ATOM   2259 2HG  LYS B  64     180.135 267.101  28.657  1.00  0.00           H  
ATOM   2260 1HD  LYS B  64     178.550 268.333  30.026  1.00  0.00           H  
ATOM   2261 2HD  LYS B  64     179.715 268.436  31.354  1.00  0.00           H  
ATOM   2262 1HE  LYS B  64     181.224 269.780  29.923  1.00  0.00           H  
ATOM   2263 2HE  LYS B  64     180.058 269.682  28.600  1.00  0.00           H  
ATOM   2264 1HZ  LYS B  64     179.854 271.732  29.805  1.00  0.00           H  
ATOM   2265 2HZ  LYS B  64     178.477 270.840  29.984  1.00  0.00           H  
ATOM   2266 3HZ  LYS B  64     179.566 270.934  31.220  1.00  0.00           H  
ATOM   2267  N   ASN B  65     179.477 262.660  30.717  1.00  0.00           N  
ATOM   2268  CA  ASN B  65     179.238 261.506  31.574  1.00  0.00           C  
ATOM   2269  C   ASN B  65     180.062 260.306  31.125  1.00  0.00           C  
ATOM   2270  O   ASN B  65     179.889 259.197  31.629  1.00  0.00           O  
ATOM   2271  CB  ASN B  65     177.762 261.158  31.604  1.00  0.00           C  
ATOM   2272  CG  ASN B  65     176.935 262.205  32.297  1.00  0.00           C  
ATOM   2273  OD1 ASN B  65     177.407 262.871  33.226  1.00  0.00           O  
ATOM   2274  ND2 ASN B  65     175.710 262.364  31.863  1.00  0.00           N  
ATOM   2275  H   ASN B  65     178.890 262.801  29.906  1.00  0.00           H  
ATOM   2276  HA  ASN B  65     179.557 261.757  32.588  1.00  0.00           H  
ATOM   2277 1HB  ASN B  65     177.395 261.040  30.583  1.00  0.00           H  
ATOM   2278 2HB  ASN B  65     177.621 260.205  32.113  1.00  0.00           H  
ATOM   2279 1HD2 ASN B  65     175.114 263.047  32.288  1.00  0.00           H  
ATOM   2280 2HD2 ASN B  65     175.371 261.803  31.109  1.00  0.00           H  
ATOM   2281  N   ASN B  66     180.962 260.535  30.173  1.00  0.00           N  
ATOM   2282  CA  ASN B  66     181.842 259.483  29.683  1.00  0.00           C  
ATOM   2283  C   ASN B  66     181.048 258.362  29.024  1.00  0.00           C  
ATOM   2284  O   ASN B  66     181.404 257.188  29.134  1.00  0.00           O  
ATOM   2285  CB  ASN B  66     182.702 258.938  30.808  1.00  0.00           C  
ATOM   2286  CG  ASN B  66     183.595 259.986  31.411  1.00  0.00           C  
ATOM   2287  OD1 ASN B  66     184.185 260.804  30.696  1.00  0.00           O  
ATOM   2288  ND2 ASN B  66     183.711 259.975  32.714  1.00  0.00           N  
ATOM   2289  H   ASN B  66     181.035 261.462  29.779  1.00  0.00           H  
ATOM   2290  HA  ASN B  66     182.497 259.907  28.919  1.00  0.00           H  
ATOM   2291 1HB  ASN B  66     182.061 258.529  31.591  1.00  0.00           H  
ATOM   2292 2HB  ASN B  66     183.321 258.122  30.433  1.00  0.00           H  
ATOM   2293 1HD2 ASN B  66     184.292 260.650  33.172  1.00  0.00           H  
ATOM   2294 2HD2 ASN B  66     183.216 259.294  33.255  1.00  0.00           H  
ATOM   2295  N   ASP B  67     179.972 258.730  28.339  1.00  0.00           N  
ATOM   2296  CA  ASP B  67     179.173 257.766  27.590  1.00  0.00           C  
ATOM   2297  C   ASP B  67     179.112 258.130  26.113  1.00  0.00           C  
ATOM   2298  O   ASP B  67     178.224 258.866  25.681  1.00  0.00           O  
ATOM   2299  CB  ASP B  67     177.755 257.688  28.162  1.00  0.00           C  
ATOM   2300  CG  ASP B  67     176.901 256.625  27.483  1.00  0.00           C  
ATOM   2301  OD1 ASP B  67     177.175 256.304  26.351  1.00  0.00           O  
ATOM   2302  OD2 ASP B  67     175.982 256.145  28.102  1.00  0.00           O  
ATOM   2303  H   ASP B  67     179.700 259.702  28.335  1.00  0.00           H  
ATOM   2304  HA  ASP B  67     179.640 256.785  27.681  1.00  0.00           H  
ATOM   2305 1HB  ASP B  67     177.804 257.465  29.228  1.00  0.00           H  
ATOM   2306 2HB  ASP B  67     177.263 258.654  28.050  1.00  0.00           H  
ATOM   2307  N   ASP B  68     180.061 257.610  25.342  1.00  0.00           N  
ATOM   2308  CA  ASP B  68     180.227 258.019  23.952  1.00  0.00           C  
ATOM   2309  C   ASP B  68     179.142 257.419  23.067  1.00  0.00           C  
ATOM   2310  O   ASP B  68     178.825 257.956  22.005  1.00  0.00           O  
ATOM   2311  CB  ASP B  68     181.606 257.604  23.432  1.00  0.00           C  
ATOM   2312  CG  ASP B  68     182.746 258.337  24.126  1.00  0.00           C  
ATOM   2313  OD1 ASP B  68     182.498 259.368  24.703  1.00  0.00           O  
ATOM   2314  OD2 ASP B  68     183.853 257.856  24.073  1.00  0.00           O  
ATOM   2315  H   ASP B  68     180.682 256.914  25.727  1.00  0.00           H  
ATOM   2316  HA  ASP B  68     180.148 259.105  23.899  1.00  0.00           H  
ATOM   2317 1HB  ASP B  68     181.741 256.531  23.576  1.00  0.00           H  
ATOM   2318 2HB  ASP B  68     181.665 257.801  22.361  1.00  0.00           H  
ATOM   2319  N   GLU B  69     178.575 256.302  23.511  1.00  0.00           N  
ATOM   2320  CA  GLU B  69     177.582 255.581  22.722  1.00  0.00           C  
ATOM   2321  C   GLU B  69     176.280 256.366  22.626  1.00  0.00           C  
ATOM   2322  O   GLU B  69     175.695 256.487  21.550  1.00  0.00           O  
ATOM   2323  CB  GLU B  69     177.314 254.205  23.332  1.00  0.00           C  
ATOM   2324  CG  GLU B  69     176.182 253.433  22.669  1.00  0.00           C  
ATOM   2325  CD  GLU B  69     176.370 253.277  21.186  1.00  0.00           C  
ATOM   2326  OE1 GLU B  69     177.434 253.587  20.705  1.00  0.00           O  
ATOM   2327  OE2 GLU B  69     175.449 252.848  20.532  1.00  0.00           O  
ATOM   2328  H   GLU B  69     178.839 255.941  24.417  1.00  0.00           H  
ATOM   2329  HA  GLU B  69     177.973 255.447  21.713  1.00  0.00           H  
ATOM   2330 1HB  GLU B  69     178.217 253.595  23.267  1.00  0.00           H  
ATOM   2331 2HB  GLU B  69     177.069 254.315  24.389  1.00  0.00           H  
ATOM   2332 1HG  GLU B  69     176.117 252.443  23.120  1.00  0.00           H  
ATOM   2333 2HG  GLU B  69     175.244 253.951  22.860  1.00  0.00           H  
ATOM   2334  N   VAL B  70     175.832 256.901  23.757  1.00  0.00           N  
ATOM   2335  CA  VAL B  70     174.639 257.737  23.789  1.00  0.00           C  
ATOM   2336  C   VAL B  70     174.856 259.036  23.024  1.00  0.00           C  
ATOM   2337  O   VAL B  70     173.988 259.475  22.270  1.00  0.00           O  
ATOM   2338  CB  VAL B  70     174.252 258.061  25.245  1.00  0.00           C  
ATOM   2339  CG1 VAL B  70     173.135 259.094  25.283  1.00  0.00           C  
ATOM   2340  CG2 VAL B  70     173.835 256.788  25.964  1.00  0.00           C  
ATOM   2341  H   VAL B  70     176.332 256.723  24.618  1.00  0.00           H  
ATOM   2342  HA  VAL B  70     173.820 257.189  23.323  1.00  0.00           H  
ATOM   2343  HB  VAL B  70     175.112 258.500  25.750  1.00  0.00           H  
ATOM   2344 1HG1 VAL B  70     172.875 259.310  26.319  1.00  0.00           H  
ATOM   2345 2HG1 VAL B  70     173.469 260.009  24.793  1.00  0.00           H  
ATOM   2346 3HG1 VAL B  70     172.260 258.701  24.764  1.00  0.00           H  
ATOM   2347 1HG2 VAL B  70     173.564 257.025  26.994  1.00  0.00           H  
ATOM   2348 2HG2 VAL B  70     172.978 256.346  25.456  1.00  0.00           H  
ATOM   2349 3HG2 VAL B  70     174.664 256.080  25.962  1.00  0.00           H  
ATOM   2350  N   ALA B  71     176.019 259.647  23.221  1.00  0.00           N  
ATOM   2351  CA  ALA B  71     176.390 260.847  22.481  1.00  0.00           C  
ATOM   2352  C   ALA B  71     176.353 260.601  20.979  1.00  0.00           C  
ATOM   2353  O   ALA B  71     175.864 261.433  20.215  1.00  0.00           O  
ATOM   2354  CB  ALA B  71     177.772 261.324  22.905  1.00  0.00           C  
ATOM   2355  H   ALA B  71     176.662 259.271  23.903  1.00  0.00           H  
ATOM   2356  HA  ALA B  71     175.661 261.625  22.710  1.00  0.00           H  
ATOM   2357 1HB  ALA B  71     178.034 262.222  22.343  1.00  0.00           H  
ATOM   2358 2HB  ALA B  71     177.767 261.553  23.971  1.00  0.00           H  
ATOM   2359 3HB  ALA B  71     178.503 260.544  22.705  1.00  0.00           H  
ATOM   2360  N   ARG B  72     176.873 259.452  20.559  1.00  0.00           N  
ATOM   2361  CA  ARG B  72     176.850 259.069  19.153  1.00  0.00           C  
ATOM   2362  C   ARG B  72     175.422 258.976  18.630  1.00  0.00           C  
ATOM   2363  O   ARG B  72     175.098 259.535  17.582  1.00  0.00           O  
ATOM   2364  CB  ARG B  72     177.549 257.731  18.951  1.00  0.00           C  
ATOM   2365  CG  ARG B  72     177.643 257.272  17.506  1.00  0.00           C  
ATOM   2366  CD  ARG B  72     178.090 255.859  17.408  1.00  0.00           C  
ATOM   2367  NE  ARG B  72     177.099 254.938  17.940  1.00  0.00           N  
ATOM   2368  CZ  ARG B  72     175.972 254.571  17.298  1.00  0.00           C  
ATOM   2369  NH1 ARG B  72     175.709 255.054  16.104  1.00  0.00           N  
ATOM   2370  NH2 ARG B  72     175.131 253.725  17.869  1.00  0.00           N  
ATOM   2371  H   ARG B  72     177.294 258.827  21.233  1.00  0.00           H  
ATOM   2372  HA  ARG B  72     177.381 259.828  18.580  1.00  0.00           H  
ATOM   2373 1HB  ARG B  72     178.563 257.788  19.346  1.00  0.00           H  
ATOM   2374 2HB  ARG B  72     177.022 256.958  19.510  1.00  0.00           H  
ATOM   2375 1HG  ARG B  72     176.664 257.355  17.032  1.00  0.00           H  
ATOM   2376 2HG  ARG B  72     178.359 257.895  16.970  1.00  0.00           H  
ATOM   2377 1HD  ARG B  72     178.264 255.604  16.362  1.00  0.00           H  
ATOM   2378 2HD  ARG B  72     179.013 255.729  17.970  1.00  0.00           H  
ATOM   2379  HE  ARG B  72     177.266 254.544  18.856  1.00  0.00           H  
ATOM   2380 1HH1 ARG B  72     176.350 255.700  15.668  1.00  0.00           H  
ATOM   2381 2HH1 ARG B  72     174.864 254.780  15.624  1.00  0.00           H  
ATOM   2382 1HH2 ARG B  72     175.334 253.354  18.787  1.00  0.00           H  
ATOM   2383 2HH2 ARG B  72     174.288 253.450  17.388  1.00  0.00           H  
ATOM   2384  N   GLU B  73     174.573 258.267  19.366  1.00  0.00           N  
ATOM   2385  CA  GLU B  73     173.227 257.961  18.898  1.00  0.00           C  
ATOM   2386  C   GLU B  73     172.382 259.223  18.784  1.00  0.00           C  
ATOM   2387  O   GLU B  73     171.647 259.405  17.814  1.00  0.00           O  
ATOM   2388  CB  GLU B  73     172.548 256.965  19.841  1.00  0.00           C  
ATOM   2389  CG  GLU B  73     171.110 256.628  19.473  1.00  0.00           C  
ATOM   2390  CD  GLU B  73     170.978 256.069  18.085  1.00  0.00           C  
ATOM   2391  OE1 GLU B  73     171.985 255.816  17.468  1.00  0.00           O  
ATOM   2392  OE2 GLU B  73     169.869 255.894  17.639  1.00  0.00           O  
ATOM   2393  H   GLU B  73     174.867 257.933  20.271  1.00  0.00           H  
ATOM   2394  HA  GLU B  73     173.299 257.511  17.908  1.00  0.00           H  
ATOM   2395 1HB  GLU B  73     173.116 256.035  19.858  1.00  0.00           H  
ATOM   2396 2HB  GLU B  73     172.549 257.366  20.856  1.00  0.00           H  
ATOM   2397 1HG  GLU B  73     170.725 255.899  20.184  1.00  0.00           H  
ATOM   2398 2HG  GLU B  73     170.504 257.529  19.556  1.00  0.00           H  
ATOM   2399  N   ILE B  74     172.491 260.093  19.783  1.00  0.00           N  
ATOM   2400  CA  ILE B  74     171.744 261.346  19.793  1.00  0.00           C  
ATOM   2401  C   ILE B  74     172.189 262.260  18.658  1.00  0.00           C  
ATOM   2402  O   ILE B  74     171.364 262.866  17.975  1.00  0.00           O  
ATOM   2403  CB  ILE B  74     171.913 262.075  21.137  1.00  0.00           C  
ATOM   2404  CG1 ILE B  74     171.261 261.273  22.265  1.00  0.00           C  
ATOM   2405  CG2 ILE B  74     171.318 263.473  21.062  1.00  0.00           C  
ATOM   2406  CD1 ILE B  74     171.594 261.783  23.649  1.00  0.00           C  
ATOM   2407  H   ILE B  74     173.106 259.882  20.555  1.00  0.00           H  
ATOM   2408  HA  ILE B  74     170.688 261.120  19.652  1.00  0.00           H  
ATOM   2409  HB  ILE B  74     172.973 262.154  21.378  1.00  0.00           H  
ATOM   2410 1HG1 ILE B  74     170.178 261.291  22.145  1.00  0.00           H  
ATOM   2411 2HG1 ILE B  74     171.577 260.231  22.201  1.00  0.00           H  
ATOM   2412 1HG2 ILE B  74     171.446 263.975  22.021  1.00  0.00           H  
ATOM   2413 2HG2 ILE B  74     171.826 264.043  20.284  1.00  0.00           H  
ATOM   2414 3HG2 ILE B  74     170.256 263.406  20.825  1.00  0.00           H  
ATOM   2415 1HD1 ILE B  74     171.095 261.162  24.395  1.00  0.00           H  
ATOM   2416 2HD1 ILE B  74     172.673 261.740  23.803  1.00  0.00           H  
ATOM   2417 3HD1 ILE B  74     171.253 262.812  23.749  1.00  0.00           H  
ATOM   2418  N   ALA B  75     173.501 262.357  18.463  1.00  0.00           N  
ATOM   2419  CA  ALA B  75     174.056 263.145  17.371  1.00  0.00           C  
ATOM   2420  C   ALA B  75     173.607 262.608  16.018  1.00  0.00           C  
ATOM   2421  O   ALA B  75     173.267 263.373  15.116  1.00  0.00           O  
ATOM   2422  CB  ALA B  75     175.576 263.169  17.452  1.00  0.00           C  
ATOM   2423  H   ALA B  75     174.129 261.871  19.087  1.00  0.00           H  
ATOM   2424  HA  ALA B  75     173.683 264.165  17.464  1.00  0.00           H  
ATOM   2425 1HB  ALA B  75     175.976 263.761  16.631  1.00  0.00           H  
ATOM   2426 2HB  ALA B  75     175.882 263.612  18.401  1.00  0.00           H  
ATOM   2427 3HB  ALA B  75     175.959 262.152  17.386  1.00  0.00           H  
ATOM   2428  N   ARG B  76     173.611 261.285  15.883  1.00  0.00           N  
ATOM   2429  CA  ARG B  76     173.127 260.638  14.668  1.00  0.00           C  
ATOM   2430  C   ARG B  76     171.674 261.002  14.392  1.00  0.00           C  
ATOM   2431  O   ARG B  76     171.316 261.362  13.271  1.00  0.00           O  
ATOM   2432  CB  ARG B  76     173.257 259.127  14.780  1.00  0.00           C  
ATOM   2433  CG  ARG B  76     172.907 258.361  13.515  1.00  0.00           C  
ATOM   2434  CD  ARG B  76     172.898 256.892  13.745  1.00  0.00           C  
ATOM   2435  NE  ARG B  76     171.746 256.475  14.529  1.00  0.00           N  
ATOM   2436  CZ  ARG B  76     170.507 256.295  14.031  1.00  0.00           C  
ATOM   2437  NH1 ARG B  76     170.277 256.500  12.754  1.00  0.00           N  
ATOM   2438  NH2 ARG B  76     169.524 255.911  14.827  1.00  0.00           N  
ATOM   2439  H   ARG B  76     173.956 260.713  16.640  1.00  0.00           H  
ATOM   2440  HA  ARG B  76     173.735 260.979  13.831  1.00  0.00           H  
ATOM   2441 1HB  ARG B  76     174.279 258.868  15.050  1.00  0.00           H  
ATOM   2442 2HB  ARG B  76     172.606 258.763  15.575  1.00  0.00           H  
ATOM   2443 1HG  ARG B  76     171.917 258.658  13.170  1.00  0.00           H  
ATOM   2444 2HG  ARG B  76     173.643 258.580  12.741  1.00  0.00           H  
ATOM   2445 1HD  ARG B  76     172.866 256.373  12.789  1.00  0.00           H  
ATOM   2446 2HD  ARG B  76     173.800 256.604  14.286  1.00  0.00           H  
ATOM   2447  HE  ARG B  76     171.884 256.307  15.517  1.00  0.00           H  
ATOM   2448 1HH1 ARG B  76     171.028 256.791  12.145  1.00  0.00           H  
ATOM   2449 2HH1 ARG B  76     169.348 256.364  12.380  1.00  0.00           H  
ATOM   2450 1HH2 ARG B  76     169.702 255.755  15.810  1.00  0.00           H  
ATOM   2451 2HH2 ARG B  76     168.596 255.777  14.453  1.00  0.00           H  
ATOM   2452  N   ALA B  77     170.839 260.905  15.421  1.00  0.00           N  
ATOM   2453  CA  ALA B  77     169.437 261.286  15.308  1.00  0.00           C  
ATOM   2454  C   ALA B  77     169.293 262.755  14.929  1.00  0.00           C  
ATOM   2455  O   ALA B  77     168.459 263.113  14.097  1.00  0.00           O  
ATOM   2456  CB  ALA B  77     168.704 261.002  16.612  1.00  0.00           C  
ATOM   2457  H   ALA B  77     171.185 260.559  16.304  1.00  0.00           H  
ATOM   2458  HA  ALA B  77     168.986 260.691  14.514  1.00  0.00           H  
ATOM   2459 1HB  ALA B  77     167.657 261.293  16.512  1.00  0.00           H  
ATOM   2460 2HB  ALA B  77     168.765 259.939  16.840  1.00  0.00           H  
ATOM   2461 3HB  ALA B  77     169.162 261.573  17.418  1.00  0.00           H  
ATOM   2462  N   ALA B  78     170.112 263.602  15.544  1.00  0.00           N  
ATOM   2463  CA  ALA B  78     170.081 265.032  15.268  1.00  0.00           C  
ATOM   2464  C   ALA B  78     170.366 265.316  13.798  1.00  0.00           C  
ATOM   2465  O   ALA B  78     169.744 266.189  13.193  1.00  0.00           O  
ATOM   2466  CB  ALA B  78     171.081 265.764  16.151  1.00  0.00           C  
ATOM   2467  H   ALA B  78     170.771 263.245  16.220  1.00  0.00           H  
ATOM   2468  HA  ALA B  78     169.079 265.399  15.491  1.00  0.00           H  
ATOM   2469 1HB  ALA B  78     171.047 266.832  15.933  1.00  0.00           H  
ATOM   2470 2HB  ALA B  78     170.829 265.599  17.200  1.00  0.00           H  
ATOM   2471 3HB  ALA B  78     172.084 265.386  15.957  1.00  0.00           H  
ATOM   2472  N   ALA B  79     171.311 264.575  13.231  1.00  0.00           N  
ATOM   2473  CA  ALA B  79     171.644 264.710  11.818  1.00  0.00           C  
ATOM   2474  C   ALA B  79     170.454 264.361  10.934  1.00  0.00           C  
ATOM   2475  O   ALA B  79     170.197 265.026   9.931  1.00  0.00           O  
ATOM   2476  CB  ALA B  79     172.838 263.831  11.470  1.00  0.00           C  
ATOM   2477  H   ALA B  79     171.811 263.901  13.792  1.00  0.00           H  
ATOM   2478  HA  ALA B  79     171.907 265.751  11.629  1.00  0.00           H  
ATOM   2479 1HB  ALA B  79     173.075 263.942  10.410  1.00  0.00           H  
ATOM   2480 2HB  ALA B  79     173.698 264.133  12.067  1.00  0.00           H  
ATOM   2481 3HB  ALA B  79     172.597 262.791  11.678  1.00  0.00           H  
ATOM   2482  N   GLU B  80     169.730 263.312  11.313  1.00  0.00           N  
ATOM   2483  CA  GLU B  80     168.539 262.900  10.581  1.00  0.00           C  
ATOM   2484  C   GLU B  80     167.397 263.889  10.783  1.00  0.00           C  
ATOM   2485  O   GLU B  80     166.633 264.166   9.859  1.00  0.00           O  
ATOM   2486  CB  GLU B  80     168.100 261.501  11.023  1.00  0.00           C  
ATOM   2487  CG  GLU B  80     169.082 260.394  10.674  1.00  0.00           C  
ATOM   2488  CD  GLU B  80     169.355 260.296   9.199  1.00  0.00           C  
ATOM   2489  OE1 GLU B  80     168.422 260.373   8.435  1.00  0.00           O  
ATOM   2490  OE2 GLU B  80     170.497 260.144   8.835  1.00  0.00           O  
ATOM   2491  H   GLU B  80     170.011 262.790  12.130  1.00  0.00           H  
ATOM   2492  HA  GLU B  80     168.779 262.871   9.518  1.00  0.00           H  
ATOM   2493 1HB  GLU B  80     167.952 261.492  12.103  1.00  0.00           H  
ATOM   2494 2HB  GLU B  80     167.144 261.258  10.560  1.00  0.00           H  
ATOM   2495 1HG  GLU B  80     170.023 260.580  11.193  1.00  0.00           H  
ATOM   2496 2HG  GLU B  80     168.686 259.445  11.031  1.00  0.00           H  
ATOM   2497  N   ILE B  81     167.289 264.419  11.996  1.00  0.00           N  
ATOM   2498  CA  ILE B  81     166.252 265.394  12.315  1.00  0.00           C  
ATOM   2499  C   ILE B  81     166.425 266.670  11.501  1.00  0.00           C  
ATOM   2500  O   ILE B  81     165.477 267.159  10.888  1.00  0.00           O  
ATOM   2501  CB  ILE B  81     166.263 265.737  13.816  1.00  0.00           C  
ATOM   2502  CG1 ILE B  81     165.763 264.547  14.639  1.00  0.00           C  
ATOM   2503  CG2 ILE B  81     165.414 266.969  14.087  1.00  0.00           C  
ATOM   2504  CD1 ILE B  81     166.033 264.673  16.121  1.00  0.00           C  
ATOM   2505  H   ILE B  81     167.940 264.140  12.716  1.00  0.00           H  
ATOM   2506  HA  ILE B  81     165.283 264.961  12.068  1.00  0.00           H  
ATOM   2507  HB  ILE B  81     167.285 265.934  14.136  1.00  0.00           H  
ATOM   2508 1HG1 ILE B  81     164.689 264.431  14.496  1.00  0.00           H  
ATOM   2509 2HG1 ILE B  81     166.239 263.632  14.284  1.00  0.00           H  
ATOM   2510 1HG2 ILE B  81     165.432 267.197  15.152  1.00  0.00           H  
ATOM   2511 2HG2 ILE B  81     165.812 267.815  13.528  1.00  0.00           H  
ATOM   2512 3HG2 ILE B  81     164.387 266.779  13.774  1.00  0.00           H  
ATOM   2513 1HD1 ILE B  81     165.650 263.792  16.637  1.00  0.00           H  
ATOM   2514 2HD1 ILE B  81     167.107 264.755  16.290  1.00  0.00           H  
ATOM   2515 3HD1 ILE B  81     165.536 265.562  16.507  1.00  0.00           H  
ATOM   2516  N   VAL B  82     167.642 267.203  11.498  1.00  0.00           N  
ATOM   2517  CA  VAL B  82     167.919 268.477  10.845  1.00  0.00           C  
ATOM   2518  C   VAL B  82     167.820 268.352   9.331  1.00  0.00           C  
ATOM   2519  O   VAL B  82     167.512 269.321   8.637  1.00  0.00           O  
ATOM   2520  CB  VAL B  82     169.326 268.977  11.225  1.00  0.00           C  
ATOM   2521  CG1 VAL B  82     170.386 268.268  10.396  1.00  0.00           C  
ATOM   2522  CG2 VAL B  82     169.408 270.484  11.034  1.00  0.00           C  
ATOM   2523  H   VAL B  82     168.395 266.713  11.961  1.00  0.00           H  
ATOM   2524  HA  VAL B  82     167.184 269.207  11.185  1.00  0.00           H  
ATOM   2525  HB  VAL B  82     169.519 268.732  12.270  1.00  0.00           H  
ATOM   2526 1HG1 VAL B  82     171.373 268.634  10.678  1.00  0.00           H  
ATOM   2527 2HG1 VAL B  82     170.331 267.195  10.576  1.00  0.00           H  
ATOM   2528 3HG1 VAL B  82     170.214 268.469   9.338  1.00  0.00           H  
ATOM   2529 1HG2 VAL B  82     170.406 270.831  11.305  1.00  0.00           H  
ATOM   2530 2HG2 VAL B  82     169.210 270.729   9.991  1.00  0.00           H  
ATOM   2531 3HG2 VAL B  82     168.669 270.973  11.668  1.00  0.00           H  
ATOM   2532  N   GLU B  83     168.084 267.153   8.821  1.00  0.00           N  
ATOM   2533  CA  GLU B  83     167.905 266.867   7.403  1.00  0.00           C  
ATOM   2534  C   GLU B  83     166.431 266.890   7.017  1.00  0.00           C  
ATOM   2535  O   GLU B  83     166.060 267.446   5.984  1.00  0.00           O  
ATOM   2536  CB  GLU B  83     168.513 265.507   7.054  1.00  0.00           C  
ATOM   2537  CG  GLU B  83     168.276 265.063   5.616  1.00  0.00           C  
ATOM   2538  CD  GLU B  83     168.818 266.037   4.607  1.00  0.00           C  
ATOM   2539  OE1 GLU B  83     169.530 266.931   4.995  1.00  0.00           O  
ATOM   2540  OE2 GLU B  83     168.517 265.886   3.445  1.00  0.00           O  
ATOM   2541  H   GLU B  83     168.415 266.421   9.434  1.00  0.00           H  
ATOM   2542  HA  GLU B  83     168.419 267.637   6.828  1.00  0.00           H  
ATOM   2543 1HB  GLU B  83     169.590 265.535   7.221  1.00  0.00           H  
ATOM   2544 2HB  GLU B  83     168.100 264.743   7.712  1.00  0.00           H  
ATOM   2545 1HG  GLU B  83     168.751 264.096   5.462  1.00  0.00           H  
ATOM   2546 2HG  GLU B  83     167.205 264.941   5.458  1.00  0.00           H  
ATOM   2547  N   ALA B  84     165.597 266.281   7.854  1.00  0.00           N  
ATOM   2548  CA  ALA B  84     164.152 266.322   7.658  1.00  0.00           C  
ATOM   2549  C   ALA B  84     163.622 267.746   7.758  1.00  0.00           C  
ATOM   2550  O   ALA B  84     162.739 268.145   7.001  1.00  0.00           O  
ATOM   2551  CB  ALA B  84     163.456 265.426   8.672  1.00  0.00           C  
ATOM   2552  H   ALA B  84     165.973 265.778   8.645  1.00  0.00           H  
ATOM   2553  HA  ALA B  84     163.937 265.954   6.654  1.00  0.00           H  
ATOM   2554 1HB  ALA B  84     162.379 265.466   8.513  1.00  0.00           H  
ATOM   2555 2HB  ALA B  84     163.803 264.400   8.549  1.00  0.00           H  
ATOM   2556 3HB  ALA B  84     163.687 265.768   9.679  1.00  0.00           H  
ATOM   2557  N   LEU B  85     164.168 268.510   8.698  1.00  0.00           N  
ATOM   2558  CA  LEU B  85     163.776 269.904   8.877  1.00  0.00           C  
ATOM   2559  C   LEU B  85     164.277 270.768   7.727  1.00  0.00           C  
ATOM   2560  O   LEU B  85     163.641 271.756   7.359  1.00  0.00           O  
ATOM   2561  CB  LEU B  85     164.321 270.442  10.206  1.00  0.00           C  
ATOM   2562  CG  LEU B  85     163.705 269.833  11.472  1.00  0.00           C  
ATOM   2563  CD1 LEU B  85     164.467 270.326  12.695  1.00  0.00           C  
ATOM   2564  CD2 LEU B  85     162.234 270.214  11.555  1.00  0.00           C  
ATOM   2565  H   LEU B  85     164.873 268.116   9.306  1.00  0.00           H  
ATOM   2566  HA  LEU B  85     162.688 269.956   8.897  1.00  0.00           H  
ATOM   2567 1HB  LEU B  85     165.394 270.260  10.239  1.00  0.00           H  
ATOM   2568 2HB  LEU B  85     164.154 271.518  10.239  1.00  0.00           H  
ATOM   2569  HG  LEU B  85     163.797 268.748  11.437  1.00  0.00           H  
ATOM   2570 1HD1 LEU B  85     164.029 269.894  13.595  1.00  0.00           H  
ATOM   2571 2HD1 LEU B  85     165.511 270.023  12.619  1.00  0.00           H  
ATOM   2572 3HD1 LEU B  85     164.406 271.413  12.748  1.00  0.00           H  
ATOM   2573 1HD2 LEU B  85     161.796 269.780  12.454  1.00  0.00           H  
ATOM   2574 2HD2 LEU B  85     162.140 271.299  11.591  1.00  0.00           H  
ATOM   2575 3HD2 LEU B  85     161.711 269.833  10.677  1.00  0.00           H  
ATOM   2576  N   ARG B  86     165.419 270.391   7.163  1.00  0.00           N  
ATOM   2577  CA  ARG B  86     165.989 271.111   6.031  1.00  0.00           C  
ATOM   2578  C   ARG B  86     165.084 271.021   4.809  1.00  0.00           C  
ATOM   2579  O   ARG B  86     164.818 272.024   4.146  1.00  0.00           O  
ATOM   2580  CB  ARG B  86     167.363 270.559   5.683  1.00  0.00           C  
ATOM   2581  CG  ARG B  86     168.125 271.355   4.634  1.00  0.00           C  
ATOM   2582  CD  ARG B  86     169.397 270.688   4.256  1.00  0.00           C  
ATOM   2583  NE  ARG B  86     169.165 269.426   3.572  1.00  0.00           N  
ATOM   2584  CZ  ARG B  86     168.797 269.313   2.279  1.00  0.00           C  
ATOM   2585  NH1 ARG B  86     168.624 270.392   1.549  1.00  0.00           N  
ATOM   2586  NH2 ARG B  86     168.609 268.118   1.749  1.00  0.00           N  
ATOM   2587  H   ARG B  86     165.905 269.585   7.529  1.00  0.00           H  
ATOM   2588  HA  ARG B  86     166.096 272.161   6.306  1.00  0.00           H  
ATOM   2589 1HB  ARG B  86     167.978 270.521   6.580  1.00  0.00           H  
ATOM   2590 2HB  ARG B  86     167.262 269.538   5.313  1.00  0.00           H  
ATOM   2591 1HG  ARG B  86     167.511 271.457   3.739  1.00  0.00           H  
ATOM   2592 2HG  ARG B  86     168.361 272.345   5.028  1.00  0.00           H  
ATOM   2593 1HD  ARG B  86     169.964 271.337   3.590  1.00  0.00           H  
ATOM   2594 2HD  ARG B  86     169.983 270.487   5.152  1.00  0.00           H  
ATOM   2595  HE  ARG B  86     169.287 268.574   4.102  1.00  0.00           H  
ATOM   2596 1HH1 ARG B  86     168.768 271.306   1.954  1.00  0.00           H  
ATOM   2597 2HH1 ARG B  86     168.349 270.307   0.580  1.00  0.00           H  
ATOM   2598 1HH2 ARG B  86     168.743 267.288   2.311  1.00  0.00           H  
ATOM   2599 2HH2 ARG B  86     168.335 268.033   0.781  1.00  0.00           H  
ATOM   2600  N   GLU B  87     164.613 269.814   4.515  1.00  0.00           N  
ATOM   2601  CA  GLU B  87     163.745 269.589   3.367  1.00  0.00           C  
ATOM   2602  C   GLU B  87     162.315 270.023   3.662  1.00  0.00           C  
ATOM   2603  O   GLU B  87     161.674 270.680   2.844  1.00  0.00           O  
ATOM   2604  CB  GLU B  87     163.767 268.113   2.962  1.00  0.00           C  
ATOM   2605  CG  GLU B  87     165.041 267.673   2.257  1.00  0.00           C  
ATOM   2606  CD  GLU B  87     165.179 268.254   0.878  1.00  0.00           C  
ATOM   2607  OE1 GLU B  87     164.174 268.549   0.275  1.00  0.00           O  
ATOM   2608  OE2 GLU B  87     166.289 268.405   0.425  1.00  0.00           O  
ATOM   2609  H   GLU B  87     164.864 269.032   5.105  1.00  0.00           H  
ATOM   2610  HA  GLU B  87     164.114 270.186   2.531  1.00  0.00           H  
ATOM   2611 1HB  GLU B  87     163.643 267.491   3.848  1.00  0.00           H  
ATOM   2612 2HB  GLU B  87     162.929 267.905   2.296  1.00  0.00           H  
ATOM   2613 1HG  GLU B  87     165.899 267.981   2.855  1.00  0.00           H  
ATOM   2614 2HG  GLU B  87     165.052 266.587   2.190  1.00  0.00           H  
ATOM   2615  N   ASN B  88     161.821 269.649   4.838  1.00  0.00           N  
ATOM   2616  CA  ASN B  88     160.451 269.964   5.228  1.00  0.00           C  
ATOM   2617  C   ASN B  88     160.413 271.109   6.231  1.00  0.00           C  
ATOM   2618  O   ASN B  88     160.753 270.935   7.401  1.00  0.00           O  
ATOM   2619  CB  ASN B  88     159.762 268.737   5.793  1.00  0.00           C  
ATOM   2620  CG  ASN B  88     158.311 268.980   6.106  1.00  0.00           C  
ATOM   2621  OD1 ASN B  88     157.918 270.102   6.447  1.00  0.00           O  
ATOM   2622  ND2 ASN B  88     157.509 267.952   5.999  1.00  0.00           N  
ATOM   2623  H   ASN B  88     162.408 269.135   5.478  1.00  0.00           H  
ATOM   2624  HA  ASN B  88     159.906 270.293   4.342  1.00  0.00           H  
ATOM   2625 1HB  ASN B  88     159.834 267.917   5.077  1.00  0.00           H  
ATOM   2626 2HB  ASN B  88     160.270 268.420   6.704  1.00  0.00           H  
ATOM   2627 1HD2 ASN B  88     156.535 268.056   6.195  1.00  0.00           H  
ATOM   2628 2HD2 ASN B  88     157.871 267.063   5.720  1.00  0.00           H  
ATOM   2629  N   ASN B  89     159.997 272.284   5.766  1.00  0.00           N  
ATOM   2630  CA  ASN B  89     160.069 273.495   6.573  1.00  0.00           C  
ATOM   2631  C   ASN B  89     158.738 273.781   7.256  1.00  0.00           C  
ATOM   2632  O   ASN B  89     158.382 274.937   7.488  1.00  0.00           O  
ATOM   2633  CB  ASN B  89     160.498 274.677   5.723  1.00  0.00           C  
ATOM   2634  CG  ASN B  89     159.493 275.018   4.657  1.00  0.00           C  
ATOM   2635  OD1 ASN B  89     158.679 274.176   4.264  1.00  0.00           O  
ATOM   2636  ND2 ASN B  89     159.536 276.237   4.183  1.00  0.00           N  
ATOM   2637  H   ASN B  89     159.623 272.336   4.830  1.00  0.00           H  
ATOM   2638  HA  ASN B  89     160.809 273.346   7.359  1.00  0.00           H  
ATOM   2639 1HB  ASN B  89     160.644 275.550   6.362  1.00  0.00           H  
ATOM   2640 2HB  ASN B  89     161.454 274.456   5.248  1.00  0.00           H  
ATOM   2641 1HD2 ASN B  89     158.891 276.519   3.472  1.00  0.00           H  
ATOM   2642 2HD2 ASN B  89     160.212 276.886   4.532  1.00  0.00           H  
ATOM   2643  N   LEU B  90     158.003 272.720   7.578  1.00  0.00           N  
ATOM   2644  CA  LEU B  90     156.765 272.846   8.337  1.00  0.00           C  
ATOM   2645  C   LEU B  90     157.043 273.229   9.786  1.00  0.00           C  
ATOM   2646  O   LEU B  90     157.904 272.639  10.438  1.00  0.00           O  
ATOM   2647  CB  LEU B  90     155.980 271.529   8.291  1.00  0.00           C  
ATOM   2648  CG  LEU B  90     155.297 271.208   6.955  1.00  0.00           C  
ATOM   2649  CD1 LEU B  90     154.664 269.825   7.027  1.00  0.00           C  
ATOM   2650  CD2 LEU B  90     154.254 272.272   6.649  1.00  0.00           C  
ATOM   2651  H   LEU B  90     158.312 271.803   7.289  1.00  0.00           H  
ATOM   2652  HA  LEU B  90     156.161 273.634   7.885  1.00  0.00           H  
ATOM   2653 1HB  LEU B  90     156.660 270.711   8.520  1.00  0.00           H  
ATOM   2654 2HB  LEU B  90     155.207 271.558   9.059  1.00  0.00           H  
ATOM   2655  HG  LEU B  90     156.043 271.192   6.160  1.00  0.00           H  
ATOM   2656 1HD1 LEU B  90     154.179 269.597   6.077  1.00  0.00           H  
ATOM   2657 2HD1 LEU B  90     155.436 269.082   7.227  1.00  0.00           H  
ATOM   2658 3HD1 LEU B  90     153.924 269.806   7.826  1.00  0.00           H  
ATOM   2659 1HD2 LEU B  90     153.769 272.044   5.699  1.00  0.00           H  
ATOM   2660 2HD2 LEU B  90     153.507 272.288   7.442  1.00  0.00           H  
ATOM   2661 3HD2 LEU B  90     154.736 273.248   6.585  1.00  0.00           H  
ATOM   2662  N   GLU B  91     156.308 274.218  10.282  1.00  0.00           N  
ATOM   2663  CA  GLU B  91     156.423 274.634  11.675  1.00  0.00           C  
ATOM   2664  C   GLU B  91     155.939 273.541  12.616  1.00  0.00           C  
ATOM   2665  O   GLU B  91     156.466 273.378  13.718  1.00  0.00           O  
ATOM   2666  CB  GLU B  91     155.627 275.918  11.917  1.00  0.00           C  
ATOM   2667  CG  GLU B  91     156.163 277.138  11.182  1.00  0.00           C  
ATOM   2668  CD  GLU B  91     155.711 277.204   9.749  1.00  0.00           C  
ATOM   2669  OE1 GLU B  91     154.985 276.333   9.335  1.00  0.00           O  
ATOM   2670  OE2 GLU B  91     156.093 278.126   9.068  1.00  0.00           O  
ATOM   2671  H   GLU B  91     155.654 274.697   9.679  1.00  0.00           H  
ATOM   2672  HA  GLU B  91     157.475 274.830  11.891  1.00  0.00           H  
ATOM   2673 1HB  GLU B  91     154.593 275.769  11.607  1.00  0.00           H  
ATOM   2674 2HB  GLU B  91     155.620 276.146  12.983  1.00  0.00           H  
ATOM   2675 1HG  GLU B  91     155.827 278.037  11.698  1.00  0.00           H  
ATOM   2676 2HG  GLU B  91     157.252 277.119  11.214  1.00  0.00           H  
ATOM   2677  N   VAL B  92     154.931 272.793  12.180  1.00  0.00           N  
ATOM   2678  CA  VAL B  92     154.371 271.716  12.985  1.00  0.00           C  
ATOM   2679  C   VAL B  92     155.363 270.570  13.141  1.00  0.00           C  
ATOM   2680  O   VAL B  92     155.432 269.934  14.192  1.00  0.00           O  
ATOM   2681  CB  VAL B  92     153.075 271.186  12.342  1.00  0.00           C  
ATOM   2682  CG1 VAL B  92     153.398 270.254  11.184  1.00  0.00           C  
ATOM   2683  CG2 VAL B  92     152.232 270.474  13.389  1.00  0.00           C  
ATOM   2684  H   VAL B  92     154.545 272.976  11.264  1.00  0.00           H  
ATOM   2685  HA  VAL B  92     154.147 272.107  13.978  1.00  0.00           H  
ATOM   2686  HB  VAL B  92     152.514 272.026  11.933  1.00  0.00           H  
ATOM   2687 1HG1 VAL B  92     152.471 269.890  10.741  1.00  0.00           H  
ATOM   2688 2HG1 VAL B  92     153.971 270.795  10.431  1.00  0.00           H  
ATOM   2689 3HG1 VAL B  92     153.982 269.409  11.548  1.00  0.00           H  
ATOM   2690 1HG2 VAL B  92     151.317 270.103  12.927  1.00  0.00           H  
ATOM   2691 2HG2 VAL B  92     152.795 269.637  13.803  1.00  0.00           H  
ATOM   2692 3HG2 VAL B  92     151.978 271.171  14.187  1.00  0.00           H  
ATOM   2693  N   MET B  93     156.128 270.309  12.087  1.00  0.00           N  
ATOM   2694  CA  MET B  93     157.204 269.327  12.144  1.00  0.00           C  
ATOM   2695  C   MET B  93     158.284 269.749  13.131  1.00  0.00           C  
ATOM   2696  O   MET B  93     158.811 268.925  13.879  1.00  0.00           O  
ATOM   2697  CB  MET B  93     157.803 269.119  10.754  1.00  0.00           C  
ATOM   2698  CG  MET B  93     156.853 268.484   9.748  1.00  0.00           C  
ATOM   2699  SD  MET B  93     156.397 266.796  10.192  1.00  0.00           S  
ATOM   2700  CE  MET B  93     155.137 266.453   8.967  1.00  0.00           C  
ATOM   2701  H   MET B  93     155.962 270.807  11.223  1.00  0.00           H  
ATOM   2702  HA  MET B  93     156.789 268.382  12.493  1.00  0.00           H  
ATOM   2703 1HB  MET B  93     158.125 270.078  10.350  1.00  0.00           H  
ATOM   2704 2HB  MET B  93     158.685 268.482  10.830  1.00  0.00           H  
ATOM   2705 1HG  MET B  93     155.944 269.080   9.679  1.00  0.00           H  
ATOM   2706 2HG  MET B  93     157.324 268.466   8.765  1.00  0.00           H  
ATOM   2707 1HE  MET B  93     154.755 265.442   9.111  1.00  0.00           H  
ATOM   2708 2HE  MET B  93     154.321 267.169   9.074  1.00  0.00           H  
ATOM   2709 3HE  MET B  93     155.567 266.540   7.969  1.00  0.00           H  
ATOM   2710  N   ALA B  94     158.610 271.037  13.129  1.00  0.00           N  
ATOM   2711  CA  ALA B  94     159.582 271.584  14.068  1.00  0.00           C  
ATOM   2712  C   ALA B  94     159.115 271.414  15.507  1.00  0.00           C  
ATOM   2713  O   ALA B  94     159.910 271.113  16.398  1.00  0.00           O  
ATOM   2714  CB  ALA B  94     159.842 273.053  13.766  1.00  0.00           C  
ATOM   2715  H   ALA B  94     158.172 271.654  12.460  1.00  0.00           H  
ATOM   2716  HA  ALA B  94     160.513 271.028  13.953  1.00  0.00           H  
ATOM   2717 1HB  ALA B  94     160.570 273.447  14.477  1.00  0.00           H  
ATOM   2718 2HB  ALA B  94     160.232 273.153  12.755  1.00  0.00           H  
ATOM   2719 3HB  ALA B  94     158.912 273.612  13.855  1.00  0.00           H  
ATOM   2720  N   LEU B  95     157.819 271.608  15.729  1.00  0.00           N  
ATOM   2721  CA  LEU B  95     157.233 271.432  17.054  1.00  0.00           C  
ATOM   2722  C   LEU B  95     157.463 270.020  17.576  1.00  0.00           C  
ATOM   2723  O   LEU B  95     157.811 269.828  18.741  1.00  0.00           O  
ATOM   2724  CB  LEU B  95     155.729 271.730  17.013  1.00  0.00           C  
ATOM   2725  CG  LEU B  95     155.042 271.876  18.377  1.00  0.00           C  
ATOM   2726  CD1 LEU B  95     153.805 272.751  18.231  1.00  0.00           C  
ATOM   2727  CD2 LEU B  95     154.679 270.499  18.913  1.00  0.00           C  
ATOM   2728  H   LEU B  95     157.223 271.882  14.961  1.00  0.00           H  
ATOM   2729  HA  LEU B  95     157.720 272.127  17.741  1.00  0.00           H  
ATOM   2730 1HB  LEU B  95     155.573 272.656  16.463  1.00  0.00           H  
ATOM   2731 2HB  LEU B  95     155.230 270.923  16.476  1.00  0.00           H  
ATOM   2732  HG  LEU B  95     155.720 272.370  19.074  1.00  0.00           H  
ATOM   2733 1HD1 LEU B  95     153.317 272.855  19.201  1.00  0.00           H  
ATOM   2734 2HD1 LEU B  95     154.096 273.736  17.865  1.00  0.00           H  
ATOM   2735 3HD1 LEU B  95     153.115 272.290  17.526  1.00  0.00           H  
ATOM   2736 1HD2 LEU B  95     154.191 270.603  19.883  1.00  0.00           H  
ATOM   2737 2HD2 LEU B  95     154.000 270.005  18.217  1.00  0.00           H  
ATOM   2738 3HD2 LEU B  95     155.583 269.901  19.024  1.00  0.00           H  
ATOM   2739  N   VAL B  96     157.267 269.035  16.708  1.00  0.00           N  
ATOM   2740  CA  VAL B  96     157.473 267.638  17.073  1.00  0.00           C  
ATOM   2741  C   VAL B  96     158.932 267.368  17.412  1.00  0.00           C  
ATOM   2742  O   VAL B  96     159.238 266.719  18.415  1.00  0.00           O  
ATOM   2743  CB  VAL B  96     157.036 266.714  15.921  1.00  0.00           C  
ATOM   2744  CG1 VAL B  96     157.400 265.270  16.230  1.00  0.00           C  
ATOM   2745  CG2 VAL B  96     155.541 266.855  15.683  1.00  0.00           C  
ATOM   2746  H   VAL B  96     156.969 269.258  15.769  1.00  0.00           H  
ATOM   2747  HA  VAL B  96     156.879 267.431  17.963  1.00  0.00           H  
ATOM   2748  HB  VAL B  96     157.577 266.995  15.017  1.00  0.00           H  
ATOM   2749 1HG1 VAL B  96     157.085 264.630  15.405  1.00  0.00           H  
ATOM   2750 2HG1 VAL B  96     158.479 265.186  16.361  1.00  0.00           H  
ATOM   2751 3HG1 VAL B  96     156.897 264.955  17.144  1.00  0.00           H  
ATOM   2752 1HG2 VAL B  96     155.239 266.199  14.867  1.00  0.00           H  
ATOM   2753 2HG2 VAL B  96     155.000 266.579  16.589  1.00  0.00           H  
ATOM   2754 3HG2 VAL B  96     155.309 267.887  15.423  1.00  0.00           H  
ATOM   2755  N   ALA B  97     159.833 267.867  16.573  1.00  0.00           N  
ATOM   2756  CA  ALA B  97     161.263 267.674  16.779  1.00  0.00           C  
ATOM   2757  C   ALA B  97     161.732 268.354  18.058  1.00  0.00           C  
ATOM   2758  O   ALA B  97     162.628 267.862  18.743  1.00  0.00           O  
ATOM   2759  CB  ALA B  97     162.046 268.197  15.584  1.00  0.00           C  
ATOM   2760  H   ALA B  97     159.518 268.393  15.769  1.00  0.00           H  
ATOM   2761  HA  ALA B  97     161.449 266.605  16.881  1.00  0.00           H  
ATOM   2762 1HB  ALA B  97     163.112 268.046  15.754  1.00  0.00           H  
ATOM   2763 2HB  ALA B  97     161.741 267.660  14.686  1.00  0.00           H  
ATOM   2764 3HB  ALA B  97     161.847 269.260  15.456  1.00  0.00           H  
ATOM   2765  N   ARG B  98     161.121 269.490  18.377  1.00  0.00           N  
ATOM   2766  CA  ARG B  98     161.457 270.229  19.587  1.00  0.00           C  
ATOM   2767  C   ARG B  98     161.082 269.440  20.836  1.00  0.00           C  
ATOM   2768  O   ARG B  98     161.885 269.299  21.757  1.00  0.00           O  
ATOM   2769  CB  ARG B  98     160.746 271.574  19.607  1.00  0.00           C  
ATOM   2770  CG  ARG B  98     161.041 272.435  20.824  1.00  0.00           C  
ATOM   2771  CD  ARG B  98     160.276 273.708  20.796  1.00  0.00           C  
ATOM   2772  NE  ARG B  98     158.841 273.479  20.855  1.00  0.00           N  
ATOM   2773  CZ  ARG B  98     158.157 273.197  21.981  1.00  0.00           C  
ATOM   2774  NH1 ARG B  98     158.790 273.113  23.130  1.00  0.00           N  
ATOM   2775  NH2 ARG B  98     156.850 273.005  21.930  1.00  0.00           N  
ATOM   2776  H   ARG B  98     160.404 269.851  17.764  1.00  0.00           H  
ATOM   2777  HA  ARG B  98     162.534 270.399  19.601  1.00  0.00           H  
ATOM   2778 1HB  ARG B  98     161.025 272.145  18.723  1.00  0.00           H  
ATOM   2779 2HB  ARG B  98     159.668 271.416  19.568  1.00  0.00           H  
ATOM   2780 1HG  ARG B  98     160.769 271.892  21.730  1.00  0.00           H  
ATOM   2781 2HG  ARG B  98     162.105 272.675  20.851  1.00  0.00           H  
ATOM   2782 1HD  ARG B  98     160.559 274.322  21.650  1.00  0.00           H  
ATOM   2783 2HD  ARG B  98     160.497 274.245  19.874  1.00  0.00           H  
ATOM   2784  HE  ARG B  98     158.320 273.536  19.990  1.00  0.00           H  
ATOM   2785 1HH1 ARG B  98     159.788 273.259  23.169  1.00  0.00           H  
ATOM   2786 2HH1 ARG B  98     158.277 272.901  23.974  1.00  0.00           H  
ATOM   2787 1HH2 ARG B  98     156.364 273.070  21.046  1.00  0.00           H  
ATOM   2788 2HH2 ARG B  98     156.338 272.794  22.773  1.00  0.00           H  
ATOM   2789  N   LEU B  99     159.856 268.930  20.860  1.00  0.00           N  
ATOM   2790  CA  LEU B  99     159.385 268.119  21.976  1.00  0.00           C  
ATOM   2791  C   LEU B  99     160.279 266.905  22.191  1.00  0.00           C  
ATOM   2792  O   LEU B  99     160.597 266.550  23.327  1.00  0.00           O  
ATOM   2793  CB  LEU B  99     157.942 267.662  21.727  1.00  0.00           C  
ATOM   2794  CG  LEU B  99     156.876 268.764  21.784  1.00  0.00           C  
ATOM   2795  CD1 LEU B  99     155.535 268.196  21.340  1.00  0.00           C  
ATOM   2796  CD2 LEU B  99     156.794 269.318  23.199  1.00  0.00           C  
ATOM   2797  H   LEU B  99     159.235 269.106  20.084  1.00  0.00           H  
ATOM   2798  HA  LEU B  99     159.428 268.730  22.879  1.00  0.00           H  
ATOM   2799 1HB  LEU B  99     157.889 267.201  20.742  1.00  0.00           H  
ATOM   2800 2HB  LEU B  99     157.682 266.910  22.472  1.00  0.00           H  
ATOM   2801  HG  LEU B  99     157.144 269.565  21.095  1.00  0.00           H  
ATOM   2802 1HD1 LEU B  99     154.777 268.979  21.380  1.00  0.00           H  
ATOM   2803 2HD1 LEU B  99     155.617 267.825  20.318  1.00  0.00           H  
ATOM   2804 3HD1 LEU B  99     155.248 267.380  22.002  1.00  0.00           H  
ATOM   2805 1HD2 LEU B  99     156.037 270.102  23.239  1.00  0.00           H  
ATOM   2806 2HD2 LEU B  99     156.525 268.518  23.888  1.00  0.00           H  
ATOM   2807 3HD2 LEU B  99     157.761 269.733  23.483  1.00  0.00           H  
ATOM   2808  N   LEU B 100     160.681 266.271  21.096  1.00  0.00           N  
ATOM   2809  CA  LEU B 100     161.574 265.119  21.160  1.00  0.00           C  
ATOM   2810  C   LEU B 100     162.966 265.526  21.620  1.00  0.00           C  
ATOM   2811  O   LEU B 100     163.597 264.829  22.416  1.00  0.00           O  
ATOM   2812  CB  LEU B 100     161.661 264.438  19.789  1.00  0.00           C  
ATOM   2813  CG  LEU B 100     160.373 263.765  19.297  1.00  0.00           C  
ATOM   2814  CD1 LEU B 100     160.540 263.350  17.842  1.00  0.00           C  
ATOM   2815  CD2 LEU B 100     160.061 262.563  20.176  1.00  0.00           C  
ATOM   2816  H   LEU B 100     160.362 266.596  20.195  1.00  0.00           H  
ATOM   2817  HA  LEU B 100     161.168 264.408  21.880  1.00  0.00           H  
ATOM   2818 1HB  LEU B 100     161.949 265.183  19.049  1.00  0.00           H  
ATOM   2819 2HB  LEU B 100     162.439 263.676  19.828  1.00  0.00           H  
ATOM   2820  HG  LEU B 100     159.548 264.476  19.348  1.00  0.00           H  
ATOM   2821 1HD1 LEU B 100     159.625 262.872  17.492  1.00  0.00           H  
ATOM   2822 2HD1 LEU B 100     160.743 264.231  17.233  1.00  0.00           H  
ATOM   2823 3HD1 LEU B 100     161.371 262.650  17.756  1.00  0.00           H  
ATOM   2824 1HD2 LEU B 100     159.145 262.085  19.827  1.00  0.00           H  
ATOM   2825 2HD2 LEU B 100     160.884 261.851  20.124  1.00  0.00           H  
ATOM   2826 3HD2 LEU B 100     159.929 262.891  21.207  1.00  0.00           H  
ATOM   2827  N   ALA B 101     163.444 266.659  21.115  1.00  0.00           N  
ATOM   2828  CA  ALA B 101     164.765 267.160  21.473  1.00  0.00           C  
ATOM   2829  C   ALA B 101     164.848 267.480  22.959  1.00  0.00           C  
ATOM   2830  O   ALA B 101     165.841 267.165  23.617  1.00  0.00           O  
ATOM   2831  CB  ALA B 101     165.107 268.392  20.648  1.00  0.00           C  
ATOM   2832  H   ALA B 101     162.877 267.186  20.466  1.00  0.00           H  
ATOM   2833  HA  ALA B 101     165.495 266.380  21.257  1.00  0.00           H  
ATOM   2834 1HB  ALA B 101     166.097 268.755  20.927  1.00  0.00           H  
ATOM   2835 2HB  ALA B 101     165.101 268.134  19.588  1.00  0.00           H  
ATOM   2836 3HB  ALA B 101     164.370 269.172  20.834  1.00  0.00           H  
ATOM   2837  N   GLU B 102     163.801 268.106  23.485  1.00  0.00           N  
ATOM   2838  CA  GLU B 102     163.764 268.488  24.892  1.00  0.00           C  
ATOM   2839  C   GLU B 102     163.587 267.269  25.788  1.00  0.00           C  
ATOM   2840  O   GLU B 102     164.106 267.227  26.905  1.00  0.00           O  
ATOM   2841  CB  GLU B 102     162.632 269.487  25.145  1.00  0.00           C  
ATOM   2842  CG  GLU B 102     162.844 270.851  24.505  1.00  0.00           C  
ATOM   2843  CD  GLU B 102     161.700 271.796  24.749  1.00  0.00           C  
ATOM   2844  OE1 GLU B 102     160.714 271.374  25.304  1.00  0.00           O  
ATOM   2845  OE2 GLU B 102     161.813 272.941  24.381  1.00  0.00           O  
ATOM   2846  H   GLU B 102     163.011 268.323  22.895  1.00  0.00           H  
ATOM   2847  HA  GLU B 102     164.714 268.956  25.149  1.00  0.00           H  
ATOM   2848 1HB  GLU B 102     161.696 269.080  24.763  1.00  0.00           H  
ATOM   2849 2HB  GLU B 102     162.511 269.635  26.218  1.00  0.00           H  
ATOM   2850 1HG  GLU B 102     163.756 271.292  24.907  1.00  0.00           H  
ATOM   2851 2HG  GLU B 102     162.979 270.721  23.432  1.00  0.00           H  
ATOM   2852  N   ALA B 103     162.852 266.278  25.295  1.00  0.00           N  
ATOM   2853  CA  ALA B 103     162.692 265.016  26.006  1.00  0.00           C  
ATOM   2854  C   ALA B 103     164.036 264.332  26.225  1.00  0.00           C  
ATOM   2855  O   ALA B 103     164.329 263.856  27.321  1.00  0.00           O  
ATOM   2856  CB  ALA B 103     161.748 264.097  25.244  1.00  0.00           C  
ATOM   2857  H   ALA B 103     162.393 266.404  24.404  1.00  0.00           H  
ATOM   2858  HA  ALA B 103     162.263 265.231  26.984  1.00  0.00           H  
ATOM   2859 1HB  ALA B 103     161.637 263.159  25.787  1.00  0.00           H  
ATOM   2860 2HB  ALA B 103     160.774 264.577  25.146  1.00  0.00           H  
ATOM   2861 3HB  ALA B 103     162.155 263.897  24.254  1.00  0.00           H  
ATOM   2862  N   VAL B 104     164.847 264.285  25.174  1.00  0.00           N  
ATOM   2863  CA  VAL B 104     166.191 263.729  25.269  1.00  0.00           C  
ATOM   2864  C   VAL B 104     167.058 264.542  26.221  1.00  0.00           C  
ATOM   2865  O   VAL B 104     167.758 263.984  27.067  1.00  0.00           O  
ATOM   2866  CB  VAL B 104     166.853 263.693  23.879  1.00  0.00           C  
ATOM   2867  CG1 VAL B 104     168.318 263.300  23.997  1.00  0.00           C  
ATOM   2868  CG2 VAL B 104     166.106 262.725  22.974  1.00  0.00           C  
ATOM   2869  H   VAL B 104     164.525 264.646  24.286  1.00  0.00           H  
ATOM   2870  HA  VAL B 104     166.118 262.709  25.647  1.00  0.00           H  
ATOM   2871  HB  VAL B 104     166.822 264.693  23.446  1.00  0.00           H  
ATOM   2872 1HG1 VAL B 104     168.770 263.280  23.005  1.00  0.00           H  
ATOM   2873 2HG1 VAL B 104     168.841 264.026  24.619  1.00  0.00           H  
ATOM   2874 3HG1 VAL B 104     168.394 262.311  24.449  1.00  0.00           H  
ATOM   2875 1HG2 VAL B 104     166.579 262.705  21.993  1.00  0.00           H  
ATOM   2876 2HG2 VAL B 104     166.131 261.726  23.410  1.00  0.00           H  
ATOM   2877 3HG2 VAL B 104     165.070 263.049  22.871  1.00  0.00           H  
ATOM   2878  N   LEU B 105     167.008 265.862  26.079  1.00  0.00           N  
ATOM   2879  CA  LEU B 105     167.811 266.754  26.907  1.00  0.00           C  
ATOM   2880  C   LEU B 105     167.455 266.606  28.380  1.00  0.00           C  
ATOM   2881  O   LEU B 105     168.334 266.522  29.237  1.00  0.00           O  
ATOM   2882  CB  LEU B 105     167.609 268.210  26.469  1.00  0.00           C  
ATOM   2883  CG  LEU B 105     168.391 269.260  27.269  1.00  0.00           C  
ATOM   2884  CD1 LEU B 105     169.884 268.995  27.132  1.00  0.00           C  
ATOM   2885  CD2 LEU B 105     168.034 270.651  26.766  1.00  0.00           C  
ATOM   2886  H   LEU B 105     166.398 266.259  25.378  1.00  0.00           H  
ATOM   2887  HA  LEU B 105     168.861 266.490  26.780  1.00  0.00           H  
ATOM   2888 1HB  LEU B 105     167.903 268.303  25.425  1.00  0.00           H  
ATOM   2889 2HB  LEU B 105     166.550 268.453  26.550  1.00  0.00           H  
ATOM   2890  HG  LEU B 105     168.134 269.178  28.325  1.00  0.00           H  
ATOM   2891 1HD1 LEU B 105     170.440 269.741  27.700  1.00  0.00           H  
ATOM   2892 2HD1 LEU B 105     170.114 268.001  27.517  1.00  0.00           H  
ATOM   2893 3HD1 LEU B 105     170.169 269.053  26.082  1.00  0.00           H  
ATOM   2894 1HD2 LEU B 105     168.589 271.397  27.336  1.00  0.00           H  
ATOM   2895 2HD2 LEU B 105     168.292 270.734  25.711  1.00  0.00           H  
ATOM   2896 3HD2 LEU B 105     166.964 270.820  26.893  1.00  0.00           H  
ATOM   2897  N   LEU B 106     166.158 266.579  28.670  1.00  0.00           N  
ATOM   2898  CA  LEU B 106     165.681 266.451  30.042  1.00  0.00           C  
ATOM   2899  C   LEU B 106     166.173 265.156  30.677  1.00  0.00           C  
ATOM   2900  O   LEU B 106     166.614 265.147  31.825  1.00  0.00           O  
ATOM   2901  CB  LEU B 106     164.149 266.494  30.078  1.00  0.00           C  
ATOM   2902  CG  LEU B 106     163.511 266.363  31.467  1.00  0.00           C  
ATOM   2903  CD1 LEU B 106     163.976 267.512  32.351  1.00  0.00           C  
ATOM   2904  CD2 LEU B 106     161.996 266.355  31.332  1.00  0.00           C  
ATOM   2905  H   LEU B 106     165.486 266.648  27.920  1.00  0.00           H  
ATOM   2906  HA  LEU B 106     166.070 267.288  30.622  1.00  0.00           H  
ATOM   2907 1HB  LEU B 106     163.818 267.440  29.650  1.00  0.00           H  
ATOM   2908 2HB  LEU B 106     163.763 265.685  29.458  1.00  0.00           H  
ATOM   2909  HG  LEU B 106     163.839 265.432  31.931  1.00  0.00           H  
ATOM   2910 1HD1 LEU B 106     163.523 267.419  33.338  1.00  0.00           H  
ATOM   2911 2HD1 LEU B 106     165.062 267.483  32.446  1.00  0.00           H  
ATOM   2912 3HD1 LEU B 106     163.676 268.459  31.903  1.00  0.00           H  
ATOM   2913 1HD2 LEU B 106     161.543 266.260  32.320  1.00  0.00           H  
ATOM   2914 2HD2 LEU B 106     161.667 267.285  30.869  1.00  0.00           H  
ATOM   2915 3HD2 LEU B 106     161.691 265.513  30.711  1.00  0.00           H  
ATOM   2916  N   ALA B 107     166.094 264.066  29.922  1.00  0.00           N  
ATOM   2917  CA  ALA B 107     166.570 262.771  30.396  1.00  0.00           C  
ATOM   2918  C   ALA B 107     168.054 262.818  30.733  1.00  0.00           C  
ATOM   2919  O   ALA B 107     168.490 262.258  31.739  1.00  0.00           O  
ATOM   2920  CB  ALA B 107     166.298 261.694  29.356  1.00  0.00           C  
ATOM   2921  H   ALA B 107     165.695 264.135  28.998  1.00  0.00           H  
ATOM   2922  HA  ALA B 107     166.027 262.524  31.309  1.00  0.00           H  
ATOM   2923 1HB  ALA B 107     166.659 260.734  29.724  1.00  0.00           H  
ATOM   2924 2HB  ALA B 107     165.227 261.631  29.168  1.00  0.00           H  
ATOM   2925 3HB  ALA B 107     166.814 261.944  28.430  1.00  0.00           H  
ATOM   2926  N   ALA B 108     168.826 263.492  29.887  1.00  0.00           N  
ATOM   2927  CA  ALA B 108     170.247 263.699  30.145  1.00  0.00           C  
ATOM   2928  C   ALA B 108     170.462 264.538  31.397  1.00  0.00           C  
ATOM   2929  O   ALA B 108     171.344 264.249  32.207  1.00  0.00           O  
ATOM   2930  CB  ALA B 108     170.911 264.357  28.944  1.00  0.00           C  
ATOM   2931  H   ALA B 108     168.419 263.870  29.044  1.00  0.00           H  
ATOM   2932  HA  ALA B 108     170.705 262.724  30.313  1.00  0.00           H  
ATOM   2933 1HB  ALA B 108     171.971 264.505  29.153  1.00  0.00           H  
ATOM   2934 2HB  ALA B 108     170.798 263.717  28.069  1.00  0.00           H  
ATOM   2935 3HB  ALA B 108     170.442 265.320  28.752  1.00  0.00           H  
ATOM   2936  N   LYS B 109     169.652 265.580  31.552  1.00  0.00           N  
ATOM   2937  CA  LYS B 109     169.732 266.445  32.722  1.00  0.00           C  
ATOM   2938  C   LYS B 109     169.293 265.709  33.983  1.00  0.00           C  
ATOM   2939  O   LYS B 109     169.667 266.086  35.093  1.00  0.00           O  
ATOM   2940  CB  LYS B 109     168.879 267.698  32.522  1.00  0.00           C  
ATOM   2941  CG  LYS B 109     169.464 268.708  31.543  1.00  0.00           C  
ATOM   2942  CD  LYS B 109     168.584 269.944  31.434  1.00  0.00           C  
ATOM   2943  CE  LYS B 109     169.251 271.025  30.595  1.00  0.00           C  
ATOM   2944  NZ  LYS B 109     168.409 272.249  30.494  1.00  0.00           N  
ATOM   2945  H   LYS B 109     168.963 265.777  30.839  1.00  0.00           H  
ATOM   2946  HA  LYS B 109     170.770 266.750  32.857  1.00  0.00           H  
ATOM   2947 1HB  LYS B 109     167.892 267.413  32.157  1.00  0.00           H  
ATOM   2948 2HB  LYS B 109     168.740 268.202  33.478  1.00  0.00           H  
ATOM   2949 1HG  LYS B 109     170.457 269.008  31.879  1.00  0.00           H  
ATOM   2950 2HG  LYS B 109     169.555 268.249  30.559  1.00  0.00           H  
ATOM   2951 1HD  LYS B 109     167.632 269.675  30.975  1.00  0.00           H  
ATOM   2952 2HD  LYS B 109     168.389 270.341  32.429  1.00  0.00           H  
ATOM   2953 1HE  LYS B 109     170.208 271.292  31.039  1.00  0.00           H  
ATOM   2954 2HE  LYS B 109     169.435 270.643  29.590  1.00  0.00           H  
ATOM   2955 1HZ  LYS B 109     168.885 272.940  29.930  1.00  0.00           H  
ATOM   2956 2HZ  LYS B 109     167.525 272.016  30.064  1.00  0.00           H  
ATOM   2957 3HZ  LYS B 109     168.247 272.623  31.417  1.00  0.00           H  
ATOM   2958  N   ASN B 110     168.501 264.658  33.803  1.00  0.00           N  
ATOM   2959  CA  ASN B 110     168.056 263.835  34.921  1.00  0.00           C  
ATOM   2960  C   ASN B 110     169.044 262.711  35.205  1.00  0.00           C  
ATOM   2961  O   ASN B 110     168.767 261.814  36.000  1.00  0.00           O  
ATOM   2962  CB  ASN B 110     166.673 263.272  34.651  1.00  0.00           C  
ATOM   2963  CG  ASN B 110     165.603 264.329  34.677  1.00  0.00           C  
ATOM   2964  OD1 ASN B 110     165.767 265.380  35.309  1.00  0.00           O  
ATOM   2965  ND2 ASN B 110     164.513 264.072  34.001  1.00  0.00           N  
ATOM   2966  H   ASN B 110     168.200 264.424  32.867  1.00  0.00           H  
ATOM   2967  HA  ASN B 110     168.010 264.458  35.813  1.00  0.00           H  
ATOM   2968 1HB  ASN B 110     166.660 262.784  33.676  1.00  0.00           H  
ATOM   2969 2HB  ASN B 110     166.435 262.514  35.399  1.00  0.00           H  
ATOM   2970 1HD2 ASN B 110     163.767 264.740  33.983  1.00  0.00           H  
ATOM   2971 2HD2 ASN B 110     164.424 263.210  33.504  1.00  0.00           H  
ATOM   2972  N   ASN B 111     170.199 262.767  34.550  1.00  0.00           N  
ATOM   2973  CA  ASN B 111     171.270 261.811  34.803  1.00  0.00           C  
ATOM   2974  C   ASN B 111     170.860 260.402  34.392  1.00  0.00           C  
ATOM   2975  O   ASN B 111     171.198 259.426  35.064  1.00  0.00           O  
ATOM   2976  CB  ASN B 111     171.679 261.841  36.264  1.00  0.00           C  
ATOM   2977  CG  ASN B 111     172.191 263.189  36.693  1.00  0.00           C  
ATOM   2978  OD1 ASN B 111     172.952 263.839  35.965  1.00  0.00           O  
ATOM   2979  ND2 ASN B 111     171.792 263.621  37.860  1.00  0.00           N  
ATOM   2980  H   ASN B 111     170.339 263.489  33.859  1.00  0.00           H  
ATOM   2981  HA  ASN B 111     172.132 262.087  34.195  1.00  0.00           H  
ATOM   2982 1HB  ASN B 111     170.827 261.575  36.889  1.00  0.00           H  
ATOM   2983 2HB  ASN B 111     172.459 261.097  36.441  1.00  0.00           H  
ATOM   2984 1HD2 ASN B 111     172.099 264.512  38.198  1.00  0.00           H  
ATOM   2985 2HD2 ASN B 111     171.176 263.063  38.418  1.00  0.00           H  
ATOM   2986  N   ASP B 112     170.130 260.303  33.286  1.00  0.00           N  
ATOM   2987  CA  ASP B 112     169.788 259.009  32.708  1.00  0.00           C  
ATOM   2988  C   ASP B 112     169.981 259.013  31.197  1.00  0.00           C  
ATOM   2989  O   ASP B 112     169.035 259.241  30.442  1.00  0.00           O  
ATOM   2990  CB  ASP B 112     168.340 258.639  33.043  1.00  0.00           C  
ATOM   2991  CG  ASP B 112     167.969 257.234  32.588  1.00  0.00           C  
ATOM   2992  OD1 ASP B 112     168.604 256.733  31.690  1.00  0.00           O  
ATOM   2993  OD2 ASP B 112     167.053 256.675  33.142  1.00  0.00           O  
ATOM   2994  H   ASP B 112     169.805 261.146  32.836  1.00  0.00           H  
ATOM   2995  HA  ASP B 112     170.449 258.254  33.134  1.00  0.00           H  
ATOM   2996 1HB  ASP B 112     168.187 258.708  34.120  1.00  0.00           H  
ATOM   2997 2HB  ASP B 112     167.663 259.349  32.568  1.00  0.00           H  
ATOM   2998  N   ASP B 113     171.211 258.760  30.762  1.00  0.00           N  
ATOM   2999  CA  ASP B 113     171.569 258.897  29.355  1.00  0.00           C  
ATOM   3000  C   ASP B 113     171.023 257.738  28.533  1.00  0.00           C  
ATOM   3001  O   ASP B 113     170.928 257.824  27.308  1.00  0.00           O  
ATOM   3002  CB  ASP B 113     173.088 258.975  29.193  1.00  0.00           C  
ATOM   3003  CG  ASP B 113     173.677 260.270  29.735  1.00  0.00           C  
ATOM   3004  OD1 ASP B 113     172.938 261.213  29.897  1.00  0.00           O  
ATOM   3005  OD2 ASP B 113     174.859 260.305  29.982  1.00  0.00           O  
ATOM   3006  H   ASP B 113     171.916 258.466  31.423  1.00  0.00           H  
ATOM   3007  HA  ASP B 113     171.132 259.821  28.975  1.00  0.00           H  
ATOM   3008 1HB  ASP B 113     173.553 258.136  29.712  1.00  0.00           H  
ATOM   3009 2HB  ASP B 113     173.347 258.890  28.137  1.00  0.00           H  
ATOM   3010  N   GLU B 114     170.665 256.652  29.211  1.00  0.00           N  
ATOM   3011  CA  GLU B 114     170.131 255.473  28.544  1.00  0.00           C  
ATOM   3012  C   GLU B 114     168.735 255.735  27.996  1.00  0.00           C  
ATOM   3013  O   GLU B 114     168.425 255.373  26.860  1.00  0.00           O  
ATOM   3014  CB  GLU B 114     170.097 254.285  29.507  1.00  0.00           C  
ATOM   3015  CG  GLU B 114     169.453 253.030  28.936  1.00  0.00           C  
ATOM   3016  CD  GLU B 114     170.092 252.577  27.653  1.00  0.00           C  
ATOM   3017  OE1 GLU B 114     171.088 253.146  27.274  1.00  0.00           O  
ATOM   3018  OE2 GLU B 114     169.584 251.662  27.050  1.00  0.00           O  
ATOM   3019  H   GLU B 114     170.766 256.647  30.216  1.00  0.00           H  
ATOM   3020  HA  GLU B 114     170.784 255.223  27.706  1.00  0.00           H  
ATOM   3021 1HB  GLU B 114     171.113 254.031  29.809  1.00  0.00           H  
ATOM   3022 2HB  GLU B 114     169.547 254.563  30.408  1.00  0.00           H  
ATOM   3023 1HG  GLU B 114     169.531 252.228  29.669  1.00  0.00           H  
ATOM   3024 2HG  GLU B 114     168.396 253.224  28.762  1.00  0.00           H  
ATOM   3025  N   VAL B 115     167.894 256.366  28.808  1.00  0.00           N  
ATOM   3026  CA  VAL B 115     166.568 256.781  28.366  1.00  0.00           C  
ATOM   3027  C   VAL B 115     166.658 257.862  27.297  1.00  0.00           C  
ATOM   3028  O   VAL B 115     165.895 257.857  26.329  1.00  0.00           O  
ATOM   3029  CB  VAL B 115     165.749 257.309  29.558  1.00  0.00           C  
ATOM   3030  CG1 VAL B 115     164.467 257.968  29.074  1.00  0.00           C  
ATOM   3031  CG2 VAL B 115     165.440 256.170  30.519  1.00  0.00           C  
ATOM   3032  H   VAL B 115     168.180 256.564  29.756  1.00  0.00           H  
ATOM   3033  HA  VAL B 115     166.055 255.915  27.946  1.00  0.00           H  
ATOM   3034  HB  VAL B 115     166.328 258.074  30.075  1.00  0.00           H  
ATOM   3035 1HG1 VAL B 115     163.900 258.336  29.930  1.00  0.00           H  
ATOM   3036 2HG1 VAL B 115     164.712 258.803  28.417  1.00  0.00           H  
ATOM   3037 3HG1 VAL B 115     163.867 257.241  28.528  1.00  0.00           H  
ATOM   3038 1HG2 VAL B 115     164.860 256.550  31.359  1.00  0.00           H  
ATOM   3039 2HG2 VAL B 115     164.865 255.403  29.999  1.00  0.00           H  
ATOM   3040 3HG2 VAL B 115     166.372 255.740  30.885  1.00  0.00           H  
ATOM   3041  N   ALA B 116     167.591 258.789  27.476  1.00  0.00           N  
ATOM   3042  CA  ALA B 116     167.867 259.806  26.467  1.00  0.00           C  
ATOM   3043  C   ALA B 116     168.194 259.170  25.121  1.00  0.00           C  
ATOM   3044  O   ALA B 116     167.706 259.613  24.080  1.00  0.00           O  
ATOM   3045  CB  ALA B 116     169.009 260.705  26.918  1.00  0.00           C  
ATOM   3046  H   ALA B 116     168.125 258.790  28.334  1.00  0.00           H  
ATOM   3047  HA  ALA B 116     166.969 260.410  26.342  1.00  0.00           H  
ATOM   3048 1HB  ALA B 116     169.203 261.457  26.154  1.00  0.00           H  
ATOM   3049 2HB  ALA B 116     168.737 261.197  27.852  1.00  0.00           H  
ATOM   3050 3HB  ALA B 116     169.904 260.105  27.072  1.00  0.00           H  
ATOM   3051  N   ARG B 117     169.021 258.131  25.148  1.00  0.00           N  
ATOM   3052  CA  ARG B 117     169.348 257.382  23.942  1.00  0.00           C  
ATOM   3053  C   ARG B 117     168.106 256.735  23.340  1.00  0.00           C  
ATOM   3054  O   ARG B 117     167.888 256.791  22.130  1.00  0.00           O  
ATOM   3055  CB  ARG B 117     170.381 256.305  24.243  1.00  0.00           C  
ATOM   3056  CG  ARG B 117     170.874 255.534  23.030  1.00  0.00           C  
ATOM   3057  CD  ARG B 117     171.806 254.444  23.415  1.00  0.00           C  
ATOM   3058  NE  ARG B 117     171.126 253.373  24.124  1.00  0.00           N  
ATOM   3059  CZ  ARG B 117     170.431 252.383  23.532  1.00  0.00           C  
ATOM   3060  NH1 ARG B 117     170.332 252.343  22.221  1.00  0.00           N  
ATOM   3061  NH2 ARG B 117     169.845 251.454  24.268  1.00  0.00           N  
ATOM   3062  H   ARG B 117     169.433 257.853  26.027  1.00  0.00           H  
ATOM   3063  HA  ARG B 117     169.768 258.071  23.209  1.00  0.00           H  
ATOM   3064 1HB  ARG B 117     171.248 256.758  24.721  1.00  0.00           H  
ATOM   3065 2HB  ARG B 117     169.960 255.584  24.945  1.00  0.00           H  
ATOM   3066 1HG  ARG B 117     170.024 255.090  22.510  1.00  0.00           H  
ATOM   3067 2HG  ARG B 117     171.398 256.213  22.356  1.00  0.00           H  
ATOM   3068 1HD  ARG B 117     172.263 254.022  22.520  1.00  0.00           H  
ATOM   3069 2HD  ARG B 117     172.584 254.843  24.064  1.00  0.00           H  
ATOM   3070  HE  ARG B 117     171.178 253.370  25.135  1.00  0.00           H  
ATOM   3071 1HH1 ARG B 117     170.779 253.053  21.659  1.00  0.00           H  
ATOM   3072 2HH1 ARG B 117     169.810 251.601  21.777  1.00  0.00           H  
ATOM   3073 1HH2 ARG B 117     169.921 251.485  25.274  1.00  0.00           H  
ATOM   3074 2HH2 ARG B 117     169.325 250.712  23.824  1.00  0.00           H  
ATOM   3075  N   GLU B 118     167.295 256.119  24.194  1.00  0.00           N  
ATOM   3076  CA  GLU B 118     166.104 255.411  23.742  1.00  0.00           C  
ATOM   3077  C   GLU B 118     165.105 256.364  23.098  1.00  0.00           C  
ATOM   3078  O   GLU B 118     164.498 256.044  22.076  1.00  0.00           O  
ATOM   3079  CB  GLU B 118     165.442 254.679  24.913  1.00  0.00           C  
ATOM   3080  CG  GLU B 118     164.129 253.993  24.565  1.00  0.00           C  
ATOM   3081  CD  GLU B 118     164.272 252.974  23.470  1.00  0.00           C  
ATOM   3082  OE1 GLU B 118     165.383 252.705  23.078  1.00  0.00           O  
ATOM   3083  OE2 GLU B 118     163.272 252.465  23.025  1.00  0.00           O  
ATOM   3084  H   GLU B 118     167.509 256.143  25.181  1.00  0.00           H  
ATOM   3085  HA  GLU B 118     166.401 254.674  22.995  1.00  0.00           H  
ATOM   3086 1HB  GLU B 118     166.124 253.921  25.300  1.00  0.00           H  
ATOM   3087 2HB  GLU B 118     165.248 255.386  25.721  1.00  0.00           H  
ATOM   3088 1HG  GLU B 118     163.741 253.501  25.457  1.00  0.00           H  
ATOM   3089 2HG  GLU B 118     163.406 254.749  24.259  1.00  0.00           H  
ATOM   3090  N   ILE B 119     164.941 257.535  23.701  1.00  0.00           N  
ATOM   3091  CA  ILE B 119     164.064 258.563  23.152  1.00  0.00           C  
ATOM   3092  C   ILE B 119     164.570 259.056  21.803  1.00  0.00           C  
ATOM   3093  O   ILE B 119     163.794 259.228  20.863  1.00  0.00           O  
ATOM   3094  CB  ILE B 119     163.940 259.754  24.120  1.00  0.00           C  
ATOM   3095  CG1 ILE B 119     163.191 259.336  25.388  1.00  0.00           C  
ATOM   3096  CG2 ILE B 119     163.235 260.919  23.442  1.00  0.00           C  
ATOM   3097  CD1 ILE B 119     163.261 260.354  26.502  1.00  0.00           C  
ATOM   3098  H   ILE B 119     165.437 257.721  24.561  1.00  0.00           H  
ATOM   3099  HA  ILE B 119     163.074 258.131  23.007  1.00  0.00           H  
ATOM   3100  HB  ILE B 119     164.933 260.074  24.432  1.00  0.00           H  
ATOM   3101 1HG1 ILE B 119     162.142 259.161  25.150  1.00  0.00           H  
ATOM   3102 2HG1 ILE B 119     163.602 258.396  25.760  1.00  0.00           H  
ATOM   3103 1HG2 ILE B 119     163.155 261.752  24.140  1.00  0.00           H  
ATOM   3104 2HG2 ILE B 119     163.807 261.232  22.569  1.00  0.00           H  
ATOM   3105 3HG2 ILE B 119     162.237 260.610  23.131  1.00  0.00           H  
ATOM   3106 1HD1 ILE B 119     162.708 259.986  27.367  1.00  0.00           H  
ATOM   3107 2HD1 ILE B 119     164.302 260.518  26.781  1.00  0.00           H  
ATOM   3108 3HD1 ILE B 119     162.823 261.293  26.165  1.00  0.00           H  
ATOM   3109  N   ALA B 120     165.876 259.282  21.712  1.00  0.00           N  
ATOM   3110  CA  ALA B 120     166.495 259.716  20.466  1.00  0.00           C  
ATOM   3111  C   ALA B 120     166.303 258.680  19.366  1.00  0.00           C  
ATOM   3112  O   ALA B 120     166.047 259.025  18.212  1.00  0.00           O  
ATOM   3113  CB  ALA B 120     167.975 259.997  20.678  1.00  0.00           C  
ATOM   3114  H   ALA B 120     166.456 259.150  22.529  1.00  0.00           H  
ATOM   3115  HA  ALA B 120     166.004 260.636  20.147  1.00  0.00           H  
ATOM   3116 1HB  ALA B 120     168.423 260.319  19.739  1.00  0.00           H  
ATOM   3117 2HB  ALA B 120     168.093 260.781  21.425  1.00  0.00           H  
ATOM   3118 3HB  ALA B 120     168.470 259.090  21.022  1.00  0.00           H  
ATOM   3119  N   ARG B 121     166.430 257.408  19.730  1.00  0.00           N  
ATOM   3120  CA  ARG B 121     166.195 256.316  18.793  1.00  0.00           C  
ATOM   3121  C   ARG B 121     164.761 256.332  18.278  1.00  0.00           C  
ATOM   3122  O   ARG B 121     164.522 256.229  17.075  1.00  0.00           O  
ATOM   3123  CB  ARG B 121     166.478 254.976  19.454  1.00  0.00           C  
ATOM   3124  CG  ARG B 121     166.410 253.776  18.520  1.00  0.00           C  
ATOM   3125  CD  ARG B 121     166.582 252.497  19.256  1.00  0.00           C  
ATOM   3126  NE  ARG B 121     165.413 252.171  20.056  1.00  0.00           N  
ATOM   3127  CZ  ARG B 121     164.287 251.612  19.571  1.00  0.00           C  
ATOM   3128  NH1 ARG B 121     164.194 251.324  18.292  1.00  0.00           N  
ATOM   3129  NH2 ARG B 121     163.276 251.351  20.383  1.00  0.00           N  
ATOM   3130  H   ARG B 121     166.697 257.193  20.681  1.00  0.00           H  
ATOM   3131  HA  ARG B 121     166.869 256.435  17.946  1.00  0.00           H  
ATOM   3132 1HB  ARG B 121     167.471 254.991  19.899  1.00  0.00           H  
ATOM   3133 2HB  ARG B 121     165.761 254.807  20.257  1.00  0.00           H  
ATOM   3134 1HG  ARG B 121     165.442 253.757  18.022  1.00  0.00           H  
ATOM   3135 2HG  ARG B 121     167.203 253.852  17.774  1.00  0.00           H  
ATOM   3136 1HD  ARG B 121     166.747 251.688  18.545  1.00  0.00           H  
ATOM   3137 2HD  ARG B 121     167.440 252.573  19.923  1.00  0.00           H  
ATOM   3138  HE  ARG B 121     165.446 252.377  21.045  1.00  0.00           H  
ATOM   3139 1HH1 ARG B 121     164.967 251.521  17.673  1.00  0.00           H  
ATOM   3140 2HH1 ARG B 121     163.350 250.903  17.929  1.00  0.00           H  
ATOM   3141 1HH2 ARG B 121     163.348 251.574  21.366  1.00  0.00           H  
ATOM   3142 2HH2 ARG B 121     162.433 250.933  20.019  1.00  0.00           H  
ATOM   3143  N   GLU B 122     163.808 256.463  19.196  1.00  0.00           N  
ATOM   3144  CA  GLU B 122     162.403 256.576  18.829  1.00  0.00           C  
ATOM   3145  C   GLU B 122     162.151 257.819  17.985  1.00  0.00           C  
ATOM   3146  O   GLU B 122     161.343 257.798  17.056  1.00  0.00           O  
ATOM   3147  CB  GLU B 122     161.526 256.614  20.083  1.00  0.00           C  
ATOM   3148  CG  GLU B 122     160.030 256.643  19.804  1.00  0.00           C  
ATOM   3149  CD  GLU B 122     159.201 256.588  21.057  1.00  0.00           C  
ATOM   3150  OE1 GLU B 122     159.768 256.507  22.120  1.00  0.00           O  
ATOM   3151  OE2 GLU B 122     157.997 256.628  20.951  1.00  0.00           O  
ATOM   3152  H   GLU B 122     164.066 256.485  20.172  1.00  0.00           H  
ATOM   3153  HA  GLU B 122     162.138 255.706  18.229  1.00  0.00           H  
ATOM   3154 1HB  GLU B 122     161.735 255.738  20.699  1.00  0.00           H  
ATOM   3155 2HB  GLU B 122     161.774 257.496  20.674  1.00  0.00           H  
ATOM   3156 1HG  GLU B 122     159.790 257.557  19.263  1.00  0.00           H  
ATOM   3157 2HG  GLU B 122     159.774 255.798  19.167  1.00  0.00           H  
ATOM   3158  N   ALA B 123     162.848 258.902  18.312  1.00  0.00           N  
ATOM   3159  CA  ALA B 123     162.738 260.142  17.555  1.00  0.00           C  
ATOM   3160  C   ALA B 123     163.147 259.938  16.102  1.00  0.00           C  
ATOM   3161  O   ALA B 123     162.486 260.425  15.186  1.00  0.00           O  
ATOM   3162  CB  ALA B 123     163.587 261.231  18.194  1.00  0.00           C  
ATOM   3163  H   ALA B 123     163.469 258.865  19.107  1.00  0.00           H  
ATOM   3164  HA  ALA B 123     161.693 260.455  17.567  1.00  0.00           H  
ATOM   3165 1HB  ALA B 123     163.496 262.152  17.617  1.00  0.00           H  
ATOM   3166 2HB  ALA B 123     163.244 261.408  19.215  1.00  0.00           H  
ATOM   3167 3HB  ALA B 123     164.630 260.917  18.213  1.00  0.00           H  
ATOM   3168  N   ALA B 124     164.243 259.215  15.899  1.00  0.00           N  
ATOM   3169  CA  ALA B 124     164.726 258.915  14.555  1.00  0.00           C  
ATOM   3170  C   ALA B 124     163.685 258.139  13.757  1.00  0.00           C  
ATOM   3171  O   ALA B 124     163.506 258.371  12.561  1.00  0.00           O  
ATOM   3172  CB  ALA B 124     166.031 258.137  14.622  1.00  0.00           C  
ATOM   3173  H   ALA B 124     164.757 258.864  16.693  1.00  0.00           H  
ATOM   3174  HA  ALA B 124     164.904 259.860  14.041  1.00  0.00           H  
ATOM   3175 1HB  ALA B 124     166.378 257.921  13.611  1.00  0.00           H  
ATOM   3176 2HB  ALA B 124     166.782 258.730  15.143  1.00  0.00           H  
ATOM   3177 3HB  ALA B 124     165.871 257.202  15.155  1.00  0.00           H  
ATOM   3178  N   GLU B 125     163.000 257.219  14.427  1.00  0.00           N  
ATOM   3179  CA  GLU B 125     161.913 256.470  13.806  1.00  0.00           C  
ATOM   3180  C   GLU B 125     160.758 257.386  13.427  1.00  0.00           C  
ATOM   3181  O   GLU B 125     160.163 257.242  12.359  1.00  0.00           O  
ATOM   3182  CB  GLU B 125     161.416 255.371  14.749  1.00  0.00           C  
ATOM   3183  CG  GLU B 125     162.397 254.225  14.950  1.00  0.00           C  
ATOM   3184  CD  GLU B 125     161.905 253.199  15.933  1.00  0.00           C  
ATOM   3185  OE1 GLU B 125     160.886 253.427  16.540  1.00  0.00           O  
ATOM   3186  OE2 GLU B 125     162.548 252.187  16.077  1.00  0.00           O  
ATOM   3187  H   GLU B 125     163.237 257.032  15.391  1.00  0.00           H  
ATOM   3188  HA  GLU B 125     162.291 256.005  12.895  1.00  0.00           H  
ATOM   3189 1HB  GLU B 125     161.199 255.801  15.726  1.00  0.00           H  
ATOM   3190 2HB  GLU B 125     160.487 254.952  14.361  1.00  0.00           H  
ATOM   3191 1HG  GLU B 125     162.572 253.737  13.991  1.00  0.00           H  
ATOM   3192 2HG  GLU B 125     163.346 254.629  15.299  1.00  0.00           H  
ATOM   3193  N   ILE B 126     160.446 258.331  14.308  1.00  0.00           N  
ATOM   3194  CA  ILE B 126     159.420 259.329  14.028  1.00  0.00           C  
ATOM   3195  C   ILE B 126     159.788 260.173  12.815  1.00  0.00           C  
ATOM   3196  O   ILE B 126     158.949 260.438  11.954  1.00  0.00           O  
ATOM   3197  CB  ILE B 126     159.203 260.247  15.246  1.00  0.00           C  
ATOM   3198  CG1 ILE B 126     158.536 259.471  16.386  1.00  0.00           C  
ATOM   3199  CG2 ILE B 126     158.365 261.455  14.859  1.00  0.00           C  
ATOM   3200  CD1 ILE B 126     158.548 260.201  17.710  1.00  0.00           C  
ATOM   3201  H   ILE B 126     160.930 258.359  15.193  1.00  0.00           H  
ATOM   3202  HA  ILE B 126     158.485 258.813  13.813  1.00  0.00           H  
ATOM   3203  HB  ILE B 126     160.167 260.589  15.621  1.00  0.00           H  
ATOM   3204 1HG1 ILE B 126     157.501 259.257  16.123  1.00  0.00           H  
ATOM   3205 2HG1 ILE B 126     159.043 258.515  16.522  1.00  0.00           H  
ATOM   3206 1HG2 ILE B 126     158.220 262.092  15.731  1.00  0.00           H  
ATOM   3207 2HG2 ILE B 126     158.877 262.017  14.079  1.00  0.00           H  
ATOM   3208 3HG2 ILE B 126     157.395 261.121  14.488  1.00  0.00           H  
ATOM   3209 1HD1 ILE B 126     158.058 259.590  18.467  1.00  0.00           H  
ATOM   3210 2HD1 ILE B 126     159.577 260.396  18.010  1.00  0.00           H  
ATOM   3211 3HD1 ILE B 126     158.014 261.146  17.608  1.00  0.00           H  
ATOM   3212  N   VAL B 127     161.047 260.593  12.753  1.00  0.00           N  
ATOM   3213  CA  VAL B 127     161.536 261.386  11.630  1.00  0.00           C  
ATOM   3214  C   VAL B 127     161.271 260.686  10.305  1.00  0.00           C  
ATOM   3215  O   VAL B 127     160.769 261.295   9.359  1.00  0.00           O  
ATOM   3216  CB  VAL B 127     163.047 261.646  11.776  1.00  0.00           C  
ATOM   3217  CG1 VAL B 127     163.622 262.187  10.475  1.00  0.00           C  
ATOM   3218  CG2 VAL B 127     163.298 262.615  12.921  1.00  0.00           C  
ATOM   3219  H   VAL B 127     161.682 260.357  13.501  1.00  0.00           H  
ATOM   3220  HA  VAL B 127     161.014 262.344  11.630  1.00  0.00           H  
ATOM   3221  HB  VAL B 127     163.551 260.701  11.981  1.00  0.00           H  
ATOM   3222 1HG1 VAL B 127     164.691 262.364  10.596  1.00  0.00           H  
ATOM   3223 2HG1 VAL B 127     163.463 261.462   9.677  1.00  0.00           H  
ATOM   3224 3HG1 VAL B 127     163.126 263.123  10.220  1.00  0.00           H  
ATOM   3225 1HG2 VAL B 127     164.369 262.793  13.018  1.00  0.00           H  
ATOM   3226 2HG2 VAL B 127     162.790 263.557  12.718  1.00  0.00           H  
ATOM   3227 3HG2 VAL B 127     162.916 262.188  13.848  1.00  0.00           H  
ATOM   3228  N   GLU B 128     161.610 259.403  10.240  1.00  0.00           N  
ATOM   3229  CA  GLU B 128     161.447 258.627   9.016  1.00  0.00           C  
ATOM   3230  C   GLU B 128     159.976 258.492   8.642  1.00  0.00           C  
ATOM   3231  O   GLU B 128     159.618 258.553   7.467  1.00  0.00           O  
ATOM   3232  CB  GLU B 128     162.071 257.239   9.177  1.00  0.00           C  
ATOM   3233  CG  GLU B 128     162.109 256.414   7.899  1.00  0.00           C  
ATOM   3234  CD  GLU B 128     162.981 257.020   6.836  1.00  0.00           C  
ATOM   3235  OE1 GLU B 128     163.809 257.836   7.167  1.00  0.00           O  
ATOM   3236  OE2 GLU B 128     162.821 256.668   5.691  1.00  0.00           O  
ATOM   3237  H   GLU B 128     161.992 258.953  11.059  1.00  0.00           H  
ATOM   3238  HA  GLU B 128     161.958 259.149   8.206  1.00  0.00           H  
ATOM   3239 1HB  GLU B 128     163.094 257.341   9.540  1.00  0.00           H  
ATOM   3240 2HB  GLU B 128     161.514 256.674   9.924  1.00  0.00           H  
ATOM   3241 1HG  GLU B 128     162.481 255.417   8.133  1.00  0.00           H  
ATOM   3242 2HG  GLU B 128     161.094 256.312   7.515  1.00  0.00           H  
ATOM   3243  N   LYS B 129     159.130 258.309   9.649  1.00  0.00           N  
ATOM   3244  CA  LYS B 129     157.687 258.263   9.438  1.00  0.00           C  
ATOM   3245  C   LYS B 129     157.170 259.582   8.880  1.00  0.00           C  
ATOM   3246  O   LYS B 129     156.290 259.599   8.018  1.00  0.00           O  
ATOM   3247  CB  LYS B 129     156.965 257.927  10.744  1.00  0.00           C  
ATOM   3248  CG  LYS B 129     157.158 256.492  11.218  1.00  0.00           C  
ATOM   3249  CD  LYS B 129     156.428 256.240  12.529  1.00  0.00           C  
ATOM   3250  CE  LYS B 129     156.629 254.810  13.009  1.00  0.00           C  
ATOM   3251  NZ  LYS B 129     155.952 254.560  14.310  1.00  0.00           N  
ATOM   3252  H   LYS B 129     159.494 258.199  10.586  1.00  0.00           H  
ATOM   3253  HA  LYS B 129     157.478 257.485   8.706  1.00  0.00           H  
ATOM   3254 1HB  LYS B 129     157.316 258.590  11.535  1.00  0.00           H  
ATOM   3255 2HB  LYS B 129     155.896 258.098  10.623  1.00  0.00           H  
ATOM   3256 1HG  LYS B 129     156.776 255.805  10.461  1.00  0.00           H  
ATOM   3257 2HG  LYS B 129     158.220 256.295  11.359  1.00  0.00           H  
ATOM   3258 1HD  LYS B 129     156.802 256.926  13.291  1.00  0.00           H  
ATOM   3259 2HD  LYS B 129     155.362 256.421  12.393  1.00  0.00           H  
ATOM   3260 1HE  LYS B 129     156.230 254.119  12.267  1.00  0.00           H  
ATOM   3261 2HE  LYS B 129     157.694 254.611  13.124  1.00  0.00           H  
ATOM   3262 1HZ  LYS B 129     156.109 253.603  14.593  1.00  0.00           H  
ATOM   3263 2HZ  LYS B 129     156.327 255.184  15.011  1.00  0.00           H  
ATOM   3264 3HZ  LYS B 129     154.960 254.723  14.211  1.00  0.00           H  
ATOM   3265  N   LEU B 130     157.720 260.685   9.374  1.00  0.00           N  
ATOM   3266  CA  LEU B 130     157.301 262.013   8.939  1.00  0.00           C  
ATOM   3267  C   LEU B 130     157.841 262.334   7.553  1.00  0.00           C  
ATOM   3268  O   LEU B 130     157.274 263.153   6.829  1.00  0.00           O  
ATOM   3269  CB  LEU B 130     157.779 263.074   9.938  1.00  0.00           C  
ATOM   3270  CG  LEU B 130     157.170 262.986  11.343  1.00  0.00           C  
ATOM   3271  CD1 LEU B 130     157.848 264.000  12.255  1.00  0.00           C  
ATOM   3272  CD2 LEU B 130     155.672 263.238  11.264  1.00  0.00           C  
ATOM   3273  H   LEU B 130     158.449 260.602  10.069  1.00  0.00           H  
ATOM   3274  HA  LEU B 130     156.213 262.035   8.897  1.00  0.00           H  
ATOM   3275 1HB  LEU B 130     158.860 262.993  10.040  1.00  0.00           H  
ATOM   3276 2HB  LEU B 130     157.545 264.060   9.537  1.00  0.00           H  
ATOM   3277  HG  LEU B 130     157.350 261.994  11.757  1.00  0.00           H  
ATOM   3278 1HD1 LEU B 130     157.415 263.938  13.254  1.00  0.00           H  
ATOM   3279 2HD1 LEU B 130     158.915 263.785  12.309  1.00  0.00           H  
ATOM   3280 3HD1 LEU B 130     157.699 265.003  11.858  1.00  0.00           H  
ATOM   3281 1HD2 LEU B 130     155.239 263.175  12.263  1.00  0.00           H  
ATOM   3282 2HD2 LEU B 130     155.491 264.231  10.852  1.00  0.00           H  
ATOM   3283 3HD2 LEU B 130     155.210 262.489  10.621  1.00  0.00           H  
ATOM   3284  N   ARG B 131     158.941 261.684   7.186  1.00  0.00           N  
ATOM   3285  CA  ARG B 131     159.446 261.740   5.819  1.00  0.00           C  
ATOM   3286  C   ARG B 131     158.501 261.037   4.854  1.00  0.00           C  
ATOM   3287  O   ARG B 131     158.248 261.522   3.751  1.00  0.00           O  
ATOM   3288  CB  ARG B 131     160.824 261.103   5.730  1.00  0.00           C  
ATOM   3289  CG  ARG B 131     161.950 261.928   6.331  1.00  0.00           C  
ATOM   3290  CD  ARG B 131     163.242 261.196   6.306  1.00  0.00           C  
ATOM   3291  NE  ARG B 131     164.339 262.013   6.800  1.00  0.00           N  
ATOM   3292  CZ  ARG B 131     165.519 261.528   7.232  1.00  0.00           C  
ATOM   3293  NH1 ARG B 131     165.741 260.233   7.224  1.00  0.00           N  
ATOM   3294  NH2 ARG B 131     166.455 262.356   7.664  1.00  0.00           N  
ATOM   3295  H   ARG B 131     159.440 261.135   7.871  1.00  0.00           H  
ATOM   3296  HA  ARG B 131     159.526 262.788   5.524  1.00  0.00           H  
ATOM   3297 1HB  ARG B 131     160.813 260.140   6.239  1.00  0.00           H  
ATOM   3298 2HB  ARG B 131     161.072 260.918   4.685  1.00  0.00           H  
ATOM   3299 1HG  ARG B 131     162.069 262.852   5.762  1.00  0.00           H  
ATOM   3300 2HG  ARG B 131     161.713 262.169   7.367  1.00  0.00           H  
ATOM   3301 1HD  ARG B 131     163.169 260.308   6.932  1.00  0.00           H  
ATOM   3302 2HD  ARG B 131     163.473 260.900   5.283  1.00  0.00           H  
ATOM   3303  HE  ARG B 131     164.206 263.015   6.822  1.00  0.00           H  
ATOM   3304 1HH1 ARG B 131     165.026 259.600   6.893  1.00  0.00           H  
ATOM   3305 2HH1 ARG B 131     166.626 259.870   7.547  1.00  0.00           H  
ATOM   3306 1HH2 ARG B 131     166.285 263.352   7.670  1.00  0.00           H  
ATOM   3307 2HH2 ARG B 131     167.340 261.992   7.987  1.00  0.00           H  
ATOM   3308  N   GLU B 132     157.981 259.889   5.273  1.00  0.00           N  
ATOM   3309  CA  GLU B 132     157.041 259.129   4.459  1.00  0.00           C  
ATOM   3310  C   GLU B 132     155.679 259.811   4.410  1.00  0.00           C  
ATOM   3311  O   GLU B 132     155.006 259.800   3.380  1.00  0.00           O  
ATOM   3312  CB  GLU B 132     156.892 257.707   5.004  1.00  0.00           C  
ATOM   3313  CG  GLU B 132     158.130 256.838   4.841  1.00  0.00           C  
ATOM   3314  CD  GLU B 132     157.960 255.462   5.422  1.00  0.00           C  
ATOM   3315  OE1 GLU B 132     156.952 255.219   6.040  1.00  0.00           O  
ATOM   3316  OE2 GLU B 132     158.840 254.652   5.247  1.00  0.00           O  
ATOM   3317  H   GLU B 132     158.245 259.532   6.181  1.00  0.00           H  
ATOM   3318  HA  GLU B 132     157.428 259.075   3.442  1.00  0.00           H  
ATOM   3319 1HB  GLU B 132     156.649 257.748   6.066  1.00  0.00           H  
ATOM   3320 2HB  GLU B 132     156.064 257.209   4.499  1.00  0.00           H  
ATOM   3321 1HG  GLU B 132     158.360 256.746   3.780  1.00  0.00           H  
ATOM   3322 2HG  GLU B 132     158.973 257.330   5.325  1.00  0.00           H  
ATOM   3323  N   ASN B 133     155.279 260.403   5.530  1.00  0.00           N  
ATOM   3324  CA  ASN B 133     154.022 261.139   5.603  1.00  0.00           C  
ATOM   3325  C   ASN B 133     154.240 262.551   6.128  1.00  0.00           C  
ATOM   3326  O   ASN B 133     154.400 262.757   7.331  1.00  0.00           O  
ATOM   3327  CB  ASN B 133     153.017 260.398   6.465  1.00  0.00           C  
ATOM   3328  CG  ASN B 133     151.667 261.059   6.478  1.00  0.00           C  
ATOM   3329  OD1 ASN B 133     151.556 262.274   6.279  1.00  0.00           O  
ATOM   3330  ND2 ASN B 133     150.639 260.283   6.708  1.00  0.00           N  
ATOM   3331  H   ASN B 133     155.861 260.343   6.355  1.00  0.00           H  
ATOM   3332  HA  ASN B 133     153.617 261.229   4.592  1.00  0.00           H  
ATOM   3333 1HB  ASN B 133     152.905 259.377   6.098  1.00  0.00           H  
ATOM   3334 2HB  ASN B 133     153.390 260.338   7.488  1.00  0.00           H  
ATOM   3335 1HD2 ASN B 133     149.716 260.669   6.729  1.00  0.00           H  
ATOM   3336 2HD2 ASN B 133     150.776 259.305   6.864  1.00  0.00           H  
ATOM   3337  N   ASN B 134     154.244 263.522   5.221  1.00  0.00           N  
ATOM   3338  CA  ASN B 134     154.653 264.881   5.555  1.00  0.00           C  
ATOM   3339  C   ASN B 134     153.451 265.750   5.897  1.00  0.00           C  
ATOM   3340  O   ASN B 134     153.538 266.978   5.893  1.00  0.00           O  
ATOM   3341  CB  ASN B 134     155.450 265.492   4.417  1.00  0.00           C  
ATOM   3342  CG  ASN B 134     156.807 264.864   4.258  1.00  0.00           C  
ATOM   3343  OD1 ASN B 134     157.777 265.285   4.897  1.00  0.00           O  
ATOM   3344  ND2 ASN B 134     156.893 263.865   3.418  1.00  0.00           N  
ATOM   3345  H   ASN B 134     153.956 263.312   4.275  1.00  0.00           H  
ATOM   3346  HA  ASN B 134     155.288 264.843   6.443  1.00  0.00           H  
ATOM   3347 1HB  ASN B 134     154.897 265.378   3.483  1.00  0.00           H  
ATOM   3348 2HB  ASN B 134     155.575 266.560   4.594  1.00  0.00           H  
ATOM   3349 1HD2 ASN B 134     157.771 263.409   3.272  1.00  0.00           H  
ATOM   3350 2HD2 ASN B 134     156.081 263.557   2.922  1.00  0.00           H  
ATOM   3351  N   ASP B 135     152.327 265.106   6.193  1.00  0.00           N  
ATOM   3352  CA  ASP B 135     151.125 265.816   6.615  1.00  0.00           C  
ATOM   3353  C   ASP B 135     151.293 266.407   8.009  1.00  0.00           C  
ATOM   3354  O   ASP B 135     151.859 265.771   8.898  1.00  0.00           O  
ATOM   3355  CB  ASP B 135     149.913 264.881   6.594  1.00  0.00           C  
ATOM   3356  CG  ASP B 135     148.601 265.605   6.862  1.00  0.00           C  
ATOM   3357  OD1 ASP B 135     148.641 266.774   7.164  1.00  0.00           O  
ATOM   3358  OD2 ASP B 135     147.571 264.982   6.760  1.00  0.00           O  
ATOM   3359  H   ASP B 135     152.304 264.099   6.126  1.00  0.00           H  
ATOM   3360  HA  ASP B 135     150.944 266.634   5.916  1.00  0.00           H  
ATOM   3361 1HB  ASP B 135     149.849 264.390   5.623  1.00  0.00           H  
ATOM   3362 2HB  ASP B 135     150.042 264.102   7.347  1.00  0.00           H  
ATOM   3363  N   ALA B 136     150.801 267.627   8.193  1.00  0.00           N  
ATOM   3364  CA  ALA B 136     150.853 268.286   9.492  1.00  0.00           C  
ATOM   3365  C   ALA B 136     149.967 267.575  10.507  1.00  0.00           C  
ATOM   3366  O   ALA B 136     150.175 267.692  11.716  1.00  0.00           O  
ATOM   3367  CB  ALA B 136     150.442 269.745   9.363  1.00  0.00           C  
ATOM   3368  H   ALA B 136     150.377 268.109   7.413  1.00  0.00           H  
ATOM   3369  HA  ALA B 136     151.882 268.254   9.855  1.00  0.00           H  
ATOM   3370 1HB  ALA B 136     150.486 270.224  10.341  1.00  0.00           H  
ATOM   3371 2HB  ALA B 136     151.121 270.255   8.679  1.00  0.00           H  
ATOM   3372 3HB  ALA B 136     149.426 269.804   8.976  1.00  0.00           H  
ATOM   3373  N   THR B 137     148.978 266.842  10.010  1.00  0.00           N  
ATOM   3374  CA  THR B 137     148.082 266.080  10.872  1.00  0.00           C  
ATOM   3375  C   THR B 137     148.805 264.907  11.519  1.00  0.00           C  
ATOM   3376  O   THR B 137     148.534 264.557  12.669  1.00  0.00           O  
ATOM   3377  CB  THR B 137     146.862 265.565  10.086  1.00  0.00           C  
ATOM   3378  OG1 THR B 137     146.222 266.661   9.419  1.00  0.00           O  
ATOM   3379  CG2 THR B 137     145.867 264.897  11.023  1.00  0.00           C  
ATOM   3380  H   THR B 137     148.844 266.809   9.009  1.00  0.00           H  
ATOM   3381  HA  THR B 137     147.722 266.737  11.664  1.00  0.00           H  
ATOM   3382  HB  THR B 137     147.189 264.844   9.338  1.00  0.00           H  
ATOM   3383  HG1 THR B 137     146.703 266.871   8.615  1.00  0.00           H  
ATOM   3384 1HG2 THR B 137     145.012 264.539  10.450  1.00  0.00           H  
ATOM   3385 2HG2 THR B 137     146.347 264.056  11.523  1.00  0.00           H  
ATOM   3386 3HG2 THR B 137     145.529 265.616  11.768  1.00  0.00           H  
ATOM   3387  N   MET B 138     149.727 264.302  10.778  1.00  0.00           N  
ATOM   3388  CA  MET B 138     150.603 263.277  11.330  1.00  0.00           C  
ATOM   3389  C   MET B 138     151.562 263.865  12.357  1.00  0.00           C  
ATOM   3390  O   MET B 138     151.841 263.247  13.384  1.00  0.00           O  
ATOM   3391  CB  MET B 138     151.380 262.588  10.210  1.00  0.00           C  
ATOM   3392  CG  MET B 138     152.239 261.418  10.667  1.00  0.00           C  
ATOM   3393  SD  MET B 138     151.270 260.095  11.419  1.00  0.00           S  
ATOM   3394  CE  MET B 138     150.525 259.356   9.968  1.00  0.00           C  
ATOM   3395  H   MET B 138     149.822 264.561   9.806  1.00  0.00           H  
ATOM   3396  HA  MET B 138     149.990 262.534  11.838  1.00  0.00           H  
ATOM   3397 1HB  MET B 138     150.683 262.217   9.460  1.00  0.00           H  
ATOM   3398 2HB  MET B 138     152.033 263.311   9.721  1.00  0.00           H  
ATOM   3399 1HG  MET B 138     152.779 261.008   9.815  1.00  0.00           H  
ATOM   3400 2HG  MET B 138     152.970 261.766  11.397  1.00  0.00           H  
ATOM   3401 1HE  MET B 138     149.893 258.519  10.269  1.00  0.00           H  
ATOM   3402 2HE  MET B 138     149.919 260.101   9.450  1.00  0.00           H  
ATOM   3403 3HE  MET B 138     151.308 258.996   9.299  1.00  0.00           H  
ATOM   3404  N   ALA B 139     152.062 265.064  12.073  1.00  0.00           N  
ATOM   3405  CA  ALA B 139     152.911 265.781  13.016  1.00  0.00           C  
ATOM   3406  C   ALA B 139     152.183 266.035  14.330  1.00  0.00           C  
ATOM   3407  O   ALA B 139     152.767 265.916  15.407  1.00  0.00           O  
ATOM   3408  CB  ALA B 139     153.383 267.095  12.409  1.00  0.00           C  
ATOM   3409  H   ALA B 139     151.848 265.487  11.183  1.00  0.00           H  
ATOM   3410  HA  ALA B 139     153.781 265.159  13.231  1.00  0.00           H  
ATOM   3411 1HB  ALA B 139     154.017 267.619  13.126  1.00  0.00           H  
ATOM   3412 2HB  ALA B 139     153.951 266.893  11.502  1.00  0.00           H  
ATOM   3413 3HB  ALA B 139     152.521 267.714  12.168  1.00  0.00           H  
ATOM   3414  N   VAL B 140     150.906 266.387  14.234  1.00  0.00           N  
ATOM   3415  CA  VAL B 140     150.085 266.622  15.416  1.00  0.00           C  
ATOM   3416  C   VAL B 140     150.034 265.387  16.306  1.00  0.00           C  
ATOM   3417  O   VAL B 140     150.136 265.488  17.530  1.00  0.00           O  
ATOM   3418  CB  VAL B 140     148.654 267.013  15.002  1.00  0.00           C  
ATOM   3419  CG1 VAL B 140     147.712 266.921  16.193  1.00  0.00           C  
ATOM   3420  CG2 VAL B 140     148.649 268.417  14.418  1.00  0.00           C  
ATOM   3421  H   VAL B 140     150.492 266.494  13.319  1.00  0.00           H  
ATOM   3422  HA  VAL B 140     150.534 267.431  15.993  1.00  0.00           H  
ATOM   3423  HB  VAL B 140     148.296 266.305  14.254  1.00  0.00           H  
ATOM   3424 1HG1 VAL B 140     146.704 267.200  15.883  1.00  0.00           H  
ATOM   3425 2HG1 VAL B 140     147.703 265.900  16.573  1.00  0.00           H  
ATOM   3426 3HG1 VAL B 140     148.050 267.598  16.978  1.00  0.00           H  
ATOM   3427 1HG2 VAL B 140     147.634 268.686  14.127  1.00  0.00           H  
ATOM   3428 2HG2 VAL B 140     149.013 269.123  15.164  1.00  0.00           H  
ATOM   3429 3HG2 VAL B 140     149.298 268.449  13.542  1.00  0.00           H  
ATOM   3430  N   ARG B 141     149.877 264.223  15.687  1.00  0.00           N  
ATOM   3431  CA  ARG B 141     149.869 262.961  16.416  1.00  0.00           C  
ATOM   3432  C   ARG B 141     151.225 262.686  17.056  1.00  0.00           C  
ATOM   3433  O   ARG B 141     151.304 262.281  18.215  1.00  0.00           O  
ATOM   3434  CB  ARG B 141     149.506 261.810  15.490  1.00  0.00           C  
ATOM   3435  CG  ARG B 141     148.025 261.694  15.164  1.00  0.00           C  
ATOM   3436  CD  ARG B 141     147.758 260.588  14.209  1.00  0.00           C  
ATOM   3437  NE  ARG B 141     148.047 259.288  14.790  1.00  0.00           N  
ATOM   3438  CZ  ARG B 141     148.154 258.142  14.089  1.00  0.00           C  
ATOM   3439  NH1 ARG B 141     147.994 258.154  12.784  1.00  0.00           N  
ATOM   3440  NH2 ARG B 141     148.421 257.008  14.712  1.00  0.00           N  
ATOM   3441  H   ARG B 141     149.758 264.212  14.683  1.00  0.00           H  
ATOM   3442  HA  ARG B 141     149.129 263.027  17.214  1.00  0.00           H  
ATOM   3443 1HB  ARG B 141     150.043 261.917  14.548  1.00  0.00           H  
ATOM   3444 2HB  ARG B 141     149.819 260.868  15.940  1.00  0.00           H  
ATOM   3445 1HG  ARG B 141     147.465 261.500  16.079  1.00  0.00           H  
ATOM   3446 2HG  ARG B 141     147.677 262.626  14.716  1.00  0.00           H  
ATOM   3447 1HD  ARG B 141     146.708 260.606  13.917  1.00  0.00           H  
ATOM   3448 2HD  ARG B 141     148.382 260.713  13.324  1.00  0.00           H  
ATOM   3449  HE  ARG B 141     148.177 259.239  15.792  1.00  0.00           H  
ATOM   3450 1HH1 ARG B 141     147.791 259.021  12.307  1.00  0.00           H  
ATOM   3451 2HH1 ARG B 141     148.074 257.295  12.258  1.00  0.00           H  
ATOM   3452 1HH2 ARG B 141     148.544 256.999  15.715  1.00  0.00           H  
ATOM   3453 2HH2 ARG B 141     148.501 256.150  14.187  1.00  0.00           H  
ATOM   3454  N   ALA B 142     152.289 262.911  16.293  1.00  0.00           N  
ATOM   3455  CA  ALA B 142     153.645 262.725  16.796  1.00  0.00           C  
ATOM   3456  C   ALA B 142     153.957 263.707  17.915  1.00  0.00           C  
ATOM   3457  O   ALA B 142     154.667 263.375  18.865  1.00  0.00           O  
ATOM   3458  CB  ALA B 142     154.654 262.873  15.666  1.00  0.00           C  
ATOM   3459  H   ALA B 142     152.155 263.219  15.341  1.00  0.00           H  
ATOM   3460  HA  ALA B 142     153.727 261.717  17.204  1.00  0.00           H  
ATOM   3461 1HB  ALA B 142     155.661 262.731  16.058  1.00  0.00           H  
ATOM   3462 2HB  ALA B 142     154.454 262.124  14.900  1.00  0.00           H  
ATOM   3463 3HB  ALA B 142     154.570 263.868  15.232  1.00  0.00           H  
ATOM   3464  N   ALA B 143     153.338 264.856  17.623  1.00  0.00           N  
ATOM   3465  CA  ALA B 143     153.614 265.934  18.565  1.00  0.00           C  
ATOM   3466  C   ALA B 143     153.116 265.587  19.961  1.00  0.00           C  
ATOM   3467  O   ALA B 143     153.801 265.834  20.954  1.00  0.00           O  
ATOM   3468  CB  ALA B 143     152.981 267.232  18.085  1.00  0.00           C  
ATOM   3469  H   ALA B 143     152.724 265.032  16.841  1.00  0.00           H  
ATOM   3470  HA  ALA B 143     154.694 266.083  18.613  1.00  0.00           H  
ATOM   3471 1HB  ALA B 143     153.196 268.027  18.798  1.00  0.00           H  
ATOM   3472 2HB  ALA B 143     153.390 267.498  17.110  1.00  0.00           H  
ATOM   3473 3HB  ALA B 143     151.903 267.101  18.002  1.00  0.00           H  
ATOM   3474  N   ILE B 144     151.918 265.011  20.026  1.00  0.00           N  
ATOM   3475  CA  ILE B 144     151.334 264.595  21.295  1.00  0.00           C  
ATOM   3476  C   ILE B 144     152.186 263.531  21.973  1.00  0.00           C  
ATOM   3477  O   ILE B 144     152.458 263.609  23.171  1.00  0.00           O  
ATOM   3478  CB  ILE B 144     149.906 264.057  21.092  1.00  0.00           C  
ATOM   3479  CG1 ILE B 144     148.968 265.184  20.651  1.00  0.00           C  
ATOM   3480  CG2 ILE B 144     149.396 263.406  22.368  1.00  0.00           C  
ATOM   3481  CD1 ILE B 144     147.648 264.698  20.096  1.00  0.00           C  
ATOM   3482  H   ILE B 144     151.400 264.858  19.173  1.00  0.00           H  
ATOM   3483  HA  ILE B 144     151.285 265.462  21.953  1.00  0.00           H  
ATOM   3484  HB  ILE B 144     149.906 263.317  20.293  1.00  0.00           H  
ATOM   3485 1HG1 ILE B 144     148.762 265.838  21.497  1.00  0.00           H  
ATOM   3486 2HG1 ILE B 144     149.458 265.786  19.885  1.00  0.00           H  
ATOM   3487 1HG2 ILE B 144     148.386 263.031  22.208  1.00  0.00           H  
ATOM   3488 2HG2 ILE B 144     150.050 262.578  22.641  1.00  0.00           H  
ATOM   3489 3HG2 ILE B 144     149.387 264.141  23.173  1.00  0.00           H  
ATOM   3490 1HD1 ILE B 144     147.039 265.554  19.804  1.00  0.00           H  
ATOM   3491 2HD1 ILE B 144     147.830 264.068  19.224  1.00  0.00           H  
ATOM   3492 3HD1 ILE B 144     147.124 264.122  20.857  1.00  0.00           H  
ATOM   3493  N   ARG B 145     152.605 262.536  21.195  1.00  0.00           N  
ATOM   3494  CA  ARG B 145     153.456 261.464  21.695  1.00  0.00           C  
ATOM   3495  C   ARG B 145     154.747 262.016  22.285  1.00  0.00           C  
ATOM   3496  O   ARG B 145     155.198 261.573  23.342  1.00  0.00           O  
ATOM   3497  CB  ARG B 145     153.789 260.481  20.582  1.00  0.00           C  
ATOM   3498  CG  ARG B 145     154.850 259.451  20.934  1.00  0.00           C  
ATOM   3499  CD  ARG B 145     154.389 258.531  22.005  1.00  0.00           C  
ATOM   3500  NE  ARG B 145     155.384 257.517  22.314  1.00  0.00           N  
ATOM   3501  CZ  ARG B 145     155.271 256.612  23.306  1.00  0.00           C  
ATOM   3502  NH1 ARG B 145     154.204 256.607  24.073  1.00  0.00           N  
ATOM   3503  NH2 ARG B 145     156.233 255.728  23.506  1.00  0.00           N  
ATOM   3504  H   ARG B 145     152.322 262.527  20.226  1.00  0.00           H  
ATOM   3505  HA  ARG B 145     152.919 260.936  22.485  1.00  0.00           H  
ATOM   3506 1HB  ARG B 145     152.888 259.941  20.293  1.00  0.00           H  
ATOM   3507 2HB  ARG B 145     154.137 261.029  19.706  1.00  0.00           H  
ATOM   3508 1HG  ARG B 145     155.088 258.858  20.051  1.00  0.00           H  
ATOM   3509 2HG  ARG B 145     155.750 259.960  21.283  1.00  0.00           H  
ATOM   3510 1HD  ARG B 145     154.189 259.101  22.912  1.00  0.00           H  
ATOM   3511 2HD  ARG B 145     153.477 258.028  21.685  1.00  0.00           H  
ATOM   3512  HE  ARG B 145     156.219 257.489  21.745  1.00  0.00           H  
ATOM   3513 1HH1 ARG B 145     153.468 257.282  23.920  1.00  0.00           H  
ATOM   3514 2HH1 ARG B 145     154.119 255.929  24.816  1.00  0.00           H  
ATOM   3515 1HH2 ARG B 145     157.054 255.732  22.916  1.00  0.00           H  
ATOM   3516 2HH2 ARG B 145     156.148 255.050  24.249  1.00  0.00           H  
ATOM   3517  N   ALA B 146     155.345 262.987  21.600  1.00  0.00           N  
ATOM   3518  CA  ALA B 146     156.582 263.600  22.070  1.00  0.00           C  
ATOM   3519  C   ALA B 146     156.382 264.282  23.418  1.00  0.00           C  
ATOM   3520  O   ALA B 146     157.211 264.154  24.319  1.00  0.00           O  
ATOM   3521  CB  ALA B 146     157.103 264.597  21.045  1.00  0.00           C  
ATOM   3522  H   ALA B 146     154.935 263.309  20.735  1.00  0.00           H  
ATOM   3523  HA  ALA B 146     157.331 262.817  22.195  1.00  0.00           H  
ATOM   3524 1HB  ALA B 146     158.027 265.045  21.410  1.00  0.00           H  
ATOM   3525 2HB  ALA B 146     157.297 264.082  20.104  1.00  0.00           H  
ATOM   3526 3HB  ALA B 146     156.359 265.376  20.886  1.00  0.00           H  
ATOM   3527  N   ALA B 147     155.276 265.010  23.555  1.00  0.00           N  
ATOM   3528  CA  ALA B 147     154.938 265.640  24.825  1.00  0.00           C  
ATOM   3529  C   ALA B 147     154.748 264.601  25.923  1.00  0.00           C  
ATOM   3530  O   ALA B 147     155.220 264.778  27.046  1.00  0.00           O  
ATOM   3531  CB  ALA B 147     153.683 266.489  24.677  1.00  0.00           C  
ATOM   3532  H   ALA B 147     154.657 265.129  22.766  1.00  0.00           H  
ATOM   3533  HA  ALA B 147     155.761 266.292  25.117  1.00  0.00           H  
ATOM   3534 1HB  ALA B 147     153.444 266.954  25.634  1.00  0.00           H  
ATOM   3535 2HB  ALA B 147     153.854 267.264  23.930  1.00  0.00           H  
ATOM   3536 3HB  ALA B 147     152.853 265.859  24.362  1.00  0.00           H  
ATOM   3537  N   VAL B 148     154.055 263.513  25.599  1.00  0.00           N  
ATOM   3538  CA  VAL B 148     153.814 262.432  26.548  1.00  0.00           C  
ATOM   3539  C   VAL B 148     155.124 261.831  27.042  1.00  0.00           C  
ATOM   3540  O   VAL B 148     155.286 261.579  28.236  1.00  0.00           O  
ATOM   3541  CB  VAL B 148     152.959 261.329  25.897  1.00  0.00           C  
ATOM   3542  CG1 VAL B 148     152.981 260.067  26.747  1.00  0.00           C  
ATOM   3543  CG2 VAL B 148     151.535 261.824  25.703  1.00  0.00           C  
ATOM   3544  H   VAL B 148     153.684 263.432  24.662  1.00  0.00           H  
ATOM   3545  HA  VAL B 148     153.271 262.839  27.403  1.00  0.00           H  
ATOM   3546  HB  VAL B 148     153.391 261.071  24.930  1.00  0.00           H  
ATOM   3547 1HG1 VAL B 148     152.372 259.298  26.272  1.00  0.00           H  
ATOM   3548 2HG1 VAL B 148     154.006 259.710  26.843  1.00  0.00           H  
ATOM   3549 3HG1 VAL B 148     152.578 260.288  27.736  1.00  0.00           H  
ATOM   3550 1HG2 VAL B 148     150.936 261.039  25.242  1.00  0.00           H  
ATOM   3551 2HG2 VAL B 148     151.106 262.087  26.670  1.00  0.00           H  
ATOM   3552 3HG2 VAL B 148     151.540 262.703  25.058  1.00  0.00           H  
ATOM   3553  N   ILE B 149     156.055 261.601  26.123  1.00  0.00           N  
ATOM   3554  CA  ILE B 149     157.349 261.035  26.486  1.00  0.00           C  
ATOM   3555  C   ILE B 149     158.109 261.961  27.426  1.00  0.00           C  
ATOM   3556  O   ILE B 149     158.753 261.506  28.374  1.00  0.00           O  
ATOM   3557  CB  ILE B 149     158.201 260.763  25.232  1.00  0.00           C  
ATOM   3558  CG1 ILE B 149     157.585 259.632  24.404  1.00  0.00           C  
ATOM   3559  CG2 ILE B 149     159.630 260.422  25.625  1.00  0.00           C  
ATOM   3560  CD1 ILE B 149     158.197 259.479  23.030  1.00  0.00           C  
ATOM   3561  H   ILE B 149     155.863 261.821  25.156  1.00  0.00           H  
ATOM   3562  HA  ILE B 149     157.182 260.085  26.994  1.00  0.00           H  
ATOM   3563  HB  ILE B 149     158.209 261.649  24.599  1.00  0.00           H  
ATOM   3564 1HG1 ILE B 149     157.698 258.688  24.935  1.00  0.00           H  
ATOM   3565 2HG1 ILE B 149     156.516 259.811  24.281  1.00  0.00           H  
ATOM   3566 1HG2 ILE B 149     160.218 260.232  24.727  1.00  0.00           H  
ATOM   3567 2HG2 ILE B 149     160.065 261.256  26.173  1.00  0.00           H  
ATOM   3568 3HG2 ILE B 149     159.632 259.532  26.255  1.00  0.00           H  
ATOM   3569 1HD1 ILE B 149     157.709 258.659  22.503  1.00  0.00           H  
ATOM   3570 2HD1 ILE B 149     158.063 260.403  22.466  1.00  0.00           H  
ATOM   3571 3HD1 ILE B 149     159.260 259.264  23.128  1.00  0.00           H  
ATOM   3572  N   ARG B 150     158.028 263.261  27.163  1.00  0.00           N  
ATOM   3573  CA  ARG B 150     158.681 264.258  28.002  1.00  0.00           C  
ATOM   3574  C   ARG B 150     158.021 264.343  29.372  1.00  0.00           C  
ATOM   3575  O   ARG B 150     158.699 264.492  30.388  1.00  0.00           O  
ATOM   3576  CB  ARG B 150     158.640 265.626  27.337  1.00  0.00           C  
ATOM   3577  CG  ARG B 150     159.361 266.729  28.097  1.00  0.00           C  
ATOM   3578  CD  ARG B 150     159.337 268.014  27.354  1.00  0.00           C  
ATOM   3579  NE  ARG B 150     157.984 268.518  27.185  1.00  0.00           N  
ATOM   3580  CZ  ARG B 150     157.298 269.198  28.124  1.00  0.00           C  
ATOM   3581  NH1 ARG B 150     157.850 269.447  29.290  1.00  0.00           N  
ATOM   3582  NH2 ARG B 150     156.069 269.615  27.872  1.00  0.00           N  
ATOM   3583  H   ARG B 150     157.498 263.568  26.359  1.00  0.00           H  
ATOM   3584  HA  ARG B 150     159.719 263.959  28.150  1.00  0.00           H  
ATOM   3585 1HB  ARG B 150     159.088 265.563  26.346  1.00  0.00           H  
ATOM   3586 2HB  ARG B 150     157.603 265.938  27.209  1.00  0.00           H  
ATOM   3587 1HG  ARG B 150     158.877 266.882  29.062  1.00  0.00           H  
ATOM   3588 2HG  ARG B 150     160.401 266.442  28.255  1.00  0.00           H  
ATOM   3589 1HD  ARG B 150     159.913 268.761  27.900  1.00  0.00           H  
ATOM   3590 2HD  ARG B 150     159.774 267.871  26.366  1.00  0.00           H  
ATOM   3591  HE  ARG B 150     157.525 268.346  26.300  1.00  0.00           H  
ATOM   3592 1HH1 ARG B 150     158.789 269.129  29.483  1.00  0.00           H  
ATOM   3593 2HH1 ARG B 150     157.336 269.957  29.994  1.00  0.00           H  
ATOM   3594 1HH2 ARG B 150     155.644 269.424  26.975  1.00  0.00           H  
ATOM   3595 2HH2 ARG B 150     155.555 270.125  28.575  1.00  0.00           H  
ATOM   3596  N   MET B 151     156.694 264.244  29.395  1.00  0.00           N  
ATOM   3597  CA  MET B 151     155.936 264.287  30.640  1.00  0.00           C  
ATOM   3598  C   MET B 151     156.171 263.032  31.470  1.00  0.00           C  
ATOM   3599  O   MET B 151     156.070 263.063  32.698  1.00  0.00           O  
ATOM   3600  CB  MET B 151     154.448 264.461  30.347  1.00  0.00           C  
ATOM   3601  CG  MET B 151     154.070 265.832  29.802  1.00  0.00           C  
ATOM   3602  SD  MET B 151     152.285 266.069  29.695  1.00  0.00           S  
ATOM   3603  CE  MET B 151     151.893 265.051  28.276  1.00  0.00           C  
ATOM   3604  H   MET B 151     156.194 264.138  28.523  1.00  0.00           H  
ATOM   3605  HA  MET B 151     156.280 265.139  31.225  1.00  0.00           H  
ATOM   3606 1HB  MET B 151     154.130 263.715  29.620  1.00  0.00           H  
ATOM   3607 2HB  MET B 151     153.875 264.295  31.260  1.00  0.00           H  
ATOM   3608 1HG  MET B 151     154.482 266.606  30.448  1.00  0.00           H  
ATOM   3609 2HG  MET B 151     154.494 265.957  28.806  1.00  0.00           H  
ATOM   3610 1HE  MET B 151     150.821 265.094  28.082  1.00  0.00           H  
ATOM   3611 2HE  MET B 151     152.435 265.417  27.403  1.00  0.00           H  
ATOM   3612 3HE  MET B 151     152.184 264.019  28.476  1.00  0.00           H  
ATOM   3613  N   GLY B 152     156.480 261.927  30.798  1.00  0.00           N  
ATOM   3614  CA  GLY B 152     156.812 260.683  31.483  1.00  0.00           C  
ATOM   3615  C   GLY B 152     155.554 259.931  31.900  1.00  0.00           C  
ATOM   3616  O   GLY B 152     155.530 259.268  32.935  1.00  0.00           O  
ATOM   3617  H   GLY B 152     156.486 261.947  29.789  1.00  0.00           H  
ATOM   3618 1HA  GLY B 152     157.414 260.055  30.826  1.00  0.00           H  
ATOM   3619 2HA  GLY B 152     157.416 260.902  32.362  1.00  0.00           H  
ATOM   3620  N   VAL B 153     154.509 260.039  31.084  1.00  0.00           N  
ATOM   3621  CA  VAL B 153     153.229 259.410  31.392  1.00  0.00           C  
ATOM   3622  C   VAL B 153     152.823 258.428  30.299  1.00  0.00           C  
ATOM   3623  O   VAL B 153     153.501 258.304  29.280  1.00  0.00           O  
ATOM   3624  CB  VAL B 153     152.133 260.478  31.553  1.00  0.00           C  
ATOM   3625  CG1 VAL B 153     152.503 261.459  32.656  1.00  0.00           C  
ATOM   3626  CG2 VAL B 153     151.919 261.205  30.235  1.00  0.00           C  
ATOM   3627  H   VAL B 153     154.600 260.578  30.236  1.00  0.00           H  
ATOM   3628  HA  VAL B 153     153.329 258.864  32.332  1.00  0.00           H  
ATOM   3629  HB  VAL B 153     151.206 259.990  31.856  1.00  0.00           H  
ATOM   3630 1HG1 VAL B 153     151.716 262.207  32.758  1.00  0.00           H  
ATOM   3631 2HG1 VAL B 153     152.616 260.922  33.599  1.00  0.00           H  
ATOM   3632 3HG1 VAL B 153     153.442 261.952  32.404  1.00  0.00           H  
ATOM   3633 1HG2 VAL B 153     151.141 261.959  30.357  1.00  0.00           H  
ATOM   3634 2HG2 VAL B 153     152.848 261.687  29.930  1.00  0.00           H  
ATOM   3635 3HG2 VAL B 153     151.614 260.490  29.471  1.00  0.00           H  
ATOM   3636  N   THR B 154     151.709 257.735  30.518  1.00  0.00           N  
ATOM   3637  CA  THR B 154     151.280 256.663  29.629  1.00  0.00           C  
ATOM   3638  C   THR B 154     150.152 257.122  28.716  1.00  0.00           C  
ATOM   3639  O   THR B 154     149.186 257.737  29.170  1.00  0.00           O  
ATOM   3640  CB  THR B 154     150.829 255.426  30.427  1.00  0.00           C  
ATOM   3641  OG1 THR B 154     151.931 254.920  31.192  1.00  0.00           O  
ATOM   3642  CG2 THR B 154     150.326 254.339  29.489  1.00  0.00           C  
ATOM   3643  H   THR B 154     151.144 257.956  31.326  1.00  0.00           H  
ATOM   3644  HA  THR B 154     152.125 256.377  29.001  1.00  0.00           H  
ATOM   3645  HB  THR B 154     150.029 255.707  31.111  1.00  0.00           H  
ATOM   3646  HG1 THR B 154     152.149 255.543  31.889  1.00  0.00           H  
ATOM   3647 1HG2 THR B 154     150.011 253.474  30.071  1.00  0.00           H  
ATOM   3648 2HG2 THR B 154     149.482 254.718  28.914  1.00  0.00           H  
ATOM   3649 3HG2 THR B 154     151.125 254.048  28.810  1.00  0.00           H  
ATOM   3650  N   MET B 155     150.272 256.821  27.428  1.00  0.00           N  
ATOM   3651  CA  MET B 155     149.233 257.164  26.465  1.00  0.00           C  
ATOM   3652  C   MET B 155     148.771 255.936  25.692  1.00  0.00           C  
ATOM   3653  O   MET B 155     149.563 255.046  25.386  1.00  0.00           O  
ATOM   3654  CB  MET B 155     149.738 258.240  25.506  1.00  0.00           C  
ATOM   3655  CG  MET B 155     150.886 257.797  24.610  1.00  0.00           C  
ATOM   3656  SD  MET B 155     150.319 257.089  23.051  1.00  0.00           S  
ATOM   3657  CE  MET B 155     150.161 258.563  22.048  1.00  0.00           C  
ATOM   3658  H   MET B 155     151.103 256.345  27.105  1.00  0.00           H  
ATOM   3659  HA  MET B 155     148.374 257.556  27.008  1.00  0.00           H  
ATOM   3660 1HB  MET B 155     148.921 258.567  24.864  1.00  0.00           H  
ATOM   3661 2HB  MET B 155     150.074 259.107  26.075  1.00  0.00           H  
ATOM   3662 1HG  MET B 155     151.526 258.651  24.389  1.00  0.00           H  
ATOM   3663 2HG  MET B 155     151.485 257.049  25.130  1.00  0.00           H  
ATOM   3664 1HE  MET B 155     149.817 258.289  21.050  1.00  0.00           H  
ATOM   3665 2HE  MET B 155     149.440 259.241  22.508  1.00  0.00           H  
ATOM   3666 3HE  MET B 155     151.129 259.059  21.974  1.00  0.00           H  
ATOM   3667  N   GLU B 156     147.481 255.903  25.370  1.00  0.00           N  
ATOM   3668  CA  GLU B 156     146.932 254.872  24.497  1.00  0.00           C  
ATOM   3669  C   GLU B 156     146.406 255.472  23.200  1.00  0.00           C  
ATOM   3670  O   GLU B 156     145.792 256.538  23.201  1.00  0.00           O  
ATOM   3671  CB  GLU B 156     145.812 254.110  25.209  1.00  0.00           C  
ATOM   3672  CG  GLU B 156     146.235 253.441  26.510  1.00  0.00           C  
ATOM   3673  CD  GLU B 156     145.079 252.841  27.261  1.00  0.00           C  
ATOM   3674  OE1 GLU B 156     144.010 252.764  26.705  1.00  0.00           O  
ATOM   3675  OE2 GLU B 156     145.266 252.459  28.391  1.00  0.00           O  
ATOM   3676  H   GLU B 156     146.867 256.618  25.732  1.00  0.00           H  
ATOM   3677  HA  GLU B 156     147.729 254.169  24.247  1.00  0.00           H  
ATOM   3678 1HB  GLU B 156     144.994 254.794  25.434  1.00  0.00           H  
ATOM   3679 2HB  GLU B 156     145.420 253.337  24.548  1.00  0.00           H  
ATOM   3680 1HG  GLU B 156     146.955 252.656  26.285  1.00  0.00           H  
ATOM   3681 2HG  GLU B 156     146.727 254.181  27.141  1.00  0.00           H  
ATOM   3682  N   GLU B 157     146.648 254.783  22.090  1.00  0.00           N  
ATOM   3683  CA  GLU B 157     146.170 255.252  20.795  1.00  0.00           C  
ATOM   3684  C   GLU B 157     145.112 254.314  20.228  1.00  0.00           C  
ATOM   3685  O   GLU B 157     145.356 253.121  20.047  1.00  0.00           O  
ATOM   3686  CB  GLU B 157     147.335 255.378  19.811  1.00  0.00           C  
ATOM   3687  CG  GLU B 157     146.941 255.892  18.433  1.00  0.00           C  
ATOM   3688  CD  GLU B 157     148.115 256.039  17.506  1.00  0.00           C  
ATOM   3689  OE1 GLU B 157     148.444 255.088  16.838  1.00  0.00           O  
ATOM   3690  OE2 GLU B 157     148.684 257.104  17.465  1.00  0.00           O  
ATOM   3691  H   GLU B 157     147.172 253.922  22.146  1.00  0.00           H  
ATOM   3692  HA  GLU B 157     145.713 256.233  20.929  1.00  0.00           H  
ATOM   3693 1HB  GLU B 157     148.084 256.057  20.219  1.00  0.00           H  
ATOM   3694 2HB  GLU B 157     147.810 254.405  19.682  1.00  0.00           H  
ATOM   3695 1HG  GLU B 157     146.227 255.199  17.989  1.00  0.00           H  
ATOM   3696 2HG  GLU B 157     146.448 256.857  18.544  1.00  0.00           H  
ATOM   3697  N   HIS B 158     143.937 254.864  19.943  1.00  0.00           N  
ATOM   3698  CA  HIS B 158     142.826 254.078  19.418  1.00  0.00           C  
ATOM   3699  C   HIS B 158     142.278 254.688  18.135  1.00  0.00           C  
ATOM   3700  O   HIS B 158     141.568 255.693  18.160  1.00  0.00           O  
ATOM   3701  CB  HIS B 158     141.705 253.967  20.455  1.00  0.00           C  
ATOM   3702  CG  HIS B 158     142.139 253.338  21.745  1.00  0.00           C  
ATOM   3703  ND1 HIS B 158     142.109 251.976  21.956  1.00  0.00           N  
ATOM   3704  CD2 HIS B 158     142.611 253.886  22.888  1.00  0.00           C  
ATOM   3705  CE1 HIS B 158     142.546 251.713  23.174  1.00  0.00           C  
ATOM   3706  NE2 HIS B 158     142.856 252.853  23.761  1.00  0.00           N  
ATOM   3707  H   HIS B 158     143.812 255.856  20.082  1.00  0.00           H  
ATOM   3708  HA  HIS B 158     143.171 253.072  19.184  1.00  0.00           H  
ATOM   3709 1HB  HIS B 158     141.311 254.958  20.675  1.00  0.00           H  
ATOM   3710 2HB  HIS B 158     140.888 253.373  20.045  1.00  0.00           H  
ATOM   3711  HD2 HIS B 158     142.768 254.948  23.082  1.00  0.00           H  
ATOM   3712  HE1 HIS B 158     142.635 250.723  23.620  1.00  0.00           H  
ATOM   3713  HE2 HIS B 158     143.217 252.958  24.699  1.00  0.00           H  
ATOM   3714  N   ARG B 159     142.636 254.081  17.010  1.00  0.00           N  
ATOM   3715  CA  ARG B 159     142.276 254.600  15.695  1.00  0.00           C  
ATOM   3716  C   ARG B 159     140.934 254.045  15.232  1.00  0.00           C  
ATOM   3717  O   ARG B 159     140.670 252.849  15.347  1.00  0.00           O  
ATOM   3718  CB  ARG B 159     143.346 254.252  14.671  1.00  0.00           C  
ATOM   3719  CG  ARG B 159     143.095 254.796  13.274  1.00  0.00           C  
ATOM   3720  CD  ARG B 159     144.213 254.475  12.350  1.00  0.00           C  
ATOM   3721  NE  ARG B 159     143.970 254.979  11.008  1.00  0.00           N  
ATOM   3722  CZ  ARG B 159     144.789 254.783   9.957  1.00  0.00           C  
ATOM   3723  NH1 ARG B 159     145.898 254.094  10.108  1.00  0.00           N  
ATOM   3724  NH2 ARG B 159     144.478 255.284   8.774  1.00  0.00           N  
ATOM   3725  H   ARG B 159     143.194 253.240  17.067  1.00  0.00           H  
ATOM   3726  HA  ARG B 159     142.199 255.685  15.762  1.00  0.00           H  
ATOM   3727 1HB  ARG B 159     144.308 254.636  15.006  1.00  0.00           H  
ATOM   3728 2HB  ARG B 159     143.435 253.168  14.592  1.00  0.00           H  
ATOM   3729 1HG  ARG B 159     142.181 254.358  12.871  1.00  0.00           H  
ATOM   3730 2HG  ARG B 159     142.988 255.881  13.319  1.00  0.00           H  
ATOM   3731 1HD  ARG B 159     145.133 254.925  12.722  1.00  0.00           H  
ATOM   3732 2HD  ARG B 159     144.336 253.394  12.291  1.00  0.00           H  
ATOM   3733  HE  ARG B 159     143.126 255.515  10.853  1.00  0.00           H  
ATOM   3734 1HH1 ARG B 159     146.136 253.711  11.012  1.00  0.00           H  
ATOM   3735 2HH1 ARG B 159     146.512 253.947   9.320  1.00  0.00           H  
ATOM   3736 1HH2 ARG B 159     143.626 255.815   8.658  1.00  0.00           H  
ATOM   3737 2HH2 ARG B 159     145.092 255.137   7.987  1.00  0.00           H  
ATOM   3738  N   SER B 160     140.093 254.928  14.704  1.00  0.00           N  
ATOM   3739  CA  SER B 160     138.829 254.524  14.100  1.00  0.00           C  
ATOM   3740  C   SER B 160     138.329 255.572  13.113  1.00  0.00           C  
ATOM   3741  O   SER B 160     138.276 256.760  13.431  1.00  0.00           O  
ATOM   3742  CB  SER B 160     137.787 254.294  15.176  1.00  0.00           C  
ATOM   3743  OG  SER B 160     136.554 253.935  14.614  1.00  0.00           O  
ATOM   3744  H   SER B 160     140.346 255.905  14.706  1.00  0.00           H  
ATOM   3745  HA  SER B 160     138.986 253.591  13.558  1.00  0.00           H  
ATOM   3746 1HB  SER B 160     138.127 253.505  15.848  1.00  0.00           H  
ATOM   3747 2HB  SER B 160     137.670 255.199  15.769  1.00  0.00           H  
ATOM   3748  HG  SER B 160     135.958 253.796  15.353  1.00  0.00           H  
ATOM   3749  N   GLY B 161     137.964 255.130  11.917  1.00  0.00           N  
ATOM   3750  CA  GLY B 161     137.435 256.042  10.909  1.00  0.00           C  
ATOM   3751  C   GLY B 161     138.459 257.107  10.538  1.00  0.00           C  
ATOM   3752  O   GLY B 161     139.605 256.792  10.216  1.00  0.00           O  
ATOM   3753  H   GLY B 161     138.059 254.148  11.699  1.00  0.00           H  
ATOM   3754 1HA  GLY B 161     137.154 255.477  10.020  1.00  0.00           H  
ATOM   3755 2HA  GLY B 161     136.531 256.517  11.287  1.00  0.00           H  
ATOM   3756  N   ASN B 162     138.044 258.367  10.597  1.00  0.00           N  
ATOM   3757  CA  ASN B 162     138.922 259.480  10.259  1.00  0.00           C  
ATOM   3758  C   ASN B 162     139.369 260.228  11.508  1.00  0.00           C  
ATOM   3759  O   ASN B 162     139.800 261.380  11.438  1.00  0.00           O  
ATOM   3760  CB  ASN B 162     138.237 260.424   9.288  1.00  0.00           C  
ATOM   3761  CG  ASN B 162     137.003 261.056   9.869  1.00  0.00           C  
ATOM   3762  OD1 ASN B 162     136.443 260.562  10.853  1.00  0.00           O  
ATOM   3763  ND2 ASN B 162     136.568 262.140   9.279  1.00  0.00           N  
ATOM   3764  H   ASN B 162     137.101 258.565  10.900  1.00  0.00           H  
ATOM   3765  HA  ASN B 162     139.818 259.082   9.783  1.00  0.00           H  
ATOM   3766 1HB  ASN B 162     138.932 261.213   8.996  1.00  0.00           H  
ATOM   3767 2HB  ASN B 162     137.962 259.880   8.385  1.00  0.00           H  
ATOM   3768 1HD2 ASN B 162     135.751 262.603   9.622  1.00  0.00           H  
ATOM   3769 2HD2 ASN B 162     137.054 262.506   8.485  1.00  0.00           H  
ATOM   3770  N   GLU B 163     139.273 259.561  12.655  1.00  0.00           N  
ATOM   3771  CA  GLU B 163     139.735 260.136  13.913  1.00  0.00           C  
ATOM   3772  C   GLU B 163     140.657 259.176  14.652  1.00  0.00           C  
ATOM   3773  O   GLU B 163     140.549 257.959  14.508  1.00  0.00           O  
ATOM   3774  CB  GLU B 163     138.544 260.501  14.802  1.00  0.00           C  
ATOM   3775  CG  GLU B 163     137.675 261.626  14.258  1.00  0.00           C  
ATOM   3776  CD  GLU B 163     136.559 262.006  15.190  1.00  0.00           C  
ATOM   3777  OE1 GLU B 163     136.401 261.354  16.195  1.00  0.00           O  
ATOM   3778  OE2 GLU B 163     135.863 262.950  14.898  1.00  0.00           O  
ATOM   3779  H   GLU B 163     138.891 258.626  12.657  1.00  0.00           H  
ATOM   3780  HA  GLU B 163     140.297 261.044  13.692  1.00  0.00           H  
ATOM   3781 1HB  GLU B 163     137.910 259.625  14.939  1.00  0.00           H  
ATOM   3782 2HB  GLU B 163     138.903 260.802  15.786  1.00  0.00           H  
ATOM   3783 1HG  GLU B 163     138.299 262.501  14.081  1.00  0.00           H  
ATOM   3784 2HG  GLU B 163     137.253 261.316  13.302  1.00  0.00           H  
ATOM   3785  N   VAL B 164     141.556 259.727  15.459  1.00  0.00           N  
ATOM   3786  CA  VAL B 164     142.319 258.924  16.406  1.00  0.00           C  
ATOM   3787  C   VAL B 164     142.127 259.423  17.833  1.00  0.00           C  
ATOM   3788  O   VAL B 164     142.342 260.602  18.117  1.00  0.00           O  
ATOM   3789  CB  VAL B 164     143.818 258.960  16.051  1.00  0.00           C  
ATOM   3790  CG1 VAL B 164     144.631 258.211  17.096  1.00  0.00           C  
ATOM   3791  CG2 VAL B 164     144.036 258.363  14.669  1.00  0.00           C  
ATOM   3792  H   VAL B 164     141.713 260.725  15.417  1.00  0.00           H  
ATOM   3793  HA  VAL B 164     141.970 257.893  16.346  1.00  0.00           H  
ATOM   3794  HB  VAL B 164     144.159 259.995  16.059  1.00  0.00           H  
ATOM   3795 1HG1 VAL B 164     145.688 258.247  16.829  1.00  0.00           H  
ATOM   3796 2HG1 VAL B 164     144.488 258.678  18.071  1.00  0.00           H  
ATOM   3797 3HG1 VAL B 164     144.303 257.173  17.137  1.00  0.00           H  
ATOM   3798 1HG2 VAL B 164     145.097 258.392  14.423  1.00  0.00           H  
ATOM   3799 2HG2 VAL B 164     143.689 257.330  14.659  1.00  0.00           H  
ATOM   3800 3HG2 VAL B 164     143.477 258.940  13.931  1.00  0.00           H  
ATOM   3801  N   LYS B 165     141.721 258.528  18.724  1.00  0.00           N  
ATOM   3802  CA  LYS B 165     141.530 258.895  20.122  1.00  0.00           C  
ATOM   3803  C   LYS B 165     142.764 258.566  20.952  1.00  0.00           C  
ATOM   3804  O   LYS B 165     143.237 257.430  20.968  1.00  0.00           O  
ATOM   3805  CB  LYS B 165     140.304 258.185  20.700  1.00  0.00           C  
ATOM   3806  CG  LYS B 165     139.964 258.582  22.130  1.00  0.00           C  
ATOM   3807  CD  LYS B 165     138.755 257.814  22.644  1.00  0.00           C  
ATOM   3808  CE  LYS B 165     138.380 258.249  24.053  1.00  0.00           C  
ATOM   3809  NZ  LYS B 165     137.266 257.433  24.609  1.00  0.00           N  
ATOM   3810  H   LYS B 165     141.542 257.578  18.434  1.00  0.00           H  
ATOM   3811  HA  LYS B 165     141.367 259.972  20.177  1.00  0.00           H  
ATOM   3812 1HB  LYS B 165     139.434 258.397  20.078  1.00  0.00           H  
ATOM   3813 2HB  LYS B 165     140.465 257.107  20.681  1.00  0.00           H  
ATOM   3814 1HG  LYS B 165     140.817 258.375  22.778  1.00  0.00           H  
ATOM   3815 2HG  LYS B 165     139.750 259.649  22.171  1.00  0.00           H  
ATOM   3816 1HD  LYS B 165     137.906 257.987  21.981  1.00  0.00           H  
ATOM   3817 2HD  LYS B 165     138.977 256.747  22.650  1.00  0.00           H  
ATOM   3818 1HE  LYS B 165     139.246 258.152  24.706  1.00  0.00           H  
ATOM   3819 2HE  LYS B 165     138.076 259.296  24.042  1.00  0.00           H  
ATOM   3820 1HZ  LYS B 165     137.048 257.753  25.542  1.00  0.00           H  
ATOM   3821 2HZ  LYS B 165     136.450 257.531  24.021  1.00  0.00           H  
ATOM   3822 3HZ  LYS B 165     137.543 256.463  24.642  1.00  0.00           H  
ATOM   3823  N   VAL B 166     143.285 259.575  21.640  1.00  0.00           N  
ATOM   3824  CA  VAL B 166     144.452 259.405  22.497  1.00  0.00           C  
ATOM   3825  C   VAL B 166     144.103 259.657  23.957  1.00  0.00           C  
ATOM   3826  O   VAL B 166     143.594 260.720  24.309  1.00  0.00           O  
ATOM   3827  CB  VAL B 166     145.575 260.368  22.067  1.00  0.00           C  
ATOM   3828  CG1 VAL B 166     146.780 260.224  22.984  1.00  0.00           C  
ATOM   3829  CG2 VAL B 166     145.962 260.098  20.621  1.00  0.00           C  
ATOM   3830  H   VAL B 166     142.860 260.489  21.570  1.00  0.00           H  
ATOM   3831  HA  VAL B 166     144.810 258.379  22.394  1.00  0.00           H  
ATOM   3832  HB  VAL B 166     145.218 261.393  22.163  1.00  0.00           H  
ATOM   3833 1HG1 VAL B 166     147.564 260.912  22.666  1.00  0.00           H  
ATOM   3834 2HG1 VAL B 166     146.487 260.457  24.008  1.00  0.00           H  
ATOM   3835 3HG1 VAL B 166     147.154 259.201  22.936  1.00  0.00           H  
ATOM   3836 1HG2 VAL B 166     146.756 260.783  20.323  1.00  0.00           H  
ATOM   3837 2HG2 VAL B 166     146.313 259.071  20.524  1.00  0.00           H  
ATOM   3838 3HG2 VAL B 166     145.095 260.247  19.977  1.00  0.00           H  
ATOM   3839  N   VAL B 167     144.377 258.678  24.811  1.00  0.00           N  
ATOM   3840  CA  VAL B 167     144.067 258.820  26.229  1.00  0.00           C  
ATOM   3841  C   VAL B 167     145.333 258.778  27.076  1.00  0.00           C  
ATOM   3842  O   VAL B 167     146.070 257.793  27.065  1.00  0.00           O  
ATOM   3843  CB  VAL B 167     143.112 257.700  26.682  1.00  0.00           C  
ATOM   3844  CG1 VAL B 167     142.786 257.844  28.161  1.00  0.00           C  
ATOM   3845  CG2 VAL B 167     141.843 257.730  25.845  1.00  0.00           C  
ATOM   3846  H   VAL B 167     144.805 257.827  24.475  1.00  0.00           H  
ATOM   3847  HA  VAL B 167     143.577 259.783  26.380  1.00  0.00           H  
ATOM   3848  HB  VAL B 167     143.609 256.738  26.555  1.00  0.00           H  
ATOM   3849 1HG1 VAL B 167     142.110 257.044  28.465  1.00  0.00           H  
ATOM   3850 2HG1 VAL B 167     143.705 257.783  28.744  1.00  0.00           H  
ATOM   3851 3HG1 VAL B 167     142.307 258.808  28.336  1.00  0.00           H  
ATOM   3852 1HG2 VAL B 167     141.173 256.935  26.170  1.00  0.00           H  
ATOM   3853 2HG2 VAL B 167     141.349 258.694  25.967  1.00  0.00           H  
ATOM   3854 3HG2 VAL B 167     142.097 257.584  24.794  1.00  0.00           H  
ATOM   3855  N   ILE B 168     145.580 259.860  27.802  1.00  0.00           N  
ATOM   3856  CA  ILE B 168     146.795 259.990  28.599  1.00  0.00           C  
ATOM   3857  C   ILE B 168     146.499 259.841  30.085  1.00  0.00           C  
ATOM   3858  O   ILE B 168     145.713 260.608  30.643  1.00  0.00           O  
ATOM   3859  CB  ILE B 168     147.477 261.346  28.344  1.00  0.00           C  
ATOM   3860  CG1 ILE B 168     147.860 261.483  26.868  1.00  0.00           C  
ATOM   3861  CG2 ILE B 168     148.702 261.501  29.232  1.00  0.00           C  
ATOM   3862  CD1 ILE B 168     148.200 262.896  26.454  1.00  0.00           C  
ATOM   3863  H   ILE B 168     144.908 260.614  27.809  1.00  0.00           H  
ATOM   3864  HA  ILE B 168     147.484 259.196  28.308  1.00  0.00           H  
ATOM   3865  HB  ILE B 168     146.777 262.152  28.564  1.00  0.00           H  
ATOM   3866 1HG1 ILE B 168     148.719 260.848  26.655  1.00  0.00           H  
ATOM   3867 2HG1 ILE B 168     147.035 261.135  26.245  1.00  0.00           H  
ATOM   3868 1HG2 ILE B 168     149.172 262.465  29.038  1.00  0.00           H  
ATOM   3869 2HG2 ILE B 168     148.403 261.447  30.277  1.00  0.00           H  
ATOM   3870 3HG2 ILE B 168     149.411 260.702  29.015  1.00  0.00           H  
ATOM   3871 1HD1 ILE B 168     148.461 262.912  25.395  1.00  0.00           H  
ATOM   3872 2HD1 ILE B 168     147.340 263.543  26.626  1.00  0.00           H  
ATOM   3873 3HD1 ILE B 168     149.046 263.253  27.040  1.00  0.00           H  
ATOM   3874  N   LYS B 169     147.125 258.859  30.724  1.00  0.00           N  
ATOM   3875  CA  LYS B 169     146.771 258.499  32.090  1.00  0.00           C  
ATOM   3876  C   LYS B 169     147.926 258.762  33.046  1.00  0.00           C  
ATOM   3877  O   LYS B 169     149.095 258.696  32.664  1.00  0.00           O  
ATOM   3878  CB  LYS B 169     146.350 257.030  32.165  1.00  0.00           C  
ATOM   3879  CG  LYS B 169     145.101 256.691  31.362  1.00  0.00           C  
ATOM   3880  CD  LYS B 169     144.853 255.191  31.333  1.00  0.00           C  
ATOM   3881  CE  LYS B 169     143.582 254.854  30.565  1.00  0.00           C  
ATOM   3882  NZ  LYS B 169     143.403 253.386  30.403  1.00  0.00           N  
ATOM   3883  H   LYS B 169     147.859 258.354  30.251  1.00  0.00           H  
ATOM   3884  HA  LYS B 169     145.929 259.118  32.406  1.00  0.00           H  
ATOM   3885 1HB  LYS B 169     147.163 256.399  31.802  1.00  0.00           H  
ATOM   3886 2HB  LYS B 169     146.164 256.756  33.204  1.00  0.00           H  
ATOM   3887 1HG  LYS B 169     144.237 257.185  31.808  1.00  0.00           H  
ATOM   3888 2HG  LYS B 169     145.217 257.051  30.341  1.00  0.00           H  
ATOM   3889 1HD  LYS B 169     145.698 254.691  30.858  1.00  0.00           H  
ATOM   3890 2HD  LYS B 169     144.759 254.817  32.353  1.00  0.00           H  
ATOM   3891 1HE  LYS B 169     142.721 255.257  31.094  1.00  0.00           H  
ATOM   3892 2HE  LYS B 169     143.623 255.313  29.578  1.00  0.00           H  
ATOM   3893 1HZ  LYS B 169     142.552 253.205  29.890  1.00  0.00           H  
ATOM   3894 2HZ  LYS B 169     144.189 253.004  29.896  1.00  0.00           H  
ATOM   3895 3HZ  LYS B 169     143.346 252.951  31.313  1.00  0.00           H  
ATOM   3896  N   GLY B 170     147.591 259.057  34.301  1.00  0.00           N  
ATOM   3897  CA  GLY B 170     148.593 259.279  35.335  1.00  0.00           C  
ATOM   3898  C   GLY B 170     149.297 260.616  35.143  1.00  0.00           C  
ATOM   3899  O   GLY B 170     150.475 260.764  35.469  1.00  0.00           O  
ATOM   3900  H   GLY B 170     146.612 259.133  34.540  1.00  0.00           H  
ATOM   3901 1HA  GLY B 170     148.118 259.251  36.316  1.00  0.00           H  
ATOM   3902 2HA  GLY B 170     149.325 258.472  35.312  1.00  0.00           H  
ATOM   3903  N   LEU B 171     148.566 261.586  34.602  1.00  0.00           N  
ATOM   3904  CA  LEU B 171     149.148 262.870  34.233  1.00  0.00           C  
ATOM   3905  C   LEU B 171     148.899 263.918  35.311  1.00  0.00           C  
ATOM   3906  O   LEU B 171     147.752 264.214  35.648  1.00  0.00           O  
ATOM   3907  CB  LEU B 171     148.566 263.353  32.898  1.00  0.00           C  
ATOM   3908  CG  LEU B 171     149.032 264.738  32.431  1.00  0.00           C  
ATOM   3909  CD1 LEU B 171     150.540 264.723  32.221  1.00  0.00           C  
ATOM   3910  CD2 LEU B 171     148.305 265.112  31.148  1.00  0.00           C  
ATOM   3911  H   LEU B 171     147.589 261.421  34.412  1.00  0.00           H  
ATOM   3912  HA  LEU B 171     150.225 262.744  34.119  1.00  0.00           H  
ATOM   3913 1HB  LEU B 171     148.833 262.635  32.124  1.00  0.00           H  
ATOM   3914 2HB  LEU B 171     147.480 263.379  32.982  1.00  0.00           H  
ATOM   3915  HG  LEU B 171     148.810 265.476  33.203  1.00  0.00           H  
ATOM   3916 1HD1 LEU B 171     150.871 265.707  31.890  1.00  0.00           H  
ATOM   3917 2HD1 LEU B 171     151.035 264.472  33.159  1.00  0.00           H  
ATOM   3918 3HD1 LEU B 171     150.795 263.981  31.465  1.00  0.00           H  
ATOM   3919 1HD2 LEU B 171     148.635 266.097  30.817  1.00  0.00           H  
ATOM   3920 2HD2 LEU B 171     148.527 264.375  30.376  1.00  0.00           H  
ATOM   3921 3HD2 LEU B 171     147.230 265.132  31.332  1.00  0.00           H  
ATOM   3922  N   HIS B 172     149.981 264.477  35.851  1.00  0.00           N  
ATOM   3923  CA  HIS B 172     149.893 265.409  36.968  1.00  0.00           C  
ATOM   3924  C   HIS B 172     149.323 266.749  36.521  1.00  0.00           C  
ATOM   3925  O   HIS B 172     149.552 267.182  35.392  1.00  0.00           O  
ATOM   3926  CB  HIS B 172     151.270 265.622  37.606  1.00  0.00           C  
ATOM   3927  CG  HIS B 172     151.215 266.284  38.949  1.00  0.00           C  
ATOM   3928  ND1 HIS B 172     151.120 267.652  39.099  1.00  0.00           N  
ATOM   3929  CD2 HIS B 172     151.243 265.767  40.199  1.00  0.00           C  
ATOM   3930  CE1 HIS B 172     151.090 267.948  40.388  1.00  0.00           C  
ATOM   3931  NE2 HIS B 172     151.163 266.823  41.074  1.00  0.00           N  
ATOM   3932  H   HIS B 172     150.890 264.237  35.481  1.00  0.00           H  
ATOM   3933  HA  HIS B 172     149.227 265.004  37.729  1.00  0.00           H  
ATOM   3934 1HB  HIS B 172     151.770 264.659  37.721  1.00  0.00           H  
ATOM   3935 2HB  HIS B 172     151.886 266.234  36.949  1.00  0.00           H  
ATOM   3936  HD2 HIS B 172     151.314 264.712  40.462  1.00  0.00           H  
ATOM   3937  HE1 HIS B 172     151.017 268.950  40.808  1.00  0.00           H  
ATOM   3938  HE2 HIS B 172     151.163 266.745  42.082  1.00  0.00           H  
ATOM   3939  N   GLU B 173     148.581 267.400  37.413  1.00  0.00           N  
ATOM   3940  CA  GLU B 173     147.909 268.660  37.114  1.00  0.00           C  
ATOM   3941  C   GLU B 173     148.899 269.709  36.626  1.00  0.00           C  
ATOM   3942  O   GLU B 173     148.571 270.529  35.767  1.00  0.00           O  
ATOM   3943  CB  GLU B 173     147.170 269.179  38.349  1.00  0.00           C  
ATOM   3944  CG  GLU B 173     145.969 268.340  38.762  1.00  0.00           C  
ATOM   3945  CD  GLU B 173     145.294 268.856  40.002  1.00  0.00           C  
ATOM   3946  OE1 GLU B 173     145.750 269.835  40.540  1.00  0.00           O  
ATOM   3947  OE2 GLU B 173     144.319 268.269  40.411  1.00  0.00           O  
ATOM   3948  H   GLU B 173     148.476 267.007  38.338  1.00  0.00           H  
ATOM   3949  HA  GLU B 173     147.181 268.484  36.321  1.00  0.00           H  
ATOM   3950 1HB  GLU B 173     147.857 269.218  39.195  1.00  0.00           H  
ATOM   3951 2HB  GLU B 173     146.821 270.195  38.164  1.00  0.00           H  
ATOM   3952 1HG  GLU B 173     145.248 268.331  37.946  1.00  0.00           H  
ATOM   3953 2HG  GLU B 173     146.297 267.315  38.932  1.00  0.00           H  
ATOM   3954  N   SER B 174     150.110 269.691  37.176  1.00  0.00           N  
ATOM   3955  CA  SER B 174     151.123 270.669  36.795  1.00  0.00           C  
ATOM   3956  C   SER B 174     151.637 270.409  35.385  1.00  0.00           C  
ATOM   3957  O   SER B 174     152.285 271.263  34.780  1.00  0.00           O  
ATOM   3958  CB  SER B 174     152.278 270.635  37.777  1.00  0.00           C  
ATOM   3959  OG  SER B 174     152.975 269.423  37.690  1.00  0.00           O  
ATOM   3960  H   SER B 174     150.334 268.987  37.864  1.00  0.00           H  
ATOM   3961  HA  SER B 174     150.671 271.661  36.818  1.00  0.00           H  
ATOM   3962 1HB  SER B 174     152.955 271.463  37.571  1.00  0.00           H  
ATOM   3963 2HB  SER B 174     151.898 270.767  38.789  1.00  0.00           H  
ATOM   3964  HG  SER B 174     152.457 268.783  38.185  1.00  0.00           H  
ATOM   3965  N   GLN B 175     151.339 269.222  34.872  1.00  0.00           N  
ATOM   3966  CA  GLN B 175     151.768 268.829  33.534  1.00  0.00           C  
ATOM   3967  C   GLN B 175     150.657 269.044  32.514  1.00  0.00           C  
ATOM   3968  O   GLN B 175     150.922 269.265  31.333  1.00  0.00           O  
ATOM   3969  CB  GLN B 175     152.211 267.363  33.522  1.00  0.00           C  
ATOM   3970  CG  GLN B 175     153.434 267.076  34.377  1.00  0.00           C  
ATOM   3971  CD  GLN B 175     153.804 265.605  34.381  1.00  0.00           C  
ATOM   3972  OE1 GLN B 175     152.985 264.745  34.715  1.00  0.00           O  
ATOM   3973  NE2 GLN B 175     155.044 265.307  34.008  1.00  0.00           N  
ATOM   3974  H   GLN B 175     150.801 268.570  35.421  1.00  0.00           H  
ATOM   3975  HA  GLN B 175     152.614 269.452  33.245  1.00  0.00           H  
ATOM   3976 1HB  GLN B 175     151.396 266.734  33.879  1.00  0.00           H  
ATOM   3977 2HB  GLN B 175     152.436 267.059  32.500  1.00  0.00           H  
ATOM   3978 1HG  GLN B 175     154.279 267.640  33.985  1.00  0.00           H  
ATOM   3979 2HG  GLN B 175     153.226 267.379  35.403  1.00  0.00           H  
ATOM   3980 1HE2 GLN B 175     155.346 264.353  33.991  1.00  0.00           H  
ATOM   3981 2HE2 GLN B 175     155.676 266.035  33.745  1.00  0.00           H  
ATOM   3982  N   GLN B 176     149.411 268.999  32.984  1.00  0.00           N  
ATOM   3983  CA  GLN B 176     148.254 269.117  32.105  1.00  0.00           C  
ATOM   3984  C   GLN B 176     148.228 270.472  31.407  1.00  0.00           C  
ATOM   3985  O   GLN B 176     147.745 270.594  30.282  1.00  0.00           O  
ATOM   3986  CB  GLN B 176     146.959 268.910  32.894  1.00  0.00           C  
ATOM   3987  CG  GLN B 176     146.749 267.487  33.384  1.00  0.00           C  
ATOM   3988  CD  GLN B 176     145.543 267.361  34.296  1.00  0.00           C  
ATOM   3989  OE1 GLN B 176     144.675 268.237  34.325  1.00  0.00           O  
ATOM   3990  NE2 GLN B 176     145.484 266.268  35.048  1.00  0.00           N  
ATOM   3991  H   GLN B 176     149.262 268.896  33.978  1.00  0.00           H  
ATOM   3992  HA  GLN B 176     148.323 268.347  31.337  1.00  0.00           H  
ATOM   3993 1HB  GLN B 176     146.952 269.569  33.763  1.00  0.00           H  
ATOM   3994 2HB  GLN B 176     146.106 269.181  32.272  1.00  0.00           H  
ATOM   3995 1HG  GLN B 176     146.595 266.837  32.523  1.00  0.00           H  
ATOM   3996 2HG  GLN B 176     147.632 267.170  33.938  1.00  0.00           H  
ATOM   3997 1HE2 GLN B 176     144.712 266.130  35.670  1.00  0.00           H  
ATOM   3998 2HE2 GLN B 176     146.210 265.583  34.994  1.00  0.00           H  
ATOM   3999  N   GLU B 177     148.756 271.483  32.091  1.00  0.00           N  
ATOM   4000  CA  GLU B 177     148.815 272.835  31.546  1.00  0.00           C  
ATOM   4001  C   GLU B 177     149.647 272.879  30.271  1.00  0.00           C  
ATOM   4002  O   GLU B 177     149.256 273.512  29.290  1.00  0.00           O  
ATOM   4003  CB  GLU B 177     149.396 273.802  32.580  1.00  0.00           C  
ATOM   4004  CG  GLU B 177     148.483 274.079  33.766  1.00  0.00           C  
ATOM   4005  CD  GLU B 177     149.014 275.152  34.675  1.00  0.00           C  
ATOM   4006  OE1 GLU B 177     149.966 275.798  34.308  1.00  0.00           O  
ATOM   4007  OE2 GLU B 177     148.467 275.326  35.739  1.00  0.00           O  
ATOM   4008  H   GLU B 177     149.135 271.307  33.011  1.00  0.00           H  
ATOM   4009  HA  GLU B 177     147.801 273.153  31.301  1.00  0.00           H  
ATOM   4010 1HB  GLU B 177     150.334 273.401  32.966  1.00  0.00           H  
ATOM   4011 2HB  GLU B 177     149.621 274.755  32.101  1.00  0.00           H  
ATOM   4012 1HG  GLU B 177     147.505 274.384  33.395  1.00  0.00           H  
ATOM   4013 2HG  GLU B 177     148.354 273.159  34.334  1.00  0.00           H  
ATOM   4014  N   GLU B 178     150.796 272.207  30.293  1.00  0.00           N  
ATOM   4015  CA  GLU B 178     151.698 272.202  29.148  1.00  0.00           C  
ATOM   4016  C   GLU B 178     151.120 271.394  27.993  1.00  0.00           C  
ATOM   4017  O   GLU B 178     151.280 271.763  26.830  1.00  0.00           O  
ATOM   4018  CB  GLU B 178     153.063 271.637  29.547  1.00  0.00           C  
ATOM   4019  CG  GLU B 178     153.857 272.521  30.498  1.00  0.00           C  
ATOM   4020  CD  GLU B 178     155.171 271.913  30.903  1.00  0.00           C  
ATOM   4021  OE1 GLU B 178     155.415 270.784  30.551  1.00  0.00           O  
ATOM   4022  OE2 GLU B 178     155.931 272.578  31.566  1.00  0.00           O  
ATOM   4023  H   GLU B 178     151.053 271.694  31.124  1.00  0.00           H  
ATOM   4024  HA  GLU B 178     151.830 273.230  28.808  1.00  0.00           H  
ATOM   4025 1HB  GLU B 178     152.929 270.667  30.026  1.00  0.00           H  
ATOM   4026 2HB  GLU B 178     153.667 271.480  28.653  1.00  0.00           H  
ATOM   4027 1HG  GLU B 178     154.047 273.479  30.013  1.00  0.00           H  
ATOM   4028 2HG  GLU B 178     153.258 272.708  31.388  1.00  0.00           H  
ATOM   4029  N   LEU B 179     150.450 270.291  28.319  1.00  0.00           N  
ATOM   4030  CA  LEU B 179     149.789 269.472  27.311  1.00  0.00           C  
ATOM   4031  C   LEU B 179     148.735 270.271  26.556  1.00  0.00           C  
ATOM   4032  O   LEU B 179     148.641 270.189  25.330  1.00  0.00           O  
ATOM   4033  CB  LEU B 179     149.138 268.247  27.967  1.00  0.00           C  
ATOM   4034  CG  LEU B 179     148.252 267.394  27.051  1.00  0.00           C  
ATOM   4035  CD1 LEU B 179     149.088 266.847  25.901  1.00  0.00           C  
ATOM   4036  CD2 LEU B 179     147.626 266.265  27.856  1.00  0.00           C  
ATOM   4037  H   LEU B 179     150.395 270.016  29.289  1.00  0.00           H  
ATOM   4038  HA  LEU B 179     150.538 269.130  26.598  1.00  0.00           H  
ATOM   4039 1HB  LEU B 179     149.924 267.605  28.360  1.00  0.00           H  
ATOM   4040 2HB  LEU B 179     148.523 268.586  28.801  1.00  0.00           H  
ATOM   4041  HG  LEU B 179     147.464 268.015  26.624  1.00  0.00           H  
ATOM   4042 1HD1 LEU B 179     148.458 266.241  25.250  1.00  0.00           H  
ATOM   4043 2HD1 LEU B 179     149.507 267.676  25.330  1.00  0.00           H  
ATOM   4044 3HD1 LEU B 179     149.895 266.234  26.298  1.00  0.00           H  
ATOM   4045 1HD2 LEU B 179     146.996 265.659  27.205  1.00  0.00           H  
ATOM   4046 2HD2 LEU B 179     148.413 265.642  28.282  1.00  0.00           H  
ATOM   4047 3HD2 LEU B 179     147.020 266.684  28.660  1.00  0.00           H  
ATOM   4048  N   LEU B 180     147.947 271.043  27.295  1.00  0.00           N  
ATOM   4049  CA  LEU B 180     146.929 271.906  26.709  1.00  0.00           C  
ATOM   4050  C   LEU B 180     147.522 272.798  25.625  1.00  0.00           C  
ATOM   4051  O   LEU B 180     147.024 272.837  24.500  1.00  0.00           O  
ATOM   4052  CB  LEU B 180     146.280 272.773  27.795  1.00  0.00           C  
ATOM   4053  CG  LEU B 180     145.280 273.825  27.297  1.00  0.00           C  
ATOM   4054  CD1 LEU B 180     144.112 273.130  26.610  1.00  0.00           C  
ATOM   4055  CD2 LEU B 180     144.801 274.666  28.471  1.00  0.00           C  
ATOM   4056  H   LEU B 180     148.058 271.039  28.299  1.00  0.00           H  
ATOM   4057  HA  LEU B 180     146.168 271.279  26.245  1.00  0.00           H  
ATOM   4058 1HB  LEU B 180     145.756 272.122  28.492  1.00  0.00           H  
ATOM   4059 2HB  LEU B 180     147.066 273.296  28.339  1.00  0.00           H  
ATOM   4060  HG  LEU B 180     145.764 274.468  26.562  1.00  0.00           H  
ATOM   4061 1HD1 LEU B 180     143.401 273.877  26.256  1.00  0.00           H  
ATOM   4062 2HD1 LEU B 180     144.480 272.551  25.763  1.00  0.00           H  
ATOM   4063 3HD1 LEU B 180     143.617 272.465  27.317  1.00  0.00           H  
ATOM   4064 1HD2 LEU B 180     144.091 275.414  28.117  1.00  0.00           H  
ATOM   4065 2HD2 LEU B 180     144.316 274.024  29.206  1.00  0.00           H  
ATOM   4066 3HD2 LEU B 180     145.654 275.165  28.932  1.00  0.00           H  
ATOM   4067  N   GLU B 181     148.592 273.507  25.973  1.00  0.00           N  
ATOM   4068  CA  GLU B 181     149.216 274.466  25.069  1.00  0.00           C  
ATOM   4069  C   GLU B 181     149.831 273.767  23.863  1.00  0.00           C  
ATOM   4070  O   GLU B 181     149.683 274.227  22.730  1.00  0.00           O  
ATOM   4071  CB  GLU B 181     150.289 275.272  25.804  1.00  0.00           C  
ATOM   4072  CG  GLU B 181     150.945 276.359  24.965  1.00  0.00           C  
ATOM   4073  CD  GLU B 181     151.780 277.305  25.782  1.00  0.00           C  
ATOM   4074  OE1 GLU B 181     151.823 277.148  26.979  1.00  0.00           O  
ATOM   4075  OE2 GLU B 181     152.377 278.186  25.209  1.00  0.00           O  
ATOM   4076  H   GLU B 181     148.979 273.387  26.897  1.00  0.00           H  
ATOM   4077  HA  GLU B 181     148.449 275.149  24.704  1.00  0.00           H  
ATOM   4078 1HB  GLU B 181     149.850 275.746  26.682  1.00  0.00           H  
ATOM   4079 2HB  GLU B 181     151.074 274.600  26.153  1.00  0.00           H  
ATOM   4080 1HG  GLU B 181     151.578 275.891  24.213  1.00  0.00           H  
ATOM   4081 2HG  GLU B 181     150.169 276.922  24.448  1.00  0.00           H  
ATOM   4082  N   ILE B 182     150.528 272.658  24.105  1.00  0.00           N  
ATOM   4083  CA  ILE B 182     151.212 271.938  23.038  1.00  0.00           C  
ATOM   4084  C   ILE B 182     150.236 271.508  21.951  1.00  0.00           C  
ATOM   4085  O   ILE B 182     150.508 271.665  20.760  1.00  0.00           O  
ATOM   4086  CB  ILE B 182     151.944 270.702  23.590  1.00  0.00           C  
ATOM   4087  CG1 ILE B 182     153.116 271.127  24.479  1.00  0.00           C  
ATOM   4088  CG2 ILE B 182     152.428 269.818  22.451  1.00  0.00           C  
ATOM   4089  CD1 ILE B 182     153.712 269.996  25.286  1.00  0.00           C  
ATOM   4090  H   ILE B 182     150.592 272.313  25.052  1.00  0.00           H  
ATOM   4091  HA  ILE B 182     151.950 272.605  22.589  1.00  0.00           H  
ATOM   4092  HB  ILE B 182     151.264 270.128  24.219  1.00  0.00           H  
ATOM   4093 1HG1 ILE B 182     153.903 271.557  23.861  1.00  0.00           H  
ATOM   4094 2HG1 ILE B 182     152.785 271.902  25.171  1.00  0.00           H  
ATOM   4095 1HG2 ILE B 182     152.944 268.948  22.859  1.00  0.00           H  
ATOM   4096 2HG2 ILE B 182     151.576 269.488  21.858  1.00  0.00           H  
ATOM   4097 3HG2 ILE B 182     153.114 270.382  21.819  1.00  0.00           H  
ATOM   4098 1HD1 ILE B 182     154.536 270.376  25.890  1.00  0.00           H  
ATOM   4099 2HD1 ILE B 182     152.947 269.574  25.939  1.00  0.00           H  
ATOM   4100 3HD1 ILE B 182     154.082 269.224  24.613  1.00  0.00           H  
ATOM   4101  N   VAL B 183     149.105 270.954  22.372  1.00  0.00           N  
ATOM   4102  CA  VAL B 183     148.096 270.447  21.449  1.00  0.00           C  
ATOM   4103  C   VAL B 183     147.457 271.580  20.657  1.00  0.00           C  
ATOM   4104  O   VAL B 183     147.262 271.462  19.446  1.00  0.00           O  
ATOM   4105  CB  VAL B 183     147.004 269.683  22.219  1.00  0.00           C  
ATOM   4106  CG1 VAL B 183     145.854 269.319  21.292  1.00  0.00           C  
ATOM   4107  CG2 VAL B 183     147.596 268.436  22.858  1.00  0.00           C  
ATOM   4108  H   VAL B 183     148.942 270.867  23.364  1.00  0.00           H  
ATOM   4109  HA  VAL B 183     148.580 269.761  20.751  1.00  0.00           H  
ATOM   4110  HB  VAL B 183     146.597 270.331  22.996  1.00  0.00           H  
ATOM   4111 1HG1 VAL B 183     145.090 268.779  21.853  1.00  0.00           H  
ATOM   4112 2HG1 VAL B 183     145.422 270.228  20.874  1.00  0.00           H  
ATOM   4113 3HG1 VAL B 183     146.224 268.688  20.484  1.00  0.00           H  
ATOM   4114 1HG2 VAL B 183     146.818 267.900  23.401  1.00  0.00           H  
ATOM   4115 2HG2 VAL B 183     148.008 267.790  22.082  1.00  0.00           H  
ATOM   4116 3HG2 VAL B 183     148.389 268.723  23.549  1.00  0.00           H  
ATOM   4117  N   LEU B 184     147.131 272.674  21.339  1.00  0.00           N  
ATOM   4118  CA  LEU B 184     146.478 273.805  20.691  1.00  0.00           C  
ATOM   4119  C   LEU B 184     147.368 274.412  19.614  1.00  0.00           C  
ATOM   4120  O   LEU B 184     146.902 274.707  18.513  1.00  0.00           O  
ATOM   4121  CB  LEU B 184     146.118 274.876  21.730  1.00  0.00           C  
ATOM   4122  CG  LEU B 184     145.008 274.497  22.717  1.00  0.00           C  
ATOM   4123  CD1 LEU B 184     144.992 275.492  23.870  1.00  0.00           C  
ATOM   4124  CD2 LEU B 184     143.670 274.477  21.993  1.00  0.00           C  
ATOM   4125  H   LEU B 184     147.339 272.727  22.326  1.00  0.00           H  
ATOM   4126  HA  LEU B 184     145.563 273.450  20.214  1.00  0.00           H  
ATOM   4127 1HB  LEU B 184     147.010 275.111  22.308  1.00  0.00           H  
ATOM   4128 2HB  LEU B 184     145.803 275.776  21.204  1.00  0.00           H  
ATOM   4129  HG  LEU B 184     145.211 273.509  23.132  1.00  0.00           H  
ATOM   4130 1HD1 LEU B 184     144.203 275.224  24.572  1.00  0.00           H  
ATOM   4131 2HD1 LEU B 184     145.954 275.471  24.381  1.00  0.00           H  
ATOM   4132 3HD1 LEU B 184     144.807 276.494  23.483  1.00  0.00           H  
ATOM   4133 1HD2 LEU B 184     142.880 274.208  22.696  1.00  0.00           H  
ATOM   4134 2HD2 LEU B 184     143.465 275.465  21.580  1.00  0.00           H  
ATOM   4135 3HD2 LEU B 184     143.703 273.745  21.187  1.00  0.00           H  
ATOM   4136  N   ARG B 185     148.648 274.595  19.933  1.00  0.00           N  
ATOM   4137  CA  ARG B 185     149.574 275.229  19.002  1.00  0.00           C  
ATOM   4138  C   ARG B 185     149.819 274.350  17.784  1.00  0.00           C  
ATOM   4139  O   ARG B 185     149.874 274.839  16.655  1.00  0.00           O  
ATOM   4140  CB  ARG B 185     150.901 275.524  19.686  1.00  0.00           C  
ATOM   4141  CG  ARG B 185     150.866 276.670  20.684  1.00  0.00           C  
ATOM   4142  CD  ARG B 185     152.221 276.993  21.198  1.00  0.00           C  
ATOM   4143  NE  ARG B 185     152.186 278.053  22.193  1.00  0.00           N  
ATOM   4144  CZ  ARG B 185     152.105 279.367  21.909  1.00  0.00           C  
ATOM   4145  NH1 ARG B 185     152.053 279.767  20.658  1.00  0.00           N  
ATOM   4146  NH2 ARG B 185     152.079 280.254  22.888  1.00  0.00           N  
ATOM   4147  H   ARG B 185     148.986 274.284  20.832  1.00  0.00           H  
ATOM   4148  HA  ARG B 185     149.135 276.168  18.662  1.00  0.00           H  
ATOM   4149 1HB  ARG B 185     151.243 274.636  20.215  1.00  0.00           H  
ATOM   4150 2HB  ARG B 185     151.652 275.765  18.933  1.00  0.00           H  
ATOM   4151 1HG  ARG B 185     150.460 277.560  20.202  1.00  0.00           H  
ATOM   4152 2HG  ARG B 185     150.235 276.396  21.530  1.00  0.00           H  
ATOM   4153 1HD  ARG B 185     152.657 276.107  21.658  1.00  0.00           H  
ATOM   4154 2HD  ARG B 185     152.854 277.321  20.373  1.00  0.00           H  
ATOM   4155  HE  ARG B 185     152.225 277.784  23.167  1.00  0.00           H  
ATOM   4156 1HH1 ARG B 185     152.073 279.089  19.909  1.00  0.00           H  
ATOM   4157 2HH1 ARG B 185     151.992 280.752  20.445  1.00  0.00           H  
ATOM   4158 1HH2 ARG B 185     152.120 279.947  23.850  1.00  0.00           H  
ATOM   4159 2HH2 ARG B 185     152.019 281.239  22.675  1.00  0.00           H  
ATOM   4160  N   ALA B 186     149.964 273.048  18.018  1.00  0.00           N  
ATOM   4161  CA  ALA B 186     150.219 272.100  16.939  1.00  0.00           C  
ATOM   4162  C   ALA B 186     149.031 272.012  15.991  1.00  0.00           C  
ATOM   4163  O   ALA B 186     149.193 272.051  14.771  1.00  0.00           O  
ATOM   4164  CB  ALA B 186     150.545 270.726  17.506  1.00  0.00           C  
ATOM   4165  H   ALA B 186     149.895 272.707  18.966  1.00  0.00           H  
ATOM   4166  HA  ALA B 186     151.080 272.450  16.367  1.00  0.00           H  
ATOM   4167 1HB  ALA B 186     150.732 270.030  16.688  1.00  0.00           H  
ATOM   4168 2HB  ALA B 186     151.433 270.794  18.135  1.00  0.00           H  
ATOM   4169 3HB  ALA B 186     149.705 270.370  18.100  1.00  0.00           H  
ATOM   4170  N   ALA B 187     147.833 271.894  16.559  1.00  0.00           N  
ATOM   4171  CA  ALA B 187     146.612 271.761  15.774  1.00  0.00           C  
ATOM   4172  C   ALA B 187     146.360 273.003  14.929  1.00  0.00           C  
ATOM   4173  O   ALA B 187     145.900 272.908  13.791  1.00  0.00           O  
ATOM   4174  CB  ALA B 187     145.424 271.491  16.684  1.00  0.00           C  
ATOM   4175  H   ALA B 187     147.764 271.891  17.565  1.00  0.00           H  
ATOM   4176  HA  ALA B 187     146.723 270.908  15.102  1.00  0.00           H  
ATOM   4177 1HB  ALA B 187     144.520 271.395  16.085  1.00  0.00           H  
ATOM   4178 2HB  ALA B 187     145.591 270.568  17.239  1.00  0.00           H  
ATOM   4179 3HB  ALA B 187     145.306 272.317  17.384  1.00  0.00           H  
ATOM   4180  N   GLU B 188     146.661 274.170  15.492  1.00  0.00           N  
ATOM   4181  CA  GLU B 188     146.442 275.436  14.803  1.00  0.00           C  
ATOM   4182  C   GLU B 188     147.398 275.596  13.629  1.00  0.00           C  
ATOM   4183  O   GLU B 188     147.002 276.046  12.554  1.00  0.00           O  
ATOM   4184  CB  GLU B 188     146.610 276.608  15.773  1.00  0.00           C  
ATOM   4185  CG  GLU B 188     146.306 277.972  15.170  1.00  0.00           C  
ATOM   4186  CD  GLU B 188     144.860 278.134  14.788  1.00  0.00           C  
ATOM   4187  OE1 GLU B 188     144.045 277.407  15.302  1.00  0.00           O  
ATOM   4188  OE2 GLU B 188     144.572 278.987  13.982  1.00  0.00           O  
ATOM   4189  H   GLU B 188     147.050 274.184  16.425  1.00  0.00           H  
ATOM   4190  HA  GLU B 188     145.425 275.443  14.408  1.00  0.00           H  
ATOM   4191 1HB  GLU B 188     145.952 276.468  16.631  1.00  0.00           H  
ATOM   4192 2HB  GLU B 188     147.634 276.628  16.146  1.00  0.00           H  
ATOM   4193 1HG  GLU B 188     146.567 278.744  15.893  1.00  0.00           H  
ATOM   4194 2HG  GLU B 188     146.928 278.114  14.287  1.00  0.00           H  
ATOM   4195  N   LEU B 189     148.658 275.226  13.838  1.00  0.00           N  
ATOM   4196  CA  LEU B 189     149.661 275.295  12.783  1.00  0.00           C  
ATOM   4197  C   LEU B 189     149.336 274.332  11.648  1.00  0.00           C  
ATOM   4198  O   LEU B 189     149.540 274.652  10.477  1.00  0.00           O  
ATOM   4199  CB  LEU B 189     151.050 274.975  13.351  1.00  0.00           C  
ATOM   4200  CG  LEU B 189     151.633 276.020  14.310  1.00  0.00           C  
ATOM   4201  CD1 LEU B 189     152.923 275.487  14.918  1.00  0.00           C  
ATOM   4202  CD2 LEU B 189     151.879 277.319  13.558  1.00  0.00           C  
ATOM   4203  H   LEU B 189     148.932 274.889  14.750  1.00  0.00           H  
ATOM   4204  HA  LEU B 189     149.661 276.306  12.372  1.00  0.00           H  
ATOM   4205 1HB  LEU B 189     150.996 274.028  13.885  1.00  0.00           H  
ATOM   4206 2HB  LEU B 189     151.747 274.861  12.521  1.00  0.00           H  
ATOM   4207  HG  LEU B 189     150.930 276.199  15.124  1.00  0.00           H  
ATOM   4208 1HD1 LEU B 189     153.338 276.229  15.601  1.00  0.00           H  
ATOM   4209 2HD1 LEU B 189     152.715 274.568  15.467  1.00  0.00           H  
ATOM   4210 3HD1 LEU B 189     153.642 275.282  14.126  1.00  0.00           H  
ATOM   4211 1HD2 LEU B 189     152.293 278.062  14.240  1.00  0.00           H  
ATOM   4212 2HD2 LEU B 189     152.583 277.141  12.745  1.00  0.00           H  
ATOM   4213 3HD2 LEU B 189     150.938 277.687  13.149  1.00  0.00           H  
ATOM   4214  N   ALA B 190     148.826 273.154  11.996  1.00  0.00           N  
ATOM   4215  CA  ALA B 190     148.459 272.159  10.995  1.00  0.00           C  
ATOM   4216  C   ALA B 190     147.166 272.542  10.287  1.00  0.00           C  
ATOM   4217  O   ALA B 190     146.983 272.240   9.108  1.00  0.00           O  
ATOM   4218  CB  ALA B 190     148.324 270.786  11.637  1.00  0.00           C  
ATOM   4219  H   ALA B 190     148.693 272.941  12.974  1.00  0.00           H  
ATOM   4220  HA  ALA B 190     149.250 272.112  10.248  1.00  0.00           H  
ATOM   4221 1HB  ALA B 190     148.050 270.055  10.877  1.00  0.00           H  
ATOM   4222 2HB  ALA B 190     149.275 270.501  12.089  1.00  0.00           H  
ATOM   4223 3HB  ALA B 190     147.553 270.818  12.404  1.00  0.00           H  
ATOM   4224  N   GLY B 191     146.269 273.209  11.008  1.00  0.00           N  
ATOM   4225  CA  GLY B 191     144.995 273.635  10.440  1.00  0.00           C  
ATOM   4226  C   GLY B 191     143.964 272.516  10.498  1.00  0.00           C  
ATOM   4227  O   GLY B 191     143.154 272.359   9.585  1.00  0.00           O  
ATOM   4228  H   GLY B 191     146.471 273.426  11.973  1.00  0.00           H  
ATOM   4229 1HA  GLY B 191     144.626 274.504  10.988  1.00  0.00           H  
ATOM   4230 2HA  GLY B 191     145.143 273.945   9.408  1.00  0.00           H  
ATOM   4231  N   VAL B 192     143.994 271.741  11.580  1.00  0.00           N  
ATOM   4232  CA  VAL B 192     143.065 270.630  11.750  1.00  0.00           C  
ATOM   4233  C   VAL B 192     142.273 270.770  13.045  1.00  0.00           C  
ATOM   4234  O   VAL B 192     142.640 271.543  13.930  1.00  0.00           O  
ATOM   4235  CB  VAL B 192     143.828 269.292  11.759  1.00  0.00           C  
ATOM   4236  CG1 VAL B 192     144.557 269.085  10.440  1.00  0.00           C  
ATOM   4237  CG2 VAL B 192     144.804 269.260  12.925  1.00  0.00           C  
ATOM   4238  H   VAL B 192     144.679 271.931  12.299  1.00  0.00           H  
ATOM   4239  HA  VAL B 192     142.368 270.629  10.912  1.00  0.00           H  
ATOM   4240  HB  VAL B 192     143.111 268.477  11.862  1.00  0.00           H  
ATOM   4241 1HG1 VAL B 192     145.090 268.134  10.463  1.00  0.00           H  
ATOM   4242 2HG1 VAL B 192     143.835 269.076   9.623  1.00  0.00           H  
ATOM   4243 3HG1 VAL B 192     145.269 269.896  10.287  1.00  0.00           H  
ATOM   4244 1HG2 VAL B 192     145.339 268.311  12.926  1.00  0.00           H  
ATOM   4245 2HG2 VAL B 192     145.517 270.079  12.826  1.00  0.00           H  
ATOM   4246 3HG2 VAL B 192     144.256 269.368  13.862  1.00  0.00           H  
ATOM   4247  N   ARG B 193     141.185 270.013  13.151  1.00  0.00           N  
ATOM   4248  CA  ARG B 193     140.312 270.080  14.316  1.00  0.00           C  
ATOM   4249  C   ARG B 193     140.751 269.094  15.391  1.00  0.00           C  
ATOM   4250  O   ARG B 193     140.745 267.882  15.170  1.00  0.00           O  
ATOM   4251  CB  ARG B 193     138.871 269.790  13.924  1.00  0.00           C  
ATOM   4252  CG  ARG B 193     137.857 269.949  15.046  1.00  0.00           C  
ATOM   4253  CD  ARG B 193     136.481 269.618  14.595  1.00  0.00           C  
ATOM   4254  NE  ARG B 193     136.024 270.515  13.546  1.00  0.00           N  
ATOM   4255  CZ  ARG B 193     135.509 271.742  13.759  1.00  0.00           C  
ATOM   4256  NH1 ARG B 193     135.393 272.202  14.985  1.00  0.00           N  
ATOM   4257  NH2 ARG B 193     135.121 272.482  12.736  1.00  0.00           N  
ATOM   4258  H   ARG B 193     140.956 269.369  12.406  1.00  0.00           H  
ATOM   4259  HA  ARG B 193     140.371 271.086  14.734  1.00  0.00           H  
ATOM   4260 1HB  ARG B 193     138.573 270.455  13.114  1.00  0.00           H  
ATOM   4261 2HB  ARG B 193     138.794 268.768  13.553  1.00  0.00           H  
ATOM   4262 1HG  ARG B 193     138.118 269.284  15.869  1.00  0.00           H  
ATOM   4263 2HG  ARG B 193     137.864 270.982  15.398  1.00  0.00           H  
ATOM   4264 1HD  ARG B 193     136.461 268.600  14.206  1.00  0.00           H  
ATOM   4265 2HD  ARG B 193     135.794 269.698  15.436  1.00  0.00           H  
ATOM   4266  HE  ARG B 193     136.097 270.196  12.589  1.00  0.00           H  
ATOM   4267 1HH1 ARG B 193     135.690 271.636  15.767  1.00  0.00           H  
ATOM   4268 2HH1 ARG B 193     135.008 273.122  15.145  1.00  0.00           H  
ATOM   4269 1HH2 ARG B 193     135.210 272.128  11.793  1.00  0.00           H  
ATOM   4270 2HH2 ARG B 193     134.735 273.401  12.895  1.00  0.00           H  
ATOM   4271  N   VAL B 194     141.146 269.609  16.548  1.00  0.00           N  
ATOM   4272  CA  VAL B 194     141.525 268.738  17.653  1.00  0.00           C  
ATOM   4273  C   VAL B 194     140.819 269.141  18.942  1.00  0.00           C  
ATOM   4274  O   VAL B 194     140.869 270.299  19.357  1.00  0.00           O  
ATOM   4275  CB  VAL B 194     143.050 268.785  17.870  1.00  0.00           C  
ATOM   4276  CG1 VAL B 194     143.455 267.864  19.011  1.00  0.00           C  
ATOM   4277  CG2 VAL B 194     143.768 268.400  16.586  1.00  0.00           C  
ATOM   4278  H   VAL B 194     141.199 270.612  16.656  1.00  0.00           H  
ATOM   4279  HA  VAL B 194     141.224 267.719  17.411  1.00  0.00           H  
ATOM   4280  HB  VAL B 194     143.335 269.798  18.157  1.00  0.00           H  
ATOM   4281 1HG1 VAL B 194     144.535 267.911  19.152  1.00  0.00           H  
ATOM   4282 2HG1 VAL B 194     142.957 268.180  19.929  1.00  0.00           H  
ATOM   4283 3HG1 VAL B 194     143.164 266.841  18.774  1.00  0.00           H  
ATOM   4284 1HG2 VAL B 194     144.845 268.437  16.747  1.00  0.00           H  
ATOM   4285 2HG2 VAL B 194     143.478 267.390  16.296  1.00  0.00           H  
ATOM   4286 3HG2 VAL B 194     143.495 269.098  15.794  1.00  0.00           H  
ATOM   4287  N   ARG B 195     140.170 268.170  19.576  1.00  0.00           N  
ATOM   4288  CA  ARG B 195     139.430 268.404  20.809  1.00  0.00           C  
ATOM   4289  C   ARG B 195     140.125 267.756  22.000  1.00  0.00           C  
ATOM   4290  O   ARG B 195     140.453 266.570  21.966  1.00  0.00           O  
ATOM   4291  CB  ARG B 195     138.014 267.860  20.695  1.00  0.00           C  
ATOM   4292  CG  ARG B 195     137.147 268.069  21.926  1.00  0.00           C  
ATOM   4293  CD  ARG B 195     135.747 267.632  21.693  1.00  0.00           C  
ATOM   4294  NE  ARG B 195     135.058 268.498  20.749  1.00  0.00           N  
ATOM   4295  CZ  ARG B 195     133.865 268.222  20.189  1.00  0.00           C  
ATOM   4296  NH1 ARG B 195     133.241 267.104  20.486  1.00  0.00           N  
ATOM   4297  NH2 ARG B 195     133.320 269.076  19.340  1.00  0.00           N  
ATOM   4298  H   ARG B 195     140.204 267.234  19.197  1.00  0.00           H  
ATOM   4299  HA  ARG B 195     139.377 269.480  20.982  1.00  0.00           H  
ATOM   4300 1HB  ARG B 195     137.510 268.332  19.853  1.00  0.00           H  
ATOM   4301 2HB  ARG B 195     138.050 266.789  20.495  1.00  0.00           H  
ATOM   4302 1HG  ARG B 195     137.552 267.493  22.759  1.00  0.00           H  
ATOM   4303 2HG  ARG B 195     137.137 269.127  22.189  1.00  0.00           H  
ATOM   4304 1HD  ARG B 195     135.744 266.619  21.291  1.00  0.00           H  
ATOM   4305 2HD  ARG B 195     135.199 267.649  22.634  1.00  0.00           H  
ATOM   4306  HE  ARG B 195     135.507 269.368  20.496  1.00  0.00           H  
ATOM   4307 1HH1 ARG B 195     133.657 266.450  21.135  1.00  0.00           H  
ATOM   4308 2HH1 ARG B 195     132.347 266.897  20.066  1.00  0.00           H  
ATOM   4309 1HH2 ARG B 195     133.800 269.937  19.111  1.00  0.00           H  
ATOM   4310 2HH2 ARG B 195     132.426 268.870  18.920  1.00  0.00           H  
ATOM   4311  N   ILE B 196     140.354 268.534  23.051  1.00  0.00           N  
ATOM   4312  CA  ILE B 196     141.011 268.006  24.241  1.00  0.00           C  
ATOM   4313  C   ILE B 196     140.150 268.207  25.482  1.00  0.00           C  
ATOM   4314  O   ILE B 196     139.632 269.299  25.717  1.00  0.00           O  
ATOM   4315  CB  ILE B 196     142.382 268.673  24.453  1.00  0.00           C  
ATOM   4316  CG1 ILE B 196     143.104 268.043  25.647  1.00  0.00           C  
ATOM   4317  CG2 ILE B 196     142.219 270.172  24.657  1.00  0.00           C  
ATOM   4318  CD1 ILE B 196     144.577 268.377  25.716  1.00  0.00           C  
ATOM   4319  H   ILE B 196     140.076 269.505  23.025  1.00  0.00           H  
ATOM   4320  HA  ILE B 196     141.167 266.937  24.105  1.00  0.00           H  
ATOM   4321  HB  ILE B 196     143.010 268.501  23.579  1.00  0.00           H  
ATOM   4322 1HG1 ILE B 196     142.635 268.375  26.572  1.00  0.00           H  
ATOM   4323 2HG1 ILE B 196     143.004 266.958  25.602  1.00  0.00           H  
ATOM   4324 1HG2 ILE B 196     143.198 270.627  24.806  1.00  0.00           H  
ATOM   4325 2HG2 ILE B 196     141.745 270.608  23.778  1.00  0.00           H  
ATOM   4326 3HG2 ILE B 196     141.597 270.354  25.533  1.00  0.00           H  
ATOM   4327 1HD1 ILE B 196     145.019 267.894  26.588  1.00  0.00           H  
ATOM   4328 2HD1 ILE B 196     145.074 268.021  24.813  1.00  0.00           H  
ATOM   4329 3HD1 ILE B 196     144.701 269.456  25.798  1.00  0.00           H  
ATOM   4330  N   ARG B 197     140.006 267.151  26.276  1.00  0.00           N  
ATOM   4331  CA  ARG B 197     139.142 267.186  27.450  1.00  0.00           C  
ATOM   4332  C   ARG B 197     139.895 266.754  28.701  1.00  0.00           C  
ATOM   4333  O   ARG B 197     140.608 265.752  28.694  1.00  0.00           O  
ATOM   4334  CB  ARG B 197     137.933 266.282  27.252  1.00  0.00           C  
ATOM   4335  CG  ARG B 197     136.948 266.269  28.410  1.00  0.00           C  
ATOM   4336  CD  ARG B 197     135.864 265.275  28.197  1.00  0.00           C  
ATOM   4337  NE  ARG B 197     134.948 265.689  27.147  1.00  0.00           N  
ATOM   4338  CZ  ARG B 197     134.031 264.887  26.571  1.00  0.00           C  
ATOM   4339  NH1 ARG B 197     133.921 263.634  26.955  1.00  0.00           N  
ATOM   4340  NH2 ARG B 197     133.242 265.359  25.622  1.00  0.00           N  
ATOM   4341  H   ARG B 197     140.519 266.307  26.068  1.00  0.00           H  
ATOM   4342  HA  ARG B 197     138.798 268.211  27.596  1.00  0.00           H  
ATOM   4343 1HB  ARG B 197     137.390 266.592  26.360  1.00  0.00           H  
ATOM   4344 2HB  ARG B 197     138.268 265.257  27.092  1.00  0.00           H  
ATOM   4345 1HG  ARG B 197     137.472 266.013  29.331  1.00  0.00           H  
ATOM   4346 2HG  ARG B 197     136.494 267.255  28.513  1.00  0.00           H  
ATOM   4347 1HD  ARG B 197     136.299 264.318  27.912  1.00  0.00           H  
ATOM   4348 2HD  ARG B 197     135.295 265.156  29.118  1.00  0.00           H  
ATOM   4349  HE  ARG B 197     135.003 266.646  26.825  1.00  0.00           H  
ATOM   4350 1HH1 ARG B 197     134.524 263.273  27.681  1.00  0.00           H  
ATOM   4351 2HH1 ARG B 197     133.234 263.033  26.524  1.00  0.00           H  
ATOM   4352 1HH2 ARG B 197     133.327 266.322  25.327  1.00  0.00           H  
ATOM   4353 2HH2 ARG B 197     132.556 264.758  25.191  1.00  0.00           H  
ATOM   4354  N   PHE B 198     139.735 267.514  29.778  1.00  0.00           N  
ATOM   4355  CA  PHE B 198     140.439 267.208  31.019  1.00  0.00           C  
ATOM   4356  C   PHE B 198     139.467 266.781  32.113  1.00  0.00           C  
ATOM   4357  O   PHE B 198     138.439 267.421  32.331  1.00  0.00           O  
ATOM   4358  CB  PHE B 198     141.243 268.422  31.490  1.00  0.00           C  
ATOM   4359  CG  PHE B 198     142.227 268.928  30.473  1.00  0.00           C  
ATOM   4360  CD1 PHE B 198     141.805 269.707  29.406  1.00  0.00           C  
ATOM   4361  CD2 PHE B 198     143.575 268.626  30.581  1.00  0.00           C  
ATOM   4362  CE1 PHE B 198     142.709 270.173  28.471  1.00  0.00           C  
ATOM   4363  CE2 PHE B 198     144.482 269.090  29.648  1.00  0.00           C  
ATOM   4364  CZ  PHE B 198     144.047 269.865  28.591  1.00  0.00           C  
ATOM   4365  H   PHE B 198     139.118 268.311  29.736  1.00  0.00           H  
ATOM   4366  HA  PHE B 198     141.128 266.384  30.833  1.00  0.00           H  
ATOM   4367 1HB  PHE B 198     140.562 269.235  31.738  1.00  0.00           H  
ATOM   4368 2HB  PHE B 198     141.791 268.166  32.395  1.00  0.00           H  
ATOM   4369  HD1 PHE B 198     140.747 269.952  29.311  1.00  0.00           H  
ATOM   4370  HD2 PHE B 198     143.919 268.013  31.416  1.00  0.00           H  
ATOM   4371  HE1 PHE B 198     142.364 270.784  27.637  1.00  0.00           H  
ATOM   4372  HE2 PHE B 198     145.539 268.846  29.745  1.00  0.00           H  
ATOM   4373  HZ  PHE B 198     144.760 270.231  27.854  1.00  0.00           H  
ATOM   4374  N   LYS B 199     139.802 265.691  32.790  1.00  0.00           N  
ATOM   4375  CA  LYS B 199     139.094 265.269  33.993  1.00  0.00           C  
ATOM   4376  C   LYS B 199     140.015 264.503  34.935  1.00  0.00           C  
ATOM   4377  O   LYS B 199     140.591 263.480  34.562  1.00  0.00           O  
ATOM   4378  CB  LYS B 199     137.882 264.409  33.628  1.00  0.00           C  
ATOM   4379  CG  LYS B 199     136.990 264.048  34.808  1.00  0.00           C  
ATOM   4380  CD  LYS B 199     135.749 263.295  34.352  1.00  0.00           C  
ATOM   4381  CE  LYS B 199     134.865 262.916  35.531  1.00  0.00           C  
ATOM   4382  NZ  LYS B 199     134.167 264.096  36.106  1.00  0.00           N  
ATOM   4383  H   LYS B 199     140.576 265.129  32.466  1.00  0.00           H  
ATOM   4384  HA  LYS B 199     138.730 266.146  34.529  1.00  0.00           H  
ATOM   4385 1HB  LYS B 199     137.271 264.936  32.895  1.00  0.00           H  
ATOM   4386 2HB  LYS B 199     138.221 263.481  33.167  1.00  0.00           H  
ATOM   4387 1HG  LYS B 199     137.547 263.423  35.507  1.00  0.00           H  
ATOM   4388 2HG  LYS B 199     136.683 264.956  35.325  1.00  0.00           H  
ATOM   4389 1HD  LYS B 199     135.176 263.920  33.666  1.00  0.00           H  
ATOM   4390 2HD  LYS B 199     136.047 262.388  33.826  1.00  0.00           H  
ATOM   4391 1HE  LYS B 199     134.121 262.189  35.208  1.00  0.00           H  
ATOM   4392 2HE  LYS B 199     135.476 262.456  36.309  1.00  0.00           H  
ATOM   4393 1HZ  LYS B 199     133.593 263.802  36.884  1.00  0.00           H  
ATOM   4394 2HZ  LYS B 199     134.849 264.769  36.426  1.00  0.00           H  
ATOM   4395 3HZ  LYS B 199     133.583 264.519  35.398  1.00  0.00           H  
ATOM   4396  N   GLY B 200     140.149 265.001  36.159  1.00  0.00           N  
ATOM   4397  CA  GLY B 200     141.014 264.365  37.145  1.00  0.00           C  
ATOM   4398  C   GLY B 200     142.462 264.337  36.671  1.00  0.00           C  
ATOM   4399  O   GLY B 200     143.052 265.380  36.392  1.00  0.00           O  
ATOM   4400  H   GLY B 200     139.644 265.837  36.410  1.00  0.00           H  
ATOM   4401 1HA  GLY B 200     140.949 264.904  38.089  1.00  0.00           H  
ATOM   4402 2HA  GLY B 200     140.669 263.348  37.329  1.00  0.00           H  
ATOM   4403  N   ASP B 201     143.027 263.138  36.566  1.00  0.00           N  
ATOM   4404  CA  ASP B 201     144.403 262.986  36.109  1.00  0.00           C  
ATOM   4405  C   ASP B 201     144.460 262.296  34.752  1.00  0.00           C  
ATOM   4406  O   ASP B 201     145.500 261.762  34.363  1.00  0.00           O  
ATOM   4407  CB  ASP B 201     145.221 262.188  37.128  1.00  0.00           C  
ATOM   4408  CG  ASP B 201     144.669 260.790  37.367  1.00  0.00           C  
ATOM   4409  OD1 ASP B 201     143.561 260.533  36.963  1.00  0.00           O  
ATOM   4410  OD2 ASP B 201     145.361 259.991  37.953  1.00  0.00           O  
ATOM   4411  H   ASP B 201     142.491 262.315  36.805  1.00  0.00           H  
ATOM   4412  HA  ASP B 201     144.845 263.976  36.006  1.00  0.00           H  
ATOM   4413 1HB  ASP B 201     146.251 262.102  36.778  1.00  0.00           H  
ATOM   4414 2HB  ASP B 201     145.242 262.723  38.078  1.00  0.00           H  
ATOM   4415  N   THR B 202     143.340 262.307  34.031  1.00  0.00           N  
ATOM   4416  CA  THR B 202     143.281 261.698  32.708  1.00  0.00           C  
ATOM   4417  C   THR B 202     142.832 262.705  31.656  1.00  0.00           C  
ATOM   4418  O   THR B 202     141.863 263.437  31.859  1.00  0.00           O  
ATOM   4419  CB  THR B 202     142.337 260.483  32.697  1.00  0.00           C  
ATOM   4420  OG1 THR B 202     142.790 259.514  33.652  1.00  0.00           O  
ATOM   4421  CG2 THR B 202     142.299 259.847  31.316  1.00  0.00           C  
ATOM   4422  H   THR B 202     142.509 262.746  34.403  1.00  0.00           H  
ATOM   4423  HA  THR B 202     144.282 261.358  32.440  1.00  0.00           H  
ATOM   4424  HB  THR B 202     141.331 260.800  32.972  1.00  0.00           H  
ATOM   4425  HG1 THR B 202     142.633 259.843  34.541  1.00  0.00           H  
ATOM   4426 1HG2 THR B 202     141.626 258.990  31.328  1.00  0.00           H  
ATOM   4427 2HG2 THR B 202     141.944 260.578  30.590  1.00  0.00           H  
ATOM   4428 3HG2 THR B 202     143.301 259.518  31.040  1.00  0.00           H  
ATOM   4429  N   VAL B 203     143.539 262.738  30.531  1.00  0.00           N  
ATOM   4430  CA  VAL B 203     143.223 263.674  29.460  1.00  0.00           C  
ATOM   4431  C   VAL B 203     142.979 262.944  28.146  1.00  0.00           C  
ATOM   4432  O   VAL B 203     143.762 262.083  27.744  1.00  0.00           O  
ATOM   4433  CB  VAL B 203     144.371 264.684  29.278  1.00  0.00           C  
ATOM   4434  CG1 VAL B 203     144.054 265.653  28.148  1.00  0.00           C  
ATOM   4435  CG2 VAL B 203     144.613 265.434  30.579  1.00  0.00           C  
ATOM   4436  H   VAL B 203     144.314 262.101  30.420  1.00  0.00           H  
ATOM   4437  HA  VAL B 203     142.318 264.218  29.731  1.00  0.00           H  
ATOM   4438  HB  VAL B 203     145.276 264.146  28.994  1.00  0.00           H  
ATOM   4439 1HG1 VAL B 203     144.876 266.360  28.033  1.00  0.00           H  
ATOM   4440 2HG1 VAL B 203     143.920 265.099  27.220  1.00  0.00           H  
ATOM   4441 3HG1 VAL B 203     143.139 266.197  28.382  1.00  0.00           H  
ATOM   4442 1HG2 VAL B 203     145.427 266.146  30.443  1.00  0.00           H  
ATOM   4443 2HG2 VAL B 203     143.707 265.968  30.866  1.00  0.00           H  
ATOM   4444 3HG2 VAL B 203     144.880 264.724  31.363  1.00  0.00           H  
ATOM   4445  N   THR B 204     141.886 263.294  27.475  1.00  0.00           N  
ATOM   4446  CA  THR B 204     141.542 262.680  26.198  1.00  0.00           C  
ATOM   4447  C   THR B 204     141.694 263.671  25.051  1.00  0.00           C  
ATOM   4448  O   THR B 204     141.166 264.781  25.103  1.00  0.00           O  
ATOM   4449  CB  THR B 204     140.105 262.125  26.216  1.00  0.00           C  
ATOM   4450  OG1 THR B 204     139.997 261.106  27.218  1.00  0.00           O  
ATOM   4451  CG2 THR B 204     139.742 261.540  24.861  1.00  0.00           C  
ATOM   4452  H   THR B 204     141.281 264.006  27.859  1.00  0.00           H  
ATOM   4453  HA  THR B 204     142.227 261.851  26.018  1.00  0.00           H  
ATOM   4454  HB  THR B 204     139.409 262.929  26.457  1.00  0.00           H  
ATOM   4455  HG1 THR B 204     140.047 261.508  28.089  1.00  0.00           H  
ATOM   4456 1HG2 THR B 204     138.723 261.154  24.893  1.00  0.00           H  
ATOM   4457 2HG2 THR B 204     139.813 262.315  24.099  1.00  0.00           H  
ATOM   4458 3HG2 THR B 204     140.429 260.730  24.619  1.00  0.00           H  
ATOM   4459  N   ILE B 205     142.415 263.260  24.015  1.00  0.00           N  
ATOM   4460  CA  ILE B 205     142.601 264.085  22.827  1.00  0.00           C  
ATOM   4461  C   ILE B 205     142.090 263.375  21.578  1.00  0.00           C  
ATOM   4462  O   ILE B 205     142.464 262.235  21.308  1.00  0.00           O  
ATOM   4463  CB  ILE B 205     144.085 264.451  22.640  1.00  0.00           C  
ATOM   4464  CG1 ILE B 205     144.621 265.162  23.886  1.00  0.00           C  
ATOM   4465  CG2 ILE B 205     144.266 265.323  21.407  1.00  0.00           C  
ATOM   4466  CD1 ILE B 205     146.130 265.189  23.972  1.00  0.00           C  
ATOM   4467  H   ILE B 205     142.850 262.350  24.050  1.00  0.00           H  
ATOM   4468  HA  ILE B 205     142.033 265.005  22.953  1.00  0.00           H  
ATOM   4469  HB  ILE B 205     144.672 263.541  22.520  1.00  0.00           H  
ATOM   4470 1HG1 ILE B 205     144.259 266.189  23.902  1.00  0.00           H  
ATOM   4471 2HG1 ILE B 205     144.238 264.667  24.779  1.00  0.00           H  
ATOM   4472 1HG2 ILE B 205     145.321 265.573  21.290  1.00  0.00           H  
ATOM   4473 2HG2 ILE B 205     143.922 264.782  20.526  1.00  0.00           H  
ATOM   4474 3HG2 ILE B 205     143.687 266.239  21.520  1.00  0.00           H  
ATOM   4475 1HD1 ILE B 205     146.433 265.708  24.881  1.00  0.00           H  
ATOM   4476 2HD1 ILE B 205     146.512 264.167  23.993  1.00  0.00           H  
ATOM   4477 3HD1 ILE B 205     146.534 265.710  23.105  1.00  0.00           H  
ATOM   4478  N   VAL B 206     141.233 264.049  20.820  1.00  0.00           N  
ATOM   4479  CA  VAL B 206     140.729 263.479  19.577  1.00  0.00           C  
ATOM   4480  C   VAL B 206     141.186 264.291  18.372  1.00  0.00           C  
ATOM   4481  O   VAL B 206     140.884 265.479  18.261  1.00  0.00           O  
ATOM   4482  CB  VAL B 206     139.190 263.422  19.601  1.00  0.00           C  
ATOM   4483  CG1 VAL B 206     138.658 262.843  18.298  1.00  0.00           C  
ATOM   4484  CG2 VAL B 206     138.720 262.597  20.789  1.00  0.00           C  
ATOM   4485  H   VAL B 206     140.925 264.966  21.111  1.00  0.00           H  
ATOM   4486  HA  VAL B 206     141.114 262.463  19.480  1.00  0.00           H  
ATOM   4487  HB  VAL B 206     138.799 264.436  19.685  1.00  0.00           H  
ATOM   4488 1HG1 VAL B 206     137.568 262.811  18.332  1.00  0.00           H  
ATOM   4489 2HG1 VAL B 206     138.976 263.470  17.465  1.00  0.00           H  
ATOM   4490 3HG1 VAL B 206     139.046 261.834  18.163  1.00  0.00           H  
ATOM   4491 1HG2 VAL B 206     137.631 262.561  20.800  1.00  0.00           H  
ATOM   4492 2HG2 VAL B 206     139.115 261.584  20.708  1.00  0.00           H  
ATOM   4493 3HG2 VAL B 206     139.077 263.053  21.712  1.00  0.00           H  
ATOM   4494  N   VAL B 207     141.923 263.645  17.473  1.00  0.00           N  
ATOM   4495  CA  VAL B 207     142.481 264.320  16.308  1.00  0.00           C  
ATOM   4496  C   VAL B 207     141.746 263.921  15.035  1.00  0.00           C  
ATOM   4497  O   VAL B 207     141.720 262.748  14.665  1.00  0.00           O  
ATOM   4498  CB  VAL B 207     143.977 263.982  16.160  1.00  0.00           C  
ATOM   4499  CG1 VAL B 207     144.557 264.659  14.927  1.00  0.00           C  
ATOM   4500  CG2 VAL B 207     144.729 264.405  17.412  1.00  0.00           C  
ATOM   4501  H   VAL B 207     142.111 262.662  17.609  1.00  0.00           H  
ATOM   4502  HA  VAL B 207     142.378 265.396  16.449  1.00  0.00           H  
ATOM   4503  HB  VAL B 207     144.084 262.906  16.017  1.00  0.00           H  
ATOM   4504 1HG1 VAL B 207     145.614 264.409  14.838  1.00  0.00           H  
ATOM   4505 2HG1 VAL B 207     144.027 264.314  14.040  1.00  0.00           H  
ATOM   4506 3HG1 VAL B 207     144.447 265.739  15.020  1.00  0.00           H  
ATOM   4507 1HG2 VAL B 207     145.786 264.162  17.301  1.00  0.00           H  
ATOM   4508 2HG2 VAL B 207     144.617 265.479  17.559  1.00  0.00           H  
ATOM   4509 3HG2 VAL B 207     144.325 263.876  18.276  1.00  0.00           H  
ATOM   4510  N   ARG B 208     141.152 264.904  14.367  1.00  0.00           N  
ATOM   4511  CA  ARG B 208     140.396 264.657  13.144  1.00  0.00           C  
ATOM   4512  C   ARG B 208     141.107 265.239  11.929  1.00  0.00           C  
ATOM   4513  O   ARG B 208     141.714 266.306  12.004  1.00  0.00           O  
ATOM   4514  CB  ARG B 208     139.002 265.257  13.247  1.00  0.00           C  
ATOM   4515  CG  ARG B 208     138.114 265.022  12.035  1.00  0.00           C  
ATOM   4516  CD  ARG B 208     136.834 265.770  12.139  1.00  0.00           C  
ATOM   4517  NE  ARG B 208     135.966 265.218  13.167  1.00  0.00           N  
ATOM   4518  CZ  ARG B 208     134.798 265.767  13.557  1.00  0.00           C  
ATOM   4519  NH1 ARG B 208     134.374 266.877  12.997  1.00  0.00           N  
ATOM   4520  NH2 ARG B 208     134.080 265.187  14.502  1.00  0.00           N  
ATOM   4521  H   ARG B 208     141.218 265.847  14.718  1.00  0.00           H  
ATOM   4522  HA  ARG B 208     140.301 263.580  13.007  1.00  0.00           H  
ATOM   4523 1HB  ARG B 208     138.491 264.843  14.115  1.00  0.00           H  
ATOM   4524 2HB  ARG B 208     139.079 266.335  13.395  1.00  0.00           H  
ATOM   4525 1HG  ARG B 208     138.632 265.354  11.134  1.00  0.00           H  
ATOM   4526 2HG  ARG B 208     137.885 263.959  11.953  1.00  0.00           H  
ATOM   4527 1HD  ARG B 208     137.040 266.810  12.389  1.00  0.00           H  
ATOM   4528 2HD  ARG B 208     136.307 265.723  11.187  1.00  0.00           H  
ATOM   4529  HE  ARG B 208     136.258 264.363  13.621  1.00  0.00           H  
ATOM   4530 1HH1 ARG B 208     134.924 267.321  12.273  1.00  0.00           H  
ATOM   4531 2HH1 ARG B 208     133.499 267.288  13.289  1.00  0.00           H  
ATOM   4532 1HH2 ARG B 208     134.405 264.332  14.934  1.00  0.00           H  
ATOM   4533 2HH2 ARG B 208     133.205 265.597  14.795  1.00  0.00           H  
ATOM   4534  N   GLY B 209     141.030 264.527  10.808  1.00  0.00           N  
ATOM   4535  CA  GLY B 209     141.431 265.087   9.523  1.00  0.00           C  
ATOM   4536  C   GLY B 209     140.500 264.627   8.408  1.00  0.00           C  
ATOM   4537  O   GLY B 209     139.437 265.162   8.255  1.00  0.00           O  
ATOM   4538  OXT GLY B 209     140.830 263.731   7.682  1.00  0.00           O  
ATOM   4539  H   GLY B 209     140.687 263.579  10.848  1.00  0.00           H  
ATOM   4540 1HA  GLY B 209     141.424 266.176   9.582  1.00  0.00           H  
ATOM   4541 2HA  GLY B 209     142.452 264.784   9.297  1.00  0.00           H  
TER                                                                             
REMARK PDBinfo-LABEL:    1 SCAFFOLD orig_interface
REMARK PDBinfo-LABEL:    2 SCAFFOLD
REMARK PDBinfo-LABEL:    3 SCAFFOLD
REMARK PDBinfo-LABEL:    4 SCAFFOLD
REMARK PDBinfo-LABEL:    5 SCAFFOLD
REMARK PDBinfo-LABEL:    6 CORE SCAFFOLD orig_interface
REMARK PDBinfo-LABEL:    7 SCAFFOLD orig_interface
REMARK PDBinfo-LABEL:    8 SCAFFOLD
REMARK PDBinfo-LABEL:    9 SCAFFOLD
REMARK PDBinfo-LABEL:   10 CORE SCAFFOLD orig_interface
REMARK PDBinfo-LABEL:   11 SCAFFOLD
REMARK PDBinfo-LABEL:   12 SCAFFOLD
REMARK PDBinfo-LABEL:   13 CORE SCAFFOLD
REMARK PDBinfo-LABEL:   14 CORE SCAFFOLD orig_interface
REMARK PDBinfo-LABEL:   15 SCAFFOLD
REMARK PDBinfo-LABEL:   16 SCAFFOLD
REMARK PDBinfo-LABEL:   17 CORE SCAFFOLD orig_interface
REMARK PDBinfo-LABEL:   18 SCAFFOLD orig_interface
REMARK PDBinfo-LABEL:   19 CORE SCAFFOLD orig_interface
REMARK PDBinfo-LABEL:   20 SCAFFOLD
REMARK PDBinfo-LABEL:   21 SCAFFOLD orig_interface
REMARK PDBinfo-LABEL:   22 SCAFFOLD
REMARK PDBinfo-LABEL:   23 SCAFFOLD
REMARK PDBinfo-LABEL:   24 SCAFFOLD
REMARK PDBinfo-LABEL:   25 SCAFFOLD
REMARK PDBinfo-LABEL:   26 SCAFFOLD
REMARK PDBinfo-LABEL:   27 SCAFFOLD orig_interface
REMARK PDBinfo-LABEL:   28 SCAFFOLD
REMARK PDBinfo-LABEL:   29 SCAFFOLD
REMARK PDBinfo-LABEL:   30 CORE SCAFFOLD orig_interface
REMARK PDBinfo-LABEL:   31 SCAFFOLD
REMARK PDBinfo-LABEL:   32 CORE SCAFFOLD orig_interface
REMARK PDBinfo-LABEL:   33 SCAFFOLD orig_interface
REMARK PDBinfo-LABEL:   34 CORE SCAFFOLD orig_interface
REMARK PDBinfo-LABEL:   35 SCAFFOLD
REMARK PDBinfo-LABEL:   36 SCAFFOLD orig_interface
REMARK PDBinfo-LABEL:   37 CORE SCAFFOLD orig_interface
REMARK PDBinfo-LABEL:   38 SCAFFOLD
REMARK PDBinfo-LABEL:   39 SCAFFOLD orig_interface
REMARK PDBinfo-LABEL:   40 SCAFFOLD orig_interface
REMARK PDBinfo-LABEL:   41 SCAFFOLD
REMARK PDBinfo-LABEL:   42 SCAFFOLD orig_interface
REMARK PDBinfo-LABEL:   43 SCAFFOLD orig_interface
REMARK PDBinfo-LABEL:   44 SCAFFOLD
REMARK PDBinfo-LABEL:   45 CORE SCAFFOLD orig_interface
REMARK PDBinfo-LABEL:   46 SCAFFOLD orig_interface
REMARK PDBinfo-LABEL:   47 SCAFFOLD orig_interface
REMARK PDBinfo-LABEL:   48 SCAFFOLD
REMARK PDBinfo-LABEL:   49 CORE SCAFFOLD orig_interface
REMARK PDBinfo-LABEL:   50 SCAFFOLD orig_interface
REMARK PDBinfo-LABEL:   51 SCAFFOLD orig_interface
REMARK PDBinfo-LABEL:   52 SCAFFOLD
REMARK PDBinfo-LABEL:   53 SCAFFOLD
REMARK PDBinfo-LABEL:   54 SCAFFOLD orig_interface
REMARK PDBinfo-LABEL:   55 SCAFFOLD
REMARK PDBinfo-LABEL:   56 SCAFFOLD
REMARK PDBinfo-LABEL:   57 SCAFFOLD orig_interface
REMARK PDBinfo-LABEL:   58 CORE SCAFFOLD orig_interface
REMARK PDBinfo-LABEL:   59 SCAFFOLD orig_interface
REMARK PDBinfo-LABEL:   60 SCAFFOLD
REMARK PDBinfo-LABEL:   61 SCAFFOLD orig_interface
REMARK PDBinfo-LABEL:   62 SCAFFOLD CONNECTION orig_interface
REMARK PDBinfo-LABEL:   63 MOTIF CONNECTION orig_interface
REMARK PDBinfo-LABEL:   64 MOTIF CONNECTION orig_interface
REMARK PDBinfo-LABEL:   65 SCAFFOLD CONNECTION orig_interface
REMARK PDBinfo-LABEL:   66 SCAFFOLD orig_interface
REMARK PDBinfo-LABEL:   67 SCAFFOLD
REMARK PDBinfo-LABEL:   68 SCAFFOLD
REMARK PDBinfo-LABEL:   69 CORE SCAFFOLD orig_interface
REMARK PDBinfo-LABEL:   70 SCAFFOLD
REMARK PDBinfo-LABEL:   71 CORE SCAFFOLD orig_interface
REMARK PDBinfo-LABEL:   72 SCAFFOLD orig_interface
REMARK PDBinfo-LABEL:   73 CORE SCAFFOLD orig_interface
REMARK PDBinfo-LABEL:   74 SCAFFOLD
REMARK PDBinfo-LABEL:   75 SCAFFOLD
REMARK PDBinfo-LABEL:  165 other_overlap
REMARK PDBinfo-LABEL:  166 other_overlap
REMARK PDBinfo-LABEL:  167 other_overlap
REMARK PDBinfo-LABEL:  170 other_overlap
REMARK PDBinfo-LABEL:  171 other_overlap
REMARK PDBinfo-LABEL:  172 other_overlap
REMARK PDBinfo-LABEL:  173 other_overlap
REMARK PDBinfo-LABEL:  174 other_overlap
REMARK PDBinfo-LABEL:  175 other_overlap
REMARK PDBinfo-LABEL:  177 other_overlap
REMARK PDBinfo-LABEL:  178 other_overlap
REMARK PDBinfo-LABEL:  181 other_overlap
REMARK PDBinfo-LABEL:  194 other_overlap
REMARK PDBinfo-LABEL:  197 other_overlap
REMARK PDBinfo-LABEL:  198 other_overlap
REMARK PDBinfo-LABEL:  201 other_overlap
REMARK PDBinfo-LABEL:  204 other_overlap
REMARK PDBinfo-LABEL:  205 other_overlap
REMARK PDBinfo-LABEL:  210 other_overlap
REMARK PDBinfo-LABEL:  211 other_overlap
REMARK PDBinfo-LABEL:  212 other_overlap
REMARK PDBinfo-LABEL:  214 other_overlap
REMARK PDBinfo-LABEL:  215 other_overlap
REMARK PDBinfo-LABEL:  216 other_overlap
REMARK PDBinfo-LABEL:  217 CONTEXT overlap
REMARK PDBinfo-LABEL:  218 CONTEXT overlap
REMARK PDBinfo-LABEL:  219 CORE CONTEXT orig_interface overlap
REMARK PDBinfo-LABEL:  220 CONTEXT overlap
REMARK PDBinfo-LABEL:  221 CONTEXT overlap
REMARK PDBinfo-LABEL:  222 CORE CONTEXT overlap
REMARK PDBinfo-LABEL:  223 CORE CONTEXT orig_interface
REMARK PDBinfo-LABEL:  224 CONTEXT other_overlap
REMARK PDBinfo-LABEL:  225 CONTEXT other_overlap
REMARK PDBinfo-LABEL:  226 CORE CONTEXT orig_interface
REMARK PDBinfo-LABEL:  227 CONTEXT orig_interface
REMARK PDBinfo-LABEL:  228 CORE CONTEXT orig_interface
REMARK PDBinfo-LABEL:  229 CONTEXT
REMARK PDBinfo-LABEL:  230 CONTEXT orig_interface
REMARK PDBinfo-LABEL:  231 CONTEXT
REMARK PDBinfo-LABEL:  232 CONTEXT other_overlap
REMARK PDBinfo-LABEL:  233 CONTEXT
REMARK PDBinfo-LABEL:  234 CONTEXT
REMARK PDBinfo-LABEL:  235 CONTEXT
REMARK PDBinfo-LABEL:  236 CONTEXT orig_interface
REMARK PDBinfo-LABEL:  237 CONTEXT
REMARK PDBinfo-LABEL:  238 CONTEXT
REMARK PDBinfo-LABEL:  239 CORE CONTEXT orig_interface
REMARK PDBinfo-LABEL:  240 CONTEXT
REMARK PDBinfo-LABEL:  241 CORE CONTEXT orig_interface
REMARK PDBinfo-LABEL:  242 CONTEXT orig_interface
REMARK PDBinfo-LABEL:  243 CORE CONTEXT orig_interface
REMARK PDBinfo-LABEL:  244 CONTEXT
REMARK PDBinfo-LABEL:  245 CONTEXT orig_interface
REMARK PDBinfo-LABEL:  246 CORE CONTEXT orig_interface
REMARK PDBinfo-LABEL:  247 CONTEXT
REMARK PDBinfo-LABEL:  248 CONTEXT orig_interface
REMARK PDBinfo-LABEL:  249 CONTEXT orig_interface
REMARK PDBinfo-LABEL:  250 CONTEXT
REMARK PDBinfo-LABEL:  251 CONTEXT orig_interface
REMARK PDBinfo-LABEL:  252 CONTEXT orig_interface
REMARK PDBinfo-LABEL:  253 CONTEXT other_overlap
REMARK PDBinfo-LABEL:  254 CORE CONTEXT orig_interface
REMARK PDBinfo-LABEL:  255 CONTEXT orig_interface
REMARK PDBinfo-LABEL:  256 CONTEXT orig_interface
REMARK PDBinfo-LABEL:  257 CONTEXT other_overlap
REMARK PDBinfo-LABEL:  258 CORE CONTEXT orig_interface
REMARK PDBinfo-LABEL:  259 CONTEXT orig_interface
REMARK PDBinfo-LABEL:  260 CONTEXT orig_interface
REMARK PDBinfo-LABEL:  261 CONTEXT other_overlap
REMARK PDBinfo-LABEL:  262 CONTEXT orig_interface
REMARK PDBinfo-LABEL:  263 CONTEXT orig_interface
REMARK PDBinfo-LABEL:  264 CONTEXT other_overlap
REMARK PDBinfo-LABEL:  265 CONTEXT other_overlap
REMARK PDBinfo-LABEL:  266 CONTEXT orig_interface
REMARK PDBinfo-LABEL:  267 CORE CONTEXT orig_interface
REMARK PDBinfo-LABEL:  268 CONTEXT orig_interface
REMARK PDBinfo-LABEL:  269 CONTEXT orig_interface
REMARK PDBinfo-LABEL:  270 CONTEXT orig_interface
REMARK PDBinfo-LABEL:  271 CONTEXT orig_interface
REMARK PDBinfo-LABEL:  272 CONTEXT orig_interface
REMARK PDBinfo-LABEL:  273 CONTEXT orig_interface
REMARK PDBinfo-LABEL:  274 CONTEXT orig_interface
REMARK PDBinfo-LABEL:  275 CONTEXT orig_interface
REMARK PDBinfo-LABEL:  276 CONTEXT
REMARK PDBinfo-LABEL:  277 CONTEXT
REMARK PDBinfo-LABEL:  278 CORE CONTEXT orig_interface
REMARK PDBinfo-LABEL:  279 CONTEXT
REMARK PDBinfo-LABEL:  280 CORE CONTEXT orig_interface
REMARK PDBinfo-LABEL:  281 CONTEXT orig_interface
REMARK PDBinfo-LABEL:  282 CORE CONTEXT orig_interface
REMARK PDBinfo-LABEL:  283 CONTEXT
REMARK PDBinfo-LABEL:  284 CONTEXT other_overlap

BuriedUnsatHbonds vbuns: 
  all_heavy_atom_unsats = 0
  bb_heavy_atom_unsats = 0
  sc_heavy_atom_unsats = 0
  countable_nonheavy_unsats = 0


BuriedUnsatHbonds sbuns: 
  all_heavy_atom_unsats = 0
  bb_heavy_atom_unsats = 0
  sc_heavy_atom_unsats = 0
  countable_nonheavy_unsats = 0


BuriedUnsatHbonds buns_int: 
  all_heavy_atom_unsats = 0
  bb_heavy_atom_unsats = 0
  sc_heavy_atom_unsats = 0
  countable_nonheavy_unsats = 0


BuriedUnsatHbonds vbuns: 
  all_heavy_atom_unsats = 0
  bb_heavy_atom_unsats = 0
  sc_heavy_atom_unsats = 0
  countable_nonheavy_unsats = 0


BuriedUnsatHbonds sbuns: 
  all_heavy_atom_unsats = 0
  bb_heavy_atom_unsats = 0
  sc_heavy_atom_unsats = 0
  countable_nonheavy_unsats = 0


BuriedUnsatHbonds buns_int: 
  all_heavy_atom_unsats = 0
  bb_heavy_atom_unsats = 0
  sc_heavy_atom_unsats = 0
  countable_nonheavy_unsats = 0


BuriedUnsatHbonds vbuns: 
  all_heavy_atom_unsats = 0
  bb_heavy_atom_unsats = 0
  sc_heavy_atom_unsats = 0
  countable_nonheavy_unsats = 0


BuriedUnsatHbonds sbuns: 
  all_heavy_atom_unsats = 0
  bb_heavy_atom_unsats = 0
  sc_heavy_atom_unsats = 0
  countable_nonheavy_unsats = 0


BuriedUnsatHbonds buns_int: 
  all_heavy_atom_unsats = 0
  bb_heavy_atom_unsats = 0
  sc_heavy_atom_unsats = 0
  countable_nonheavy_unsats = 0


BuriedUnsatHbonds vbuns: 
  all_heavy_atom_unsats = 0
  bb_heavy_atom_unsats = 0
  sc_heavy_atom_unsats = 0
  countable_nonheavy_unsats = 0


BuriedUnsatHbonds sbuns: 
  all_heavy_atom_unsats = 0
  bb_heavy_atom_unsats = 0
  sc_heavy_atom_unsats = 0
  countable_nonheavy_unsats = 0


BuriedUnsatHbonds buns_int: 
  all_heavy_atom_unsats = 0
  bb_heavy_atom_unsats = 0
  sc_heavy_atom_unsats = 0
  countable_nonheavy_unsats = 0


BuriedUnsatHbonds vbuns: 
  all_heavy_atom_unsats = 0
  bb_heavy_atom_unsats = 0
  sc_heavy_atom_unsats = 0
  countable_nonheavy_unsats = 0


BuriedUnsatHbonds sbuns: 
      Unsatisfied HEAVY polar atom at residue 256: GLU  N  
      Unsatisfied Hpol polar atom at residue 256: GLU  H  
  all_heavy_atom_unsats = 1
  bb_heavy_atom_unsats = 1
  sc_heavy_atom_unsats = 0
  countable_nonheavy_unsats = 1


BuriedUnsatHbonds buns_int: 
  all_heavy_atom_unsats = 0
  bb_heavy_atom_unsats = 0
  sc_heavy_atom_unsats = 0
  countable_nonheavy_unsats = 0


BuriedUnsatHbonds vbuns: 
  all_heavy_atom_unsats = 0
  bb_heavy_atom_unsats = 0
  sc_heavy_atom_unsats = 0
  countable_nonheavy_unsats = 0


BuriedUnsatHbonds sbuns: 
      Unsatisfied HEAVY polar atom at residue 256: GLU  N  
      Unsatisfied Hpol polar atom at residue 256: GLU  H  
  all_heavy_atom_unsats = 1
  bb_heavy_atom_unsats = 1
  sc_heavy_atom_unsats = 0
  countable_nonheavy_unsats = 1


BuriedUnsatHbonds buns_int: 
  all_heavy_atom_unsats = 0
  bb_heavy_atom_unsats = 0
  sc_heavy_atom_unsats = 0
  countable_nonheavy_unsats = 0


BuriedUnsatHbonds vbuns: 
  all_heavy_atom_unsats = 0
  bb_heavy_atom_unsats = 0
  sc_heavy_atom_unsats = 0
  countable_nonheavy_unsats = 0


BuriedUnsatHbonds sbuns: 
      Unsatisfied HEAVY polar atom at residue 168: MET  N  
      Unsatisfied Hpol polar atom at residue 168: MET  H  
      Unsatisfied HEAVY polar atom at residue 252: GLU  N  
      Unsatisfied Hpol polar atom at residue 252: GLU  H  
  all_heavy_atom_unsats = 2
  bb_heavy_atom_unsats = 2
  sc_heavy_atom_unsats = 0
  countable_nonheavy_unsats = 2


BuriedUnsatHbonds buns_int: 
      Unsatisfied HEAVY polar atom at residue 168: MET  N  
      Unsatisfied Hpol polar atom at residue 168: MET  H  
  all_heavy_atom_unsats = 1
  bb_heavy_atom_unsats = 1
  sc_heavy_atom_unsats = 0
  countable_nonheavy_unsats = 1


BuriedUnsatHbonds vbuns: 
  all_heavy_atom_unsats = 0
  bb_heavy_atom_unsats = 0
  sc_heavy_atom_unsats = 0
  countable_nonheavy_unsats = 0


BuriedUnsatHbonds sbuns: 
      Unsatisfied HEAVY polar atom at residue 168: MET  N  
      Unsatisfied Hpol polar atom at residue 168: MET  H  
      Unsatisfied HEAVY polar atom at residue 252: GLU  N  
      Unsatisfied Hpol polar atom at residue 252: GLU  H  
  all_heavy_atom_unsats = 2
  bb_heavy_atom_unsats = 2
  sc_heavy_atom_unsats = 0
  countable_nonheavy_unsats = 2


BuriedUnsatHbonds buns_int: 
      Unsatisfied HEAVY polar atom at residue 168: MET  N  
      Unsatisfied Hpol polar atom at residue 168: MET  H  
  all_heavy_atom_unsats = 1
  bb_heavy_atom_unsats = 1
  sc_heavy_atom_unsats = 0
  countable_nonheavy_unsats = 1

sc1_int_area 880.067
sc2_int_area 850.663

# All scores below are weighted scores, not raw scores.
#BEGIN_POSE_ENERGIES_TABLE LHD101_DHR08_BA_B_0005_0004.pdb
label fa_atr fa_rep fa_sol fa_intra_atr_xover4 fa_intra_rep_xover4 fa_intra_sol_xover4 lk_ball lk_ball_iso lk_ball_bridge lk_ball_bridge_uncpl fa_elec fa_intra_elec pro_close hbond_sr_bb hbond_lr_bb hbond_bb_sc hbond_sc dslf_fa13 omega fa_dun_dev fa_dun_rot fa_dun_semi p_aa_pp hxl_tors ref rama_prepro gen_bonded total
weights 1 0.55 1 1 0.55 1 0.92 -0.38 -0.33 -0.33 1 1 1.25 1 1 1 1 1.25 0.48 0.69 0.76 0.78 0.61 1 1 0.5 1 NA
pose -1721.9 221.933 1316.21 -106.117 59.6098 88.0802 767.851 -737.944 -1.62643 -10.273 -683.209 -70.0299 0 -202.638 -69.4418 -34.3821 -84.5657 0 21.7918 22.8996 172.644 231.485 -70.713 32.7004 -67.9273 -3.21225 0 -928.778
GLY:NtermProteinFull_1 -3.63875 1.22605 5.66837 -0.35175 0.06606 0.70684 3.2194 -2.16231 -0.06426 -0.23205 -4.99271 3.53218 0 0 0 -2.04279 0 0 0.05189 0 0 0 0 0 0.83697 0 0 1.82311
ARG_2 -9.04355 2.0847 8.95716 -0.66297 0.10008 0.44828 3.82414 -3.66443 -0 -0 -6.66201 0.51861 0 0 0 -1.56539 -0.80753 0 0.15029 0.08097 1.54151 0 -0.08901 0 -1.2888 -0.22103 0 -6.29899
GLN_3 -7.89646 0.70316 8.31421 -0.27834 0.03043 0.24409 2.91749 -3.75105 -0.05523 -0.1946 -2.75067 -0.28441 0 0 0 0 -1.88978 0 0.02418 0.05377 0 3.37123 -0.02149 0 -0.18838 -0.12146 0 -1.77332
GLU_4 -5.64385 0.3388 8.31588 -0.47712 0.26088 1.44731 3.90687 -3.51481 -0.03412 -0.2381 -4.41886 -2.49905 0 0 0 -0.9147 -0.93198 0 -0.02082 0.11765 0 4.0035 -0.25482 0 -2.7348 -0.0551 0 -3.34725
LYS_5 -5.7076 0.24458 5.71389 -0.30726 0.02962 0.13864 2.14732 -2.58343 -0.01848 -0.11449 -1.53157 0.00893 0 0 0 0 0 0 0.0967 0.00872 1.73137 0 -0.02221 0 -1.5107 -0.30553 0 -1.9815
VAL_6 -7.08677 0.80745 3.10155 -0.31742 0.27166 0.07401 2.46292 -2.5313 -0 -0 -1.9025 -0.34423 0 0 0 0 0 0 -0.05 0.06716 0.24389 0 -0.27718 0 1.9342 -0.1364 0 -3.68297
LEU_7 -6.93626 0.59553 4.13261 -0.72157 0.46661 0.3068 2.79711 -2.65439 -0 -0 -1.96587 0.11072 0 0 0 0 0 0 -0.00535 0.05413 1.05386 0 -0.26496 0 0.18072 0.05759 0 -2.79273
LYS_8 -4.83264 0.3559 5.67586 -0.3061 0.02699 0.13741 2.46608 -2.57833 -0 -0 -2.11003 -0.00889 0 0 0 0 0 0 0.12731 0.04216 1.71125 0 -0.03545 0 -1.5107 -0.10721 0 -0.94639
SER_9 -4.24934 0.32716 5.11973 -0.04564 1e-05 0.06237 2.46751 -2.3242 -0 -0 -1.92227 -0.58629 0 0 0 0 -0.61004 0 0.05101 0.00194 0.85406 0 0.31617 0.60008 -0.77834 0.09101 0 -0.62509
ILE_10 -8.53444 0.90038 2.97336 -0.49896 0.41938 0.10027 2.74024 -2.70362 -0.00192 -0.01661 -2.20802 0.0083 0 0 0 0 0 0 -0.03561 0.0145 0.58949 0 -0.4281 0 0.73287 0.40708 0 -5.5414
GLU_11 -6.44412 0.5186 6.76373 -0.33983 0.08496 0.40854 3.50314 -3.12604 -0 -0 -3.88465 -0.59816 0 0 0 0 -1.02029 0 -0.00981 0.01478 0 3.48271 -0.14534 0 -2.7348 0.15464 0 -3.37194
GLU_12 -4.76696 0.22805 6.38886 -0.33154 0.07159 0.38609 2.48585 -2.69088 -0 -0 -3.14997 -0.57757 0 0 0 0 0 0 0.02179 0.00844 0 3.25338 -0.13126 0 -2.7348 -0.06351 0 -1.60245
THR_13 -6.38623 0.86938 5.66375 -0.20842 0.08691 0.07507 3.15932 -2.83607 -0 -0 -3.37281 -0.42082 0 0 0 0 -0.53257 0 0.00498 0.01679 0.21872 0 0.04099 2.72593 -1.0874 0.10325 0 -1.8792
VAL_14 -8.69632 1.32944 4.11343 -0.31887 0.35004 0.07316 3.10386 -3.19087 -0 -0 -2.75196 -0.06847 0 0 0 0 0 0 -0.02385 0.45825 0.08427 0 -0.23 0 1.9342 0.33298 0 -3.50073
ARG_15 -4.51731 0.19775 5.37346 -0.62718 0.16947 0.3503 2.50843 -2.35025 -0.00192 -0.01661 -2.69076 0.26414 0 0 0 0 -1.02029 0 0.04198 0.0567 2.50677 0 -0.09779 0 -1.2888 0.1413 0 -1.0006
LYS_16 -3.80281 0.18503 4.85305 -0.30797 0.0294 0.14104 1.66951 -2.01342 -0 -0 -1.66718 -0.01471 0 0 0 0 0 0 0.01659 0.02385 1.81807 0 -0.06971 0 -1.5107 -0.20147 0 -0.85143
MET_17 -8.95015 1.49129 2.98377 -0.34243 0.06408 0.09082 1.84255 -2.21591 -0 -0 -1.25657 -0.08033 0 0 0 -0.82911 0 0 0.04673 0.41729 1.87937 0 -0.16151 0 0.60916 -0.25342 0 -4.66437
GLY_18 -1.87079 0.12686 2.29387 -0.00027 0 0 0.99673 -1.19966 -0 -0 -0.88586 -0.39095 0 0 0 0 0 0 -0.13173 0 0 0 -1.36119 0 0.83697 -0.14811 0 -1.73413
VAL_19 -6.42891 1.3183 1.05602 -0.30569 0.2193 0.05764 1.06274 -1.77581 -0.00953 -0.03025 -0.76636 -0.0684 0 0 0 0 0 0 0.4184 0.03583 0.02956 0 -0.42247 0 1.9342 0.20535 0 -3.47009
THR_20 -3.2696 0.34951 2.85187 -0.19204 0.1888 0.06761 1.88701 -1.5572 -0.01457 -0.05677 -2.0351 -0.24117 0 0 0 0 0 0 -0.02732 0.01017 0.1446 0 -0.11782 2.31002 -1.0874 0.25015 0 -0.53925
MET_21 -6.833 1.01241 1.52327 -0.48681 0.18412 0.07898 0.34391 -1.15052 -0.00953 -0.03025 -0.47504 0.13277 0 0 0 0 0 0 0.0625 0.04915 1.72595 0 0.15318 0 0.60916 -0.15664 0 -3.26638
GLU_22 -4.89295 0.38422 6.3826 -0.21623 0.0436 0.33855 3.59468 -2.61734 -0.01699 -0.06624 -5.35352 -0.54298 0 0 0 0 -1.641 0 -0.00117 0.2024 0 3.20925 0.08738 0 -2.7348 -0.18575 0 -4.02629
THR_23 -4.23236 0.2552 1.50514 -0.17787 0.08395 0.0592 0.63544 -1.31493 -0 -0 0.16146 -0.26993 0 0 0 0 0 0 0.05446 0.05326 0.19117 0 -0.18866 2.29666 -1.0874 -0.04669 0 -2.02191
HIS_24 -4.321 0.31352 3.98061 -0.45589 0.02072 0.55596 1.84647 -1.91815 -0.00242 -0.00947 -1.82326 -0.10623 0 0 0 0 -1.01492 0 0.06341 0.01995 0 1.46114 -0.76133 0 -0.45461 0.51061 0 -2.09487
ARG_25 -4.59319 0.25433 3.45978 -0.82954 0.20315 0.56776 1.67721 -1.73633 -0.0111 -0.10253 -1.81839 0.64919 0 0 0 0 -0.93198 0 -0.00233 0.07355 3.53563 0 -0.12676 0 -1.2888 0.32263 0 -0.69773
SER_26 -1.99632 0.07659 2.99763 -0.04807 0 0.04523 1.85474 -1.35304 -0 -0 -1.69328 -1.0045 0 0 0 0 0 0 0.02226 0.00035 0.52838 0 -0.31831 0.60007 -0.77834 -0.04135 0 -1.10797
GLY_27 -1.1387 0.09246 1.44921 -0.00102 0 0 0.48143 -0.72798 -0.01181 -0.10709 0.47803 -0.29857 0 0 0 0 0 0 -0.23859 0 0 0 -1.35029 0 0.83697 0.23421 0 -0.30174
ASN_28 -3.60564 0.13584 3.72634 -0.20413 0.03729 0.32674 1.67283 -1.77938 -0.00073 -0.02168 -1.51639 -0.65539 0 0 0 0 -0.92848 0 0.12834 0.03854 0 2.20162 -0.63221 0 -0.93687 -0.2016 0 -2.21498
GLU_29 -5.14822 0.44377 5.48829 -0.21472 0.02736 0.32654 3.20558 -2.49863 -0 -0 -4.37757 -0.57575 0 0 0 0 -1.10916 0 -0.05841 0.08073 0 3.27023 0.2983 0 -2.7348 -0.26166 0 -3.83812
VAL_30 -6.75331 1.01801 2.60054 -0.28499 0.17224 0.06335 2.39001 -2.12832 -0 -0 -1.36927 -0.27233 0 0 0 0 0 0 0.09841 0.00309 0.16707 0 -0.58332 0 1.9342 -0.18448 0 -3.12912
LYS_31 -5.76961 0.33031 3.66867 -0.40014 0.05517 0.21091 1.94656 -2.12289 -0.00967 -0.03103 -1.6126 -0.0057 0 0 0 0 0 0 -0.07214 0.03044 1.83824 0 0.30996 0 -1.5107 -0.2038 0 -3.34801
VAL_32 -7.84445 1.42636 2.31064 -0.28242 0.18778 0.05847 2.81304 -2.35196 -0.01143 -0.03831 -2.69194 -0.24363 0 0 0 0 0 0 -0.03021 0.48345 0.2057 0 -0.70222 0 1.9342 -0.22639 0 -5.00334
VAL_33 -6.506 0.448 3.33557 -0.2796 0.19467 0.06139 2.55167 -2.29037 -0.02047 -0.06567 -2.53484 -0.34874 0 0 0 0 0 0 -0.04107 0.01705 0.17966 0 -0.71442 0 1.9342 -0.4157 0 -4.49468
ILE_34 -9.02813 1.45456 1.93326 -0.58357 0.82942 0.1628 2.62788 -2.36743 -0.02154 -0.12184 -2.57056 0.05853 0 0 0 0 0 0 0.0044 0.03271 3.08853 0 -0.76248 0 0.73287 -0.48375 0 -5.01432
LYS_35 -5.1804 0.31196 5.47157 -0.30247 0.05385 0.1528 2.73079 -2.39257 -0.01081 -0.03465 -4.62353 -0.12045 0 0 0 0 -0.62608 0 0.00643 0.11709 2.04829 0 0.00978 0 -1.5107 -0.43188 0 -4.33098
GLY_36 -1.9315 0.02916 2.07524 -0.00024 0 0 0.60116 -1.01313 -0.01053 -0.11369 -0.7278 -0.39882 0 0 0 0 0 0 0.04009 0 0 0 -1.17056 0 0.83697 -0.47633 0 -2.25997
LEU_37 -9.25877 1.84343 2.58584 -0.58548 0.19686 0.14681 1.79614 -2.26059 -0.0101 -0.08353 -1.94712 0.30395 0 0 0 -0.57756 0 0 -0.04363 0.05236 0.55554 0 -0.37387 0 0.18072 -0.43809 0 -7.91708
HIS_38 -6.6975 0.74441 7.3875 -0.50502 0.04476 0.35196 4.01229 -3.26971 -0.00496 -0.03681 -3.8008 -1.02683 0 0 0 -1.95387 0 0 0.22337 0.05994 0 1.85009 -0.06067 0 -0.45461 -0.33101 0 -3.46747
ILE_39 -7.2369 0.56192 3.79338 -0.52331 0.73586 0.1043 2.02218 -2.37275 -0 -0 -0.65543 0.1703 0 0 0 0 0 0 -0.0239 0.00429 0.99535 0 -0.02412 0 0.73287 0.27578 0 -1.44019
LYS_40 -4.69 0.43338 4.66106 -0.42875 0.08492 0.21247 1.78592 -1.99958 -0 -0 -1.32731 0.17013 0 0 0 -1.16392 0 0 -0.05629 0.32176 1.71049 0 -0.04392 0 -1.5107 0.26444 0 -1.57588
GLN_41 -8.92685 1.25312 7.26426 -0.26675 0.03443 0.19721 3.90553 -3.40885 -0.00884 -0.10904 -3.42994 -0.51608 0 0 0 -1.61906 0 0 0.01458 0.0266 0 2.9604 -0.16852 0 -0.18838 -0.355 0 -3.3412
GLN_42 -10.0685 1.53555 7.35077 -0.26183 0.03145 0.18779 3.87217 -4.04305 -0 -0 -3.80709 -0.50455 0 0 0 -1.5361 0 0 0.13013 0.1243 0 3.13667 -0.2348 0 -0.18838 -0.21941 0 -4.49486
ARG_43 -8.0057 0.81407 8.97673 -0.5545 0.08714 0.32929 3.46318 -3.84687 -0.01203 -0.14863 -3.53818 0.26804 0 0 0 0 -0.83657 0 0.03076 0.26384 2.6135 0 -0.03607 0 -1.2888 -0.05614 0 -1.47692
GLN_44 -4.9261 0.14858 6.31136 -0.84106 0.11989 0.86832 2.68553 -2.81852 -0.02125 -0.09402 -2.15808 -0.80911 0 0 0 0 -0.7424 0 0.04178 0.05714 0 2.82821 -0.1501 0 -0.18838 0.04083 0 0.35264
LEU_45 -8.37845 0.98249 3.44682 -0.69554 0.3807 0.25258 2.5744 -2.76763 -0.00771 -0.05538 -2.43249 0.14144 0 0 0 0 0 0 -0.03784 0.19541 0.91136 0 -0.24548 0 0.18072 0.0543 0 -5.50031
TYR_46 -9.67117 1.72314 5.18245 -0.84106 0.03603 0.2853 3.74165 -3.17556 -0 -0 -3.03424 -0.30572 0 0 0 0 -0.40435 0 0.08413 0.10308 0 1.82562 -0.39779 0.00748 1.2797 0.43836 0 -3.12296
ARG_47 -6.21306 0.35357 8.33222 -0.75587 0.216 0.50249 3.66459 -3.48738 -0.0307 -0.21571 -4.21979 0.4882 0 0 0 0 -1.58671 0 0.0546 0.20719 2.80626 0 -0.02698 0 -1.2888 0.50569 0 -0.69417
ASP_48 -5.55855 0.46415 7.50544 -0.11415 0.00148 0.31531 3.57309 -3.27428 -0 -0 -5.39804 -0.53605 0 0 0 0 -1.27498 0 -0.05425 0.04827 0 1.74089 0.17476 0 -2.3716 0.14122 0 -4.61728
VAL_49 -7.31247 0.94197 3.58601 -0.31394 0.26662 0.07148 2.73207 -2.59269 -0 -0 -3.21496 -0.10435 0 0 0 0 0 0 -0.05069 0.00947 0.08375 0 -0.38197 0 1.9342 0.14502 0 -4.20047
ARG_50 -7.73906 0.42459 8.12954 -1.07781 0.62935 0.67877 3.66885 -3.63183 -0.03314 -0.21971 -3.50787 0.29527 0 0 0 -0.30797 -0.56994 0 -0.04879 0.06541 3.35304 0 -0.12214 0 -1.2888 0.04048 0 -1.26177
GLU_51 -5.63158 0.32278 7.5269 -0.46062 0.07013 0.90798 3.15061 -3.12117 -0 -0 -4.24247 -0.45813 0 0 0 0 -0.60411 0 0.02661 0.05079 0 3.29845 -0.27443 0 -2.7348 -0.30556 0 -2.47864
THR_52 -6.28121 0.77065 5.69433 -0.21608 0.14816 0.07584 3.15139 -2.8812 -0.0175 -0.13542 -3.69039 -0.15302 0 0 0 0 -0.61004 0 -0.03561 0.00016 0.15959 0 0.01185 2.2902 -1.0874 -0.0091 0 -2.81479
SER_53 -6.49621 0.5718 6.35476 -0.04074 0 0.02155 3.86419 -3.2208 -0 -0 -4.07803 -0.0272 0 0 0 0 -0.50507 0 0.11028 0.02698 0.5157 0 0.28634 1.72559 -0.77834 0.24281 0 -1.42639
LYS_54 -5.12163 0.32122 7.68038 -0.47273 0.20788 0.24307 3.54026 -3.13329 -0 -0 -5.03266 0.13398 0 0 0 0 -1.40473 0 0.0176 0.04914 2.63273 0 0.00079 0 -1.5107 -0.04327 0 -1.89195
LYS_55 -3.31673 0.14563 3.81672 -0.30749 0.02786 0.1402 1.3847 -1.71926 -0 -0 -0.70049 -0.01888 0 0 0 0 0 0 0.02446 0.01096 1.79202 0 -0.05538 0 -1.5107 -0.27935 0 -0.56574
GLN_56 -6.83001 0.69565 5.22575 -0.64794 0.06809 0.67596 2.40806 -2.45607 -0.01682 -0.13042 -2.28173 -0.37503 0 0 0 -0.70656 0 0 -0.01327 0.05063 0 2.64983 -0.16945 0 -0.18838 -0.36381 0 -2.40553
GLY_57 -2.61249 0.29719 3.2964 -0.00027 0 0 1.39441 -1.68345 -0 -0 -1.51714 -0.37098 0 0 0 -0.01707 0 0 -0.13473 0 0 0 -1.34241 0 0.83697 -0.05363 0 -1.90721
VAL_58 -6.24051 0.48238 2.17581 -0.31278 0.22341 0.06313 1.12586 -1.91662 -0 -0 -1.21175 -0.0997 0 0 0 0 0 0 -0.02431 0.00079 0.16363 0 -0.27262 0 1.9342 0.23612 0 -3.67294
GLU_59 -4.1121 0.37326 6.02842 -0.3366 0.07068 0.46123 2.94451 -2.38955 -0.03305 -0.1773 -4.91917 -0.41117 0 0 0 0 -0.78702 0 -0.05831 0.00225 0 2.96808 0.31479 0 -2.7348 0.14174 0 -2.65409
THR_60 -5.22165 0.73923 2.26605 -0.17939 0.12285 0.06041 1.22988 -1.57866 -0 -0 -1.31371 0.44156 0 0 0 0 -0.50507 0 0.01658 0.00118 0.2129 0 -0.20847 2.28832 -1.0874 0.02576 0 -2.68963
GLU_61 -4.39831 0.36212 5.44366 -0.21515 0.04696 0.34167 3.16295 -2.25841 -0.04627 -0.2646 -4.2584 -0.51022 0 0 0 0 -0.92467 0 -0.02064 0.11528 0 3.12659 0.17552 0 -2.7348 -0.04005 0 -2.89678
ILE_62 -7.23182 0.74105 1.86826 -0.48191 0.6965 0.0981 2.28933 -1.80212 -0 -0 -2.67086 0.03878 0 0 0 0 0 0 -0.06963 0.03647 0.32026 0 -0.65929 0 0.73287 -0.17143 0 -6.26544
GLU_63 -5.38768 0.33209 5.75144 -0.2972 0.0402 0.31854 3.13309 -2.45806 -0.00543 -0.02306 -4.54158 -0.32941 0 0 0 0 -1.03019 0 0.03141 0.21413 0 3.76071 0.30621 0 -2.7348 -0.08055 0 -3.00015
VAL_64 -6.5763 1.61069 1.1949 -0.27091 0.21766 0.05452 2.52867 -1.92051 -7e-05 -0.00033 -2.69581 -0.2405 0 0 0 0 0 0 0.04218 0.09979 0.33606 0 -0.79359 0 1.9342 -0.17104 0 -4.6504
GLU_65 -4.82549 0.28001 6.54231 -0.27979 0.04279 0.33201 3.31133 -2.61809 -0.03264 -0.29657 -4.93567 -0.26011 0 0 0 0 -1.44789 0 -0.03454 0.08616 0 2.97521 -0.14997 0 -2.7348 0.17711 0 -3.86865
GLY_66 -1.54507 0.09632 1.9078 -0.00099 0 0 0.92111 -0.95894 -0.03018 -0.16339 -0.39233 -0.2952 0 0 0 -0.95855 0 0 -0.25664 0 0 0 -1.35415 0 0.83697 0.47602 0 -1.71724
ASP_67 -4.13635 0.32995 5.27482 -0.2691 0.05973 0.8861 2.61954 -2.40025 -0.03982 -0.25471 -2.8311 -2.46655 0 0 0 0 -0.20738 0 0.37303 0.00012 0 2.5088 -0.34733 0 -2.3716 -0.26327 0 -3.5354
THR_68 -5.28004 0.50984 4.76737 -0.1735 0.06329 0.0561 2.95804 -2.53882 -0.03243 -0.23859 -2.73064 -0.36213 0 0 0 0 -0.20738 0 -0.05588 6e-05 0.18146 0 -0.1853 2.36024 -1.0874 -0.34785 0 -2.34356
VAL_69 -7.01946 0.91118 1.62117 -0.27927 0.23503 0.06159 2.37999 -2.05641 -0.02881 -0.09915 -2.39818 -0.25688 0 0 0 0 0 0 -0.06055 0.01725 0.25839 0 -0.76958 0 1.9342 -0.2574 0 -5.8069
THR_70 -5.73872 0.56608 3.40964 -0.18842 0.12544 0.06452 2.5664 -2.23244 -0.01319 -0.04856 -2.86019 -0.26508 0 0 0 0 0 0 0.03954 0.00202 0.11761 0 -0.07114 2.29364 -1.0874 -0.24284 0 -3.56307
ILE_71 -8.72215 1.12458 1.58 -0.55334 0.27859 0.1567 2.72024 -2.25741 -0.01993 -0.06429 -2.55537 0.03412 0 0 0 0 0 0 0.00773 0.40498 3.2501 0 -0.78701 0 0.73287 -0.26991 0 -4.9395
VAL_72 -5.45215 0.4996 3.15417 -0.28287 0.19261 0.06417 2.32643 -2.20902 -0.00741 -0.02349 -2.34306 -0.35784 0 0 0 0 0 0 0.02058 0.00113 0.17349 0 -0.67504 0 1.9342 -0.46099 0 -3.4455
VAL_73 -6.51982 0.61779 2.30841 -0.28608 0.19119 0.0639 2.57457 -2.08128 -0.02332 -0.07905 -2.27077 -0.26447 0 0 0 0 0 0 -0.01357 0.0471 0.17471 0 -0.6165 0 1.9342 -0.40182 0 -4.64482
ARG_74 -6.5316 1.53722 8.11314 -0.76237 0.16174 0.52305 3.1325 -2.80964 -0.01855 -0.10272 -7.78819 0.45994 0 0 0 0 -1.43036 0 -0.02371 0.44185 2.10183 0 0.20514 0 -1.2888 -0.25333 0 -4.33284
GLU:CtermProteinFull_75 -6.02636 1.59042 8.46646 -2.61991 2.10948 4.33097 3.80149 -2.7697 -0.02151 -0.156 -8.9944 0.27609 0 0 0 -1.96985 -1.76883 0 0 0.13288 0 3.59495 0 0 -2.7348 -0.03737 0 -2.79599
ASP:NtermProteinFull_76 -5.63258 1.86894 7.49283 -2.03375 2.45549 3.49401 3.14494 -2.60675 -0 -0 -4.74322 -1.0672 0 0 0 -0.4199 0 0 -0.02258 0.05212 0 2.61128 0 0 -2.3716 0 0 2.22202
GLU_77 -5.92466 1.73594 8.19136 -0.45701 0.06652 0.91245 3.67219 -3.00446 -0 -0 -7.08063 -0.43967 0 0 0 0 -1.21569 0 0.11914 0.03699 0 3.28711 -0.36292 0 -2.7348 -0.2494 0 -3.44754
MET_78 -7.87806 0.77991 6.18908 -0.35126 0.11733 0.10326 2.78668 -2.80814 -0 -0 -2.59358 -0.02792 0 0 0 -0.4199 0 0 0.25893 0.00383 1.75985 0 -0.01342 0 0.60916 -0.17331 0 -1.65755
LYS_79 -5.47751 0.78239 6.01221 -0.30731 0.02846 0.14024 2.631 -2.63133 -0 -0 -1.24161 -0.03138 0 0 0 0 0 0 0.21388 2e-05 1.79758 0 -0.05914 0 -1.5107 -0.11937 0 0.22741
LYS_80 -6.1076 0.43223 7.14177 -0.30656 0.03085 0.13918 3.27563 -3.20142 -0 -0 -3.24575 0.01939 0 0 0 0 -0.7067 0 0.18067 0.05637 1.78725 0 0.04591 0 -1.5107 -0.1709 0 -2.14039
VAL_81 -8.11558 1.52553 3.1713 -0.30709 0.25068 0.06901 2.75435 -2.88556 -0 -0 -1.76401 -0.02037 0 0 0 0 0 0 -0.04232 0.00068 0.03693 0 -0.33975 0 1.9342 0.24031 0 -3.4917
MET_82 -5.90468 0.47326 4.97679 -0.53494 0.46327 0.06995 2.8071 -2.62826 -0 -0 -2.46773 -0.09883 0 0 0 0 0 0 -0.02749 0.02136 2.12287 0 0.0543 0 0.60916 0.53608 0 0.47221
GLU_83 -5.46564 0.62247 6.81706 -0.32481 0.06844 0.37034 3.28624 -3.00373 -0 -0 -2.79538 -0.54606 0 0 0 0 0 0 0.00427 0.00011 0 2.98268 0.00659 0 -2.7348 0.56522 0 -0.14699
ALA_84 -5.51842 0.33884 3.74266 -0.02123 0 0 2.55925 -2.5497 -0 -0 -1.70619 -0.35076 0 0 0 0 0 0 0.04085 0 0 0 -0.14611 0 1.8394 0.3933 0 -1.37811
LEU_85 -8.98742 1.44089 3.13842 -0.51118 0.59897 0.12398 3.28127 -3.11126 -0 -0 -2.16639 0.24955 0 0 0 0 0 0 0.05878 0.01675 0.34597 0 -0.29576 0 0.18072 0.07912 0 -5.5576
LYS_86 -5.48441 0.70579 6.13943 -0.43128 0.06944 0.2535 3.24992 -2.87495 -0 -0 -2.34067 -0.17362 0 0 0 0 0 0 0.42897 4e-05 2.35556 0 -0.03086 0 -1.5107 -0.23076 0 0.12537
LYS_87 -6.83771 0.84844 6.72415 -0.30574 0.02799 0.13674 3.01543 -3.11663 -0.01929 -0.16069 -2.75675 -0.00523 0 0 0 0 0 0 0.24166 3e-05 1.73444 0 -0.00659 0 -1.5107 -0.28274 0 -2.27318
ALA_88 -6.84953 0.8531 2.88815 -0.02231 0 0 2.87941 -2.8714 -0 -0 -1.85855 -0.36105 0 0 0 0 0 0 0.34726 0 0 0 -0.25143 0 1.8394 -0.2553 0 -3.66224
VAL_89 -8.68375 1.98443 4.66883 -0.31196 0.27771 0.07062 3.59977 -3.38413 -0 -0 -2.53672 -0.02547 0 0 0 0 0 0 -0.02416 0.05465 0.05315 0 -0.25588 0 1.9342 0.10651 0 -2.47219
GLU_90 -5.83747 0.49939 6.50738 -0.21595 0.03014 0.30132 2.90734 -2.93341 -0.01929 -0.16069 -2.08529 -0.59113 0 0 0 0 0 0 0.02953 0.00011 0 3.01147 -0.21946 0 -2.7348 0.07338 0 -1.43743
LEU_91 -8.03243 0.99308 5.64395 -0.50782 0.57613 0.12133 3.20981 -3.29986 -8e-05 -0.0022 -1.34515 0.25557 0 0 0 0 0 0 0.23564 0.03269 0.38028 0 -0.27318 0 0.18072 -0.17719 0 -2.00873
ALA_92 -6.68364 0.4234 5.28255 -0.02231 0 0 3.33327 -3.45067 -0 -0 -2.37828 -0.36015 0 0 0 0 0 0 0.52384 0 0 0 -0.26311 0 1.8394 -0.13956 0 -1.89526
LYS_93 -5.76327 0.70794 5.76891 -0.30554 0.02799 0.13659 2.56953 -2.81833 -0.00062 -0.00503 -1.61921 -0.00495 0 0 0 0 0 0 0.20421 7e-05 1.74092 0 -0.00253 0 -1.5107 -0.24396 0 -1.11799
LYS_94 -4.21039 0.54801 4.43824 -0.31234 0.02828 0.14986 2.01163 -2.09457 -0 -0 -0.79479 -0.06811 0 0 0 0 0 0 0.16956 0.02601 1.89827 0 -0.0336 0 -1.5107 -0.35575 0 -0.11039
ASN_95 -5.56471 0.62934 6.59506 -0.19345 0.04 0.30753 3.33016 -3.14039 -0.00064 -0.0037 -1.87169 -0.40017 0 0 0 0 -0.94394 0 0.15162 0.01278 0 2.03408 -0.44685 0 -0.93687 -0.54644 0 -0.94826
ASN_96 -2.51824 0.4429 3.33394 -0.19689 0.03203 0.32757 1.25067 -1.63043 -0.00037 -0.002 -1.08315 -0.99332 0 0 0 0 0 0 -0.04658 0.00726 0 1.89487 -0.95258 0 -0.93687 -0.36964 0 -1.44085
ASP_97 -5.48858 0.36769 7.88973 -0.25447 0.16119 0.95363 4.05606 -3.45522 -0 -0 -4.22495 -0.78453 0 0 0 -0.65473 0 0 -0.01102 0.00456 0 2.12452 -0.50888 0 -2.3716 0.09541 0 -2.10118
ASP_98 -3.04219 0.25724 3.87803 -0.12396 0.01482 0.36949 1.7306 -1.92444 -0 -0 -1.40502 -0.13396 0 0 0 0 0 0 -0.04326 0.00322 0 1.94874 -0.20695 0 -2.3716 -0.02229 0 -1.07153
GLU_99 -4.40494 0.32555 6.20215 -0.73244 0.61394 1.41445 3.36681 -2.70782 -0 -0 -3.4894 -0.70339 0 0 0 0 -1.35021 0 0.47426 0.26491 0 3.38688 -0.12978 0 -2.7348 -0.11511 0 -0.31895
VAL_100 -8.14132 1.65954 4.99795 -0.3162 0.30255 0.07252 2.88442 -3.07168 -0 -0 -2.63046 -0.15211 0 0 0 -0.65473 0 0 0.41572 0.08706 0.25573 0 -0.23808 0 1.9342 0.07725 0 -2.51766
ALA_101 -6.51229 0.99835 3.48582 -0.02161 0 0 2.78031 -2.80695 -0 -0 -1.32677 -0.35758 0 0 0 0 0 0 0.1129 0 0 0 -0.23928 0 1.8394 0.07931 0 -1.96839
ARG_102 -5.54041 0.47803 7.65555 -1.03173 0.27356 0.68508 4.04745 -3.35124 -0 -0 -4.83615 0.20422 0 0 0 0 -1.35021 0 -0.00012 0.15765 2.49624 0 -0.03615 0 -1.2888 0.17904 0 -1.258
[truncated: 32,239 more chars]
