# Supplementary material for: Reconfigurable asymmetric protein assemblies through implicit negative design
Source: Science. Author manuscript; Available in PMC 2023 Jan 27. (PMC9881579; doi:10.1126/science.abj7662)
Supplement: Data S2 [file NIHMS1843281-supplement-Data_S2.gz › without_all_supplement_resubmit_20211001/components/single_fusions/202A21.pdb]

HEADER                                            24-SEP-20   XXXX              
EXPDTA    THEORETICAL MODEL                                                     
REMARK 220                                                                      
REMARK 220 EXPERIMENTAL DETAILS                                                 
REMARK 220  EXPERIMENT TYPE                : THEORETICAL MODELLING              
REMARK 220  DATE OF DATA COLLECTION        : 24-SEP-20                          
REMARK 220                                                                      
REMARK 220 REMARK: MODEL GENERATED BY ROSETTA                                   
REMARK 220  VERSION 2020.38.post.dev+45.master.d3ddb5bb4d7                      
ATOM      1  N   SER A   1     180.883 119.233  -0.119  1.00  0.00           N  
ATOM      2  CA  SER A   1     179.787 120.014   0.441  1.00  0.00           C  
ATOM      3  C   SER A   1     179.986 121.503   0.187  1.00  0.00           C  
ATOM      4  O   SER A   1     179.436 122.058  -0.764  1.00  0.00           O  
ATOM      5  CB  SER A   1     179.671 119.758   1.931  1.00  0.00           C  
ATOM      6  OG  SER A   1     180.828 120.172   2.603  1.00  0.00           O  
ATOM      7 1H   SER A   1     180.727 118.261   0.061  1.00  0.00           H  
ATOM      8 2H   SER A   1     180.931 119.384  -1.107  1.00  0.00           H  
ATOM      9 3H   SER A   1     181.745 119.515   0.302  1.00  0.00           H  
ATOM     10  HA  SER A   1     178.866 119.711  -0.055  1.00  0.00           H  
ATOM     11 1HB  SER A   1     178.807 120.293   2.326  1.00  0.00           H  
ATOM     12 2HB  SER A   1     179.506 118.696   2.105  1.00  0.00           H  
ATOM     13  HG  SER A   1     180.677 119.984   3.532  1.00  0.00           H  
ATOM     14  N   GLU A   2     180.775 122.144   1.040  1.00  0.00           N  
ATOM     15  CA  GLU A   2     180.943 123.592   0.990  1.00  0.00           C  
ATOM     16  C   GLU A   2     181.679 124.017  -0.275  1.00  0.00           C  
ATOM     17  O   GLU A   2     181.394 125.071  -0.843  1.00  0.00           O  
ATOM     18  CB  GLU A   2     181.704 124.083   2.224  1.00  0.00           C  
ATOM     19  CG  GLU A   2     180.930 123.962   3.530  1.00  0.00           C  
ATOM     20  CD  GLU A   2     179.650 124.752   3.526  1.00  0.00           C  
ATOM     21  OE1 GLU A   2     179.703 125.931   3.273  1.00  0.00           O  
ATOM     22  OE2 GLU A   2     178.618 124.175   3.778  1.00  0.00           O  
ATOM     23  H   GLU A   2     181.272 121.615   1.743  1.00  0.00           H  
ATOM     24  HA  GLU A   2     179.958 124.054   0.971  1.00  0.00           H  
ATOM     25 1HB  GLU A   2     182.629 123.518   2.331  1.00  0.00           H  
ATOM     26 2HB  GLU A   2     181.974 125.131   2.091  1.00  0.00           H  
ATOM     27 1HG  GLU A   2     180.695 122.913   3.705  1.00  0.00           H  
ATOM     28 2HG  GLU A   2     181.562 124.307   4.347  1.00  0.00           H  
ATOM     29  N   LYS A   3     182.622 123.191  -0.711  1.00  0.00           N  
ATOM     30  CA  LYS A   3     183.376 123.462  -1.929  1.00  0.00           C  
ATOM     31  C   LYS A   3     182.461 123.483  -3.148  1.00  0.00           C  
ATOM     32  O   LYS A   3     182.675 124.257  -4.082  1.00  0.00           O  
ATOM     33  CB  LYS A   3     184.481 122.422  -2.119  1.00  0.00           C  
ATOM     34  CG  LYS A   3     185.611 122.514  -1.103  1.00  0.00           C  
ATOM     35  CD  LYS A   3     186.736 121.546  -1.438  1.00  0.00           C  
ATOM     36  CE  LYS A   3     187.818 121.560  -0.368  1.00  0.00           C  
ATOM     37  NZ  LYS A   3     189.048 120.849  -0.811  1.00  0.00           N  
ATOM     38  H   LYS A   3     182.826 122.353  -0.185  1.00  0.00           H  
ATOM     39  HA  LYS A   3     183.833 124.448  -1.842  1.00  0.00           H  
ATOM     40 1HB  LYS A   3     184.054 121.420  -2.054  1.00  0.00           H  
ATOM     41 2HB  LYS A   3     184.915 122.529  -3.112  1.00  0.00           H  
ATOM     42 1HG  LYS A   3     186.009 123.529  -1.091  1.00  0.00           H  
ATOM     43 2HG  LYS A   3     185.228 122.282  -0.109  1.00  0.00           H  
ATOM     44 1HD  LYS A   3     186.334 120.535  -1.522  1.00  0.00           H  
ATOM     45 2HD  LYS A   3     187.181 121.822  -2.394  1.00  0.00           H  
ATOM     46 1HE  LYS A   3     188.075 122.590  -0.125  1.00  0.00           H  
ATOM     47 2HE  LYS A   3     187.442 121.081   0.536  1.00  0.00           H  
ATOM     48 1HZ  LYS A   3     189.739 120.880  -0.074  1.00  0.00           H  
ATOM     49 2HZ  LYS A   3     188.824 119.886  -1.020  1.00  0.00           H  
ATOM     50 3HZ  LYS A   3     189.417 121.296  -1.637  1.00  0.00           H  
ATOM     51  N   GLU A   4     181.443 122.632  -3.133  1.00  0.00           N  
ATOM     52  CA  GLU A   4     180.473 122.576  -4.220  1.00  0.00           C  
ATOM     53  C   GLU A   4     179.618 123.837  -4.261  1.00  0.00           C  
ATOM     54  O   GLU A   4     179.293 124.344  -5.334  1.00  0.00           O  
ATOM     55  CB  GLU A   4     179.576 121.345  -4.072  1.00  0.00           C  
ATOM     56  CG  GLU A   4     180.289 120.018  -4.289  1.00  0.00           C  
ATOM     57  CD  GLU A   4     179.411 118.830  -4.014  1.00  0.00           C  
ATOM     58  OE1 GLU A   4     178.359 119.011  -3.450  1.00  0.00           O  
ATOM     59  OE2 GLU A   4     179.792 117.740  -4.370  1.00  0.00           O  
ATOM     60  H   GLU A   4     181.336 122.006  -2.348  1.00  0.00           H  
ATOM     61  HA  GLU A   4     181.015 122.514  -5.163  1.00  0.00           H  
ATOM     62 1HB  GLU A   4     179.138 121.331  -3.075  1.00  0.00           H  
ATOM     63 2HB  GLU A   4     178.756 121.405  -4.789  1.00  0.00           H  
ATOM     64 1HG  GLU A   4     180.636 119.968  -5.321  1.00  0.00           H  
ATOM     65 2HG  GLU A   4     181.162 119.977  -3.639  1.00  0.00           H  
ATOM     66  N   LYS A   5     179.258 124.339  -3.085  1.00  0.00           N  
ATOM     67  CA  LYS A   5     178.520 125.592  -2.980  1.00  0.00           C  
ATOM     68  C   LYS A   5     179.306 126.745  -3.589  1.00  0.00           C  
ATOM     69  O   LYS A   5     178.740 127.607  -4.262  1.00  0.00           O  
ATOM     70  CB  LYS A   5     178.184 125.896  -1.518  1.00  0.00           C  
ATOM     71  CG  LYS A   5     177.174 124.944  -0.893  1.00  0.00           C  
ATOM     72  CD  LYS A   5     176.948 125.266   0.576  1.00  0.00           C  
ATOM     73  CE  LYS A   5     176.085 124.209   1.249  1.00  0.00           C  
ATOM     74  NZ  LYS A   5     175.983 124.426   2.718  1.00  0.00           N  
ATOM     75  H   LYS A   5     179.500 123.839  -2.240  1.00  0.00           H  
ATOM     76  HA  LYS A   5     177.589 125.494  -3.541  1.00  0.00           H  
ATOM     77 1HB  LYS A   5     179.096 125.857  -0.920  1.00  0.00           H  
ATOM     78 2HB  LYS A   5     177.786 126.908  -1.440  1.00  0.00           H  
ATOM     79 1HG  LYS A   5     176.223 125.024  -1.423  1.00  0.00           H  
ATOM     80 2HG  LYS A   5     177.534 123.920  -0.982  1.00  0.00           H  
ATOM     81 1HD  LYS A   5     177.909 125.318   1.088  1.00  0.00           H  
ATOM     82 2HD  LYS A   5     176.456 126.234   0.666  1.00  0.00           H  
ATOM     83 1HE  LYS A   5     175.084 124.230   0.820  1.00  0.00           H  
ATOM     84 2HE  LYS A   5     176.513 123.222   1.070  1.00  0.00           H  
ATOM     85 1HZ  LYS A   5     175.404 123.705   3.126  1.00  0.00           H  
ATOM     86 2HZ  LYS A   5     176.905 124.389   3.130  1.00  0.00           H  
ATOM     87 3HZ  LYS A   5     175.570 125.329   2.896  1.00  0.00           H  
ATOM     88  N   VAL A   6     180.612 126.757  -3.347  1.00  0.00           N  
ATOM     89  CA  VAL A   6     181.485 127.781  -3.908  1.00  0.00           C  
ATOM     90  C   VAL A   6     181.511 127.709  -5.430  1.00  0.00           C  
ATOM     91  O   VAL A   6     181.409 128.730  -6.110  1.00  0.00           O  
ATOM     92  CB  VAL A   6     182.917 127.617  -3.365  1.00  0.00           C  
ATOM     93  CG1 VAL A   6     183.888 128.484  -4.152  1.00  0.00           C  
ATOM     94  CG2 VAL A   6     182.953 127.972  -1.886  1.00  0.00           C  
ATOM     95  H   VAL A   6     181.010 126.037  -2.761  1.00  0.00           H  
ATOM     96  HA  VAL A   6     181.095 128.760  -3.629  1.00  0.00           H  
ATOM     97  HB  VAL A   6     183.231 126.581  -3.498  1.00  0.00           H  
ATOM     98 1HG1 VAL A   6     184.895 128.355  -3.755  1.00  0.00           H  
ATOM     99 2HG1 VAL A   6     183.872 128.187  -5.201  1.00  0.00           H  
ATOM    100 3HG1 VAL A   6     183.596 129.530  -4.064  1.00  0.00           H  
ATOM    101 1HG2 VAL A   6     183.969 127.854  -1.509  1.00  0.00           H  
ATOM    102 2HG2 VAL A   6     182.635 129.006  -1.753  1.00  0.00           H  
ATOM    103 3HG2 VAL A   6     182.282 127.312  -1.336  1.00  0.00           H  
ATOM    104  N   GLU A   7     181.647 126.498  -5.958  1.00  0.00           N  
ATOM    105  CA  GLU A   7     181.689 126.291  -7.401  1.00  0.00           C  
ATOM    106  C   GLU A   7     180.352 126.641  -8.045  1.00  0.00           C  
ATOM    107  O   GLU A   7     180.310 127.240  -9.121  1.00  0.00           O  
ATOM    108  CB  GLU A   7     182.059 124.842  -7.722  1.00  0.00           C  
ATOM    109  CG  GLU A   7     182.250 124.556  -9.205  1.00  0.00           C  
ATOM    110  CD  GLU A   7     183.425 125.286  -9.795  1.00  0.00           C  
ATOM    111  OE1 GLU A   7     184.365 125.536  -9.079  1.00  0.00           O  
ATOM    112  OE2 GLU A   7     183.382 125.594 -10.963  1.00  0.00           O  
ATOM    113  H   GLU A   7     181.723 125.700  -5.345  1.00  0.00           H  
ATOM    114  HA  GLU A   7     182.442 126.955  -7.825  1.00  0.00           H  
ATOM    115 1HB  GLU A   7     182.984 124.580  -7.209  1.00  0.00           H  
ATOM    116 2HB  GLU A   7     181.279 124.177  -7.351  1.00  0.00           H  
ATOM    117 1HG  GLU A   7     182.397 123.485  -9.343  1.00  0.00           H  
ATOM    118 2HG  GLU A   7     181.345 124.842  -9.740  1.00  0.00           H  
ATOM    119  N   GLU A   8     179.265 126.263  -7.383  1.00  0.00           N  
ATOM    120  CA  GLU A   8     177.926 126.532  -7.894  1.00  0.00           C  
ATOM    121  C   GLU A   8     177.714 128.022  -8.125  1.00  0.00           C  
ATOM    122  O   GLU A   8     177.206 128.432  -9.168  1.00  0.00           O  
ATOM    123  CB  GLU A   8     176.869 126.001  -6.923  1.00  0.00           C  
ATOM    124  CG  GLU A   8     175.433 126.267  -7.350  1.00  0.00           C  
ATOM    125  CD  GLU A   8     174.423 125.755  -6.360  1.00  0.00           C  
ATOM    126  OE1 GLU A   8     174.784 124.955  -5.532  1.00  0.00           O  
ATOM    127  OE2 GLU A   8     173.289 126.168  -6.432  1.00  0.00           O  
ATOM    128  H   GLU A   8     179.368 125.774  -6.505  1.00  0.00           H  
ATOM    129  HA  GLU A   8     177.813 126.028  -8.853  1.00  0.00           H  
ATOM    130 1HB  GLU A   8     176.989 124.925  -6.806  1.00  0.00           H  
ATOM    131 2HB  GLU A   8     177.015 126.455  -5.942  1.00  0.00           H  
ATOM    132 1HG  GLU A   8     175.294 127.341  -7.472  1.00  0.00           H  
ATOM    133 2HG  GLU A   8     175.259 125.794  -8.316  1.00  0.00           H  
ATOM    134  N   LEU A   9     178.106 128.830  -7.145  1.00  0.00           N  
ATOM    135  CA  LEU A   9     177.949 130.276  -7.235  1.00  0.00           C  
ATOM    136  C   LEU A   9     178.789 130.853  -8.367  1.00  0.00           C  
ATOM    137  O   LEU A   9     178.348 131.748  -9.087  1.00  0.00           O  
ATOM    138  CB  LEU A   9     178.346 130.935  -5.908  1.00  0.00           C  
ATOM    139  CG  LEU A   9     177.388 130.695  -4.733  1.00  0.00           C  
ATOM    140  CD1 LEU A   9     178.024 131.206  -3.447  1.00  0.00           C  
ATOM    141  CD2 LEU A   9     176.066 131.396  -5.005  1.00  0.00           C  
ATOM    142  H   LEU A   9     178.524 128.431  -6.317  1.00  0.00           H  
ATOM    143  HA  LEU A   9     176.904 130.498  -7.454  1.00  0.00           H  
ATOM    144 1HB  LEU A   9     179.328 130.565  -5.616  1.00  0.00           H  
ATOM    145 2HB  LEU A   9     178.418 132.012  -6.063  1.00  0.00           H  
ATOM    146  HG  LEU A   9     177.215 129.625  -4.618  1.00  0.00           H  
ATOM    147 1HD1 LEU A   9     177.344 131.035  -2.612  1.00  0.00           H  
ATOM    148 2HD1 LEU A   9     178.959 130.673  -3.267  1.00  0.00           H  
ATOM    149 3HD1 LEU A   9     178.226 132.272  -3.539  1.00  0.00           H  
ATOM    150 1HD2 LEU A   9     175.385 131.226  -4.170  1.00  0.00           H  
ATOM    151 2HD2 LEU A   9     176.238 132.467  -5.119  1.00  0.00           H  
ATOM    152 3HD2 LEU A   9     175.625 131.000  -5.920  1.00  0.00           H  
ATOM    153  N   ALA A  10     180.003 130.334  -8.519  1.00  0.00           N  
ATOM    154  CA  ALA A  10     180.893 130.768  -9.589  1.00  0.00           C  
ATOM    155  C   ALA A  10     180.276 130.509 -10.958  1.00  0.00           C  
ATOM    156  O   ALA A  10     180.403 131.327 -11.870  1.00  0.00           O  
ATOM    157  CB  ALA A  10     182.239 130.068  -9.476  1.00  0.00           C  
ATOM    158  H   ALA A  10     180.316 129.620  -7.877  1.00  0.00           H  
ATOM    159  HA  ALA A  10     181.049 131.843  -9.494  1.00  0.00           H  
ATOM    160 1HB  ALA A  10     182.892 130.402 -10.283  1.00  0.00           H  
ATOM    161 2HB  ALA A  10     182.696 130.310  -8.516  1.00  0.00           H  
ATOM    162 3HB  ALA A  10     182.097 128.991  -9.549  1.00  0.00           H  
ATOM    163  N   GLN A  11     179.609 129.371 -11.095  1.00  0.00           N  
ATOM    164  CA  GLN A  11     178.949 129.013 -12.347  1.00  0.00           C  
ATOM    165  C   GLN A  11     177.737 129.897 -12.601  1.00  0.00           C  
ATOM    166  O   GLN A  11     177.468 130.287 -13.739  1.00  0.00           O  
ATOM    167  CB  GLN A  11     178.527 127.542 -12.331  1.00  0.00           C  
ATOM    168  CG  GLN A  11     179.688 126.561 -12.362  1.00  0.00           C  
ATOM    169  CD  GLN A  11     180.564 126.739 -13.587  1.00  0.00           C  
ATOM    170  OE1 GLN A  11     180.078 127.071 -14.672  1.00  0.00           O  
ATOM    171  NE2 GLN A  11     181.863 126.520 -13.420  1.00  0.00           N  
ATOM    172  H   GLN A  11     179.554 128.734 -10.312  1.00  0.00           H  
ATOM    173  HA  GLN A  11     179.652 129.172 -13.164  1.00  0.00           H  
ATOM    174 1HB  GLN A  11     177.941 127.341 -11.434  1.00  0.00           H  
ATOM    175 2HB  GLN A  11     177.891 127.336 -13.191  1.00  0.00           H  
ATOM    176 1HG  GLN A  11     180.304 126.716 -11.474  1.00  0.00           H  
ATOM    177 2HG  GLN A  11     179.292 125.546 -12.368  1.00  0.00           H  
ATOM    178 1HE2 GLN A  11     182.491 126.622 -14.194  1.00  0.00           H  
ATOM    179 2HE2 GLN A  11     182.215 126.253 -12.524  1.00  0.00           H  
ATOM    180  N   ARG A  12     177.006 130.213 -11.537  1.00  0.00           N  
ATOM    181  CA  ARG A  12     175.858 131.108 -11.634  1.00  0.00           C  
ATOM    182  C   ARG A  12     176.286 132.507 -12.062  1.00  0.00           C  
ATOM    183  O   ARG A  12     175.602 133.160 -12.850  1.00  0.00           O  
ATOM    184  CB  ARG A  12     175.129 131.190 -10.302  1.00  0.00           C  
ATOM    185  CG  ARG A  12     174.328 129.950  -9.933  1.00  0.00           C  
ATOM    186  CD  ARG A  12     173.655 130.101  -8.618  1.00  0.00           C  
ATOM    187  NE  ARG A  12     172.970 128.883  -8.216  1.00  0.00           N  
ATOM    188  CZ  ARG A  12     171.731 128.535  -8.615  1.00  0.00           C  
ATOM    189  NH1 ARG A  12     171.056 129.321  -9.424  1.00  0.00           N  
ATOM    190  NH2 ARG A  12     171.195 127.404  -8.192  1.00  0.00           N  
ATOM    191  H   ARG A  12     177.251 129.824 -10.640  1.00  0.00           H  
ATOM    192  HA  ARG A  12     175.181 130.720 -12.396  1.00  0.00           H  
ATOM    193 1HB  ARG A  12     175.849 131.366  -9.504  1.00  0.00           H  
ATOM    194 2HB  ARG A  12     174.441 132.035 -10.314  1.00  0.00           H  
ATOM    195 1HG  ARG A  12     173.565 129.772 -10.692  1.00  0.00           H  
ATOM    196 2HG  ARG A  12     174.995 129.088  -9.880  1.00  0.00           H  
ATOM    197 1HD  ARG A  12     174.395 130.343  -7.856  1.00  0.00           H  
ATOM    198 2HD  ARG A  12     172.919 130.903  -8.677  1.00  0.00           H  
ATOM    199  HE  ARG A  12     173.459 128.254  -7.594  1.00  0.00           H  
ATOM    200 1HH1 ARG A  12     171.465 130.186  -9.747  1.00  0.00           H  
ATOM    201 2HH1 ARG A  12     170.127 129.060  -9.723  1.00  0.00           H  
ATOM    202 1HH2 ARG A  12     171.714 126.799  -7.571  1.00  0.00           H  
ATOM    203 2HH2 ARG A  12     170.267 127.143  -8.491  1.00  0.00           H  
ATOM    204  N   ILE A  13     177.418 132.961 -11.537  1.00  0.00           N  
ATOM    205  CA  ILE A  13     177.977 134.252 -11.919  1.00  0.00           C  
ATOM    206  C   ILE A  13     178.365 134.272 -13.393  1.00  0.00           C  
ATOM    207  O   ILE A  13     178.089 135.235 -14.106  1.00  0.00           O  
ATOM    208  CB  ILE A  13     179.207 134.596 -11.059  1.00  0.00           C  
ATOM    209  CG1 ILE A  13     178.791 134.848  -9.609  1.00  0.00           C  
ATOM    210  CG2 ILE A  13     179.932 135.805 -11.628  1.00  0.00           C  
ATOM    211  CD1 ILE A  13     179.939 134.800  -8.626  1.00  0.00           C  
ATOM    212  H   ILE A  13     177.907 132.397 -10.857  1.00  0.00           H  
ATOM    213  HA  ILE A  13     177.213 135.016 -11.770  1.00  0.00           H  
ATOM    214  HB  ILE A  13     179.890 133.746 -11.048  1.00  0.00           H  
ATOM    215 1HG1 ILE A  13     178.317 135.826  -9.531  1.00  0.00           H  
ATOM    216 2HG1 ILE A  13     178.054 134.104  -9.306  1.00  0.00           H  
ATOM    217 1HG2 ILE A  13     180.799 136.034 -11.008  1.00  0.00           H  
ATOM    218 2HG2 ILE A  13     180.260 135.589 -12.644  1.00  0.00           H  
ATOM    219 3HG2 ILE A  13     179.258 136.661 -11.638  1.00  0.00           H  
ATOM    220 1HD1 ILE A  13     179.565 134.989  -7.620  1.00  0.00           H  
ATOM    221 2HD1 ILE A  13     180.407 133.816  -8.661  1.00  0.00           H  
ATOM    222 3HD1 ILE A  13     180.673 135.561  -8.888  1.00  0.00           H  
ATOM    223  N   ARG A  14     179.006 133.197 -13.844  1.00  0.00           N  
ATOM    224  CA  ARG A  14     179.392 133.067 -15.243  1.00  0.00           C  
ATOM    225  C   ARG A  14     178.184 133.191 -16.162  1.00  0.00           C  
ATOM    226  O   ARG A  14     178.246 133.848 -17.201  1.00  0.00           O  
ATOM    227  CB  ARG A  14     180.077 131.731 -15.488  1.00  0.00           C  
ATOM    228  CG  ARG A  14     180.501 131.483 -16.928  1.00  0.00           C  
ATOM    229  CD  ARG A  14     181.049 130.115 -17.111  1.00  0.00           C  
ATOM    230  NE  ARG A  14     180.133 129.095 -16.627  1.00  0.00           N  
ATOM    231  CZ  ARG A  14     178.980 128.750 -17.234  1.00  0.00           C  
ATOM    232  NH1 ARG A  14     178.618 129.352 -18.346  1.00  0.00           N  
ATOM    233  NH2 ARG A  14     178.215 127.807 -16.714  1.00  0.00           N  
ATOM    234  H   ARG A  14     179.234 132.454 -13.199  1.00  0.00           H  
ATOM    235  HA  ARG A  14     180.080 133.879 -15.489  1.00  0.00           H  
ATOM    236 1HB  ARG A  14     180.968 131.660 -14.867  1.00  0.00           H  
ATOM    237 2HB  ARG A  14     179.409 130.921 -15.197  1.00  0.00           H  
ATOM    238 1HG  ARG A  14     179.638 131.599 -17.586  1.00  0.00           H  
ATOM    239 2HG  ARG A  14     181.270 132.202 -17.210  1.00  0.00           H  
ATOM    240 1HD  ARG A  14     181.230 129.935 -18.171  1.00  0.00           H  
ATOM    241 2HD  ARG A  14     181.985 130.021 -16.563  1.00  0.00           H  
ATOM    242  HE  ARG A  14     180.378 128.609 -15.774  1.00  0.00           H  
ATOM    243 1HH1 ARG A  14     179.203 130.072 -18.744  1.00  0.00           H  
ATOM    244 2HH1 ARG A  14     177.754 129.093 -18.801  1.00  0.00           H  
ATOM    245 1HH2 ARG A  14     178.494 127.344 -15.859  1.00  0.00           H  
ATOM    246 2HH2 ARG A  14     177.353 127.549 -17.168  1.00  0.00           H  
ATOM    247  N   GLU A  15     177.084 132.557 -15.771  1.00  0.00           N  
ATOM    248  CA  GLU A  15     175.843 132.635 -16.534  1.00  0.00           C  
ATOM    249  C   GLU A  15     175.213 134.018 -16.421  1.00  0.00           C  
ATOM    250  O   GLU A  15     174.649 134.535 -17.388  1.00  0.00           O  
ATOM    251  CB  GLU A  15     174.853 131.572 -16.052  1.00  0.00           C  
ATOM    252  CG  GLU A  15     175.245 130.143 -16.402  1.00  0.00           C  
ATOM    253  CD  GLU A  15     175.205 129.871 -17.879  1.00  0.00           C  
ATOM    254  OE1 GLU A  15     174.414 130.483 -18.556  1.00  0.00           O  
ATOM    255  OE2 GLU A  15     175.968 129.050 -18.332  1.00  0.00           O  
ATOM    256  H   GLU A  15     177.106 132.008 -14.926  1.00  0.00           H  
ATOM    257  HA  GLU A  15     176.071 132.462 -17.585  1.00  0.00           H  
ATOM    258 1HB  GLU A  15     174.750 131.635 -14.968  1.00  0.00           H  
ATOM    259 2HB  GLU A  15     173.871 131.766 -16.485  1.00  0.00           H  
ATOM    260 1HG  GLU A  15     176.254 129.955 -16.035  1.00  0.00           H  
ATOM    261 2HG  GLU A  15     174.569 129.458 -15.892  1.00  0.00           H  
ATOM    262  N   GLN A  16     175.312 134.613 -15.237  1.00  0.00           N  
ATOM    263  CA  GLN A  16     174.766 135.944 -15.002  1.00  0.00           C  
ATOM    264  C   GLN A  16     175.540 137.002 -15.779  1.00  0.00           C  
ATOM    265  O   GLN A  16     174.962 137.968 -16.276  1.00  0.00           O  
ATOM    266  CB  GLN A  16     174.786 136.275 -13.507  1.00  0.00           C  
ATOM    267  CG  GLN A  16     174.122 137.594 -13.153  1.00  0.00           C  
ATOM    268  CD  GLN A  16     172.628 137.578 -13.417  1.00  0.00           C  
ATOM    269  OE1 GLN A  16     171.885 136.799 -12.814  1.00  0.00           O  
ATOM    270  NE2 GLN A  16     172.179 138.441 -14.322  1.00  0.00           N  
ATOM    271  H   GLN A  16     175.777 134.130 -14.481  1.00  0.00           H  
ATOM    272  HA  GLN A  16     173.734 135.964 -15.355  1.00  0.00           H  
ATOM    273 1HB  GLN A  16     174.281 135.484 -12.953  1.00  0.00           H  
ATOM    274 2HB  GLN A  16     175.818 136.313 -13.157  1.00  0.00           H  
ATOM    275 1HG  GLN A  16     174.279 137.796 -12.094  1.00  0.00           H  
ATOM    276 2HG  GLN A  16     174.566 138.387 -13.755  1.00  0.00           H  
ATOM    277 1HE2 GLN A  16     171.203 138.477 -14.538  1.00  0.00           H  
ATOM    278 2HE2 GLN A  16     172.816 139.056 -14.788  1.00  0.00           H  
ATOM    279  N   LEU A  17     176.852 136.814 -15.880  1.00  0.00           N  
ATOM    280  CA  LEU A  17     177.722 137.803 -16.504  1.00  0.00           C  
ATOM    281  C   LEU A  17     178.713 137.141 -17.453  1.00  0.00           C  
ATOM    282  O   LEU A  17     179.903 137.045 -17.155  1.00  0.00           O  
ATOM    283  CB  LEU A  17     178.479 138.594 -15.431  1.00  0.00           C  
ATOM    284  CG  LEU A  17     177.609 139.399 -14.457  1.00  0.00           C  
ATOM    285  CD1 LEU A  17     178.459 139.870 -13.286  1.00  0.00           C  
ATOM    286  CD2 LEU A  17     176.983 140.576 -15.189  1.00  0.00           C  
ATOM    287  H   LEU A  17     177.257 135.966 -15.511  1.00  0.00           H  
ATOM    288  HA  LEU A  17     177.106 138.484 -17.092  1.00  0.00           H  
ATOM    289 1HB  LEU A  17     179.079 137.898 -14.844  1.00  0.00           H  
ATOM    290 2HB  LEU A  17     179.154 139.292 -15.927  1.00  0.00           H  
ATOM    291  HG  LEU A  17     176.821 138.758 -14.060  1.00  0.00           H  
ATOM    292 1HD1 LEU A  17     177.841 140.442 -12.594  1.00  0.00           H  
ATOM    293 2HD1 LEU A  17     178.879 139.008 -12.769  1.00  0.00           H  
ATOM    294 3HD1 LEU A  17     179.268 140.501 -13.654  1.00  0.00           H  
ATOM    295 1HD2 LEU A  17     176.364 141.147 -14.497  1.00  0.00           H  
ATOM    296 2HD2 LEU A  17     177.771 141.218 -15.586  1.00  0.00           H  
ATOM    297 3HD2 LEU A  17     176.366 140.209 -16.010  1.00  0.00           H  
ATOM    298  N   PRO A  18     178.215 136.687 -18.598  1.00  0.00           N  
ATOM    299  CA  PRO A  18     179.043 135.972 -19.564  1.00  0.00           C  
ATOM    300  C   PRO A  18     180.201 136.839 -20.043  1.00  0.00           C  
ATOM    301  O   PRO A  18     180.022 138.021 -20.342  1.00  0.00           O  
ATOM    302  CB  PRO A  18     178.061 135.663 -20.699  1.00  0.00           C  
ATOM    303  CG  PRO A  18     176.730 135.618 -20.028  1.00  0.00           C  
ATOM    304  CD  PRO A  18     176.792 136.713 -18.997  1.00  0.00           C  
ATOM    305  HA  PRO A  18     179.467 135.096 -19.075  1.00  0.00           H  
ATOM    306 1HB  PRO A  18     178.123 136.443 -21.472  1.00  0.00           H  
ATOM    307 2HB  PRO A  18     178.329 134.711 -21.180  1.00  0.00           H  
ATOM    308 1HG  PRO A  18     175.928 135.775 -20.765  1.00  0.00           H  
ATOM    309 2HG  PRO A  18     176.562 134.626 -19.583  1.00  0.00           H  
ATOM    310 1HD  PRO A  18     176.517 137.671 -19.461  1.00  0.00           H  
ATOM    311 2HD  PRO A  18     176.112 136.474 -18.166  1.00  0.00           H  
ATOM    312  N   ASP A  19     181.386 136.245 -20.115  1.00  0.00           N  
ATOM    313  CA  ASP A  19     182.548 136.921 -20.680  1.00  0.00           C  
ATOM    314  C   ASP A  19     182.797 138.257 -19.995  1.00  0.00           C  
ATOM    315  O   ASP A  19     183.037 139.270 -20.654  1.00  0.00           O  
ATOM    316  CB  ASP A  19     182.365 137.141 -22.184  1.00  0.00           C  
ATOM    317  CG  ASP A  19     182.252 135.837 -22.963  1.00  0.00           C  
ATOM    318  OD1 ASP A  19     182.895 134.886 -22.589  1.00  0.00           O  
ATOM    319  OD2 ASP A  19     181.523 135.805 -23.925  1.00  0.00           O  
ATOM    320  H   ASP A  19     181.486 135.301 -19.769  1.00  0.00           H  
ATOM    321  HA  ASP A  19     183.428 136.296 -20.516  1.00  0.00           H  
ATOM    322 1HB  ASP A  19     181.464 137.730 -22.358  1.00  0.00           H  
ATOM    323 2HB  ASP A  19     183.208 137.709 -22.575  1.00  0.00           H  
ATOM    324  N   THR A  20     182.737 138.255 -18.668  1.00  0.00           N  
ATOM    325  CA  THR A  20     183.088 139.433 -17.884  1.00  0.00           C  
ATOM    326  C   THR A  20     184.253 139.145 -16.947  1.00  0.00           C  
ATOM    327  O   THR A  20     184.605 137.988 -16.717  1.00  0.00           O  
ATOM    328  CB  THR A  20     181.882 139.935 -17.068  1.00  0.00           C  
ATOM    329  OG1 THR A  20     181.496 138.936 -16.116  1.00  0.00           O  
ATOM    330  CG2 THR A  20     180.707 140.239 -17.984  1.00  0.00           C  
ATOM    331  H   THR A  20     182.440 137.418 -18.190  1.00  0.00           H  
ATOM    332  HA  THR A  20     183.400 140.223 -18.566  1.00  0.00           H  
ATOM    333  HB  THR A  20     182.159 140.842 -16.529  1.00  0.00           H  
ATOM    334  HG1 THR A  20     180.998 138.246 -16.561  1.00  0.00           H  
ATOM    335 1HG2 THR A  20     179.864 140.593 -17.391  1.00  0.00           H  
ATOM    336 2HG2 THR A  20     180.994 141.007 -18.702  1.00  0.00           H  
ATOM    337 3HG2 THR A  20     180.419 139.334 -18.517  1.00  0.00           H  
ATOM    338  N   GLU A  21     184.852 140.203 -16.411  1.00  0.00           N  
ATOM    339  CA  GLU A  21     185.982 140.063 -15.500  1.00  0.00           C  
ATOM    340  C   GLU A  21     185.554 139.428 -14.183  1.00  0.00           C  
ATOM    341  O   GLU A  21     186.304 138.663 -13.579  1.00  0.00           O  
ATOM    342  CB  GLU A  21     186.625 141.427 -15.233  1.00  0.00           C  
ATOM    343  CG  GLU A  21     187.298 142.052 -16.446  1.00  0.00           C  
ATOM    344  CD  GLU A  21     188.360 141.173 -17.045  1.00  0.00           C  
ATOM    345  OE1 GLU A  21     189.115 140.596 -16.300  1.00  0.00           O  
ATOM    346  OE2 GLU A  21     188.414 141.077 -18.248  1.00  0.00           O  
ATOM    347  H   GLU A  21     184.516 141.126 -16.641  1.00  0.00           H  
ATOM    348  HA  GLU A  21     186.720 139.405 -15.959  1.00  0.00           H  
ATOM    349 1HB  GLU A  21     185.865 142.124 -14.876  1.00  0.00           H  
ATOM    350 2HB  GLU A  21     187.373 141.328 -14.448  1.00  0.00           H  
ATOM    351 1HG  GLU A  21     186.542 142.256 -17.204  1.00  0.00           H  
ATOM    352 2HG  GLU A  21     187.743 143.002 -16.152  1.00  0.00           H  
ATOM    353  N   LEU A  22     184.342 139.750 -13.743  1.00  0.00           N  
ATOM    354  CA  LEU A  22     183.800 139.189 -12.512  1.00  0.00           C  
ATOM    355  C   LEU A  22     183.597 137.684 -12.633  1.00  0.00           C  
ATOM    356  O   LEU A  22     183.851 136.937 -11.691  1.00  0.00           O  
ATOM    357  CB  LEU A  22     182.467 139.866 -12.164  1.00  0.00           C  
ATOM    358  CG  LEU A  22     182.561 141.331 -11.719  1.00  0.00           C  
ATOM    359  CD1 LEU A  22     181.162 141.922 -11.620  1.00  0.00           C  
ATOM    360  CD2 LEU A  22     183.285 141.411 -10.383  1.00  0.00           C  
ATOM    361  H   LEU A  22     183.781 140.400 -14.277  1.00  0.00           H  
ATOM    362  HA  LEU A  22     184.518 139.362 -11.708  1.00  0.00           H  
ATOM    363 1HB  LEU A  22     181.819 139.824 -13.037  1.00  0.00           H  
ATOM    364 2HB  LEU A  22     181.994 139.305 -11.359  1.00  0.00           H  
ATOM    365  HG  LEU A  22     183.113 141.903 -12.467  1.00  0.00           H  
ATOM    366 1HD1 LEU A  22     181.228 142.964 -11.306  1.00  0.00           H  
ATOM    367 2HD1 LEU A  22     180.675 141.870 -12.595  1.00  0.00           H  
ATOM    368 3HD1 LEU A  22     180.580 141.359 -10.892  1.00  0.00           H  
ATOM    369 1HD2 LEU A  22     183.352 142.452 -10.067  1.00  0.00           H  
ATOM    370 2HD2 LEU A  22     182.733 140.840  -9.635  1.00  0.00           H  
ATOM    371 3HD2 LEU A  22     184.288 140.998 -10.487  1.00  0.00           H  
ATOM    372  N   ALA A  23     183.138 137.247 -13.802  1.00  0.00           N  
ATOM    373  CA  ALA A  23     182.967 135.825 -14.073  1.00  0.00           C  
ATOM    374  C   ALA A  23     184.303 135.096 -14.058  1.00  0.00           C  
ATOM    375  O   ALA A  23     184.417 133.999 -13.512  1.00  0.00           O  
ATOM    376  CB  ALA A  23     182.269 135.621 -15.410  1.00  0.00           C  
ATOM    377  H   ALA A  23     182.904 137.918 -14.519  1.00  0.00           H  
ATOM    378  HA  ALA A  23     182.347 135.395 -13.285  1.00  0.00           H  
ATOM    379 1HB  ALA A  23     182.150 134.553 -15.599  1.00  0.00           H  
ATOM    380 2HB  ALA A  23     181.290 136.098 -15.386  1.00  0.00           H  
ATOM    381 3HB  ALA A  23     182.868 136.063 -16.203  1.00  0.00           H  
ATOM    382  N   ARG A  24     185.316 135.711 -14.660  1.00  0.00           N  
ATOM    383  CA  ARG A  24     186.661 135.154 -14.661  1.00  0.00           C  
ATOM    384  C   ARG A  24     187.225 135.071 -13.249  1.00  0.00           C  
ATOM    385  O   ARG A  24     187.726 134.027 -12.831  1.00  0.00           O  
ATOM    386  CB  ARG A  24     187.589 135.995 -15.525  1.00  0.00           C  
ATOM    387  CG  ARG A  24     189.026 135.502 -15.589  1.00  0.00           C  
ATOM    388  CD  ARG A  24     189.895 136.440 -16.344  1.00  0.00           C  
ATOM    389  NE  ARG A  24     189.859 137.782 -15.785  1.00  0.00           N  
ATOM    390  CZ  ARG A  24     190.459 138.147 -14.635  1.00  0.00           C  
ATOM    391  NH1 ARG A  24     191.134 137.263 -13.936  1.00  0.00           N  
ATOM    392  NH2 ARG A  24     190.367 139.396 -14.211  1.00  0.00           N  
ATOM    393  H   ARG A  24     185.147 136.590 -15.128  1.00  0.00           H  
ATOM    394  HA  ARG A  24     186.614 134.139 -15.059  1.00  0.00           H  
ATOM    395 1HB  ARG A  24     187.206 136.027 -16.545  1.00  0.00           H  
ATOM    396 2HB  ARG A  24     187.607 137.017 -15.151  1.00  0.00           H  
ATOM    397 1HG  ARG A  24     189.422 135.405 -14.578  1.00  0.00           H  
ATOM    398 2HG  ARG A  24     189.057 134.531 -16.085  1.00  0.00           H  
ATOM    399 1HD  ARG A  24     190.925 136.085 -16.315  1.00  0.00           H  
ATOM    400 2HD  ARG A  24     189.561 136.493 -17.379  1.00  0.00           H  
ATOM    401  HE  ARG A  24     189.349 138.490 -16.295  1.00  0.00           H  
ATOM    402 1HH1 ARG A  24     191.204 136.310 -14.261  1.00  0.00           H  
ATOM    403 2HH1 ARG A  24     191.584 137.538 -13.074  1.00  0.00           H  
ATOM    404 1HH2 ARG A  24     189.847 140.076 -14.748  1.00  0.00           H  
ATOM    405 2HH2 ARG A  24     190.816 139.670 -13.349  1.00  0.00           H  
ATOM    406  N   GLU A  25     187.141 136.177 -12.518  1.00  0.00           N  
ATOM    407  CA  GLU A  25     187.665 136.238 -11.158  1.00  0.00           C  
ATOM    408  C   GLU A  25     186.913 135.286 -10.235  1.00  0.00           C  
ATOM    409  O   GLU A  25     187.508 134.661  -9.357  1.00  0.00           O  
ATOM    410  CB  GLU A  25     187.576 137.666 -10.618  1.00  0.00           C  
ATOM    411  CG  GLU A  25     188.582 138.633 -11.227  1.00  0.00           C  
ATOM    412  CD  GLU A  25     189.983 138.407 -10.734  1.00  0.00           C  
ATOM    413  OE1 GLU A  25     190.137 137.928  -9.636  1.00  0.00           O  
ATOM    414  OE2 GLU A  25     190.901 138.714 -11.457  1.00  0.00           O  
ATOM    415  H   GLU A  25     186.703 136.996 -12.914  1.00  0.00           H  
ATOM    416  HA  GLU A  25     188.709 135.926 -11.175  1.00  0.00           H  
ATOM    417 1HB  GLU A  25     186.576 138.063 -10.799  1.00  0.00           H  
ATOM    418 2HB  GLU A  25     187.732 137.657  -9.538  1.00  0.00           H  
ATOM    419 1HG  GLU A  25     188.566 138.521 -12.310  1.00  0.00           H  
ATOM    420 2HG  GLU A  25     188.278 139.653 -10.991  1.00  0.00           H  
ATOM    421  N   ALA A  26     185.605 135.182 -10.441  1.00  0.00           N  
ATOM    422  CA  ALA A  26     184.773 134.296  -9.636  1.00  0.00           C  
ATOM    423  C   ALA A  26     185.211 132.844  -9.784  1.00  0.00           C  
ATOM    424  O   ALA A  26     185.267 132.098  -8.806  1.00  0.00           O  
ATOM    425  CB  ALA A  26     183.308 134.448 -10.026  1.00  0.00           C  
ATOM    426  H   ALA A  26     185.176 135.731 -11.171  1.00  0.00           H  
ATOM    427  HA  ALA A  26     184.888 134.569  -8.587  1.00  0.00           H  
ATOM    428 1HB  ALA A  26     182.699 133.780  -9.416  1.00  0.00           H  
ATOM    429 2HB  ALA A  26     182.994 135.478  -9.860  1.00  0.00           H  
ATOM    430 3HB  ALA A  26     183.184 134.194 -11.077  1.00  0.00           H  
ATOM    431  N   GLN A  27     185.522 132.448 -11.014  1.00  0.00           N  
ATOM    432  CA  GLN A  27     185.954 131.085 -11.293  1.00  0.00           C  
ATOM    433  C   GLN A  27     187.349 130.822 -10.737  1.00  0.00           C  
ATOM    434  O   GLN A  27     187.604 129.775 -10.142  1.00  0.00           O  
ATOM    435  CB  GLN A  27     185.931 130.815 -12.801  1.00  0.00           C  
ATOM    436  CG  GLN A  27     186.203 129.369 -13.179  1.00  0.00           C  
ATOM    437  CD  GLN A  27     185.116 128.430 -12.691  1.00  0.00           C  
ATOM    438  OE1 GLN A  27     183.930 128.638 -12.961  1.00  0.00           O  
ATOM    439  NE2 GLN A  27     185.515 127.389 -11.968  1.00  0.00           N  
ATOM    440  H   GLN A  27     185.459 133.108 -11.775  1.00  0.00           H  
ATOM    441  HA  GLN A  27     185.267 130.395 -10.799  1.00  0.00           H  
ATOM    442 1HB  GLN A  27     184.959 131.092 -13.205  1.00  0.00           H  
ATOM    443 2HB  GLN A  27     186.680 131.437 -13.292  1.00  0.00           H  
ATOM    444 1HG  GLN A  27     186.259 129.292 -14.264  1.00  0.00           H  
ATOM    445 2HG  GLN A  27     187.148 129.059 -12.733  1.00  0.00           H  
ATOM    446 1HE2 GLN A  27     184.843 126.735 -11.619  1.00  0.00           H  
ATOM    447 2HE2 GLN A  27     186.487 127.258 -11.773  1.00  0.00           H  
ATOM    448  N   GLU A  28     188.248 131.778 -10.936  1.00  0.00           N  
ATOM    449  CA  GLU A  28     189.619 131.654 -10.453  1.00  0.00           C  
ATOM    450  C   GLU A  28     189.663 131.590  -8.932  1.00  0.00           C  
ATOM    451  O   GLU A  28     190.446 130.834  -8.356  1.00  0.00           O  
ATOM    452  CB  GLU A  28     190.468 132.827 -10.949  1.00  0.00           C  
ATOM    453  CG  GLU A  28     190.776 132.796 -12.439  1.00  0.00           C  
ATOM    454  CD  GLU A  28     191.610 133.963 -12.889  1.00  0.00           C  
ATOM    455  OE1 GLU A  28     192.187 134.613 -12.051  1.00  0.00           O  
ATOM    456  OE2 GLU A  28     191.669 134.204 -14.072  1.00  0.00           O  
ATOM    457  H   GLU A  28     187.977 132.615 -11.433  1.00  0.00           H  
ATOM    458  HA  GLU A  28     190.036 130.723 -10.835  1.00  0.00           H  
ATOM    459 1HB  GLU A  28     189.955 133.764 -10.733  1.00  0.00           H  
ATOM    460 2HB  GLU A  28     191.416 132.843 -10.411  1.00  0.00           H  
ATOM    461 1HG  GLU A  28     191.308 131.873 -12.670  1.00  0.00           H  
ATOM    462 2HG  GLU A  28     189.838 132.790 -12.992  1.00  0.00           H  
ATOM    463  N   LEU A  29     188.820 132.388  -8.286  1.00  0.00           N  
ATOM    464  CA  LEU A  29     188.689 132.351  -6.835  1.00  0.00           C  
ATOM    465  C   LEU A  29     188.137 131.011  -6.365  1.00  0.00           C  
ATOM    466  O   LEU A  29     188.627 130.431  -5.397  1.00  0.00           O  
ATOM    467  CB  LEU A  29     187.772 133.484  -6.357  1.00  0.00           C  
ATOM    468  CG  LEU A  29     187.543 133.560  -4.842  1.00  0.00           C  
ATOM    469  CD1 LEU A  29     188.868 133.831  -4.141  1.00  0.00           C  
ATOM    470  CD2 LEU A  29     186.530 134.653  -4.536  1.00  0.00           C  
ATOM    471  H   LEU A  29     188.253 133.035  -8.815  1.00  0.00           H  
ATOM    472  HA  LEU A  29     189.680 132.471  -6.395  1.00  0.00           H  
ATOM    473 1HB  LEU A  29     188.199 134.433  -6.676  1.00  0.00           H  
ATOM    474 2HB  LEU A  29     186.799 133.369  -6.834  1.00  0.00           H  
ATOM    475  HG  LEU A  29     187.165 132.603  -4.483  1.00  0.00           H  
ATOM    476 1HD1 LEU A  29     188.705 133.885  -3.064  1.00  0.00           H  
ATOM    477 2HD1 LEU A  29     189.567 133.025  -4.361  1.00  0.00           H  
ATOM    478 3HD1 LEU A  29     189.281 134.776  -4.493  1.00  0.00           H  
ATOM    479 1HD2 LEU A  29     186.367 134.707  -3.460  1.00  0.00           H  
ATOM    480 2HD2 LEU A  29     186.908 135.611  -4.894  1.00  0.00           H  
ATOM    481 3HD2 LEU A  29     185.587 134.425  -5.035  1.00  0.00           H  
ATOM    482  N   ALA A  30     187.112 130.523  -7.056  1.00  0.00           N  
ATOM    483  CA  ALA A  30     186.509 129.237  -6.730  1.00  0.00           C  
ATOM    484  C   ALA A  30     187.514 128.103  -6.889  1.00  0.00           C  
ATOM    485  O   ALA A  30     187.539 127.168  -6.088  1.00  0.00           O  
ATOM    486  CB  ALA A  30     185.287 128.988  -7.602  1.00  0.00           C  
ATOM    487  H   ALA A  30     186.740 131.060  -7.828  1.00  0.00           H  
ATOM    488  HA  ALA A  30     186.196 129.258  -5.686  1.00  0.00           H  
ATOM    489 1HB  ALA A  30     184.848 128.023  -7.346  1.00  0.00           H  
ATOM    490 2HB  ALA A  30     184.553 129.776  -7.434  1.00  0.00           H  
ATOM    491 3HB  ALA A  30     185.582 128.985  -8.650  1.00  0.00           H  
ATOM    492  N   ASP A  31     188.339 128.192  -7.926  1.00  0.00           N  
ATOM    493  CA  ASP A  31     189.346 127.171  -8.194  1.00  0.00           C  
ATOM    494  C   ASP A  31     190.366 127.095  -7.064  1.00  0.00           C  
ATOM    495  O   ASP A  31     190.734 126.009  -6.619  1.00  0.00           O  
ATOM    496  CB  ASP A  31     190.060 127.456  -9.517  1.00  0.00           C  
ATOM    497  CG  ASP A  31     189.195 127.156 -10.734  1.00  0.00           C  
ATOM    498  OD1 ASP A  31     188.243 126.424 -10.596  1.00  0.00           O  
ATOM    499  OD2 ASP A  31     189.495 127.660 -11.789  1.00  0.00           O  
ATOM    500  H   ASP A  31     188.267 128.986  -8.545  1.00  0.00           H  
ATOM    501  HA  ASP A  31     188.849 126.202  -8.254  1.00  0.00           H  
ATOM    502 1HB  ASP A  31     190.359 128.503  -9.551  1.00  0.00           H  
ATOM    503 2HB  ASP A  31     190.968 126.854  -9.577  1.00  0.00           H  
ATOM    504  N   GLU A  32     190.822 128.256  -6.607  1.00  0.00           N  
ATOM    505  CA  GLU A  32     191.751 128.327  -5.487  1.00  0.00           C  
ATOM    506  C   GLU A  32     191.075 127.916  -4.184  1.00  0.00           C  
ATOM    507  O   GLU A  32     191.693 127.289  -3.323  1.00  0.00           O  
ATOM    508  CB  GLU A  32     192.318 129.741  -5.355  1.00  0.00           C  
ATOM    509  CG  GLU A  32     193.269 130.144  -6.473  1.00  0.00           C  
ATOM    510  CD  GLU A  32     194.493 129.273  -6.543  1.00  0.00           C  
ATOM    511  OE1 GLU A  32     195.162 129.139  -5.547  1.00  0.00           O  
ATOM    512  OE2 GLU A  32     194.759 128.740  -7.595  1.00  0.00           O  
ATOM    513  H   GLU A  32     190.517 129.113  -7.048  1.00  0.00           H  
ATOM    514  HA  GLU A  32     192.567 127.629  -5.670  1.00  0.00           H  
ATOM    515 1HB  GLU A  32     191.501 130.462  -5.335  1.00  0.00           H  
ATOM    516 2HB  GLU A  32     192.856 129.831  -4.411  1.00  0.00           H  
ATOM    517 1HG  GLU A  32     192.741 130.086  -7.424  1.00  0.00           H  
ATOM    518 2HG  GLU A  32     193.574 131.178  -6.321  1.00  0.00           H  
ATOM    519  N   ALA A  33     189.802 128.271  -4.047  1.00  0.00           N  
ATOM    520  CA  ALA A  33     189.011 127.857  -2.892  1.00  0.00           C  
ATOM    521  C   ALA A  33     188.893 126.341  -2.819  1.00  0.00           C  
ATOM    522  O   ALA A  33     188.920 125.757  -1.737  1.00  0.00           O  
ATOM    523  CB  ALA A  33     187.630 128.493  -2.941  1.00  0.00           C  
ATOM    524  H   ALA A  33     189.371 128.841  -4.760  1.00  0.00           H  
ATOM    525  HA  ALA A  33     189.520 128.194  -1.988  1.00  0.00           H  
ATOM    526 1HB  ALA A  33     187.051 128.174  -2.073  1.00  0.00           H  
ATOM    527 2HB  ALA A  33     187.729 129.578  -2.932  1.00  0.00           H  
ATOM    528 3HB  ALA A  33     187.119 128.183  -3.851  1.00  0.00           H  
ATOM    529  N   ARG A  34     188.762 125.706  -3.981  1.00  0.00           N  
ATOM    530  CA  ARG A  34     188.670 124.254  -4.053  1.00  0.00           C  
ATOM    531  C   ARG A  34     189.968 123.595  -3.601  1.00  0.00           C  
ATOM    532  O   ARG A  34     189.951 122.546  -2.957  1.00  0.00           O  
ATOM    533  CB  ARG A  34     188.347 123.808  -5.472  1.00  0.00           C  
ATOM    534  CG  ARG A  34     188.094 122.317  -5.633  1.00  0.00           C  
ATOM    535  CD  ARG A  34     187.517 121.999  -6.963  1.00  0.00           C  
ATOM    536  NE  ARG A  34     188.418 122.357  -8.047  1.00  0.00           N  
ATOM    537  CZ  ARG A  34     188.239 123.404  -8.876  1.00  0.00           C  
ATOM    538  NH1 ARG A  34     187.188 124.183  -8.734  1.00  0.00           N  
ATOM    539  NH2 ARG A  34     189.117 123.647  -9.833  1.00  0.00           N  
ATOM    540  H   ARG A  34     188.724 126.245  -4.835  1.00  0.00           H  
ATOM    541  HA  ARG A  34     187.879 123.922  -3.380  1.00  0.00           H  
ATOM    542 1HB  ARG A  34     187.459 124.332  -5.824  1.00  0.00           H  
ATOM    543 2HB  ARG A  34     189.169 124.078  -6.134  1.00  0.00           H  
ATOM    544 1HG  ARG A  34     189.035 121.776  -5.529  1.00  0.00           H  
ATOM    545 2HG  ARG A  34     187.396 121.982  -4.866  1.00  0.00           H  
ATOM    546 1HD  ARG A  34     187.317 120.929  -7.027  1.00  0.00           H  
ATOM    547 2HD  ARG A  34     186.587 122.550  -7.098  1.00  0.00           H  
ATOM    548  HE  ARG A  34     189.237 121.782  -8.187  1.00  0.00           H  
ATOM    549 1HH1 ARG A  34     186.517 123.997  -8.003  1.00  0.00           H  
ATOM    550 2HH1 ARG A  34     187.054 124.968  -9.356  1.00  0.00           H  
ATOM    551 1HH2 ARG A  34     189.924 123.049  -9.941  1.00  0.00           H  
ATOM    552 2HH2 ARG A  34     188.983 124.432 -10.454  1.00  0.00           H  
ATOM    553  N   LYS A  35     191.091 124.219  -3.940  1.00  0.00           N  
ATOM    554  CA  LYS A  35     192.398 123.708  -3.547  1.00  0.00           C  
ATOM    555  C   LYS A  35     192.561 123.716  -2.031  1.00  0.00           C  
ATOM    556  O   LYS A  35     193.096 122.772  -1.450  1.00  0.00           O  
ATOM    557  CB  LYS A  35     193.512 124.528  -4.201  1.00  0.00           C  
ATOM    558  CG  LYS A  35     193.628 124.341  -5.707  1.00  0.00           C  
ATOM    559  CD  LYS A  35     194.702 125.246  -6.295  1.00  0.00           C  
ATOM    560  CE  LYS A  35     194.698 125.196  -7.815  1.00  0.00           C  
ATOM    561  NZ  LYS A  35     195.648 126.176  -8.407  1.00  0.00           N  
ATOM    562  H   LYS A  35     191.038 125.069  -4.484  1.00  0.00           H  
ATOM    563  HA  LYS A  35     192.482 122.675  -3.884  1.00  0.00           H  
ATOM    564 1HB  LYS A  35     193.344 125.588  -4.007  1.00  0.00           H  
ATOM    565 2HB  LYS A  35     194.469 124.261  -3.755  1.00  0.00           H  
ATOM    566 1HG  LYS A  35     193.880 123.302  -5.927  1.00  0.00           H  
ATOM    567 2HG  LYS A  35     192.673 124.573  -6.178  1.00  0.00           H  
ATOM    568 1HD  LYS A  35     194.529 126.273  -5.972  1.00  0.00           H  
ATOM    569 2HD  LYS A  35     195.681 124.930  -5.934  1.00  0.00           H  
ATOM    570 1HE  LYS A  35     194.972 124.196  -8.147  1.00  0.00           H  
ATOM    571 2HE  LYS A  35     193.695 125.415  -8.184  1.00  0.00           H  
ATOM    572 1HZ  LYS A  35     195.616 126.112  -9.414  1.00  0.00           H  
ATOM    573 2HZ  LYS A  35     195.392 127.111  -8.121  1.00  0.00           H  
ATOM    574 3HZ  LYS A  35     196.585 125.972  -8.088  1.00  0.00           H  
ATOM    575  N   SER A  36     192.096 124.788  -1.398  1.00  0.00           N  
ATOM    576  CA  SER A  36     192.209 124.931   0.049  1.00  0.00           C  
ATOM    577  C   SER A  36     191.253 123.988   0.771  1.00  0.00           C  
ATOM    578  O   SER A  36     190.143 123.736   0.303  1.00  0.00           O  
ATOM    579  CB  SER A  36     191.925 126.363   0.455  1.00  0.00           C  
ATOM    580  OG  SER A  36     191.935 126.501   1.851  1.00  0.00           O  
ATOM    581  H   SER A  36     191.654 125.522  -1.932  1.00  0.00           H  
ATOM    582  HA  SER A  36     193.223 124.663   0.344  1.00  0.00           H  
ATOM    583 1HB  SER A  36     192.674 127.021   0.017  1.00  0.00           H  
ATOM    584 2HB  SER A  36     190.954 126.667   0.065  1.00  0.00           H  
ATOM    585  HG  SER A  36     191.858 127.441   2.024  1.00  0.00           H  
ATOM    586  N   ASP A  37     191.693 123.469   1.911  1.00  0.00           N  
ATOM    587  CA  ASP A  37     190.831 122.665   2.770  1.00  0.00           C  
ATOM    588  C   ASP A  37     190.398 123.448   4.002  1.00  0.00           C  
ATOM    589  O   ASP A  37     189.904 122.871   4.972  1.00  0.00           O  
ATOM    590  CB  ASP A  37     191.548 121.383   3.200  1.00  0.00           C  
ATOM    591  CG  ASP A  37     191.757 120.407   2.050  1.00  0.00           C  
ATOM    592  OD1 ASP A  37     190.893 120.314   1.211  1.00  0.00           O  
ATOM    593  OD2 ASP A  37     192.780 119.765   2.021  1.00  0.00           O  
ATOM    594  H   ASP A  37     192.649 123.636   2.191  1.00  0.00           H  
ATOM    595  HA  ASP A  37     189.933 122.404   2.211  1.00  0.00           H  
ATOM    596 1HB  ASP A  37     192.519 121.634   3.626  1.00  0.00           H  
ATOM    597 2HB  ASP A  37     190.967 120.885   3.978  1.00  0.00           H  
ATOM    598  N   ASP A  38     190.583 124.763   3.958  1.00  0.00           N  
ATOM    599  CA  ASP A  38     190.201 125.627   5.068  1.00  0.00           C  
ATOM    600  C   ASP A  38     188.718 125.977   5.007  1.00  0.00           C  
ATOM    601  O   ASP A  38     188.284 126.729   4.136  1.00  0.00           O  
ATOM    602  CB  ASP A  38     191.035 126.911   5.060  1.00  0.00           C  
ATOM    603  CG  ASP A  38     190.709 127.837   6.224  1.00  0.00           C  
ATOM    604  OD1 ASP A  38     189.563 127.904   6.601  1.00  0.00           O  
ATOM    605  OD2 ASP A  38     191.608 128.467   6.725  1.00  0.00           O  
ATOM    606  H   ASP A  38     191.002 125.171   3.138  1.00  0.00           H  
ATOM    607  HA  ASP A  38     190.374 125.091   6.002  1.00  0.00           H  
ATOM    608 1HB  ASP A  38     192.094 126.656   5.103  1.00  0.00           H  
ATOM    609 2HB  ASP A  38     190.865 127.450   4.128  1.00  0.00           H  
ATOM    610  N   SER A  39     187.947 125.424   5.939  1.00  0.00           N  
ATOM    611  CA  SER A  39     186.494 125.526   5.888  1.00  0.00           C  
ATOM    612  C   SER A  39     186.037 126.970   6.036  1.00  0.00           C  
ATOM    613  O   SER A  39     184.986 127.356   5.523  1.00  0.00           O  
ATOM    614  CB  SER A  39     185.872 124.677   6.979  1.00  0.00           C  
ATOM    615  OG  SER A  39     186.211 125.162   8.249  1.00  0.00           O  
ATOM    616  H   SER A  39     188.380 124.924   6.701  1.00  0.00           H  
ATOM    617  HA  SER A  39     186.163 125.171   4.911  1.00  0.00           H  
ATOM    618 1HB  SER A  39     184.788 124.675   6.865  1.00  0.00           H  
ATOM    619 2HB  SER A  39     186.213 123.647   6.877  1.00  0.00           H  
ATOM    620  HG  SER A  39     185.756 124.598   8.878  1.00  0.00           H  
ATOM    621  N   GLU A  40     186.832 127.768   6.743  1.00  0.00           N  
ATOM    622  CA  GLU A  40     186.500 129.168   6.977  1.00  0.00           C  
ATOM    623  C   GLU A  40     186.776 130.014   5.741  1.00  0.00           C  
ATOM    624  O   GLU A  40     186.051 130.964   5.452  1.00  0.00           O  
ATOM    625  CB  GLU A  40     187.293 129.712   8.167  1.00  0.00           C  
ATOM    626  CG  GLU A  40     186.917 129.097   9.508  1.00  0.00           C  
ATOM    627  CD  GLU A  40     185.492 129.375   9.899  1.00  0.00           C  
ATOM    628  OE1 GLU A  40     185.164 130.520  10.101  1.00  0.00           O  
ATOM    629  OE2 GLU A  40     184.731 128.442   9.996  1.00  0.00           O  
ATOM    630  H   GLU A  40     187.687 127.393   7.130  1.00  0.00           H  
ATOM    631  HA  GLU A  40     185.435 129.241   7.194  1.00  0.00           H  
ATOM    632 1HB  GLU A  40     188.357 129.538   8.006  1.00  0.00           H  
ATOM    633 2HB  GLU A  40     187.146 130.790   8.240  1.00  0.00           H  
ATOM    634 1HG  GLU A  40     187.063 128.019   9.455  1.00  0.00           H  
ATOM    635 2HG  GLU A  40     187.582 129.489  10.275  1.00  0.00           H  
ATOM    636  N   ALA A  41     187.831 129.662   5.012  1.00  0.00           N  
ATOM    637  CA  ALA A  41     188.137 130.308   3.742  1.00  0.00           C  
ATOM    638  C   ALA A  41     187.027 130.077   2.724  1.00  0.00           C  
ATOM    639  O   ALA A  41     186.714 130.957   1.922  1.00  0.00           O  
ATOM    640  CB  ALA A  41     189.466 129.805   3.200  1.00  0.00           C  
ATOM    641  H   ALA A  41     188.438 128.926   5.348  1.00  0.00           H  
ATOM    642  HA  ALA A  41     188.211 131.383   3.912  1.00  0.00           H  
ATOM    643 1HB  ALA A  41     189.683 130.298   2.251  1.00  0.00           H  
ATOM    644 2HB  ALA A  41     190.260 130.029   3.914  1.00  0.00           H  
ATOM    645 3HB  ALA A  41     189.413 128.729   3.045  1.00  0.00           H  
ATOM    646  N   LEU A  42     186.435 128.888   2.764  1.00  0.00           N  
ATOM    647  CA  LEU A  42     185.316 128.561   1.887  1.00  0.00           C  
ATOM    648  C   LEU A  42     184.103 129.427   2.194  1.00  0.00           C  
ATOM    649  O   LEU A  42     183.391 129.860   1.288  1.00  0.00           O  
ATOM    650  CB  LEU A  42     184.944 127.080   2.033  1.00  0.00           C  
ATOM    651  CG  LEU A  42     185.994 126.078   1.537  1.00  0.00           C  
ATOM    652  CD1 LEU A  42     185.559 124.665   1.900  1.00  0.00           C  
ATOM    653  CD2 LEU A  42     186.169 126.227   0.033  1.00  0.00           C  
ATOM    654  H   LEU A  42     186.767 128.194   3.419  1.00  0.00           H  
ATOM    655  HA  LEU A  42     185.614 128.762   0.856  1.00  0.00           H  
ATOM    656 1HB  LEU A  42     184.757 126.871   3.085  1.00  0.00           H  
ATOM    657 2HB  LEU A  42     184.024 126.897   1.478  1.00  0.00           H  
ATOM    658  HG  LEU A  42     186.945 126.272   2.034  1.00  0.00           H  
ATOM    659 1HD1 LEU A  42     186.306 123.952   1.548  1.00  0.00           H  
ATOM    660 2HD1 LEU A  42     185.461 124.581   2.982  1.00  0.00           H  
ATOM    661 3HD1 LEU A  42     184.601 124.447   1.430  1.00  0.00           H  
ATOM    662 1HD2 LEU A  42     186.917 125.515  -0.320  1.00  0.00           H  
ATOM    663 2HD2 LEU A  42     185.219 126.032  -0.465  1.00  0.00           H  
ATOM    664 3HD2 LEU A  42     186.498 127.242  -0.196  1.00  0.00           H  
ATOM    665  N   LYS A  43     183.870 129.675   3.477  1.00  0.00           N  
ATOM    666  CA  LYS A  43     182.798 130.567   3.904  1.00  0.00           C  
ATOM    667  C   LYS A  43     183.016 131.979   3.376  1.00  0.00           C  
ATOM    668  O   LYS A  43     182.071 132.645   2.949  1.00  0.00           O  
ATOM    669  CB  LYS A  43     182.691 130.589   5.431  1.00  0.00           C  
ATOM    670  CG  LYS A  43     182.169 129.295   6.042  1.00  0.00           C  
ATOM    671  CD  LYS A  43     182.178 129.360   7.562  1.00  0.00           C  
ATOM    672  CE  LYS A  43     181.813 128.017   8.176  1.00  0.00           C  
ATOM    673  NZ  LYS A  43     181.965 128.021   9.656  1.00  0.00           N  
ATOM    674  H   LYS A  43     184.450 129.234   4.178  1.00  0.00           H  
ATOM    675  HA  LYS A  43     181.857 130.201   3.490  1.00  0.00           H  
ATOM    676 1HB  LYS A  43     183.673 130.789   5.861  1.00  0.00           H  
ATOM    677 2HB  LYS A  43     182.027 131.396   5.738  1.00  0.00           H  
ATOM    678 1HG  LYS A  43     181.148 129.117   5.700  1.00  0.00           H  
ATOM    679 2HG  LYS A  43     182.794 128.463   5.719  1.00  0.00           H  
ATOM    680 1HD  LYS A  43     183.169 129.652   7.909  1.00  0.00           H  
ATOM    681 2HD  LYS A  43     181.460 130.109   7.898  1.00  0.00           H  
ATOM    682 1HE  LYS A  43     180.781 127.772   7.929  1.00  0.00           H  
ATOM    683 2HE  LYS A  43     182.455 127.241   7.761  1.00  0.00           H  
ATOM    684 1HZ  LYS A  43     181.715 127.116  10.024  1.00  0.00           H  
ATOM    685 2HZ  LYS A  43     182.924 128.229   9.897  1.00  0.00           H  
ATOM    686 3HZ  LYS A  43     181.359 128.725  10.055  1.00  0.00           H  
ATOM    687  N   VAL A  44     184.265 132.431   3.407  1.00  0.00           N  
ATOM    688  CA  VAL A  44     184.613 133.752   2.896  1.00  0.00           C  
ATOM    689  C   VAL A  44     184.321 133.862   1.405  1.00  0.00           C  
ATOM    690  O   VAL A  44     183.701 134.824   0.953  1.00  0.00           O  
ATOM    691  CB  VAL A  44     186.104 134.046   3.147  1.00  0.00           C  
ATOM    692  CG1 VAL A  44     186.549 135.260   2.347  1.00  0.00           C  
ATOM    693  CG2 VAL A  44     186.346 134.261   4.634  1.00  0.00           C  
ATOM    694  H   VAL A  44     184.990 131.846   3.794  1.00  0.00           H  
ATOM    695  HA  VAL A  44     184.000 134.494   3.409  1.00  0.00           H  
ATOM    696  HB  VAL A  44     186.695 133.198   2.801  1.00  0.00           H  
ATOM    697 1HG1 VAL A  44     187.605 135.454   2.536  1.00  0.00           H  
ATOM    698 2HG1 VAL A  44     186.400 135.070   1.284  1.00  0.00           H  
ATOM    699 3HG1 VAL A  44     185.963 136.129   2.647  1.00  0.00           H  
ATOM    700 1HG2 VAL A  44     187.402 134.468   4.804  1.00  0.00           H  
ATOM    701 2HG2 VAL A  44     185.750 135.105   4.981  1.00  0.00           H  
ATOM    702 3HG2 VAL A  44     186.059 133.364   5.183  1.00  0.00           H  
ATOM    703  N   VAL A  45     184.771 132.869   0.644  1.00  0.00           N  
ATOM    704  CA  VAL A  45     184.571 132.860  -0.799  1.00  0.00           C  
ATOM    705  C   VAL A  45     183.099 132.690  -1.153  1.00  0.00           C  
ATOM    706  O   VAL A  45     182.590 133.344  -2.063  1.00  0.00           O  
ATOM    707  CB  VAL A  45     185.385 131.721  -1.442  1.00  0.00           C  
ATOM    708  CG1 VAL A  45     185.025 131.574  -2.913  1.00  0.00           C  
ATOM    709  CG2 VAL A  45     186.873 131.990  -1.275  1.00  0.00           C  
ATOM    710  H   VAL A  45     185.265 132.101   1.078  1.00  0.00           H  
ATOM    711  HA  VAL A  45     184.899 133.818  -1.201  1.00  0.00           H  
ATOM    712  HB  VAL A  45     185.127 130.781  -0.953  1.00  0.00           H  
ATOM    713 1HG1 VAL A  45     185.609 130.765  -3.352  1.00  0.00           H  
ATOM    714 2HG1 VAL A  45     183.963 131.347  -3.007  1.00  0.00           H  
ATOM    715 3HG1 VAL A  45     185.245 132.504  -3.437  1.00  0.00           H  
ATOM    716 1HG2 VAL A  45     187.442 131.181  -1.733  1.00  0.00           H  
ATOM    717 2HG2 VAL A  45     187.129 132.933  -1.760  1.00  0.00           H  
ATOM    718 3HG2 VAL A  45     187.115 132.050  -0.215  1.00  0.00           H  
ATOM    719  N   TYR A  46     182.420 131.811  -0.425  1.00  0.00           N  
ATOM    720  CA  TYR A  46     180.989 131.601  -0.615  1.00  0.00           C  
ATOM    721  C   TYR A  46     180.226 132.918  -0.553  1.00  0.00           C  
ATOM    722  O   TYR A  46     179.432 133.229  -1.440  1.00  0.00           O  
ATOM    723  CB  TYR A  46     180.447 130.624   0.432  1.00  0.00           C  
ATOM    724  CG  TYR A  46     178.940 130.496   0.425  1.00  0.00           C  
ATOM    725  CD1 TYR A  46     178.324 129.599  -0.435  1.00  0.00           C  
ATOM    726  CD2 TYR A  46     178.173 131.276   1.278  1.00  0.00           C  
ATOM    727  CE1 TYR A  46     176.947 129.483  -0.443  1.00  0.00           C  
ATOM    728  CE2 TYR A  46     176.796 131.159   1.271  1.00  0.00           C  
ATOM    729  CZ  TYR A  46     176.184 130.265   0.415  1.00  0.00           C  
ATOM    730  OH  TYR A  46     174.814 130.150   0.408  1.00  0.00           O  
ATOM    731  H   TYR A  46     182.907 131.272   0.279  1.00  0.00           H  
ATOM    732  HA  TYR A  46     180.831 131.175  -1.607  1.00  0.00           H  
ATOM    733 1HB  TYR A  46     180.873 129.635   0.263  1.00  0.00           H  
ATOM    734 2HB  TYR A  46     180.755 130.948   1.426  1.00  0.00           H  
ATOM    735  HD1 TYR A  46     178.926 128.987  -1.107  1.00  0.00           H  
ATOM    736  HD2 TYR A  46     178.657 131.981   1.953  1.00  0.00           H  
ATOM    737  HE1 TYR A  46     176.464 128.777  -1.119  1.00  0.00           H  
ATOM    738  HE2 TYR A  46     176.194 131.772   1.941  1.00  0.00           H  
ATOM    739  HH  TYR A  46     174.448 130.634   1.153  1.00  0.00           H  
ATOM    740  N   LEU A  47     180.472 133.687   0.503  1.00  0.00           N  
ATOM    741  CA  LEU A  47     179.799 134.968   0.689  1.00  0.00           C  
ATOM    742  C   LEU A  47     180.201 135.964  -0.391  1.00  0.00           C  
ATOM    743  O   LEU A  47     179.366 136.710  -0.903  1.00  0.00           O  
ATOM    744  CB  LEU A  47     180.129 135.544   2.072  1.00  0.00           C  
ATOM    745  CG  LEU A  47     179.518 134.798   3.266  1.00  0.00           C  
ATOM    746  CD1 LEU A  47     180.118 135.333   4.559  1.00  0.00           C  
ATOM    747  CD2 LEU A  47     178.006 134.970   3.252  1.00  0.00           C  
ATOM    748  H   LEU A  47     181.140 133.379   1.193  1.00  0.00           H  
ATOM    749  HA  LEU A  47     178.723 134.809   0.610  1.00  0.00           H  
ATOM    750 1HB  LEU A  47     181.210 135.544   2.200  1.00  0.00           H  
ATOM    751 2HB  LEU A  47     179.779 136.575   2.112  1.00  0.00           H  
ATOM    752  HG  LEU A  47     179.764 133.738   3.197  1.00  0.00           H  
ATOM    753 1HD1 LEU A  47     179.684 134.803   5.408  1.00  0.00           H  
ATOM    754 2HD1 LEU A  47     181.197 135.180   4.551  1.00  0.00           H  
ATOM    755 3HD1 LEU A  47     179.902 136.397   4.648  1.00  0.00           H  
ATOM    756 1HD2 LEU A  47     177.572 134.439   4.100  1.00  0.00           H  
ATOM    757 2HD2 LEU A  47     177.760 136.029   3.322  1.00  0.00           H  
ATOM    758 3HD2 LEU A  47     177.602 134.563   2.325  1.00  0.00           H  
ATOM    759  N   ALA A  48     181.485 135.975  -0.731  1.00  0.00           N  
ATOM    760  CA  ALA A  48     182.006 136.894  -1.736  1.00  0.00           C  
ATOM    761  C   ALA A  48     181.348 136.663  -3.090  1.00  0.00           C  
ATOM    762  O   ALA A  48     181.004 137.610  -3.794  1.00  0.00           O  
ATOM    763  CB  ALA A  48     183.516 136.756  -1.850  1.00  0.00           C  
ATOM    764  H   ALA A  48     182.117 135.325  -0.286  1.00  0.00           H  
ATOM    765  HA  ALA A  48     181.769 137.913  -1.425  1.00  0.00           H  
ATOM    766 1HB  ALA A  48     183.890 137.448  -2.604  1.00  0.00           H  
ATOM    767 2HB  ALA A  48     183.976 136.982  -0.888  1.00  0.00           H  
ATOM    768 3HB  ALA A  48     183.766 135.736  -2.140  1.00  0.00           H  
ATOM    769  N   LEU A  49     181.178 135.394  -3.449  1.00  0.00           N  
ATOM    770  CA  LEU A  49     180.535 135.035  -4.707  1.00  0.00           C  
ATOM    771  C   LEU A  49     179.052 135.379  -4.687  1.00  0.00           C  
ATOM    772  O   LEU A  49     178.491 135.810  -5.694  1.00  0.00           O  
ATOM    773  CB  LEU A  49     180.713 133.536  -4.984  1.00  0.00           C  
ATOM    774  CG  LEU A  49     182.154 133.073  -5.234  1.00  0.00           C  
ATOM    775  CD1 LEU A  49     182.201 131.551  -5.258  1.00  0.00           C  
ATOM    776  CD2 LEU A  49     182.654 133.656  -6.548  1.00  0.00           C  
ATOM    777  H   LEU A  49     181.501 134.661  -2.833  1.00  0.00           H  
ATOM    778  HA  LEU A  49     180.998 135.611  -5.508  1.00  0.00           H  
ATOM    779 1HB  LEU A  49     180.328 132.977  -4.133  1.00  0.00           H  
ATOM    780 2HB  LEU A  49     180.122 133.272  -5.862  1.00  0.00           H  
ATOM    781  HG  LEU A  49     182.793 133.414  -4.420  1.00  0.00           H  
ATOM    782 1HD1 LEU A  49     183.225 131.221  -5.436  1.00  0.00           H  
ATOM    783 2HD1 LEU A  49     181.857 131.161  -4.300  1.00  0.00           H  
ATOM    784 3HD1 LEU A  49     181.557 131.180  -6.055  1.00  0.00           H  
ATOM    785 1HD2 LEU A  49     183.678 133.327  -6.726  1.00  0.00           H  
ATOM    786 2HD2 LEU A  49     182.017 133.315  -7.364  1.00  0.00           H  
ATOM    787 3HD2 LEU A  49     182.626 134.745  -6.497  1.00  0.00           H  
ATOM    788  N   ARG A  50     178.420 135.188  -3.534  1.00  0.00           N  
ATOM    789  CA  ARG A  50     177.018 135.543  -3.360  1.00  0.00           C  
ATOM    790  C   ARG A  50     176.791 137.032  -3.594  1.00  0.00           C  
ATOM    791  O   ARG A  50     175.784 137.431  -4.178  1.00  0.00           O  
ATOM    792  CB  ARG A  50     176.542 135.176  -1.962  1.00  0.00           C  
ATOM    793  CG  ARG A  50     175.097 135.542  -1.663  1.00  0.00           C  
ATOM    794  CD  ARG A  50     174.144 134.673  -2.399  1.00  0.00           C  
ATOM    795  NE  ARG A  50     174.168 133.304  -1.909  1.00  0.00           N  
ATOM    796  CZ  ARG A  50     173.448 132.291  -2.432  1.00  0.00           C  
ATOM    797  NH1 ARG A  50     172.658 132.509  -3.460  1.00  0.00           N  
ATOM    798  NH2 ARG A  50     173.541 131.080  -1.913  1.00  0.00           N  
ATOM    799  H   ARG A  50     178.926 134.787  -2.757  1.00  0.00           H  
ATOM    800  HA  ARG A  50     176.428 135.000  -4.099  1.00  0.00           H  
ATOM    801 1HB  ARG A  50     176.647 134.102  -1.813  1.00  0.00           H  
ATOM    802 2HB  ARG A  50     177.168 135.671  -1.222  1.00  0.00           H  
ATOM    803 1HG  ARG A  50     174.908 135.430  -0.595  1.00  0.00           H  
ATOM    804 2HG  ARG A  50     174.914 136.576  -1.957  1.00  0.00           H  
ATOM    805 1HD  ARG A  50     173.133 135.060  -2.283  1.00  0.00           H  
ATOM    806 2HD  ARG A  50     174.408 134.660  -3.457  1.00  0.00           H  
ATOM    807  HE  ARG A  50     174.765 133.098  -1.119  1.00  0.00           H  
ATOM    808 1HH1 ARG A  50     172.590 133.436  -3.858  1.00  0.00           H  
ATOM    809 2HH1 ARG A  50     172.121 131.749  -3.852  1.00  0.00           H  
ATOM    810 1HH2 ARG A  50     174.148 130.913  -1.124  1.00  0.00           H  
ATOM    811 2HH2 ARG A  50     173.002 130.321  -2.304  1.00  0.00           H  
ATOM    812  N   ILE A  51     177.737 137.847  -3.139  1.00  0.00           N  
ATOM    813  CA  ILE A  51     177.667 139.289  -3.341  1.00  0.00           C  
ATOM    814  C   ILE A  51     177.674 139.639  -4.824  1.00  0.00           C  
ATOM    815  O   ILE A  51     176.924 140.505  -5.272  1.00  0.00           O  
ATOM    816  CB  ILE A  51     178.838 139.999  -2.638  1.00  0.00           C  
ATOM    817  CG1 ILE A  51     178.665 139.936  -1.118  1.00  0.00           C  
ATOM    818  CG2 ILE A  51     178.942 141.442  -3.106  1.00  0.00           C  
ATOM    819  CD1 ILE A  51     179.917 140.288  -0.347  1.00  0.00           C  
ATOM    820  H   ILE A  51     178.523 137.459  -2.639  1.00  0.00           H  
ATOM    821  HA  ILE A  51     176.727 139.651  -2.922  1.00  0.00           H  
ATOM    822  HB  ILE A  51     179.768 139.484  -2.871  1.00  0.00           H  
ATOM    823 1HG1 ILE A  51     177.873 140.619  -0.814  1.00  0.00           H  
ATOM    824 2HG1 ILE A  51     178.359 138.931  -0.828  1.00  0.00           H  
ATOM    825 1HG2 ILE A  51     179.774 141.930  -2.599  1.00  0.00           H  
ATOM    826 2HG2 ILE A  51     179.110 141.465  -4.182  1.00  0.00           H  
ATOM    827 3HG2 ILE A  51     178.017 141.969  -2.872  1.00  0.00           H  
ATOM    828 1HD1 ILE A  51     179.716 140.220   0.722  1.00  0.00           H  
ATOM    829 2HD1 ILE A  51     180.715 139.593  -0.611  1.00  0.00           H  
ATOM    830 3HD1 ILE A  51     180.223 141.304  -0.594  1.00  0.00           H  
ATOM    831  N   VAL A  52     178.532 138.961  -5.580  1.00  0.00           N  
ATOM    832  CA  VAL A  52     178.639 139.200  -7.016  1.00  0.00           C  
ATOM    833  C   VAL A  52     177.319 138.926  -7.723  1.00  0.00           C  
ATOM    834  O   VAL A  52     176.909 139.679  -8.606  1.00  0.00           O  
ATOM    835  CB  VAL A  52     179.738 138.307  -7.624  1.00  0.00           C  
ATOM    836  CG1 VAL A  52     179.770 138.460  -9.137  1.00  0.00           C  
ATOM    837  CG2 VAL A  52     181.088 138.660  -7.018  1.00  0.00           C  
ATOM    838  H   VAL A  52     179.120 138.260  -5.152  1.00  0.00           H  
ATOM    839  HA  VAL A  52     178.888 140.249  -7.174  1.00  0.00           H  
ATOM    840  HB  VAL A  52     179.505 137.263  -7.412  1.00  0.00           H  
ATOM    841 1HG1 VAL A  52     180.551 137.823  -9.551  1.00  0.00           H  
ATOM    842 2HG1 VAL A  52     178.805 138.168  -9.554  1.00  0.00           H  
ATOM    843 3HG1 VAL A  52     179.976 139.499  -9.394  1.00  0.00           H  
ATOM    844 1HG2 VAL A  52     181.859 138.026  -7.452  1.00  0.00           H  
ATOM    845 2HG2 VAL A  52     181.317 139.705  -7.225  1.00  0.00           H  
ATOM    846 3HG2 VAL A  52     181.053 138.504  -5.939  1.00  0.00           H  
ATOM    847  N   GLN A  53     176.655 137.845  -7.329  1.00  0.00           N  
ATOM    848  CA  GLN A  53     175.333 137.525  -7.853  1.00  0.00           C  
ATOM    849  C   GLN A  53     174.291 138.525  -7.369  1.00  0.00           C  
ATOM    850  O   GLN A  53     173.363 138.873  -8.100  1.00  0.00           O  
ATOM    851  CB  GLN A  53     174.924 136.107  -7.446  1.00  0.00           C  
ATOM    852  CG  GLN A  53     173.594 135.653  -8.022  1.00  0.00           C  
ATOM    853  CD  GLN A  53     173.600 135.624  -9.539  1.00  0.00           C  
ATOM    854  OE1 GLN A  53     174.549 135.141 -10.162  1.00  0.00           O  
ATOM    855  NE2 GLN A  53     172.537 136.143 -10.144  1.00  0.00           N  
ATOM    856  H   GLN A  53     177.076 137.231  -6.647  1.00  0.00           H  
ATOM    857  HA  GLN A  53     175.369 137.585  -8.940  1.00  0.00           H  
ATOM    858 1HB  GLN A  53     175.689 135.400  -7.770  1.00  0.00           H  
ATOM    859 2HB  GLN A  53     174.859 136.044  -6.360  1.00  0.00           H  
ATOM    860 1HG  GLN A  53     173.377 134.647  -7.663  1.00  0.00           H  
ATOM    861 2HG  GLN A  53     172.815 136.342  -7.696  1.00  0.00           H  
ATOM    862 1HE2 GLN A  53     172.484 136.152 -11.144  1.00  0.00           H  
ATOM    863 2HE2 GLN A  53     171.788 136.524  -9.601  1.00  0.00           H  
ATOM    864  N   GLN A  54     174.450 138.986  -6.133  1.00  0.00           N  
ATOM    865  CA  GLN A  54     173.542 139.976  -5.561  1.00  0.00           C  
ATOM    866  C   GLN A  54     173.683 141.321  -6.262  1.00  0.00           C  
ATOM    867  O   GLN A  54     172.704 142.042  -6.446  1.00  0.00           O  
ATOM    868  CB  GLN A  54     173.801 140.138  -4.061  1.00  0.00           C  
ATOM    869  CG  GLN A  54     172.828 141.070  -3.358  1.00  0.00           C  
ATOM    870  CD  GLN A  54     171.408 140.533  -3.363  1.00  0.00           C  
ATOM    871  OE1 GLN A  54     171.135 139.456  -2.825  1.00  0.00           O  
ATOM    872  NE2 GLN A  54     170.496 141.282  -3.971  1.00  0.00           N  
ATOM    873  H   GLN A  54     175.216 138.642  -5.573  1.00  0.00           H  
ATOM    874  HA  GLN A  54     172.519 139.632  -5.709  1.00  0.00           H  
ATOM    875 1HB  GLN A  54     173.746 139.165  -3.574  1.00  0.00           H  
ATOM    876 2HB  GLN A  54     174.808 140.525  -3.906  1.00  0.00           H  
ATOM    877 1HG  GLN A  54     173.143 141.193  -2.322  1.00  0.00           H  
ATOM    878 2HG  GLN A  54     172.830 142.033  -3.867  1.00  0.00           H  
ATOM    879 1HE2 GLN A  54     169.542 140.980  -4.006  1.00  0.00           H  
ATOM    880 2HE2 GLN A  54     170.761 142.148  -4.395  1.00  0.00           H  
ATOM    881  N   LEU A  55     174.910 141.654  -6.651  1.00  0.00           N  
ATOM    882  CA  LEU A  55     175.193 142.941  -7.277  1.00  0.00           C  
ATOM    883  C   LEU A  55     176.051 142.770  -8.523  1.00  0.00           C  
ATOM    884  O   LEU A  55     177.241 143.091  -8.517  1.00  0.00           O  
ATOM    885  CB  LEU A  55     175.903 143.869  -6.283  1.00  0.00           C  
ATOM    886  CG  LEU A  55     175.094 144.254  -5.039  1.00  0.00           C  
ATOM    887  CD1 LEU A  55     176.016 144.903  -4.015  1.00  0.00           C  
ATOM    888  CD2 LEU A  55     173.969 145.198  -5.436  1.00  0.00           C  
ATOM    889  H   LEU A  55     175.664 140.998  -6.510  1.00  0.00           H  
ATOM    890  HA  LEU A  55     174.249 143.389  -7.585  1.00  0.00           H  
ATOM    891 1HB  LEU A  55     176.818 143.382  -5.947  1.00  0.00           H  
ATOM    892 2HB  LEU A  55     176.175 144.789  -6.800  1.00  0.00           H  
ATOM    893  HG  LEU A  55     174.674 143.357  -4.586  1.00  0.00           H  
ATOM    894 1HD1 LEU A  55     175.441 145.178  -3.130  1.00  0.00           H  
ATOM    895 2HD1 LEU A  55     176.801 144.200  -3.733  1.00  0.00           H  
ATOM    896 3HD1 LEU A  55     176.466 145.797  -4.446  1.00  0.00           H  
ATOM    897 1HD2 LEU A  55     173.394 145.471  -4.551  1.00  0.00           H  
ATOM    898 2HD2 LEU A  55     174.389 146.096  -5.888  1.00  0.00           H  
ATOM    899 3HD2 LEU A  55     173.315 144.701  -6.155  1.00  0.00           H  
ATOM    900  N   PRO A  56     175.444 142.260  -9.589  1.00  0.00           N  
ATOM    901  CA  PRO A  56     176.164 141.998 -10.829  1.00  0.00           C  
ATOM    902  C   PRO A  56     176.772 143.276 -11.396  1.00  0.00           C  
ATOM    903  O   PRO A  56     176.129 144.324 -11.417  1.00  0.00           O  
ATOM    904  CB  PRO A  56     175.073 141.436 -11.747  1.00  0.00           C  
ATOM    905  CG  PRO A  56     174.075 140.846 -10.811  1.00  0.00           C  
ATOM    906  CD  PRO A  56     174.045 141.800  -9.646  1.00  0.00           C  
ATOM    907  HA  PRO A  56     176.982 141.311 -10.616  1.00  0.00           H  
ATOM    908 1HB  PRO A  56     174.653 142.241 -12.367  1.00  0.00           H  
ATOM    909 2HB  PRO A  56     175.505 140.693 -12.433  1.00  0.00           H  
ATOM    910 1HG  PRO A  56     173.098 140.753 -11.305  1.00  0.00           H  
ATOM    911 2HG  PRO A  56     174.382 139.831 -10.518  1.00  0.00           H  
ATOM    912 1HD  PRO A  56     173.351 142.625  -9.864  1.00  0.00           H  
ATOM    913 2HD  PRO A  56     173.735 141.262  -8.738  1.00  0.00           H  
ATOM    914  N   ASP A  57     178.016 143.182 -11.850  1.00  0.00           N  
ATOM    915  CA  ASP A  57     178.674 144.296 -12.521  1.00  0.00           C  
ATOM    916  C   ASP A  57     178.697 145.535 -11.634  1.00  0.00           C  
ATOM    917  O   ASP A  57     178.335 146.628 -12.070  1.00  0.00           O  
ATOM    918  CB  ASP A  57     177.969 144.618 -13.841  1.00  0.00           C  
ATOM    919  CG  ASP A  57     178.859 145.375 -14.818  1.00  0.00           C  
ATOM    920  OD1 ASP A  57     180.057 145.248 -14.722  1.00  0.00           O  
ATOM    921  OD2 ASP A  57     178.332 146.073 -15.651  1.00  0.00           O  
ATOM    922  H   ASP A  57     178.521 142.313 -11.729  1.00  0.00           H  
ATOM    923  HA  ASP A  57     179.708 144.018 -12.724  1.00  0.00           H  
ATOM    924 1HB  ASP A  57     177.641 143.693 -14.314  1.00  0.00           H  
ATOM    925 2HB  ASP A  57     177.080 145.218 -13.642  1.00  0.00           H  
ATOM    926  N   THR A  58     179.121 145.358 -10.388  1.00  0.00           N  
ATOM    927  CA  THR A  58     179.301 146.478  -9.473  1.00  0.00           C  
ATOM    928  C   THR A  58     180.699 146.478  -8.872  1.00  0.00           C  
ATOM    929  O   THR A  58     181.423 145.485  -8.955  1.00  0.00           O  
ATOM    930  CB  THR A  58     178.253 146.447  -8.346  1.00  0.00           C  
ATOM    931  OG1 THR A  58     178.444 145.273  -7.545  1.00  0.00           O  
ATOM    932  CG2 THR A  58     176.847 146.438  -8.925  1.00  0.00           C  
ATOM    933  H   THR A  58     179.324 144.422 -10.068  1.00  0.00           H  
ATOM    934  HA  THR A  58     179.183 147.407 -10.035  1.00  0.00           H  
ATOM    935  HB  THR A  58     178.372 147.326  -7.713  1.00  0.00           H  
ATOM    936  HG1 THR A  58     178.057 144.516  -7.991  1.00  0.00           H  
ATOM    937 1HG2 THR A  58     176.119 146.415  -8.114  1.00  0.00           H  
ATOM    938 2HG2 THR A  58     176.694 147.334  -9.526  1.00  0.00           H  
ATOM    939 3HG2 THR A  58     176.717 145.554  -9.551  1.00  0.00           H  
ATOM    940  N   GLU A  59     181.077 147.598  -8.263  1.00  0.00           N  
ATOM    941  CA  GLU A  59     182.383 147.722  -7.626  1.00  0.00           C  
ATOM    942  C   GLU A  59     182.476 146.843  -6.386  1.00  0.00           C  
ATOM    943  O   GLU A  59     183.535 146.289  -6.085  1.00  0.00           O  
ATOM    944  CB  GLU A  59     182.657 149.181  -7.250  1.00  0.00           C  
ATOM    945  CG  GLU A  59     182.831 150.113  -8.440  1.00  0.00           C  
ATOM    946  CD  GLU A  59     183.936 149.683  -9.364  1.00  0.00           C  
ATOM    947  OE1 GLU A  59     184.971 149.293  -8.882  1.00  0.00           O  
ATOM    948  OE2 GLU A  59     183.742 149.744 -10.556  1.00  0.00           O  
ATOM    949  H   GLU A  59     180.443 148.383  -8.241  1.00  0.00           H  
ATOM    950  HA  GLU A  59     183.145 147.383  -8.329  1.00  0.00           H  
ATOM    951 1HB  GLU A  59     181.834 149.560  -6.644  1.00  0.00           H  
ATOM    952 2HB  GLU A  59     183.563 149.236  -6.645  1.00  0.00           H  
ATOM    953 1HG  GLU A  59     181.898 150.149  -8.999  1.00  0.00           H  
ATOM    954 2HG  GLU A  59     183.041 151.117  -8.073  1.00  0.00           H  
ATOM    955  N   LEU A  60     181.364 146.718  -5.669  1.00  0.00           N  
ATOM    956  CA  LEU A  60     181.308 145.868  -4.486  1.00  0.00           C  
ATOM    957  C   LEU A  60     181.515 144.404  -4.850  1.00  0.00           C  
ATOM    958  O   LEU A  60     182.146 143.653  -4.104  1.00  0.00           O  
ATOM    959  CB  LEU A  60     179.959 146.039  -3.776  1.00  0.00           C  
ATOM    960  CG  LEU A  60     179.734 147.392  -3.089  1.00  0.00           C  
ATOM    961  CD1 LEU A  60     178.284 147.500  -2.639  1.00  0.00           C  
ATOM    962  CD2 LEU A  60     180.686 147.526  -1.909  1.00  0.00           C  
ATOM    963  H   LEU A  60     180.540 147.225  -5.952  1.00  0.00           H  
ATOM    964  HA  LEU A  60     182.113 146.158  -3.811  1.00  0.00           H  
ATOM    965 1HB  LEU A  60     179.162 145.903  -4.506  1.00  0.00           H  
ATOM    966 2HB  LEU A  60     179.864 145.262  -3.017  1.00  0.00           H  
ATOM    967  HG  LEU A  60     179.924 148.197  -3.800  1.00  0.00           H  
ATOM    968 1HD1 LEU A  60     178.125 148.461  -2.150  1.00  0.00           H  
ATOM    969 2HD1 LEU A  60     177.628 147.420  -3.505  1.00  0.00           H  
ATOM    970 3HD1 LEU A  60     178.060 146.696  -1.938  1.00  0.00           H  
ATOM    971 1HD2 LEU A  60     180.527 148.487  -1.421  1.00  0.00           H  
ATOM    972 2HD2 LEU A  60     180.496 146.721  -1.197  1.00  0.00           H  
ATOM    973 3HD2 LEU A  60     181.715 147.463  -2.262  1.00  0.00           H  
ATOM    974  N   ALA A  61     180.982 144.002  -5.999  1.00  0.00           N  
ATOM    975  CA  ALA A  61     181.198 142.656  -6.515  1.00  0.00           C  
ATOM    976  C   ALA A  61     182.677 142.395  -6.772  1.00  0.00           C  
ATOM    977  O   ALA A  61     183.198 141.335  -6.431  1.00  0.00           O  
ATOM    978  CB  ALA A  61     180.394 142.441  -7.790  1.00  0.00           C  
ATOM    979  H   ALA A  61     180.412 144.647  -6.527  1.00  0.00           H  
ATOM    980  HA  ALA A  61     180.862 141.940  -5.763  1.00  0.00           H  
ATOM    981 1HB  ALA A  61     180.568 141.432  -8.163  1.00  0.00           H  
ATOM    982 2HB  ALA A  61     179.334 142.574  -7.577  1.00  0.00           H  
ATOM    983 3HB  ALA A  61     180.706 143.164  -8.542  1.00  0.00           H  
ATOM    984  N   ARG A  62     183.346 143.371  -7.377  1.00  0.00           N  
ATOM    985  CA  ARG A  62     184.778 143.269  -7.637  1.00  0.00           C  
ATOM    986  C   ARG A  62     185.573 143.228  -6.337  1.00  0.00           C  
ATOM    987  O   ARG A  62     186.441 142.374  -6.156  1.00  0.00           O  
ATOM    988  CB  ARG A  62     185.251 144.441  -8.481  1.00  0.00           C  
ATOM    989  CG  ARG A  62     186.743 144.453  -8.779  1.00  0.00           C  
ATOM    990  CD  ARG A  62     187.149 145.687  -9.499  1.00  0.00           C  
ATOM    991  NE  ARG A  62     186.739 146.889  -8.791  1.00  0.00           N  
ATOM    992  CZ  ARG A  62     187.324 147.356  -7.671  1.00  0.00           C  
ATOM    993  NH1 ARG A  62     188.344 146.711  -7.146  1.00  0.00           N  
ATOM    994  NH2 ARG A  62     186.875 148.459  -7.100  1.00  0.00           N  
ATOM    995  H   ARG A  62     182.853 144.203  -7.663  1.00  0.00           H  
ATOM    996  HA  ARG A  62     184.967 142.337  -8.169  1.00  0.00           H  
ATOM    997 1HB  ARG A  62     184.725 144.440  -9.435  1.00  0.00           H  
ATOM    998 2HB  ARG A  62     185.009 145.376  -7.976  1.00  0.00           H  
ATOM    999 1HG  ARG A  62     187.301 144.401  -7.844  1.00  0.00           H  
ATOM   1000 2HG  ARG A  62     186.996 143.594  -9.402  1.00  0.00           H  
ATOM   1001 1HD  ARG A  62     188.234 145.707  -9.603  1.00  0.00           H  
ATOM   1002 2HD  ARG A  62     186.690 145.701 -10.487  1.00  0.00           H  
ATOM   1003  HE  ARG A  62     185.957 147.410  -9.165  1.00  0.00           H  
ATOM   1004 1HH1 ARG A  62     188.687 145.868  -7.582  1.00  0.00           H  
ATOM   1005 2HH1 ARG A  62     188.783 147.061  -6.307  1.00  0.00           H  
ATOM   1006 1HH2 ARG A  62     186.091 148.954  -7.504  1.00  0.00           H  
ATOM   1007 2HH2 ARG A  62     187.315 148.809  -6.261  1.00  0.00           H  
ATOM   1008  N   GLU A  63     185.270 144.156  -5.437  1.00  0.00           N  
ATOM   1009  CA  GLU A  63     186.006 144.277  -4.183  1.00  0.00           C  
ATOM   1010  C   GLU A  63     185.841 143.027  -3.326  1.00  0.00           C  
ATOM   1011  O   GLU A  63     186.786 142.582  -2.673  1.00  0.00           O  
ATOM   1012  CB  GLU A  63     185.536 145.506  -3.405  1.00  0.00           C  
ATOM   1013  CG  GLU A  63     185.985 146.834  -3.998  1.00  0.00           C  
ATOM   1014  CD  GLU A  63     187.431 147.138  -3.727  1.00  0.00           C  
ATOM   1015  OE1 GLU A  63     187.936 146.691  -2.725  1.00  0.00           O  
ATOM   1016  OE2 GLU A  63     188.035 147.816  -4.526  1.00  0.00           O  
ATOM   1017  H   GLU A  63     184.510 144.796  -5.623  1.00  0.00           H  
ATOM   1018  HA  GLU A  63     187.067 144.382  -4.413  1.00  0.00           H  
ATOM   1019 1HB  GLU A  63     184.447 145.513  -3.355  1.00  0.00           H  
ATOM   1020 2HB  GLU A  63     185.910 145.454  -2.381  1.00  0.00           H  
ATOM   1021 1HG  GLU A  63     185.824 146.811  -5.076  1.00  0.00           H  
ATOM   1022 2HG  GLU A  63     185.367 147.632  -3.583  1.00  0.00           H  
ATOM   1023  N   ALA A  64     184.638 142.465  -3.334  1.00  0.00           N  
ATOM   1024  CA  ALA A  64     184.350 141.261  -2.563  1.00  0.00           C  
ATOM   1025  C   ALA A  64     185.227 140.099  -3.011  1.00  0.00           C  
ATOM   1026  O   ALA A  64     185.720 139.328  -2.188  1.00  0.00           O  
ATOM   1027  CB  ALA A  64     182.878 140.891  -2.686  1.00  0.00           C  
ATOM   1028  H   ALA A  64     183.902 142.883  -3.887  1.00  0.00           H  
ATOM   1029  HA  ALA A  64     184.573 141.460  -1.515  1.00  0.00           H  
ATOM   1030 1HB  ALA A  64     182.680 139.991  -2.107  1.00  0.00           H  
ATOM   1031 2HB  ALA A  64     182.265 141.710  -2.309  1.00  0.00           H  
ATOM   1032 3HB  ALA A  64     182.637 140.710  -3.733  1.00  0.00           H  
ATOM   1033  N   LEU A  65     185.419 139.979  -4.320  1.00  0.00           N  
ATOM   1034  CA  LEU A  65     186.246 138.914  -4.879  1.00  0.00           C  
ATOM   1035  C   LEU A  65     187.715 139.115  -4.525  1.00  0.00           C  
ATOM   1036  O   LEU A  65     188.408 138.165  -4.160  1.00  0.00           O  
ATOM   1037  CB  LEU A  65     186.082 138.860  -6.403  1.00  0.00           C  
ATOM   1038  CG  LEU A  65     184.709 138.401  -6.910  1.00  0.00           C  
ATOM   1039  CD1 LEU A  65     184.610 138.653  -8.408  1.00  0.00           C  
ATOM   1040  CD2 LEU A  65     184.516 136.927  -6.589  1.00  0.00           C  
ATOM   1041  H   LEU A  65     184.982 140.641  -4.945  1.00  0.00           H  
ATOM   1042  HA  LEU A  65     185.926 137.966  -4.447  1.00  0.00           H  
ATOM   1043 1HB  LEU A  65     186.270 139.853  -6.807  1.00  0.00           H  
ATOM   1044 2HB  LEU A  65     186.830 138.178  -6.808  1.00  0.00           H  
ATOM   1045  HG  LEU A  65     183.928 138.984  -6.422  1.00  0.00           H  
ATOM   1046 1HD1 LEU A  65     183.634 138.327  -8.768  1.00  0.00           H  
ATOM   1047 2HD1 LEU A  65     184.733 139.717  -8.608  1.00  0.00           H  
ATOM   1048 3HD1 LEU A  65     185.391 138.095  -8.922  1.00  0.00           H  
ATOM   1049 1HD2 LEU A  65     183.540 136.601  -6.948  1.00  0.00           H  
ATOM   1050 2HD2 LEU A  65     185.295 136.342  -7.078  1.00  0.00           H  
ATOM   1051 3HD2 LEU A  65     184.574 136.779  -5.510  1.00  0.00           H  
ATOM   1052  N   GLU A  66     188.181 140.352  -4.631  1.00  0.00           N  
ATOM   1053  CA  GLU A  66     189.572 140.676  -4.341  1.00  0.00           C  
ATOM   1054  C   GLU A  66     189.889 140.474  -2.865  1.00  0.00           C  
ATOM   1055  O   GLU A  66     190.961 139.983  -2.510  1.00  0.00           O  
ATOM   1056  CB  GLU A  66     189.881 142.119  -4.745  1.00  0.00           C  
ATOM   1057  CG  GLU A  66     189.886 142.364  -6.248  1.00  0.00           C  
ATOM   1058  CD  GLU A  66     190.186 143.793  -6.606  1.00  0.00           C  
ATOM   1059  OE1 GLU A  66     190.679 144.506  -5.765  1.00  0.00           O  
ATOM   1060  OE2 GLU A  66     189.924 144.172  -7.724  1.00  0.00           O  
ATOM   1061  H   GLU A  66     187.555 141.092  -4.921  1.00  0.00           H  
ATOM   1062  HA  GLU A  66     190.210 139.998  -4.910  1.00  0.00           H  
ATOM   1063 1HB  GLU A  66     189.143 142.788  -4.300  1.00  0.00           H  
ATOM   1064 2HB  GLU A  66     190.858 142.405  -4.357  1.00  0.00           H  
ATOM   1065 1HG  GLU A  66     190.633 141.720  -6.709  1.00  0.00           H  
ATOM   1066 2HG  GLU A  66     188.912 142.090  -6.652  1.00  0.00           H  
ATOM   1067  N   LEU A  67     188.949 140.858  -2.007  1.00  0.00           N  
ATOM   1068  CA  LEU A  67     189.096 140.656  -0.570  1.00  0.00           C  
ATOM   1069  C   LEU A  67     189.166 139.173  -0.227  1.00  0.00           C  
ATOM   1070  O   LEU A  67     190.037 138.743   0.532  1.00  0.00           O  
ATOM   1071  CB  LEU A  67     187.927 141.307   0.179  1.00  0.00           C  
ATOM   1072  CG  LEU A  67     187.902 141.082   1.697  1.00  0.00           C  
ATOM   1073  CD1 LEU A  67     189.139 141.711   2.324  1.00  0.00           C  
ATOM   1074  CD2 LEU A  67     186.629 141.680   2.277  1.00  0.00           C  
ATOM   1075  H   LEU A  67     188.112 141.299  -2.360  1.00  0.00           H  
ATOM   1076  HA  LEU A  67     190.033 141.114  -0.251  1.00  0.00           H  
ATOM   1077 1HB  LEU A  67     187.956 142.381   0.004  1.00  0.00           H  
ATOM   1078 2HB  LEU A  67     186.994 140.919  -0.229  1.00  0.00           H  
ATOM   1079  HG  LEU A  67     187.928 140.012   1.906  1.00  0.00           H  
ATOM   1080 1HD1 LEU A  67     189.121 141.551   3.402  1.00  0.00           H  
ATOM   1081 2HD1 LEU A  67     190.033 141.252   1.904  1.00  0.00           H  
ATOM   1082 3HD1 LEU A  67     189.148 142.780   2.117  1.00  0.00           H  
ATOM   1083 1HD2 LEU A  67     186.611 141.520   3.356  1.00  0.00           H  
ATOM   1084 2HD2 LEU A  67     186.602 142.750   2.069  1.00  0.00           H  
ATOM   1085 3HD2 LEU A  67     185.762 141.201   1.825  1.00  0.00           H  
ATOM   1086  N   ALA A  68     188.246 138.396  -0.788  1.00  0.00           N  
ATOM   1087  CA  ALA A  68     188.197 136.962  -0.534  1.00  0.00           C  
ATOM   1088  C   ALA A  68     189.475 136.276  -0.996  1.00  0.00           C  
ATOM   1089  O   ALA A  68     189.996 135.388  -0.321  1.00  0.00           O  
ATOM   1090  CB  ALA A  68     186.988 136.344  -1.219  1.00  0.00           C  
ATOM   1091  H   ALA A  68     187.564 138.811  -1.405  1.00  0.00           H  
ATOM   1092  HA  ALA A  68     188.107 136.804   0.542  1.00  0.00           H  
ATOM   1093 1HB  ALA A  68     186.965 135.272  -1.019  1.00  0.00           H  
ATOM   1094 2HB  ALA A  68     186.077 136.803  -0.834  1.00  0.00           H  
ATOM   1095 3HB  ALA A  68     187.052 136.511  -2.292  1.00  0.00           H  
ATOM   1096  N   LYS A  69     189.980 136.694  -2.152  1.00  0.00           N  
ATOM   1097  CA  LYS A  69     191.193 136.110  -2.714  1.00  0.00           C  
ATOM   1098  C   LYS A  69     192.364 136.235  -1.750  1.00  0.00           C  
ATOM   1099  O   LYS A  69     193.088 135.269  -1.508  1.00  0.00           O  
ATOM   1100  CB  LYS A  69     191.537 136.775  -4.049  1.00  0.00           C  
ATOM   1101  CG  LYS A  69     192.634 136.072  -4.836  1.00  0.00           C  
ATOM   1102  CD  LYS A  69     193.085 136.911  -6.024  1.00  0.00           C  
ATOM   1103  CE  LYS A  69     191.989 137.018  -7.075  1.00  0.00           C  
ATOM   1104  NZ  LYS A  69     192.478 137.663  -8.324  1.00  0.00           N  
ATOM   1105  H   LYS A  69     189.514 137.436  -2.653  1.00  0.00           H  
ATOM   1106  HA  LYS A  69     191.017 135.047  -2.887  1.00  0.00           H  
ATOM   1107 1HB  LYS A  69     190.646 136.813  -4.677  1.00  0.00           H  
ATOM   1108 2HB  LYS A  69     191.856 137.802  -3.872  1.00  0.00           H  
ATOM   1109 1HG  LYS A  69     193.490 135.890  -4.186  1.00  0.00           H  
ATOM   1110 2HG  LYS A  69     192.265 135.113  -5.199  1.00  0.00           H  
ATOM   1111 1HD  LYS A  69     193.351 137.913  -5.683  1.00  0.00           H  
ATOM   1112 2HD  LYS A  69     193.966 136.456  -6.477  1.00  0.00           H  
ATOM   1113 1HE  LYS A  69     191.618 136.023  -7.314  1.00  0.00           H  
ATOM   1114 2HE  LYS A  69     191.163 137.605  -6.677  1.00  0.00           H  
ATOM   1115 1HZ  LYS A  69     191.723 137.716  -8.992  1.00  0.00           H  
ATOM   1116 2HZ  LYS A  69     192.809 138.594  -8.115  1.00  0.00           H  
ATOM   1117 3HZ  LYS A  69     193.234 137.117  -8.713  1.00  0.00           H  
ATOM   1118  N   GLU A  70     192.548 137.431  -1.202  1.00  0.00           N  
ATOM   1119  CA  GLU A  70     193.614 137.677  -0.239  1.00  0.00           C  
ATOM   1120  C   GLU A  70     193.342 136.959   1.076  1.00  0.00           C  
ATOM   1121  O   GLU A  70     194.267 136.493   1.743  1.00  0.00           O  
ATOM   1122  CB  GLU A  70     193.773 139.179   0.013  1.00  0.00           C  
ATOM   1123  CG  GLU A  70     194.311 139.962  -1.175  1.00  0.00           C  
ATOM   1124  CD  GLU A  70     195.692 139.529  -1.583  1.00  0.00           C  
ATOM   1125  OE1 GLU A  70     196.559 139.509  -0.743  1.00  0.00           O  
ATOM   1126  OE2 GLU A  70     195.881 139.218  -2.736  1.00  0.00           O  
ATOM   1127  H   GLU A  70     191.933 138.191  -1.461  1.00  0.00           H  
ATOM   1128  HA  GLU A  70     194.545 137.284  -0.645  1.00  0.00           H  
ATOM   1129 1HB  GLU A  70     192.807 139.606   0.284  1.00  0.00           H  
ATOM   1130 2HB  GLU A  70     194.448 139.338   0.852  1.00  0.00           H  
ATOM   1131 1HG  GLU A  70     193.637 139.829  -2.021  1.00  0.00           H  
ATOM   1132 2HG  GLU A  70     194.327 141.021  -0.923  1.00  0.00           H  
ATOM   1133  N   ALA A  71     192.070 136.872   1.446  1.00  0.00           N  
ATOM   1134  CA  ALA A  71     191.669 136.157   2.653  1.00  0.00           C  
ATOM   1135  C   ALA A  71     192.039 134.682   2.566  1.00  0.00           C  
ATOM   1136  O   ALA A  71     192.466 134.080   3.551  1.00  0.00           O  
ATOM   1137  CB  ALA A  71     190.175 136.315   2.892  1.00  0.00           C  
ATOM   1138  H   ALA A  71     191.361 137.313   0.878  1.00  0.00           H  
ATOM   1139  HA  ALA A  71     192.203 136.583   3.500  1.00  0.00           H  
ATOM   1140 1HB  ALA A  71     189.892 135.774   3.796  1.00  0.00           H  
ATOM   1141 2HB  ALA A  71     189.934 137.372   3.009  1.00  0.00           H  
ATOM   1142 3HB  ALA A  71     189.626 135.911   2.041  1.00  0.00           H  
ATOM   1143  N   VAL A  72     191.874 134.104   1.382  1.00  0.00           N  
ATOM   1144  CA  VAL A  72     192.243 132.712   1.148  1.00  0.00           C  
ATOM   1145  C   VAL A  72     193.745 132.510   1.290  1.00  0.00           C  
ATOM   1146  O   VAL A  72     194.199 131.496   1.822  1.00  0.00           O  
ATOM   1147  CB  VAL A  72     191.799 132.269  -0.258  1.00  0.00           C  
ATOM   1148  CG1 VAL A  72     192.415 130.925  -0.613  1.00  0.00           C  
ATOM   1149  CG2 VAL A  72     190.281 132.203  -0.325  1.00  0.00           C  
ATOM   1150  H   VAL A  72     191.482 134.641   0.622  1.00  0.00           H  
ATOM   1151  HA  VAL A  72     191.754 132.094   1.903  1.00  0.00           H  
ATOM   1152  HB  VAL A  72     192.164 132.993  -0.988  1.00  0.00           H  
ATOM   1153 1HG1 VAL A  72     192.090 130.627  -1.611  1.00  0.00           H  
ATOM   1154 2HG1 VAL A  72     193.501 131.006  -0.595  1.00  0.00           H  
ATOM   1155 3HG1 VAL A  72     192.093 130.176   0.111  1.00  0.00           H  
ATOM   1156 1HG2 VAL A  72     189.974 131.890  -1.323  1.00  0.00           H  
ATOM   1157 2HG2 VAL A  72     189.916 131.484   0.409  1.00  0.00           H  
ATOM   1158 3HG2 VAL A  72     189.863 133.186  -0.109  1.00  0.00           H  
ATOM   1159  N   LYS A  73     194.517 133.482   0.811  1.00  0.00           N  
ATOM   1160  CA  LYS A  73     195.970 133.433   0.922  1.00  0.00           C  
ATOM   1161  C   LYS A  73     196.407 133.394   2.380  1.00  0.00           C  
ATOM   1162  O   LYS A  73     197.373 132.716   2.731  1.00  0.00           O  
ATOM   1163  CB  LYS A  73     196.602 134.634   0.216  1.00  0.00           C  
ATOM   1164  CG  LYS A  73     196.494 134.596  -1.303  1.00  0.00           C  
ATOM   1165  CD  LYS A  73     197.116 135.835  -1.931  1.00  0.00           C  
ATOM   1166  CE  LYS A  73     196.867 135.880  -3.431  1.00  0.00           C  
ATOM   1167  NZ  LYS A  73     197.353 137.150  -4.038  1.00  0.00           N  
ATOM   1168  H   LYS A  73     194.083 134.273   0.357  1.00  0.00           H  
ATOM   1169  HA  LYS A  73     196.323 132.518   0.448  1.00  0.00           H  
ATOM   1170 1HB  LYS A  73     196.128 135.552   0.563  1.00  0.00           H  
ATOM   1171 2HB  LYS A  73     197.659 134.692   0.474  1.00  0.00           H  
ATOM   1172 1HG  LYS A  73     197.005 133.712  -1.683  1.00  0.00           H  
ATOM   1173 2HG  LYS A  73     195.445 134.541  -1.592  1.00  0.00           H  
ATOM   1174 1HD  LYS A  73     196.689 136.729  -1.473  1.00  0.00           H  
ATOM   1175 2HD  LYS A  73     198.191 135.834  -1.750  1.00  0.00           H  
ATOM   1176 1HE  LYS A  73     197.376 135.045  -3.909  1.00  0.00           H  
ATOM   1177 2HE  LYS A  73     195.798 135.784  -3.626  1.00  0.00           H  
ATOM   1178 1HZ  LYS A  73     197.170 137.139  -5.032  1.00  0.00           H  
ATOM   1179 2HZ  LYS A  73     196.872 137.930  -3.615  1.00  0.00           H  
ATOM   1180 3HZ  LYS A  73     198.346 137.240  -3.881  1.00  0.00           H  
ATOM   1181  N   SER A  74     195.694 134.128   3.228  1.00  0.00           N  
ATOM   1182  CA  SER A  74     196.075 134.269   4.628  1.00  0.00           C  
ATOM   1183  C   SER A  74     195.926 132.953   5.377  1.00  0.00           C  
ATOM   1184  O   SER A  74     195.158 132.081   4.973  1.00  0.00           O  
ATOM   1185  CB  SER A  74     195.230 135.337   5.294  1.00  0.00           C  
ATOM   1186  OG  SER A  74     193.942 134.859   5.569  1.00  0.00           O  
ATOM   1187  H   SER A  74     194.864 134.598   2.894  1.00  0.00           H  
ATOM   1188  HA  SER A  74     197.125 134.560   4.672  1.00  0.00           H  
ATOM   1189 1HB  SER A  74     195.709 135.656   6.219  1.00  0.00           H  
ATOM   1190 2HB  SER A  74     195.165 136.208   4.643  1.00  0.00           H  
ATOM   1191  HG  SER A  74     193.535 134.689   4.717  1.00  0.00           H  
ATOM   1192  N   THR A  75     196.669 132.811   6.469  1.00  0.00           N  
ATOM   1193  CA  THR A  75     196.609 131.606   7.287  1.00  0.00           C  
ATOM   1194  C   THR A  75     196.215 131.934   8.722  1.00  0.00           C  
ATOM   1195  O   THR A  75     196.429 131.133   9.632  1.00  0.00           O  
ATOM   1196  CB  THR A  75     197.957 130.861   7.278  1.00  0.00           C  
ATOM   1197  OG1 THR A  75     198.984 131.721   7.789  1.00  0.00           O  
ATOM   1198  CG2 THR A  75     198.318 130.430   5.865  1.00  0.00           C  
ATOM   1199  H   THR A  75     197.293 133.558   6.741  1.00  0.00           H  
ATOM   1200  HA  THR A  75     195.843 130.947   6.877  1.00  0.00           H  
ATOM   1201  HB  THR A  75     197.890 129.980   7.915  1.00  0.00           H  
ATOM   1202  HG1 THR A  75     198.935 131.742   8.747  1.00  0.00           H  
ATOM   1203 1HG2 THR A  75     199.273 129.905   5.878  1.00  0.00           H  
ATOM   1204 2HG2 THR A  75     197.544 129.767   5.478  1.00  0.00           H  
ATOM   1205 3HG2 THR A  75     198.396 131.308   5.225  1.00  0.00           H  
ATOM   1206  N   ASP A  76     195.638 133.115   8.918  1.00  0.00           N  
ATOM   1207  CA  ASP A  76     195.278 133.579  10.251  1.00  0.00           C  
ATOM   1208  C   ASP A  76     193.767 133.645  10.423  1.00  0.00           C  
ATOM   1209  O   ASP A  76     193.108 134.532   9.877  1.00  0.00           O  
ATOM   1210  CB  ASP A  76     195.888 134.957  10.521  1.00  0.00           C  
ATOM   1211  CG  ASP A  76     195.676 135.428  11.953  1.00  0.00           C  
ATOM   1212  OD1 ASP A  76     194.823 134.887  12.616  1.00  0.00           O  
ATOM   1213  OD2 ASP A  76     196.370 136.324  12.371  1.00  0.00           O  
ATOM   1214  H   ASP A  76     195.444 133.705   8.121  1.00  0.00           H  
ATOM   1215  HA  ASP A  76     195.663 132.868  10.983  1.00  0.00           H  
ATOM   1216 1HB  ASP A  76     196.959 134.927  10.318  1.00  0.00           H  
ATOM   1217 2HB  ASP A  76     195.447 135.690   9.844  1.00  0.00           H  
ATOM   1218  N   PRO A  77     193.222 132.703  11.184  1.00  0.00           N  
ATOM   1219  CA  PRO A  77     191.778 132.611  11.376  1.00  0.00           C  
ATOM   1220  C   PRO A  77     191.201 133.934  11.866  1.00  0.00           C  
ATOM   1221  O   PRO A  77     190.042 134.251  11.602  1.00  0.00           O  
ATOM   1222  CB  PRO A  77     191.639 131.509  12.431  1.00  0.00           C  
ATOM   1223  CG  PRO A  77     192.805 130.615  12.181  1.00  0.00           C  
ATOM   1224  CD  PRO A  77     193.928 131.553  11.827  1.00  0.00           C  
ATOM   1225  HA  PRO A  77     191.323 132.384  10.411  1.00  0.00           H  
ATOM   1226 1HB  PRO A  77     191.648 131.950  13.439  1.00  0.00           H  
ATOM   1227 2HB  PRO A  77     190.674 130.995  12.314  1.00  0.00           H  
ATOM   1228 1HG  PRO A  77     193.022 130.014  13.077  1.00  0.00           H  
ATOM   1229 2HG  PRO A  77     192.573 129.907  11.372  1.00  0.00           H  
ATOM   1230 1HD  PRO A  77     194.450 131.863  12.744  1.00  0.00           H  
ATOM   1231 2HD  PRO A  77     194.621 131.051  11.136  1.00  0.00           H  
ATOM   1232  N   ALA A  78     192.018 134.700  12.579  1.00  0.00           N  
ATOM   1233  CA  ALA A  78     191.582 135.980  13.127  1.00  0.00           C  
ATOM   1234  C   ALA A  78     191.177 136.943  12.020  1.00  0.00           C  
ATOM   1235  O   ALA A  78     190.235 137.722  12.176  1.00  0.00           O  
ATOM   1236  CB  ALA A  78     192.681 136.592  13.983  1.00  0.00           C  
ATOM   1237  H   ALA A  78     192.964 134.390  12.747  1.00  0.00           H  
ATOM   1238  HA  ALA A  78     190.707 135.808  13.754  1.00  0.00           H  
ATOM   1239 1HB  ALA A  78     192.341 137.547  14.384  1.00  0.00           H  
ATOM   1240 2HB  ALA A  78     192.919 135.918  14.806  1.00  0.00           H  
ATOM   1241 3HB  ALA A  78     193.570 136.750  13.375  1.00  0.00           H  
ATOM   1242  N   GLN A  79     191.892 136.888  10.902  1.00  0.00           N  
ATOM   1243  CA  GLN A  79     191.607 137.756   9.766  1.00  0.00           C  
ATOM   1244  C   GLN A  79     190.388 137.269   8.993  1.00  0.00           C  
ATOM   1245  O   GLN A  79     189.620 138.068   8.456  1.00  0.00           O  
ATOM   1246  CB  GLN A  79     192.819 137.837   8.835  1.00  0.00           C  
ATOM   1247  CG  GLN A  79     194.012 138.567   9.427  1.00  0.00           C  
ATOM   1248  CD  GLN A  79     195.210 138.569   8.497  1.00  0.00           C  
ATOM   1249  OE1 GLN A  79     195.570 137.537   7.923  1.00  0.00           O  
ATOM   1250  NE2 GLN A  79     195.835 139.730   8.341  1.00  0.00           N  
ATOM   1251  H   GLN A  79     192.652 136.227  10.838  1.00  0.00           H  
ATOM   1252  HA  GLN A  79     191.382 138.754  10.142  1.00  0.00           H  
ATOM   1253 1HB  GLN A  79     193.140 136.830   8.567  1.00  0.00           H  
ATOM   1254 2HB  GLN A  79     192.537 138.346   7.913  1.00  0.00           H  
ATOM   1255 1HG  GLN A  79     193.731 139.602   9.624  1.00  0.00           H  
ATOM   1256 2HG  GLN A  79     194.301 138.075  10.356  1.00  0.00           H  
ATOM   1257 1HE2 GLN A  79     196.633 139.793   7.739  1.00  0.00           H  
ATOM   1258 2HE2 GLN A  79     195.510 140.543   8.825  1.00  0.00           H  
ATOM   1259  N   LEU A  80     190.215 135.953   8.939  1.00  0.00           N  
ATOM   1260  CA  LEU A  80     189.065 135.356   8.267  1.00  0.00           C  
ATOM   1261  C   LEU A  80     187.765 135.739   8.960  1.00  0.00           C  
ATOM   1262  O   LEU A  80     186.744 135.963   8.306  1.00  0.00           O  
ATOM   1263  CB  LEU A  80     189.202 133.829   8.234  1.00  0.00           C  
ATOM   1264  CG  LEU A  80     190.319 133.281   7.336  1.00  0.00           C  
ATOM   1265  CD1 LEU A  80     190.441 131.777   7.537  1.00  0.00           C  
ATOM   1266  CD2 LEU A  80     190.012 133.615   5.883  1.00  0.00           C  
ATOM   1267  H   LEU A  80     190.896 135.348   9.376  1.00  0.00           H  
ATOM   1268  HA  LEU A  80     189.023 135.743   7.248  1.00  0.00           H  
ATOM   1269 1HB  LEU A  80     189.389 133.475   9.247  1.00  0.00           H  
ATOM   1270 2HB  LEU A  80     188.260 133.403   7.890  1.00  0.00           H  
ATOM   1271  HG  LEU A  80     191.269 133.734   7.619  1.00  0.00           H  
ATOM   1272 1HD1 LEU A  80     191.234 131.387   6.899  1.00  0.00           H  
ATOM   1273 2HD1 LEU A  80     190.680 131.568   8.580  1.00  0.00           H  
ATOM   1274 3HD1 LEU A  80     189.498 131.297   7.277  1.00  0.00           H  
ATOM   1275 1HD2 LEU A  80     190.805 133.226   5.245  1.00  0.00           H  
ATOM   1276 2HD2 LEU A  80     189.062 133.162   5.598  1.00  0.00           H  
ATOM   1277 3HD2 LEU A  80     189.947 134.697   5.764  1.00  0.00           H  
ATOM   1278  N   ILE A  81     187.805 135.814  10.284  1.00  0.00           N  
ATOM   1279  CA  ILE A  81     186.655 136.254  11.065  1.00  0.00           C  
ATOM   1280  C   ILE A  81     186.237 137.668  10.680  1.00  0.00           C  
ATOM   1281  O   ILE A  81     185.050 137.953  10.514  1.00  0.00           O  
ATOM   1282  CB  ILE A  81     186.961 136.201  12.573  1.00  0.00           C  
ATOM   1283  CG1 ILE A  81     187.079 134.749  13.043  1.00  0.00           C  
ATOM   1284  CG2 ILE A  81     185.886 136.934  13.360  1.00  0.00           C  
ATOM   1285  CD1 ILE A  81     187.679 134.601  14.422  1.00  0.00           C  
ATOM   1286  H   ILE A  81     188.656 135.559  10.768  1.00  0.00           H  
ATOM   1287  HA  ILE A  81     185.815 135.591  10.847  1.00  0.00           H  
ATOM   1288  HB  ILE A  81     187.924 136.674  12.765  1.00  0.00           H  
ATOM   1289 1HG1 ILE A  81     186.092 134.287  13.048  1.00  0.00           H  
ATOM   1290 2HG1 ILE A  81     187.697 134.188  12.341  1.00  0.00           H  
ATOM   1291 1HG2 ILE A  81     186.117 136.886  14.424  1.00  0.00           H  
ATOM   1292 2HG2 ILE A  81     185.849 137.975  13.043  1.00  0.00           H  
ATOM   1293 3HG2 ILE A  81     184.918 136.464  13.178  1.00  0.00           H  
ATOM   1294 1HD1 ILE A  81     187.730 133.544  14.685  1.00  0.00           H  
ATOM   1295 2HD1 ILE A  81     188.683 135.025  14.430  1.00  0.00           H  
ATOM   1296 3HD1 ILE A  81     187.057 135.124  15.147  1.00  0.00           H  
ATOM   1297  N   VAL A  82     187.220 138.552  10.542  1.00  0.00           N  
ATOM   1298  CA  VAL A  82     186.961 139.929  10.137  1.00  0.00           C  
ATOM   1299  C   VAL A  82     186.357 139.988   8.739  1.00  0.00           C  
ATOM   1300  O   VAL A  82     185.386 140.706   8.503  1.00  0.00           O  
ATOM   1301  CB  VAL A  82     188.265 140.748  10.165  1.00  0.00           C  
ATOM   1302  CG1 VAL A  82     188.047 142.117   9.537  1.00  0.00           C  
ATOM   1303  CG2 VAL A  82     188.760 140.885  11.596  1.00  0.00           C  
ATOM   1304  H   VAL A  82     188.169 138.262  10.720  1.00  0.00           H  
ATOM   1305  HA  VAL A  82     186.237 140.361  10.829  1.00  0.00           H  
ATOM   1306  HB  VAL A  82     189.018 140.236   9.566  1.00  0.00           H  
ATOM   1307 1HG1 VAL A  82     188.979 142.682   9.564  1.00  0.00           H  
ATOM   1308 2HG1 VAL A  82     187.728 141.995   8.502  1.00  0.00           H  
ATOM   1309 3HG1 VAL A  82     187.280 142.655  10.093  1.00  0.00           H  
ATOM   1310 1HG2 VAL A  82     189.683 141.465  11.608  1.00  0.00           H  
ATOM   1311 2HG2 VAL A  82     188.004 141.392  12.196  1.00  0.00           H  
ATOM   1312 3HG2 VAL A  82     188.949 139.895  12.012  1.00  0.00           H  
ATOM   1313  N   VAL A  83     186.938 139.228   7.817  1.00  0.00           N  
ATOM   1314  CA  VAL A  83     186.491 139.231   6.430  1.00  0.00           C  
ATOM   1315  C   VAL A  83     185.065 138.710   6.310  1.00  0.00           C  
ATOM   1316  O   VAL A  83     184.250 139.266   5.574  1.00  0.00           O  
ATOM   1317  CB  VAL A  83     187.426 138.364   5.566  1.00  0.00           C  
ATOM   1318  CG1 VAL A  83     186.841 138.173   4.175  1.00  0.00           C  
ATOM   1319  CG2 VAL A  83     188.803 139.007   5.488  1.00  0.00           C  
ATOM   1320  H   VAL A  83     187.710 138.633   8.085  1.00  0.00           H  
ATOM   1321  HA  VAL A  83     186.500 140.260   6.066  1.00  0.00           H  
ATOM   1322  HB  VAL A  83     187.511 137.376   6.018  1.00  0.00           H  
ATOM   1323 1HG1 VAL A  83     187.515 137.558   3.578  1.00  0.00           H  
ATOM   1324 2HG1 VAL A  83     185.872 137.679   4.253  1.00  0.00           H  
ATOM   1325 3HG1 VAL A  83     186.717 139.144   3.696  1.00  0.00           H  
ATOM   1326 1HG2 VAL A  83     189.459 138.388   4.877  1.00  0.00           H  
ATOM   1327 2HG2 VAL A  83     188.717 139.998   5.042  1.00  0.00           H  
ATOM   1328 3HG2 VAL A  83     189.220 139.096   6.491  1.00  0.00           H  
ATOM   1329  N   GLN A  84     184.768 137.640   7.040  1.00  0.00           N  
ATOM   1330  CA  GLN A  84     183.440 137.036   7.011  1.00  0.00           C  
ATOM   1331  C   GLN A  84     182.368 138.047   7.405  1.00  0.00           C  
ATOM   1332  O   GLN A  84     181.325 138.140   6.759  1.00  0.00           O  
ATOM   1333  CB  GLN A  84     183.382 135.823   7.943  1.00  0.00           C  
ATOM   1334  CG  GLN A  84     184.057 134.580   7.389  1.00  0.00           C  
ATOM   1335  CD  GLN A  84     184.053 133.429   8.378  1.00  0.00           C  
ATOM   1336  OE1 GLN A  84     183.516 133.544   9.483  1.00  0.00           O  
ATOM   1337  NE2 GLN A  84     184.654 132.312   7.987  1.00  0.00           N  
ATOM   1338  H   GLN A  84     185.480 137.233   7.628  1.00  0.00           H  
ATOM   1339  HA  GLN A  84     183.228 136.712   5.993  1.00  0.00           H  
ATOM   1340 1HB  GLN A  84     183.859 136.070   8.892  1.00  0.00           H  
ATOM   1341 2HB  GLN A  84     182.342 135.575   8.154  1.00  0.00           H  
ATOM   1342 1HG  GLN A  84     183.527 134.260   6.492  1.00  0.00           H  
ATOM   1343 2HG  GLN A  84     185.093 134.818   7.147  1.00  0.00           H  
ATOM   1344 1HE2 GLN A  84     184.683 131.519   8.597  1.00  0.00           H  
ATOM   1345 2HE2 GLN A  84     185.078 132.261   7.082  1.00  0.00           H  
ATOM   1346  N   LEU A  85     182.635 138.801   8.466  1.00  0.00           N  
ATOM   1347  CA  LEU A  85     181.696 139.807   8.946  1.00  0.00           C  
ATOM   1348  C   LEU A  85     181.491 140.908   7.911  1.00  0.00           C  
ATOM   1349  O   LEU A  85     180.373 141.371   7.697  1.00  0.00           O  
ATOM   1350  CB  LEU A  85     182.199 140.418  10.260  1.00  0.00           C  
ATOM   1351  CG  LEU A  85     182.191 139.482  11.475  1.00  0.00           C  
ATOM   1352  CD1 LEU A  85     183.046 140.081  12.584  1.00  0.00           C  
ATOM   1353  CD2 LEU A  85     180.759 139.270  11.943  1.00  0.00           C  
ATOM   1354  H   LEU A  85     183.511 138.674   8.952  1.00  0.00           H  
ATOM   1355  HA  LEU A  85     180.730 139.328   9.112  1.00  0.00           H  
ATOM   1356 1HB  LEU A  85     183.222 140.762  10.113  1.00  0.00           H  
ATOM   1357 2HB  LEU A  85     181.579 141.281  10.502  1.00  0.00           H  
ATOM   1358  HG  LEU A  85     182.629 138.522  11.198  1.00  0.00           H  
ATOM   1359 1HD1 LEU A  85     183.040 139.415  13.447  1.00  0.00           H  
ATOM   1360 2HD1 LEU A  85     184.069 140.204  12.228  1.00  0.00           H  
ATOM   1361 3HD1 LEU A  85     182.642 141.051  12.871  1.00  0.00           H  
ATOM   1362 1HD2 LEU A  85     180.753 138.603  12.806  1.00  0.00           H  
ATOM   1363 2HD2 LEU A  85     180.321 140.228  12.221  1.00  0.00           H  
ATOM   1364 3HD2 LEU A  85     180.175 138.824  11.137  1.00  0.00           H  
ATOM   1365  N   ALA A  86     182.581 141.324   7.274  1.00  0.00           N  
ATOM   1366  CA  ALA A  86     182.529 142.395   6.288  1.00  0.00           C  
ATOM   1367  C   ALA A  86     181.649 142.012   5.106  1.00  0.00           C  
ATOM   1368  O   ALA A  86     180.883 142.833   4.598  1.00  0.00           O  
ATOM   1369  CB  ALA A  86     183.932 142.745   5.812  1.00  0.00           C  
ATOM   1370  H   ALA A  86     183.469 140.886   7.481  1.00  0.00           H  
ATOM   1371  HA  ALA A  86     182.090 143.276   6.755  1.00  0.00           H  
ATOM   1372 1HB  ALA A  86     183.876 143.546   5.074  1.00  0.00           H  
ATOM   1373 2HB  ALA A  86     184.533 143.073   6.659  1.00  0.00           H  
ATOM   1374 3HB  ALA A  86     184.392 141.868   5.359  1.00  0.00           H  
ATOM   1375  N   LEU A  87     181.763 140.761   4.669  1.00  0.00           N  
ATOM   1376  CA  LEU A  87     181.010 140.279   3.517  1.00  0.00           C  
ATOM   1377  C   LEU A  87     179.526 140.169   3.837  1.00  0.00           C  
ATOM   1378  O   LEU A  87     178.677 140.386   2.972  1.00  0.00           O  
ATOM   1379  CB  LEU A  87     181.546 138.914   3.069  1.00  0.00           C  
ATOM   1380  CG  LEU A  87     182.988 138.905   2.545  1.00  0.00           C  
ATOM   1381  CD1 LEU A  87     183.457 137.466   2.374  1.00  0.00           C  
ATOM   1382  CD2 LEU A  87     183.056 139.662   1.228  1.00  0.00           C  
ATOM   1383  H   LEU A  87     182.388 140.129   5.149  1.00  0.00           H  
ATOM   1384  HA  LEU A  87     181.121 141.001   2.705  1.00  0.00           H  
ATOM   1385 1HB  LEU A  87     181.495 138.227   3.912  1.00  0.00           H  
ATOM   1386 2HB  LEU A  87     180.903 138.532   2.276  1.00  0.00           H  
ATOM   1387  HG  LEU A  87     183.643 139.384   3.274  1.00  0.00           H  
ATOM   1388 1HD1 LEU A  87     184.482 137.458   2.002  1.00  0.00           H  
ATOM   1389 2HD1 LEU A  87     183.417 136.953   3.336  1.00  0.00           H  
ATOM   1390 3HD1 LEU A  87     182.810 136.955   1.662  1.00  0.00           H  
ATOM   1391 1HD2 LEU A  87     184.080 139.656   0.856  1.00  0.00           H  
ATOM   1392 2HD2 LEU A  87     182.402 139.183   0.498  1.00  0.00           H  
ATOM   1393 3HD2 LEU A  87     182.732 140.691   1.383  1.00  0.00           H  
ATOM   1394  N   LYS A  88     179.218 139.829   5.084  1.00  0.00           N  
ATOM   1395  CA  LYS A  88     177.834 139.748   5.537  1.00  0.00           C  
ATOM   1396  C   LYS A  88     177.157 141.111   5.484  1.00  0.00           C  
ATOM   1397  O   LYS A  88     175.973 141.214   5.157  1.00  0.00           O  
ATOM   1398  CB  LYS A  88     177.767 139.182   6.957  1.00  0.00           C  
ATOM   1399  CG  LYS A  88     178.117 137.704   7.063  1.00  0.00           C  
ATOM   1400  CD  LYS A  88     178.046 137.221   8.503  1.00  0.00           C  
ATOM   1401  CE  LYS A  88     178.404 135.746   8.612  1.00  0.00           C  
ATOM   1402  NZ  LYS A  88     178.375 135.268  10.021  1.00  0.00           N  
ATOM   1403  H   LYS A  88     179.960 139.621   5.735  1.00  0.00           H  
ATOM   1404  HA  LYS A  88     177.290 139.081   4.868  1.00  0.00           H  
ATOM   1405 1HB  LYS A  88     178.451 139.735   7.601  1.00  0.00           H  
ATOM   1406 2HB  LYS A  88     176.761 139.317   7.355  1.00  0.00           H  
ATOM   1407 1HG  LYS A  88     177.422 137.121   6.458  1.00  0.00           H  
ATOM   1408 2HG  LYS A  88     179.126 137.541   6.683  1.00  0.00           H  
ATOM   1409 1HD  LYS A  88     178.737 137.800   9.117  1.00  0.00           H  
ATOM   1410 2HD  LYS A  88     177.036 137.369   8.887  1.00  0.00           H  
ATOM   1411 1HE  LYS A  88     177.699 135.157   8.027  1.00  0.00           H  
ATOM   1412 2HE  LYS A  88     179.402 135.583   8.207  1.00  0.00           H  
ATOM   1413 1HZ  LYS A  88     178.618 134.288  10.050  1.00  0.00           H  
ATOM   1414 2HZ  LYS A  88     179.040 135.796  10.569  1.00  0.00           H  
ATOM   1415 3HZ  LYS A  88     177.448 135.396  10.401  1.00  0.00           H  
ATOM   1416  N   ILE A  89     177.912 142.154   5.808  1.00  0.00           N  
ATOM   1417  CA  ILE A  89     177.398 143.518   5.756  1.00  0.00           C  
ATOM   1418  C   ILE A  89     176.989 143.898   4.338  1.00  0.00           C  
ATOM   1419  O   ILE A  89     175.933 144.495   4.126  1.00  0.00           O  
ATOM   1420  CB  ILE A  89     178.445 144.520   6.276  1.00  0.00           C  
ATOM   1421  CG1 ILE A  89     178.671 144.327   7.777  1.00  0.00           C  
ATOM   1422  CG2 ILE A  89     178.010 145.947   5.978  1.00  0.00           C  
ATOM   1423  CD1 ILE A  89     179.904 145.024   8.304  1.00  0.00           C  
ATOM   1424  H   ILE A  89     178.868 142.000   6.098  1.00  0.00           H  
ATOM   1425  HA  ILE A  89     176.509 143.576   6.384  1.00  0.00           H  
ATOM   1426  HB  ILE A  89     179.401 144.333   5.787  1.00  0.00           H  
ATOM   1427 1HG1 ILE A  89     177.807 144.701   8.326  1.00  0.00           H  
ATOM   1428 2HG1 ILE A  89     178.761 143.263   7.998  1.00  0.00           H  
ATOM   1429 1HG2 ILE A  89     178.761 146.642   6.353  1.00  0.00           H  
ATOM   1430 2HG2 ILE A  89     177.899 146.077   4.903  1.00  0.00           H  
ATOM   1431 3HG2 ILE A  89     177.056 146.146   6.468  1.00  0.00           H  
ATOM   1432 1HD1 ILE A  89     179.996 144.841   9.375  1.00  0.00           H  
ATOM   1433 2HD1 ILE A  89     180.787 144.639   7.793  1.00  0.00           H  
ATOM   1434 3HD1 ILE A  89     179.820 146.095   8.127  1.00  0.00           H  
ATOM   1435  N   VAL A  90     177.830 143.550   3.371  1.00  0.00           N  
ATOM   1436  CA  VAL A  90     177.561 143.862   1.973  1.00  0.00           C  
ATOM   1437  C   VAL A  90     176.294 143.171   1.488  1.00  0.00           C  
ATOM   1438  O   VAL A  90     175.490 143.763   0.768  1.00  0.00           O  
ATOM   1439  CB  VAL A  90     178.748 143.428   1.092  1.00  0.00           C  
ATOM   1440  CG1 VAL A  90     178.435 143.667  -0.378  1.00  0.00           C  
ATOM   1441  CG2 VAL A  90     180.003 144.183   1.505  1.00  0.00           C  
ATOM   1442  H   VAL A  90     178.678 143.056   3.612  1.00  0.00           H  
ATOM   1443  HA  VAL A  90     177.407 144.938   1.882  1.00  0.00           H  
ATOM   1444  HB  VAL A  90     178.909 142.358   1.216  1.00  0.00           H  
ATOM   1445 1HG1 VAL A  90     179.284 143.355  -0.986  1.00  0.00           H  
ATOM   1446 2HG1 VAL A  90     177.555 143.090  -0.661  1.00  0.00           H  
ATOM   1447 3HG1 VAL A  90     178.243 144.727  -0.541  1.00  0.00           H  
ATOM   1448 1HG2 VAL A  90     180.838 143.871   0.879  1.00  0.00           H  
ATOM   1449 2HG2 VAL A  90     179.839 145.254   1.386  1.00  0.00           H  
ATOM   1450 3HG2 VAL A  90     180.231 143.964   2.549  1.00  0.00           H  
ATOM   1451  N   GLN A  91     176.122 141.915   1.886  1.00  0.00           N  
ATOM   1452  CA  GLN A  91     174.932 141.154   1.525  1.00  0.00           C  
ATOM   1453  C   GLN A  91     173.700 141.685   2.243  1.00  0.00           C  
ATOM   1454  O   GLN A  91     172.604 141.718   1.679  1.00  0.00           O  
ATOM   1455  CB  GLN A  91     175.127 139.670   1.849  1.00  0.00           C  
ATOM   1456  CG  GLN A  91     173.969 138.783   1.425  1.00  0.00           C  
ATOM   1457  CD  GLN A  91     173.711 138.844  -0.069  1.00  0.00           C  
ATOM   1458  OE1 GLN A  91     174.645 138.870  -0.874  1.00  0.00           O  
ATOM   1459  NE2 GLN A  91     172.437 138.869  -0.447  1.00  0.00           N  
ATOM   1460  H   GLN A  91     176.832 141.478   2.453  1.00  0.00           H  
ATOM   1461  HA  GLN A  91     174.763 141.264   0.453  1.00  0.00           H  
ATOM   1462 1HB  GLN A  91     176.029 139.305   1.357  1.00  0.00           H  
ATOM   1463 2HB  GLN A  91     175.268 139.548   2.923  1.00  0.00           H  
ATOM   1464 1HG  GLN A  91     174.199 137.751   1.690  1.00  0.00           H  
ATOM   1465 2HG  GLN A  91     173.066 139.109   1.941  1.00  0.00           H  
ATOM   1466 1HE2 GLN A  91     172.205 138.909  -1.420  1.00  0.00           H  
ATOM   1467 2HE2 GLN A  91     171.711 138.846   0.239  1.00  0.00           H  
ATOM   1468  N   LYS A  92     173.881 142.101   3.492  1.00  0.00           N  
ATOM   1469  CA  LYS A  92     172.785 142.640   4.288  1.00  0.00           C  
ATOM   1470  C   LYS A  92     172.348 144.003   3.767  1.00  0.00           C  
ATOM   1471  O   LYS A  92     171.156 144.322   3.758  1.00  0.00           O  
ATOM   1472  CB  LYS A  92     173.191 142.743   5.759  1.00  0.00           C  
ATOM   1473  CG  LYS A  92     172.068 143.177   6.692  1.00  0.00           C  
ATOM   1474  CD  LYS A  92     172.494 143.084   8.150  1.00  0.00           C  
ATOM   1475  CE  LYS A  92     171.344 143.426   9.086  1.00  0.00           C  
ATOM   1476  NZ  LYS A  92     171.714 143.232  10.515  1.00  0.00           N  
ATOM   1477  H   LYS A  92     174.803 142.040   3.901  1.00  0.00           H  
ATOM   1478  HA  LYS A  92     171.932 141.966   4.206  1.00  0.00           H  
ATOM   1479 1HB  LYS A  92     173.558 141.776   6.104  1.00  0.00           H  
ATOM   1480 2HB  LYS A  92     174.007 143.459   5.862  1.00  0.00           H  
ATOM   1481 1HG  LYS A  92     171.787 144.207   6.470  1.00  0.00           H  
ATOM   1482 2HG  LYS A  92     171.198 142.540   6.535  1.00  0.00           H  
ATOM   1483 1HD  LYS A  92     172.837 142.071   8.365  1.00  0.00           H  
ATOM   1484 2HD  LYS A  92     173.317 143.774   8.334  1.00  0.00           H  
ATOM   1485 1HE  LYS A  92     171.051 144.464   8.937  1.00  0.00           H  
ATOM   1486 2HE  LYS A  92     170.487 142.793   8.857  1.00  0.00           H  
ATOM   1487 1HZ  LYS A  92     170.926 143.469  11.102  1.00  0.00           H  
ATOM   1488 2HZ  LYS A  92     171.970 142.267  10.669  1.00  0.00           H  
ATOM   1489 3HZ  LYS A  92     172.496 143.829  10.745  1.00  0.00           H  
ATOM   1490  N   LEU A  93     173.313 144.805   3.336  1.00  0.00           N  
ATOM   1491  CA  LEU A  93     173.031 146.148   2.844  1.00  0.00           C  
ATOM   1492  C   LEU A  93     173.710 146.396   1.502  1.00  0.00           C  
ATOM   1493  O   LEU A  93     174.714 147.103   1.424  1.00  0.00           O  
ATOM   1494  CB  LEU A  93     173.500 147.195   3.862  1.00  0.00           C  
ATOM   1495  CG  LEU A  93     172.840 147.121   5.244  1.00  0.00           C  
ATOM   1496  CD1 LEU A  93     173.585 148.029   6.213  1.00  0.00           C  
ATOM   1497  CD2 LEU A  93     171.378 147.526   5.131  1.00  0.00           C  
ATOM   1498  H   LEU A  93     174.267 144.477   3.352  1.00  0.00           H  
ATOM   1499  HA  LEU A  93     171.957 146.243   2.693  1.00  0.00           H  
ATOM   1500 1HB  LEU A  93     174.575 147.088   4.001  1.00  0.00           H  
ATOM   1501 2HB  LEU A  93     173.305 148.187   3.454  1.00  0.00           H  
ATOM   1502  HG  LEU A  93     172.906 146.102   5.626  1.00  0.00           H  
ATOM   1503 1HD1 LEU A  93     173.117 147.976   7.195  1.00  0.00           H  
ATOM   1504 2HD1 LEU A  93     174.624 147.705   6.290  1.00  0.00           H  
ATOM   1505 3HD1 LEU A  93     173.550 149.056   5.850  1.00  0.00           H  
ATOM   1506 1HD2 LEU A  93     170.908 147.471   6.115  1.00  0.00           H  
ATOM   1507 2HD2 LEU A  93     171.310 148.546   4.753  1.00  0.00           H  
ATOM   1508 3HD2 LEU A  93     170.865 146.849   4.447  1.00  0.00           H  
ATOM   1509  N   PRO A  94     173.155 145.807   0.447  1.00  0.00           N  
ATOM   1510  CA  PRO A  94     173.745 145.905  -0.882  1.00  0.00           C  
ATOM   1511  C   PRO A  94     173.796 147.350  -1.360  1.00  0.00           C  
ATOM   1512  O   PRO A  94     172.861 148.122  -1.136  1.00  0.00           O  
ATOM   1513  CB  PRO A  94     172.798 145.059  -1.740  1.00  0.00           C  
ATOM   1514  CG  PRO A  94     172.189 144.100  -0.776  1.00  0.00           C  
ATOM   1515  CD  PRO A  94     171.996 144.905   0.482  1.00  0.00           C  
ATOM   1516  HA  PRO A  94     174.770 145.536  -0.833  1.00  0.00           H  
ATOM   1517 1HB  PRO A  94     172.055 145.705  -2.228  1.00  0.00           H  
ATOM   1518 2HB  PRO A  94     173.364 144.557  -2.540  1.00  0.00           H  
ATOM   1519 1HG  PRO A  94     171.242 143.708  -1.176  1.00  0.00           H  
ATOM   1520 2HG  PRO A  94     172.853 143.236  -0.627  1.00  0.00           H  
ATOM   1521 1HD  PRO A  94     171.045 145.457   0.422  1.00  0.00           H  
ATOM   1522 2HD  PRO A  94     172.002 144.234   1.353  1.00  0.00           H  
ATOM   1523  N   ASP A  95     174.892 147.713  -2.017  1.00  0.00           N  
ATOM   1524  CA  ASP A  95     175.011 149.024  -2.641  1.00  0.00           C  
ATOM   1525  C   ASP A  95     174.818 150.141  -1.619  1.00  0.00           C  
ATOM   1526  O   ASP A  95     174.056 151.079  -1.850  1.00  0.00           O  
ATOM   1527  CB  ASP A  95     173.990 149.175  -3.771  1.00  0.00           C  
ATOM   1528  CG  ASP A  95     174.379 150.244  -4.783  1.00  0.00           C  
ATOM   1529  OD1 ASP A  95     175.550 150.514  -4.912  1.00  0.00           O  
ATOM   1530  OD2 ASP A  95     173.503 150.780  -5.418  1.00  0.00           O  
ATOM   1531  H   ASP A  95     175.662 147.064  -2.087  1.00  0.00           H  
ATOM   1532  HA  ASP A  95     176.017 149.125  -3.048  1.00  0.00           H  
ATOM   1533 1HB  ASP A  95     173.880 148.224  -4.292  1.00  0.00           H  
ATOM   1534 2HB  ASP A  95     173.017 149.431  -3.350  1.00  0.00           H  
ATOM   1535  N   THR A  96     175.509 150.029  -0.492  1.00  0.00           N  
ATOM   1536  CA  THR A  96     175.493 151.075   0.525  1.00  0.00           C  
ATOM   1537  C   THR A  96     176.905 151.501   0.902  1.00  0.00           C  
ATOM   1538  O   THR A  96     177.879 150.837   0.546  1.00  0.00           O  
ATOM   1539  CB  THR A  96     174.739 150.612   1.785  1.00  0.00           C  
ATOM   1540  OG1 THR A  96     175.417 149.490   2.365  1.00  0.00           O  
ATOM   1541  CG2 THR A  96     173.313 150.214   1.437  1.00  0.00           C  
ATOM   1542  H   THR A  96     176.061 149.199  -0.333  1.00  0.00           H  
ATOM   1543  HA  THR A  96     174.983 151.949   0.113  1.00  0.00           H  
ATOM   1544  HB  THR A  96     174.717 151.422   2.514  1.00  0.00           H  
ATOM   1545  HG1 THR A  96     175.153 148.687   1.909  1.00  0.00           H  
ATOM   1546 1HG2 THR A  96     172.795 149.889   2.340  1.00  0.00           H  
ATOM   1547 2HG2 THR A  96     172.791 151.068   1.007  1.00  0.00           H  
ATOM   1548 3HG2 THR A  96     173.329 149.398   0.716  1.00  0.00           H  
ATOM   1549  N   GLU A  97     177.011 152.611   1.623  1.00  0.00           N  
ATOM   1550  CA  GLU A  97     178.300 153.089   2.110  1.00  0.00           C  
ATOM   1551  C   GLU A  97     178.873 152.149   3.162  1.00  0.00           C  
ATOM   1552  O   GLU A  97     180.087 151.964   3.247  1.00  0.00           O  
ATOM   1553  CB  GLU A  97     178.164 154.498   2.690  1.00  0.00           C  
ATOM   1554  CG  GLU A  97     177.865 155.577   1.659  1.00  0.00           C  
ATOM   1555  CD  GLU A  97     178.925 155.682   0.598  1.00  0.00           C  
ATOM   1556  OE1 GLU A  97     180.083 155.653   0.938  1.00  0.00           O  
ATOM   1557  OE2 GLU A  97     178.576 155.790  -0.554  1.00  0.00           O  
ATOM   1558  H   GLU A  97     176.177 153.138   1.840  1.00  0.00           H  
ATOM   1559  HA  GLU A  97     178.999 153.114   1.273  1.00  0.00           H  
ATOM   1560 1HB  GLU A  97     177.363 154.511   3.430  1.00  0.00           H  
ATOM   1561 2HB  GLU A  97     179.086 154.771   3.203  1.00  0.00           H  
ATOM   1562 1HG  GLU A  97     176.911 155.354   1.182  1.00  0.00           H  
ATOM   1563 2HG  GLU A  97     177.771 156.535   2.168  1.00  0.00           H  
ATOM   1564  N   GLU A  98     177.993 151.557   3.962  1.00  0.00           N  
ATOM   1565  CA  GLU A  98     178.399 150.563   4.949  1.00  0.00           C  
ATOM   1566  C   GLU A  98     179.020 149.343   4.279  1.00  0.00           C  
ATOM   1567  O   GLU A  98     179.984 148.769   4.784  1.00  0.00           O  
ATOM   1568  CB  GLU A  98     177.201 150.136   5.799  1.00  0.00           C  
ATOM   1569  CG  GLU A  98     176.643 151.232   6.696  1.00  0.00           C  
ATOM   1570  CD  GLU A  98     175.723 152.172   5.968  1.00  0.00           C  
ATOM   1571  OE1 GLU A  98     175.508 151.974   4.797  1.00  0.00           O  
ATOM   1572  OE2 GLU A  98     175.234 153.089   6.585  1.00  0.00           O  
ATOM   1573  H   GLU A  98     177.016 151.802   3.885  1.00  0.00           H  
ATOM   1574  HA  GLU A  98     179.159 151.008   5.595  1.00  0.00           H  
ATOM   1575 1HB  GLU A  98     176.395 149.794   5.148  1.00  0.00           H  
ATOM   1576 2HB  GLU A  98     177.486 149.297   6.434  1.00  0.00           H  
ATOM   1577 1HG  GLU A  98     176.096 150.771   7.519  1.00  0.00           H  
ATOM   1578 2HG  GLU A  98     177.472 151.797   7.119  1.00  0.00           H  
ATOM   1579  N   ALA A  99     178.461 148.955   3.136  1.00  0.00           N  
ATOM   1580  CA  ALA A  99     179.007 147.850   2.356  1.00  0.00           C  
ATOM   1581  C   ALA A  99     180.423 148.153   1.888  1.00  0.00           C  
ATOM   1582  O   ALA A  99     181.304 147.292   1.945  1.00  0.00           O  
ATOM   1583  CB  ALA A  99     178.111 147.550   1.163  1.00  0.00           C  
ATOM   1584  H   ALA A  99     177.641 149.438   2.801  1.00  0.00           H  
ATOM   1585  HA  ALA A  99     179.050 146.967   2.992  1.00  0.00           H  
ATOM   1586 1HB  ALA A  99     178.531 146.723   0.590  1.00  0.00           H  
ATOM   1587 2HB  ALA A  99     177.116 147.279   1.516  1.00  0.00           H  
ATOM   1588 3HB  ALA A  99     178.041 148.433   0.529  1.00  0.00           H  
ATOM   1589  N   ARG A 100     180.639 149.379   1.421  1.00  0.00           N  
ATOM   1590  CA  ARG A 100     181.966 149.819   1.004  1.00  0.00           C  
ATOM   1591  C   ARG A 100     182.930 149.851   2.181  1.00  0.00           C  
ATOM   1592  O   ARG A 100     184.045 149.333   2.097  1.00  0.00           O  
ATOM   1593  CB  ARG A 100     181.898 151.200   0.371  1.00  0.00           C  
ATOM   1594  CG  ARG A 100     183.239 151.773  -0.059  1.00  0.00           C  
ATOM   1595  CD  ARG A 100     183.091 153.115  -0.679  1.00  0.00           C  
ATOM   1596  NE  ARG A 100     182.521 154.080   0.248  1.00  0.00           N  
ATOM   1597  CZ  ARG A 100     183.207 154.692   1.233  1.00  0.00           C  
ATOM   1598  NH1 ARG A 100     184.484 154.429   1.406  1.00  0.00           N  
ATOM   1599  NH2 ARG A 100     182.597 155.556   2.025  1.00  0.00           N  
ATOM   1600  H   ARG A 100     179.864 150.024   1.356  1.00  0.00           H  
ATOM   1601  HA  ARG A 100     182.353 149.104   0.279  1.00  0.00           H  
ATOM   1602 1HB  ARG A 100     181.257 151.166  -0.509  1.00  0.00           H  
ATOM   1603 2HB  ARG A 100     181.450 151.902   1.075  1.00  0.00           H  
ATOM   1604 1HG  ARG A 100     183.890 151.867   0.810  1.00  0.00           H  
ATOM   1605 2HG  ARG A 100     183.702 151.108  -0.789  1.00  0.00           H  
ATOM   1606 1HD  ARG A 100     184.067 153.480  -0.994  1.00  0.00           H  
ATOM   1607 2HD  ARG A 100     182.433 153.044  -1.544  1.00  0.00           H  
ATOM   1608  HE  ARG A 100     181.541 154.308   0.146  1.00  0.00           H  
ATOM   1609 1HH1 ARG A 100     184.950 153.768   0.801  1.00  0.00           H  
ATOM   1610 2HH1 ARG A 100     184.998 154.888   2.144  1.00  0.00           H  
ATOM   1611 1HH2 ARG A 100     181.616 155.758   1.891  1.00  0.00           H  
ATOM   1612 2HH2 ARG A 100     183.111 156.015   2.762  1.00  0.00           H  
ATOM   1613  N   ARG A 101     182.497 150.462   3.280  1.00  0.00           N  
ATOM   1614  CA  ARG A 101     183.331 150.583   4.469  1.00  0.00           C  
ATOM   1615  C   ARG A 101     183.726 149.213   5.005  1.00  0.00           C  
ATOM   1616  O   ARG A 101     184.881 148.988   5.369  1.00  0.00           O  
ATOM   1617  CB  ARG A 101     182.603 151.360   5.557  1.00  0.00           C  
ATOM   1618  CG  ARG A 101     183.412 151.601   6.821  1.00  0.00           C  
ATOM   1619  CD  ARG A 101     182.650 152.395   7.818  1.00  0.00           C  
ATOM   1620  NE  ARG A 101     183.404 152.593   9.045  1.00  0.00           N  
ATOM   1621  CZ  ARG A 101     184.298 153.582   9.243  1.00  0.00           C  
ATOM   1622  NH1 ARG A 101     184.538 154.452   8.287  1.00  0.00           N  
ATOM   1623  NH2 ARG A 101     184.934 153.677  10.397  1.00  0.00           N  
ATOM   1624  H   ARG A 101     181.567 150.855   3.288  1.00  0.00           H  
ATOM   1625  HA  ARG A 101     184.246 151.107   4.198  1.00  0.00           H  
ATOM   1626 1HB  ARG A 101     182.300 152.331   5.169  1.00  0.00           H  
ATOM   1627 2HB  ARG A 101     181.697 150.824   5.842  1.00  0.00           H  
ATOM   1628 1HG  ARG A 101     183.675 150.644   7.273  1.00  0.00           H  
ATOM   1629 2HG  ARG A 101     184.323 152.147   6.571  1.00  0.00           H  
ATOM   1630 1HD  ARG A 101     182.415 153.374   7.401  1.00  0.00           H  
ATOM   1631 2HD  ARG A 101     181.725 151.876   8.066  1.00  0.00           H  
ATOM   1632  HE  ARG A 101     183.247 151.943   9.804  1.00  0.00           H  
ATOM   1633 1HH1 ARG A 101     184.051 154.380   7.404  1.00  0.00           H  
ATOM   1634 2HH1 ARG A 101     185.207 155.193   8.435  1.00  0.00           H  
ATOM   1635 1HH2 ARG A 101     184.750 153.007  11.132  1.00  0.00           H  
ATOM   1636 2HH2 ARG A 101     185.604 154.417  10.545  1.00  0.00           H  
ATOM   1637  N   ALA A 102     182.761 148.301   5.050  1.00  0.00           N  
ATOM   1638  CA  ALA A 102     182.993 146.968   5.597  1.00  0.00           C  
ATOM   1639  C   ALA A 102     184.137 146.268   4.876  1.00  0.00           C  
ATOM   1640  O   ALA A 102     185.000 145.657   5.505  1.00  0.00           O  
ATOM   1641  CB  ALA A 102     181.722 146.134   5.511  1.00  0.00           C  
ATOM   1642  H   ALA A 102     181.845 148.535   4.700  1.00  0.00           H  
ATOM   1643  HA  ALA A 102     183.274 147.067   6.645  1.00  0.00           H  
ATOM   1644 1HB  ALA A 102     181.910 145.142   5.923  1.00  0.00           H  
ATOM   1645 2HB  ALA A 102     180.930 146.618   6.080  1.00  0.00           H  
ATOM   1646 3HB  ALA A 102     181.418 146.041   4.470  1.00  0.00           H  
ATOM   1647  N   LEU A 103     184.136 146.358   3.550  1.00  0.00           N  
ATOM   1648  CA  LEU A 103     185.157 145.706   2.737  1.00  0.00           C  
ATOM   1649  C   LEU A 103     186.517 146.363   2.931  1.00  0.00           C  
ATOM   1650  O   LEU A 103     187.544 145.683   2.976  1.00  0.00           O  
ATOM   1651  CB  LEU A 103     184.766 145.755   1.255  1.00  0.00           C  
ATOM   1652  CG  LEU A 103     183.527 144.938   0.867  1.00  0.00           C  
ATOM   1653  CD1 LEU A 103     183.127 145.271  -0.565  1.00  0.00           C  
ATOM   1654  CD2 LEU A 103     183.829 143.454   1.018  1.00  0.00           C  
ATOM   1655  H   LEU A 103     183.412 146.893   3.092  1.00  0.00           H  
ATOM   1656  HA  LEU A 103     185.242 144.669   3.056  1.00  0.00           H  
ATOM   1657 1HB  LEU A 103     184.579 146.791   0.978  1.00  0.00           H  
ATOM   1658 2HB  LEU A 103     185.604 145.388   0.662  1.00  0.00           H  
ATOM   1659  HG  LEU A 103     182.694 145.207   1.517  1.00  0.00           H  
ATOM   1660 1HD1 LEU A 103     182.246 144.690  -0.840  1.00  0.00           H  
ATOM   1661 2HD1 LEU A 103     182.897 146.333  -0.640  1.00  0.00           H  
ATOM   1662 3HD1 LEU A 103     183.947 145.026  -1.238  1.00  0.00           H  
ATOM   1663 1HD2 LEU A 103     182.948 142.873   0.743  1.00  0.00           H  
ATOM   1664 2HD2 LEU A 103     184.660 143.183   0.368  1.00  0.00           H  
ATOM   1665 3HD2 LEU A 103     184.095 143.241   2.054  1.00  0.00           H  
ATOM   1666  N   GLU A 104     186.519 147.686   3.046  1.00  0.00           N  
ATOM   1667  CA  GLU A 104     187.753 148.435   3.258  1.00  0.00           C  
ATOM   1668  C   GLU A 104     188.380 148.095   4.605  1.00  0.00           C  
ATOM   1669  O   GLU A 104     189.599 147.970   4.718  1.00  0.00           O  
ATOM   1670  CB  GLU A 104     187.484 149.939   3.174  1.00  0.00           C  
ATOM   1671  CG  GLU A 104     187.172 150.445   1.773  1.00  0.00           C  
ATOM   1672  CD  GLU A 104     186.836 151.910   1.742  1.00  0.00           C  
ATOM   1673  OE1 GLU A 104     186.910 152.540   2.770  1.00  0.00           O  
ATOM   1674  OE2 GLU A 104     186.504 152.401   0.689  1.00  0.00           O  
ATOM   1675  H   GLU A 104     185.643 148.187   2.985  1.00  0.00           H  
ATOM   1676  HA  GLU A 104     188.465 148.155   2.480  1.00  0.00           H  
ATOM   1677 1HB  GLU A 104     186.642 150.195   3.818  1.00  0.00           H  
ATOM   1678 2HB  GLU A 104     188.354 150.485   3.541  1.00  0.00           H  
ATOM   1679 1HG  GLU A 104     188.036 150.269   1.133  1.00  0.00           H  
ATOM   1680 2HG  GLU A 104     186.334 149.877   1.372  1.00  0.00           H  
ATOM   1681  N   LEU A 105     187.540 147.945   5.623  1.00  0.00           N  
ATOM   1682  CA  LEU A 105     188.004 147.572   6.951  1.00  0.00           C  
ATOM   1683  C   LEU A 105     188.661 146.197   6.939  1.00  0.00           C  
ATOM   1684  O   LEU A 105     189.725 146.001   7.528  1.00  0.00           O  
ATOM   1685  CB  LEU A 105     186.833 147.578   7.941  1.00  0.00           C  
ATOM   1686  CG  LEU A 105     186.287 148.961   8.317  1.00  0.00           C  
ATOM   1687  CD1 LEU A 105     184.941 148.804   9.013  1.00  0.00           C  
ATOM   1688  CD2 LEU A 105     187.286 149.676   9.214  1.00  0.00           C  
ATOM   1689  H   LEU A 105     186.551 148.095   5.470  1.00  0.00           H  
ATOM   1690  HA  LEU A 105     188.756 148.293   7.271  1.00  0.00           H  
ATOM   1691 1HB  LEU A 105     186.013 147.003   7.514  1.00  0.00           H  
ATOM   1692 2HB  LEU A 105     187.153 147.087   8.860  1.00  0.00           H  
ATOM   1693  HG  LEU A 105     186.127 149.547   7.411  1.00  0.00           H  
ATOM   1694 1HD1 LEU A 105     184.553 149.787   9.279  1.00  0.00           H  
ATOM   1695 2HD1 LEU A 105     184.240 148.308   8.342  1.00  0.00           H  
ATOM   1696 3HD1 LEU A 105     185.066 148.207   9.915  1.00  0.00           H  
ATOM   1697 1HD2 LEU A 105     186.898 150.659   9.480  1.00  0.00           H  
ATOM   1698 2HD2 LEU A 105     187.445 149.091  10.120  1.00  0.00           H  
ATOM   1699 3HD2 LEU A 105     188.233 149.790   8.685  1.00  0.00           H  
ATOM   1700  N   ALA A 106     188.022 145.247   6.264  1.00  0.00           N  
ATOM   1701  CA  ALA A 106     188.545 143.890   6.173  1.00  0.00           C  
ATOM   1702  C   ALA A 106     189.842 143.849   5.377  1.00  0.00           C  
ATOM   1703  O   ALA A 106     190.774 143.128   5.728  1.00  0.00           O  
ATOM   1704  CB  ALA A 106     187.511 142.965   5.547  1.00  0.00           C  
ATOM   1705  H   ALA A 106     187.152 145.472   5.803  1.00  0.00           H  
ATOM   1706  HA  ALA A 106     188.763 143.535   7.180  1.00  0.00           H  
ATOM   1707 1HB  ALA A 106     187.914 141.954   5.487  1.00  0.00           H  
ATOM   1708 2HB  ALA A 106     186.610 142.959   6.160  1.00  0.00           H  
ATOM   1709 3HB  ALA A 106     187.266 143.318   4.547  1.00  0.00           H  
ATOM   1710  N   LYS A 107     189.894 144.630   4.302  1.00  0.00           N  
ATOM   1711  CA  LYS A 107     191.074 144.678   3.449  1.00  0.00           C  
ATOM   1712  C   LYS A 107     192.307 145.114   4.233  1.00  0.00           C  
ATOM   1713  O   LYS A 107     193.377 144.522   4.105  1.00  0.00           O  
ATOM   1714  CB  LYS A 107     190.842 145.621   2.267  1.00  0.00           C  
ATOM   1715  CG  LYS A 107     191.928 145.574   1.200  1.00  0.00           C  
ATOM   1716  CD  LYS A 107     191.729 146.665   0.160  1.00  0.00           C  
ATOM   1717  CE  LYS A 107     190.488 146.409  -0.684  1.00  0.00           C  
ATOM   1718  NZ  LYS A 107     190.396 147.344  -1.837  1.00  0.00           N  
ATOM   1719  H   LYS A 107     189.097 145.203   4.072  1.00  0.00           H  
ATOM   1720  HA  LYS A 107     191.265 143.674   3.066  1.00  0.00           H  
ATOM   1721 1HB  LYS A 107     189.893 145.377   1.789  1.00  0.00           H  
ATOM   1722 2HB  LYS A 107     190.772 146.647   2.627  1.00  0.00           H  
ATOM   1723 1HG  LYS A 107     192.904 145.703   1.669  1.00  0.00           H  
ATOM   1724 2HG  LYS A 107     191.910 144.603   0.704  1.00  0.00           H  
ATOM   1725 1HD  LYS A 107     191.626 147.630   0.660  1.00  0.00           H  
ATOM   1726 2HD  LYS A 107     192.599 146.706  -0.496  1.00  0.00           H  
ATOM   1727 1HE  LYS A 107     190.509 145.387  -1.060  1.00  0.00           H  
ATOM   1728 2HE  LYS A 107     189.598 146.525  -0.065  1.00  0.00           H  
ATOM   1729 1HZ  LYS A 107     189.561 147.142  -2.368  1.00  0.00           H  
ATOM   1730 2HZ  LYS A 107     190.357 148.295  -1.497  1.00  0.00           H  
ATOM   1731 3HZ  LYS A 107     191.206 147.232  -2.428  1.00  0.00           H  
ATOM   1732  N   GLU A 108     192.145 146.154   5.042  1.00  0.00           N  
ATOM   1733  CA  GLU A 108     193.232 146.645   5.884  1.00  0.00           C  
ATOM   1734  C   GLU A 108     193.549 145.660   7.002  1.00  0.00           C  
ATOM   1735  O   GLU A 108     194.703 145.522   7.411  1.00  0.00           O  
ATOM   1736  CB  GLU A 108     192.872 148.008   6.481  1.00  0.00           C  
ATOM   1737  CG  GLU A 108     192.817 149.142   5.467  1.00  0.00           C  
ATOM   1738  CD  GLU A 108     194.133 149.376   4.779  1.00  0.00           C  
ATOM   1739  OE1 GLU A 108     195.113 149.559   5.459  1.00  0.00           O  
ATOM   1740  OE2 GLU A 108     194.157 149.372   3.570  1.00  0.00           O  
ATOM   1741  H   GLU A 108     191.248 146.618   5.079  1.00  0.00           H  
ATOM   1742  HA  GLU A 108     194.126 146.749   5.270  1.00  0.00           H  
ATOM   1743 1HB  GLU A 108     191.899 147.947   6.967  1.00  0.00           H  
ATOM   1744 2HB  GLU A 108     193.604 148.276   7.242  1.00  0.00           H  
ATOM   1745 1HG  GLU A 108     192.064 148.908   4.715  1.00  0.00           H  
ATOM   1746 2HG  GLU A 108     192.510 150.056   5.975  1.00  0.00           H  
ATOM   1747  N   ALA A 109     192.521 144.975   7.492  1.00  0.00           N  
ATOM   1748  CA  ALA A 109     192.700 143.946   8.508  1.00  0.00           C  
ATOM   1749  C   ALA A 109     193.593 142.822   8.000  1.00  0.00           C  
ATOM   1750  O   ALA A 109     194.379 142.249   8.756  1.00  0.00           O  
ATOM   1751  CB  ALA A 109     191.353 143.392   8.946  1.00  0.00           C  
ATOM   1752  H   ALA A 109     191.590 145.176   7.153  1.00  0.00           H  
ATOM   1753  HA  ALA A 109     193.193 144.394   9.371  1.00  0.00           H  
ATOM   1754 1HB  ALA A 109     191.502 142.624   9.705  1.00  0.00           H  
ATOM   1755 2HB  ALA A 109     190.746 144.198   9.361  1.00  0.00           H  
ATOM   1756 3HB  ALA A 109     190.840 142.960   8.088  1.00  0.00           H  
ATOM   1757  N   VAL A 110     193.469 142.508   6.714  1.00  0.00           N  
ATOM   1758  CA  VAL A 110     194.331 141.518   6.079  1.00  0.00           C  
ATOM   1759  C   VAL A 110     195.778 141.991   6.036  1.00  0.00           C  
ATOM   1760  O   VAL A 110     196.701 141.217   6.284  1.00  0.00           O  
ATOM   1761  CB  VAL A 110     193.847 141.228   4.646  1.00  0.00           C  
ATOM   1762  CG1 VAL A 110     194.872 140.390   3.896  1.00  0.00           C  
ATOM   1763  CG2 VAL A 110     192.500 140.523   4.687  1.00  0.00           C  
ATOM   1764  H   VAL A 110     192.762 142.972   6.161  1.00  0.00           H  
ATOM   1765  HA  VAL A 110     194.300 140.603   6.673  1.00  0.00           H  
ATOM   1766  HB  VAL A 110     193.748 142.172   4.108  1.00  0.00           H  
ATOM   1767 1HG1 VAL A 110     194.514 140.195   2.885  1.00  0.00           H  
ATOM   1768 2HG1 VAL A 110     195.818 140.930   3.848  1.00  0.00           H  
ATOM   1769 3HG1 VAL A 110     195.019 139.444   4.417  1.00  0.00           H  
ATOM   1770 1HG2 VAL A 110     192.163 140.323   3.670  1.00  0.00           H  
ATOM   1771 2HG2 VAL A 110     192.598 139.583   5.229  1.00  0.00           H  
ATOM   1772 3HG2 VAL A 110     191.772 141.159   5.191  1.00  0.00           H  
ATOM   1773  N   LYS A 111     195.967 143.267   5.714  1.00  0.00           N  
ATOM   1774  CA  LYS A 111     197.300 143.857   5.684  1.00  0.00           C  
ATOM   1775  C   LYS A 111     197.931 143.866   7.071  1.00  0.00           C  
ATOM   1776  O   LYS A 111     199.112 143.559   7.228  1.00  0.00           O  
ATOM   1777  CB  LYS A 111     197.241 145.280   5.125  1.00  0.00           C  
ATOM   1778  CG  LYS A 111     196.865 145.361   3.652  1.00  0.00           C  
ATOM   1779  CD  LYS A 111     196.767 146.806   3.185  1.00  0.00           C  
ATOM   1780  CE  LYS A 111     196.141 146.901   1.803  1.00  0.00           C  
ATOM   1781  NZ  LYS A 111     195.877 148.312   1.407  1.00  0.00           N  
ATOM   1782  H   LYS A 111     195.168 143.841   5.488  1.00  0.00           H  
ATOM   1783  HA  LYS A 111     197.933 143.252   5.036  1.00  0.00           H  
ATOM   1784 1HB  LYS A 111     196.514 145.863   5.689  1.00  0.00           H  
ATOM   1785 2HB  LYS A 111     198.212 145.760   5.250  1.00  0.00           H  
ATOM   1786 1HG  LYS A 111     197.618 144.845   3.055  1.00  0.00           H  
ATOM   1787 2HG  LYS A 111     195.904 144.872   3.494  1.00  0.00           H  
ATOM   1788 1HD  LYS A 111     196.162 147.377   3.890  1.00  0.00           H  
ATOM   1789 2HD  LYS A 111     197.764 147.246   3.152  1.00  0.00           H  
ATOM   1790 1HE  LYS A 111     196.807 146.449   1.070  1.00  0.00           H  
ATOM   1791 2HE  LYS A 111     195.199 146.352   1.793  1.00  0.00           H  
ATOM   1792 1HZ  LYS A 111     195.461 148.330   0.486  1.00  0.00           H  
ATOM   1793 2HZ  LYS A 111     195.245 148.736   2.071  1.00  0.00           H  
ATOM   1794 3HZ  LYS A 111     196.746 148.825   1.393  1.00  0.00           H  
ATOM   1795  N   SER A 112     197.136 144.219   8.075  1.00  0.00           N  
ATOM   1796  CA  SER A 112     197.651 144.420   9.425  1.00  0.00           C  
ATOM   1797  C   SER A 112     198.048 143.096  10.066  1.00  0.00           C  
ATOM   1798  O   SER A 112     197.423 142.064   9.821  1.00  0.00           O  
ATOM   1799  CB  SER A 112     196.611 145.115  10.283  1.00  0.00           C  
ATOM   1800  OG  SER A 112     197.058 145.248  11.604  1.00  0.00           O  
ATOM   1801  H   SER A 112     196.149 144.351   7.900  1.00  0.00           H  
ATOM   1802  HA  SER A 112     198.546 145.040   9.365  1.00  0.00           H  
ATOM   1803 1HB  SER A 112     196.396 146.099   9.868  1.00  0.00           H  
ATOM   1804 2HB  SER A 112     195.684 144.543  10.266  1.00  0.00           H  
ATOM   1805  HG  SER A 112     196.437 145.841  12.035  1.00  0.00           H  
ATOM   1806  N   THR A 113     199.090 143.133  10.888  1.00  0.00           N  
ATOM   1807  CA  THR A 113     199.464 141.982  11.704  1.00  0.00           C  
ATOM   1808  C   THR A 113     199.148 142.224  13.174  1.00  0.00           C  
ATOM   1809  O   THR A 113     199.524 141.431  14.037  1.00  0.00           O  
ATOM   1810  CB  THR A 113     200.959 141.651  11.545  1.00  0.00           C  
ATOM   1811  OG1 THR A 113     201.747 142.769  11.973  1.00  0.00           O  
ATOM   1812  CG2 THR A 113     201.283 141.333  10.094  1.00  0.00           C  
ATOM   1813  H   THR A 113     199.639 143.978  10.951  1.00  0.00           H  
ATOM   1814  HA  THR A 113     198.879 141.122  11.377  1.00  0.00           H  
ATOM   1815  HB  THR A 113     201.209 140.790  12.165  1.00  0.00           H  
ATOM   1816  HG1 THR A 113     201.801 142.774  12.932  1.00  0.00           H  
ATOM   1817 1HG2 THR A 113     202.344 141.101  10.001  1.00  0.00           H  
ATOM   1818 2HG2 THR A 113     200.694 140.475   9.769  1.00  0.00           H  
ATOM   1819 3HG2 THR A 113     201.045 142.194   9.471  1.00  0.00           H  
ATOM   1820  N   ASN A 114     198.456 143.324  13.454  1.00  0.00           N  
ATOM   1821  CA  ASN A 114     198.134 143.699  14.825  1.00  0.00           C  
ATOM   1822  C   ASN A 114     196.939 142.911  15.346  1.00  0.00           C  
ATOM   1823  O   ASN A 114     195.815 143.091  14.880  1.00  0.00           O  
ATOM   1824  CB  ASN A 114     197.874 145.191  14.922  1.00  0.00           C  
ATOM   1825  CG  ASN A 114     197.618 145.642  16.334  1.00  0.00           C  
ATOM   1826  OD1 ASN A 114     196.735 145.112  17.017  1.00  0.00           O  
ATOM   1827  ND2 ASN A 114     198.374 146.610  16.784  1.00  0.00           N  
ATOM   1828  H   ASN A 114     198.144 143.913  12.696  1.00  0.00           H  
ATOM   1829  HA  ASN A 114     198.989 143.459  15.458  1.00  0.00           H  
ATOM   1830 1HB  ASN A 114     198.732 145.737  14.529  1.00  0.00           H  
ATOM   1831 2HB  ASN A 114     197.011 145.451  14.309  1.00  0.00           H  
ATOM   1832 1HD2 ASN A 114     198.249 146.951  17.716  1.00  0.00           H  
ATOM   1833 2HD2 ASN A 114     199.077 147.010  16.196  1.00  0.00           H  
ATOM   1834  N   LYS A 115     197.190 142.037  16.315  1.00  0.00           N  
ATOM   1835  CA  LYS A 115     196.202 141.050  16.731  1.00  0.00           C  
ATOM   1836  C   LYS A 115     195.027 141.711  17.440  1.00  0.00           C  
ATOM   1837  O   LYS A 115     193.870 141.359  17.208  1.00  0.00           O  
ATOM   1838  CB  LYS A 115     196.843 140.001  17.641  1.00  0.00           C  
ATOM   1839  CG  LYS A 115     197.915 139.154  16.967  1.00  0.00           C  
ATOM   1840  CD  LYS A 115     197.329 138.313  15.843  1.00  0.00           C  
ATOM   1841  CE  LYS A 115     198.302 137.231  15.396  1.00  0.00           C  
ATOM   1842  NZ  LYS A 115     197.684 136.299  14.414  1.00  0.00           N  
ATOM   1843  H   LYS A 115     198.089 142.058  16.776  1.00  0.00           H  
ATOM   1844  HA  LYS A 115     195.818 140.556  15.837  1.00  0.00           H  
ATOM   1845 1HB  LYS A 115     197.297 140.494  18.501  1.00  0.00           H  
ATOM   1846 2HB  LYS A 115     196.073 139.327  18.018  1.00  0.00           H  
ATOM   1847 1HG  LYS A 115     198.689 139.805  16.558  1.00  0.00           H  
ATOM   1848 2HG  LYS A 115     198.373 138.494  17.703  1.00  0.00           H  
ATOM   1849 1HD  LYS A 115     196.406 137.843  16.183  1.00  0.00           H  
ATOM   1850 2HD  LYS A 115     197.098 138.954  14.992  1.00  0.00           H  
ATOM   1851 1HE  LYS A 115     199.175 137.694  14.939  1.00  0.00           H  
ATOM   1852 2HE  LYS A 115     198.632 136.659  16.262  1.00  0.00           H  
ATOM   1853 1HZ  LYS A 115     198.359 135.598  14.144  1.00  0.00           H  
ATOM   1854 2HZ  LYS A 115     196.882 135.850  14.834  1.00  0.00           H  
ATOM   1855 3HZ  LYS A 115     197.390 136.816  13.598  1.00  0.00           H  
ATOM   1856  N   ALA A 116     195.329 142.672  18.306  1.00  0.00           N  
ATOM   1857  CA  ALA A 116     194.298 143.402  19.032  1.00  0.00           C  
ATOM   1858  C   ALA A 116     193.406 144.190  18.081  1.00  0.00           C  
ATOM   1859  O   ALA A 116     192.194 144.277  18.278  1.00  0.00           O  
ATOM   1860  CB  ALA A 116     194.930 144.332  20.057  1.00  0.00           C  
ATOM   1861  H   ALA A 116     196.300 142.902  18.465  1.00  0.00           H  
ATOM   1862  HA  ALA A 116     193.667 142.681  19.554  1.00  0.00           H  
ATOM   1863 1HB  ALA A 116     194.147 144.870  20.592  1.00  0.00           H  
ATOM   1864 2HB  ALA A 116     195.517 143.748  20.765  1.00  0.00           H  
ATOM   1865 3HB  ALA A 116     195.578 145.045  19.550  1.00  0.00           H  
ATOM   1866  N   GLU A 117     194.014 144.761  17.045  1.00  0.00           N  
ATOM   1867  CA  GLU A 117     193.277 145.544  16.061  1.00  0.00           C  
ATOM   1868  C   GLU A 117     192.239 144.692  15.345  1.00  0.00           C  
ATOM   1869  O   GLU A 117     191.128 145.148  15.071  1.00  0.00           O  
ATOM   1870  CB  GLU A 117     194.238 146.159  15.040  1.00  0.00           C  
ATOM   1871  CG  GLU A 117     193.578 147.104  14.046  1.00  0.00           C  
ATOM   1872  CD  GLU A 117     194.571 147.816  13.169  1.00  0.00           C  
ATOM   1873  OE1 GLU A 117     195.378 147.155  12.560  1.00  0.00           O  
ATOM   1874  OE2 GLU A 117     194.521 149.022  13.107  1.00  0.00           O  
ATOM   1875  H   GLU A 117     195.012 144.650  16.940  1.00  0.00           H  
ATOM   1876  HA  GLU A 117     192.748 146.343  16.582  1.00  0.00           H  
ATOM   1877 1HB  GLU A 117     195.018 146.713  15.562  1.00  0.00           H  
ATOM   1878 2HB  GLU A 117     194.724 145.364  14.474  1.00  0.00           H  
ATOM   1879 1HG  GLU A 117     192.897 146.533  13.415  1.00  0.00           H  
ATOM   1880 2HG  GLU A 117     192.992 147.839  14.594  1.00  0.00           H  
ATOM   1881  N   LEU A 118     192.604 143.451  15.044  1.00  0.00           N  
ATOM   1882  CA  LEU A 118     191.696 142.524  14.377  1.00  0.00           C  
ATOM   1883  C   LEU A 118     190.443 142.285  15.210  1.00  0.00           C  
ATOM   1884  O   LEU A 118     189.340 142.184  14.676  1.00  0.00           O  
ATOM   1885  CB  LEU A 118     192.402 141.190  14.109  1.00  0.00           C  
ATOM   1886  CG  LEU A 118     193.547 141.235  13.089  1.00  0.00           C  
ATOM   1887  CD1 LEU A 118     194.276 139.899  13.082  1.00  0.00           C  
ATOM   1888  CD2 LEU A 118     192.987 141.560  11.712  1.00  0.00           C  
ATOM   1889  H   LEU A 118     193.536 143.141  15.282  1.00  0.00           H  
ATOM   1890  HA  LEU A 118     191.384 142.967  13.431  1.00  0.00           H  
ATOM   1891 1HB  LEU A 118     192.810 140.818  15.048  1.00  0.00           H  
ATOM   1892 2HB  LEU A 118     191.665 140.472  13.748  1.00  0.00           H  
ATOM   1893  HG  LEU A 118     194.263 142.004  13.380  1.00  0.00           H  
ATOM   1894 1HD1 LEU A 118     195.089 139.931  12.357  1.00  0.00           H  
ATOM   1895 2HD1 LEU A 118     194.682 139.701  14.074  1.00  0.00           H  
ATOM   1896 3HD1 LEU A 118     193.579 139.106  12.810  1.00  0.00           H  
ATOM   1897 1HD2 LEU A 118     193.801 141.594  10.987  1.00  0.00           H  
ATOM   1898 2HD2 LEU A 118     192.272 140.791  11.419  1.00  0.00           H  
ATOM   1899 3HD2 LEU A 118     192.487 142.528  11.741  1.00  0.00           H  
ATOM   1900  N   VAL A 119     190.622 142.197  16.525  1.00  0.00           N  
ATOM   1901  CA  VAL A 119     189.499 142.026  17.439  1.00  0.00           C  
ATOM   1902  C   VAL A 119     188.597 143.252  17.436  1.00  0.00           C  
ATOM   1903  O   VAL A 119     187.372 143.133  17.432  1.00  0.00           O  
ATOM   1904  CB  VAL A 119     190.008 141.771  18.870  1.00  0.00           C  
ATOM   1905  CG1 VAL A 119     188.846 141.745  19.852  1.00  0.00           C  
ATOM   1906  CG2 VAL A 119     190.784 140.464  18.918  1.00  0.00           C  
ATOM   1907  H   VAL A 119     191.559 142.247  16.899  1.00  0.00           H  
ATOM   1908  HA  VAL A 119     188.906 141.177  17.105  1.00  0.00           H  
ATOM   1909  HB  VAL A 119     190.660 142.593  19.166  1.00  0.00           H  
ATOM   1910 1HG1 VAL A 119     189.224 141.563  20.858  1.00  0.00           H  
ATOM   1911 2HG1 VAL A 119     188.327 142.703  19.827  1.00  0.00           H  
ATOM   1912 3HG1 VAL A 119     188.155 140.949  19.576  1.00  0.00           H  
ATOM   1913 1HG2 VAL A 119     191.142 140.290  19.932  1.00  0.00           H  
ATOM   1914 2HG2 VAL A 119     190.134 139.643  18.616  1.00  0.00           H  
ATOM   1915 3HG2 VAL A 119     191.635 140.521  18.238  1.00  0.00           H  
ATOM   1916  N   VAL A 120     189.208 144.432  17.439  1.00  0.00           N  
ATOM   1917  CA  VAL A 120     188.460 145.682  17.453  1.00  0.00           C  
ATOM   1918  C   VAL A 120     187.655 145.858  16.172  1.00  0.00           C  
ATOM   1919  O   VAL A 120     186.499 146.279  16.206  1.00  0.00           O  
ATOM   1920  CB  VAL A 120     189.418 146.876  17.622  1.00  0.00           C  
ATOM   1921  CG1 VAL A 120     188.668 148.189  17.459  1.00  0.00           C  
ATOM   1922  CG2 VAL A 120     190.096 146.808  18.983  1.00  0.00           C  
ATOM   1923  H   VAL A 120     190.217 144.463  17.430  1.00  0.00           H  
ATOM   1924  HA  VAL A 120     187.767 145.661  18.294  1.00  0.00           H  
ATOM   1925  HB  VAL A 120     190.174 146.838  16.837  1.00  0.00           H  
ATOM   1926 1HG1 VAL A 120     189.360 149.022  17.581  1.00  0.00           H  
ATOM   1927 2HG1 VAL A 120     188.221 148.232  16.466  1.00  0.00           H  
ATOM   1928 3HG1 VAL A 120     187.884 148.257  18.213  1.00  0.00           H  
ATOM   1929 1HG2 VAL A 120     190.772 147.654  19.095  1.00  0.00           H  
ATOM   1930 2HG2 VAL A 120     189.340 146.840  19.768  1.00  0.00           H  
ATOM   1931 3HG2 VAL A 120     190.661 145.879  19.061  1.00  0.00           H  
ATOM   1932  N   ILE A 121     188.228 145.559  15.155  1.00  0.00           N  
ATOM   1933  CA  ILE A 121     187.600 145.600  13.832  1.00  0.00           C  
ATOM   1934  C   ILE A 121     186.479 144.555  13.723  1.00  0.00           C  
ATOM   1935  O   ILE A 121     185.396 144.843  13.215  1.00  0.00           O  
ATOM   1936  CB  ILE A 121     188.639 145.359  12.722  1.00  0.00           C  
ATOM   1937  CG1 ILE A 121     189.613 146.538  12.638  1.00  0.00           C  
ATOM   1938  CG2 ILE A 121     187.949 145.139  11.385  1.00  0.00           C  
ATOM   1939  CD1 ILE A 121     190.806 146.282  11.746  1.00  0.00           C  
ATOM   1940  H   ILE A 121     189.192 145.266  15.234  1.00  0.00           H  
ATOM   1941  HA  ILE A 121     187.155 146.585  13.690  1.00  0.00           H  
ATOM   1942  HB  ILE A 121     189.232 144.477  12.963  1.00  0.00           H  
ATOM   1943 1HG1 ILE A 121     189.089 147.417  12.264  1.00  0.00           H  
ATOM   1944 2HG1 ILE A 121     189.981 146.777  13.636  1.00  0.00           H  
ATOM   1945 1HG2 ILE A 121     188.698 144.972  10.611  1.00  0.00           H  
ATOM   1946 2HG2 ILE A 121     187.296 144.270  11.451  1.00  0.00           H  
ATOM   1947 3HG2 ILE A 121     187.357 146.019  11.132  1.00  0.00           H  
ATOM   1948 1HD1 ILE A 121     191.450 147.162  11.738  1.00  0.00           H  
ATOM   1949 2HD1 ILE A 121     191.366 145.426  12.123  1.00  0.00           H  
ATOM   1950 3HD1 ILE A 121     190.464 146.074  10.733  1.00  0.00           H  
ATOM   1951  N   ALA A 122     186.721 143.324  14.200  1.00  0.00           N  
ATOM   1952  CA  ALA A 122     185.649 142.320  14.195  1.00  0.00           C  
ATOM   1953  C   ALA A 122     184.460 142.882  14.994  1.00  0.00           C  
ATOM   1954  O   ALA A 122     183.303 142.691  14.621  1.00  0.00           O  
ATOM   1955  CB  ALA A 122     186.129 141.000  14.781  1.00  0.00           C  
ATOM   1956  H   ALA A 122     187.629 143.073  14.565  1.00  0.00           H  
ATOM   1957  HA  ALA A 122     185.347 142.141  13.162  1.00  0.00           H  
ATOM   1958 1HB  ALA A 122     185.308 140.283  14.785  1.00  0.00           H  
ATOM   1959 2HB  ALA A 122     186.948 140.609  14.175  1.00  0.00           H  
ATOM   1960 3HB  ALA A 122     186.477 141.159  15.800  1.00  0.00           H  
ATOM   1961  N   ILE A 123     184.746 143.579  16.098  1.00  0.00           N  
ATOM   1962  CA  ILE A 123     183.661 144.212  16.835  1.00  0.00           C  
ATOM   1963  C   ILE A 123     183.013 145.305  15.986  1.00  0.00           C  
ATOM   1964  O   ILE A 123     181.788 145.380  15.882  1.00  0.00           O  
ATOM   1965  CB  ILE A 123     184.168 144.811  18.160  1.00  0.00           C  
ATOM   1966  CG1 ILE A 123     184.646 143.702  19.100  1.00  0.00           C  
ATOM   1967  CG2 ILE A 123     183.078 145.641  18.821  1.00  0.00           C  
ATOM   1968  CD1 ILE A 123     185.439 144.204  20.285  1.00  0.00           C  
ATOM   1969  H   ILE A 123     185.693 143.677  16.435  1.00  0.00           H  
ATOM   1970  HA  ILE A 123     182.911 143.456  17.064  1.00  0.00           H  
ATOM   1971  HB  ILE A 123     185.029 145.450  17.964  1.00  0.00           H  
ATOM   1972 1HG1 ILE A 123     183.786 143.148  19.475  1.00  0.00           H  
ATOM   1973 2HG1 ILE A 123     185.270 142.999  18.547  1.00  0.00           H  
ATOM   1974 1HG2 ILE A 123     183.453 146.056  19.756  1.00  0.00           H  
ATOM   1975 2HG2 ILE A 123     182.784 146.452  18.155  1.00  0.00           H  
ATOM   1976 3HG2 ILE A 123     182.214 145.008  19.025  1.00  0.00           H  
ATOM   1977 1HD1 ILE A 123     185.742 143.359  20.904  1.00  0.00           H  
ATOM   1978 2HD1 ILE A 123     186.325 144.732  19.932  1.00  0.00           H  
ATOM   1979 3HD1 ILE A 123     184.822 144.882  20.874  1.00  0.00           H  
ATOM   1980  N   GLU A 124     183.783 146.186  15.351  1.00  0.00           N  
ATOM   1981  CA  GLU A 124     183.193 147.240  14.545  1.00  0.00           C  
ATOM   1982  C   GLU A 124     182.298 146.689  13.452  1.00  0.00           C  
ATOM   1983  O   GLU A 124     181.222 147.226  13.188  1.00  0.00           O  
ATOM   1984  CB  GLU A 124     184.292 148.104  13.922  1.00  0.00           C  
ATOM   1985  CG  GLU A 124     183.778 149.281  13.105  1.00  0.00           C  
ATOM   1986  CD  GLU A 124     184.884 150.143  12.561  1.00  0.00           C  
ATOM   1987  OE1 GLU A 124     186.025 149.851  12.827  1.00  0.00           O  
ATOM   1988  OE2 GLU A 124     184.587 151.094  11.877  1.00  0.00           O  
ATOM   1989  H   GLU A 124     184.788 146.128  15.426  1.00  0.00           H  
ATOM   1990  HA  GLU A 124     182.579 147.868  15.191  1.00  0.00           H  
ATOM   1991 1HB  GLU A 124     184.934 148.499  14.709  1.00  0.00           H  
ATOM   1992 2HB  GLU A 124     184.913 147.490  13.270  1.00  0.00           H  
ATOM   1993 1HG  GLU A 124     183.186 148.901  12.272  1.00  0.00           H  
ATOM   1994 2HG  GLU A 124     183.126 149.888  13.731  1.00  0.00           H  
ATOM   1995  N   LEU A 125     182.724 145.601  12.789  1.00  0.00           N  
ATOM   1996  CA  LEU A 125     181.917 145.061  11.706  1.00  0.00           C  
ATOM   1997  C   LEU A 125     180.601 144.497  12.231  1.00  0.00           C  
ATOM   1998  O   LEU A 125     179.559 144.629  11.590  1.00  0.00           O  
ATOM   1999  CB  LEU A 125     182.694 143.966  10.964  1.00  0.00           C  
ATOM   2000  CG  LEU A 125     183.936 144.435  10.195  1.00  0.00           C  
ATOM   2001  CD1 LEU A 125     184.710 143.224   9.693  1.00  0.00           C  
ATOM   2002  CD2 LEU A 125     183.511 145.330   9.041  1.00  0.00           C  
ATOM   2003  H   LEU A 125     183.595 145.148  13.027  1.00  0.00           H  
ATOM   2004  HA  LEU A 125     181.688 145.868  11.010  1.00  0.00           H  
ATOM   2005 1HB  LEU A 125     183.015 143.217  11.686  1.00  0.00           H  
ATOM   2006 2HB  LEU A 125     182.023 143.488  10.249  1.00  0.00           H  
ATOM   2007  HG  LEU A 125     184.589 144.994  10.866  1.00  0.00           H  
ATOM   2008 1HD1 LEU A 125     185.593 143.558   9.147  1.00  0.00           H  
ATOM   2009 2HD1 LEU A 125     185.019 142.612  10.540  1.00  0.00           H  
ATOM   2010 3HD1 LEU A 125     184.076 142.636   9.031  1.00  0.00           H  
ATOM   2011 1HD2 LEU A 125     184.394 145.664   8.495  1.00  0.00           H  
ATOM   2012 2HD2 LEU A 125     182.859 144.772   8.369  1.00  0.00           H  
ATOM   2013 3HD2 LEU A 125     182.975 146.196   9.430  1.00  0.00           H  
ATOM   2014  N   LEU A 126     180.623 143.855  13.409  1.00  0.00           N  
ATOM   2015  CA  LEU A 126     179.388 143.381  14.012  1.00  0.00           C  
ATOM   2016  C   LEU A 126     178.517 144.570  14.449  1.00  0.00           C  
ATOM   2017  O   LEU A 126     177.297 144.494  14.350  1.00  0.00           O  
ATOM   2018  CB  LEU A 126     179.697 142.481  15.215  1.00  0.00           C  
ATOM   2019  CG  LEU A 126     178.498 141.734  15.812  1.00  0.00           C  
ATOM   2020  CD1 LEU A 126     177.927 140.778  14.774  1.00  0.00           C  
ATOM   2021  CD2 LEU A 126     178.937 140.985  17.062  1.00  0.00           C  
ATOM   2022  H   LEU A 126     181.529 143.636  13.856  1.00  0.00           H  
ATOM   2023  HA  LEU A 126     178.834 142.839  13.251  1.00  0.00           H  
ATOM   2024 1HB  LEU A 126     180.434 141.738  14.913  1.00  0.00           H  
ATOM   2025 2HB  LEU A 126     180.133 143.094  16.005  1.00  0.00           H  
ATOM   2026  HG  LEU A 126     177.717 142.448  16.073  1.00  0.00           H  
ATOM   2027 1HD1 LEU A 126     177.075 140.247  15.198  1.00  0.00           H  
ATOM   2028 2HD1 LEU A 126     177.603 141.342  13.899  1.00  0.00           H  
ATOM   2029 3HD1 LEU A 126     178.692 140.060  14.481  1.00  0.00           H  
ATOM   2030 1HD2 LEU A 126     178.085 140.454  17.487  1.00  0.00           H  
ATOM   2031 2HD2 LEU A 126     179.718 140.269  16.802  1.00  0.00           H  
ATOM   2032 3HD2 LEU A 126     179.325 141.694  17.794  1.00  0.00           H  
ATOM   2033  N   VAL A 127     179.126 145.659  14.902  1.00  0.00           N  
ATOM   2034  CA  VAL A 127     178.399 146.892  15.229  1.00  0.00           C  
ATOM   2035  C   VAL A 127     177.644 147.434  14.029  1.00  0.00           C  
ATOM   2036  O   VAL A 127     176.498 147.903  14.160  1.00  0.00           O  
ATOM   2037  CB  VAL A 127     179.374 147.971  15.737  1.00  0.00           C  
ATOM   2038  CG1 VAL A 127     178.706 149.338  15.729  1.00  0.00           C  
ATOM   2039  CG2 VAL A 127     179.857 147.615  17.135  1.00  0.00           C  
ATOM   2040  H   VAL A 127     180.136 145.612  15.046  1.00  0.00           H  
ATOM   2041  HA  VAL A 127     177.681 146.672  16.005  1.00  0.00           H  
ATOM   2042  HB  VAL A 127     180.226 148.025  15.060  1.00  0.00           H  
ATOM   2043 1HG1 VAL A 127     179.409 150.088  16.091  1.00  0.00           H  
ATOM   2044 2HG1 VAL A 127     178.401 149.588  14.713  1.00  0.00           H  
ATOM   2045 3HG1 VAL A 127     177.831 149.319  16.378  1.00  0.00           H  
ATOM   2046 1HG2 VAL A 127     180.546 148.381  17.488  1.00  0.00           H  
ATOM   2047 2HG2 VAL A 127     179.004 147.555  17.811  1.00  0.00           H  
ATOM   2048 3HG2 VAL A 127     180.368 146.652  17.109  1.00  0.00           H  
ATOM   2049  N   LEU A 128     178.279 147.388  12.858  1.00  0.00           N  
ATOM   2050  CA  LEU A 128     177.599 147.783  11.641  1.00  0.00           C  
ATOM   2051  C   LEU A 128     176.423 146.851  11.345  1.00  0.00           C  
ATOM   2052  O   LEU A 128     175.359 147.321  10.939  1.00  0.00           O  
ATOM   2053  CB  LEU A 128     178.582 147.777  10.463  1.00  0.00           C  
ATOM   2054  CG  LEU A 128     179.676 148.852  10.504  1.00  0.00           C  
ATOM   2055  CD1 LEU A 128     180.711 148.565   9.425  1.00  0.00           C  
ATOM   2056  CD2 LEU A 128     179.047 150.224  10.308  1.00  0.00           C  
ATOM   2057  H   LEU A 128     179.261 147.098  12.841  1.00  0.00           H  
ATOM   2058  HA  LEU A 128     177.215 148.793  11.779  1.00  0.00           H  
ATOM   2059 1HB  LEU A 128     179.074 146.806  10.426  1.00  0.00           H  
ATOM   2060 2HB  LEU A 128     178.019 147.912   9.540  1.00  0.00           H  
ATOM   2061  HG  LEU A 128     180.182 148.820  11.469  1.00  0.00           H  
ATOM   2062 1HD1 LEU A 128     181.488 149.329   9.455  1.00  0.00           H  
ATOM   2063 2HD1 LEU A 128     181.159 147.587   9.601  1.00  0.00           H  
ATOM   2064 3HD1 LEU A 128     180.230 148.575   8.448  1.00  0.00           H  
ATOM   2065 1HD2 LEU A 128     179.824 150.988  10.338  1.00  0.00           H  
ATOM   2066 2HD2 LEU A 128     178.542 150.258   9.343  1.00  0.00           H  
ATOM   2067 3HD2 LEU A 128     178.324 150.410  11.103  1.00  0.00           H  
ATOM   2068  N   LEU A 129     176.584 145.548  11.617  1.00  0.00           N  
ATOM   2069  CA  LEU A 129     175.494 144.586  11.451  1.00  0.00           C  
ATOM   2070  C   LEU A 129     174.392 144.772  12.503  1.00  0.00           C  
ATOM   2071  O   LEU A 129     173.207 144.588  12.210  1.00  0.00           O  
ATOM   2072  CB  LEU A 129     176.045 143.157  11.530  1.00  0.00           C  
ATOM   2073  CG  LEU A 129     176.918 142.714  10.349  1.00  0.00           C  
ATOM   2074  CD1 LEU A 129     177.621 141.408  10.697  1.00  0.00           C  
ATOM   2075  CD2 LEU A 129     176.051 142.554   9.109  1.00  0.00           C  
ATOM   2076  H   LEU A 129     177.517 145.210  11.888  1.00  0.00           H  
ATOM   2077  HA  LEU A 129     175.046 144.746  10.470  1.00  0.00           H  
ATOM   2078 1HB  LEU A 129     176.643 143.065  12.436  1.00  0.00           H  
ATOM   2079 2HB  LEU A 129     175.207 142.464  11.601  1.00  0.00           H  
ATOM   2080  HG  LEU A 129     177.685 143.465  10.161  1.00  0.00           H  
ATOM   2081 1HD1 LEU A 129     178.241 141.094   9.858  1.00  0.00           H  
ATOM   2082 2HD1 LEU A 129     178.249 141.557  11.576  1.00  0.00           H  
ATOM   2083 3HD1 LEU A 129     176.877 140.640  10.907  1.00  0.00           H  
ATOM   2084 1HD2 LEU A 129     176.672 142.240   8.269  1.00  0.00           H  
ATOM   2085 2HD2 LEU A 129     175.285 141.801   9.295  1.00  0.00           H  
ATOM   2086 3HD2 LEU A 129     175.575 143.506   8.872  1.00  0.00           H  
ATOM   2087  N   MET A 130     174.790 145.139  13.731  1.00  0.00           N  
ATOM   2088  CA  MET A 130     173.886 145.281  14.871  1.00  0.00           C  
ATOM   2089  C   MET A 130     173.118 146.602  14.840  1.00  0.00           C  
ATOM   2090  O   MET A 130     172.011 146.694  15.390  1.00  0.00           O  
ATOM   2091  CB  MET A 130     174.653 145.146  16.187  1.00  0.00           C  
ATOM   2092  CG  MET A 130     175.166 143.747  16.501  1.00  0.00           C  
ATOM   2093  SD  MET A 130     175.928 143.610  18.140  1.00  0.00           S  
ATOM   2094  CE  MET A 130     177.430 144.605  18.121  1.00  0.00           C  
ATOM   2095  H   MET A 130     175.790 145.283  13.881  1.00  0.00           H  
ATOM   2096  HA  MET A 130     173.155 144.477  14.817  1.00  0.00           H  
ATOM   2097 1HB  MET A 130     175.517 145.787  16.132  1.00  0.00           H  
ATOM   2098 2HB  MET A 130     174.041 145.476  17.016  1.00  0.00           H  
ATOM   2099 1HG  MET A 130     174.313 143.072  16.480  1.00  0.00           H  
ATOM   2100 2HG  MET A 130     175.844 143.409  15.761  1.00  0.00           H  
ATOM   2101 1HE  MET A 130     177.895 144.555  19.083  1.00  0.00           H  
ATOM   2102 2HE  MET A 130     178.121 144.261  17.375  1.00  0.00           H  
ATOM   2103 3HE  MET A 130     177.181 145.608  17.919  1.00  0.00           H  
ATOM   2104  N   GLY A 131     173.688 147.632  14.198  1.00  0.00           N  
ATOM   2105  CA  GLY A 131     173.008 148.913  14.107  1.00  0.00           C  
ATOM   2106  C   GLY A 131     173.122 149.689  15.410  1.00  0.00           C  
ATOM   2107  O   GLY A 131     172.183 150.363  15.830  1.00  0.00           O  
ATOM   2108  H   GLY A 131     174.634 147.547  13.815  1.00  0.00           H  
ATOM   2109 1HA  GLY A 131     173.447 149.490  13.293  1.00  0.00           H  
ATOM   2110 2HA  GLY A 131     171.960 148.752  13.862  1.00  0.00           H  
ATOM   2111  N   VAL A 132     174.276 149.563  16.059  1.00  0.00           N  
ATOM   2112  CA  VAL A 132     174.491 150.220  17.353  1.00  0.00           C  
ATOM   2113  C   VAL A 132     175.697 151.145  17.267  1.00  0.00           C  
ATOM   2114  O   VAL A 132     176.387 151.166  16.248  1.00  0.00           O  
ATOM   2115  CB  VAL A 132     174.718 149.178  18.465  1.00  0.00           C  
ATOM   2116  CG1 VAL A 132     173.512 148.259  18.588  1.00  0.00           C  
ATOM   2117  CG2 VAL A 132     175.979 148.378  18.175  1.00  0.00           C  
ATOM   2118  H   VAL A 132     175.004 149.004  15.611  1.00  0.00           H  
ATOM   2119  HA  VAL A 132     173.616 150.818  17.597  1.00  0.00           H  
ATOM   2120  HB  VAL A 132     174.826 149.696  19.418  1.00  0.00           H  
ATOM   2121 1HG1 VAL A 132     173.690 147.529  19.378  1.00  0.00           H  
ATOM   2122 2HG1 VAL A 132     172.629 148.848  18.831  1.00  0.00           H  
ATOM   2123 3HG1 VAL A 132     173.354 147.738  17.643  1.00  0.00           H  
ATOM   2124 1HG2 VAL A 132     176.134 147.645  18.965  1.00  0.00           H  
ATOM   2125 2HG2 VAL A 132     175.873 147.866  17.219  1.00  0.00           H  
ATOM   2126 3HG2 VAL A 132     176.836 149.052  18.133  1.00  0.00           H  
ATOM   2127  N   THR A 133     175.910 151.961  18.306  1.00  0.00           N  
ATOM   2128  CA  THR A 133     176.984 152.949  18.265  1.00  0.00           C  
ATOM   2129  C   THR A 133     178.186 152.613  19.117  1.00  0.00           C  
ATOM   2130  O   THR A 133     178.058 152.283  20.290  1.00  0.00           O  
ATOM   2131  CB  THR A 133     176.455 154.331  18.691  1.00  0.00           C  
ATOM   2132  OG1 THR A 133     175.437 154.759  17.777  1.00  0.00           O  
ATOM   2133  CG2 THR A 133     177.582 155.354  18.703  1.00  0.00           C  
ATOM   2134  H   THR A 133     175.333 151.894  19.150  1.00  0.00           H  
ATOM   2135  HA  THR A 133     177.322 153.037  17.233  1.00  0.00           H  
ATOM   2136  HB  THR A 133     176.023 154.264  19.690  1.00  0.00           H  
ATOM   2137  HG1 THR A 133     174.672 154.184  17.860  1.00  0.00           H  
ATOM   2138 1HG2 THR A 133     177.189 156.324  19.006  1.00  0.00           H  
ATOM   2139 2HG2 THR A 133     178.353 155.038  19.405  1.00  0.00           H  
ATOM   2140 3HG2 THR A 133     178.011 155.432  17.705  1.00  0.00           H  
ATOM   2141  N   MET A 134     179.375 152.739  18.539  1.00  0.00           N  
ATOM   2142  CA  MET A 134     180.587 152.397  19.266  1.00  0.00           C  
ATOM   2143  C   MET A 134     181.592 153.521  19.326  1.00  0.00           C  
ATOM   2144  O   MET A 134     181.778 154.259  18.356  1.00  0.00           O  
ATOM   2145  CB  MET A 134     181.232 151.164  18.638  1.00  0.00           C  
ATOM   2146  CG  MET A 134     182.519 150.711  19.316  1.00  0.00           C  
ATOM   2147  SD  MET A 134     183.046 149.071  18.783  1.00  0.00           S  
ATOM   2148  CE  MET A 134     183.846 149.462  17.229  1.00  0.00           C  
ATOM   2149  H   MET A 134     179.428 153.079  17.586  1.00  0.00           H  
ATOM   2150  HA  MET A 134     180.314 152.158  20.289  1.00  0.00           H  
ATOM   2151 1HB  MET A 134     180.531 150.331  18.667  1.00  0.00           H  
ATOM   2152 2HB  MET A 134     181.460 151.365  17.590  1.00  0.00           H  
ATOM   2153 1HG  MET A 134     183.316 151.420  19.093  1.00  0.00           H  
ATOM   2154 2HG  MET A 134     182.373 150.693  20.395  1.00  0.00           H  
ATOM   2155 1HE  MET A 134     184.226 148.546  16.776  1.00  0.00           H  
ATOM   2156 2HE  MET A 134     183.126 149.929  16.556  1.00  0.00           H  
ATOM   2157 3HE  MET A 134     184.674 150.149  17.408  1.00  0.00           H  
ATOM   2158  N   GLU A 135     182.297 153.589  20.445  1.00  0.00           N  
ATOM   2159  CA  GLU A 135     183.397 154.522  20.602  1.00  0.00           C  
ATOM   2160  C   GLU A 135     184.644 153.692  20.858  1.00  0.00           C  
ATOM   2161  O   GLU A 135     184.593 152.690  21.579  1.00  0.00           O  
ATOM   2162  CB  GLU A 135     183.179 155.456  21.793  1.00  0.00           C  
ATOM   2163  CG  GLU A 135     181.918 156.279  21.765  1.00  0.00           C  
ATOM   2164  CD  GLU A 135     181.714 157.070  23.047  1.00  0.00           C  
ATOM   2165  OE1 GLU A 135     182.640 157.179  23.848  1.00  0.00           O  
ATOM   2166  OE2 GLU A 135     180.609 157.552  23.242  1.00  0.00           O  
ATOM   2167  H   GLU A 135     182.022 152.979  21.222  1.00  0.00           H  
ATOM   2168  HA  GLU A 135     183.529 155.098  19.687  1.00  0.00           H  
ATOM   2169 1HB  GLU A 135     183.185 154.880  22.710  1.00  0.00           H  
ATOM   2170 2HB  GLU A 135     184.012 156.150  21.840  1.00  0.00           H  
ATOM   2171 1HG  GLU A 135     181.964 156.966  20.922  1.00  0.00           H  
ATOM   2172 2HG  GLU A 135     181.066 155.615  21.614  1.00  0.00           H  
ATOM   2173  N   VAL A 136     185.780 154.105  20.311  1.00  0.00           N  
ATOM   2174  CA  VAL A 136     187.004 153.378  20.627  1.00  0.00           C  
ATOM   2175  C   VAL A 136     188.054 154.350  21.107  1.00  0.00           C  
ATOM   2176  O   VAL A 136     188.417 155.302  20.417  1.00  0.00           O  
ATOM   2177  CB  VAL A 136     187.529 152.619  19.394  1.00  0.00           C  
ATOM   2178  CG1 VAL A 136     188.811 151.874  19.733  1.00  0.00           C  
ATOM   2179  CG2 VAL A 136     186.465 151.658  18.886  1.00  0.00           C  
ATOM   2180  H   VAL A 136     185.801 154.903  19.693  1.00  0.00           H  
ATOM   2181  HA  VAL A 136     186.810 152.681  21.439  1.00  0.00           H  
ATOM   2182  HB  VAL A 136     187.773 153.339  18.612  1.00  0.00           H  
ATOM   2183 1HG1 VAL A 136     189.168 151.343  18.850  1.00  0.00           H  
ATOM   2184 2HG1 VAL A 136     189.570 152.585  20.059  1.00  0.00           H  
ATOM   2185 3HG1 VAL A 136     188.616 151.158  20.531  1.00  0.00           H  
ATOM   2186 1HG2 VAL A 136     186.842 151.125  18.014  1.00  0.00           H  
ATOM   2187 2HG2 VAL A 136     186.217 150.942  19.670  1.00  0.00           H  
ATOM   2188 3HG2 VAL A 136     185.571 152.217  18.610  1.00  0.00           H  
ATOM   2189  N   HIS A 137     188.571 154.061  22.286  1.00  0.00           N  
ATOM   2190  CA  HIS A 137     189.560 154.889  22.940  1.00  0.00           C  
ATOM   2191  C   HIS A 137     190.831 154.063  23.083  1.00  0.00           C  
ATOM   2192  O   HIS A 137     190.850 153.029  23.754  1.00  0.00           O  
ATOM   2193  CB  HIS A 137     189.014 155.324  24.305  1.00  0.00           C  
ATOM   2194  CG  HIS A 137     187.732 156.105  24.208  1.00  0.00           C  
ATOM   2195  ND1 HIS A 137     187.698 157.464  24.001  1.00  0.00           N  
ATOM   2196  CD2 HIS A 137     186.431 155.694  24.259  1.00  0.00           C  
ATOM   2197  CE1 HIS A 137     186.434 157.867  23.933  1.00  0.00           C  
ATOM   2198  NE2 HIS A 137     185.645 156.816  24.087  1.00  0.00           N  
ATOM   2199  H   HIS A 137     188.202 153.233  22.760  1.00  0.00           H  
ATOM   2200  HA  HIS A 137     189.777 155.772  22.342  1.00  0.00           H  
ATOM   2201 1HB  HIS A 137     188.810 154.463  24.905  1.00  0.00           H  
ATOM   2202 2HB  HIS A 137     189.758 155.927  24.827  1.00  0.00           H  
ATOM   2203  HD2 HIS A 137     186.080 154.669  24.399  1.00  0.00           H  
ATOM   2204  HE1 HIS A 137     186.096 158.889  23.772  1.00  0.00           H  
ATOM   2205  HE2 HIS A 137     184.596 156.842  24.066  1.00  0.00           H  
ATOM   2206  N   LYS A 138     191.890 154.501  22.404  1.00  0.00           N  
ATOM   2207  CA  LYS A 138     193.133 153.744  22.394  1.00  0.00           C  
ATOM   2208  C   LYS A 138     194.207 154.408  23.245  1.00  0.00           C  
ATOM   2209  O   LYS A 138     194.508 155.590  23.063  1.00  0.00           O  
ATOM   2210  CB  LYS A 138     193.637 153.569  20.961  1.00  0.00           C  
ATOM   2211  CG  LYS A 138     192.730 152.727  20.073  1.00  0.00           C  
ATOM   2212  CD  LYS A 138     193.310 152.577  18.675  1.00  0.00           C  
ATOM   2213  CE  LYS A 138     192.399 151.746  17.784  1.00  0.00           C  
ATOM   2214  NZ  LYS A 138     192.949 151.599  16.408  1.00  0.00           N  
ATOM   2215  H   LYS A 138     191.815 155.361  21.875  1.00  0.00           H  
ATOM   2216  HA  LYS A 138     192.941 152.757  22.805  1.00  0.00           H  
ATOM   2217 1HB  LYS A 138     193.749 154.548  20.493  1.00  0.00           H  
ATOM   2218 2HB  LYS A 138     194.621 153.099  20.975  1.00  0.00           H  
ATOM   2219 1HG  LYS A 138     192.606 151.737  20.514  1.00  0.00           H  
ATOM   2220 2HG  LYS A 138     191.751 153.199  20.003  1.00  0.00           H  
ATOM   2221 1HD  LYS A 138     193.441 153.563  18.227  1.00  0.00           H  
ATOM   2222 2HD  LYS A 138     194.284 152.093  18.735  1.00  0.00           H  
ATOM   2223 1HE  LYS A 138     192.272 150.755  18.218  1.00  0.00           H  
ATOM   2224 2HE  LYS A 138     191.420 152.220  17.721  1.00  0.00           H  
ATOM   2225 1HZ  LYS A 138     192.317 151.043  15.850  1.00  0.00           H  
ATOM   2226 2HZ  LYS A 138     193.054 152.512  15.988  1.00  0.00           H  
ATOM   2227 3HZ  LYS A 138     193.849 151.143  16.452  1.00  0.00           H  
ATOM   2228  N   SER A 139     194.785 153.638  24.161  1.00  0.00           N  
ATOM   2229  CA  SER A 139     195.840 154.124  25.048  1.00  0.00           C  
ATOM   2230  C   SER A 139     196.968 153.109  25.161  1.00  0.00           C  
ATOM   2231  O   SER A 139     196.796 152.033  25.735  1.00  0.00           O  
ATOM   2232  CB  SER A 139     195.275 154.421  26.423  1.00  0.00           C  
ATOM   2233  OG  SER A 139     196.284 154.841  27.300  1.00  0.00           O  
ATOM   2234  H   SER A 139     194.464 152.664  24.246  1.00  0.00           H  
ATOM   2235  HA  SER A 139     196.251 155.039  24.627  1.00  0.00           H  
ATOM   2236 1HB  SER A 139     194.513 155.196  26.344  1.00  0.00           H  
ATOM   2237 2HB  SER A 139     194.794 153.528  26.819  1.00  0.00           H  
ATOM   2238  HG  SER A 139     195.851 155.008  28.141  1.00  0.00           H  
ATOM   2239  N   GLY A 140     198.148 153.452  24.658  1.00  0.00           N  
ATOM   2240  CA  GLY A 140     199.244 152.504  24.745  1.00  0.00           C  
ATOM   2241  C   GLY A 140     198.823 151.243  24.006  1.00  0.00           C  
ATOM   2242  O   GLY A 140     198.379 151.318  22.865  1.00  0.00           O  
ATOM   2243  H   GLY A 140     198.267 154.339  24.191  1.00  0.00           H  
ATOM   2244 1HA  GLY A 140     200.143 152.924  24.299  1.00  0.00           H  
ATOM   2245 2HA  GLY A 140     199.463 152.278  25.783  1.00  0.00           H  
ATOM   2246  N   ASN A 141     198.945 150.085  24.656  1.00  0.00           N  
ATOM   2247  CA  ASN A 141     198.582 148.820  24.019  1.00  0.00           C  
ATOM   2248  C   ASN A 141     197.221 148.279  24.478  1.00  0.00           C  
ATOM   2249  O   ASN A 141     196.920 147.097  24.304  1.00  0.00           O  
ATOM   2250  CB  ASN A 141     199.666 147.787  24.268  1.00  0.00           C  
ATOM   2251  CG  ASN A 141     200.957 148.127  23.578  1.00  0.00           C  
ATOM   2252  OD1 ASN A 141     200.958 148.632  22.449  1.00  0.00           O  
ATOM   2253  ND2 ASN A 141     202.058 147.860  24.233  1.00  0.00           N  
ATOM   2254  H   ASN A 141     199.296 150.092  25.602  1.00  0.00           H  
ATOM   2255  HA  ASN A 141     198.499 148.995  22.944  1.00  0.00           H  
ATOM   2256 1HB  ASN A 141     199.851 147.704  25.340  1.00  0.00           H  
ATOM   2257 2HB  ASN A 141     199.326 146.812  23.918  1.00  0.00           H  
ATOM   2258 1HD2 ASN A 141     202.947 148.066  23.823  1.00  0.00           H  
ATOM   2259 2HD2 ASN A 141     202.010 147.452  25.144  1.00  0.00           H  
ATOM   2260  N   LYS A 142     196.424 149.136  25.117  1.00  0.00           N  
ATOM   2261  CA  LYS A 142     195.104 148.739  25.593  1.00  0.00           C  
ATOM   2262  C   LYS A 142     194.014 149.518  24.872  1.00  0.00           C  
ATOM   2263  O   LYS A 142     194.133 150.729  24.657  1.00  0.00           O  
ATOM   2264  CB  LYS A 142     194.989 148.949  27.104  1.00  0.00           C  
ATOM   2265  CG  LYS A 142     196.022 148.189  27.924  1.00  0.00           C  
ATOM   2266  CD  LYS A 142     195.668 148.198  29.405  1.00  0.00           C  
ATOM   2267  CE  LYS A 142     195.957 149.551  30.036  1.00  0.00           C  
ATOM   2268  NZ  LYS A 142     195.829 149.512  31.518  1.00  0.00           N  
ATOM   2269  H   LYS A 142     196.726 150.103  25.262  1.00  0.00           H  
ATOM   2270  HA  LYS A 142     194.950 147.677  25.415  1.00  0.00           H  
ATOM   2271 1HB  LYS A 142     195.093 150.010  27.334  1.00  0.00           H  
ATOM   2272 2HB  LYS A 142     193.999 148.638  27.441  1.00  0.00           H  
ATOM   2273 1HG  LYS A 142     196.075 147.156  27.578  1.00  0.00           H  
ATOM   2274 2HG  LYS A 142     197.002 148.648  27.791  1.00  0.00           H  
ATOM   2275 1HD  LYS A 142     194.608 147.968  29.526  1.00  0.00           H  
ATOM   2276 2HD  LYS A 142     196.248 147.435  29.921  1.00  0.00           H  
ATOM   2277 1HE  LYS A 142     196.969 149.863  29.779  1.00  0.00           H  
ATOM   2278 2HE  LYS A 142     195.262 150.292  29.643  1.00  0.00           H  
ATOM   2279 1HZ  LYS A 142     196.028 150.427  31.897  1.00  0.00           H  
ATOM   2280 2HZ  LYS A 142     194.888 149.242  31.768  1.00  0.00           H  
ATOM   2281 3HZ  LYS A 142     196.483 148.842  31.895  1.00  0.00           H  
ATOM   2282  N   VAL A 143     192.926 148.855  24.504  1.00  0.00           N  
ATOM   2283  CA  VAL A 143     191.903 149.591  23.793  1.00  0.00           C  
ATOM   2284  C   VAL A 143     190.598 149.510  24.575  1.00  0.00           C  
ATOM   2285  O   VAL A 143     190.127 148.422  24.903  1.00  0.00           O  
ATOM   2286  CB  VAL A 143     191.706 149.021  22.376  1.00  0.00           C  
ATOM   2287  CG1 VAL A 143     190.645 149.813  21.626  1.00  0.00           C  
ATOM   2288  CG2 VAL A 143     193.027 149.041  21.621  1.00  0.00           C  
ATOM   2289  H   VAL A 143     192.807 147.854  24.678  1.00  0.00           H  
ATOM   2290  HA  VAL A 143     192.195 150.630  23.683  1.00  0.00           H  
ATOM   2291  HB  VAL A 143     191.347 147.995  22.454  1.00  0.00           H  
ATOM   2292 1HG1 VAL A 143     190.518 149.396  20.627  1.00  0.00           H  
ATOM   2293 2HG1 VAL A 143     189.700 149.755  22.165  1.00  0.00           H  
ATOM   2294 3HG1 VAL A 143     190.956 150.854  21.547  1.00  0.00           H  
ATOM   2295 1HG2 VAL A 143     192.880 148.635  20.621  1.00  0.00           H  
ATOM   2296 2HG2 VAL A 143     193.389 150.066  21.548  1.00  0.00           H  
ATOM   2297 3HG2 VAL A 143     193.759 148.434  22.154  1.00  0.00           H  
ATOM   2298  N   LYS A 144     189.989 150.654  24.861  1.00  0.00           N  
ATOM   2299  CA  LYS A 144     188.711 150.592  25.552  1.00  0.00           C  
ATOM   2300  C   LYS A 144     187.587 150.796  24.559  1.00  0.00           C  
ATOM   2301  O   LYS A 144     187.371 151.887  24.023  1.00  0.00           O  
ATOM   2302  CB  LYS A 144     188.638 151.638  26.666  1.00  0.00           C  
ATOM   2303  CG  LYS A 144     187.373 151.569  27.511  1.00  0.00           C  
ATOM   2304  CD  LYS A 144     187.427 152.556  28.668  1.00  0.00           C  
ATOM   2305  CE  LYS A 144     186.147 152.516  29.490  1.00  0.00           C  
ATOM   2306  NZ  LYS A 144     186.213 153.426  30.666  1.00  0.00           N  
ATOM   2307  H   LYS A 144     190.401 151.564  24.643  1.00  0.00           H  
ATOM   2308  HA  LYS A 144     188.586 149.605  25.982  1.00  0.00           H  
ATOM   2309 1HB  LYS A 144     189.492 151.520  27.332  1.00  0.00           H  
ATOM   2310 2HB  LYS A 144     188.696 152.636  26.231  1.00  0.00           H  
ATOM   2311 1HG  LYS A 144     186.507 151.798  26.889  1.00  0.00           H  
ATOM   2312 2HG  LYS A 144     187.256 150.562  27.908  1.00  0.00           H  
ATOM   2313 1HD  LYS A 144     188.271 152.313  29.314  1.00  0.00           H  
ATOM   2314 2HD  LYS A 144     187.567 153.564  28.279  1.00  0.00           H  
ATOM   2315 1HE  LYS A 144     185.305 152.810  28.865  1.00  0.00           H  
ATOM   2316 2HE  LYS A 144     185.972 151.500  29.842  1.00  0.00           H  
ATOM   2317 1HZ  LYS A 144     185.347 153.370  31.184  1.00  0.00           H  
ATOM   2318 2HZ  LYS A 144     186.980 153.150  31.263  1.00  0.00           H  
ATOM   2319 3HZ  LYS A 144     186.356 154.375  30.351  1.00  0.00           H  
ATOM   2320  N   VAL A 145     186.861 149.721  24.314  1.00  0.00           N  
ATOM   2321  CA  VAL A 145     185.849 149.674  23.291  1.00  0.00           C  
ATOM   2322  C   VAL A 145     184.466 149.751  23.895  1.00  0.00           C  
ATOM   2323  O   VAL A 145     184.056 148.871  24.644  1.00  0.00           O  
ATOM   2324  CB  VAL A 145     185.981 148.378  22.470  1.00  0.00           C  
ATOM   2325  CG1 VAL A 145     184.931 148.336  21.369  1.00  0.00           C  
ATOM   2326  CG2 VAL A 145     187.381 148.275  21.884  1.00  0.00           C  
ATOM   2327  H   VAL A 145     187.053 148.858  24.827  1.00  0.00           H  
ATOM   2328  HA  VAL A 145     185.989 150.514  22.607  1.00  0.00           H  
ATOM   2329  HB  VAL A 145     185.796 147.525  23.123  1.00  0.00           H  
ATOM   2330 1HG1 VAL A 145     185.038 147.412  20.799  1.00  0.00           H  
ATOM   2331 2HG1 VAL A 145     183.937 148.373  21.814  1.00  0.00           H  
ATOM   2332 3HG1 VAL A 145     185.066 149.189  20.705  1.00  0.00           H  
ATOM   2333 1HG2 VAL A 145     187.467 147.356  21.305  1.00  0.00           H  
ATOM   2334 2HG2 VAL A 145     187.567 149.132  21.235  1.00  0.00           H  
ATOM   2335 3HG2 VAL A 145     188.113 148.265  22.691  1.00  0.00           H  
ATOM   2336  N   VAL A 146     183.719 150.789  23.562  1.00  0.00           N  
ATOM   2337  CA  VAL A 146     182.457 150.958  24.257  1.00  0.00           C  
ATOM   2338  C   VAL A 146     181.319 150.969  23.262  1.00  0.00           C  
ATOM   2339  O   VAL A 146     181.325 151.747  22.307  1.00  0.00           O  
ATOM   2340  CB  VAL A 146     182.467 152.258  25.078  1.00  0.00           C  
ATOM   2341  CG1 VAL A 146     181.148 152.421  25.818  1.00  0.00           C  
ATOM   2342  CG2 VAL A 146     183.638 152.224  26.045  1.00  0.00           C  
ATOM   2343  H   VAL A 146     184.052 151.445  22.847  1.00  0.00           H  
ATOM   2344  HA  VAL A 146     182.297 150.127  24.938  1.00  0.00           H  
ATOM   2345  HB  VAL A 146     182.574 153.105  24.410  1.00  0.00           H  
ATOM   2346 1HG1 VAL A 146     181.171 153.347  26.391  1.00  0.00           H  
ATOM   2347 2HG1 VAL A 146     180.322 152.456  25.117  1.00  0.00           H  
ATOM   2348 3HG1 VAL A 146     181.010 151.578  26.501  1.00  0.00           H  
ATOM   2349 1HG2 VAL A 146     183.654 153.145  26.619  1.00  0.00           H  
ATOM   2350 2HG2 VAL A 146     183.516 151.374  26.713  1.00  0.00           H  
ATOM   2351 3HG2 VAL A 146     184.568 152.126  25.495  1.00  0.00           H  
ATOM   2352  N   ILE A 147     180.336 150.096  23.490  1.00  0.00           N  
ATOM   2353  CA  ILE A 147     179.189 150.060  22.593  1.00  0.00           C  
ATOM   2354  C   ILE A 147     177.908 150.456  23.321  1.00  0.00           C  
ATOM   2355  O   ILE A 147     177.571 149.908  24.371  1.00  0.00           O  
ATOM   2356  CB  ILE A 147     179.019 148.660  21.976  1.00  0.00           C  
ATOM   2357  CG1 ILE A 147     180.274 148.266  21.192  1.00  0.00           C  
ATOM   2358  CG2 ILE A 147     177.792 148.619  21.079  1.00  0.00           C  
ATOM   2359  CD1 ILE A 147     181.251 147.428  21.984  1.00  0.00           C  
ATOM   2360  H   ILE A 147     180.419 149.443  24.269  1.00  0.00           H  
ATOM   2361  HA  ILE A 147     179.345 150.765  21.793  1.00  0.00           H  
ATOM   2362  HB  ILE A 147     178.901 147.924  22.771  1.00  0.00           H  
ATOM   2363 1HG1 ILE A 147     179.986 147.706  20.303  1.00  0.00           H  
ATOM   2364 2HG1 ILE A 147     180.791 149.166  20.857  1.00  0.00           H  
ATOM   2365 1HG2 ILE A 147     177.688 147.622  20.650  1.00  0.00           H  
ATOM   2366 2HG2 ILE A 147     176.905 148.857  21.664  1.00  0.00           H  
ATOM   2367 3HG2 ILE A 147     177.903 149.349  20.276  1.00  0.00           H  
ATOM   2368 1HD1 ILE A 147     182.114 147.190  21.361  1.00  0.00           H  
ATOM   2369 2HD1 ILE A 147     181.580 147.985  22.862  1.00  0.00           H  
ATOM   2370 3HD1 ILE A 147     180.767 146.505  22.300  1.00  0.00           H  
ATOM   2371  N   LYS A 148     177.165 151.392  22.727  1.00  0.00           N  
ATOM   2372  CA  LYS A 148     175.935 151.886  23.337  1.00  0.00           C  
ATOM   2373  C   LYS A 148     174.663 151.583  22.540  1.00  0.00           C  
ATOM   2374  O   LYS A 148     174.647 151.554  21.295  1.00  0.00           O  
ATOM   2375  CB  LYS A 148     176.062 153.394  23.564  1.00  0.00           C  
ATOM   2376  CG  LYS A 148     177.180 153.771  24.535  1.00  0.00           C  
ATOM   2377  CD  LYS A 148     177.454 155.269  24.557  1.00  0.00           C  
ATOM   2378  CE  LYS A 148     178.587 155.608  25.536  1.00  0.00           C  
ATOM   2379  NZ  LYS A 148     179.002 157.043  25.450  1.00  0.00           N  
ATOM   2380  H   LYS A 148     177.507 151.787  21.851  1.00  0.00           H  
ATOM   2381  HA  LYS A 148     175.824 151.408  24.312  1.00  0.00           H  
ATOM   2382 1HB  LYS A 148     176.258 153.888  22.616  1.00  0.00           H  
ATOM   2383 2HB  LYS A 148     175.124 153.784  23.958  1.00  0.00           H  
ATOM   2384 1HG  LYS A 148     176.905 153.441  25.534  1.00  0.00           H  
ATOM   2385 2HG  LYS A 148     178.086 153.255  24.235  1.00  0.00           H  
ATOM   2386 1HD  LYS A 148     177.752 155.600  23.558  1.00  0.00           H  
ATOM   2387 2HD  LYS A 148     176.554 155.808  24.851  1.00  0.00           H  
ATOM   2388 1HE  LYS A 148     178.252 155.396  26.550  1.00  0.00           H  
ATOM   2389 2HE  LYS A 148     179.450 154.987  25.309  1.00  0.00           H  
ATOM   2390 1HZ  LYS A 148     179.751 157.219  26.098  1.00  0.00           H  
ATOM   2391 2HZ  LYS A 148     179.343 157.221  24.491  1.00  0.00           H  
ATOM   2392 3HZ  LYS A 148     178.228 157.650  25.655  1.00  0.00           H  
ATOM   2393  N   GLY A 149     173.565 151.402  23.287  1.00  0.00           N  
ATOM   2394  CA  GLY A 149     172.240 151.170  22.712  1.00  0.00           C  
ATOM   2395  C   GLY A 149     172.107 149.746  22.168  1.00  0.00           C  
ATOM   2396  O   GLY A 149     171.432 149.529  21.162  1.00  0.00           O  
ATOM   2397  H   GLY A 149     173.663 151.451  24.299  1.00  0.00           H  
ATOM   2398 1HA  GLY A 149     171.481 151.343  23.479  1.00  0.00           H  
ATOM   2399 2HA  GLY A 149     172.060 151.888  21.913  1.00  0.00           H  
ATOM   2400  N   LEU A 150     172.793 148.802  22.823  1.00  0.00           N  
ATOM   2401  CA  LEU A 150     172.875 147.411  22.399  1.00  0.00           C  
ATOM   2402  C   LEU A 150     171.883 146.495  23.137  1.00  0.00           C  
ATOM   2403  O   LEU A 150     171.861 146.425  24.371  1.00  0.00           O  
ATOM   2404  CB  LEU A 150     174.345 147.000  22.642  1.00  0.00           C  
ATOM   2405  CG  LEU A 150     174.814 145.611  22.294  1.00  0.00           C  
ATOM   2406  CD1 LEU A 150     174.776 145.400  20.872  1.00  0.00           C  
ATOM   2407  CD2 LEU A 150     176.244 145.445  22.759  1.00  0.00           C  
ATOM   2408  H   LEU A 150     173.289 149.050  23.682  1.00  0.00           H  
ATOM   2409  HA  LEU A 150     172.642 147.369  21.343  1.00  0.00           H  
ATOM   2410 1HB  LEU A 150     174.958 147.691  22.087  1.00  0.00           H  
ATOM   2411 2HB  LEU A 150     174.563 147.152  23.697  1.00  0.00           H  
ATOM   2412  HG  LEU A 150     174.164 144.885  22.757  1.00  0.00           H  
ATOM   2413 1HD1 LEU A 150     175.128 144.397  20.684  1.00  0.00           H  
ATOM   2414 2HD1 LEU A 150     173.776 145.516  20.502  1.00  0.00           H  
ATOM   2415 3HD1 LEU A 150     175.422 146.104  20.387  1.00  0.00           H  
ATOM   2416 1HD2 LEU A 150     176.595 144.451  22.517  1.00  0.00           H  
ATOM   2417 2HD2 LEU A 150     176.867 146.163  22.276  1.00  0.00           H  
ATOM   2418 3HD2 LEU A 150     176.298 145.605  23.811  1.00  0.00           H  
ATOM   2419  N   HIS A 151     171.077 145.757  22.368  1.00  0.00           N  
ATOM   2420  CA  HIS A 151     170.062 144.849  22.908  1.00  0.00           C  
ATOM   2421  C   HIS A 151     170.700 143.674  23.629  1.00  0.00           C  
ATOM   2422  O   HIS A 151     171.729 143.168  23.194  1.00  0.00           O  
ATOM   2423  CB  HIS A 151     169.135 144.342  21.797  1.00  0.00           C  
ATOM   2424  CG  HIS A 151     167.939 143.568  22.284  1.00  0.00           C  
ATOM   2425  ND1 HIS A 151     168.002 142.228  22.683  1.00  0.00           N  
ATOM   2426  CD2 HIS A 151     166.651 143.949  22.448  1.00  0.00           C  
ATOM   2427  CE1 HIS A 151     166.790 141.843  23.076  1.00  0.00           C  
ATOM   2428  NE2 HIS A 151     165.961 142.867  22.937  1.00  0.00           N  
ATOM   2429  H   HIS A 151     171.147 145.827  21.346  1.00  0.00           H  
ATOM   2430  HA  HIS A 151     169.447 145.385  23.632  1.00  0.00           H  
ATOM   2431 1HB  HIS A 151     168.785 145.188  21.202  1.00  0.00           H  
ATOM   2432 2HB  HIS A 151     169.689 143.702  21.142  1.00  0.00           H  
ATOM   2433  HD2 HIS A 151     166.237 144.937  22.232  1.00  0.00           H  
ATOM   2434  HE1 HIS A 151     166.520 140.851  23.445  1.00  0.00           H  
ATOM   2435  HE2 HIS A 151     164.972 142.861  23.157  1.00  0.00           H  
ATOM   2436  N   GLU A 152     170.096 143.193  24.708  1.00  0.00           N  
ATOM   2437  CA  GLU A 152     170.678 142.076  25.451  1.00  0.00           C  
ATOM   2438  C   GLU A 152     171.066 140.883  24.561  1.00  0.00           C  
ATOM   2439  O   GLU A 152     172.117 140.272  24.776  1.00  0.00           O  
ATOM   2440  CB  GLU A 152     169.696 141.610  26.528  1.00  0.00           C  
ATOM   2441  CG  GLU A 152     170.228 140.501  27.426  1.00  0.00           C  
ATOM   2442  CD  GLU A 152     169.266 140.120  28.517  1.00  0.00           C  
ATOM   2443  OE1 GLU A 152     168.199 140.683  28.565  1.00  0.00           O  
ATOM   2444  OE2 GLU A 152     169.599 139.264  29.303  1.00  0.00           O  
ATOM   2445  H   GLU A 152     169.242 143.618  25.044  1.00  0.00           H  
ATOM   2446  HA  GLU A 152     171.583 142.437  25.947  1.00  0.00           H  
ATOM   2447 1HB  GLU A 152     169.425 142.453  27.164  1.00  0.00           H  
ATOM   2448 2HB  GLU A 152     168.783 141.248  26.056  1.00  0.00           H  
ATOM   2449 1HG  GLU A 152     170.435 139.622  26.816  1.00  0.00           H  
ATOM   2450 2HG  GLU A 152     171.166 140.828  27.873  1.00  0.00           H  
ATOM   2451  N   SER A 153     170.236 140.553  23.564  1.00  0.00           N  
ATOM   2452  CA  SER A 153     170.530 139.437  22.662  1.00  0.00           C  
ATOM   2453  C   SER A 153     171.754 139.733  21.794  1.00  0.00           C  
ATOM   2454  O   SER A 153     172.461 138.825  21.327  1.00  0.00           O  
ATOM   2455  CB  SER A 153     169.332 139.190  21.775  1.00  0.00           C  
ATOM   2456  OG  SER A 153     169.124 140.283  20.919  1.00  0.00           O  
ATOM   2457  H   SER A 153     169.384 141.093  23.419  1.00  0.00           H  
ATOM   2458  HA  SER A 153     170.730 138.548  23.260  1.00  0.00           H  
ATOM   2459 1HB  SER A 153     169.500 138.289  21.186  1.00  0.00           H  
ATOM   2460 2HB  SER A 153     168.446 139.029  22.387  1.00  0.00           H  
ATOM   2461  HG  SER A 153     168.627 140.939  21.445  1.00  0.00           H  
ATOM   2462  N   GLN A 154     172.028 141.008  21.599  1.00  0.00           N  
ATOM   2463  CA  GLN A 154     173.124 141.464  20.790  1.00  0.00           C  
ATOM   2464  C   GLN A 154     174.372 141.507  21.652  1.00  0.00           C  
ATOM   2465  O   GLN A 154     175.475 141.315  21.141  1.00  0.00           O  
ATOM   2466  CB  GLN A 154     172.807 142.809  20.174  1.00  0.00           C  
ATOM   2467  CG  GLN A 154     171.707 142.814  19.181  1.00  0.00           C  
ATOM   2468  CD  GLN A 154     171.454 144.221  18.656  1.00  0.00           C  
ATOM   2469  OE1 GLN A 154     171.329 145.222  19.416  1.00  0.00           O  
ATOM   2470  NE2 GLN A 154     171.408 144.294  17.325  1.00  0.00           N  
ATOM   2471  H   GLN A 154     171.460 141.702  22.072  1.00  0.00           H  
ATOM   2472  HA  GLN A 154     173.290 140.749  19.984  1.00  0.00           H  
ATOM   2473 1HB  GLN A 154     172.571 143.518  20.949  1.00  0.00           H  
ATOM   2474 2HB  GLN A 154     173.659 143.160  19.655  1.00  0.00           H  
ATOM   2475 1HG  GLN A 154     172.005 142.192  18.341  1.00  0.00           H  
ATOM   2476 2HG  GLN A 154     170.802 142.418  19.627  1.00  0.00           H  
ATOM   2477 1HE2 GLN A 154     171.302 145.182  16.819  1.00  0.00           H  
ATOM   2478 2HE2 GLN A 154     171.519 143.467  16.777  1.00  0.00           H  
ATOM   2479  N   GLN A 155     174.196 141.722  22.967  1.00  0.00           N  
ATOM   2480  CA  GLN A 155     175.326 141.792  23.875  1.00  0.00           C  
ATOM   2481  C   GLN A 155     175.948 140.408  23.901  1.00  0.00           C  
ATOM   2482  O   GLN A 155     177.170 140.267  23.903  1.00  0.00           O  
ATOM   2483  CB  GLN A 155     174.924 142.223  25.296  1.00  0.00           C  
ATOM   2484  CG  GLN A 155     174.470 143.662  25.399  1.00  0.00           C  
ATOM   2485  CD  GLN A 155     173.996 144.090  26.733  1.00  0.00           C  
ATOM   2486  OE1 GLN A 155     174.431 143.568  27.768  1.00  0.00           O  
ATOM   2487  NE2 GLN A 155     173.106 145.064  26.733  1.00  0.00           N  
ATOM   2488  H   GLN A 155     173.247 141.887  23.310  1.00  0.00           H  
ATOM   2489  HA  GLN A 155     176.065 142.489  23.482  1.00  0.00           H  
ATOM   2490 1HB  GLN A 155     174.116 141.591  25.652  1.00  0.00           H  
ATOM   2491 2HB  GLN A 155     175.763 142.082  25.968  1.00  0.00           H  
ATOM   2492 1HG  GLN A 155     175.270 144.277  25.145  1.00  0.00           H  
ATOM   2493 2HG  GLN A 155     173.654 143.816  24.705  1.00  0.00           H  
ATOM   2494 1HE2 GLN A 155     172.755 145.445  27.626  1.00  0.00           H  
ATOM   2495 2HE2 GLN A 155     172.767 145.463  25.841  1.00  0.00           H  
ATOM   2496  N   GLU A 156     175.078 139.381  23.905  1.00  0.00           N  
ATOM   2497  CA  GLU A 156     175.525 138.000  23.924  1.00  0.00           C  
ATOM   2498  C   GLU A 156     176.112 137.598  22.576  1.00  0.00           C  
ATOM   2499  O   GLU A 156     177.117 136.880  22.537  1.00  0.00           O  
ATOM   2500  CB  GLU A 156     174.366 137.071  24.289  1.00  0.00           C  
ATOM   2501  CG  GLU A 156     173.895 137.189  25.732  1.00  0.00           C  
ATOM   2502  CD  GLU A 156     174.984 136.903  26.728  1.00  0.00           C  
ATOM   2503  OE1 GLU A 156     175.704 135.952  26.536  1.00  0.00           O  
ATOM   2504  OE2 GLU A 156     175.097 137.635  27.682  1.00  0.00           O  
ATOM   2505  H   GLU A 156     174.079 139.602  23.932  1.00  0.00           H  
ATOM   2506  HA  GLU A 156     176.306 137.902  24.678  1.00  0.00           H  
ATOM   2507 1HB  GLU A 156     173.514 137.280  23.641  1.00  0.00           H  
ATOM   2508 2HB  GLU A 156     174.661 136.036  24.117  1.00  0.00           H  
ATOM   2509 1HG  GLU A 156     173.521 138.199  25.900  1.00  0.00           H  
ATOM   2510 2HG  GLU A 156     173.071 136.495  25.892  1.00  0.00           H  
ATOM   2511  N   GLN A 157     175.527 138.077  21.464  1.00  0.00           N  
ATOM   2512  CA  GLN A 157     176.149 137.783  20.173  1.00  0.00           C  
ATOM   2513  C   GLN A 157     177.522 138.430  20.072  1.00  0.00           C  
ATOM   2514  O   GLN A 157     178.451 137.813  19.545  1.00  0.00           O  
ATOM   2515  CB  GLN A 157     175.297 138.308  19.011  1.00  0.00           C  
ATOM   2516  CG  GLN A 157     175.846 137.955  17.591  1.00  0.00           C  
ATOM   2517  CD  GLN A 157     175.847 136.450  17.315  1.00  0.00           C  
ATOM   2518  OE1 GLN A 157     174.818 135.803  17.542  1.00  0.00           O  
ATOM   2519  NE2 GLN A 157     176.955 135.889  16.832  1.00  0.00           N  
ATOM   2520  H   GLN A 157     174.626 138.562  21.514  1.00  0.00           H  
ATOM   2521  HA  GLN A 157     176.263 136.708  20.081  1.00  0.00           H  
ATOM   2522 1HB  GLN A 157     174.285 137.913  19.099  1.00  0.00           H  
ATOM   2523 2HB  GLN A 157     175.228 139.398  19.081  1.00  0.00           H  
ATOM   2524 1HG  GLN A 157     175.221 138.435  16.844  1.00  0.00           H  
ATOM   2525 2HG  GLN A 157     176.878 138.315  17.491  1.00  0.00           H  
ATOM   2526 1HE2 GLN A 157     176.980 134.913  16.638  1.00  0.00           H  
ATOM   2527 2HE2 GLN A 157     177.815 136.441  16.652  1.00  0.00           H  
ATOM   2528  N   LEU A 158     177.687 139.629  20.629  1.00  0.00           N  
ATOM   2529  CA  LEU A 158     178.981 140.277  20.619  1.00  0.00           C  
ATOM   2530  C   LEU A 158     179.944 139.521  21.516  1.00  0.00           C  
ATOM   2531  O   LEU A 158     181.084 139.280  21.124  1.00  0.00           O  
ATOM   2532  CB  LEU A 158     178.856 141.733  21.088  1.00  0.00           C  
ATOM   2533  CG  LEU A 158     180.173 142.512  21.197  1.00  0.00           C  
ATOM   2534  CD1 LEU A 158     180.839 142.578  19.829  1.00  0.00           C  
ATOM   2535  CD2 LEU A 158     179.894 143.906  21.738  1.00  0.00           C  
ATOM   2536  H   LEU A 158     176.879 140.137  21.011  1.00  0.00           H  
ATOM   2537  HA  LEU A 158     179.359 140.244  19.595  1.00  0.00           H  
ATOM   2538 1HB  LEU A 158     178.211 142.267  20.392  1.00  0.00           H  
ATOM   2539 2HB  LEU A 158     178.383 141.742  22.070  1.00  0.00           H  
ATOM   2540  HG  LEU A 158     180.850 141.989  21.873  1.00  0.00           H  
ATOM   2541 1HD1 LEU A 158     181.774 143.132  19.907  1.00  0.00           H  
ATOM   2542 2HD1 LEU A 158     181.044 141.568  19.475  1.00  0.00           H  
ATOM   2543 3HD1 LEU A 158     180.176 143.082  19.127  1.00  0.00           H  
ATOM   2544 1HD2 LEU A 158     180.830 144.460  21.816  1.00  0.00           H  
ATOM   2545 2HD2 LEU A 158     179.218 144.430  21.062  1.00  0.00           H  
ATOM   2546 3HD2 LEU A 158     179.435 143.829  22.724  1.00  0.00           H  
ATOM   2547  N   ARG A 159     179.492 139.126  22.716  1.00  0.00           N  
ATOM   2548  CA  ARG A 159     180.354 138.422  23.644  1.00  0.00           C  
ATOM   2549  C   ARG A 159     180.919 137.170  22.977  1.00  0.00           C  
ATOM   2550  O   ARG A 159     182.108 136.884  23.102  1.00  0.00           O  
ATOM   2551  CB  ARG A 159     179.593 138.038  24.904  1.00  0.00           C  
ATOM   2552  CG  ARG A 159     180.440 137.400  25.994  1.00  0.00           C  
ATOM   2553  CD  ARG A 159     179.647 137.132  27.221  1.00  0.00           C  
ATOM   2554  NE  ARG A 159     178.623 136.125  26.994  1.00  0.00           N  
ATOM   2555  CZ  ARG A 159     178.833 134.794  27.046  1.00  0.00           C  
ATOM   2556  NH1 ARG A 159     180.031 134.328  27.317  1.00  0.00           N  
ATOM   2557  NH2 ARG A 159     177.834 133.958  26.823  1.00  0.00           N  
ATOM   2558  H   ARG A 159     178.536 139.349  23.005  1.00  0.00           H  
ATOM   2559  HA  ARG A 159     181.186 139.072  23.916  1.00  0.00           H  
ATOM   2560 1HB  ARG A 159     179.122 138.924  25.329  1.00  0.00           H  
ATOM   2561 2HB  ARG A 159     178.799 137.336  24.650  1.00  0.00           H  
ATOM   2562 1HG  ARG A 159     180.846 136.455  25.633  1.00  0.00           H  
ATOM   2563 2HG  ARG A 159     181.260 138.071  26.257  1.00  0.00           H  
ATOM   2564 1HD  ARG A 159     180.307 136.774  28.010  1.00  0.00           H  
ATOM   2565 2HD  ARG A 159     179.157 138.049  27.546  1.00  0.00           H  
ATOM   2566  HE  ARG A 159     177.687 136.445  26.781  1.00  0.00           H  
ATOM   2567 1HH1 ARG A 159     180.796 134.968  27.486  1.00  0.00           H  
ATOM   2568 2HH1 ARG A 159     180.189 133.332  27.356  1.00  0.00           H  
ATOM   2569 1HH2 ARG A 159     176.911 134.317  26.615  1.00  0.00           H  
ATOM   2570 2HH2 ARG A 159     177.991 132.962  26.862  1.00  0.00           H  
ATOM   2571  N   LYS A 160     180.070 136.453  22.225  1.00  0.00           N  
ATOM   2572  CA  LYS A 160     180.537 135.269  21.515  1.00  0.00           C  
ATOM   2573  C   LYS A 160     181.576 135.577  20.436  1.00  0.00           C  
ATOM   2574  O   LYS A 160     182.601 134.884  20.369  1.00  0.00           O  
ATOM   2575  CB  LYS A 160     179.348 134.538  20.889  1.00  0.00           C  
ATOM   2576  CG  LYS A 160     178.432 133.851  21.894  1.00  0.00           C  
ATOM   2577  CD  LYS A 160     177.264 133.166  21.200  1.00  0.00           C  
ATOM   2578  CE  LYS A 160     176.341 132.491  22.203  1.00  0.00           C  
ATOM   2579  NZ  LYS A 160     175.173 131.850  21.541  1.00  0.00           N  
ATOM   2580  H   LYS A 160     179.078 136.708  22.190  1.00  0.00           H  
ATOM   2581  HA  LYS A 160     181.002 134.607  22.241  1.00  0.00           H  
ATOM   2582 1HB  LYS A 160     178.746 135.245  20.317  1.00  0.00           H  
ATOM   2583 2HB  LYS A 160     179.710 133.780  20.195  1.00  0.00           H  
ATOM   2584 1HG  LYS A 160     178.999 133.106  22.453  1.00  0.00           H  
ATOM   2585 2HG  LYS A 160     178.044 134.589  22.596  1.00  0.00           H  
ATOM   2586 1HD  LYS A 160     176.694 133.904  20.633  1.00  0.00           H  
ATOM   2587 2HD  LYS A 160     177.643 132.415  20.507  1.00  0.00           H  
ATOM   2588 1HE  LYS A 160     176.895 131.731  22.752  1.00  0.00           H  
ATOM   2589 2HE  LYS A 160     175.977 133.230  22.917  1.00  0.00           H  
ATOM   2590 1HZ  LYS A 160     174.587 131.415  22.239  1.00  0.00           H  
ATOM   2591 2HZ  LYS A 160     174.641 132.550  21.043  1.00  0.00           H  
ATOM   2592 3HZ  LYS A 160     175.497 131.149  20.890  1.00  0.00           H  
ATOM   2593  N   LEU A 161     181.356 136.616  19.621  1.00  0.00           N  
ATOM   2594  CA  LEU A 161     182.317 136.955  18.577  1.00  0.00           C  
ATOM   2595  C   LEU A 161     183.655 137.284  19.200  1.00  0.00           C  
ATOM   2596  O   LEU A 161     184.706 136.802  18.749  1.00  0.00           O  
ATOM   2597  CB  LEU A 161     181.822 138.146  17.746  1.00  0.00           C  
ATOM   2598  CG  LEU A 161     182.842 138.746  16.770  1.00  0.00           C  
ATOM   2599  CD1 LEU A 161     183.234 137.698  15.737  1.00  0.00           C  
ATOM   2600  CD2 LEU A 161     182.243 139.975  16.102  1.00  0.00           C  
ATOM   2601  H   LEU A 161     180.462 137.124  19.674  1.00  0.00           H  
ATOM   2602  HA  LEU A 161     182.439 136.090  17.921  1.00  0.00           H  
ATOM   2603 1HB  LEU A 161     180.956 137.829  17.167  1.00  0.00           H  
ATOM   2604 2HB  LEU A 161     181.509 138.938  18.426  1.00  0.00           H  
ATOM   2605  HG  LEU A 161     183.742 139.032  17.314  1.00  0.00           H  
ATOM   2606 1HD1 LEU A 161     183.959 138.125  15.043  1.00  0.00           H  
ATOM   2607 2HD1 LEU A 161     183.677 136.839  16.241  1.00  0.00           H  
ATOM   2608 3HD1 LEU A 161     182.349 137.381  15.187  1.00  0.00           H  
ATOM   2609 1HD2 LEU A 161     182.968 140.402  15.408  1.00  0.00           H  
ATOM   2610 2HD2 LEU A 161     181.343 139.690  15.556  1.00  0.00           H  
ATOM   2611 3HD2 LEU A 161     181.988 140.714  16.861  1.00  0.00           H  
ATOM   2612  N   VAL A 162     183.626 138.109  20.252  1.00  0.00           N  
ATOM   2613  CA  VAL A 162     184.838 138.574  20.880  1.00  0.00           C  
ATOM   2614  C   VAL A 162     185.626 137.392  21.423  1.00  0.00           C  
ATOM   2615  O   VAL A 162     186.833 137.324  21.199  1.00  0.00           O  
ATOM   2616  CB  VAL A 162     184.511 139.554  22.023  1.00  0.00           C  
ATOM   2617  CG1 VAL A 162     185.757 139.851  22.843  1.00  0.00           C  
ATOM   2618  CG2 VAL A 162     183.922 140.835  21.454  1.00  0.00           C  
ATOM   2619  H   VAL A 162     182.713 138.453  20.589  1.00  0.00           H  
ATOM   2620  HA  VAL A 162     185.446 139.058  20.111  1.00  0.00           H  
ATOM   2621  HB  VAL A 162     183.789 139.087  22.693  1.00  0.00           H  
ATOM   2622 1HG1 VAL A 162     185.508 140.544  23.647  1.00  0.00           H  
ATOM   2623 2HG1 VAL A 162     186.141 138.924  23.271  1.00  0.00           H  
ATOM   2624 3HG1 VAL A 162     186.517 140.298  22.202  1.00  0.00           H  
ATOM   2625 1HG2 VAL A 162     183.692 141.523  22.267  1.00  0.00           H  
ATOM   2626 2HG2 VAL A 162     184.642 141.298  20.779  1.00  0.00           H  
ATOM   2627 3HG2 VAL A 162     183.008 140.604  20.906  1.00  0.00           H  
ATOM   2628  N   HIS A 163     184.965 136.465  22.134  1.00  0.00           N  
ATOM   2629  CA  HIS A 163     185.677 135.309  22.683  1.00  0.00           C  
ATOM   2630  C   HIS A 163     186.371 134.508  21.576  1.00  0.00           C  
ATOM   2631  O   HIS A 163     187.563 134.175  21.704  1.00  0.00           O  
ATOM   2632  CB  HIS A 163     184.715 134.398  23.454  1.00  0.00           C  
ATOM   2633  CG  HIS A 163     185.402 133.331  24.247  1.00  0.00           C  
ATOM   2634  ND1 HIS A 163     185.975 133.571  25.479  1.00  0.00           N  
ATOM   2635  CD2 HIS A 163     185.611 132.019  23.985  1.00  0.00           C  
ATOM   2636  CE1 HIS A 163     186.505 132.451  25.940  1.00  0.00           C  
ATOM   2637  NE2 HIS A 163     186.297 131.496  25.053  1.00  0.00           N  
ATOM   2638  H   HIS A 163     183.971 136.595  22.341  1.00  0.00           H  
ATOM   2639  HA  HIS A 163     186.413 135.655  23.403  1.00  0.00           H  
ATOM   2640 1HB  HIS A 163     184.115 134.999  24.138  1.00  0.00           H  
ATOM   2641 2HB  HIS A 163     184.030 133.917  22.755  1.00  0.00           H  
ATOM   2642  HD2 HIS A 163     185.293 131.479  23.092  1.00  0.00           H  
ATOM   2643  HE1 HIS A 163     187.024 132.336  26.892  1.00  0.00           H  
ATOM   2644  HE2 HIS A 163     186.594 130.535  25.140  1.00  0.00           H  
ATOM   2645  N   GLU A 164     185.681 134.265  20.456  1.00  0.00           N  
ATOM   2646  CA  GLU A 164     186.294 133.499  19.372  1.00  0.00           C  
ATOM   2647  C   GLU A 164     187.432 134.269  18.730  1.00  0.00           C  
ATOM   2648  O   GLU A 164     188.483 133.694  18.394  1.00  0.00           O  
ATOM   2649  CB  GLU A 164     185.251 133.142  18.311  1.00  0.00           C  
ATOM   2650  CG  GLU A 164     184.211 132.129  18.768  1.00  0.00           C  
ATOM   2651  CD  GLU A 164     183.169 131.847  17.721  1.00  0.00           C  
ATOM   2652  OE1 GLU A 164     183.180 132.503  16.707  1.00  0.00           O  
ATOM   2653  OE2 GLU A 164     182.361 130.975  17.936  1.00  0.00           O  
ATOM   2654  H   GLU A 164     184.699 134.561  20.393  1.00  0.00           H  
ATOM   2655  HA  GLU A 164     186.700 132.580  19.790  1.00  0.00           H  
ATOM   2656 1HB  GLU A 164     184.725 134.044  17.999  1.00  0.00           H  
ATOM   2657 2HB  GLU A 164     185.751 132.734  17.432  1.00  0.00           H  
ATOM   2658 1HG  GLU A 164     184.714 131.197  19.023  1.00  0.00           H  
ATOM   2659 2HG  GLU A 164     183.724 132.505  19.667  1.00  0.00           H  
ATOM   2660  N   ALA A 165     187.244 135.580  18.572  1.00  0.00           N  
ATOM   2661  CA  ALA A 165     188.222 136.426  17.936  1.00  0.00           C  
ATOM   2662  C   ALA A 165     189.498 136.441  18.756  1.00  0.00           C  
ATOM   2663  O   ALA A 165     190.597 136.457  18.198  1.00  0.00           O  
ATOM   2664  CB  ALA A 165     187.676 137.836  17.758  1.00  0.00           C  
ATOM   2665  H   ALA A 165     186.365 136.009  18.876  1.00  0.00           H  
ATOM   2666  HA  ALA A 165     188.451 136.006  16.950  1.00  0.00           H  
ATOM   2667 1HB  ALA A 165     188.432 138.461  17.283  1.00  0.00           H  
ATOM   2668 2HB  ALA A 165     186.785 137.804  17.131  1.00  0.00           H  
ATOM   2669 3HB  ALA A 165     187.420 138.252  18.731  1.00  0.00           H  
ATOM   2670  N   LEU A 166     189.353 136.438  20.088  1.00  0.00           N  
ATOM   2671  CA  LEU A 166     190.480 136.449  20.985  1.00  0.00           C  
ATOM   2672  C   LEU A 166     191.300 135.172  20.894  1.00  0.00           C  
ATOM   2673  O   LEU A 166     192.526 135.233  20.803  1.00  0.00           O  
ATOM   2674  CB  LEU A 166     189.993 136.648  22.426  1.00  0.00           C  
ATOM   2675  CG  LEU A 166     189.347 138.006  22.729  1.00  0.00           C  
ATOM   2676  CD1 LEU A 166     188.629 137.940  24.070  1.00  0.00           C  
ATOM   2677  CD2 LEU A 166     190.418 139.087  22.734  1.00  0.00           C  
ATOM   2678  H   LEU A 166     188.419 136.483  20.489  1.00  0.00           H  
ATOM   2679  HA  LEU A 166     191.106 137.276  20.703  1.00  0.00           H  
ATOM   2680 1HB  LEU A 166     189.261 135.875  22.655  1.00  0.00           H  
ATOM   2681 2HB  LEU A 166     190.841 136.526  23.100  1.00  0.00           H  
ATOM   2682  HG  LEU A 166     188.605 138.234  21.964  1.00  0.00           H  
ATOM   2683 1HD1 LEU A 166     188.170 138.905  24.285  1.00  0.00           H  
ATOM   2684 2HD1 LEU A 166     187.856 137.172  24.031  1.00  0.00           H  
ATOM   2685 3HD1 LEU A 166     189.345 137.696  24.854  1.00  0.00           H  
ATOM   2686 1HD2 LEU A 166     189.959 140.053  22.948  1.00  0.00           H  
ATOM   2687 2HD2 LEU A 166     191.160 138.860  23.500  1.00  0.00           H  
ATOM   2688 3HD2 LEU A 166     190.902 139.124  21.758  1.00  0.00           H  
ATOM   2689  N   ARG A 167     190.616 134.013  20.818  1.00  0.00           N  
ATOM   2690  CA  ARG A 167     191.335 132.737  20.715  1.00  0.00           C  
ATOM   2691  C   ARG A 167     192.130 132.652  19.410  1.00  0.00           C  
ATOM   2692  O   ARG A 167     193.303 132.227  19.397  1.00  0.00           O  
ATOM   2693  CB  ARG A 167     190.364 131.567  20.790  1.00  0.00           C  
ATOM   2694  CG  ARG A 167     191.003 130.195  20.646  1.00  0.00           C  
ATOM   2695  CD  ARG A 167     191.825 129.845  21.834  1.00  0.00           C  
ATOM   2696  NE  ARG A 167     192.547 128.598  21.644  1.00  0.00           N  
ATOM   2697  CZ  ARG A 167     192.042 127.375  21.901  1.00  0.00           C  
ATOM   2698  NH1 ARG A 167     190.815 127.253  22.356  1.00  0.00           N  
ATOM   2699  NH2 ARG A 167     192.781 126.298  21.696  1.00  0.00           N  
ATOM   2700  H   ARG A 167     189.599 134.030  20.926  1.00  0.00           H  
ATOM   2701  HA  ARG A 167     192.016 132.643  21.547  1.00  0.00           H  
ATOM   2702 1HB  ARG A 167     189.841 131.589  21.745  1.00  0.00           H  
ATOM   2703 2HB  ARG A 167     189.615 131.666  20.005  1.00  0.00           H  
ATOM   2704 1HG  ARG A 167     190.224 129.441  20.534  1.00  0.00           H  
ATOM   2705 2HG  ARG A 167     191.648 130.184  19.768  1.00  0.00           H  
ATOM   2706 1HD  ARG A 167     192.552 130.635  22.018  1.00  0.00           H  
ATOM   2707 2HD  ARG A 167     191.178 129.737  22.704  1.00  0.00           H  
ATOM   2708  HE  ARG A 167     193.495 128.651  21.296  1.00  0.00           H  
ATOM   2709 1HH1 ARG A 167     190.250 128.076  22.513  1.00  0.00           H  
ATOM   2710 2HH1 ARG A 167     190.437 126.337  22.548  1.00  0.00           H  
ATOM   2711 1HH2 ARG A 167     193.725 126.393  21.346  1.00  0.00           H  
ATOM   2712 2HH2 ARG A 167     192.403 125.383  21.888  1.00  0.00           H  
ATOM   2713  N   ALA A 168     191.517 133.110  18.315  1.00  0.00           N  
ATOM   2714  CA  ALA A 168     192.174 133.194  17.020  1.00  0.00           C  
ATOM   2715  C   ALA A 168     193.273 134.241  16.962  1.00  0.00           C  
ATOM   2716  O   ALA A 168     194.303 134.031  16.324  1.00  0.00           O  
ATOM   2717  CB  ALA A 168     191.140 133.474  15.939  1.00  0.00           C  
ATOM   2718  H   ALA A 168     190.519 133.355  18.378  1.00  0.00           H  
ATOM   2719  HA  ALA A 168     192.640 132.228  16.825  1.00  0.00           H  
ATOM   2720 1HB  ALA A 168     191.633 133.517  14.967  1.00  0.00           H  
ATOM   2721 2HB  ALA A 168     190.395 132.679  15.933  1.00  0.00           H  
ATOM   2722 3HB  ALA A 168     190.653 134.427  16.140  1.00  0.00           H  
ATOM   2723  N   ALA A 169     193.057 135.381  17.626  1.00  0.00           N  
ATOM   2724  CA  ALA A 169     194.052 136.434  17.594  1.00  0.00           C  
ATOM   2725  C   ALA A 169     195.218 136.200  18.545  1.00  0.00           C  
ATOM   2726  O   ALA A 169     196.320 136.668  18.270  1.00  0.00           O  
ATOM   2727  CB  ALA A 169     193.390 137.768  17.905  1.00  0.00           C  
ATOM   2728  H   ALA A 169     192.162 135.532  18.096  1.00  0.00           H  
ATOM   2729  HA  ALA A 169     194.471 136.467  16.590  1.00  0.00           H  
ATOM   2730 1HB  ALA A 169     194.133 138.563  17.856  1.00  0.00           H  
ATOM   2731 2HB  ALA A 169     192.603 137.962  17.176  1.00  0.00           H  
ATOM   2732 3HB  ALA A 169     192.958 137.736  18.904  1.00  0.00           H  
ATOM   2733  N   GLY A 170     195.025 135.424  19.609  1.00  0.00           N  
ATOM   2734  CA  GLY A 170     196.105 135.131  20.539  1.00  0.00           C  
ATOM   2735  C   GLY A 170     196.255 136.186  21.592  1.00  0.00           C  
ATOM   2736  O   GLY A 170     197.312 136.319  22.223  1.00  0.00           O  
ATOM   2737  H   GLY A 170     194.094 135.077  19.836  1.00  0.00           H  
ATOM   2738 1HA  GLY A 170     195.853 134.212  21.049  1.00  0.00           H  
ATOM   2739 2HA  GLY A 170     197.039 134.972  20.003  1.00  0.00           H  
ATOM   2740  N   VAL A 171     195.180 136.919  21.812  1.00  0.00           N  
ATOM   2741  CA  VAL A 171     195.175 137.974  22.809  1.00  0.00           C  
ATOM   2742  C   VAL A 171     194.002 137.814  23.755  1.00  0.00           C  
ATOM   2743  O   VAL A 171     193.139 136.960  23.542  1.00  0.00           O  
ATOM   2744  CB  VAL A 171     195.100 139.354  22.130  1.00  0.00           C  
ATOM   2745  CG1 VAL A 171     196.288 139.555  21.200  1.00  0.00           C  
ATOM   2746  CG2 VAL A 171     193.790 139.487  21.369  1.00  0.00           C  
ATOM   2747  H   VAL A 171     194.353 136.675  21.254  1.00  0.00           H  
ATOM   2748  HA  VAL A 171     196.100 137.925  23.396  1.00  0.00           H  
ATOM   2749  HB  VAL A 171     195.157 140.129  22.895  1.00  0.00           H  
ATOM   2750 1HG1 VAL A 171     196.219 140.536  20.728  1.00  0.00           H  
ATOM   2751 2HG1 VAL A 171     197.213 139.491  21.772  1.00  0.00           H  
ATOM   2752 3HG1 VAL A 171     196.281 138.783  20.430  1.00  0.00           H  
ATOM   2753 1HG2 VAL A 171     193.744 140.466  20.892  1.00  0.00           H  
ATOM   2754 2HG2 VAL A 171     193.731 138.709  20.608  1.00  0.00           H  
ATOM   2755 3HG2 VAL A 171     192.955 139.382  22.061  1.00  0.00           H  
ATOM   2756  N   VAL A 172     193.998 138.618  24.806  1.00  0.00           N  
ATOM   2757  CA  VAL A 172     193.007 138.521  25.862  1.00  0.00           C  
ATOM   2758  C   VAL A 172     192.204 139.805  25.956  1.00  0.00           C  
ATOM   2759  O   VAL A 172     192.628 140.856  25.460  1.00  0.00           O  
ATOM   2760  CB  VAL A 172     193.685 138.237  27.215  1.00  0.00           C  
ATOM   2761  CG1 VAL A 172     194.410 136.901  27.177  1.00  0.00           C  
ATOM   2762  CG2 VAL A 172     194.647 139.363  27.558  1.00  0.00           C  
ATOM   2763  H   VAL A 172     194.697 139.376  24.833  1.00  0.00           H  
ATOM   2764  HA  VAL A 172     192.321 137.706  25.613  1.00  0.00           H  
ATOM   2765  HB  VAL A 172     192.919 138.164  27.987  1.00  0.00           H  
ATOM   2766 1HG1 VAL A 172     194.884 136.715  28.142  1.00  0.00           H  
ATOM   2767 2HG1 VAL A 172     193.697 136.105  26.966  1.00  0.00           H  
ATOM   2768 3HG1 VAL A 172     195.173 136.922  26.399  1.00  0.00           H  
ATOM   2769 1HG2 VAL A 172     195.123 139.157  28.517  1.00  0.00           H  
ATOM   2770 2HG2 VAL A 172     195.410 139.440  26.783  1.00  0.00           H  
ATOM   2771 3HG2 VAL A 172     194.099 140.304  27.621  1.00  0.00           H  
ATOM   2772  N   ALA A 173     191.031 139.719  26.583  1.00  0.00           N  
ATOM   2773  CA  ALA A 173     190.227 140.919  26.780  1.00  0.00           C  
ATOM   2774  C   ALA A 173     189.213 140.711  27.903  1.00  0.00           C  
ATOM   2775  O   ALA A 173     188.963 139.592  28.343  1.00  0.00           O  
ATOM   2776  CB  ALA A 173     189.505 141.298  25.501  1.00  0.00           C  
ATOM   2777  H   ALA A 173     190.722 138.816  26.958  1.00  0.00           H  
ATOM   2778  HA  ALA A 173     190.882 141.737  27.069  1.00  0.00           H  
ATOM   2779 1HB  ALA A 173     188.937 142.206  25.676  1.00  0.00           H  
ATOM   2780 2HB  ALA A 173     190.250 141.464  24.725  1.00  0.00           H  
ATOM   2781 3HB  ALA A 173     188.852 140.506  25.203  1.00  0.00           H  
ATOM   2782  N   VAL A 174     188.602 141.810  28.346  1.00  0.00           N  
ATOM   2783  CA  VAL A 174     187.604 141.670  29.423  1.00  0.00           C  
ATOM   2784  C   VAL A 174     186.297 142.248  28.885  1.00  0.00           C  
ATOM   2785  O   VAL A 174     186.300 143.303  28.251  1.00  0.00           O  
ATOM   2786  CB  VAL A 174     188.034 142.417  30.700  1.00  0.00           C  
ATOM   2787  CG1 VAL A 174     187.048 142.154  31.828  1.00  0.00           C  
ATOM   2788  CG2 VAL A 174     189.438 141.992  31.100  1.00  0.00           C  
ATOM   2789  H   VAL A 174     188.844 142.716  27.940  1.00  0.00           H  
ATOM   2790  HA  VAL A 174     187.444 140.616  29.630  1.00  0.00           H  
ATOM   2791  HB  VAL A 174     188.019 143.489  30.504  1.00  0.00           H  
ATOM   2792 1HG1 VAL A 174     187.367 142.690  32.723  1.00  0.00           H  
ATOM   2793 2HG1 VAL A 174     186.057 142.499  31.533  1.00  0.00           H  
ATOM   2794 3HG1 VAL A 174     187.014 141.085  32.040  1.00  0.00           H  
ATOM   2795 1HG2 VAL A 174     189.736 142.525  32.003  1.00  0.00           H  
ATOM   2796 2HG2 VAL A 174     189.453 140.919  31.291  1.00  0.00           H  
ATOM   2797 3HG2 VAL A 174     190.134 142.228  30.295  1.00  0.00           H  
ATOM   2798  N   THR A 175     185.177 141.526  29.085  1.00  0.00           N  
ATOM   2799  CA  THR A 175     183.885 142.129  28.741  1.00  0.00           C  
ATOM   2800  C   THR A 175     182.983 142.535  29.919  1.00  0.00           C  
ATOM   2801  O   THR A 175     182.550 141.694  30.725  1.00  0.00           O  
ATOM   2802  CB  THR A 175     183.094 141.167  27.835  1.00  0.00           C  
ATOM   2803  OG1 THR A 175     183.854 140.889  26.651  1.00  0.00           O  
ATOM   2804  CG2 THR A 175     181.758 141.780  27.442  1.00  0.00           C  
ATOM   2805  H   THR A 175     185.245 140.567  29.438  1.00  0.00           H  
ATOM   2806  HA  THR A 175     184.086 143.032  28.180  1.00  0.00           H  
ATOM   2807  HB  THR A 175     182.917 140.231  28.364  1.00  0.00           H  
ATOM   2808  HG1 THR A 175     184.148 139.975  26.668  1.00  0.00           H  
ATOM   2809 1HG2 THR A 175     181.213 141.086  26.803  1.00  0.00           H  
ATOM   2810 2HG2 THR A 175     181.173 141.981  28.340  1.00  0.00           H  
ATOM   2811 3HG2 THR A 175     181.929 142.710  26.905  1.00  0.00           H  
ATOM   2812  N   GLN A 176     182.690 143.844  29.985  1.00  0.00           N  
ATOM   2813  CA  GLN A 176     181.906 144.459  31.056  1.00  0.00           C  
ATOM   2814  C   GLN A 176     180.555 144.985  30.542  1.00  0.00           C  
ATOM   2815  O   GLN A 176     180.499 145.994  29.830  1.00  0.00           O  
ATOM   2816  CB  GLN A 176     182.698 145.598  31.705  1.00  0.00           C  
ATOM   2817  CG  GLN A 176     181.943 146.337  32.796  1.00  0.00           C  
ATOM   2818  CD  GLN A 176     182.820 147.332  33.533  1.00  0.00           C  
ATOM   2819  OE1 GLN A 176     183.883 147.726  33.045  1.00  0.00           O  
ATOM   2820  NE2 GLN A 176     182.379 147.745  34.716  1.00  0.00           N  
ATOM   2821  H   GLN A 176     183.068 144.428  29.232  1.00  0.00           H  
ATOM   2822  HA  GLN A 176     181.727 143.723  31.845  1.00  0.00           H  
ATOM   2823 1HB  GLN A 176     183.615 145.201  32.139  1.00  0.00           H  
ATOM   2824 2HB  GLN A 176     182.983 146.322  30.942  1.00  0.00           H  
ATOM   2825 1HG  GLN A 176     181.113 146.881  32.345  1.00  0.00           H  
ATOM   2826 2HG  GLN A 176     181.566 145.613  33.518  1.00  0.00           H  
ATOM   2827 1HE2 GLN A 176     182.914 148.402  35.249  1.00  0.00           H  
ATOM   2828 2HE2 GLN A 176     181.511 147.401  35.075  1.00  0.00           H  
ATOM   2829  N   LYS A 177     179.449 144.361  30.928  1.00  0.00           N  
ATOM   2830  CA  LYS A 177     178.143 144.734  30.371  1.00  0.00           C  
ATOM   2831  C   LYS A 177     177.184 145.181  31.480  1.00  0.00           C  
ATOM   2832  O   LYS A 177     177.179 144.589  32.564  1.00  0.00           O  
ATOM   2833  CB  LYS A 177     177.537 143.568  29.589  1.00  0.00           C  
ATOM   2834  CG  LYS A 177     177.207 142.346  30.436  1.00  0.00           C  
ATOM   2835  CD  LYS A 177     176.552 141.256  29.601  1.00  0.00           C  
ATOM   2836  CE  LYS A 177     176.114 140.083  30.467  1.00  0.00           C  
ATOM   2837  NZ  LYS A 177     175.332 139.081  29.692  1.00  0.00           N  
ATOM   2838  H   LYS A 177     179.505 143.605  31.603  1.00  0.00           H  
ATOM   2839  HA  LYS A 177     178.275 145.572  29.682  1.00  0.00           H  
ATOM   2840 1HB  LYS A 177     176.618 143.895  29.101  1.00  0.00           H  
ATOM   2841 2HB  LYS A 177     178.230 143.255  28.807  1.00  0.00           H  
ATOM   2842 1HG  LYS A 177     178.122 141.952  30.879  1.00  0.00           H  
ATOM   2843 2HG  LYS A 177     176.529 142.633  31.239  1.00  0.00           H  
ATOM   2844 1HD  LYS A 177     175.680 141.664  29.089  1.00  0.00           H  
ATOM   2845 2HD  LYS A 177     177.257 140.898  28.852  1.00  0.00           H  
ATOM   2846 1HE  LYS A 177     176.991 139.595  30.888  1.00  0.00           H  
ATOM   2847 2HE  LYS A 177     175.498 140.448  31.289  1.00  0.00           H  
ATOM   2848 1HZ  LYS A 177     175.061 138.322  30.300  1.00  0.00           H  
ATOM   2849 2HZ  LYS A 177     174.505 139.519  29.312  1.00  0.00           H  
ATOM   2850 3HZ  LYS A 177     175.899 138.721  28.938  1.00  0.00           H  
ATOM   2851  N   HIS A 178     176.373 146.212  31.217  1.00  0.00           N  
ATOM   2852  CA  HIS A 178     175.279 146.603  32.100  1.00  0.00           C  
ATOM   2853  C   HIS A 178     174.202 147.420  31.382  1.00  0.00           C  
ATOM   2854  O   HIS A 178     174.515 148.347  30.627  1.00  0.00           O  
ATOM   2855  CB  HIS A 178     175.819 147.405  33.289  1.00  0.00           C  
ATOM   2856  CG  HIS A 178     174.776 147.754  34.303  1.00  0.00           C  
ATOM   2857  ND1 HIS A 178     174.215 146.815  35.146  1.00  0.00           N  
ATOM   2858  CD2 HIS A 178     174.189 148.933  34.611  1.00  0.00           C  
ATOM   2859  CE1 HIS A 178     173.329 147.406  35.929  1.00  0.00           C  
ATOM   2860  NE2 HIS A 178     173.295 148.691  35.624  1.00  0.00           N  
ATOM   2861  H   HIS A 178     176.531 146.794  30.387  1.00  0.00           H  
ATOM   2862  HA  HIS A 178     174.807 145.711  32.516  1.00  0.00           H  
ATOM   2863 1HB  HIS A 178     176.604 146.834  33.787  1.00  0.00           H  
ATOM   2864 2HB  HIS A 178     176.267 148.331  32.928  1.00  0.00           H  
ATOM   2865  HD2 HIS A 178     174.390 149.897  34.143  1.00  0.00           H  
ATOM   2866  HE1 HIS A 178     172.730 146.917  36.696  1.00  0.00           H  
ATOM   2867  HE2 HIS A 178     172.708 149.386  36.062  1.00  0.00           H  
ATOM   2868  N   GLY A 179     172.933 147.127  31.622  1.00  0.00           N  
ATOM   2869  CA  GLY A 179     171.898 147.851  30.887  1.00  0.00           C  
ATOM   2870  C   GLY A 179     172.053 147.613  29.387  1.00  0.00           C  
ATOM   2871  O   GLY A 179     172.054 146.462  28.944  1.00  0.00           O  
ATOM   2872  H   GLY A 179     172.693 146.383  32.265  1.00  0.00           H  
ATOM   2873 1HA  GLY A 179     170.914 147.517  31.212  1.00  0.00           H  
ATOM   2874 2HA  GLY A 179     171.968 148.915  31.106  1.00  0.00           H  
ATOM   2875  N   ASP A 180     172.146 148.706  28.604  1.00  0.00           N  
ATOM   2876  CA  ASP A 180     172.300 148.631  27.146  1.00  0.00           C  
ATOM   2877  C   ASP A 180     173.721 148.988  26.697  1.00  0.00           C  
ATOM   2878  O   ASP A 180     173.978 149.219  25.505  1.00  0.00           O  
ATOM   2879  CB  ASP A 180     171.333 149.584  26.443  1.00  0.00           C  
ATOM   2880  CG  ASP A 180     171.608 151.059  26.784  1.00  0.00           C  
ATOM   2881  OD1 ASP A 180     172.482 151.331  27.616  1.00  0.00           O  
ATOM   2882  OD2 ASP A 180     170.979 151.904  26.185  1.00  0.00           O  
ATOM   2883  H   ASP A 180     172.154 149.631  29.028  1.00  0.00           H  
ATOM   2884  HA  ASP A 180     172.072 147.622  26.825  1.00  0.00           H  
ATOM   2885 1HB  ASP A 180     171.411 149.441  25.361  1.00  0.00           H  
ATOM   2886 2HB  ASP A 180     170.309 149.342  26.728  1.00  0.00           H  
ATOM   2887  N   THR A 181     174.654 149.046  27.640  1.00  0.00           N  
ATOM   2888  CA  THR A 181     175.999 149.451  27.295  1.00  0.00           C  
ATOM   2889  C   THR A 181     177.045 148.440  27.722  1.00  0.00           C  
ATOM   2890  O   THR A 181     177.039 147.917  28.844  1.00  0.00           O  
ATOM   2891  CB  THR A 181     176.286 150.849  27.883  1.00  0.00           C  
ATOM   2892  OG1 THR A 181     175.338 151.794  27.317  1.00  0.00           O  
ATOM   2893  CG2 THR A 181     177.736 151.306  27.547  1.00  0.00           C  
ATOM   2894  H   THR A 181     174.429 148.842  28.618  1.00  0.00           H  
ATOM   2895  HA  THR A 181     176.056 149.540  26.217  1.00  0.00           H  
ATOM   2896  HB  THR A 181     176.150 150.817  28.966  1.00  0.00           H  
ATOM   2897  HG1 THR A 181     174.403 151.552  27.605  1.00  0.00           H  
ATOM   2898 1HG2 THR A 181     177.906 152.296  27.961  1.00  0.00           H  
ATOM   2899 2HG2 THR A 181     178.457 150.611  27.973  1.00  0.00           H  
ATOM   2900 3HG2 THR A 181     177.865 151.340  26.470  1.00  0.00           H  
ATOM   2901  N   VAL A 182     177.955 148.152  26.803  1.00  0.00           N  
ATOM   2902  CA  VAL A 182     179.017 147.197  27.088  1.00  0.00           C  
ATOM   2903  C   VAL A 182     180.389 147.748  26.750  1.00  0.00           C  
ATOM   2904  O   VAL A 182     180.584 148.406  25.722  1.00  0.00           O  
ATOM   2905  CB  VAL A 182     178.787 145.898  26.293  1.00  0.00           C  
ATOM   2906  CG1 VAL A 182     178.801 146.180  24.798  1.00  0.00           C  
ATOM   2907  CG2 VAL A 182     179.849 144.872  26.658  1.00  0.00           C  
ATOM   2908  H   VAL A 182     177.888 148.643  25.901  1.00  0.00           H  
ATOM   2909  HA  VAL A 182     179.005 146.985  28.156  1.00  0.00           H  
ATOM   2910  HB  VAL A 182     177.800 145.503  26.536  1.00  0.00           H  
ATOM   2911 1HG1 VAL A 182     178.637 145.251  24.251  1.00  0.00           H  
ATOM   2912 2HG1 VAL A 182     178.010 146.888  24.554  1.00  0.00           H  
ATOM   2913 3HG1 VAL A 182     179.766 146.600  24.516  1.00  0.00           H  
ATOM   2914 1HG2 VAL A 182     179.680 143.956  26.093  1.00  0.00           H  
ATOM   2915 2HG2 VAL A 182     180.836 145.269  26.420  1.00  0.00           H  
ATOM   2916 3HG2 VAL A 182     179.793 144.655  27.725  1.00  0.00           H  
ATOM   2917  N   THR A 183     181.350 147.467  27.620  1.00  0.00           N  
ATOM   2918  CA  THR A 183     182.736 147.840  27.362  1.00  0.00           C  
ATOM   2919  C   THR A 183     183.618 146.614  27.277  1.00  0.00           C  
ATOM   2920  O   THR A 183     183.567 145.718  28.120  1.00  0.00           O  
ATOM   2921  CB  THR A 183     183.273 148.787  28.452  1.00  0.00           C  
ATOM   2922  OG1 THR A 183     182.489 149.987  28.474  1.00  0.00           O  
ATOM   2923  CG2 THR A 183     184.727 149.140  28.180  1.00  0.00           C  
ATOM   2924  H   THR A 183     181.080 146.966  28.476  1.00  0.00           H  
ATOM   2925  HA  THR A 183     182.785 148.352  26.405  1.00  0.00           H  
ATOM   2926  HB  THR A 183     183.197 148.302  29.425  1.00  0.00           H  
ATOM   2927  HG1 THR A 183     181.618 149.793  28.829  1.00  0.00           H  
ATOM   2928 1HG2 THR A 183     185.090 149.809  28.961  1.00  0.00           H  
ATOM   2929 2HG2 THR A 183     185.327 148.230  28.175  1.00  0.00           H  
ATOM   2930 3HG2 THR A 183     184.807 149.634  27.212  1.00  0.00           H  
ATOM   2931  N   ILE A 184     184.447 146.586  26.245  1.00  0.00           N  
ATOM   2932  CA  ILE A 184     185.400 145.501  26.064  1.00  0.00           C  
ATOM   2933  C   ILE A 184     186.824 146.017  26.164  1.00  0.00           C  
ATOM   2934  O   ILE A 184     187.204 146.937  25.458  1.00  0.00           O  
ATOM   2935  CB  ILE A 184     185.196 144.806  24.706  1.00  0.00           C  
ATOM   2936  CG1 ILE A 184     183.756 144.306  24.573  1.00  0.00           C  
ATOM   2937  CG2 ILE A 184     186.179 143.656  24.544  1.00  0.00           C  
ATOM   2938  CD1 ILE A 184     182.856 145.237  23.793  1.00  0.00           C  
ATOM   2939  H   ILE A 184     184.391 147.344  25.572  1.00  0.00           H  
ATOM   2940  HA  ILE A 184     185.244 144.742  26.821  1.00  0.00           H  
ATOM   2941  HB  ILE A 184     185.356 145.524  23.902  1.00  0.00           H  
ATOM   2942 1HG1 ILE A 184     183.752 143.335  24.079  1.00  0.00           H  
ATOM   2943 2HG1 ILE A 184     183.325 144.169  25.565  1.00  0.00           H  
ATOM   2944 1HG2 ILE A 184     186.021 143.175  23.579  1.00  0.00           H  
ATOM   2945 2HG2 ILE A 184     187.198 144.038  24.596  1.00  0.00           H  
ATOM   2946 3HG2 ILE A 184     186.023 142.929  25.341  1.00  0.00           H  
ATOM   2947 1HD1 ILE A 184     181.852 144.815  23.742  1.00  0.00           H  
ATOM   2948 2HD1 ILE A 184     182.817 146.207  24.290  1.00  0.00           H  
ATOM   2949 3HD1 ILE A 184     183.248 145.362  22.785  1.00  0.00           H  
ATOM   2950  N   TYR A 185     187.640 145.406  27.007  1.00  0.00           N  
ATOM   2951  CA  TYR A 185     188.985 145.938  27.096  1.00  0.00           C  
ATOM   2952  C   TYR A 185     189.886 144.960  26.395  1.00  0.00           C  
ATOM   2953  O   TYR A 185     190.122 143.835  26.863  1.00  0.00           O  
ATOM   2954  CB  TYR A 185     189.419 146.149  28.548  1.00  0.00           C  
ATOM   2955  CG  TYR A 185     188.427 146.940  29.372  1.00  0.00           C  
ATOM   2956  CD1 TYR A 185     187.304 146.316  29.894  1.00  0.00           C  
ATOM   2957  CD2 TYR A 185     188.640 148.291  29.605  1.00  0.00           C  
ATOM   2958  CE1 TYR A 185     186.400 147.038  30.647  1.00  0.00           C  
ATOM   2959  CE2 TYR A 185     187.735 149.013  30.359  1.00  0.00           C  
ATOM   2960  CZ  TYR A 185     186.619 148.391  30.878  1.00  0.00           C  
ATOM   2961  OH  TYR A 185     185.717 149.110  31.628  1.00  0.00           O  
ATOM   2962  H   TYR A 185     187.316 144.596  27.542  1.00  0.00           H  
ATOM   2963  HA  TYR A 185     189.045 146.875  26.544  1.00  0.00           H  
ATOM   2964 1HB  TYR A 185     189.566 145.181  29.029  1.00  0.00           H  
ATOM   2965 2HB  TYR A 185     190.373 146.675  28.568  1.00  0.00           H  
ATOM   2966  HD1 TYR A 185     187.138 145.254  29.710  1.00  0.00           H  
ATOM   2967  HD2 TYR A 185     189.522 148.782  29.195  1.00  0.00           H  
ATOM   2968  HE1 TYR A 185     185.517 146.547  31.057  1.00  0.00           H  
ATOM   2969  HE2 TYR A 185     187.903 150.075  30.541  1.00  0.00           H  
ATOM   2970  HH  TYR A 185     185.079 148.511  32.022  1.00  0.00           H  
ATOM   2971  N   VAL A 186     190.330 145.397  25.232  1.00  0.00           N  
ATOM   2972  CA  VAL A 186     191.063 144.624  24.263  1.00  0.00           C  
ATOM   2973  C   VAL A 186     192.508 144.956  24.385  1.00  0.00           C  
ATOM   2974  O   VAL A 186     192.896 146.130  24.359  1.00  0.00           O  
ATOM   2975  CB  VAL A 186     190.579 144.921  22.831  1.00  0.00           C  
ATOM   2976  CG1 VAL A 186     191.361 144.092  21.823  1.00  0.00           C  
ATOM   2977  CG2 VAL A 186     189.088 144.640  22.720  1.00  0.00           C  
ATOM   2978  H   VAL A 186     190.158 146.385  25.020  1.00  0.00           H  
ATOM   2979  HA  VAL A 186     190.926 143.561  24.483  1.00  0.00           H  
ATOM   2980  HB  VAL A 186     190.770 145.969  22.603  1.00  0.00           H  
ATOM   2981 1HG1 VAL A 186     191.006 144.315  20.816  1.00  0.00           H  
ATOM   2982 2HG1 VAL A 186     192.420 144.336  21.895  1.00  0.00           H  
ATOM   2983 3HG1 VAL A 186     191.215 143.033  22.032  1.00  0.00           H  
ATOM   2984 1HG2 VAL A 186     188.753 144.852  21.706  1.00  0.00           H  
ATOM   2985 2HG2 VAL A 186     188.896 143.592  22.954  1.00  0.00           H  
ATOM   2986 3HG2 VAL A 186     188.545 145.273  23.422  1.00  0.00           H  
ATOM   2987  N   THR A 187     193.328 143.936  24.537  1.00  0.00           N  
ATOM   2988  CA  THR A 187     194.706 144.289  24.575  1.00  0.00           C  
ATOM   2989  C   THR A 187     195.665 143.534  23.688  1.00  0.00           C  
ATOM   2990  O   THR A 187     195.397 142.416  23.231  1.00  0.00           O  
ATOM   2991  CB  THR A 187     195.202 144.173  26.028  1.00  0.00           C  
ATOM   2992  OG1 THR A 187     195.229 142.793  26.418  1.00  0.00           O  
ATOM   2993  CG2 THR A 187     194.287 144.943  26.968  1.00  0.00           C  
ATOM   2994  H   THR A 187     192.986 142.985  24.725  1.00  0.00           H  
ATOM   2995  HA  THR A 187     194.797 145.340  24.307  1.00  0.00           H  
ATOM   2996  HB  THR A 187     196.212 144.577  26.102  1.00  0.00           H  
ATOM   2997  HG1 THR A 187     195.765 142.695  27.209  1.00  0.00           H  
ATOM   2998 1HG2 THR A 187     194.653 144.850  27.990  1.00  0.00           H  
ATOM   2999 2HG2 THR A 187     194.273 145.994  26.681  1.00  0.00           H  
ATOM   3000 3HG2 THR A 187     193.278 144.537  26.906  1.00  0.00           H  
ATOM   3001  N   GLU A 188     196.840 144.132  23.548  1.00  0.00           N  
ATOM   3002  CA  GLU A 188     197.980 143.588  22.848  1.00  0.00           C  
ATOM   3003  C   GLU A 188     199.135 143.373  23.793  1.00  0.00           C  
ATOM   3004  O   GLU A 188     199.352 142.252  24.250  1.00  0.00           O  
ATOM   3005  OXT GLU A 188     200.041 144.190  23.663  1.00  0.00           O  
ATOM   3006  CB  GLU A 188     198.405 144.519  21.709  1.00  0.00           C  
ATOM   3007  CG  GLU A 188     199.462 143.936  20.782  1.00  0.00           C  
ATOM   3008  CD  GLU A 188     198.928 142.840  19.902  1.00  0.00           C  
ATOM   3009  OE1 GLU A 188     197.866 143.009  19.353  1.00  0.00           O  
ATOM   3010  OE2 GLU A 188     199.583 141.832  19.779  1.00  0.00           O  
ATOM   3011  H   GLU A 188     196.930 145.049  23.949  1.00  0.00           H  
ATOM   3012  HA  GLU A 188     197.736 142.636  22.418  1.00  0.00           H  
ATOM   3013 1HB  GLU A 188     197.534 144.775  21.105  1.00  0.00           H  
ATOM   3014 2HB  GLU A 188     198.799 145.446  22.125  1.00  0.00           H  
ATOM   3015 1HG  GLU A 188     199.856 144.732  20.152  1.00  0.00           H  
ATOM   3016 2HG  GLU A 188     200.282 143.546  21.383  1.00  0.00           H  
TER                                                                             
ATOM   3018  N   SER B   1     177.693 142.131  34.266  1.00  0.00           N  
ATOM   3019  CA  SER B   1     178.843 141.694  35.048  1.00  0.00           C  
ATOM   3020  C   SER B   1     180.128 141.781  34.234  1.00  0.00           C  
ATOM   3021  O   SER B   1     180.103 142.126  33.052  1.00  0.00           O  
ATOM   3022  CB  SER B   1     178.635 140.272  35.532  1.00  0.00           C  
ATOM   3023  OG  SER B   1     178.555 139.382  34.453  1.00  0.00           O  
ATOM   3024 1H   SER B   1     176.865 142.064  34.825  1.00  0.00           H  
ATOM   3025 2H   SER B   1     177.826 143.080  33.979  1.00  0.00           H  
ATOM   3026 3H   SER B   1     177.598 141.551  33.458  1.00  0.00           H  
ATOM   3027  HA  SER B   1     178.943 142.349  35.914  1.00  0.00           H  
ATOM   3028 1HB  SER B   1     179.462 139.985  36.183  1.00  0.00           H  
ATOM   3029 2HB  SER B   1     177.721 140.220  36.121  1.00  0.00           H  
ATOM   3030  HG  SER B   1     178.426 138.512  34.839  1.00  0.00           H  
ATOM   3031  N   VAL B   2     181.253 141.464  34.869  1.00  0.00           N  
ATOM   3032  CA  VAL B   2     182.543 141.497  34.191  1.00  0.00           C  
ATOM   3033  C   VAL B   2     183.041 140.089  33.888  1.00  0.00           C  
ATOM   3034  O   VAL B   2     183.221 139.276  34.795  1.00  0.00           O  
ATOM   3035  CB  VAL B   2     183.583 142.230  35.059  1.00  0.00           C  
ATOM   3036  CG1 VAL B   2     184.944 142.229  34.376  1.00  0.00           C  
ATOM   3037  CG2 VAL B   2     183.119 143.653  35.332  1.00  0.00           C  
ATOM   3038  H   VAL B   2     181.214 141.199  35.841  1.00  0.00           H  
ATOM   3039  HA  VAL B   2     182.428 142.037  33.252  1.00  0.00           H  
ATOM   3040  HB  VAL B   2     183.697 141.697  36.003  1.00  0.00           H  
ATOM   3041 1HG1 VAL B   2     185.666 142.751  35.003  1.00  0.00           H  
ATOM   3042 2HG1 VAL B   2     185.272 141.201  34.223  1.00  0.00           H  
ATOM   3043 3HG1 VAL B   2     184.867 142.733  33.413  1.00  0.00           H  
ATOM   3044 1HG2 VAL B   2     183.859 144.165  35.946  1.00  0.00           H  
ATOM   3045 2HG2 VAL B   2     183.000 144.185  34.388  1.00  0.00           H  
ATOM   3046 3HG2 VAL B   2     182.165 143.630  35.858  1.00  0.00           H  
ATOM   3047  N   GLU B   3     183.260 139.807  32.610  1.00  0.00           N  
ATOM   3048  CA  GLU B   3     183.741 138.496  32.190  1.00  0.00           C  
ATOM   3049  C   GLU B   3     185.127 138.589  31.569  1.00  0.00           C  
ATOM   3050  O   GLU B   3     185.317 139.252  30.549  1.00  0.00           O  
ATOM   3051  CB  GLU B   3     182.768 137.864  31.192  1.00  0.00           C  
ATOM   3052  CG  GLU B   3     183.158 136.466  30.732  1.00  0.00           C  
ATOM   3053  CD  GLU B   3     182.102 135.814  29.884  1.00  0.00           C  
ATOM   3054  OE1 GLU B   3     181.037 135.554  30.390  1.00  0.00           O  
ATOM   3055  OE2 GLU B   3     182.362 135.574  28.728  1.00  0.00           O  
ATOM   3056  H   GLU B   3     183.088 140.514  31.909  1.00  0.00           H  
ATOM   3057  HA  GLU B   3     183.798 137.852  33.069  1.00  0.00           H  
ATOM   3058 1HB  GLU B   3     181.776 137.804  31.640  1.00  0.00           H  
ATOM   3059 2HB  GLU B   3     182.691 138.497  30.309  1.00  0.00           H  
ATOM   3060 1HG  GLU B   3     184.082 136.529  30.158  1.00  0.00           H  
ATOM   3061 2HG  GLU B   3     183.348 135.847  31.608  1.00  0.00           H  
ATOM   3062  N   PHE B   4     186.091 137.911  32.182  1.00  0.00           N  
ATOM   3063  CA  PHE B   4     187.464 137.916  31.691  1.00  0.00           C  
ATOM   3064  C   PHE B   4     187.690 136.804  30.674  1.00  0.00           C  
ATOM   3065  O   PHE B   4     187.452 135.633  30.966  1.00  0.00           O  
ATOM   3066  CB  PHE B   4     188.447 137.759  32.853  1.00  0.00           C  
ATOM   3067  CG  PHE B   4     188.471 138.935  33.789  1.00  0.00           C  
ATOM   3068  CD1 PHE B   4     187.501 139.078  34.770  1.00  0.00           C  
ATOM   3069  CD2 PHE B   4     189.462 139.899  33.689  1.00  0.00           C  
ATOM   3070  CE1 PHE B   4     187.523 140.160  35.631  1.00  0.00           C  
ATOM   3071  CE2 PHE B   4     189.487 140.979  34.550  1.00  0.00           C  
ATOM   3072  CZ  PHE B   4     188.514 141.109  35.522  1.00  0.00           C  
ATOM   3073  H   PHE B   4     185.864 137.368  33.002  1.00  0.00           H  
ATOM   3074  HA  PHE B   4     187.653 138.870  31.201  1.00  0.00           H  
ATOM   3075 1HB  PHE B   4     188.190 136.872  33.430  1.00  0.00           H  
ATOM   3076 2HB  PHE B   4     189.452 137.615  32.462  1.00  0.00           H  
ATOM   3077  HD1 PHE B   4     186.716 138.327  34.858  1.00  0.00           H  
ATOM   3078  HD2 PHE B   4     190.230 139.797  32.921  1.00  0.00           H  
ATOM   3079  HE1 PHE B   4     186.754 140.259  36.397  1.00  0.00           H  
ATOM   3080  HE2 PHE B   4     190.272 141.731  34.461  1.00  0.00           H  
ATOM   3081  HZ  PHE B   4     188.531 141.962  36.199  1.00  0.00           H  
ATOM   3082  N   HIS B   5     188.143 137.177  29.483  1.00  0.00           N  
ATOM   3083  CA  HIS B   5     188.381 136.210  28.419  1.00  0.00           C  
ATOM   3084  C   HIS B   5     189.854 135.827  28.340  1.00  0.00           C  
ATOM   3085  O   HIS B   5     190.681 136.598  27.853  1.00  0.00           O  
ATOM   3086  CB  HIS B   5     187.919 136.766  27.069  1.00  0.00           C  
ATOM   3087  CG  HIS B   5     186.468 137.133  27.033  1.00  0.00           C  
ATOM   3088  ND1 HIS B   5     185.489 136.254  26.618  1.00  0.00           N  
ATOM   3089  CD2 HIS B   5     185.830 138.281  27.360  1.00  0.00           C  
ATOM   3090  CE1 HIS B   5     184.310 136.847  26.693  1.00  0.00           C  
ATOM   3091  NE2 HIS B   5     184.489 138.076  27.139  1.00  0.00           N  
ATOM   3092  H   HIS B   5     188.336 138.154  29.311  1.00  0.00           H  
ATOM   3093  HA  HIS B   5     187.808 135.308  28.635  1.00  0.00           H  
ATOM   3094 1HB  HIS B   5     188.501 137.656  26.823  1.00  0.00           H  
ATOM   3095 2HB  HIS B   5     188.103 136.029  26.288  1.00  0.00           H  
ATOM   3096  HD1 HIS B   5     185.621 135.292  26.378  1.00  0.00           H  
ATOM   3097  HD2 HIS B   5     186.181 139.243  27.733  1.00  0.00           H  
ATOM   3098  HE1 HIS B   5     183.402 136.316  26.406  1.00  0.00           H  
ATOM   3099  N   ILE B   6     190.179 134.638  28.835  1.00  0.00           N  
ATOM   3100  CA  ILE B   6     191.562 134.179  28.876  1.00  0.00           C  
ATOM   3101  C   ILE B   6     191.759 132.945  28.004  1.00  0.00           C  
ATOM   3102  O   ILE B   6     191.175 131.893  28.262  1.00  0.00           O  
ATOM   3103  CB  ILE B   6     191.992 133.862  30.320  1.00  0.00           C  
ATOM   3104  CG1 ILE B   6     191.743 135.069  31.229  1.00  0.00           C  
ATOM   3105  CG2 ILE B   6     193.456 133.453  30.362  1.00  0.00           C  
ATOM   3106  CD1 ILE B   6     191.756 134.736  32.703  1.00  0.00           C  
ATOM   3107  H   ILE B   6     189.456 134.043  29.212  1.00  0.00           H  
ATOM   3108  HA  ILE B   6     192.203 134.973  28.493  1.00  0.00           H  
ATOM   3109  HB  ILE B   6     191.385 133.045  30.709  1.00  0.00           H  
ATOM   3110 1HG1 ILE B   6     192.504 135.827  31.043  1.00  0.00           H  
ATOM   3111 2HG1 ILE B   6     190.776 135.512  30.989  1.00  0.00           H  
ATOM   3112 1HG2 ILE B   6     193.744 133.233  31.390  1.00  0.00           H  
ATOM   3113 2HG2 ILE B   6     193.604 132.567  29.747  1.00  0.00           H  
ATOM   3114 3HG2 ILE B   6     194.072 134.267  29.979  1.00  0.00           H  
ATOM   3115 1HD1 ILE B   6     191.572 135.642  33.282  1.00  0.00           H  
ATOM   3116 2HD1 ILE B   6     190.977 134.004  32.918  1.00  0.00           H  
ATOM   3117 3HD1 ILE B   6     192.727 134.324  32.975  1.00  0.00           H  
ATOM   3118  N   VAL B   7     192.585 133.072  26.973  1.00  0.00           N  
ATOM   3119  CA  VAL B   7     192.656 132.047  25.938  1.00  0.00           C  
ATOM   3120  C   VAL B   7     194.075 131.511  25.791  1.00  0.00           C  
ATOM   3121  O   VAL B   7     195.037 132.172  26.179  1.00  0.00           O  
ATOM   3122  CB  VAL B   7     192.183 132.617  24.587  1.00  0.00           C  
ATOM   3123  CG1 VAL B   7     190.737 133.079  24.681  1.00  0.00           C  
ATOM   3124  CG2 VAL B   7     193.089 133.764  24.164  1.00  0.00           C  
ATOM   3125  H   VAL B   7     193.176 133.889  26.902  1.00  0.00           H  
ATOM   3126  HA  VAL B   7     192.011 131.218  26.228  1.00  0.00           H  
ATOM   3127  HB  VAL B   7     192.221 131.828  23.837  1.00  0.00           H  
ATOM   3128 1HG1 VAL B   7     190.419 133.479  23.718  1.00  0.00           H  
ATOM   3129 2HG1 VAL B   7     190.102 132.235  24.950  1.00  0.00           H  
ATOM   3130 3HG1 VAL B   7     190.651 133.855  25.441  1.00  0.00           H  
ATOM   3131 1HG2 VAL B   7     192.750 134.162  23.208  1.00  0.00           H  
ATOM   3132 2HG2 VAL B   7     193.056 134.551  24.918  1.00  0.00           H  
ATOM   3133 3HG2 VAL B   7     194.112 133.401  24.063  1.00  0.00           H  
ATOM   3134  N   ASN B   8     194.191 130.313  25.222  1.00  0.00           N  
ATOM   3135  CA  ASN B   8     195.487 129.697  24.963  1.00  0.00           C  
ATOM   3136  C   ASN B   8     196.332 129.642  26.229  1.00  0.00           C  
ATOM   3137  O   ASN B   8     197.493 130.053  26.227  1.00  0.00           O  
ATOM   3138  CB  ASN B   8     196.221 130.440  23.861  1.00  0.00           C  
ATOM   3139  CG  ASN B   8     195.491 130.394  22.547  1.00  0.00           C  
ATOM   3140  OD1 ASN B   8     195.131 129.317  22.060  1.00  0.00           O  
ATOM   3141  ND2 ASN B   8     195.265 131.544  21.966  1.00  0.00           N  
ATOM   3142  H   ASN B   8     193.354 129.816  24.957  1.00  0.00           H  
ATOM   3143  HA  ASN B   8     195.323 128.669  24.639  1.00  0.00           H  
ATOM   3144 1HB  ASN B   8     196.357 131.481  24.153  1.00  0.00           H  
ATOM   3145 2HB  ASN B   8     197.212 130.005  23.728  1.00  0.00           H  
ATOM   3146 1HD2 ASN B   8     194.784 131.575  21.089  1.00  0.00           H  
ATOM   3147 2HD2 ASN B   8     195.574 132.392  22.396  1.00  0.00           H  
ATOM   3148  N   ILE B   9     195.747 129.128  27.307  1.00  0.00           N  
ATOM   3149  CA  ILE B   9     196.384 129.202  28.616  1.00  0.00           C  
ATOM   3150  C   ILE B   9     196.549 127.817  29.227  1.00  0.00           C  
ATOM   3151  O   ILE B   9     195.671 126.963  29.109  1.00  0.00           O  
ATOM   3152  CB  ILE B   9     195.570 130.092  29.573  1.00  0.00           C  
ATOM   3153  CG1 ILE B   9     196.319 130.280  30.895  1.00  0.00           C  
ATOM   3154  CG2 ILE B   9     194.195 129.491  29.818  1.00  0.00           C  
ATOM   3155  CD1 ILE B   9     195.788 131.414  31.742  1.00  0.00           C  
ATOM   3156  H   ILE B   9     194.840 128.696  27.213  1.00  0.00           H  
ATOM   3157  HA  ILE B   9     197.375 129.644  28.496  1.00  0.00           H  
ATOM   3158  HB  ILE B   9     195.450 131.083  29.135  1.00  0.00           H  
ATOM   3159 1HG1 ILE B   9     196.263 129.362  31.479  1.00  0.00           H  
ATOM   3160 2HG1 ILE B   9     197.373 130.473  30.691  1.00  0.00           H  
ATOM   3161 1HG2 ILE B   9     193.633 130.132  30.497  1.00  0.00           H  
ATOM   3162 2HG2 ILE B   9     193.660 129.407  28.873  1.00  0.00           H  
ATOM   3163 3HG2 ILE B   9     194.304 128.501  30.262  1.00  0.00           H  
ATOM   3164 1HD1 ILE B   9     196.370 131.485  32.661  1.00  0.00           H  
ATOM   3165 2HD1 ILE B   9     195.868 132.350  31.189  1.00  0.00           H  
ATOM   3166 3HD1 ILE B   9     194.744 131.226  31.988  1.00  0.00           H  
ATOM   3167  N   SER B  10     197.685 127.605  29.892  1.00  0.00           N  
ATOM   3168  CA  SER B  10     197.970 126.348  30.575  1.00  0.00           C  
ATOM   3169  C   SER B  10     197.429 126.358  31.999  1.00  0.00           C  
ATOM   3170  O   SER B  10     197.049 127.411  32.513  1.00  0.00           O  
ATOM   3171  CB  SER B  10     199.465 126.092  30.594  1.00  0.00           C  
ATOM   3172  OG  SER B  10     200.120 127.007  31.428  1.00  0.00           O  
ATOM   3173  H   SER B  10     198.373 128.343  29.928  1.00  0.00           H  
ATOM   3174  HA  SER B  10     197.484 125.539  30.028  1.00  0.00           H  
ATOM   3175 1HB  SER B  10     199.656 125.077  30.942  1.00  0.00           H  
ATOM   3176 2HB  SER B  10     199.860 126.171  29.582  1.00  0.00           H  
ATOM   3177  HG  SER B  10     200.218 127.812  30.913  1.00  0.00           H  
ATOM   3178  N   GLU B  11     197.405 125.190  32.636  1.00  0.00           N  
ATOM   3179  CA  GLU B  11     196.800 125.054  33.957  1.00  0.00           C  
ATOM   3180  C   GLU B  11     197.581 125.839  35.003  1.00  0.00           C  
ATOM   3181  O   GLU B  11     196.987 126.491  35.862  1.00  0.00           O  
ATOM   3182  CB  GLU B  11     196.728 123.579  34.361  1.00  0.00           C  
ATOM   3183  CG  GLU B  11     196.141 123.335  35.744  1.00  0.00           C  
ATOM   3184  CD  GLU B  11     194.704 123.759  35.851  1.00  0.00           C  
ATOM   3185  OE1 GLU B  11     194.051 123.847  34.840  1.00  0.00           O  
ATOM   3186  OE2 GLU B  11     194.257 123.998  36.949  1.00  0.00           O  
ATOM   3187  H   GLU B  11     197.806 124.378  32.192  1.00  0.00           H  
ATOM   3188  HA  GLU B  11     195.787 125.455  33.917  1.00  0.00           H  
ATOM   3189 1HB  GLU B  11     196.122 123.033  33.638  1.00  0.00           H  
ATOM   3190 2HB  GLU B  11     197.730 123.148  34.341  1.00  0.00           H  
ATOM   3191 1HG  GLU B  11     196.213 122.272  35.974  1.00  0.00           H  
ATOM   3192 2HG  GLU B  11     196.731 123.878  36.478  1.00  0.00           H  
ATOM   3193  N   GLU B  12     198.906 125.783  34.925  1.00  0.00           N  
ATOM   3194  CA  GLU B  12     199.744 126.524  35.860  1.00  0.00           C  
ATOM   3195  C   GLU B  12     199.438 128.014  35.811  1.00  0.00           C  
ATOM   3196  O   GLU B  12     199.361 128.683  36.842  1.00  0.00           O  
ATOM   3197  CB  GLU B  12     201.224 126.287  35.552  1.00  0.00           C  
ATOM   3198  CG  GLU B  12     202.184 127.024  36.476  1.00  0.00           C  
ATOM   3199  CD  GLU B  12     203.628 126.743  36.164  1.00  0.00           C  
ATOM   3200  OE1 GLU B  12     203.884 125.909  35.329  1.00  0.00           O  
ATOM   3201  OE2 GLU B  12     204.475 127.362  36.763  1.00  0.00           O  
ATOM   3202  H   GLU B  12     199.341 125.231  34.199  1.00  0.00           H  
ATOM   3203  HA  GLU B  12     199.537 126.166  36.869  1.00  0.00           H  
ATOM   3204 1HB  GLU B  12     201.445 125.222  35.621  1.00  0.00           H  
ATOM   3205 2HB  GLU B  12     201.438 126.600  34.530  1.00  0.00           H  
ATOM   3206 1HG  GLU B  12     202.007 128.096  36.386  1.00  0.00           H  
ATOM   3207 2HG  GLU B  12     201.976 126.734  37.504  1.00  0.00           H  
ATOM   3208  N   GLN B  13     199.252 128.524  34.600  1.00  0.00           N  
ATOM   3209  CA  GLN B  13     198.926 129.931  34.396  1.00  0.00           C  
ATOM   3210  C   GLN B  13     197.533 130.256  34.923  1.00  0.00           C  
ATOM   3211  O   GLN B  13     197.320 131.316  35.511  1.00  0.00           O  
ATOM   3212  CB  GLN B  13     199.019 130.293  32.912  1.00  0.00           C  
ATOM   3213  CG  GLN B  13     200.437 130.316  32.365  1.00  0.00           C  
ATOM   3214  CD  GLN B  13     200.472 130.323  30.848  1.00  0.00           C  
ATOM   3215  OE1 GLN B  13     199.999 129.386  30.199  1.00  0.00           O  
ATOM   3216  NE2 GLN B  13     201.035 131.380  30.274  1.00  0.00           N  
ATOM   3217  H   GLN B  13     199.336 127.917  33.797  1.00  0.00           H  
ATOM   3218  HA  GLN B  13     199.644 130.535  34.949  1.00  0.00           H  
ATOM   3219 1HB  GLN B  13     198.445 129.578  32.325  1.00  0.00           H  
ATOM   3220 2HB  GLN B  13     198.581 131.278  32.750  1.00  0.00           H  
ATOM   3221 1HG  GLN B  13     200.939 131.216  32.723  1.00  0.00           H  
ATOM   3222 2HG  GLN B  13     200.965 129.430  32.717  1.00  0.00           H  
ATOM   3223 1HE2 GLN B  13     201.088 131.440  29.278  1.00  0.00           H  
ATOM   3224 2HE2 GLN B  13     201.409 132.117  30.840  1.00  0.00           H  
ATOM   3225  N   ARG B  14     196.589 129.336  34.719  1.00  0.00           N  
ATOM   3226  CA  ARG B  14     195.223 129.534  35.190  1.00  0.00           C  
ATOM   3227  C   ARG B  14     195.181 129.678  36.708  1.00  0.00           C  
ATOM   3228  O   ARG B  14     194.452 130.519  37.231  1.00  0.00           O  
ATOM   3229  CB  ARG B  14     194.338 128.371  34.769  1.00  0.00           C  
ATOM   3230  CG  ARG B  14     193.957 128.358  33.297  1.00  0.00           C  
ATOM   3231  CD  ARG B  14     192.834 127.425  33.028  1.00  0.00           C  
ATOM   3232  NE  ARG B  14     193.259 126.035  33.073  1.00  0.00           N  
ATOM   3233  CZ  ARG B  14     193.686 125.332  32.007  1.00  0.00           C  
ATOM   3234  NH1 ARG B  14     193.741 125.900  30.823  1.00  0.00           N  
ATOM   3235  NH2 ARG B  14     194.052 124.070  32.152  1.00  0.00           N  
ATOM   3236  H   ARG B  14     196.822 128.485  34.227  1.00  0.00           H  
ATOM   3237  HA  ARG B  14     194.837 130.454  34.754  1.00  0.00           H  
ATOM   3238 1HB  ARG B  14     194.843 127.432  34.987  1.00  0.00           H  
ATOM   3239 2HB  ARG B  14     193.414 128.388  35.348  1.00  0.00           H  
ATOM   3240 1HG  ARG B  14     193.654 129.359  32.991  1.00  0.00           H  
ATOM   3241 2HG  ARG B  14     194.815 128.040  32.703  1.00  0.00           H  
ATOM   3242 1HD  ARG B  14     192.056 127.567  33.779  1.00  0.00           H  
ATOM   3243 2HD  ARG B  14     192.424 127.625  32.039  1.00  0.00           H  
ATOM   3244  HE  ARG B  14     193.231 125.564  33.967  1.00  0.00           H  
ATOM   3245 1HH1 ARG B  14     193.462 126.866  30.713  1.00  0.00           H  
ATOM   3246 2HH1 ARG B  14     194.061 125.373  30.023  1.00  0.00           H  
ATOM   3247 1HH2 ARG B  14     194.011 123.632  33.062  1.00  0.00           H  
ATOM   3248 2HH2 ARG B  14     194.373 123.544  31.353  1.00  0.00           H  
ATOM   3249  N   GLN B  15     195.962 128.854  37.402  1.00  0.00           N  
ATOM   3250  CA  GLN B  15     195.979 128.859  38.861  1.00  0.00           C  
ATOM   3251  C   GLN B  15     196.554 130.160  39.401  1.00  0.00           C  
ATOM   3252  O   GLN B  15     196.070 130.692  40.399  1.00  0.00           O  
ATOM   3253  CB  GLN B  15     196.784 127.670  39.391  1.00  0.00           C  
ATOM   3254  CG  GLN B  15     196.120 126.322  39.174  1.00  0.00           C  
ATOM   3255  CD  GLN B  15     196.971 125.169  39.673  1.00  0.00           C  
ATOM   3256  OE1 GLN B  15     197.934 125.368  40.419  1.00  0.00           O  
ATOM   3257  NE2 GLN B  15     196.622 123.955  39.263  1.00  0.00           N  
ATOM   3258  H   GLN B  15     196.556 128.205  36.907  1.00  0.00           H  
ATOM   3259  HA  GLN B  15     194.952 128.775  39.217  1.00  0.00           H  
ATOM   3260 1HB  GLN B  15     197.760 127.646  38.905  1.00  0.00           H  
ATOM   3261 2HB  GLN B  15     196.953 127.793  40.460  1.00  0.00           H  
ATOM   3262 1HG  GLN B  15     195.171 126.303  39.711  1.00  0.00           H  
ATOM   3263 2HG  GLN B  15     195.946 126.180  38.106  1.00  0.00           H  
ATOM   3264 1HE2 GLN B  15     197.146 123.157  39.562  1.00  0.00           H  
ATOM   3265 2HE2 GLN B  15     195.834 123.838  38.659  1.00  0.00           H  
ATOM   3266  N   ARG B  16     197.589 130.674  38.740  1.00  0.00           N  
ATOM   3267  CA  ARG B  16     198.212 131.923  39.157  1.00  0.00           C  
ATOM   3268  C   ARG B  16     197.233 133.085  39.068  1.00  0.00           C  
ATOM   3269  O   ARG B  16     197.195 133.950  39.945  1.00  0.00           O  
ATOM   3270  CB  ARG B  16     199.431 132.225  38.298  1.00  0.00           C  
ATOM   3271  CG  ARG B  16     200.624 131.313  38.536  1.00  0.00           C  
ATOM   3272  CD  ARG B  16     201.737 131.608  37.598  1.00  0.00           C  
ATOM   3273  NE  ARG B  16     202.797 130.616  37.685  1.00  0.00           N  
ATOM   3274  CZ  ARG B  16     203.794 130.639  38.590  1.00  0.00           C  
ATOM   3275  NH1 ARG B  16     203.854 131.607  39.478  1.00  0.00           N  
ATOM   3276  NH2 ARG B  16     204.712 129.688  38.587  1.00  0.00           N  
ATOM   3277  H   ARG B  16     197.948 130.189  37.930  1.00  0.00           H  
ATOM   3278  HA  ARG B  16     198.536 131.820  40.193  1.00  0.00           H  
ATOM   3279 1HB  ARG B  16     199.162 132.149  37.245  1.00  0.00           H  
ATOM   3280 2HB  ARG B  16     199.758 133.250  38.478  1.00  0.00           H  
ATOM   3281 1HG  ARG B  16     200.988 131.448  39.554  1.00  0.00           H  
ATOM   3282 2HG  ARG B  16     200.322 130.275  38.393  1.00  0.00           H  
ATOM   3283 1HD  ARG B  16     201.360 131.616  36.576  1.00  0.00           H  
ATOM   3284 2HD  ARG B  16     202.163 132.583  37.835  1.00  0.00           H  
ATOM   3285  HE  ARG B  16     202.784 129.856  37.018  1.00  0.00           H  
ATOM   3286 1HH1 ARG B  16     203.152 132.334  39.481  1.00  0.00           H  
ATOM   3287 2HH1 ARG B  16     204.601 131.624  40.157  1.00  0.00           H  
ATOM   3288 1HH2 ARG B  16     204.666 128.944  37.904  1.00  0.00           H  
ATOM   3289 2HH2 ARG B  16     205.459 129.705  39.265  1.00  0.00           H  
ATOM   3290  N   ILE B  17     196.437 133.092  38.004  1.00  0.00           N  
ATOM   3291  CA  ILE B  17     195.425 134.122  37.803  1.00  0.00           C  
ATOM   3292  C   ILE B  17     194.263 133.951  38.775  1.00  0.00           C  
ATOM   3293  O   ILE B  17     193.788 134.920  39.365  1.00  0.00           O  
ATOM   3294  CB  ILE B  17     194.893 134.095  36.357  1.00  0.00           C  
ATOM   3295  CG1 ILE B  17     195.996 134.500  35.376  1.00  0.00           C  
ATOM   3296  CG2 ILE B  17     193.688 135.012  36.217  1.00  0.00           C  
ATOM   3297  CD1 ILE B  17     195.672 134.191  33.932  1.00  0.00           C  
ATOM   3298  H   ILE B  17     196.538 132.364  37.312  1.00  0.00           H  
ATOM   3299  HA  ILE B  17     195.880 135.094  37.985  1.00  0.00           H  
ATOM   3300  HB  ILE B  17     194.597 133.079  36.098  1.00  0.00           H  
ATOM   3301 1HG1 ILE B  17     196.186 135.569  35.462  1.00  0.00           H  
ATOM   3302 2HG1 ILE B  17     196.922 133.983  35.635  1.00  0.00           H  
ATOM   3303 1HG2 ILE B  17     193.326 134.981  35.190  1.00  0.00           H  
ATOM   3304 2HG2 ILE B  17     192.898 134.680  36.890  1.00  0.00           H  
ATOM   3305 3HG2 ILE B  17     193.976 136.033  36.470  1.00  0.00           H  
ATOM   3306 1HD1 ILE B  17     196.500 134.506  33.298  1.00  0.00           H  
ATOM   3307 2HD1 ILE B  17     195.513 133.118  33.816  1.00  0.00           H  
ATOM   3308 3HD1 ILE B  17     194.769 134.726  33.640  1.00  0.00           H  
ATOM   3309  N   GLU B  18     193.821 132.708  38.937  1.00  0.00           N  
ATOM   3310  CA  GLU B  18     192.712 132.381  39.824  1.00  0.00           C  
ATOM   3311  C   GLU B  18     192.966 132.889  41.237  1.00  0.00           C  
ATOM   3312  O   GLU B  18     192.107 133.534  41.837  1.00  0.00           O  
ATOM   3313  CB  GLU B  18     192.477 130.869  39.849  1.00  0.00           C  
ATOM   3314  CG  GLU B  18     191.371 130.421  40.794  1.00  0.00           C  
ATOM   3315  CD  GLU B  18     191.120 128.939  40.739  1.00  0.00           C  
ATOM   3316  OE1 GLU B  18     191.717 128.285  39.919  1.00  0.00           O  
ATOM   3317  OE2 GLU B  18     190.330 128.461  41.519  1.00  0.00           O  
ATOM   3318  H   GLU B  18     194.269 131.958  38.431  1.00  0.00           H  
ATOM   3319  HA  GLU B  18     191.812 132.870  39.446  1.00  0.00           H  
ATOM   3320 1HB  GLU B  18     192.221 130.524  38.847  1.00  0.00           H  
ATOM   3321 2HB  GLU B  18     193.396 130.363  40.145  1.00  0.00           H  
ATOM   3322 1HG  GLU B  18     191.645 130.693  41.813  1.00  0.00           H  
ATOM   3323 2HG  GLU B  18     190.453 130.949  40.539  1.00  0.00           H  
ATOM   3324  N   GLU B  19     194.152 132.593  41.762  1.00  0.00           N  
ATOM   3325  CA  GLU B  19     194.533 133.022  43.103  1.00  0.00           C  
ATOM   3326  C   GLU B  19     194.540 134.541  43.214  1.00  0.00           C  
ATOM   3327  O   GLU B  19     194.040 135.100  44.191  1.00  0.00           O  
ATOM   3328  CB  GLU B  19     195.911 132.467  43.470  1.00  0.00           C  
ATOM   3329  CG  GLU B  19     196.407 132.874  44.851  1.00  0.00           C  
ATOM   3330  CD  GLU B  19     197.750 132.290  45.186  1.00  0.00           C  
ATOM   3331  OE1 GLU B  19     198.199 131.430  44.468  1.00  0.00           O  
ATOM   3332  OE2 GLU B  19     198.329 132.704  46.163  1.00  0.00           O  
ATOM   3333  H   GLU B  19     194.809 132.052  41.219  1.00  0.00           H  
ATOM   3334  HA  GLU B  19     193.799 132.633  43.812  1.00  0.00           H  
ATOM   3335 1HB  GLU B  19     195.889 131.378  43.431  1.00  0.00           H  
ATOM   3336 2HB  GLU B  19     196.646 132.806  42.739  1.00  0.00           H  
ATOM   3337 1HG  GLU B  19     196.474 133.961  44.895  1.00  0.00           H  
ATOM   3338 2HG  GLU B  19     195.679 132.553  45.595  1.00  0.00           H  
ATOM   3339  N   TYR B  20     195.117 135.201  42.216  1.00  0.00           N  
ATOM   3340  CA  TYR B  20     195.210 136.655  42.202  1.00  0.00           C  
ATOM   3341  C   TYR B  20     193.830 137.297  42.285  1.00  0.00           C  
ATOM   3342  O   TYR B  20     193.614 138.219  43.070  1.00  0.00           O  
ATOM   3343  CB  TYR B  20     195.943 137.133  40.947  1.00  0.00           C  
ATOM   3344  CG  TYR B  20     196.209 138.622  40.924  1.00  0.00           C  
ATOM   3345  CD1 TYR B  20     197.220 139.158  41.709  1.00  0.00           C  
ATOM   3346  CD2 TYR B  20     195.443 139.451  40.119  1.00  0.00           C  
ATOM   3347  CE1 TYR B  20     197.463 140.517  41.688  1.00  0.00           C  
ATOM   3348  CE2 TYR B  20     195.686 140.811  40.099  1.00  0.00           C  
ATOM   3349  CZ  TYR B  20     196.691 141.344  40.879  1.00  0.00           C  
ATOM   3350  OH  TYR B  20     196.933 142.698  40.859  1.00  0.00           O  
ATOM   3351  H   TYR B  20     195.515 134.681  41.446  1.00  0.00           H  
ATOM   3352  HA  TYR B  20     195.775 136.974  43.079  1.00  0.00           H  
ATOM   3353 1HB  TYR B  20     196.899 136.615  40.864  1.00  0.00           H  
ATOM   3354 2HB  TYR B  20     195.356 136.879  40.064  1.00  0.00           H  
ATOM   3355  HD1 TYR B  20     197.822 138.506  42.342  1.00  0.00           H  
ATOM   3356  HD2 TYR B  20     194.648 139.030  39.503  1.00  0.00           H  
ATOM   3357  HE1 TYR B  20     198.257 140.938  42.305  1.00  0.00           H  
ATOM   3358  HE2 TYR B  20     195.083 141.463  39.466  1.00  0.00           H  
ATOM   3359  HH  TYR B  20     196.365 143.114  40.206  1.00  0.00           H  
ATOM   3360  N   VAL B  21     192.901 136.803  41.472  1.00  0.00           N  
ATOM   3361  CA  VAL B  21     191.547 137.348  41.451  1.00  0.00           C  
ATOM   3362  C   VAL B  21     190.818 137.066  42.758  1.00  0.00           C  
ATOM   3363  O   VAL B  21     190.143 137.942  43.293  1.00  0.00           O  
ATOM   3364  CB  VAL B  21     190.747 136.745  40.281  1.00  0.00           C  
ATOM   3365  CG1 VAL B  21     189.284 137.153  40.369  1.00  0.00           C  
ATOM   3366  CG2 VAL B  21     191.352 137.188  38.957  1.00  0.00           C  
ATOM   3367  H   VAL B  21     193.137 136.038  40.858  1.00  0.00           H  
ATOM   3368  HA  VAL B  21     191.611 138.427  41.311  1.00  0.00           H  
ATOM   3369  HB  VAL B  21     190.782 135.657  40.351  1.00  0.00           H  
ATOM   3370 1HG1 VAL B  21     188.734 136.718  39.535  1.00  0.00           H  
ATOM   3371 2HG1 VAL B  21     188.862 136.794  41.308  1.00  0.00           H  
ATOM   3372 3HG1 VAL B  21     189.207 138.239  40.327  1.00  0.00           H  
ATOM   3373 1HG2 VAL B  21     190.782 136.757  38.135  1.00  0.00           H  
ATOM   3374 2HG2 VAL B  21     191.322 138.275  38.890  1.00  0.00           H  
ATOM   3375 3HG2 VAL B  21     192.386 136.849  38.898  1.00  0.00           H  
ATOM   3376  N   ARG B  22     190.968 135.846  43.281  1.00  0.00           N  
ATOM   3377  CA  ARG B  22     190.322 135.478  44.533  1.00  0.00           C  
ATOM   3378  C   ARG B  22     190.732 136.413  45.663  1.00  0.00           C  
ATOM   3379  O   ARG B  22     189.900 136.811  46.478  1.00  0.00           O  
ATOM   3380  CB  ARG B  22     190.669 134.045  44.913  1.00  0.00           C  
ATOM   3381  CG  ARG B  22     189.928 132.977  44.124  1.00  0.00           C  
ATOM   3382  CD  ARG B  22     190.288 131.610  44.579  1.00  0.00           C  
ATOM   3383  NE  ARG B  22     189.637 130.584  43.781  1.00  0.00           N  
ATOM   3384  CZ  ARG B  22     188.377 130.147  43.976  1.00  0.00           C  
ATOM   3385  NH1 ARG B  22     187.649 130.655  44.944  1.00  0.00           N  
ATOM   3386  NH2 ARG B  22     187.875 129.207  43.194  1.00  0.00           N  
ATOM   3387  H   ARG B  22     191.550 135.171  42.807  1.00  0.00           H  
ATOM   3388  HA  ARG B  22     189.243 135.548  44.399  1.00  0.00           H  
ATOM   3389 1HB  ARG B  22     191.735 133.880  44.769  1.00  0.00           H  
ATOM   3390 2HB  ARG B  22     190.452 133.886  45.969  1.00  0.00           H  
ATOM   3391 1HG  ARG B  22     188.853 133.110  44.253  1.00  0.00           H  
ATOM   3392 2HG  ARG B  22     190.180 133.065  43.067  1.00  0.00           H  
ATOM   3393 1HD  ARG B  22     191.365 131.472  44.499  1.00  0.00           H  
ATOM   3394 2HD  ARG B  22     189.982 131.479  45.617  1.00  0.00           H  
ATOM   3395  HE  ARG B  22     190.166 130.169  43.026  1.00  0.00           H  
ATOM   3396 1HH1 ARG B  22     188.032 131.373  45.543  1.00  0.00           H  
ATOM   3397 2HH1 ARG B  22     186.705 130.328  45.091  1.00  0.00           H  
ATOM   3398 1HH2 ARG B  22     188.436 128.816  42.450  1.00  0.00           H  
ATOM   3399 2HH2 ARG B  22     186.932 128.880  43.340  1.00  0.00           H  
ATOM   3400  N   ARG B  23     192.017 136.762  45.708  1.00  0.00           N  
ATOM   3401  CA  ARG B  23     192.526 137.649  46.745  1.00  0.00           C  
ATOM   3402  C   ARG B  23     191.892 139.031  46.650  1.00  0.00           C  
ATOM   3403  O   ARG B  23     191.535 139.628  47.665  1.00  0.00           O  
ATOM   3404  CB  ARG B  23     194.039 137.779  46.643  1.00  0.00           C  
ATOM   3405  CG  ARG B  23     194.819 136.552  47.087  1.00  0.00           C  
ATOM   3406  CD  ARG B  23     196.281 136.735  46.908  1.00  0.00           C  
ATOM   3407  NE  ARG B  23     197.025 135.532  47.245  1.00  0.00           N  
ATOM   3408  CZ  ARG B  23     197.405 135.191  48.492  1.00  0.00           C  
ATOM   3409  NH1 ARG B  23     197.106 135.972  49.507  1.00  0.00           N  
ATOM   3410  NH2 ARG B  23     198.080 134.074  48.695  1.00  0.00           N  
ATOM   3411  H   ARG B  23     192.653 136.402  45.011  1.00  0.00           H  
ATOM   3412  HA  ARG B  23     192.281 137.222  47.718  1.00  0.00           H  
ATOM   3413 1HB  ARG B  23     194.316 137.990  45.611  1.00  0.00           H  
ATOM   3414 2HB  ARG B  23     194.374 138.621  47.250  1.00  0.00           H  
ATOM   3415 1HG  ARG B  23     194.624 136.360  48.143  1.00  0.00           H  
ATOM   3416 2HG  ARG B  23     194.506 135.689  46.497  1.00  0.00           H  
ATOM   3417 1HD  ARG B  23     196.492 136.986  45.869  1.00  0.00           H  
ATOM   3418 2HD  ARG B  23     196.628 137.542  47.553  1.00  0.00           H  
ATOM   3419  HE  ARG B  23     197.273 134.906  46.490  1.00  0.00           H  
ATOM   3420 1HH1 ARG B  23     196.591 136.828  49.351  1.00  0.00           H  
ATOM   3421 2HH1 ARG B  23     197.392 135.717  50.441  1.00  0.00           H  
ATOM   3422 1HH2 ARG B  23     198.310 133.473  47.914  1.00  0.00           H  
ATOM   3423 2HH2 ARG B  23     198.364 133.818  49.629  1.00  0.00           H  
ATOM   3424  N   ILE B  24     191.743 139.530  45.425  1.00  0.00           N  
ATOM   3425  CA  ILE B  24     191.110 140.824  45.207  1.00  0.00           C  
ATOM   3426  C   ILE B  24     189.631 140.783  45.573  1.00  0.00           C  
ATOM   3427  O   ILE B  24     189.127 141.674  46.255  1.00  0.00           O  
ATOM   3428  CB  ILE B  24     191.265 141.270  43.742  1.00  0.00           C  
ATOM   3429  CG1 ILE B  24     192.728 141.603  43.437  1.00  0.00           C  
ATOM   3430  CG2 ILE B  24     190.372 142.468  43.454  1.00  0.00           C  
ATOM   3431  CD1 ILE B  24     193.022 141.767  41.964  1.00  0.00           C  
ATOM   3432  H   ILE B  24     192.065 138.996  44.630  1.00  0.00           H  
ATOM   3433  HA  ILE B  24     191.599 141.561  45.842  1.00  0.00           H  
ATOM   3434  HB  ILE B  24     190.983 140.452  43.080  1.00  0.00           H  
ATOM   3435 1HG1 ILE B  24     193.005 142.526  43.945  1.00  0.00           H  
ATOM   3436 2HG1 ILE B  24     193.369 140.812  43.826  1.00  0.00           H  
ATOM   3437 1HG2 ILE B  24     190.495 142.771  42.414  1.00  0.00           H  
ATOM   3438 2HG2 ILE B  24     189.332 142.198  43.633  1.00  0.00           H  
ATOM   3439 3HG2 ILE B  24     190.650 143.294  44.108  1.00  0.00           H  
ATOM   3440 1HD1 ILE B  24     194.079 142.000  41.828  1.00  0.00           H  
ATOM   3441 2HD1 ILE B  24     192.785 140.840  41.440  1.00  0.00           H  
ATOM   3442 3HD1 ILE B  24     192.417 142.577  41.560  1.00  0.00           H  
ATOM   3443  N   SER B  25     188.947 139.740  45.115  1.00  0.00           N  
ATOM   3444  CA  SER B  25     187.520 139.574  45.368  1.00  0.00           C  
ATOM   3445  C   SER B  25     187.235 139.468  46.861  1.00  0.00           C  
ATOM   3446  O   SER B  25     186.244 140.011  47.348  1.00  0.00           O  
ATOM   3447  CB  SER B  25     187.004 138.339  44.657  1.00  0.00           C  
ATOM   3448  OG  SER B  25     187.065 138.498  43.266  1.00  0.00           O  
ATOM   3449  H   SER B  25     189.427 139.040  44.567  1.00  0.00           H  
ATOM   3450  HA  SER B  25     186.996 140.449  44.981  1.00  0.00           H  
ATOM   3451 1HB  SER B  25     187.596 137.474  44.953  1.00  0.00           H  
ATOM   3452 2HB  SER B  25     185.974 138.149  44.958  1.00  0.00           H  
ATOM   3453  HG  SER B  25     186.757 137.669  42.891  1.00  0.00           H  
ATOM   3454  N   LYS B  26     188.097 138.761  47.581  1.00  0.00           N  
ATOM   3455  CA  LYS B  26     187.956 138.631  49.027  1.00  0.00           C  
ATOM   3456  C   LYS B  26     188.055 139.985  49.715  1.00  0.00           C  
ATOM   3457  O   LYS B  26     187.263 140.298  50.606  1.00  0.00           O  
ATOM   3458  CB  LYS B  26     189.016 137.679  49.585  1.00  0.00           C  
ATOM   3459  CG  LYS B  26     188.918 137.438  51.085  1.00  0.00           C  
ATOM   3460  CD  LYS B  26     189.950 136.422  51.551  1.00  0.00           C  
ATOM   3461  CE  LYS B  26     189.874 136.203  53.054  1.00  0.00           C  
ATOM   3462  NZ  LYS B  26     190.879 135.212  53.524  1.00  0.00           N  
ATOM   3463  H   LYS B  26     188.871 138.302  47.120  1.00  0.00           H  
ATOM   3464  HA  LYS B  26     186.970 138.219  49.242  1.00  0.00           H  
ATOM   3465 1HB  LYS B  26     188.938 136.714  49.085  1.00  0.00           H  
ATOM   3466 2HB  LYS B  26     190.009 138.077  49.374  1.00  0.00           H  
ATOM   3467 1HG  LYS B  26     189.079 138.377  51.616  1.00  0.00           H  
ATOM   3468 2HG  LYS B  26     187.922 137.070  51.330  1.00  0.00           H  
ATOM   3469 1HD  LYS B  26     189.779 135.471  51.044  1.00  0.00           H  
ATOM   3470 2HD  LYS B  26     190.949 136.776  51.295  1.00  0.00           H  
ATOM   3471 1HE  LYS B  26     190.045 137.148  53.569  1.00  0.00           H  
ATOM   3472 2HE  LYS B  26     188.879 135.846  53.320  1.00  0.00           H  
ATOM   3473 1HZ  LYS B  26     190.795 135.095  54.524  1.00  0.00           H  
ATOM   3474 2HZ  LYS B  26     190.717 134.325  53.067  1.00  0.00           H  
ATOM   3475 3HZ  LYS B  26     191.807 135.541  53.301  1.00  0.00           H  
ATOM   3476  N   LYS B  27     189.030 140.790  49.302  1.00  0.00           N  
ATOM   3477  CA  LYS B  27     189.235 142.108  49.891  1.00  0.00           C  
ATOM   3478  C   LYS B  27     188.112 143.062  49.505  1.00  0.00           C  
ATOM   3479  O   LYS B  27     187.669 143.871  50.322  1.00  0.00           O  
ATOM   3480  CB  LYS B  27     190.585 142.683  49.461  1.00  0.00           C  
ATOM   3481  CG  LYS B  27     191.790 141.993  50.087  1.00  0.00           C  
ATOM   3482  CD  LYS B  27     193.094 142.600  49.591  1.00  0.00           C  
ATOM   3483  CE  LYS B  27     194.299 141.919  50.224  1.00  0.00           C  
ATOM   3484  NZ  LYS B  27     195.582 142.491  49.734  1.00  0.00           N  
ATOM   3485  H   LYS B  27     189.655 140.476  48.573  1.00  0.00           H  
ATOM   3486  HA  LYS B  27     189.228 142.006  50.976  1.00  0.00           H  
ATOM   3487 1HB  LYS B  27     190.684 142.610  48.378  1.00  0.00           H  
ATOM   3488 2HB  LYS B  27     190.631 143.740  49.724  1.00  0.00           H  
ATOM   3489 1HG  LYS B  27     191.743 142.091  51.172  1.00  0.00           H  
ATOM   3490 2HG  LYS B  27     191.774 140.933  49.835  1.00  0.00           H  
ATOM   3491 1HD  LYS B  27     193.155 142.496  48.507  1.00  0.00           H  
ATOM   3492 2HD  LYS B  27     193.118 143.662  49.838  1.00  0.00           H  
ATOM   3493 1HE  LYS B  27     194.254 142.033  51.306  1.00  0.00           H  
ATOM   3494 2HE  LYS B  27     194.278 140.854  49.991  1.00  0.00           H  
ATOM   3495 1HZ  LYS B  27     196.355 142.013  50.176  1.00  0.00           H  
ATOM   3496 2HZ  LYS B  27     195.643 142.374  48.732  1.00  0.00           H  
ATOM   3497 3HZ  LYS B  27     195.621 143.474  49.961  1.00  0.00           H  
ATOM   3498  N   GLU B  28     187.658 142.974  48.258  1.00  0.00           N  
ATOM   3499  CA  GLU B  28     186.601 143.847  47.765  1.00  0.00           C  
ATOM   3500  C   GLU B  28     185.234 143.388  48.252  1.00  0.00           C  
ATOM   3501  O   GLU B  28     184.310 144.194  48.376  1.00  0.00           O  
ATOM   3502  CB  GLU B  28     186.617 143.894  46.234  1.00  0.00           C  
ATOM   3503  CG  GLU B  28     187.827 144.599  45.640  1.00  0.00           C  
ATOM   3504  CD  GLU B  28     187.836 146.078  45.913  1.00  0.00           C  
ATOM   3505  OE1 GLU B  28     186.783 146.672  45.894  1.00  0.00           O  
ATOM   3506  OE2 GLU B  28     188.894 146.615  46.142  1.00  0.00           O  
ATOM   3507  H   GLU B  28     188.066 142.295  47.631  1.00  0.00           H  
ATOM   3508  HA  GLU B  28     186.777 144.853  48.145  1.00  0.00           H  
ATOM   3509 1HB  GLU B  28     186.596 142.877  45.839  1.00  0.00           H  
ATOM   3510 2HB  GLU B  28     185.723 144.404  45.875  1.00  0.00           H  
ATOM   3511 1HG  GLU B  28     188.733 144.161  46.057  1.00  0.00           H  
ATOM   3512 2HG  GLU B  28     187.839 144.434  44.564  1.00  0.00           H  
ATOM   3513  N   GLY B  29     185.103 142.095  48.528  1.00  0.00           N  
ATOM   3514  CA  GLY B  29     183.842 141.532  48.994  1.00  0.00           C  
ATOM   3515  C   GLY B  29     182.902 141.247  47.830  1.00  0.00           C  
ATOM   3516  O   GLY B  29     181.682 141.342  47.971  1.00  0.00           O  
ATOM   3517  H   GLY B  29     185.898 141.480  48.410  1.00  0.00           H  
ATOM   3518 1HA  GLY B  29     184.036 140.609  49.543  1.00  0.00           H  
ATOM   3519 2HA  GLY B  29     183.369 142.224  49.688  1.00  0.00           H  
ATOM   3520  N   THR B  30     183.475 140.910  46.677  1.00  0.00           N  
ATOM   3521  CA  THR B  30     182.690 140.645  45.478  1.00  0.00           C  
ATOM   3522  C   THR B  30     182.496 139.149  45.266  1.00  0.00           C  
ATOM   3523  O   THR B  30     183.195 138.328  45.857  1.00  0.00           O  
ATOM   3524  CB  THR B  30     183.354 141.262  44.233  1.00  0.00           C  
ATOM   3525  OG1 THR B  30     184.656 140.690  44.050  1.00  0.00           O  
ATOM   3526  CG2 THR B  30     183.484 142.769  44.390  1.00  0.00           C  
ATOM   3527  H   THR B  30     184.482 140.837  46.634  1.00  0.00           H  
ATOM   3528  HA  THR B  30     181.707 141.098  45.601  1.00  0.00           H  
ATOM   3529  HB  THR B  30     182.750 141.044  43.353  1.00  0.00           H  
ATOM   3530  HG1 THR B  30     184.953 140.854  43.152  1.00  0.00           H  
ATOM   3531 1HG2 THR B  30     183.955 143.188  43.501  1.00  0.00           H  
ATOM   3532 2HG2 THR B  30     182.494 143.208  44.518  1.00  0.00           H  
ATOM   3533 3HG2 THR B  30     184.095 142.993  45.263  1.00  0.00           H  
ATOM   3534  N   GLU B  31     181.544 138.805  44.404  1.00  0.00           N  
ATOM   3535  CA  GLU B  31     181.328 137.424  43.992  1.00  0.00           C  
ATOM   3536  C   GLU B  31     182.072 137.111  42.700  1.00  0.00           C  
ATOM   3537  O   GLU B  31     181.970 137.850  41.722  1.00  0.00           O  
ATOM   3538  CB  GLU B  31     179.834 137.149  43.810  1.00  0.00           C  
ATOM   3539  CG  GLU B  31     179.500 135.711  43.439  1.00  0.00           C  
ATOM   3540  CD  GLU B  31     178.029 135.488  43.226  1.00  0.00           C  
ATOM   3541  OE1 GLU B  31     177.280 136.427  43.357  1.00  0.00           O  
ATOM   3542  OE2 GLU B  31     177.653 134.378  42.932  1.00  0.00           O  
ATOM   3543  H   GLU B  31     180.961 139.529  44.007  1.00  0.00           H  
ATOM   3544  HA  GLU B  31     181.711 136.766  44.773  1.00  0.00           H  
ATOM   3545 1HB  GLU B  31     179.305 137.387  44.734  1.00  0.00           H  
ATOM   3546 2HB  GLU B  31     179.437 137.797  43.029  1.00  0.00           H  
ATOM   3547 1HG  GLU B  31     180.031 135.450  42.523  1.00  0.00           H  
ATOM   3548 2HG  GLU B  31     179.852 135.051  44.230  1.00  0.00           H  
ATOM   3549  N   VAL B  32     182.832 136.019  42.701  1.00  0.00           N  
ATOM   3550  CA  VAL B  32     183.566 135.621  41.506  1.00  0.00           C  
ATOM   3551  C   VAL B  32     183.314 134.158  41.167  1.00  0.00           C  
ATOM   3552  O   VAL B  32     183.331 133.290  42.040  1.00  0.00           O  
ATOM   3553  CB  VAL B  32     185.077 135.845  41.707  1.00  0.00           C  
ATOM   3554  CG1 VAL B  32     185.557 135.141  42.967  1.00  0.00           C  
ATOM   3555  CG2 VAL B  32     185.840 135.350  40.488  1.00  0.00           C  
ATOM   3556  H   VAL B  32     182.908 135.465  43.542  1.00  0.00           H  
ATOM   3557  HA  VAL B  32     183.227 136.236  40.671  1.00  0.00           H  
ATOM   3558  HB  VAL B  32     185.261 136.911  41.844  1.00  0.00           H  
ATOM   3559 1HG1 VAL B  32     186.626 135.310  43.094  1.00  0.00           H  
ATOM   3560 2HG1 VAL B  32     185.023 135.536  43.831  1.00  0.00           H  
ATOM   3561 3HG1 VAL B  32     185.367 134.071  42.881  1.00  0.00           H  
ATOM   3562 1HG2 VAL B  32     186.907 135.513  40.637  1.00  0.00           H  
ATOM   3563 2HG2 VAL B  32     185.651 134.286  40.348  1.00  0.00           H  
ATOM   3564 3HG2 VAL B  32     185.510 135.897  39.605  1.00  0.00           H  
ATOM   3565  N   ARG B  33     183.100 133.894  39.883  1.00  0.00           N  
ATOM   3566  CA  ARG B  33     182.924 132.540  39.374  1.00  0.00           C  
ATOM   3567  C   ARG B  33     184.049 132.156  38.425  1.00  0.00           C  
ATOM   3568  O   ARG B  33     184.390 132.915  37.518  1.00  0.00           O  
ATOM   3569  CB  ARG B  33     181.590 132.409  38.656  1.00  0.00           C  
ATOM   3570  CG  ARG B  33     181.301 131.029  38.087  1.00  0.00           C  
ATOM   3571  CD  ARG B  33     179.950 130.955  37.477  1.00  0.00           C  
ATOM   3572  NE  ARG B  33     179.844 131.788  36.290  1.00  0.00           N  
ATOM   3573  CZ  ARG B  33     180.159 131.387  35.044  1.00  0.00           C  
ATOM   3574  NH1 ARG B  33     180.596 130.165  34.836  1.00  0.00           N  
ATOM   3575  NH2 ARG B  33     180.027 132.223  34.027  1.00  0.00           N  
ATOM   3576  H   ARG B  33     183.078 134.664  39.229  1.00  0.00           H  
ATOM   3577  HA  ARG B  33     182.932 131.850  40.220  1.00  0.00           H  
ATOM   3578 1HB  ARG B  33     180.780 132.657  39.340  1.00  0.00           H  
ATOM   3579 2HB  ARG B  33     181.550 133.120  37.830  1.00  0.00           H  
ATOM   3580 1HG  ARG B  33     182.038 130.792  37.317  1.00  0.00           H  
ATOM   3581 2HG  ARG B  33     181.359 130.286  38.885  1.00  0.00           H  
ATOM   3582 1HD  ARG B  33     179.734 129.926  37.191  1.00  0.00           H  
ATOM   3583 2HD  ARG B  33     179.207 131.294  38.198  1.00  0.00           H  
ATOM   3584  HE  ARG B  33     179.511 132.737  36.410  1.00  0.00           H  
ATOM   3585 1HH1 ARG B  33     180.696 129.526  35.613  1.00  0.00           H  
ATOM   3586 2HH1 ARG B  33     180.831 129.864  33.903  1.00  0.00           H  
ATOM   3587 1HH2 ARG B  33     179.691 133.163  34.186  1.00  0.00           H  
ATOM   3588 2HH2 ARG B  33     180.264 131.922  33.093  1.00  0.00           H  
ATOM   3589  N   PHE B  34     184.624 130.974  38.631  1.00  0.00           N  
ATOM   3590  CA  PHE B  34     185.712 130.500  37.786  1.00  0.00           C  
ATOM   3591  C   PHE B  34     185.278 129.303  36.950  1.00  0.00           C  
ATOM   3592  O   PHE B  34     184.858 128.278  37.488  1.00  0.00           O  
ATOM   3593  CB  PHE B  34     186.924 130.120  38.639  1.00  0.00           C  
ATOM   3594  CG  PHE B  34     187.541 131.281  39.366  1.00  0.00           C  
ATOM   3595  CD1 PHE B  34     187.137 131.606  40.652  1.00  0.00           C  
ATOM   3596  CD2 PHE B  34     188.526 132.050  38.765  1.00  0.00           C  
ATOM   3597  CE1 PHE B  34     187.704 132.674  41.321  1.00  0.00           C  
ATOM   3598  CE2 PHE B  34     189.095 133.118  39.432  1.00  0.00           C  
ATOM   3599  CZ  PHE B  34     188.683 133.430  40.712  1.00  0.00           C  
ATOM   3600  H   PHE B  34     184.297 130.392  39.388  1.00  0.00           H  
ATOM   3601  HA  PHE B  34     186.007 131.307  37.114  1.00  0.00           H  
ATOM   3602 1HB  PHE B  34     186.631 129.374  39.376  1.00  0.00           H  
ATOM   3603 2HB  PHE B  34     187.688 129.671  38.005  1.00  0.00           H  
ATOM   3604  HD1 PHE B  34     186.363 131.008  41.134  1.00  0.00           H  
ATOM   3605  HD2 PHE B  34     188.851 131.804  37.753  1.00  0.00           H  
ATOM   3606  HE1 PHE B  34     187.377 132.919  42.332  1.00  0.00           H  
ATOM   3607  HE2 PHE B  34     189.869 133.714  38.949  1.00  0.00           H  
ATOM   3608  HZ  PHE B  34     189.129 134.272  41.239  1.00  0.00           H  
ATOM   3609  N   GLU B  35     185.390 129.431  35.634  1.00  0.00           N  
ATOM   3610  CA  GLU B  35     185.046 128.341  34.728  1.00  0.00           C  
ATOM   3611  C   GLU B  35     186.245 127.923  33.887  1.00  0.00           C  
ATOM   3612  O   GLU B  35     186.815 128.726  33.151  1.00  0.00           O  
ATOM   3613  CB  GLU B  35     183.889 128.751  33.814  1.00  0.00           C  
ATOM   3614  CG  GLU B  35     183.475 127.686  32.808  1.00  0.00           C  
ATOM   3615  CD  GLU B  35     182.302 128.103  31.965  1.00  0.00           C  
ATOM   3616  OE1 GLU B  35     181.582 128.982  32.375  1.00  0.00           O  
ATOM   3617  OE2 GLU B  35     182.125 127.541  30.909  1.00  0.00           O  
ATOM   3618  H   GLU B  35     185.735 130.299  35.246  1.00  0.00           H  
ATOM   3619  HA  GLU B  35     184.734 127.483  35.325  1.00  0.00           H  
ATOM   3620 1HB  GLU B  35     183.016 128.996  34.420  1.00  0.00           H  
ATOM   3621 2HB  GLU B  35     184.164 129.647  33.258  1.00  0.00           H  
ATOM   3622 1HG  GLU B  35     184.320 127.471  32.154  1.00  0.00           H  
ATOM   3623 2HG  GLU B  35     183.224 126.772  33.344  1.00  0.00           H  
ATOM   3624  N   LYS B  36     186.630 126.657  34.007  1.00  0.00           N  
ATOM   3625  CA  LYS B  36     187.782 126.151  33.272  1.00  0.00           C  
ATOM   3626  C   LYS B  36     187.348 125.316  32.075  1.00  0.00           C  
ATOM   3627  O   LYS B  36     186.432 124.500  32.170  1.00  0.00           O  
ATOM   3628  CB  LYS B  36     188.682 125.325  34.192  1.00  0.00           C  
ATOM   3629  CG  LYS B  36     189.349 126.124  35.304  1.00  0.00           C  
ATOM   3630  CD  LYS B  36     190.292 125.254  36.121  1.00  0.00           C  
ATOM   3631  CE  LYS B  36     190.956 126.050  37.235  1.00  0.00           C  
ATOM   3632  NZ  LYS B  36     191.856 125.204  38.064  1.00  0.00           N  
ATOM   3633  H   LYS B  36     186.121 126.044  34.629  1.00  0.00           H  
ATOM   3634  HA  LYS B  36     188.363 127.001  32.909  1.00  0.00           H  
ATOM   3635 1HB  LYS B  36     188.097 124.530  34.656  1.00  0.00           H  
ATOM   3636 2HB  LYS B  36     189.468 124.851  33.603  1.00  0.00           H  
ATOM   3637 1HG  LYS B  36     189.915 126.949  34.869  1.00  0.00           H  
ATOM   3638 2HG  LYS B  36     188.586 126.538  35.963  1.00  0.00           H  
ATOM   3639 1HD  LYS B  36     189.734 124.426  36.561  1.00  0.00           H  
ATOM   3640 2HD  LYS B  36     191.064 124.844  35.471  1.00  0.00           H  
ATOM   3641 1HE  LYS B  36     191.538 126.863  36.803  1.00  0.00           H  
ATOM   3642 2HE  LYS B  36     190.191 126.484  37.879  1.00  0.00           H  
ATOM   3643 1HZ  LYS B  36     192.275 125.768  38.790  1.00  0.00           H  
ATOM   3644 2HZ  LYS B  36     191.322 124.456  38.485  1.00  0.00           H  
ATOM   3645 3HZ  LYS B  36     192.581 124.811  37.481  1.00  0.00           H  
ATOM   3646  N   ARG B  37     188.022 125.531  30.952  1.00  0.00           N  
ATOM   3647  CA  ARG B  37     187.791 124.769  29.730  1.00  0.00           C  
ATOM   3648  C   ARG B  37     189.105 124.341  29.091  1.00  0.00           C  
ATOM   3649  O   ARG B  37     190.177 124.805  29.482  1.00  0.00           O  
ATOM   3650  CB  ARG B  37     186.988 125.588  28.733  1.00  0.00           C  
ATOM   3651  CG  ARG B  37     185.601 125.994  29.205  1.00  0.00           C  
ATOM   3652  CD  ARG B  37     184.833 126.676  28.131  1.00  0.00           C  
ATOM   3653  NE  ARG B  37     183.529 127.120  28.596  1.00  0.00           N  
ATOM   3654  CZ  ARG B  37     182.563 127.622  27.803  1.00  0.00           C  
ATOM   3655  NH1 ARG B  37     182.769 127.734  26.509  1.00  0.00           N  
ATOM   3656  NH2 ARG B  37     181.408 127.999  28.323  1.00  0.00           N  
ATOM   3657  H   ARG B  37     188.731 126.249  30.938  1.00  0.00           H  
ATOM   3658  HA  ARG B  37     187.220 123.874  29.983  1.00  0.00           H  
ATOM   3659 1HB  ARG B  37     187.534 126.500  28.489  1.00  0.00           H  
ATOM   3660 2HB  ARG B  37     186.870 125.022  27.809  1.00  0.00           H  
ATOM   3661 1HG  ARG B  37     185.048 125.106  29.512  1.00  0.00           H  
ATOM   3662 2HG  ARG B  37     185.690 126.678  30.049  1.00  0.00           H  
ATOM   3663 1HD  ARG B  37     185.388 127.548  27.785  1.00  0.00           H  
ATOM   3664 2HD  ARG B  37     184.682 125.989  27.300  1.00  0.00           H  
ATOM   3665  HE  ARG B  37     183.334 127.050  29.587  1.00  0.00           H  
ATOM   3666 1HH1 ARG B  37     183.651 127.445  26.111  1.00  0.00           H  
ATOM   3667 2HH1 ARG B  37     182.044 128.110  25.912  1.00  0.00           H  
ATOM   3668 1HH2 ARG B  37     181.250 127.913  29.319  1.00  0.00           H  
ATOM   3669 2HH2 ARG B  37     180.684 128.374  27.728  1.00  0.00           H  
ATOM   3670  N   ASP B  38     189.024 123.462  28.101  1.00  0.00           N  
ATOM   3671  CA  ASP B  38     190.224 122.919  27.473  1.00  0.00           C  
ATOM   3672  C   ASP B  38     191.052 124.023  26.825  1.00  0.00           C  
ATOM   3673  O   ASP B  38     190.886 124.321  25.641  1.00  0.00           O  
ATOM   3674  CB  ASP B  38     189.854 121.868  26.427  1.00  0.00           C  
ATOM   3675  CG  ASP B  38     191.067 121.136  25.868  1.00  0.00           C  
ATOM   3676  OD1 ASP B  38     192.165 121.485  26.230  1.00  0.00           O  
ATOM   3677  OD2 ASP B  38     190.883 120.235  25.085  1.00  0.00           O  
ATOM   3678  H   ASP B  38     188.115 123.156  27.782  1.00  0.00           H  
ATOM   3679  HA  ASP B  38     190.833 122.447  28.243  1.00  0.00           H  
ATOM   3680 1HB  ASP B  38     189.178 121.136  26.868  1.00  0.00           H  
ATOM   3681 2HB  ASP B  38     189.325 122.346  25.601  1.00  0.00           H  
ATOM   3682  N   GLY B  39     191.942 124.623  27.609  1.00  0.00           N  
ATOM   3683  CA  GLY B  39     192.898 125.598  27.094  1.00  0.00           C  
ATOM   3684  C   GLY B  39     192.387 127.021  27.283  1.00  0.00           C  
ATOM   3685  O   GLY B  39     193.011 127.975  26.817  1.00  0.00           O  
ATOM   3686  H   GLY B  39     191.965 124.384  28.589  1.00  0.00           H  
ATOM   3687 1HA  GLY B  39     193.852 125.478  27.608  1.00  0.00           H  
ATOM   3688 2HA  GLY B  39     193.076 125.408  26.036  1.00  0.00           H  
ATOM   3689  N   GLU B  40     191.259 127.170  27.973  1.00  0.00           N  
ATOM   3690  CA  GLU B  40     190.678 128.491  28.176  1.00  0.00           C  
ATOM   3691  C   GLU B  40     190.227 128.675  29.620  1.00  0.00           C  
ATOM   3692  O   GLU B  40     189.887 127.710  30.305  1.00  0.00           O  
ATOM   3693  CB  GLU B  40     189.496 128.705  27.229  1.00  0.00           C  
ATOM   3694  CG  GLU B  40     189.860 128.671  25.751  1.00  0.00           C  
ATOM   3695  CD  GLU B  40     188.693 128.978  24.854  1.00  0.00           C  
ATOM   3696  OE1 GLU B  40     187.611 129.160  25.359  1.00  0.00           O  
ATOM   3697  OE2 GLU B  40     188.883 129.030  23.662  1.00  0.00           O  
ATOM   3698  H   GLU B  40     190.797 126.356  28.353  1.00  0.00           H  
ATOM   3699  HA  GLU B  40     191.440 129.240  27.961  1.00  0.00           H  
ATOM   3700 1HB  GLU B  40     188.744 127.936  27.406  1.00  0.00           H  
ATOM   3701 2HB  GLU B  40     189.033 129.670  27.437  1.00  0.00           H  
ATOM   3702 1HG  GLU B  40     190.648 129.401  25.565  1.00  0.00           H  
ATOM   3703 2HG  GLU B  40     190.251 127.685  25.506  1.00  0.00           H  
ATOM   3704  N   LEU B  41     190.224 129.923  30.077  1.00  0.00           N  
ATOM   3705  CA  LEU B  41     189.727 130.257  31.407  1.00  0.00           C  
ATOM   3706  C   LEU B  41     188.780 131.450  31.357  1.00  0.00           C  
ATOM   3707  O   LEU B  41     189.119 132.502  30.816  1.00  0.00           O  
ATOM   3708  CB  LEU B  41     190.898 130.565  32.348  1.00  0.00           C  
ATOM   3709  CG  LEU B  41     190.515 131.098  33.736  1.00  0.00           C  
ATOM   3710  CD1 LEU B  41     189.734 130.031  34.490  1.00  0.00           C  
ATOM   3711  CD2 LEU B  41     191.773 131.493  34.493  1.00  0.00           C  
ATOM   3712  H   LEU B  41     190.574 130.665  29.487  1.00  0.00           H  
ATOM   3713  HA  LEU B  41     189.186 129.397  31.801  1.00  0.00           H  
ATOM   3714 1HB  LEU B  41     191.478 129.655  32.491  1.00  0.00           H  
ATOM   3715 2HB  LEU B  41     191.540 131.309  31.874  1.00  0.00           H  
ATOM   3716  HG  LEU B  41     189.867 131.969  33.626  1.00  0.00           H  
ATOM   3717 1HD1 LEU B  41     189.462 130.409  35.476  1.00  0.00           H  
ATOM   3718 2HD1 LEU B  41     188.829 129.780  33.936  1.00  0.00           H  
ATOM   3719 3HD1 LEU B  41     190.350 129.139  34.601  1.00  0.00           H  
ATOM   3720 1HD2 LEU B  41     191.501 131.872  35.479  1.00  0.00           H  
ATOM   3721 2HD2 LEU B  41     192.420 130.623  34.605  1.00  0.00           H  
ATOM   3722 3HD2 LEU B  41     192.302 132.270  33.939  1.00  0.00           H  
ATOM   3723  N   THR B  42     187.591 131.283  31.925  1.00  0.00           N  
ATOM   3724  CA  THR B  42     186.625 132.374  31.997  1.00  0.00           C  
ATOM   3725  C   THR B  42     186.326 132.748  33.442  1.00  0.00           C  
ATOM   3726  O   THR B  42     186.000 131.889  34.263  1.00  0.00           O  
ATOM   3727  CB  THR B  42     185.315 132.005  31.276  1.00  0.00           C  
ATOM   3728  OG1 THR B  42     185.588 131.727  29.897  1.00  0.00           O  
ATOM   3729  CG2 THR B  42     184.315 133.146  31.371  1.00  0.00           C  
ATOM   3730  H   THR B  42     187.353 130.386  32.324  1.00  0.00           H  
ATOM   3731  HA  THR B  42     187.052 133.246  31.502  1.00  0.00           H  
ATOM   3732  HB  THR B  42     184.887 131.114  31.735  1.00  0.00           H  
ATOM   3733  HG1 THR B  42     184.847 131.251  29.514  1.00  0.00           H  
ATOM   3734 1HG2 THR B  42     183.395 132.867  30.857  1.00  0.00           H  
ATOM   3735 2HG2 THR B  42     184.096 133.353  32.419  1.00  0.00           H  
ATOM   3736 3HG2 THR B  42     184.734 134.037  30.906  1.00  0.00           H  
ATOM   3737  N   ILE B  43     186.447 134.034  33.753  1.00  0.00           N  
ATOM   3738  CA  ILE B  43     186.181 134.512  35.105  1.00  0.00           C  
ATOM   3739  C   ILE B  43     185.084 135.567  35.113  1.00  0.00           C  
ATOM   3740  O   ILE B  43     185.178 136.574  34.408  1.00  0.00           O  
ATOM   3741  CB  ILE B  43     187.456 135.093  35.743  1.00  0.00           C  
ATOM   3742  CG1 ILE B  43     188.599 134.076  35.673  1.00  0.00           C  
ATOM   3743  CG2 ILE B  43     187.192 135.502  37.183  1.00  0.00           C  
ATOM   3744  CD1 ILE B  43     189.947 134.645  36.055  1.00  0.00           C  
ATOM   3745  H   ILE B  43     186.738 134.687  33.040  1.00  0.00           H  
ATOM   3746  HA  ILE B  43     185.848 133.671  35.711  1.00  0.00           H  
ATOM   3747  HB  ILE B  43     187.779 135.968  35.179  1.00  0.00           H  
ATOM   3748 1HG1 ILE B  43     188.382 133.238  36.335  1.00  0.00           H  
ATOM   3749 2HG1 ILE B  43     188.672 133.680  34.659  1.00  0.00           H  
ATOM   3750 1HG2 ILE B  43     188.104 135.910  37.619  1.00  0.00           H  
ATOM   3751 2HG2 ILE B  43     186.408 136.259  37.208  1.00  0.00           H  
ATOM   3752 3HG2 ILE B  43     186.874 134.631  37.757  1.00  0.00           H  
ATOM   3753 1HD1 ILE B  43     190.705 133.865  35.980  1.00  0.00           H  
ATOM   3754 2HD1 ILE B  43     190.201 135.464  35.381  1.00  0.00           H  
ATOM   3755 3HD1 ILE B  43     189.908 135.015  37.078  1.00  0.00           H  
ATOM   3756  N   GLU B  44     184.045 135.342  35.908  1.00  0.00           N  
ATOM   3757  CA  GLU B  44     182.960 136.310  36.016  1.00  0.00           C  
ATOM   3758  C   GLU B  44     182.945 136.970  37.390  1.00  0.00           C  
ATOM   3759  O   GLU B  44     182.915 136.287  38.414  1.00  0.00           O  
ATOM   3760  CB  GLU B  44     181.614 135.634  35.750  1.00  0.00           C  
ATOM   3761  CG  GLU B  44     180.420 136.579  35.771  1.00  0.00           C  
ATOM   3762  CD  GLU B  44     179.127 135.896  35.424  1.00  0.00           C  
ATOM   3763  OE1 GLU B  44     179.112 134.690  35.364  1.00  0.00           O  
ATOM   3764  OE2 GLU B  44     178.153 136.581  35.218  1.00  0.00           O  
ATOM   3765  H   GLU B  44     184.016 134.496  36.459  1.00  0.00           H  
ATOM   3766  HA  GLU B  44     183.115 137.089  35.269  1.00  0.00           H  
ATOM   3767 1HB  GLU B  44     181.637 135.147  34.775  1.00  0.00           H  
ATOM   3768 2HB  GLU B  44     181.440 134.861  36.498  1.00  0.00           H  
ATOM   3769 1HG  GLU B  44     180.332 137.014  36.766  1.00  0.00           H  
ATOM   3770 2HG  GLU B  44     180.599 137.389  35.064  1.00  0.00           H  
ATOM   3771  N   VAL B  45     182.971 138.299  37.412  1.00  0.00           N  
ATOM   3772  CA  VAL B  45     182.988 139.025  38.678  1.00  0.00           C  
ATOM   3773  C   VAL B  45     181.855 140.041  38.745  1.00  0.00           C  
ATOM   3774  O   VAL B  45     181.600 140.770  37.788  1.00  0.00           O  
ATOM   3775  CB  VAL B  45     184.334 139.750  38.860  1.00  0.00           C  
ATOM   3776  CG1 VAL B  45     184.407 140.400  40.233  1.00  0.00           C  
ATOM   3777  CG2 VAL B  45     185.481 138.768  38.667  1.00  0.00           C  
ATOM   3778  H   VAL B  45     182.992 138.811  36.542  1.00  0.00           H  
ATOM   3779  HA  VAL B  45     182.864 138.308  39.490  1.00  0.00           H  
ATOM   3780  HB  VAL B  45     184.410 140.548  38.122  1.00  0.00           H  
ATOM   3781 1HG1 VAL B  45     185.365 140.908  40.346  1.00  0.00           H  
ATOM   3782 2HG1 VAL B  45     183.599 141.124  40.336  1.00  0.00           H  
ATOM   3783 3HG1 VAL B  45     184.310 139.636  41.004  1.00  0.00           H  
ATOM   3784 1HG2 VAL B  45     186.430 139.288  38.798  1.00  0.00           H  
ATOM   3785 2HG2 VAL B  45     185.401 137.967  39.402  1.00  0.00           H  
ATOM   3786 3HG2 VAL B  45     185.433 138.345  37.664  1.00  0.00           H  
ATOM   3787  N   LYS B  46     181.178 140.089  39.889  1.00  0.00           N  
ATOM   3788  CA  LYS B  46     180.146 141.091  40.121  1.00  0.00           C  
ATOM   3789  C   LYS B  46     180.705 142.293  40.873  1.00  0.00           C  
ATOM   3790  O   LYS B  46     181.661 142.166  41.638  1.00  0.00           O  
ATOM   3791  CB  LYS B  46     178.975 140.484  40.897  1.00  0.00           C  
ATOM   3792  CG  LYS B  46     178.251 139.361  40.165  1.00  0.00           C  
ATOM   3793  CD  LYS B  46     177.111 138.803  41.002  1.00  0.00           C  
ATOM   3794  CE  LYS B  46     176.489 137.578  40.344  1.00  0.00           C  
ATOM   3795  NZ  LYS B  46     175.518 136.897  41.242  1.00  0.00           N  
ATOM   3796  H   LYS B  46     181.388 139.419  40.614  1.00  0.00           H  
ATOM   3797  HA  LYS B  46     179.781 141.442  39.157  1.00  0.00           H  
ATOM   3798 1HB  LYS B  46     179.334 140.088  41.847  1.00  0.00           H  
ATOM   3799 2HB  LYS B  46     178.245 141.262  41.122  1.00  0.00           H  
ATOM   3800 1HG  LYS B  46     177.849 139.742  39.224  1.00  0.00           H  
ATOM   3801 2HG  LYS B  46     178.954 138.560  39.941  1.00  0.00           H  
ATOM   3802 1HD  LYS B  46     177.486 138.524  41.988  1.00  0.00           H  
ATOM   3803 2HD  LYS B  46     176.342 139.566  41.124  1.00  0.00           H  
ATOM   3804 1HE  LYS B  46     175.974 137.877  39.433  1.00  0.00           H  
ATOM   3805 2HE  LYS B  46     177.275 136.871  40.076  1.00  0.00           H  
ATOM   3806 1HZ  LYS B  46     175.129 136.092  40.771  1.00  0.00           H  
ATOM   3807 2HZ  LYS B  46     175.990 136.598  42.084  1.00  0.00           H  
ATOM   3808 3HZ  LYS B  46     174.774 137.537  41.482  1.00  0.00           H  
ATOM   3809  N   ASN B  47     180.096 143.458  40.657  1.00  0.00           N  
ATOM   3810  CA  ASN B  47     180.393 144.653  41.436  1.00  0.00           C  
ATOM   3811  C   ASN B  47     181.887 144.950  41.439  1.00  0.00           C  
ATOM   3812  O   ASN B  47     182.455 145.289  42.477  1.00  0.00           O  
ATOM   3813  CB  ASN B  47     179.875 144.510  42.855  1.00  0.00           C  
ATOM   3814  CG  ASN B  47     178.385 144.320  42.909  1.00  0.00           C  
ATOM   3815  OD1 ASN B  47     177.642 144.917  42.123  1.00  0.00           O  
ATOM   3816  ND2 ASN B  47     177.933 143.500  43.824  1.00  0.00           N  
ATOM   3817  H   ASN B  47     179.388 143.512  39.939  1.00  0.00           H  
ATOM   3818  HA  ASN B  47     179.894 145.503  40.969  1.00  0.00           H  
ATOM   3819 1HB  ASN B  47     180.356 143.654  43.333  1.00  0.00           H  
ATOM   3820 2HB  ASN B  47     180.137 145.397  43.430  1.00  0.00           H  
ATOM   3821 1HD2 ASN B  47     176.949 143.335  43.906  1.00  0.00           H  
ATOM   3822 2HD2 ASN B  47     178.571 143.037  44.440  1.00  0.00           H  
ATOM   3823  N   LEU B  48     182.519 144.834  40.275  1.00  0.00           N  
ATOM   3824  CA  LEU B  48     183.956 145.050  40.170  1.00  0.00           C  
ATOM   3825  C   LEU B  48     184.267 146.457  39.677  1.00  0.00           C  
ATOM   3826  O   LEU B  48     183.755 146.894  38.646  1.00  0.00           O  
ATOM   3827  CB  LEU B  48     184.578 144.019  39.219  1.00  0.00           C  
ATOM   3828  CG  LEU B  48     186.101 144.099  39.055  1.00  0.00           C  
ATOM   3829  CD1 LEU B  48     186.774 143.712  40.365  1.00  0.00           C  
ATOM   3830  CD2 LEU B  48     186.539 143.182  37.923  1.00  0.00           C  
ATOM   3831  H   LEU B  48     181.993 144.585  39.449  1.00  0.00           H  
ATOM   3832  HA  LEU B  48     184.398 144.926  41.159  1.00  0.00           H  
ATOM   3833 1HB  LEU B  48     184.336 143.022  39.582  1.00  0.00           H  
ATOM   3834 2HB  LEU B  48     184.131 144.143  38.232  1.00  0.00           H  
ATOM   3835  HG  LEU B  48     186.388 145.125  38.823  1.00  0.00           H  
ATOM   3836 1HD1 LEU B  48     187.856 143.769  40.248  1.00  0.00           H  
ATOM   3837 2HD1 LEU B  48     186.458 144.396  41.152  1.00  0.00           H  
ATOM   3838 3HD1 LEU B  48     186.491 142.694  40.632  1.00  0.00           H  
ATOM   3839 1HD2 LEU B  48     187.621 143.240  37.806  1.00  0.00           H  
ATOM   3840 2HD2 LEU B  48     186.253 142.156  38.155  1.00  0.00           H  
ATOM   3841 3HD2 LEU B  48     186.056 143.493  36.996  1.00  0.00           H  
ATOM   3842  N   HIS B  49     185.120 147.158  40.417  1.00  0.00           N  
ATOM   3843  CA  HIS B  49     185.558 148.493  40.029  1.00  0.00           C  
ATOM   3844  C   HIS B  49     186.494 148.438  38.827  1.00  0.00           C  
ATOM   3845  O   HIS B  49     187.291 147.509  38.699  1.00  0.00           O  
ATOM   3846  CB  HIS B  49     186.257 149.195  41.197  1.00  0.00           C  
ATOM   3847  CG  HIS B  49     186.445 150.666  40.990  1.00  0.00           C  
ATOM   3848  ND1 HIS B  49     187.365 151.182  40.100  1.00  0.00           N  
ATOM   3849  CD2 HIS B  49     185.833 151.731  41.559  1.00  0.00           C  
ATOM   3850  CE1 HIS B  49     187.309 152.502  40.130  1.00  0.00           C  
ATOM   3851  NE2 HIS B  49     186.387 152.860  41.007  1.00  0.00           N  
ATOM   3852  H   HIS B  49     185.482 146.754  41.268  1.00  0.00           H  
ATOM   3853  HA  HIS B  49     184.694 149.092  39.744  1.00  0.00           H  
ATOM   3854 1HB  HIS B  49     185.679 149.049  42.110  1.00  0.00           H  
ATOM   3855 2HB  HIS B  49     187.238 148.746  41.357  1.00  0.00           H  
ATOM   3856  HD2 HIS B  49     185.048 151.699  42.315  1.00  0.00           H  
ATOM   3857  HE1 HIS B  49     187.916 153.180  39.531  1.00  0.00           H  
ATOM   3858  HE2 HIS B  49     186.129 153.808  41.238  1.00  0.00           H  
ATOM   3859  N   GLU B  50     186.394 149.439  37.955  1.00  0.00           N  
ATOM   3860  CA  GLU B  50     187.201 149.504  36.743  1.00  0.00           C  
ATOM   3861  C   GLU B  50     188.686 149.415  37.065  1.00  0.00           C  
ATOM   3862  O   GLU B  50     189.453 148.809  36.315  1.00  0.00           O  
ATOM   3863  CB  GLU B  50     186.912 150.799  35.979  1.00  0.00           C  
ATOM   3864  CG  GLU B  50     187.613 150.904  34.632  1.00  0.00           C  
ATOM   3865  CD  GLU B  50     187.192 152.114  33.846  1.00  0.00           C  
ATOM   3866  OE1 GLU B  50     186.406 152.881  34.348  1.00  0.00           O  
ATOM   3867  OE2 GLU B  50     187.657 152.272  32.742  1.00  0.00           O  
ATOM   3868  H   GLU B  50     185.733 150.180  38.137  1.00  0.00           H  
ATOM   3869  HA  GLU B  50     186.939 148.658  36.106  1.00  0.00           H  
ATOM   3870 1HB  GLU B  50     185.839 150.888  35.806  1.00  0.00           H  
ATOM   3871 2HB  GLU B  50     187.218 151.654  36.582  1.00  0.00           H  
ATOM   3872 1HG  GLU B  50     188.689 150.948  34.797  1.00  0.00           H  
ATOM   3873 2HG  GLU B  50     187.399 150.007  34.052  1.00  0.00           H  
ATOM   3874  N   LYS B  51     189.096 150.029  38.172  1.00  0.00           N  
ATOM   3875  CA  LYS B  51     190.493 150.003  38.587  1.00  0.00           C  
ATOM   3876  C   LYS B  51     190.975 148.576  38.810  1.00  0.00           C  
ATOM   3877  O   LYS B  51     192.046 148.192  38.341  1.00  0.00           O  
ATOM   3878  CB  LYS B  51     190.689 150.829  39.860  1.00  0.00           C  
ATOM   3879  CG  LYS B  51     192.127 150.890  40.355  1.00  0.00           C  
ATOM   3880  CD  LYS B  51     192.247 151.756  41.600  1.00  0.00           C  
ATOM   3881  CE  LYS B  51     193.700 151.927  42.018  1.00  0.00           C  
ATOM   3882  NZ  LYS B  51     194.290 150.655  42.516  1.00  0.00           N  
ATOM   3883  H   LYS B  51     188.424 150.520  38.744  1.00  0.00           H  
ATOM   3884  HA  LYS B  51     191.098 150.445  37.796  1.00  0.00           H  
ATOM   3885 1HB  LYS B  51     190.351 151.851  39.686  1.00  0.00           H  
ATOM   3886 2HB  LYS B  51     190.076 150.414  40.661  1.00  0.00           H  
ATOM   3887 1HG  LYS B  51     192.475 149.883  40.588  1.00  0.00           H  
ATOM   3888 2HG  LYS B  51     192.764 151.302  39.573  1.00  0.00           H  
ATOM   3889 1HD  LYS B  51     191.816 152.738  41.403  1.00  0.00           H  
ATOM   3890 2HD  LYS B  51     191.696 151.294  42.419  1.00  0.00           H  
ATOM   3891 1HE  LYS B  51     194.284 152.276  41.168  1.00  0.00           H  
ATOM   3892 2HE  LYS B  51     193.765 152.676  42.807  1.00  0.00           H  
ATOM   3893 1HZ  LYS B  51     195.252 150.811  42.783  1.00  0.00           H  
ATOM   3894 2HZ  LYS B  51     193.767 150.331  43.317  1.00  0.00           H  
ATOM   3895 3HZ  LYS B  51     194.253 149.958  41.786  1.00  0.00           H  
ATOM   3896  N   ARG B  52     190.173 147.793  39.526  1.00  0.00           N  
ATOM   3897  CA  ARG B  52     190.509 146.403  39.811  1.00  0.00           C  
ATOM   3898  C   ARG B  52     190.465 145.555  38.545  1.00  0.00           C  
ATOM   3899  O   ARG B  52     191.260 144.631  38.381  1.00  0.00           O  
ATOM   3900  CB  ARG B  52     189.554 145.822  40.842  1.00  0.00           C  
ATOM   3901  CG  ARG B  52     189.669 146.428  42.231  1.00  0.00           C  
ATOM   3902  CD  ARG B  52     191.003 146.180  42.831  1.00  0.00           C  
ATOM   3903  NE  ARG B  52     190.993 146.363  44.274  1.00  0.00           N  
ATOM   3904  CZ  ARG B  52     192.097 146.435  45.043  1.00  0.00           C  
ATOM   3905  NH1 ARG B  52     193.289 146.340  44.496  1.00  0.00           N  
ATOM   3906  NH2 ARG B  52     191.982 146.604  46.348  1.00  0.00           N  
ATOM   3907  H   ARG B  52     189.307 148.171  39.882  1.00  0.00           H  
ATOM   3908  HA  ARG B  52     191.523 146.369  40.215  1.00  0.00           H  
ATOM   3909 1HB  ARG B  52     188.528 145.959  40.506  1.00  0.00           H  
ATOM   3910 2HB  ARG B  52     189.727 144.750  40.934  1.00  0.00           H  
ATOM   3911 1HG  ARG B  52     189.512 147.505  42.173  1.00  0.00           H  
ATOM   3912 2HG  ARG B  52     188.912 145.986  42.885  1.00  0.00           H  
ATOM   3913 1HD  ARG B  52     191.315 145.157  42.619  1.00  0.00           H  
ATOM   3914 2HD  ARG B  52     191.728 146.875  42.405  1.00  0.00           H  
ATOM   3915  HE  ARG B  52     190.096 146.442  44.731  1.00  0.00           H  
ATOM   3916 1HH1 ARG B  52     193.377 146.212  43.498  1.00  0.00           H  
ATOM   3917 2HH1 ARG B  52     194.114 146.395  45.073  1.00  0.00           H  
ATOM   3918 1HH2 ARG B  52     191.066 146.676  46.771  1.00  0.00           H  
ATOM   3919 2HH2 ARG B  52     192.809 146.658  46.925  1.00  0.00           H  
ATOM   3920  N   LEU B  53     189.533 145.880  37.654  1.00  0.00           N  
ATOM   3921  CA  LEU B  53     189.445 145.222  36.355  1.00  0.00           C  
ATOM   3922  C   LEU B  53     190.769 145.302  35.607  1.00  0.00           C  
ATOM   3923  O   LEU B  53     191.256 144.301  35.084  1.00  0.00           O  
ATOM   3924  CB  LEU B  53     188.335 145.861  35.512  1.00  0.00           C  
ATOM   3925  CG  LEU B  53     187.954 145.107  34.231  1.00  0.00           C  
ATOM   3926  CD1 LEU B  53     186.481 145.338  33.924  1.00  0.00           C  
ATOM   3927  CD2 LEU B  53     188.833 145.580  33.083  1.00  0.00           C  
ATOM   3928  H   LEU B  53     188.869 146.609  37.879  1.00  0.00           H  
ATOM   3929  HA  LEU B  53     189.209 144.169  36.516  1.00  0.00           H  
ATOM   3930 1HB  LEU B  53     187.439 145.946  36.124  1.00  0.00           H  
ATOM   3931 2HB  LEU B  53     188.650 146.864  35.224  1.00  0.00           H  
ATOM   3932  HG  LEU B  53     188.099 144.037  34.383  1.00  0.00           H  
ATOM   3933 1HD1 LEU B  53     186.211 144.802  33.014  1.00  0.00           H  
ATOM   3934 2HD1 LEU B  53     185.875 144.973  34.753  1.00  0.00           H  
ATOM   3935 3HD1 LEU B  53     186.302 146.403  33.784  1.00  0.00           H  
ATOM   3936 1HD2 LEU B  53     188.564 145.043  32.173  1.00  0.00           H  
ATOM   3937 2HD2 LEU B  53     188.688 146.649  32.930  1.00  0.00           H  
ATOM   3938 3HD2 LEU B  53     189.879 145.386  33.322  1.00  0.00           H  
ATOM   3939  N   GLN B  54     191.346 146.499  35.571  1.00  0.00           N  
ATOM   3940  CA  GLN B  54     192.606 146.729  34.875  1.00  0.00           C  
ATOM   3941  C   GLN B  54     193.758 146.010  35.567  1.00  0.00           C  
ATOM   3942  O   GLN B  54     194.637 145.457  34.907  1.00  0.00           O  
ATOM   3943  CB  GLN B  54     192.903 148.228  34.787  1.00  0.00           C  
ATOM   3944  CG  GLN B  54     191.976 148.992  33.857  1.00  0.00           C  
ATOM   3945  CD  GLN B  54     192.133 148.571  32.408  1.00  0.00           C  
ATOM   3946  OE1 GLN B  54     193.235 148.598  31.855  1.00  0.00           O  
ATOM   3947  NE2 GLN B  54     191.029 148.176  31.786  1.00  0.00           N  
ATOM   3948  H   GLN B  54     190.899 147.273  36.038  1.00  0.00           H  
ATOM   3949  HA  GLN B  54     192.517 146.339  33.860  1.00  0.00           H  
ATOM   3950 1HB  GLN B  54     192.826 148.673  35.779  1.00  0.00           H  
ATOM   3951 2HB  GLN B  54     193.926 148.377  34.440  1.00  0.00           H  
ATOM   3952 1HG  GLN B  54     190.945 148.808  34.156  1.00  0.00           H  
ATOM   3953 2HG  GLN B  54     192.202 150.057  33.929  1.00  0.00           H  
ATOM   3954 1HE2 GLN B  54     191.070 147.886  30.828  1.00  0.00           H  
ATOM   3955 2HE2 GLN B  54     190.154 148.169  32.271  1.00  0.00           H  
ATOM   3956  N   GLU B  55     193.738 146.007  36.900  1.00  0.00           N  
ATOM   3957  CA  GLU B  55     194.773 145.343  37.681  1.00  0.00           C  
ATOM   3958  C   GLU B  55     194.797 143.844  37.401  1.00  0.00           C  
ATOM   3959  O   GLU B  55     195.864 143.243  37.277  1.00  0.00           O  
ATOM   3960  CB  GLU B  55     194.555 145.590  39.175  1.00  0.00           C  
ATOM   3961  CG  GLU B  55     194.866 147.009  39.630  1.00  0.00           C  
ATOM   3962  CD  GLU B  55     194.528 147.248  41.075  1.00  0.00           C  
ATOM   3963  OE1 GLU B  55     194.032 146.345  41.706  1.00  0.00           O  
ATOM   3964  OE2 GLU B  55     194.765 148.334  41.548  1.00  0.00           O  
ATOM   3965  H   GLU B  55     192.984 146.473  37.383  1.00  0.00           H  
ATOM   3966  HA  GLU B  55     195.741 145.758  37.398  1.00  0.00           H  
ATOM   3967 1HB  GLU B  55     193.517 145.377  39.432  1.00  0.00           H  
ATOM   3968 2HB  GLU B  55     195.181 144.909  39.752  1.00  0.00           H  
ATOM   3969 1HG  GLU B  55     195.928 147.202  39.481  1.00  0.00           H  
ATOM   3970 2HG  GLU B  55     194.307 147.708  39.010  1.00  0.00           H  
ATOM   3971  N   ILE B  56     193.611 143.252  37.295  1.00  0.00           N  
ATOM   3972  CA  ILE B  56     193.478 141.839  36.963  1.00  0.00           C  
ATOM   3973  C   ILE B  56     193.883 141.571  35.519  1.00  0.00           C  
ATOM   3974  O   ILE B  56     194.611 140.620  35.240  1.00  0.00           O  
ATOM   3975  CB  ILE B  56     192.035 141.355  37.189  1.00  0.00           C  
ATOM   3976  CG1 ILE B  56     191.687 141.389  38.681  1.00  0.00           C  
ATOM   3977  CG2 ILE B  56     191.849 139.953  36.630  1.00  0.00           C  
ATOM   3978  CD1 ILE B  56     190.210 141.248  38.967  1.00  0.00           C  
ATOM   3979  H   ILE B  56     192.773 143.798  37.442  1.00  0.00           H  
ATOM   3980  HA  ILE B  56     194.139 141.268  37.615  1.00  0.00           H  
ATOM   3981  HB  ILE B  56     191.341 142.030  36.689  1.00  0.00           H  
ATOM   3982 1HG1 ILE B  56     192.214 140.586  39.195  1.00  0.00           H  
ATOM   3983 2HG1 ILE B  56     192.029 142.331  39.112  1.00  0.00           H  
ATOM   3984 1HG2 ILE B  56     190.824 139.626  36.798  1.00  0.00           H  
ATOM   3985 2HG2 ILE B  56     192.056 139.958  35.559  1.00  0.00           H  
ATOM   3986 3HG2 ILE B  56     192.535 139.268  37.128  1.00  0.00           H  
ATOM   3987 1HD1 ILE B  56     190.043 141.282  40.044  1.00  0.00           H  
ATOM   3988 2HD1 ILE B  56     189.666 142.064  38.489  1.00  0.00           H  
ATOM   3989 3HD1 ILE B  56     189.853 140.296  38.576  1.00  0.00           H  
ATOM   3990  N   LEU B  57     193.416 142.421  34.608  1.00  0.00           N  
ATOM   3991  CA  LEU B  57     193.708 142.263  33.188  1.00  0.00           C  
ATOM   3992  C   LEU B  57     195.206 142.320  32.924  1.00  0.00           C  
ATOM   3993  O   LEU B  57     195.748 141.479  32.205  1.00  0.00           O  
ATOM   3994  CB  LEU B  57     192.998 143.355  32.377  1.00  0.00           C  
ATOM   3995  CG  LEU B  57     193.362 143.419  30.888  1.00  0.00           C  
ATOM   3996  CD1 LEU B  57     193.150 142.052  30.254  1.00  0.00           C  
ATOM   3997  CD2 LEU B  57     192.510 144.478  30.203  1.00  0.00           C  
ATOM   3998  H   LEU B  57     192.844 143.199  34.904  1.00  0.00           H  
ATOM   3999  HA  LEU B  57     193.335 141.290  32.865  1.00  0.00           H  
ATOM   4000 1HB  LEU B  57     191.923 143.197  32.449  1.00  0.00           H  
ATOM   4001 2HB  LEU B  57     193.233 144.324  32.818  1.00  0.00           H  
ATOM   4002  HG  LEU B  57     194.416 143.677  30.782  1.00  0.00           H  
ATOM   4003 1HD1 LEU B  57     193.409 142.098  29.196  1.00  0.00           H  
ATOM   4004 2HD1 LEU B  57     193.786 141.318  30.750  1.00  0.00           H  
ATOM   4005 3HD1 LEU B  57     192.106 141.759  30.360  1.00  0.00           H  
ATOM   4006 1HD2 LEU B  57     192.769 144.524  29.145  1.00  0.00           H  
ATOM   4007 2HD2 LEU B  57     191.456 144.220  30.308  1.00  0.00           H  
ATOM   4008 3HD2 LEU B  57     192.694 145.448  30.665  1.00  0.00           H  
ATOM   4009  N   GLU B  58     195.871 143.312  33.510  1.00  0.00           N  
ATOM   4010  CA  GLU B  58     197.311 143.470  33.343  1.00  0.00           C  
ATOM   4011  C   GLU B  58     198.068 142.296  33.946  1.00  0.00           C  
ATOM   4012  O   GLU B  58     199.068 141.843  33.389  1.00  0.00           O  
ATOM   4013  CB  GLU B  58     197.781 144.778  33.986  1.00  0.00           C  
ATOM   4014  CG  GLU B  58     197.368 146.033  33.232  1.00  0.00           C  
ATOM   4015  CD  GLU B  58     197.910 147.292  33.851  1.00  0.00           C  
ATOM   4016  OE1 GLU B  58     198.562 147.200  34.864  1.00  0.00           O  
ATOM   4017  OE2 GLU B  58     197.672 148.347  33.311  1.00  0.00           O  
ATOM   4018  H   GLU B  58     195.367 143.970  34.088  1.00  0.00           H  
ATOM   4019  HA  GLU B  58     197.534 143.507  32.277  1.00  0.00           H  
ATOM   4020 1HB  GLU B  58     197.383 144.849  34.998  1.00  0.00           H  
ATOM   4021 2HB  GLU B  58     198.868 144.774  34.061  1.00  0.00           H  
ATOM   4022 1HG  GLU B  58     197.727 145.963  32.205  1.00  0.00           H  
ATOM   4023 2HG  GLU B  58     196.281 146.087  33.205  1.00  0.00           H  
ATOM   4024  N   TYR B  59     197.584 141.808  35.084  1.00  0.00           N  
ATOM   4025  CA  TYR B  59     198.139 140.604  35.693  1.00  0.00           C  
ATOM   4026  C   TYR B  59     197.992 139.401  34.771  1.00  0.00           C  
ATOM   4027  O   TYR B  59     198.930 138.622  34.607  1.00  0.00           O  
ATOM   4028  CB  TYR B  59     197.466 140.326  37.039  1.00  0.00           C  
ATOM   4029  CG  TYR B  59     198.102 139.196  37.817  1.00  0.00           C  
ATOM   4030  CD1 TYR B  59     199.198 139.445  38.630  1.00  0.00           C  
ATOM   4031  CD2 TYR B  59     197.590 137.911  37.718  1.00  0.00           C  
ATOM   4032  CE1 TYR B  59     199.780 138.412  39.341  1.00  0.00           C  
ATOM   4033  CE2 TYR B  59     198.171 136.879  38.429  1.00  0.00           C  
ATOM   4034  CZ  TYR B  59     199.261 137.126  39.238  1.00  0.00           C  
ATOM   4035  OH  TYR B  59     199.840 136.098  39.946  1.00  0.00           O  
ATOM   4036  H   TYR B  59     196.818 142.282  35.541  1.00  0.00           H  
ATOM   4037  HA  TYR B  59     199.204 140.763  35.861  1.00  0.00           H  
ATOM   4038 1HB  TYR B  59     197.500 141.225  37.655  1.00  0.00           H  
ATOM   4039 2HB  TYR B  59     196.417 140.079  36.877  1.00  0.00           H  
ATOM   4040  HD1 TYR B  59     199.601 140.455  38.708  1.00  0.00           H  
ATOM   4041  HD2 TYR B  59     196.729 137.715  37.078  1.00  0.00           H  
ATOM   4042  HE1 TYR B  59     200.640 138.608  39.980  1.00  0.00           H  
ATOM   4043  HE2 TYR B  59     197.769 135.868  38.350  1.00  0.00           H  
ATOM   4044  HH  TYR B  59     199.271 135.325  39.908  1.00  0.00           H  
ATOM   4045  N   ILE B  60     196.814 139.257  34.168  1.00  0.00           N  
ATOM   4046  CA  ILE B  60     196.566 138.162  33.235  1.00  0.00           C  
ATOM   4047  C   ILE B  60     197.565 138.182  32.087  1.00  0.00           C  
ATOM   4048  O   ILE B  60     198.080 137.139  31.684  1.00  0.00           O  
ATOM   4049  CB  ILE B  60     195.135 138.232  32.672  1.00  0.00           C  
ATOM   4050  CG1 ILE B  60     194.117 137.869  33.755  1.00  0.00           C  
ATOM   4051  CG2 ILE B  60     194.992 137.310  31.470  1.00  0.00           C  
ATOM   4052  CD1 ILE B  60     192.693 138.237  33.402  1.00  0.00           C  
ATOM   4053  H   ILE B  60     196.072 139.917  34.358  1.00  0.00           H  
ATOM   4054  HA  ILE B  60     196.679 137.221  33.770  1.00  0.00           H  
ATOM   4055  HB  ILE B  60     194.916 139.254  32.362  1.00  0.00           H  
ATOM   4056 1HG1 ILE B  60     194.155 136.797  33.945  1.00  0.00           H  
ATOM   4057 2HG1 ILE B  60     194.378 138.376  34.684  1.00  0.00           H  
ATOM   4058 1HG2 ILE B  60     193.973 137.373  31.085  1.00  0.00           H  
ATOM   4059 2HG2 ILE B  60     195.691 137.614  30.694  1.00  0.00           H  
ATOM   4060 3HG2 ILE B  60     195.204 136.284  31.771  1.00  0.00           H  
ATOM   4061 1HD1 ILE B  60     192.030 137.949  34.219  1.00  0.00           H  
ATOM   4062 2HD1 ILE B  60     192.624 139.313  33.242  1.00  0.00           H  
ATOM   4063 3HD1 ILE B  60     192.396 137.715  32.494  1.00  0.00           H  
ATOM   4064  N   GLU B  61     197.841 139.375  31.569  1.00  0.00           N  
ATOM   4065  CA  GLU B  61     198.815 139.541  30.497  1.00  0.00           C  
ATOM   4066  C   GLU B  61     200.195 139.063  30.929  1.00  0.00           C  
ATOM   4067  O   GLU B  61     200.886 138.377  30.176  1.00  0.00           O  
ATOM   4068  CB  GLU B  61     198.884 141.006  30.062  1.00  0.00           C  
ATOM   4069  CG  GLU B  61     197.653 141.500  29.317  1.00  0.00           C  
ATOM   4070  CD  GLU B  61     197.692 142.976  29.034  1.00  0.00           C  
ATOM   4071  OE1 GLU B  61     198.603 143.626  29.491  1.00  0.00           O  
ATOM   4072  OE2 GLU B  61     196.811 143.456  28.359  1.00  0.00           O  
ATOM   4073  H   GLU B  61     197.366 140.190  31.929  1.00  0.00           H  
ATOM   4074  HA  GLU B  61     198.499 138.938  29.645  1.00  0.00           H  
ATOM   4075 1HB  GLU B  61     199.021 141.640  30.938  1.00  0.00           H  
ATOM   4076 2HB  GLU B  61     199.748 141.154  29.414  1.00  0.00           H  
ATOM   4077 1HG  GLU B  61     197.573 140.964  28.372  1.00  0.00           H  
ATOM   4078 2HG  GLU B  61     196.767 141.272  29.908  1.00  0.00           H  
ATOM   4079  N   ARG B  62     200.590 139.430  32.145  1.00  0.00           N  
ATOM   4080  CA  ARG B  62     201.902 139.072  32.674  1.00  0.00           C  
ATOM   4081  C   ARG B  62     202.042 137.563  32.819  1.00  0.00           C  
ATOM   4082  O   ARG B  62     203.132 137.016  32.647  1.00  0.00           O  
ATOM   4083  CB  ARG B  62     202.134 139.731  34.026  1.00  0.00           C  
ATOM   4084  CG  ARG B  62     202.365 141.233  33.973  1.00  0.00           C  
ATOM   4085  CD  ARG B  62     202.700 141.784  35.311  1.00  0.00           C  
ATOM   4086  NE  ARG B  62     202.884 143.226  35.273  1.00  0.00           N  
ATOM   4087  CZ  ARG B  62     201.908 144.128  35.496  1.00  0.00           C  
ATOM   4088  NH1 ARG B  62     200.688 143.722  35.770  1.00  0.00           N  
ATOM   4089  NH2 ARG B  62     202.177 145.420  35.438  1.00  0.00           N  
ATOM   4090  H   ARG B  62     199.967 139.982  32.717  1.00  0.00           H  
ATOM   4091  HA  ARG B  62     202.663 139.427  31.979  1.00  0.00           H  
ATOM   4092 1HB  ARG B  62     201.274 139.553  34.669  1.00  0.00           H  
ATOM   4093 2HB  ARG B  62     203.002 139.280  34.507  1.00  0.00           H  
ATOM   4094 1HG  ARG B  62     203.192 141.450  33.296  1.00  0.00           H  
ATOM   4095 2HG  ARG B  62     201.462 141.728  33.614  1.00  0.00           H  
ATOM   4096 1HD  ARG B  62     201.893 141.562  36.009  1.00  0.00           H  
ATOM   4097 2HD  ARG B  62     203.624 141.332  35.670  1.00  0.00           H  
ATOM   4098  HE  ARG B  62     203.809 143.577  35.065  1.00  0.00           H  
ATOM   4099 1HH1 ARG B  62     200.482 142.733  35.814  1.00  0.00           H  
ATOM   4100 2HH1 ARG B  62     199.956 144.397  35.937  1.00  0.00           H  
ATOM   4101 1HH2 ARG B  62     203.115 145.733  35.227  1.00  0.00           H  
ATOM   4102 2HH2 ARG B  62     201.445 146.096  35.605  1.00  0.00           H  
ATOM   4103  N   VAL B  63     200.942 136.892  33.139  1.00  0.00           N  
ATOM   4104  CA  VAL B  63     200.962 135.448  33.350  1.00  0.00           C  
ATOM   4105  C   VAL B  63     200.757 134.697  32.042  1.00  0.00           C  
ATOM   4106  O   VAL B  63     201.444 133.712  31.773  1.00  0.00           O  
ATOM   4107  CB  VAL B  63     199.865 135.039  34.350  1.00  0.00           C  
ATOM   4108  CG1 VAL B  63     199.783 133.523  34.460  1.00  0.00           C  
ATOM   4109  CG2 VAL B  63     200.143 135.664  35.708  1.00  0.00           C  
ATOM   4110  H   VAL B  63     200.070 137.392  33.243  1.00  0.00           H  
ATOM   4111  HA  VAL B  63     201.933 135.174  33.765  1.00  0.00           H  
ATOM   4112  HB  VAL B  63     198.900 135.387  33.980  1.00  0.00           H  
ATOM   4113 1HG1 VAL B  63     199.002 133.252  35.171  1.00  0.00           H  
ATOM   4114 2HG1 VAL B  63     199.547 133.100  33.484  1.00  0.00           H  
ATOM   4115 3HG1 VAL B  63     200.739 133.132  34.805  1.00  0.00           H  
ATOM   4116 1HG2 VAL B  63     199.363 135.371  36.410  1.00  0.00           H  
ATOM   4117 2HG2 VAL B  63     201.110 135.320  36.076  1.00  0.00           H  
ATOM   4118 3HG2 VAL B  63     200.156 136.750  35.614  1.00  0.00           H  
ATOM   4119  N   ASN B  64     199.814 135.167  31.229  1.00  0.00           N  
ATOM   4120  CA  ASN B  64     199.356 134.414  30.068  1.00  0.00           C  
ATOM   4121  C   ASN B  64     200.261 134.654  28.865  1.00  0.00           C  
ATOM   4122  O   ASN B  64     200.476 133.753  28.054  1.00  0.00           O  
ATOM   4123  CB  ASN B  64     197.918 134.769  29.736  1.00  0.00           C  
ATOM   4124  CG  ASN B  64     197.276 133.772  28.811  1.00  0.00           C  
ATOM   4125  OD1 ASN B  64     197.438 132.558  28.978  1.00  0.00           O  
ATOM   4126  ND2 ASN B  64     196.550 134.262  27.839  1.00  0.00           N  
ATOM   4127  H   ASN B  64     199.400 136.069  31.420  1.00  0.00           H  
ATOM   4128  HA  ASN B  64     199.380 133.351  30.312  1.00  0.00           H  
ATOM   4129 1HB  ASN B  64     197.334 134.822  30.656  1.00  0.00           H  
ATOM   4130 2HB  ASN B  64     197.885 135.754  29.270  1.00  0.00           H  
ATOM   4131 1HD2 ASN B  64     196.098 133.646  27.193  1.00  0.00           H  
ATOM   4132 2HD2 ASN B  64     196.446 135.251  27.742  1.00  0.00           H  
ATOM   4133  N   LYS B  65     200.783 135.872  28.749  1.00  0.00           N  
ATOM   4134  CA  LYS B  65     201.524 136.277  27.561  1.00  0.00           C  
ATOM   4135  C   LYS B  65     203.004 135.943  27.694  1.00  0.00           C  
ATOM   4136  O   LYS B  65     203.387 134.824  27.492  1.00  0.00           O  
ATOM   4137  OXT LYS B  65     203.788 136.799  28.001  1.00  0.00           O  
ATOM   4138  CB  LYS B  65     201.345 137.774  27.301  1.00  0.00           C  
ATOM   4139  CG  LYS B  65     201.880 138.249  25.957  1.00  0.00           C  
ATOM   4140  CD  LYS B  65     201.631 139.737  25.757  1.00  0.00           C  
ATOM   4141  CE  LYS B  65     202.183 140.216  24.423  1.00  0.00           C  
ATOM   4142  NZ  LYS B  65     201.975 141.677  24.229  1.00  0.00           N  
ATOM   4143  H   LYS B  65     200.661 136.537  29.500  1.00  0.00           H  
ATOM   4144  HA  LYS B  65     201.141 135.716  26.706  1.00  0.00           H  
ATOM   4145 1HB  LYS B  65     200.285 138.027  27.348  1.00  0.00           H  
ATOM   4146 2HB  LYS B  65     201.852 138.341  28.082  1.00  0.00           H  
ATOM   4147 1HG  LYS B  65     202.952 138.057  25.903  1.00  0.00           H  
ATOM   4148 2HG  LYS B  65     201.389 137.697  25.156  1.00  0.00           H  
ATOM   4149 1HD  LYS B  65     200.557 139.934  25.789  1.00  0.00           H  
ATOM   4150 2HD  LYS B  65     202.109 140.296  26.560  1.00  0.00           H  
ATOM   4151 1HE  LYS B  65     203.250 140.002  24.372  1.00  0.00           H  
ATOM   4152 2HE  LYS B  65     201.689 139.682  23.612  1.00  0.00           H  
ATOM   4153 1HZ  LYS B  65     202.354 141.956  23.334  1.00  0.00           H  
ATOM   4154 2HZ  LYS B  65     200.987 141.884  24.254  1.00  0.00           H  
ATOM   4155 3HZ  LYS B  65     202.445 142.185  24.964  1.00  0.00           H  
TER                                                                             
REMARK PDBinfo-LABEL:   40 other_overlap
REMARK PDBinfo-LABEL:   76 other_overlap
REMARK PDBinfo-LABEL:   77 other_overlap
REMARK PDBinfo-LABEL:   78 other_overlap
REMARK PDBinfo-LABEL:   79 other_overlap
REMARK PDBinfo-LABEL:   81 other_overlap
REMARK PDBinfo-LABEL:   82 other_overlap
REMARK PDBinfo-LABEL:   84 other_overlap
REMARK PDBinfo-LABEL:   85 other_overlap
REMARK PDBinfo-LABEL:   86 other_overlap
REMARK PDBinfo-LABEL:   88 other_overlap
REMARK PDBinfo-LABEL:   89 other_overlap
REMARK PDBinfo-LABEL:   92 other_overlap
REMARK PDBinfo-LABEL:   98 other_overlap
REMARK PDBinfo-LABEL:  101 other_overlap
REMARK PDBinfo-LABEL:  102 other_overlap
REMARK PDBinfo-LABEL:  105 other_overlap
REMARK PDBinfo-LABEL:  109 other_overlap
REMARK PDBinfo-LABEL:  114 other_overlap
REMARK PDBinfo-LABEL:  115 other_overlap
REMARK PDBinfo-LABEL:  116 other_overlap
REMARK PDBinfo-LABEL:  117 other_overlap
REMARK PDBinfo-LABEL:  118 other_overlap
REMARK PDBinfo-LABEL:  119 other_overlap
REMARK PDBinfo-LABEL:  120 orig_interface overlap
REMARK PDBinfo-LABEL:  121 overlap
REMARK PDBinfo-LABEL:  122 overlap
REMARK PDBinfo-LABEL:  123 orig_interface overlap
REMARK PDBinfo-LABEL:  124 overlap
REMARK PDBinfo-LABEL:  125 overlap
REMARK PDBinfo-LABEL:  126 other_overlap
REMARK PDBinfo-LABEL:  127 orig_interface
REMARK PDBinfo-LABEL:  128 other_overlap
REMARK PDBinfo-LABEL:  129 other_overlap
REMARK PDBinfo-LABEL:  130 orig_interface
REMARK PDBinfo-LABEL:  131 orig_interface
REMARK PDBinfo-LABEL:  132 orig_interface
REMARK PDBinfo-LABEL:  134 orig_interface
REMARK PDBinfo-LABEL:  136 other_overlap
REMARK PDBinfo-LABEL:  138 other_overlap
REMARK PDBinfo-LABEL:  140 orig_interface
REMARK PDBinfo-LABEL:  141 orig_interface
REMARK PDBinfo-LABEL:  142 orig_interface
REMARK PDBinfo-LABEL:  143 orig_interface
REMARK PDBinfo-LABEL:  144 orig_interface
REMARK PDBinfo-LABEL:  145 orig_interface
REMARK PDBinfo-LABEL:  146 orig_interface
REMARK PDBinfo-LABEL:  147 orig_interface
REMARK PDBinfo-LABEL:  149 orig_interface
REMARK PDBinfo-LABEL:  150 orig_interface
REMARK PDBinfo-LABEL:  158 orig_interface
REMARK PDBinfo-LABEL:  159 orig_interface
REMARK PDBinfo-LABEL:  161 other_overlap
REMARK PDBinfo-LABEL:  162 orig_interface
REMARK PDBinfo-LABEL:  163 orig_interface
REMARK PDBinfo-LABEL:  164 other_overlap
REMARK PDBinfo-LABEL:  165 other_overlap
REMARK PDBinfo-LABEL:  166 orig_interface
REMARK PDBinfo-LABEL:  167 orig_interface
REMARK PDBinfo-LABEL:  168 other_overlap
REMARK PDBinfo-LABEL:  169 other_overlap
REMARK PDBinfo-LABEL:  170 orig_interface
REMARK PDBinfo-LABEL:  171 orig_interface
REMARK PDBinfo-LABEL:  172 orig_interface
REMARK PDBinfo-LABEL:  173 orig_interface
REMARK PDBinfo-LABEL:  174 orig_interface
REMARK PDBinfo-LABEL:  175 orig_interface
REMARK PDBinfo-LABEL:  176 orig_interface
REMARK PDBinfo-LABEL:  177 orig_interface
REMARK PDBinfo-LABEL:  179 orig_interface
REMARK PDBinfo-LABEL:  182 orig_interface
REMARK PDBinfo-LABEL:  183 orig_interface
REMARK PDBinfo-LABEL:  184 orig_interface
REMARK PDBinfo-LABEL:  185 FIX orig_interface
REMARK PDBinfo-LABEL:  186 orig_interface
REMARK PDBinfo-LABEL:  187 orig_interface
REMARK PDBinfo-LABEL:  188 orig_interface
REMARK PDBinfo-LABEL:  189 orig_interface
REMARK PDBinfo-LABEL:  190 orig_interface
REMARK PDBinfo-LABEL:  191 orig_interface
REMARK PDBinfo-LABEL:  192 orig_interface
REMARK PDBinfo-LABEL:  193 orig_interface
REMARK PDBinfo-LABEL:  194 orig_interface
REMARK PDBinfo-LABEL:  195 orig_interface
REMARK PDBinfo-LABEL:  196 orig_interface
REMARK PDBinfo-LABEL:  197 orig_interface
REMARK PDBinfo-LABEL:  205 orig_interface
REMARK PDBinfo-LABEL:  209 orig_interface
REMARK PDBinfo-LABEL:  212 orig_interface
REMARK PDBinfo-LABEL:  217 orig_interface
REMARK PDBinfo-LABEL:  220 orig_interface
REMARK PDBinfo-LABEL:  225 orig_interface
REMARK PDBinfo-LABEL:  227 orig_interface
REMARK PDBinfo-LABEL:  228 orig_interface
REMARK PDBinfo-LABEL:  229 orig_interface
REMARK PDBinfo-LABEL:  230 orig_interface
REMARK PDBinfo-LABEL:  231 orig_interface
REMARK PDBinfo-LABEL:  233 orig_interface
REMARK PDBinfo-LABEL:  236 orig_interface
REMARK PDBinfo-LABEL:  238 orig_interface
REMARK PDBinfo-LABEL:  241 FIX orig_interface
REMARK PDBinfo-LABEL:  242 orig_interface
REMARK PDBinfo-LABEL:  244 orig_interface
REMARK PDBinfo-LABEL:  245 orig_interface
REMARK PDBinfo-LABEL:  246 orig_interface
REMARK PDBinfo-LABEL:  248 orig_interface
REMARK PDBinfo-LABEL:  249 orig_interface
REMARK PDBinfo-LABEL:  251 orig_interface
REMARK PDBinfo-LABEL:  252 orig_interface
REMARK PDBinfo-LABEL:  253 orig_interface

BuriedUnsatHbonds vbuns: 
  all_heavy_atom_unsats = 0
  bb_heavy_atom_unsats = 0
  sc_heavy_atom_unsats = 0
  countable_nonheavy_unsats = 0


BuriedUnsatHbonds sbuns: 
      Unsatisfied HEAVY polar atom at residue 171: VAL  O  
  all_heavy_atom_unsats = 1
  bb_heavy_atom_unsats = 1
  sc_heavy_atom_unsats = 0
  countable_nonheavy_unsats = 0


BuriedUnsatHbonds buns_int: 
  all_heavy_atom_unsats = 0
  bb_heavy_atom_unsats = 0
  sc_heavy_atom_unsats = 0
  countable_nonheavy_unsats = 0


BuriedUnsatHbonds vbuns: 
  all_heavy_atom_unsats = 0
  bb_heavy_atom_unsats = 0
  sc_heavy_atom_unsats = 0
  countable_nonheavy_unsats = 0


BuriedUnsatHbonds sbuns: 
      Unsatisfied HEAVY polar atom at residue 171: VAL  O  
  all_heavy_atom_unsats = 1
  bb_heavy_atom_unsats = 1
  sc_heavy_atom_unsats = 0
  countable_nonheavy_unsats = 0


BuriedUnsatHbonds buns_int: 
  all_heavy_atom_unsats = 0
  bb_heavy_atom_unsats = 0
  sc_heavy_atom_unsats = 0
  countable_nonheavy_unsats = 0

sc1_int_area 959.584
sc2_int_area 930.684

# All scores below are weighted scores, not raw scores.
#BEGIN_POSE_ENERGIES_TABLE LHD202_DHR21_BA_A_0006.pdb
label fa_atr fa_rep fa_sol fa_intra_atr_xover4 fa_intra_rep_xover4 fa_intra_sol_xover4 fa_elec fa_intra_elec pro_close hbond_sr_bb hbond_lr_bb hbond_bb_sc hbond_sc dslf_fa13 omega fa_dun_dev fa_dun_rot fa_dun_semi p_aa_pp hxl_tors ref rama_prepro gen_bonded total
weights 1 0.55 1 1 0.55 1 1 1 1.25 1 1 1 1 1.25 0.48 0.69 0.76 0.78 0.61 1 1 0.5 1 NA
pose -1568.06 190.509 1177.04 -102.978 55.2065 84.1659 -641.985 -61.3821 0.25672 -165.198 -55.2708 -37.4332 -78.7397 0 16.7003 26.8977 144.941 229.683 -66.5624 44.3999 -80.6766 -6.14482 0 -894.636
SER:NtermProteinFull_1 -3.7013 1.97483 5.22219 -1.15548 0.78776 2.10876 -2.86578 -0.11969 0 0 0 0 0 0 0.2223 0.03078 0.59519 0 0 0.60009 -1.1772 0 0 2.52246
GLU_2 -5.48973 2.16297 6.38132 -0.46057 0.06575 0.91668 -5.28913 -0.44685 0 0 0 0 -0.73769 0 0.08016 0.01905 0 3.25438 -0.34766 0 -2.5358 -0.2538 0 -2.68092
LYS_3 -6.41245 0.44602 7.52565 -0.30758 0.02598 0.14217 -5.42418 -0.00295 0 0 0 -0.50946 -0.36867 0 0.05427 0.70144 1.74858 0 -0.05682 0 -1.6738 -0.45769 0 -4.56949
GLU_4 -4.18268 0.3068 5.59226 -0.21553 0.03716 0.31062 -1.22357 -0.58801 0 0 0 0 0 0 0.32476 0.02076 0 3.0531 -0.28752 0 -2.5358 -0.41927 0 0.19308
LYS_5 -6.27634 0.38829 7.0436 -0.31191 0.03592 0.14768 -3.60682 0.0249 0 0 0 0 -0.73769 0 0.07823 0.25445 1.70531 0 -0.01484 0 -1.6738 -0.31115 0 -3.25418
VAL_6 -8.06232 1.15177 2.87312 -0.31291 0.28555 0.07104 -1.81019 -0.05612 0 0 0 0 0 0 -0.06019 0.19313 0.05632 0 -0.31086 0 2.085 0.0681 0 -3.82856
GLU_7 -5.88878 0.29452 7.42311 -0.63014 0.12267 1.14889 -4.14552 -0.57824 0 0 0 0 -1.71574 0 -0.01356 0.03437 0 3.5189 -0.24076 0 -2.5358 -0.02105 0 -3.22712
GLU_8 -5.59293 0.31306 6.91058 -0.33478 0.09406 0.39437 -3.75579 -0.57332 0 0 0 0 -0.91382 0 -0.015 0.07411 0 3.23233 -0.06362 0 -2.5358 -0.07985 0 -2.84642
LEU_9 -9.20087 1.10695 5.12626 -0.50659 0.51488 0.12124 -2.05997 0.25417 0 0 0 0 0 0 0.08146 0.04602 0.35779 0 -0.27536 0 0.72952 0.10691 0 -3.59759
ALA_10 -6.31693 0.36839 3.58807 -0.02202 0 0 -1.85203 -0.36242 0 0 0 0 0 0 0.02172 0 0 0 -0.29745 0 2.3386 -0.10623 0 -2.64031
GLN_11 -6.65694 0.38224 7.85486 -0.64493 0.13518 0.67621 -4.16086 -0.34805 0 0 0 0 -1.57215 0 0.20856 0.03752 0 2.95744 -0.12864 0 -1.0644 -0.14107 0 -2.46503
ARG_12 -6.28952 0.3238 7.05964 -0.62452 0.16605 0.34976 -3.63313 0.26266 0 0 0 0 -0.91382 0 0.19742 0.04653 2.5057 0 -0.1074 0 -1.281 -0.09815 0 -2.03599
ILE_13 -9.75586 1.36017 4.47179 -0.51284 0.53657 0.10252 -2.03401 0.05527 0 0 0 0 0 0 0.01337 0.24248 0.61337 0 -0.40532 0 1.0317 0.09279 0 -4.188
ARG_14 -7.20387 0.47357 7.94001 -1.34679 0.64455 0.93959 -3.67614 0.194 0 0 0 0 -1.35087 0 0.08858 0.53762 2.49788 0 -0.13113 0 -1.281 0.27175 0 -1.40224
GLU_15 -4.74583 0.29053 6.11814 -0.44059 0.06553 0.87176 -2.07357 -0.44671 0 0 0 0 -0.45242 0 0.04256 0.07676 0 3.34206 -0.30425 0 -2.5358 -0.10206 0 -0.29389
GLN_16 -5.37798 0.66655 4.52164 -0.87174 0.14911 0.9425 -1.77717 -0.89167 0 0 0 0 -0.94498 0 -0.00072 0.05227 0 2.96158 -0.19047 0 -1.0644 -0.28782 0 -2.11328
LEU_17 -7.69732 1.56664 4.18136 -0.50623 0.31107 0.15143 -2.85144 -0.06054 0.01095 0 0 -0.60529 0 0 0.04715 0.08758 0.67592 0 0.25434 0 0.72952 1.18704 0 -2.51782
PRO_18 -3.76747 1.33661 2.98131 -0.12627 0.00287 0.09069 -0.52369 0.23101 0.03428 0 0 0 0 0 0.24786 0.05803 0.21618 0 -0.71843 0 -5.1227 0.98116 0 -4.07857
ASP_19 -1.47828 0.16897 1.73157 -0.12763 0.03032 0.40658 -0.46357 -0.78684 0 0 0 0 0 0 0.20919 0.00579 0 2.55176 -0.59172 0 -2.2837 -0.23336 0 -0.86093
THR_20 -5.34278 0.95136 4.82393 -0.11359 0.06037 0.07477 -2.57462 -0.64402 0 0 0 -0.96541 0 0 0.03226 0.00021 0.09014 0 -0.54518 4.35469 -1.425 -0.13511 0 -1.35798
GLU_21 -3.9064 0.18303 5.14028 -0.46329 0.08502 0.96054 -2.77269 -0.45903 0 0 0 0 -0.69907 0 0.05908 0.11047 0 3.21807 -0.34513 0 -2.5358 -0.43221 0 -1.85711
LEU_22 -7.43629 0.7689 2.25981 -0.5084 0.53507 0.12207 -0.73729 0.2559 0 0 0 0 0 0 0.19572 0.02321 0.33838 0 -0.28415 0 0.72952 -0.2754 0 -4.01296
ALA_23 -5.33249 0.49504 3.54156 -0.02146 0 0 -1.005 -0.34918 0 0 0 -0.36012 0 0 0.17051 0 0 0 -0.1241 0 2.3386 0.00948 0 -0.63716
ARG_24 -7.19043 0.38132 10.567 -1.27012 0.53162 0.84138 -6.08386 0.29288 0 0 0 0 -1.78826 0 -0.00643 0.25805 2.25225 0 0.02112 0 -1.281 0.38284 0 -2.09166
GLU_25 -6.9532 0.46927 9.30557 -0.42917 0.05675 0.816 -6.15954 -0.44277 0 0 0 0 -1.36662 0 0.00925 0.3259 0 3.52002 -0.30254 0 -2.5358 0.11752 0 -3.56935
ALA_26 -6.34335 0.50965 2.79705 -0.02153 0 0 -2.1332 -0.35388 0 0 0 0 0 0 -0.01874 0 0 0 -0.20871 0 2.3386 -0.23725 0 -3.67136
GLN_27 -6.32349 0.23121 7.68932 -0.82301 0.10384 0.85012 -3.58981 -0.68438 0 0 0 0 -1.5185 0 0.01273 0.04827 0 2.94704 0.03146 0 -1.0644 0.15113 0 -1.93848
GLU_28 -5.61707 0.24184 7.68943 -0.2149 0.02546 0.29578 -2.95175 -0.61578 0 0 0 0 -0.43971 0 0.33392 0.03562 0 3.41235 -0.26425 0 -2.5358 -0.05303 0 -0.65789
LEU_29 -8.42923 0.90604 3.20898 -0.70642 0.4553 0.26665 -2.36813 0.15826 0 0 0 0 0 0 0.05975 0.05297 0.89013 0 -0.23727 0 0.72952 -0.10307 0 -5.11651
ALA_30 -6.18333 0.46332 4.0002 -0.02206 0 0 -2.04711 -0.36207 0 0 0 0 0 0 -0.02735 0 0 0 -0.26589 0 2.3386 -0.01796 0 -2.12365
ASP_31 -6.55117 0.43314 9.32494 -0.11099 0.02013 0.34171 -3.90775 -0.21456 0 0 0 0 -1.08413 0 0.16391 0.03131 0 1.8538 0.31324 0 -2.2837 0.08643 0 -1.5837
GLU_32 -5.28984 0.27455 6.85809 -0.45629 0.06288 0.90002 -3.75355 -0.44513 0 0 0 0 -0.67312 0 0.34369 0.01027 0 3.23111 -0.33293 0 -2.5358 -0.03419 0 -1.84025
ALA_33 -5.33958 0.89307 3.14545 -0.02231 0 0 -0.69734 -0.36523 0 0 0 0 0 0 0.03664 0 0 0 -0.30097 0 2.3386 -0.40941 0 -0.72108
ARG_34 -5.85747 0.35771 7.90827 -1.16909 0.5137 0.92432 -4.19296 0.28724 0 0 0 -0.50946 -0.60767 0 0.04282 0.06321 3.21115 0 -0.13286 0 -1.281 -0.27644 0 -0.71851
LYS_35 -4.07861 0.25734 6.01203 -0.31033 0.03439 0.14575 -2.67342 0.00382 0 0 0 0 -0.67312 0 -0.03547 0.19198 1.75115 0 0.00337 0 -1.6738 -0.21121 0 -1.25613
SER_36 -3.83587 0.24971 5.36778 -0.02796 0 0.04563 -0.76523 -0.92657 0 0 0 -0.88644 0 0 0.08878 0.00059 1.10253 0 0.03077 0.62709 -1.1772 -0.36515 0 -0.47155
ASP_37 -1.81672 0.06046 3.33041 -0.12421 0.03625 0.39088 -1.57601 -0.18858 0 0 0 0 -0.36867 0 -0.05987 0.04424 0 2.46461 -0.3648 0 -2.2837 -0.57394 0 -1.02966
ASP_38 -4.69922 0.4813 6.55737 -0.24513 0.17796 0.83828 -4.02467 -1.12146 0 0 0 -1.48588 0 0 0.13812 0.00934 0 2.4841 -0.75908 0 -2.2837 -0.50428 0 -4.43695
SER_39 -3.43231 0.30167 4.26328 -0.02752 0 0.04296 -0.64443 -1.07417 0 0 0 0 0 0 -0.06293 0.00892 0.27876 0 0.10106 0.60277 -1.1772 -0.38314 0 -1.20229
GLU_40 -6.44911 0.67747 8.29874 -0.44618 0.05796 0.89098 -5.11734 -0.43074 0 0 0 -0.09009 -1.16841 0 0.55394 0 0 3.3942 -0.27908 0 -2.5358 -0.36786 0 -3.01132
ALA_41 -5.61012 0.52986 4.06775 -0.02255 0 0 -2.46386 -0.36819 0 0 0 -0.50935 0 0 0.15239 0 0 0 -0.28208 0 2.3386 -0.39002 0 -2.55758
LEU_42 -8.04733 0.80476 4.68418 -0.51249 0.55716 0.12143 -2.39863 0.27366 0 0 0 0 0 0 0.30727 0.03451 0.33269 0 -0.28525 0 0.72952 -0.23318 0 -3.63171
LYS_43 -6.49627 0.40766 7.68639 -0.31054 0.03387 0.14533 -3.77352 0.00776 0 0 0 0 -0.74004 0 0.06135 0.19243 1.72398 0 -0.00576 0 -1.6738 -0.13251 0 -2.87367
VAL_44 -8.7187 1.67618 2.87886 -0.31134 0.28628 0.07004 -1.79755 -0.00338 0 0 0 0 0 0 -0.05636 0.345 0.02757 0 -0.31238 0 2.085 0.17421 0 -3.65656
VAL_45 -8.76596 1.51728 2.4606 -0.31403 0.28871 0.07195 -1.92594 -0.14794 0 0 0 0 0 0 0.07304 0.01512 0.25589 0 -0.25722 0 2.085 0.29307 0 -4.35042
TYR_46 -8.13774 0.68629 5.16749 -0.92948 0.07982 0.33483 -2.8987 -0.29134 0 0 0 0 -0.61134 0 -0.00754 0.10653 0 1.80167 -0.48655 0.06053 0.96414 0.51259 0 -3.64882
LEU_47 -7.73739 0.60472 4.9281 -0.50506 0.50432 0.12008 -1.91351 0.25254 0 0 0 0 0 0 -0.03343 0.03747 0.39868 0 -0.26743 0 0.72952 0.51084 0 -2.37054
ALA_48 -6.8022 0.87595 3.09078 -0.02157 0 0 -1.6602 -0.35229 0 0 0 0 0 0 0.04272 0 0 0 -0.20445 0 2.3386 0.00888 0 -2.68377
LEU_49 -10.3497 1.79493 3.25818 -0.5056 0.43279 0.12017 -2.60147 0.24366 0 0 0 0 0 0 0.21362 0.09697 0.34896 0 -0.29283 0 0.72952 -0.06253 0 -6.57334
ARG_50 -7.02981 0.3779 6.51295 -1.07273 0.54129 0.71996 -2.7627 0.26692 0 0 0 0 -0.61134 0 0.08886 0.20177 3.13162 0 -0.14696 0 -1.281 -0.10052 0 -1.16377
ILE_51 -9.68727 1.41185 4.45359 -0.51631 0.60236 0.10353 -2.05939 0.05141 0 0 0 0 0 0 -0.05526 0.19045 0.67803 0 -0.33539 0 1.0317 0.12908 0 -4.00162
VAL_52 -8.5369 1.39791 2.32473 -0.31054 0.26961 0.071 -0.89599 -0.07575 0 0 0 0 0 0 0.18713 0.16403 0.15314 0 -0.17006 0 2.085 0.28888 0 -3.04782
GLN_53 -5.60517 0.23504 5.12769 -0.88296 0.14755 0.95549 -1.29717 -0.83484 0 0 0 0 -0.94498 0 0.08705 0.03937 0 2.90794 -0.20331 0 -1.0644 0.03445 0 -1.29826
GLN_54 -5.56827 0.76501 4.69393 -0.88571 0.15143 0.96279 -1.88667 -0.90235 0 0 0 0 -0.88696 0 -0.05124 0.02417 0 2.92651 -0.21074 0 -1.0644 -0.17324 0 -2.10574
LEU_55 -7.72693 1.61224 4.24828 -0.50517 0.32627 0.1506 -2.77314 -0.05151 0.01031 0 0 -0.60172 0 0 0.05094 0.07776 0.71761 0 0.22885 0 0.72952 1.14419 0 -2.3619
PRO_56 -5.01058 1.49784 2.50828 -0.12756 0.0026 0.09142 -0.12994 0.22824 0.05168 0 0 0 0 0 0.16605 0.04322 0.21605 0 -0.73313 0 -5.1227 0.94297 0 -5.37556
ASP_57 -2.49439 0.36383 1.7558 -0.25918 0.07438 0.85266 0.06645 -0.39251 0 0 0 0 0 0 0.12902 0.15322 0 2.05298 -0.58873 0 -2.2837 -0.12263 0 -0.6928
THR_58 -5.52888 0.84839 4.95102 -0.11214 0.06342 0.07499 -2.25449 -0.75059 0 0 0 -1.03442 0 0 0.00567 1e-05 0.09089 0 -0.55488 4.39646 -1.425 -0.07909 0 -1.30864
GLU_59 -3.92219 0.21078 5.14789 -0.46352 0.08455 0.95845 -2.73267 -0.45597 0 0 0 0 -0.7637 0 0.12511 0.08686 0 3.20009 -0.33964 0 -2.5358 -0.49023 0 -1.89
LEU_60 -7.22413 0.61007 2.22486 -0.50872 0.50301 0.12369 -0.63034 0.24629 0 0 0 0 0 0 0.37078 0.04766 0.28982 0 -0.30245 0 0.72952 -0.297 0 -3.81692
ALA_61 -6.60429 0.85224 2.81171 -0.02117 0 0 -0.85435 -0.34816 0 0 0 -0.43269 0 0 0.10386 0 0 0 -0.13125 0 2.3386 0.05277 0 -2.23272
ARG_62 -7.8747 0.46286 10.4228 -1.28792 0.53203 0.85761 -5.92386 0.29258 0 0 0 0 -1.89561 0 -0.00091 0.38476 2.34205 0 0.02064 0 -1.281 0.38159 0 -2.56708
GLU_63 -6.95961 0.52545 9.27176 -0.4177 0.05775 0.78309 -6.24283 -0.43797 0 0 0 0 -1.38776 0 -0.0069 0.43429 0 3.5499 -0.28923 0 -2.5358 0.05695 0 -3.59862
ALA_64 -6.16501 0.26065 2.70954 -0.02177 0 0 -2.32718 -0.35843 0 0 0 0 0 0 -0.00672 0 0 0 -0.25241 0 2.3386 -0.28136 0 -4.10409
LEU_65 -8.79315 0.99932 3.44923 -0.49834 0.43191 0.11608 -2.00736 0.24541 0 0 0 0 0 0 -0.02323 0.0667 0.50947 0 -0.23463 0 0.72952 0.00745 0 -5.00162
GLU_66 -5.27117 0.15935 7.07161 -0.21442 0.02746 0.29725 -2.59538 -0.61216 0 0 0 0 -0.45446 0 0.1975 0.01456 0 3.45745 -0.25638 0 -2.5358 -0.13337 0 -0.84795
LEU_67 -7.97979 0.68629 3.05621 -0.7078 0.38888 0.26812 -2.19835 0.16949 0 0 0 0 0 0 -0.00436 0.09214 0.82035 0 -0.20992 0 0.72952 0.04063 0 -4.84861
ALA_68 -6.54314 1.172 2.70097 -0.02175 0 0 -1.96791 -0.35754 0 0 0 0 0 0 -0.03538 0 0 0 -0.24095 0 2.3386 0.18387 0 -2.77124
LYS_69 -6.24172 0.52904 7.25654 -0.55308 0.26925 0.27722 -4.4825 0.00887 0 0 0 0 -0.71714 0 0.05243 0.2147 2.96429 0 0.05388 0 -1.6738 0.09716 0 -1.94485
GLU_70 -5.59079 0.40725 6.90867 -0.45362 0.06153 0.89693 -3.47462 -0.43784 0 0 0 0 -0.69354 0 0.17832 0.00026 0 3.2039 -0.34426 0 -2.5358 -0.09649 0 -1.9701
ALA_71 -5.5208 0.76836 3.0864 -0.02207 0 0 -1.49294 -0.36145 0 0 0 -0.64644 0 0 0.12295 0 0 0 -0.27358 0 2.3386 -0.37181 0 -2.37279
VAL_72 -5.09243 0.73737 2.9351 -0.31866 0.32907 0.07345 -0.71491 -0.18194 0 0 0 0 0 0 -0.00609 0.15413 0.35539 0 -0.13652 0 2.085 -0.1216 0 0.09736
LYS_73 -4.38197 0.34338 5.82098 -0.31052 0.03135 0.14545 -2.70473 -0.00095 0 0 0 0 -0.69354 0 0.03703 0.13386 1.70826 0 -0.04714 0 -1.6738 -0.15765 0 -1.74999
SER_74 -3.69292 0.2205 4.56859 -0.04261 1e-05 0.0745 -0.59295 -0.39259 0 0 0 -0.64644 0 0 0.01193 0.53867 0.36756 0 -0.24501 1.96763 -1.1772 -0.43373 0 0.52594
THR_75 -1.41973 0.2452 1.20354 -0.13001 0.06202 0.08745 0.10558 -0.95495 0 0 0 0 0 0 0.03467 0.01683 0.04999 0 -0.44548 2.30428 -1.425 -0.15941 0 -0.42502
ASP_76 -5.23773 1.27214 7.87067 -0.23207 0.10973 0.74752 -6.00526 -1.35168 0.002 0 0 -0.45525 0 0 -0.07458 0.08714 0 2.10355 -0.43204 0 -2.2837 1.44912 0 -2.43044
PRO_77 -4.39462 1.07547 3.03974 -0.07137 0 0.04448 -1.10108 0.61347 0.07124 0 0 0 0 0 -0.19913 0.12985 0.31878 0 -0.4046 0 -5.1227 1.48535 0 -4.51512
ALA_78 -5.69718 0.93007 3.22939 -0.02256 0 0 -1.87667 -0.36947 0 0 0 -0.45525 0 0 -0.03223 0 0 0 -0.3198 0 2.3386 -0.04794 0 -2.32305
GLN_79 -8.13979 1.20255 7.37993 -0.2529 0.02951 0.18726 -4.33894 -0.4596 0 0 0 -1.04436 0 0 0.14415 0.00569 0 2.90641 -0.13776 0 -1.0644 -0.27621 0 -3.85846
LEU_80 -8.01476 0.86468 4.68662 -0.51442 0.5966 0.12425 -2.09009 0.26622 0 0 0 0 0 0 0.26573 0 0.29273 0 -0.29874 0 0.72952 -0.11707 0 -3.20873
ILE_81 -6.8295 0.43606 3.82988 -0.51554 0.63298 0.10189 -1.89969 0.10276 0 0 0 0 0 0 0.01149 0.05691 0.59956 0 -0.36473 0 1.0317 0.21493 0 -2.5913
VAL_82 -8.48208 1.6151 2.47144 -0.3103 0.26661 0.07033 -1.55215 -0.04655 0 0 0 0 0 0 -0.04084 0.00993 0.05191 0 -0.3038 0 2.085 0.4336 0 -3.73182
VAL_83 -8.45925 1.42791 2.35442 -0.31366 0.28443 0.07168 -1.79885 -0.10371 0 0 0 0 0 0 -0.06688 0.03372 0.13373 0 -0.25529 0 2.085 0.25395 0 -4.35279
GLN_84 -8.28372 0.77288 7.75 -0.25728 0.02438 0.18235 -3.32994 -0.46611 0 0 0 0 -0.42837 0 -0.00622 0.34491 0 2.88973 0.05571 0 -1.0644 0.37011 0 -1.44596
LEU_85 -8.97507 0.85802 3.84561 -0.49013 0.29328 0.11545 -1.57729 0.22392 0 0 0 0 0 0 -0.04441 0.34956 0.39072 0 -0.26645 0 0.72952 0.31779 0 -4.22949
ALA_86 -6.982 1.3226 2.99404 -0.02173 0 0 -1.89709 -0.35743 0 0 0 0 0 0 -0.04803 0 0 0 -0.21766 0 2.3386 -0.02538 0 -2.89409
LEU_87 -9.73236 1.38226 2.96565 -0.50644 0.40168 0.12224 -2.25713 0.2325 0 0 0 0 0 0 0.17637 0.17538 0.33314 0 -0.31299 0 0.72952 -0.1529 0 -6.44308
LYS_88 -6.25191 0.48592 5.48549 -0.30686 0.02795 0.13942 -2.19772 -0.0185 0 0 0 0 0 0 0.08429 0 1.74691 0 -0.04186 0 -1.6738 -0.29112 0 -2.81178
ILE_89 -10.0162 1.88528 4.012 -0.5144 0.59875 0.10202 -2.00303 0.07796 0 0 0 0 0 0 -0.05736 0.05537 0.6099 0 -0.38335 0 1.0317 0.00165 0 -4.59975
VAL_90 -8.40792 1.26871 2.12613 -0.30919 0.26297 0.07072 -0.78352 -0.08983 0 0 0 0 0 0 -0.00543 0.25755 0.16283 0 -0.2026 0 2.085 0.26557 0 -3.29901
GLN_91 -5.73919 0.2241 5.23492 -0.88007 0.14841 0.95189 -1.46677 -0.81416 0 0 0 0 -0.88696 0 0.01728 0.07404 0 3.00414 -0.16336 0 -1.0644 0.01308 0 -1.34705
LYS_92 -5.05685 0.84837 4.90658 -0.4252 0.05543 0.24666 -2.86326 -0.1672 0 0 0 -0.50904 0 0 -0.04019 0.10344 2.55072 0 -0.07947 0 -1.6738 -0.20708 0 -2.31089
LEU_93 -5.7726 0.94469 4.67347 -0.50957 0.33518 0.15088 -2.77264 -0.05677 0.01174 0 0 -0.55461 0 0 0.02738 0.05314 0.79386 0 0.19656 0 0.72952 1.06826 0 -0.68153
PRO_94 -5.07594 1.66216 2.52231 -0.12857 0.00146 0.09195 -0.1676 0.23386 0.0645 0 0 0 0 0 0.17272 0.07382 0.24578 0 -0.81511 0 -5.1227 0.87759 0 -5.36377
ASP_95 -2.52553 0.31752 1.72404 -0.2587 0.07367 0.85108 0.06928 -0.38468 0 0 0 0 0 0 0.05302 0.16013 0 2.06116 -0.58701 0 -2.2837 -0.16769 0 -0.8974
THR_96 -5.70901 0.79254 5.57225 -0.10977 0.05682 0.07241 -2.47689 -0.7635 0 0 0 -1.02455 0 0 -0.00201 0.02225 0.09473 0 -0.59643 4.47514 -1.425 -0.06289 0 -1.08391
GLU_97 -3.86893 0.17456 5.46066 -0.46104 0.07391 0.93323 -3.23871 -0.45228 0 0 0 0 -0.6913 0 0.32501 0.03165 0 3.19802 -0.35312 0 -2.5358 -0.48563 0 -1.88977
GLU_98 -5.16165 0.22458 4.91961 -0.45777 0.21035 1.42951 -1.72353 -2.87194 0 0 0 0 0 0 0.2086 0 0 4.00654 -0.2882 0 -2.5358 -0.47198 0 -2.51168
ALA_99 -6.71305 0.79276 3.01465 -0.02135 0 0 -0.85774 -0.3506 0 0 0 -0.46993 0 0 0.16622 0 0 0 -0.15629 0 2.3386 -0.1638 0 -2.42053
ARG_100 -6.4623 0.32254 8.52057 -1.10995 0.34994 0.71555 -4.53803 0.2231 0 0 0 0 -1.20508 0 -0.01171 0.06784 2.3482 0 0.01764 0 -1.281 0.32202 0 -1.72068
ARG_101 -6.55338 0.35967 6.75944 -0.73549 0.20718 0.46304 -3.63955 0.24503 0 0 0 0 -0.44915 0 -0.0304 0 3.03495 0 -0.07379 0 -1.281 0.36873 0 -1.32472
ALA_102 -6.79936 1.07908 2.74146 -0.02105 0 0 -2.38714 -0.35125 0 0 0 0 0 0 -0.033 0 0 0 -0.15315 0 2.3386 0.2555 0 -3.33031
LEU_103 -8.44256 0.88237 3.35649 -0.50436 0.44268 0.11948 -2.17083 0.24472 0 0 0 0 0 0 0.04592 0.06672 0.36805 0 -0.2808 0 0.72952 0.11438 0 -5.02824
GLU_104 -5.60034 0.24783 7.31925 -0.2147 0.02686 0.302 -2.8227 -0.61053 0 0 0 0 -0.51378 0 0.11399 0.01473 0 3.13248 -0.25392 0 -2.5358 -0.24243 0 -1.63707
LEU_105 -7.38228 0.41798 4.69718 -0.49206 0.35114 0.11483 -2.16977 0.23771 0 0 0 0 0 0 -0.00012 0.23922 0.55878 0 -0.23126 0 0.72952 -0.05583 0 -2.98495
ALA_106 -6.52176 1.33051 2.43336 -0.02191 0 0 -1.67958 -0.35359 0 0 0 0 0 0 -0.01993 0 0 0 -0.11889 0 2.3386 0.08437 0 -2.52884
LYS_107 -6.0746 0.42928 7.2743 -0.55584 0.28804 0.28279 -4.60005 -0.00662 0 0 0 0 -0.71032 0 0.08765 0.14937 3.02966 0 0.04195 0 -1.6738 -0.01288 0 -2.05106
GLU_108 -5.31409 0.28926 7.09148 -0.459 0.06424 0.90997 -3.78536 -0.43907 0 0 0 0 -0.65053 0 0.26046 0.00902 0 3.19078 -0.34704 0 -2.5358 -0.20353 0 -1.9192
ALA_109 -5.77929 0.95342 3.31635 -0.02264 0 0 -0.96475 -0.37298 0 0 0 -0.72437 0 0 0.29224 0 0 0 -0.34043 0 2.3386 -0.45858 0 -1.76244
VAL_110 -5.71777 1.17575 3.92483 -0.31534 0.29823 0.0723 -1.20026 -0.13679 0 0 0 -0.31999 0 0 0.01181 0.07562 0.18564 0 -0.25962 0 2.085 -0.16812 0 -0.28869
LYS_111 -4.32972 0.18018 5.68675 -0.31304 0.03988 0.15061 -2.35228 0.02054 0 0 0 0 -0.65053 0 0.17028 0.43193 1.7684 0 0.01624 0 -1.6738 -0.02166 0 -0.87622
SER_112 -4.0014 0.13168 5.39922 -0.02753 0 0.04451 -2.06557 -0.92755 0 0 0 -0.87405 -0.44405 0 0.21818 0.00126 1.212 0 -0.02181 0.66947 -1.1772 -0.34891 0 -2.21176
THR_113 -1.54101 0.05401 1.67635 -0.12822 0.05989 0.08021 0.05272 -1.03831 0 0 0 0 0 0 -0.03597 0.01034 0.02272 0 -0.42232 2.31009 -1.425 -0.4655 0 -0.79001
ASN_114 -5.2533 0.35569 5.91666 -0.33159 0.14573 0.58752 -2.15561 -0.50727 0 0 0 -1.59835 0 0 0.5688 0 0 2.15379 -0.49402 0 -0.87355 -0.26065 0 -1.74617
LYS_115 -6.83285 0.96853 7.21957 -0.54292 0.24187 0.33119 -5.22752 0.1863 0 0 0 0 0 0 0.05809 0.45678 2.26715 0 -0.03653 0 -1.6738 -0.1179 0 -2.70203
ALA_116 -5.70055 0.59248 3.87027 -0.02216 0 0 -2.79182 -0.36154 0 0 0 -0.53387 0 0 -0.02259 0 0 0 -0.24557 0 2.3386 -0.18061 0 -3.05736
GLU_117 -6.27152 0.70476 6.7374 -0.33352 0.04376 0.35943 -3.60408 -0.62335 0 0 0 -0.7243 -0.44405 0 0.01703 0.05707 0 4.23659 -0.25944 0 -2.5358 -0.34077 0 -2.98079
LEU_118 -8.42229 0.74081 4.26643 -0.50969 0.50506 0.12069 -2.09306 0.27739 0 0 0 0 0 0 0.11998 0.04096 0.32236 0 -0.26916 0 0.72952 -0.15292 0 -4.32392
VAL_119 -7.57905 0.56236 2.48545 -0.31084 0.26745 0.07105 -1.6451 -0.11251 0 0 0 0 0 0 -0.07158 0.02259 0.16728 0 -0.27614 0 2.085 0.0908 0 -4.24325
VAL_120 -7.04 0.46651 3.44591 -0.31191 0.2727 0.07125 -1.97475 -0.11103 0 0 0 0 0 0 0.05578 0.00146 0.15861 0 -0.26738 0 2.085 0.10336 0 -3.0445
ILE_121 -8.34497 0.99521 4.67967 -0.51419 0.70424 0.10045 -2.2419 0.09806 0 0 0 0 0 0 0.13403 0.02985 0.62902 0 -0.43206 0 1.0317 0.18472 0 -2.94617
ALA_122 -6.28112 0.39351 3.22434 -0.02132 0 0 -2.11317 -0.3816 0 0 0 0 0 0 0.26661 0 0 0 -0.35258 0 2.3386 0.05189 0 -2.87483
ILE_123 -9.25315 1.76269 3.03827 -0.50718 0.57828 0.09803 -2.36543 0.12066 0 0 0 0 0 0 -0.06881 0.06517 0.51325 0 -0.47094 0 1.0317 0.1551 0 -5.30236
GLU_124 -7.25658 0.87643 6.89391 -0.34145 0.07873 0.41379 -3.49541 -0.63076 0 0 0 0 -0.44915 0 -0.04961 0 0 3.24462 -0.18833 0 -2.5358 0.15421 0 -3.2854
LEU_125 -10.8567 1.88891 3.68364 -0.50843 0.51083 0.12071 -2.32964 0.25886 0 0 0 0 0 0 0.3395 0.05269 0.32697 0 -0.29559 0 0.72952 -0.13394 0 -6.21271
LEU_126 -9.47824 1.94359 4.4915 -0.68703 0.60456 0.25847 -2.35212 0.10113 0 0 0 0 0 0 0.4895 0.24031 1.3276 0 -0.31381 0 0.72952 -0.14495 0 -2.78998
VAL_127 -8.90303 1.62925 4.51572 -0.31997 0.36383 0.07397 -2.98564 -0.11927 0 0 0 0 0 0 0.21474 0.54307 0.18771 0 -0.12607 0 2.085 0.05443 0 -2.78627
LEU_128 -6.16359 0.41665 3.11619 -0.50332 0.47683 0.11955 -0.97031 0.25224 0 0 0 0 0 0 0.2455 0.06634 0.29677 0 -0.29457 0 0.72952 0.11245 0 -2.09977
LEU_129 -7.33546 0.99874 4.32495 -0.50407 0.42853 0.12455 -1.92182 0.23738 0 0 0 -0.50904 0 0 -0.03532 0.17501 0.34754 0 -0.30128 0 0.72952 -0.11689 0 -3.35764
MET_130 -9.39852 1.32005 3.58535 -0.32556 0.04584 0.09785 -1.23187 -0.15172 0 0 0 -0.82047 0 0 0.07223 0.18419 2.0048 0 -0.05193 0 1.2334 -0.15148 0 -3.58782
GLY_131 -1.8319 0.09596 2.28442 -5e-05 0 0 -0.92827 -0.39151 0 0 0 0 0 0 -0.13592 0 0 0 -1.23467 0 1.2108 -0.09018 0 -1.02131
VAL_132 -6.41793 1.25854 0.97733 -0.30406 0.21469 0.05889 -0.74373 -0.12386 0 0 0 0 0 0 0.22461 0.00803 0.04185 0 -0.46732 0 2.085 0.12677 0 -3.06121
THR_133 -3.08426 0.27268 2.81203 -0.17999 0.18417 0.06596 -2.16986 -0.25469 0 0 0 0 0 0 0.01108 0.00753 0.18188 0 -0.15753 2.32447 -1.425 0.14509 0 -1.26643
MET_134 -7.83501 2.10947 1.57589 -0.40375 0.0772 0.04365 -0.62068 0.13482 0 0 0 0 0 0 0.10461 0.47617 1.87232 0 -0.03542 0 1.2334 -0.10472 0 -1.37205
GLU_135 -4.7749 0.29847 5.98499 -0.21659 0.04224 0.34319 -5.50081 -0.54629 0 0 0 0 -1.2482 0 0.02619 0.26815 0 3.33716 0.12896 0 -2.5358 -0.13408 0 -4.52732
VAL_136 -4.75452 0.64017 0.07875 -0.27429 0.17325 0.05943 -0.06853 -0.37666 0 0 0 0 0 0 -0.067 0.01001 0.23153 0 -0.71472 0 2.085 -0.17569 0 -3.15326
HIS_137 -4.67434 0.1852 4.43621 -0.45308 0.02024 0.51444 -3.09062 -0.24799 0 0 0 0 -0.92919 0 -0.04848 0.03888 0 2.35845 -0.20236 0 0.13443 -0.14381 0 -2.10202
LYS_138 -2.92623 0.46576 1.22676 -0.30919 0.03436 0.15903 -0.4272 -0.16206 0 0 0 0 0 0 -0.03635 0 2.36155 0 0.29967 0 -1.6738 -0.03019 0 -1.01788
SER_139 -2.04283 0.08155 3.12548 -0.03415 0.00264 0.06429 -1.84506 -0.73164 0 0 0 0 0 0 -0.0179 0 0.17882 0 0.01964 0.6 -1.1772 0.27537 0 -1.501
GLY_140 -1.08266 0.11937 1.41852 -0.00023 0 0 0.61314 -0.29401 0 0 0 0 0 0 -0.23784 0 0 0 -1.35335 0 1.2108 0.36976 0 0.76349
ASN_141 -2.77806 0.11404 3.09215 -0.19416 0.04469 0.31647 -1.29067 -0.47453 0 0 0 0 0 0 -0.06418 0.00924 0 2.07107 -0.59637 0 -0.87355 -0.32401 0 -0.94786
LYS_142 -5.25992 0.39044 6.19295 -0.45968 0.13933 0.23788 -5.60402 -0.11079 0 0 0 0 -1.30863 0 0.02646 0.27788 3.05243 0 0.21155 0 -1.6738 -0.4712 0 -4.35913
VAL_143 -6.66953 1.24681 2.71556 -0.27181 0.16655 0.05615 -2.08125 -0.30377 0 0 0 0 0 0 0.00754 0.0783 0.26745 0 -0.78826 0 2.085 -0.3206 0 -3.81185
LYS_144 -6.22218 0.52258 5.06716 -0.40288 0.04803 0.22281 -4.93616 -0.05563 0 0 0 0 -0.58254 0 0.06624 0.09811 1.9038 0 0.37213 0 -1.6738 -0.16459 0 -5.7369
VAL_145 -8.26531 1.37131 1.88214 -0.28749 0.19406 0.06386 -2.65802 -0.21658 0 0 0 0 0 0 0.12559 0.07411 0.16156 0 -0.55371 0 2.085 -0.12479 0 -6.14826
VAL_146 -7.01255 0.85055 3.83967 -0.2731 0.18336 0.05684 -2.91136 -0.33693 0 0 0 0 0 0 -0.05337 0.06534 0.24523 0 -0.77632 0 2.085 -0.4301 0 -4.46773
ILE_147 -9.63994 1.7389 1.8416 -0.56674 0.56293 0.15595 -2.79754 0.08891 0 0 0 0 0 0 -0.04448 0.04096 3.30723 0 -0.77907 0 1.0317 -0.49283 0 -5.55243
LYS_148 -4.96878 0.23277 5.13432 -0.3064 0.06832 0.16268 -4.6131 -0.17591 0 0 0 0 -0.31902 0 0.00336 0.49652 2.08602 0 0.04599 0 -1.6738 -0.39097 0 -4.218
GLY_149 -2.01593 0.0297 2.1697 -5e-05 0 0 -0.63809 -0.39706 0 0 0 0 0 0 0.05872 0 0 0 -1.18344 0 1.2108 -0.37339 0 -1.13904
LEU_150 -9.02455 1.69662 2.60469 -0.57215 0.15868 0.14526 -1.88678 0.28099 0 0 0 -0.54367 0 0 -0.05526 0.07221 0.56891 0 -0.38368 0 0.72952 -0.32926 0 -6.53848
HIS_151 -6.04985 0.51929 7.26621 -0.50388 0.03491 0.36234 -4.63013 -0.95263 0 0 0 -2.03152 -0.63422 0 0.04428 0.00076 0 1.66464 -0.08419 0 0.13443 -0.33117 0 -5.19074
GLU_152 -3.97539 0.30306 4.4894 -0.34395 0.08176 0.41981 -0.72668 -0.62684 0 0 0 0 0 0 -0.01234 0.00224 0 3.09539 -0.18225 0 -2.5358 -0.07296 0 -0.08456
SER_153 -3.86286 0.20775 4.74425 -0.03638 0 0.04462 -2.13775 -0.5088 0 0 0 -1.12299 -0.63422 0 -0.06019 0.00424 0.21379 0 -0.02406 1.73857 -1.1772 -0.08 0 -2.69124
GLN_154 -8.82318 1.13076 7.40634 -0.2629 0.03414 0.19657 -3.46766 -0.53105 0 0 0 -1.729 0 0 0.00522 0.00017 0 2.92579 -0.16456 0 -1.0644 -0.36081 0 -4.70458
GLN_155 -8.69888 0.65003 8.4683 -0.26108 0.02054 0.1972 -4.42732 -0.49074 0 0 0 -1.3387 0 0 0.00112 0.00176 0 3.10128 -0.10839 0 -1.0644 -0.09269 0 -4.04198
GLU_156 -5.67211 0.45027 8.21455 -0.46226 0.08061 0.94016 -5.64038 -0.44865 0 0 0 0 -0.78537 0 0.40569 0.05539 0 3.20298 -0.29062 0 -2.5358 -0.18199 0 -2.66753
GLN_157 -4.78719 0.12531 4.7791 -0.81515 0.11495 0.84848 -1.57254 -0.86513 0 0 0 0 0 0 0.13514 0.01333 0 2.82411 -0.21996 0 -1.0644 -0.24768 0 -0.73163
LEU_158 -8.74623 1.82565 3.1648 -0.7103 0.40133 0.27734 -2.59221 0.137 0 0 0 0 0 0 -0.02645 0.12238 0.82921 0 -0.22101 0 0.72952 0.05952 0 -4.74946
ARG_159 -6.87911 0.24679 8.80948 -0.9861 0.23074 0.63726 -5.13571 0.16208 0 0 0 0 -1.52588 0 0.07185 0.13902 2.51169 0 -0.14547 0 -1.281 0.2288 0 -2.91556
LYS_160 -4.87494 0.31131 5.87199 -0.30754 0.02979 0.13784 -1.81291 0.03028 0 0 0 0 0 0 0.00491 0 1.79551 0 0.03526 0 -1.6738 0.12848 0 -0.32382
LEU_161 -7.37453 1.10007 3.42233 -0.71428 0.36638 0.2886 -2.31867 0.11913 0 0 0 0 0 0 0.01916 0.4882 0.87195 0 -0.21435 0 0.72952 0.2382 0 -2.97829
VAL_162 -7.44178 1.28774 3.59833 -0.30999 0.24147 0.07004 -2.41504 -0.03801 0 0 0 0 0 0 -0.04445 0.04007 0.03803 0 -0.28407 0 2.085 0.48146 0 -2.6912
HIS_163 -6.66171 0.31571 7.09462 -0.64362 0.0111 0.65639 -4.08892 -0.3214 0 0 0 0 -1.6274 0 -0.01882 0.29663 0 1.78675 -0.03144 0 0.13443 0.47982 0 -2.61787
GLU_164 -4.44418 0.20007 5.07786 -0.21489 0.03003 0.30038 -1.89696 -0.59832 0 0 0 0 0 0 -0.04746 0 0 3.04577 -0.27452 0 -2.5358 0.01615 0 -1.34188
ALA_165 -5.47724 0.25868 3.12412 -0.02235 0 0 -2.82715 -0.38181 0 0 0 0 0 0 -0.01679 0 0 0 -0.24061 0 2.3386 -0.36622 0 -3.61077
LEU_166 -10.5827 2.77709 4.59678 -0.49785 0.33735 0.11355 -3.21041 0.27526 0 0 0 0 0 0 0.01777 0.25937 0.46141 0 -0.25197 0 0.72952 -0.11143 0 -5.08628
ARG_167 -6.54362 0.37714 6.78915 -1.03227 0.58998 0.73993 -2.39937 0.08846 0 0 0 -0.74056 -0.96222 0 0.34814 0.11533 3.53924 0 -0.06966 0 -1.281 0.03321 0 -0.40813
ALA_168 -4.0972 0.36161 2.28506 -0.02284 0 0 -0.55296 -0.34734 0 0 0 0 0 0 -0.03724 0 0 0 -0.08511 0 2.3386 -0.1258 0 -0.28323
ALA_169 -5.37264 0.78507 2.38901 -0.02381 4e-05 0 -1.32138 -0.37179 0 0 0 0 0 0 0.10794 0 0 0 0.02297 0 2.3386 -0.29114 0 -1.73713
GLY_170 -2.28393 0.15585 2.32039 -6e-05 0 0 -1.0898 -0.39252 0 0 0 0 0 0 -0.17246 0 0 0 -1.44798 0 1.2108 -0.46919 0 -2.1689
VAL_171 -6.48503 1.14864 1.87001 -0.30456 0.22201 0.05975 -0.75158 -0.26658 0 0 0 0 0 0 0.34862 0.01969 0.03822 0 -0.48224 0 2.085 -0.18809 0 -2.68615
VAL_172 -5.4703 0.23969 1.41503 -0.31294 0.22892 0.066 -1.20988 -0.28069 0 0 0 0 0 0 -0.00998 0.01526 0.22391 0 -0.34168 0 2.085 0.02046 0 -3.3312
ALA_173 -5.4828 1.59637 1.8377 -0.01888 0 0 -2.34115 -0.40491 0 0 0 0 0 0 0.04382 0 0 0 -0.42009 0 2.3386 0.08594 0 -2.76541
VAL_174 -8.6668 1.89645 1.77226 -0.24722 0.13656 0.04816 -2.08609 -0.25396 0 0 0 0 0 0 0.43685 0.46872 0.40742 0 -0.79759 0 2.085 -0.05626 0 -4.85651
THR_175 -5.89994 0.33741 4.56777 -0.1811 0.17631 0.07168 -3.65433 0.14152 0 0 0 0 -0.68108 0 -0.05491 0.06803 0.10824 0 0.09694 2.76786 -1.425 -0.13678 0 -3.69738
GLN_176 -6.01782 0.45011 4.1473 -0.3835 0.07526 0.27266 -4.12016 -0.41224 0 0 0 0 -0.42877 0 -0.01656 0.14917 0 3.03959 0.2452 0 -1.0644 0.20536 0 -3.85879
LYS_177 -4.47511 0.41101 5.27835 -0.51461 0.24615 0.37196 -4.29181 -0.15543 0 0 0 0 0 0 0.42912 0.2191 2.74552 0 0.15681 0 -1.6738 0.02907 0 -1.22368
HIS_178 -2.30982 0.08133 3.5721 -0.5489 0.01187 0.37283 -1.7791 -0.88157 0 0 0 0 0 0 0.15371 0.01338 0 1.75948 -0.51894 0 0.13443 0.18426 0 0.24509
GLY_179 -1.47027 0.09073 2.174 -0.0002 0 0 -0.48642 -0.29918 0 0 0 -0.79504 0 0 -0.26779 0 0 0 -1.34761 0 1.2108 0.37586 0 -0.81511
ASP_180 -4.12137 0.1483 5.36581 -0.26733 0.0806 0.92602 -3.12626 -2.36336 0 0 0 0 -0.35234 0 0.02007 0.00367 0 2.47062 -0.32694 0 -2.2837 -0.21011 0 -4.03631
THR_181 -4.84092 0.3329 4.94727 -0.16436 0.07612 0.05618 -3.12392 -0.37406 0 0 0 0 -0.35234 0 -0.03402 0.00379 0.22191 0 -0.20605 2.36073 -1.425 -0.31162 0 -2.83337
VAL_182 -7.27011 1.23538 2.00301 -0.38407 0.6144 0.09254 -2.45802 -0.2071 0 0 0 0 0 0 0.07059 0.00273 0.7933 0 -0.68636 0 2.085 -0.14871 0 -4.25743
THR_183 -7.30354 1.33221 3.68385 -0.17238 0.12297 0.06073 -3.29816 -0.25182 0 0 0 0 0 0 -0.00212 0.00042 0.20575 0 -0.21184 2.29049 -1.425 -0.15788 0 -5.12631
ILE_184 -9.02976 1.21868 1.84714 -0.57071 0.45653 0.1622 -2.3394 0.04755 0 0 0 0 0 0 -0.06082 0.1476 3.26875 0 -0.78586 0 1.0317 -0.27532 0 -4.88172
TYR_185 -10.18 1.46167 3.80563 -0.65551 0.16447 0.39491 -3.13559 -0.23275 0 0 0 0 -0.42877 0 0.1521 0.89102 0 2.44893 -0.10547 0.04464 0.96414 -0.0468 0 -4.45739
VAL_186 -7.1323 1.09098 1.6442 -0.27685 0.1662 0.05645 -2.97645 -0.11801 0 0 0 0 0 0 0.10226 0.06489 0.19312 0 -0.6005 0 2.085 -0.03139 0 -5.7324
THR_187 -6.49371 2.28114 4.73749 -0.1109 0.121 0.08052 -4.09844 -0.59344 0 0 0 0 -0.55751 0 0.03839 0.13122 0.09451 0 -0.4962 2.28633 -1.425 -0.52475 0 -4.52933
GLU:CtermProteinFull_188 -5.37398 1.3807 7.96519 -3.09894 4.71229 5.42886 -8.01878 -0.16357 0 0 0 -1.24961 0 0 0 0.36631 0 4.04089 0 0 -2.5358 -0.27216 0 3.18142
SER:NtermProteinFull_189 -4.19327 1.39173 5.0835 -1.20431 0.79392 2.68845 -4.18798 -0.743 0 0 0 0 -0.7102 0 0.00536 0.09796 0.22748 0 0 0.6 -1.1772 0 0 -1.32756
VAL_190 -7.96796 2.64059 2.9077 -0.28188 0.19979 0.06244 -4.0409 -0.20627 0 0 0 0 0 0 -0.01369 0.00086 0.17679 0 -0.6134 0 2.085 -0.22765 0 -5.27858
GLU_191 -6.95759 0.59034 7.29119 -0.31248 0.04572 0.36156 -4.44129 -0.35367 0 0 0 0 -0.74051 0 -0.04952 0.08553 0 3.73865 0.38016 0 -2.5358 -0.1291 0 -3.02682
PHE_192 -10.6116 1.42976 1.42142 -0.59449 0.10027 0.298 -2.12466 0.1519 0 0 0 0 0 0 -0.06664 0.01836 0 2.50054 -0.15497 0 1.4028 -0.04303 0 -6.27229
HIS_D_193 -8.60443 0.69637 6.97611 -0.42285 0.02559 0.49832 -3.92199 -0.31191 0 0 0 0 -1.61301 0 -0.05867 0.11979 0 2.5478 -0.20089 0 0.13443 0.1421 0 -3.99325
ILE_194 -8.5295 1.4749 1.51313 -0.49293 0.49018 0.11647 -2.01041 -0.09584 0 0 0 0 0 0 0.61075 0.61921 0.2958 0 -0.68183 0 1.0317 0.137 0 -5.52136
VAL_195 -7.25139 0.5165 2.62015 -0.31706 0.25198 0.06817 -0.15527 -0.33017 0 0 0 -0.65894 0 0 -0.02244 1e-05 0.23639 0 -0.37897 0 2.085 -0.32253 0 -3.65858
ASN_196 -4.06683 0.23747 3.93551 -0.19491 0.02493 0.3323 -0.71805 -1.02235 0 0 0 -0.74056 -0.334 0 0.71861 0.01006 0 2.21316 -1.04524 0 -0.87355 -0.31403 0 -1.83746
ILE_197 -9.46296 1.86951 3.45472 -0.5719 0.73299 0.12154 -1.49398 0.08811 0 0 0 0 0 0 -0.06367 0.02106 1.30492 0 -0.52439 0 1.0317 -0.24114 0 -3.73349
SER_198 -4.79787 0.49499 5.67067 -0.03547 0 0.06279 -2.98793 -0.25855 0 0 0 -0.74029 -0.69005 0 0.40611 0.01271 0.22761 0 -0.37572 1.74964 -1.1772 -0.25394 0 -2.6925
GLU_199 -5.77709 0.54959 8.33014 -0.67837 0.18102 1.2691 -5.14558 -0.57173 0 0 0 0 -2.30278 0 0.06236 0.04473 0 3.42861 -0.21584 0 -2.5358 -0.3101 0 -3.67173
GLU_200 -4.06443 0.22611 4.92111 -0.3395 0.08504 0.40821 -1.98044 -0.61134 0 0 0 0 -0.76222 0 0.02519 0.03386 0 3.2675 -0.17899 0 -2.5358 -0.23663 0 -1.74232
GLN_201 -9.02895 1.24493 7.56019 -0.25798 0.03159 0.21758 -4.23782 -0.44267 0 0 0 -1.49761 -0.69005 0 0.019 0.40951 0 3.0631 -0.12683 0 -1.0644 -0.09386 0 -4.89427
ARG_202 -11.9533 1.19809 11.5732 -0.72649 0.20779 0.45648 -3.951 0.40491 0 0 0 0 -0.73644 0 -0.04579 0.52198 1.43906 0 -0.09541 0 -1.281 -0.00446 0 -2.99242
GLN_203 -5.32978 0.2795 6.62714 -0.26558 0.02908 0.19877 -2.47771 -0.49655 0 0 0 0 -0.76563 0 0.02316 0.00974 0 2.99388 -0.14452 0 -1.0644 -0.01015 0 -0.39305
ARG_204 -6.05678 0.29058 5.91609 -0.61955 0.1657 0.34825 -2.98644 0.27779 0 0 0 0 -0.76222 0 0.0605 0.16184 2.50575 0 -0.09968 0 -1.281 -0.0564 0 -2.13557
ILE_205 -9.46036 1.13123 2.97368 -0.51303 0.60005 0.10162 -1.84053 0.03808 0 0 0 0 0 0 -0.05235 0.05603 0.75448 0 -0.44679 0 1.0317 0.03558 0 -5.59062
GLU_206 -7.48904 0.70874 7.8662 -0.33195 0.07832 0.37912 -4.49767 -0.54845 0 0 0 0 -0.93077 0 0.01164 0.08944 0 2.96418 -0.01438 0 -2.5358 0.33495 0 -3.91549
GLU_207 -5.23932 0.28065 6.60938 -0.33703 0.08431 0.39943 -3.32833 -0.58104 0 0 0 0 -0.77118 0 -0.02268 0.03958 0 3.30008 -0.10734 0 -2.5358 0.24851 0 -1.96077
TYR_208 -8.83691 0.96299 4.08594 -0.86987 0.03605 0.32293 -1.61818 -0.27046 0 0 0 0 0 0 -0.01517 0.22151 0 1.92475 -0.30539 0.01119 0.96414 0.24006 0 -3.14642
VAL_209 -7.85588 0.72705 3.23652 -0.31269 0.27651 0.07146 -2.31436 -0.11954 0 0 0 0 0 0 -0.05458 0.00733 0.19266 0 -0.28679 0 2.085 0.29195 0 -4.05536
ARG_210 -7.36103 0.5434 7.24439 -0.63032 0.17002 0.34886 -3.59018 0.26808 0 0 0 0 -0.93077 0 -0.02762 0.22706 2.49134 0 -0.13655 0 -1.281 0.10637 0 -2.55797
ARG_211 -5.49527 0.31295 6.70709 -0.62311 0.16644 0.34825 -3.51824 0.27147 0 0 0 0 -0.77118 0 0.08891 0.07038 2.51558 0 -0.07892 0 -1.281 0.05304 0 -1.23361
ILE_212 -7.70616 0.67045 4.88019 -0.51353 0.64352 0.10047 -2.29245 0.09971 0 0 0 0 0 0 -0.07032 0.06353 0.56862 0 -0.47404 0 1.0317 0.15459 0 -2.84372
SER_213 -6.12557 0.25981 6.75049 -0.02402 0 0.02233 -3.12239 -0.3496 0 0 0 0 0 0 0.09691 0.00144 0.52642 0 0.28236 0.60287 -1.1772 0.28319 0 -1.97298
LYS_214 -3.29912 0.15197 4.13911 -0.42211 0.0624 0.2317 -0.93816 -0.1123 0 0 0 0 0 0 -0.01743 0.00105 2.09284 0 0.04195 0 -1.6738 0.11982 0 0.37792
LYS_215 -3.30862 0.15036 3.86831 -0.3047 0.02741 0.13739 -0.53463 -0.03886 0 0 0 0 0 0 -0.0284 0.01275 1.82608 0 -0.07156 0 -1.6738 -0.11288 0 -0.05115
GLU_216 -4.78676 0.28164 5.03919 -0.43903 0.06039 0.86167 -2.48509 -0.40182 0 0 0 0 -0.71495 0 -0.00474 0.09606 0 3.15643 -0.23986 0 -2.5358 -0.36162 0 -2.47428
GLY_217 -1.90473 0.13879 2.563 -5e-05 0 0 -1.09798 -0.39152 0 0 0 0 0 0 -0.15277 0 0 0 -1.37689 0 1.2108 -0.29773 0 -1.30907
THR_218 -4.65759 0.44379 3.66525 -0.10813 0.05056 0.07419 -1.16804 -0.68319 0 0 0 0 0 0 0.08675 0.04936 0.05554 0 -0.39249 2.29094 -1.425 -0.19012 0 -1.90818
GLU_219 -3.52702 0.25153 4.83199 -0.30393 0.07095 0.37964 -3.16655 -0.31276 0 0 0 0 -0.56843 0 -0.04767 0.01604 0 2.86745 0.16256 0 -2.5358 -0.20409 0 -2.08609
VAL_220 -5.43953 1.18259 0.18312 -0.39134 0.61449 0.09676 -0.39527 -0.21093 0 0 0 0 0 0 0.00388 0.17926 0.86044 0 -0.72002 0 2.085 -0.22765 0 -2.17921
ARG_221 -5.01522 0.42984 5.75 -0.94583 0.23915 0.66685 -4.87836 0.45887 0 0 0 0 -1.26154 0 -0.05467 0.10344 2.70699 0 0.14679 0 -1.281 -0.22794 0 -3.16263
PHE_222 -7.87293 1.25209 0.43544 -0.59326 0.0383 0.31348 -0.35344 0.07256 0 0 0 0 0 0 0.02136 0.00574 0 2.19646 -0.12483 0 1.4028 -0.15476 0 -3.36099
GLU_223 -4.66667 0.3572 6.36044 -0.32085 0.0765 0.40594 -5.49948 -0.39362 0 0 0 0 -1.55383 0 -0.07926 0.04022 0 3.26181 0.34685 0 -2.5358 0.03327 0 -4.16726
LYS_224 -3.74799 0.15962 4.08149 -0.30108 0.03102 0.14363 -2.85667 -0.10163 0 0 0 0 -0.80071 0 0.00257 0.01775 2.26795 0 0.19117 0 -1.6738 0.02329 0 -2.56338
ARG_225 -4.06976 0.42994 5.88691 -0.42104 0.06211 0.21179 -4.04062 0.12006 0 0 0 0 -0.95012 0 0.25505 0.07785 2.16028 0 -0.06232 0 -1.281 0.05324 0 -1.56762
ASP_226 -1.12673 0.08332 1.75966 -0.25452 0.08081 0.84679 0.77496 -0.97275 0 0 0 0 0 0 0.47516 0.0736 0 2.01412 -0.84583 0 -2.2837 1.35007 0 1.97494
GLY_227 -3.21324 0.30606 3.94716 -6e-05 0 0 -1.87093 -0.39121 0 0 0 0 0 0 -0.15205 0 0 0 -1.5199 0 1.2108 0.81146 0 -0.87192
GLU_228 -6.75398 0.36925 7.763 -0.19904 0.03384 0.29413 -4.43263 -0.58793 0 0 0 0 -1.32369 0 0.01192 0.02591 0 3.11061 -0.05291 0 -2.5358 -0.46325 0 -4.74055
LEU_229 -8.34758 1.32053 3.04559 -0.61352 0.34764 0.15844 -2.05352 0.29769 0 0 0 0 0 0 0.05109 0.0968 0.81732 0 -0.14153 0 0.72952 0.02176 0 -4.26979
THR_230 -4.73413 0.46267 4.38312 -0.17138 0.11729 0.06273 -2.79706 0.39036 0 0 0 0 0 0 -0.0634 0.00212 0.15743 0 -0.14545 2.28788 -1.425 0.08598 0 -1.38685
ILE_231 -8.5097 1.66649 1.50249 -0.48536 0.64773 0.10401 -2.20242 -0.01841 0 0 0 0 0 0 -0.02699 0.47047 0.31303 0 -0.73503 0 1.0317 -0.18815 0 -6.43012
GLU_232 -5.78827 0.8187 5.96213 -0.30357 0.05579 0.37597 -5.09067 -0.31233 0 0 0 0 -1.36803 0 -0.05418 0.02603 0 3.01944 0.35286 0 -2.5358 -0.14408 0 -4.98602
VAL_233 -7.10807 1.01729 2.61219 -0.2581 0.18512 0.05065 -3.03427 -0.24555 0 0 0 0 0 0 0.10719 0.46597 0.42946 0 -0.76686 0 2.085 -0.15668 0 -4.61667
LYS_234 -4.68424 0.61247 5.68789 -0.30495 0.04231 0.14973 -3.21545 -0.00596 0 0 0 0 -0.56843 0 0.20223 0.28009 1.99097 0 -0.02954 0 -1.6738 -0.32894 0 -1.84563
ASN_235 -1.90657 0.12954 1.393 -0.19411 0.02976 0.33283 0.18637 -1.02968 0 0 0 0 0 0 -0.02044 0.05439 0 1.92969 -1.03682 0 -0.87355 -0.41755 0 -1.42315
LEU_236 -6.20216 1.15472 0.7432 -0.58174 0.39805 0.13957 0.46959 0.35689 0 0 0 0 0 0 0.03679 0.13266 0.58297 0 -0.38383 0 0.72952 -0.36734 0 -2.79111
HIS_237 -4.81213 0.34288 5.65969 -0.48895 0.04977 0.33618 -2.62996 -1.06507 0 0 0 -1.10603 0 0 0.097 0.12059 0 1.7443 -0.08996 0 0.13443 -0.36398 0 -2.07127
GLU_238 -4.55942 0.29271 6.04894 -0.34131 0.0633 0.41462 -3.07131 -0.65802 0 0 0 0 -0.58254 0 -0.02745 0.03901 0 3.33515 -0.25829 0 -2.5358 -0.33359 0 -2.174
LYS_239 -4.96743 0.51988 6.77141 -0.48913 0.08762 0.36217 -3.69709 0.19042 0 0 0 -1.10603 0 0 0.0071 0.01181 2.34015 0 0.05686 0 -1.6738 0.05283 0 -1.53322
ARG_240 -8.43213 0.65942 8.55428 -0.69681 0.24337 0.37016 -3.99149 0.43103 0 0 0 0 -1.50441 0 0.39051 0.62941 2.53058 0 -0.15003 0 -1.281 -0.02625 0 -2.27336
LEU_241 -9.91498 0.84106 3.73676 -0.67369 1.09498 0.28289 -2.29858 -0.09988 0 0 0 0 0 0 -0.01741 0.37884 1.11458 0 -0.1785 0 0.72952 0.25931 0 -4.7451
GLN_242 -6.98853 0.45077 7.43604 -0.63424 0.06954 0.64762 -3.6324 -0.33162 0 0 0 0 -0.69152 0 0.02347 0.04617 0 2.93238 -0.13992 0 -1.0644 0.36676 0 -1.50989
GLU_243 -6.46338 0.40571 8.91316 -0.21453 0.02822 0.30249 -5.5699 -0.60279 0 0 0 0 -0.78945 0 0.16467 0.03814 0 3.04618 -0.21303 0 -2.5358 -0.18391 0 -3.67423
ILE_244 -9.334 1.11894 3.2702 -0.51268 0.59505 0.10111 -2.26278 0.06554 0 0 0 0 0 0 -0.06321 0.05416 0.66553 0 -0.46242 0 1.0317 -0.04986 0 -5.78271
LEU_245 -8.77036 1.12883 4.82559 -0.73296 0.68177 0.32531 -1.72068 0.13046 0 0 0 0 0 0 0.0148 0.62582 0.85891 0 -0.20979 0 0.72952 0.36061 0 -1.75219
GLU_246 -6.26856 0.45702 8.52886 -0.21575 0.02412 0.29171 -4.13743 -0.59404 0 0 0 0 -0.61711 0 0.51196 0.12213 0 3.03993 -0.29467 0 -2.5358 0.02247 0 -1.66517
TYR_247 -9.51425 1.05933 5.1205 -0.87356 0.05086 0.35511 -1.9296 -0.27988 0 0 0 0 0 0 0.06228 0.17789 0 2.15176 -0.11253 0.07605 0.96414 -0.0884 0 -2.7803
ILE_248 -9.56183 1.36683 3.79712 -0.51721 0.61686 0.10367 -3.20283 0.07468 0 0 0 0 0 0 0.02348 0.2129 0.74082 0 -0.25621 0 1.0317 0.42202 0 -5.14802
GLU_249 -6.52905 0.75107 7.70551 -0.21438 0.0332 0.30518 -2.78069 -0.59339 0 0 0 0 -0.55751 0 -0.03522 0.01484 0 3.06105 -0.12828 0 -2.5358 0.23781 0 -1.26567
ARG_250 -4.41569 0.29721 5.28198 -0.6134 0.18474 0.36893 -1.32521 0.27503 0 0 0 0 0 0 -0.0671 0.04273 1.94411 0 -0.17456 0 -1.281 -0.16642 0 0.35137
VAL_251 -6.50946 0.63106 2.94739 -0.3085 0.26263 0.07082 -1.08389 -0.25529 0 0 0 -0.75732 0 0 0.5998 0.0124 0.36685 0 -0.35433 0 2.085 -0.06914 0 -2.36196
ASN_252 -6.77658 2.0044 5.84909 -0.33721 0.02845 0.63862 -3.06127 -0.12241 0 0 0 -0.65894 0 0 0.12143 0.21281 0 3.07592 0.16728 0 -0.87355 0.19665 0 0.46467
LYS:CtermProteinFull_253 -3.3446 1.92142 5.98345 -3.33154 4.07926 4.19293 -4.8727 0.91646 0 0 0 -0.71573 0 0 0 0.1949 1.86159 0 0 0 -1.6738 0.14264 0 5.35428
#END_POSE_ENERGIES_TABLE LHD202_DHR21_BA_A_0006.pdb

ala_count 22.5
buns_int 0
clash_check_hard 0
clash_check_soft 0
geometry 1
longest_hpc 8
no_additional_contact 0
rmsd 0.81588
sbuns 1
sc1 0.676532
sc2 0.687604
score_per_res -3.3374
score_per_res_int -2.65598
ss_count 4
ss_count2 4
vbuns 0
