# Supplementary material for: Reconfigurable asymmetric protein assemblies through implicit negative design
Source: Science. Author manuscript; Available in PMC 2023 Jan 27. (PMC9881579; doi:10.1126/science.abj7662)
Supplement: Data S2 [file NIHMS1843281-supplement-Data_S2.gz › without_all_supplement_resubmit_20211001/components/single_fusions/101A53.pdb]

HEADER                                            09-NOV-19   XXXX              
EXPDTA    THEORETICAL MODEL                                                     
REMARK 220                                                                      
REMARK 220 EXPERIMENTAL DETAILS                                                 
REMARK 220  EXPERIMENT TYPE                : THEORETICAL MODELLING              
REMARK 220  DATE OF DATA COLLECTION        : 09-NOV-19                          
REMARK 220                                                                      
REMARK 220 REMARK: MODEL GENERATED BY ROSETTA                                   
REMARK 220  VERSION 2019.45+HEAD.fc8ab401178                                    
ATOM      1  N   ASN A   1      94.160 298.603  56.015  1.00  0.00           N  
ATOM      2  CA  ASN A   1      93.673 297.730  54.954  1.00  0.00           C  
ATOM      3  C   ASN A   1      93.835 298.381  53.587  1.00  0.00           C  
ATOM      4  O   ASN A   1      94.311 297.753  52.642  1.00  0.00           O  
ATOM      5  CB  ASN A   1      92.223 297.351  55.196  1.00  0.00           C  
ATOM      6  CG  ASN A   1      92.060 296.407  56.356  1.00  0.00           C  
ATOM      7  OD1 ASN A   1      92.997 295.692  56.728  1.00  0.00           O  
ATOM      8  ND2 ASN A   1      90.886 296.391  56.934  1.00  0.00           N  
ATOM      9 1H   ASN A   1      94.042 298.151  56.900  1.00  0.00           H  
ATOM     10 2H   ASN A   1      95.130 298.799  55.869  1.00  0.00           H  
ATOM     11 3H   ASN A   1      93.643 299.458  56.007  1.00  0.00           H  
ATOM     12  HA  ASN A   1      94.274 296.819  54.963  1.00  0.00           H  
ATOM     13 1HB  ASN A   1      91.640 298.251  55.391  1.00  0.00           H  
ATOM     14 2HB  ASN A   1      91.815 296.882  54.301  1.00  0.00           H  
ATOM     15 1HD2 ASN A   1      90.719 295.783  57.710  1.00  0.00           H  
ATOM     16 2HD2 ASN A   1      90.155 296.986  56.600  1.00  0.00           H  
ATOM     17  N   ASP A   2      93.435 299.645  53.489  1.00  0.00           N  
ATOM     18  CA  ASP A   2      93.464 300.360  52.218  1.00  0.00           C  
ATOM     19  C   ASP A   2      94.891 300.518  51.707  1.00  0.00           C  
ATOM     20  O   ASP A   2      95.149 300.385  50.511  1.00  0.00           O  
ATOM     21  CB  ASP A   2      92.812 301.737  52.364  1.00  0.00           C  
ATOM     22  CG  ASP A   2      91.301 301.661  52.545  1.00  0.00           C  
ATOM     23  OD1 ASP A   2      90.743 300.621  52.287  1.00  0.00           O  
ATOM     24  OD2 ASP A   2      90.721 302.644  52.939  1.00  0.00           O  
ATOM     25  H   ASP A   2      93.105 300.123  54.315  1.00  0.00           H  
ATOM     26  HA  ASP A   2      92.911 299.778  51.481  1.00  0.00           H  
ATOM     27 1HB  ASP A   2      93.240 302.253  53.223  1.00  0.00           H  
ATOM     28 2HB  ASP A   2      93.027 302.337  51.479  1.00  0.00           H  
ATOM     29  N   GLU A   3      95.813 300.804  52.620  1.00  0.00           N  
ATOM     30  CA  GLU A   3      97.219 300.951  52.266  1.00  0.00           C  
ATOM     31  C   GLU A   3      97.810 299.631  51.788  1.00  0.00           C  
ATOM     32  O   GLU A   3      98.652 299.606  50.891  1.00  0.00           O  
ATOM     33  CB  GLU A   3      98.018 301.472  53.464  1.00  0.00           C  
ATOM     34  CG  GLU A   3      97.648 302.883  53.899  1.00  0.00           C  
ATOM     35  CD  GLU A   3      97.865 303.905  52.818  1.00  0.00           C  
ATOM     36  OE1 GLU A   3      98.915 303.899  52.222  1.00  0.00           O  
ATOM     37  OE2 GLU A   3      96.978 304.693  52.586  1.00  0.00           O  
ATOM     38  H   GLU A   3      95.532 300.921  53.583  1.00  0.00           H  
ATOM     39  HA  GLU A   3      97.297 301.665  51.447  1.00  0.00           H  
ATOM     40 1HB  GLU A   3      97.870 300.809  54.317  1.00  0.00           H  
ATOM     41 2HB  GLU A   3      99.080 301.463  53.224  1.00  0.00           H  
ATOM     42 1HG  GLU A   3      96.599 302.898  54.193  1.00  0.00           H  
ATOM     43 2HG  GLU A   3      98.245 303.152  54.770  1.00  0.00           H  
ATOM     44  N   LYS A   4      97.358 298.535  52.389  1.00  0.00           N  
ATOM     45  CA  LYS A   4      97.769 297.203  51.959  1.00  0.00           C  
ATOM     46  C   LYS A   4      97.331 296.929  50.525  1.00  0.00           C  
ATOM     47  O   LYS A   4      98.085 296.362  49.735  1.00  0.00           O  
ATOM     48  CB  LYS A   4      97.196 296.137  52.896  1.00  0.00           C  
ATOM     49  CG  LYS A   4      97.687 294.724  52.614  1.00  0.00           C  
ATOM     50  CD  LYS A   4      97.153 293.739  53.643  1.00  0.00           C  
ATOM     51  CE  LYS A   4      97.667 292.331  53.381  1.00  0.00           C  
ATOM     52  NZ  LYS A   4      97.177 291.361  54.398  1.00  0.00           N  
ATOM     53  H   LYS A   4      96.718 298.627  53.163  1.00  0.00           H  
ATOM     54  HA  LYS A   4      98.857 297.149  51.990  1.00  0.00           H  
ATOM     55 1HB  LYS A   4      97.456 296.382  53.927  1.00  0.00           H  
ATOM     56 2HB  LYS A   4      96.109 296.136  52.824  1.00  0.00           H  
ATOM     57 1HG  LYS A   4      97.355 294.414  51.622  1.00  0.00           H  
ATOM     58 2HG  LYS A   4      98.775 294.704  52.635  1.00  0.00           H  
ATOM     59 1HD  LYS A   4      97.465 294.050  54.640  1.00  0.00           H  
ATOM     60 2HD  LYS A   4      96.064 293.730  53.608  1.00  0.00           H  
ATOM     61 1HE  LYS A   4      97.339 292.001  52.396  1.00  0.00           H  
ATOM     62 2HE  LYS A   4      98.757 292.332  53.395  1.00  0.00           H  
ATOM     63 1HZ  LYS A   4      97.540 290.441  54.189  1.00  0.00           H  
ATOM     64 2HZ  LYS A   4      97.492 291.646  55.315  1.00  0.00           H  
ATOM     65 3HZ  LYS A   4      96.168 291.336  54.381  1.00  0.00           H  
ATOM     66  N   GLU A   5      96.109 297.334  50.196  1.00  0.00           N  
ATOM     67  CA  GLU A   5      95.596 297.193  48.839  1.00  0.00           C  
ATOM     68  C   GLU A   5      96.382 298.055  47.861  1.00  0.00           C  
ATOM     69  O   GLU A   5      96.611 297.661  46.718  1.00  0.00           O  
ATOM     70  CB  GLU A   5      94.113 297.570  48.788  1.00  0.00           C  
ATOM     71  CG  GLU A   5      93.195 296.607  49.526  1.00  0.00           C  
ATOM     72  CD  GLU A   5      93.232 295.214  48.962  1.00  0.00           C  
ATOM     73  OE1 GLU A   5      93.124 295.074  47.767  1.00  0.00           O  
ATOM     74  OE2 GLU A   5      93.369 294.289  49.727  1.00  0.00           O  
ATOM     75  H   GLU A   5      95.520 297.749  50.905  1.00  0.00           H  
ATOM     76  HA  GLU A   5      95.712 296.155  48.531  1.00  0.00           H  
ATOM     77 1HB  GLU A   5      93.974 298.562  49.217  1.00  0.00           H  
ATOM     78 2HB  GLU A   5      93.786 297.615  47.748  1.00  0.00           H  
ATOM     79 1HG  GLU A   5      93.490 296.571  50.574  1.00  0.00           H  
ATOM     80 2HG  GLU A   5      92.174 296.987  49.477  1.00  0.00           H  
ATOM     81  N   LYS A   6      96.794 299.235  48.317  1.00  0.00           N  
ATOM     82  CA  LYS A   6      97.647 300.108  47.521  1.00  0.00           C  
ATOM     83  C   LYS A   6      98.964 299.425  47.177  1.00  0.00           C  
ATOM     84  O   LYS A   6      99.448 299.519  46.048  1.00  0.00           O  
ATOM     85  CB  LYS A   6      97.911 301.419  48.262  1.00  0.00           C  
ATOM     86  CG  LYS A   6      96.715 302.361  48.321  1.00  0.00           C  
ATOM     87  CD  LYS A   6      97.055 303.639  49.073  1.00  0.00           C  
ATOM     88  CE  LYS A   6      95.836 304.538  49.217  1.00  0.00           C  
ATOM     89  NZ  LYS A   6      96.142 305.772  49.989  1.00  0.00           N  
ATOM     90  H   LYS A   6      96.507 299.533  49.238  1.00  0.00           H  
ATOM     91  HA  LYS A   6      97.135 300.332  46.584  1.00  0.00           H  
ATOM     92 1HB  LYS A   6      98.218 301.203  49.285  1.00  0.00           H  
ATOM     93 2HB  LYS A   6      98.732 301.951  47.779  1.00  0.00           H  
ATOM     94 1HG  LYS A   6      96.403 302.617  47.308  1.00  0.00           H  
ATOM     95 2HG  LYS A   6      95.886 301.863  48.823  1.00  0.00           H  
ATOM     96 1HD  LYS A   6      97.431 303.388  50.066  1.00  0.00           H  
ATOM     97 2HD  LYS A   6      97.832 304.182  48.536  1.00  0.00           H  
ATOM     98 1HE  LYS A   6      95.474 304.821  48.229  1.00  0.00           H  
ATOM     99 2HE  LYS A   6      95.041 303.994  49.728  1.00  0.00           H  
ATOM    100 1HZ  LYS A   6      95.309 306.340  50.062  1.00  0.00           H  
ATOM    101 2HZ  LYS A   6      96.461 305.521  50.914  1.00  0.00           H  
ATOM    102 3HZ  LYS A   6      96.865 306.295  49.516  1.00  0.00           H  
ATOM    103  N   LEU A   7      99.544 298.740  48.157  1.00  0.00           N  
ATOM    104  CA  LEU A   7     100.783 298.001  47.947  1.00  0.00           C  
ATOM    105  C   LEU A   7     100.596 296.894  46.918  1.00  0.00           C  
ATOM    106  O   LEU A   7     101.477 296.644  46.094  1.00  0.00           O  
ATOM    107  CB  LEU A   7     101.273 297.401  49.271  1.00  0.00           C  
ATOM    108  CG  LEU A   7     101.761 298.409  50.318  1.00  0.00           C  
ATOM    109  CD1 LEU A   7     102.033 297.688  51.631  1.00  0.00           C  
ATOM    110  CD2 LEU A   7     103.015 299.106  49.808  1.00  0.00           C  
ATOM    111  H   LEU A   7      99.113 298.730  49.071  1.00  0.00           H  
ATOM    112  HA  LEU A   7     101.534 298.690  47.559  1.00  0.00           H  
ATOM    113 1HB  LEU A   7     100.459 296.830  49.716  1.00  0.00           H  
ATOM    114 2HB  LEU A   7     102.095 296.718  49.059  1.00  0.00           H  
ATOM    115  HG  LEU A   7     100.983 299.152  50.499  1.00  0.00           H  
ATOM    116 1HD1 LEU A   7     102.379 298.405  52.375  1.00  0.00           H  
ATOM    117 2HD1 LEU A   7     101.115 297.217  51.983  1.00  0.00           H  
ATOM    118 3HD1 LEU A   7     102.797 296.927  51.477  1.00  0.00           H  
ATOM    119 1HD2 LEU A   7     103.361 299.823  50.551  1.00  0.00           H  
ATOM    120 2HD2 LEU A   7     103.794 298.364  49.627  1.00  0.00           H  
ATOM    121 3HD2 LEU A   7     102.788 299.627  48.878  1.00  0.00           H  
ATOM    122  N   LYS A   8      99.446 296.232  46.971  1.00  0.00           N  
ATOM    123  CA  LYS A   8      99.091 295.232  45.970  1.00  0.00           C  
ATOM    124  C   LYS A   8      99.093 295.830  44.569  1.00  0.00           C  
ATOM    125  O   LYS A   8      99.657 295.254  43.639  1.00  0.00           O  
ATOM    126  CB  LYS A   8      97.722 294.625  46.281  1.00  0.00           C  
ATOM    127  CG  LYS A   8      97.701 293.712  47.500  1.00  0.00           C  
ATOM    128  CD  LYS A   8      96.305 293.163  47.754  1.00  0.00           C  
ATOM    129  CE  LYS A   8      96.264 292.313  49.017  1.00  0.00           C  
ATOM    130  NZ  LYS A   8      94.894 291.810  49.305  1.00  0.00           N  
ATOM    131  H   LYS A   8      98.801 296.427  47.722  1.00  0.00           H  
ATOM    132  HA  LYS A   8      99.839 294.440  45.993  1.00  0.00           H  
ATOM    133 1HB  LYS A   8      96.999 295.424  46.449  1.00  0.00           H  
ATOM    134 2HB  LYS A   8      97.377 294.046  45.424  1.00  0.00           H  
ATOM    135 1HG  LYS A   8      98.387 292.879  47.343  1.00  0.00           H  
ATOM    136 2HG  LYS A   8      98.028 294.269  48.377  1.00  0.00           H  
ATOM    137 1HD  LYS A   8      95.602 293.991  47.860  1.00  0.00           H  
ATOM    138 2HD  LYS A   8      95.994 292.552  46.907  1.00  0.00           H  
ATOM    139 1HE  LYS A   8      96.934 291.463  48.903  1.00  0.00           H  
ATOM    140 2HE  LYS A   8      96.606 292.907  49.864  1.00  0.00           H  
ATOM    141 1HZ  LYS A   8      94.910 291.254  50.148  1.00  0.00           H  
ATOM    142 2HZ  LYS A   8      94.267 292.593  49.430  1.00  0.00           H  
ATOM    143 3HZ  LYS A   8      94.573 291.243  48.533  1.00  0.00           H  
ATOM    144  N   GLU A   9      98.459 296.988  44.424  1.00  0.00           N  
ATOM    145  CA  GLU A   9      98.419 297.685  43.145  1.00  0.00           C  
ATOM    146  C   GLU A   9      99.822 298.016  42.653  1.00  0.00           C  
ATOM    147  O   GLU A   9     100.137 297.835  41.476  1.00  0.00           O  
ATOM    148  CB  GLU A   9      97.594 298.968  43.263  1.00  0.00           C  
ATOM    149  CG  GLU A   9      97.509 299.783  41.981  1.00  0.00           C  
ATOM    150  CD  GLU A   9      96.689 301.034  42.134  1.00  0.00           C  
ATOM    151  OE1 GLU A   9      95.971 301.136  43.100  1.00  0.00           O  
ATOM    152  OE2 GLU A   9      96.781 301.888  41.285  1.00  0.00           O  
ATOM    153  H   GLU A   9      97.995 297.397  45.222  1.00  0.00           H  
ATOM    154  HA  GLU A   9      97.956 297.029  42.408  1.00  0.00           H  
ATOM    155 1HB  GLU A   9      96.577 298.721  43.570  1.00  0.00           H  
ATOM    156 2HB  GLU A   9      98.022 299.607  44.037  1.00  0.00           H  
ATOM    157 1HG  GLU A   9      98.517 300.059  41.670  1.00  0.00           H  
ATOM    158 2HG  GLU A   9      97.075 299.164  41.197  1.00  0.00           H  
ATOM    159  N   LEU A  10     100.662 298.502  43.560  1.00  0.00           N  
ATOM    160  CA  LEU A  10     102.043 298.830  43.225  1.00  0.00           C  
ATOM    161  C   LEU A  10     102.793 297.607  42.713  1.00  0.00           C  
ATOM    162  O   LEU A  10     103.564 297.694  41.758  1.00  0.00           O  
ATOM    163  CB  LEU A  10     102.764 299.403  44.453  1.00  0.00           C  
ATOM    164  CG  LEU A  10     102.311 300.799  44.899  1.00  0.00           C  
ATOM    165  CD1 LEU A  10     102.980 301.152  46.220  1.00  0.00           C  
ATOM    166  CD2 LEU A  10     102.660 301.814  43.821  1.00  0.00           C  
ATOM    167  H   LEU A  10     100.337 298.647  44.503  1.00  0.00           H  
ATOM    168  HA  LEU A  10     102.040 299.574  42.429  1.00  0.00           H  
ATOM    169 1HB  LEU A  10     102.616 298.724  45.291  1.00  0.00           H  
ATOM    170 2HB  LEU A  10     103.831 299.453  44.236  1.00  0.00           H  
ATOM    171  HG  LEU A  10     101.234 300.798  45.061  1.00  0.00           H  
ATOM    172 1HD1 LEU A  10     102.659 302.144  46.538  1.00  0.00           H  
ATOM    173 2HD1 LEU A  10     102.699 300.421  46.978  1.00  0.00           H  
ATOM    174 3HD1 LEU A  10     104.063 301.145  46.093  1.00  0.00           H  
ATOM    175 1HD2 LEU A  10     102.338 302.807  44.138  1.00  0.00           H  
ATOM    176 2HD2 LEU A  10     103.738 301.818  43.659  1.00  0.00           H  
ATOM    177 3HD2 LEU A  10     102.155 301.548  42.893  1.00  0.00           H  
ATOM    178  N   LEU A  11     102.560 296.466  43.351  1.00  0.00           N  
ATOM    179  CA  LEU A  11     103.160 295.210  42.921  1.00  0.00           C  
ATOM    180  C   LEU A  11     102.698 294.833  41.517  1.00  0.00           C  
ATOM    181  O   LEU A  11     103.495 294.389  40.692  1.00  0.00           O  
ATOM    182  CB  LEU A  11     102.802 294.087  43.903  1.00  0.00           C  
ATOM    183  CG  LEU A  11     103.460 294.179  45.285  1.00  0.00           C  
ATOM    184  CD1 LEU A  11     102.859 293.124  46.206  1.00  0.00           C  
ATOM    185  CD2 LEU A  11     104.963 293.991  45.147  1.00  0.00           C  
ATOM    186  H   LEU A  11     101.952 296.469  44.158  1.00  0.00           H  
ATOM    187  HA  LEU A  11     104.243 295.336  42.889  1.00  0.00           H  
ATOM    188 1HB  LEU A  11     101.723 294.084  44.049  1.00  0.00           H  
ATOM    189 2HB  LEU A  11     103.090 293.133  43.462  1.00  0.00           H  
ATOM    190  HG  LEU A  11     103.256 295.156  45.723  1.00  0.00           H  
ATOM    191 1HD1 LEU A  11     103.327 293.189  47.189  1.00  0.00           H  
ATOM    192 2HD1 LEU A  11     101.787 293.294  46.302  1.00  0.00           H  
ATOM    193 3HD1 LEU A  11     103.034 292.134  45.787  1.00  0.00           H  
ATOM    194 1HD2 LEU A  11     105.431 294.056  46.129  1.00  0.00           H  
ATOM    195 2HD2 LEU A  11     105.169 293.011  44.712  1.00  0.00           H  
ATOM    196 3HD2 LEU A  11     105.369 294.768  44.499  1.00  0.00           H  
ATOM    197  N   LYS A  12     101.408 295.011  41.257  1.00  0.00           N  
ATOM    198  CA  LYS A  12     100.844 294.713  39.946  1.00  0.00           C  
ATOM    199  C   LYS A  12     101.468 295.585  38.865  1.00  0.00           C  
ATOM    200  O   LYS A  12     101.828 295.099  37.794  1.00  0.00           O  
ATOM    201  CB  LYS A  12      99.326 294.901  39.961  1.00  0.00           C  
ATOM    202  CG  LYS A  12      98.569 293.847  40.759  1.00  0.00           C  
ATOM    203  CD  LYS A  12      97.074 294.125  40.762  1.00  0.00           C  
ATOM    204  CE  LYS A  12      96.317 293.084  41.574  1.00  0.00           C  
ATOM    205  NZ  LYS A  12      94.854 293.350  41.597  1.00  0.00           N  
ATOM    206  H   LYS A  12     100.804 295.364  41.985  1.00  0.00           H  
ATOM    207  HA  LYS A  12     101.065 293.673  39.702  1.00  0.00           H  
ATOM    208 1HB  LYS A  12      99.084 295.877  40.383  1.00  0.00           H  
ATOM    209 2HB  LYS A  12      98.947 294.883  38.938  1.00  0.00           H  
ATOM    210 1HG  LYS A  12      98.746 292.864  40.322  1.00  0.00           H  
ATOM    211 2HG  LYS A  12      98.931 293.840  41.786  1.00  0.00           H  
ATOM    212 1HD  LYS A  12      96.887 295.112  41.188  1.00  0.00           H  
ATOM    213 2HD  LYS A  12      96.699 294.114  39.739  1.00  0.00           H  
ATOM    214 1HE  LYS A  12      96.488 292.096  41.149  1.00  0.00           H  
ATOM    215 2HE  LYS A  12      96.689 293.082  42.599  1.00  0.00           H  
ATOM    216 1HZ  LYS A  12      94.390 292.640  42.144  1.00  0.00           H  
ATOM    217 2HZ  LYS A  12      94.682 294.257  42.008  1.00  0.00           H  
ATOM    218 3HZ  LYS A  12      94.494 293.335  40.653  1.00  0.00           H  
ATOM    219  N   ARG A  13     101.594 296.877  39.154  1.00  0.00           N  
ATOM    220  CA  ARG A  13     102.186 297.818  38.210  1.00  0.00           C  
ATOM    221  C   ARG A  13     103.664 297.520  37.990  1.00  0.00           C  
ATOM    222  O   ARG A  13     104.143 297.515  36.856  1.00  0.00           O  
ATOM    223  CB  ARG A  13     102.028 299.247  38.709  1.00  0.00           C  
ATOM    224  CG  ARG A  13     100.607 299.785  38.668  1.00  0.00           C  
ATOM    225  CD  ARG A  13     100.532 301.177  39.180  1.00  0.00           C  
ATOM    226  NE  ARG A  13      99.163 301.668  39.219  1.00  0.00           N  
ATOM    227  CZ  ARG A  13      98.514 302.206  38.168  1.00  0.00           C  
ATOM    228  NH1 ARG A  13      99.120 302.316  37.007  1.00  0.00           N  
ATOM    229  NH2 ARG A  13      97.268 302.624  38.305  1.00  0.00           N  
ATOM    230  H   ARG A  13     101.272 297.215  40.049  1.00  0.00           H  
ATOM    231  HA  ARG A  13     101.681 297.709  37.250  1.00  0.00           H  
ATOM    232 1HB  ARG A  13     102.376 299.314  39.738  1.00  0.00           H  
ATOM    233 2HB  ARG A  13     102.649 299.912  38.109  1.00  0.00           H  
ATOM    234 1HG  ARG A  13     100.244 299.778  37.640  1.00  0.00           H  
ATOM    235 2HG  ARG A  13      99.962 299.157  39.284  1.00  0.00           H  
ATOM    236 1HD  ARG A  13     100.935 301.215  40.192  1.00  0.00           H  
ATOM    237 2HD  ARG A  13     101.112 301.835  38.534  1.00  0.00           H  
ATOM    238  HE  ARG A  13      98.664 301.600  40.096  1.00  0.00           H  
ATOM    239 1HH1 ARG A  13     100.073 301.997  36.902  1.00  0.00           H  
ATOM    240 2HH1 ARG A  13      98.634 302.719  36.219  1.00  0.00           H  
ATOM    241 1HH2 ARG A  13      96.802 302.540  39.198  1.00  0.00           H  
ATOM    242 2HH2 ARG A  13      96.782 303.028  37.518  1.00  0.00           H  
ATOM    243  N   ALA A  14     104.382 297.274  39.080  1.00  0.00           N  
ATOM    244  CA  ALA A  14     105.806 296.971  39.007  1.00  0.00           C  
ATOM    245  C   ALA A  14     106.056 295.670  38.255  1.00  0.00           C  
ATOM    246  O   ALA A  14     107.011 295.560  37.486  1.00  0.00           O  
ATOM    247  CB  ALA A  14     106.403 296.896  40.405  1.00  0.00           C  
ATOM    248  H   ALA A  14     103.929 297.297  39.983  1.00  0.00           H  
ATOM    249  HA  ALA A  14     106.302 297.771  38.458  1.00  0.00           H  
ATOM    250 1HB  ALA A  14     107.468 296.669  40.333  1.00  0.00           H  
ATOM    251 2HB  ALA A  14     106.269 297.853  40.910  1.00  0.00           H  
ATOM    252 3HB  ALA A  14     105.903 296.114  40.971  1.00  0.00           H  
ATOM    253  N   GLU A  15     105.190 294.688  38.479  1.00  0.00           N  
ATOM    254  CA  GLU A  15     105.288 293.408  37.787  1.00  0.00           C  
ATOM    255  C   GLU A  15     105.195 293.589  36.278  1.00  0.00           C  
ATOM    256  O   GLU A  15     105.981 293.015  35.526  1.00  0.00           O  
ATOM    257  CB  GLU A  15     104.187 292.458  38.265  1.00  0.00           C  
ATOM    258  CG  GLU A  15     104.248 291.066  37.652  1.00  0.00           C  
ATOM    259  CD  GLU A  15     103.230 290.125  38.234  1.00  0.00           C  
ATOM    260  OE1 GLU A  15     102.536 290.517  39.141  1.00  0.00           O  
ATOM    261  OE2 GLU A  15     103.146 289.012  37.771  1.00  0.00           O  
ATOM    262  H   GLU A  15     104.444 294.831  39.146  1.00  0.00           H  
ATOM    263  HA  GLU A  15     106.262 292.969  38.009  1.00  0.00           H  
ATOM    264 1HB  GLU A  15     104.244 292.349  39.348  1.00  0.00           H  
ATOM    265 2HB  GLU A  15     103.211 292.884  38.030  1.00  0.00           H  
ATOM    266 1HG  GLU A  15     104.080 291.145  36.579  1.00  0.00           H  
ATOM    267 2HG  GLU A  15     105.245 290.655  37.806  1.00  0.00           H  
ATOM    268  N   GLU A  16     104.228 294.389  35.842  1.00  0.00           N  
ATOM    269  CA  GLU A  16     104.042 294.661  34.421  1.00  0.00           C  
ATOM    270  C   GLU A  16     105.210 295.454  33.855  1.00  0.00           C  
ATOM    271  O   GLU A  16     105.611 295.255  32.708  1.00  0.00           O  
ATOM    272  CB  GLU A  16     102.735 295.424  34.191  1.00  0.00           C  
ATOM    273  CG  GLU A  16     101.477 294.616  34.472  1.00  0.00           C  
ATOM    274  CD  GLU A  16     101.355 293.399  33.597  1.00  0.00           C  
ATOM    275  OE1 GLU A  16     101.540 293.523  32.411  1.00  0.00           O  
ATOM    276  OE2 GLU A  16     101.076 292.344  34.116  1.00  0.00           O  
ATOM    277  H   GLU A  16     103.606 294.819  36.511  1.00  0.00           H  
ATOM    278  HA  GLU A  16     103.998 293.710  33.890  1.00  0.00           H  
ATOM    279 1HB  GLU A  16     102.713 296.309  34.827  1.00  0.00           H  
ATOM    280 2HB  GLU A  16     102.690 295.764  33.156  1.00  0.00           H  
ATOM    281 1HG  GLU A  16     101.486 294.299  35.516  1.00  0.00           H  
ATOM    282 2HG  GLU A  16     100.607 295.253  34.323  1.00  0.00           H  
ATOM    283  N   LEU A  17     105.756 296.356  34.665  1.00  0.00           N  
ATOM    284  CA  LEU A  17     106.956 297.096  34.290  1.00  0.00           C  
ATOM    285  C   LEU A  17     108.157 296.169  34.161  1.00  0.00           C  
ATOM    286  O   LEU A  17     109.023 296.373  33.312  1.00  0.00           O  
ATOM    287  CB  LEU A  17     107.253 298.185  35.328  1.00  0.00           C  
ATOM    288  CG  LEU A  17     106.288 299.377  35.337  1.00  0.00           C  
ATOM    289  CD1 LEU A  17     106.576 300.256  36.547  1.00  0.00           C  
ATOM    290  CD2 LEU A  17     106.439 300.162  34.042  1.00  0.00           C  
ATOM    291  H   LEU A  17     105.329 296.533  35.563  1.00  0.00           H  
ATOM    292  HA  LEU A  17     106.787 297.557  33.318  1.00  0.00           H  
ATOM    293 1HB  LEU A  17     107.232 297.735  36.320  1.00  0.00           H  
ATOM    294 2HB  LEU A  17     108.256 298.572  35.149  1.00  0.00           H  
ATOM    295  HG  LEU A  17     105.263 299.015  35.424  1.00  0.00           H  
ATOM    296 1HD1 LEU A  17     105.890 301.103  36.553  1.00  0.00           H  
ATOM    297 2HD1 LEU A  17     106.442 299.675  37.459  1.00  0.00           H  
ATOM    298 3HD1 LEU A  17     107.602 300.620  36.496  1.00  0.00           H  
ATOM    299 1HD2 LEU A  17     105.753 301.010  34.048  1.00  0.00           H  
ATOM    300 2HD2 LEU A  17     107.464 300.526  33.955  1.00  0.00           H  
ATOM    301 3HD2 LEU A  17     106.210 299.515  33.196  1.00  0.00           H  
ATOM    302  N   ALA A  18     108.204 295.147  35.011  1.00  0.00           N  
ATOM    303  CA  ALA A  18     109.245 294.129  34.928  1.00  0.00           C  
ATOM    304  C   ALA A  18     109.110 293.306  33.654  1.00  0.00           C  
ATOM    305  O   ALA A  18     110.106 292.889  33.065  1.00  0.00           O  
ATOM    306  CB  ALA A  18     109.200 293.224  36.150  1.00  0.00           C  
ATOM    307  H   ALA A  18     107.501 295.074  35.731  1.00  0.00           H  
ATOM    308  HA  ALA A  18     110.214 294.629  34.899  1.00  0.00           H  
ATOM    309 1HB  ALA A  18     109.983 292.469  36.073  1.00  0.00           H  
ATOM    310 2HB  ALA A  18     109.358 293.819  37.049  1.00  0.00           H  
ATOM    311 3HB  ALA A  18     108.229 292.734  36.204  1.00  0.00           H  
ATOM    312  N   LYS A  19     107.871 293.073  33.235  1.00  0.00           N  
ATOM    313  CA  LYS A  19     107.605 292.367  31.988  1.00  0.00           C  
ATOM    314  C   LYS A  19     108.105 293.164  30.786  1.00  0.00           C  
ATOM    315  O   LYS A  19     108.630 292.597  29.829  1.00  0.00           O  
ATOM    316  CB  LYS A  19     106.109 292.081  31.845  1.00  0.00           C  
ATOM    317  CG  LYS A  19     105.580 291.012  32.791  1.00  0.00           C  
ATOM    318  CD  LYS A  19     104.083 290.808  32.613  1.00  0.00           C  
ATOM    319  CE  LYS A  19     103.540 289.789  33.604  1.00  0.00           C  
ATOM    320  NZ  LYS A  19     102.065 289.635  33.492  1.00  0.00           N  
ATOM    321  H   LYS A  19     107.094 293.394  33.796  1.00  0.00           H  
ATOM    322  HA  LYS A  19     108.144 291.421  32.003  1.00  0.00           H  
ATOM    323 1HB  LYS A  19     105.544 292.997  32.024  1.00  0.00           H  
ATOM    324 2HB  LYS A  19     105.895 291.760  30.825  1.00  0.00           H  
ATOM    325 1HG  LYS A  19     106.092 290.068  32.598  1.00  0.00           H  
ATOM    326 2HG  LYS A  19     105.777 291.308  33.821  1.00  0.00           H  
ATOM    327 1HD  LYS A  19     103.566 291.757  32.762  1.00  0.00           H  
ATOM    328 2HD  LYS A  19     103.881 290.459  31.601  1.00  0.00           H  
ATOM    329 1HE  LYS A  19     104.009 288.821  33.424  1.00  0.00           H  
ATOM    330 2HE  LYS A  19     103.784 290.102  34.619  1.00  0.00           H  
ATOM    331 1HZ  LYS A  19     101.745 288.952  34.165  1.00  0.00           H  
ATOM    332 2HZ  LYS A  19     101.618 290.522  33.677  1.00  0.00           H  
ATOM    333 3HZ  LYS A  19     101.827 289.326  32.561  1.00  0.00           H  
ATOM    334  N   SER A  20     107.938 294.479  30.847  1.00  0.00           N  
ATOM    335  CA  SER A  20     108.379 295.358  29.769  1.00  0.00           C  
ATOM    336  C   SER A  20     109.885 295.266  29.564  1.00  0.00           C  
ATOM    337  O   SER A  20     110.652 295.263  30.525  1.00  0.00           O  
ATOM    338  CB  SER A  20     107.988 296.791  30.070  1.00  0.00           C  
ATOM    339  OG  SER A  20     108.614 297.248  31.238  1.00  0.00           O  
ATOM    340  H   SER A  20     107.495 294.884  31.659  1.00  0.00           H  
ATOM    341  HA  SER A  20     107.898 295.037  28.843  1.00  0.00           H  
ATOM    342 1HB  SER A  20     108.267 297.429  29.231  1.00  0.00           H  
ATOM    343 2HB  SER A  20     106.907 296.857  30.185  1.00  0.00           H  
ATOM    344  HG  SER A  20     108.099 298.001  31.537  1.00  0.00           H  
ATOM    345  N   PRO A  21     110.303 295.189  28.305  1.00  0.00           N  
ATOM    346  CA  PRO A  21     111.718 295.089  27.972  1.00  0.00           C  
ATOM    347  C   PRO A  21     112.413 296.437  28.109  1.00  0.00           C  
ATOM    348  O   PRO A  21     113.640 296.515  28.115  1.00  0.00           O  
ATOM    349  CB  PRO A  21     111.698 294.610  26.515  1.00  0.00           C  
ATOM    350  CG  PRO A  21     110.446 295.197  25.958  1.00  0.00           C  
ATOM    351  CD  PRO A  21     109.453 295.104  27.084  1.00  0.00           C  
ATOM    352  HA  PRO A  21     112.191 294.400  28.673  1.00  0.00           H  
ATOM    353 1HB  PRO A  21     112.602 294.956  25.993  1.00  0.00           H  
ATOM    354 2HB  PRO A  21     111.707 293.511  26.481  1.00  0.00           H  
ATOM    355 1HG  PRO A  21     110.624 296.233  25.633  1.00  0.00           H  
ATOM    356 2HG  PRO A  21     110.129 294.635  25.066  1.00  0.00           H  
ATOM    357 1HD  PRO A  21     108.750 295.948  27.026  1.00  0.00           H  
ATOM    358 2HD  PRO A  21     108.915 294.147  27.022  1.00  0.00           H  
ATOM    359  N   ASP A  22     111.620 297.498  28.222  1.00  0.00           N  
ATOM    360  CA  ASP A  22     112.157 298.848  28.320  1.00  0.00           C  
ATOM    361  C   ASP A  22     113.048 298.999  29.546  1.00  0.00           C  
ATOM    362  O   ASP A  22     112.627 298.726  30.670  1.00  0.00           O  
ATOM    363  CB  ASP A  22     111.021 299.873  28.378  1.00  0.00           C  
ATOM    364  CG  ASP A  22     111.519 301.312  28.342  1.00  0.00           C  
ATOM    365  OD1 ASP A  22     112.162 301.721  29.280  1.00  0.00           O  
ATOM    366  OD2 ASP A  22     111.253 301.987  27.377  1.00  0.00           O  
ATOM    367  H   ASP A  22     110.619 297.363  28.239  1.00  0.00           H  
ATOM    368  HA  ASP A  22     112.770 299.041  27.441  1.00  0.00           H  
ATOM    369 1HB  ASP A  22     110.346 299.717  27.537  1.00  0.00           H  
ATOM    370 2HB  ASP A  22     110.445 299.727  29.292  1.00  0.00           H  
ATOM    371  N   PRO A  23     114.283 299.436  29.322  1.00  0.00           N  
ATOM    372  CA  PRO A  23     115.262 299.549  30.397  1.00  0.00           C  
ATOM    373  C   PRO A  23     114.719 300.384  31.550  1.00  0.00           C  
ATOM    374  O   PRO A  23     114.917 300.048  32.719  1.00  0.00           O  
ATOM    375  CB  PRO A  23     116.450 300.233  29.713  1.00  0.00           C  
ATOM    376  CG  PRO A  23     116.376 299.766  28.299  1.00  0.00           C  
ATOM    377  CD  PRO A  23     114.902 299.727  27.994  1.00  0.00           C  
ATOM    378  HA  PRO A  23     115.470 298.549  30.782  1.00  0.00           H  
ATOM    379 1HB  PRO A  23     116.359 301.325  29.807  1.00  0.00           H  
ATOM    380 2HB  PRO A  23     117.388 299.944  30.209  1.00  0.00           H  
ATOM    381 1HG  PRO A  23     116.926 300.455  27.642  1.00  0.00           H  
ATOM    382 2HG  PRO A  23     116.855 298.781  28.199  1.00  0.00           H  
ATOM    383 1HD  PRO A  23     114.579 300.709  27.617  1.00  0.00           H  
ATOM    384 2HD  PRO A  23     114.701 298.942  27.251  1.00  0.00           H  
ATOM    385  N   GLU A  24     114.037 301.473  31.216  1.00  0.00           N  
ATOM    386  CA  GLU A  24     113.577 302.428  32.218  1.00  0.00           C  
ATOM    387  C   GLU A  24     112.392 301.877  32.998  1.00  0.00           C  
ATOM    388  O   GLU A  24     112.267 302.106  34.202  1.00  0.00           O  
ATOM    389  CB  GLU A  24     113.193 303.753  31.557  1.00  0.00           C  
ATOM    390  CG  GLU A  24     112.776 304.845  32.532  1.00  0.00           C  
ATOM    391  CD  GLU A  24     113.890 305.268  33.448  1.00  0.00           C  
ATOM    392  OE1 GLU A  24     115.027 305.034  33.117  1.00  0.00           O  
ATOM    393  OE2 GLU A  24     113.604 305.826  34.481  1.00  0.00           O  
ATOM    394  H   GLU A  24     113.831 301.644  30.242  1.00  0.00           H  
ATOM    395  HA  GLU A  24     114.388 302.601  32.926  1.00  0.00           H  
ATOM    396 1HB  GLU A  24     114.036 304.128  30.976  1.00  0.00           H  
ATOM    397 2HB  GLU A  24     112.366 303.589  30.866  1.00  0.00           H  
ATOM    398 1HG  GLU A  24     112.436 305.712  31.967  1.00  0.00           H  
ATOM    399 2HG  GLU A  24     111.939 304.484  33.129  1.00  0.00           H  
ATOM    400  N   ASP A  25     111.521 301.150  32.307  1.00  0.00           N  
ATOM    401  CA  ASP A  25     110.427 300.439  32.961  1.00  0.00           C  
ATOM    402  C   ASP A  25     110.955 299.422  33.965  1.00  0.00           C  
ATOM    403  O   ASP A  25     110.407 299.273  35.058  1.00  0.00           O  
ATOM    404  CB  ASP A  25     109.548 299.734  31.925  1.00  0.00           C  
ATOM    405  CG  ASP A  25     108.703 300.702  31.108  1.00  0.00           C  
ATOM    406  OD1 ASP A  25     108.879 301.887  31.259  1.00  0.00           O  
ATOM    407  OD2 ASP A  25     107.889 300.246  30.340  1.00  0.00           O  
ATOM    408  H   ASP A  25     111.618 301.087  31.305  1.00  0.00           H  
ATOM    409  HA  ASP A  25     109.823 301.161  33.508  1.00  0.00           H  
ATOM    410 1HB  ASP A  25     110.178 299.160  31.244  1.00  0.00           H  
ATOM    411 2HB  ASP A  25     108.885 299.030  32.428  1.00  0.00           H  
ATOM    412  N   LEU A  26     112.021 298.723  33.588  1.00  0.00           N  
ATOM    413  CA  LEU A  26     112.650 297.749  34.472  1.00  0.00           C  
ATOM    414  C   LEU A  26     113.204 298.418  35.725  1.00  0.00           C  
ATOM    415  O   LEU A  26     113.100 297.877  36.825  1.00  0.00           O  
ATOM    416  CB  LEU A  26     113.777 297.014  33.736  1.00  0.00           C  
ATOM    417  CG  LEU A  26     113.332 296.065  32.616  1.00  0.00           C  
ATOM    418  CD1 LEU A  26     114.555 295.405  31.994  1.00  0.00           C  
ATOM    419  CD2 LEU A  26     112.378 295.024  33.183  1.00  0.00           C  
ATOM    420  H   LEU A  26     112.404 298.871  32.664  1.00  0.00           H  
ATOM    421  HA  LEU A  26     111.895 297.030  34.789  1.00  0.00           H  
ATOM    422 1HB  LEU A  26     114.444 297.754  33.297  1.00  0.00           H  
ATOM    423 2HB  LEU A  26     114.343 296.430  34.461  1.00  0.00           H  
ATOM    424  HG  LEU A  26     112.826 296.634  31.836  1.00  0.00           H  
ATOM    425 1HD1 LEU A  26     114.238 294.730  31.198  1.00  0.00           H  
ATOM    426 2HD1 LEU A  26     115.210 296.171  31.579  1.00  0.00           H  
ATOM    427 3HD1 LEU A  26     115.091 294.840  32.756  1.00  0.00           H  
ATOM    428 1HD2 LEU A  26     112.061 294.349  32.387  1.00  0.00           H  
ATOM    429 2HD2 LEU A  26     112.883 294.453  33.963  1.00  0.00           H  
ATOM    430 3HD2 LEU A  26     111.505 295.522  33.605  1.00  0.00           H  
ATOM    431  N   LYS A  27     113.793 299.596  35.548  1.00  0.00           N  
ATOM    432  CA  LYS A  27     114.270 300.390  36.673  1.00  0.00           C  
ATOM    433  C   LYS A  27     113.124 300.790  37.590  1.00  0.00           C  
ATOM    434  O   LYS A  27     113.239 300.718  38.815  1.00  0.00           O  
ATOM    435  CB  LYS A  27     115.005 301.636  36.175  1.00  0.00           C  
ATOM    436  CG  LYS A  27     116.276 301.345  35.388  1.00  0.00           C  
ATOM    437  CD  LYS A  27     117.063 302.619  35.120  1.00  0.00           C  
ATOM    438  CE  LYS A  27     116.368 303.492  34.086  1.00  0.00           C  
ATOM    439  NZ  LYS A  27     117.193 304.673  33.710  1.00  0.00           N  
ATOM    440  H   LYS A  27     113.912 299.950  34.609  1.00  0.00           H  
ATOM    441  HA  LYS A  27     114.964 299.781  37.256  1.00  0.00           H  
ATOM    442 1HB  LYS A  27     114.341 302.218  35.534  1.00  0.00           H  
ATOM    443 2HB  LYS A  27     115.273 302.264  37.024  1.00  0.00           H  
ATOM    444 1HG  LYS A  27     116.902 300.653  35.952  1.00  0.00           H  
ATOM    445 2HG  LYS A  27     116.017 300.880  34.437  1.00  0.00           H  
ATOM    446 1HD  LYS A  27     117.170 303.183  36.047  1.00  0.00           H  
ATOM    447 2HD  LYS A  27     118.058 302.361  34.755  1.00  0.00           H  
ATOM    448 1HE  LYS A  27     116.167 302.905  33.191  1.00  0.00           H  
ATOM    449 2HE  LYS A  27     115.417 303.842  34.485  1.00  0.00           H  
ATOM    450 1HZ  LYS A  27     116.698 305.225  33.024  1.00  0.00           H  
ATOM    451 2HZ  LYS A  27     117.371 305.235  34.530  1.00  0.00           H  
ATOM    452 3HZ  LYS A  27     118.071 304.360  33.320  1.00  0.00           H  
ATOM    453  N   GLU A  28     112.013 301.215  36.993  1.00  0.00           N  
ATOM    454  CA  GLU A  28     110.852 301.652  37.758  1.00  0.00           C  
ATOM    455  C   GLU A  28     110.197 300.485  38.484  1.00  0.00           C  
ATOM    456  O   GLU A  28     109.658 300.645  39.577  1.00  0.00           O  
ATOM    457  CB  GLU A  28     109.834 302.331  36.839  1.00  0.00           C  
ATOM    458  CG  GLU A  28     110.356 303.572  36.130  1.00  0.00           C  
ATOM    459  CD  GLU A  28     110.742 304.670  37.081  1.00  0.00           C  
ATOM    460  OE1 GLU A  28     111.860 304.668  37.539  1.00  0.00           O  
ATOM    461  OE2 GLU A  28     109.919 305.513  37.350  1.00  0.00           O  
ATOM    462  H   GLU A  28     111.976 301.232  35.985  1.00  0.00           H  
ATOM    463  HA  GLU A  28     111.185 302.364  38.513  1.00  0.00           H  
ATOM    464 1HB  GLU A  28     109.504 301.624  36.077  1.00  0.00           H  
ATOM    465 2HB  GLU A  28     108.957 302.620  37.418  1.00  0.00           H  
ATOM    466 1HG  GLU A  28     111.227 303.299  35.535  1.00  0.00           H  
ATOM    467 2HG  GLU A  28     109.588 303.940  35.451  1.00  0.00           H  
ATOM    468  N   ALA A  29     110.247 299.309  37.867  1.00  0.00           N  
ATOM    469  CA  ALA A  29     109.746 298.092  38.495  1.00  0.00           C  
ATOM    470  C   ALA A  29     110.460 297.819  39.812  1.00  0.00           C  
ATOM    471  O   ALA A  29     109.826 297.501  40.818  1.00  0.00           O  
ATOM    472  CB  ALA A  29     109.900 296.907  37.554  1.00  0.00           C  
ATOM    473  H   ALA A  29     110.641 299.256  36.937  1.00  0.00           H  
ATOM    474  HA  ALA A  29     108.686 298.227  38.717  1.00  0.00           H  
ATOM    475 1HB  ALA A  29     109.523 296.006  38.037  1.00  0.00           H  
ATOM    476 2HB  ALA A  29     109.337 297.091  36.640  1.00  0.00           H  
ATOM    477 3HB  ALA A  29     110.954 296.771  37.309  1.00  0.00           H  
ATOM    478  N   VAL A  30     111.782 297.943  39.798  1.00  0.00           N  
ATOM    479  CA  VAL A  30     112.583 297.737  41.001  1.00  0.00           C  
ATOM    480  C   VAL A  30     112.278 298.795  42.054  1.00  0.00           C  
ATOM    481  O   VAL A  30     112.137 298.483  43.236  1.00  0.00           O  
ATOM    482  CB  VAL A  30     114.084 297.776  40.657  1.00  0.00           C  
ATOM    483  CG1 VAL A  30     114.922 297.753  41.926  1.00  0.00           C  
ATOM    484  CG2 VAL A  30     114.439 296.605  39.754  1.00  0.00           C  
ATOM    485  H   VAL A  30     112.246 298.184  38.935  1.00  0.00           H  
ATOM    486  HA  VAL A  30     112.329 296.765  41.423  1.00  0.00           H  
ATOM    487  HB  VAL A  30     114.304 298.712  40.143  1.00  0.00           H  
ATOM    488 1HG1 VAL A  30     115.980 297.782  41.664  1.00  0.00           H  
ATOM    489 2HG1 VAL A  30     114.677 298.620  42.540  1.00  0.00           H  
ATOM    490 3HG1 VAL A  30     114.712 296.841  42.484  1.00  0.00           H  
ATOM    491 1HG2 VAL A  30     115.502 296.640  39.514  1.00  0.00           H  
ATOM    492 2HG2 VAL A  30     114.213 295.669  40.266  1.00  0.00           H  
ATOM    493 3HG2 VAL A  30     113.858 296.665  38.834  1.00  0.00           H  
ATOM    494  N   ARG A  31     112.178 300.045  41.617  1.00  0.00           N  
ATOM    495  CA  ARG A  31     111.925 301.158  42.526  1.00  0.00           C  
ATOM    496  C   ARG A  31     110.610 300.969  43.272  1.00  0.00           C  
ATOM    497  O   ARG A  31     110.567 301.040  44.500  1.00  0.00           O  
ATOM    498  CB  ARG A  31     111.886 302.475  41.765  1.00  0.00           C  
ATOM    499  CG  ARG A  31     111.718 303.711  42.635  1.00  0.00           C  
ATOM    500  CD  ARG A  31     111.690 304.954  41.822  1.00  0.00           C  
ATOM    501  NE  ARG A  31     110.474 305.057  41.031  1.00  0.00           N  
ATOM    502  CZ  ARG A  31     109.269 305.405  41.524  1.00  0.00           C  
ATOM    503  NH1 ARG A  31     109.135 305.678  42.802  1.00  0.00           N  
ATOM    504  NH2 ARG A  31     108.221 305.471  40.721  1.00  0.00           N  
ATOM    505  H   ARG A  31     112.280 300.231  40.629  1.00  0.00           H  
ATOM    506  HA  ARG A  31     112.724 301.187  43.268  1.00  0.00           H  
ATOM    507 1HB  ARG A  31     112.809 302.594  41.198  1.00  0.00           H  
ATOM    508 2HB  ARG A  31     111.064 302.459  41.051  1.00  0.00           H  
ATOM    509 1HG  ARG A  31     110.782 303.642  43.188  1.00  0.00           H  
ATOM    510 2HG  ARG A  31     112.550 303.778  43.337  1.00  0.00           H  
ATOM    511 1HD  ARG A  31     111.743 305.820  42.481  1.00  0.00           H  
ATOM    512 2HD  ARG A  31     112.541 304.963  41.142  1.00  0.00           H  
ATOM    513  HE  ARG A  31     110.537 304.854  40.043  1.00  0.00           H  
ATOM    514 1HH1 ARG A  31     109.935 305.628  43.416  1.00  0.00           H  
ATOM    515 2HH1 ARG A  31     108.232 305.939  43.171  1.00  0.00           H  
ATOM    516 1HH2 ARG A  31     108.324 305.260  39.737  1.00  0.00           H  
ATOM    517 2HH2 ARG A  31     107.319 305.731  41.089  1.00  0.00           H  
ATOM    518  N   LEU A  32     109.540 300.727  42.524  1.00  0.00           N  
ATOM    519  CA  LEU A  32     108.213 300.570  43.110  1.00  0.00           C  
ATOM    520  C   LEU A  32     108.163 299.368  44.044  1.00  0.00           C  
ATOM    521  O   LEU A  32     107.581 299.434  45.127  1.00  0.00           O  
ATOM    522  CB  LEU A  32     107.161 300.412  42.006  1.00  0.00           C  
ATOM    523  CG  LEU A  32     106.897 301.661  41.155  1.00  0.00           C  
ATOM    524  CD1 LEU A  32     105.955 301.308  40.012  1.00  0.00           C  
ATOM    525  CD2 LEU A  32     106.309 302.758  42.031  1.00  0.00           C  
ATOM    526  H   LEU A  32     109.647 300.648  41.524  1.00  0.00           H  
ATOM    527  HA  LEU A  32     107.991 301.457  43.703  1.00  0.00           H  
ATOM    528 1HB  LEU A  32     107.478 299.615  41.335  1.00  0.00           H  
ATOM    529 2HB  LEU A  32     106.217 300.119  42.465  1.00  0.00           H  
ATOM    530  HG  LEU A  32     107.835 302.008  40.718  1.00  0.00           H  
ATOM    531 1HD1 LEU A  32     105.767 302.195  39.408  1.00  0.00           H  
ATOM    532 2HD1 LEU A  32     106.408 300.536  39.392  1.00  0.00           H  
ATOM    533 3HD1 LEU A  32     105.013 300.941  40.419  1.00  0.00           H  
ATOM    534 1HD2 LEU A  32     106.123 303.646  41.426  1.00  0.00           H  
ATOM    535 2HD2 LEU A  32     105.372 302.412  42.466  1.00  0.00           H  
ATOM    536 3HD2 LEU A  32     107.011 303.003  42.828  1.00  0.00           H  
ATOM    537  N   ALA A  33     108.772 298.267  43.617  1.00  0.00           N  
ATOM    538  CA  ALA A  33     108.846 297.065  44.438  1.00  0.00           C  
ATOM    539  C   ALA A  33     109.619 297.324  45.726  1.00  0.00           C  
ATOM    540  O   ALA A  33     109.208 296.895  46.803  1.00  0.00           O  
ATOM    541  CB  ALA A  33     109.488 295.928  43.657  1.00  0.00           C  
ATOM    542  H   ALA A  33     109.196 298.264  42.701  1.00  0.00           H  
ATOM    543  HA  ALA A  33     107.834 296.770  44.713  1.00  0.00           H  
ATOM    544 1HB  ALA A  33     109.536 295.038  44.284  1.00  0.00           H  
ATOM    545 2HB  ALA A  33     108.892 295.714  42.770  1.00  0.00           H  
ATOM    546 3HB  ALA A  33     110.495 296.215  43.357  1.00  0.00           H  
ATOM    547  N   GLU A  34     110.739 298.030  45.607  1.00  0.00           N  
ATOM    548  CA  GLU A  34     111.542 298.394  46.768  1.00  0.00           C  
ATOM    549  C   GLU A  34     110.716 299.173  47.784  1.00  0.00           C  
ATOM    550  O   GLU A  34     110.815 298.938  48.989  1.00  0.00           O  
ATOM    551  CB  GLU A  34     112.756 299.222  46.340  1.00  0.00           C  
ATOM    552  CG  GLU A  34     113.649 299.668  47.489  1.00  0.00           C  
ATOM    553  CD  GLU A  34     114.869 300.416  47.026  1.00  0.00           C  
ATOM    554  OE1 GLU A  34     115.210 300.303  45.874  1.00  0.00           O  
ATOM    555  OE2 GLU A  34     115.458 301.103  47.826  1.00  0.00           O  
ATOM    556  H   GLU A  34     111.043 298.318  44.688  1.00  0.00           H  
ATOM    557  HA  GLU A  34     111.886 297.480  47.252  1.00  0.00           H  
ATOM    558 1HB  GLU A  34     113.366 298.642  45.648  1.00  0.00           H  
ATOM    559 2HB  GLU A  34     112.420 300.115  45.813  1.00  0.00           H  
ATOM    560 1HG  GLU A  34     113.074 300.310  48.155  1.00  0.00           H  
ATOM    561 2HG  GLU A  34     113.961 298.790  48.055  1.00  0.00           H  
ATOM    562  N   GLU A  35     109.902 300.100  47.292  1.00  0.00           N  
ATOM    563  CA  GLU A  35     109.033 300.892  48.154  1.00  0.00           C  
ATOM    564  C   GLU A  35     108.090 300.001  48.953  1.00  0.00           C  
ATOM    565  O   GLU A  35     107.859 300.233  50.139  1.00  0.00           O  
ATOM    566  CB  GLU A  35     108.225 301.891  47.323  1.00  0.00           C  
ATOM    567  CG  GLU A  35     109.040 303.046  46.760  1.00  0.00           C  
ATOM    568  CD  GLU A  35     108.231 303.962  45.884  1.00  0.00           C  
ATOM    569  OE1 GLU A  35     107.124 303.611  45.554  1.00  0.00           O  
ATOM    570  OE2 GLU A  35     108.721 305.013  45.546  1.00  0.00           O  
ATOM    571  H   GLU A  35     109.886 300.261  46.294  1.00  0.00           H  
ATOM    572  HA  GLU A  35     109.655 301.436  48.866  1.00  0.00           H  
ATOM    573 1HB  GLU A  35     107.755 301.374  46.487  1.00  0.00           H  
ATOM    574 2HB  GLU A  35     107.427 302.312  47.936  1.00  0.00           H  
ATOM    575 1HG  GLU A  35     109.453 303.624  47.587  1.00  0.00           H  
ATOM    576 2HG  GLU A  35     109.872 302.642  46.185  1.00  0.00           H  
ATOM    577  N   VAL A  36     107.545 298.986  48.292  1.00  0.00           N  
ATOM    578  CA  VAL A  36     106.677 298.019  48.957  1.00  0.00           C  
ATOM    579  C   VAL A  36     107.419 297.282  50.064  1.00  0.00           C  
ATOM    580  O   VAL A  36     106.890 297.099  51.161  1.00  0.00           O  
ATOM    581  CB  VAL A  36     106.136 296.998  47.938  1.00  0.00           C  
ATOM    582  CG1 VAL A  36     105.401 295.874  48.651  1.00  0.00           C  
ATOM    583  CG2 VAL A  36     105.220 297.696  46.943  1.00  0.00           C  
ATOM    584  H   VAL A  36     107.738 298.878  47.307  1.00  0.00           H  
ATOM    585  HA  VAL A  36     105.847 298.558  49.415  1.00  0.00           H  
ATOM    586  HB  VAL A  36     106.975 296.549  47.407  1.00  0.00           H  
ATOM    587 1HG1 VAL A  36     105.025 295.161  47.915  1.00  0.00           H  
ATOM    588 2HG1 VAL A  36     106.084 295.365  49.330  1.00  0.00           H  
ATOM    589 3HG1 VAL A  36     104.565 296.285  49.215  1.00  0.00           H  
ATOM    590 1HG2 VAL A  36     104.842 296.968  46.225  1.00  0.00           H  
ATOM    591 2HG2 VAL A  36     104.384 298.151  47.474  1.00  0.00           H  
ATOM    592 3HG2 VAL A  36     105.778 298.470  46.415  1.00  0.00           H  
ATOM    593  N   VAL A  37     108.645 296.861  49.770  1.00  0.00           N  
ATOM    594  CA  VAL A  37     109.477 296.184  50.756  1.00  0.00           C  
ATOM    595  C   VAL A  37     109.736 297.074  51.965  1.00  0.00           C  
ATOM    596  O   VAL A  37     109.659 296.623  53.107  1.00  0.00           O  
ATOM    597  CB  VAL A  37     110.821 295.772  50.127  1.00  0.00           C  
ATOM    598  CG1 VAL A  37     111.767 295.241  51.194  1.00  0.00           C  
ATOM    599  CG2 VAL A  37     110.589 294.730  49.044  1.00  0.00           C  
ATOM    600  H   VAL A  37     109.009 297.015  48.840  1.00  0.00           H  
ATOM    601  HA  VAL A  37     108.948 295.298  51.107  1.00  0.00           H  
ATOM    602  HB  VAL A  37     111.293 296.653  49.691  1.00  0.00           H  
ATOM    603 1HG1 VAL A  37     112.713 294.955  50.732  1.00  0.00           H  
ATOM    604 2HG1 VAL A  37     111.948 296.015  51.940  1.00  0.00           H  
ATOM    605 3HG1 VAL A  37     111.322 294.370  51.674  1.00  0.00           H  
ATOM    606 1HG2 VAL A  37     111.544 294.445  48.603  1.00  0.00           H  
ATOM    607 2HG2 VAL A  37     110.113 293.852  49.480  1.00  0.00           H  
ATOM    608 3HG2 VAL A  37     109.944 295.147  48.271  1.00  0.00           H  
ATOM    609  N   ARG A  38     110.042 298.340  51.706  1.00  0.00           N  
ATOM    610  CA  ARG A  38     110.350 299.286  52.771  1.00  0.00           C  
ATOM    611  C   ARG A  38     109.117 299.590  53.613  1.00  0.00           C  
ATOM    612  O   ARG A  38     109.219 299.838  54.814  1.00  0.00           O  
ATOM    613  CB  ARG A  38     110.896 300.584  52.193  1.00  0.00           C  
ATOM    614  CG  ARG A  38     112.311 300.492  51.639  1.00  0.00           C  
ATOM    615  CD  ARG A  38     112.776 301.797  51.103  1.00  0.00           C  
ATOM    616  NE  ARG A  38     114.120 301.709  50.555  1.00  0.00           N  
ATOM    617  CZ  ARG A  38     115.250 301.826  51.280  1.00  0.00           C  
ATOM    618  NH1 ARG A  38     115.180 302.035  52.577  1.00  0.00           N  
ATOM    619  NH2 ARG A  38     116.429 301.732  50.688  1.00  0.00           N  
ATOM    620  H   ARG A  38     110.063 298.655  50.747  1.00  0.00           H  
ATOM    621  HA  ARG A  38     111.096 298.839  53.429  1.00  0.00           H  
ATOM    622 1HB  ARG A  38     110.250 300.924  51.386  1.00  0.00           H  
ATOM    623 2HB  ARG A  38     110.894 301.356  52.963  1.00  0.00           H  
ATOM    624 1HG  ARG A  38     112.993 300.185  52.433  1.00  0.00           H  
ATOM    625 2HG  ARG A  38     112.339 299.759  50.833  1.00  0.00           H  
ATOM    626 1HD  ARG A  38     112.105 302.122  50.308  1.00  0.00           H  
ATOM    627 2HD  ARG A  38     112.779 302.538  51.900  1.00  0.00           H  
ATOM    628  HE  ARG A  38     114.214 301.549  49.561  1.00  0.00           H  
ATOM    629 1HH1 ARG A  38     114.280 302.107  53.030  1.00  0.00           H  
ATOM    630 2HH1 ARG A  38     116.027 302.123  53.119  1.00  0.00           H  
ATOM    631 1HH2 ARG A  38     116.481 301.572  49.691  1.00  0.00           H  
ATOM    632 2HH2 ARG A  38     117.274 301.820  51.231  1.00  0.00           H  
ATOM    633  N   GLU A  39     107.951 299.566  52.976  1.00  0.00           N  
ATOM    634  CA  GLU A  39     106.697 299.850  53.662  1.00  0.00           C  
ATOM    635  C   GLU A  39     106.328 298.723  54.621  1.00  0.00           C  
ATOM    636  O   GLU A  39     105.883 298.971  55.741  1.00  0.00           O  
ATOM    637  CB  GLU A  39     105.570 300.061  52.648  1.00  0.00           C  
ATOM    638  CG  GLU A  39     104.245 300.490  53.262  1.00  0.00           C  
ATOM    639  CD  GLU A  39     104.322 301.826  53.945  1.00  0.00           C  
ATOM    640  OE1 GLU A  39     105.053 302.668  53.482  1.00  0.00           O  
ATOM    641  OE2 GLU A  39     103.649 302.005  54.933  1.00  0.00           O  
ATOM    642  H   GLU A  39     107.935 299.347  51.989  1.00  0.00           H  
ATOM    643  HA  GLU A  39     106.822 300.758  54.252  1.00  0.00           H  
ATOM    644 1HB  GLU A  39     105.867 300.822  51.926  1.00  0.00           H  
ATOM    645 2HB  GLU A  39     105.399 299.135  52.097  1.00  0.00           H  
ATOM    646 1HG  GLU A  39     103.492 300.540  52.475  1.00  0.00           H  
ATOM    647 2HG  GLU A  39     103.928 299.736  53.982  1.00  0.00           H  
ATOM    648  N   ARG A  40     106.516 297.487  54.173  1.00  0.00           N  
ATOM    649  CA  ARG A  40     106.235 296.321  55.003  1.00  0.00           C  
ATOM    650  C   ARG A  40     107.335 295.275  54.871  1.00  0.00           C  
ATOM    651  O   ARG A  40     107.152 294.250  54.215  1.00  0.00           O  
ATOM    652  CB  ARG A  40     104.899 295.701  54.619  1.00  0.00           C  
ATOM    653  CG  ARG A  40     103.686 296.575  54.892  1.00  0.00           C  
ATOM    654  CD  ARG A  40     103.436 296.727  56.348  1.00  0.00           C  
ATOM    655  NE  ARG A  40     102.208 297.459  56.614  1.00  0.00           N  
ATOM    656  CZ  ARG A  40     102.115 298.802  56.672  1.00  0.00           C  
ATOM    657  NH1 ARG A  40     103.184 299.543  56.481  1.00  0.00           N  
ATOM    658  NH2 ARG A  40     100.950 299.375  56.920  1.00  0.00           N  
ATOM    659  H   ARG A  40     106.861 297.352  53.233  1.00  0.00           H  
ATOM    660  HA  ARG A  40     106.204 296.639  56.045  1.00  0.00           H  
ATOM    661 1HB  ARG A  40     104.902 295.462  53.557  1.00  0.00           H  
ATOM    662 2HB  ARG A  40     104.763 294.767  55.164  1.00  0.00           H  
ATOM    663 1HG  ARG A  40     103.848 297.566  54.468  1.00  0.00           H  
ATOM    664 2HG  ARG A  40     102.803 296.125  54.437  1.00  0.00           H  
ATOM    665 1HD  ARG A  40     103.350 295.742  56.807  1.00  0.00           H  
ATOM    666 2HD  ARG A  40     104.261 297.270  56.805  1.00  0.00           H  
ATOM    667  HE  ARG A  40     101.363 296.923  56.766  1.00  0.00           H  
ATOM    668 1HH1 ARG A  40     104.074 299.106  56.291  1.00  0.00           H  
ATOM    669 2HH1 ARG A  40     103.115 300.550  56.524  1.00  0.00           H  
ATOM    670 1HH2 ARG A  40     100.128 298.805  57.066  1.00  0.00           H  
ATOM    671 2HH2 ARG A  40     100.881 300.380  56.963  1.00  0.00           H  
ATOM    672  N   PRO A  41     108.474 295.540  55.501  1.00  0.00           N  
ATOM    673  CA  PRO A  41     109.605 294.620  55.457  1.00  0.00           C  
ATOM    674  C   PRO A  41     109.222 293.252  56.007  1.00  0.00           C  
ATOM    675  O   PRO A  41     108.698 293.142  57.115  1.00  0.00           O  
ATOM    676  CB  PRO A  41     110.647 295.313  56.341  1.00  0.00           C  
ATOM    677  CG  PRO A  41     110.291 296.758  56.262  1.00  0.00           C  
ATOM    678  CD  PRO A  41     108.785 296.772  56.243  1.00  0.00           C  
ATOM    679  HA  PRO A  41     109.903 294.486  54.418  1.00  0.00           H  
ATOM    680 1HB  PRO A  41     110.595 294.916  57.366  1.00  0.00           H  
ATOM    681 2HB  PRO A  41     111.659 295.103  55.965  1.00  0.00           H  
ATOM    682 1HG  PRO A  41     110.707 297.300  57.124  1.00  0.00           H  
ATOM    683 2HG  PRO A  41     110.730 297.209  55.360  1.00  0.00           H  
ATOM    684 1HD  PRO A  41     108.404 296.738  57.274  1.00  0.00           H  
ATOM    685 2HD  PRO A  41     108.433 297.679  55.729  1.00  0.00           H  
ATOM    686  N   GLY A  42     109.491 292.211  55.226  1.00  0.00           N  
ATOM    687  CA  GLY A  42     109.343 290.841  55.699  1.00  0.00           C  
ATOM    688  C   GLY A  42     107.943 290.308  55.420  1.00  0.00           C  
ATOM    689  O   GLY A  42     107.631 289.159  55.731  1.00  0.00           O  
ATOM    690  H   GLY A  42     109.805 292.373  54.280  1.00  0.00           H  
ATOM    691 1HA  GLY A  42     110.081 290.205  55.209  1.00  0.00           H  
ATOM    692 2HA  GLY A  42     109.543 290.800  56.770  1.00  0.00           H  
ATOM    693  N   SER A  43     107.103 291.153  54.830  1.00  0.00           N  
ATOM    694  CA  SER A  43     105.732 290.770  54.506  1.00  0.00           C  
ATOM    695  C   SER A  43     105.682 289.922  53.243  1.00  0.00           C  
ATOM    696  O   SER A  43     106.650 289.862  52.485  1.00  0.00           O  
ATOM    697  CB  SER A  43     104.872 292.006  54.330  1.00  0.00           C  
ATOM    698  OG  SER A  43     105.223 292.700  53.165  1.00  0.00           O  
ATOM    699  H   SER A  43     107.420 292.083  54.600  1.00  0.00           H  
ATOM    700  HA  SER A  43     105.339 290.167  55.325  1.00  0.00           H  
ATOM    701 1HB  SER A  43     103.823 291.715  54.281  1.00  0.00           H  
ATOM    702 2HB  SER A  43     104.991 292.658  55.195  1.00  0.00           H  
ATOM    703  HG  SER A  43     105.948 293.280  53.411  1.00  0.00           H  
ATOM    704  N   ASN A  44     104.546 289.269  53.020  1.00  0.00           N  
ATOM    705  CA  ASN A  44     104.331 288.500  51.800  1.00  0.00           C  
ATOM    706  C   ASN A  44     104.291 289.409  50.578  1.00  0.00           C  
ATOM    707  O   ASN A  44     104.682 289.005  49.481  1.00  0.00           O  
ATOM    708  CB  ASN A  44     103.055 287.684  51.900  1.00  0.00           C  
ATOM    709  CG  ASN A  44     103.192 286.511  52.830  1.00  0.00           C  
ATOM    710  OD1 ASN A  44     104.304 286.047  53.105  1.00  0.00           O  
ATOM    711  ND2 ASN A  44     102.081 286.024  53.321  1.00  0.00           N  
ATOM    712  H   ASN A  44     103.813 289.304  53.716  1.00  0.00           H  
ATOM    713  HA  ASN A  44     105.168 287.815  51.680  1.00  0.00           H  
ATOM    714 1HB  ASN A  44     102.242 288.320  52.252  1.00  0.00           H  
ATOM    715 2HB  ASN A  44     102.779 287.318  50.911  1.00  0.00           H  
ATOM    716 1HD2 ASN A  44     102.111 285.242  53.946  1.00  0.00           H  
ATOM    717 2HD2 ASN A  44     101.203 286.429  53.072  1.00  0.00           H  
ATOM    718  N   LEU A  45     103.820 290.635  50.773  1.00  0.00           N  
ATOM    719  CA  LEU A  45     103.869 291.650  49.728  1.00  0.00           C  
ATOM    720  C   LEU A  45     105.308 292.008  49.376  1.00  0.00           C  
ATOM    721  O   LEU A  45     105.644 292.195  48.206  1.00  0.00           O  
ATOM    722  CB  LEU A  45     103.117 292.909  50.178  1.00  0.00           C  
ATOM    723  CG  LEU A  45     101.605 292.746  50.375  1.00  0.00           C  
ATOM    724  CD1 LEU A  45     101.033 294.014  50.995  1.00  0.00           C  
ATOM    725  CD2 LEU A  45     100.948 292.447  49.035  1.00  0.00           C  
ATOM    726  H   LEU A  45     103.417 290.871  51.669  1.00  0.00           H  
ATOM    727  HA  LEU A  45     103.402 291.246  48.829  1.00  0.00           H  
ATOM    728 1HB  LEU A  45     103.539 293.247  51.123  1.00  0.00           H  
ATOM    729 2HB  LEU A  45     103.272 293.691  49.434  1.00  0.00           H  
ATOM    730  HG  LEU A  45     101.414 291.922  51.064  1.00  0.00           H  
ATOM    731 1HD1 LEU A  45      99.958 293.897  51.134  1.00  0.00           H  
ATOM    732 2HD1 LEU A  45     101.506 294.193  51.959  1.00  0.00           H  
ATOM    733 3HD1 LEU A  45     101.223 294.858  50.334  1.00  0.00           H  
ATOM    734 1HD2 LEU A  45      99.872 292.330  49.176  1.00  0.00           H  
ATOM    735 2HD2 LEU A  45     101.137 293.270  48.346  1.00  0.00           H  
ATOM    736 3HD2 LEU A  45     101.363 291.527  48.624  1.00  0.00           H  
ATOM    737  N   ALA A  46     106.154 292.108  50.396  1.00  0.00           N  
ATOM    738  CA  ALA A  46     107.572 292.379  50.192  1.00  0.00           C  
ATOM    739  C   ALA A  46     108.255 291.224  49.471  1.00  0.00           C  
ATOM    740  O   ALA A  46     109.147 291.433  48.648  1.00  0.00           O  
ATOM    741  CB  ALA A  46     108.257 292.653  51.523  1.00  0.00           C  
ATOM    742  H   ALA A  46     105.805 291.992  51.338  1.00  0.00           H  
ATOM    743  HA  ALA A  46     107.668 293.265  49.564  1.00  0.00           H  
ATOM    744 1HB  ALA A  46     109.315 292.853  51.354  1.00  0.00           H  
ATOM    745 2HB  ALA A  46     107.796 293.516  52.000  1.00  0.00           H  
ATOM    746 3HB  ALA A  46     108.152 291.781  52.169  1.00  0.00           H  
ATOM    747  N   LYS A  47     107.832 290.004  49.783  1.00  0.00           N  
ATOM    748  CA  LYS A  47     108.351 288.817  49.113  1.00  0.00           C  
ATOM    749  C   LYS A  47     108.045 288.850  47.622  1.00  0.00           C  
ATOM    750  O   LYS A  47     108.901 288.531  46.796  1.00  0.00           O  
ATOM    751  CB  LYS A  47     107.771 287.550  49.742  1.00  0.00           C  
ATOM    752  CG  LYS A  47     108.292 287.245  51.140  1.00  0.00           C  
ATOM    753  CD  LYS A  47     107.629 286.005  51.719  1.00  0.00           C  
ATOM    754  CE  LYS A  47     108.074 285.757  53.153  1.00  0.00           C  
ATOM    755  NZ  LYS A  47     107.382 284.585  53.755  1.00  0.00           N  
ATOM    756  H   LYS A  47     107.131 289.895  50.503  1.00  0.00           H  
ATOM    757  HA  LYS A  47     109.434 288.802  49.228  1.00  0.00           H  
ATOM    758 1HB  LYS A  47     106.685 287.637  49.802  1.00  0.00           H  
ATOM    759 2HB  LYS A  47     107.995 286.693  49.107  1.00  0.00           H  
ATOM    760 1HG  LYS A  47     109.370 287.085  51.099  1.00  0.00           H  
ATOM    761 2HG  LYS A  47     108.093 288.093  51.795  1.00  0.00           H  
ATOM    762 1HD  LYS A  47     106.545 286.129  51.699  1.00  0.00           H  
ATOM    763 2HD  LYS A  47     107.888 285.137  51.113  1.00  0.00           H  
ATOM    764 1HE  LYS A  47     109.148 285.581  53.175  1.00  0.00           H  
ATOM    765 2HE  LYS A  47     107.859 286.638  53.758  1.00  0.00           H  
ATOM    766 1HZ  LYS A  47     107.704 284.454  54.703  1.00  0.00           H  
ATOM    767 2HZ  LYS A  47     106.384 284.745  53.757  1.00  0.00           H  
ATOM    768 3HZ  LYS A  47     107.589 283.757  53.213  1.00  0.00           H  
ATOM    769  N   LYS A  48     106.820 289.238  47.282  1.00  0.00           N  
ATOM    770  CA  LYS A  48     106.432 289.412  45.887  1.00  0.00           C  
ATOM    771  C   LYS A  48     107.203 290.555  45.240  1.00  0.00           C  
ATOM    772  O   LYS A  48     107.581 290.479  44.070  1.00  0.00           O  
ATOM    773  CB  LYS A  48     104.927 289.666  45.777  1.00  0.00           C  
ATOM    774  CG  LYS A  48     104.421 289.846  44.353  1.00  0.00           C  
ATOM    775  CD  LYS A  48     104.550 288.557  43.553  1.00  0.00           C  
ATOM    776  CE  LYS A  48     103.975 288.714  42.153  1.00  0.00           C  
ATOM    777  NZ  LYS A  48     104.017 287.438  41.388  1.00  0.00           N  
ATOM    778  H   LYS A  48     106.141 289.414  48.007  1.00  0.00           H  
ATOM    779  HA  LYS A  48     106.673 288.499  45.344  1.00  0.00           H  
ATOM    780 1HB  LYS A  48     104.384 288.831  46.223  1.00  0.00           H  
ATOM    781 2HB  LYS A  48     104.667 290.562  46.341  1.00  0.00           H  
ATOM    782 1HG  LYS A  48     103.374 290.148  44.374  1.00  0.00           H  
ATOM    783 2HG  LYS A  48     104.996 290.629  43.859  1.00  0.00           H  
ATOM    784 1HD  LYS A  48     105.602 288.280  43.476  1.00  0.00           H  
ATOM    785 2HD  LYS A  48     104.018 287.756  44.067  1.00  0.00           H  
ATOM    786 1HE  LYS A  48     102.942 289.049  42.220  1.00  0.00           H  
ATOM    787 2HE  LYS A  48     104.544 289.468  41.609  1.00  0.00           H  
ATOM    788 1HZ  LYS A  48     103.629 287.583  40.468  1.00  0.00           H  
ATOM    789 2HZ  LYS A  48     104.975 287.126  41.305  1.00  0.00           H  
ATOM    790 3HZ  LYS A  48     103.477 286.736  41.875  1.00  0.00           H  
ATOM    791  N   ALA A  49     107.438 291.615  46.006  1.00  0.00           N  
ATOM    792  CA  ALA A  49     108.235 292.742  45.536  1.00  0.00           C  
ATOM    793  C   ALA A  49     109.646 292.301  45.168  1.00  0.00           C  
ATOM    794  O   ALA A  49     110.181 292.700  44.134  1.00  0.00           O  
ATOM    795  CB  ALA A  49     108.281 293.835  46.594  1.00  0.00           C  
ATOM    796  H   ALA A  49     107.052 291.642  46.940  1.00  0.00           H  
ATOM    797  HA  ALA A  49     107.768 293.144  44.636  1.00  0.00           H  
ATOM    798 1HB  ALA A  49     108.879 294.670  46.228  1.00  0.00           H  
ATOM    799 2HB  ALA A  49     107.268 294.181  46.804  1.00  0.00           H  
ATOM    800 3HB  ALA A  49     108.726 293.442  47.505  1.00  0.00           H  
ATOM    801  N   LEU A  50     110.246 291.475  46.020  1.00  0.00           N  
ATOM    802  CA  LEU A  50     111.581 290.952  45.768  1.00  0.00           C  
ATOM    803  C   LEU A  50     111.610 290.093  44.512  1.00  0.00           C  
ATOM    804  O   LEU A  50     112.562 290.144  43.734  1.00  0.00           O  
ATOM    805  CB  LEU A  50     112.062 290.128  46.969  1.00  0.00           C  
ATOM    806  CG  LEU A  50     112.361 290.925  48.246  1.00  0.00           C  
ATOM    807  CD1 LEU A  50     112.631 289.961  49.394  1.00  0.00           C  
ATOM    808  CD2 LEU A  50     113.553 291.839  48.007  1.00  0.00           C  
ATOM    809  H   LEU A  50     109.761 291.206  46.866  1.00  0.00           H  
ATOM    810  HA  LEU A  50     112.258 291.791  45.610  1.00  0.00           H  
ATOM    811 1HB  LEU A  50     111.300 289.388  47.211  1.00  0.00           H  
ATOM    812 2HB  LEU A  50     112.974 289.601  46.687  1.00  0.00           H  
ATOM    813  HG  LEU A  50     111.490 291.525  48.512  1.00  0.00           H  
ATOM    814 1HD1 LEU A  50     112.842 290.528  50.302  1.00  0.00           H  
ATOM    815 2HD1 LEU A  50     111.755 289.334  49.556  1.00  0.00           H  
ATOM    816 3HD1 LEU A  50     113.487 289.335  49.150  1.00  0.00           H  
ATOM    817 1HD2 LEU A  50     113.765 292.406  48.914  1.00  0.00           H  
ATOM    818 2HD2 LEU A  50     114.425 291.239  47.742  1.00  0.00           H  
ATOM    819 3HD2 LEU A  50     113.326 292.528  47.193  1.00  0.00           H  
ATOM    820  N   GLU A  51     110.557 289.307  44.314  1.00  0.00           N  
ATOM    821  CA  GLU A  51     110.387 288.548  43.081  1.00  0.00           C  
ATOM    822  C   GLU A  51     110.381 289.466  41.866  1.00  0.00           C  
ATOM    823  O   GLU A  51     111.077 289.213  40.880  1.00  0.00           O  
ATOM    824  CB  GLU A  51     109.088 287.740  43.128  1.00  0.00           C  
ATOM    825  CG  GLU A  51     108.807 286.931  41.869  1.00  0.00           C  
ATOM    826  CD  GLU A  51     107.441 286.300  41.873  1.00  0.00           C  
ATOM    827  OE1 GLU A  51     107.079 285.721  42.868  1.00  0.00           O  
ATOM    828  OE2 GLU A  51     106.761 286.398  40.879  1.00  0.00           O  
ATOM    829  H   GLU A  51     109.855 289.231  45.038  1.00  0.00           H  
ATOM    830  HA  GLU A  51     111.231 287.866  42.976  1.00  0.00           H  
ATOM    831 1HB  GLU A  51     109.120 287.048  43.969  1.00  0.00           H  
ATOM    832 2HB  GLU A  51     108.246 288.411  43.288  1.00  0.00           H  
ATOM    833 1HG  GLU A  51     108.889 287.586  41.002  1.00  0.00           H  
ATOM    834 2HG  GLU A  51     109.561 286.152  41.773  1.00  0.00           H  
ATOM    835  N   ILE A  52     109.591 290.531  41.941  1.00  0.00           N  
ATOM    836  CA  ILE A  52     109.510 291.503  40.855  1.00  0.00           C  
ATOM    837  C   ILE A  52     110.871 292.127  40.573  1.00  0.00           C  
ATOM    838  O   ILE A  52     111.264 292.285  39.417  1.00  0.00           O  
ATOM    839  CB  ILE A  52     108.495 292.611  41.184  1.00  0.00           C  
ATOM    840  CG1 ILE A  52     107.071 292.047  41.191  1.00  0.00           C  
ATOM    841  CG2 ILE A  52     108.612 293.753  40.186  1.00  0.00           C  
ATOM    842  CD1 ILE A  52     106.048 292.977  41.800  1.00  0.00           C  
ATOM    843  H   ILE A  52     109.033 290.674  42.770  1.00  0.00           H  
ATOM    844  HA  ILE A  52     109.191 290.985  39.950  1.00  0.00           H  
ATOM    845  HB  ILE A  52     108.686 292.995  42.185  1.00  0.00           H  
ATOM    846 1HG1 ILE A  52     106.763 291.822  40.170  1.00  0.00           H  
ATOM    847 2HG1 ILE A  52     107.054 291.110  41.749  1.00  0.00           H  
ATOM    848 1HG2 ILE A  52     107.886 294.528  40.432  1.00  0.00           H  
ATOM    849 2HG2 ILE A  52     109.617 294.171  40.228  1.00  0.00           H  
ATOM    850 3HG2 ILE A  52     108.416 293.380  39.181  1.00  0.00           H  
ATOM    851 1HD1 ILE A  52     105.065 292.508  41.770  1.00  0.00           H  
ATOM    852 2HD1 ILE A  52     106.318 293.187  42.836  1.00  0.00           H  
ATOM    853 3HD1 ILE A  52     106.022 293.909  41.236  1.00  0.00           H  
ATOM    854  N   ILE A  53     111.585 292.482  41.634  1.00  0.00           N  
ATOM    855  CA  ILE A  53     112.921 293.051  41.504  1.00  0.00           C  
ATOM    856  C   ILE A  53     113.859 292.095  40.780  1.00  0.00           C  
ATOM    857  O   ILE A  53     114.639 292.506  39.921  1.00  0.00           O  
ATOM    858  CB  ILE A  53     113.508 293.400  42.884  1.00  0.00           C  
ATOM    859  CG1 ILE A  53     112.739 294.566  43.512  1.00  0.00           C  
ATOM    860  CG2 ILE A  53     114.986 293.736  42.763  1.00  0.00           C  
ATOM    861  CD1 ILE A  53     113.045 294.781  44.976  1.00  0.00           C  
ATOM    862  H   ILE A  53     111.193 292.354  42.557  1.00  0.00           H  
ATOM    863  HA  ILE A  53     112.850 293.963  40.908  1.00  0.00           H  
ATOM    864  HB  ILE A  53     113.391 292.549  43.554  1.00  0.00           H  
ATOM    865 1HG1 ILE A  53     112.971 295.485  42.975  1.00  0.00           H  
ATOM    866 2HG1 ILE A  53     111.667 294.392  43.411  1.00  0.00           H  
ATOM    867 1HG2 ILE A  53     115.385 293.981  43.747  1.00  0.00           H  
ATOM    868 2HG2 ILE A  53     115.522 292.879  42.359  1.00  0.00           H  
ATOM    869 3HG2 ILE A  53     115.112 294.591  42.099  1.00  0.00           H  
ATOM    870 1HD1 ILE A  53     112.463 295.624  45.349  1.00  0.00           H  
ATOM    871 2HD1 ILE A  53     112.787 293.883  45.537  1.00  0.00           H  
ATOM    872 3HD1 ILE A  53     114.107 294.992  45.097  1.00  0.00           H  
ATOM    873  N   LEU A  54     113.779 290.817  41.131  1.00  0.00           N  
ATOM    874  CA  LEU A  54     114.574 289.788  40.470  1.00  0.00           C  
ATOM    875  C   LEU A  54     114.221 289.686  38.992  1.00  0.00           C  
ATOM    876  O   LEU A  54     115.103 289.567  38.142  1.00  0.00           O  
ATOM    877  CB  LEU A  54     114.357 288.430  41.150  1.00  0.00           C  
ATOM    878  CG  LEU A  54     114.950 288.288  42.558  1.00  0.00           C  
ATOM    879  CD1 LEU A  54     114.478 286.980  43.180  1.00  0.00           C  
ATOM    880  CD2 LEU A  54     116.469 288.336  42.474  1.00  0.00           C  
ATOM    881  H   LEU A  54     113.150 290.548  41.874  1.00  0.00           H  
ATOM    882  HA  LEU A  54     115.626 290.067  40.542  1.00  0.00           H  
ATOM    883 1HB  LEU A  54     113.286 288.246  41.223  1.00  0.00           H  
ATOM    884 2HB  LEU A  54     114.796 287.654  40.525  1.00  0.00           H  
ATOM    885  HG  LEU A  54     114.595 289.105  43.187  1.00  0.00           H  
ATOM    886 1HD1 LEU A  54     114.899 286.880  44.179  1.00  0.00           H  
ATOM    887 2HD1 LEU A  54     113.390 286.981  43.243  1.00  0.00           H  
ATOM    888 3HD1 LEU A  54     114.804 286.145  42.561  1.00  0.00           H  
ATOM    889 1HD2 LEU A  54     116.891 288.236  43.476  1.00  0.00           H  
ATOM    890 2HD2 LEU A  54     116.825 287.519  41.847  1.00  0.00           H  
ATOM    891 3HD2 LEU A  54     116.780 289.288  42.043  1.00  0.00           H  
ATOM    892  N   ARG A  55     112.928 289.731  38.691  1.00  0.00           N  
ATOM    893  CA  ARG A  55     112.458 289.662  37.313  1.00  0.00           C  
ATOM    894  C   ARG A  55     112.978 290.836  36.494  1.00  0.00           C  
ATOM    895  O   ARG A  55     113.450 290.662  35.372  1.00  0.00           O  
ATOM    896  CB  ARG A  55     110.938 289.648  37.266  1.00  0.00           C  
ATOM    897  CG  ARG A  55     110.295 288.354  37.740  1.00  0.00           C  
ATOM    898  CD  ARG A  55     108.814 288.407  37.638  1.00  0.00           C  
ATOM    899  NE  ARG A  55     108.189 287.217  38.194  1.00  0.00           N  
ATOM    900  CZ  ARG A  55     108.061 286.045  37.543  1.00  0.00           C  
ATOM    901  NH1 ARG A  55     108.518 285.920  36.316  1.00  0.00           N  
ATOM    902  NH2 ARG A  55     107.475 285.020  38.138  1.00  0.00           N  
ATOM    903  H   ARG A  55     112.254 289.815  39.439  1.00  0.00           H  
ATOM    904  HA  ARG A  55     112.845 288.748  36.861  1.00  0.00           H  
ATOM    905 1HB  ARG A  55     110.548 290.455  37.884  1.00  0.00           H  
ATOM    906 2HB  ARG A  55     110.604 289.827  36.243  1.00  0.00           H  
ATOM    907 1HG  ARG A  55     110.652 287.524  37.128  1.00  0.00           H  
ATOM    908 2HG  ARG A  55     110.561 288.176  38.782  1.00  0.00           H  
ATOM    909 1HD  ARG A  55     108.443 289.273  38.183  1.00  0.00           H  
ATOM    910 2HD  ARG A  55     108.524 288.485  36.590  1.00  0.00           H  
ATOM    911  HE  ARG A  55     107.826 287.274  39.136  1.00  0.00           H  
ATOM    912 1HH1 ARG A  55     108.964 286.704  35.862  1.00  0.00           H  
ATOM    913 2HH1 ARG A  55     108.421 285.042  35.828  1.00  0.00           H  
ATOM    914 1HH2 ARG A  55     107.125 285.115  39.080  1.00  0.00           H  
ATOM    915 2HH2 ARG A  55     107.380 284.141  37.650  1.00  0.00           H  
ATOM    916  N   ALA A  56     112.886 292.034  37.063  1.00  0.00           N  
ATOM    917  CA  ALA A  56     113.361 293.238  36.394  1.00  0.00           C  
ATOM    918  C   ALA A  56     114.876 293.218  36.237  1.00  0.00           C  
ATOM    919  O   ALA A  56     115.404 293.546  35.173  1.00  0.00           O  
ATOM    920  CB  ALA A  56     112.925 294.478  37.162  1.00  0.00           C  
ATOM    921  H   ALA A  56     112.476 292.112  37.983  1.00  0.00           H  
ATOM    922  HA  ALA A  56     112.926 293.273  35.394  1.00  0.00           H  
ATOM    923 1HB  ALA A  56     113.287 295.368  36.649  1.00  0.00           H  
ATOM    924 2HB  ALA A  56     111.836 294.508  37.216  1.00  0.00           H  
ATOM    925 3HB  ALA A  56     113.337 294.446  38.168  1.00  0.00           H  
ATOM    926  N   ALA A  57     115.573 292.834  37.301  1.00  0.00           N  
ATOM    927  CA  ALA A  57     117.028 292.763  37.280  1.00  0.00           C  
ATOM    928  C   ALA A  57     117.515 291.731  36.272  1.00  0.00           C  
ATOM    929  O   ALA A  57     118.514 291.943  35.583  1.00  0.00           O  
ATOM    930  CB  ALA A  57     117.562 292.439  38.669  1.00  0.00           C  
ATOM    931  H   ALA A  57     115.080 292.584  38.147  1.00  0.00           H  
ATOM    932  HA  ALA A  57     117.417 293.733  36.972  1.00  0.00           H  
ATOM    933 1HB  ALA A  57     118.650 292.389  38.637  1.00  0.00           H  
ATOM    934 2HB  ALA A  57     117.253 293.216  39.368  1.00  0.00           H  
ATOM    935 3HB  ALA A  57     117.164 291.479  38.995  1.00  0.00           H  
ATOM    936  N   GLU A  58     116.806 290.609  36.191  1.00  0.00           N  
ATOM    937  CA  GLU A  58     117.125 289.571  35.219  1.00  0.00           C  
ATOM    938  C   GLU A  58     117.059 290.108  33.795  1.00  0.00           C  
ATOM    939  O   GLU A  58     117.950 289.856  32.986  1.00  0.00           O  
ATOM    940  CB  GLU A  58     116.168 288.386  35.372  1.00  0.00           C  
ATOM    941  CG  GLU A  58     116.460 287.219  34.440  1.00  0.00           C  
ATOM    942  CD  GLU A  58     115.530 286.056  34.650  1.00  0.00           C  
ATOM    943  OE1 GLU A  58     114.688 286.142  35.512  1.00  0.00           O  
ATOM    944  OE2 GLU A  58     115.662 285.081  33.948  1.00  0.00           O  
ATOM    945  H   GLU A  58     116.025 290.475  36.817  1.00  0.00           H  
ATOM    946  HA  GLU A  58     118.144 289.231  35.397  1.00  0.00           H  
ATOM    947 1HB  GLU A  58     116.209 288.015  36.396  1.00  0.00           H  
ATOM    948 2HB  GLU A  58     115.147 288.717  35.184  1.00  0.00           H  
ATOM    949 1HG  GLU A  58     116.370 287.559  33.409  1.00  0.00           H  
ATOM    950 2HG  GLU A  58     117.486 286.890  34.597  1.00  0.00           H  
ATOM    951  N   GLU A  59     115.997 290.849  33.496  1.00  0.00           N  
ATOM    952  CA  GLU A  59     115.824 291.441  32.175  1.00  0.00           C  
ATOM    953  C   GLU A  59     116.875 292.508  31.905  1.00  0.00           C  
ATOM    954  O   GLU A  59     117.338 292.666  30.776  1.00  0.00           O  
ATOM    955  CB  GLU A  59     114.424 292.046  32.040  1.00  0.00           C  
ATOM    956  CG  GLU A  59     113.296 291.024  32.030  1.00  0.00           C  
ATOM    957  CD  GLU A  59     113.407 290.043  30.895  1.00  0.00           C  
ATOM    958  OE1 GLU A  59     113.648 290.467  29.790  1.00  0.00           O  
ATOM    959  OE2 GLU A  59     113.251 288.869  31.134  1.00  0.00           O  
ATOM    960  H   GLU A  59     115.294 291.009  34.203  1.00  0.00           H  
ATOM    961  HA  GLU A  59     115.951 290.657  31.426  1.00  0.00           H  
ATOM    962 1HB  GLU A  59     114.244 292.734  32.868  1.00  0.00           H  
ATOM    963 2HB  GLU A  59     114.363 292.622  31.117  1.00  0.00           H  
ATOM    964 1HG  GLU A  59     113.307 290.476  32.970  1.00  0.00           H  
ATOM    965 2HG  GLU A  59     112.345 291.549  31.957  1.00  0.00           H  
ATOM    966  N   LEU A  60     117.247 293.242  32.949  1.00  0.00           N  
ATOM    967  CA  LEU A  60     118.332 294.212  32.855  1.00  0.00           C  
ATOM    968  C   LEU A  60     119.662 293.526  32.569  1.00  0.00           C  
ATOM    969  O   LEU A  60     120.505 294.063  31.850  1.00  0.00           O  
ATOM    970  CB  LEU A  60     118.436 295.019  34.156  1.00  0.00           C  
ATOM    971  CG  LEU A  60     117.206 295.863  34.515  1.00  0.00           C  
ATOM    972  CD1 LEU A  60     117.392 296.468  35.899  1.00  0.00           C  
ATOM    973  CD2 LEU A  60     117.010 296.947  33.465  1.00  0.00           C  
ATOM    974  H   LEU A  60     116.767 293.123  33.830  1.00  0.00           H  
ATOM    975  HA  LEU A  60     118.123 294.885  32.024  1.00  0.00           H  
ATOM    976 1HB  LEU A  60     118.615 294.329  34.979  1.00  0.00           H  
ATOM    977 2HB  LEU A  60     119.289 295.692  34.080  1.00  0.00           H  
ATOM    978  HG  LEU A  60     116.323 295.224  34.545  1.00  0.00           H  
ATOM    979 1HD1 LEU A  60     116.518 297.068  36.154  1.00  0.00           H  
ATOM    980 2HD1 LEU A  60     117.510 295.670  36.632  1.00  0.00           H  
ATOM    981 3HD1 LEU A  60     118.279 297.100  35.904  1.00  0.00           H  
ATOM    982 1HD2 LEU A  60     116.136 297.546  33.720  1.00  0.00           H  
ATOM    983 2HD2 LEU A  60     117.893 297.587  33.435  1.00  0.00           H  
ATOM    984 3HD2 LEU A  60     116.862 296.486  32.489  1.00  0.00           H  
ATOM    985  N   ALA A  61     119.843 292.339  33.136  1.00  0.00           N  
ATOM    986  CA  ALA A  61     121.025 291.531  32.864  1.00  0.00           C  
ATOM    987  C   ALA A  61     121.035 291.039  31.422  1.00  0.00           C  
ATOM    988  O   ALA A  61     122.091 290.934  30.799  1.00  0.00           O  
ATOM    989  CB  ALA A  61     121.099 290.355  33.827  1.00  0.00           C  
ATOM    990  H   ALA A  61     119.142 291.986  33.774  1.00  0.00           H  
ATOM    991  HA  ALA A  61     121.910 292.155  33.006  1.00  0.00           H  
ATOM    992 1HB  ALA A  61     121.988 289.761  33.608  1.00  0.00           H  
ATOM    993 2HB  ALA A  61     121.151 290.725  34.850  1.00  0.00           H  
ATOM    994 3HB  ALA A  61     120.212 289.735  33.710  1.00  0.00           H  
ATOM    995  N   LYS A  62     119.852 290.735  30.900  1.00  0.00           N  
ATOM    996  CA  LYS A  62     119.714 290.317  29.509  1.00  0.00           C  
ATOM    997  C   LYS A  62     120.106 291.440  28.557  1.00  0.00           C  
ATOM    998  O   LYS A  62     120.721 291.200  27.517  1.00  0.00           O  
ATOM    999  CB  LYS A  62     118.281 289.862  29.225  1.00  0.00           C  
ATOM   1000  CG  LYS A  62     117.909 288.527  29.856  1.00  0.00           C  
ATOM   1001  CD  LYS A  62     116.467 288.153  29.546  1.00  0.00           C  
ATOM   1002  CE  LYS A  62     116.072 286.852  30.231  1.00  0.00           C  
ATOM   1003  NZ  LYS A  62     114.640 286.518  30.007  1.00  0.00           N  
ATOM   1004  H   LYS A  62     119.027 290.792  31.480  1.00  0.00           H  
ATOM   1005  HA  LYS A  62     120.389 289.480  29.330  1.00  0.00           H  
ATOM   1006 1HB  LYS A  62     117.581 290.612  29.594  1.00  0.00           H  
ATOM   1007 2HB  LYS A  62     118.133 289.777  28.149  1.00  0.00           H  
ATOM   1008 1HG  LYS A  62     118.567 287.746  29.471  1.00  0.00           H  
ATOM   1009 2HG  LYS A  62     118.036 288.586  30.936  1.00  0.00           H  
ATOM   1010 1HD  LYS A  62     115.804 288.948  29.886  1.00  0.00           H  
ATOM   1011 2HD  LYS A  62     116.344 288.036  28.470  1.00  0.00           H  
ATOM   1012 1HE  LYS A  62     116.686 286.038  29.846  1.00  0.00           H  
ATOM   1013 2HE  LYS A  62     116.250 286.936  31.303  1.00  0.00           H  
ATOM   1014 1HZ  LYS A  62     114.418 285.651  30.477  1.00  0.00           H  
ATOM   1015 2HZ  LYS A  62     114.059 287.259  30.378  1.00  0.00           H  
ATOM   1016 3HZ  LYS A  62     114.467 286.418  29.018  1.00  0.00           H  
ATOM   1017  N   LEU A  63     119.748 292.667  28.918  1.00  0.00           N  
ATOM   1018  CA  LEU A  63     120.060 293.830  28.096  1.00  0.00           C  
ATOM   1019  C   LEU A  63     121.564 294.005  27.937  1.00  0.00           C  
ATOM   1020  O   LEU A  63     122.320 293.868  28.900  1.00  0.00           O  
ATOM   1021  CB  LEU A  63     119.456 295.096  28.716  1.00  0.00           C  
ATOM   1022  CG  LEU A  63     117.932 295.087  28.896  1.00  0.00           C  
ATOM   1023  CD1 LEU A  63     117.501 296.341  29.644  1.00  0.00           C  
ATOM   1024  CD2 LEU A  63     117.260 295.005  27.533  1.00  0.00           C  
ATOM   1025  H   LEU A  63     119.245 292.800  29.785  1.00  0.00           H  
ATOM   1026  HA  LEU A  63     119.640 293.674  27.102  1.00  0.00           H  
ATOM   1027 1HB  LEU A  63     119.904 295.251  29.696  1.00  0.00           H  
ATOM   1028 2HB  LEU A  63     119.709 295.948  28.085  1.00  0.00           H  
ATOM   1029  HG  LEU A  63     117.642 294.224  29.496  1.00  0.00           H  
ATOM   1030 1HD1 LEU A  63     116.418 296.333  29.772  1.00  0.00           H  
ATOM   1031 2HD1 LEU A  63     117.981 296.364  30.622  1.00  0.00           H  
ATOM   1032 3HD1 LEU A  63     117.793 297.222  29.075  1.00  0.00           H  
ATOM   1033 1HD2 LEU A  63     116.178 294.997  27.661  1.00  0.00           H  
ATOM   1034 2HD2 LEU A  63     117.549 295.868  26.933  1.00  0.00           H  
ATOM   1035 3HD2 LEU A  63     117.573 294.091  27.028  1.00  0.00           H  
ATOM   1036  N   PRO A  64     121.996 294.306  26.718  1.00  0.00           N  
ATOM   1037  CA  PRO A  64     123.414 294.485  26.428  1.00  0.00           C  
ATOM   1038  C   PRO A  64     123.910 295.834  26.928  1.00  0.00           C  
ATOM   1039  O   PRO A  64     125.116 296.073  27.006  1.00  0.00           O  
ATOM   1040  CB  PRO A  64     123.467 294.395  24.899  1.00  0.00           C  
ATOM   1041  CG  PRO A  64     122.147 294.927  24.455  1.00  0.00           C  
ATOM   1042  CD  PRO A  64     121.173 294.414  25.482  1.00  0.00           C  
ATOM   1043  HA  PRO A  64     123.975 293.711  26.951  1.00  0.00           H  
ATOM   1044 1HB  PRO A  64     124.314 294.985  24.518  1.00  0.00           H  
ATOM   1045 2HB  PRO A  64     123.634 293.354  24.589  1.00  0.00           H  
ATOM   1046 1HG  PRO A  64     122.175 296.025  24.410  1.00  0.00           H  
ATOM   1047 2HG  PRO A  64     121.918 294.573  23.440  1.00  0.00           H  
ATOM   1048 1HD  PRO A  64     120.355 295.139  25.606  1.00  0.00           H  
ATOM   1049 2HD  PRO A  64     120.780 293.439  25.160  1.00  0.00           H  
ATOM   1050  N   ASP A  65     122.978 296.717  27.266  1.00  0.00           N  
ATOM   1051  CA  ASP A  65     123.320 298.057  27.729  1.00  0.00           C  
ATOM   1052  C   ASP A  65     124.173 298.005  28.989  1.00  0.00           C  
ATOM   1053  O   ASP A  65     123.771 297.425  29.997  1.00  0.00           O  
ATOM   1054  CB  ASP A  65     122.052 298.872  27.996  1.00  0.00           C  
ATOM   1055  CG  ASP A  65     122.346 300.320  28.363  1.00  0.00           C  
ATOM   1056  OD1 ASP A  65     122.364 301.144  27.478  1.00  0.00           O  
ATOM   1057  OD2 ASP A  65     122.549 300.588  29.522  1.00  0.00           O  
ATOM   1058  H   ASP A  65     122.004 296.451  27.202  1.00  0.00           H  
ATOM   1059  HA  ASP A  65     123.905 298.550  26.953  1.00  0.00           H  
ATOM   1060 1HB  ASP A  65     121.417 298.858  27.110  1.00  0.00           H  
ATOM   1061 2HB  ASP A  65     121.490 298.413  28.809  1.00  0.00           H  
ATOM   1062  N   PRO A  66     125.351 298.615  28.924  1.00  0.00           N  
ATOM   1063  CA  PRO A  66     126.298 298.570  30.032  1.00  0.00           C  
ATOM   1064  C   PRO A  66     125.652 299.047  31.326  1.00  0.00           C  
ATOM   1065  O   PRO A  66     125.866 298.464  32.389  1.00  0.00           O  
ATOM   1066  CB  PRO A  66     127.411 299.517  29.574  1.00  0.00           C  
ATOM   1067  CG  PRO A  66     127.409 299.393  28.088  1.00  0.00           C  
ATOM   1068  CD  PRO A  66     125.952 299.278  27.725  1.00  0.00           C  
ATOM   1069  HA  PRO A  66     126.609 297.536  30.179  1.00  0.00           H  
ATOM   1070 1HB  PRO A  66     127.199 300.541  29.916  1.00  0.00           H  
ATOM   1071 2HB  PRO A  66     128.369 299.219  30.026  1.00  0.00           H  
ATOM   1072 1HG  PRO A  66     127.892 300.269  27.632  1.00  0.00           H  
ATOM   1073 2HG  PRO A  66     127.993 298.512  27.781  1.00  0.00           H  
ATOM   1074 1HD  PRO A  66     125.531 300.283  27.576  1.00  0.00           H  
ATOM   1075 2HD  PRO A  66     125.849 298.674  26.810  1.00  0.00           H  
ATOM   1076  N   GLU A  67     124.864 300.112  31.231  1.00  0.00           N  
ATOM   1077  CA  GLU A  67     124.280 300.741  32.411  1.00  0.00           C  
ATOM   1078  C   GLU A  67     123.149 299.898  32.982  1.00  0.00           C  
ATOM   1079  O   GLU A  67     122.972 299.819  34.198  1.00  0.00           O  
ATOM   1080  CB  GLU A  67     123.763 302.141  32.071  1.00  0.00           C  
ATOM   1081  CG  GLU A  67     124.852 303.149  31.733  1.00  0.00           C  
ATOM   1082  CD  GLU A  67     125.789 303.404  32.880  1.00  0.00           C  
ATOM   1083  OE1 GLU A  67     125.347 303.912  33.882  1.00  0.00           O  
ATOM   1084  OE2 GLU A  67     126.949 303.091  32.754  1.00  0.00           O  
ATOM   1085  H   GLU A  67     124.663 300.496  30.320  1.00  0.00           H  
ATOM   1086  HA  GLU A  67     125.051 300.823  33.177  1.00  0.00           H  
ATOM   1087 1HB  GLU A  67     123.086 302.081  31.218  1.00  0.00           H  
ATOM   1088 2HB  GLU A  67     123.193 302.533  32.913  1.00  0.00           H  
ATOM   1089 1HG  GLU A  67     125.427 302.776  30.885  1.00  0.00           H  
ATOM   1090 2HG  GLU A  67     124.385 304.087  31.436  1.00  0.00           H  
ATOM   1091  N   ALA A  68     122.383 299.265  32.097  1.00  0.00           N  
ATOM   1092  CA  ALA A  68     121.368 298.305  32.512  1.00  0.00           C  
ATOM   1093  C   ALA A  68     121.989 297.142  33.274  1.00  0.00           C  
ATOM   1094  O   ALA A  68     121.433 296.672  34.267  1.00  0.00           O  
ATOM   1095  CB  ALA A  68     120.598 297.794  31.303  1.00  0.00           C  
ATOM   1096  H   ALA A  68     122.508 299.456  31.113  1.00  0.00           H  
ATOM   1097  HA  ALA A  68     120.671 298.806  33.185  1.00  0.00           H  
ATOM   1098 1HB  ALA A  68     119.844 297.076  31.628  1.00  0.00           H  
ATOM   1099 2HB  ALA A  68     120.112 298.630  30.801  1.00  0.00           H  
ATOM   1100 3HB  ALA A  68     121.286 297.307  30.612  1.00  0.00           H  
ATOM   1101  N   LEU A  69     123.142 296.681  32.804  1.00  0.00           N  
ATOM   1102  CA  LEU A  69     123.866 295.603  33.470  1.00  0.00           C  
ATOM   1103  C   LEU A  69     124.302 296.014  34.868  1.00  0.00           C  
ATOM   1104  O   LEU A  69     124.245 295.218  35.806  1.00  0.00           O  
ATOM   1105  CB  LEU A  69     125.093 295.198  32.644  1.00  0.00           C  
ATOM   1106  CG  LEU A  69     124.799 294.621  31.254  1.00  0.00           C  
ATOM   1107  CD1 LEU A  69     126.104 294.441  30.492  1.00  0.00           C  
ATOM   1108  CD2 LEU A  69     124.063 293.297  31.399  1.00  0.00           C  
ATOM   1109  H   LEU A  69     123.529 297.088  31.966  1.00  0.00           H  
ATOM   1110  HA  LEU A  69     123.196 294.748  33.570  1.00  0.00           H  
ATOM   1111 1HB  LEU A  69     125.727 296.074  32.512  1.00  0.00           H  
ATOM   1112 2HB  LEU A  69     125.655 294.449  33.202  1.00  0.00           H  
ATOM   1113  HG  LEU A  69     124.179 295.321  30.693  1.00  0.00           H  
ATOM   1114 1HD1 LEU A  69     125.895 294.031  29.503  1.00  0.00           H  
ATOM   1115 2HD1 LEU A  69     126.600 295.406  30.386  1.00  0.00           H  
ATOM   1116 3HD1 LEU A  69     126.753 293.757  31.038  1.00  0.00           H  
ATOM   1117 1HD2 LEU A  69     123.853 292.887  30.411  1.00  0.00           H  
ATOM   1118 2HD2 LEU A  69     124.682 292.596  31.959  1.00  0.00           H  
ATOM   1119 3HD2 LEU A  69     123.125 293.459  31.932  1.00  0.00           H  
ATOM   1120  N   LYS A  70     124.738 297.262  35.005  1.00  0.00           N  
ATOM   1121  CA  LYS A  70     125.092 297.812  36.308  1.00  0.00           C  
ATOM   1122  C   LYS A  70     123.889 297.833  37.244  1.00  0.00           C  
ATOM   1123  O   LYS A  70     123.996 297.470  38.414  1.00  0.00           O  
ATOM   1124  CB  LYS A  70     125.666 299.222  36.156  1.00  0.00           C  
ATOM   1125  CG  LYS A  70     126.987 299.286  35.401  1.00  0.00           C  
ATOM   1126  CD  LYS A  70     127.470 300.721  35.253  1.00  0.00           C  
ATOM   1127  CE  LYS A  70     128.771 300.789  34.468  1.00  0.00           C  
ATOM   1128  NZ  LYS A  70     129.230 302.191  34.272  1.00  0.00           N  
ATOM   1129  H   LYS A  70     124.824 297.845  34.185  1.00  0.00           H  
ATOM   1130  HA  LYS A  70     125.850 297.172  36.760  1.00  0.00           H  
ATOM   1131 1HB  LYS A  70     124.948 299.851  35.629  1.00  0.00           H  
ATOM   1132 2HB  LYS A  70     125.823 299.659  37.142  1.00  0.00           H  
ATOM   1133 1HG  LYS A  70     127.741 298.711  35.938  1.00  0.00           H  
ATOM   1134 2HG  LYS A  70     126.861 298.850  34.410  1.00  0.00           H  
ATOM   1135 1HD  LYS A  70     126.711 301.309  34.734  1.00  0.00           H  
ATOM   1136 2HD  LYS A  70     127.629 301.155  36.240  1.00  0.00           H  
ATOM   1137 1HE  LYS A  70     129.546 300.237  34.998  1.00  0.00           H  
ATOM   1138 2HE  LYS A  70     128.632 300.327  33.491  1.00  0.00           H  
ATOM   1139 1HZ  LYS A  70     130.094 302.193  33.748  1.00  0.00           H  
ATOM   1140 2HZ  LYS A  70     128.527 302.708  33.763  1.00  0.00           H  
ATOM   1141 3HZ  LYS A  70     129.382 302.625  35.171  1.00  0.00           H  
ATOM   1142  N   GLU A  71     122.746 298.259  36.719  1.00  0.00           N  
ATOM   1143  CA  GLU A  71     121.526 298.353  37.512  1.00  0.00           C  
ATOM   1144  C   GLU A  71     121.004 296.972  37.885  1.00  0.00           C  
ATOM   1145  O   GLU A  71     120.413 296.787  38.950  1.00  0.00           O  
ATOM   1146  CB  GLU A  71     120.449 299.125  36.747  1.00  0.00           C  
ATOM   1147  CG  GLU A  71     120.825 300.561  36.411  1.00  0.00           C  
ATOM   1148  CD  GLU A  71     119.661 301.368  35.905  1.00  0.00           C  
ATOM   1149  OE1 GLU A  71     118.924 301.881  36.712  1.00  0.00           O  
ATOM   1150  OE2 GLU A  71     119.510 301.471  34.711  1.00  0.00           O  
ATOM   1151  H   GLU A  71     122.719 298.526  35.744  1.00  0.00           H  
ATOM   1152  HA  GLU A  71     121.756 298.881  38.440  1.00  0.00           H  
ATOM   1153 1HB  GLU A  71     120.226 298.610  35.813  1.00  0.00           H  
ATOM   1154 2HB  GLU A  71     119.531 299.149  37.335  1.00  0.00           H  
ATOM   1155 1HG  GLU A  71     121.224 301.041  37.305  1.00  0.00           H  
ATOM   1156 2HG  GLU A  71     121.610 300.553  35.656  1.00  0.00           H  
ATOM   1157  N   ALA A  72     121.225 296.003  37.002  1.00  0.00           N  
ATOM   1158  CA  ALA A  72     120.872 294.616  37.281  1.00  0.00           C  
ATOM   1159  C   ALA A  72     121.572 294.112  38.536  1.00  0.00           C  
ATOM   1160  O   ALA A  72     120.956 293.473  39.389  1.00  0.00           O  
ATOM   1161  CB  ALA A  72     121.219 293.731  36.092  1.00  0.00           C  
ATOM   1162  H   ALA A  72     121.648 296.233  36.115  1.00  0.00           H  
ATOM   1163  HA  ALA A  72     119.797 294.561  37.458  1.00  0.00           H  
ATOM   1164 1HB  ALA A  72     120.949 292.698  36.316  1.00  0.00           H  
ATOM   1165 2HB  ALA A  72     120.665 294.066  35.215  1.00  0.00           H  
ATOM   1166 3HB  ALA A  72     122.287 293.792  35.891  1.00  0.00           H  
ATOM   1167  N   VAL A  73     122.864 294.404  38.643  1.00  0.00           N  
ATOM   1168  CA  VAL A  73     123.641 294.022  39.818  1.00  0.00           C  
ATOM   1169  C   VAL A  73     123.145 294.742  41.064  1.00  0.00           C  
ATOM   1170  O   VAL A  73     123.016 294.140  42.132  1.00  0.00           O  
ATOM   1171  CB  VAL A  73     125.131 294.344  39.601  1.00  0.00           C  
ATOM   1172  CG1 VAL A  73     125.916 294.123  40.885  1.00  0.00           C  
ATOM   1173  CG2 VAL A  73     125.688 293.487  38.474  1.00  0.00           C  
ATOM   1174  H   VAL A  73     123.320 294.903  37.893  1.00  0.00           H  
ATOM   1175  HA  VAL A  73     123.515 292.951  39.983  1.00  0.00           H  
ATOM   1176  HB  VAL A  73     125.232 295.398  39.341  1.00  0.00           H  
ATOM   1177 1HG1 VAL A  73     126.967 294.355  40.714  1.00  0.00           H  
ATOM   1178 2HG1 VAL A  73     125.524 294.772  41.668  1.00  0.00           H  
ATOM   1179 3HG1 VAL A  73     125.822 293.082  41.195  1.00  0.00           H  
ATOM   1180 1HG2 VAL A  73     126.742 293.721  38.326  1.00  0.00           H  
ATOM   1181 2HG2 VAL A  73     125.582 292.433  38.732  1.00  0.00           H  
ATOM   1182 3HG2 VAL A  73     125.138 293.693  37.555  1.00  0.00           H  
ATOM   1183  N   LYS A  74     122.867 296.033  40.925  1.00  0.00           N  
ATOM   1184  CA  LYS A  74     122.392 296.840  42.042  1.00  0.00           C  
ATOM   1185  C   LYS A  74     121.092 296.287  42.608  1.00  0.00           C  
ATOM   1186  O   LYS A  74     120.972 296.064  43.813  1.00  0.00           O  
ATOM   1187  CB  LYS A  74     122.200 298.295  41.609  1.00  0.00           C  
ATOM   1188  CG  LYS A  74     123.496 299.042  41.324  1.00  0.00           C  
ATOM   1189  CD  LYS A  74     123.222 300.468  40.868  1.00  0.00           C  
ATOM   1190  CE  LYS A  74     124.485 301.134  40.341  1.00  0.00           C  
ATOM   1191  NZ  LYS A  74     124.218 302.503  39.824  1.00  0.00           N  
ATOM   1192  H   LYS A  74     122.990 296.468  40.019  1.00  0.00           H  
ATOM   1193  HA  LYS A  74     123.138 296.806  42.837  1.00  0.00           H  
ATOM   1194 1HB  LYS A  74     121.588 298.329  40.708  1.00  0.00           H  
ATOM   1195 2HB  LYS A  74     121.665 298.839  42.388  1.00  0.00           H  
ATOM   1196 1HG  LYS A  74     124.107 299.070  42.226  1.00  0.00           H  
ATOM   1197 2HG  LYS A  74     124.052 298.522  40.545  1.00  0.00           H  
ATOM   1198 1HD  LYS A  74     122.470 300.460  40.078  1.00  0.00           H  
ATOM   1199 2HD  LYS A  74     122.838 301.050  41.704  1.00  0.00           H  
ATOM   1200 1HE  LYS A  74     125.222 301.198  41.141  1.00  0.00           H  
ATOM   1201 2HE  LYS A  74     124.906 300.531  39.536  1.00  0.00           H  
ATOM   1202 1HZ  LYS A  74     125.079 302.910  39.485  1.00  0.00           H  
ATOM   1203 2HZ  LYS A  74     123.548 302.454  39.069  1.00  0.00           H  
ATOM   1204 3HZ  LYS A  74     123.845 303.078  40.567  1.00  0.00           H  
ATOM   1205  N   ALA A  75     120.118 296.067  41.731  1.00  0.00           N  
ATOM   1206  CA  ALA A  75     118.807 295.583  42.148  1.00  0.00           C  
ATOM   1207  C   ALA A  75     118.906 294.202  42.783  1.00  0.00           C  
ATOM   1208  O   ALA A  75     118.271 293.930  43.802  1.00  0.00           O  
ATOM   1209  CB  ALA A  75     117.852 295.553  40.963  1.00  0.00           C  
ATOM   1210  H   ALA A  75     120.290 296.239  40.751  1.00  0.00           H  
ATOM   1211  HA  ALA A  75     118.410 296.266  42.900  1.00  0.00           H  
ATOM   1212 1HB  ALA A  75     116.878 295.192  41.290  1.00  0.00           H  
ATOM   1213 2HB  ALA A  75     117.747 296.560  40.556  1.00  0.00           H  
ATOM   1214 3HB  ALA A  75     118.246 294.891  40.195  1.00  0.00           H  
ATOM   1215  N   ALA A  76     119.703 293.333  42.174  1.00  0.00           N  
ATOM   1216  CA  ALA A  76     119.930 291.995  42.709  1.00  0.00           C  
ATOM   1217  C   ALA A  76     120.584 292.055  44.084  1.00  0.00           C  
ATOM   1218  O   ALA A  76     120.193 291.331  45.000  1.00  0.00           O  
ATOM   1219  CB  ALA A  76     120.787 291.178  41.753  1.00  0.00           C  
ATOM   1220  H   ALA A  76     120.166 293.605  41.318  1.00  0.00           H  
ATOM   1221  HA  ALA A  76     118.965 291.499  42.824  1.00  0.00           H  
ATOM   1222 1HB  ALA A  76     120.947 290.182  42.168  1.00  0.00           H  
ATOM   1223 2HB  ALA A  76     120.278 291.093  40.793  1.00  0.00           H  
ATOM   1224 3HB  ALA A  76     121.748 291.672  41.613  1.00  0.00           H  
ATOM   1225  N   GLU A  77     121.582 292.920  44.222  1.00  0.00           N  
ATOM   1226  CA  GLU A  77     122.262 293.111  45.497  1.00  0.00           C  
ATOM   1227  C   GLU A  77     121.275 293.495  46.594  1.00  0.00           C  
ATOM   1228  O   GLU A  77     121.366 293.007  47.720  1.00  0.00           O  
ATOM   1229  CB  GLU A  77     123.343 294.186  45.370  1.00  0.00           C  
ATOM   1230  CG  GLU A  77     124.116 294.455  46.653  1.00  0.00           C  
ATOM   1231  CD  GLU A  77     125.238 295.438  46.465  1.00  0.00           C  
ATOM   1232  OE1 GLU A  77     125.715 295.562  45.362  1.00  0.00           O  
ATOM   1233  OE2 GLU A  77     125.619 296.065  47.424  1.00  0.00           O  
ATOM   1234  H   GLU A  77     121.878 293.463  43.421  1.00  0.00           H  
ATOM   1235  HA  GLU A  77     122.725 292.168  45.786  1.00  0.00           H  
ATOM   1236 1HB  GLU A  77     124.059 293.892  44.603  1.00  0.00           H  
ATOM   1237 2HB  GLU A  77     122.888 295.124  45.051  1.00  0.00           H  
ATOM   1238 1HG  GLU A  77     123.430 294.845  47.404  1.00  0.00           H  
ATOM   1239 2HG  GLU A  77     124.522 293.515  47.024  1.00  0.00           H  
ATOM   1240  N   LYS A  78     120.336 294.372  46.257  1.00  0.00           N  
ATOM   1241  CA  LYS A  78     119.315 294.801  47.205  1.00  0.00           C  
ATOM   1242  C   LYS A  78     118.520 293.613  47.733  1.00  0.00           C  
ATOM   1243  O   LYS A  78     118.227 293.531  48.925  1.00  0.00           O  
ATOM   1244  CB  LYS A  78     118.373 295.817  46.555  1.00  0.00           C  
ATOM   1245  CG  LYS A  78     118.997 297.183  46.308  1.00  0.00           C  
ATOM   1246  CD  LYS A  78     118.031 298.110  45.586  1.00  0.00           C  
ATOM   1247  CE  LYS A  78     118.639 299.487  45.367  1.00  0.00           C  
ATOM   1248  NZ  LYS A  78     117.730 300.384  44.607  1.00  0.00           N  
ATOM   1249  H   LYS A  78     120.331 294.751  45.321  1.00  0.00           H  
ATOM   1250  HA  LYS A  78     119.807 295.275  48.055  1.00  0.00           H  
ATOM   1251 1HB  LYS A  78     118.026 295.429  45.597  1.00  0.00           H  
ATOM   1252 2HB  LYS A  78     117.497 295.958  47.188  1.00  0.00           H  
ATOM   1253 1HG  LYS A  78     119.275 297.635  47.262  1.00  0.00           H  
ATOM   1254 2HG  LYS A  78     119.898 297.069  45.704  1.00  0.00           H  
ATOM   1255 1HD  LYS A  78     117.770 297.681  44.617  1.00  0.00           H  
ATOM   1256 2HD  LYS A  78     117.119 298.215  46.173  1.00  0.00           H  
ATOM   1257 1HE  LYS A  78     118.859 299.944  46.333  1.00  0.00           H  
ATOM   1258 2HE  LYS A  78     119.576 299.388  44.818  1.00  0.00           H  
ATOM   1259 1HZ  LYS A  78     118.170 301.285  44.484  1.00  0.00           H  
ATOM   1260 2HZ  LYS A  78     117.535 299.979  43.702  1.00  0.00           H  
ATOM   1261 3HZ  LYS A  78     116.866 300.499  45.116  1.00  0.00           H  
ATOM   1262  N   VAL A  79     118.173 292.695  46.838  1.00  0.00           N  
ATOM   1263  CA  VAL A  79     117.461 291.482  47.221  1.00  0.00           C  
ATOM   1264  C   VAL A  79     118.289 290.635  48.181  1.00  0.00           C  
ATOM   1265  O   VAL A  79     117.777 290.130  49.177  1.00  0.00           O  
ATOM   1266  CB  VAL A  79     117.117 290.648  45.972  1.00  0.00           C  
ATOM   1267  CG1 VAL A  79     116.547 289.295  46.375  1.00  0.00           C  
ATOM   1268  CG2 VAL A  79     116.135 291.409  45.096  1.00  0.00           C  
ATOM   1269  H   VAL A  79     118.410 292.841  45.867  1.00  0.00           H  
ATOM   1270  HA  VAL A  79     116.546 291.768  47.740  1.00  0.00           H  
ATOM   1271  HB  VAL A  79     118.032 290.456  45.412  1.00  0.00           H  
ATOM   1272 1HG1 VAL A  79     116.310 288.720  45.481  1.00  0.00           H  
ATOM   1273 2HG1 VAL A  79     117.282 288.755  46.971  1.00  0.00           H  
ATOM   1274 3HG1 VAL A  79     115.641 289.444  46.962  1.00  0.00           H  
ATOM   1275 1HG2 VAL A  79     115.897 290.814  44.215  1.00  0.00           H  
ATOM   1276 2HG2 VAL A  79     115.222 291.605  45.660  1.00  0.00           H  
ATOM   1277 3HG2 VAL A  79     116.579 292.354  44.786  1.00  0.00           H  
ATOM   1278  N   VAL A  80     119.573 290.485  47.870  1.00  0.00           N  
ATOM   1279  CA  VAL A  80     120.483 289.727  48.719  1.00  0.00           C  
ATOM   1280  C   VAL A  80     120.569 290.334  50.113  1.00  0.00           C  
ATOM   1281  O   VAL A  80     120.554 289.620  51.114  1.00  0.00           O  
ATOM   1282  CB  VAL A  80     121.890 289.686  48.093  1.00  0.00           C  
ATOM   1283  CG1 VAL A  80     122.885 289.063  49.060  1.00  0.00           C  
ATOM   1284  CG2 VAL A  80     121.851 288.911  46.785  1.00  0.00           C  
ATOM   1285  H   VAL A  80     119.926 290.907  47.022  1.00  0.00           H  
ATOM   1286  HA  VAL A  80     120.092 288.714  48.825  1.00  0.00           H  
ATOM   1287  HB  VAL A  80     122.223 290.705  47.901  1.00  0.00           H  
ATOM   1288 1HG1 VAL A  80     123.875 289.042  48.602  1.00  0.00           H  
ATOM   1289 2HG1 VAL A  80     122.922 289.654  49.975  1.00  0.00           H  
ATOM   1290 3HG1 VAL A  80     122.574 288.045  49.298  1.00  0.00           H  
ATOM   1291 1HG2 VAL A  80     122.849 288.885  46.347  1.00  0.00           H  
ATOM   1292 2HG2 VAL A  80     121.513 287.891  46.976  1.00  0.00           H  
ATOM   1293 3HG2 VAL A  80     121.165 289.397  46.093  1.00  0.00           H  
ATOM   1294  N   ARG A  81     120.662 291.659  50.170  1.00  0.00           N  
ATOM   1295  CA  ARG A  81     120.785 292.362  51.441  1.00  0.00           C  
ATOM   1296  C   ARG A  81     119.504 292.260  52.256  1.00  0.00           C  
ATOM   1297  O   ARG A  81     119.539 292.218  53.486  1.00  0.00           O  
ATOM   1298  CB  ARG A  81     121.120 293.829  51.211  1.00  0.00           C  
ATOM   1299  CG  ARG A  81     122.542 294.095  50.744  1.00  0.00           C  
ATOM   1300  CD  ARG A  81     122.798 295.546  50.560  1.00  0.00           C  
ATOM   1301  NE  ARG A  81     124.153 295.805  50.102  1.00  0.00           N  
ATOM   1302  CZ  ARG A  81     125.226 295.917  50.910  1.00  0.00           C  
ATOM   1303  NH1 ARG A  81     125.085 295.792  52.211  1.00  0.00           N  
ATOM   1304  NH2 ARG A  81     126.420 296.153  50.394  1.00  0.00           N  
ATOM   1305  H   ARG A  81     120.646 292.192  49.313  1.00  0.00           H  
ATOM   1306  HA  ARG A  81     121.583 291.895  52.020  1.00  0.00           H  
ATOM   1307 1HB  ARG A  81     120.445 294.243  50.463  1.00  0.00           H  
ATOM   1308 2HB  ARG A  81     120.967 294.386  52.135  1.00  0.00           H  
ATOM   1309 1HG  ARG A  81     123.246 293.713  51.484  1.00  0.00           H  
ATOM   1310 2HG  ARG A  81     122.711 293.594  49.790  1.00  0.00           H  
ATOM   1311 1HD  ARG A  81     122.105 295.948  49.821  1.00  0.00           H  
ATOM   1312 2HD  ARG A  81     122.655 296.063  51.509  1.00  0.00           H  
ATOM   1313  HE  ARG A  81     124.301 295.907  49.107  1.00  0.00           H  
ATOM   1314 1HH1 ARG A  81     124.172 295.611  52.605  1.00  0.00           H  
ATOM   1315 2HH1 ARG A  81     125.889 295.877  52.816  1.00  0.00           H  
ATOM   1316 1HH2 ARG A  81     126.528 296.250  49.393  1.00  0.00           H  
ATOM   1317 2HH2 ARG A  81     127.223 296.238  50.999  1.00  0.00           H  
ATOM   1318  N   GLU A  82     118.370 292.217  51.563  1.00  0.00           N  
ATOM   1319  CA  GLU A  82     117.072 292.131  52.222  1.00  0.00           C  
ATOM   1320  C   GLU A  82     116.866 290.764  52.861  1.00  0.00           C  
ATOM   1321  O   GLU A  82     116.363 290.661  53.979  1.00  0.00           O  
ATOM   1322  CB  GLU A  82     115.947 292.413  51.224  1.00  0.00           C  
ATOM   1323  CG  GLU A  82     114.552 292.412  51.833  1.00  0.00           C  
ATOM   1324  CD  GLU A  82     114.372 293.470  52.885  1.00  0.00           C  
ATOM   1325  OE1 GLU A  82     115.094 294.438  52.857  1.00  0.00           O  
ATOM   1326  OE2 GLU A  82     113.512 293.312  53.718  1.00  0.00           O  
ATOM   1327  H   GLU A  82     118.408 292.245  50.555  1.00  0.00           H  
ATOM   1328  HA  GLU A  82     117.039 292.876  53.018  1.00  0.00           H  
ATOM   1329 1HB  GLU A  82     116.108 293.385  50.759  1.00  0.00           H  
ATOM   1330 2HB  GLU A  82     115.967 291.664  50.433  1.00  0.00           H  
ATOM   1331 1HG  GLU A  82     113.822 292.576  51.041  1.00  0.00           H  
ATOM   1332 2HG  GLU A  82     114.358 291.434  52.271  1.00  0.00           H  
ATOM   1333  N   GLN A  83     117.262 289.718  52.145  1.00  0.00           N  
ATOM   1334  CA  GLN A  83     117.143 288.355  52.650  1.00  0.00           C  
ATOM   1335  C   GLN A  83     118.391 287.540  52.338  1.00  0.00           C  
ATOM   1336  O   GLN A  83     118.386 286.695  51.442  1.00  0.00           O  
ATOM   1337  CB  GLN A  83     115.911 287.668  52.054  1.00  0.00           C  
ATOM   1338  CG  GLN A  83     114.591 288.326  52.426  1.00  0.00           C  
ATOM   1339  CD  GLN A  83     114.263 288.168  53.898  1.00  0.00           C  
ATOM   1340  OE1 GLN A  83     114.564 287.140  54.511  1.00  0.00           O  
ATOM   1341  NE2 GLN A  83     113.640 289.190  54.476  1.00  0.00           N  
ATOM   1342  H   GLN A  83     117.654 289.869  51.227  1.00  0.00           H  
ATOM   1343  HA  GLN A  83     117.036 288.395  53.734  1.00  0.00           H  
ATOM   1344 1HB  GLN A  83     115.988 287.661  50.967  1.00  0.00           H  
ATOM   1345 2HB  GLN A  83     115.875 286.631  52.386  1.00  0.00           H  
ATOM   1346 1HG  GLN A  83     114.651 289.390  52.200  1.00  0.00           H  
ATOM   1347 2HG  GLN A  83     113.792 287.864  51.846  1.00  0.00           H  
ATOM   1348 1HE2 GLN A  83     113.397 289.143  55.447  1.00  0.00           H  
ATOM   1349 2HE2 GLN A  83     113.414 290.005  53.944  1.00  0.00           H  
ATOM   1350  N   PRO A  84     119.461 287.798  53.084  1.00  0.00           N  
ATOM   1351  CA  PRO A  84     120.718 287.084  52.891  1.00  0.00           C  
ATOM   1352  C   PRO A  84     120.533 285.584  53.068  1.00  0.00           C  
ATOM   1353  O   PRO A  84     120.003 285.129  54.083  1.00  0.00           O  
ATOM   1354  CB  PRO A  84     121.620 287.674  53.980  1.00  0.00           C  
ATOM   1355  CG  PRO A  84     121.052 289.029  54.231  1.00  0.00           C  
ATOM   1356  CD  PRO A  84     119.563 288.837  54.120  1.00  0.00           C  
ATOM   1357  HA  PRO A  84     121.061 287.258  51.872  1.00  0.00           H  
ATOM   1358 1HB  PRO A  84     121.602 287.031  54.873  1.00  0.00           H  
ATOM   1359 2HB  PRO A  84     122.661 287.707  53.629  1.00  0.00           H  
ATOM   1360 1HG  PRO A  84     121.359 289.392  55.223  1.00  0.00           H  
ATOM   1361 2HG  PRO A  84     121.443 289.747  53.495  1.00  0.00           H  
ATOM   1362 1HD  PRO A  84     119.164 288.493  55.086  1.00  0.00           H  
ATOM   1363 2HD  PRO A  84     119.092 289.785  53.820  1.00  0.00           H  
ATOM   1364  N   GLY A  85     120.970 284.818  52.075  1.00  0.00           N  
ATOM   1365  CA  GLY A  85     121.014 283.364  52.191  1.00  0.00           C  
ATOM   1366  C   GLY A  85     119.712 282.733  51.714  1.00  0.00           C  
ATOM   1367  O   GLY A  85     119.565 281.512  51.721  1.00  0.00           O  
ATOM   1368  H   GLY A  85     121.279 285.253  51.217  1.00  0.00           H  
ATOM   1369 1HA  GLY A  85     121.846 282.978  51.603  1.00  0.00           H  
ATOM   1370 2HA  GLY A  85     121.198 283.087  53.227  1.00  0.00           H  
ATOM   1371  N   SER A  86     118.768 283.575  51.304  1.00  0.00           N  
ATOM   1372  CA  SER A  86     117.473 283.102  50.828  1.00  0.00           C  
ATOM   1373  C   SER A  86     117.563 282.595  49.394  1.00  0.00           C  
ATOM   1374  O   SER A  86     118.545 282.851  48.698  1.00  0.00           O  
ATOM   1375  CB  SER A  86     116.447 284.213  50.918  1.00  0.00           C  
ATOM   1376  OG  SER A  86     116.706 285.213  49.970  1.00  0.00           O  
ATOM   1377  H   SER A  86     118.952 284.568  51.321  1.00  0.00           H  
ATOM   1378  HA  SER A  86     117.160 282.265  51.453  1.00  0.00           H  
ATOM   1379 1HB  SER A  86     115.451 283.803  50.756  1.00  0.00           H  
ATOM   1380 2HB  SER A  86     116.463 284.644  51.918  1.00  0.00           H  
ATOM   1381  HG  SER A  86     117.296 285.838  50.399  1.00  0.00           H  
ATOM   1382  N   ASN A  87     116.533 281.877  48.960  1.00  0.00           N  
ATOM   1383  CA  ASN A  87     116.447 281.422  47.578  1.00  0.00           C  
ATOM   1384  C   ASN A  87     116.307 282.594  46.618  1.00  0.00           C  
ATOM   1385  O   ASN A  87     116.764 282.533  45.477  1.00  0.00           O  
ATOM   1386  CB  ASN A  87     115.293 280.451  47.407  1.00  0.00           C  
ATOM   1387  CG  ASN A  87     115.568 279.110  48.029  1.00  0.00           C  
ATOM   1388  OD1 ASN A  87     116.728 278.739  48.246  1.00  0.00           O  
ATOM   1389  ND2 ASN A  87     114.525 278.376  48.319  1.00  0.00           N  
ATOM   1390  H   ASN A  87     115.790 281.643  49.603  1.00  0.00           H  
ATOM   1391  HA  ASN A  87     117.371 280.900  47.336  1.00  0.00           H  
ATOM   1392 1HB  ASN A  87     114.395 280.871  47.861  1.00  0.00           H  
ATOM   1393 2HB  ASN A  87     115.088 280.312  46.346  1.00  0.00           H  
ATOM   1394 1HD2 ASN A  87     114.648 277.472  48.735  1.00  0.00           H  
ATOM   1395 2HD2 ASN A  87     113.605 278.715  48.126  1.00  0.00           H  
ATOM   1396  N   LEU A  88     115.670 283.663  47.086  1.00  0.00           N  
ATOM   1397  CA  LEU A  88     115.602 284.907  46.328  1.00  0.00           C  
ATOM   1398  C   LEU A  88     116.987 285.518  46.147  1.00  0.00           C  
ATOM   1399  O   LEU A  88     117.317 286.026  45.075  1.00  0.00           O  
ATOM   1400  CB  LEU A  88     114.682 285.909  47.035  1.00  0.00           C  
ATOM   1401  CG  LEU A  88     113.200 285.516  47.106  1.00  0.00           C  
ATOM   1402  CD1 LEU A  88     112.463 286.474  48.031  1.00  0.00           C  
ATOM   1403  CD2 LEU A  88     112.602 285.537  45.707  1.00  0.00           C  
ATOM   1404  H   LEU A  88     115.224 283.613  47.990  1.00  0.00           H  
ATOM   1405  HA  LEU A  88     115.206 284.688  45.336  1.00  0.00           H  
ATOM   1406 1HB  LEU A  88     115.036 286.046  48.055  1.00  0.00           H  
ATOM   1407 2HB  LEU A  88     114.746 286.866  46.518  1.00  0.00           H  
ATOM   1408  HG  LEU A  88     113.109 284.513  47.523  1.00  0.00           H  
ATOM   1409 1HD1 LEU A  88     111.411 286.195  48.081  1.00  0.00           H  
ATOM   1410 2HD1 LEU A  88     112.899 286.425  49.028  1.00  0.00           H  
ATOM   1411 3HD1 LEU A  88     112.551 287.490  47.646  1.00  0.00           H  
ATOM   1412 1HD2 LEU A  88     111.549 285.257  45.757  1.00  0.00           H  
ATOM   1413 2HD2 LEU A  88     112.691 286.539  45.288  1.00  0.00           H  
ATOM   1414 3HD2 LEU A  88     113.136 284.830  45.071  1.00  0.00           H  
ATOM   1415  N   ALA A  89     117.792 285.467  47.203  1.00  0.00           N  
ATOM   1416  CA  ALA A  89     119.168 285.950  47.141  1.00  0.00           C  
ATOM   1417  C   ALA A  89     120.008 285.095  46.203  1.00  0.00           C  
ATOM   1418  O   ALA A  89     120.879 285.605  45.497  1.00  0.00           O  
ATOM   1419  CB  ALA A  89     119.786 285.973  48.532  1.00  0.00           C  
ATOM   1420  H   ALA A  89     117.443 285.085  48.071  1.00  0.00           H  
ATOM   1421  HA  ALA A  89     119.160 286.966  46.747  1.00  0.00           H  
ATOM   1422 1HB  ALA A  89     120.812 286.333  48.468  1.00  0.00           H  
ATOM   1423 2HB  ALA A  89     119.207 286.634  49.177  1.00  0.00           H  
ATOM   1424 3HB  ALA A  89     119.781 284.966  48.947  1.00  0.00           H  
ATOM   1425  N   LYS A  90     119.742 283.793  46.196  1.00  0.00           N  
ATOM   1426  CA  LYS A  90     120.432 282.875  45.300  1.00  0.00           C  
ATOM   1427  C   LYS A  90     120.174 283.228  43.841  1.00  0.00           C  
ATOM   1428  O   LYS A  90     121.090 283.225  43.020  1.00  0.00           O  
ATOM   1429  CB  LYS A  90     120.002 281.433  45.575  1.00  0.00           C  
ATOM   1430  CG  LYS A  90     120.531 280.858  46.882  1.00  0.00           C  
ATOM   1431  CD  LYS A  90     120.031 279.438  47.105  1.00  0.00           C  
ATOM   1432  CE  LYS A  90     120.471 278.901  48.458  1.00  0.00           C  
ATOM   1433  NZ  LYS A  90     119.934 277.536  48.717  1.00  0.00           N  
ATOM   1434  H   LYS A  90     119.043 283.432  46.831  1.00  0.00           H  
ATOM   1435  HA  LYS A  90     121.505 282.961  45.475  1.00  0.00           H  
ATOM   1436 1HB  LYS A  90     118.914 281.376  45.601  1.00  0.00           H  
ATOM   1437 2HB  LYS A  90     120.344 280.790  44.764  1.00  0.00           H  
ATOM   1438 1HG  LYS A  90     121.622 280.850  46.862  1.00  0.00           H  
ATOM   1439 2HG  LYS A  90     120.206 281.483  47.713  1.00  0.00           H  
ATOM   1440 1HD  LYS A  90     118.941 279.425  47.054  1.00  0.00           H  
ATOM   1441 2HD  LYS A  90     120.422 278.788  46.321  1.00  0.00           H  
ATOM   1442 1HE  LYS A  90     121.559 278.862  48.498  1.00  0.00           H  
ATOM   1443 2HE  LYS A  90     120.124 279.569  49.246  1.00  0.00           H  
ATOM   1444 1HZ  LYS A  90     120.248 277.217  49.622  1.00  0.00           H  
ATOM   1445 2HZ  LYS A  90     118.923 277.564  48.700  1.00  0.00           H  
ATOM   1446 3HZ  LYS A  90     120.265 276.904  48.003  1.00  0.00           H  
ATOM   1447  N   LYS A  91     118.920 283.534  43.525  1.00  0.00           N  
ATOM   1448  CA  LYS A  91     118.556 283.996  42.191  1.00  0.00           C  
ATOM   1449  C   LYS A  91     119.186 285.349  41.886  1.00  0.00           C  
ATOM   1450  O   LYS A  91     119.609 285.609  40.761  1.00  0.00           O  
ATOM   1451  CB  LYS A  91     117.035 284.079  42.050  1.00  0.00           C  
ATOM   1452  CG  LYS A  91     116.555 284.533  40.678  1.00  0.00           C  
ATOM   1453  CD  LYS A  91     116.887 283.502  39.608  1.00  0.00           C  
ATOM   1454  CE  LYS A  91     116.339 283.917  38.251  1.00  0.00           C  
ATOM   1455  NZ  LYS A  91     116.588 282.881  37.210  1.00  0.00           N  
ATOM   1456  H   LYS A  91     118.199 283.442  44.228  1.00  0.00           H  
ATOM   1457  HA  LYS A  91     118.937 283.281  41.461  1.00  0.00           H  
ATOM   1458 1HB  LYS A  91     116.596 283.102  42.252  1.00  0.00           H  
ATOM   1459 2HB  LYS A  91     116.638 284.776  42.789  1.00  0.00           H  
ATOM   1460 1HG  LYS A  91     115.476 284.685  40.701  1.00  0.00           H  
ATOM   1461 2HG  LYS A  91     117.032 285.478  40.420  1.00  0.00           H  
ATOM   1462 1HD  LYS A  91     117.970 283.389  39.535  1.00  0.00           H  
ATOM   1463 2HD  LYS A  91     116.456 282.540  39.884  1.00  0.00           H  
ATOM   1464 1HE  LYS A  91     115.266 284.087  38.328  1.00  0.00           H  
ATOM   1465 2HE  LYS A  91     116.810 284.849  37.937  1.00  0.00           H  
ATOM   1466 1HZ  LYS A  91     116.210 283.194  36.327  1.00  0.00           H  
ATOM   1467 2HZ  LYS A  91     117.582 282.729  37.117  1.00  0.00           H  
ATOM   1468 3HZ  LYS A  91     116.139 282.018  37.482  1.00  0.00           H  
ATOM   1469  N   ALA A  92     119.244 286.210  42.897  1.00  0.00           N  
ATOM   1470  CA  ALA A  92     119.892 287.507  42.761  1.00  0.00           C  
ATOM   1471  C   ALA A  92     121.362 287.355  42.392  1.00  0.00           C  
ATOM   1472  O   ALA A  92     121.869 288.055  41.516  1.00  0.00           O  
ATOM   1473  CB  ALA A  92     119.749 288.307  44.048  1.00  0.00           C  
ATOM   1474  H   ALA A  92     118.829 285.957  43.782  1.00  0.00           H  
ATOM   1475  HA  ALA A  92     119.403 288.056  41.954  1.00  0.00           H  
ATOM   1476 1HB  ALA A  92     120.237 289.275  43.931  1.00  0.00           H  
ATOM   1477 2HB  ALA A  92     118.692 288.459  44.268  1.00  0.00           H  
ATOM   1478 3HB  ALA A  92     120.216 287.764  44.868  1.00  0.00           H  
ATOM   1479  N   LEU A  93     122.043 286.433  43.065  1.00  0.00           N  
ATOM   1480  CA  LEU A  93     123.448 286.163  42.787  1.00  0.00           C  
ATOM   1481  C   LEU A  93     123.638 285.647  41.366  1.00  0.00           C  
ATOM   1482  O   LEU A  93     124.602 286.006  40.689  1.00  0.00           O  
ATOM   1483  CB  LEU A  93     124.000 285.140  43.787  1.00  0.00           C  
ATOM   1484  CG  LEU A  93     124.131 285.630  45.235  1.00  0.00           C  
ATOM   1485  CD1 LEU A  93     124.511 284.461  46.134  1.00  0.00           C  
ATOM   1486  CD2 LEU A  93     125.174 286.735  45.305  1.00  0.00           C  
ATOM   1487  H   LEU A  93     121.575 285.907  43.789  1.00  0.00           H  
ATOM   1488  HA  LEU A  93     124.003 287.097  42.876  1.00  0.00           H  
ATOM   1489 1HB  LEU A  93     123.345 284.269  43.790  1.00  0.00           H  
ATOM   1490 2HB  LEU A  93     124.988 284.824  43.453  1.00  0.00           H  
ATOM   1491  HG  LEU A  93     123.170 286.015  45.578  1.00  0.00           H  
ATOM   1492 1HD1 LEU A  93     124.604 284.809  47.163  1.00  0.00           H  
ATOM   1493 2HD1 LEU A  93     123.738 283.694  46.080  1.00  0.00           H  
ATOM   1494 3HD1 LEU A  93     125.462 284.043  45.806  1.00  0.00           H  
ATOM   1495 1HD2 LEU A  93     125.267 287.083  46.334  1.00  0.00           H  
ATOM   1496 2HD2 LEU A  93     126.136 286.350  44.964  1.00  0.00           H  
ATOM   1497 3HD2 LEU A  93     124.869 287.564  44.667  1.00  0.00           H  
ATOM   1498  N   GLU A  94     122.716 284.802  40.920  1.00  0.00           N  
ATOM   1499  CA  GLU A  94     122.692 284.354  39.532  1.00  0.00           C  
ATOM   1500  C   GLU A  94     122.597 285.535  38.576  1.00  0.00           C  
ATOM   1501  O   GLU A  94     123.353 285.624  37.608  1.00  0.00           O  
ATOM   1502  CB  GLU A  94     121.520 283.399  39.297  1.00  0.00           C  
ATOM   1503  CG  GLU A  94     121.394 282.897  37.866  1.00  0.00           C  
ATOM   1504  CD  GLU A  94     120.129 282.119  37.628  1.00  0.00           C  
ATOM   1505  OE1 GLU A  94     119.822 281.264  38.422  1.00  0.00           O  
ATOM   1506  OE2 GLU A  94     119.470 282.381  36.650  1.00  0.00           O  
ATOM   1507  H   GLU A  94     122.012 284.458  41.559  1.00  0.00           H  
ATOM   1508  HA  GLU A  94     123.626 283.831  39.321  1.00  0.00           H  
ATOM   1509 1HB  GLU A  94     121.621 282.531  39.948  1.00  0.00           H  
ATOM   1510 2HB  GLU A  94     120.586 283.897  39.560  1.00  0.00           H  
ATOM   1511 1HG  GLU A  94     121.414 283.751  37.190  1.00  0.00           H  
ATOM   1512 2HG  GLU A  94     122.252 282.267  37.636  1.00  0.00           H  
ATOM   1513  N   ILE A  95     121.662 286.438  38.851  1.00  0.00           N  
ATOM   1514  CA  ILE A  95     121.478 287.625  38.022  1.00  0.00           C  
ATOM   1515  C   ILE A  95     122.742 288.472  37.983  1.00  0.00           C  
ATOM   1516  O   ILE A  95     123.141 288.961  36.927  1.00  0.00           O  
ATOM   1517  CB  ILE A  95     120.305 288.478  38.537  1.00  0.00           C  
ATOM   1518  CG1 ILE A  95     118.977 287.747  38.322  1.00  0.00           C  
ATOM   1519  CG2 ILE A  95     120.288 289.833  37.846  1.00  0.00           C  
ATOM   1520  CD1 ILE A  95     117.815 288.355  39.074  1.00  0.00           C  
ATOM   1521  H   ILE A  95     121.064 286.301  39.651  1.00  0.00           H  
ATOM   1522  HA  ILE A  95     121.263 287.305  37.003  1.00  0.00           H  
ATOM   1523  HB  ILE A  95     120.409 288.630  39.612  1.00  0.00           H  
ATOM   1524 1HG1 ILE A  95     118.732 287.744  37.261  1.00  0.00           H  
ATOM   1525 2HG1 ILE A  95     119.078 286.708  38.636  1.00  0.00           H  
ATOM   1526 1HG2 ILE A  95     119.452 290.423  38.222  1.00  0.00           H  
ATOM   1527 2HG2 ILE A  95     121.221 290.356  38.049  1.00  0.00           H  
ATOM   1528 3HG2 ILE A  95     120.178 289.691  36.771  1.00  0.00           H  
ATOM   1529 1HD1 ILE A  95     116.911 287.781  38.872  1.00  0.00           H  
ATOM   1530 2HD1 ILE A  95     118.025 288.336  40.144  1.00  0.00           H  
ATOM   1531 3HD1 ILE A  95     117.671 289.385  38.750  1.00  0.00           H  
ATOM   1532  N   ILE A  96     123.368 288.644  39.143  1.00  0.00           N  
ATOM   1533  CA  ILE A  96     124.618 289.392  39.235  1.00  0.00           C  
ATOM   1534  C   ILE A  96     125.698 288.770  38.361  1.00  0.00           C  
ATOM   1535  O   ILE A  96     126.440 289.476  37.679  1.00  0.00           O  
ATOM   1536  CB  ILE A  96     125.111 289.458  40.692  1.00  0.00           C  
ATOM   1537  CG1 ILE A  96     124.175 290.329  41.535  1.00  0.00           C  
ATOM   1538  CG2 ILE A  96     126.534 289.991  40.748  1.00  0.00           C  
ATOM   1539  CD1 ILE A  96     124.410 290.215  43.023  1.00  0.00           C  
ATOM   1540  H   ILE A  96     122.971 288.247  39.982  1.00  0.00           H  
ATOM   1541  HA  ILE A  96     124.441 290.405  38.874  1.00  0.00           H  
ATOM   1542  HB  ILE A  96     125.090 288.460  41.129  1.00  0.00           H  
ATOM   1543 1HG1 ILE A  96     124.296 291.373  41.249  1.00  0.00           H  
ATOM   1544 2HG1 ILE A  96     123.140 290.054  41.330  1.00  0.00           H  
ATOM   1545 1HG2 ILE A  96     126.867 290.032  41.785  1.00  0.00           H  
ATOM   1546 2HG2 ILE A  96     127.192 289.333  40.182  1.00  0.00           H  
ATOM   1547 3HG2 ILE A  96     126.565 290.992  40.317  1.00  0.00           H  
ATOM   1548 1HD1 ILE A  96     123.708 290.861  43.552  1.00  0.00           H  
ATOM   1549 2HD1 ILE A  96     124.258 289.181  43.337  1.00  0.00           H  
ATOM   1550 3HD1 ILE A  96     125.429 290.519  43.255  1.00  0.00           H  
ATOM   1551  N   LEU A  97     125.784 287.445  38.387  1.00  0.00           N  
ATOM   1552  CA  LEU A  97     126.732 286.721  37.548  1.00  0.00           C  
ATOM   1553  C   LEU A  97     126.439 286.939  36.070  1.00  0.00           C  
ATOM   1554  O   LEU A  97     127.351 287.141  35.269  1.00  0.00           O  
ATOM   1555  CB  LEU A  97     126.686 285.222  37.868  1.00  0.00           C  
ATOM   1556  CG  LEU A  97     127.239 284.818  39.241  1.00  0.00           C  
ATOM   1557  CD1 LEU A  97     126.957 283.343  39.488  1.00  0.00           C  
ATOM   1558  CD2 LEU A  97     128.732 285.105  39.292  1.00  0.00           C  
ATOM   1559  H   LEU A  97     125.176 286.925  39.005  1.00  0.00           H  
ATOM   1560  HA  LEU A  97     127.733 287.106  37.746  1.00  0.00           H  
ATOM   1561 1HB  LEU A  97     125.652 284.887  37.816  1.00  0.00           H  
ATOM   1562 2HB  LEU A  97     127.258 284.687  37.110  1.00  0.00           H  
ATOM   1563  HG  LEU A  97     126.733 285.390  40.020  1.00  0.00           H  
ATOM   1564 1HD1 LEU A  97     127.350 283.056  40.464  1.00  0.00           H  
ATOM   1565 2HD1 LEU A  97     125.881 283.169  39.466  1.00  0.00           H  
ATOM   1566 3HD1 LEU A  97     127.438 282.746  38.714  1.00  0.00           H  
ATOM   1567 1HD2 LEU A  97     129.125 284.819  40.268  1.00  0.00           H  
ATOM   1568 2HD2 LEU A  97     129.240 284.534  38.515  1.00  0.00           H  
ATOM   1569 3HD2 LEU A  97     128.904 286.170  39.130  1.00  0.00           H  
ATOM   1570  N   ARG A  98     125.159 286.898  35.714  1.00  0.00           N  
ATOM   1571  CA  ARG A  98     124.741 287.114  34.334  1.00  0.00           C  
ATOM   1572  C   ARG A  98     125.119 288.510  33.854  1.00  0.00           C  
ATOM   1573  O   ARG A  98     125.647 288.676  32.756  1.00  0.00           O  
ATOM   1574  CB  ARG A  98     123.238 286.924  34.195  1.00  0.00           C  
ATOM   1575  CG  ARG A  98     122.761 285.486  34.326  1.00  0.00           C  
ATOM   1576  CD  ARG A  98     121.290 285.378  34.153  1.00  0.00           C  
ATOM   1577  NE  ARG A  98     120.818 284.017  34.356  1.00  0.00           N  
ATOM   1578  CZ  ARG A  98     120.820 283.058  33.410  1.00  0.00           C  
ATOM   1579  NH1 ARG A  98     121.270 283.324  32.204  1.00  0.00           N  
ATOM   1580  NH2 ARG A  98     120.369 281.849  33.695  1.00  0.00           N  
ATOM   1581  H   ARG A  98     124.459 286.716  36.417  1.00  0.00           H  
ATOM   1582  HA  ARG A  98     125.260 286.396  33.699  1.00  0.00           H  
ATOM   1583 1HB  ARG A  98     122.725 287.512  34.955  1.00  0.00           H  
ATOM   1584 2HB  ARG A  98     122.913 287.292  33.222  1.00  0.00           H  
ATOM   1585 1HG  ARG A  98     123.242 284.872  33.565  1.00  0.00           H  
ATOM   1586 2HG  ARG A  98     123.018 285.106  35.316  1.00  0.00           H  
ATOM   1587 1HD  ARG A  98     120.790 286.023  34.874  1.00  0.00           H  
ATOM   1588 2HD  ARG A  98     121.019 285.685  33.143  1.00  0.00           H  
ATOM   1589  HE  ARG A  98     120.464 283.774  35.271  1.00  0.00           H  
ATOM   1590 1HH1 ARG A  98     121.615 284.249  31.986  1.00  0.00           H  
ATOM   1591 2HH1 ARG A  98     121.272 282.605  31.495  1.00  0.00           H  
ATOM   1592 1HH2 ARG A  98     120.023 281.644  34.622  1.00  0.00           H  
ATOM   1593 2HH2 ARG A  98     120.370 281.130  32.986  1.00  0.00           H  
ATOM   1594  N   ALA A  99     124.844 289.510  34.684  1.00  0.00           N  
ATOM   1595  CA  ALA A  99     125.170 290.891  34.354  1.00  0.00           C  
ATOM   1596  C   ALA A  99     126.677 291.108  34.307  1.00  0.00           C  
ATOM   1597  O   ALA A  99     127.196 291.741  33.389  1.00  0.00           O  
ATOM   1598  CB  ALA A  99     124.532 291.842  35.356  1.00  0.00           C  
ATOM   1599  H   ALA A  99     124.399 289.308  35.569  1.00  0.00           H  
ATOM   1600  HA  ALA A  99     124.775 291.112  33.362  1.00  0.00           H  
ATOM   1601 1HB  ALA A  99     124.784 292.869  35.097  1.00  0.00           H  
ATOM   1602 2HB  ALA A  99     123.449 291.717  35.336  1.00  0.00           H  
ATOM   1603 3HB  ALA A  99     124.903 291.619  36.356  1.00  0.00           H  
ATOM   1604  N   ALA A 100     127.376 290.575  35.303  1.00  0.00           N  
ATOM   1605  CA  ALA A 100     128.826 290.709  35.380  1.00  0.00           C  
ATOM   1606  C   ALA A 100     129.505 290.030  34.199  1.00  0.00           C  
ATOM   1607  O   ALA A 100     130.488 290.537  33.660  1.00  0.00           O  
ATOM   1608  CB  ALA A 100     129.343 290.132  36.692  1.00  0.00           C  
ATOM   1609  H   ALA A 100     126.891 290.063  36.026  1.00  0.00           H  
ATOM   1610  HA  ALA A 100     129.078 291.769  35.340  1.00  0.00           H  
ATOM   1611 1HB  ALA A 100     130.426 290.242  36.732  1.00  0.00           H  
ATOM   1612 2HB  ALA A 100     128.892 290.667  37.526  1.00  0.00           H  
ATOM   1613 3HB  ALA A 100     129.081 289.078  36.751  1.00  0.00           H  
ATOM   1614  N   ALA A 101     128.977 288.878  33.802  1.00  0.00           N  
ATOM   1615  CA  ALA A 101     129.486 288.160  32.639  1.00  0.00           C  
ATOM   1616  C   ALA A 101     129.395 289.014  31.381  1.00  0.00           C  
ATOM   1617  O   ALA A 101     130.343 289.088  30.601  1.00  0.00           O  
ATOM   1618  CB  ALA A 101     128.727 286.855  32.448  1.00  0.00           C  
ATOM   1619  H   ALA A 101     128.200 288.488  34.317  1.00  0.00           H  
ATOM   1620  HA  ALA A 101     130.539 287.933  32.809  1.00  0.00           H  
ATOM   1621 1HB  ALA A 101     129.118 286.330  31.577  1.00  0.00           H  
ATOM   1622 2HB  ALA A 101     128.849 286.230  33.333  1.00  0.00           H  
ATOM   1623 3HB  ALA A 101     127.670 287.068  32.299  1.00  0.00           H  
ATOM   1624  N   ALA A 102     128.249 289.657  31.189  1.00  0.00           N  
ATOM   1625  CA  ALA A 102     128.043 290.532  30.044  1.00  0.00           C  
ATOM   1626  C   ALA A 102     128.933 291.766  30.127  1.00  0.00           C  
ATOM   1627  O   ALA A 102     129.418 292.264  29.111  1.00  0.00           O  
ATOM   1628  CB  ALA A 102     126.580 290.940  29.945  1.00  0.00           C  
ATOM   1629  H   ALA A 102     127.500 289.535  31.856  1.00  0.00           H  
ATOM   1630  HA  ALA A 102     128.316 289.989  29.139  1.00  0.00           H  
ATOM   1631 1HB  ALA A 102     126.442 291.593  29.084  1.00  0.00           H  
ATOM   1632 2HB  ALA A 102     125.962 290.050  29.828  1.00  0.00           H  
ATOM   1633 3HB  ALA A 102     126.288 291.467  30.851  1.00  0.00           H  
ATOM   1634  N   LEU A 103     129.144 292.258  31.344  1.00  0.00           N  
ATOM   1635  CA  LEU A 103     130.075 293.354  31.578  1.00  0.00           C  
ATOM   1636  C   LEU A 103     131.505 292.943  31.245  1.00  0.00           C  
ATOM   1637  O   LEU A 103     132.292 293.751  30.750  1.00  0.00           O  
ATOM   1638  CB  LEU A 103     129.995 293.813  33.039  1.00  0.00           C  
ATOM   1639  CG  LEU A 103     128.740 294.610  33.418  1.00  0.00           C  
ATOM   1640  CD1 LEU A 103     128.711 294.826  34.925  1.00  0.00           C  
ATOM   1641  CD2 LEU A 103     128.737 295.937  32.675  1.00  0.00           C  
ATOM   1642  H   LEU A 103     128.645 291.860  32.128  1.00  0.00           H  
ATOM   1643  HA  LEU A 103     129.808 294.182  30.921  1.00  0.00           H  
ATOM   1644 1HB  LEU A 103     130.037 292.936  33.682  1.00  0.00           H  
ATOM   1645 2HB  LEU A 103     130.862 294.438  33.255  1.00  0.00           H  
ATOM   1646  HG  LEU A 103     127.851 294.040  33.146  1.00  0.00           H  
ATOM   1647 1HD1 LEU A 103     127.819 295.391  35.194  1.00  0.00           H  
ATOM   1648 2HD1 LEU A 103     128.693 293.860  35.431  1.00  0.00           H  
ATOM   1649 3HD1 LEU A 103     129.597 295.380  35.230  1.00  0.00           H  
ATOM   1650 1HD2 LEU A 103     127.844 296.503  32.944  1.00  0.00           H  
ATOM   1651 2HD2 LEU A 103     129.625 296.509  32.948  1.00  0.00           H  
ATOM   1652 3HD2 LEU A 103     128.740 295.753  31.601  1.00  0.00           H  
ATOM   1653  N   ALA A 104     131.831 291.686  31.516  1.00  0.00           N  
ATOM   1654  CA  ALA A 104     133.133 291.137  31.155  1.00  0.00           C  
ATOM   1655  C   ALA A 104     133.289 291.039  29.643  1.00  0.00           C  
ATOM   1656  O   ALA A 104     134.381 291.233  29.109  1.00  0.00           O  
ATOM   1657  CB  ALA A 104     133.329 289.771  31.796  1.00  0.00           C  
ATOM   1658  H   ALA A 104     131.162 291.093  31.985  1.00  0.00           H  
ATOM   1659  HA  ALA A 104     133.906 291.813  31.523  1.00  0.00           H  
ATOM   1660 1HB  ALA A 104     134.306 289.375  31.517  1.00  0.00           H  
ATOM   1661 2HB  ALA A 104     133.275 289.868  32.881  1.00  0.00           H  
ATOM   1662 3HB  ALA A 104     132.552 289.093  31.453  1.00  0.00           H  
ATOM   1663  N   ASN A 105     132.191 290.735  28.958  1.00  0.00           N  
ATOM   1664  CA  ASN A 105     132.188 290.682  27.502  1.00  0.00           C  
ATOM   1665  C   ASN A 105     132.462 292.055  26.900  1.00  0.00           C  
ATOM   1666  O   ASN A 105     133.158 292.173  25.891  1.00  0.00           O  
ATOM   1667  CB  ASN A 105     130.871 290.127  26.990  1.00  0.00           C  
ATOM   1668  CG  ASN A 105     130.661 288.689  27.376  1.00  0.00           C  
ATOM   1669  OD1 ASN A 105     131.148 288.235  28.418  1.00  0.00           O  
ATOM   1670  ND2 ASN A 105     129.946 287.963  26.555  1.00  0.00           N  
ATOM   1671  H   ASN A 105     131.339 290.535  29.460  1.00  0.00           H  
ATOM   1672  HA  ASN A 105     132.985 290.014  27.177  1.00  0.00           H  
ATOM   1673 1HB  ASN A 105     130.047 290.722  27.388  1.00  0.00           H  
ATOM   1674 2HB  ASN A 105     130.839 290.209  25.904  1.00  0.00           H  
ATOM   1675 1HD2 ASN A 105     129.774 286.999  26.760  1.00  0.00           H  
ATOM   1676 2HD2 ASN A 105     129.572 288.372  25.723  1.00  0.00           H  
ATOM   1677  N   LEU A 106     131.911 293.091  27.525  1.00  0.00           N  
ATOM   1678  CA  LEU A 106     132.102 294.457  27.056  1.00  0.00           C  
ATOM   1679  C   LEU A 106     133.572 294.856  27.101  1.00  0.00           C  
ATOM   1680  O   LEU A 106     134.274 294.566  28.069  1.00  0.00           O  
ATOM   1681  CB  LEU A 106     131.276 295.429  27.909  1.00  0.00           C  
ATOM   1682  CG  LEU A 106     129.764 295.415  27.655  1.00  0.00           C  
ATOM   1683  CD1 LEU A 106     129.069 296.301  28.681  1.00  0.00           C  
ATOM   1684  CD2 LEU A 106     129.481 295.893  26.239  1.00  0.00           C  
ATOM   1685  H   LEU A 106     131.347 292.924  28.346  1.00  0.00           H  
ATOM   1686  HA  LEU A 106     131.774 294.516  26.018  1.00  0.00           H  
ATOM   1687 1HB  LEU A 106     131.438 295.193  28.959  1.00  0.00           H  
ATOM   1688 2HB  LEU A 106     131.634 296.442  27.726  1.00  0.00           H  
ATOM   1689  HG  LEU A 106     129.383 294.401  27.779  1.00  0.00           H  
ATOM   1690 1HD1 LEU A 106     127.993 296.291  28.501  1.00  0.00           H  
ATOM   1691 2HD1 LEU A 106     129.271 295.924  29.683  1.00  0.00           H  
ATOM   1692 3HD1 LEU A 106     129.441 297.320  28.593  1.00  0.00           H  
ATOM   1693 1HD2 LEU A 106     128.406 295.883  26.059  1.00  0.00           H  
ATOM   1694 2HD2 LEU A 106     129.860 296.908  26.115  1.00  0.00           H  
ATOM   1695 3HD2 LEU A 106     129.975 295.232  25.527  1.00  0.00           H  
ATOM   1696  N   PRO A 107     134.030 295.519  26.045  1.00  0.00           N  
ATOM   1697  CA  PRO A 107     135.426 295.940  25.953  1.00  0.00           C  
ATOM   1698  C   PRO A 107     135.690 297.160  26.823  1.00  0.00           C  
ATOM   1699  O   PRO A 107     136.841 297.511  27.084  1.00  0.00           O  
ATOM   1700  CB  PRO A 107     135.591 296.261  24.464  1.00  0.00           C  
ATOM   1701  CG  PRO A 107     134.240 296.725  24.037  1.00  0.00           C  
ATOM   1702  CD  PRO A 107     133.285 295.845  24.798  1.00  0.00           C  
ATOM   1703  HA  PRO A 107     136.055 295.130  26.318  1.00  0.00           H  
ATOM   1704 1HB  PRO A 107     136.369 297.028  24.328  1.00  0.00           H  
ATOM   1705 2HB  PRO A 107     135.926 295.365  23.921  1.00  0.00           H  
ATOM   1706 1HG  PRO A 107     134.113 297.792  24.273  1.00  0.00           H  
ATOM   1707 2HG  PRO A 107     134.131 296.626  22.947  1.00  0.00           H  
ATOM   1708 1HD  PRO A 107     132.364 296.406  25.017  1.00  0.00           H  
ATOM   1709 2HD  PRO A 107     133.060 294.947  24.203  1.00  0.00           H  
ATOM   1710  N   ASP A 108     134.619 297.808  27.270  1.00  0.00           N  
ATOM   1711  CA  ASP A 108     134.734 299.010  28.087  1.00  0.00           C  
ATOM   1712  C   ASP A 108     135.496 298.730  29.376  1.00  0.00           C  
ATOM   1713  O   ASP A 108     135.107 297.867  30.163  1.00  0.00           O  
ATOM   1714  CB  ASP A 108     133.348 299.569  28.418  1.00  0.00           C  
ATOM   1715  CG  ASP A 108     133.407 300.900  29.155  1.00  0.00           C  
ATOM   1716  OD1 ASP A 108     133.872 300.919  30.270  1.00  0.00           O  
ATOM   1717  OD2 ASP A 108     132.986 301.885  28.597  1.00  0.00           O  
ATOM   1718  H   ASP A 108     133.701 297.457  27.039  1.00  0.00           H  
ATOM   1719  HA  ASP A 108     135.298 299.757  27.525  1.00  0.00           H  
ATOM   1720 1HB  ASP A 108     132.782 299.706  27.496  1.00  0.00           H  
ATOM   1721 2HB  ASP A 108     132.804 298.852  29.033  1.00  0.00           H  
ATOM   1722  N   PRO A 109     136.585 299.463  29.584  1.00  0.00           N  
ATOM   1723  CA  PRO A 109     137.450 299.238  30.734  1.00  0.00           C  
ATOM   1724  C   PRO A 109     136.661 299.288  32.038  1.00  0.00           C  
ATOM   1725  O   PRO A 109     136.881 298.479  32.939  1.00  0.00           O  
ATOM   1726  CB  PRO A 109     138.457 300.388  30.639  1.00  0.00           C  
ATOM   1727  CG  PRO A 109     138.584 300.642  29.176  1.00  0.00           C  
ATOM   1728  CD  PRO A 109     137.187 300.470  28.643  1.00  0.00           C  
ATOM   1729  HA  PRO A 109     137.887 298.242  30.650  1.00  0.00           H  
ATOM   1730 1HB  PRO A 109     138.083 301.262  31.193  1.00  0.00           H  
ATOM   1731 2HB  PRO A 109     139.409 300.096  31.105  1.00  0.00           H  
ATOM   1732 1HG  PRO A 109     138.985 301.652  28.999  1.00  0.00           H  
ATOM   1733 2HG  PRO A 109     139.298 299.934  28.729  1.00  0.00           H  
ATOM   1734 1HD  PRO A 109     136.651 301.429  28.703  1.00  0.00           H  
ATOM   1735 2HD  PRO A 109     137.231 300.115  27.603  1.00  0.00           H  
ATOM   1736  N   GLU A 110     135.742 300.242  32.129  1.00  0.00           N  
ATOM   1737  CA  GLU A 110     134.999 300.474  33.362  1.00  0.00           C  
ATOM   1738  C   GLU A 110     133.964 299.379  33.596  1.00  0.00           C  
ATOM   1739  O   GLU A 110     133.724 298.972  34.732  1.00  0.00           O  
ATOM   1740  CB  GLU A 110     134.310 301.840  33.321  1.00  0.00           C  
ATOM   1741  CG  GLU A 110     135.264 303.025  33.341  1.00  0.00           C  
ATOM   1742  CD  GLU A 110     136.085 303.094  34.598  1.00  0.00           C  
ATOM   1743  OE1 GLU A 110     135.515 303.264  35.649  1.00  0.00           O  
ATOM   1744  OE2 GLU A 110     137.285 302.976  34.508  1.00  0.00           O  
ATOM   1745  H   GLU A 110     135.550 300.822  31.323  1.00  0.00           H  
ATOM   1746  HA  GLU A 110     135.698 300.451  34.197  1.00  0.00           H  
ATOM   1747 1HB  GLU A 110     133.703 301.914  32.418  1.00  0.00           H  
ATOM   1748 2HB  GLU A 110     133.640 301.935  34.175  1.00  0.00           H  
ATOM   1749 1HG  GLU A 110     135.936 302.953  32.486  1.00  0.00           H  
ATOM   1750 2HG  GLU A 110     134.688 303.944  33.239  1.00  0.00           H  
ATOM   1751  N   SER A 111     133.353 298.908  32.513  1.00  0.00           N  
ATOM   1752  CA  SER A 111     132.478 297.744  32.574  1.00  0.00           C  
ATOM   1753  C   SER A 111     133.232 296.511  33.053  1.00  0.00           C  
ATOM   1754  O   SER A 111     132.709 295.717  33.837  1.00  0.00           O  
ATOM   1755  CB  SER A 111     131.868 297.478  31.212  1.00  0.00           C  
ATOM   1756  OG  SER A 111     131.008 298.518  30.835  1.00  0.00           O  
ATOM   1757  H   SER A 111     133.503 299.366  31.626  1.00  0.00           H  
ATOM   1758  HA  SER A 111     131.684 297.946  33.295  1.00  0.00           H  
ATOM   1759 1HB  SER A 111     132.661 297.373  30.472  1.00  0.00           H  
ATOM   1760 2HB  SER A 111     131.318 296.539  31.237  1.00  0.00           H  
ATOM   1761  HG  SER A 111     130.665 298.278  29.971  1.00  0.00           H  
ATOM   1762  N   ARG A 112     134.461 296.353  32.575  1.00  0.00           N  
ATOM   1763  CA  ARG A 112     135.310 295.245  32.995  1.00  0.00           C  
ATOM   1764  C   ARG A 112     135.622 295.325  34.484  1.00  0.00           C  
ATOM   1765  O   ARG A 112     135.652 294.308  35.178  1.00  0.00           O  
ATOM   1766  CB  ARG A 112     136.611 295.237  32.206  1.00  0.00           C  
ATOM   1767  CG  ARG A 112     136.473 294.829  30.748  1.00  0.00           C  
ATOM   1768  CD  ARG A 112     137.774 294.891  30.035  1.00  0.00           C  
ATOM   1769  NE  ARG A 112     137.649 294.489  28.643  1.00  0.00           N  
ATOM   1770  CZ  ARG A 112     138.638 294.571  27.731  1.00  0.00           C  
ATOM   1771  NH1 ARG A 112     139.815 295.041  28.079  1.00  0.00           N  
ATOM   1772  NH2 ARG A 112     138.424 294.178  26.488  1.00  0.00           N  
ATOM   1773  H   ARG A 112     134.817 297.018  31.902  1.00  0.00           H  
ATOM   1774  HA  ARG A 112     134.775 294.312  32.821  1.00  0.00           H  
ATOM   1775 1HB  ARG A 112     137.056 296.231  32.229  1.00  0.00           H  
ATOM   1776 2HB  ARG A 112     137.317 294.552  32.675  1.00  0.00           H  
ATOM   1777 1HG  ARG A 112     136.099 293.807  30.691  1.00  0.00           H  
ATOM   1778 2HG  ARG A 112     135.774 295.500  30.247  1.00  0.00           H  
ATOM   1779 1HD  ARG A 112     138.155 295.911  30.062  1.00  0.00           H  
ATOM   1780 2HD  ARG A 112     138.487 294.225  30.520  1.00  0.00           H  
ATOM   1781  HE  ARG A 112     136.757 294.121  28.338  1.00  0.00           H  
ATOM   1782 1HH1 ARG A 112     139.978 295.341  29.029  1.00  0.00           H  
ATOM   1783 2HH1 ARG A 112     140.556 295.103  27.395  1.00  0.00           H  
ATOM   1784 1HH2 ARG A 112     137.518 293.816  26.221  1.00  0.00           H  
ATOM   1785 2HH2 ARG A 112     139.164 294.239  25.805  1.00  0.00           H  
ATOM   1786  N   LYS A 113     135.856 296.539  34.971  1.00  0.00           N  
ATOM   1787  CA  LYS A 113     136.069 296.766  36.394  1.00  0.00           C  
ATOM   1788  C   LYS A 113     134.843 296.368  37.206  1.00  0.00           C  
ATOM   1789  O   LYS A 113     134.959 295.727  38.251  1.00  0.00           O  
ATOM   1790  CB  LYS A 113     136.420 298.232  36.654  1.00  0.00           C  
ATOM   1791  CG  LYS A 113     137.796 298.649  36.152  1.00  0.00           C  
ATOM   1792  CD  LYS A 113     138.051 300.128  36.402  1.00  0.00           C  
ATOM   1793  CE  LYS A 113     139.412 300.553  35.872  1.00  0.00           C  
ATOM   1794  NZ  LYS A 113     139.651 302.010  36.057  1.00  0.00           N  
ATOM   1795  H   LYS A 113     135.886 297.325  34.336  1.00  0.00           H  
ATOM   1796  HA  LYS A 113     136.900 296.141  36.724  1.00  0.00           H  
ATOM   1797 1HB  LYS A 113     135.680 298.874  36.175  1.00  0.00           H  
ATOM   1798 2HB  LYS A 113     136.380 298.431  37.726  1.00  0.00           H  
ATOM   1799 1HG  LYS A 113     138.562 298.066  36.664  1.00  0.00           H  
ATOM   1800 2HG  LYS A 113     137.868 298.452  35.083  1.00  0.00           H  
ATOM   1801 1HD  LYS A 113     137.278 300.719  35.908  1.00  0.00           H  
ATOM   1802 2HD  LYS A 113     138.009 300.329  37.472  1.00  0.00           H  
ATOM   1803 1HE  LYS A 113     140.193 300.000  36.393  1.00  0.00           H  
ATOM   1804 2HE  LYS A 113     139.479 300.319  34.810  1.00  0.00           H  
ATOM   1805 1HZ  LYS A 113     140.563 302.251  35.693  1.00  0.00           H  
ATOM   1806 2HZ  LYS A 113     138.943 302.533  35.562  1.00  0.00           H  
ATOM   1807 3HZ  LYS A 113     139.611 302.236  37.040  1.00  0.00           H  
ATOM   1808  N   GLU A 114     133.667 296.751  36.719  1.00  0.00           N  
ATOM   1809  CA  GLU A 114     132.418 296.446  37.404  1.00  0.00           C  
ATOM   1810  C   GLU A 114     132.113 294.954  37.355  1.00  0.00           C  
ATOM   1811  O   GLU A 114     131.518 294.400  38.279  1.00  0.00           O  
ATOM   1812  CB  GLU A 114     131.263 297.234  36.781  1.00  0.00           C  
ATOM   1813  CG  GLU A 114     131.244 298.712  37.141  1.00  0.00           C  
ATOM   1814  CD  GLU A 114     131.079 298.953  38.616  1.00  0.00           C  
ATOM   1815  OE1 GLU A 114     130.338 298.230  39.237  1.00  0.00           O  
ATOM   1816  OE2 GLU A 114     131.695 299.861  39.122  1.00  0.00           O  
ATOM   1817  H   GLU A 114     133.640 297.269  35.853  1.00  0.00           H  
ATOM   1818  HA  GLU A 114     132.519 296.725  38.452  1.00  0.00           H  
ATOM   1819 1HB  GLU A 114     131.313 297.155  35.695  1.00  0.00           H  
ATOM   1820 2HB  GLU A 114     130.314 296.800  37.097  1.00  0.00           H  
ATOM   1821 1HG  GLU A 114     132.178 299.168  36.813  1.00  0.00           H  
ATOM   1822 2HG  GLU A 114     130.428 299.196  36.605  1.00  0.00           H  
ATOM   1823  N   ALA A 115     132.525 294.307  36.268  1.00  0.00           N  
ATOM   1824  CA  ALA A 115     132.396 292.861  36.143  1.00  0.00           C  
ATOM   1825  C   ALA A 115     133.129 292.143  37.269  1.00  0.00           C  
ATOM   1826  O   ALA A 115     132.592 291.221  37.886  1.00  0.00           O  
ATOM   1827  CB  ALA A 115     132.920 292.396  34.791  1.00  0.00           C  
ATOM   1828  H   ALA A 115     132.938 294.831  35.511  1.00  0.00           H  
ATOM   1829  HA  ALA A 115     131.339 292.601  36.217  1.00  0.00           H  
ATOM   1830 1HB  ALA A 115     132.815 291.313  34.714  1.00  0.00           H  
ATOM   1831 2HB  ALA A 115     132.347 292.872  33.996  1.00  0.00           H  
ATOM   1832 3HB  ALA A 115     133.969 292.668  34.695  1.00  0.00           H  
ATOM   1833  N   ASP A 116     134.360 292.569  37.533  1.00  0.00           N  
ATOM   1834  CA  ASP A 116     135.148 292.004  38.621  1.00  0.00           C  
ATOM   1835  C   ASP A 116     134.531 292.326  39.976  1.00  0.00           C  
ATOM   1836  O   ASP A 116     134.435 291.459  40.846  1.00  0.00           O  
ATOM   1837  CB  ASP A 116     136.585 292.528  38.571  1.00  0.00           C  
ATOM   1838  CG  ASP A 116     137.434 292.041  39.737  1.00  0.00           C  
ATOM   1839  OD1 ASP A 116     137.516 290.851  39.931  1.00  0.00           O  
ATOM   1840  OD2 ASP A 116     137.993 292.863  40.423  1.00  0.00           O  
ATOM   1841  H   ASP A 116     134.758 293.304  36.968  1.00  0.00           H  
ATOM   1842  HA  ASP A 116     135.160 290.919  38.512  1.00  0.00           H  
ATOM   1843 1HB  ASP A 116     137.056 292.210  37.640  1.00  0.00           H  
ATOM   1844 2HB  ASP A 116     136.575 293.618  38.578  1.00  0.00           H  
ATOM   1845  N   LYS A 117     134.113 293.575  40.148  1.00  0.00           N  
ATOM   1846  CA  LYS A 117     133.520 294.018  41.404  1.00  0.00           C  
ATOM   1847  C   LYS A 117     132.263 293.222  41.731  1.00  0.00           C  
ATOM   1848  O   LYS A 117     132.125 292.686  42.831  1.00  0.00           O  
ATOM   1849  CB  LYS A 117     133.197 295.512  41.345  1.00  0.00           C  
ATOM   1850  CG  LYS A 117     134.414 296.423  41.438  1.00  0.00           C  
ATOM   1851  CD  LYS A 117     134.059 297.858  41.082  1.00  0.00           C  
ATOM   1852  CE  LYS A 117     133.066 298.447  42.075  1.00  0.00           C  
ATOM   1853  NZ  LYS A 117     132.772 299.877  41.787  1.00  0.00           N  
ATOM   1854  H   LYS A 117     134.208 294.233  39.390  1.00  0.00           H  
ATOM   1855  HA  LYS A 117     134.238 293.847  42.205  1.00  0.00           H  
ATOM   1856 1HB  LYS A 117     132.681 295.736  40.412  1.00  0.00           H  
ATOM   1857 2HB  LYS A 117     132.523 295.771  42.162  1.00  0.00           H  
ATOM   1858 1HG  LYS A 117     134.811 296.398  42.454  1.00  0.00           H  
ATOM   1859 2HG  LYS A 117     135.186 296.069  40.756  1.00  0.00           H  
ATOM   1860 1HD  LYS A 117     134.963 298.468  41.081  1.00  0.00           H  
ATOM   1861 2HD  LYS A 117     133.620 297.888  40.085  1.00  0.00           H  
ATOM   1862 1HE  LYS A 117     132.135 297.882  42.036  1.00  0.00           H  
ATOM   1863 2HE  LYS A 117     133.470 298.369  43.084  1.00  0.00           H  
ATOM   1864 1HZ  LYS A 117     132.112 300.229  42.465  1.00  0.00           H  
ATOM   1865 2HZ  LYS A 117     133.626 300.414  41.838  1.00  0.00           H  
ATOM   1866 3HZ  LYS A 117     132.378 299.960  40.860  1.00  0.00           H  
ATOM   1867  N   ALA A 118     131.349 293.146  40.769  1.00  0.00           N  
ATOM   1868  CA  ALA A 118     130.084 292.448  40.966  1.00  0.00           C  
ATOM   1869  C   ALA A 118     130.310 290.964  41.231  1.00  0.00           C  
ATOM   1870  O   ALA A 118     129.678 290.377  42.110  1.00  0.00           O  
ATOM   1871  CB  ALA A 118     129.180 292.638  39.758  1.00  0.00           C  
ATOM   1872  H   ALA A 118     131.534 293.585  39.879  1.00  0.00           H  
ATOM   1873  HA  ALA A 118     129.590 292.868  41.844  1.00  0.00           H  
ATOM   1874 1HB  ALA A 118     128.239 292.112  39.921  1.00  0.00           H  
ATOM   1875 2HB  ALA A 118     128.980 293.701  39.617  1.00  0.00           H  
ATOM   1876 3HB  ALA A 118     129.669 292.241  38.871  1.00  0.00           H  
ATOM   1877  N   ALA A 119     131.214 290.363  40.468  1.00  0.00           N  
ATOM   1878  CA  ALA A 119     131.566 288.960  40.654  1.00  0.00           C  
ATOM   1879  C   ALA A 119     132.175 288.723  42.029  1.00  0.00           C  
ATOM   1880  O   ALA A 119     131.845 287.748  42.705  1.00  0.00           O  
ATOM   1881  CB  ALA A 119     132.526 288.505  39.566  1.00  0.00           C  
ATOM   1882  H   ALA A 119     131.670 290.891  39.736  1.00  0.00           H  
ATOM   1883  HA  ALA A 119     130.654 288.365  40.590  1.00  0.00           H  
ATOM   1884 1HB  ALA A 119     132.778 287.455  39.719  1.00  0.00           H  
ATOM   1885 2HB  ALA A 119     132.054 288.624  38.590  1.00  0.00           H  
ATOM   1886 3HB  ALA A 119     133.433 289.106  39.605  1.00  0.00           H  
ATOM   1887  N   ASP A 120     133.064 289.620  42.441  1.00  0.00           N  
ATOM   1888  CA  ASP A 120     133.681 289.540  43.758  1.00  0.00           C  
ATOM   1889  C   ASP A 120     132.630 289.516  44.859  1.00  0.00           C  
ATOM   1890  O   ASP A 120     132.749 288.766  45.829  1.00  0.00           O  
ATOM   1891  CB  ASP A 120     134.632 290.719  43.978  1.00  0.00           C  
ATOM   1892  CG  ASP A 120     135.414 290.616  45.280  1.00  0.00           C  
ATOM   1893  OD1 ASP A 120     136.379 289.890  45.315  1.00  0.00           O  
ATOM   1894  OD2 ASP A 120     135.038 291.263  46.228  1.00  0.00           O  
ATOM   1895  H   ASP A 120     133.318 290.379  41.824  1.00  0.00           H  
ATOM   1896  HA  ASP A 120     134.245 288.609  43.820  1.00  0.00           H  
ATOM   1897 1HB  ASP A 120     135.339 290.776  43.150  1.00  0.00           H  
ATOM   1898 2HB  ASP A 120     134.062 291.649  43.986  1.00  0.00           H  
ATOM   1899  N   LYS A 121     131.599 290.340  44.705  1.00  0.00           N  
ATOM   1900  CA  LYS A 121     130.503 290.384  45.665  1.00  0.00           C  
ATOM   1901  C   LYS A 121     129.852 289.017  45.821  1.00  0.00           C  
ATOM   1902  O   LYS A 121     129.533 288.596  46.934  1.00  0.00           O  
ATOM   1903  CB  LYS A 121     129.460 291.419  45.241  1.00  0.00           C  
ATOM   1904  CG  LYS A 121     129.909 292.866  45.394  1.00  0.00           C  
ATOM   1905  CD  LYS A 121     128.858 293.831  44.866  1.00  0.00           C  
ATOM   1906  CE  LYS A 121     129.285 295.277  45.061  1.00  0.00           C  
ATOM   1907  NZ  LYS A 121     128.308 296.231  44.467  1.00  0.00           N  
ATOM   1908  H   LYS A 121     131.575 290.953  43.900  1.00  0.00           H  
ATOM   1909  HA  LYS A 121     130.905 290.675  46.636  1.00  0.00           H  
ATOM   1910 1HB  LYS A 121     129.193 291.259  44.196  1.00  0.00           H  
ATOM   1911 2HB  LYS A 121     128.553 291.286  45.832  1.00  0.00           H  
ATOM   1912 1HG  LYS A 121     130.091 293.081  46.447  1.00  0.00           H  
ATOM   1913 2HG  LYS A 121     130.837 293.018  44.845  1.00  0.00           H  
ATOM   1914 1HD  LYS A 121     128.698 293.647  43.802  1.00  0.00           H  
ATOM   1915 2HD  LYS A 121     127.917 293.665  45.391  1.00  0.00           H  
ATOM   1916 1HE  LYS A 121     129.378 295.488  46.125  1.00  0.00           H  
ATOM   1917 2HE  LYS A 121     130.257 295.436  44.595  1.00  0.00           H  
ATOM   1918 1HZ  LYS A 121     128.628 297.177  44.617  1.00  0.00           H  
ATOM   1919 2HZ  LYS A 121     128.227 296.056  43.475  1.00  0.00           H  
ATOM   1920 3HZ  LYS A 121     127.407 296.106  44.905  1.00  0.00           H  
ATOM   1921  N   VAL A 122     129.660 288.327  44.704  1.00  0.00           N  
ATOM   1922  CA  VAL A 122     129.104 286.980  44.720  1.00  0.00           C  
ATOM   1923  C   VAL A 122     130.003 286.020  45.490  1.00  0.00           C  
ATOM   1924  O   VAL A 122     129.529 285.216  46.290  1.00  0.00           O  
ATOM   1925  CB  VAL A 122     128.917 286.461  43.282  1.00  0.00           C  
ATOM   1926  CG1 VAL A 122     128.531 284.989  43.292  1.00  0.00           C  
ATOM   1927  CG2 VAL A 122     127.863 287.290  42.565  1.00  0.00           C  
ATOM   1928  H   VAL A 122     129.907 288.746  43.819  1.00  0.00           H  
ATOM   1929  HA  VAL A 122     128.140 287.010  45.232  1.00  0.00           H  
ATOM   1930  HB  VAL A 122     129.866 286.540  42.751  1.00  0.00           H  
ATOM   1931 1HG1 VAL A 122     128.404 284.639  42.268  1.00  0.00           H  
ATOM   1932 2HG1 VAL A 122     129.317 284.411  43.778  1.00  0.00           H  
ATOM   1933 3HG1 VAL A 122     127.596 284.863  43.837  1.00  0.00           H  
ATOM   1934 1HG2 VAL A 122     127.737 286.919  41.549  1.00  0.00           H  
ATOM   1935 2HG2 VAL A 122     126.916 287.215  43.099  1.00  0.00           H  
ATOM   1936 3HG2 VAL A 122     128.180 288.333  42.533  1.00  0.00           H  
ATOM   1937  N   ARG A 123     131.305 286.112  45.240  1.00  0.00           N  
ATOM   1938  CA  ARG A 123     132.277 285.277  45.934  1.00  0.00           C  
ATOM   1939  C   ARG A 123     132.234 285.511  47.439  1.00  0.00           C  
ATOM   1940  O   ARG A 123     132.268 284.566  48.226  1.00  0.00           O  
ATOM   1941  CB  ARG A 123     133.683 285.554  45.422  1.00  0.00           C  
ATOM   1942  CG  ARG A 123     133.962 285.049  44.015  1.00  0.00           C  
ATOM   1943  CD  ARG A 123     135.413 285.082  43.698  1.00  0.00           C  
ATOM   1944  NE  ARG A 123     135.936 286.439  43.692  1.00  0.00           N  
ATOM   1945  CZ  ARG A 123     135.930 287.256  42.621  1.00  0.00           C  
ATOM   1946  NH1 ARG A 123     135.427 286.841  41.480  1.00  0.00           N  
ATOM   1947  NH2 ARG A 123     136.431 288.476  42.718  1.00  0.00           N  
ATOM   1948  H   ARG A 123     131.629 286.778  44.555  1.00  0.00           H  
ATOM   1949  HA  ARG A 123     132.025 284.231  45.757  1.00  0.00           H  
ATOM   1950 1HB  ARG A 123     133.867 286.628  45.429  1.00  0.00           H  
ATOM   1951 2HB  ARG A 123     134.411 285.093  46.089  1.00  0.00           H  
ATOM   1952 1HG  ARG A 123     133.614 284.020  43.923  1.00  0.00           H  
ATOM   1953 2HG  ARG A 123     133.438 285.675  43.293  1.00  0.00           H  
ATOM   1954 1HD  ARG A 123     135.962 284.508  44.444  1.00  0.00           H  
ATOM   1955 2HD  ARG A 123     135.579 284.648  42.712  1.00  0.00           H  
ATOM   1956  HE  ARG A 123     136.331 286.794  44.552  1.00  0.00           H  
ATOM   1957 1HH1 ARG A 123     135.044 285.909  41.406  1.00  0.00           H  
ATOM   1958 2HH1 ARG A 123     135.423 287.454  40.677  1.00  0.00           H  
ATOM   1959 1HH2 ARG A 123     136.818 288.795  43.595  1.00  0.00           H  
ATOM   1960 2HH2 ARG A 123     136.427 289.088  41.915  1.00  0.00           H  
ATOM   1961  N   ARG A 124     132.156 286.779  47.833  1.00  0.00           N  
ATOM   1962  CA  ARG A 124     132.143 287.142  49.245  1.00  0.00           C  
ATOM   1963  C   ARG A 124     130.852 286.690  49.916  1.00  0.00           C  
ATOM   1964  O   ARG A 124     130.845 286.345  51.100  1.00  0.00           O  
ATOM   1965  CB  ARG A 124     132.299 288.646  49.413  1.00  0.00           C  
ATOM   1966  CG  ARG A 124     133.677 289.188  49.067  1.00  0.00           C  
ATOM   1967  CD  ARG A 124     133.761 290.655  49.288  1.00  0.00           C  
ATOM   1968  NE  ARG A 124     135.048 291.192  48.877  1.00  0.00           N  
ATOM   1969  CZ  ARG A 124     136.157 291.192  49.642  1.00  0.00           C  
ATOM   1970  NH1 ARG A 124     136.120 290.681  50.853  1.00  0.00           N  
ATOM   1971  NH2 ARG A 124     137.281 291.706  49.176  1.00  0.00           N  
ATOM   1972  H   ARG A 124     132.107 287.508  47.136  1.00  0.00           H  
ATOM   1973  HA  ARG A 124     132.971 286.633  49.739  1.00  0.00           H  
ATOM   1974 1HB  ARG A 124     131.575 289.159  48.782  1.00  0.00           H  
ATOM   1975 2HB  ARG A 124     132.086 288.920  50.446  1.00  0.00           H  
ATOM   1976 1HG  ARG A 124     134.426 288.704  49.694  1.00  0.00           H  
ATOM   1977 2HG  ARG A 124     133.895 288.986  48.018  1.00  0.00           H  
ATOM   1978 1HD  ARG A 124     132.983 291.154  48.712  1.00  0.00           H  
ATOM   1979 2HD  ARG A 124     133.623 290.871  50.347  1.00  0.00           H  
ATOM   1980  HE  ARG A 124     135.115 291.594  47.952  1.00  0.00           H  
ATOM   1981 1HH1 ARG A 124     135.260 290.288  51.209  1.00  0.00           H  
ATOM   1982 2HH1 ARG A 124     136.951 290.680  51.426  1.00  0.00           H  
ATOM   1983 1HH2 ARG A 124     137.310 292.099  48.245  1.00  0.00           H  
ATOM   1984 2HH2 ARG A 124     138.112 291.706  49.749  1.00  0.00           H  
ATOM   1985  N   GLU A 125     129.763 286.695  49.158  1.00  0.00           N  
ATOM   1986  CA  GLU A 125     128.461 286.298  49.683  1.00  0.00           C  
ATOM   1987  C   GLU A 125     128.410 284.800  49.952  1.00  0.00           C  
ATOM   1988  O   GLU A 125     127.883 284.360  50.974  1.00  0.00           O  
ATOM   1989  CB  GLU A 125     127.349 286.688  48.706  1.00  0.00           C  
ATOM   1990  CG  GLU A 125     125.943 286.376  49.196  1.00  0.00           C  
ATOM   1991  CD  GLU A 125     125.569 287.149  50.430  1.00  0.00           C  
ATOM   1992  OE1 GLU A 125     126.184 288.156  50.686  1.00  0.00           O  
ATOM   1993  OE2 GLU A 125     124.666 286.732  51.117  1.00  0.00           O  
ATOM   1994  H   GLU A 125     129.836 286.981  48.192  1.00  0.00           H  
ATOM   1995  HA  GLU A 125     128.301 286.809  50.633  1.00  0.00           H  
ATOM   1996 1HB  GLU A 125     127.403 287.757  48.502  1.00  0.00           H  
ATOM   1997 2HB  GLU A 125     127.497 286.166  47.760  1.00  0.00           H  
ATOM   1998 1HG  GLU A 125     125.232 286.611  48.404  1.00  0.00           H  
ATOM   1999 2HG  GLU A 125     125.871 285.309  49.406  1.00  0.00           H  
ATOM   2000  N   GLN A 126     128.961 284.019  49.028  1.00  0.00           N  
ATOM   2001  CA  GLN A 126     128.997 282.568  49.175  1.00  0.00           C  
ATOM   2002  C   GLN A 126     130.351 282.007  48.755  1.00  0.00           C  
ATOM   2003  O   GLN A 126     130.484 281.426  47.679  1.00  0.00           O  
ATOM   2004  CB  GLN A 126     127.883 281.918  48.350  1.00  0.00           C  
ATOM   2005  CG  GLN A 126     126.480 282.273  48.811  1.00  0.00           C  
ATOM   2006  CD  GLN A 126     125.409 281.556  48.011  1.00  0.00           C  
ATOM   2007  OE1 GLN A 126     125.711 280.741  47.134  1.00  0.00           O  
ATOM   2008  NE2 GLN A 126     124.150 281.855  48.308  1.00  0.00           N  
ATOM   2009  H   GLN A 126     129.363 284.440  48.203  1.00  0.00           H  
ATOM   2010  HA  GLN A 126     128.850 282.323  50.226  1.00  0.00           H  
ATOM   2011 1HB  GLN A 126     127.980 282.218  47.307  1.00  0.00           H  
ATOM   2012 2HB  GLN A 126     127.986 280.834  48.390  1.00  0.00           H  
ATOM   2013 1HG  GLN A 126     126.370 281.991  49.858  1.00  0.00           H  
ATOM   2014 2HG  GLN A 126     126.331 283.347  48.696  1.00  0.00           H  
ATOM   2015 1HE2 GLN A 126     123.400 281.413  47.814  1.00  0.00           H  
ATOM   2016 2HE2 GLN A 126     123.950 282.521  49.026  1.00  0.00           H  
ATOM   2017  N   PRO A 127     131.351 282.186  49.611  1.00  0.00           N  
ATOM   2018  CA  PRO A 127     132.694 281.694  49.331  1.00  0.00           C  
ATOM   2019  C   PRO A 127     132.698 280.188  49.115  1.00  0.00           C  
ATOM   2020  O   PRO A 127     132.193 279.430  49.946  1.00  0.00           O  
ATOM   2021  CB  PRO A 127     133.473 282.085  50.591  1.00  0.00           C  
ATOM   2022  CG  PRO A 127     132.728 283.256  51.133  1.00  0.00           C  
ATOM   2023  CD  PRO A 127     131.281 282.929  50.878  1.00  0.00           C  
ATOM   2024  HA  PRO A 127     133.048 282.161  48.411  1.00  0.00           H  
ATOM   2025 1HB  PRO A 127     133.505 281.238  51.291  1.00  0.00           H  
ATOM   2026 2HB  PRO A 127     134.514 282.325  50.329  1.00  0.00           H  
ATOM   2027 1HG  PRO A 127     132.951 283.386  52.203  1.00  0.00           H  
ATOM   2028 2HG  PRO A 127     133.049 284.178  50.626  1.00  0.00           H  
ATOM   2029 1HD  PRO A 127     130.894 282.308  51.700  1.00  0.00           H  
ATOM   2030 2HD  PRO A 127     130.703 283.862  50.793  1.00  0.00           H  
ATOM   2031  N   GLY A 128     133.266 279.756  47.995  1.00  0.00           N  
ATOM   2032  CA  GLY A 128     133.492 278.336  47.747  1.00  0.00           C  
ATOM   2033  C   GLY A 128     132.298 277.704  47.042  1.00  0.00           C  
ATOM   2034  O   GLY A 128     132.309 276.514  46.731  1.00  0.00           O  
ATOM   2035  H   GLY A 128     133.550 280.429  47.296  1.00  0.00           H  
ATOM   2036 1HA  GLY A 128     134.388 278.211  47.138  1.00  0.00           H  
ATOM   2037 2HA  GLY A 128     133.673 277.826  48.692  1.00  0.00           H  
ATOM   2038  N   SER A 129     131.271 278.509  46.791  1.00  0.00           N  
ATOM   2039  CA  SER A 129     130.065 278.026  46.130  1.00  0.00           C  
ATOM   2040  C   SER A 129     130.272 277.907  44.624  1.00  0.00           C  
ATOM   2041  O   SER A 129     131.243 278.430  44.079  1.00  0.00           O  
ATOM   2042  CB  SER A 129     128.903 278.958  46.417  1.00  0.00           C  
ATOM   2043  OG  SER A 129     129.085 280.197  45.788  1.00  0.00           O  
ATOM   2044  H   SER A 129     131.328 279.479  47.065  1.00  0.00           H  
ATOM   2045  HA  SER A 129     129.833 277.032  46.512  1.00  0.00           H  
ATOM   2046 1HB  SER A 129     127.977 278.502  46.069  1.00  0.00           H  
ATOM   2047 2HB  SER A 129     128.812 279.103  47.493  1.00  0.00           H  
ATOM   2048  HG  SER A 129     129.409 280.793  46.467  1.00  0.00           H  
ATOM   2049  N   GLU A 130     129.352 277.219  43.959  1.00  0.00           N  
ATOM   2050  CA  GLU A 130     129.375 277.115  42.504  1.00  0.00           C  
ATOM   2051  C   GLU A 130     129.135 278.470  41.852  1.00  0.00           C  
ATOM   2052  O   GLU A 130     129.651 278.747  40.768  1.00  0.00           O  
ATOM   2053  CB  GLU A 130     128.323 276.113  42.024  1.00  0.00           C  
ATOM   2054  CG  GLU A 130     128.566 274.680  42.477  1.00  0.00           C  
ATOM   2055  CD  GLU A 130     128.122 274.431  43.892  1.00  0.00           C  
ATOM   2056  OE1 GLU A 130     127.606 275.337  44.501  1.00  0.00           O  
ATOM   2057  OE2 GLU A 130     128.298 273.332  44.364  1.00  0.00           O  
ATOM   2058  H   GLU A 130     128.617 276.752  44.473  1.00  0.00           H  
ATOM   2059  HA  GLU A 130     130.366 276.770  42.205  1.00  0.00           H  
ATOM   2060 1HB  GLU A 130     127.340 276.416  42.385  1.00  0.00           H  
ATOM   2061 2HB  GLU A 130     128.287 276.117  40.934  1.00  0.00           H  
ATOM   2062 1HG  GLU A 130     128.026 274.004  41.815  1.00  0.00           H  
ATOM   2063 2HG  GLU A 130     129.629 274.458  42.390  1.00  0.00           H  
ATOM   2064  N   LEU A 131     128.354 279.312  42.519  1.00  0.00           N  
ATOM   2065  CA  LEU A 131     128.163 280.690  42.081  1.00  0.00           C  
ATOM   2066  C   LEU A 131     129.465 281.476  42.152  1.00  0.00           C  
ATOM   2067  O   LEU A 131     129.772 282.269  41.263  1.00  0.00           O  
ATOM   2068  CB  LEU A 131     127.095 281.377  42.942  1.00  0.00           C  
ATOM   2069  CG  LEU A 131     125.685 280.778  42.857  1.00  0.00           C  
ATOM   2070  CD1 LEU A 131     124.788 281.442  43.893  1.00  0.00           C  
ATOM   2071  CD2 LEU A 131     125.135 280.972  41.452  1.00  0.00           C  
ATOM   2072  H   LEU A 131     127.879 278.991  43.351  1.00  0.00           H  
ATOM   2073  HA  LEU A 131     127.839 280.680  41.039  1.00  0.00           H  
ATOM   2074 1HB  LEU A 131     127.410 281.337  43.983  1.00  0.00           H  
ATOM   2075 2HB  LEU A 131     127.029 282.423  42.644  1.00  0.00           H  
ATOM   2076  HG  LEU A 131     125.728 279.713  43.086  1.00  0.00           H  
ATOM   2077 1HD1 LEU A 131     123.787 281.016  43.833  1.00  0.00           H  
ATOM   2078 2HD1 LEU A 131     125.195 281.271  44.890  1.00  0.00           H  
ATOM   2079 3HD1 LEU A 131     124.739 282.512  43.699  1.00  0.00           H  
ATOM   2080 1HD2 LEU A 131     124.133 280.545  41.392  1.00  0.00           H  
ATOM   2081 2HD2 LEU A 131     125.090 282.036  41.222  1.00  0.00           H  
ATOM   2082 3HD2 LEU A 131     125.786 280.472  40.734  1.00  0.00           H  
ATOM   2083  N   ALA A 132     130.227 281.252  43.217  1.00  0.00           N  
ATOM   2084  CA  ALA A 132     131.528 281.894  43.376  1.00  0.00           C  
ATOM   2085  C   ALA A 132     132.510 281.421  42.312  1.00  0.00           C  
ATOM   2086  O   ALA A 132     133.329 282.201  41.823  1.00  0.00           O  
ATOM   2087  CB  ALA A 132     132.085 281.623  44.766  1.00  0.00           C  
ATOM   2088  H   ALA A 132     129.899 280.620  43.932  1.00  0.00           H  
ATOM   2089  HA  ALA A 132     131.400 282.970  43.255  1.00  0.00           H  
ATOM   2090 1HB  ALA A 132     133.055 282.108  44.871  1.00  0.00           H  
ATOM   2091 2HB  ALA A 132     131.399 282.017  45.516  1.00  0.00           H  
ATOM   2092 3HB  ALA A 132     132.200 280.550  44.909  1.00  0.00           H  
ATOM   2093  N   VAL A 133     132.422 280.146  41.957  1.00  0.00           N  
ATOM   2094  CA  VAL A 133     133.261 279.584  40.905  1.00  0.00           C  
ATOM   2095  C   VAL A 133     133.006 280.273  39.571  1.00  0.00           C  
ATOM   2096  O   VAL A 133     133.941 280.594  38.838  1.00  0.00           O  
ATOM   2097  CB  VAL A 133     132.995 278.074  40.758  1.00  0.00           C  
ATOM   2098  CG1 VAL A 133     133.711 277.524  39.533  1.00  0.00           C  
ATOM   2099  CG2 VAL A 133     133.441 277.345  42.016  1.00  0.00           C  
ATOM   2100  H   VAL A 133     131.757 279.549  42.428  1.00  0.00           H  
ATOM   2101  HA  VAL A 133     134.305 279.752  41.169  1.00  0.00           H  
ATOM   2102  HB  VAL A 133     131.928 277.916  40.604  1.00  0.00           H  
ATOM   2103 1HG1 VAL A 133     133.512 276.456  39.444  1.00  0.00           H  
ATOM   2104 2HG1 VAL A 133     133.350 278.035  38.641  1.00  0.00           H  
ATOM   2105 3HG1 VAL A 133     134.784 277.685  39.636  1.00  0.00           H  
ATOM   2106 1HG2 VAL A 133     133.250 276.278  41.905  1.00  0.00           H  
ATOM   2107 2HG2 VAL A 133     134.508 277.508  42.173  1.00  0.00           H  
ATOM   2108 3HG2 VAL A 133     132.886 277.726  42.873  1.00  0.00           H  
ATOM   2109  N   VAL A 134     131.734 280.498  39.259  1.00  0.00           N  
ATOM   2110  CA  VAL A 134     131.357 281.244  38.066  1.00  0.00           C  
ATOM   2111  C   VAL A 134     131.822 282.692  38.151  1.00  0.00           C  
ATOM   2112  O   VAL A 134     132.263 283.272  37.158  1.00  0.00           O  
ATOM   2113  CB  VAL A 134     129.829 281.210  37.874  1.00  0.00           C  
ATOM   2114  CG1 VAL A 134     129.426 282.035  36.661  1.00  0.00           C  
ATOM   2115  CG2 VAL A 134     129.358 279.771  37.728  1.00  0.00           C  
ATOM   2116  H   VAL A 134     131.009 280.142  39.866  1.00  0.00           H  
ATOM   2117  HA  VAL A 134     131.834 280.781  37.203  1.00  0.00           H  
ATOM   2118  HB  VAL A 134     129.353 281.663  38.743  1.00  0.00           H  
ATOM   2119 1HG1 VAL A 134     128.343 281.999  36.540  1.00  0.00           H  
ATOM   2120 2HG1 VAL A 134     129.741 283.068  36.803  1.00  0.00           H  
ATOM   2121 3HG1 VAL A 134     129.902 281.628  35.769  1.00  0.00           H  
ATOM   2122 1HG2 VAL A 134     128.277 279.754  37.594  1.00  0.00           H  
ATOM   2123 2HG2 VAL A 134     129.839 279.316  36.862  1.00  0.00           H  
ATOM   2124 3HG2 VAL A 134     129.621 279.209  38.625  1.00  0.00           H  
ATOM   2125  N   ALA A 135     131.717 283.282  39.372  1.00  0.00           N  
ATOM   2126  CA  ALA A 135     132.252 284.620  39.626  1.00  0.00           C  
ATOM   2127  C   ALA A 135     133.771 284.649  39.444  1.00  0.00           C  
ATOM   2128  O   ALA A 135     134.326 285.621  38.931  1.00  0.00           O  
ATOM   2129  CB  ALA A 135     131.877 285.083  41.026  1.00  0.00           C  
ATOM   2130  H   ALA A 135     131.258 282.784  40.122  1.00  0.00           H  
ATOM   2131  HA  ALA A 135     131.815 285.310  38.904  1.00  0.00           H  
ATOM   2132 1HB  ALA A 135     132.283 286.080  41.201  1.00  0.00           H  
ATOM   2133 2HB  ALA A 135     130.791 285.112  41.122  1.00  0.00           H  
ATOM   2134 3HB  ALA A 135     132.287 284.392  41.760  1.00  0.00           H  
ATOM   2135  N   ALA A 136     134.471 283.583  39.862  1.00  0.00           N  
ATOM   2136  CA  ALA A 136     135.919 283.506  39.665  1.00  0.00           C  
ATOM   2137  C   ALA A 136     136.222 283.554  38.165  1.00  0.00           C  
ATOM   2138  O   ALA A 136     137.143 284.245  37.730  1.00  0.00           O  
ATOM   2139  CB  ALA A 136     136.487 282.242  40.293  1.00  0.00           C  
ATOM   2140  H   ALA A 136     133.995 282.819  40.321  1.00  0.00           H  
ATOM   2141  HA  ALA A 136     136.381 284.364  40.155  1.00  0.00           H  
ATOM   2142 1HB  ALA A 136     137.562 282.200  40.118  1.00  0.00           H  
ATOM   2143 2HB  ALA A 136     136.295 282.251  41.366  1.00  0.00           H  
ATOM   2144 3HB  ALA A 136     136.013 281.369  39.848  1.00  0.00           H  
ATOM   2145  N   ILE A 137     135.437 282.813  37.372  1.00  0.00           N  
ATOM   2146  CA  ILE A 137     135.643 282.830  35.934  1.00  0.00           C  
ATOM   2147  C   ILE A 137     135.353 284.220  35.386  1.00  0.00           C  
ATOM   2148  O   ILE A 137     136.121 284.757  34.588  1.00  0.00           O  
ATOM   2149  CB  ILE A 137     134.749 281.793  35.230  1.00  0.00           C  
ATOM   2150  CG1 ILE A 137     135.185 280.373  35.601  1.00  0.00           C  
ATOM   2151  CG2 ILE A 137     134.792 281.989  33.722  1.00  0.00           C  
ATOM   2152  CD1 ILE A 137     134.199 279.304  35.188  1.00  0.00           C  
ATOM   2153  H   ILE A 137     134.700 282.240  37.757  1.00  0.00           H  
ATOM   2154  HA  ILE A 137     136.684 282.582  35.731  1.00  0.00           H  
ATOM   2155  HB  ILE A 137     133.721 281.906  35.573  1.00  0.00           H  
ATOM   2156 1HG1 ILE A 137     136.143 280.152  35.132  1.00  0.00           H  
ATOM   2157 2HG1 ILE A 137     135.326 280.306  36.680  1.00  0.00           H  
ATOM   2158 1HG2 ILE A 137     134.155 281.248  33.241  1.00  0.00           H  
ATOM   2159 2HG2 ILE A 137     134.435 282.988  33.476  1.00  0.00           H  
ATOM   2160 3HG2 ILE A 137     135.816 281.872  33.369  1.00  0.00           H  
ATOM   2161 1HD1 ILE A 137     134.577 278.325  35.485  1.00  0.00           H  
ATOM   2162 2HD1 ILE A 137     133.240 279.486  35.675  1.00  0.00           H  
ATOM   2163 3HD1 ILE A 137     134.067 279.328  34.107  1.00  0.00           H  
ATOM   2164  N   ILE A 138     134.246 284.848  35.790  1.00  0.00           N  
ATOM   2165  CA  ILE A 138     133.914 286.150  35.229  1.00  0.00           C  
ATOM   2166  C   ILE A 138     135.023 287.168  35.429  1.00  0.00           C  
ATOM   2167  O   ILE A 138     135.331 287.948  34.528  1.00  0.00           O  
ATOM   2168  CB  ILE A 138     132.614 286.691  35.851  1.00  0.00           C  
ATOM   2169  CG1 ILE A 138     131.416 285.851  35.399  1.00  0.00           C  
ATOM   2170  CG2 ILE A 138     132.415 288.152  35.479  1.00  0.00           C  
ATOM   2171  CD1 ILE A 138     130.154 286.115  36.188  1.00  0.00           C  
ATOM   2172  H   ILE A 138     133.632 284.438  36.479  1.00  0.00           H  
ATOM   2173  HA  ILE A 138     133.763 286.035  34.155  1.00  0.00           H  
ATOM   2174  HB  ILE A 138     132.667 286.606  36.936  1.00  0.00           H  
ATOM   2175 1HG1 ILE A 138     131.210 286.049  34.348  1.00  0.00           H  
ATOM   2176 2HG1 ILE A 138     131.659 284.792  35.491  1.00  0.00           H  
ATOM   2177 1HG2 ILE A 138     131.491 288.519  35.926  1.00  0.00           H  
ATOM   2178 2HG2 ILE A 138     133.254 288.739  35.848  1.00  0.00           H  
ATOM   2179 3HG2 ILE A 138     132.355 288.246  34.394  1.00  0.00           H  
ATOM   2180 1HD1 ILE A 138     129.350 285.483  35.810  1.00  0.00           H  
ATOM   2181 2HD1 ILE A 138     130.328 285.890  37.240  1.00  0.00           H  
ATOM   2182 3HD1 ILE A 138     129.871 287.162  36.082  1.00  0.00           H  
ATOM   2183  N   SER A 139     135.652 287.188  36.612  1.00  0.00           N  
ATOM   2184  CA  SER A 139     136.741 288.134  36.812  1.00  0.00           C  
ATOM   2185  C   SER A 139     137.886 287.884  35.834  1.00  0.00           C  
ATOM   2186  O   SER A 139     138.430 288.820  35.247  1.00  0.00           O  
ATOM   2187  CB  SER A 139     137.252 288.042  38.237  1.00  0.00           C  
ATOM   2188  OG  SER A 139     136.275 288.462  39.149  1.00  0.00           O  
ATOM   2189  H   SER A 139     135.394 286.569  37.367  1.00  0.00           H  
ATOM   2190  HA  SER A 139     136.362 289.141  36.636  1.00  0.00           H  
ATOM   2191 1HB  SER A 139     137.538 287.013  38.455  1.00  0.00           H  
ATOM   2192 2HB  SER A 139     138.143 288.659  38.344  1.00  0.00           H  
ATOM   2193  HG  SER A 139     136.504 289.364  39.385  1.00  0.00           H  
ATOM   2194  N   ALA A 140     138.269 286.612  35.644  1.00  0.00           N  
ATOM   2195  CA  ALA A 140     139.344 286.307  34.710  1.00  0.00           C  
ATOM   2196  C   ALA A 140     138.929 286.683  33.277  1.00  0.00           C  
ATOM   2197  O   ALA A 140     139.735 287.231  32.535  1.00  0.00           O  
ATOM   2198  CB  ALA A 140     139.719 284.835  34.795  1.00  0.00           C  
ATOM   2199  H   ALA A 140     137.843 285.856  36.204  1.00  0.00           H  
ATOM   2200  HA  ALA A 140     140.195 286.935  34.970  1.00  0.00           H  
ATOM   2201 1HB  ALA A 140     140.523 284.622  34.091  1.00  0.00           H  
ATOM   2202 2HB  ALA A 140     140.052 284.602  35.807  1.00  0.00           H  
ATOM   2203 3HB  ALA A 140     138.852 284.224  34.550  1.00  0.00           H  
ATOM   2204  N   VAL A 141     137.676 286.427  32.897  1.00  0.00           N  
ATOM   2205  CA  VAL A 141     137.184 286.750  31.553  1.00  0.00           C  
ATOM   2206  C   VAL A 141     137.292 288.231  31.246  1.00  0.00           C  
ATOM   2207  O   VAL A 141     137.716 288.620  30.142  1.00  0.00           O  
ATOM   2208  CB  VAL A 141     135.713 286.317  31.405  1.00  0.00           C  
ATOM   2209  CG1 VAL A 141     135.103 286.924  30.151  1.00  0.00           C  
ATOM   2210  CG2 VAL A 141     135.621 284.799  31.369  1.00  0.00           C  
ATOM   2211  H   VAL A 141     137.056 285.969  33.567  1.00  0.00           H  
ATOM   2212  HA  VAL A 141     137.779 286.211  30.830  1.00  0.00           H  
ATOM   2213  HB  VAL A 141     135.145 286.696  32.255  1.00  0.00           H  
ATOM   2214 1HG1 VAL A 141     134.063 286.608  30.062  1.00  0.00           H  
ATOM   2215 2HG1 VAL A 141     135.146 288.011  30.214  1.00  0.00           H  
ATOM   2216 3HG1 VAL A 141     135.659 286.588  29.276  1.00  0.00           H  
ATOM   2217 1HG2 VAL A 141     134.579 284.500  31.265  1.00  0.00           H  
ATOM   2218 2HG2 VAL A 141     136.194 284.420  30.523  1.00  0.00           H  
ATOM   2219 3HG2 VAL A 141     136.026 284.388  32.294  1.00  0.00           H  
ATOM   2220  N   ALA A 142     136.902 289.068  32.204  1.00  0.00           N  
ATOM   2221  CA  ALA A 142     136.995 290.499  31.999  1.00  0.00           C  
ATOM   2222  C   ALA A 142     138.450 290.934  31.818  1.00  0.00           C  
ATOM   2223  O   ALA A 142     138.745 291.738  30.931  1.00  0.00           O  
ATOM   2224  CB  ALA A 142     136.355 291.238  33.164  1.00  0.00           C  
ATOM   2225  H   ALA A 142     136.509 288.682  33.070  1.00  0.00           H  
ATOM   2226  HA  ALA A 142     136.446 290.746  31.089  1.00  0.00           H  
ATOM   2227 1HB  ALA A 142     136.425 292.313  32.996  1.00  0.00           H  
ATOM   2228 2HB  ALA A 142     135.306 290.952  33.245  1.00  0.00           H  
ATOM   2229 3HB  ALA A 142     136.873 290.981  34.087  1.00  0.00           H  
ATOM   2230  N   ARG A 143     139.372 290.351  32.600  1.00  0.00           N  
ATOM   2231  CA  ARG A 143     140.794 290.672  32.483  1.00  0.00           C  
ATOM   2232  C   ARG A 143     141.396 290.173  31.160  1.00  0.00           C  
ATOM   2233  O   ARG A 143     142.249 290.840  30.570  1.00  0.00           O  
ATOM   2234  CB  ARG A 143     141.566 290.064  33.645  1.00  0.00           C  
ATOM   2235  CG  ARG A 143     141.314 290.721  34.994  1.00  0.00           C  
ATOM   2236  CD  ARG A 143     142.301 290.279  36.012  1.00  0.00           C  
ATOM   2237  NE  ARG A 143     142.191 288.857  36.292  1.00  0.00           N  
ATOM   2238  CZ  ARG A 143     141.362 288.319  37.208  1.00  0.00           C  
ATOM   2239  NH1 ARG A 143     140.579 289.096  37.923  1.00  0.00           N  
ATOM   2240  NH2 ARG A 143     141.336 287.010  37.389  1.00  0.00           N  
ATOM   2241  H   ARG A 143     139.058 289.712  33.340  1.00  0.00           H  
ATOM   2242  HA  ARG A 143     140.898 291.758  32.502  1.00  0.00           H  
ATOM   2243 1HB  ARG A 143     141.311 289.010  33.740  1.00  0.00           H  
ATOM   2244 2HB  ARG A 143     142.636 290.126  33.443  1.00  0.00           H  
ATOM   2245 1HG  ARG A 143     141.389 291.804  34.891  1.00  0.00           H  
ATOM   2246 2HG  ARG A 143     140.316 290.458  35.346  1.00  0.00           H  
ATOM   2247 1HD  ARG A 143     143.309 290.479  35.653  1.00  0.00           H  
ATOM   2248 2HD  ARG A 143     142.133 290.823  36.941  1.00  0.00           H  
ATOM   2249  HE  ARG A 143     142.778 288.227  35.762  1.00  0.00           H  
ATOM   2250 1HH1 ARG A 143     140.599 290.097  37.785  1.00  0.00           H  
ATOM   2251 2HH1 ARG A 143     139.958 288.693  38.610  1.00  0.00           H  
ATOM   2252 1HH2 ARG A 143     141.939 286.412  36.839  1.00  0.00           H  
ATOM   2253 2HH2 ARG A 143     140.716 286.607  38.075  1.00  0.00           H  
ATOM   2254  N   MET A 144     140.946 288.993  30.705  1.00  0.00           N  
ATOM   2255  CA  MET A 144     141.401 288.384  29.456  1.00  0.00           C  
ATOM   2256  C   MET A 144     140.909 289.154  28.229  1.00  0.00           C  
ATOM   2257  O   MET A 144     141.571 289.140  27.180  1.00  0.00           O  
ATOM   2258  CB  MET A 144     140.953 286.924  29.378  1.00  0.00           C  
ATOM   2259  CG  MET A 144     141.665 285.981  30.341  1.00  0.00           C  
ATOM   2260  SD  MET A 144     141.231 284.241  30.099  1.00  0.00           S  
ATOM   2261  CE  MET A 144     139.468 284.076  30.440  1.00  0.00           C  
ATOM   2262  H   MET A 144     140.289 288.480  31.289  1.00  0.00           H  
ATOM   2263  HA  MET A 144     142.486 288.408  29.446  1.00  0.00           H  
ATOM   2264 1HB  MET A 144     139.902 286.885  29.620  1.00  0.00           H  
ATOM   2265 2HB  MET A 144     141.081 286.545  28.371  1.00  0.00           H  
ATOM   2266 1HG  MET A 144     142.734 286.078  30.168  1.00  0.00           H  
ATOM   2267 2HG  MET A 144     141.490 286.258  31.349  1.00  0.00           H  
ATOM   2268 1HE  MET A 144     139.177 283.054  30.288  1.00  0.00           H  
ATOM   2269 2HE  MET A 144     139.233 284.364  31.447  1.00  0.00           H  
ATOM   2270 3HE  MET A 144     138.926 284.687  29.775  1.00  0.00           H  
ATOM   2271  N   GLY A 145     139.762 289.837  28.344  1.00  0.00           N  
ATOM   2272  CA  GLY A 145     139.246 290.612  27.229  1.00  0.00           C  
ATOM   2273  C   GLY A 145     138.512 289.725  26.239  1.00  0.00           C  
ATOM   2274  O   GLY A 145     138.538 289.969  25.031  1.00  0.00           O  
ATOM   2275  H   GLY A 145     139.203 289.773  29.200  1.00  0.00           H  
ATOM   2276 1HA  GLY A 145     138.572 291.380  27.611  1.00  0.00           H  
ATOM   2277 2HA  GLY A 145     140.068 291.122  26.732  1.00  0.00           H  
ATOM   2278  N   VAL A 146     137.880 288.676  26.752  1.00  0.00           N  
ATOM   2279  CA  VAL A 146     137.180 287.717  25.897  1.00  0.00           C  
ATOM   2280  C   VAL A 146     135.704 287.663  26.273  1.00  0.00           C  
ATOM   2281  O   VAL A 146     135.296 288.294  27.250  1.00  0.00           O  
ATOM   2282  CB  VAL A 146     137.799 286.314  26.033  1.00  0.00           C  
ATOM   2283  CG1 VAL A 146     139.264 286.336  25.623  1.00  0.00           C  
ATOM   2284  CG2 VAL A 146     137.647 285.817  27.463  1.00  0.00           C  
ATOM   2285  H   VAL A 146     137.893 288.579  27.774  1.00  0.00           H  
ATOM   2286  HA  VAL A 146     137.254 288.051  24.861  1.00  0.00           H  
ATOM   2287  HB  VAL A 146     137.286 285.633  25.354  1.00  0.00           H  
ATOM   2288 1HG1 VAL A 146     139.686 285.335  25.725  1.00  0.00           H  
ATOM   2289 2HG1 VAL A 146     139.347 286.660  24.586  1.00  0.00           H  
ATOM   2290 3HG1 VAL A 146     139.811 287.026  26.265  1.00  0.00           H  
ATOM   2291 1HG2 VAL A 146     138.086 284.824  27.551  1.00  0.00           H  
ATOM   2292 2HG2 VAL A 146     138.155 286.501  28.142  1.00  0.00           H  
ATOM   2293 3HG2 VAL A 146     136.589 285.769  27.720  1.00  0.00           H  
ATOM   2294  N   LYS A 147     134.893 286.979  25.464  1.00  0.00           N  
ATOM   2295  CA  LYS A 147     133.452 286.972  25.691  1.00  0.00           C  
ATOM   2296  C   LYS A 147     132.909 285.705  26.323  1.00  0.00           C  
ATOM   2297  O   LYS A 147     133.118 284.604  25.820  1.00  0.00           O  
ATOM   2298  CB  LYS A 147     132.725 287.220  24.368  1.00  0.00           C  
ATOM   2299  CG  LYS A 147     132.966 288.598  23.766  1.00  0.00           C  
ATOM   2300  CD  LYS A 147     132.193 288.778  22.469  1.00  0.00           C  
ATOM   2301  CE  LYS A 147     132.441 290.150  21.860  1.00  0.00           C  
ATOM   2302  NZ  LYS A 147     131.699 290.336  20.584  1.00  0.00           N  
ATOM   2303  H   LYS A 147     135.274 286.438  24.679  1.00  0.00           H  
ATOM   2304  HA  LYS A 147     133.213 287.802  26.357  1.00  0.00           H  
ATOM   2305 1HB  LYS A 147     133.038 286.476  23.635  1.00  0.00           H  
ATOM   2306 2HB  LYS A 147     131.651 287.103  24.515  1.00  0.00           H  
ATOM   2307 1HG  LYS A 147     132.653 289.365  24.475  1.00  0.00           H  
ATOM   2308 2HG  LYS A 147     134.030 288.726  23.566  1.00  0.00           H  
ATOM   2309 1HD  LYS A 147     132.497 288.012  21.754  1.00  0.00           H  
ATOM   2310 2HD  LYS A 147     131.126 288.665  22.662  1.00  0.00           H  
ATOM   2311 1HE  LYS A 147     132.129 290.921  22.563  1.00  0.00           H  
ATOM   2312 2HE  LYS A 147     133.507 290.275  21.668  1.00  0.00           H  
ATOM   2313 1HZ  LYS A 147     131.891 291.256  20.214  1.00  0.00           H  
ATOM   2314 2HZ  LYS A 147     131.995 289.637  19.917  1.00  0.00           H  
ATOM   2315 3HZ  LYS A 147     130.708 290.242  20.753  1.00  0.00           H  
ATOM   2316  N   MET A 148     132.165 285.856  27.414  1.00  0.00           N  
ATOM   2317  CA  MET A 148     131.630 284.693  28.110  1.00  0.00           C  
ATOM   2318  C   MET A 148     130.120 284.663  28.199  1.00  0.00           C  
ATOM   2319  O   MET A 148     129.484 285.650  28.574  1.00  0.00           O  
ATOM   2320  CB  MET A 148     132.224 284.621  29.515  1.00  0.00           C  
ATOM   2321  CG  MET A 148     131.693 285.674  30.478  1.00  0.00           C  
ATOM   2322  SD  MET A 148     132.425 285.544  32.122  1.00  0.00           S  
ATOM   2323  CE  MET A 148     131.645 284.049  32.723  1.00  0.00           C  
ATOM   2324  H   MET A 148     131.975 286.789  27.758  1.00  0.00           H  
ATOM   2325  HA  MET A 148     131.929 283.802  27.563  1.00  0.00           H  
ATOM   2326 1HB  MET A 148     132.022 283.642  29.946  1.00  0.00           H  
ATOM   2327 2HB  MET A 148     133.308 284.736  29.458  1.00  0.00           H  
ATOM   2328 1HG  MET A 148     131.905 286.667  30.084  1.00  0.00           H  
ATOM   2329 2HG  MET A 148     130.613 285.568  30.573  1.00  0.00           H  
ATOM   2330 1HE  MET A 148     131.997 283.835  33.732  1.00  0.00           H  
ATOM   2331 2HE  MET A 148     130.562 284.183  32.736  1.00  0.00           H  
ATOM   2332 3HE  MET A 148     131.899 283.216  32.066  1.00  0.00           H  
ATOM   2333  N   GLU A 149     129.569 283.483  27.937  1.00  0.00           N  
ATOM   2334  CA  GLU A 149     128.133 283.260  27.960  1.00  0.00           C  
ATOM   2335  C   GLU A 149     127.842 282.190  29.011  1.00  0.00           C  
ATOM   2336  O   GLU A 149     128.596 281.225  29.159  1.00  0.00           O  
ATOM   2337  CB  GLU A 149     127.636 282.762  26.600  1.00  0.00           C  
ATOM   2338  CG  GLU A 149     127.915 283.665  25.423  1.00  0.00           C  
ATOM   2339  CD  GLU A 149     127.556 283.016  24.094  1.00  0.00           C  
ATOM   2340  OE1 GLU A 149     126.965 281.939  24.088  1.00  0.00           O  
ATOM   2341  OE2 GLU A 149     127.896 283.589  23.066  1.00  0.00           O  
ATOM   2342  H   GLU A 149     130.196 282.718  27.669  1.00  0.00           H  
ATOM   2343  HA  GLU A 149     127.622 284.181  28.232  1.00  0.00           H  
ATOM   2344 1HB  GLU A 149     128.066 281.790  26.390  1.00  0.00           H  
ATOM   2345 2HB  GLU A 149     126.560 282.640  26.657  1.00  0.00           H  
ATOM   2346 1HG  GLU A 149     127.344 284.585  25.539  1.00  0.00           H  
ATOM   2347 2HG  GLU A 149     128.974 283.924  25.422  1.00  0.00           H  
ATOM   2348  N   LEU A 150     126.724 282.325  29.724  1.00  0.00           N  
ATOM   2349  CA  LEU A 150     126.384 281.279  30.687  1.00  0.00           C  
ATOM   2350  C   LEU A 150     125.089 280.604  30.248  1.00  0.00           C  
ATOM   2351  O   LEU A 150     124.085 281.256  29.970  1.00  0.00           O  
ATOM   2352  CB  LEU A 150     126.226 281.864  32.096  1.00  0.00           C  
ATOM   2353  CG  LEU A 150     127.389 282.735  32.589  1.00  0.00           C  
ATOM   2354  CD1 LEU A 150     127.039 283.330  33.946  1.00  0.00           C  
ATOM   2355  CD2 LEU A 150     128.654 281.894  32.671  1.00  0.00           C  
ATOM   2356  H   LEU A 150     126.135 283.131  29.609  1.00  0.00           H  
ATOM   2357  HA  LEU A 150     127.160 280.523  30.696  1.00  0.00           H  
ATOM   2358 1HB  LEU A 150     125.324 282.473  32.121  1.00  0.00           H  
ATOM   2359 2HB  LEU A 150     126.105 281.043  32.802  1.00  0.00           H  
ATOM   2360  HG  LEU A 150     127.546 283.560  31.894  1.00  0.00           H  
ATOM   2361 1HD1 LEU A 150     127.865 283.948  34.297  1.00  0.00           H  
ATOM   2362 2HD1 LEU A 150     126.142 283.942  33.855  1.00  0.00           H  
ATOM   2363 3HD1 LEU A 150     126.860 282.526  34.660  1.00  0.00           H  
ATOM   2364 1HD2 LEU A 150     129.481 282.513  33.020  1.00  0.00           H  
ATOM   2365 2HD2 LEU A 150     128.499 281.069  33.366  1.00  0.00           H  
ATOM   2366 3HD2 LEU A 150     128.891 281.496  31.684  1.00  0.00           H  
ATOM   2367  N   HIS A 151     125.141 279.279  30.225  1.00  0.00           N  
ATOM   2368  CA  HIS A 151     124.051 278.415  29.802  1.00  0.00           C  
ATOM   2369  C   HIS A 151     123.819 277.314  30.842  1.00  0.00           C  
ATOM   2370  O   HIS A 151     123.890 276.122  30.541  1.00  0.00           O  
ATOM   2371  CB  HIS A 151     124.422 277.805  28.447  1.00  0.00           C  
ATOM   2372  CG  HIS A 151     124.647 278.834  27.372  1.00  0.00           C  
ATOM   2373  ND1 HIS A 151     123.611 279.463  26.715  1.00  0.00           N  
ATOM   2374  CD2 HIS A 151     125.796 279.365  26.865  1.00  0.00           C  
ATOM   2375  CE1 HIS A 151     124.107 280.331  25.843  1.00  0.00           C  
ATOM   2376  NE2 HIS A 151     125.427 280.290  25.911  1.00  0.00           N  
ATOM   2377  H   HIS A 151     126.033 278.851  30.469  1.00  0.00           H  
ATOM   2378  HA  HIS A 151     123.132 278.989  29.697  1.00  0.00           H  
ATOM   2379 1HB  HIS A 151     125.340 277.246  28.547  1.00  0.00           H  
ATOM   2380 2HB  HIS A 151     123.644 277.119  28.120  1.00  0.00           H  
ATOM   2381  HD2 HIS A 151     126.814 279.112  27.164  1.00  0.00           H  
ATOM   2382  HE1 HIS A 151     123.529 280.973  25.182  1.00  0.00           H  
ATOM   2383  HE2 HIS A 151     126.071 280.881  25.334  1.00  0.00           H  
ATOM   2384  N   PRO A 152     123.554 277.737  32.073  1.00  0.00           N  
ATOM   2385  CA  PRO A 152     123.352 276.864  33.229  1.00  0.00           C  
ATOM   2386  C   PRO A 152     121.981 276.190  33.235  1.00  0.00           C  
ATOM   2387  O   PRO A 152     120.998 276.774  32.773  1.00  0.00           O  
ATOM   2388  CB  PRO A 152     123.502 277.831  34.407  1.00  0.00           C  
ATOM   2389  CG  PRO A 152     123.058 279.145  33.860  1.00  0.00           C  
ATOM   2390  CD  PRO A 152     123.518 279.128  32.426  1.00  0.00           C  
ATOM   2391  HA  PRO A 152     124.110 276.082  33.209  1.00  0.00           H  
ATOM   2392 1HB  PRO A 152     122.887 277.492  35.253  1.00  0.00           H  
ATOM   2393 2HB  PRO A 152     124.546 277.844  34.753  1.00  0.00           H  
ATOM   2394 1HG  PRO A 152     121.967 279.247  33.954  1.00  0.00           H  
ATOM   2395 2HG  PRO A 152     123.505 279.968  34.438  1.00  0.00           H  
ATOM   2396 1HD  PRO A 152     122.791 279.668  31.801  1.00  0.00           H  
ATOM   2397 2HD  PRO A 152     124.512 279.592  32.354  1.00  0.00           H  
ATOM   2398  N   SER A 153     121.922 274.971  33.784  1.00  0.00           N  
ATOM   2399  CA  SER A 153     120.664 274.234  33.944  1.00  0.00           C  
ATOM   2400  C   SER A 153     120.754 273.250  35.108  1.00  0.00           C  
ATOM   2401  O   SER A 153     121.790 272.609  35.310  1.00  0.00           O  
ATOM   2402  CB  SER A 153     120.305 273.497  32.670  1.00  0.00           C  
ATOM   2403  OG  SER A 153     119.113 272.769  32.827  1.00  0.00           O  
ATOM   2404  H   SER A 153     122.790 274.544  34.126  1.00  0.00           H  
ATOM   2405  HA  SER A 153     119.872 274.951  34.165  1.00  0.00           H  
ATOM   2406 1HB  SER A 153     120.187 274.223  31.864  1.00  0.00           H  
ATOM   2407 2HB  SER A 153     121.117 272.828  32.391  1.00  0.00           H  
ATOM   2408  HG  SER A 153     118.949 272.339  31.983  1.00  0.00           H  
ATOM   2409  N   GLY A 154     119.676 273.100  35.874  1.00  0.00           N  
ATOM   2410  CA  GLY A 154     119.733 272.186  37.010  1.00  0.00           C  
ATOM   2411  C   GLY A 154     120.815 272.667  37.966  1.00  0.00           C  
ATOM   2412  O   GLY A 154     120.784 273.815  38.402  1.00  0.00           O  
ATOM   2413  H   GLY A 154     118.829 273.611  35.663  1.00  0.00           H  
ATOM   2414 1HA  GLY A 154     118.768 272.163  37.517  1.00  0.00           H  
ATOM   2415 2HA  GLY A 154     119.951 271.176  36.669  1.00  0.00           H  
ATOM   2416  N   ASN A 155     121.756 271.779  38.310  1.00  0.00           N  
ATOM   2417  CA  ASN A 155     122.855 272.117  39.213  1.00  0.00           C  
ATOM   2418  C   ASN A 155     124.220 272.118  38.520  1.00  0.00           C  
ATOM   2419  O   ASN A 155     125.268 271.934  39.163  1.00  0.00           O  
ATOM   2420  CB  ASN A 155     122.868 271.165  40.395  1.00  0.00           C  
ATOM   2421  CG  ASN A 155     123.142 269.744  39.989  1.00  0.00           C  
ATOM   2422  OD1 ASN A 155     122.968 269.374  38.822  1.00  0.00           O  
ATOM   2423  ND2 ASN A 155     123.568 268.940  40.929  1.00  0.00           N  
ATOM   2424  H   ASN A 155     121.717 270.852  37.908  1.00  0.00           H  
ATOM   2425  HA  ASN A 155     122.691 273.140  39.547  1.00  0.00           H  
ATOM   2426 1HB  ASN A 155     123.631 271.481  41.108  1.00  0.00           H  
ATOM   2427 2HB  ASN A 155     121.906 271.206  40.906  1.00  0.00           H  
ATOM   2428 1HD2 ASN A 155     123.767 267.982  40.717  1.00  0.00           H  
ATOM   2429 2HD2 ASN A 155     123.695 269.282  41.860  1.00  0.00           H  
ATOM   2430  N   GLU A 156     124.203 272.291  37.195  1.00  0.00           N  
ATOM   2431  CA  GLU A 156     125.433 272.410  36.426  1.00  0.00           C  
ATOM   2432  C   GLU A 156     125.509 273.749  35.702  1.00  0.00           C  
ATOM   2433  O   GLU A 156     124.580 274.161  34.990  1.00  0.00           O  
ATOM   2434  CB  GLU A 156     125.540 271.266  35.415  1.00  0.00           C  
ATOM   2435  CG  GLU A 156     125.745 269.893  36.039  1.00  0.00           C  
ATOM   2436  CD  GLU A 156     125.933 268.807  35.016  1.00  0.00           C  
ATOM   2437  OE1 GLU A 156     125.759 269.078  33.852  1.00  0.00           O  
ATOM   2438  OE2 GLU A 156     126.252 267.706  35.398  1.00  0.00           O  
ATOM   2439  H   GLU A 156     123.306 272.390  36.704  1.00  0.00           H  
ATOM   2440  HA  GLU A 156     126.262 272.352  37.115  1.00  0.00           H  
ATOM   2441 1HB  GLU A 156     124.632 271.226  34.813  1.00  0.00           H  
ATOM   2442 2HB  GLU A 156     126.373 271.454  34.739  1.00  0.00           H  
ATOM   2443 1HG  GLU A 156     126.625 269.926  36.682  1.00  0.00           H  
ATOM   2444 2HG  GLU A 156     124.884 269.654  36.660  1.00  0.00           H  
ATOM   2445  N   VAL A 157     126.645 274.419  35.823  1.00  0.00           N  
ATOM   2446  CA  VAL A 157     126.778 275.687  35.134  1.00  0.00           C  
ATOM   2447  C   VAL A 157     127.651 275.485  33.927  1.00  0.00           C  
ATOM   2448  O   VAL A 157     128.817 275.122  34.069  1.00  0.00           O  
ATOM   2449  CB  VAL A 157     127.394 276.758  36.054  1.00  0.00           C  
ATOM   2450  CG1 VAL A 157     127.556 278.073  35.306  1.00  0.00           C  
ATOM   2451  CG2 VAL A 157     126.526 276.942  37.289  1.00  0.00           C  
ATOM   2452  H   VAL A 157     127.379 274.032  36.425  1.00  0.00           H  
ATOM   2453  HA  VAL A 157     125.805 276.043  34.819  1.00  0.00           H  
ATOM   2454  HB  VAL A 157     128.391 276.435  36.355  1.00  0.00           H  
ATOM   2455 1HG1 VAL A 157     127.993 278.818  35.971  1.00  0.00           H  
ATOM   2456 2HG1 VAL A 157     128.210 277.925  34.447  1.00  0.00           H  
ATOM   2457 3HG1 VAL A 157     126.580 278.419  34.965  1.00  0.00           H  
ATOM   2458 1HG2 VAL A 157     126.968 277.700  37.935  1.00  0.00           H  
ATOM   2459 2HG2 VAL A 157     125.527 277.259  36.987  1.00  0.00           H  
ATOM   2460 3HG2 VAL A 157     126.458 275.998  37.830  1.00  0.00           H  
ATOM   2461  N   LYS A 158     127.101 275.711  32.742  1.00  0.00           N  
ATOM   2462  CA  LYS A 158     127.882 275.568  31.530  1.00  0.00           C  
ATOM   2463  C   LYS A 158     128.369 276.934  31.096  1.00  0.00           C  
ATOM   2464  O   LYS A 158     127.588 277.837  30.769  1.00  0.00           O  
ATOM   2465  CB  LYS A 158     127.063 274.910  30.418  1.00  0.00           C  
ATOM   2466  CG  LYS A 158     127.838 274.652  29.133  1.00  0.00           C  
ATOM   2467  CD  LYS A 158     126.956 274.005  28.076  1.00  0.00           C  
ATOM   2468  CE  LYS A 158     127.732 273.739  26.794  1.00  0.00           C  
ATOM   2469  NZ  LYS A 158     126.868 273.154  25.732  1.00  0.00           N  
ATOM   2470  H   LYS A 158     126.129 275.981  32.685  1.00  0.00           H  
ATOM   2471  HA  LYS A 158     128.763 274.961  31.738  1.00  0.00           H  
ATOM   2472 1HB  LYS A 158     126.673 273.954  30.771  1.00  0.00           H  
ATOM   2473 2HB  LYS A 158     126.209 275.541  30.173  1.00  0.00           H  
ATOM   2474 1HG  LYS A 158     128.224 275.596  28.745  1.00  0.00           H  
ATOM   2475 2HG  LYS A 158     128.681 273.994  29.343  1.00  0.00           H  
ATOM   2476 1HD  LYS A 158     126.564 273.061  28.456  1.00  0.00           H  
ATOM   2477 2HD  LYS A 158     126.116 274.662  27.851  1.00  0.00           H  
ATOM   2478 1HE  LYS A 158     128.157 274.672  26.426  1.00  0.00           H  
ATOM   2479 2HE  LYS A 158     128.550 273.049  27.000  1.00  0.00           H  
ATOM   2480 1HZ  LYS A 158     127.419 272.993  24.901  1.00  0.00           H  
ATOM   2481 2HZ  LYS A 158     126.483 272.278  26.056  1.00  0.00           H  
ATOM   2482 3HZ  LYS A 158     126.117 273.794  25.519  1.00  0.00           H  
ATOM   2483  N   VAL A 159     129.674 277.089  31.100  1.00  0.00           N  
ATOM   2484  CA  VAL A 159     130.289 278.349  30.772  1.00  0.00           C  
ATOM   2485  C   VAL A 159     131.005 278.269  29.443  1.00  0.00           C  
ATOM   2486  O   VAL A 159     131.898 277.446  29.257  1.00  0.00           O  
ATOM   2487  CB  VAL A 159     131.287 278.760  31.871  1.00  0.00           C  
ATOM   2488  CG1 VAL A 159     131.870 280.133  31.575  1.00  0.00           C  
ATOM   2489  CG2 VAL A 159     130.597 278.748  33.227  1.00  0.00           C  
ATOM   2490  H   VAL A 159     130.256 276.304  31.400  1.00  0.00           H  
ATOM   2491  HA  VAL A 159     129.522 279.122  30.715  1.00  0.00           H  
ATOM   2492  HB  VAL A 159     132.116 278.053  31.878  1.00  0.00           H  
ATOM   2493 1HG1 VAL A 159     132.574 280.407  32.362  1.00  0.00           H  
ATOM   2494 2HG1 VAL A 159     132.390 280.109  30.617  1.00  0.00           H  
ATOM   2495 3HG1 VAL A 159     131.068 280.869  31.535  1.00  0.00           H  
ATOM   2496 1HG2 VAL A 159     131.309 279.038  33.999  1.00  0.00           H  
ATOM   2497 2HG2 VAL A 159     129.764 279.451  33.218  1.00  0.00           H  
ATOM   2498 3HG2 VAL A 159     130.223 277.745  33.436  1.00  0.00           H  
ATOM   2499  N   VAL A 160     130.636 279.130  28.513  1.00  0.00           N  
ATOM   2500  CA  VAL A 160     131.287 279.076  27.213  1.00  0.00           C  
ATOM   2501  C   VAL A 160     131.991 280.387  26.895  1.00  0.00           C  
ATOM   2502  O   VAL A 160     131.369 281.451  26.851  1.00  0.00           O  
ATOM   2503  CB  VAL A 160     130.255 278.770  26.111  1.00  0.00           C  
ATOM   2504  CG1 VAL A 160     130.929 278.726  24.748  1.00  0.00           C  
ATOM   2505  CG2 VAL A 160     129.554 277.454  26.410  1.00  0.00           C  
ATOM   2506  H   VAL A 160     129.897 279.807  28.728  1.00  0.00           H  
ATOM   2507  HA  VAL A 160     132.040 278.290  27.223  1.00  0.00           H  
ATOM   2508  HB  VAL A 160     129.520 279.575  26.080  1.00  0.00           H  
ATOM   2509 1HG1 VAL A 160     130.185 278.509  23.981  1.00  0.00           H  
ATOM   2510 2HG1 VAL A 160     131.393 279.690  24.539  1.00  0.00           H  
ATOM   2511 3HG1 VAL A 160     131.691 277.946  24.744  1.00  0.00           H  
ATOM   2512 1HG2 VAL A 160     128.825 277.244  25.627  1.00  0.00           H  
ATOM   2513 2HG2 VAL A 160     130.289 276.650  26.446  1.00  0.00           H  
ATOM   2514 3HG2 VAL A 160     129.044 277.523  27.371  1.00  0.00           H  
ATOM   2515  N   ILE A 161     133.307 280.303  26.676  1.00  0.00           N  
ATOM   2516  CA  ILE A 161     134.097 281.507  26.438  1.00  0.00           C  
ATOM   2517  C   ILE A 161     134.687 281.525  25.031  1.00  0.00           C  
ATOM   2518  O   ILE A 161     135.420 280.620  24.633  1.00  0.00           O  
ATOM   2519  CB  ILE A 161     135.232 281.627  27.470  1.00  0.00           C  
ATOM   2520  CG1 ILE A 161     134.659 281.717  28.887  1.00  0.00           C  
ATOM   2521  CG2 ILE A 161     136.101 282.838  27.167  1.00  0.00           C  
ATOM   2522  CD1 ILE A 161     135.670 281.435  29.974  1.00  0.00           C  
ATOM   2523  H   ILE A 161     133.748 279.383  26.709  1.00  0.00           H  
ATOM   2524  HA  ILE A 161     133.459 282.371  26.533  1.00  0.00           H  
ATOM   2525  HB  ILE A 161     135.851 280.731  27.437  1.00  0.00           H  
ATOM   2526 1HG1 ILE A 161     134.250 282.713  29.051  1.00  0.00           H  
ATOM   2527 2HG1 ILE A 161     133.839 281.007  28.993  1.00  0.00           H  
ATOM   2528 1HG2 ILE A 161     136.898 282.909  27.906  1.00  0.00           H  
ATOM   2529 2HG2 ILE A 161     136.536 282.734  26.174  1.00  0.00           H  
ATOM   2530 3HG2 ILE A 161     135.492 283.741  27.203  1.00  0.00           H  
ATOM   2531 1HD1 ILE A 161     135.189 281.517  30.949  1.00  0.00           H  
ATOM   2532 2HD1 ILE A 161     136.067 280.426  29.849  1.00  0.00           H  
ATOM   2533 3HD1 ILE A 161     136.484 282.156  29.910  1.00  0.00           H  
ATOM   2534  N   LYS A 162     134.405 282.596  24.286  1.00  0.00           N  
ATOM   2535  CA  LYS A 162     134.817 282.679  22.887  1.00  0.00           C  
ATOM   2536  C   LYS A 162     135.909 283.717  22.607  1.00  0.00           C  
ATOM   2537  O   LYS A 162     135.991 284.782  23.242  1.00  0.00           O  
ATOM   2538  CB  LYS A 162     133.587 282.964  22.025  1.00  0.00           C  
ATOM   2539  CG  LYS A 162     132.519 281.873  22.100  1.00  0.00           C  
ATOM   2540  CD  LYS A 162     131.220 282.285  21.417  1.00  0.00           C  
ATOM   2541  CE  LYS A 162     130.145 281.203  21.578  1.00  0.00           C  
ATOM   2542  NZ  LYS A 162     128.813 281.649  21.058  1.00  0.00           N  
ATOM   2543  H   LYS A 162     133.848 283.336  24.709  1.00  0.00           H  
ATOM   2544  HA  LYS A 162     135.217 281.706  22.592  1.00  0.00           H  
ATOM   2545 1HB  LYS A 162     133.134 283.901  22.344  1.00  0.00           H  
ATOM   2546 2HB  LYS A 162     133.891 283.075  20.984  1.00  0.00           H  
ATOM   2547 1HG  LYS A 162     132.901 280.972  21.626  1.00  0.00           H  
ATOM   2548 2HG  LYS A 162     132.313 281.655  23.145  1.00  0.00           H  
ATOM   2549 1HD  LYS A 162     130.848 283.209  21.870  1.00  0.00           H  
ATOM   2550 2HD  LYS A 162     131.395 282.459  20.356  1.00  0.00           H  
ATOM   2551 1HE  LYS A 162     130.458 280.313  21.035  1.00  0.00           H  
ATOM   2552 2HE  LYS A 162     130.041 280.956  22.637  1.00  0.00           H  
ATOM   2553 1HZ  LYS A 162     128.134 280.916  21.188  1.00  0.00           H  
ATOM   2554 2HZ  LYS A 162     128.514 282.481  21.598  1.00  0.00           H  
ATOM   2555 3HZ  LYS A 162     128.875 281.881  20.083  1.00  0.00           H  
ATOM   2556  N   GLY A 163     136.731 283.408  21.593  1.00  0.00           N  
ATOM   2557  CA  GLY A 163     137.800 284.295  21.139  1.00  0.00           C  
ATOM   2558  C   GLY A 163     138.990 284.297  22.104  1.00  0.00           C  
ATOM   2559  O   GLY A 163     139.673 285.315  22.235  1.00  0.00           O  
ATOM   2560  H   GLY A 163     136.589 282.527  21.106  1.00  0.00           H  
ATOM   2561 1HA  GLY A 163     138.136 283.973  20.150  1.00  0.00           H  
ATOM   2562 2HA  GLY A 163     137.414 285.307  21.030  1.00  0.00           H  
ATOM   2563  N   LEU A 164     139.204 283.172  22.799  1.00  0.00           N  
ATOM   2564  CA  LEU A 164     140.238 283.050  23.818  1.00  0.00           C  
ATOM   2565  C   LEU A 164     141.538 282.428  23.297  1.00  0.00           C  
ATOM   2566  O   LEU A 164     141.557 281.312  22.760  1.00  0.00           O  
ATOM   2567  CB  LEU A 164     139.621 282.233  24.967  1.00  0.00           C  
ATOM   2568  CG  LEU A 164     140.464 281.913  26.189  1.00  0.00           C  
ATOM   2569  CD1 LEU A 164     140.781 283.104  26.912  1.00  0.00           C  
ATOM   2570  CD2 LEU A 164     139.684 281.027  27.105  1.00  0.00           C  
ATOM   2571  H   LEU A 164     138.625 282.350  22.611  1.00  0.00           H  
ATOM   2572  HA  LEU A 164     140.473 284.047  24.167  1.00  0.00           H  
ATOM   2573 1HB  LEU A 164     138.750 282.766  25.308  1.00  0.00           H  
ATOM   2574 2HB  LEU A 164     139.281 281.282  24.552  1.00  0.00           H  
ATOM   2575  HG  LEU A 164     141.390 281.445  25.879  1.00  0.00           H  
ATOM   2576 1HD1 LEU A 164     141.361 282.803  27.765  1.00  0.00           H  
ATOM   2577 2HD1 LEU A 164     141.349 283.783  26.304  1.00  0.00           H  
ATOM   2578 3HD1 LEU A 164     139.878 283.583  27.239  1.00  0.00           H  
ATOM   2579 1HD2 LEU A 164     140.278 280.800  27.984  1.00  0.00           H  
ATOM   2580 2HD2 LEU A 164     138.780 281.519  27.406  1.00  0.00           H  
ATOM   2581 3HD2 LEU A 164     139.431 280.139  26.601  1.00  0.00           H  
ATOM   2582  N   HIS A 165     142.650 283.149  23.486  1.00  0.00           N  
ATOM   2583  CA  HIS A 165     143.971 282.721  23.033  1.00  0.00           C  
ATOM   2584  C   HIS A 165     144.465 281.518  23.807  1.00  0.00           C  
ATOM   2585  O   HIS A 165     144.221 281.390  24.999  1.00  0.00           O  
ATOM   2586  CB  HIS A 165     144.985 283.863  23.164  1.00  0.00           C  
ATOM   2587  CG  HIS A 165     146.283 283.597  22.466  1.00  0.00           C  
ATOM   2588  ND1 HIS A 165     147.259 282.781  22.996  1.00  0.00           N  
ATOM   2589  CD2 HIS A 165     146.766 284.041  21.281  1.00  0.00           C  
ATOM   2590  CE1 HIS A 165     148.287 282.733  22.166  1.00  0.00           C  
ATOM   2591  NE2 HIS A 165     148.012 283.488  21.119  1.00  0.00           N  
ATOM   2592  H   HIS A 165     142.596 284.060  23.961  1.00  0.00           H  
ATOM   2593  HA  HIS A 165     143.910 282.433  21.983  1.00  0.00           H  
ATOM   2594 1HB  HIS A 165     144.558 284.778  22.753  1.00  0.00           H  
ATOM   2595 2HB  HIS A 165     145.195 284.043  24.217  1.00  0.00           H  
ATOM   2596  HD2 HIS A 165     146.259 284.710  20.585  1.00  0.00           H  
ATOM   2597  HE1 HIS A 165     149.205 282.165  22.320  1.00  0.00           H  
ATOM   2598  HE2 HIS A 165     148.617 283.639  20.324  1.00  0.00           H  
ATOM   2599  N   ILE A 166     145.211 280.652  23.160  1.00  0.00           N  
ATOM   2600  CA  ILE A 166     145.696 279.419  23.769  1.00  0.00           C  
ATOM   2601  C   ILE A 166     146.451 279.639  25.093  1.00  0.00           C  
ATOM   2602  O   ILE A 166     146.281 278.860  26.041  1.00  0.00           O  
ATOM   2603  CB  ILE A 166     146.614 278.672  22.783  1.00  0.00           C  
ATOM   2604  CG1 ILE A 166     145.805 278.148  21.594  1.00  0.00           C  
ATOM   2605  CG2 ILE A 166     147.333 277.532  23.486  1.00  0.00           C  
ATOM   2606  CD1 ILE A 166     146.656 277.671  20.439  1.00  0.00           C  
ATOM   2607  H   ILE A 166     145.424 280.837  22.191  1.00  0.00           H  
ATOM   2608  HA  ILE A 166     144.837 278.776  23.966  1.00  0.00           H  
ATOM   2609  HB  ILE A 166     147.354 279.363  22.381  1.00  0.00           H  
ATOM   2610 1HG1 ILE A 166     145.175 277.320  21.919  1.00  0.00           H  
ATOM   2611 2HG1 ILE A 166     145.145 278.934  21.227  1.00  0.00           H  
ATOM   2612 1HG2 ILE A 166     147.977 277.014  22.775  1.00  0.00           H  
ATOM   2613 2HG2 ILE A 166     147.938 277.930  24.299  1.00  0.00           H  
ATOM   2614 3HG2 ILE A 166     146.600 276.832  23.888  1.00  0.00           H  
ATOM   2615 1HD1 ILE A 166     146.012 277.315  19.635  1.00  0.00           H  
ATOM   2616 2HD1 ILE A 166     147.270 278.495  20.075  1.00  0.00           H  
ATOM   2617 3HD1 ILE A 166     147.300 276.859  20.774  1.00  0.00           H  
ATOM   2618  N   LYS A 167     147.246 280.708  25.181  1.00  0.00           N  
ATOM   2619  CA  LYS A 167     147.985 281.016  26.408  1.00  0.00           C  
ATOM   2620  C   LYS A 167     147.032 281.488  27.516  1.00  0.00           C  
ATOM   2621  O   LYS A 167     147.311 281.370  28.720  1.00  0.00           O  
ATOM   2622  CB  LYS A 167     149.053 282.077  26.140  1.00  0.00           C  
ATOM   2623  CG  LYS A 167     150.249 281.579  25.341  1.00  0.00           C  
ATOM   2624  CD  LYS A 167     151.286 282.677  25.154  1.00  0.00           C  
ATOM   2625  CE  LYS A 167     152.480 282.181  24.352  1.00  0.00           C  
ATOM   2626  NZ  LYS A 167     153.264 281.158  25.096  1.00  0.00           N  
ATOM   2627  H   LYS A 167     147.337 281.331  24.379  1.00  0.00           H  
ATOM   2628  HA  LYS A 167     148.495 280.113  26.745  1.00  0.00           H  
ATOM   2629 1HB  LYS A 167     148.609 282.910  25.593  1.00  0.00           H  
ATOM   2630 2HB  LYS A 167     149.423 282.469  27.088  1.00  0.00           H  
ATOM   2631 1HG  LYS A 167     150.712 280.740  25.863  1.00  0.00           H  
ATOM   2632 2HG  LYS A 167     149.915 281.236  24.362  1.00  0.00           H  
ATOM   2633 1HD  LYS A 167     150.832 283.521  24.631  1.00  0.00           H  
ATOM   2634 2HD  LYS A 167     151.632 283.020  26.129  1.00  0.00           H  
ATOM   2635 1HE  LYS A 167     152.134 281.746  23.416  1.00  0.00           H  
ATOM   2636 2HE  LYS A 167     153.134 283.020  24.117  1.00  0.00           H  
ATOM   2637 1HZ  LYS A 167     154.045 280.856  24.532  1.00  0.00           H  
ATOM   2638 2HZ  LYS A 167     153.606 281.556  25.959  1.00  0.00           H  
ATOM   2639 3HZ  LYS A 167     152.672 280.366  25.303  1.00  0.00           H  
ATOM   2640  N   GLN A 168     145.880 281.989  27.102  1.00  0.00           N  
ATOM   2641  CA  GLN A 168     144.844 282.452  27.986  1.00  0.00           C  
ATOM   2642  C   GLN A 168     143.985 281.272  28.390  1.00  0.00           C  
ATOM   2643  O   GLN A 168     143.452 281.257  29.499  1.00  0.00           O  
ATOM   2644  CB  GLN A 168     144.017 283.544  27.333  1.00  0.00           C  
ATOM   2645  CG  GLN A 168     144.733 284.808  27.047  1.00  0.00           C  
ATOM   2646  CD  GLN A 168     143.794 285.817  26.400  1.00  0.00           C  
ATOM   2647  OE1 GLN A 168     143.105 285.551  25.376  1.00  0.00           O  
ATOM   2648  NE2 GLN A 168     143.753 286.991  27.023  1.00  0.00           N  
ATOM   2649  H   GLN A 168     145.699 282.022  26.107  1.00  0.00           H  
ATOM   2650  HA  GLN A 168     145.303 282.865  28.882  1.00  0.00           H  
ATOM   2651 1HB  GLN A 168     143.588 283.181  26.421  1.00  0.00           H  
ATOM   2652 2HB  GLN A 168     143.229 283.806  27.980  1.00  0.00           H  
ATOM   2653 1HG  GLN A 168     145.076 285.223  27.991  1.00  0.00           H  
ATOM   2654 2HG  GLN A 168     145.583 284.621  26.399  1.00  0.00           H  
ATOM   2655 1HE2 GLN A 168     143.123 287.746  26.729  1.00  0.00           H  
ATOM   2656 2HE2 GLN A 168     144.318 287.147  27.833  1.00  0.00           H  
ATOM   2657  N   GLN A 169     143.870 280.263  27.509  1.00  0.00           N  
ATOM   2658  CA  GLN A 169     143.118 279.072  27.854  1.00  0.00           C  
ATOM   2659  C   GLN A 169     143.885 278.387  28.970  1.00  0.00           C  
ATOM   2660  O   GLN A 169     143.271 277.824  29.876  1.00  0.00           O  
ATOM   2661  CB  GLN A 169     142.944 278.141  26.652  1.00  0.00           C  
ATOM   2662  CG  GLN A 169     142.029 278.687  25.569  1.00  0.00           C  
ATOM   2663  CD  GLN A 169     141.905 277.745  24.387  1.00  0.00           C  
ATOM   2664  OE1 GLN A 169     141.919 276.521  24.546  1.00  0.00           O  
ATOM   2665  NE2 GLN A 169     141.780 278.310  23.191  1.00  0.00           N  
ATOM   2666  H   GLN A 169     144.266 280.371  26.575  1.00  0.00           H  
ATOM   2667  HA  GLN A 169     142.146 279.359  28.240  1.00  0.00           H  
ATOM   2668 1HB  GLN A 169     143.917 277.942  26.201  1.00  0.00           H  
ATOM   2669 2HB  GLN A 169     142.538 277.186  26.986  1.00  0.00           H  
ATOM   2670 1HG  GLN A 169     141.036 278.840  25.990  1.00  0.00           H  
ATOM   2671 2HG  GLN A 169     142.432 279.634  25.210  1.00  0.00           H  
ATOM   2672 1HE2 GLN A 169     141.694 277.738  22.374  1.00  0.00           H  
ATOM   2673 2HE2 GLN A 169     141.773 279.306  23.107  1.00  0.00           H  
ATOM   2674  N   ARG A 170     145.223 278.475  28.923  1.00  0.00           N  
ATOM   2675  CA  ARG A 170     146.047 277.883  29.971  1.00  0.00           C  
ATOM   2676  C   ARG A 170     145.910 278.669  31.263  1.00  0.00           C  
ATOM   2677  O   ARG A 170     145.811 278.058  32.329  1.00  0.00           O  
ATOM   2678  CB  ARG A 170     147.510 277.846  29.553  1.00  0.00           C  
ATOM   2679  CG  ARG A 170     148.438 277.151  30.536  1.00  0.00           C  
ATOM   2680  CD  ARG A 170     149.808 276.997  29.983  1.00  0.00           C  
ATOM   2681  NE  ARG A 170     150.691 276.303  30.907  1.00  0.00           N  
ATOM   2682  CZ  ARG A 170     151.941 275.896  30.611  1.00  0.00           C  
ATOM   2683  NH1 ARG A 170     152.439 276.119  29.415  1.00  0.00           N  
ATOM   2684  NH2 ARG A 170     152.666 275.272  31.523  1.00  0.00           N  
ATOM   2685  H   ARG A 170     145.631 278.930  28.102  1.00  0.00           H  
ATOM   2686  HA  ARG A 170     145.689 276.887  30.173  1.00  0.00           H  
ATOM   2687 1HB  ARG A 170     147.602 277.336  28.596  1.00  0.00           H  
ATOM   2688 2HB  ARG A 170     147.875 278.864  29.418  1.00  0.00           H  
ATOM   2689 1HG  ARG A 170     148.503 277.738  31.453  1.00  0.00           H  
ATOM   2690 2HG  ARG A 170     148.048 276.159  30.767  1.00  0.00           H  
ATOM   2691 1HD  ARG A 170     149.764 276.423  29.058  1.00  0.00           H  
ATOM   2692 2HD  ARG A 170     150.231 277.980  29.781  1.00  0.00           H  
ATOM   2693  HE  ARG A 170     150.343 276.114  31.838  1.00  0.00           H  
ATOM   2694 1HH1 ARG A 170     151.885 276.597  28.718  1.00  0.00           H  
ATOM   2695 2HH1 ARG A 170     153.375 275.814  29.193  1.00  0.00           H  
ATOM   2696 1HH2 ARG A 170     152.283 275.100  32.443  1.00  0.00           H  
ATOM   2697 2HH2 ARG A 170     153.602 274.967  31.301  1.00  0.00           H  
ATOM   2698  N   GLN A 171     145.900 280.006  31.216  1.00  0.00           N  
ATOM   2699  CA  GLN A 171     145.745 280.707  32.487  1.00  0.00           C  
ATOM   2700  C   GLN A 171     144.369 280.424  33.094  1.00  0.00           C  
ATOM   2701  O   GLN A 171     144.268 280.167  34.293  1.00  0.00           O  
ATOM   2702  CB  GLN A 171     145.880 282.221  32.313  1.00  0.00           C  
ATOM   2703  CG  GLN A 171     145.740 283.036  33.628  1.00  0.00           C  
ATOM   2704  CD  GLN A 171     146.859 282.719  34.629  1.00  0.00           C  
ATOM   2705  OE1 GLN A 171     148.030 282.776  34.239  1.00  0.00           O  
ATOM   2706  NE2 GLN A 171     146.537 282.401  35.882  1.00  0.00           N  
ATOM   2707  H   GLN A 171     146.063 280.510  30.338  1.00  0.00           H  
ATOM   2708  HA  GLN A 171     146.510 280.351  33.176  1.00  0.00           H  
ATOM   2709 1HB  GLN A 171     146.847 282.450  31.864  1.00  0.00           H  
ATOM   2710 2HB  GLN A 171     145.110 282.569  31.621  1.00  0.00           H  
ATOM   2711 1HG  GLN A 171     145.779 284.097  33.394  1.00  0.00           H  
ATOM   2712 2HG  GLN A 171     144.782 282.799  34.107  1.00  0.00           H  
ATOM   2713 1HE2 GLN A 171     147.249 282.202  36.548  1.00  0.00           H  
ATOM   2714 2HE2 GLN A 171     145.552 282.348  36.199  1.00  0.00           H  
ATOM   2715  N   LEU A 172     143.316 280.382  32.269  1.00  0.00           N  
ATOM   2716  CA  LEU A 172     141.994 280.068  32.789  1.00  0.00           C  
ATOM   2717  C   LEU A 172     141.968 278.633  33.301  1.00  0.00           C  
ATOM   2718  O   LEU A 172     141.430 278.362  34.374  1.00  0.00           O  
ATOM   2719  CB  LEU A 172     140.929 280.259  31.701  1.00  0.00           C  
ATOM   2720  CG  LEU A 172     139.483 279.982  32.131  1.00  0.00           C  
ATOM   2721  CD1 LEU A 172     139.090 280.944  33.244  1.00  0.00           C  
ATOM   2722  CD2 LEU A 172     138.560 280.127  30.931  1.00  0.00           C  
ATOM   2723  H   LEU A 172     143.422 280.636  31.284  1.00  0.00           H  
ATOM   2724  HA  LEU A 172     141.791 280.745  33.613  1.00  0.00           H  
ATOM   2725 1HB  LEU A 172     140.978 281.286  31.345  1.00  0.00           H  
ATOM   2726 2HB  LEU A 172     141.160 279.595  30.868  1.00  0.00           H  
ATOM   2727  HG  LEU A 172     139.408 278.968  32.526  1.00  0.00           H  
ATOM   2728 1HD1 LEU A 172     138.062 280.747  33.549  1.00  0.00           H  
ATOM   2729 2HD1 LEU A 172     139.754 280.805  34.097  1.00  0.00           H  
ATOM   2730 3HD1 LEU A 172     139.171 281.969  32.883  1.00  0.00           H  
ATOM   2731 1HD2 LEU A 172     137.532 279.929  31.236  1.00  0.00           H  
ATOM   2732 2HD2 LEU A 172     138.633 281.141  30.536  1.00  0.00           H  
ATOM   2733 3HD2 LEU A 172     138.852 279.416  30.158  1.00  0.00           H  
ATOM   2734  N   TYR A 173     142.595 277.702  32.572  1.00  0.00           N  
ATOM   2735  CA  TYR A 173     142.587 276.300  32.954  1.00  0.00           C  
ATOM   2736  C   TYR A 173     143.073 276.190  34.396  1.00  0.00           C  
ATOM   2737  O   TYR A 173     142.407 275.568  35.230  1.00  0.00           O  
ATOM   2738  CB  TYR A 173     143.461 275.466  32.014  1.00  0.00           C  
ATOM   2739  CG  TYR A 173     143.420 273.981  32.300  1.00  0.00           C  
ATOM   2740  CD1 TYR A 173     142.334 273.224  31.885  1.00  0.00           C  
ATOM   2741  CD2 TYR A 173     144.469 273.376  32.976  1.00  0.00           C  
ATOM   2742  CE1 TYR A 173     142.296 271.868  32.146  1.00  0.00           C  
ATOM   2743  CE2 TYR A 173     144.431 272.019  33.237  1.00  0.00           C  
ATOM   2744  CZ  TYR A 173     143.350 271.267  32.824  1.00  0.00           C  
ATOM   2745  OH  TYR A 173     143.313 269.916  33.084  1.00  0.00           O  
ATOM   2746  H   TYR A 173     143.041 277.952  31.689  1.00  0.00           H  
ATOM   2747  HA  TYR A 173     141.567 275.926  32.891  1.00  0.00           H  
ATOM   2748 1HB  TYR A 173     143.140 275.623  30.983  1.00  0.00           H  
ATOM   2749 2HB  TYR A 173     144.496 275.798  32.089  1.00  0.00           H  
ATOM   2750  HD1 TYR A 173     141.509 273.700  31.353  1.00  0.00           H  
ATOM   2751  HD2 TYR A 173     145.322 273.970  33.303  1.00  0.00           H  
ATOM   2752  HE1 TYR A 173     141.443 271.274  31.820  1.00  0.00           H  
ATOM   2753  HE2 TYR A 173     145.255 271.544  33.769  1.00  0.00           H  
ATOM   2754  HH  TYR A 173     144.118 269.657  33.539  1.00  0.00           H  
ATOM   2755  N   ARG A 174     144.184 276.862  34.724  1.00  0.00           N  
ATOM   2756  CA  ARG A 174     144.671 276.859  36.093  1.00  0.00           C  
ATOM   2757  C   ARG A 174     143.727 277.517  37.095  1.00  0.00           C  
ATOM   2758  O   ARG A 174     143.471 276.940  38.158  1.00  0.00           O  
ATOM   2759  CB  ARG A 174     146.019 277.562  36.157  1.00  0.00           C  
ATOM   2760  CG  ARG A 174     146.613 277.680  37.551  1.00  0.00           C  
ATOM   2761  CD  ARG A 174     147.897 278.427  37.540  1.00  0.00           C  
ATOM   2762  NE  ARG A 174     148.970 277.652  36.938  1.00  0.00           N  
ATOM   2763  CZ  ARG A 174     150.148 278.163  36.531  1.00  0.00           C  
ATOM   2764  NH1 ARG A 174     150.389 279.448  36.668  1.00  0.00           N  
ATOM   2765  NH2 ARG A 174     151.061 277.373  35.994  1.00  0.00           N  
ATOM   2766  H   ARG A 174     144.725 277.339  33.997  1.00  0.00           H  
ATOM   2767  HA  ARG A 174     144.825 275.822  36.390  1.00  0.00           H  
ATOM   2768 1HB  ARG A 174     146.737 277.029  35.536  1.00  0.00           H  
ATOM   2769 2HB  ARG A 174     145.923 278.570  35.753  1.00  0.00           H  
ATOM   2770 1HG  ARG A 174     145.915 278.208  38.201  1.00  0.00           H  
ATOM   2771 2HG  ARG A 174     146.800 276.683  37.953  1.00  0.00           H  
ATOM   2772 1HD  ARG A 174     147.778 279.346  36.968  1.00  0.00           H  
ATOM   2773 2HD  ARG A 174     148.185 278.670  38.562  1.00  0.00           H  
ATOM   2774  HE  ARG A 174     148.821 276.659  36.816  1.00  0.00           H  
ATOM   2775 1HH1 ARG A 174     149.691 280.052  37.079  1.00  0.00           H  
ATOM   2776 2HH1 ARG A 174     151.272 279.832  36.364  1.00  0.00           H  
ATOM   2777 1HH2 ARG A 174     150.876 276.385  35.889  1.00  0.00           H  
ATOM   2778 2HH2 ARG A 174     151.944 277.757  35.690  1.00  0.00           H  
ATOM   2779  N   ASP A 175     143.150 278.681  36.757  1.00  0.00           N  
ATOM   2780  CA  ASP A 175     142.323 279.394  37.724  1.00  0.00           C  
ATOM   2781  C   ASP A 175     141.098 278.592  38.080  1.00  0.00           C  
ATOM   2782  O   ASP A 175     140.687 278.549  39.251  1.00  0.00           O  
ATOM   2783  CB  ASP A 175     141.808 280.727  37.160  1.00  0.00           C  
ATOM   2784  CG  ASP A 175     142.853 281.822  36.931  1.00  0.00           C  
ATOM   2785  OD1 ASP A 175     143.984 281.715  37.357  1.00  0.00           O  
ATOM   2786  OD2 ASP A 175     142.467 282.818  36.366  1.00  0.00           O  
ATOM   2787  H   ASP A 175     143.377 279.124  35.860  1.00  0.00           H  
ATOM   2788  HA  ASP A 175     142.907 279.570  38.627  1.00  0.00           H  
ATOM   2789 1HB  ASP A 175     141.340 280.523  36.193  1.00  0.00           H  
ATOM   2790 2HB  ASP A 175     141.029 281.118  37.817  1.00  0.00           H  
ATOM   2791  N   VAL A 176     140.512 277.952  37.082  1.00  0.00           N  
ATOM   2792  CA  VAL A 176     139.297 277.208  37.278  1.00  0.00           C  
ATOM   2793  C   VAL A 176     139.551 275.961  38.072  1.00  0.00           C  
ATOM   2794  O   VAL A 176     138.774 275.657  38.980  1.00  0.00           O  
ATOM   2795  CB  VAL A 176     138.675 276.831  35.920  1.00  0.00           C  
ATOM   2796  CG1 VAL A 176     137.484 275.905  36.119  1.00  0.00           C  
ATOM   2797  CG2 VAL A 176     138.262 278.089  35.173  1.00  0.00           C  
ATOM   2798  H   VAL A 176     140.914 278.012  36.137  1.00  0.00           H  
ATOM   2799  HA  VAL A 176     138.613 277.837  37.848  1.00  0.00           H  
ATOM   2800  HB  VAL A 176     139.412 276.284  35.333  1.00  0.00           H  
ATOM   2801 1HG1 VAL A 176     137.057 275.649  35.150  1.00  0.00           H  
ATOM   2802 2HG1 VAL A 176     137.810 274.996  36.624  1.00  0.00           H  
ATOM   2803 3HG1 VAL A 176     136.730 276.407  36.725  1.00  0.00           H  
ATOM   2804 1HG2 VAL A 176     137.823 277.815  34.214  1.00  0.00           H  
ATOM   2805 2HG2 VAL A 176     137.529 278.639  35.764  1.00  0.00           H  
ATOM   2806 3HG2 VAL A 176     139.137 278.717  35.005  1.00  0.00           H  
ATOM   2807  N   ARG A 177     140.599 275.209  37.748  1.00  0.00           N  
ATOM   2808  CA  ARG A 177     140.822 273.993  38.487  1.00  0.00           C  
ATOM   2809  C   ARG A 177     141.153 274.314  39.943  1.00  0.00           C  
ATOM   2810  O   ARG A 177     140.671 273.621  40.838  1.00  0.00           O  
ATOM   2811  CB  ARG A 177     141.952 273.188  37.864  1.00  0.00           C  
ATOM   2812  CG  ARG A 177     141.638 272.595  36.499  1.00  0.00           C  
ATOM   2813  CD  ARG A 177     140.663 271.479  36.596  1.00  0.00           C  
ATOM   2814  NE  ARG A 177     141.200 270.352  37.341  1.00  0.00           N  
ATOM   2815  CZ  ARG A 177     141.931 269.357  36.802  1.00  0.00           C  
ATOM   2816  NH1 ARG A 177     142.203 269.364  35.515  1.00  0.00           N  
ATOM   2817  NH2 ARG A 177     142.375 268.374  37.566  1.00  0.00           N  
ATOM   2818  H   ARG A 177     141.234 275.469  36.985  1.00  0.00           H  
ATOM   2819  HA  ARG A 177     139.901 273.419  38.483  1.00  0.00           H  
ATOM   2820 1HB  ARG A 177     142.832 273.821  37.754  1.00  0.00           H  
ATOM   2821 2HB  ARG A 177     142.222 272.365  38.527  1.00  0.00           H  
ATOM   2822 1HG  ARG A 177     141.214 273.366  35.856  1.00  0.00           H  
ATOM   2823 2HG  ARG A 177     142.555 272.211  36.050  1.00  0.00           H  
ATOM   2824 1HD  ARG A 177     139.763 271.825  37.105  1.00  0.00           H  
ATOM   2825 2HD  ARG A 177     140.404 271.134  35.596  1.00  0.00           H  
ATOM   2826  HE  ARG A 177     141.012 270.312  38.334  1.00  0.00           H  
ATOM   2827 1HH1 ARG A 177     141.863 270.115  34.932  1.00  0.00           H  
ATOM   2828 2HH1 ARG A 177     142.750 268.618  35.111  1.00  0.00           H  
ATOM   2829 1HH2 ARG A 177     142.167 268.369  38.555  1.00  0.00           H  
ATOM   2830 2HH2 ARG A 177     142.923 267.629  37.162  1.00  0.00           H  
ATOM   2831  N   GLU A 178     141.920 275.389  40.208  1.00  0.00           N  
ATOM   2832  CA  GLU A 178     142.263 275.719  41.586  1.00  0.00           C  
ATOM   2833  C   GLU A 178     141.040 276.180  42.367  1.00  0.00           C  
ATOM   2834  O   GLU A 178     140.870 275.815  43.538  1.00  0.00           O  
ATOM   2835  CB  GLU A 178     143.340 276.805  41.620  1.00  0.00           C  
ATOM   2836  CG  GLU A 178     144.721 276.335  41.186  1.00  0.00           C  
ATOM   2837  CD  GLU A 178     145.279 275.259  42.076  1.00  0.00           C  
ATOM   2838  OE1 GLU A 178     145.172 275.388  43.272  1.00  0.00           O  
ATOM   2839  OE2 GLU A 178     145.814 274.307  41.559  1.00  0.00           O  
ATOM   2840  H   GLU A 178     142.310 275.966  39.455  1.00  0.00           H  
ATOM   2841  HA  GLU A 178     142.651 274.819  42.065  1.00  0.00           H  
ATOM   2842 1HB  GLU A 178     143.047 277.629  40.969  1.00  0.00           H  
ATOM   2843 2HB  GLU A 178     143.424 277.202  42.632  1.00  0.00           H  
ATOM   2844 1HG  GLU A 178     144.660 275.953  40.168  1.00  0.00           H  
ATOM   2845 2HG  GLU A 178     145.400 277.187  41.185  1.00  0.00           H  
ATOM   2846  N   ALA A 179     140.167 276.960  41.711  1.00  0.00           N  
ATOM   2847  CA  ALA A 179     138.961 277.440  42.355  1.00  0.00           C  
ATOM   2848  C   ALA A 179     138.061 276.266  42.690  1.00  0.00           C  
ATOM   2849  O   ALA A 179     137.498 276.220  43.786  1.00  0.00           O  
ATOM   2850  CB  ALA A 179     138.235 278.440  41.466  1.00  0.00           C  
ATOM   2851  H   ALA A 179     140.367 277.275  40.763  1.00  0.00           H  
ATOM   2852  HA  ALA A 179     139.230 277.948  43.276  1.00  0.00           H  
ATOM   2853 1HB  ALA A 179     137.326 278.777  41.964  1.00  0.00           H  
ATOM   2854 2HB  ALA A 179     138.884 279.295  41.276  1.00  0.00           H  
ATOM   2855 3HB  ALA A 179     137.976 277.965  40.521  1.00  0.00           H  
ATOM   2856  N   ALA A 180     137.935 275.314  41.765  1.00  0.00           N  
ATOM   2857  CA  ALA A 180     137.062 274.173  41.935  1.00  0.00           C  
ATOM   2858  C   ALA A 180     137.545 273.299  43.095  1.00  0.00           C  
ATOM   2859  O   ALA A 180     136.728 272.775  43.869  1.00  0.00           O  
ATOM   2860  CB  ALA A 180     136.987 273.368  40.646  1.00  0.00           C  
ATOM   2861  H   ALA A 180     138.423 275.417  40.873  1.00  0.00           H  
ATOM   2862  HA  ALA A 180     136.060 274.540  42.156  1.00  0.00           H  
ATOM   2863 1HB  ALA A 180     136.326 272.513  40.788  1.00  0.00           H  
ATOM   2864 2HB  ALA A 180     136.600 273.998  39.845  1.00  0.00           H  
ATOM   2865 3HB  ALA A 180     137.983 273.015  40.380  1.00  0.00           H  
ATOM   2866  N   LYS A 181     138.874 273.134  43.232  1.00  0.00           N  
ATOM   2867  CA  LYS A 181     139.417 272.354  44.340  1.00  0.00           C  
ATOM   2868  C   LYS A 181     139.126 273.015  45.679  1.00  0.00           C  
ATOM   2869  O   LYS A 181     138.740 272.336  46.633  1.00  0.00           O  
ATOM   2870  CB  LYS A 181     140.925 272.158  44.169  1.00  0.00           C  
ATOM   2871  CG  LYS A 181     141.311 271.172  43.075  1.00  0.00           C  
ATOM   2872  CD  LYS A 181     142.800 270.859  43.114  1.00  0.00           C  
ATOM   2873  CE  LYS A 181     143.626 272.033  42.609  1.00  0.00           C  
ATOM   2874  NZ  LYS A 181     145.071 271.693  42.505  1.00  0.00           N  
ATOM   2875  H   LYS A 181     139.503 273.513  42.515  1.00  0.00           H  
ATOM   2876  HA  LYS A 181     138.938 271.375  44.337  1.00  0.00           H  
ATOM   2877 1HB  LYS A 181     141.391 273.116  43.936  1.00  0.00           H  
ATOM   2878 2HB  LYS A 181     141.354 271.804  45.106  1.00  0.00           H  
ATOM   2879 1HG  LYS A 181     140.751 270.245  43.206  1.00  0.00           H  
ATOM   2880 2HG  LYS A 181     141.062 271.592  42.101  1.00  0.00           H  
ATOM   2881 1HD  LYS A 181     143.097 270.630  44.138  1.00  0.00           H  
ATOM   2882 2HD  LYS A 181     143.005 269.989  42.491  1.00  0.00           H  
ATOM   2883 1HE  LYS A 181     143.265 272.336  41.627  1.00  0.00           H  
ATOM   2884 2HE  LYS A 181     143.513 272.877  43.289  1.00  0.00           H  
ATOM   2885 1HZ  LYS A 181     145.583 272.496  42.168  1.00  0.00           H  
ATOM   2886 2HZ  LYS A 181     145.421 271.428  43.415  1.00  0.00           H  
ATOM   2887 3HZ  LYS A 181     145.190 270.924  41.862  1.00  0.00           H  
ATOM   2888  N   LYS A 182     139.260 274.346  45.736  1.00  0.00           N  
ATOM   2889  CA  LYS A 182     138.988 275.090  46.961  1.00  0.00           C  
ATOM   2890  C   LYS A 182     137.503 275.059  47.317  1.00  0.00           C  
ATOM   2891  O   LYS A 182     137.147 274.980  48.495  1.00  0.00           O  
ATOM   2892  CB  LYS A 182     139.465 276.537  46.822  1.00  0.00           C  
ATOM   2893  CG  LYS A 182     140.979 276.702  46.809  1.00  0.00           C  
ATOM   2894  CD  LYS A 182     141.374 278.160  46.632  1.00  0.00           C  
ATOM   2895  CE  LYS A 182     142.886 278.325  46.601  1.00  0.00           C  
ATOM   2896  NZ  LYS A 182     143.288 279.744  46.405  1.00  0.00           N  
ATOM   2897  H   LYS A 182     139.620 274.844  44.914  1.00  0.00           H  
ATOM   2898  HA  LYS A 182     139.531 274.613  47.774  1.00  0.00           H  
ATOM   2899 1HB  LYS A 182     139.074 276.961  45.897  1.00  0.00           H  
ATOM   2900 2HB  LYS A 182     139.070 277.131  47.647  1.00  0.00           H  
ATOM   2901 1HG  LYS A 182     141.393 276.334  47.749  1.00  0.00           H  
ATOM   2902 2HG  LYS A 182     141.402 276.117  45.993  1.00  0.00           H  
ATOM   2903 1HD  LYS A 182     140.956 278.539  45.698  1.00  0.00           H  
ATOM   2904 2HD  LYS A 182     140.971 278.749  47.455  1.00  0.00           H  
ATOM   2905 1HE  LYS A 182     143.310 277.966  47.538  1.00  0.00           H  
ATOM   2906 2HE  LYS A 182     143.301 277.728  45.788  1.00  0.00           H  
ATOM   2907 1HZ  LYS A 182     144.296 279.811  46.390  1.00  0.00           H  
ATOM   2908 2HZ  LYS A 182     142.915 280.082  45.529  1.00  0.00           H  
ATOM   2909 3HZ  LYS A 182     142.925 280.305  47.163  1.00  0.00           H  
ATOM   2910  N   ALA A 183     136.639 275.112  46.298  1.00  0.00           N  
ATOM   2911  CA  ALA A 183     135.200 275.078  46.505  1.00  0.00           C  
ATOM   2912  C   ALA A 183     134.707 273.661  46.810  1.00  0.00           C  
ATOM   2913  O   ALA A 183     133.725 273.496  47.536  1.00  0.00           O  
ATOM   2914  CB  ALA A 183     134.483 275.639  45.286  1.00  0.00           C  
ATOM   2915  H   ALA A 183     137.006 275.234  45.353  1.00  0.00           H  
ATOM   2916  HA  ALA A 183     134.966 275.695  47.369  1.00  0.00           H  
ATOM   2917 1HB  ALA A 183     133.407 275.617  45.455  1.00  0.00           H  
ATOM   2918 2HB  ALA A 183     134.803 276.667  45.116  1.00  0.00           H  
ATOM   2919 3HB  ALA A 183     134.725 275.035  44.412  1.00  0.00           H  
ATOM   2920  N   GLY A 184     135.416 272.637  46.318  1.00  0.00           N  
ATOM   2921  CA  GLY A 184     135.020 271.253  46.540  1.00  0.00           C  
ATOM   2922  C   GLY A 184     133.940 270.789  45.573  1.00  0.00           C  
ATOM   2923  O   GLY A 184     133.037 270.030  45.952  1.00  0.00           O  
ATOM   2924  H   GLY A 184     136.210 272.826  45.708  1.00  0.00           H  
ATOM   2925 1HA  GLY A 184     135.904 270.624  46.429  1.00  0.00           H  
ATOM   2926 2HA  GLY A 184     134.677 271.134  47.565  1.00  0.00           H  
ATOM   2927  N   VAL A 185     134.019 271.266  44.332  1.00  0.00           N  
ATOM   2928  CA  VAL A 185     133.024 270.937  43.308  1.00  0.00           C  
ATOM   2929  C   VAL A 185     133.648 270.137  42.175  1.00  0.00           C  
ATOM   2930  O   VAL A 185     134.875 270.055  42.071  1.00  0.00           O  
ATOM   2931  CB  VAL A 185     132.395 272.221  42.736  1.00  0.00           C  
ATOM   2932  CG1 VAL A 185     131.806 273.069  43.854  1.00  0.00           C  
ATOM   2933  CG2 VAL A 185     133.438 273.006  41.956  1.00  0.00           C  
ATOM   2934  H   VAL A 185     134.826 271.856  44.114  1.00  0.00           H  
ATOM   2935  HA  VAL A 185     132.233 270.339  43.761  1.00  0.00           H  
ATOM   2936  HB  VAL A 185     131.574 271.948  42.073  1.00  0.00           H  
ATOM   2937 1HG1 VAL A 185     131.365 273.972  43.431  1.00  0.00           H  
ATOM   2938 2HG1 VAL A 185     131.036 272.500  44.375  1.00  0.00           H  
ATOM   2939 3HG1 VAL A 185     132.593 273.344  44.555  1.00  0.00           H  
ATOM   2940 1HG2 VAL A 185     132.986 273.912  41.554  1.00  0.00           H  
ATOM   2941 2HG2 VAL A 185     134.262 273.274  42.618  1.00  0.00           H  
ATOM   2942 3HG2 VAL A 185     133.816 272.395  41.136  1.00  0.00           H  
ATOM   2943  N   GLU A 186     132.806 269.518  41.348  1.00  0.00           N  
ATOM   2944  CA  GLU A 186     133.317 268.717  40.243  1.00  0.00           C  
ATOM   2945  C   GLU A 186     133.285 269.512  38.950  1.00  0.00           C  
ATOM   2946  O   GLU A 186     132.212 269.854  38.450  1.00  0.00           O  
ATOM   2947  CB  GLU A 186     132.502 267.432  40.086  1.00  0.00           C  
ATOM   2948  CG  GLU A 186     132.991 266.508  38.980  1.00  0.00           C  
ATOM   2949  CD  GLU A 186     132.157 265.264  38.845  1.00  0.00           C  
ATOM   2950  OE1 GLU A 186     131.198 265.134  39.567  1.00  0.00           O  
ATOM   2951  OE2 GLU A 186     132.481 264.443  38.019  1.00  0.00           O  
ATOM   2952  H   GLU A 186     131.795 269.654  41.452  1.00  0.00           H  
ATOM   2953  HA  GLU A 186     134.354 268.453  40.452  1.00  0.00           H  
ATOM   2954 1HB  GLU A 186     132.521 266.872  41.022  1.00  0.00           H  
ATOM   2955 2HB  GLU A 186     131.462 267.683  39.877  1.00  0.00           H  
ATOM   2956 1HG  GLU A 186     132.970 267.049  38.034  1.00  0.00           H  
ATOM   2957 2HG  GLU A 186     134.023 266.228  39.184  1.00  0.00           H  
ATOM   2958  N   VAL A 187     134.449 269.806  38.390  1.00  0.00           N  
ATOM   2959  CA  VAL A 187     134.454 270.633  37.193  1.00  0.00           C  
ATOM   2960  C   VAL A 187     135.210 269.962  36.050  1.00  0.00           C  
ATOM   2961  O   VAL A 187     136.318 269.448  36.222  1.00  0.00           O  
ATOM   2962  CB  VAL A 187     135.097 271.999  37.497  1.00  0.00           C  
ATOM   2963  CG1 VAL A 187     136.576 271.833  37.813  1.00  0.00           C  
ATOM   2964  CG2 VAL A 187     134.900 272.938  36.317  1.00  0.00           C  
ATOM   2965  H   VAL A 187     135.313 269.484  38.799  1.00  0.00           H  
ATOM   2966  HA  VAL A 187     133.431 270.765  36.868  1.00  0.00           H  
ATOM   2967  HB  VAL A 187     134.625 272.423  38.383  1.00  0.00           H  
ATOM   2968 1HG1 VAL A 187     137.015 272.808  38.026  1.00  0.00           H  
ATOM   2969 2HG1 VAL A 187     136.692 271.186  38.683  1.00  0.00           H  
ATOM   2970 3HG1 VAL A 187     137.083 271.387  36.958  1.00  0.00           H  
ATOM   2971 1HG2 VAL A 187     135.356 273.902  36.539  1.00  0.00           H  
ATOM   2972 2HG2 VAL A 187     135.367 272.510  35.430  1.00  0.00           H  
ATOM   2973 3HG2 VAL A 187     133.834 273.075  36.135  1.00  0.00           H  
ATOM   2974  N   GLU A 188     134.592 269.999  34.874  1.00  0.00           N  
ATOM   2975  CA  GLU A 188     135.181 269.467  33.646  1.00  0.00           C  
ATOM   2976  C   GLU A 188     135.538 270.588  32.678  1.00  0.00           C  
ATOM   2977  O   GLU A 188     134.800 271.568  32.549  1.00  0.00           O  
ATOM   2978  CB  GLU A 188     134.220 268.485  32.973  1.00  0.00           C  
ATOM   2979  CG  GLU A 188     133.900 267.250  33.802  1.00  0.00           C  
ATOM   2980  CD  GLU A 188     132.844 266.382  33.176  1.00  0.00           C  
ATOM   2981  OE1 GLU A 188     132.358 266.733  32.128  1.00  0.00           O  
ATOM   2982  OE2 GLU A 188     132.522 265.366  33.747  1.00  0.00           O  
ATOM   2983  H   GLU A 188     133.654 270.413  34.874  1.00  0.00           H  
ATOM   2984  HA  GLU A 188     136.098 268.938  33.901  1.00  0.00           H  
ATOM   2985 1HB  GLU A 188     133.281 268.990  32.750  1.00  0.00           H  
ATOM   2986 2HB  GLU A 188     134.645 268.152  32.027  1.00  0.00           H  
ATOM   2987 1HG  GLU A 188     134.809 266.662  33.926  1.00  0.00           H  
ATOM   2988 2HG  GLU A 188     133.566 267.564  34.790  1.00  0.00           H  
ATOM   2989  N   ILE A 189     136.689 270.471  32.016  1.00  0.00           N  
ATOM   2990  CA  ILE A 189     137.069 271.481  31.029  1.00  0.00           C  
ATOM   2991  C   ILE A 189     137.433 270.894  29.660  1.00  0.00           C  
ATOM   2992  O   ILE A 189     138.242 269.965  29.552  1.00  0.00           O  
ATOM   2993  CB  ILE A 189     138.256 272.312  31.550  1.00  0.00           C  
ATOM   2994  CG1 ILE A 189     137.902 272.969  32.887  1.00  0.00           C  
ATOM   2995  CG2 ILE A 189     138.659 273.363  30.527  1.00  0.00           C  
ATOM   2996  CD1 ILE A 189     139.086 273.583  33.598  1.00  0.00           C  
ATOM   2997  H   ILE A 189     137.293 269.678  32.219  1.00  0.00           H  
ATOM   2998  HA  ILE A 189     136.210 272.135  30.870  1.00  0.00           H  
ATOM   2999  HB  ILE A 189     139.105 271.655  31.737  1.00  0.00           H  
ATOM   3000 1HG1 ILE A 189     137.159 273.749  32.723  1.00  0.00           H  
ATOM   3001 2HG1 ILE A 189     137.455 272.227  33.550  1.00  0.00           H  
ATOM   3002 1HG2 ILE A 189     139.499 273.941  30.912  1.00  0.00           H  
ATOM   3003 2HG2 ILE A 189     138.950 272.874  29.599  1.00  0.00           H  
ATOM   3004 3HG2 ILE A 189     137.817 274.029  30.338  1.00  0.00           H  
ATOM   3005 1HD1 ILE A 189     138.756 274.028  34.537  1.00  0.00           H  
ATOM   3006 2HD1 ILE A 189     139.828 272.811  33.803  1.00  0.00           H  
ATOM   3007 3HD1 ILE A 189     139.528 274.353  32.968  1.00  0.00           H  
ATOM   3008  N   GLU A 190     136.793 271.449  28.621  1.00  0.00           N  
ATOM   3009  CA  GLU A 190     136.994 271.045  27.233  1.00  0.00           C  
ATOM   3010  C   GLU A 190     137.423 272.213  26.336  1.00  0.00           C  
ATOM   3011  O   GLU A 190     136.750 273.244  26.262  1.00  0.00           O  
ATOM   3012  CB  GLU A 190     135.712 270.417  26.683  1.00  0.00           C  
ATOM   3013  CG  GLU A 190     135.832 269.882  25.263  1.00  0.00           C  
ATOM   3014  CD  GLU A 190     134.628 269.092  24.831  1.00  0.00           C  
ATOM   3015  OE1 GLU A 190     134.398 268.045  25.388  1.00  0.00           O  
ATOM   3016  OE2 GLU A 190     133.938 269.535  23.944  1.00  0.00           O  
ATOM   3017  H   GLU A 190     136.125 272.198  28.836  1.00  0.00           H  
ATOM   3018  HA  GLU A 190     137.783 270.293  27.206  1.00  0.00           H  
ATOM   3019 1HB  GLU A 190     135.405 269.593  27.326  1.00  0.00           H  
ATOM   3020 2HB  GLU A 190     134.911 271.157  26.694  1.00  0.00           H  
ATOM   3021 1HG  GLU A 190     135.966 270.720  24.580  1.00  0.00           H  
ATOM   3022 2HG  GLU A 190     136.718 269.251  25.198  1.00  0.00           H  
ATOM   3023  N   VAL A 191     138.536 272.044  25.625  1.00  0.00           N  
ATOM   3024  CA  VAL A 191     139.023 273.097  24.743  1.00  0.00           C  
ATOM   3025  C   VAL A 191     139.114 272.671  23.275  1.00  0.00           C  
ATOM   3026  O   VAL A 191     139.590 271.580  22.946  1.00  0.00           O  
ATOM   3027  CB  VAL A 191     140.414 273.561  25.216  1.00  0.00           C  
ATOM   3028  CG1 VAL A 191     140.314 274.249  26.570  1.00  0.00           C  
ATOM   3029  CG2 VAL A 191     141.362 272.374  25.282  1.00  0.00           C  
ATOM   3030  H   VAL A 191     139.051 271.164  25.704  1.00  0.00           H  
ATOM   3031  HA  VAL A 191     138.322 273.928  24.786  1.00  0.00           H  
ATOM   3032  HB  VAL A 191     140.800 274.298  24.511  1.00  0.00           H  
ATOM   3033 1HG1 VAL A 191     141.306 274.570  26.888  1.00  0.00           H  
ATOM   3034 2HG1 VAL A 191     139.659 275.117  26.490  1.00  0.00           H  
ATOM   3035 3HG1 VAL A 191     139.907 273.552  27.302  1.00  0.00           H  
ATOM   3036 1HG2 VAL A 191     142.343 272.710  25.616  1.00  0.00           H  
ATOM   3037 2HG2 VAL A 191     140.971 271.636  25.984  1.00  0.00           H  
ATOM   3038 3HG2 VAL A 191     141.450 271.923  24.293  1.00  0.00           H  
ATOM   3039  N   GLU A 192     138.636 273.537  22.381  1.00  0.00           N  
ATOM   3040  CA  GLU A 192     138.748 273.308  20.946  1.00  0.00           C  
ATOM   3041  C   GLU A 192     138.901 274.622  20.183  1.00  0.00           C  
ATOM   3042  O   GLU A 192     138.092 275.541  20.349  1.00  0.00           O  
ATOM   3043  CB  GLU A 192     137.523 272.548  20.433  1.00  0.00           C  
ATOM   3044  CG  GLU A 192     137.602 272.144  18.967  1.00  0.00           C  
ATOM   3045  CD  GLU A 192     136.413 271.342  18.517  1.00  0.00           C  
ATOM   3046  OE1 GLU A 192     135.467 271.247  19.262  1.00  0.00           O  
ATOM   3047  OE2 GLU A 192     136.450 270.825  17.425  1.00  0.00           O  
ATOM   3048  H   GLU A 192     138.178 274.394  22.703  1.00  0.00           H  
ATOM   3049  HA  GLU A 192     139.631 272.696  20.752  1.00  0.00           H  
ATOM   3050 1HB  GLU A 192     137.383 271.642  21.022  1.00  0.00           H  
ATOM   3051 2HB  GLU A 192     136.632 273.163  20.563  1.00  0.00           H  
ATOM   3052 1HG  GLU A 192     137.671 273.044  18.357  1.00  0.00           H  
ATOM   3053 2HG  GLU A 192     138.508 271.561  18.810  1.00  0.00           H  
ATOM   3054  N   GLY A 193     139.917 274.735  19.338  1.00  0.00           N  
ATOM   3055  CA  GLY A 193     140.116 276.010  18.658  1.00  0.00           C  
ATOM   3056  C   GLY A 193     140.340 277.123  19.686  1.00  0.00           C  
ATOM   3057  O   GLY A 193     141.239 277.015  20.525  1.00  0.00           O  
ATOM   3058  H   GLY A 193     140.554 273.957  19.199  1.00  0.00           H  
ATOM   3059 1HA  GLY A 193     140.977 275.939  17.996  1.00  0.00           H  
ATOM   3060 2HA  GLY A 193     139.249 276.239  18.043  1.00  0.00           H  
ATOM   3061  N   ASP A 194     139.545 278.208  19.590  1.00  0.00           N  
ATOM   3062  CA  ASP A 194     139.639 279.360  20.498  1.00  0.00           C  
ATOM   3063  C   ASP A 194     138.513 279.387  21.535  1.00  0.00           C  
ATOM   3064  O   ASP A 194     138.302 280.396  22.227  1.00  0.00           O  
ATOM   3065  CB  ASP A 194     139.620 280.664  19.696  1.00  0.00           C  
ATOM   3066  CG  ASP A 194     138.322 280.868  18.926  1.00  0.00           C  
ATOM   3067  OD1 ASP A 194     137.515 279.969  18.911  1.00  0.00           O  
ATOM   3068  OD2 ASP A 194     138.151 281.921  18.359  1.00  0.00           O  
ATOM   3069  H   ASP A 194     138.811 278.233  18.889  1.00  0.00           H  
ATOM   3070  HA  ASP A 194     140.590 279.318  21.011  1.00  0.00           H  
ATOM   3071 1HB  ASP A 194     139.760 281.508  20.372  1.00  0.00           H  
ATOM   3072 2HB  ASP A 194     140.450 280.669  18.989  1.00  0.00           H  
ATOM   3073  N   THR A 195     137.772 278.291  21.651  1.00  0.00           N  
ATOM   3074  CA  THR A 195     136.615 278.297  22.519  1.00  0.00           C  
ATOM   3075  C   THR A 195     136.715 277.229  23.590  1.00  0.00           C  
ATOM   3076  O   THR A 195     137.043 276.065  23.329  1.00  0.00           O  
ATOM   3077  CB  THR A 195     135.326 278.171  21.681  1.00  0.00           C  
ATOM   3078  OG1 THR A 195     135.264 279.296  20.756  1.00  0.00           O  
ATOM   3079  CG2 THR A 195     134.065 278.191  22.599  1.00  0.00           C  
ATOM   3080  H   THR A 195     137.989 277.450  21.108  1.00  0.00           H  
ATOM   3081  HA  THR A 195     136.575 279.255  23.020  1.00  0.00           H  
ATOM   3082  HB  THR A 195     135.353 277.241  21.111  1.00  0.00           H  
ATOM   3083  HG1 THR A 195     135.999 279.215  20.069  1.00  0.00           H  
ATOM   3084 1HG2 THR A 195     133.168 278.118  21.987  1.00  0.00           H  
ATOM   3085 2HG2 THR A 195     134.090 277.354  23.297  1.00  0.00           H  
ATOM   3086 3HG2 THR A 195     134.039 279.121  23.161  1.00  0.00           H  
ATOM   3087  N   VAL A 196     136.456 277.637  24.822  1.00  0.00           N  
ATOM   3088  CA  VAL A 196     136.513 276.705  25.935  1.00  0.00           C  
ATOM   3089  C   VAL A 196     135.191 276.572  26.673  1.00  0.00           C  
ATOM   3090  O   VAL A 196     134.515 277.563  26.961  1.00  0.00           O  
ATOM   3091  CB  VAL A 196     137.599 277.152  26.932  1.00  0.00           C  
ATOM   3092  CG1 VAL A 196     137.332 278.573  27.407  1.00  0.00           C  
ATOM   3093  CG2 VAL A 196     137.650 276.191  28.109  1.00  0.00           C  
ATOM   3094  H   VAL A 196     136.212 278.627  24.951  1.00  0.00           H  
ATOM   3095  HA  VAL A 196     136.764 275.719  25.541  1.00  0.00           H  
ATOM   3096  HB  VAL A 196     138.565 277.159  26.425  1.00  0.00           H  
ATOM   3097 1HG1 VAL A 196     138.110 278.873  28.111  1.00  0.00           H  
ATOM   3098 2HG1 VAL A 196     137.336 279.249  26.553  1.00  0.00           H  
ATOM   3099 3HG1 VAL A 196     136.362 278.616  27.900  1.00  0.00           H  
ATOM   3100 1HG2 VAL A 196     138.420 276.513  28.810  1.00  0.00           H  
ATOM   3101 2HG2 VAL A 196     136.683 276.180  28.612  1.00  0.00           H  
ATOM   3102 3HG2 VAL A 196     137.883 275.188  27.749  1.00  0.00           H  
ATOM   3103  N   THR A 197     134.828 275.333  26.988  1.00  0.00           N  
ATOM   3104  CA  THR A 197     133.635 275.078  27.780  1.00  0.00           C  
ATOM   3105  C   THR A 197     133.992 274.509  29.143  1.00  0.00           C  
ATOM   3106  O   THR A 197     134.723 273.519  29.277  1.00  0.00           O  
ATOM   3107  CB  THR A 197     132.680 274.115  27.052  1.00  0.00           C  
ATOM   3108  OG1 THR A 197     132.272 274.693  25.805  1.00  0.00           O  
ATOM   3109  CG2 THR A 197     131.451 273.835  27.903  1.00  0.00           C  
ATOM   3110  H   THR A 197     135.416 274.559  26.670  1.00  0.00           H  
ATOM   3111  HA  THR A 197     133.122 276.020  27.941  1.00  0.00           H  
ATOM   3112  HB  THR A 197     133.195 273.175  26.849  1.00  0.00           H  
ATOM   3113  HG1 THR A 197     133.021 274.718  25.205  1.00  0.00           H  
ATOM   3114 1HG2 THR A 197     130.789 273.152  27.372  1.00  0.00           H  
ATOM   3115 2HG2 THR A 197     131.757 273.385  28.846  1.00  0.00           H  
ATOM   3116 3HG2 THR A 197     130.926 274.769  28.100  1.00  0.00           H  
ATOM   3117  N   ILE A 198     133.463 275.152  30.166  1.00  0.00           N  
ATOM   3118  CA  ILE A 198     133.643 274.719  31.534  1.00  0.00           C  
ATOM   3119  C   ILE A 198     132.327 274.313  32.176  1.00  0.00           C  
ATOM   3120  O   ILE A 198     131.377 275.094  32.202  1.00  0.00           O  
ATOM   3121  CB  ILE A 198     134.301 275.830  32.372  1.00  0.00           C  
ATOM   3122  CG1 ILE A 198     135.635 276.249  31.749  1.00  0.00           C  
ATOM   3123  CG2 ILE A 198     134.502 275.366  33.807  1.00  0.00           C  
ATOM   3124  CD1 ILE A 198     135.565 277.541  30.968  1.00  0.00           C  
ATOM   3125  H   ILE A 198     132.923 275.996  29.963  1.00  0.00           H  
ATOM   3126  HA  ILE A 198     134.310 273.858  31.552  1.00  0.00           H  
ATOM   3127  HB  ILE A 198     133.662 276.712  32.372  1.00  0.00           H  
ATOM   3128 1HG1 ILE A 198     136.383 276.364  32.534  1.00  0.00           H  
ATOM   3129 2HG1 ILE A 198     135.986 275.464  31.078  1.00  0.00           H  
ATOM   3130 1HG2 ILE A 198     134.969 276.163  34.385  1.00  0.00           H  
ATOM   3131 2HG2 ILE A 198     133.538 275.116  34.246  1.00  0.00           H  
ATOM   3132 3HG2 ILE A 198     135.145 274.485  33.817  1.00  0.00           H  
ATOM   3133 1HD1 ILE A 198     136.549 277.772  30.557  1.00  0.00           H  
ATOM   3134 2HD1 ILE A 198     134.847 277.436  30.154  1.00  0.00           H  
ATOM   3135 3HD1 ILE A 198     135.250 278.348  31.628  1.00  0.00           H  
ATOM   3136  N   VAL A 199     132.259 273.111  32.724  1.00  0.00           N  
ATOM   3137  CA  VAL A 199     131.019 272.693  33.360  1.00  0.00           C  
ATOM   3138  C   VAL A 199     131.231 272.463  34.846  1.00  0.00           C  
ATOM   3139  O   VAL A 199     131.998 271.586  35.248  1.00  0.00           O  
ATOM   3140  CB  VAL A 199     130.488 271.401  32.712  1.00  0.00           C  
ATOM   3141  CG1 VAL A 199     129.205 270.951  33.394  1.00  0.00           C  
ATOM   3142  CG2 VAL A 199     130.259 271.624  31.225  1.00  0.00           C  
ATOM   3143  H   VAL A 199     133.079 272.497  32.669  1.00  0.00           H  
ATOM   3144  HA  VAL A 199     130.286 273.482  33.242  1.00  0.00           H  
ATOM   3145  HB  VAL A 199     131.222 270.607  32.852  1.00  0.00           H  
ATOM   3146 1HG1 VAL A 199     128.844 270.036  32.923  1.00  0.00           H  
ATOM   3147 2HG1 VAL A 199     129.401 270.762  34.449  1.00  0.00           H  
ATOM   3148 3HG1 VAL A 199     128.449 271.730  33.297  1.00  0.00           H  
ATOM   3149 1HG2 VAL A 199     129.885 270.706  30.772  1.00  0.00           H  
ATOM   3150 2HG2 VAL A 199     129.530 272.422  31.085  1.00  0.00           H  
ATOM   3151 3HG2 VAL A 199     131.200 271.905  30.750  1.00  0.00           H  
ATOM   3152  N   VAL A 200     130.517 273.236  35.662  1.00  0.00           N  
ATOM   3153  CA  VAL A 200     130.694 273.166  37.111  1.00  0.00           C  
ATOM   3154  C   VAL A 200     129.510 272.477  37.764  1.00  0.00           C  
ATOM   3155  O   VAL A 200     128.386 272.962  37.671  1.00  0.00           O  
ATOM   3156  CB  VAL A 200     130.855 274.578  37.705  1.00  0.00           C  
ATOM   3157  CG1 VAL A 200     131.003 274.506  39.217  1.00  0.00           C  
ATOM   3158  CG2 VAL A 200     132.055 275.270  37.077  1.00  0.00           C  
ATOM   3159  H   VAL A 200     129.875 273.912  35.231  1.00  0.00           H  
ATOM   3160  HA  VAL A 200     131.605 272.606  37.337  1.00  0.00           H  
ATOM   3161  HB  VAL A 200     129.953 275.154  37.498  1.00  0.00           H  
ATOM   3162 1HG1 VAL A 200     131.115 275.513  39.621  1.00  0.00           H  
ATOM   3163 2HG1 VAL A 200     130.118 274.040  39.648  1.00  0.00           H  
ATOM   3164 3HG1 VAL A 200     131.884 273.915  39.469  1.00  0.00           H  
ATOM   3165 1HG2 VAL A 200     132.162 276.268  37.501  1.00  0.00           H  
ATOM   3166 2HG2 VAL A 200     132.956 274.691  37.280  1.00  0.00           H  
ATOM   3167 3HG2 VAL A 200     131.908 275.348  36.000  1.00  0.00           H  
ATOM   3168  N   ARG A 201     129.760 271.371  38.462  1.00  0.00           N  
ATOM   3169  CA  ARG A 201     128.701 270.596  39.099  1.00  0.00           C  
ATOM   3170  C   ARG A 201     128.720 270.610  40.633  1.00  0.00           C  
ATOM   3171  O   ARG A 201     129.722 270.252  41.281  1.00  0.00           O  
ATOM   3172  CB  ARG A 201     128.826 269.153  38.635  1.00  0.00           C  
ATOM   3173  CG  ARG A 201     127.834 268.157  39.220  1.00  0.00           C  
ATOM   3174  CD  ARG A 201     128.191 266.776  38.804  1.00  0.00           C  
ATOM   3175  NE  ARG A 201     127.972 266.546  37.388  1.00  0.00           N  
ATOM   3176  CZ  ARG A 201     128.561 265.585  36.638  1.00  0.00           C  
ATOM   3177  NH1 ARG A 201     129.446 264.745  37.147  1.00  0.00           N  
ATOM   3178  NH2 ARG A 201     128.221 265.513  35.361  1.00  0.00           N  
ATOM   3179  H   ARG A 201     130.716 271.010  38.493  1.00  0.00           H  
ATOM   3180  HA  ARG A 201     127.740 270.993  38.771  1.00  0.00           H  
ATOM   3181 1HB  ARG A 201     128.714 269.122  37.552  1.00  0.00           H  
ATOM   3182 2HB  ARG A 201     129.820 268.801  38.855  1.00  0.00           H  
ATOM   3183 1HG  ARG A 201     127.849 268.194  40.312  1.00  0.00           H  
ATOM   3184 2HG  ARG A 201     126.829 268.381  38.857  1.00  0.00           H  
ATOM   3185 1HD  ARG A 201     129.242 266.617  39.023  1.00  0.00           H  
ATOM   3186 2HD  ARG A 201     127.591 266.062  39.365  1.00  0.00           H  
ATOM   3187  HE  ARG A 201     127.292 267.145  36.898  1.00  0.00           H  
ATOM   3188 1HH1 ARG A 201     129.736 264.800  38.138  1.00  0.00           H  
ATOM   3189 2HH1 ARG A 201     129.878 264.046  36.563  1.00  0.00           H  
ATOM   3190 1HH2 ARG A 201     127.524 266.189  35.005  1.00  0.00           H  
ATOM   3191 2HH2 ARG A 201     128.629 264.819  34.756  1.00  0.00           H  
ATOM   3192  N   GLY A 202     127.573 270.981  41.216  1.00  0.00           N  
ATOM   3193  CA  GLY A 202     127.436 271.021  42.670  1.00  0.00           C  
ATOM   3194  C   GLY A 202     126.516 269.884  43.127  1.00  0.00           C  
ATOM   3195  O   GLY A 202     126.906 268.719  43.067  1.00  0.00           O  
ATOM   3196  OXT GLY A 202     125.426 270.124  43.647  1.00  0.00           O  
ATOM   3197  H   GLY A 202     126.783 271.268  40.618  1.00  0.00           H  
ATOM   3198 1HA  GLY A 202     128.420 270.928  43.131  1.00  0.00           H  
ATOM   3199 2HA  GLY A 202     127.031 271.987  42.971  1.00  0.00           H  
TER                                                                             
ATOM   3201  N   GLY B   1     147.635 262.692   6.759  1.00  0.00           N  
ATOM   3202  CA  GLY B   1     148.720 263.634   6.515  1.00  0.00           C  
ATOM   3203  C   GLY B   1     149.009 264.474   7.752  1.00  0.00           C  
ATOM   3204  O   GLY B   1     149.984 264.234   8.465  1.00  0.00           O  
ATOM   3205 1H   GLY B   1     147.466 262.155   5.933  1.00  0.00           H  
ATOM   3206 2H   GLY B   1     147.886 262.081   7.509  1.00  0.00           H  
ATOM   3207 3H   GLY B   1     146.806 263.195   7.004  1.00  0.00           H  
ATOM   3208 1HA  GLY B   1     149.617 263.087   6.224  1.00  0.00           H  
ATOM   3209 2HA  GLY B   1     148.456 264.286   5.683  1.00  0.00           H  
ATOM   3210  N   ARG B   2     148.154 265.461   8.000  1.00  0.00           N  
ATOM   3211  CA  ARG B   2     148.326 266.351   9.142  1.00  0.00           C  
ATOM   3212  C   ARG B   2     147.912 265.668  10.439  1.00  0.00           C  
ATOM   3213  O   ARG B   2     148.361 266.046  11.521  1.00  0.00           O  
ATOM   3214  CB  ARG B   2     147.509 267.622   8.957  1.00  0.00           C  
ATOM   3215  CG  ARG B   2     147.951 268.505   7.802  1.00  0.00           C  
ATOM   3216  CD  ARG B   2     147.055 269.677   7.632  1.00  0.00           C  
ATOM   3217  NE  ARG B   2     145.748 269.292   7.125  1.00  0.00           N  
ATOM   3218  CZ  ARG B   2     144.697 270.126   7.007  1.00  0.00           C  
ATOM   3219  NH1 ARG B   2     144.814 271.386   7.362  1.00  0.00           N  
ATOM   3220  NH2 ARG B   2     143.547 269.678   6.533  1.00  0.00           N  
ATOM   3221  H   ARG B   2     147.368 265.598   7.381  1.00  0.00           H  
ATOM   3222  HA  ARG B   2     149.379 266.623   9.215  1.00  0.00           H  
ATOM   3223 1HB  ARG B   2     146.464 267.361   8.792  1.00  0.00           H  
ATOM   3224 2HB  ARG B   2     147.556 268.220   9.867  1.00  0.00           H  
ATOM   3225 1HG  ARG B   2     148.962 268.870   7.989  1.00  0.00           H  
ATOM   3226 2HG  ARG B   2     147.940 267.927   6.877  1.00  0.00           H  
ATOM   3227 1HD  ARG B   2     146.916 270.171   8.593  1.00  0.00           H  
ATOM   3228 2HD  ARG B   2     147.501 270.377   6.926  1.00  0.00           H  
ATOM   3229  HE  ARG B   2     145.619 268.330   6.841  1.00  0.00           H  
ATOM   3230 1HH1 ARG B   2     145.693 271.729   7.724  1.00  0.00           H  
ATOM   3231 2HH1 ARG B   2     144.027 272.011   7.274  1.00  0.00           H  
ATOM   3232 1HH2 ARG B   2     143.457 268.709   6.260  1.00  0.00           H  
ATOM   3233 2HH2 ARG B   2     142.760 270.303   6.444  1.00  0.00           H  
ATOM   3234  N   GLN B   3     147.054 264.656  10.328  1.00  0.00           N  
ATOM   3235  CA  GLN B   3     146.612 263.898  11.493  1.00  0.00           C  
ATOM   3236  C   GLN B   3     147.795 263.279  12.228  1.00  0.00           C  
ATOM   3237  O   GLN B   3     147.919 263.395  13.447  1.00  0.00           O  
ATOM   3238  CB  GLN B   3     145.624 262.804  11.079  1.00  0.00           C  
ATOM   3239  CG  GLN B   3     145.043 262.017  12.241  1.00  0.00           C  
ATOM   3240  CD  GLN B   3     144.130 260.896  11.782  1.00  0.00           C  
ATOM   3241  OE1 GLN B   3     144.586 259.894  11.226  1.00  0.00           O  
ATOM   3242  NE2 GLN B   3     142.832 261.060  12.013  1.00  0.00           N  
ATOM   3243  H   GLN B   3     146.714 264.395   9.414  1.00  0.00           H  
ATOM   3244  HA  GLN B   3     146.111 264.580  12.178  1.00  0.00           H  
ATOM   3245 1HB  GLN B   3     144.797 263.251  10.528  1.00  0.00           H  
ATOM   3246 2HB  GLN B   3     146.120 262.100  10.411  1.00  0.00           H  
ATOM   3247 1HG  GLN B   3     145.860 261.579  12.815  1.00  0.00           H  
ATOM   3248 2HG  GLN B   3     144.465 262.693  12.871  1.00  0.00           H  
ATOM   3249 1HE2 GLN B   3     142.181 260.354  11.732  1.00  0.00           H  
ATOM   3250 2HE2 GLN B   3     142.505 261.889  12.467  1.00  0.00           H  
ATOM   3251  N   GLU B   4     148.662 262.622  11.464  1.00  0.00           N  
ATOM   3252  CA  GLU B   4     149.833 261.952  12.013  1.00  0.00           C  
ATOM   3253  C   GLU B   4     150.812 262.955  12.612  1.00  0.00           C  
ATOM   3254  O   GLU B   4     151.427 262.689  13.645  1.00  0.00           O  
ATOM   3255  CB  GLU B   4     150.532 261.127  10.930  1.00  0.00           C  
ATOM   3256  CG  GLU B   4     149.732 259.929  10.438  1.00  0.00           C  
ATOM   3257  CD  GLU B   4     148.707 260.296   9.402  1.00  0.00           C  
ATOM   3258  OE1 GLU B   4     148.655 261.442   9.025  1.00  0.00           O  
ATOM   3259  OE2 GLU B   4     147.975 259.429   8.986  1.00  0.00           O  
ATOM   3260  H   GLU B   4     148.503 262.587  10.467  1.00  0.00           H  
ATOM   3261  HA  GLU B   4     149.507 261.280  12.808  1.00  0.00           H  
ATOM   3262 1HB  GLU B   4     150.747 261.762  10.070  1.00  0.00           H  
ATOM   3263 2HB  GLU B   4     151.485 260.759  11.311  1.00  0.00           H  
ATOM   3264 1HG  GLU B   4     150.418 259.198  10.011  1.00  0.00           H  
ATOM   3265 2HG  GLU B   4     149.233 259.465  11.288  1.00  0.00           H  
ATOM   3266  N   LYS B   5     150.949 264.108  11.960  1.00  0.00           N  
ATOM   3267  CA  LYS B   5     151.854 265.150  12.427  1.00  0.00           C  
ATOM   3268  C   LYS B   5     151.457 265.644  13.812  1.00  0.00           C  
ATOM   3269  O   LYS B   5     152.314 265.886  14.661  1.00  0.00           O  
ATOM   3270  CB  LYS B   5     151.881 266.318  11.440  1.00  0.00           C  
ATOM   3271  CG  LYS B   5     152.596 266.018  10.130  1.00  0.00           C  
ATOM   3272  CD  LYS B   5     152.613 267.235   9.218  1.00  0.00           C  
ATOM   3273  CE  LYS B   5     153.349 266.945   7.918  1.00  0.00           C  
ATOM   3274  NZ  LYS B   5     153.408 268.139   7.033  1.00  0.00           N  
ATOM   3275  H   LYS B   5     150.416 264.262  11.115  1.00  0.00           H  
ATOM   3276  HA  LYS B   5     152.859 264.730  12.498  1.00  0.00           H  
ATOM   3277 1HB  LYS B   5     150.860 266.618  11.203  1.00  0.00           H  
ATOM   3278 2HB  LYS B   5     152.374 267.174  11.902  1.00  0.00           H  
ATOM   3279 1HG  LYS B   5     153.623 265.715  10.337  1.00  0.00           H  
ATOM   3280 2HG  LYS B   5     152.091 265.199   9.619  1.00  0.00           H  
ATOM   3281 1HD  LYS B   5     151.588 267.532   8.987  1.00  0.00           H  
ATOM   3282 2HD  LYS B   5     153.106 268.064   9.726  1.00  0.00           H  
ATOM   3283 1HE  LYS B   5     154.365 266.622   8.140  1.00  0.00           H  
ATOM   3284 2HE  LYS B   5     152.843 266.139   7.386  1.00  0.00           H  
ATOM   3285 1HZ  LYS B   5     153.902 267.905   6.183  1.00  0.00           H  
ATOM   3286 2HZ  LYS B   5     152.469 268.436   6.804  1.00  0.00           H  
ATOM   3287 3HZ  LYS B   5     153.891 268.888   7.508  1.00  0.00           H  
ATOM   3288  N   VAL B   6     150.155 265.794  14.038  1.00  0.00           N  
ATOM   3289  CA  VAL B   6     149.656 266.187  15.351  1.00  0.00           C  
ATOM   3290  C   VAL B   6     149.867 265.080  16.375  1.00  0.00           C  
ATOM   3291  O   VAL B   6     150.312 265.338  17.494  1.00  0.00           O  
ATOM   3292  CB  VAL B   6     148.156 266.530  15.273  1.00  0.00           C  
ATOM   3293  CG1 VAL B   6     147.589 266.760  16.666  1.00  0.00           C  
ATOM   3294  CG2 VAL B   6     147.951 267.757  14.397  1.00  0.00           C  
ATOM   3295  H   VAL B   6     149.497 265.631  13.289  1.00  0.00           H  
ATOM   3296  HA  VAL B   6     150.202 267.074  15.677  1.00  0.00           H  
ATOM   3297  HB  VAL B   6     147.621 265.683  14.844  1.00  0.00           H  
ATOM   3298 1HG1 VAL B   6     146.528 267.001  16.591  1.00  0.00           H  
ATOM   3299 2HG1 VAL B   6     147.715 265.858  17.263  1.00  0.00           H  
ATOM   3300 3HG1 VAL B   6     148.116 267.588  17.141  1.00  0.00           H  
ATOM   3301 1HG2 VAL B   6     146.888 267.993  14.346  1.00  0.00           H  
ATOM   3302 2HG2 VAL B   6     148.491 268.603  14.823  1.00  0.00           H  
ATOM   3303 3HG2 VAL B   6     148.326 267.555  13.394  1.00  0.00           H  
ATOM   3304  N   LEU B   7     149.558 263.846  15.987  1.00  0.00           N  
ATOM   3305  CA  LEU B   7     149.693 262.705  16.885  1.00  0.00           C  
ATOM   3306  C   LEU B   7     151.145 262.493  17.292  1.00  0.00           C  
ATOM   3307  O   LEU B   7     151.430 262.134  18.434  1.00  0.00           O  
ATOM   3308  CB  LEU B   7     149.152 261.436  16.214  1.00  0.00           C  
ATOM   3309  CG  LEU B   7     147.642 261.417  15.946  1.00  0.00           C  
ATOM   3310  CD1 LEU B   7     147.309 260.275  14.994  1.00  0.00           C  
ATOM   3311  CD2 LEU B   7     146.895 261.266  17.262  1.00  0.00           C  
ATOM   3312  H   LEU B   7     149.227 263.692  15.045  1.00  0.00           H  
ATOM   3313  HA  LEU B   7     149.111 262.902  17.784  1.00  0.00           H  
ATOM   3314 1HB  LEU B   7     149.659 261.305  15.260  1.00  0.00           H  
ATOM   3315 2HB  LEU B   7     149.387 260.581  16.848  1.00  0.00           H  
ATOM   3316  HG  LEU B   7     147.346 262.349  15.465  1.00  0.00           H  
ATOM   3317 1HD1 LEU B   7     146.236 260.262  14.804  1.00  0.00           H  
ATOM   3318 2HD1 LEU B   7     147.842 260.419  14.054  1.00  0.00           H  
ATOM   3319 3HD1 LEU B   7     147.610 259.329  15.442  1.00  0.00           H  
ATOM   3320 1HD2 LEU B   7     145.820 261.253  17.072  1.00  0.00           H  
ATOM   3321 2HD2 LEU B   7     147.188 260.334  17.744  1.00  0.00           H  
ATOM   3322 3HD2 LEU B   7     147.136 262.104  17.916  1.00  0.00           H  
ATOM   3323  N   LYS B   8     152.060 262.717  16.350  1.00  0.00           N  
ATOM   3324  CA  LYS B   8     153.488 262.617  16.629  1.00  0.00           C  
ATOM   3325  C   LYS B   8     153.920 263.640  17.671  1.00  0.00           C  
ATOM   3326  O   LYS B   8     154.674 263.319  18.590  1.00  0.00           O  
ATOM   3327  CB  LYS B   8     154.298 262.801  15.344  1.00  0.00           C  
ATOM   3328  CG  LYS B   8     155.803 262.647  15.522  1.00  0.00           C  
ATOM   3329  CD  LYS B   8     156.532 262.774  14.193  1.00  0.00           C  
ATOM   3330  CE  LYS B   8     158.019 262.490  14.347  1.00  0.00           C  
ATOM   3331  NZ  LYS B   8     158.702 263.526  15.169  1.00  0.00           N  
ATOM   3332  H   LYS B   8     151.762 262.966  15.419  1.00  0.00           H  
ATOM   3333  HA  LYS B   8     153.694 261.624  17.031  1.00  0.00           H  
ATOM   3334 1HB  LYS B   8     153.973 262.072  14.601  1.00  0.00           H  
ATOM   3335 2HB  LYS B   8     154.110 263.793  14.934  1.00  0.00           H  
ATOM   3336 1HG  LYS B   8     156.170 263.415  16.203  1.00  0.00           H  
ATOM   3337 2HG  LYS B   8     156.020 261.670  15.954  1.00  0.00           H  
ATOM   3338 1HD  LYS B   8     156.109 262.070  13.476  1.00  0.00           H  
ATOM   3339 2HD  LYS B   8     156.404 263.784  13.803  1.00  0.00           H  
ATOM   3340 1HE  LYS B   8     158.157 261.519  14.821  1.00  0.00           H  
ATOM   3341 2HE  LYS B   8     158.488 262.458  13.363  1.00  0.00           H  
ATOM   3342 1HZ  LYS B   8     159.684 263.302  15.246  1.00  0.00           H  
ATOM   3343 2HZ  LYS B   8     158.597 264.429  14.728  1.00  0.00           H  
ATOM   3344 3HZ  LYS B   8     158.289 263.552  16.090  1.00  0.00           H  
ATOM   3345  N   SER B   9     153.439 264.872  17.523  1.00  0.00           N  
ATOM   3346  CA  SER B   9     153.719 265.922  18.495  1.00  0.00           C  
ATOM   3347  C   SER B   9     153.214 265.539  19.880  1.00  0.00           C  
ATOM   3348  O   SER B   9     153.892 265.764  20.884  1.00  0.00           O  
ATOM   3349  CB  SER B   9     153.079 267.224  18.055  1.00  0.00           C  
ATOM   3350  OG  SER B   9     153.344 268.249  18.973  1.00  0.00           O  
ATOM   3351  H   SER B   9     152.854 265.082  16.728  1.00  0.00           H  
ATOM   3352  HA  SER B   9     154.800 266.063  18.552  1.00  0.00           H  
ATOM   3353 1HB  SER B   9     153.460 267.504  17.073  1.00  0.00           H  
ATOM   3354 2HB  SER B   9     152.002 267.086  17.961  1.00  0.00           H  
ATOM   3355  HG  SER B   9     152.915 269.034  18.625  1.00  0.00           H  
ATOM   3356  N   ILE B  10     152.017 264.958  19.924  1.00  0.00           N  
ATOM   3357  CA  ILE B  10     151.432 264.502  21.178  1.00  0.00           C  
ATOM   3358  C   ILE B  10     152.276 263.405  21.814  1.00  0.00           C  
ATOM   3359  O   ILE B  10     152.549 263.440  23.014  1.00  0.00           O  
ATOM   3360  CB  ILE B  10     149.997 263.984  20.957  1.00  0.00           C  
ATOM   3361  CG1 ILE B  10     149.069 265.136  20.565  1.00  0.00           C  
ATOM   3362  CG2 ILE B  10     149.486 263.287  22.208  1.00  0.00           C  
ATOM   3363  CD1 ILE B  10     147.737 264.685  20.011  1.00  0.00           C  
ATOM   3364  H   ILE B  10     151.501 264.832  19.065  1.00  0.00           H  
ATOM   3365  HA  ILE B  10     151.391 265.344  21.868  1.00  0.00           H  
ATOM   3366  HB  ILE B  10     149.990 263.277  20.129  1.00  0.00           H  
ATOM   3367 1HG1 ILE B  10     148.881 265.764  21.435  1.00  0.00           H  
ATOM   3368 2HG1 ILE B  10     149.557 265.759  19.814  1.00  0.00           H  
ATOM   3369 1HG2 ILE B  10     148.472 262.926  22.035  1.00  0.00           H  
ATOM   3370 2HG2 ILE B  10     150.133 262.443  22.443  1.00  0.00           H  
ATOM   3371 3HG2 ILE B  10     149.485 263.986  23.042  1.00  0.00           H  
ATOM   3372 1HD1 ILE B  10     147.134 265.557  19.756  1.00  0.00           H  
ATOM   3373 2HD1 ILE B  10     147.901 264.083  19.116  1.00  0.00           H  
ATOM   3374 3HD1 ILE B  10     147.214 264.091  20.759  1.00  0.00           H  
ATOM   3375  N   GLU B  11     152.686 262.436  20.999  1.00  0.00           N  
ATOM   3376  CA  GLU B  11     153.507 261.326  21.462  1.00  0.00           C  
ATOM   3377  C   GLU B  11     154.809 261.825  22.078  1.00  0.00           C  
ATOM   3378  O   GLU B  11     155.218 261.354  23.141  1.00  0.00           O  
ATOM   3379  CB  GLU B  11     153.811 260.369  20.307  1.00  0.00           C  
ATOM   3380  CG  GLU B  11     154.674 259.175  20.690  1.00  0.00           C  
ATOM   3381  CD  GLU B  11     155.027 258.307  19.514  1.00  0.00           C  
ATOM   3382  OE1 GLU B  11     154.270 258.278  18.573  1.00  0.00           O  
ATOM   3383  OE2 GLU B  11     156.054 257.672  19.557  1.00  0.00           O  
ATOM   3384  H   GLU B  11     152.419 262.474  20.025  1.00  0.00           H  
ATOM   3385  HA  GLU B  11     152.955 260.783  22.229  1.00  0.00           H  
ATOM   3386 1HB  GLU B  11     152.877 259.988  19.894  1.00  0.00           H  
ATOM   3387 2HB  GLU B  11     154.324 260.911  19.511  1.00  0.00           H  
ATOM   3388 1HG  GLU B  11     155.594 259.537  21.148  1.00  0.00           H  
ATOM   3389 2HG  GLU B  11     154.142 258.579  21.429  1.00  0.00           H  
ATOM   3390  N   GLU B  12     155.456 262.775  21.409  1.00  0.00           N  
ATOM   3391  CA  GLU B  12     156.700 263.347  21.912  1.00  0.00           C  
ATOM   3392  C   GLU B  12     156.490 264.025  23.260  1.00  0.00           C  
ATOM   3393  O   GLU B  12     157.317 263.894  24.162  1.00  0.00           O  
ATOM   3394  CB  GLU B  12     157.270 264.351  20.907  1.00  0.00           C  
ATOM   3395  CG  GLU B  12     157.840 263.721  19.644  1.00  0.00           C  
ATOM   3396  CD  GLU B  12     158.314 264.741  18.645  1.00  0.00           C  
ATOM   3397  OE1 GLU B  12     158.200 265.911  18.920  1.00  0.00           O  
ATOM   3398  OE2 GLU B  12     158.790 264.349  17.606  1.00  0.00           O  
ATOM   3399  H   GLU B  12     155.078 263.111  20.536  1.00  0.00           H  
ATOM   3400  HA  GLU B  12     157.422 262.540  22.046  1.00  0.00           H  
ATOM   3401 1HB  GLU B  12     156.488 265.050  20.609  1.00  0.00           H  
ATOM   3402 2HB  GLU B  12     158.064 264.929  21.380  1.00  0.00           H  
ATOM   3403 1HG  GLU B  12     158.678 263.081  19.916  1.00  0.00           H  
ATOM   3404 2HG  GLU B  12     157.075 263.098  19.183  1.00  0.00           H  
ATOM   3405  N   THR B  13     155.383 264.753  23.391  1.00  0.00           N  
ATOM   3406  CA  THR B  13     155.047 265.397  24.654  1.00  0.00           C  
ATOM   3407  C   THR B  13     154.826 264.368  25.756  1.00  0.00           C  
ATOM   3408  O   THR B  13     155.291 264.548  26.881  1.00  0.00           O  
ATOM   3409  CB  THR B  13     153.792 266.278  24.509  1.00  0.00           C  
ATOM   3410  OG1 THR B  13     154.007 267.256  23.483  1.00  0.00           O  
ATOM   3411  CG2 THR B  13     153.482 266.985  25.820  1.00  0.00           C  
ATOM   3412  H   THR B  13     154.765 264.861  22.599  1.00  0.00           H  
ATOM   3413  HA  THR B  13     155.879 266.033  24.950  1.00  0.00           H  
ATOM   3414  HB  THR B  13     152.942 265.657  24.228  1.00  0.00           H  
ATOM   3415  HG1 THR B  13     153.986 266.827  22.624  1.00  0.00           H  
ATOM   3416 1HG2 THR B  13     152.593 267.602  25.699  1.00  0.00           H  
ATOM   3417 2HG2 THR B  13     153.307 266.244  26.600  1.00  0.00           H  
ATOM   3418 3HG2 THR B  13     154.325 267.615  26.102  1.00  0.00           H  
ATOM   3419  N   VAL B  14     154.117 263.290  25.429  1.00  0.00           N  
ATOM   3420  CA  VAL B  14     153.858 262.213  26.378  1.00  0.00           C  
ATOM   3421  C   VAL B  14     155.158 261.588  26.869  1.00  0.00           C  
ATOM   3422  O   VAL B  14     155.315 261.330  28.063  1.00  0.00           O  
ATOM   3423  CB  VAL B  14     152.984 261.125  25.726  1.00  0.00           C  
ATOM   3424  CG1 VAL B  14     152.985 259.861  26.573  1.00  0.00           C  
ATOM   3425  CG2 VAL B  14     151.567 261.645  25.536  1.00  0.00           C  
ATOM   3426  H   VAL B  14     153.748 263.215  24.492  1.00  0.00           H  
ATOM   3427  HA  VAL B  14     153.322 262.628  27.233  1.00  0.00           H  
ATOM   3428  HB  VAL B  14     153.408 260.863  24.757  1.00  0.00           H  
ATOM   3429 1HG1 VAL B  14     152.363 259.103  26.098  1.00  0.00           H  
ATOM   3430 2HG1 VAL B  14     154.005 259.487  26.666  1.00  0.00           H  
ATOM   3431 3HG1 VAL B  14     152.589 260.087  27.563  1.00  0.00           H  
ATOM   3432 1HG2 VAL B  14     150.954 260.871  25.074  1.00  0.00           H  
ATOM   3433 2HG2 VAL B  14     151.145 261.913  26.505  1.00  0.00           H  
ATOM   3434 3HG2 VAL B  14     151.586 262.525  24.893  1.00  0.00           H  
ATOM   3435  N   ARG B  15     156.084 261.344  25.950  1.00  0.00           N  
ATOM   3436  CA  ARG B  15     157.368 260.754  26.311  1.00  0.00           C  
ATOM   3437  C   ARG B  15     158.139 261.658  27.264  1.00  0.00           C  
ATOM   3438  O   ARG B  15     158.772 261.183  28.209  1.00  0.00           O  
ATOM   3439  CB  ARG B  15     158.208 260.497  25.069  1.00  0.00           C  
ATOM   3440  CG  ARG B  15     157.726 259.348  24.197  1.00  0.00           C  
ATOM   3441  CD  ARG B  15     158.554 259.203  22.973  1.00  0.00           C  
ATOM   3442  NE  ARG B  15     158.060 258.144  22.107  1.00  0.00           N  
ATOM   3443  CZ  ARG B  15     158.358 256.838  22.250  1.00  0.00           C  
ATOM   3444  NH1 ARG B  15     159.145 256.446  23.227  1.00  0.00           N  
ATOM   3445  NH2 ARG B  15     157.857 255.950  21.409  1.00  0.00           N  
ATOM   3446  H   ARG B  15     155.897 261.571  24.983  1.00  0.00           H  
ATOM   3447  HA  ARG B  15     157.184 259.802  26.808  1.00  0.00           H  
ATOM   3448 1HB  ARG B  15     158.227 261.394  24.451  1.00  0.00           H  
ATOM   3449 2HB  ARG B  15     159.235 260.280  25.362  1.00  0.00           H  
ATOM   3450 1HG  ARG B  15     157.781 258.416  24.761  1.00  0.00           H  
ATOM   3451 2HG  ARG B  15     156.694 259.529  23.894  1.00  0.00           H  
ATOM   3452 1HD  ARG B  15     158.540 260.136  22.411  1.00  0.00           H  
ATOM   3453 2HD  ARG B  15     159.579 258.964  23.253  1.00  0.00           H  
ATOM   3454  HE  ARG B  15     157.451 258.406  21.343  1.00  0.00           H  
ATOM   3455 1HH1 ARG B  15     159.527 257.125  23.871  1.00  0.00           H  
ATOM   3456 2HH1 ARG B  15     159.368 255.467  23.335  1.00  0.00           H  
ATOM   3457 1HH2 ARG B  15     157.252 256.251  20.657  1.00  0.00           H  
ATOM   3458 2HH2 ARG B  15     158.080 254.972  21.516  1.00  0.00           H  
ATOM   3459  N   LYS B  16     158.080 262.962  27.014  1.00  0.00           N  
ATOM   3460  CA  LYS B  16     158.748 263.940  27.864  1.00  0.00           C  
ATOM   3461  C   LYS B  16     158.084 264.024  29.233  1.00  0.00           C  
ATOM   3462  O   LYS B  16     158.760 264.151  30.253  1.00  0.00           O  
ATOM   3463  CB  LYS B  16     158.753 265.316  27.196  1.00  0.00           C  
ATOM   3464  CG  LYS B  16     159.673 265.425  25.988  1.00  0.00           C  
ATOM   3465  CD  LYS B  16     159.561 266.791  25.329  1.00  0.00           C  
ATOM   3466  CE  LYS B  16     160.434 266.881  24.086  1.00  0.00           C  
ATOM   3467  NZ  LYS B  16     160.281 268.188  23.391  1.00  0.00           N  
ATOM   3468  H   LYS B  16     157.557 263.286  26.213  1.00  0.00           H  
ATOM   3469  HA  LYS B  16     159.779 263.620  28.014  1.00  0.00           H  
ATOM   3470 1HB  LYS B  16     157.743 265.566  26.871  1.00  0.00           H  
ATOM   3471 2HB  LYS B  16     159.061 266.071  27.920  1.00  0.00           H  
ATOM   3472 1HG  LYS B  16     160.706 265.265  26.301  1.00  0.00           H  
ATOM   3473 2HG  LYS B  16     159.411 264.657  25.260  1.00  0.00           H  
ATOM   3474 1HD  LYS B  16     158.523 266.976  25.048  1.00  0.00           H  
ATOM   3475 2HD  LYS B  16     159.870 267.562  26.034  1.00  0.00           H  
ATOM   3476 1HE  LYS B  16     161.478 266.752  24.365  1.00  0.00           H  
ATOM   3477 2HE  LYS B  16     160.165 266.083  23.394  1.00  0.00           H  
ATOM   3478 1HZ  LYS B  16     160.874 268.207  22.574  1.00  0.00           H  
ATOM   3479 2HZ  LYS B  16     159.318 268.310  23.110  1.00  0.00           H  
ATOM   3480 3HZ  LYS B  16     160.546 268.935  24.017  1.00  0.00           H  
ATOM   3481  N   MET B  17     156.754 263.952  29.249  1.00  0.00           N  
ATOM   3482  CA  MET B  17     155.992 264.013  30.490  1.00  0.00           C  
ATOM   3483  C   MET B  17     156.198 262.756  31.324  1.00  0.00           C  
ATOM   3484  O   MET B  17     156.093 262.792  32.551  1.00  0.00           O  
ATOM   3485  CB  MET B  17     154.508 264.215  30.188  1.00  0.00           C  
ATOM   3486  CG  MET B  17     154.160 265.590  29.636  1.00  0.00           C  
ATOM   3487  SD  MET B  17     152.381 265.883  29.571  1.00  0.00           S  
ATOM   3488  CE  MET B  17     151.858 264.553  28.493  1.00  0.00           C  
ATOM   3489  H   MET B  17     156.257 263.854  28.375  1.00  0.00           H  
ATOM   3490  HA  MET B  17     156.349 264.860  31.074  1.00  0.00           H  
ATOM   3491 1HB  MET B  17     154.180 263.471  29.464  1.00  0.00           H  
ATOM   3492 2HB  MET B  17     153.928 264.064  31.099  1.00  0.00           H  
ATOM   3493 1HG  MET B  17     154.613 266.359  30.260  1.00  0.00           H  
ATOM   3494 2HG  MET B  17     154.561 265.689  28.628  1.00  0.00           H  
ATOM   3495 1HE  MET B  17     150.777 264.599  28.356  1.00  0.00           H  
ATOM   3496 2HE  MET B  17     152.352 264.652  27.526  1.00  0.00           H  
ATOM   3497 3HE  MET B  17     152.125 263.595  28.941  1.00  0.00           H  
ATOM   3498  N   GLY B  18     156.488 261.643  30.657  1.00  0.00           N  
ATOM   3499  CA  GLY B  18     156.785 260.393  31.346  1.00  0.00           C  
ATOM   3500  C   GLY B  18     155.507 259.677  31.764  1.00  0.00           C  
ATOM   3501  O   GLY B  18     155.462 259.022  32.805  1.00  0.00           O  
ATOM   3502  H   GLY B  18     156.504 261.661  29.648  1.00  0.00           H  
ATOM   3503 1HA  GLY B  18     157.371 259.746  30.693  1.00  0.00           H  
ATOM   3504 2HA  GLY B  18     157.394 260.598  32.226  1.00  0.00           H  
ATOM   3505  N   VAL B  19     154.467 259.807  30.945  1.00  0.00           N  
ATOM   3506  CA  VAL B  19     153.166 259.227  31.261  1.00  0.00           C  
ATOM   3507  C   VAL B  19     152.728 258.242  30.183  1.00  0.00           C  
ATOM   3508  O   VAL B  19     153.401 258.081  29.166  1.00  0.00           O  
ATOM   3509  CB  VAL B  19     152.107 260.336  31.402  1.00  0.00           C  
ATOM   3510  CG1 VAL B  19     152.488 261.297  32.518  1.00  0.00           C  
ATOM   3511  CG2 VAL B  19     151.952 261.076  30.082  1.00  0.00           C  
ATOM   3512  H   VAL B  19     154.578 260.329  30.088  1.00  0.00           H  
ATOM   3513  HA  VAL B  19     153.246 258.693  32.209  1.00  0.00           H  
ATOM   3514  HB  VAL B  19     151.155 259.882  31.679  1.00  0.00           H  
ATOM   3515 1HG1 VAL B  19     151.727 262.074  32.604  1.00  0.00           H  
ATOM   3516 2HG1 VAL B  19     152.557 260.752  33.460  1.00  0.00           H  
ATOM   3517 3HG1 VAL B  19     153.450 261.756  32.291  1.00  0.00           H  
ATOM   3518 1HG2 VAL B  19     151.201 261.857  30.189  1.00  0.00           H  
ATOM   3519 2HG2 VAL B  19     152.906 261.524  29.802  1.00  0.00           H  
ATOM   3520 3HG2 VAL B  19     151.639 260.376  29.307  1.00  0.00           H  
ATOM   3521  N   THR B  20     151.594 257.588  30.413  1.00  0.00           N  
ATOM   3522  CA  THR B  20     151.139 256.505  29.550  1.00  0.00           C  
ATOM   3523  C   THR B  20     150.048 256.977  28.600  1.00  0.00           C  
ATOM   3524  O   THR B  20     149.099 257.645  29.013  1.00  0.00           O  
ATOM   3525  CB  THR B  20     150.623 255.313  30.379  1.00  0.00           C  
ATOM   3526  OG1 THR B  20     151.690 254.788  31.179  1.00  0.00           O  
ATOM   3527  CG2 THR B  20     150.091 254.219  29.467  1.00  0.00           C  
ATOM   3528  H   THR B  20     151.029 257.848  31.210  1.00  0.00           H  
ATOM   3529  HA  THR B  20     151.983 256.164  28.950  1.00  0.00           H  
ATOM   3530  HB  THR B  20     149.824 255.649  31.038  1.00  0.00           H  
ATOM   3531  HG1 THR B  20     151.923 255.425  31.860  1.00  0.00           H  
ATOM   3532 1HG2 THR B  20     149.731 253.386  30.070  1.00  0.00           H  
ATOM   3533 2HG2 THR B  20     149.273 254.613  28.865  1.00  0.00           H  
ATOM   3534 3HG2 THR B  20     150.889 253.873  28.812  1.00  0.00           H  
ATOM   3535  N   MET B  21     150.180 256.627  27.325  1.00  0.00           N  
ATOM   3536  CA  MET B  21     149.187 257.000  26.326  1.00  0.00           C  
ATOM   3537  C   MET B  21     148.612 255.770  25.636  1.00  0.00           C  
ATOM   3538  O   MET B  21     149.325 254.802  25.370  1.00  0.00           O  
ATOM   3539  CB  MET B  21     149.801 257.949  25.299  1.00  0.00           C  
ATOM   3540  CG  MET B  21     150.897 257.328  24.444  1.00  0.00           C  
ATOM   3541  SD  MET B  21     151.667 258.519  23.329  1.00  0.00           S  
ATOM   3542  CE  MET B  21     150.409 258.660  22.063  1.00  0.00           C  
ATOM   3543  H   MET B  21     150.989 256.093  27.038  1.00  0.00           H  
ATOM   3544  HA  MET B  21     148.367 257.512  26.828  1.00  0.00           H  
ATOM   3545 1HB  MET B  21     149.023 258.314  24.630  1.00  0.00           H  
ATOM   3546 2HB  MET B  21     150.226 258.814  25.811  1.00  0.00           H  
ATOM   3547 1HG  MET B  21     151.669 256.911  25.089  1.00  0.00           H  
ATOM   3548 2HG  MET B  21     150.478 256.519  23.847  1.00  0.00           H  
ATOM   3549 1HE  MET B  21     150.739 259.364  21.299  1.00  0.00           H  
ATOM   3550 2HE  MET B  21     150.238 257.683  21.609  1.00  0.00           H  
ATOM   3551 3HE  MET B  21     149.481 259.019  22.511  1.00  0.00           H  
ATOM   3552  N   GLU B  22     147.316 255.821  25.340  1.00  0.00           N  
ATOM   3553  CA  GLU B  22     146.687 254.836  24.468  1.00  0.00           C  
ATOM   3554  C   GLU B  22     146.217 255.473  23.167  1.00  0.00           C  
ATOM   3555  O   GLU B  22     145.696 256.587  23.162  1.00  0.00           O  
ATOM   3556  CB  GLU B  22     145.504 254.173  25.178  1.00  0.00           C  
ATOM   3557  CG  GLU B  22     145.869 253.458  26.472  1.00  0.00           C  
ATOM   3558  CD  GLU B  22     144.668 252.932  27.207  1.00  0.00           C  
ATOM   3559  OE1 GLU B  22     143.598 252.944  26.646  1.00  0.00           O  
ATOM   3560  OE2 GLU B  22     144.819 252.517  28.332  1.00  0.00           O  
ATOM   3561  H   GLU B  22     146.756 256.569  25.721  1.00  0.00           H  
ATOM   3562  HA  GLU B  22     147.422 254.068  24.224  1.00  0.00           H  
ATOM   3563 1HB  GLU B  22     144.752 254.926  25.411  1.00  0.00           H  
ATOM   3564 2HB  GLU B  22     145.042 253.444  24.512  1.00  0.00           H  
ATOM   3565 1HG  GLU B  22     146.532 252.626  26.241  1.00  0.00           H  
ATOM   3566 2HG  GLU B  22     146.408 254.152  27.117  1.00  0.00           H  
ATOM   3567  N   THR B  23     146.403 254.762  22.060  1.00  0.00           N  
ATOM   3568  CA  THR B  23     145.969 255.263  20.762  1.00  0.00           C  
ATOM   3569  C   THR B  23     144.858 254.397  20.182  1.00  0.00           C  
ATOM   3570  O   THR B  23     145.013 253.186  20.033  1.00  0.00           O  
ATOM   3571  CB  THR B  23     147.146 255.328  19.772  1.00  0.00           C  
ATOM   3572  OG1 THR B  23     148.165 256.193  20.291  1.00  0.00           O  
ATOM   3573  CG2 THR B  23     146.680 255.853  18.422  1.00  0.00           C  
ATOM   3574  H   THR B  23     146.852 253.859  22.122  1.00  0.00           H  
ATOM   3575  HA  THR B  23     145.576 256.272  20.894  1.00  0.00           H  
ATOM   3576  HB  THR B  23     147.567 254.331  19.641  1.00  0.00           H  
ATOM   3577  HG1 THR B  23     148.587 255.772  21.043  1.00  0.00           H  
ATOM   3578 1HG2 THR B  23     147.525 255.892  17.735  1.00  0.00           H  
ATOM   3579 2HG2 THR B  23     145.913 255.191  18.019  1.00  0.00           H  
ATOM   3580 3HG2 THR B  23     146.267 256.853  18.544  1.00  0.00           H  
ATOM   3581  N   HIS B  24     143.738 255.030  19.851  1.00  0.00           N  
ATOM   3582  CA  HIS B  24     142.583 254.321  19.313  1.00  0.00           C  
ATOM   3583  C   HIS B  24     142.097 254.961  18.019  1.00  0.00           C  
ATOM   3584  O   HIS B  24     141.490 256.032  18.028  1.00  0.00           O  
ATOM   3585  CB  HIS B  24     141.443 254.290  20.334  1.00  0.00           C  
ATOM   3586  CG  HIS B  24     141.816 253.646  21.634  1.00  0.00           C  
ATOM   3587  ND1 HIS B  24     141.693 252.291  21.856  1.00  0.00           N  
ATOM   3588  CD2 HIS B  24     142.308 254.173  22.780  1.00  0.00           C  
ATOM   3589  CE1 HIS B  24     142.095 252.011  23.083  1.00  0.00           C  
ATOM   3590  NE2 HIS B  24     142.472 253.134  23.665  1.00  0.00           N  
ATOM   3591  H   HIS B  24     143.688 256.032  19.963  1.00  0.00           H  
ATOM   3592  HA  HIS B  24     142.862 253.292  19.086  1.00  0.00           H  
ATOM   3593 1HB  HIS B  24     141.111 255.308  20.540  1.00  0.00           H  
ATOM   3594 2HB  HIS B  24     140.595 253.748  19.916  1.00  0.00           H  
ATOM   3595  HD2 HIS B  24     142.532 255.224  22.967  1.00  0.00           H  
ATOM   3596  HE1 HIS B  24     142.113 251.022  23.538  1.00  0.00           H  
ATOM   3597  HE2 HIS B  24     142.826 253.223  24.607  1.00  0.00           H  
ATOM   3598  N   ARG B  25     142.391 254.303  16.905  1.00  0.00           N  
ATOM   3599  CA  ARG B  25     142.109 254.848  15.581  1.00  0.00           C  
ATOM   3600  C   ARG B  25     140.821 254.269  15.010  1.00  0.00           C  
ATOM   3601  O   ARG B  25     140.610 253.057  15.026  1.00  0.00           O  
ATOM   3602  CB  ARG B  25     143.259 254.558  14.628  1.00  0.00           C  
ATOM   3603  CG  ARG B  25     143.024 254.994  13.190  1.00  0.00           C  
ATOM   3604  CD  ARG B  25     144.276 254.954  12.392  1.00  0.00           C  
ATOM   3605  NE  ARG B  25     144.062 255.402  11.025  1.00  0.00           N  
ATOM   3606  CZ  ARG B  25     143.794 254.587   9.986  1.00  0.00           C  
ATOM   3607  NH1 ARG B  25     143.711 253.289  10.174  1.00  0.00           N  
ATOM   3608  NH2 ARG B  25     143.615 255.094   8.779  1.00  0.00           N  
ATOM   3609  H   ARG B  25     142.843 253.403  16.976  1.00  0.00           H  
ATOM   3610  HA  ARG B  25     141.996 255.928  15.669  1.00  0.00           H  
ATOM   3611 1HB  ARG B  25     144.160 255.058  14.981  1.00  0.00           H  
ATOM   3612 2HB  ARG B  25     143.462 253.487  14.618  1.00  0.00           H  
ATOM   3613 1HG  ARG B  25     142.297 254.329  12.722  1.00  0.00           H  
ATOM   3614 2HG  ARG B  25     142.641 256.015  13.178  1.00  0.00           H  
ATOM   3615 1HD  ARG B  25     145.020 255.604  12.851  1.00  0.00           H  
ATOM   3616 2HD  ARG B  25     144.655 253.934  12.361  1.00  0.00           H  
ATOM   3617  HE  ARG B  25     144.119 256.395  10.842  1.00  0.00           H  
ATOM   3618 1HH1 ARG B  25     143.847 252.902  11.097  1.00  0.00           H  
ATOM   3619 2HH1 ARG B  25     143.510 252.678   9.395  1.00  0.00           H  
ATOM   3620 1HH2 ARG B  25     143.680 256.092   8.634  1.00  0.00           H  
ATOM   3621 2HH2 ARG B  25     143.415 254.483   8.000  1.00  0.00           H  
ATOM   3622  N   SER B  26     139.966 255.149  14.501  1.00  0.00           N  
ATOM   3623  CA  SER B  26     138.733 254.735  13.840  1.00  0.00           C  
ATOM   3624  C   SER B  26     138.226 255.816  12.893  1.00  0.00           C  
ATOM   3625  O   SER B  26     138.223 256.999  13.233  1.00  0.00           O  
ATOM   3626  CB  SER B  26     137.671 254.415  14.872  1.00  0.00           C  
ATOM   3627  OG  SER B  26     136.468 254.042  14.256  1.00  0.00           O  
ATOM   3628  H   SER B  26     140.184 256.133  14.559  1.00  0.00           H  
ATOM   3629  HA  SER B  26     138.938 253.837  13.256  1.00  0.00           H  
ATOM   3630 1HB  SER B  26     138.020 253.607  15.514  1.00  0.00           H  
ATOM   3631 2HB  SER B  26     137.504 255.286  15.505  1.00  0.00           H  
ATOM   3632  HG  SER B  26     135.854 253.852  14.969  1.00  0.00           H  
ATOM   3633  N   GLY B  27     137.797 255.407  11.706  1.00  0.00           N  
ATOM   3634  CA  GLY B  27     137.268 256.355  10.732  1.00  0.00           C  
ATOM   3635  C   GLY B  27     138.320 257.383  10.336  1.00  0.00           C  
ATOM   3636  O   GLY B  27     139.428 257.026   9.935  1.00  0.00           O  
ATOM   3637  H   GLY B  27     137.843 254.426  11.472  1.00  0.00           H  
ATOM   3638 1HA  GLY B  27     136.931 255.815   9.846  1.00  0.00           H  
ATOM   3639 2HA  GLY B  27     136.399 256.860  11.151  1.00  0.00           H  
ATOM   3640  N   ASN B  28     137.972 258.658  10.464  1.00  0.00           N  
ATOM   3641  CA  ASN B  28     138.884 259.740  10.115  1.00  0.00           C  
ATOM   3642  C   ASN B  28     139.365 260.478  11.358  1.00  0.00           C  
ATOM   3643  O   ASN B  28     139.804 261.626  11.285  1.00  0.00           O  
ATOM   3644  CB  ASN B  28     138.224 260.703   9.145  1.00  0.00           C  
ATOM   3645  CG  ASN B  28     137.007 261.368   9.728  1.00  0.00           C  
ATOM   3646  OD1 ASN B  28     136.435 260.888  10.713  1.00  0.00           O  
ATOM   3647  ND2 ASN B  28     136.602 262.464   9.139  1.00  0.00           N  
ATOM   3648  H   ASN B  28     137.058 258.890  10.826  1.00  0.00           H  
ATOM   3649  HA  ASN B  28     139.763 259.311   9.634  1.00  0.00           H  
ATOM   3650 1HB  ASN B  28     138.939 261.473   8.853  1.00  0.00           H  
ATOM   3651 2HB  ASN B  28     137.933 260.168   8.242  1.00  0.00           H  
ATOM   3652 1HD2 ASN B  28     135.798 262.949   9.483  1.00  0.00           H  
ATOM   3653 2HD2 ASN B  28     137.096 262.816   8.344  1.00  0.00           H  
ATOM   3654  N   GLU B  29     139.287 259.805  12.503  1.00  0.00           N  
ATOM   3655  CA  GLU B  29     139.765 260.376  13.757  1.00  0.00           C  
ATOM   3656  C   GLU B  29     140.690 259.411  14.485  1.00  0.00           C  
ATOM   3657  O   GLU B  29     140.556 258.194  14.364  1.00  0.00           O  
ATOM   3658  CB  GLU B  29     138.585 260.745  14.659  1.00  0.00           C  
ATOM   3659  CG  GLU B  29     137.711 261.870  14.123  1.00  0.00           C  
ATOM   3660  CD  GLU B  29     136.606 262.253  15.067  1.00  0.00           C  
ATOM   3661  OE1 GLU B  29     136.464 261.609  16.079  1.00  0.00           O  
ATOM   3662  OE2 GLU B  29     135.902 263.192  14.776  1.00  0.00           O  
ATOM   3663  H   GLU B  29     138.908 258.869  12.506  1.00  0.00           H  
ATOM   3664  HA  GLU B  29     140.329 261.282  13.531  1.00  0.00           H  
ATOM   3665 1HB  GLU B  29     137.951 259.870  14.805  1.00  0.00           H  
ATOM   3666 2HB  GLU B  29     138.956 261.048  15.638  1.00  0.00           H  
ATOM   3667 1HG  GLU B  29     138.335 262.744  13.938  1.00  0.00           H  
ATOM   3668 2HG  GLU B  29     137.279 261.559  13.173  1.00  0.00           H  
ATOM   3669  N   VAL B  30     141.622 259.957  15.257  1.00  0.00           N  
ATOM   3670  CA  VAL B  30     142.382 259.160  16.211  1.00  0.00           C  
ATOM   3671  C   VAL B  30     142.254 259.719  17.622  1.00  0.00           C  
ATOM   3672  O   VAL B  30     142.527 260.897  17.855  1.00  0.00           O  
ATOM   3673  CB  VAL B  30     143.869 259.121  15.810  1.00  0.00           C  
ATOM   3674  CG1 VAL B  30     144.681 258.362  16.849  1.00  0.00           C  
ATOM   3675  CG2 VAL B  30     144.018 258.483  14.438  1.00  0.00           C  
ATOM   3676  H   VAL B  30     141.808 260.948  15.181  1.00  0.00           H  
ATOM   3677  HA  VAL B  30     141.990 258.142  16.200  1.00  0.00           H  
ATOM   3678  HB  VAL B  30     144.255 260.140  15.782  1.00  0.00           H  
ATOM   3679 1HG1 VAL B  30     145.729 258.345  16.550  1.00  0.00           H  
ATOM   3680 2HG1 VAL B  30     144.588 258.857  17.816  1.00  0.00           H  
ATOM   3681 3HG1 VAL B  30     144.309 257.340  16.926  1.00  0.00           H  
ATOM   3682 1HG2 VAL B  30     145.072 258.459  14.160  1.00  0.00           H  
ATOM   3683 2HG2 VAL B  30     143.627 257.466  14.464  1.00  0.00           H  
ATOM   3684 3HG2 VAL B  30     143.463 259.066  13.703  1.00  0.00           H  
ATOM   3685  N   LYS B  31     141.838 258.875  18.558  1.00  0.00           N  
ATOM   3686  CA  LYS B  31     141.737 259.292  19.952  1.00  0.00           C  
ATOM   3687  C   LYS B  31     142.973 258.880  20.741  1.00  0.00           C  
ATOM   3688  O   LYS B  31     143.412 257.731  20.684  1.00  0.00           O  
ATOM   3689  CB  LYS B  31     140.482 258.705  20.598  1.00  0.00           C  
ATOM   3690  CG  LYS B  31     140.263 259.127  22.045  1.00  0.00           C  
ATOM   3691  CD  LYS B  31     139.018 258.475  22.628  1.00  0.00           C  
ATOM   3692  CE  LYS B  31     137.751 259.166  22.146  1.00  0.00           C  
ATOM   3693  NZ  LYS B  31     136.536 258.638  22.822  1.00  0.00           N  
ATOM   3694  H   LYS B  31     141.588 257.930  18.305  1.00  0.00           H  
ATOM   3695  HA  LYS B  31     141.668 260.380  19.983  1.00  0.00           H  
ATOM   3696 1HB  LYS B  31     139.604 259.005  20.025  1.00  0.00           H  
ATOM   3697 2HB  LYS B  31     140.533 257.617  20.572  1.00  0.00           H  
ATOM   3698 1HG  LYS B  31     141.127 258.839  22.643  1.00  0.00           H  
ATOM   3699 2HG  LYS B  31     140.152 260.210  22.095  1.00  0.00           H  
ATOM   3700 1HD  LYS B  31     138.984 257.425  22.333  1.00  0.00           H  
ATOM   3701 2HD  LYS B  31     139.056 258.527  23.716  1.00  0.00           H  
ATOM   3702 1HE  LYS B  31     137.823 260.235  22.340  1.00  0.00           H  
ATOM   3703 2HE  LYS B  31     137.645 259.022  21.070  1.00  0.00           H  
ATOM   3704 1HZ  LYS B  31     135.720 259.120  22.474  1.00  0.00           H  
ATOM   3705 2HZ  LYS B  31     136.447 257.648  22.632  1.00  0.00           H  
ATOM   3706 3HZ  LYS B  31     136.613 258.783  23.817  1.00  0.00           H  
ATOM   3707  N   VAL B  32     143.533 259.831  21.478  1.00  0.00           N  
ATOM   3708  CA  VAL B  32     144.652 259.558  22.371  1.00  0.00           C  
ATOM   3709  C   VAL B  32     144.269 259.807  23.824  1.00  0.00           C  
ATOM   3710  O   VAL B  32     143.808 260.891  24.177  1.00  0.00           O  
ATOM   3711  CB  VAL B  32     145.859 260.442  22.003  1.00  0.00           C  
ATOM   3712  CG1 VAL B  32     147.004 260.212  22.978  1.00  0.00           C  
ATOM   3713  CG2 VAL B  32     146.298 260.151  20.576  1.00  0.00           C  
ATOM   3714  H   VAL B  32     143.175 260.774  21.420  1.00  0.00           H  
ATOM   3715  HA  VAL B  32     144.937 258.511  22.259  1.00  0.00           H  
ATOM   3716  HB  VAL B  32     145.570 261.489  22.089  1.00  0.00           H  
ATOM   3717 1HG1 VAL B  32     147.849 260.845  22.703  1.00  0.00           H  
ATOM   3718 2HG1 VAL B  32     146.678 260.461  23.987  1.00  0.00           H  
ATOM   3719 3HG1 VAL B  32     147.309 259.166  22.941  1.00  0.00           H  
ATOM   3720 1HG2 VAL B  32     147.150 260.779  20.323  1.00  0.00           H  
ATOM   3721 2HG2 VAL B  32     146.581 259.102  20.490  1.00  0.00           H  
ATOM   3722 3HG2 VAL B  32     145.475 260.361  19.893  1.00  0.00           H  
ATOM   3723  N   VAL B  33     144.460 258.802  24.670  1.00  0.00           N  
ATOM   3724  CA  VAL B  33     144.118 258.942  26.080  1.00  0.00           C  
ATOM   3725  C   VAL B  33     145.358 258.850  26.959  1.00  0.00           C  
ATOM   3726  O   VAL B  33     146.048 257.831  26.977  1.00  0.00           O  
ATOM   3727  CB  VAL B  33     143.114 257.851  26.498  1.00  0.00           C  
ATOM   3728  CG1 VAL B  33     142.748 257.999  27.968  1.00  0.00           C  
ATOM   3729  CG2 VAL B  33     141.872 257.927  25.623  1.00  0.00           C  
ATOM   3730  H   VAL B  33     144.846 257.931  24.333  1.00  0.00           H  
ATOM   3731  HA  VAL B  33     143.656 259.919  26.228  1.00  0.00           H  
ATOM   3732  HB  VAL B  33     143.583 256.874  26.380  1.00  0.00           H  
ATOM   3733 1HG1 VAL B  33     142.038 257.219  28.246  1.00  0.00           H  
ATOM   3734 2HG1 VAL B  33     143.646 257.905  28.577  1.00  0.00           H  
ATOM   3735 3HG1 VAL B  33     142.296 258.976  28.134  1.00  0.00           H  
ATOM   3736 1HG2 VAL B  33     141.167 257.153  25.924  1.00  0.00           H  
ATOM   3737 2HG2 VAL B  33     141.406 258.906  25.737  1.00  0.00           H  
ATOM   3738 3HG2 VAL B  33     142.152 257.778  24.580  1.00  0.00           H  
ATOM   3739  N   ILE B  34     145.639 259.927  27.681  1.00  0.00           N  
ATOM   3740  CA  ILE B  34     146.844 260.011  28.499  1.00  0.00           C  
ATOM   3741  C   ILE B  34     146.519 259.856  29.979  1.00  0.00           C  
ATOM   3742  O   ILE B  34     145.759 260.650  30.536  1.00  0.00           O  
ATOM   3743  CB  ILE B  34     147.570 261.350  28.270  1.00  0.00           C  
ATOM   3744  CG1 ILE B  34     147.970 261.495  26.800  1.00  0.00           C  
ATOM   3745  CG2 ILE B  34     148.791 261.453  29.171  1.00  0.00           C  
ATOM   3746  CD1 ILE B  34     148.403 262.893  26.420  1.00  0.00           C  
ATOM   3747  H   ILE B  34     144.999 260.709  27.669  1.00  0.00           H  
ATOM   3748  HA  ILE B  34     147.513 259.200  28.211  1.00  0.00           H  
ATOM   3749  HB  ILE B  34     146.893 262.173  28.495  1.00  0.00           H  
ATOM   3750 1HG1 ILE B  34     148.789 260.812  26.577  1.00  0.00           H  
ATOM   3751 2HG1 ILE B  34     147.130 261.215  26.164  1.00  0.00           H  
ATOM   3752 1HG2 ILE B  34     149.292 262.405  28.996  1.00  0.00           H  
ATOM   3753 2HG2 ILE B  34     148.480 261.393  30.213  1.00  0.00           H  
ATOM   3754 3HG2 ILE B  34     149.477 260.635  28.949  1.00  0.00           H  
ATOM   3755 1HD1 ILE B  34     148.671 262.917  25.364  1.00  0.00           H  
ATOM   3756 2HD1 ILE B  34     147.584 263.590  26.603  1.00  0.00           H  
ATOM   3757 3HD1 ILE B  34     149.265 263.182  27.019  1.00  0.00           H  
ATOM   3758  N   LYS B  35     147.090 258.839  30.613  1.00  0.00           N  
ATOM   3759  CA  LYS B  35     146.712 258.486  31.974  1.00  0.00           C  
ATOM   3760  C   LYS B  35     147.873 258.684  32.939  1.00  0.00           C  
ATOM   3761  O   LYS B  35     149.040 258.573  32.560  1.00  0.00           O  
ATOM   3762  CB  LYS B  35     146.218 257.039  32.036  1.00  0.00           C  
ATOM   3763  CG  LYS B  35     144.950 256.772  31.235  1.00  0.00           C  
ATOM   3764  CD  LYS B  35     144.607 255.291  31.220  1.00  0.00           C  
ATOM   3765  CE  LYS B  35     143.311 255.028  30.467  1.00  0.00           C  
ATOM   3766  NZ  LYS B  35     143.031 253.574  30.331  1.00  0.00           N  
ATOM   3767  H   LYS B  35     147.801 258.301  30.139  1.00  0.00           H  
ATOM   3768  HA  LYS B  35     145.900 259.144  32.290  1.00  0.00           H  
ATOM   3769 1HB  LYS B  35     146.997 256.373  31.661  1.00  0.00           H  
ATOM   3770 2HB  LYS B  35     146.023 256.764  33.072  1.00  0.00           H  
ATOM   3771 1HG  LYS B  35     144.119 257.325  31.674  1.00  0.00           H  
ATOM   3772 2HG  LYS B  35     145.090 257.114  30.210  1.00  0.00           H  
ATOM   3773 1HD  LYS B  35     145.415 254.734  30.742  1.00  0.00           H  
ATOM   3774 2HD  LYS B  35     144.500 254.932  32.244  1.00  0.00           H  
ATOM   3775 1HE  LYS B  35     142.483 255.498  30.996  1.00  0.00           H  
ATOM   3776 2HE  LYS B  35     143.374 255.468  29.473  1.00  0.00           H  
ATOM   3777 1HZ  LYS B  35     142.165 253.443  29.827  1.00  0.00           H  
ATOM   3778 2HZ  LYS B  35     143.785 253.131  29.824  1.00  0.00           H  
ATOM   3779 3HZ  LYS B  35     142.952 253.158  31.248  1.00  0.00           H  
ATOM   3780  N   GLY B  36     147.545 258.976  34.196  1.00  0.00           N  
ATOM   3781  CA  GLY B  36     148.553 259.183  35.227  1.00  0.00           C  
ATOM   3782  C   GLY B  36     149.260 260.521  35.046  1.00  0.00           C  
ATOM   3783  O   GLY B  36     150.436 260.666  35.379  1.00  0.00           O  
ATOM   3784  H   GLY B  36     146.567 259.059  34.439  1.00  0.00           H  
ATOM   3785 1HA  GLY B  36     148.083 259.147  36.210  1.00  0.00           H  
ATOM   3786 2HA  GLY B  36     149.283 258.376  35.191  1.00  0.00           H  
ATOM   3787  N   LEU B  37     148.533 261.495  34.507  1.00  0.00           N  
ATOM   3788  CA  LEU B  37     149.120 262.778  34.141  1.00  0.00           C  
ATOM   3789  C   LEU B  37     148.886 263.821  35.228  1.00  0.00           C  
ATOM   3790  O   LEU B  37     147.744 264.106  35.591  1.00  0.00           O  
ATOM   3791  CB  LEU B  37     148.531 263.272  32.814  1.00  0.00           C  
ATOM   3792  CG  LEU B  37     149.032 264.639  32.332  1.00  0.00           C  
ATOM   3793  CD1 LEU B  37     150.528 264.565  32.059  1.00  0.00           C  
ATOM   3794  CD2 LEU B  37     148.268 265.048  31.082  1.00  0.00           C  
ATOM   3795  H   LEU B  37     147.555 261.334  34.316  1.00  0.00           H  
ATOM   3796  HA  LEU B  37     150.195 262.646  34.018  1.00  0.00           H  
ATOM   3797 1HB  LEU B  37     148.761 262.543  32.039  1.00  0.00           H  
ATOM   3798 2HB  LEU B  37     147.447 263.334  32.917  1.00  0.00           H  
ATOM   3799  HG  LEU B  37     148.872 265.382  33.114  1.00  0.00           H  
ATOM   3800 1HD1 LEU B  37     150.884 265.537  31.716  1.00  0.00           H  
ATOM   3801 2HD1 LEU B  37     151.052 264.290  32.974  1.00  0.00           H  
ATOM   3802 3HD1 LEU B  37     150.721 263.817  31.291  1.00  0.00           H  
ATOM   3803 1HD2 LEU B  37     148.623 266.021  30.739  1.00  0.00           H  
ATOM   3804 2HD2 LEU B  37     148.428 264.307  30.299  1.00  0.00           H  
ATOM   3805 3HD2 LEU B  37     147.203 265.111  31.310  1.00  0.00           H  
ATOM   3806  N   HIS B  38     149.975 264.387  35.745  1.00  0.00           N  
ATOM   3807  CA  HIS B  38     149.902 265.331  36.854  1.00  0.00           C  
ATOM   3808  C   HIS B  38     149.305 266.659  36.407  1.00  0.00           C  
ATOM   3809  O   HIS B  38     149.507 267.084  35.269  1.00  0.00           O  
ATOM   3810  CB  HIS B  38     151.290 265.566  37.457  1.00  0.00           C  
ATOM   3811  CG  HIS B  38     151.259 266.246  38.792  1.00  0.00           C  
ATOM   3812  ND1 HIS B  38     151.142 267.613  38.927  1.00  0.00           N  
ATOM   3813  CD2 HIS B  38     151.330 265.747  40.048  1.00  0.00           C  
ATOM   3814  CE1 HIS B  38     151.142 267.927  40.212  1.00  0.00           C  
ATOM   3815  NE2 HIS B  38     151.254 266.813  40.911  1.00  0.00           N  
ATOM   3816  H   HIS B  38     150.879 264.145  35.364  1.00  0.00           H  
ATOM   3817  HA  HIS B  38     149.258 264.926  37.635  1.00  0.00           H  
ATOM   3818 1HB  HIS B  38     151.803 264.611  37.573  1.00  0.00           H  
ATOM   3819 2HB  HIS B  38     151.884 266.176  36.778  1.00  0.00           H  
ATOM   3820  HD2 HIS B  38     151.428 264.697  40.323  1.00  0.00           H  
ATOM   3821  HE1 HIS B  38     151.062 268.933  40.621  1.00  0.00           H  
ATOM   3822  HE2 HIS B  38     151.282 266.749  41.919  1.00  0.00           H  
ATOM   3823  N   GLU B  39     148.571 267.308  37.307  1.00  0.00           N  
ATOM   3824  CA  GLU B  39     147.883 268.559  37.011  1.00  0.00           C  
ATOM   3825  C   GLU B  39     148.850 269.607  36.477  1.00  0.00           C  
ATOM   3826  O   GLU B  39     148.503 270.385  35.587  1.00  0.00           O  
ATOM   3827  CB  GLU B  39     147.180 269.091  38.261  1.00  0.00           C  
ATOM   3828  CG  GLU B  39     145.987 268.261  38.713  1.00  0.00           C  
ATOM   3829  CD  GLU B  39     145.341 268.796  39.961  1.00  0.00           C  
ATOM   3830  OE1 GLU B  39     145.827 269.766  40.490  1.00  0.00           O  
ATOM   3831  OE2 GLU B  39     144.360 268.232  40.386  1.00  0.00           O  
ATOM   3832  H   GLU B  39     148.487 266.920  38.236  1.00  0.00           H  
ATOM   3833  HA  GLU B  39     147.131 268.367  36.244  1.00  0.00           H  
ATOM   3834 1HB  GLU B  39     147.890 269.134  39.087  1.00  0.00           H  
ATOM   3835 2HB  GLU B  39     146.830 270.107  38.078  1.00  0.00           H  
ATOM   3836 1HG  GLU B  39     145.246 268.243  37.914  1.00  0.00           H  
ATOM   3837 2HG  GLU B  39     146.316 267.238  38.890  1.00  0.00           H  
ATOM   3838  N   SER B  40     150.063 269.635  37.022  1.00  0.00           N  
ATOM   3839  CA  SER B  40     151.051 270.623  36.605  1.00  0.00           C  
ATOM   3840  C   SER B  40     151.554 270.338  35.196  1.00  0.00           C  
ATOM   3841  O   SER B  40     152.153 271.199  34.551  1.00  0.00           O  
ATOM   3842  CB  SER B  40     152.216 270.637  37.575  1.00  0.00           C  
ATOM   3843  OG  SER B  40     152.941 269.439  37.506  1.00  0.00           O  
ATOM   3844  H   SER B  40     150.305 268.960  37.733  1.00  0.00           H  
ATOM   3845  HA  SER B  40     150.580 271.607  36.608  1.00  0.00           H  
ATOM   3846 1HB  SER B  40     152.873 271.475  37.343  1.00  0.00           H  
ATOM   3847 2HB  SER B  40     151.845 270.783  38.588  1.00  0.00           H  
ATOM   3848  HG  SER B  40     152.435 268.795  38.009  1.00  0.00           H  
ATOM   3849  N   GLN B  41     151.304 269.121  34.729  1.00  0.00           N  
ATOM   3850  CA  GLN B  41     151.678 268.720  33.377  1.00  0.00           C  
ATOM   3851  C   GLN B  41     150.527 268.933  32.401  1.00  0.00           C  
ATOM   3852  O   GLN B  41     150.746 269.164  31.213  1.00  0.00           O  
ATOM   3853  CB  GLN B  41     152.116 267.253  33.355  1.00  0.00           C  
ATOM   3854  CG  GLN B  41     153.346 266.958  34.196  1.00  0.00           C  
ATOM   3855  CD  GLN B  41     153.706 265.484  34.199  1.00  0.00           C  
ATOM   3856  OE1 GLN B  41     152.906 264.637  34.607  1.00  0.00           O  
ATOM   3857  NE2 GLN B  41     154.912 265.170  33.744  1.00  0.00           N  
ATOM   3858  H   GLN B  41     150.841 268.452  35.324  1.00  0.00           H  
ATOM   3859  HA  GLN B  41     152.513 269.339  33.052  1.00  0.00           H  
ATOM   3860 1HB  GLN B  41     151.302 266.624  33.717  1.00  0.00           H  
ATOM   3861 2HB  GLN B  41     152.329 266.953  32.330  1.00  0.00           H  
ATOM   3862 1HG  GLN B  41     154.192 267.516  33.792  1.00  0.00           H  
ATOM   3863 2HG  GLN B  41     153.153 267.265  35.223  1.00  0.00           H  
ATOM   3864 1HE2 GLN B  41     155.205 264.213  33.721  1.00  0.00           H  
ATOM   3865 2HE2 GLN B  41     155.529 265.888  33.422  1.00  0.00           H  
ATOM   3866  N   GLN B  42     149.300 268.874  32.918  1.00  0.00           N  
ATOM   3867  CA  GLN B  42     148.113 269.091  32.101  1.00  0.00           C  
ATOM   3868  C   GLN B  42     148.079 270.509  31.542  1.00  0.00           C  
ATOM   3869  O   GLN B  42     147.626 270.736  30.421  1.00  0.00           O  
ATOM   3870  CB  GLN B  42     146.845 268.819  32.916  1.00  0.00           C  
ATOM   3871  CG  GLN B  42     146.651 267.362  33.298  1.00  0.00           C  
ATOM   3872  CD  GLN B  42     145.478 267.161  34.238  1.00  0.00           C  
ATOM   3873  OE1 GLN B  42     144.565 267.989  34.300  1.00  0.00           O  
ATOM   3874  NE2 GLN B  42     145.495 266.057  34.976  1.00  0.00           N  
ATOM   3875  H   GLN B  42     149.189 268.690  33.905  1.00  0.00           H  
ATOM   3876  HA  GLN B  42     148.142 268.400  31.258  1.00  0.00           H  
ATOM   3877 1HB  GLN B  42     146.870 269.407  33.834  1.00  0.00           H  
ATOM   3878 2HB  GLN B  42     145.972 269.137  32.347  1.00  0.00           H  
ATOM   3879 1HG  GLN B  42     146.468 266.781  32.394  1.00  0.00           H  
ATOM   3880 2HG  GLN B  42     147.553 267.004  33.795  1.00  0.00           H  
ATOM   3881 1HE2 GLN B  42     144.747 265.870  35.615  1.00  0.00           H  
ATOM   3882 2HE2 GLN B  42     146.254 265.412  34.894  1.00  0.00           H  
ATOM   3883  N   GLU B  43     148.566 271.455  32.340  1.00  0.00           N  
ATOM   3884  CA  GLU B  43     148.646 272.850  31.923  1.00  0.00           C  
ATOM   3885  C   GLU B  43     149.513 273.005  30.680  1.00  0.00           C  
ATOM   3886  O   GLU B  43     149.154 273.728  29.752  1.00  0.00           O  
ATOM   3887  CB  GLU B  43     149.203 273.715  33.056  1.00  0.00           C  
ATOM   3888  CG  GLU B  43     148.285 273.835  34.264  1.00  0.00           C  
ATOM   3889  CD  GLU B  43     148.974 274.421  35.465  1.00  0.00           C  
ATOM   3890  OE1 GLU B  43     150.160 274.638  35.400  1.00  0.00           O  
ATOM   3891  OE2 GLU B  43     148.312 274.653  36.450  1.00  0.00           O  
ATOM   3892  H   GLU B  43     148.898 271.197  33.259  1.00  0.00           H  
ATOM   3893  HA  GLU B  43     147.641 273.196  31.680  1.00  0.00           H  
ATOM   3894 1HB  GLU B  43     150.152 273.301  33.397  1.00  0.00           H  
ATOM   3895 2HB  GLU B  43     149.399 274.721  32.683  1.00  0.00           H  
ATOM   3896 1HG  GLU B  43     147.437 274.467  34.002  1.00  0.00           H  
ATOM   3897 2HG  GLU B  43     147.903 272.847  34.516  1.00  0.00           H  
ATOM   3898  N   GLN B  44     150.657 272.322  30.671  1.00  0.00           N  
ATOM   3899  CA  GLN B  44     151.578 272.393  29.542  1.00  0.00           C  
ATOM   3900  C   GLN B  44     151.029 271.640  28.336  1.00  0.00           C  
ATOM   3901  O   GLN B  44     151.149 272.105  27.202  1.00  0.00           O  
ATOM   3902  CB  GLN B  44     152.947 271.829  29.930  1.00  0.00           C  
ATOM   3903  CG  GLN B  44     154.022 272.020  28.875  1.00  0.00           C  
ATOM   3904  CD  GLN B  44     154.357 273.483  28.648  1.00  0.00           C  
ATOM   3905  OE1 GLN B  44     154.529 274.249  29.600  1.00  0.00           O  
ATOM   3906  NE2 GLN B  44     154.451 273.879  27.383  1.00  0.00           N  
ATOM   3907  H   GLN B  44     150.898 271.749  31.466  1.00  0.00           H  
ATOM   3908  HA  GLN B  44     151.700 273.438  29.261  1.00  0.00           H  
ATOM   3909 1HB  GLN B  44     153.289 272.305  30.849  1.00  0.00           H  
ATOM   3910 2HB  GLN B  44     152.858 270.761  30.130  1.00  0.00           H  
ATOM   3911 1HG  GLN B  44     154.928 271.508  29.196  1.00  0.00           H  
ATOM   3912 2HG  GLN B  44     153.670 271.601  27.932  1.00  0.00           H  
ATOM   3913 1HE2 GLN B  44     154.669 274.832  27.173  1.00  0.00           H  
ATOM   3914 2HE2 GLN B  44     154.304 273.224  26.642  1.00  0.00           H  
ATOM   3915  N   LEU B  45     150.429 270.479  28.585  1.00  0.00           N  
ATOM   3916  CA  LEU B  45     149.853 269.671  27.517  1.00  0.00           C  
ATOM   3917  C   LEU B  45     148.798 270.452  26.744  1.00  0.00           C  
ATOM   3918  O   LEU B  45     148.752 270.399  25.514  1.00  0.00           O  
ATOM   3919  CB  LEU B  45     149.230 268.394  28.095  1.00  0.00           C  
ATOM   3920  CG  LEU B  45     148.551 267.467  27.080  1.00  0.00           C  
ATOM   3921  CD1 LEU B  45     149.592 266.926  26.109  1.00  0.00           C  
ATOM   3922  CD2 LEU B  45     147.849 266.335  27.816  1.00  0.00           C  
ATOM   3923  H   LEU B  45     150.369 270.149  29.538  1.00  0.00           H  
ATOM   3924  HA  LEU B  45     150.649 269.392  26.827  1.00  0.00           H  
ATOM   3925 1HB  LEU B  45     150.011 267.823  28.595  1.00  0.00           H  
ATOM   3926 2HB  LEU B  45     148.484 268.677  28.838  1.00  0.00           H  
ATOM   3927  HG  LEU B  45     147.819 268.033  26.503  1.00  0.00           H  
ATOM   3928 1HD1 LEU B  45     149.109 266.267  25.388  1.00  0.00           H  
ATOM   3929 2HD1 LEU B  45     150.064 267.755  25.583  1.00  0.00           H  
ATOM   3930 3HD1 LEU B  45     150.348 266.368  26.661  1.00  0.00           H  
ATOM   3931 1HD2 LEU B  45     147.365 265.676  27.094  1.00  0.00           H  
ATOM   3932 2HD2 LEU B  45     148.580 265.767  28.392  1.00  0.00           H  
ATOM   3933 3HD2 LEU B  45     147.098 266.749  28.489  1.00  0.00           H  
ATOM   3934  N   LEU B  46     147.958 271.177  27.472  1.00  0.00           N  
ATOM   3935  CA  LEU B  46     146.915 271.999  26.871  1.00  0.00           C  
ATOM   3936  C   LEU B  46     147.484 272.901  25.783  1.00  0.00           C  
ATOM   3937  O   LEU B  46     147.020 272.881  24.642  1.00  0.00           O  
ATOM   3938  CB  LEU B  46     146.229 272.855  27.944  1.00  0.00           C  
ATOM   3939  CG  LEU B  46     145.005 273.653  27.477  1.00  0.00           C  
ATOM   3940  CD1 LEU B  46     143.976 273.709  28.599  1.00  0.00           C  
ATOM   3941  CD2 LEU B  46     145.438 275.051  27.062  1.00  0.00           C  
ATOM   3942  H   LEU B  46     148.044 271.165  28.479  1.00  0.00           H  
ATOM   3943  HA  LEU B  46     146.179 271.342  26.408  1.00  0.00           H  
ATOM   3944 1HB  LEU B  46     145.910 272.203  28.755  1.00  0.00           H  
ATOM   3945 2HB  LEU B  46     146.956 273.565  28.340  1.00  0.00           H  
ATOM   3946  HG  LEU B  46     144.544 273.148  26.627  1.00  0.00           H  
ATOM   3947 1HD1 LEU B  46     143.106 274.276  28.267  1.00  0.00           H  
ATOM   3948 2HD1 LEU B  46     143.670 272.696  28.862  1.00  0.00           H  
ATOM   3949 3HD1 LEU B  46     144.414 274.194  29.470  1.00  0.00           H  
ATOM   3950 1HD2 LEU B  46     144.568 275.618  26.729  1.00  0.00           H  
ATOM   3951 2HD2 LEU B  46     145.897 275.556  27.912  1.00  0.00           H  
ATOM   3952 3HD2 LEU B  46     146.159 274.982  26.248  1.00  0.00           H  
ATOM   3953  N   GLU B  47     148.496 273.685  26.144  1.00  0.00           N  
ATOM   3954  CA  GLU B  47     149.100 274.646  25.229  1.00  0.00           C  
ATOM   3955  C   GLU B  47     149.825 273.942  24.089  1.00  0.00           C  
ATOM   3956  O   GLU B  47     149.717 274.348  22.932  1.00  0.00           O  
ATOM   3957  CB  GLU B  47     150.073 275.558  25.979  1.00  0.00           C  
ATOM   3958  CG  GLU B  47     150.753 276.605  25.107  1.00  0.00           C  
ATOM   3959  CD  GLU B  47     151.456 277.665  25.907  1.00  0.00           C  
ATOM   3960  OE1 GLU B  47     151.409 277.602  27.112  1.00  0.00           O  
ATOM   3961  OE2 GLU B  47     152.041 278.540  25.313  1.00  0.00           O  
ATOM   3962  H   GLU B  47     148.851 273.621  27.087  1.00  0.00           H  
ATOM   3963  HA  GLU B  47     148.307 275.255  24.794  1.00  0.00           H  
ATOM   3964 1HB  GLU B  47     149.542 276.080  26.775  1.00  0.00           H  
ATOM   3965 2HB  GLU B  47     150.851 274.955  26.445  1.00  0.00           H  
ATOM   3966 1HG  GLU B  47     151.479 276.110  24.463  1.00  0.00           H  
ATOM   3967 2HG  GLU B  47     150.004 277.074  24.470  1.00  0.00           H  
ATOM   3968  N   ASP B  48     150.572 272.889  24.416  1.00  0.00           N  
ATOM   3969  CA  ASP B  48     151.402 272.206  23.431  1.00  0.00           C  
ATOM   3970  C   ASP B  48     150.568 271.711  22.257  1.00  0.00           C  
ATOM   3971  O   ASP B  48     150.917 271.932  21.096  1.00  0.00           O  
ATOM   3972  CB  ASP B  48     152.139 271.029  24.073  1.00  0.00           C  
ATOM   3973  CG  ASP B  48     153.292 271.467  24.966  1.00  0.00           C  
ATOM   3974  OD1 ASP B  48     153.688 272.605  24.876  1.00  0.00           O  
ATOM   3975  OD2 ASP B  48     153.765 270.660  25.730  1.00  0.00           O  
ATOM   3976  H   ASP B  48     150.571 272.560  25.371  1.00  0.00           H  
ATOM   3977  HA  ASP B  48     152.139 272.915  23.051  1.00  0.00           H  
ATOM   3978 1HB  ASP B  48     151.439 270.443  24.669  1.00  0.00           H  
ATOM   3979 2HB  ASP B  48     152.531 270.375  23.293  1.00  0.00           H  
ATOM   3980  N   VAL B  49     149.472 271.031  22.570  1.00  0.00           N  
ATOM   3981  CA  VAL B  49     148.668 270.346  21.564  1.00  0.00           C  
ATOM   3982  C   VAL B  49     147.871 271.339  20.727  1.00  0.00           C  
ATOM   3983  O   VAL B  49     147.791 271.202  19.506  1.00  0.00           O  
ATOM   3984  CB  VAL B  49     147.702 269.353  22.236  1.00  0.00           C  
ATOM   3985  CG1 VAL B  49     146.790 268.713  21.200  1.00  0.00           C  
ATOM   3986  CG2 VAL B  49     148.490 268.293  22.988  1.00  0.00           C  
ATOM   3987  H   VAL B  49     149.191 270.972  23.537  1.00  0.00           H  
ATOM   3988  HA  VAL B  49     149.338 269.791  20.904  1.00  0.00           H  
ATOM   3989  HB  VAL B  49     147.064 269.896  22.933  1.00  0.00           H  
ATOM   3990 1HG1 VAL B  49     146.114 268.014  21.693  1.00  0.00           H  
ATOM   3991 2HG1 VAL B  49     146.209 269.487  20.699  1.00  0.00           H  
ATOM   3992 3HG1 VAL B  49     147.392 268.176  20.467  1.00  0.00           H  
ATOM   3993 1HG2 VAL B  49     147.801 267.595  23.462  1.00  0.00           H  
ATOM   3994 2HG2 VAL B  49     149.132 267.753  22.292  1.00  0.00           H  
ATOM   3995 3HG2 VAL B  49     149.105 268.771  23.753  1.00  0.00           H  
ATOM   3996  N   LEU B  50     147.283 272.334  21.384  1.00  0.00           N  
ATOM   3997  CA  LEU B  50     146.473 273.327  20.689  1.00  0.00           C  
ATOM   3998  C   LEU B  50     147.306 274.114  19.687  1.00  0.00           C  
ATOM   3999  O   LEU B  50     146.842 274.411  18.585  1.00  0.00           O  
ATOM   4000  CB  LEU B  50     145.832 274.289  21.697  1.00  0.00           C  
ATOM   4001  CG  LEU B  50     144.722 273.692  22.573  1.00  0.00           C  
ATOM   4002  CD1 LEU B  50     144.353 274.682  23.669  1.00  0.00           C  
ATOM   4003  CD2 LEU B  50     143.516 273.359  21.707  1.00  0.00           C  
ATOM   4004  H   LEU B  50     147.397 272.408  22.385  1.00  0.00           H  
ATOM   4005  HA  LEU B  50     145.684 272.809  20.141  1.00  0.00           H  
ATOM   4006 1HB  LEU B  50     146.609 274.666  22.359  1.00  0.00           H  
ATOM   4007 2HB  LEU B  50     145.407 275.131  21.152  1.00  0.00           H  
ATOM   4008  HG  LEU B  50     145.086 272.783  23.052  1.00  0.00           H  
ATOM   4009 1HD1 LEU B  50     143.565 274.258  24.292  1.00  0.00           H  
ATOM   4010 2HD1 LEU B  50     145.229 274.887  24.285  1.00  0.00           H  
ATOM   4011 3HD1 LEU B  50     144.000 275.609  23.219  1.00  0.00           H  
ATOM   4012 1HD2 LEU B  50     142.728 272.935  22.330  1.00  0.00           H  
ATOM   4013 2HD2 LEU B  50     143.150 274.268  21.228  1.00  0.00           H  
ATOM   4014 3HD2 LEU B  50     143.804 272.637  20.943  1.00  0.00           H  
ATOM   4015  N   ARG B  51     148.537 274.449  20.069  1.00  0.00           N  
ATOM   4016  CA  ARG B  51     149.430 275.181  19.179  1.00  0.00           C  
ATOM   4017  C   ARG B  51     149.746 274.374  17.927  1.00  0.00           C  
ATOM   4018  O   ARG B  51     149.738 274.906  16.816  1.00  0.00           O  
ATOM   4019  CB  ARG B  51     150.728 275.531  19.893  1.00  0.00           C  
ATOM   4020  CG  ARG B  51     150.622 276.675  20.889  1.00  0.00           C  
ATOM   4021  CD  ARG B  51     151.954 277.077  21.409  1.00  0.00           C  
ATOM   4022  NE  ARG B  51     152.573 276.017  22.188  1.00  0.00           N  
ATOM   4023  CZ  ARG B  51     153.881 275.969  22.511  1.00  0.00           C  
ATOM   4024  NH1 ARG B  51     154.691 276.925  22.115  1.00  0.00           N  
ATOM   4025  NH2 ARG B  51     154.348 274.960  23.226  1.00  0.00           N  
ATOM   4026  H   ARG B  51     148.861 274.186  20.988  1.00  0.00           H  
ATOM   4027  HA  ARG B  51     148.934 276.104  18.874  1.00  0.00           H  
ATOM   4028 1HB  ARG B  51     151.093 274.658  20.432  1.00  0.00           H  
ATOM   4029 2HB  ARG B  51     151.485 275.803  19.158  1.00  0.00           H  
ATOM   4030 1HG  ARG B  51     150.169 277.540  20.403  1.00  0.00           H  
ATOM   4031 2HG  ARG B  51     150.003 276.367  21.732  1.00  0.00           H  
ATOM   4032 1HD  ARG B  51     152.613 277.316  20.574  1.00  0.00           H  
ATOM   4033 2HD  ARG B  51     151.846 277.952  22.048  1.00  0.00           H  
ATOM   4034  HE  ARG B  51     151.981 275.263  22.511  1.00  0.00           H  
ATOM   4035 1HH1 ARG B  51     154.334 277.696  21.569  1.00  0.00           H  
ATOM   4036 2HH1 ARG B  51     155.671 276.889  22.357  1.00  0.00           H  
ATOM   4037 1HH2 ARG B  51     153.725 274.225  23.530  1.00  0.00           H  
ATOM   4038 2HH2 ARG B  51     155.327 274.924  23.468  1.00  0.00           H  
ATOM   4039  N   THR B  52     150.021 273.087  18.113  1.00  0.00           N  
ATOM   4040  CA  THR B  52     150.307 272.196  16.993  1.00  0.00           C  
ATOM   4041  C   THR B  52     149.117 272.101  16.047  1.00  0.00           C  
ATOM   4042  O   THR B  52     149.277 272.143  14.827  1.00  0.00           O  
ATOM   4043  CB  THR B  52     150.690 270.788  17.487  1.00  0.00           C  
ATOM   4044  OG1 THR B  52     151.870 270.868  18.297  1.00  0.00           O  
ATOM   4045  CG2 THR B  52     150.949 269.862  16.308  1.00  0.00           C  
ATOM   4046  H   THR B  52     150.032 272.714  19.052  1.00  0.00           H  
ATOM   4047  HA  THR B  52     151.150 272.604  16.433  1.00  0.00           H  
ATOM   4048  HB  THR B  52     149.877 270.382  18.089  1.00  0.00           H  
ATOM   4049  HG1 THR B  52     151.656 271.293  19.132  1.00  0.00           H  
ATOM   4050 1HG2 THR B  52     151.217 268.872  16.676  1.00  0.00           H  
ATOM   4051 2HG2 THR B  52     150.050 269.791  15.696  1.00  0.00           H  
ATOM   4052 3HG2 THR B  52     151.767 270.260  15.707  1.00  0.00           H  
ATOM   4053  N   ALA B  53     147.922 271.974  16.617  1.00  0.00           N  
ATOM   4054  CA  ALA B  53     146.698 271.851  15.834  1.00  0.00           C  
ATOM   4055  C   ALA B  53     146.475 273.078  14.960  1.00  0.00           C  
ATOM   4056  O   ALA B  53     146.049 272.964  13.811  1.00  0.00           O  
ATOM   4057  CB  ALA B  53     145.504 271.630  16.749  1.00  0.00           C  
ATOM   4058  H   ALA B  53     147.856 271.957  17.623  1.00  0.00           H  
ATOM   4059  HA  ALA B  53     146.790 270.980  15.183  1.00  0.00           H  
ATOM   4060 1HB  ALA B  53     144.598 271.540  16.152  1.00  0.00           H  
ATOM   4061 2HB  ALA B  53     145.650 270.716  17.326  1.00  0.00           H  
ATOM   4062 3HB  ALA B  53     145.405 272.474  17.430  1.00  0.00           H  
ATOM   4063  N   GLU B  54     146.762 274.254  15.512  1.00  0.00           N  
ATOM   4064  CA  GLU B  54     146.561 275.509  14.796  1.00  0.00           C  
ATOM   4065  C   GLU B  54     147.566 275.663  13.662  1.00  0.00           C  
ATOM   4066  O   GLU B  54     147.223 276.143  12.582  1.00  0.00           O  
ATOM   4067  CB  GLU B  54     146.674 276.695  15.756  1.00  0.00           C  
ATOM   4068  CG  GLU B  54     145.509 276.832  16.726  1.00  0.00           C  
ATOM   4069  CD  GLU B  54     144.204 277.113  16.035  1.00  0.00           C  
ATOM   4070  OE1 GLU B  54     144.120 278.097  15.341  1.00  0.00           O  
ATOM   4071  OE2 GLU B  54     143.288 276.341  16.203  1.00  0.00           O  
ATOM   4072  H   GLU B  54     147.129 274.283  16.453  1.00  0.00           H  
ATOM   4073  HA  GLU B  54     145.562 275.500  14.358  1.00  0.00           H  
ATOM   4074 1HB  GLU B  54     147.589 276.602  16.344  1.00  0.00           H  
ATOM   4075 2HB  GLU B  54     146.745 277.619  15.185  1.00  0.00           H  
ATOM   4076 1HG  GLU B  54     145.414 275.909  17.297  1.00  0.00           H  
ATOM   4077 2HG  GLU B  54     145.725 277.639  17.425  1.00  0.00           H  
ATOM   4078  N   LYS B  55     148.805 275.254  13.912  1.00  0.00           N  
ATOM   4079  CA  LYS B  55     149.849 275.307  12.894  1.00  0.00           C  
ATOM   4080  C   LYS B  55     149.532 274.375  11.730  1.00  0.00           C  
ATOM   4081  O   LYS B  55     149.787 274.709  10.574  1.00  0.00           O  
ATOM   4082  CB  LYS B  55     151.206 274.948  13.500  1.00  0.00           C  
ATOM   4083  CG  LYS B  55     151.787 276.015  14.419  1.00  0.00           C  
ATOM   4084  CD  LYS B  55     153.116 275.571  15.011  1.00  0.00           C  
ATOM   4085  CE  LYS B  55     153.695 276.634  15.933  1.00  0.00           C  
ATOM   4086  NZ  LYS B  55     154.993 276.210  16.525  1.00  0.00           N  
ATOM   4087  H   LYS B  55     149.036 274.898  14.829  1.00  0.00           H  
ATOM   4088  HA  LYS B  55     149.898 276.324  12.502  1.00  0.00           H  
ATOM   4089 1HB  LYS B  55     151.116 274.026  14.075  1.00  0.00           H  
ATOM   4090 2HB  LYS B  55     151.925 274.767  12.701  1.00  0.00           H  
ATOM   4091 1HG  LYS B  55     151.940 276.937  13.855  1.00  0.00           H  
ATOM   4092 2HG  LYS B  55     151.087 276.218  15.229  1.00  0.00           H  
ATOM   4093 1HD  LYS B  55     152.973 274.650  15.577  1.00  0.00           H  
ATOM   4094 2HD  LYS B  55     153.826 275.376  14.207  1.00  0.00           H  
ATOM   4095 1HE  LYS B  55     153.849 277.556  15.373  1.00  0.00           H  
ATOM   4096 2HE  LYS B  55     152.992 276.839  16.739  1.00  0.00           H  
ATOM   4097 1HZ  LYS B  55     155.342 276.941  17.129  1.00  0.00           H  
ATOM   4098 2HZ  LYS B  55     154.858 275.366  17.063  1.00  0.00           H  
ATOM   4099 3HZ  LYS B  55     155.660 276.036  15.787  1.00  0.00           H  
ATOM   4100  N   GLN B  56     148.973 273.208  12.038  1.00  0.00           N  
ATOM   4101  CA  GLN B  56     148.602 272.248  11.006  1.00  0.00           C  
ATOM   4102  C   GLN B  56     147.311 272.658  10.311  1.00  0.00           C  
ATOM   4103  O   GLN B  56     147.126 272.392   9.124  1.00  0.00           O  
ATOM   4104  CB  GLN B  56     148.451 270.847  11.607  1.00  0.00           C  
ATOM   4105  CG  GLN B  56     149.757 270.224  12.069  1.00  0.00           C  
ATOM   4106  CD  GLN B  56     150.759 270.075  10.940  1.00  0.00           C  
ATOM   4107  OE1 GLN B  56     150.439 269.543   9.874  1.00  0.00           O  
ATOM   4108  NE2 GLN B  56     151.979 270.546  11.168  1.00  0.00           N  
ATOM   4109  H   GLN B  56     148.804 272.980  13.007  1.00  0.00           H  
ATOM   4110  HA  GLN B  56     149.393 272.221  10.258  1.00  0.00           H  
ATOM   4111 1HB  GLN B  56     147.777 270.889  12.462  1.00  0.00           H  
ATOM   4112 2HB  GLN B  56     148.003 270.182  10.869  1.00  0.00           H  
ATOM   4113 1HG  GLN B  56     150.198 270.858  12.837  1.00  0.00           H  
ATOM   4114 2HG  GLN B  56     149.550 269.234  12.476  1.00  0.00           H  
ATOM   4115 1HE2 GLN B  56     152.684 270.477  10.460  1.00  0.00           H  
ATOM   4116 2HE2 GLN B  56     152.196 270.971  12.047  1.00  0.00           H  
ATOM   4117  N   GLY B  57     146.418 273.308  11.051  1.00  0.00           N  
ATOM   4118  CA  GLY B  57     145.144 273.753  10.499  1.00  0.00           C  
ATOM   4119  C   GLY B  57     144.107 272.639  10.538  1.00  0.00           C  
ATOM   4120  O   GLY B  57     143.297 272.501   9.622  1.00  0.00           O  
ATOM   4121  H   GLY B  57     146.623 273.499  12.021  1.00  0.00           H  
ATOM   4122 1HA  GLY B  57     144.782 274.612  11.066  1.00  0.00           H  
ATOM   4123 2HA  GLY B  57     145.289 274.084   9.472  1.00  0.00           H  
ATOM   4124  N   VAL B  58     144.132 271.847  11.608  1.00  0.00           N  
ATOM   4125  CA  VAL B  58     143.196 270.740  11.761  1.00  0.00           C  
ATOM   4126  C   VAL B  58     142.403 270.866  13.057  1.00  0.00           C  
ATOM   4127  O   VAL B  58     142.764 271.635  13.947  1.00  0.00           O  
ATOM   4128  CB  VAL B  58     143.950 269.397  11.752  1.00  0.00           C  
ATOM   4129  CG1 VAL B  58     144.654 269.190  10.419  1.00  0.00           C  
ATOM   4130  CG2 VAL B  58     144.947 269.356  12.900  1.00  0.00           C  
ATOM   4131  H   VAL B  58     144.817 272.022  12.331  1.00  0.00           H  
ATOM   4132  HA  VAL B  58     142.500 270.755  10.922  1.00  0.00           H  
ATOM   4133  HB  VAL B  58     143.231 268.586  11.865  1.00  0.00           H  
ATOM   4134 1HG1 VAL B  58     145.182 268.236  10.430  1.00  0.00           H  
ATOM   4135 2HG1 VAL B  58     143.918 269.187   9.616  1.00  0.00           H  
ATOM   4136 3HG1 VAL B  58     145.368 269.997  10.256  1.00  0.00           H  
ATOM   4137 1HG2 VAL B  58     145.476 268.403  12.889  1.00  0.00           H  
ATOM   4138 2HG2 VAL B  58     145.663 270.170  12.791  1.00  0.00           H  
ATOM   4139 3HG2 VAL B  58     144.417 269.464  13.847  1.00  0.00           H  
ATOM   4140  N   ARG B  59     141.318 270.101  13.156  1.00  0.00           N  
ATOM   4141  CA  ARG B  59     140.430 270.174  14.310  1.00  0.00           C  
ATOM   4142  C   ARG B  59     140.873 269.214  15.407  1.00  0.00           C  
ATOM   4143  O   ARG B  59     140.885 267.999  15.209  1.00  0.00           O  
ATOM   4144  CB  ARG B  59     138.999 269.852  13.905  1.00  0.00           C  
ATOM   4145  CG  ARG B  59     137.972 269.997  15.017  1.00  0.00           C  
ATOM   4146  CD  ARG B  59     136.609 269.625  14.557  1.00  0.00           C  
ATOM   4147  NE  ARG B  59     136.132 270.507  13.505  1.00  0.00           N  
ATOM   4148  CZ  ARG B  59     135.572 271.715  13.714  1.00  0.00           C  
ATOM   4149  NH1 ARG B  59     135.427 272.169  14.940  1.00  0.00           N  
ATOM   4150  NH2 ARG B  59     135.169 272.443  12.688  1.00  0.00           N  
ATOM   4151  H   ARG B  59     141.105 269.447  12.416  1.00  0.00           H  
ATOM   4152  HA  ARG B  59     140.467 271.188  14.711  1.00  0.00           H  
ATOM   4153 1HB  ARG B  59     138.696 270.507  13.089  1.00  0.00           H  
ATOM   4154 2HB  ARG B  59     138.946 268.827  13.539  1.00  0.00           H  
ATOM   4155 1HG  ARG B  59     138.242 269.347  15.849  1.00  0.00           H  
ATOM   4156 2HG  ARG B  59     137.948 271.033  15.358  1.00  0.00           H  
ATOM   4157 1HD  ARG B  59     136.622 268.607  14.169  1.00  0.00           H  
ATOM   4158 2HD  ARG B  59     135.914 269.685  15.394  1.00  0.00           H  
ATOM   4159  HE  ARG B  59     136.226 270.192  12.548  1.00  0.00           H  
ATOM   4160 1HH1 ARG B  59     135.736 271.612  15.724  1.00  0.00           H  
ATOM   4161 2HH1 ARG B  59     135.008 273.074  15.096  1.00  0.00           H  
ATOM   4162 1HH2 ARG B  59     135.281 272.094  11.746  1.00  0.00           H  
ATOM   4163 2HH2 ARG B  59     134.750 273.348  12.845  1.00  0.00           H  
ATOM   4164  N   VAL B  60     141.249 269.757  16.558  1.00  0.00           N  
ATOM   4165  CA  VAL B  60     141.638 268.912  17.680  1.00  0.00           C  
ATOM   4166  C   VAL B  60     140.900 269.309  18.953  1.00  0.00           C  
ATOM   4167  O   VAL B  60     140.928 270.468  19.366  1.00  0.00           O  
ATOM   4168  CB  VAL B  60     143.157 269.010  17.919  1.00  0.00           C  
ATOM   4169  CG1 VAL B  60     143.566 268.148  19.105  1.00  0.00           C  
ATOM   4170  CG2 VAL B  60     143.906 268.591  16.664  1.00  0.00           C  
ATOM   4171  H   VAL B  60     141.280 270.762  16.650  1.00  0.00           H  
ATOM   4172  HA  VAL B  60     141.372 267.881  17.446  1.00  0.00           H  
ATOM   4173  HB  VAL B  60     143.410 270.040  18.168  1.00  0.00           H  
ATOM   4174 1HG1 VAL B  60     144.642 268.229  19.260  1.00  0.00           H  
ATOM   4175 2HG1 VAL B  60     143.044 268.489  19.999  1.00  0.00           H  
ATOM   4176 3HG1 VAL B  60     143.306 267.109  18.906  1.00  0.00           H  
ATOM   4177 1HG2 VAL B  60     144.979 268.663  16.840  1.00  0.00           H  
ATOM   4178 2HG2 VAL B  60     143.648 267.562  16.412  1.00  0.00           H  
ATOM   4179 3HG2 VAL B  60     143.629 269.247  15.839  1.00  0.00           H  
ATOM   4180  N   ARG B  61     140.249 268.332  19.575  1.00  0.00           N  
ATOM   4181  CA  ARG B  61     139.468 268.562  20.783  1.00  0.00           C  
ATOM   4182  C   ARG B  61     140.109 267.888  21.990  1.00  0.00           C  
ATOM   4183  O   ARG B  61     140.416 266.697  21.954  1.00  0.00           O  
ATOM   4184  CB  ARG B  61     138.049 268.042  20.610  1.00  0.00           C  
ATOM   4185  CG  ARG B  61     137.155 268.206  21.829  1.00  0.00           C  
ATOM   4186  CD  ARG B  61     135.774 267.727  21.565  1.00  0.00           C  
ATOM   4187  NE  ARG B  61     135.070 268.588  20.628  1.00  0.00           N  
ATOM   4188  CZ  ARG B  61     133.882 268.296  20.064  1.00  0.00           C  
ATOM   4189  NH1 ARG B  61     133.278 267.164  20.353  1.00  0.00           N  
ATOM   4190  NH2 ARG B  61     133.323 269.147  19.221  1.00  0.00           N  
ATOM   4191  H   ARG B  61     140.311 267.393  19.205  1.00  0.00           H  
ATOM   4192  HA  ARG B  61     139.426 269.637  20.968  1.00  0.00           H  
ATOM   4193 1HB  ARG B  61     137.571 268.559  19.779  1.00  0.00           H  
ATOM   4194 2HB  ARG B  61     138.077 266.981  20.363  1.00  0.00           H  
ATOM   4195 1HG  ARG B  61     137.564 267.632  22.661  1.00  0.00           H  
ATOM   4196 2HG  ARG B  61     137.105 269.260  22.105  1.00  0.00           H  
ATOM   4197 1HD  ARG B  61     135.811 266.723  21.144  1.00  0.00           H  
ATOM   4198 2HD  ARG B  61     135.211 267.708  22.498  1.00  0.00           H  
ATOM   4199  HE  ARG B  61     135.504 269.468  20.381  1.00  0.00           H  
ATOM   4200 1HH1 ARG B  61     133.705 266.514  20.997  1.00  0.00           H  
ATOM   4201 2HH1 ARG B  61     132.388 266.945  19.930  1.00  0.00           H  
ATOM   4202 1HH2 ARG B  61     133.788 270.017  18.999  1.00  0.00           H  
ATOM   4203 2HH2 ARG B  61     132.433 268.928  18.799  1.00  0.00           H  
ATOM   4204  N   ILE B  62     140.315 268.650  23.058  1.00  0.00           N  
ATOM   4205  CA  ILE B  62     140.959 268.108  24.248  1.00  0.00           C  
ATOM   4206  C   ILE B  62     140.036 268.187  25.459  1.00  0.00           C  
ATOM   4207  O   ILE B  62     139.514 269.254  25.782  1.00  0.00           O  
ATOM   4208  CB  ILE B  62     142.270 268.855  24.552  1.00  0.00           C  
ATOM   4209  CG1 ILE B  62     143.162 268.895  23.309  1.00  0.00           C  
ATOM   4210  CG2 ILE B  62     143.000 268.197  25.714  1.00  0.00           C  
ATOM   4211  CD1 ILE B  62     144.261 269.931  23.378  1.00  0.00           C  
ATOM   4212  H   ILE B  62     140.029 269.619  23.043  1.00  0.00           H  
ATOM   4213  HA  ILE B  62     141.194 267.060  24.068  1.00  0.00           H  
ATOM   4214  HB  ILE B  62     142.048 269.889  24.814  1.00  0.00           H  
ATOM   4215 1HG1 ILE B  62     143.623 267.919  23.160  1.00  0.00           H  
ATOM   4216 2HG1 ILE B  62     142.552 269.104  22.430  1.00  0.00           H  
ATOM   4217 1HG2 ILE B  62     143.925 268.737  25.915  1.00  0.00           H  
ATOM   4218 2HG2 ILE B  62     142.367 268.219  26.600  1.00  0.00           H  
ATOM   4219 3HG2 ILE B  62     143.232 267.163  25.459  1.00  0.00           H  
ATOM   4220 1HD1 ILE B  62     144.850 269.899  22.461  1.00  0.00           H  
ATOM   4221 2HD1 ILE B  62     143.819 270.922  23.492  1.00  0.00           H  
ATOM   4222 3HD1 ILE B  62     144.905 269.721  24.230  1.00  0.00           H  
ATOM   4223  N   ARG B  63     139.844 267.054  26.127  1.00  0.00           N  
ATOM   4224  CA  ARG B  63     138.990 266.995  27.307  1.00  0.00           C  
ATOM   4225  C   ARG B  63     139.802 266.698  28.561  1.00  0.00           C  
ATOM   4226  O   ARG B  63     140.535 265.712  28.618  1.00  0.00           O  
ATOM   4227  CB  ARG B  63     137.916 265.930  27.139  1.00  0.00           C  
ATOM   4228  CG  ARG B  63     136.940 265.816  28.299  1.00  0.00           C  
ATOM   4229  CD  ARG B  63     135.811 264.905  27.980  1.00  0.00           C  
ATOM   4230  NE  ARG B  63     134.920 265.475  26.983  1.00  0.00           N  
ATOM   4231  CZ  ARG B  63     133.898 264.815  26.404  1.00  0.00           C  
ATOM   4232  NH1 ARG B  63     133.651 263.566  26.733  1.00  0.00           N  
ATOM   4233  NH2 ARG B  63     133.143 265.423  25.505  1.00  0.00           N  
ATOM   4234  H   ARG B  63     140.312 266.215  25.816  1.00  0.00           H  
ATOM   4235  HA  ARG B  63     138.509 267.967  27.435  1.00  0.00           H  
ATOM   4236 1HB  ARG B  63     137.337 266.136  26.240  1.00  0.00           H  
ATOM   4237 2HB  ARG B  63     138.388 264.956  27.008  1.00  0.00           H  
ATOM   4238 1HG  ARG B  63     137.460 265.425  29.174  1.00  0.00           H  
ATOM   4239 2HG  ARG B  63     136.532 266.801  28.529  1.00  0.00           H  
ATOM   4240 1HD  ARG B  63     136.201 263.965  27.591  1.00  0.00           H  
ATOM   4241 2HD  ARG B  63     135.233 264.712  28.883  1.00  0.00           H  
ATOM   4242  HE  ARG B  63     135.079 266.434  26.704  1.00  0.00           H  
ATOM   4243 1HH1 ARG B  63     134.228 263.102  27.420  1.00  0.00           H  
ATOM   4244 2HH1 ARG B  63     132.886 263.072  26.299  1.00  0.00           H  
ATOM   4245 1HH2 ARG B  63     133.333 266.383  25.252  1.00  0.00           H  
ATOM   4246 2HH2 ARG B  63     132.378 264.929  25.071  1.00  0.00           H  
ATOM   4247  N   PHE B  64     139.672 267.556  29.566  1.00  0.00           N  
ATOM   4248  CA  PHE B  64     140.401 267.360  30.814  1.00  0.00           C  
ATOM   4249  C   PHE B  64     139.464 266.932  31.937  1.00  0.00           C  
ATOM   4250  O   PHE B  64     138.452 267.581  32.199  1.00  0.00           O  
ATOM   4251  CB  PHE B  64     141.131 268.645  31.213  1.00  0.00           C  
ATOM   4252  CG  PHE B  64     142.193 269.066  30.238  1.00  0.00           C  
ATOM   4253  CD1 PHE B  64     141.869 269.817  29.118  1.00  0.00           C  
ATOM   4254  CD2 PHE B  64     143.518 268.712  30.439  1.00  0.00           C  
ATOM   4255  CE1 PHE B  64     142.845 270.205  28.221  1.00  0.00           C  
ATOM   4256  CE2 PHE B  64     144.497 269.099  29.544  1.00  0.00           C  
ATOM   4257  CZ  PHE B  64     144.159 269.846  28.433  1.00  0.00           C  
ATOM   4258  H   PHE B  64     139.060 268.352  29.463  1.00  0.00           H  
ATOM   4259  HA  PHE B  64     141.139 266.572  30.664  1.00  0.00           H  
ATOM   4260 1HB  PHE B  64     140.411 269.458  31.305  1.00  0.00           H  
ATOM   4261 2HB  PHE B  64     141.598 268.509  32.188  1.00  0.00           H  
ATOM   4262  HD1 PHE B  64     140.830 270.101  28.950  1.00  0.00           H  
ATOM   4263  HD2 PHE B  64     143.785 268.121  31.316  1.00  0.00           H  
ATOM   4264  HE1 PHE B  64     142.577 270.794  27.344  1.00  0.00           H  
ATOM   4265  HE2 PHE B  64     145.535 268.815  29.713  1.00  0.00           H  
ATOM   4266  HZ  PHE B  64     144.929 270.150  27.726  1.00  0.00           H  
ATOM   4267  N   LYS B  65     139.811 265.831  32.591  1.00  0.00           N  
ATOM   4268  CA  LYS B  65     139.103 265.371  33.780  1.00  0.00           C  
ATOM   4269  C   LYS B  65     140.023 264.574  34.696  1.00  0.00           C  
ATOM   4270  O   LYS B  65     140.640 263.595  34.276  1.00  0.00           O  
ATOM   4271  CB  LYS B  65     137.891 264.524  33.388  1.00  0.00           C  
ATOM   4272  CG  LYS B  65     136.997 264.128  34.555  1.00  0.00           C  
ATOM   4273  CD  LYS B  65     135.754 263.393  34.075  1.00  0.00           C  
ATOM   4274  CE  LYS B  65     134.854 263.006  35.239  1.00  0.00           C  
ATOM   4275  NZ  LYS B  65     134.180 264.189  35.839  1.00  0.00           N  
ATOM   4276  H   LYS B  65     140.594 265.287  32.257  1.00  0.00           H  
ATOM   4277  HA  LYS B  65     138.740 266.231  34.343  1.00  0.00           H  
ATOM   4278 1HB  LYS B  65     137.281 265.074  32.670  1.00  0.00           H  
ATOM   4279 2HB  LYS B  65     138.228 263.610  32.899  1.00  0.00           H  
ATOM   4280 1HG  LYS B  65     137.552 263.479  35.234  1.00  0.00           H  
ATOM   4281 2HG  LYS B  65     136.692 265.020  35.101  1.00  0.00           H  
ATOM   4282 1HD  LYS B  65     135.195 264.033  33.391  1.00  0.00           H  
ATOM   4283 2HD  LYS B  65     136.049 262.491  33.540  1.00  0.00           H  
ATOM   4284 1HE  LYS B  65     134.094 262.306  34.893  1.00  0.00           H  
ATOM   4285 2HE  LYS B  65     135.448 262.513  36.009  1.00  0.00           H  
ATOM   4286 1HZ  LYS B  65     133.594 263.890  36.605  1.00  0.00           H  
ATOM   4287 2HZ  LYS B  65     134.876 264.837  36.179  1.00  0.00           H  
ATOM   4288 3HZ  LYS B  65     133.611 264.643  35.138  1.00  0.00           H  
ATOM   4289  N   GLY B  66     140.111 264.997  35.952  1.00  0.00           N  
ATOM   4290  CA  GLY B  66     140.923 264.291  36.935  1.00  0.00           C  
ATOM   4291  C   GLY B  66     142.388 264.257  36.517  1.00  0.00           C  
ATOM   4292  O   GLY B  66     143.004 265.300  36.301  1.00  0.00           O  
ATOM   4293  H   GLY B  66     139.608 265.826  36.231  1.00  0.00           H  
ATOM   4294 1HA  GLY B  66     140.830 264.779  37.904  1.00  0.00           H  
ATOM   4295 2HA  GLY B  66     140.551 263.273  37.049  1.00  0.00           H  
ATOM   4296  N   ASP B  67     142.939 263.054  36.391  1.00  0.00           N  
ATOM   4297  CA  ASP B  67     144.331 262.896  35.984  1.00  0.00           C  
ATOM   4298  C   ASP B  67     144.432 262.271  34.598  1.00  0.00           C  
ATOM   4299  O   ASP B  67     145.477 261.735  34.228  1.00  0.00           O  
ATOM   4300  CB  ASP B  67     145.091 262.034  36.995  1.00  0.00           C  
ATOM   4301  CG  ASP B  67     144.506 260.636  37.141  1.00  0.00           C  
ATOM   4302  OD1 ASP B  67     143.411 260.420  36.680  1.00  0.00           O  
ATOM   4303  OD2 ASP B  67     145.160 259.796  37.712  1.00  0.00           O  
ATOM   4304  H   ASP B  67     142.382 262.231  36.577  1.00  0.00           H  
ATOM   4305  HA  ASP B  67     144.794 263.881  35.947  1.00  0.00           H  
ATOM   4306 1HB  ASP B  67     146.133 261.947  36.686  1.00  0.00           H  
ATOM   4307 2HB  ASP B  67     145.079 262.521  37.971  1.00  0.00           H  
ATOM   4308  N   THR B  68     143.344 262.340  33.833  1.00  0.00           N  
ATOM   4309  CA  THR B  68     143.322 261.775  32.490  1.00  0.00           C  
ATOM   4310  C   THR B  68     142.909 262.817  31.458  1.00  0.00           C  
ATOM   4311  O   THR B  68     141.952 263.564  31.666  1.00  0.00           O  
ATOM   4312  CB  THR B  68     142.373 260.565  32.412  1.00  0.00           C  
ATOM   4313  OG1 THR B  68     142.791 259.565  33.350  1.00  0.00           O  
ATOM   4314  CG2 THR B  68     142.375 259.973  31.011  1.00  0.00           C  
ATOM   4315  H   THR B  68     142.512 262.794  34.184  1.00  0.00           H  
ATOM   4316  HA  THR B  68     144.329 261.437  32.241  1.00  0.00           H  
ATOM   4317  HB  THR B  68     141.361 260.880  32.665  1.00  0.00           H  
ATOM   4318  HG1 THR B  68     142.616 259.871  34.244  1.00  0.00           H  
ATOM   4319 1HG2 THR B  68     141.699 259.119  30.975  1.00  0.00           H  
ATOM   4320 2HG2 THR B  68     142.047 260.728  30.298  1.00  0.00           H  
ATOM   4321 3HG2 THR B  68     143.383 259.647  30.756  1.00  0.00           H  
ATOM   4322  N   VAL B  69     143.634 262.864  30.344  1.00  0.00           N  
ATOM   4323  CA  VAL B  69     143.320 263.797  29.270  1.00  0.00           C  
ATOM   4324  C   VAL B  69     143.119 263.067  27.948  1.00  0.00           C  
ATOM   4325  O   VAL B  69     143.941 262.241  27.550  1.00  0.00           O  
ATOM   4326  CB  VAL B  69     144.449 264.833  29.116  1.00  0.00           C  
ATOM   4327  CG1 VAL B  69     144.128 265.807  27.992  1.00  0.00           C  
ATOM   4328  CG2 VAL B  69     144.655 265.574  30.428  1.00  0.00           C  
ATOM   4329  H   VAL B  69     144.420 262.239  30.244  1.00  0.00           H  
ATOM   4330  HA  VAL B  69     142.397 264.319  29.524  1.00  0.00           H  
ATOM   4331  HB  VAL B  69     145.368 264.317  28.841  1.00  0.00           H  
ATOM   4332 1HG1 VAL B  69     144.936 266.532  27.896  1.00  0.00           H  
ATOM   4333 2HG1 VAL B  69     144.020 265.259  27.056  1.00  0.00           H  
ATOM   4334 3HG1 VAL B  69     143.198 266.329  28.217  1.00  0.00           H  
ATOM   4335 1HG2 VAL B  69     145.455 266.304  30.312  1.00  0.00           H  
ATOM   4336 2HG2 VAL B  69     143.733 266.085  30.706  1.00  0.00           H  
ATOM   4337 3HG2 VAL B  69     144.924 264.862  31.209  1.00  0.00           H  
ATOM   4338  N   THR B  70     142.020 263.377  27.268  1.00  0.00           N  
ATOM   4339  CA  THR B  70     141.717 262.760  25.982  1.00  0.00           C  
ATOM   4340  C   THR B  70     141.832 263.770  24.846  1.00  0.00           C  
ATOM   4341  O   THR B  70     141.243 264.849  24.900  1.00  0.00           O  
ATOM   4342  CB  THR B  70     140.309 262.138  25.981  1.00  0.00           C  
ATOM   4343  OG1 THR B  70     140.234 261.118  26.986  1.00  0.00           O  
ATOM   4344  CG2 THR B  70     139.994 261.531  24.623  1.00  0.00           C  
ATOM   4345  H   THR B  70     141.381 264.060  27.651  1.00  0.00           H  
ATOM   4346  HA  THR B  70     142.442 261.967  25.800  1.00  0.00           H  
ATOM   4347  HB  THR B  70     139.571 262.908  26.209  1.00  0.00           H  
ATOM   4348  HG1 THR B  70     140.243 261.526  27.855  1.00  0.00           H  
ATOM   4349 1HG2 THR B  70     138.994 261.098  24.642  1.00  0.00           H  
ATOM   4350 2HG2 THR B  70     140.038 262.307  23.859  1.00  0.00           H  
ATOM   4351 3HG2 THR B  70     140.722 260.755  24.394  1.00  0.00           H  
ATOM   4352  N   ILE B  71     142.590 263.409  23.817  1.00  0.00           N  
ATOM   4353  CA  ILE B  71     142.752 264.257  22.643  1.00  0.00           C  
ATOM   4354  C   ILE B  71     142.223 263.569  21.390  1.00  0.00           C  
ATOM   4355  O   ILE B  71     142.624 262.450  21.072  1.00  0.00           O  
ATOM   4356  CB  ILE B  71     144.231 264.634  22.437  1.00  0.00           C  
ATOM   4357  CG1 ILE B  71     144.801 265.271  23.707  1.00  0.00           C  
ATOM   4358  CG2 ILE B  71     144.381 265.575  21.252  1.00  0.00           C  
ATOM   4359  CD1 ILE B  71     145.684 264.345  24.512  1.00  0.00           C  
ATOM   4360  H   ILE B  71     143.071 262.523  23.849  1.00  0.00           H  
ATOM   4361  HA  ILE B  71     142.182 265.172  22.795  1.00  0.00           H  
ATOM   4362  HB  ILE B  71     144.813 263.732  22.249  1.00  0.00           H  
ATOM   4363 1HG1 ILE B  71     145.383 266.153  23.442  1.00  0.00           H  
ATOM   4364 2HG1 ILE B  71     143.982 265.601  24.347  1.00  0.00           H  
ATOM   4365 1HG2 ILE B  71     145.432 265.831  21.122  1.00  0.00           H  
ATOM   4366 2HG2 ILE B  71     144.012 265.087  20.351  1.00  0.00           H  
ATOM   4367 3HG2 ILE B  71     143.805 266.483  21.434  1.00  0.00           H  
ATOM   4368 1HD1 ILE B  71     146.050 264.868  25.396  1.00  0.00           H  
ATOM   4369 2HD1 ILE B  71     145.110 263.470  24.819  1.00  0.00           H  
ATOM   4370 3HD1 ILE B  71     146.530 264.029  23.903  1.00  0.00           H  
ATOM   4371  N   VAL B  72     141.321 264.237  20.680  1.00  0.00           N  
ATOM   4372  CA  VAL B  72     140.792 263.687  19.438  1.00  0.00           C  
ATOM   4373  C   VAL B  72     141.241 264.509  18.236  1.00  0.00           C  
ATOM   4374  O   VAL B  72     140.951 265.701  18.142  1.00  0.00           O  
ATOM   4375  CB  VAL B  72     139.253 263.646  19.483  1.00  0.00           C  
ATOM   4376  CG1 VAL B  72     138.697 263.090  18.181  1.00  0.00           C  
ATOM   4377  CG2 VAL B  72     138.791 262.812  20.667  1.00  0.00           C  
ATOM   4378  H   VAL B  72     140.995 265.135  21.007  1.00  0.00           H  
ATOM   4379  HA  VAL B  72     141.166 262.668  19.324  1.00  0.00           H  
ATOM   4380  HB  VAL B  72     138.875 264.664  19.585  1.00  0.00           H  
ATOM   4381 1HG1 VAL B  72     137.607 263.069  18.230  1.00  0.00           H  
ATOM   4382 2HG1 VAL B  72     139.009 263.724  17.351  1.00  0.00           H  
ATOM   4383 3HG1 VAL B  72     139.071 262.078  18.028  1.00  0.00           H  
ATOM   4384 1HG2 VAL B  72     137.703 262.788  20.694  1.00  0.00           H  
ATOM   4385 2HG2 VAL B  72     139.174 261.796  20.568  1.00  0.00           H  
ATOM   4386 3HG2 VAL B  72     139.167 263.252  21.591  1.00  0.00           H  
ATOM   4387  N   VAL B  73     141.959 263.865  17.320  1.00  0.00           N  
ATOM   4388  CA  VAL B  73     142.509 264.548  16.155  1.00  0.00           C  
ATOM   4389  C   VAL B  73     141.774 264.148  14.883  1.00  0.00           C  
ATOM   4390  O   VAL B  73     141.768 262.978  14.501  1.00  0.00           O  
ATOM   4391  CB  VAL B  73     144.007 264.222  16.002  1.00  0.00           C  
ATOM   4392  CG1 VAL B  73     144.588 264.940  14.794  1.00  0.00           C  
ATOM   4393  CG2 VAL B  73     144.753 264.609  17.270  1.00  0.00           C  
ATOM   4394  H   VAL B  73     142.138 262.879  17.441  1.00  0.00           H  
ATOM   4395  HA  VAL B  73     142.398 265.623  16.299  1.00  0.00           H  
ATOM   4396  HB  VAL B  73     144.120 263.152  15.826  1.00  0.00           H  
ATOM   4397 1HG1 VAL B  73     145.647 264.698  14.701  1.00  0.00           H  
ATOM   4398 2HG1 VAL B  73     144.063 264.621  13.894  1.00  0.00           H  
ATOM   4399 3HG1 VAL B  73     144.472 266.017  14.920  1.00  0.00           H  
ATOM   4400 1HG2 VAL B  73     145.811 264.375  17.156  1.00  0.00           H  
ATOM   4401 2HG2 VAL B  73     144.634 265.678  17.450  1.00  0.00           H  
ATOM   4402 3HG2 VAL B  73     144.348 264.052  18.115  1.00  0.00           H  
ATOM   4403  N   ARG B  74     141.158 265.126  14.227  1.00  0.00           N  
ATOM   4404  CA  ARG B  74     140.405 264.878  13.003  1.00  0.00           C  
ATOM   4405  C   ARG B  74     141.113 265.468  11.791  1.00  0.00           C  
ATOM   4406  O   ARG B  74     141.701 266.546  11.866  1.00  0.00           O  
ATOM   4407  CB  ARG B  74     139.006 265.468  13.107  1.00  0.00           C  
ATOM   4408  CG  ARG B  74     138.120 265.229  11.894  1.00  0.00           C  
ATOM   4409  CD  ARG B  74     136.841 265.978  11.993  1.00  0.00           C  
ATOM   4410  NE  ARG B  74     135.975 265.437  13.030  1.00  0.00           N  
ATOM   4411  CZ  ARG B  74     134.812 265.994  13.421  1.00  0.00           C  
ATOM   4412  NH1 ARG B  74     134.390 267.102  12.856  1.00  0.00           N  
ATOM   4413  NH2 ARG B  74     134.097 265.423  14.374  1.00  0.00           N  
ATOM   4414  H   ARG B  74     141.204 266.066  14.590  1.00  0.00           H  
ATOM   4415  HA  ARG B  74     140.317 263.800  12.863  1.00  0.00           H  
ATOM   4416 1HB  ARG B  74     138.497 265.048  13.973  1.00  0.00           H  
ATOM   4417 2HB  ARG B  74     139.075 266.546  13.257  1.00  0.00           H  
ATOM   4418 1HG  ARG B  74     138.640 265.558  10.993  1.00  0.00           H  
ATOM   4419 2HG  ARG B  74     137.891 264.166  11.814  1.00  0.00           H  
ATOM   4420 1HD  ARG B  74     137.046 267.021  12.230  1.00  0.00           H  
ATOM   4421 2HD  ARG B  74     136.311 265.920  11.043  1.00  0.00           H  
ATOM   4422  HE  ARG B  74     136.266 264.584  13.488  1.00  0.00           H  
ATOM   4423 1HH1 ARG B  74     134.938 267.538  12.126  1.00  0.00           H  
ATOM   4424 2HH1 ARG B  74     133.518 267.519  13.150  1.00  0.00           H  
ATOM   4425 1HH2 ARG B  74     134.421 264.570  14.810  1.00  0.00           H  
ATOM   4426 2HH2 ARG B  74     133.225 265.839  14.669  1.00  0.00           H  
ATOM   4427  N   GLU B  75     141.053 264.753  10.671  1.00  0.00           N  
ATOM   4428  CA  GLU B  75     141.470 265.310   9.390  1.00  0.00           C  
ATOM   4429  C   GLU B  75     140.545 264.860   8.266  1.00  0.00           C  
ATOM   4430  O   GLU B  75     139.488 265.406   8.105  1.00  0.00           O  
ATOM   4431  OXT GLU B  75     140.873 263.961   7.543  1.00  0.00           O  
ATOM   4432  CB  GLU B  75     142.910 264.901   9.073  1.00  0.00           C  
ATOM   4433  CG  GLU B  75     143.510 265.599   7.860  1.00  0.00           C  
ATOM   4434  CD  GLU B  75     144.917 265.157   7.568  1.00  0.00           C  
ATOM   4435  OE1 GLU B  75     145.301 264.112   8.035  1.00  0.00           O  
ATOM   4436  OE2 GLU B  75     145.609 265.866   6.875  1.00  0.00           O  
ATOM   4437  H   GLU B  75     140.712 263.803  10.709  1.00  0.00           H  
ATOM   4438  HA  GLU B  75     141.422 266.398   9.454  1.00  0.00           H  
ATOM   4439 1HB  GLU B  75     143.547 265.117   9.931  1.00  0.00           H  
ATOM   4440 2HB  GLU B  75     142.952 263.827   8.896  1.00  0.00           H  
ATOM   4441 1HG  GLU B  75     142.888 265.389   6.989  1.00  0.00           H  
ATOM   4442 2HG  GLU B  75     143.499 266.674   8.029  1.00  0.00           H  
TER                                                                             
REMARK PDBinfo-LABEL:   23 was_helix_P
REMARK PDBinfo-LABEL:   66 was_helix_P
REMARK PDBinfo-LABEL:   93 other_overlap
REMARK PDBinfo-LABEL:   94 other_overlap
REMARK PDBinfo-LABEL:   96 other_overlap
REMARK PDBinfo-LABEL:   97 other_overlap
REMARK PDBinfo-LABEL:   98 other_overlap
REMARK PDBinfo-LABEL:  100 other_overlap
REMARK PDBinfo-LABEL:  101 other_overlap
REMARK PDBinfo-LABEL:  102 other_overlap
REMARK PDBinfo-LABEL:  103 other_overlap
REMARK PDBinfo-LABEL:  104 other_overlap
REMARK PDBinfo-LABEL:  105 other_overlap
REMARK PDBinfo-LABEL:  106 other_overlap
REMARK PDBinfo-LABEL:  109 was_helix_P
REMARK PDBinfo-LABEL:  111 other_overlap
REMARK PDBinfo-LABEL:  112 other_overlap
REMARK PDBinfo-LABEL:  114 other_overlap
REMARK PDBinfo-LABEL:  115 other_overlap
REMARK PDBinfo-LABEL:  116 other_overlap
REMARK PDBinfo-LABEL:  118 other_overlap
REMARK PDBinfo-LABEL:  119 other_overlap
REMARK PDBinfo-LABEL:  120 other_overlap
REMARK PDBinfo-LABEL:  121 other_overlap
REMARK PDBinfo-LABEL:  122 other_overlap
REMARK PDBinfo-LABEL:  123 other_overlap
REMARK PDBinfo-LABEL:  127 other_overlap
REMARK PDBinfo-LABEL:  128 other_overlap
REMARK PDBinfo-LABEL:  129 other_overlap
REMARK PDBinfo-LABEL:  130 other_overlap
REMARK PDBinfo-LABEL:  131 other_overlap
REMARK PDBinfo-LABEL:  132 other_overlap
REMARK PDBinfo-LABEL:  133 other_overlap
REMARK PDBinfo-LABEL:  134 SCAFFOLD orig_interface overlap
REMARK PDBinfo-LABEL:  135 SCAFFOLD overlap
REMARK PDBinfo-LABEL:  136 SCAFFOLD overlap
REMARK PDBinfo-LABEL:  137 CORE SCAFFOLD orig_interface overlap
REMARK PDBinfo-LABEL:  138 SCAFFOLD overlap
REMARK PDBinfo-LABEL:  139 SCAFFOLD overlap
REMARK PDBinfo-LABEL:  140 CORE SCAFFOLD other_overlap
REMARK PDBinfo-LABEL:  141 CORE SCAFFOLD orig_interface
REMARK PDBinfo-LABEL:  142 SCAFFOLD other_overlap
REMARK PDBinfo-LABEL:  143 SCAFFOLD other_overlap
REMARK PDBinfo-LABEL:  144 CORE SCAFFOLD orig_interface
REMARK PDBinfo-LABEL:  145 SCAFFOLD orig_interface
REMARK PDBinfo-LABEL:  146 CORE SCAFFOLD orig_interface
REMARK PDBinfo-LABEL:  147 SCAFFOLD other_overlap
REMARK PDBinfo-LABEL:  148 SCAFFOLD orig_interface
REMARK PDBinfo-LABEL:  149 SCAFFOLD other_overlap
REMARK PDBinfo-LABEL:  150 SCAFFOLD other_overlap
REMARK PDBinfo-LABEL:  151 SCAFFOLD
REMARK PDBinfo-LABEL:  152 SCAFFOLD other_overlap
REMARK PDBinfo-LABEL:  153 SCAFFOLD
REMARK PDBinfo-LABEL:  154 SCAFFOLD orig_interface
REMARK PDBinfo-LABEL:  155 SCAFFOLD
REMARK PDBinfo-LABEL:  156 SCAFFOLD
REMARK PDBinfo-LABEL:  157 CORE SCAFFOLD orig_interface
REMARK PDBinfo-LABEL:  158 SCAFFOLD
REMARK PDBinfo-LABEL:  159 CORE SCAFFOLD orig_interface
REMARK PDBinfo-LABEL:  160 SCAFFOLD orig_interface
REMARK PDBinfo-LABEL:  161 CORE SCAFFOLD orig_interface
REMARK PDBinfo-LABEL:  162 SCAFFOLD
REMARK PDBinfo-LABEL:  163 SCAFFOLD orig_interface
REMARK PDBinfo-LABEL:  164 CORE SCAFFOLD orig_interface
REMARK PDBinfo-LABEL:  165 SCAFFOLD
REMARK PDBinfo-LABEL:  166 SCAFFOLD orig_interface
REMARK PDBinfo-LABEL:  167 SCAFFOLD orig_interface
REMARK PDBinfo-LABEL:  168 SCAFFOLD
REMARK PDBinfo-LABEL:  169 SCAFFOLD orig_interface
REMARK PDBinfo-LABEL:  170 SCAFFOLD orig_interface
REMARK PDBinfo-LABEL:  171 SCAFFOLD
REMARK PDBinfo-LABEL:  172 CORE SCAFFOLD orig_interface
REMARK PDBinfo-LABEL:  173 SCAFFOLD orig_interface
REMARK PDBinfo-LABEL:  174 SCAFFOLD orig_interface
REMARK PDBinfo-LABEL:  175 SCAFFOLD other_overlap
REMARK PDBinfo-LABEL:  176 CORE SCAFFOLD orig_interface
REMARK PDBinfo-LABEL:  177 SCAFFOLD orig_interface
REMARK PDBinfo-LABEL:  178 SCAFFOLD orig_interface
REMARK PDBinfo-LABEL:  179 SCAFFOLD other_overlap
REMARK PDBinfo-LABEL:  180 SCAFFOLD other_overlap
REMARK PDBinfo-LABEL:  181 SCAFFOLD orig_interface
REMARK PDBinfo-LABEL:  182 SCAFFOLD
REMARK PDBinfo-LABEL:  183 SCAFFOLD other_overlap
REMARK PDBinfo-LABEL:  184 SCAFFOLD orig_interface
REMARK PDBinfo-LABEL:  185 CORE SCAFFOLD orig_interface
REMARK PDBinfo-LABEL:  186 SCAFFOLD orig_interface
REMARK PDBinfo-LABEL:  187 SCAFFOLD other_overlap
REMARK PDBinfo-LABEL:  188 SCAFFOLD orig_interface
REMARK PDBinfo-LABEL:  189 SCAFFOLD CONNECTION orig_interface
REMARK PDBinfo-LABEL:  190 MOTIF CONNECTION orig_interface
REMARK PDBinfo-LABEL:  191 MOTIF CONNECTION orig_interface
REMARK PDBinfo-LABEL:  192 SCAFFOLD CONNECTION orig_interface
REMARK PDBinfo-LABEL:  193 SCAFFOLD orig_interface
REMARK PDBinfo-LABEL:  194 SCAFFOLD
REMARK PDBinfo-LABEL:  195 SCAFFOLD
REMARK PDBinfo-LABEL:  196 CORE SCAFFOLD orig_interface
REMARK PDBinfo-LABEL:  197 SCAFFOLD
REMARK PDBinfo-LABEL:  198 CORE SCAFFOLD orig_interface
REMARK PDBinfo-LABEL:  199 SCAFFOLD orig_interface
REMARK PDBinfo-LABEL:  200 CORE SCAFFOLD orig_interface
REMARK PDBinfo-LABEL:  201 SCAFFOLD
REMARK PDBinfo-LABEL:  202 SCAFFOLD other_overlap
REMARK PDBinfo-LABEL:  203 CONTEXT orig_interface
REMARK PDBinfo-LABEL:  204 CONTEXT
REMARK PDBinfo-LABEL:  205 CONTEXT
REMARK PDBinfo-LABEL:  206 CONTEXT
REMARK PDBinfo-LABEL:  207 CONTEXT
REMARK PDBinfo-LABEL:  208 CORE CONTEXT orig_interface
REMARK PDBinfo-LABEL:  209 CONTEXT orig_interface
REMARK PDBinfo-LABEL:  210 CONTEXT
REMARK PDBinfo-LABEL:  211 CONTEXT
REMARK PDBinfo-LABEL:  212 CORE CONTEXT orig_interface
REMARK PDBinfo-LABEL:  213 CONTEXT
REMARK PDBinfo-LABEL:  214 CONTEXT
REMARK PDBinfo-LABEL:  215 CORE CONTEXT
REMARK PDBinfo-LABEL:  216 CORE CONTEXT orig_interface
REMARK PDBinfo-LABEL:  217 CONTEXT
REMARK PDBinfo-LABEL:  218 CONTEXT
REMARK PDBinfo-LABEL:  219 CORE CONTEXT orig_interface
REMARK PDBinfo-LABEL:  220 CONTEXT orig_interface
REMARK PDBinfo-LABEL:  221 CORE CONTEXT orig_interface
REMARK PDBinfo-LABEL:  222 CONTEXT
REMARK PDBinfo-LABEL:  223 CONTEXT orig_interface
REMARK PDBinfo-LABEL:  224 CONTEXT
REMARK PDBinfo-LABEL:  225 CONTEXT
REMARK PDBinfo-LABEL:  226 CONTEXT
REMARK PDBinfo-LABEL:  227 CONTEXT
REMARK PDBinfo-LABEL:  228 CONTEXT
REMARK PDBinfo-LABEL:  229 CONTEXT orig_interface
REMARK PDBinfo-LABEL:  230 CONTEXT
REMARK PDBinfo-LABEL:  231 CONTEXT
REMARK PDBinfo-LABEL:  232 CORE CONTEXT orig_interface
REMARK PDBinfo-LABEL:  233 CONTEXT
REMARK PDBinfo-LABEL:  234 CORE CONTEXT orig_interface
REMARK PDBinfo-LABEL:  235 CONTEXT orig_interface
REMARK PDBinfo-LABEL:  236 CORE CONTEXT orig_interface
REMARK PDBinfo-LABEL:  237 CONTEXT
REMARK PDBinfo-LABEL:  238 CONTEXT orig_interface
REMARK PDBinfo-LABEL:  239 CORE CONTEXT orig_interface
REMARK PDBinfo-LABEL:  240 CONTEXT
REMARK PDBinfo-LABEL:  241 CONTEXT orig_interface
REMARK PDBinfo-LABEL:  242 CONTEXT orig_interface
REMARK PDBinfo-LABEL:  243 CONTEXT
REMARK PDBinfo-LABEL:  244 CONTEXT orig_interface
REMARK PDBinfo-LABEL:  245 CONTEXT orig_interface
REMARK PDBinfo-LABEL:  246 CONTEXT
REMARK PDBinfo-LABEL:  247 CORE CONTEXT orig_interface
REMARK PDBinfo-LABEL:  248 CONTEXT orig_interface
REMARK PDBinfo-LABEL:  249 CONTEXT orig_interface
REMARK PDBinfo-LABEL:  250 CONTEXT
REMARK PDBinfo-LABEL:  251 CORE CONTEXT orig_interface
REMARK PDBinfo-LABEL:  252 CONTEXT orig_interface
REMARK PDBinfo-LABEL:  253 CONTEXT orig_interface
REMARK PDBinfo-LABEL:  254 CONTEXT
REMARK PDBinfo-LABEL:  255 CONTEXT orig_interface
REMARK PDBinfo-LABEL:  256 CONTEXT orig_interface
REMARK PDBinfo-LABEL:  257 CONTEXT
REMARK PDBinfo-LABEL:  258 CONTEXT
REMARK PDBinfo-LABEL:  259 CONTEXT orig_interface
REMARK PDBinfo-LABEL:  260 CORE CONTEXT orig_interface
REMARK PDBinfo-LABEL:  261 CONTEXT orig_interface
REMARK PDBinfo-LABEL:  262 CONTEXT orig_interface
REMARK PDBinfo-LABEL:  263 CONTEXT orig_interface
REMARK PDBinfo-LABEL:  264 CONTEXT orig_interface
REMARK PDBinfo-LABEL:  265 CONTEXT orig_interface
REMARK PDBinfo-LABEL:  266 CONTEXT orig_interface
REMARK PDBinfo-LABEL:  267 CONTEXT orig_interface
REMARK PDBinfo-LABEL:  268 CONTEXT orig_interface
REMARK PDBinfo-LABEL:  269 CONTEXT
REMARK PDBinfo-LABEL:  270 CONTEXT
REMARK PDBinfo-LABEL:  271 CORE CONTEXT orig_interface
REMARK PDBinfo-LABEL:  272 CONTEXT
REMARK PDBinfo-LABEL:  273 CORE CONTEXT orig_interface
REMARK PDBinfo-LABEL:  274 CONTEXT orig_interface
REMARK PDBinfo-LABEL:  275 CORE CONTEXT orig_interface
REMARK PDBinfo-LABEL:  276 CONTEXT
REMARK PDBinfo-LABEL:  277 CONTEXT

BuriedUnsatHbonds vbuns: 
  all_heavy_atom_unsats = 0
  bb_heavy_atom_unsats = 0
  sc_heavy_atom_unsats = 0
  countable_nonheavy_unsats = 0


BuriedUnsatHbonds sbuns: 
      Unsatisfied HEAVY polar atom at residue 103: LEU  O  
  all_heavy_atom_unsats = 1
  bb_heavy_atom_unsats = 1
  sc_heavy_atom_unsats = 0
  countable_nonheavy_unsats = 0


BuriedUnsatHbonds buns_int: 
  all_heavy_atom_unsats = 0
  bb_heavy_atom_unsats = 0
  sc_heavy_atom_unsats = 0
  countable_nonheavy_unsats = 0


BuriedUnsatHbonds vbuns: 
  all_heavy_atom_unsats = 0
  bb_heavy_atom_unsats = 0
  sc_heavy_atom_unsats = 0
  countable_nonheavy_unsats = 0


BuriedUnsatHbonds sbuns: 
      Unsatisfied HEAVY polar atom at residue 103: LEU  O  
  all_heavy_atom_unsats = 1
  bb_heavy_atom_unsats = 1
  sc_heavy_atom_unsats = 0
  countable_nonheavy_unsats = 0


BuriedUnsatHbonds buns_int: 
  all_heavy_atom_unsats = 0
  bb_heavy_atom_unsats = 0
  sc_heavy_atom_unsats = 0
  countable_nonheavy_unsats = 0

sc1_int_area 833.82
sc2_int_area 777.145

# All scores below are weighted scores, not raw scores.
#BEGIN_POSE_ENERGIES_TABLE LHD101_DHR53_BA_A_0007.pdb
label fa_atr fa_rep fa_sol fa_intra_atr_xover4 fa_intra_rep_xover4 fa_intra_sol_xover4 lk_ball lk_ball_iso lk_ball_bridge lk_ball_bridge_uncpl fa_elec fa_intra_elec pro_close hbond_sr_bb hbond_lr_bb hbond_bb_sc hbond_sc dslf_fa13 omega fa_dun_dev fa_dun_rot fa_dun_semi p_aa_pp hxl_tors ref rama_prepro gen_bonded total
weights 1 0.55 1 1 0.55 1 0.92 -0.38 -0.33 -0.33 1 1 1.25 1 1 1 1 1.25 0.48 0.69 0.76 0.78 0.61 1 1 0.5 1 NA
pose -1711.17 318.975 1299.39 -96.5259 51.6803 75.5018 766.47 -720.566 -1.72967 -11.4253 -673.666 -49.5874 1.2848 -195.77 -67.7187 -36.2732 -69.211 0 25.5115 21.5046 169.964 216.837 -62.685 30.2526 -102.674 16.2803 0 -805.352
ASN:NtermProteinFull_1 -3.12537 1.72417 3.98821 -2.2335 2.7178 2.4488 1.50297 -1.39554 -0.00015 -0.00062 -1.51298 1.91631 0 0 0 0 0 0 0.08087 0.00118 0 1.6799 0 0 -0.93687 0 0 6.85518
ASP_2 -3.92905 1.80137 4.62912 -0.1198 0.01568 0.34844 1.5895 -1.6601 -0 -0 -2.26614 -0.19769 0 0 0 0 0 0 0.05073 0.00248 0 1.72233 0.22332 0 -2.3716 0.03986 0 -0.12154
GLU_3 -4.47127 0.63607 6.0367 -0.45482 0.0664 0.91964 2.45663 -2.52919 -0 -0 -2.4484 -0.43513 0 0 0 0 -0.76344 0 0.3286 0.08453 0 3.24742 -0.345 0 -2.7348 -0.2135 0 -0.61957
LYS_4 -5.59645 0.7503 5.2373 -0.41735 0.05351 0.23336 2.39197 -2.46854 -0.00015 -0.00062 -0.6571 -0.14357 0 0 0 0 0 0 0.16967 0.08443 2.20681 0 0.00967 0 -1.5107 -0.33792 0 0.00462
GLU_5 -5.66014 0.5949 7.41013 -0.455 0.06387 0.90303 3.48834 -3.13684 -0 -0 -3.63571 -0.44609 0 0 0 0 -0.77274 0 0.39363 0.01625 0 3.28181 -0.33214 0 -2.7348 -0.33259 0 -1.35409
LYS_6 -6.24534 0.88786 7.89201 -0.30464 0.02627 0.13541 3.85732 -3.36884 -0 -0 -4.00502 0.00052 0 0 0 0 -0.76344 0 0.09194 0.06708 1.73085 0 0.01356 0 -1.5107 -0.29402 0 -1.78919
LEU_7 -8.96864 1.8696 4.39997 -0.51174 0.55811 0.12198 3.14755 -2.96845 -0 -0 -1.90076 0.27002 0 0 0 0 0 0 0.43 0.0037 0.31969 0 -0.27974 0 0.18072 -0.04192 0 -3.36993
LYS_8 -7.28784 0.8583 8.04919 -0.30383 0.028 0.13372 3.78865 -3.46337 -0 -0 -3.77067 0.03134 0 0 0 0 -0.77274 0 0.06704 0.01392 1.80871 0 0.05271 0 -1.5107 0.14711 0 -2.13047
GLU_9 -5.78838 0.38345 6.98509 -0.33845 0.09018 0.40255 3.67956 -3.03687 -0 -0 -3.52695 -0.58478 0 0 0 0 -1.0079 0 0.0452 0.05531 0 3.3547 -0.12619 0 -2.7348 0.11072 0 -2.03757
LEU_10 -6.73121 0.89322 4.88256 -0.51256 0.61475 0.12148 2.84076 -2.82316 -0 -0 -2.47689 0.28259 0 0 0 0 0 0 0.15322 0.00268 0.39885 0 -0.24932 0 0.18072 0.05852 0 -2.3638
LEU_11 -9.49562 1.97646 4.14931 -0.50816 0.56474 0.11972 3.6863 -3.27202 -0 -0 -2.18252 0.27266 0 0 0 0 0 0 0.03822 0.00575 0.4426 0 -0.25183 0 0.18072 0.16311 0 -4.11056
LYS_12 -4.99384 0.36614 5.82662 -0.30408 0.02804 0.13433 2.77707 -2.63027 -0.00301 -0.02627 -1.68144 0.00741 0 0 0 0 0 0 0.01542 0.00708 1.78735 0 0.04664 0 -1.5107 0.09978 0 -0.05372
ARG_13 -5.88372 0.36778 6.43473 -0.62374 0.16823 0.34757 3.43745 -2.91556 -0 -0 -3.48863 0.27907 0 0 0 0 -1.0079 0 0.01135 0.00985 2.55203 0 -0.00993 0 -1.2888 0.14039 0 -1.46983
ALA_14 -7.19406 0.94719 3.30567 -0.02228 0 0 3.34308 -3.09044 -0 -0 -2.60563 -0.35888 0 0 0 0 0 0 0.0969 0 0 0 -0.21972 0 1.8394 -0.01168 0 -3.97045
GLU_15 -6.78061 0.63038 7.38437 -0.32864 0.05725 0.37709 3.42492 -3.43665 -0 -0 -3.17595 -0.56122 0 0 0 0 0 0 0.02461 0.03878 0 3.11917 -0.07443 0 -2.7348 -0.06938 0 -2.1051
GLU_16 -5.63698 0.48751 7.31388 -0.45705 0.06599 0.91086 3.35797 -3.13058 -0.00301 -0.02627 -3.32183 -0.44382 0 0 0 0 -0.75439 0 0.47581 0.01386 0 3.22897 -0.3425 0 -2.7348 -0.19754 0 -1.1939
LEU_17 -9.07325 4.15884 5.89302 -0.51248 0.56364 0.12699 3.32052 -3.54617 -0.00489 -0.0691 -0.02433 0.24306 0 0 0 0 0 0 0.34753 0.08484 0.28796 0 -0.31258 0 0.18072 -0.32247 0 1.34184
ALA_18 -5.97924 0.88707 3.00693 -0.02295 0 0 2.55673 -2.6843 -0 -0 -0.4738 -0.36742 0 0 0 0 0 0 0.24223 0 0 0 -0.15377 0 1.8394 -0.28647 0 -1.43558
LYS_19 -4.70326 0.50705 6.07809 -0.30644 0.02792 0.13955 2.63627 -2.43585 -0 -0 -3.05888 -0.02208 0 0 0 0 -0.75439 0 0.00187 0.03187 1.75349 0 -0.03023 0 -1.5107 -0.38354 0 -2.02928
SER_20 -5.14758 4.59022 6.19985 -0.05343 0.01777 0.08189 3.32651 -2.78107 -0.00343 -0.02756 1.2474 0.03715 0.00078 0 0 0 0 0 -0.05777 0 2.14534 0 0.12639 0.81821 -0.77834 1.00134 0 10.7437
PRO_21 -2.45665 0.35596 1.30864 -0.10335 0.00343 0.06434 0.80805 -0.63575 -0 -0 0.69014 0.74073 0.08496 0 0 0 0 0 -0.00831 0.05283 0.3275 0 -0.01684 0 -2.4119 1.22919 0 0.03297
ASP_22 -5.73814 1.70958 7.77382 -0.21628 0.04311 0.66161 3.61146 -3.14342 -0.00839 -0.09787 -2.97333 -0.93316 0.00306 0 0 -0.82267 0 0 -0.01642 0 0 2.97766 -0.41214 0 -2.3716 1.22177 0 1.26864
PRO_23 -5.10472 1.60555 3.40665 -0.06757 0 0.04301 2.03367 -1.65829 -0 -0 -0.77663 0.63608 0.10204 0 0 0 0 0 0.12044 0.09425 0.12832 0 0.91308 0 -2.4119 1.49999 0 0.56396
GLU_24 -5.94622 11.1133 8.82946 -0.65682 0.18909 1.22468 3.91602 -3.46593 -0.0102 -0.05898 -4.68445 -0.62314 0 0 0 -0.18478 0 0 0.73198 0 0 3.39636 -0.28969 0 -2.7348 0.15072 0 10.8967
ASP_25 -7.74107 2.21666 8.17696 -0.12192 0.00833 0.35748 3.7459 -3.6866 -0 -0 -2.97643 -0.2692 0 0 0 -0.6379 0 0 0.07397 0 0 2.80931 0.22737 0 -2.3716 -0.06107 0 -0.2498
LEU_26 -11.3651 6.45115 4.72408 -0.52952 0.99798 0.12794 4.00122 -3.86229 -7e-05 -0.00121 -2.64512 0.31413 0 0 0 0 0 0 0.34867 0.345 0.3419 0 -0.27528 0 0.18072 0.13754 0 -0.7082
LYS_27 -7.66733 21.2283 10.3442 -0.4789 0.22881 0.24152 4.78508 -4.14055 -0 -0 -6.12347 0.18046 0 0 0 0 0 0 -0.03293 0.345 2.58843 0 0.03144 0 -1.5107 -0.0167 0 20.0027
GLU_28 -6.68951 1.31036 7.35933 -0.45307 0.09253 0.97162 3.5018 -3.31502 -0.0102 -0.05898 -2.61447 -0.47456 0 0 0 0 0 0 0.34927 0.345 0 4.75414 -0.35573 0 -2.7348 -0.28292 0 1.69478
ALA_29 -7.17393 0.72623 3.07068 -0.02105 0 0 3.05162 -3.09061 -0 -0 -2.29197 -0.34693 0 0 0 0 0 0 0.04308 0 0 0 -0.09289 0 1.8394 -0.05718 0 -4.34354
VAL_30 -7.26472 0.85258 3.31049 -0.31127 0.2684 0.07092 3.13058 -2.77984 -0 -0 -1.8904 -0.09111 0 0 0 0 0 0 -0.06531 0.00011 0.11598 0 -0.30079 0 1.9342 0.28332 0 -2.73686
ARG_31 -6.50731 0.35222 7.95609 -1.05319 0.35291 0.6628 3.11333 -3.53274 -0 -0 -3.11324 0.23573 0 0 0 0 0 0 0.0008 0.21049 2.11194 0 -2e-05 0 -1.2888 0.59398 0 0.095
LEU_32 -7.43508 0.90462 5.3434 -0.51284 0.62481 0.12039 2.5732 -3.06075 -0.01696 -0.09772 -2.03866 0.28345 0 0 0 0 0 0 0.12484 0.00851 0.44159 0 -0.25226 0 0.18072 0.58019 0 -2.22854
ALA_33 -6.80794 1.45453 3.19421 -0.02142 0 0 3.37764 -2.94326 -0 -0 -2.28657 -0.34742 0 0 0 0 0 0 0.12104 0 0 0 -0.1307 0 1.8394 0.15084 0 -2.39965
GLU_34 -6.99118 0.58404 8.9074 -0.34062 0.08217 0.40245 4.95017 -3.84464 -0 -0 -6.13829 -0.58693 0 0 0 0 -1.75864 0 0.04519 0.04756 0 3.41308 -0.16123 0 -2.7348 0.03811 0 -4.08616
GLU_35 -5.95467 0.42247 7.42424 -0.21544 0.02874 0.29811 3.11459 -3.32199 -0.01696 -0.09772 -2.79409 -0.57914 0 0 0 0 0 0 0.14532 0.01013 0 3.0496 -0.18176 0 -2.7348 -0.13703 0 -1.54041
VAL_36 -8.62176 1.06679 3.1268 -0.3115 0.26987 0.07087 3.167 -2.93234 -0.00066 -0.01453 -1.68579 -0.05969 0 0 0 0 0 0 0.0156 0 0.07739 0 -0.25463 0 1.9342 0.06159 0 -4.09079
VAL_37 -7.89361 1.09509 3.77922 -0.31138 0.26879 0.07086 2.93185 -2.95643 -0 -0 -1.25622 -0.05673 0 0 0 0 0 0 -0.03974 0.00631 0.08949 0 -0.22653 0 1.9342 0.32461 0 -2.24023
ARG_38 -4.92659 0.28143 5.34715 -0.62931 0.16594 0.35703 2.31366 -2.29992 -0 -0 -2.4309 0.23732 0 0 0 0 -1.00303 0 -0.02999 0.07296 2.55881 0 -0.16948 0 -1.2888 0.01582 0 -1.4279
GLU_39 -5.14296 1.01004 5.24318 -0.64528 0.10821 1.17613 2.49146 -2.20193 -0 -0 -2.34086 -0.51774 0 0 0 -0.3965 -0.30731 0 0.08379 0.03571 0 3.49142 -0.21116 0 -2.7348 -0.26432 0 -1.12291
ARG_40 -5.94553 1.48251 6.54487 -0.99498 0.41761 0.74515 3.52311 -2.88855 -0.01437 -0.08358 -4.42192 -0.1097 0.00231 0 0 -0.3965 -0.30731 0 0.13986 0.11381 2.99868 0 -0.21216 0 -1.2888 1.16514 0 0.46965
PRO_41 -3.56509 0.91808 2.44063 -0.12914 0.008 0.09227 0.98025 -1.10476 -0 -0 -0.25559 0.20416 0.03488 0 0 0 0 0 0.72245 0.00651 0.2046 0 -0.50449 0 -2.4119 1.27591 0 -1.08325
GLY_42 -1.37047 0.03166 1.71465 -0.00031 0 0 0.52003 -0.84673 -0 -0 -0.29172 -0.40279 0 0 0 0 0 0 -0.16048 0 0 0 -1.49976 0 0.83697 -0.48179 0 -1.95074
SER_43 -5.34156 1.07756 5.78826 -0.05859 0.00016 0.06469 3.85968 -2.76941 -0.00731 -0.08897 -3.11157 -0.25239 0 0 0 -0.69818 0 0 0.00869 0.02846 0.19011 0 -0.41859 1.72655 -0.77834 -0.73038 0 -1.5111
ASN_44 -3.52314 0.30602 3.72829 -0.18524 0.03809 0.27184 1.69889 -1.74061 -0 -0 -0.95956 -0.31507 0 0 0 0 0 0 0.66705 0.00115 0 1.44925 0.11573 0 -0.93687 -0.22579 0 0.39003
LEU_45 -7.25517 1.08841 3.03018 -0.50907 0.4973 0.11888 2.30646 -2.26531 -0 -0 -0.86449 0.2757 0 0 0 0 0 0 0.17683 0.08617 0.37205 0 -0.27246 0 0.18072 0.03008 0 -3.00371
ALA_46 -6.88325 0.97548 3.8944 -0.02269 0 0 3.75842 -3.18067 -0.01106 -0.05372 -1.52859 -0.36449 0 0 0 -0.69818 0 0 0.21046 0 0 0 -0.18307 0 1.8394 -0.18442 0 -2.43197
LYS_47 -5.98307 0.54876 6.25877 -0.30656 0.02949 0.13866 3.15008 -2.95494 -0.00333 -0.04458 -2.60246 0.00719 0 0 0 0 0 0 0.32196 0.04265 1.75785 0 0.0291 0 -1.5107 -0.22212 0 -1.34326
LYS_48 -6.9716 0.54457 7.64665 -0.78215 0.39347 0.62486 3.75238 -3.36192 -0.00059 -0.00953 -4.3819 -0.12339 0 0 0 0 -0.59193 0 0.24944 0.06296 2.77809 0 -0.0418 0 -1.5107 -0.21505 0 -1.93813
ALA_49 -7.74738 2.24766 3.64999 -0.02132 0 0 3.49152 -3.30676 -0 -0 -2.25569 -0.34918 0 0 0 0 0 0 0.05858 0 0 0 -0.14584 0 1.8394 -0.07662 0 -2.61563
LEU_50 -9.17038 1.38759 4.13758 -0.51117 0.55886 0.12216 3.05802 -3.00541 -0 -0 -2.19105 0.2661 0 0 0 0 0 0 0.62796 0.00537 0.32092 0 -0.28144 0 0.18072 0.10425 0 -4.38992
GLU_51 -6.99475 0.65508 8.80474 -0.33403 0.11521 0.38145 4.4462 -3.71361 -0 -0 -5.25254 -0.54462 0 0 0 0 -1.59173 0 0.03811 0.25401 0 3.68487 -0.01935 0 -2.7348 0.19439 0 -2.61136
ILE_52 -10.2912 1.03362 4.45943 -0.51625 0.63595 0.10232 3.44983 -3.50678 -0 -0 -2.45448 0.08808 0 0 0 0 0 0 0.01298 0.0178 0.64561 0 -0.33474 0 0.73287 0.4345 0 -5.49045
ILE_53 -9.79259 1.84172 3.38186 -0.51767 0.65476 0.10274 3.15247 -3.26881 -0 -0 -2.41027 0.07989 0 0 0 0 0 0 0.06571 0.00729 0.69306 0 -0.30093 0 0.73287 0.46654 0 -5.11134
LEU_54 -9.67369 1.8441 4.09104 -0.50718 0.55451 0.11923 3.70835 -3.30278 -0 -0 -2.14759 0.27146 0 0 0 0 0 0 0.02454 0.00837 0.46323 0 -0.24766 0 0.18072 0.31456 0 -4.29879
ARG_55 -6.33232 0.43659 6.99295 -0.63098 0.17963 0.34925 3.60822 -3.15989 -0.00381 -0.03615 -2.70542 0.28047 0 0 0 0 -0.9998 0 0.02453 0.03112 2.56508 0 -0.0312 0 -1.2888 0.23781 0 -0.48274
ALA_56 -7.11165 2.74156 3.41265 -0.02122 0 0 3.31365 -3.00396 -0 -0 -2.36453 -0.34091 0 0 0 0 0 0 0.01739 0 0 0 -0.00167 0 1.8394 0.3263 0 -1.193
ALA_57 -7.16325 1.3208 3.07876 -0.02228 0 0 3.31284 -3.09682 -0 -0 -2.74851 -0.36118 0 0 0 0 0 0 0.17237 0 0 0 -0.23595 0 1.8394 0.04891 0 -3.85491
GLU_58 -6.85654 0.65741 7.54485 -0.32978 0.0658 0.38459 3.45373 -3.48529 -0 -0 -3.26175 -0.58119 0 0 0 0 0 0 0.02927 0.00192 0 3.11024 -0.07773 0 -2.7348 -0.07412 0 -2.1534
GLU_59 -7.35188 2.09905 7.76125 -0.45973 0.06859 0.92433 3.8429 -3.48656 -0.00322 -0.02662 -3.51012 -0.44526 0 0 0 0 -0.74358 0 0.49215 0.02841 0 3.22492 -0.34523 0 -2.7348 -0.20257 0 -0.86799
LEU_60 -11.2804 6.95534 4.54622 -0.5125 0.45079 0.12166 3.10999 -3.70104 -0.00531 -0.07387 -0.84147 0.27878 0 0 0 0 0 0 0.34269 0.345 0.28223 0 -0.30872 0 0.18072 -0.31162 0 -0.42156
ALA_61 -5.75928 0.70282 2.68216 -0.02285 0 0 2.38432 -2.55461 -0 -0 -0.44298 -0.36649 0 0 0 0 0 0 0.19634 0 0 0 -0.13202 0 1.8394 -0.25372 0 -1.72691
LYS_62 -4.87121 0.53735 6.09638 -0.30605 0.02711 0.13869 2.59739 -2.44127 -0 -0 -3.03877 -0.0245 0 0 0 0 -0.74358 0 -0.01832 0.04675 1.75082 0 -0.03226 0 -1.5107 -0.36742 0 -2.15959
LEU_63 -6.98143 2.8179 3.89231 -0.49684 0.41468 0.09655 2.82896 -2.41919 -0 -0 0.63549 0.41159 0.00016 0 0 0 0 0 -0.04395 0.345 0.73578 0 -0.0806 0 0.18072 0.80951 0 3.14665
PRO_64 -2.51654 0.36015 1.26856 -0.1029 0.00334 0.064 0.73338 -0.5988 -0 -0 0.55175 0.74194 0.07075 0 0 0 0 0 -0.0013 0.05091 0.32782 0 -0.01515 0 -2.4119 1.04123 0 -0.43274
ASP_65 -5.35016 1.72605 6.18103 -0.21371 0.00977 0.64951 3.62587 -2.80747 -0.00531 -0.07387 -3.16231 -0.58917 0.00035 0 0 -1.01499 0 0 -0.02461 0.00118 0 2.96144 -0.48235 0 -2.3716 1.22713 0 0.28679
PRO_66 -5.61783 1.73727 3.53225 -0.06755 0 0.04304 1.99352 -1.71845 -0 -0 -0.92952 0.63591 0.09743 0 0 0 0 0 0.06661 0.09539 0.1274 0 1.00316 0 -2.4119 1.51657 0 0.10328
GLU_67 -5.16528 1.1722 7.18832 -0.44921 0.0585 0.89082 3.55785 -2.95014 -0 -0 -3.61145 -0.44546 0 0 0 0 -0.66735 0 0.76587 0 0 3.42479 -0.29724 0 -2.7348 0.15055 0 0.88797
ALA_68 -6.4337 0.69508 4.51196 -0.02204 0 0 3.47061 -2.90126 -0 -0 -2.43028 -0.35983 0 0 0 -1.01499 0 0 0.09509 0 0 0 -0.27425 0 1.8394 -0.2662 0 -3.0904
LEU_69 -10.8637 2.05035 4.30557 -0.50951 0.4564 0.11841 3.98298 -3.73843 -0 -0 -2.52389 0.28598 0 0 0 0 0 0 0.31165 0.27704 0.33133 0 -0.2787 0 0.18072 -0.06507 0 -5.67885
LYS_70 -7.22133 0.86439 8.12695 -0.30811 0.03616 0.14236 3.7455 -3.42387 -0 -0 -4.06748 0.04244 0 0 0 0 -0.66735 0 -0.03067 0.29788 1.77 0 0.0365 0 -1.5107 -0.00817 0 -2.1755
GLU_71 -6.77713 11.7723 7.85334 -0.20881 0.01771 0.26864 4.0216 -3.43683 -0 -0 -3.07518 -0.46584 0 0 0 0 0 0 0.38878 0.69 0 4.5573 -0.35397 0 -2.7348 -0.26632 0 12.2508
ALA_72 -7.02799 0.83636 2.90502 -0.0211 0 0 3.05802 -3.05637 -0 -0 -2.25432 -0.3475 0 0 0 0 0 0 0.08914 0 0 0 -0.11321 0 1.8394 -0.07533 0 -4.16789
VAL_73 -7.20773 0.69789 3.31951 -0.31169 0.27139 0.07109 3.08023 -2.7621 -0 -0 -1.88782 -0.09828 0 0 0 0 0 0 -0.0685 0.00022 0.12984 0 -0.28134 0 1.9342 0.25469 0 -2.85838
LYS_74 -5.56501 0.51025 5.99345 -0.30627 0.03262 0.13959 2.73279 -2.74346 -0 -0 -1.53547 0.05246 0 0 0 0 0 0 -0.00136 0.21969 1.8845 0 0.09015 0 -1.5107 0.41992 0 0.41316
ALA_75 -5.55613 0.96715 3.10152 -0.02158 0 0 2.34951 -2.44403 -0 -0 -1.9288 -0.34996 0 0 0 0 0 0 0.12521 0 0 0 -0.14525 0 1.8394 0.38826 0 -1.67471
ALA_76 -6.80509 1.45227 3.09879 -0.0214 0 0 3.35696 -2.93158 -0 -0 -2.37665 -0.34734 0 0 0 0 0 0 0.09818 0 0 0 -0.12344 0 1.8394 0.13901 0 -2.6209
GLU_77 -6.90766 0.54828 8.82737 -0.34033 0.07571 0.39892 4.92621 -3.81324 -0 -0 -6.08933 -0.57916 0 0 0 0 -1.77924 0 0.02804 0.03413 0 3.54818 -0.17598 0 -2.7348 0.04701 0 -3.98587
LYS_78 -6.07278 0.55069 7.44549 -0.30589 0.02778 0.13492 3.82956 -3.24768 -0.00101 -0.01702 -3.94132 0.00963 0 0 0 0 -0.75561 0 0.1139 0.04716 1.71096 0 -0.00048 0 -1.5107 -0.07063 0 -2.053
VAL_79 -8.63674 0.99056 2.99543 -0.31081 0.2671 0.07064 3.09025 -2.90525 -0.00091 -0.01934 -1.67818 -0.05928 0 0 0 0 0 0 -0.01415 0.00337 0.07351 0 -0.26746 0 1.9342 0.13098 0 -4.33609
VAL_80 -7.83296 0.99173 3.74295 -0.31193 0.27307 0.07111 2.85029 -2.92726 -0 -0 -1.16099 -0.06727 0 0 0 0 0 0 -0.04365 0.00987 0.10244 0 -0.21272 0 1.9342 0.31082 0 -2.27032
ARG_81 -4.89428 0.26788 5.36708 -0.62955 0.16624 0.35663 2.33011 -2.30078 -0 -0 -2.45181 0.23881 0 0 0 0 -1.02459 0 -0.02974 0.08471 2.55672 0 -0.16638 0 -1.2888 0.00974 0 -1.40801
GLU_82 -5.20108 0.88821 4.60309 -0.67138 0.17332 1.2535 2.07582 -2.0769 -0.00101 -0.01702 -1.24989 -0.59826 0 0 0 0 0 0 0.05782 0.02043 0 3.31528 -0.21502 0 -2.7348 -0.26677 0 -0.64463
GLN_83 -5.40313 1.50697 5.45226 -0.57005 0.0913 0.57052 3.02342 -2.54102 -0.01771 -0.09787 -3.06019 -0.89004 0.00172 0 0 0 0 0 0.14686 0.0045 0 2.85937 -0.00672 0 -0.18838 1.21444 0 2.09622
PRO_84 -3.56055 0.87025 2.44414 -0.12931 0.00808 0.0923 1.00227 -1.11059 -0 -0 -0.37604 0.20459 0.03292 0 0 0 0 0 0.69308 0.00585 0.20377 0 -0.49763 0 -2.4119 1.3492 0 -1.17957
GLY_85 -1.35432 0.0315 1.70799 -0.00031 0 0 0.53983 -0.84265 -0 -0 -0.24292 -0.40276 0 0 0 0 0 0 -0.16484 0 0 0 -1.49864 0 0.83697 -0.46452 0 -1.85465
SER_86 -5.40322 1.13111 5.85586 -0.05775 0.00013 0.06441 3.9067 -2.80369 -0.00794 -0.09688 -3.23315 -0.2757 0 0 0 -0.7178 0 0 0.01935 0.04126 0.18537 0 -0.42633 1.7206 -0.77834 -0.72428 0 -1.60027
ASN_87 -3.55342 0.33243 3.7624 -0.18542 0.03751 0.27219 1.70565 -1.75377 -0 -0 -0.95917 -0.31414 0 0 0 0 0 0 0.67745 0.00337 0 1.44982 0.11463 0 -0.93687 -0.21524 0 0.43742
LEU_88 -6.49397 0.71117 3.10216 -0.50369 0.43285 0.11709 2.28102 -2.25423 -0 -0 -0.92764 0.26524 0 0 0 0 0 0 0.2015 0.11255 0.37764 0 -0.27067 0 0.18072 0.03868 0 -2.62957
ALA_89 -6.93832 1.0196 3.94592 -0.02267 0 0 3.75789 -3.21153 -0.01416 -0.06654 -1.56239 -0.36361 0 0 0 -0.7178 0 0 0.1599 0 0 0 -0.17514 0 1.8394 -0.17593 0 -2.52537
LYS_90 -6.35159 0.58873 6.57485 -0.30567 0.02827 0.13734 3.33592 -3.06596 -0.00347 -0.04621 -2.53206 0.0038 0 0 0 0 0 0 0.34635 0.04823 1.75829 0 0.03055 0 -1.5107 -0.21266 0 -1.176
LYS_91 -6.98689 0.56548 7.61883 -0.78144 0.39693 0.6224 3.73635 -3.35245 -0.00147 -0.02025 -4.35017 -0.11961 0 0 0 0 -0.60083 0 0.23265 0.05282 2.76797 0 -0.03912 0 -1.5107 -0.20368 0 -1.97317
ALA_92 -7.76998 2.15899 3.66518 -0.02124 0 0 3.52049 -3.3215 -0 -0 -2.24545 -0.34825 0 0 0 0 0 0 0.05549 0 0 0 -0.13892 0 1.8394 -0.06133 0 -2.66712
LEU_93 -9.55322 1.69296 4.14683 -0.51218 0.57495 0.12226 3.03646 -3.1089 -0 -0 -2.24361 0.2714 0 0 0 0 0 0 0.65559 0.00076 0.32517 0 -0.27964 0 0.18072 0.11858 0 -4.57187
GLU_94 -7.05829 0.68275 8.85264 -0.33394 0.11597 0.38074 4.48369 -3.73271 -0 -0 -5.28707 -0.54385 0 0 0 0 -1.59937 0 0.02643 0.26428 0 3.68504 -0.017 0 -2.7348 0.20937 0 -2.60612
ILE_95 -10.3505 1.10008 4.49838 -0.51646 0.62748 0.10261 3.48617 -3.53083 -0 -0 -2.46852 0.08115 0 0 0 0 0 0 0.02573 0.02744 0.65938 0 -0.32701 0 0.73287 0.4345 0 -5.41756
ILE_96 -9.69706 1.76508 3.38251 -0.51778 0.66047 0.1028 3.14209 -3.25666 -0 -0 -2.46128 0.07963 0 0 0 0 0 0 0.06428 0.00698 0.69395 0 -0.29873 0 0.73287 0.46267 0 -5.13819
LEU_97 -10.1416 2.40046 3.2322 -0.51016 0.5829 0.11972 3.66365 -3.32908 -0 -0 -2.32773 0.2775 0 0 0 0 0 0 0.03518 0 0.44195 0 -0.25208 0 0.18072 0.30707 0 -5.31929
ARG_98 -6.90745 0.36822 6.75239 -0.62357 0.16699 0.34573 3.45639 -3.26817 -0.01339 -0.09088 -2.91303 0.29631 0 0 0 0 -0.99854 0 0.02942 0 2.57 0 -0.02555 0 -1.2888 0.23773 0 -1.90619
ALA_99 -6.83437 0.77189 3.13983 -0.02116 0 0 3.28796 -2.96251 -0 -0 -2.37532 -0.33764 0 0 0 0 0 0 0.00271 0 0 0 0.01868 0 1.8394 0.36411 0 -3.10642
ALA_100 -7.10479 1.04304 2.97729 -0.02233 0 0 3.353 -3.11358 -0 -0 -2.68137 -0.36004 0 0 0 0 0 0 0.18776 0 0 0 -0.23871 0 1.8394 0.07232 0 -4.048
ALA_101 -7.06212 1.33461 4.21255 -0.02108 0 0 3.50139 -3.17958 -0 -0 -1.73385 -0.34469 0 0 0 0 0 0 0.05568 0 0 0 -0.09194 0 1.8394 0.06426 0 -1.42537
ALA_102 -5.32683 0.50954 4.0245 -0.02281 0 0 2.76768 -2.65501 -0 -0 -1.46342 -0.3663 0 0 0 0 0 0 0.52149 0 0 0 -0.14768 0 1.8394 -0.01171 0 -0.33115
LEU_103 -10.9001 1.87065 4.96355 -0.5168 0.66373 0.12964 3.07604 -3.59923 -0.00603 -0.08115 -0.94644 0.24782 0 0 0 0 0 0 0.33664 0.20762 0.2812 0 -0.30968 0 0.18072 -0.26039 0 -4.66217
ALA_104 -6.53936 0.99594 3.0747 -0.0229 0 0 2.51181 -2.872 -0.0005 -0.00459 -0.47077 -0.3662 0 0 0 0 0 0 0.21507 0 0 0 -0.13872 0 1.8394 -0.26581 0 -2.04393
ASN_105 -7.33649 1.09918 6.85956 -0.18878 0.0085 0.28417 4.05541 -3.41493 -0 -0 -1.11926 -0.48136 0 0 0 -0.60517 0 0 -0.00108 0.3445 0 4.17093 0.39473 0 -0.93687 -0.04893 0 3.08409
LEU_106 -6.85067 1.60078 4.56817 -0.48344 0.7489 0.07999 2.79939 -2.40251 -0 -0 0.20072 0.37548 0.00028 0 0 -0.16697 0 0 -0.03068 0.28561 0.7342 0 -0.0861 0 0.18072 1.13314 0 2.687
PRO_107 -3.20197 0.55921 1.99597 -0.10262 0.00328 0.06386 0.97076 -0.87311 -0 -0 0.66848 0.74242 0.07673 0 0 0 0 0 0.00409 0.05473 0.32305 0 0.00349 0 -2.4119 1.04288 0 -0.08062
ASP_108 -5.58719 1.54624 7.32506 -0.22177 0.04522 0.68105 3.80687 -2.98232 -0.00655 -0.08786 -3.3636 -0.88931 0.00759 0 0 -0.84776 0 0 -0.02097 0 0 3.00279 -0.5045 0 -2.3716 1.23906 0 0.77044
PRO_109 -4.30671 1.02209 3.9323 -0.06731 0 0.04277 2.00219 -1.6566 -0 -0 -0.88588 0.63204 0.14103 0 0 0 0 0 0.05636 0.12539 0.13027 0 0.97534 0 -2.4119 1.50691 0 1.2383
GLU_110 -5.03992 0.53727 7.05776 -0.44956 0.05891 0.89271 3.41067 -2.87961 -0 -0 -3.90617 -0.44157 0 0 0 -0.08845 -0.64082 0 0.92903 0.00088 0 3.41758 -0.29775 0 -2.7348 0.13526 0 -0.03858
SER_111 -7.04541 0.7952 6.46716 -0.03365 0 0.02203 3.51421 -3.08822 -0 -0 -2.34363 -0.34634 0 0 0 -0.75931 0 0 0.11559 0 0.51409 0 0.29092 0.6 -0.77834 -0.05458 0 -2.13029
ARG_112 -8.85362 0.78972 7.84963 -0.44232 0.05384 0.21955 4.02985 -3.96275 -0.00052 -0.00671 -3.25186 0.38317 0 0 0 -0.16697 0 0 0.31865 0.00686 2.06905 0 -0.11063 0 -1.2888 0.08491 0 -2.27894
LYS_113 -5.86847 0.52076 7.4643 -0.30546 0.02928 0.13654 3.69812 -3.17308 -0.00307 -0.02828 -3.98262 0.01031 0 0 0 0 -0.64082 0 -0.0218 0.01256 1.76556 0 0.03472 0 -1.5107 -0.07542 0 -1.9376
GLU_114 -6.65303 0.67443 7.49239 -0.47179 0.07241 0.93185 3.76408 -3.31945 -0 -0 -4.34128 -0.45394 0 0 0 0 -0.7804 0 0.41128 0.26277 0 3.20737 -0.35414 0 -2.7348 -0.27071 0 -2.56296
ALA_115 -6.90315 0.66934 3.16472 -0.0209 0 0 3.06212 -3.10087 -0 -0 -1.90339 -0.34468 0 0 0 0 0 0 0.10972 0 0 0 -0.06713 0 1.8394 -0.02353 0 -3.51834
ASP_116 -5.28182 0.38893 6.7435 -0.26292 0.00431 0.85734 3.43948 -3.15311 -0.0169 -0.14669 -4.4358 0.12869 0 0 0 0 -0.67852 0 -0.02115 0.34478 0 3.22448 0.28299 0 -2.3716 0.40695 0 -0.54706
LYS_117 -5.9893 0.51225 7.83393 -0.47605 0.33656 0.1671 3.63891 -3.32096 -0 -0 -3.71059 0.13079 0 0 0 0 -0.7804 0 -0.00385 0.1027 2.76812 0 0.08869 0 -1.5107 0.50171 0 0.28892
ALA_118 -5.5373 0.92035 3.21316 -0.0215 0 0 2.4549 -2.47958 -0 -0 -2.16632 -0.34854 0 0 0 0 0 0 0.12611 0 0 0 -0.1386 0 1.8394 0.37847 0 -1.75944
ALA_119 -7.03246 1.10775 3.94937 -0.0215 0 0 3.53998 -3.23992 -0 -0 -2.28109 -0.34857 0 0 0 0 0 0 0.11563 0 0 0 -0.13791 0 1.8394 0.11624 0 -2.39308
ASP_120 -7.0692 1.90373 9.80218 -0.2468 0.00287 0.80571 4.30625 -4.2287 -0 -0 -5.80466 -0.04449 0 0 0 0 -1.09737 0 0.06199 0 0 3.48971 0.17445 0 -2.3716 0.3073 0 -0.00863
LYS_121 -6.02672 0.59242 7.63529 -0.30642 0.02782 0.13507 3.87125 -3.34326 -0.00233 -0.03532 -3.85407 0.00906 0 0 0 0 -0.75464 0 0.12986 0.07431 1.70018 0 -0.00992 0 -1.5107 0.21713 0 -1.45098
VAL_122 -8.66683 1.1181 3.0674 -0.31127 0.26954 0.07078 3.10416 -2.90196 -0.00155 -0.03096 -1.55815 -0.05963 0 0 0 0 0 0 -0.00936 0 0.07487 0 -0.26475 0 1.9342 0.1263 0 -4.03912
ARG_123 -10.3479 2.07888 9.78249 -0.81435 0.19197 0.54359 4.88589 -4.85941 -0.01676 -0.15757 -3.31543 0.45913 0 0 0 0 -1.29409 0 -0.03652 0 1.45291 0 -0.07209 0 -1.2888 0.24326 0 -2.56477
ARG_124 -4.56169 0.40662 5.66647 -0.62901 0.16744 0.35694 2.17411 -2.39209 -0 -0 -3.08307 0.24027 0 0 0 0 -0.39661 0 -0.03144 0 2.5588 0 -0.16736 0 -1.2888 -0.05881 0 -1.03825
GLU_125 -4.86747 0.78007 4.11888 -0.65243 0.17263 1.20912 1.6785 -1.85417 -0.00233 -0.03532 -1.20202 -0.62977 0 0 0 0 0 0 0.04772 0.00126 0 3.30181 -0.20736 0 -2.7348 -0.259 0 -1.13469
GLN_126 -6.05843 1.60606 5.30851 -0.29521 0.04516 0.27684 2.94417 -2.58046 -0.01461 -0.08124 -2.88562 -0.79846 0.00161 0 0 0 0 0 0.1423 0.009 0 3.02287 -0.0072 0 -0.18838 1.2246 0 1.67151
PRO_127 -3.2732 0.85424 2.33054 -0.12914 0.00804 0.09224 0.87603 -1.03855 -0 -0 -0.05015 0.2056 0.03291 0 0 0 0 0 0.68974 0.00537 0.20396 0 -0.49927 0 -2.4119 1.34567 0 -0.75785
GLY_128 -2.24218 3.08183 1.60838 -0.00031 0 0 1.16422 -1.14676 -0 -0 -0.11186 -0.4043 0 0 0 0 0 0 -0.16722 0 0 0 -1.49792 0 0.83697 -0.46995 0 0.6509
SER_129 -5.87209 1.55855 5.90339 -0.05545 5e-05 0.06338 3.90481 -2.98504 -0.00519 -0.06873 -3.74252 -0.31026 0 0 0 -0.71937 0 0 0.01718 0.00637 0.17754 0 -0.43811 1.72239 -0.77834 -0.71488 0 -2.33633
GLU_130 -5.46692 1.04924 4.31353 -0.46939 0.49191 1.46357 1.84489 -2.27803 -0.03652 -0.2204 -1.57676 -2.94044 0 0 0 0 0 0 0.62759 0.02717 0 4.05083 -0.36641 0 -2.7348 -0.48386 0 -2.70479
LEU_131 -7.07082 0.85811 3.27755 -0.50813 0.45562 0.11743 2.39129 -2.43167 -0.02705 -0.1439 -1.25205 0.28479 0 0 0 0 0 0 0.15722 0.26669 0.37375 0 -0.2721 0 0.18072 -0.24492 0 -3.58745
ALA_132 -6.69235 0.91072 4.20255 -0.02266 0 0 3.79052 -3.18173 -0.01486 -0.09619 -1.94553 -0.36322 0 0 0 -0.71937 0 0 0.1668 0 0 0 -0.1894 0 1.8394 -0.18003 0 -2.49537
VAL_133 -7.07279 1.03638 3.13404 -0.31222 0.27438 0.07117 2.98223 -2.78695 -0.00096 -0.01356 -1.88087 -0.07251 0 0 0 0 0 0 0.22318 0 0.09355 0 -0.24007 0 1.9342 -0.04857 0 -2.67937
VAL_134 -8.03277 2.43871 2.88534 -0.31062 0.27892 0.07141 2.89368 -2.72873 -0 -0 -1.93263 -0.14523 0 0 0 0 0 0 0.37798 0.3451 0.35248 0 -0.14445 0 1.9342 0.13638 0 -1.58022
ALA_135 -7.84667 2.1531 4.02733 -0.02227 0 0 3.36333 -3.43005 -0 -0 -1.64818 -0.35956 0 0 0 0 0 0 0.15584 0 0 0 -0.26328 0 1.8394 -0.15364 0 -2.18466
ALA_136 -4.67715 0.40422 4.50993 -0.02102 0 0 2.75906 -2.60979 -0.00678 -0.0798 -2.38016 -0.36348 0 0 0 0 0 0 0.04346 0 0 0 -0.17162 0 1.8394 -0.09631 0 -0.85005
ILE_137 -8.41843 1.23302 2.79885 -0.51076 0.61975 0.09912 3.02077 -2.7522 -0.00148 -0.01323 -2.27944 0.09989 0 0 0 0 0 0 -0.02769 0.00069 0.54729 0 -0.45294 0 0.73287 0.2526 0 -5.05132
ILE_138 -11.314 3.42312 3.11862 -0.52236 0.69415 0.10485 3.14133 -3.47141 -0 -0 -2.24789 0.0701 0 0 0 0 0 0 -0.00446 0.0124 0.80972 0 -0.20673 0 0.73287 0.47608 0 -5.18357
SER_139 -6.40599 0.68347 7.30416 -0.03472 0 0.02149 3.62218 -3.47073 -0 -0 -3.0003 -0.50003 0 0 0 0 -1.27185 0 0.02137 0 0.51882 0 0.32595 1.72235 -0.77834 0.57269 0 -0.66949
ALA_140 -5.82528 0.55712 4.8767 -0.02156 0 0 2.7942 -2.96753 -0 -0 -2.29602 -0.36498 0 0 0 0 0 0 -0.00805 0 0 0 -0.18038 0 1.8394 0.21514 0 -1.38124
VAL_141 -9.92136 3.18721 3.63899 -0.31788 0.33709 0.07273 3.17928 -3.32981 -0 -0 -2.72025 -0.05503 0 0 0 0 0 0 -0.01743 0.27038 0.07984 0 -0.22587 0 1.9342 0.12749 0 -3.76042
ALA_142 -5.54456 0.51602 3.13294 -0.02117 0 0 2.21703 -2.45842 -0.00199 -0.01782 -1.31642 -0.36332 0 0 0 0 0 0 0.05738 0 0 0 -0.21248 0 1.8394 0.12716 0 -2.04626
ARG_143 -4.74082 0.57673 5.47056 -0.82065 0.19248 0.55674 1.52993 -2.61315 -0.03174 -0.23225 -0.96874 0.4316 0 0 0 0 0 0 0.03415 0 1.51545 0 -0.12535 0 -1.2888 -0.18667 0 -0.70052
MET_144 -8.64269 1.36292 2.89041 -0.33741 0.05923 0.0941 1.86807 -2.23934 -0 -0 -1.27547 -0.09135 0 0 0 -0.83282 0 0 0.03733 0.31498 1.87281 0 -0.16153 0 0.60916 -0.19262 0 -4.66421
GLY_145 -2.41137 0.13282 2.60003 -0.00027 0 0 0.99539 -1.40103 -0 -0 -0.78674 -0.39147 0 0 0 0 0 0 -0.11613 0 0 0 -1.35064 0 0.83697 -0.15109 0 -2.04354
VAL_146 -6.93997 1.29192 1.61121 -0.30629 0.21286 0.05846 1.34629 -2.04937 -0.00763 -0.02338 -0.62427 -0.09746 0 0 0 0 0 0 0.27321 0.0031 0.04253 0 -0.44286 0 1.9342 0.11867 0 -3.59877
LYS_147 -4.72682 0.41043 3.49703 -0.31586 0.03683 0.16342 1.96879 -1.82204 -0.0119 -0.04791 -2.0239 -0.1421 0 0 0 0 0 0 -0.03109 0 2.3696 0 0.26586 0 -1.5107 0.14202 0 -1.77835
MET_148 -9.93799 5.58242 2.70341 -0.63106 0.77551 0.18171 2.28096 -2.0511 -0.00763 -0.02338 -1.22589 -0.33087 0 0 0 -0.60517 0 0 -0.02378 0.34557 2.89065 0 0.1711 0 0.60916 -0.13484 0 0.56878
GLU_149 -4.89083 0.35634 6.22509 -0.2192 0.04927 0.35158 3.646 -2.65001 -0.02257 -0.08467 -5.40229 -0.54132 0 0 0 0 -1.69334 0 -0.00671 0.30624 0 3.19616 0.10733 0 -2.7348 -0.13176 0 -4.13948
LEU_150 -5.95683 2.08474 0.22797 -0.49016 0.26997 0.11347 0.28819 -1.19042 -0.01033 -0.045 -0.10398 0.02479 0 0 0 0 0 0 -0.02248 0.34432 0.92212 0 -0.19337 0 0.18072 -0.10592 0 -3.66219
HIS_151 -4.66534 1.65948 4.47869 -0.45204 0.02074 0.54933 1.91684 -2.05807 -0.01067 -0.03676 -1.98151 -0.1074 0.04109 0 0 0 -1.02853 0 0.03157 0.00274 0 1.49747 -0.74595 0 -0.45461 1.09774 0 -0.24517
PRO_152 -3.91602 2.74544 1.90591 -0.19553 0.00443 0.14153 0.5927 -0.84987 -0.0016 -0.02564 -0.35549 0.0175 0.5522 0 0 0 0 0 0.0023 0 0.31394 0 -0.53039 0 -2.4119 1.08112 0 -0.92937
SER_153 -1.91142 0.07326 2.9535 -0.04793 0 0.04501 1.90694 -1.33637 -0.00678 -0.11376 -1.81755 -1.00778 0 0 0 0 0 0 0.06128 0.00033 0.55823 0 -0.31989 0.60011 -0.77834 0.04966 0 -1.09147
GLY_154 -0.85751 0.08734 1.02923 -0.00102 0 0 0.35077 -0.5246 -0 -0 0.3203 -0.3009 0 0 0 0 0 0 -0.25134 0 0 0 -1.34975 0 0.83697 0.2276 0 -0.43292
ASN_155 -2.72655 0.08813 3.44907 -0.39705 0.06121 0.76481 1.47835 -1.52092 -0.00678 -0.11376 -1.46549 -1.4564 0 0 0 0 0 0 0.09641 0.00059 0 2.37086 -0.62913 0 -0.93687 -0.19118 0 -1.13469
GLU_156 -5.27303 0.45975 5.53616 -0.21333 0.02644 0.32142 3.23434 -2.50153 -0 -0 -4.12176 -0.57738 0 0 0 0 -1.10604 0 -0.04939 0.10426 0 3.25011 0.28456 0 -2.7348 -0.27235 0 -3.63257
VAL_157 -5.74796 2.1492 2.41513 -0.28596 0.17148 0.06375 2.36328 -1.87294 -0 -0 -1.58766 -0.27524 0 0 0 0 0 0 0.07342 0 0.16139 0 -0.55054 0 1.9342 -0.18403 0 -1.17248
LYS_158 -5.83691 0.34628 3.53697 -0.39917 0.05496 0.20924 1.98192 -2.00725 -0.00948 -0.02993 -1.78567 -0.00344 0 0 0 0 0 0 -0.08192 0.02407 1.84368 0 0.31625 0 -1.5107 -0.19478 0 -3.54588
VAL_159 -7.39204 1.55989 2.03091 -0.28309 0.18741 0.05884 2.74113 -2.27788 -0.00912 -0.03126 -2.59492 -0.22516 0 0 0 0 0 0 -0.04691 0.34467 0.20866 0 -0.69093 0 1.9342 -0.23134 0 -4.71696
VAL_160 -5.91918 0.35225 3.23569 -0.27934 0.19513 0.06133 2.49059 -2.12686 -0.02303 -0.07787 -2.44667 -0.34378 0 0 0 0 0 0 -0.01778 0.00897 0.18209 0 -0.71994 0 1.9342 -0.4226 0 -3.9168
ILE_161 -8.82801 1.79909 1.17552 -0.48526 0.47752 0.1097 2.49338 -2.20184 -0.02121 -0.12791 -2.29682 -0.01651 0 0 0 0 0 0 0.1062 0.26323 0.35999 0 -0.77861 0 0.73287 -0.44615 0 -7.68483
LYS_162 -4.83542 0.23393 5.07986 -0.3112 0.07196 0.16671 2.63166 -2.26453 -0.01355 -0.04794 -4.33632 -0.14184 0 0 0 0 -0.66481 0 0.00457 0.46557 2.06425 0 0.02625 0 -1.5107 -0.39003 0 -3.77156
GLY_163 -1.94089 0.03137 2.05858 -0.00024 0 0 0.57456 -1.01028 -0.01346 -0.13192 -0.67374 -0.3974 0 0 0 0 0 0 -0.01141 0 0 0 -1.20369 0 0.83697 -0.46853 0 -2.35009
LEU_164 -9.18535 1.94352 2.6398 -0.59029 0.17935 0.1512 1.8634 -2.30405 -0.01209 -0.09664 -1.84148 0.29764 0 0 0 -0.54327 0 0 -0.06354 0.02306 0.55572 0 -0.37972 0 0.18072 -0.42551 0 -7.60752
HIS_165 -6.29707 0.59901 7.03539 -0.5074 0.04292 0.35615 3.97153 -3.17164 -0.00504 -0.02533 -3.89975 -1.00974 0 0 0 -1.97809 0 0 0.20985 0.05763 0 1.77145 -0.06759 0 -0.45461 -0.32037 0 -3.69269
ILE_166 -7.9042 0.72718 3.86174 -0.52388 0.71058 0.10578 2.14124 -2.54754 -0 -0 -0.82987 0.11048 0 0 0 0 0 0 -0.03219 0.00987 1.07868 0 0.00224 0 0.73287 0.15082 0 -2.2062
LYS_167 -4.70104 0.24932 5.77648 -0.36803 0.05469 0.19028 2.66526 -2.46247 -0 -0 -3.40669 0.29647 0 0 0 -1.1809 -0.563 0 0.05535 0.09572 2.66563 0 -0.05998 0 -1.5107 0.13204 0 -2.07156
GLN_168 -8.43908 1.2155 7.05999 -0.2649 0.02903 0.1906 3.91681 -3.39522 -0.01023 -0.12272 -3.35711 -0.49911 0 0 0 -1.63 0 0 0.27296 0.0108 0 2.99247 -0.15946 0 -0.18838 -0.33749 0 -2.71553
[truncated: 20,129 more chars]
