# Supplementary material for: Reconfigurable asymmetric protein assemblies through implicit negative design
Source: Science. Author manuscript; Available in PMC 2023 Jan 27. (PMC9881579; doi:10.1126/science.abj7662)
Supplement: Data S2 [file NIHMS1843281-supplement-Data_S2.gz › without_all_supplement_resubmit_20211001/components/single_fusions/101A21.pdb]

HEADER                                            14-NOV-19   XXXX              
EXPDTA    THEORETICAL MODEL                                                     
REMARK 220                                                                      
REMARK 220 EXPERIMENTAL DETAILS                                                 
REMARK 220  EXPERIMENT TYPE                : THEORETICAL MODELLING              
REMARK 220  DATE OF DATA COLLECTION        : 14-NOV-19                          
REMARK 220                                                                      
REMARK 220 REMARK: MODEL GENERATED BY ROSETTA                                   
REMARK 220  VERSION 2019.45+HEAD.fc8ab401178                                    
ATOM      1  N   SER A   1     135.525 309.511  53.174  1.00  0.00           N  
ATOM      2  CA  SER A   1     135.819 310.383  52.042  1.00  0.00           C  
ATOM      3  C   SER A   1     135.304 309.786  50.739  1.00  0.00           C  
ATOM      4  O   SER A   1     135.054 310.504  49.772  1.00  0.00           O  
ATOM      5  CB  SER A   1     137.312 310.625  51.943  1.00  0.00           C  
ATOM      6  OG  SER A   1     137.995 309.436  51.652  1.00  0.00           O  
ATOM      7 1H   SER A   1     135.873 309.927  54.015  1.00  0.00           H  
ATOM      8 2H   SER A   1     134.536 309.384  53.251  1.00  0.00           H  
ATOM      9 3H   SER A   1     135.965 308.624  53.035  1.00  0.00           H  
ATOM     10  HA  SER A   1     135.305 311.330  52.202  1.00  0.00           H  
ATOM     11 1HB  SER A   1     137.510 311.361  51.163  1.00  0.00           H  
ATOM     12 2HB  SER A   1     137.677 311.037  52.882  1.00  0.00           H  
ATOM     13  HG  SER A   1     137.651 309.133  50.809  1.00  0.00           H  
ATOM     14  N   GLU A   2     135.145 308.467  50.720  1.00  0.00           N  
ATOM     15  CA  GLU A   2     134.726 307.763  49.514  1.00  0.00           C  
ATOM     16  C   GLU A   2     133.256 308.024  49.206  1.00  0.00           C  
ATOM     17  O   GLU A   2     132.860 308.095  48.044  1.00  0.00           O  
ATOM     18  CB  GLU A   2     134.967 306.259  49.664  1.00  0.00           C  
ATOM     19  CG  GLU A   2     136.434 305.862  49.750  1.00  0.00           C  
ATOM     20  CD  GLU A   2     137.237 306.329  48.567  1.00  0.00           C  
ATOM     21  OE1 GLU A   2     136.832 306.070  47.460  1.00  0.00           O  
ATOM     22  OE2 GLU A   2     138.257 306.945  48.772  1.00  0.00           O  
ATOM     23  H   GLU A   2     135.320 307.939  51.563  1.00  0.00           H  
ATOM     24  HA  GLU A   2     135.311 308.136  48.674  1.00  0.00           H  
ATOM     25 1HB  GLU A   2     134.469 305.898  50.564  1.00  0.00           H  
ATOM     26 2HB  GLU A   2     134.528 305.734  48.815  1.00  0.00           H  
ATOM     27 1HG  GLU A   2     136.862 306.289  50.656  1.00  0.00           H  
ATOM     28 2HG  GLU A   2     136.502 304.778  49.824  1.00  0.00           H  
ATOM     29  N   LYS A   3     132.454 308.168  50.255  1.00  0.00           N  
ATOM     30  CA  LYS A   3     131.055 308.548  50.103  1.00  0.00           C  
ATOM     31  C   LYS A   3     130.926 309.943  49.506  1.00  0.00           C  
ATOM     32  O   LYS A   3     130.027 310.205  48.705  1.00  0.00           O  
ATOM     33  CB  LYS A   3     130.333 308.483  51.449  1.00  0.00           C  
ATOM     34  CG  LYS A   3     130.130 307.073  51.987  1.00  0.00           C  
ATOM     35  CD  LYS A   3     129.436 307.092  53.340  1.00  0.00           C  
ATOM     36  CE  LYS A   3     129.280 305.687  53.904  1.00  0.00           C  
ATOM     37  NZ  LYS A   3     128.632 305.693  55.243  1.00  0.00           N  
ATOM     38  H   LYS A   3     132.821 308.010  51.182  1.00  0.00           H  
ATOM     39  HA  LYS A   3     130.579 307.848  49.415  1.00  0.00           H  
ATOM     40 1HB  LYS A   3     130.898 309.047  52.193  1.00  0.00           H  
ATOM     41 2HB  LYS A   3     129.353 308.951  51.360  1.00  0.00           H  
ATOM     42 1HG  LYS A   3     129.524 306.499  51.286  1.00  0.00           H  
ATOM     43 2HG  LYS A   3     131.097 306.580  52.091  1.00  0.00           H  
ATOM     44 1HD  LYS A   3     130.018 307.693  54.041  1.00  0.00           H  
ATOM     45 2HD  LYS A   3     128.448 307.543  53.237  1.00  0.00           H  
ATOM     46 1HE  LYS A   3     128.677 305.088  53.224  1.00  0.00           H  
ATOM     47 2HE  LYS A   3     130.261 305.219  53.992  1.00  0.00           H  
ATOM     48 1HZ  LYS A   3     128.548 304.745  55.582  1.00  0.00           H  
ATOM     49 2HZ  LYS A   3     129.194 306.231  55.888  1.00  0.00           H  
ATOM     50 3HZ  LYS A   3     127.713 306.107  55.172  1.00  0.00           H  
ATOM     51  N   GLU A   4     131.827 310.836  49.896  1.00  0.00           N  
ATOM     52  CA  GLU A   4     131.863 312.184  49.342  1.00  0.00           C  
ATOM     53  C   GLU A   4     132.203 312.160  47.857  1.00  0.00           C  
ATOM     54  O   GLU A   4     131.645 312.924  47.069  1.00  0.00           O  
ATOM     55  CB  GLU A   4     132.882 313.043  50.094  1.00  0.00           C  
ATOM     56  CG  GLU A   4     132.487 313.378  51.525  1.00  0.00           C  
ATOM     57  CD  GLU A   4     133.566 314.106  52.275  1.00  0.00           C  
ATOM     58  OE1 GLU A   4     134.669 314.163  51.785  1.00  0.00           O  
ATOM     59  OE2 GLU A   4     133.289 314.607  53.339  1.00  0.00           O  
ATOM     60  H   GLU A   4     132.507 310.575  50.595  1.00  0.00           H  
ATOM     61  HA  GLU A   4     130.873 312.627  49.447  1.00  0.00           H  
ATOM     62 1HB  GLU A   4     133.842 312.528  50.123  1.00  0.00           H  
ATOM     63 2HB  GLU A   4     133.030 313.982  49.560  1.00  0.00           H  
ATOM     64 1HG  GLU A   4     131.591 313.997  51.509  1.00  0.00           H  
ATOM     65 2HG  GLU A   4     132.247 312.453  52.049  1.00  0.00           H  
ATOM     66  N   LYS A   5     133.122 311.277  47.480  1.00  0.00           N  
ATOM     67  CA  LYS A   5     133.471 311.085  46.078  1.00  0.00           C  
ATOM     68  C   LYS A   5     132.264 310.631  45.268  1.00  0.00           C  
ATOM     69  O   LYS A   5     132.019 311.131  44.169  1.00  0.00           O  
ATOM     70  CB  LYS A   5     134.609 310.070  45.942  1.00  0.00           C  
ATOM     71  CG  LYS A   5     135.958 310.567  46.440  1.00  0.00           C  
ATOM     72  CD  LYS A   5     137.017 309.481  46.342  1.00  0.00           C  
ATOM     73  CE  LYS A   5     138.358 309.962  46.879  1.00  0.00           C  
ATOM     74  NZ  LYS A   5     139.370 308.871  46.907  1.00  0.00           N  
ATOM     75  H   LYS A   5     133.593 310.724  48.184  1.00  0.00           H  
ATOM     76  HA  LYS A   5     133.802 312.041  45.669  1.00  0.00           H  
ATOM     77 1HB  LYS A   5     134.358 309.167  46.499  1.00  0.00           H  
ATOM     78 2HB  LYS A   5     134.720 309.787  44.895  1.00  0.00           H  
ATOM     79 1HG  LYS A   5     136.274 311.424  45.841  1.00  0.00           H  
ATOM     80 2HG  LYS A   5     135.870 310.885  47.478  1.00  0.00           H  
ATOM     81 1HD  LYS A   5     136.698 308.609  46.916  1.00  0.00           H  
ATOM     82 2HD  LYS A   5     137.140 309.182  45.301  1.00  0.00           H  
ATOM     83 1HE  LYS A   5     138.730 310.771  46.252  1.00  0.00           H  
ATOM     84 2HE  LYS A   5     138.227 310.345  47.891  1.00  0.00           H  
ATOM     85 1HZ  LYS A   5     140.243 309.231  47.269  1.00  0.00           H  
ATOM     86 2HZ  LYS A   5     139.043 308.122  47.501  1.00  0.00           H  
ATOM     87 3HZ  LYS A   5     139.513 308.520  45.972  1.00  0.00           H  
ATOM     88  N   VAL A   6     131.514 309.681  45.815  1.00  0.00           N  
ATOM     89  CA  VAL A   6     130.307 309.188  45.163  1.00  0.00           C  
ATOM     90  C   VAL A   6     129.294 310.307  44.960  1.00  0.00           C  
ATOM     91  O   VAL A   6     128.777 310.496  43.858  1.00  0.00           O  
ATOM     92  CB  VAL A   6     129.667 308.066  46.003  1.00  0.00           C  
ATOM     93  CG1 VAL A   6     128.277 307.736  45.480  1.00  0.00           C  
ATOM     94  CG2 VAL A   6     130.558 306.833  45.984  1.00  0.00           C  
ATOM     95  H   VAL A   6     131.787 309.292  46.706  1.00  0.00           H  
ATOM     96  HA  VAL A   6     130.578 308.803  44.179  1.00  0.00           H  
ATOM     97  HB  VAL A   6     129.550 308.415  47.030  1.00  0.00           H  
ATOM     98 1HG1 VAL A   6     127.839 306.942  46.086  1.00  0.00           H  
ATOM     99 2HG1 VAL A   6     127.647 308.624  45.538  1.00  0.00           H  
ATOM    100 3HG1 VAL A   6     128.347 307.404  44.445  1.00  0.00           H  
ATOM    101 1HG2 VAL A   6     130.099 306.045  46.580  1.00  0.00           H  
ATOM    102 2HG2 VAL A   6     130.679 306.488  44.958  1.00  0.00           H  
ATOM    103 3HG2 VAL A   6     131.534 307.082  46.401  1.00  0.00           H  
ATOM    104  N   GLU A   7     129.016 311.048  46.026  1.00  0.00           N  
ATOM    105  CA  GLU A   7     128.037 312.128  45.976  1.00  0.00           C  
ATOM    106  C   GLU A   7     128.486 313.232  45.024  1.00  0.00           C  
ATOM    107  O   GLU A   7     127.676 313.795  44.288  1.00  0.00           O  
ATOM    108  CB  GLU A   7     127.807 312.706  47.374  1.00  0.00           C  
ATOM    109  CG  GLU A   7     126.714 313.763  47.445  1.00  0.00           C  
ATOM    110  CD  GLU A   7     125.343 313.204  47.185  1.00  0.00           C  
ATOM    111  OE1 GLU A   7     125.107 312.073  47.536  1.00  0.00           O  
ATOM    112  OE2 GLU A   7     124.530 313.909  46.635  1.00  0.00           O  
ATOM    113  H   GLU A   7     129.493 310.858  46.895  1.00  0.00           H  
ATOM    114  HA  GLU A   7     127.098 311.728  45.595  1.00  0.00           H  
ATOM    115 1HB  GLU A   7     127.542 311.903  48.060  1.00  0.00           H  
ATOM    116 2HB  GLU A   7     128.731 313.156  47.737  1.00  0.00           H  
ATOM    117 1HG  GLU A   7     126.726 314.218  48.435  1.00  0.00           H  
ATOM    118 2HG  GLU A   7     126.928 314.542  46.714  1.00  0.00           H  
ATOM    119  N   GLU A   8     129.779 313.536  45.047  1.00  0.00           N  
ATOM    120  CA  GLU A   8     130.350 314.519  44.134  1.00  0.00           C  
ATOM    121  C   GLU A   8     130.005 314.192  42.688  1.00  0.00           C  
ATOM    122  O   GLU A   8     129.513 315.045  41.948  1.00  0.00           O  
ATOM    123  CB  GLU A   8     131.869 314.585  44.304  1.00  0.00           C  
ATOM    124  CG  GLU A   8     132.564 315.567  43.372  1.00  0.00           C  
ATOM    125  CD  GLU A   8     134.061 315.541  43.505  1.00  0.00           C  
ATOM    126  OE1 GLU A   8     134.541 315.081  44.513  1.00  0.00           O  
ATOM    127  OE2 GLU A   8     134.726 315.981  42.596  1.00  0.00           O  
ATOM    128  H   GLU A   8     130.382 313.076  45.715  1.00  0.00           H  
ATOM    129  HA  GLU A   8     129.923 315.494  44.364  1.00  0.00           H  
ATOM    130 1HB  GLU A   8     132.109 314.870  45.328  1.00  0.00           H  
ATOM    131 2HB  GLU A   8     132.298 313.598  44.130  1.00  0.00           H  
ATOM    132 1HG  GLU A   8     132.297 315.325  42.343  1.00  0.00           H  
ATOM    133 2HG  GLU A   8     132.202 316.572  43.585  1.00  0.00           H  
ATOM    134  N   LEU A   9     130.267 312.952  42.287  1.00  0.00           N  
ATOM    135  CA  LEU A   9     130.000 312.514  40.923  1.00  0.00           C  
ATOM    136  C   LEU A   9     128.521 312.640  40.582  1.00  0.00           C  
ATOM    137  O   LEU A   9     128.160 313.077  39.490  1.00  0.00           O  
ATOM    138  CB  LEU A   9     130.453 311.060  40.735  1.00  0.00           C  
ATOM    139  CG  LEU A   9     131.970 310.834  40.716  1.00  0.00           C  
ATOM    140  CD1 LEU A   9     132.260 309.339  40.683  1.00  0.00           C  
ATOM    141  CD2 LEU A   9     132.574 311.534  39.508  1.00  0.00           C  
ATOM    142  H   LEU A   9     130.660 312.296  42.946  1.00  0.00           H  
ATOM    143  HA  LEU A   9     130.552 313.160  40.238  1.00  0.00           H  
ATOM    144 1HB  LEU A   9     130.038 310.460  41.543  1.00  0.00           H  
ATOM    145 2HB  LEU A   9     130.050 310.691  39.792  1.00  0.00           H  
ATOM    146  HG  LEU A   9     132.410 311.239  41.628  1.00  0.00           H  
ATOM    147 1HD1 LEU A   9     133.338 309.178  40.671  1.00  0.00           H  
ATOM    148 2HD1 LEU A   9     131.834 308.867  41.569  1.00  0.00           H  
ATOM    149 3HD1 LEU A   9     131.817 308.902  39.789  1.00  0.00           H  
ATOM    150 1HD2 LEU A   9     133.652 311.373  39.495  1.00  0.00           H  
ATOM    151 2HD2 LEU A   9     132.135 311.129  38.596  1.00  0.00           H  
ATOM    152 3HD2 LEU A   9     132.367 312.603  39.566  1.00  0.00           H  
ATOM    153  N   ALA A  10     127.667 312.254  41.525  1.00  0.00           N  
ATOM    154  CA  ALA A  10     126.225 312.353  41.339  1.00  0.00           C  
ATOM    155  C   ALA A  10     125.803 313.789  41.057  1.00  0.00           C  
ATOM    156  O   ALA A  10     124.977 314.042  40.179  1.00  0.00           O  
ATOM    157  CB  ALA A  10     125.495 311.819  42.562  1.00  0.00           C  
ATOM    158  H   ALA A  10     128.028 311.882  42.392  1.00  0.00           H  
ATOM    159  HA  ALA A  10     125.945 311.750  40.475  1.00  0.00           H  
ATOM    160 1HB  ALA A  10     124.419 311.901  42.409  1.00  0.00           H  
ATOM    161 2HB  ALA A  10     125.760 310.773  42.717  1.00  0.00           H  
ATOM    162 3HB  ALA A  10     125.780 312.399  43.439  1.00  0.00           H  
ATOM    163  N   GLN A  11     126.374 314.726  41.803  1.00  0.00           N  
ATOM    164  CA  GLN A  11     126.076 316.143  41.620  1.00  0.00           C  
ATOM    165  C   GLN A  11     126.610 316.648  40.287  1.00  0.00           C  
ATOM    166  O   GLN A  11     125.973 317.468  39.623  1.00  0.00           O  
ATOM    167  CB  GLN A  11     126.665 316.969  42.765  1.00  0.00           C  
ATOM    168  CG  GLN A  11     126.024 316.704  44.118  1.00  0.00           C  
ATOM    169  CD  GLN A  11     124.534 316.984  44.117  1.00  0.00           C  
ATOM    170  OE1 GLN A  11     124.058 317.889  43.425  1.00  0.00           O  
ATOM    171  NE2 GLN A  11     123.787 316.209  44.895  1.00  0.00           N  
ATOM    172  H   GLN A  11     127.034 314.452  42.518  1.00  0.00           H  
ATOM    173  HA  GLN A  11     124.993 316.268  41.612  1.00  0.00           H  
ATOM    174 1HB  GLN A  11     127.732 316.762  42.853  1.00  0.00           H  
ATOM    175 2HB  GLN A  11     126.554 318.030  42.544  1.00  0.00           H  
ATOM    176 1HG  GLN A  11     126.176 315.656  44.381  1.00  0.00           H  
ATOM    177 2HG  GLN A  11     126.493 317.346  44.863  1.00  0.00           H  
ATOM    178 1HE2 GLN A  11     122.796 316.347  44.935  1.00  0.00           H  
ATOM    179 2HE2 GLN A  11     124.213 315.487  45.439  1.00  0.00           H  
ATOM    180  N   ARG A  12     127.781 316.156  39.899  1.00  0.00           N  
ATOM    181  CA  ARG A  12     128.364 316.496  38.605  1.00  0.00           C  
ATOM    182  C   ARG A  12     127.487 316.005  37.461  1.00  0.00           C  
ATOM    183  O   ARG A  12     127.316 316.697  36.458  1.00  0.00           O  
ATOM    184  CB  ARG A  12     129.754 315.893  38.470  1.00  0.00           C  
ATOM    185  CG  ARG A  12     130.827 316.561  39.317  1.00  0.00           C  
ATOM    186  CD  ARG A  12     132.163 315.953  39.090  1.00  0.00           C  
ATOM    187  NE  ARG A  12     133.182 316.552  39.937  1.00  0.00           N  
ATOM    188  CZ  ARG A  12     133.812 317.714  39.672  1.00  0.00           C  
ATOM    189  NH1 ARG A  12     133.517 318.388  38.582  1.00  0.00           N  
ATOM    190  NH2 ARG A  12     134.726 318.175  40.507  1.00  0.00           N  
ATOM    191  H   ARG A  12     128.280 315.533  40.514  1.00  0.00           H  
ATOM    192  HA  ARG A  12     128.430 317.582  38.531  1.00  0.00           H  
ATOM    193 1HB  ARG A  12     129.722 314.841  38.748  1.00  0.00           H  
ATOM    194 2HB  ARG A  12     130.074 315.947  37.430  1.00  0.00           H  
ATOM    195 1HG  ARG A  12     130.883 317.620  39.063  1.00  0.00           H  
ATOM    196 2HG  ARG A  12     130.576 316.453  40.373  1.00  0.00           H  
ATOM    197 1HD  ARG A  12     132.120 314.887  39.309  1.00  0.00           H  
ATOM    198 2HD  ARG A  12     132.456 316.098  38.050  1.00  0.00           H  
ATOM    199  HE  ARG A  12     133.435 316.062  40.784  1.00  0.00           H  
ATOM    200 1HH1 ARG A  12     132.818 318.035  37.943  1.00  0.00           H  
ATOM    201 2HH1 ARG A  12     133.989 319.258  38.384  1.00  0.00           H  
ATOM    202 1HH2 ARG A  12     134.952 317.657  41.346  1.00  0.00           H  
ATOM    203 2HH2 ARG A  12     135.197 319.044  40.310  1.00  0.00           H  
ATOM    204  N   ILE A  13     126.934 314.807  37.616  1.00  0.00           N  
ATOM    205  CA  ILE A  13     126.022 314.249  36.626  1.00  0.00           C  
ATOM    206  C   ILE A  13     124.769 315.106  36.485  1.00  0.00           C  
ATOM    207  O   ILE A  13     124.311 315.377  35.376  1.00  0.00           O  
ATOM    208  CB  ILE A  13     125.620 312.810  36.997  1.00  0.00           C  
ATOM    209  CG1 ILE A  13     126.821 311.870  36.867  1.00  0.00           C  
ATOM    210  CG2 ILE A  13     124.471 312.335  36.122  1.00  0.00           C  
ATOM    211  CD1 ILE A  13     126.617 310.523  37.521  1.00  0.00           C  
ATOM    212  H   ILE A  13     127.150 314.269  38.443  1.00  0.00           H  
ATOM    213  HA  ILE A  13     126.524 314.241  35.659  1.00  0.00           H  
ATOM    214  HB  ILE A  13     125.307 312.778  38.040  1.00  0.00           H  
ATOM    215 1HG1 ILE A  13     127.043 311.707  35.813  1.00  0.00           H  
ATOM    216 2HG1 ILE A  13     127.698 312.336  37.316  1.00  0.00           H  
ATOM    217 1HG2 ILE A  13     124.200 311.316  36.397  1.00  0.00           H  
ATOM    218 2HG2 ILE A  13     123.611 312.990  36.263  1.00  0.00           H  
ATOM    219 3HG2 ILE A  13     124.777 312.359  35.076  1.00  0.00           H  
ATOM    220 1HD1 ILE A  13     127.510 309.913  37.386  1.00  0.00           H  
ATOM    221 2HD1 ILE A  13     126.428 310.660  38.586  1.00  0.00           H  
ATOM    222 3HD1 ILE A  13     125.765 310.022  37.063  1.00  0.00           H  
ATOM    223  N   ARG A  14     124.220 315.532  37.620  1.00  0.00           N  
ATOM    224  CA  ARG A  14     123.050 316.401  37.624  1.00  0.00           C  
ATOM    225  C   ARG A  14     123.332 317.710  36.900  1.00  0.00           C  
ATOM    226  O   ARG A  14     122.506 318.194  36.126  1.00  0.00           O  
ATOM    227  CB  ARG A  14     122.609 316.698  39.050  1.00  0.00           C  
ATOM    228  CG  ARG A  14     121.403 317.615  39.169  1.00  0.00           C  
ATOM    229  CD  ARG A  14     121.148 318.008  40.578  1.00  0.00           C  
ATOM    230  NE  ARG A  14     122.340 318.541  41.217  1.00  0.00           N  
ATOM    231  CZ  ARG A  14     122.933 319.704  40.882  1.00  0.00           C  
ATOM    232  NH1 ARG A  14     122.432 320.442  39.917  1.00  0.00           N  
ATOM    233  NH2 ARG A  14     124.016 320.103  41.525  1.00  0.00           N  
ATOM    234  H   ARG A  14     124.623 315.244  38.499  1.00  0.00           H  
ATOM    235  HA  ARG A  14     122.241 315.895  37.093  1.00  0.00           H  
ATOM    236 1HB  ARG A  14     122.366 315.767  39.557  1.00  0.00           H  
ATOM    237 2HB  ARG A  14     123.431 317.163  39.595  1.00  0.00           H  
ATOM    238 1HG  ARG A  14     121.575 318.522  38.586  1.00  0.00           H  
ATOM    239 2HG  ARG A  14     120.518 317.104  38.790  1.00  0.00           H  
ATOM    240 1HD  ARG A  14     120.373 318.775  40.608  1.00  0.00           H  
ATOM    241 2HD  ARG A  14     120.818 317.138  41.145  1.00  0.00           H  
ATOM    242  HE  ARG A  14     122.755 318.001  41.966  1.00  0.00           H  
ATOM    243 1HH1 ARG A  14     121.604 320.138  39.426  1.00  0.00           H  
ATOM    244 2HH1 ARG A  14     122.876 321.314  39.666  1.00  0.00           H  
ATOM    245 1HH2 ARG A  14     124.401 319.535  42.268  1.00  0.00           H  
ATOM    246 2HH2 ARG A  14     124.460 320.973  41.275  1.00  0.00           H  
ATOM    247  N   GLU A  15     124.506 318.278  37.153  1.00  0.00           N  
ATOM    248  CA  GLU A  15     124.931 319.495  36.470  1.00  0.00           C  
ATOM    249  C   GLU A  15     125.185 319.236  34.990  1.00  0.00           C  
ATOM    250  O   GLU A  15     124.889 320.081  34.142  1.00  0.00           O  
ATOM    251  CB  GLU A  15     126.196 320.059  37.123  1.00  0.00           C  
ATOM    252  CG  GLU A  15     125.977 320.653  38.507  1.00  0.00           C  
ATOM    253  CD  GLU A  15     125.191 321.934  38.476  1.00  0.00           C  
ATOM    254  OE1 GLU A  15     125.255 322.624  37.488  1.00  0.00           O  
ATOM    255  OE2 GLU A  15     124.526 322.222  39.443  1.00  0.00           O  
ATOM    256  H   GLU A  15     125.119 317.858  37.834  1.00  0.00           H  
ATOM    257  HA  GLU A  15     124.131 320.231  36.544  1.00  0.00           H  
ATOM    258 1HB  GLU A  15     126.943 319.269  37.212  1.00  0.00           H  
ATOM    259 2HB  GLU A  15     126.618 320.837  36.487  1.00  0.00           H  
ATOM    260 1HG  GLU A  15     125.445 319.928  39.122  1.00  0.00           H  
ATOM    261 2HG  GLU A  15     126.946 320.837  38.969  1.00  0.00           H  
ATOM    262  N   GLN A  16     125.731 318.065  34.685  1.00  0.00           N  
ATOM    263  CA  GLN A  16     126.007 317.687  33.304  1.00  0.00           C  
ATOM    264  C   GLN A  16     124.717 317.458  32.526  1.00  0.00           C  
ATOM    265  O   GLN A  16     124.604 317.847  31.364  1.00  0.00           O  
ATOM    266  CB  GLN A  16     126.874 316.425  33.257  1.00  0.00           C  
ATOM    267  CG  GLN A  16     127.303 316.016  31.858  1.00  0.00           C  
ATOM    268  CD  GLN A  16     128.203 317.048  31.205  1.00  0.00           C  
ATOM    269  OE1 GLN A  16     129.321 317.298  31.665  1.00  0.00           O  
ATOM    270  NE2 GLN A  16     127.720 317.654  30.126  1.00  0.00           N  
ATOM    271  H   GLN A  16     125.962 317.420  35.428  1.00  0.00           H  
ATOM    272  HA  GLN A  16     126.545 318.503  32.820  1.00  0.00           H  
ATOM    273 1HB  GLN A  16     127.773 316.580  33.853  1.00  0.00           H  
ATOM    274 2HB  GLN A  16     126.328 315.592  33.699  1.00  0.00           H  
ATOM    275 1HG  GLN A  16     127.849 315.075  31.917  1.00  0.00           H  
ATOM    276 2HG  GLN A  16     126.415 315.895  31.237  1.00  0.00           H  
ATOM    277 1HE2 GLN A  16     128.269 318.344  29.652  1.00  0.00           H  
ATOM    278 2HE2 GLN A  16     126.809 317.421  29.786  1.00  0.00           H  
ATOM    279  N   LEU A  17     123.744 316.826  33.175  1.00  0.00           N  
ATOM    280  CA  LEU A  17     122.482 316.494  32.527  1.00  0.00           C  
ATOM    281  C   LEU A  17     121.296 316.914  33.386  1.00  0.00           C  
ATOM    282  O   LEU A  17     120.626 316.077  33.989  1.00  0.00           O  
ATOM    283  CB  LEU A  17     122.411 314.988  32.247  1.00  0.00           C  
ATOM    284  CG  LEU A  17     123.496 314.431  31.316  1.00  0.00           C  
ATOM    285  CD1 LEU A  17     123.455 312.910  31.340  1.00  0.00           C  
ATOM    286  CD2 LEU A  17     123.280 314.963  29.907  1.00  0.00           C  
ATOM    287  H   LEU A  17     123.885 316.565  34.140  1.00  0.00           H  
ATOM    288  HA  LEU A  17     122.420 317.043  31.587  1.00  0.00           H  
ATOM    289 1HB  LEU A  17     122.480 314.454  33.194  1.00  0.00           H  
ATOM    290 2HB  LEU A  17     121.443 314.764  31.797  1.00  0.00           H  
ATOM    291  HG  LEU A  17     124.477 314.744  31.676  1.00  0.00           H  
ATOM    292 1HD1 LEU A  17     124.226 312.514  30.679  1.00  0.00           H  
ATOM    293 2HD1 LEU A  17     123.632 312.556  32.356  1.00  0.00           H  
ATOM    294 3HD1 LEU A  17     122.477 312.567  31.001  1.00  0.00           H  
ATOM    295 1HD2 LEU A  17     124.052 314.568  29.247  1.00  0.00           H  
ATOM    296 2HD2 LEU A  17     122.299 314.650  29.547  1.00  0.00           H  
ATOM    297 3HD2 LEU A  17     123.333 316.052  29.917  1.00  0.00           H  
ATOM    298  N   PRO A  18     121.042 318.218  33.438  1.00  0.00           N  
ATOM    299  CA  PRO A  18     119.946 318.754  34.237  1.00  0.00           C  
ATOM    300  C   PRO A  18     118.610 318.162  33.805  1.00  0.00           C  
ATOM    301  O   PRO A  18     118.315 318.079  32.612  1.00  0.00           O  
ATOM    302  CB  PRO A  18     120.015 320.258  33.954  1.00  0.00           C  
ATOM    303  CG  PRO A  18     121.444 320.497  33.597  1.00  0.00           C  
ATOM    304  CD  PRO A  18     121.840 319.282  32.801  1.00  0.00           C  
ATOM    305  HA  PRO A  18     120.109 318.477  35.278  1.00  0.00           H  
ATOM    306 1HB  PRO A  18     119.323 320.520  33.140  1.00  0.00           H  
ATOM    307 2HB  PRO A  18     119.697 320.824  34.842  1.00  0.00           H  
ATOM    308 1HG  PRO A  18     121.541 321.431  33.023  1.00  0.00           H  
ATOM    309 2HG  PRO A  18     122.047 320.622  34.509  1.00  0.00           H  
ATOM    310 1HD  PRO A  18     121.563 319.428  31.747  1.00  0.00           H  
ATOM    311 2HD  PRO A  18     122.922 319.116  32.900  1.00  0.00           H  
ATOM    312  N   ASP A  19     117.807 317.754  34.781  1.00  0.00           N  
ATOM    313  CA  ASP A  19     116.440 317.323  34.517  1.00  0.00           C  
ATOM    314  C   ASP A  19     116.411 316.119  33.586  1.00  0.00           C  
ATOM    315  O   ASP A  19     115.652 316.090  32.615  1.00  0.00           O  
ATOM    316  CB  ASP A  19     115.623 318.465  33.907  1.00  0.00           C  
ATOM    317  CG  ASP A  19     115.492 319.662  34.839  1.00  0.00           C  
ATOM    318  OD1 ASP A  19     115.406 319.460  36.026  1.00  0.00           O  
ATOM    319  OD2 ASP A  19     115.479 320.768  34.354  1.00  0.00           O  
ATOM    320  H   ASP A  19     118.153 317.742  35.730  1.00  0.00           H  
ATOM    321  HA  ASP A  19     115.982 317.022  35.461  1.00  0.00           H  
ATOM    322 1HB  ASP A  19     116.094 318.794  32.980  1.00  0.00           H  
ATOM    323 2HB  ASP A  19     114.625 318.106  33.657  1.00  0.00           H  
ATOM    324  N   THR A  20     117.241 315.127  33.884  1.00  0.00           N  
ATOM    325  CA  THR A  20     117.256 313.885  33.121  1.00  0.00           C  
ATOM    326  C   THR A  20     117.064 312.678  34.029  1.00  0.00           C  
ATOM    327  O   THR A  20     117.183 312.782  35.250  1.00  0.00           O  
ATOM    328  CB  THR A  20     118.571 313.734  32.333  1.00  0.00           C  
ATOM    329  OG1 THR A  20     119.672 313.645  33.247  1.00  0.00           O  
ATOM    330  CG2 THR A  20     118.779 314.923  31.409  1.00  0.00           C  
ATOM    331  H   THR A  20     117.879 315.236  34.658  1.00  0.00           H  
ATOM    332  HA  THR A  20     116.427 313.902  32.415  1.00  0.00           H  
ATOM    333  HB  THR A  20     118.537 312.820  31.740  1.00  0.00           H  
ATOM    334  HG1 THR A  20     119.980 314.530  33.463  1.00  0.00           H  
ATOM    335 1HG2 THR A  20     119.712 314.799  30.860  1.00  0.00           H  
ATOM    336 2HG2 THR A  20     117.950 314.986  30.705  1.00  0.00           H  
ATOM    337 3HG2 THR A  20     118.824 315.837  31.998  1.00  0.00           H  
ATOM    338  N   GLU A  21     116.762 311.532  33.427  1.00  0.00           N  
ATOM    339  CA  GLU A  21     116.546 310.304  34.184  1.00  0.00           C  
ATOM    340  C   GLU A  21     117.856 309.759  34.739  1.00  0.00           C  
ATOM    341  O   GLU A  21     117.886 309.170  35.818  1.00  0.00           O  
ATOM    342  CB  GLU A  21     115.875 309.245  33.304  1.00  0.00           C  
ATOM    343  CG  GLU A  21     114.467 309.606  32.851  1.00  0.00           C  
ATOM    344  CD  GLU A  21     113.545 309.916  33.997  1.00  0.00           C  
ATOM    345  OE1 GLU A  21     113.570 309.195  34.966  1.00  0.00           O  
ATOM    346  OE2 GLU A  21     112.817 310.875  33.904  1.00  0.00           O  
ATOM    347  H   GLU A  21     116.681 311.511  32.422  1.00  0.00           H  
ATOM    348  HA  GLU A  21     115.896 310.527  35.030  1.00  0.00           H  
ATOM    349 1HB  GLU A  21     116.480 309.078  32.411  1.00  0.00           H  
ATOM    350 2HB  GLU A  21     115.822 308.303  33.845  1.00  0.00           H  
ATOM    351 1HG  GLU A  21     114.518 310.474  32.195  1.00  0.00           H  
ATOM    352 2HG  GLU A  21     114.058 308.775  32.277  1.00  0.00           H  
ATOM    353  N   LEU A  22     118.937 309.961  33.993  1.00  0.00           N  
ATOM    354  CA  LEU A  22     120.264 309.565  34.447  1.00  0.00           C  
ATOM    355  C   LEU A  22     120.691 310.365  35.671  1.00  0.00           C  
ATOM    356  O   LEU A  22     121.301 309.828  36.593  1.00  0.00           O  
ATOM    357  CB  LEU A  22     121.288 309.756  33.319  1.00  0.00           C  
ATOM    358  CG  LEU A  22     121.176 308.775  32.145  1.00  0.00           C  
ATOM    359  CD1 LEU A  22     122.167 309.169  31.058  1.00  0.00           C  
ATOM    360  CD2 LEU A  22     121.438 307.360  32.639  1.00  0.00           C  
ATOM    361  H   LEU A  22     118.837 310.400  33.089  1.00  0.00           H  
ATOM    362  HA  LEU A  22     120.232 308.512  34.735  1.00  0.00           H  
ATOM    363 1HB  LEU A  22     121.181 310.764  32.922  1.00  0.00           H  
ATOM    364 2HB  LEU A  22     122.288 309.657  33.738  1.00  0.00           H  
ATOM    365  HG  LEU A  22     120.173 308.832  31.719  1.00  0.00           H  
ATOM    366 1HD1 LEU A  22     122.086 308.473  30.224  1.00  0.00           H  
ATOM    367 2HD1 LEU A  22     121.943 310.177  30.710  1.00  0.00           H  
ATOM    368 3HD1 LEU A  22     123.178 309.138  31.460  1.00  0.00           H  
ATOM    369 1HD2 LEU A  22     121.358 306.663  31.804  1.00  0.00           H  
ATOM    370 2HD2 LEU A  22     122.441 307.303  33.064  1.00  0.00           H  
ATOM    371 3HD2 LEU A  22     120.704 307.099  33.402  1.00  0.00           H  
ATOM    372  N   ALA A  23     120.366 311.654  35.671  1.00  0.00           N  
ATOM    373  CA  ALA A  23     120.601 312.502  36.833  1.00  0.00           C  
ATOM    374  C   ALA A  23     119.858 311.983  38.055  1.00  0.00           C  
ATOM    375  O   ALA A  23     120.432 311.856  39.136  1.00  0.00           O  
ATOM    376  CB  ALA A  23     120.188 313.937  36.534  1.00  0.00           C  
ATOM    377  H   ALA A  23     119.943 312.053  34.846  1.00  0.00           H  
ATOM    378  HA  ALA A  23     121.667 312.486  37.062  1.00  0.00           H  
ATOM    379 1HB  ALA A  23     120.369 314.558  37.411  1.00  0.00           H  
ATOM    380 2HB  ALA A  23     120.770 314.315  35.693  1.00  0.00           H  
ATOM    381 3HB  ALA A  23     119.130 313.964  36.283  1.00  0.00           H  
ATOM    382  N   ARG A  24     118.575 311.681  37.879  1.00  0.00           N  
ATOM    383  CA  ARG A  24     117.763 311.126  38.954  1.00  0.00           C  
ATOM    384  C   ARG A  24     118.330 309.803  39.448  1.00  0.00           C  
ATOM    385  O   ARG A  24     118.499 309.600  40.650  1.00  0.00           O  
ATOM    386  CB  ARG A  24     116.329 310.918  38.489  1.00  0.00           C  
ATOM    387  CG  ARG A  24     115.399 310.320  39.532  1.00  0.00           C  
ATOM    388  CD  ARG A  24     114.070 309.990  38.956  1.00  0.00           C  
ATOM    389  NE  ARG A  24     114.183 309.153  37.773  1.00  0.00           N  
ATOM    390  CZ  ARG A  24     114.565 307.861  37.785  1.00  0.00           C  
ATOM    391  NH1 ARG A  24     114.867 307.275  38.922  1.00  0.00           N  
ATOM    392  NH2 ARG A  24     114.636 307.183  36.652  1.00  0.00           N  
ATOM    393  H   ARG A  24     118.154 311.839  36.975  1.00  0.00           H  
ATOM    394  HA  ARG A  24     117.776 311.825  39.792  1.00  0.00           H  
ATOM    395 1HB  ARG A  24     115.906 311.873  38.178  1.00  0.00           H  
ATOM    396 2HB  ARG A  24     116.321 310.259  37.621  1.00  0.00           H  
ATOM    397 1HG  ARG A  24     115.839 309.404  39.927  1.00  0.00           H  
ATOM    398 2HG  ARG A  24     115.255 311.033  40.344  1.00  0.00           H  
ATOM    399 1HD  ARG A  24     113.475 309.456  39.698  1.00  0.00           H  
ATOM    400 2HD  ARG A  24     113.557 310.909  38.676  1.00  0.00           H  
ATOM    401  HE  ARG A  24     113.958 309.569  36.880  1.00  0.00           H  
ATOM    402 1HH1 ARG A  24     114.812 307.792  39.786  1.00  0.00           H  
ATOM    403 2HH1 ARG A  24     115.153 306.306  38.930  1.00  0.00           H  
ATOM    404 1HH2 ARG A  24     114.405 307.634  35.777  1.00  0.00           H  
ATOM    405 2HH2 ARG A  24     114.923 306.215  36.661  1.00  0.00           H  
ATOM    406  N   GLU A  25     118.623 308.905  38.513  1.00  0.00           N  
ATOM    407  CA  GLU A  25     119.149 307.588  38.855  1.00  0.00           C  
ATOM    408  C   GLU A  25     120.493 307.699  39.563  1.00  0.00           C  
ATOM    409  O   GLU A  25     120.770 306.957  40.506  1.00  0.00           O  
ATOM    410  CB  GLU A  25     119.293 306.731  37.596  1.00  0.00           C  
ATOM    411  CG  GLU A  25     117.976 306.221  37.028  1.00  0.00           C  
ATOM    412  CD  GLU A  25     117.392 305.092  37.829  1.00  0.00           C  
ATOM    413  OE1 GLU A  25     118.144 304.357  38.422  1.00  0.00           O  
ATOM    414  OE2 GLU A  25     116.190 304.964  37.848  1.00  0.00           O  
ATOM    415  H   GLU A  25     118.477 309.140  37.542  1.00  0.00           H  
ATOM    416  HA  GLU A  25     118.454 307.104  39.539  1.00  0.00           H  
ATOM    417 1HB  GLU A  25     119.794 307.308  36.817  1.00  0.00           H  
ATOM    418 2HB  GLU A  25     119.921 305.866  37.815  1.00  0.00           H  
ATOM    419 1HG  GLU A  25     117.262 307.042  37.002  1.00  0.00           H  
ATOM    420 2HG  GLU A  25     118.139 305.887  36.004  1.00  0.00           H  
ATOM    421  N   ALA A  26     121.322 308.629  39.104  1.00  0.00           N  
ATOM    422  CA  ALA A  26     122.639 308.839  39.695  1.00  0.00           C  
ATOM    423  C   ALA A  26     122.526 309.250  41.158  1.00  0.00           C  
ATOM    424  O   ALA A  26     123.257 308.751  42.013  1.00  0.00           O  
ATOM    425  CB  ALA A  26     123.410 309.890  38.908  1.00  0.00           C  
ATOM    426  H   ALA A  26     121.036 309.204  38.326  1.00  0.00           H  
ATOM    427  HA  ALA A  26     123.190 307.899  39.660  1.00  0.00           H  
ATOM    428 1HB  ALA A  26     124.391 310.036  39.361  1.00  0.00           H  
ATOM    429 2HB  ALA A  26     123.532 309.555  37.878  1.00  0.00           H  
ATOM    430 3HB  ALA A  26     122.861 310.829  38.922  1.00  0.00           H  
ATOM    431  N   GLN A  27     121.605 310.166  41.441  1.00  0.00           N  
ATOM    432  CA  GLN A  27     121.383 310.635  42.801  1.00  0.00           C  
ATOM    433  C   GLN A  27     120.867 309.513  43.696  1.00  0.00           C  
ATOM    434  O   GLN A  27     121.313 309.357  44.832  1.00  0.00           O  
ATOM    435  CB  GLN A  27     120.397 311.807  42.810  1.00  0.00           C  
ATOM    436  CG  GLN A  27     120.214 312.458  44.170  1.00  0.00           C  
ATOM    437  CD  GLN A  27     121.473 313.152  44.652  1.00  0.00           C  
ATOM    438  OE1 GLN A  27     122.024 314.017  43.965  1.00  0.00           O  
ATOM    439  NE2 GLN A  27     121.936 312.778  45.841  1.00  0.00           N  
ATOM    440  H   GLN A  27     121.044 310.546  40.692  1.00  0.00           H  
ATOM    441  HA  GLN A  27     122.337 310.971  43.213  1.00  0.00           H  
ATOM    442 1HB  GLN A  27     120.737 312.573  42.113  1.00  0.00           H  
ATOM    443 2HB  GLN A  27     119.421 311.462  42.468  1.00  0.00           H  
ATOM    444 1HG  GLN A  27     119.419 313.199  44.102  1.00  0.00           H  
ATOM    445 2HG  GLN A  27     119.948 311.690  44.896  1.00  0.00           H  
ATOM    446 1HE2 GLN A  27     122.764 313.202  46.212  1.00  0.00           H  
ATOM    447 2HE2 GLN A  27     121.458 312.074  46.365  1.00  0.00           H  
ATOM    448  N   GLU A  28     119.925 308.736  43.175  1.00  0.00           N  
ATOM    449  CA  GLU A  28     119.328 307.642  43.932  1.00  0.00           C  
ATOM    450  C   GLU A  28     120.358 306.571  44.259  1.00  0.00           C  
ATOM    451  O   GLU A  28     120.394 306.050  45.374  1.00  0.00           O  
ATOM    452  CB  GLU A  28     118.164 307.025  43.152  1.00  0.00           C  
ATOM    453  CG  GLU A  28     116.939 307.921  43.035  1.00  0.00           C  
ATOM    454  CD  GLU A  28     115.868 307.334  42.158  1.00  0.00           C  
ATOM    455  OE1 GLU A  28     115.936 306.163  41.874  1.00  0.00           O  
ATOM    456  OE2 GLU A  28     114.981 308.060  41.772  1.00  0.00           O  
ATOM    457  H   GLU A  28     119.615 308.905  42.228  1.00  0.00           H  
ATOM    458  HA  GLU A  28     118.955 308.041  44.876  1.00  0.00           H  
ATOM    459 1HB  GLU A  28     118.495 306.777  42.143  1.00  0.00           H  
ATOM    460 2HB  GLU A  28     117.856 306.097  43.634  1.00  0.00           H  
ATOM    461 1HG  GLU A  28     116.527 308.087  44.030  1.00  0.00           H  
ATOM    462 2HG  GLU A  28     117.245 308.885  42.632  1.00  0.00           H  
ATOM    463  N   LEU A  29     121.196 306.245  43.281  1.00  0.00           N  
ATOM    464  CA  LEU A  29     122.278 305.290  43.484  1.00  0.00           C  
ATOM    465  C   LEU A  29     123.261 305.786  44.538  1.00  0.00           C  
ATOM    466  O   LEU A  29     123.654 305.041  45.435  1.00  0.00           O  
ATOM    467  CB  LEU A  29     123.018 305.039  42.165  1.00  0.00           C  
ATOM    468  CG  LEU A  29     124.193 304.055  42.237  1.00  0.00           C  
ATOM    469  CD1 LEU A  29     123.684 302.687  42.675  1.00  0.00           C  
ATOM    470  CD2 LEU A  29     124.873 303.975  40.879  1.00  0.00           C  
ATOM    471  H   LEU A  29     121.081 306.672  42.372  1.00  0.00           H  
ATOM    472  HA  LEU A  29     121.850 304.355  43.848  1.00  0.00           H  
ATOM    473 1HB  LEU A  29     122.307 304.653  41.437  1.00  0.00           H  
ATOM    474 2HB  LEU A  29     123.404 305.989  41.796  1.00  0.00           H  
ATOM    475  HG  LEU A  29     124.909 304.398  42.983  1.00  0.00           H  
ATOM    476 1HD1 LEU A  29     124.519 301.988  42.727  1.00  0.00           H  
ATOM    477 2HD1 LEU A  29     123.219 302.770  43.657  1.00  0.00           H  
ATOM    478 3HD1 LEU A  29     122.951 302.324  41.955  1.00  0.00           H  
ATOM    479 1HD2 LEU A  29     125.708 303.276  40.931  1.00  0.00           H  
ATOM    480 2HD2 LEU A  29     124.157 303.630  40.132  1.00  0.00           H  
ATOM    481 3HD2 LEU A  29     125.243 304.962  40.599  1.00  0.00           H  
ATOM    482  N   ALA A  30     123.656 307.049  44.423  1.00  0.00           N  
ATOM    483  CA  ALA A  30     124.577 307.655  45.376  1.00  0.00           C  
ATOM    484  C   ALA A  30     123.985 307.670  46.779  1.00  0.00           C  
ATOM    485  O   ALA A  30     124.687 307.424  47.761  1.00  0.00           O  
ATOM    486  CB  ALA A  30     124.941 309.066  44.940  1.00  0.00           C  
ATOM    487  H   ALA A  30     123.308 307.605  43.653  1.00  0.00           H  
ATOM    488  HA  ALA A  30     125.486 307.053  45.407  1.00  0.00           H  
ATOM    489 1HB  ALA A  30     125.630 309.505  45.661  1.00  0.00           H  
ATOM    490 2HB  ALA A  30     125.416 309.033  43.959  1.00  0.00           H  
ATOM    491 3HB  ALA A  30     124.039 309.674  44.884  1.00  0.00           H  
ATOM    492  N   ASP A  31     122.692 307.959  46.867  1.00  0.00           N  
ATOM    493  CA  ASP A  31     121.993 307.966  48.148  1.00  0.00           C  
ATOM    494  C   ASP A  31     122.095 306.610  48.837  1.00  0.00           C  
ATOM    495  O   ASP A  31     122.387 306.530  50.030  1.00  0.00           O  
ATOM    496  CB  ASP A  31     120.521 308.337  47.953  1.00  0.00           C  
ATOM    497  CG  ASP A  31     120.322 309.801  47.586  1.00  0.00           C  
ATOM    498  OD1 ASP A  31     121.229 310.573  47.791  1.00  0.00           O  
ATOM    499  OD2 ASP A  31     119.265 310.133  47.105  1.00  0.00           O  
ATOM    500  H   ASP A  31     122.180 308.182  46.026  1.00  0.00           H  
ATOM    501  HA  ASP A  31     122.467 308.702  48.797  1.00  0.00           H  
ATOM    502 1HB  ASP A  31     120.090 307.718  47.166  1.00  0.00           H  
ATOM    503 2HB  ASP A  31     119.969 308.129  48.871  1.00  0.00           H  
ATOM    504  N   GLU A  32     121.852 305.547  48.079  1.00  0.00           N  
ATOM    505  CA  GLU A  32     121.939 304.192  48.607  1.00  0.00           C  
ATOM    506  C   GLU A  32     123.381 303.816  48.923  1.00  0.00           C  
ATOM    507  O   GLU A  32     123.648 303.081  49.875  1.00  0.00           O  
ATOM    508  CB  GLU A  32     121.346 303.193  47.612  1.00  0.00           C  
ATOM    509  CG  GLU A  32     119.846 303.332  47.400  1.00  0.00           C  
ATOM    510  CD  GLU A  32     119.058 303.185  48.672  1.00  0.00           C  
ATOM    511  OE1 GLU A  32     119.294 302.242  49.389  1.00  0.00           O  
ATOM    512  OE2 GLU A  32     118.220 304.016  48.928  1.00  0.00           O  
ATOM    513  H   GLU A  32     121.599 305.681  47.109  1.00  0.00           H  
ATOM    514  HA  GLU A  32     121.374 304.148  49.539  1.00  0.00           H  
ATOM    515 1HB  GLU A  32     121.833 303.310  46.645  1.00  0.00           H  
ATOM    516 2HB  GLU A  32     121.542 302.178  47.956  1.00  0.00           H  
ATOM    517 1HG  GLU A  32     119.639 304.312  46.969  1.00  0.00           H  
ATOM    518 2HG  GLU A  32     119.519 302.577  46.687  1.00  0.00           H  
ATOM    519  N   ALA A  33     124.310 304.326  48.121  1.00  0.00           N  
ATOM    520  CA  ALA A  33     125.734 304.131  48.375  1.00  0.00           C  
ATOM    521  C   ALA A  33     126.156 304.788  49.682  1.00  0.00           C  
ATOM    522  O   ALA A  33     126.982 304.253  50.420  1.00  0.00           O  
ATOM    523  CB  ALA A  33     126.557 304.676  47.219  1.00  0.00           C  
ATOM    524  H   ALA A  33     124.022 304.862  47.316  1.00  0.00           H  
ATOM    525  HA  ALA A  33     125.924 303.061  48.466  1.00  0.00           H  
ATOM    526 1HB  ALA A  33     127.617 304.525  47.423  1.00  0.00           H  
ATOM    527 2HB  ALA A  33     126.286 304.155  46.301  1.00  0.00           H  
ATOM    528 3HB  ALA A  33     126.360 305.741  47.102  1.00  0.00           H  
ATOM    529  N   ARG A  34     125.583 305.955  49.964  1.00  0.00           N  
ATOM    530  CA  ARG A  34     125.835 306.648  51.221  1.00  0.00           C  
ATOM    531  C   ARG A  34     125.302 305.852  52.407  1.00  0.00           C  
ATOM    532  O   ARG A  34     125.931 305.800  53.463  1.00  0.00           O  
ATOM    533  CB  ARG A  34     125.193 308.027  51.209  1.00  0.00           C  
ATOM    534  CG  ARG A  34     125.533 308.902  52.406  1.00  0.00           C  
ATOM    535  CD  ARG A  34     124.993 310.276  52.253  1.00  0.00           C  
ATOM    536  NE  ARG A  34     123.539 310.288  52.214  1.00  0.00           N  
ATOM    537  CZ  ARG A  34     122.805 310.478  51.100  1.00  0.00           C  
ATOM    538  NH1 ARG A  34     123.402 310.673  49.945  1.00  0.00           N  
ATOM    539  NH2 ARG A  34     121.486 310.471  51.169  1.00  0.00           N  
ATOM    540  H   ARG A  34     124.956 306.371  49.289  1.00  0.00           H  
ATOM    541  HA  ARG A  34     126.913 306.751  51.349  1.00  0.00           H  
ATOM    542 1HB  ARG A  34     125.498 308.564  50.312  1.00  0.00           H  
ATOM    543 2HB  ARG A  34     124.108 307.923  51.174  1.00  0.00           H  
ATOM    544 1HG  ARG A  34     125.106 308.464  53.309  1.00  0.00           H  
ATOM    545 2HG  ARG A  34     126.616 308.968  52.511  1.00  0.00           H  
ATOM    546 1HD  ARG A  34     125.315 310.890  53.093  1.00  0.00           H  
ATOM    547 2HD  ARG A  34     125.361 310.711  51.324  1.00  0.00           H  
ATOM    548  HE  ARG A  34     123.045 310.141  53.083  1.00  0.00           H  
ATOM    549 1HH1 ARG A  34     124.411 310.679  49.891  1.00  0.00           H  
ATOM    550 2HH1 ARG A  34     122.851 310.816  49.110  1.00  0.00           H  
ATOM    551 1HH2 ARG A  34     121.027 310.321  52.057  1.00  0.00           H  
ATOM    552 2HH2 ARG A  34     120.936 310.614  50.335  1.00  0.00           H  
ATOM    553  N   LYS A  35     124.141 305.233  52.222  1.00  0.00           N  
ATOM    554  CA  LYS A  35     123.564 304.371  53.246  1.00  0.00           C  
ATOM    555  C   LYS A  35     124.483 303.197  53.563  1.00  0.00           C  
ATOM    556  O   LYS A  35     124.689 302.854  54.727  1.00  0.00           O  
ATOM    557  CB  LYS A  35     122.191 303.860  52.804  1.00  0.00           C  
ATOM    558  CG  LYS A  35     121.106 304.927  52.768  1.00  0.00           C  
ATOM    559  CD  LYS A  35     119.788 304.357  52.263  1.00  0.00           C  
ATOM    560  CE  LYS A  35     118.725 305.438  52.145  1.00  0.00           C  
ATOM    561  NZ  LYS A  35     117.457 304.914  51.569  1.00  0.00           N  
ATOM    562  H   LYS A  35     123.646 305.362  51.351  1.00  0.00           H  
ATOM    563  HA  LYS A  35     123.442 304.952  54.160  1.00  0.00           H  
ATOM    564 1HB  LYS A  35     122.269 303.427  51.807  1.00  0.00           H  
ATOM    565 2HB  LYS A  35     121.863 303.070  53.479  1.00  0.00           H  
ATOM    566 1HG  LYS A  35     120.957 305.329  53.771  1.00  0.00           H  
ATOM    567 2HG  LYS A  35     121.415 305.739  52.112  1.00  0.00           H  
ATOM    568 1HD  LYS A  35     119.941 303.901  51.284  1.00  0.00           H  
ATOM    569 2HD  LYS A  35     119.437 303.589  52.951  1.00  0.00           H  
ATOM    570 1HE  LYS A  35     118.518 305.853  53.131  1.00  0.00           H  
ATOM    571 2HE  LYS A  35     119.092 306.243  51.508  1.00  0.00           H  
ATOM    572 1HZ  LYS A  35     116.780 305.660  51.508  1.00  0.00           H  
ATOM    573 2HZ  LYS A  35     117.635 304.544  50.645  1.00  0.00           H  
ATOM    574 3HZ  LYS A  35     117.096 304.180  52.162  1.00  0.00           H  
ATOM    575  N   SER A  36     125.034 302.586  52.519  1.00  0.00           N  
ATOM    576  CA  SER A  36     125.938 301.453  52.684  1.00  0.00           C  
ATOM    577  C   SER A  36     127.257 301.889  53.309  1.00  0.00           C  
ATOM    578  O   SER A  36     127.756 302.978  53.033  1.00  0.00           O  
ATOM    579  CB  SER A  36     126.195 300.793  51.345  1.00  0.00           C  
ATOM    580  OG  SER A  36     127.129 299.754  51.468  1.00  0.00           O  
ATOM    581  H   SER A  36     124.822 302.914  51.588  1.00  0.00           H  
ATOM    582  HA  SER A  36     125.472 300.736  53.360  1.00  0.00           H  
ATOM    583 1HB  SER A  36     125.261 300.399  50.947  1.00  0.00           H  
ATOM    584 2HB  SER A  36     126.565 301.534  50.637  1.00  0.00           H  
ATOM    585  HG  SER A  36     126.809 299.043  50.909  1.00  0.00           H  
ATOM    586  N   ASP A  37     127.815 301.031  54.156  1.00  0.00           N  
ATOM    587  CA  ASP A  37     129.119 301.284  54.757  1.00  0.00           C  
ATOM    588  C   ASP A  37     130.197 300.420  54.117  1.00  0.00           C  
ATOM    589  O   ASP A  37     131.331 300.372  54.598  1.00  0.00           O  
ATOM    590  CB  ASP A  37     129.076 301.023  56.265  1.00  0.00           C  
ATOM    591  CG  ASP A  37     128.200 302.018  57.013  1.00  0.00           C  
ATOM    592  OD1 ASP A  37     128.169 303.162  56.626  1.00  0.00           O  
ATOM    593  OD2 ASP A  37     127.569 301.625  57.966  1.00  0.00           O  
ATOM    594  H   ASP A  37     127.323 300.180  54.390  1.00  0.00           H  
ATOM    595  HA  ASP A  37     129.383 302.327  54.582  1.00  0.00           H  
ATOM    596 1HB  ASP A  37     128.697 300.017  56.449  1.00  0.00           H  
ATOM    597 2HB  ASP A  37     130.086 301.072  56.672  1.00  0.00           H  
ATOM    598  N   ASP A  38     129.839 299.741  53.034  1.00  0.00           N  
ATOM    599  CA  ASP A  38     130.771 298.861  52.339  1.00  0.00           C  
ATOM    600  C   ASP A  38     131.622 299.638  51.341  1.00  0.00           C  
ATOM    601  O   ASP A  38     131.112 300.153  50.347  1.00  0.00           O  
ATOM    602  CB  ASP A  38     130.015 297.744  51.615  1.00  0.00           C  
ATOM    603  CG  ASP A  38     130.942 296.717  50.980  1.00  0.00           C  
ATOM    604  OD1 ASP A  38     132.111 296.996  50.855  1.00  0.00           O  
ATOM    605  OD2 ASP A  38     130.473 295.662  50.625  1.00  0.00           O  
ATOM    606  H   ASP A  38     128.899 299.835  52.685  1.00  0.00           H  
ATOM    607  HA  ASP A  38     131.446 298.421  53.075  1.00  0.00           H  
ATOM    608 1HB  ASP A  38     129.359 297.233  52.319  1.00  0.00           H  
ATOM    609 2HB  ASP A  38     129.387 298.176  50.835  1.00  0.00           H  
ATOM    610  N   SER A  39     132.921 299.717  51.614  1.00  0.00           N  
ATOM    611  CA  SER A  39     133.826 300.518  50.799  1.00  0.00           C  
ATOM    612  C   SER A  39     133.904 299.985  49.376  1.00  0.00           C  
ATOM    613  O   SER A  39     134.161 300.735  48.434  1.00  0.00           O  
ATOM    614  CB  SER A  39     135.211 300.535  51.418  1.00  0.00           C  
ATOM    615  OG  SER A  39     135.791 299.261  51.384  1.00  0.00           O  
ATOM    616  H   SER A  39     133.288 299.208  52.405  1.00  0.00           H  
ATOM    617  HA  SER A  39     133.431 301.534  50.753  1.00  0.00           H  
ATOM    618 1HB  SER A  39     135.842 301.240  50.877  1.00  0.00           H  
ATOM    619 2HB  SER A  39     135.144 300.880  52.449  1.00  0.00           H  
ATOM    620  HG  SER A  39     135.858 299.025  50.455  1.00  0.00           H  
ATOM    621  N   GLU A  40     133.683 298.682  49.224  1.00  0.00           N  
ATOM    622  CA  GLU A  40     133.740 298.043  47.916  1.00  0.00           C  
ATOM    623  C   GLU A  40     132.526 298.406  47.072  1.00  0.00           C  
ATOM    624  O   GLU A  40     132.624 298.556  45.855  1.00  0.00           O  
ATOM    625  CB  GLU A  40     133.832 296.524  48.069  1.00  0.00           C  
ATOM    626  CG  GLU A  40     135.123 296.032  48.705  1.00  0.00           C  
ATOM    627  CD  GLU A  40     136.350 296.501  47.975  1.00  0.00           C  
ATOM    628  OE1 GLU A  40     136.421 296.307  46.786  1.00  0.00           O  
ATOM    629  OE2 GLU A  40     137.218 297.054  48.608  1.00  0.00           O  
ATOM    630  H   GLU A  40     133.473 298.121  50.038  1.00  0.00           H  
ATOM    631  HA  GLU A  40     134.624 298.404  47.391  1.00  0.00           H  
ATOM    632 1HB  GLU A  40     133.001 296.169  48.679  1.00  0.00           H  
ATOM    633 2HB  GLU A  40     133.741 296.054  47.089  1.00  0.00           H  
ATOM    634 1HG  GLU A  40     135.168 296.390  49.734  1.00  0.00           H  
ATOM    635 2HG  GLU A  40     135.114 294.943  48.728  1.00  0.00           H  
ATOM    636  N   ALA A  41     131.376 298.547  47.726  1.00  0.00           N  
ATOM    637  CA  ALA A  41     130.174 299.040  47.068  1.00  0.00           C  
ATOM    638  C   ALA A  41     130.345 300.484  46.613  1.00  0.00           C  
ATOM    639  O   ALA A  41     129.861 300.872  45.550  1.00  0.00           O  
ATOM    640  CB  ALA A  41     128.975 298.916  47.996  1.00  0.00           C  
ATOM    641  H   ALA A  41     131.336 298.307  48.708  1.00  0.00           H  
ATOM    642  HA  ALA A  41     129.995 298.433  46.180  1.00  0.00           H  
ATOM    643 1HB  ALA A  41     128.082 299.286  47.490  1.00  0.00           H  
ATOM    644 2HB  ALA A  41     128.830 297.869  48.267  1.00  0.00           H  
ATOM    645 3HB  ALA A  41     129.149 299.501  48.896  1.00  0.00           H  
ATOM    646  N   LEU A  42     131.038 301.274  47.426  1.00  0.00           N  
ATOM    647  CA  LEU A  42     131.346 302.656  47.071  1.00  0.00           C  
ATOM    648  C   LEU A  42     132.242 302.724  45.842  1.00  0.00           C  
ATOM    649  O   LEU A  42     132.075 303.594  44.988  1.00  0.00           O  
ATOM    650  CB  LEU A  42     132.027 303.366  48.247  1.00  0.00           C  
ATOM    651  CG  LEU A  42     131.142 303.619  49.474  1.00  0.00           C  
ATOM    652  CD1 LEU A  42     131.995 304.167  50.611  1.00  0.00           C  
ATOM    653  CD2 LEU A  42     130.030 304.590  49.108  1.00  0.00           C  
ATOM    654  H   LEU A  42     131.362 300.910  48.311  1.00  0.00           H  
ATOM    655  HA  LEU A  42     130.411 303.167  46.828  1.00  0.00           H  
ATOM    656 1HB  LEU A  42     132.878 302.768  48.569  1.00  0.00           H  
ATOM    657 2HB  LEU A  42     132.398 304.332  47.902  1.00  0.00           H  
ATOM    658  HG  LEU A  42     130.707 302.677  49.809  1.00  0.00           H  
ATOM    659 1HD1 LEU A  42     131.366 304.346  51.484  1.00  0.00           H  
ATOM    660 2HD1 LEU A  42     132.770 303.445  50.865  1.00  0.00           H  
ATOM    661 3HD1 LEU A  42     132.458 305.103  50.300  1.00  0.00           H  
ATOM    662 1HD2 LEU A  42     129.400 304.769  49.981  1.00  0.00           H  
ATOM    663 2HD2 LEU A  42     130.465 305.532  48.775  1.00  0.00           H  
ATOM    664 3HD2 LEU A  42     129.426 304.165  48.306  1.00  0.00           H  
ATOM    665  N   LYS A  43     133.193 301.802  45.761  1.00  0.00           N  
ATOM    666  CA  LYS A  43     134.060 301.696  44.592  1.00  0.00           C  
ATOM    667  C   LYS A  43     133.253 301.401  43.335  1.00  0.00           C  
ATOM    668  O   LYS A  43     133.472 302.013  42.287  1.00  0.00           O  
ATOM    669  CB  LYS A  43     135.118 300.610  44.803  1.00  0.00           C  
ATOM    670  CG  LYS A  43     136.195 300.972  45.818  1.00  0.00           C  
ATOM    671  CD  LYS A  43     137.146 299.807  46.051  1.00  0.00           C  
ATOM    672  CE  LYS A  43     138.204 300.155  47.088  1.00  0.00           C  
ATOM    673  NZ  LYS A  43     139.056 298.984  47.430  1.00  0.00           N  
ATOM    674  H   LYS A  43     133.323 301.156  46.527  1.00  0.00           H  
ATOM    675  HA  LYS A  43     134.563 302.654  44.445  1.00  0.00           H  
ATOM    676 1HB  LYS A  43     134.635 299.693  45.141  1.00  0.00           H  
ATOM    677 2HB  LYS A  43     135.610 300.392  43.856  1.00  0.00           H  
ATOM    678 1HG  LYS A  43     136.765 301.828  45.454  1.00  0.00           H  
ATOM    679 2HG  LYS A  43     135.727 301.242  46.763  1.00  0.00           H  
ATOM    680 1HD  LYS A  43     136.583 298.940  46.395  1.00  0.00           H  
ATOM    681 2HD  LYS A  43     137.641 299.549  45.115  1.00  0.00           H  
ATOM    682 1HE  LYS A  43     138.840 300.954  46.706  1.00  0.00           H  
ATOM    683 2HE  LYS A  43     137.719 300.513  47.996  1.00  0.00           H  
ATOM    684 1HZ  LYS A  43     139.742 299.256  48.118  1.00  0.00           H  
ATOM    685 2HZ  LYS A  43     138.478 298.244  47.803  1.00  0.00           H  
ATOM    686 3HZ  LYS A  43     139.526 298.656  46.598  1.00  0.00           H  
ATOM    687  N   VAL A  44     132.320 300.461  43.443  1.00  0.00           N  
ATOM    688  CA  VAL A  44     131.458 300.108  42.322  1.00  0.00           C  
ATOM    689  C   VAL A  44     130.636 301.304  41.858  1.00  0.00           C  
ATOM    690  O   VAL A  44     130.621 301.638  40.673  1.00  0.00           O  
ATOM    691  CB  VAL A  44     130.509 298.960  42.718  1.00  0.00           C  
ATOM    692  CG1 VAL A  44     129.421 298.782  41.670  1.00  0.00           C  
ATOM    693  CG2 VAL A  44     131.300 297.674  42.899  1.00  0.00           C  
ATOM    694  H   VAL A  44     132.206 299.981  44.323  1.00  0.00           H  
ATOM    695  HA  VAL A  44     132.085 299.794  41.487  1.00  0.00           H  
ATOM    696  HB  VAL A  44     130.014 299.218  43.655  1.00  0.00           H  
ATOM    697 1HG1 VAL A  44     128.759 297.967  41.967  1.00  0.00           H  
ATOM    698 2HG1 VAL A  44     128.844 299.704  41.584  1.00  0.00           H  
ATOM    699 3HG1 VAL A  44     129.876 298.546  40.709  1.00  0.00           H  
ATOM    700 1HG2 VAL A  44     130.623 296.868  43.180  1.00  0.00           H  
ATOM    701 2HG2 VAL A  44     131.800 297.420  41.964  1.00  0.00           H  
ATOM    702 3HG2 VAL A  44     132.045 297.812  43.683  1.00  0.00           H  
ATOM    703  N   VAL A  45     129.953 301.948  42.799  1.00  0.00           N  
ATOM    704  CA  VAL A  45     129.096 303.082  42.482  1.00  0.00           C  
ATOM    705  C   VAL A  45     129.905 304.252  41.936  1.00  0.00           C  
ATOM    706  O   VAL A  45     129.477 304.934  41.005  1.00  0.00           O  
ATOM    707  CB  VAL A  45     128.327 303.536  43.738  1.00  0.00           C  
ATOM    708  CG1 VAL A  45     127.617 304.857  43.479  1.00  0.00           C  
ATOM    709  CG2 VAL A  45     127.332 302.461  44.151  1.00  0.00           C  
ATOM    710  H   VAL A  45     130.031 301.642  43.760  1.00  0.00           H  
ATOM    711  HA  VAL A  45     128.390 302.779  41.709  1.00  0.00           H  
ATOM    712  HB  VAL A  45     129.037 303.706  44.546  1.00  0.00           H  
ATOM    713 1HG1 VAL A  45     127.079 305.162  44.376  1.00  0.00           H  
ATOM    714 2HG1 VAL A  45     128.352 305.619  43.219  1.00  0.00           H  
ATOM    715 3HG1 VAL A  45     126.912 304.737  42.657  1.00  0.00           H  
ATOM    716 1HG2 VAL A  45     126.792 302.789  45.039  1.00  0.00           H  
ATOM    717 2HG2 VAL A  45     126.625 302.288  43.339  1.00  0.00           H  
ATOM    718 3HG2 VAL A  45     127.865 301.537  44.371  1.00  0.00           H  
ATOM    719  N   TYR A  46     131.077 304.476  42.519  1.00  0.00           N  
ATOM    720  CA  TYR A  46     131.987 305.510  42.040  1.00  0.00           C  
ATOM    721  C   TYR A  46     132.250 305.363  40.547  1.00  0.00           C  
ATOM    722  O   TYR A  46     132.107 306.318  39.785  1.00  0.00           O  
ATOM    723  CB  TYR A  46     133.305 305.466  42.817  1.00  0.00           C  
ATOM    724  CG  TYR A  46     134.351 306.428  42.299  1.00  0.00           C  
ATOM    725  CD1 TYR A  46     134.458 307.698  42.847  1.00  0.00           C  
ATOM    726  CD2 TYR A  46     135.204 306.040  41.276  1.00  0.00           C  
ATOM    727  CE1 TYR A  46     135.413 308.577  42.373  1.00  0.00           C  
ATOM    728  CE2 TYR A  46     136.160 306.920  40.803  1.00  0.00           C  
ATOM    729  CZ  TYR A  46     136.266 308.183  41.349  1.00  0.00           C  
ATOM    730  OH  TYR A  46     137.216 309.058  40.877  1.00  0.00           O  
ATOM    731  H   TYR A  46     131.346 303.915  43.318  1.00  0.00           H  
ATOM    732  HA  TYR A  46     131.519 306.483  42.198  1.00  0.00           H  
ATOM    733 1HB  TYR A  46     133.118 305.700  43.866  1.00  0.00           H  
ATOM    734 2HB  TYR A  46     133.719 304.459  42.775  1.00  0.00           H  
ATOM    735  HD1 TYR A  46     133.787 308.003  43.650  1.00  0.00           H  
ATOM    736  HD2 TYR A  46     135.120 305.043  40.845  1.00  0.00           H  
ATOM    737  HE1 TYR A  46     135.497 309.575  42.804  1.00  0.00           H  
ATOM    738  HE2 TYR A  46     136.829 306.616  39.998  1.00  0.00           H  
ATOM    739  HH  TYR A  46     138.085 308.777  41.176  1.00  0.00           H  
ATOM    740  N   LEU A  47     132.636 304.159  40.136  1.00  0.00           N  
ATOM    741  CA  LEU A  47     132.929 303.887  38.733  1.00  0.00           C  
ATOM    742  C   LEU A  47     131.699 304.102  37.862  1.00  0.00           C  
ATOM    743  O   LEU A  47     131.784 304.695  36.786  1.00  0.00           O  
ATOM    744  CB  LEU A  47     133.435 302.448  38.568  1.00  0.00           C  
ATOM    745  CG  LEU A  47     134.841 302.170  39.115  1.00  0.00           C  
ATOM    746  CD1 LEU A  47     135.141 300.681  39.011  1.00  0.00           C  
ATOM    747  CD2 LEU A  47     135.859 302.989  38.336  1.00  0.00           C  
ATOM    748  H   LEU A  47     132.729 303.414  40.810  1.00  0.00           H  
ATOM    749  HA  LEU A  47     133.699 304.584  38.399  1.00  0.00           H  
ATOM    750 1HB  LEU A  47     132.744 301.776  39.075  1.00  0.00           H  
ATOM    751 2HB  LEU A  47     133.437 302.201  37.506  1.00  0.00           H  
ATOM    752  HG  LEU A  47     134.883 302.446  40.168  1.00  0.00           H  
ATOM    753 1HD1 LEU A  47     136.141 300.483  39.400  1.00  0.00           H  
ATOM    754 2HD1 LEU A  47     134.409 300.120  39.593  1.00  0.00           H  
ATOM    755 3HD1 LEU A  47     135.090 300.371  37.968  1.00  0.00           H  
ATOM    756 1HD2 LEU A  47     136.859 302.792  38.726  1.00  0.00           H  
ATOM    757 2HD2 LEU A  47     135.820 302.712  37.282  1.00  0.00           H  
ATOM    758 3HD2 LEU A  47     135.632 304.049  38.442  1.00  0.00           H  
ATOM    759  N   ALA A  48     130.556 303.614  38.329  1.00  0.00           N  
ATOM    760  CA  ALA A  48     129.307 303.735  37.585  1.00  0.00           C  
ATOM    761  C   ALA A  48     128.965 305.194  37.313  1.00  0.00           C  
ATOM    762  O   ALA A  48     128.589 305.557  36.200  1.00  0.00           O  
ATOM    763  CB  ALA A  48     128.173 303.056  38.338  1.00  0.00           C  
ATOM    764  H   ALA A  48     130.548 303.152  39.228  1.00  0.00           H  
ATOM    765  HA  ALA A  48     129.433 303.241  36.620  1.00  0.00           H  
ATOM    766 1HB  ALA A  48     127.248 303.155  37.770  1.00  0.00           H  
ATOM    767 2HB  ALA A  48     128.406 302.001  38.473  1.00  0.00           H  
ATOM    768 3HB  ALA A  48     128.051 303.528  39.312  1.00  0.00           H  
ATOM    769  N   LEU A  49     129.098 306.028  38.340  1.00  0.00           N  
ATOM    770  CA  LEU A  49     128.811 307.451  38.211  1.00  0.00           C  
ATOM    771  C   LEU A  49     129.827 308.141  37.312  1.00  0.00           C  
ATOM    772  O   LEU A  49     129.485 309.045  36.551  1.00  0.00           O  
ATOM    773  CB  LEU A  49     128.809 308.118  39.593  1.00  0.00           C  
ATOM    774  CG  LEU A  49     127.713 307.646  40.558  1.00  0.00           C  
ATOM    775  CD1 LEU A  49     127.925 308.289  41.922  1.00  0.00           C  
ATOM    776  CD2 LEU A  49     126.348 308.006  39.990  1.00  0.00           C  
ATOM    777  H   LEU A  49     129.407 305.665  39.231  1.00  0.00           H  
ATOM    778  HA  LEU A  49     127.830 307.565  37.750  1.00  0.00           H  
ATOM    779 1HB  LEU A  49     129.770 307.936  40.069  1.00  0.00           H  
ATOM    780 2HB  LEU A  49     128.692 309.194  39.460  1.00  0.00           H  
ATOM    781  HG  LEU A  49     127.780 306.565  40.684  1.00  0.00           H  
ATOM    782 1HD1 LEU A  49     127.147 307.954  42.607  1.00  0.00           H  
ATOM    783 2HD1 LEU A  49     128.901 307.999  42.313  1.00  0.00           H  
ATOM    784 3HD1 LEU A  49     127.880 309.373  41.824  1.00  0.00           H  
ATOM    785 1HD2 LEU A  49     125.568 307.669  40.676  1.00  0.00           H  
ATOM    786 2HD2 LEU A  49     126.278 309.086  39.865  1.00  0.00           H  
ATOM    787 3HD2 LEU A  49     126.215 307.519  39.024  1.00  0.00           H  
ATOM    788  N   ARG A  50     131.080 307.707  37.402  1.00  0.00           N  
ATOM    789  CA  ARG A  50     132.132 308.217  36.532  1.00  0.00           C  
ATOM    790  C   ARG A  50     131.839 307.907  35.070  1.00  0.00           C  
ATOM    791  O   ARG A  50     132.084 308.731  34.189  1.00  0.00           O  
ATOM    792  CB  ARG A  50     133.479 307.620  36.914  1.00  0.00           C  
ATOM    793  CG  ARG A  50     134.636 308.029  36.016  1.00  0.00           C  
ATOM    794  CD  ARG A  50     134.938 309.478  36.133  1.00  0.00           C  
ATOM    795  NE  ARG A  50     135.568 309.801  37.404  1.00  0.00           N  
ATOM    796  CZ  ARG A  50     135.895 311.046  37.801  1.00  0.00           C  
ATOM    797  NH1 ARG A  50     135.644 312.073  37.019  1.00  0.00           N  
ATOM    798  NH2 ARG A  50     136.466 311.234  38.978  1.00  0.00           N  
ATOM    799  H   ARG A  50     131.309 307.005  38.091  1.00  0.00           H  
ATOM    800  HA  ARG A  50     132.173 309.302  36.637  1.00  0.00           H  
ATOM    801 1HB  ARG A  50     133.731 307.913  37.931  1.00  0.00           H  
ATOM    802 2HB  ARG A  50     133.413 306.533  36.894  1.00  0.00           H  
ATOM    803 1HG  ARG A  50     135.529 307.469  36.297  1.00  0.00           H  
ATOM    804 2HG  ARG A  50     134.385 307.814  34.977  1.00  0.00           H  
ATOM    805 1HD  ARG A  50     135.613 309.775  35.331  1.00  0.00           H  
ATOM    806 2HD  ARG A  50     134.012 310.049  36.058  1.00  0.00           H  
ATOM    807  HE  ARG A  50     135.777 309.036  38.032  1.00  0.00           H  
ATOM    808 1HH1 ARG A  50     135.206 311.928  36.120  1.00  0.00           H  
ATOM    809 2HH1 ARG A  50     135.889 313.006  37.319  1.00  0.00           H  
ATOM    810 1HH2 ARG A  50     136.659 310.446  39.578  1.00  0.00           H  
ATOM    811 2HH2 ARG A  50     136.711 312.167  39.276  1.00  0.00           H  
ATOM    812  N   ILE A  51     131.309 306.714  34.819  1.00  0.00           N  
ATOM    813  CA  ILE A  51     130.933 306.312  33.469  1.00  0.00           C  
ATOM    814  C   ILE A  51     129.862 307.233  32.898  1.00  0.00           C  
ATOM    815  O   ILE A  51     129.928 307.635  31.737  1.00  0.00           O  
ATOM    816  CB  ILE A  51     130.425 304.859  33.450  1.00  0.00           C  
ATOM    817  CG1 ILE A  51     131.577 303.887  33.725  1.00  0.00           C  
ATOM    818  CG2 ILE A  51     129.764 304.543  32.118  1.00  0.00           C  
ATOM    819  CD1 ILE A  51     131.125 302.484  34.060  1.00  0.00           C  
ATOM    820  H   ILE A  51     131.165 306.069  35.581  1.00  0.00           H  
ATOM    821  HA  ILE A  51     131.812 306.391  32.828  1.00  0.00           H  
ATOM    822  HB  ILE A  51     129.698 304.717  34.249  1.00  0.00           H  
ATOM    823 1HG1 ILE A  51     132.226 303.838  32.852  1.00  0.00           H  
ATOM    824 2HG1 ILE A  51     132.176 304.259  34.556  1.00  0.00           H  
ATOM    825 1HG2 ILE A  51     129.412 303.512  32.122  1.00  0.00           H  
ATOM    826 2HG2 ILE A  51     128.921 305.214  31.962  1.00  0.00           H  
ATOM    827 3HG2 ILE A  51     130.487 304.677  31.313  1.00  0.00           H  
ATOM    828 1HD1 ILE A  51     131.997 301.856  34.242  1.00  0.00           H  
ATOM    829 2HD1 ILE A  51     130.501 302.507  34.954  1.00  0.00           H  
ATOM    830 3HD1 ILE A  51     130.552 302.078  33.228  1.00  0.00           H  
ATOM    831  N   VAL A  52     128.872 307.561  33.723  1.00  0.00           N  
ATOM    832  CA  VAL A  52     127.803 308.464  33.312  1.00  0.00           C  
ATOM    833  C   VAL A  52     128.349 309.832  32.929  1.00  0.00           C  
ATOM    834  O   VAL A  52     127.934 310.420  31.931  1.00  0.00           O  
ATOM    835  CB  VAL A  52     126.775 308.626  34.448  1.00  0.00           C  
ATOM    836  CG1 VAL A  52     125.742 309.681  34.084  1.00  0.00           C  
ATOM    837  CG2 VAL A  52     126.105 307.290  34.735  1.00  0.00           C  
ATOM    838  H   VAL A  52     128.863 307.179  34.658  1.00  0.00           H  
ATOM    839  HA  VAL A  52     127.315 308.045  32.432  1.00  0.00           H  
ATOM    840  HB  VAL A  52     127.289 308.975  35.344  1.00  0.00           H  
ATOM    841 1HG1 VAL A  52     125.023 309.783  34.898  1.00  0.00           H  
ATOM    842 2HG1 VAL A  52     126.239 310.637  33.918  1.00  0.00           H  
ATOM    843 3HG1 VAL A  52     125.219 309.381  33.175  1.00  0.00           H  
ATOM    844 1HG2 VAL A  52     125.380 307.413  35.539  1.00  0.00           H  
ATOM    845 2HG2 VAL A  52     125.596 306.939  33.837  1.00  0.00           H  
ATOM    846 3HG2 VAL A  52     126.860 306.562  35.033  1.00  0.00           H  
ATOM    847  N   GLN A  53     129.286 310.335  33.726  1.00  0.00           N  
ATOM    848  CA  GLN A  53     129.951 311.596  33.426  1.00  0.00           C  
ATOM    849  C   GLN A  53     130.832 311.475  32.190  1.00  0.00           C  
ATOM    850  O   GLN A  53     130.940 312.412  31.398  1.00  0.00           O  
ATOM    851  CB  GLN A  53     130.790 312.058  34.621  1.00  0.00           C  
ATOM    852  CG  GLN A  53     131.503 313.381  34.408  1.00  0.00           C  
ATOM    853  CD  GLN A  53     130.539 314.518  34.121  1.00  0.00           C  
ATOM    854  OE1 GLN A  53     129.560 314.719  34.845  1.00  0.00           O  
ATOM    855  NE2 GLN A  53     130.811 315.270  33.060  1.00  0.00           N  
ATOM    856  H   GLN A  53     129.545 309.828  34.561  1.00  0.00           H  
ATOM    857  HA  GLN A  53     129.190 312.347  33.218  1.00  0.00           H  
ATOM    858 1HB  GLN A  53     130.149 312.158  35.498  1.00  0.00           H  
ATOM    859 2HB  GLN A  53     131.543 311.303  34.851  1.00  0.00           H  
ATOM    860 1HG  GLN A  53     132.065 313.630  35.308  1.00  0.00           H  
ATOM    861 2HG  GLN A  53     132.179 313.285  33.559  1.00  0.00           H  
ATOM    862 1HE2 GLN A  53     130.211 316.035  32.821  1.00  0.00           H  
ATOM    863 2HE2 GLN A  53     131.616 315.072  32.499  1.00  0.00           H  
ATOM    864  N   GLN A  54     131.460 310.315  32.028  1.00  0.00           N  
ATOM    865  CA  GLN A  54     132.307 310.058  30.868  1.00  0.00           C  
ATOM    866  C   GLN A  54     131.483 309.988  29.589  1.00  0.00           C  
ATOM    867  O   GLN A  54     131.904 310.477  28.541  1.00  0.00           O  
ATOM    868  CB  GLN A  54     133.092 308.757  31.056  1.00  0.00           C  
ATOM    869  CG  GLN A  54     134.056 308.442  29.924  1.00  0.00           C  
ATOM    870  CD  GLN A  54     135.164 309.472  29.805  1.00  0.00           C  
ATOM    871  OE1 GLN A  54     136.017 309.591  30.690  1.00  0.00           O  
ATOM    872  NE2 GLN A  54     135.158 310.222  28.709  1.00  0.00           N  
ATOM    873  H   GLN A  54     131.350 309.594  32.726  1.00  0.00           H  
ATOM    874  HA  GLN A  54     133.010 310.884  30.764  1.00  0.00           H  
ATOM    875 1HB  GLN A  54     133.665 308.806  31.981  1.00  0.00           H  
ATOM    876 2HB  GLN A  54     132.396 307.922  31.146  1.00  0.00           H  
ATOM    877 1HG  GLN A  54     134.512 307.469  30.109  1.00  0.00           H  
ATOM    878 2HG  GLN A  54     133.505 308.424  28.984  1.00  0.00           H  
ATOM    879 1HE2 GLN A  54     135.865 310.918  28.576  1.00  0.00           H  
ATOM    880 2HE2 GLN A  54     134.448 310.092  28.018  1.00  0.00           H  
ATOM    881  N   LEU A  55     130.307 309.377  29.682  1.00  0.00           N  
ATOM    882  CA  LEU A  55     129.439 309.204  28.521  1.00  0.00           C  
ATOM    883  C   LEU A  55     128.015 309.645  28.828  1.00  0.00           C  
ATOM    884  O   LEU A  55     127.121 308.814  28.998  1.00  0.00           O  
ATOM    885  CB  LEU A  55     129.441 307.737  28.072  1.00  0.00           C  
ATOM    886  CG  LEU A  55     130.801 307.177  27.636  1.00  0.00           C  
ATOM    887  CD1 LEU A  55     130.699 305.666  27.473  1.00  0.00           C  
ATOM    888  CD2 LEU A  55     131.228 307.839  26.335  1.00  0.00           C  
ATOM    889  H   LEU A  55     130.006 309.025  30.579  1.00  0.00           H  
ATOM    890  HA  LEU A  55     129.814 309.833  27.715  1.00  0.00           H  
ATOM    891 1HB  LEU A  55     129.078 307.122  28.895  1.00  0.00           H  
ATOM    892 2HB  LEU A  55     128.753 307.629  27.234  1.00  0.00           H  
ATOM    893  HG  LEU A  55     131.542 307.379  28.408  1.00  0.00           H  
ATOM    894 1HD1 LEU A  55     131.665 305.268  27.162  1.00  0.00           H  
ATOM    895 2HD1 LEU A  55     130.410 305.216  28.423  1.00  0.00           H  
ATOM    896 3HD1 LEU A  55     129.950 305.432  26.717  1.00  0.00           H  
ATOM    897 1HD2 LEU A  55     132.195 307.441  26.025  1.00  0.00           H  
ATOM    898 2HD2 LEU A  55     130.487 307.637  25.562  1.00  0.00           H  
ATOM    899 3HD2 LEU A  55     131.311 308.917  26.485  1.00  0.00           H  
ATOM    900  N   PRO A  56     127.808 310.956  28.902  1.00  0.00           N  
ATOM    901  CA  PRO A  56     126.495 311.509  29.206  1.00  0.00           C  
ATOM    902  C   PRO A  56     125.455 311.057  28.187  1.00  0.00           C  
ATOM    903  O   PRO A  56     125.706 311.068  26.984  1.00  0.00           O  
ATOM    904  CB  PRO A  56     126.734 313.020  29.137  1.00  0.00           C  
ATOM    905  CG  PRO A  56     128.183 313.176  29.449  1.00  0.00           C  
ATOM    906  CD  PRO A  56     128.840 311.999  28.778  1.00  0.00           C  
ATOM    907  HA  PRO A  56     126.182 311.139  30.183  1.00  0.00           H  
ATOM    908 1HB  PRO A  56     126.471 313.397  28.138  1.00  0.00           H  
ATOM    909 2HB  PRO A  56     126.085 313.538  29.858  1.00  0.00           H  
ATOM    910 1HG  PRO A  56     128.553 314.139  29.070  1.00  0.00           H  
ATOM    911 2HG  PRO A  56     128.338 313.182  30.539  1.00  0.00           H  
ATOM    912 1HD  PRO A  56     129.052 312.246  27.727  1.00  0.00           H  
ATOM    913 2HD  PRO A  56     129.767 311.742  29.311  1.00  0.00           H  
ATOM    914  N   ASP A  57     124.289 310.656  28.679  1.00  0.00           N  
ATOM    915  CA  ASP A  57     123.155 310.353  27.814  1.00  0.00           C  
ATOM    916  C   ASP A  57     123.474 309.195  26.876  1.00  0.00           C  
ATOM    917  O   ASP A  57     123.221 309.271  25.673  1.00  0.00           O  
ATOM    918  CB  ASP A  57     122.760 311.585  26.996  1.00  0.00           C  
ATOM    919  CG  ASP A  57     121.357 311.485  26.413  1.00  0.00           C  
ATOM    920  OD1 ASP A  57     120.549 310.786  26.977  1.00  0.00           O  
ATOM    921  OD2 ASP A  57     121.108 312.107  25.408  1.00  0.00           O  
ATOM    922  H   ASP A  57     124.182 310.559  29.680  1.00  0.00           H  
ATOM    923  HA  ASP A  57     122.314 310.049  28.436  1.00  0.00           H  
ATOM    924 1HB  ASP A  57     122.812 312.472  27.628  1.00  0.00           H  
ATOM    925 2HB  ASP A  57     123.469 311.723  26.180  1.00  0.00           H  
ATOM    926  N   THR A  58     124.033 308.126  27.431  1.00  0.00           N  
ATOM    927  CA  THR A  58     124.308 306.918  26.663  1.00  0.00           C  
ATOM    928  C   THR A  58     123.694 305.692  27.324  1.00  0.00           C  
ATOM    929  O   THR A  58     123.293 305.736  28.487  1.00  0.00           O  
ATOM    930  CB  THR A  58     125.823 306.707  26.488  1.00  0.00           C  
ATOM    931  OG1 THR A  58     126.430 306.500  27.770  1.00  0.00           O  
ATOM    932  CG2 THR A  58     126.457 307.918  25.821  1.00  0.00           C  
ATOM    933  H   THR A  58     124.271 308.151  28.412  1.00  0.00           H  
ATOM    934  HA  THR A  58     123.854 307.025  25.676  1.00  0.00           H  
ATOM    935  HB  THR A  58     126.000 305.827  25.871  1.00  0.00           H  
ATOM    936  HG1 THR A  58     126.698 307.346  28.137  1.00  0.00           H  
ATOM    937 1HG2 THR A  58     127.528 307.752  25.706  1.00  0.00           H  
ATOM    938 2HG2 THR A  58     126.006 308.073  24.842  1.00  0.00           H  
ATOM    939 3HG2 THR A  58     126.294 308.801  26.440  1.00  0.00           H  
ATOM    940  N   GLU A  59     123.623 304.596  26.576  1.00  0.00           N  
ATOM    941  CA  GLU A  59     123.072 303.349  27.095  1.00  0.00           C  
ATOM    942  C   GLU A  59     124.020 302.701  28.094  1.00  0.00           C  
ATOM    943  O   GLU A  59     123.584 302.055  29.048  1.00  0.00           O  
ATOM    944  CB  GLU A  59     122.783 302.376  25.947  1.00  0.00           C  
ATOM    945  CG  GLU A  59     121.689 302.837  24.995  1.00  0.00           C  
ATOM    946  CD  GLU A  59     120.395 303.144  25.694  1.00  0.00           C  
ATOM    947  OE1 GLU A  59     120.002 302.380  26.541  1.00  0.00           O  
ATOM    948  OE2 GLU A  59     119.798 304.148  25.380  1.00  0.00           O  
ATOM    949  H   GLU A  59     123.960 304.627  25.625  1.00  0.00           H  
ATOM    950  HA  GLU A  59     122.142 303.572  27.618  1.00  0.00           H  
ATOM    951 1HB  GLU A  59     123.691 302.221  25.365  1.00  0.00           H  
ATOM    952 2HB  GLU A  59     122.487 301.410  26.356  1.00  0.00           H  
ATOM    953 1HG  GLU A  59     122.029 303.729  24.473  1.00  0.00           H  
ATOM    954 2HG  GLU A  59     121.519 302.058  24.251  1.00  0.00           H  
ATOM    955  N   LEU A  60     125.318 302.876  27.872  1.00  0.00           N  
ATOM    956  CA  LEU A  60     126.327 302.390  28.805  1.00  0.00           C  
ATOM    957  C   LEU A  60     126.223 303.099  30.148  1.00  0.00           C  
ATOM    958  O   LEU A  60     126.387 302.481  31.201  1.00  0.00           O  
ATOM    959  CB  LEU A  60     127.731 302.593  28.219  1.00  0.00           C  
ATOM    960  CG  LEU A  60     128.087 301.705  27.020  1.00  0.00           C  
ATOM    961  CD1 LEU A  60     129.445 302.115  26.469  1.00  0.00           C  
ATOM    962  CD2 LEU A  60     128.089 300.245  27.452  1.00  0.00           C  
ATOM    963  H   LEU A  60     125.611 303.359  27.036  1.00  0.00           H  
ATOM    964  HA  LEU A  60     126.156 301.328  28.978  1.00  0.00           H  
ATOM    965 1HB  LEU A  60     127.829 303.630  27.903  1.00  0.00           H  
ATOM    966 2HB  LEU A  60     128.465 302.403  29.002  1.00  0.00           H  
ATOM    967  HG  LEU A  60     127.348 301.847  26.229  1.00  0.00           H  
ATOM    968 1HD1 LEU A  60     129.699 301.483  25.617  1.00  0.00           H  
ATOM    969 2HD1 LEU A  60     129.409 303.156  26.151  1.00  0.00           H  
ATOM    970 3HD1 LEU A  60     130.202 301.999  27.244  1.00  0.00           H  
ATOM    971 1HD2 LEU A  60     128.342 299.614  26.600  1.00  0.00           H  
ATOM    972 2HD2 LEU A  60     128.827 300.102  28.242  1.00  0.00           H  
ATOM    973 3HD2 LEU A  60     127.102 299.975  27.825  1.00  0.00           H  
ATOM    974  N   ALA A  61     125.950 304.399  30.107  1.00  0.00           N  
ATOM    975  CA  ALA A  61     125.702 305.169  31.319  1.00  0.00           C  
ATOM    976  C   ALA A  61     124.525 304.601  32.102  1.00  0.00           C  
ATOM    977  O   ALA A  61     124.617 304.382  33.309  1.00  0.00           O  
ATOM    978  CB  ALA A  61     125.453 306.632  30.978  1.00  0.00           C  
ATOM    979  H   ALA A  61     125.913 304.865  29.211  1.00  0.00           H  
ATOM    980  HA  ALA A  61     126.585 305.103  31.957  1.00  0.00           H  
ATOM    981 1HB  ALA A  61     125.268 307.192  31.894  1.00  0.00           H  
ATOM    982 2HB  ALA A  61     126.326 307.040  30.471  1.00  0.00           H  
ATOM    983 3HB  ALA A  61     124.585 306.709  30.324  1.00  0.00           H  
ATOM    984  N   ARG A  62     123.418 304.366  31.405  1.00  0.00           N  
ATOM    985  CA  ARG A  62     122.234 303.781  32.024  1.00  0.00           C  
ATOM    986  C   ARG A  62     122.535 302.402  32.599  1.00  0.00           C  
ATOM    987  O   ARG A  62     122.202 302.112  33.748  1.00  0.00           O  
ATOM    988  CB  ARG A  62     121.103 303.670  31.014  1.00  0.00           C  
ATOM    989  CG  ARG A  62     119.825 303.045  31.551  1.00  0.00           C  
ATOM    990  CD  ARG A  62     118.831 302.815  30.472  1.00  0.00           C  
ATOM    991  NE  ARG A  62     119.398 302.070  29.361  1.00  0.00           N  
ATOM    992  CZ  ARG A  62     119.732 300.765  29.404  1.00  0.00           C  
ATOM    993  NH1 ARG A  62     119.549 300.078  30.511  1.00  0.00           N  
ATOM    994  NH2 ARG A  62     120.244 300.178  28.338  1.00  0.00           N  
ATOM    995  H   ARG A  62     123.396 304.595  30.423  1.00  0.00           H  
ATOM    996  HA  ARG A  62     121.924 304.422  32.850  1.00  0.00           H  
ATOM    997 1HB  ARG A  62     120.852 304.662  30.638  1.00  0.00           H  
ATOM    998 2HB  ARG A  62     121.431 303.072  30.164  1.00  0.00           H  
ATOM    999 1HG  ARG A  62     120.056 302.086  32.015  1.00  0.00           H  
ATOM   1000 2HG  ARG A  62     119.379 303.710  32.293  1.00  0.00           H  
ATOM   1001 1HD  ARG A  62     117.989 302.248  30.868  1.00  0.00           H  
ATOM   1002 2HD  ARG A  62     118.476 303.773  30.094  1.00  0.00           H  
ATOM   1003  HE  ARG A  62     119.554 302.566  28.493  1.00  0.00           H  
ATOM   1004 1HH1 ARG A  62     119.158 300.527  31.326  1.00  0.00           H  
ATOM   1005 2HH1 ARG A  62     119.799 299.100  30.544  1.00  0.00           H  
ATOM   1006 1HH2 ARG A  62     120.385 300.707  27.488  1.00  0.00           H  
ATOM   1007 2HH2 ARG A  62     120.493 299.199  28.371  1.00  0.00           H  
ATOM   1008  N   GLU A  63     123.168 301.558  31.792  1.00  0.00           N  
ATOM   1009  CA  GLU A  63     123.474 300.192  32.201  1.00  0.00           C  
ATOM   1010  C   GLU A  63     124.400 300.174  33.412  1.00  0.00           C  
ATOM   1011  O   GLU A  63     124.240 299.352  34.315  1.00  0.00           O  
ATOM   1012  CB  GLU A  63     124.115 299.420  31.047  1.00  0.00           C  
ATOM   1013  CG  GLU A  63     123.143 299.014  29.947  1.00  0.00           C  
ATOM   1014  CD  GLU A  63     122.254 297.870  30.345  1.00  0.00           C  
ATOM   1015  OE1 GLU A  63     122.670 297.069  31.147  1.00  0.00           O  
ATOM   1016  OE2 GLU A  63     121.153 297.798  29.848  1.00  0.00           O  
ATOM   1017  H   GLU A  63     123.444 301.868  30.871  1.00  0.00           H  
ATOM   1018  HA  GLU A  63     122.544 299.699  32.489  1.00  0.00           H  
ATOM   1019 1HB  GLU A  63     124.899 300.026  30.592  1.00  0.00           H  
ATOM   1020 2HB  GLU A  63     124.583 298.512  31.430  1.00  0.00           H  
ATOM   1021 1HG  GLU A  63     122.522 299.872  29.692  1.00  0.00           H  
ATOM   1022 2HG  GLU A  63     123.712 298.734  29.060  1.00  0.00           H  
ATOM   1023  N   ALA A  64     125.366 301.085  33.424  1.00  0.00           N  
ATOM   1024  CA  ALA A  64     126.328 301.167  34.518  1.00  0.00           C  
ATOM   1025  C   ALA A  64     125.630 301.456  35.841  1.00  0.00           C  
ATOM   1026  O   ALA A  64     125.942 300.846  36.864  1.00  0.00           O  
ATOM   1027  CB  ALA A  64     127.374 302.234  34.227  1.00  0.00           C  
ATOM   1028  H   ALA A  64     125.439 301.738  32.655  1.00  0.00           H  
ATOM   1029  HA  ALA A  64     126.829 300.204  34.611  1.00  0.00           H  
ATOM   1030 1HB  ALA A  64     128.082 302.284  35.052  1.00  0.00           H  
ATOM   1031 2HB  ALA A  64     127.903 301.983  33.307  1.00  0.00           H  
ATOM   1032 3HB  ALA A  64     126.883 303.200  34.111  1.00  0.00           H  
ATOM   1033  N   LEU A  65     124.685 302.390  35.816  1.00  0.00           N  
ATOM   1034  CA  LEU A  65     123.927 302.745  37.011  1.00  0.00           C  
ATOM   1035  C   LEU A  65     123.093 301.567  37.502  1.00  0.00           C  
ATOM   1036  O   LEU A  65     123.037 301.296  38.702  1.00  0.00           O  
ATOM   1037  CB  LEU A  65     123.013 303.942  36.722  1.00  0.00           C  
ATOM   1038  CG  LEU A  65     123.724 305.281  36.482  1.00  0.00           C  
ATOM   1039  CD1 LEU A  65     122.710 306.321  36.030  1.00  0.00           C  
ATOM   1040  CD2 LEU A  65     124.425 305.718  37.760  1.00  0.00           C  
ATOM   1041  H   LEU A  65     124.488 302.867  34.948  1.00  0.00           H  
ATOM   1042  HA  LEU A  65     124.629 303.008  37.800  1.00  0.00           H  
ATOM   1043 1HB  LEU A  65     122.419 303.720  35.837  1.00  0.00           H  
ATOM   1044 2HB  LEU A  65     122.335 304.073  37.566  1.00  0.00           H  
ATOM   1045  HG  LEU A  65     124.460 305.164  35.686  1.00  0.00           H  
ATOM   1046 1HD1 LEU A  65     123.216 307.272  35.859  1.00  0.00           H  
ATOM   1047 2HD1 LEU A  65     122.237 305.992  35.105  1.00  0.00           H  
ATOM   1048 3HD1 LEU A  65     121.951 306.448  36.801  1.00  0.00           H  
ATOM   1049 1HD2 LEU A  65     124.932 306.669  37.589  1.00  0.00           H  
ATOM   1050 2HD2 LEU A  65     123.691 305.837  38.556  1.00  0.00           H  
ATOM   1051 3HD2 LEU A  65     125.157 304.964  38.050  1.00  0.00           H  
ATOM   1052  N   GLU A  66     122.452 300.872  36.571  1.00  0.00           N  
ATOM   1053  CA  GLU A  66     121.601 299.739  36.911  1.00  0.00           C  
ATOM   1054  C   GLU A  66     122.417 298.589  37.487  1.00  0.00           C  
ATOM   1055  O   GLU A  66     122.018 297.959  38.467  1.00  0.00           O  
ATOM   1056  CB  GLU A  66     120.830 299.261  35.679  1.00  0.00           C  
ATOM   1057  CG  GLU A  66     119.774 300.237  35.179  1.00  0.00           C  
ATOM   1058  CD  GLU A  66     119.149 299.809  33.881  1.00  0.00           C  
ATOM   1059  OE1 GLU A  66     119.274 298.659  33.533  1.00  0.00           O  
ATOM   1060  OE2 GLU A  66     118.544 300.633  33.235  1.00  0.00           O  
ATOM   1061  H   GLU A  66     122.556 301.135  35.601  1.00  0.00           H  
ATOM   1062  HA  GLU A  66     120.892 300.055  37.678  1.00  0.00           H  
ATOM   1063 1HB  GLU A  66     121.529 299.077  34.861  1.00  0.00           H  
ATOM   1064 2HB  GLU A  66     120.333 298.317  35.903  1.00  0.00           H  
ATOM   1065 1HG  GLU A  66     118.994 300.329  35.932  1.00  0.00           H  
ATOM   1066 2HG  GLU A  66     120.234 301.217  35.050  1.00  0.00           H  
ATOM   1067  N   LEU A  67     123.564 298.319  36.871  1.00  0.00           N  
ATOM   1068  CA  LEU A  67     124.454 297.262  37.338  1.00  0.00           C  
ATOM   1069  C   LEU A  67     124.957 297.550  38.747  1.00  0.00           C  
ATOM   1070  O   LEU A  67     124.935 296.674  39.614  1.00  0.00           O  
ATOM   1071  CB  LEU A  67     125.645 297.111  36.384  1.00  0.00           C  
ATOM   1072  CG  LEU A  67     126.682 296.051  36.778  1.00  0.00           C  
ATOM   1073  CD1 LEU A  67     126.018 294.681  36.820  1.00  0.00           C  
ATOM   1074  CD2 LEU A  67     127.832 296.071  35.781  1.00  0.00           C  
ATOM   1075  H   LEU A  67     123.824 298.861  36.059  1.00  0.00           H  
ATOM   1076  HA  LEU A  67     123.893 296.327  37.371  1.00  0.00           H  
ATOM   1077 1HB  LEU A  67     125.268 296.854  35.396  1.00  0.00           H  
ATOM   1078 2HB  LEU A  67     126.160 298.069  36.316  1.00  0.00           H  
ATOM   1079  HG  LEU A  67     127.063 296.267  37.776  1.00  0.00           H  
ATOM   1080 1HD1 LEU A  67     126.755 293.928  37.100  1.00  0.00           H  
ATOM   1081 2HD1 LEU A  67     125.213 294.690  37.554  1.00  0.00           H  
ATOM   1082 3HD1 LEU A  67     125.612 294.443  35.838  1.00  0.00           H  
ATOM   1083 1HD2 LEU A  67     128.569 295.318  36.062  1.00  0.00           H  
ATOM   1084 2HD2 LEU A  67     127.452 295.853  34.783  1.00  0.00           H  
ATOM   1085 3HD2 LEU A  67     128.299 297.055  35.785  1.00  0.00           H  
ATOM   1086  N   ALA A  68     125.409 298.778  38.970  1.00  0.00           N  
ATOM   1087  CA  ALA A  68     125.903 299.187  40.279  1.00  0.00           C  
ATOM   1088  C   ALA A  68     124.809 299.091  41.335  1.00  0.00           C  
ATOM   1089  O   ALA A  68     125.058 298.677  42.467  1.00  0.00           O  
ATOM   1090  CB  ALA A  68     126.457 300.602  40.219  1.00  0.00           C  
ATOM   1091  H   ALA A  68     125.412 299.445  38.213  1.00  0.00           H  
ATOM   1092  HA  ALA A  68     126.706 298.510  40.573  1.00  0.00           H  
ATOM   1093 1HB  ALA A  68     126.822 300.892  41.205  1.00  0.00           H  
ATOM   1094 2HB  ALA A  68     127.279 300.641  39.503  1.00  0.00           H  
ATOM   1095 3HB  ALA A  68     125.671 301.288  39.907  1.00  0.00           H  
ATOM   1096  N   LYS A  69     123.594 299.476  40.957  1.00  0.00           N  
ATOM   1097  CA  LYS A  69     122.449 299.391  41.857  1.00  0.00           C  
ATOM   1098  C   LYS A  69     122.252 297.970  42.367  1.00  0.00           C  
ATOM   1099  O   LYS A  69     122.051 297.750  43.561  1.00  0.00           O  
ATOM   1100  CB  LYS A  69     121.181 299.879  41.155  1.00  0.00           C  
ATOM   1101  CG  LYS A  69     119.961 299.980  42.060  1.00  0.00           C  
ATOM   1102  CD  LYS A  69     118.700 300.265  41.258  1.00  0.00           C  
ATOM   1103  CE  LYS A  69     118.792 301.602  40.535  1.00  0.00           C  
ATOM   1104  NZ  LYS A  69     117.517 301.955  39.855  1.00  0.00           N  
ATOM   1105  H   LYS A  69     123.460 299.834  40.023  1.00  0.00           H  
ATOM   1106  HA  LYS A  69     122.641 300.030  42.721  1.00  0.00           H  
ATOM   1107 1HB  LYS A  69     121.360 300.865  40.723  1.00  0.00           H  
ATOM   1108 2HB  LYS A  69     120.935 299.204  40.336  1.00  0.00           H  
ATOM   1109 1HG  LYS A  69     119.832 299.044  42.604  1.00  0.00           H  
ATOM   1110 2HG  LYS A  69     120.110 300.782  42.784  1.00  0.00           H  
ATOM   1111 1HD  LYS A  69     118.548 299.473  40.523  1.00  0.00           H  
ATOM   1112 2HD  LYS A  69     117.839 300.284  41.927  1.00  0.00           H  
ATOM   1113 1HE  LYS A  69     119.038 302.385  41.251  1.00  0.00           H  
ATOM   1114 2HE  LYS A  69     119.585 301.557  39.791  1.00  0.00           H  
ATOM   1115 1HZ  LYS A  69     117.620 302.844  39.388  1.00  0.00           H  
ATOM   1116 2HZ  LYS A  69     117.288 301.243  39.176  1.00  0.00           H  
ATOM   1117 3HZ  LYS A  69     116.775 302.018  40.538  1.00  0.00           H  
ATOM   1118  N   GLU A  70     122.308 297.006  41.454  1.00  0.00           N  
ATOM   1119  CA  GLU A  70     122.152 295.602  41.812  1.00  0.00           C  
ATOM   1120  C   GLU A  70     123.341 295.108  42.625  1.00  0.00           C  
ATOM   1121  O   GLU A  70     123.194 294.256  43.503  1.00  0.00           O  
ATOM   1122  CB  GLU A  70     121.991 294.744  40.554  1.00  0.00           C  
ATOM   1123  CG  GLU A  70     120.716 295.012  39.769  1.00  0.00           C  
ATOM   1124  CD  GLU A  70     119.472 294.811  40.589  1.00  0.00           C  
ATOM   1125  OE1 GLU A  70     119.365 293.794  41.231  1.00  0.00           O  
ATOM   1126  OE2 GLU A  70     118.628 295.676  40.575  1.00  0.00           O  
ATOM   1127  H   GLU A  70     122.461 297.254  40.485  1.00  0.00           H  
ATOM   1128  HA  GLU A  70     121.262 295.498  42.430  1.00  0.00           H  
ATOM   1129 1HB  GLU A  70     122.837 294.914  39.887  1.00  0.00           H  
ATOM   1130 2HB  GLU A  70     122.000 293.690  40.829  1.00  0.00           H  
ATOM   1131 1HG  GLU A  70     120.735 296.038  39.404  1.00  0.00           H  
ATOM   1132 2HG  GLU A  70     120.687 294.349  38.905  1.00  0.00           H  
ATOM   1133  N   ALA A  71     124.519 295.645  42.331  1.00  0.00           N  
ATOM   1134  CA  ALA A  71     125.720 295.327  43.095  1.00  0.00           C  
ATOM   1135  C   ALA A  71     125.593 295.797  44.538  1.00  0.00           C  
ATOM   1136  O   ALA A  71     126.046 295.122  45.462  1.00  0.00           O  
ATOM   1137  CB  ALA A  71     126.945 295.949  42.442  1.00  0.00           C  
ATOM   1138  H   ALA A  71     124.585 296.291  41.557  1.00  0.00           H  
ATOM   1139  HA  ALA A  71     125.845 294.246  43.108  1.00  0.00           H  
ATOM   1140 1HB  ALA A  71     127.833 295.703  43.026  1.00  0.00           H  
ATOM   1141 2HB  ALA A  71     127.056 295.560  41.429  1.00  0.00           H  
ATOM   1142 3HB  ALA A  71     126.826 297.032  42.403  1.00  0.00           H  
ATOM   1143  N   VAL A  72     124.974 296.957  44.727  1.00  0.00           N  
ATOM   1144  CA  VAL A  72     124.703 297.475  46.062  1.00  0.00           C  
ATOM   1145  C   VAL A  72     123.711 296.591  46.805  1.00  0.00           C  
ATOM   1146  O   VAL A  72     123.848 296.355  48.006  1.00  0.00           O  
ATOM   1147  CB  VAL A  72     124.146 298.908  45.978  1.00  0.00           C  
ATOM   1148  CG1 VAL A  72     123.625 299.358  47.335  1.00  0.00           C  
ATOM   1149  CG2 VAL A  72     125.225 299.854  45.473  1.00  0.00           C  
ATOM   1150  H   VAL A  72     124.683 297.496  43.923  1.00  0.00           H  
ATOM   1151  HA  VAL A  72     125.635 297.472  46.629  1.00  0.00           H  
ATOM   1152  HB  VAL A  72     123.301 298.919  45.289  1.00  0.00           H  
ATOM   1153 1HG1 VAL A  72     123.235 300.374  47.256  1.00  0.00           H  
ATOM   1154 2HG1 VAL A  72     122.829 298.689  47.659  1.00  0.00           H  
ATOM   1155 3HG1 VAL A  72     124.438 299.338  48.061  1.00  0.00           H  
ATOM   1156 1HG2 VAL A  72     124.824 300.865  45.414  1.00  0.00           H  
ATOM   1157 2HG2 VAL A  72     126.072 299.839  46.159  1.00  0.00           H  
ATOM   1158 3HG2 VAL A  72     125.553 299.537  44.483  1.00  0.00           H  
ATOM   1159  N   LYS A  73     122.706 296.100  46.083  1.00  0.00           N  
ATOM   1160  CA  LYS A  73     121.735 295.173  46.651  1.00  0.00           C  
ATOM   1161  C   LYS A  73     122.412 293.900  47.140  1.00  0.00           C  
ATOM   1162  O   LYS A  73     122.103 293.397  48.221  1.00  0.00           O  
ATOM   1163  CB  LYS A  73     120.655 294.832  45.622  1.00  0.00           C  
ATOM   1164  CG  LYS A  73     119.708 295.981  45.302  1.00  0.00           C  
ATOM   1165  CD  LYS A  73     118.692 295.579  44.243  1.00  0.00           C  
ATOM   1166  CE  LYS A  73     117.806 296.753  43.852  1.00  0.00           C  
ATOM   1167  NZ  LYS A  73     116.860 296.396  42.759  1.00  0.00           N  
ATOM   1168  H   LYS A  73     122.616 296.380  45.117  1.00  0.00           H  
ATOM   1169  HA  LYS A  73     121.265 295.648  47.512  1.00  0.00           H  
ATOM   1170 1HB  LYS A  73     121.126 294.516  44.691  1.00  0.00           H  
ATOM   1171 2HB  LYS A  73     120.056 293.997  45.987  1.00  0.00           H  
ATOM   1172 1HG  LYS A  73     119.178 296.279  46.207  1.00  0.00           H  
ATOM   1173 2HG  LYS A  73     120.281 296.834  44.939  1.00  0.00           H  
ATOM   1174 1HD  LYS A  73     119.214 295.218  43.355  1.00  0.00           H  
ATOM   1175 2HD  LYS A  73     118.066 294.774  44.626  1.00  0.00           H  
ATOM   1176 1HE  LYS A  73     117.234 297.080  44.718  1.00  0.00           H  
ATOM   1177 2HE  LYS A  73     118.428 297.585  43.520  1.00  0.00           H  
ATOM   1178 1HZ  LYS A  73     116.292 297.200  42.530  1.00  0.00           H  
ATOM   1179 2HZ  LYS A  73     117.382 296.109  41.943  1.00  0.00           H  
ATOM   1180 3HZ  LYS A  73     116.265 295.639  43.062  1.00  0.00           H  
ATOM   1181  N   SER A  74     123.335 293.380  46.338  1.00  0.00           N  
ATOM   1182  CA  SER A  74     124.059 292.165  46.690  1.00  0.00           C  
ATOM   1183  C   SER A  74     124.996 292.400  47.867  1.00  0.00           C  
ATOM   1184  O   SER A  74     125.583 293.472  48.000  1.00  0.00           O  
ATOM   1185  CB  SER A  74     124.849 291.664  45.497  1.00  0.00           C  
ATOM   1186  OG  SER A  74     125.754 290.664  45.877  1.00  0.00           O  
ATOM   1187  H   SER A  74     123.543 293.841  45.463  1.00  0.00           H  
ATOM   1188  HA  SER A  74     123.335 291.406  46.988  1.00  0.00           H  
ATOM   1189 1HB  SER A  74     124.164 291.272  44.745  1.00  0.00           H  
ATOM   1190 2HB  SER A  74     125.390 292.494  45.045  1.00  0.00           H  
ATOM   1191  HG  SER A  74     126.414 290.626  45.181  1.00  0.00           H  
ATOM   1192  N   THR A  75     125.128 291.392  48.722  1.00  0.00           N  
ATOM   1193  CA  THR A  75     126.063 291.452  49.839  1.00  0.00           C  
ATOM   1194  C   THR A  75     127.286 290.581  49.580  1.00  0.00           C  
ATOM   1195  O   THR A  75     128.118 290.383  50.466  1.00  0.00           O  
ATOM   1196  CB  THR A  75     125.387 291.017  51.153  1.00  0.00           C  
ATOM   1197  OG1 THR A  75     124.917 289.669  51.028  1.00  0.00           O  
ATOM   1198  CG2 THR A  75     124.215 291.931  51.477  1.00  0.00           C  
ATOM   1199  H   THR A  75     124.566 290.562  48.597  1.00  0.00           H  
ATOM   1200  HA  THR A  75     126.408 292.480  49.948  1.00  0.00           H  
ATOM   1201  HB  THR A  75     126.111 291.062  51.966  1.00  0.00           H  
ATOM   1202  HG1 THR A  75     125.651 289.062  51.156  1.00  0.00           H  
ATOM   1203 1HG2 THR A  75     123.750 291.609  52.408  1.00  0.00           H  
ATOM   1204 2HG2 THR A  75     124.571 292.955  51.584  1.00  0.00           H  
ATOM   1205 3HG2 THR A  75     123.484 291.883  50.671  1.00  0.00           H  
ATOM   1206  N   ASP A  76     127.391 290.062  48.361  1.00  0.00           N  
ATOM   1207  CA  ASP A  76     128.502 289.196  47.990  1.00  0.00           C  
ATOM   1208  C   ASP A  76     129.702 290.008  47.523  1.00  0.00           C  
ATOM   1209  O   ASP A  76     129.650 290.671  46.485  1.00  0.00           O  
ATOM   1210  CB  ASP A  76     128.078 288.223  46.887  1.00  0.00           C  
ATOM   1211  CG  ASP A  76     129.177 287.238  46.512  1.00  0.00           C  
ATOM   1212  OD1 ASP A  76     130.325 287.611  46.564  1.00  0.00           O  
ATOM   1213  OD2 ASP A  76     128.857 286.122  46.176  1.00  0.00           O  
ATOM   1214  H   ASP A  76     126.681 290.274  47.675  1.00  0.00           H  
ATOM   1215  HA  ASP A  76     128.809 288.628  48.869  1.00  0.00           H  
ATOM   1216 1HB  ASP A  76     127.203 287.661  47.215  1.00  0.00           H  
ATOM   1217 2HB  ASP A  76     127.792 288.783  45.997  1.00  0.00           H  
ATOM   1218  N   SER A  77     130.782 289.954  48.294  1.00  0.00           N  
ATOM   1219  CA  SER A  77     131.967 290.758  48.012  1.00  0.00           C  
ATOM   1220  C   SER A  77     132.592 290.371  46.677  1.00  0.00           C  
ATOM   1221  O   SER A  77     133.230 291.193  46.020  1.00  0.00           O  
ATOM   1222  CB  SER A  77     132.986 290.595  49.123  1.00  0.00           C  
ATOM   1223  OG  SER A  77     133.487 289.287  49.155  1.00  0.00           O  
ATOM   1224  H   SER A  77     130.786 289.340  49.095  1.00  0.00           H  
ATOM   1225  HA  SER A  77     131.659 291.802  47.948  1.00  0.00           H  
ATOM   1226 1HB  SER A  77     133.805 291.298  48.971  1.00  0.00           H  
ATOM   1227 2HB  SER A  77     132.522 290.834  50.079  1.00  0.00           H  
ATOM   1228  HG  SER A  77     134.120 289.264  49.877  1.00  0.00           H  
ATOM   1229  N   GLU A  78     132.403 289.118  46.283  1.00  0.00           N  
ATOM   1230  CA  GLU A  78     132.959 288.617  45.031  1.00  0.00           C  
ATOM   1231  C   GLU A  78     132.198 289.165  43.832  1.00  0.00           C  
ATOM   1232  O   GLU A  78     132.784 289.426  42.780  1.00  0.00           O  
ATOM   1233  CB  GLU A  78     132.929 287.087  45.008  1.00  0.00           C  
ATOM   1234  CG  GLU A  78     133.866 286.425  46.009  1.00  0.00           C  
ATOM   1235  CD  GLU A  78     135.313 286.742  45.754  1.00  0.00           C  
ATOM   1236  OE1 GLU A  78     135.813 286.358  44.723  1.00  0.00           O  
ATOM   1237  OE2 GLU A  78     135.920 287.368  46.590  1.00  0.00           O  
ATOM   1238  H   GLU A  78     131.860 288.495  46.865  1.00  0.00           H  
ATOM   1239  HA  GLU A  78     133.992 288.955  44.952  1.00  0.00           H  
ATOM   1240 1HB  GLU A  78     131.918 286.739  45.216  1.00  0.00           H  
ATOM   1241 2HB  GLU A  78     133.199 286.733  44.013  1.00  0.00           H  
ATOM   1242 1HG  GLU A  78     133.604 286.760  47.012  1.00  0.00           H  
ATOM   1243 2HG  GLU A  78     133.722 285.346  45.967  1.00  0.00           H  
ATOM   1244  N   LYS A  79     130.891 289.339  43.995  1.00  0.00           N  
ATOM   1245  CA  LYS A  79     130.073 289.991  42.980  1.00  0.00           C  
ATOM   1246  C   LYS A  79     130.476 291.449  42.800  1.00  0.00           C  
ATOM   1247  O   LYS A  79     130.473 291.972  41.686  1.00  0.00           O  
ATOM   1248  CB  LYS A  79     128.590 289.895  43.344  1.00  0.00           C  
ATOM   1249  CG  LYS A  79     128.003 288.495  43.230  1.00  0.00           C  
ATOM   1250  CD  LYS A  79     126.534 288.478  43.624  1.00  0.00           C  
ATOM   1251  CE  LYS A  79     125.948 287.077  43.519  1.00  0.00           C  
ATOM   1252  NZ  LYS A  79     124.521 287.038  43.938  1.00  0.00           N  
ATOM   1253  H   LYS A  79     130.455 289.011  44.844  1.00  0.00           H  
ATOM   1254  HA  LYS A  79     130.234 289.484  42.029  1.00  0.00           H  
ATOM   1255 1HB  LYS A  79     128.444 290.237  44.369  1.00  0.00           H  
ATOM   1256 2HB  LYS A  79     128.013 290.553  42.694  1.00  0.00           H  
ATOM   1257 1HG  LYS A  79     128.100 288.142  42.203  1.00  0.00           H  
ATOM   1258 2HG  LYS A  79     128.553 287.816  43.882  1.00  0.00           H  
ATOM   1259 1HD  LYS A  79     126.428 288.831  44.651  1.00  0.00           H  
ATOM   1260 2HD  LYS A  79     125.974 289.145  42.969  1.00  0.00           H  
ATOM   1261 1HE  LYS A  79     126.022 286.729  42.490  1.00  0.00           H  
ATOM   1262 2HE  LYS A  79     126.518 286.396  44.152  1.00  0.00           H  
ATOM   1263 1HZ  LYS A  79     124.171 286.094  43.854  1.00  0.00           H  
ATOM   1264 2HZ  LYS A  79     124.443 287.342  44.899  1.00  0.00           H  
ATOM   1265 3HZ  LYS A  79     123.979 287.651  43.346  1.00  0.00           H  
ATOM   1266  N   LEU A  80     130.822 292.102  43.904  1.00  0.00           N  
ATOM   1267  CA  LEU A  80     131.312 293.476  43.862  1.00  0.00           C  
ATOM   1268  C   LEU A  80     132.622 293.568  43.093  1.00  0.00           C  
ATOM   1269  O   LEU A  80     132.847 294.520  42.343  1.00  0.00           O  
ATOM   1270  CB  LEU A  80     131.509 294.014  45.285  1.00  0.00           C  
ATOM   1271  CG  LEU A  80     130.225 294.251  46.091  1.00  0.00           C  
ATOM   1272  CD1 LEU A  80     130.585 294.619  47.524  1.00  0.00           C  
ATOM   1273  CD2 LEU A  80     129.409 295.353  45.432  1.00  0.00           C  
ATOM   1274  H   LEU A  80     130.745 291.636  44.797  1.00  0.00           H  
ATOM   1275  HA  LEU A  80     130.576 294.088  43.339  1.00  0.00           H  
ATOM   1276 1HB  LEU A  80     132.123 293.307  45.842  1.00  0.00           H  
ATOM   1277 2HB  LEU A  80     132.044 294.961  45.228  1.00  0.00           H  
ATOM   1278  HG  LEU A  80     129.639 293.333  46.120  1.00  0.00           H  
ATOM   1279 1HD1 LEU A  80     129.673 294.788  48.096  1.00  0.00           H  
ATOM   1280 2HD1 LEU A  80     131.151 293.805  47.977  1.00  0.00           H  
ATOM   1281 3HD1 LEU A  80     131.187 295.527  47.526  1.00  0.00           H  
ATOM   1282 1HD2 LEU A  80     128.496 295.521  46.004  1.00  0.00           H  
ATOM   1283 2HD2 LEU A  80     129.994 296.272  45.404  1.00  0.00           H  
ATOM   1284 3HD2 LEU A  80     129.151 295.056  44.415  1.00  0.00           H  
ATOM   1285  N   LYS A  81     133.485 292.578  43.281  1.00  0.00           N  
ATOM   1286  CA  LYS A  81     134.735 292.495  42.537  1.00  0.00           C  
ATOM   1287  C   LYS A  81     134.478 292.381  41.040  1.00  0.00           C  
ATOM   1288  O   LYS A  81     135.123 293.054  40.234  1.00  0.00           O  
ATOM   1289  CB  LYS A  81     135.569 291.307  43.019  1.00  0.00           C  
ATOM   1290  CG  LYS A  81     136.163 291.479  44.411  1.00  0.00           C  
ATOM   1291  CD  LYS A  81     136.958 290.251  44.828  1.00  0.00           C  
ATOM   1292  CE  LYS A  81     137.539 290.415  46.225  1.00  0.00           C  
ATOM   1293  NZ  LYS A  81     138.287 289.205  46.662  1.00  0.00           N  
ATOM   1294  H   LYS A  81     133.271 291.858  43.959  1.00  0.00           H  
ATOM   1295  HA  LYS A  81     135.299 293.415  42.705  1.00  0.00           H  
ATOM   1296 1HB  LYS A  81     134.951 290.409  43.028  1.00  0.00           H  
ATOM   1297 2HB  LYS A  81     136.390 291.133  42.324  1.00  0.00           H  
ATOM   1298 1HG  LYS A  81     136.821 292.349  44.421  1.00  0.00           H  
ATOM   1299 2HG  LYS A  81     135.362 291.645  45.130  1.00  0.00           H  
ATOM   1300 1HD  LYS A  81     136.308 289.375  44.815  1.00  0.00           H  
ATOM   1301 2HD  LYS A  81     137.773 290.088  44.123  1.00  0.00           H  
ATOM   1302 1HE  LYS A  81     138.214 291.270  46.239  1.00  0.00           H  
ATOM   1303 2HE  LYS A  81     136.734 290.605  46.934  1.00  0.00           H  
ATOM   1304 1HZ  LYS A  81     138.655 289.354  47.591  1.00  0.00           H  
ATOM   1305 2HZ  LYS A  81     137.665 288.409  46.670  1.00  0.00           H  
ATOM   1306 3HZ  LYS A  81     139.048 289.030  46.023  1.00  0.00           H  
ATOM   1307  N   VAL A  82     133.532 291.522  40.672  1.00  0.00           N  
ATOM   1308  CA  VAL A  82     133.171 291.334  39.271  1.00  0.00           C  
ATOM   1309  C   VAL A  82     132.664 292.632  38.654  1.00  0.00           C  
ATOM   1310  O   VAL A  82     133.147 293.061  37.606  1.00  0.00           O  
ATOM   1311  CB  VAL A  82     132.085 290.249  39.141  1.00  0.00           C  
ATOM   1312  CG1 VAL A  82     131.473 290.274  37.748  1.00  0.00           C  
ATOM   1313  CG2 VAL A  82     132.680 288.883  39.444  1.00  0.00           C  
ATOM   1314  H   VAL A  82     133.051 290.989  41.379  1.00  0.00           H  
ATOM   1315  HA  VAL A  82     134.064 291.033  38.722  1.00  0.00           H  
ATOM   1316  HB  VAL A  82     131.284 290.463  39.848  1.00  0.00           H  
ATOM   1317 1HG1 VAL A  82     130.707 289.501  37.674  1.00  0.00           H  
ATOM   1318 2HG1 VAL A  82     131.021 291.249  37.567  1.00  0.00           H  
ATOM   1319 3HG1 VAL A  82     132.249 290.088  37.006  1.00  0.00           H  
ATOM   1320 1HG2 VAL A  82     131.907 288.120  39.350  1.00  0.00           H  
ATOM   1321 2HG2 VAL A  82     133.485 288.672  38.740  1.00  0.00           H  
ATOM   1322 3HG2 VAL A  82     133.075 288.875  40.460  1.00  0.00           H  
ATOM   1323  N   VAL A  83     131.689 293.251  39.309  1.00  0.00           N  
ATOM   1324  CA  VAL A  83     131.079 294.473  38.799  1.00  0.00           C  
ATOM   1325  C   VAL A  83     132.091 295.611  38.742  1.00  0.00           C  
ATOM   1326  O   VAL A  83     132.099 296.399  37.797  1.00  0.00           O  
ATOM   1327  CB  VAL A  83     129.892 294.888  39.688  1.00  0.00           C  
ATOM   1328  CG1 VAL A  83     129.378 296.262  39.283  1.00  0.00           C  
ATOM   1329  CG2 VAL A  83     128.786 293.849  39.594  1.00  0.00           C  
ATOM   1330  H   VAL A  83     131.362 292.865  40.185  1.00  0.00           H  
ATOM   1331  HA  VAL A  83     130.732 294.287  37.782  1.00  0.00           H  
ATOM   1332  HB  VAL A  83     130.233 294.965  40.721  1.00  0.00           H  
ATOM   1333 1HG1 VAL A  83     128.540 296.540  39.922  1.00  0.00           H  
ATOM   1334 2HG1 VAL A  83     130.177 296.996  39.393  1.00  0.00           H  
ATOM   1335 3HG1 VAL A  83     129.049 296.235  38.244  1.00  0.00           H  
ATOM   1336 1HG2 VAL A  83     127.950 294.149  40.225  1.00  0.00           H  
ATOM   1337 2HG2 VAL A  83     128.449 293.769  38.560  1.00  0.00           H  
ATOM   1338 3HG2 VAL A  83     129.164 292.883  39.928  1.00  0.00           H  
ATOM   1339  N   TYR A  84     132.944 295.689  39.757  1.00  0.00           N  
ATOM   1340  CA  TYR A  84     134.017 296.677  39.784  1.00  0.00           C  
ATOM   1341  C   TYR A  84     134.840 296.628  38.501  1.00  0.00           C  
ATOM   1342  O   TYR A  84     135.050 297.650  37.849  1.00  0.00           O  
ATOM   1343  CB  TYR A  84     134.917 296.459  41.002  1.00  0.00           C  
ATOM   1344  CG  TYR A  84     136.119 297.376  41.045  1.00  0.00           C  
ATOM   1345  CD1 TYR A  84     135.987 298.671  41.522  1.00  0.00           C  
ATOM   1346  CD2 TYR A  84     137.354 296.921  40.607  1.00  0.00           C  
ATOM   1347  CE1 TYR A  84     137.085 299.509  41.561  1.00  0.00           C  
ATOM   1348  CE2 TYR A  84     138.452 297.758  40.646  1.00  0.00           C  
ATOM   1349  CZ  TYR A  84     138.321 299.047  41.121  1.00  0.00           C  
ATOM   1350  OH  TYR A  84     139.414 299.881  41.160  1.00  0.00           O  
ATOM   1351  H   TYR A  84     132.846 295.050  40.532  1.00  0.00           H  
ATOM   1352  HA  TYR A  84     133.572 297.670  39.852  1.00  0.00           H  
ATOM   1353 1HB  TYR A  84     134.339 296.613  41.914  1.00  0.00           H  
ATOM   1354 2HB  TYR A  84     135.274 295.429  41.011  1.00  0.00           H  
ATOM   1355  HD1 TYR A  84     135.016 299.029  41.866  1.00  0.00           H  
ATOM   1356  HD2 TYR A  84     137.458 295.903  40.231  1.00  0.00           H  
ATOM   1357  HE1 TYR A  84     136.981 300.526  41.936  1.00  0.00           H  
ATOM   1358  HE2 TYR A  84     139.423 297.400  40.301  1.00  0.00           H  
ATOM   1359  HH  TYR A  84     140.186 299.410  40.834  1.00  0.00           H  
ATOM   1360  N   LEU A  85     135.303 295.434  38.148  1.00  0.00           N  
ATOM   1361  CA  LEU A  85     136.118 295.252  36.953  1.00  0.00           C  
ATOM   1362  C   LEU A  85     135.344 295.631  35.695  1.00  0.00           C  
ATOM   1363  O   LEU A  85     135.875 296.294  34.806  1.00  0.00           O  
ATOM   1364  CB  LEU A  85     136.591 293.796  36.851  1.00  0.00           C  
ATOM   1365  CG  LEU A  85     137.622 293.357  37.898  1.00  0.00           C  
ATOM   1366  CD1 LEU A  85     137.848 291.855  37.791  1.00  0.00           C  
ATOM   1367  CD2 LEU A  85     138.920 294.122  37.686  1.00  0.00           C  
ATOM   1368  H   LEU A  85     135.085 294.632  38.721  1.00  0.00           H  
ATOM   1369  HA  LEU A  85     136.983 295.913  37.020  1.00  0.00           H  
ATOM   1370 1HB  LEU A  85     135.726 293.142  36.944  1.00  0.00           H  
ATOM   1371 2HB  LEU A  85     137.033 293.642  35.866  1.00  0.00           H  
ATOM   1372  HG  LEU A  85     137.238 293.565  38.897  1.00  0.00           H  
ATOM   1373 1HD1 LEU A  85     138.581 291.543  38.535  1.00  0.00           H  
ATOM   1374 2HD1 LEU A  85     136.908 291.332  37.966  1.00  0.00           H  
ATOM   1375 3HD1 LEU A  85     138.218 291.613  36.795  1.00  0.00           H  
ATOM   1376 1HD2 LEU A  85     139.653 293.810  38.431  1.00  0.00           H  
ATOM   1377 2HD2 LEU A  85     139.306 293.913  36.688  1.00  0.00           H  
ATOM   1378 3HD2 LEU A  85     138.733 295.191  37.786  1.00  0.00           H  
ATOM   1379  N   ALA A  86     134.088 295.203  35.628  1.00  0.00           N  
ATOM   1380  CA  ALA A  86     133.248 295.474  34.469  1.00  0.00           C  
ATOM   1381  C   ALA A  86     133.108 296.972  34.230  1.00  0.00           C  
ATOM   1382  O   ALA A  86     133.223 297.443  33.097  1.00  0.00           O  
ATOM   1383  CB  ALA A  86     131.878 294.837  34.648  1.00  0.00           C  
ATOM   1384  H   ALA A  86     133.707 294.674  36.401  1.00  0.00           H  
ATOM   1385  HA  ALA A  86     133.722 295.042  33.588  1.00  0.00           H  
ATOM   1386 1HB  ALA A  86     131.261 295.049  33.774  1.00  0.00           H  
ATOM   1387 2HB  ALA A  86     131.989 293.759  34.759  1.00  0.00           H  
ATOM   1388 3HB  ALA A  86     131.399 295.245  35.536  1.00  0.00           H  
ATOM   1389  N   LEU A  87     132.857 297.717  35.302  1.00  0.00           N  
ATOM   1390  CA  LEU A  87     132.703 299.164  35.212  1.00  0.00           C  
ATOM   1391  C   LEU A  87     134.021 299.835  34.853  1.00  0.00           C  
ATOM   1392  O   LEU A  87     134.047 300.821  34.115  1.00  0.00           O  
ATOM   1393  CB  LEU A  87     132.182 299.726  36.541  1.00  0.00           C  
ATOM   1394  CG  LEU A  87     130.765 299.291  36.937  1.00  0.00           C  
ATOM   1395  CD1 LEU A  87     130.481 299.728  38.368  1.00  0.00           C  
ATOM   1396  CD2 LEU A  87     129.759 299.895  35.970  1.00  0.00           C  
ATOM   1397  H   LEU A  87     132.770 297.268  36.203  1.00  0.00           H  
ATOM   1398  HA  LEU A  87     131.990 299.387  34.416  1.00  0.00           H  
ATOM   1399 1HB  LEU A  87     132.858 299.419  37.337  1.00  0.00           H  
ATOM   1400 2HB  LEU A  87     132.190 300.815  36.485  1.00  0.00           H  
ATOM   1401  HG  LEU A  87     130.696 298.203  36.901  1.00  0.00           H  
ATOM   1402 1HD1 LEU A  87     129.474 299.419  38.649  1.00  0.00           H  
ATOM   1403 2HD1 LEU A  87     131.203 299.266  39.040  1.00  0.00           H  
ATOM   1404 3HD1 LEU A  87     130.559 300.813  38.438  1.00  0.00           H  
ATOM   1405 1HD2 LEU A  87     128.752 299.584  36.251  1.00  0.00           H  
ATOM   1406 2HD2 LEU A  87     129.826 300.982  36.006  1.00  0.00           H  
ATOM   1407 3HD2 LEU A  87     129.975 299.551  34.958  1.00  0.00           H  
ATOM   1408  N   ARG A  88     135.116 299.298  35.380  1.00  0.00           N  
ATOM   1409  CA  ARG A  88     136.449 299.786  35.043  1.00  0.00           C  
ATOM   1410  C   ARG A  88     136.737 299.615  33.556  1.00  0.00           C  
ATOM   1411  O   ARG A  88     137.351 300.482  32.931  1.00  0.00           O  
ATOM   1412  CB  ARG A  88     137.510 299.050  35.848  1.00  0.00           C  
ATOM   1413  CG  ARG A  88     138.944 299.432  35.519  1.00  0.00           C  
ATOM   1414  CD  ARG A  88     139.233 300.844  35.880  1.00  0.00           C  
ATOM   1415  NE  ARG A  88     139.281 301.035  37.320  1.00  0.00           N  
ATOM   1416  CZ  ARG A  88     139.454 302.224  37.928  1.00  0.00           C  
ATOM   1417  NH1 ARG A  88     139.594 303.316  37.209  1.00  0.00           N  
ATOM   1418  NH2 ARG A  88     139.484 302.294  39.247  1.00  0.00           N  
ATOM   1419  H   ARG A  88     135.025 298.533  36.032  1.00  0.00           H  
ATOM   1420  HA  ARG A  88     136.494 300.851  35.269  1.00  0.00           H  
ATOM   1421 1HB  ARG A  88     137.353 299.237  36.909  1.00  0.00           H  
ATOM   1422 2HB  ARG A  88     137.408 297.976  35.689  1.00  0.00           H  
ATOM   1423 1HG  ARG A  88     139.627 298.789  36.073  1.00  0.00           H  
ATOM   1424 2HG  ARG A  88     139.116 299.309  34.449  1.00  0.00           H  
ATOM   1425 1HD  ARG A  88     140.197 301.134  35.465  1.00  0.00           H  
ATOM   1426 2HD  ARG A  88     138.454 301.489  35.476  1.00  0.00           H  
ATOM   1427  HE  ARG A  88     139.176 300.218  37.907  1.00  0.00           H  
ATOM   1428 1HH1 ARG A  88     139.572 303.263  36.201  1.00  0.00           H  
ATOM   1429 2HH1 ARG A  88     139.725 304.208  37.664  1.00  0.00           H  
ATOM   1430 1HH2 ARG A  88     139.376 301.455  39.801  1.00  0.00           H  
ATOM   1431 2HH2 ARG A  88     139.615 303.185  39.704  1.00  0.00           H  
ATOM   1432  N   VAL A  89     136.293 298.496  32.997  1.00  0.00           N  
ATOM   1433  CA  VAL A  89     136.454 298.235  31.572  1.00  0.00           C  
ATOM   1434  C   VAL A  89     135.733 299.285  30.736  1.00  0.00           C  
ATOM   1435  O   VAL A  89     136.269 299.777  29.742  1.00  0.00           O  
ATOM   1436  CB  VAL A  89     135.908 296.838  31.219  1.00  0.00           C  
ATOM   1437  CG1 VAL A  89     135.769 296.686  29.712  1.00  0.00           C  
ATOM   1438  CG2 VAL A  89     136.824 295.765  31.787  1.00  0.00           C  
ATOM   1439  H   VAL A  89     135.832 297.805  33.575  1.00  0.00           H  
ATOM   1440  HA  VAL A  89     137.514 298.289  31.328  1.00  0.00           H  
ATOM   1441  HB  VAL A  89     134.911 296.729  31.646  1.00  0.00           H  
ATOM   1442 1HG1 VAL A  89     135.382 295.693  29.480  1.00  0.00           H  
ATOM   1443 2HG1 VAL A  89     135.081 297.441  29.331  1.00  0.00           H  
ATOM   1444 3HG1 VAL A  89     136.744 296.812  29.242  1.00  0.00           H  
ATOM   1445 1HG2 VAL A  89     136.432 294.781  31.535  1.00  0.00           H  
ATOM   1446 2HG2 VAL A  89     137.823 295.878  31.364  1.00  0.00           H  
ATOM   1447 3HG2 VAL A  89     136.876 295.868  32.872  1.00  0.00           H  
ATOM   1448  N   VAL A  90     134.515 299.625  31.143  1.00  0.00           N  
ATOM   1449  CA  VAL A  90     133.726 300.632  30.444  1.00  0.00           C  
ATOM   1450  C   VAL A  90     134.435 301.979  30.435  1.00  0.00           C  
ATOM   1451  O   VAL A  90     134.457 302.674  29.419  1.00  0.00           O  
ATOM   1452  CB  VAL A  90     132.346 300.786  31.109  1.00  0.00           C  
ATOM   1453  CG1 VAL A  90     131.565 301.919  30.461  1.00  0.00           C  
ATOM   1454  CG2 VAL A  90     131.576 299.477  31.014  1.00  0.00           C  
ATOM   1455  H   VAL A  90     134.125 299.173  31.959  1.00  0.00           H  
ATOM   1456  HA  VAL A  90     133.603 300.316  29.407  1.00  0.00           H  
ATOM   1457  HB  VAL A  90     132.485 301.050  32.158  1.00  0.00           H  
ATOM   1458 1HG1 VAL A  90     130.592 302.014  30.944  1.00  0.00           H  
ATOM   1459 2HG1 VAL A  90     132.118 302.852  30.573  1.00  0.00           H  
ATOM   1460 3HG1 VAL A  90     131.424 301.705  29.402  1.00  0.00           H  
ATOM   1461 1HG2 VAL A  90     130.601 299.593  31.487  1.00  0.00           H  
ATOM   1462 2HG2 VAL A  90     131.441 299.210  29.965  1.00  0.00           H  
ATOM   1463 3HG2 VAL A  90     132.133 298.689  31.520  1.00  0.00           H  
ATOM   1464  N   GLN A  91     135.013 302.345  31.575  1.00  0.00           N  
ATOM   1465  CA  GLN A  91     135.800 303.567  31.676  1.00  0.00           C  
ATOM   1466  C   GLN A  91     137.080 303.469  30.857  1.00  0.00           C  
ATOM   1467  O   GLN A  91     137.530 304.453  30.268  1.00  0.00           O  
ATOM   1468  CB  GLN A  91     136.138 303.867  33.139  1.00  0.00           C  
ATOM   1469  CG  GLN A  91     136.906 305.161  33.348  1.00  0.00           C  
ATOM   1470  CD  GLN A  91     136.147 306.373  32.840  1.00  0.00           C  
ATOM   1471  OE1 GLN A  91     134.932 306.485  33.024  1.00  0.00           O  
ATOM   1472  NE2 GLN A  91     136.862 307.289  32.196  1.00  0.00           N  
ATOM   1473  H   GLN A  91     134.906 301.759  32.389  1.00  0.00           H  
ATOM   1474  HA  GLN A  91     135.212 304.392  31.271  1.00  0.00           H  
ATOM   1475 1HB  GLN A  91     135.217 303.925  33.721  1.00  0.00           H  
ATOM   1476 2HB  GLN A  91     136.734 303.053  33.550  1.00  0.00           H  
ATOM   1477 1HG  GLN A  91     137.089 305.295  34.415  1.00  0.00           H  
ATOM   1478 2HG  GLN A  91     137.852 305.101  32.812  1.00  0.00           H  
ATOM   1479 1HE2 GLN A  91     136.416 308.111  31.837  1.00  0.00           H  
ATOM   1480 2HE2 GLN A  91     137.845 307.159  32.069  1.00  0.00           H  
ATOM   1481  N   GLN A  92     137.664 302.276  30.822  1.00  0.00           N  
ATOM   1482  CA  GLN A  92     138.870 302.035  30.039  1.00  0.00           C  
ATOM   1483  C   GLN A  92     138.584 302.137  28.546  1.00  0.00           C  
ATOM   1484  O   GLN A  92     139.396 302.665  27.783  1.00  0.00           O  
ATOM   1485  CB  GLN A  92     139.457 300.660  30.367  1.00  0.00           C  
ATOM   1486  CG  GLN A  92     140.786 300.372  29.688  1.00  0.00           C  
ATOM   1487  CD  GLN A  92     141.881 301.323  30.134  1.00  0.00           C  
ATOM   1488  OE1 GLN A  92     142.116 301.503  31.332  1.00  0.00           O  
ATOM   1489  NE2 GLN A  92     142.558 301.937  29.171  1.00  0.00           N  
ATOM   1490  H   GLN A  92     137.264 301.517  31.355  1.00  0.00           H  
ATOM   1491  HA  GLN A  92     139.605 302.802  30.287  1.00  0.00           H  
ATOM   1492 1HB  GLN A  92     139.604 300.574  31.443  1.00  0.00           H  
ATOM   1493 2HB  GLN A  92     138.753 299.883  30.069  1.00  0.00           H  
ATOM   1494 1HG  GLN A  92     141.094 299.356  29.933  1.00  0.00           H  
ATOM   1495 2HG  GLN A  92     140.661 300.476  28.610  1.00  0.00           H  
ATOM   1496 1HE2 GLN A  92     143.293 302.576  29.405  1.00  0.00           H  
ATOM   1497 2HE2 GLN A  92     142.335 301.762  28.212  1.00  0.00           H  
ATOM   1498  N   LEU A  93     137.429 301.630  28.133  1.00  0.00           N  
ATOM   1499  CA  LEU A  93     137.056 301.622  26.724  1.00  0.00           C  
ATOM   1500  C   LEU A  93     135.651 302.179  26.523  1.00  0.00           C  
ATOM   1501  O   LEU A  93     134.708 301.434  26.259  1.00  0.00           O  
ATOM   1502  CB  LEU A  93     137.131 300.196  26.164  1.00  0.00           C  
ATOM   1503  CG  LEU A  93     138.514 299.535  26.213  1.00  0.00           C  
ATOM   1504  CD1 LEU A  93     138.381 298.054  25.887  1.00  0.00           C  
ATOM   1505  CD2 LEU A  93     139.444 300.230  25.230  1.00  0.00           C  
ATOM   1506  H   LEU A  93     136.794 301.239  28.812  1.00  0.00           H  
ATOM   1507  HA  LEU A  93     137.746 302.263  26.179  1.00  0.00           H  
ATOM   1508 1HB  LEU A  93     136.442 299.566  26.724  1.00  0.00           H  
ATOM   1509 2HB  LEU A  93     136.809 300.214  25.123  1.00  0.00           H  
ATOM   1510  HG  LEU A  93     138.923 299.618  27.220  1.00  0.00           H  
ATOM   1511 1HD1 LEU A  93     139.364 297.584  25.921  1.00  0.00           H  
ATOM   1512 2HD1 LEU A  93     137.727 297.577  26.616  1.00  0.00           H  
ATOM   1513 3HD1 LEU A  93     137.959 297.937  24.888  1.00  0.00           H  
ATOM   1514 1HD2 LEU A  93     140.429 299.760  25.265  1.00  0.00           H  
ATOM   1515 2HD2 LEU A  93     139.038 300.145  24.222  1.00  0.00           H  
ATOM   1516 3HD2 LEU A  93     139.535 301.283  25.497  1.00  0.00           H  
ATOM   1517  N   PRO A  94     135.519 303.496  26.651  1.00  0.00           N  
ATOM   1518  CA  PRO A  94     134.228 304.154  26.501  1.00  0.00           C  
ATOM   1519  C   PRO A  94     133.624 303.880  25.130  1.00  0.00           C  
ATOM   1520  O   PRO A  94     134.312 303.959  24.110  1.00  0.00           O  
ATOM   1521  CB  PRO A  94     134.575 305.636  26.681  1.00  0.00           C  
ATOM   1522  CG  PRO A  94     135.802 305.624  27.526  1.00  0.00           C  
ATOM   1523  CD  PRO A  94     136.587 304.438  27.032  1.00  0.00           C  
ATOM   1524  HA  PRO A  94     133.545 303.750  27.250  1.00  0.00           H  
ATOM   1525 1HB  PRO A  94     134.737 306.105  25.700  1.00  0.00           H  
ATOM   1526 2HB  PRO A  94     133.735 306.163  27.156  1.00  0.00           H  
ATOM   1527 1HG  PRO A  94     136.351 306.571  27.413  1.00  0.00           H  
ATOM   1528 2HG  PRO A  94     135.531 305.539  28.589  1.00  0.00           H  
ATOM   1529 1HD  PRO A  94     137.199 304.737  26.168  1.00  0.00           H  
ATOM   1530 2HD  PRO A  94     137.222 304.053  27.844  1.00  0.00           H  
ATOM   1531  N   ASP A  95     132.335 303.558  25.109  1.00  0.00           N  
ATOM   1532  CA  ASP A  95     131.598 303.430  23.859  1.00  0.00           C  
ATOM   1533  C   ASP A  95     132.179 302.320  22.988  1.00  0.00           C  
ATOM   1534  O   ASP A  95     132.404 302.511  21.793  1.00  0.00           O  
ATOM   1535  CB  ASP A  95     131.614 304.753  23.090  1.00  0.00           C  
ATOM   1536  CG  ASP A  95     130.533 304.829  22.020  1.00  0.00           C  
ATOM   1537  OD1 ASP A  95     129.531 304.170  22.167  1.00  0.00           O  
ATOM   1538  OD2 ASP A  95     130.719 305.547  21.066  1.00  0.00           O  
ATOM   1539  H   ASP A  95     131.854 303.397  25.982  1.00  0.00           H  
ATOM   1540  HA  ASP A  95     130.568 303.159  24.090  1.00  0.00           H  
ATOM   1541 1HB  ASP A  95     131.476 305.580  23.786  1.00  0.00           H  
ATOM   1542 2HB  ASP A  95     132.586 304.885  22.614  1.00  0.00           H  
ATOM   1543  N   THR A  96     132.419 301.164  23.594  1.00  0.00           N  
ATOM   1544  CA  THR A  96     132.893 299.996  22.860  1.00  0.00           C  
ATOM   1545  C   THR A  96     132.002 298.788  23.110  1.00  0.00           C  
ATOM   1546  O   THR A  96     131.194 298.783  24.038  1.00  0.00           O  
ATOM   1547  CB  THR A  96     134.346 299.654  23.239  1.00  0.00           C  
ATOM   1548  OG1 THR A  96     134.406 299.288  24.624  1.00  0.00           O  
ATOM   1549  CG2 THR A  96     135.257 300.847  22.995  1.00  0.00           C  
ATOM   1550  H   THR A  96     132.271 301.091  24.590  1.00  0.00           H  
ATOM   1551  HA  THR A  96     132.854 300.221  21.792  1.00  0.00           H  
ATOM   1552  HB  THR A  96     134.690 298.811  22.640  1.00  0.00           H  
ATOM   1553  HG1 THR A  96     134.555 300.074  25.157  1.00  0.00           H  
ATOM   1554 1HG2 THR A  96     136.278 300.587  23.268  1.00  0.00           H  
ATOM   1555 2HG2 THR A  96     135.222 301.121  21.940  1.00  0.00           H  
ATOM   1556 3HG2 THR A  96     134.922 301.690  23.599  1.00  0.00           H  
ATOM   1557  N   GLU A  97     132.152 297.765  22.275  1.00  0.00           N  
ATOM   1558  CA  GLU A  97     131.373 296.540  22.417  1.00  0.00           C  
ATOM   1559  C   GLU A  97     131.838 295.730  23.619  1.00  0.00           C  
ATOM   1560  O   GLU A  97     131.040 295.056  24.271  1.00  0.00           O  
ATOM   1561  CB  GLU A  97     131.474 295.692  21.148  1.00  0.00           C  
ATOM   1562  CG  GLU A  97     130.799 296.303  19.928  1.00  0.00           C  
ATOM   1563  CD  GLU A  97     129.318 296.487  20.110  1.00  0.00           C  
ATOM   1564  OE1 GLU A  97     128.702 295.636  20.704  1.00  0.00           O  
ATOM   1565  OE2 GLU A  97     128.803 297.481  19.653  1.00  0.00           O  
ATOM   1566  H   GLU A  97     132.822 297.838  21.523  1.00  0.00           H  
ATOM   1567  HA  GLU A  97     130.329 296.809  22.583  1.00  0.00           H  
ATOM   1568 1HB  GLU A  97     132.524 295.529  20.902  1.00  0.00           H  
ATOM   1569 2HB  GLU A  97     131.024 294.716  21.325  1.00  0.00           H  
ATOM   1570 1HG  GLU A  97     131.252 297.272  19.722  1.00  0.00           H  
ATOM   1571 2HG  GLU A  97     130.978 295.660  19.067  1.00  0.00           H  
ATOM   1572  N   GLU A  98     133.132 295.798  23.908  1.00  0.00           N  
ATOM   1573  CA  GLU A  98     133.692 295.147  25.087  1.00  0.00           C  
ATOM   1574  C   GLU A  98     133.139 295.759  26.369  1.00  0.00           C  
ATOM   1575  O   GLU A  98     132.868 295.052  27.340  1.00  0.00           O  
ATOM   1576  CB  GLU A  98     135.219 295.248  25.079  1.00  0.00           C  
ATOM   1577  CG  GLU A  98     135.894 294.468  23.960  1.00  0.00           C  
ATOM   1578  CD  GLU A  98     135.884 295.201  22.647  1.00  0.00           C  
ATOM   1579  OE1 GLU A  98     135.383 296.299  22.605  1.00  0.00           O  
ATOM   1580  OE2 GLU A  98     136.378 294.662  21.685  1.00  0.00           O  
ATOM   1581  H   GLU A  98     133.746 296.316  23.295  1.00  0.00           H  
ATOM   1582  HA  GLU A  98     133.400 294.095  25.072  1.00  0.00           H  
ATOM   1583 1HB  GLU A  98     135.514 296.293  24.983  1.00  0.00           H  
ATOM   1584 2HB  GLU A  98     135.613 294.882  26.027  1.00  0.00           H  
ATOM   1585 1HG  GLU A  98     136.927 294.268  24.243  1.00  0.00           H  
ATOM   1586 2HG  GLU A  98     135.387 293.512  23.840  1.00  0.00           H  
ATOM   1587  N   ALA A  99     132.974 297.079  26.364  1.00  0.00           N  
ATOM   1588  CA  ALA A  99     132.332 297.772  27.475  1.00  0.00           C  
ATOM   1589  C   ALA A  99     130.921 297.253  27.709  1.00  0.00           C  
ATOM   1590  O   ALA A  99     130.545 296.934  28.838  1.00  0.00           O  
ATOM   1591  CB  ALA A  99     132.306 299.272  27.219  1.00  0.00           C  
ATOM   1592  H   ALA A  99     133.298 297.611  25.571  1.00  0.00           H  
ATOM   1593  HA  ALA A  99     132.909 297.582  28.380  1.00  0.00           H  
ATOM   1594 1HB  ALA A  99     131.824 299.777  28.057  1.00  0.00           H  
ATOM   1595 2HB  ALA A  99     133.326 299.640  27.112  1.00  0.00           H  
ATOM   1596 3HB  ALA A  99     131.750 299.475  26.305  1.00  0.00           H  
ATOM   1597  N   ARG A 100     130.139 297.171  26.636  1.00  0.00           N  
ATOM   1598  CA  ARG A 100     128.781 296.646  26.715  1.00  0.00           C  
ATOM   1599  C   ARG A 100     128.775 295.208  27.214  1.00  0.00           C  
ATOM   1600  O   ARG A 100     128.015 294.858  28.118  1.00  0.00           O  
ATOM   1601  CB  ARG A 100     128.102 296.709  25.355  1.00  0.00           C  
ATOM   1602  CG  ARG A 100     126.683 296.164  25.322  1.00  0.00           C  
ATOM   1603  CD  ARG A 100     126.106 296.216  23.955  1.00  0.00           C  
ATOM   1604  NE  ARG A 100     126.864 295.407  23.015  1.00  0.00           N  
ATOM   1605  CZ  ARG A 100     126.783 294.065  22.921  1.00  0.00           C  
ATOM   1606  NH1 ARG A 100     125.974 293.398  23.714  1.00  0.00           N  
ATOM   1607  NH2 ARG A 100     127.516 293.419  22.031  1.00  0.00           N  
ATOM   1608  H   ARG A 100     130.496 297.480  25.742  1.00  0.00           H  
ATOM   1609  HA  ARG A 100     128.220 297.247  27.430  1.00  0.00           H  
ATOM   1610 1HB  ARG A 100     128.066 297.743  25.014  1.00  0.00           H  
ATOM   1611 2HB  ARG A 100     128.688 296.146  24.628  1.00  0.00           H  
ATOM   1612 1HG  ARG A 100     126.684 295.126  25.655  1.00  0.00           H  
ATOM   1613 2HG  ARG A 100     126.050 296.756  25.984  1.00  0.00           H  
ATOM   1614 1HD  ARG A 100     125.082 295.843  23.977  1.00  0.00           H  
ATOM   1615 2HD  ARG A 100     126.108 297.245  23.598  1.00  0.00           H  
ATOM   1616  HE  ARG A 100     127.498 295.884  22.387  1.00  0.00           H  
ATOM   1617 1HH1 ARG A 100     125.414 293.892  24.395  1.00  0.00           H  
ATOM   1618 2HH1 ARG A 100     125.914 292.393  23.644  1.00  0.00           H  
ATOM   1619 1HH2 ARG A 100     128.138 293.932  21.421  1.00  0.00           H  
ATOM   1620 2HH2 ARG A 100     127.455 292.414  21.961  1.00  0.00           H  
ATOM   1621  N   LYS A 101     129.627 294.376  26.621  1.00  0.00           N  
ATOM   1622  CA  LYS A 101     129.690 292.963  26.974  1.00  0.00           C  
ATOM   1623  C   LYS A 101     130.081 292.779  28.434  1.00  0.00           C  
ATOM   1624  O   LYS A 101     129.555 291.903  29.122  1.00  0.00           O  
ATOM   1625  CB  LYS A 101     130.677 292.228  26.067  1.00  0.00           C  
ATOM   1626  CG  LYS A 101     130.210 292.068  24.626  1.00  0.00           C  
ATOM   1627  CD  LYS A 101     131.251 291.347  23.784  1.00  0.00           C  
ATOM   1628  CE  LYS A 101     130.790 291.196  22.342  1.00  0.00           C  
ATOM   1629  NZ  LYS A 101     131.816 290.526  21.496  1.00  0.00           N  
ATOM   1630  H   LYS A 101     130.243 294.733  25.906  1.00  0.00           H  
ATOM   1631  HA  LYS A 101     128.700 292.529  26.841  1.00  0.00           H  
ATOM   1632 1HB  LYS A 101     131.627 292.764  26.052  1.00  0.00           H  
ATOM   1633 2HB  LYS A 101     130.869 291.233  26.468  1.00  0.00           H  
ATOM   1634 1HG  LYS A 101     129.280 291.497  24.606  1.00  0.00           H  
ATOM   1635 2HG  LYS A 101     130.021 293.050  24.194  1.00  0.00           H  
ATOM   1636 1HD  LYS A 101     132.186 291.910  23.801  1.00  0.00           H  
ATOM   1637 2HD  LYS A 101     131.436 290.358  24.201  1.00  0.00           H  
ATOM   1638 1HE  LYS A 101     129.874 290.609  22.313  1.00  0.00           H  
ATOM   1639 2HE  LYS A 101     130.579 292.180  21.922  1.00  0.00           H  
ATOM   1640 1HZ  LYS A 101     131.473 290.446  20.550  1.00  0.00           H  
ATOM   1641 2HZ  LYS A 101     132.666 291.073  21.501  1.00  0.00           H  
ATOM   1642 3HZ  LYS A 101     132.007 289.605  21.864  1.00  0.00           H  
ATOM   1643  N   ALA A 102     131.007 293.608  28.902  1.00  0.00           N  
ATOM   1644  CA  ALA A 102     131.475 293.533  30.282  1.00  0.00           C  
ATOM   1645  C   ALA A 102     130.337 293.776  31.264  1.00  0.00           C  
ATOM   1646  O   ALA A 102     130.203 293.069  32.262  1.00  0.00           O  
ATOM   1647  CB  ALA A 102     132.599 294.533  30.514  1.00  0.00           C  
ATOM   1648  H   ALA A 102     131.399 294.306  28.288  1.00  0.00           H  
ATOM   1649  HA  ALA A 102     131.860 292.529  30.463  1.00  0.00           H  
ATOM   1650 1HB  ALA A 102     132.939 294.465  31.547  1.00  0.00           H  
ATOM   1651 2HB  ALA A 102     133.429 294.310  29.845  1.00  0.00           H  
ATOM   1652 3HB  ALA A 102     132.234 295.540  30.318  1.00  0.00           H  
ATOM   1653  N   LEU A 103     129.519 294.784  30.975  1.00  0.00           N  
ATOM   1654  CA  LEU A 103     128.381 295.114  31.826  1.00  0.00           C  
ATOM   1655  C   LEU A 103     127.367 293.979  31.853  1.00  0.00           C  
ATOM   1656  O   LEU A 103     126.845 293.626  32.912  1.00  0.00           O  
ATOM   1657  CB  LEU A 103     127.705 296.399  31.332  1.00  0.00           C  
ATOM   1658  CG  LEU A 103     128.528 297.685  31.486  1.00  0.00           C  
ATOM   1659  CD1 LEU A 103     127.819 298.831  30.777  1.00  0.00           C  
ATOM   1660  CD2 LEU A 103     128.718 297.992  32.965  1.00  0.00           C  
ATOM   1661  H   LEU A 103     129.689 295.334  30.146  1.00  0.00           H  
ATOM   1662  HA  LEU A 103     128.741 295.261  32.842  1.00  0.00           H  
ATOM   1663 1HB  LEU A 103     127.468 296.283  30.275  1.00  0.00           H  
ATOM   1664 2HB  LEU A 103     126.773 296.534  31.879  1.00  0.00           H  
ATOM   1665  HG  LEU A 103     129.502 297.553  31.015  1.00  0.00           H  
ATOM   1666 1HD1 LEU A 103     128.403 299.744  30.887  1.00  0.00           H  
ATOM   1667 2HD1 LEU A 103     127.714 298.594  29.718  1.00  0.00           H  
ATOM   1668 3HD1 LEU A 103     126.833 298.976  31.217  1.00  0.00           H  
ATOM   1669 1HD2 LEU A 103     129.303 298.905  33.075  1.00  0.00           H  
ATOM   1670 2HD2 LEU A 103     127.745 298.125  33.437  1.00  0.00           H  
ATOM   1671 3HD2 LEU A 103     129.243 297.164  33.444  1.00  0.00           H  
ATOM   1672  N   GLU A 104     127.091 293.409  30.685  1.00  0.00           N  
ATOM   1673  CA  GLU A 104     126.118 292.329  30.570  1.00  0.00           C  
ATOM   1674  C   GLU A 104     126.603 291.073  31.285  1.00  0.00           C  
ATOM   1675  O   GLU A 104     125.834 290.407  31.977  1.00  0.00           O  
ATOM   1676  CB  GLU A 104     125.842 292.015  29.098  1.00  0.00           C  
ATOM   1677  CG  GLU A 104     125.103 293.114  28.348  1.00  0.00           C  
ATOM   1678  CD  GLU A 104     124.917 292.804  26.889  1.00  0.00           C  
ATOM   1679  OE1 GLU A 104     125.430 291.806  26.443  1.00  0.00           O  
ATOM   1680  OE2 GLU A 104     124.261 293.567  26.219  1.00  0.00           O  
ATOM   1681  H   GLU A 104     127.566 293.734  29.854  1.00  0.00           H  
ATOM   1682  HA  GLU A 104     125.190 292.646  31.048  1.00  0.00           H  
ATOM   1683 1HB  GLU A 104     126.785 291.833  28.581  1.00  0.00           H  
ATOM   1684 2HB  GLU A 104     125.249 291.103  29.025  1.00  0.00           H  
ATOM   1685 1HG  GLU A 104     124.123 293.255  28.805  1.00  0.00           H  
ATOM   1686 2HG  GLU A 104     125.658 294.045  28.450  1.00  0.00           H  
ATOM   1687  N   ILE A 105     127.881 290.756  31.114  1.00  0.00           N  
ATOM   1688  CA  ILE A 105     128.474 289.591  31.755  1.00  0.00           C  
ATOM   1689  C   ILE A 105     128.415 289.707  33.273  1.00  0.00           C  
ATOM   1690  O   ILE A 105     128.017 288.767  33.963  1.00  0.00           O  
ATOM   1691  CB  ILE A 105     129.936 289.405  31.309  1.00  0.00           C  
ATOM   1692  CG1 ILE A 105     129.997 289.022  29.828  1.00  0.00           C  
ATOM   1693  CG2 ILE A 105     130.622 288.351  32.164  1.00  0.00           C  
ATOM   1694  CD1 ILE A 105     131.386 289.096  29.236  1.00  0.00           C  
ATOM   1695  H   ILE A 105     128.458 291.341  30.523  1.00  0.00           H  
ATOM   1696  HA  ILE A 105     127.900 288.709  31.470  1.00  0.00           H  
ATOM   1697  HB  ILE A 105     130.471 290.348  31.413  1.00  0.00           H  
ATOM   1698 1HG1 ILE A 105     129.625 288.006  29.700  1.00  0.00           H  
ATOM   1699 2HG1 ILE A 105     129.347 289.682  29.254  1.00  0.00           H  
ATOM   1700 1HG2 ILE A 105     131.654 288.232  31.835  1.00  0.00           H  
ATOM   1701 2HG2 ILE A 105     130.608 288.664  33.207  1.00  0.00           H  
ATOM   1702 3HG2 ILE A 105     130.097 287.401  32.063  1.00  0.00           H  
ATOM   1703 1HD1 ILE A 105     131.349 288.811  28.184  1.00  0.00           H  
ATOM   1704 2HD1 ILE A 105     131.765 290.115  29.322  1.00  0.00           H  
ATOM   1705 3HD1 ILE A 105     132.047 288.416  29.772  1.00  0.00           H  
ATOM   1706  N   ALA A 106     128.813 290.865  33.789  1.00  0.00           N  
ATOM   1707  CA  ALA A 106     128.792 291.111  35.225  1.00  0.00           C  
ATOM   1708  C   ALA A 106     127.377 291.018  35.781  1.00  0.00           C  
ATOM   1709  O   ALA A 106     127.160 290.478  36.864  1.00  0.00           O  
ATOM   1710  CB  ALA A 106     129.393 292.474  35.538  1.00  0.00           C  
ATOM   1711  H   ALA A 106     129.139 291.594  33.169  1.00  0.00           H  
ATOM   1712  HA  ALA A 106     129.391 290.345  35.716  1.00  0.00           H  
ATOM   1713 1HB  ALA A 106     129.371 292.643  36.614  1.00  0.00           H  
ATOM   1714 2HB  ALA A 106     130.425 292.505  35.187  1.00  0.00           H  
ATOM   1715 3HB  ALA A 106     128.816 293.249  35.037  1.00  0.00           H  
ATOM   1716  N   LYS A 107     126.417 291.548  35.029  1.00  0.00           N  
ATOM   1717  CA  LYS A 107     125.015 291.483  35.422  1.00  0.00           C  
ATOM   1718  C   LYS A 107     124.570 290.042  35.648  1.00  0.00           C  
ATOM   1719  O   LYS A 107     123.937 289.729  36.655  1.00  0.00           O  
ATOM   1720  CB  LYS A 107     124.132 292.147  34.365  1.00  0.00           C  
ATOM   1721  CG  LYS A 107     122.673 292.308  34.773  1.00  0.00           C  
ATOM   1722  CD  LYS A 107     121.820 292.774  33.604  1.00  0.00           C  
ATOM   1723  CE  LYS A 107     122.273 294.135  33.093  1.00  0.00           C  
ATOM   1724  NZ  LYS A 107     121.369 294.663  32.037  1.00  0.00           N  
ATOM   1725  H   LYS A 107     126.665 292.005  34.166  1.00  0.00           H  
ATOM   1726  HA  LYS A 107     124.896 292.016  36.367  1.00  0.00           H  
ATOM   1727 1HB  LYS A 107     124.525 293.137  34.132  1.00  0.00           H  
ATOM   1728 2HB  LYS A 107     124.159 291.561  33.447  1.00  0.00           H  
ATOM   1729 1HG  LYS A 107     122.290 291.354  35.134  1.00  0.00           H  
ATOM   1730 2HG  LYS A 107     122.599 293.038  35.580  1.00  0.00           H  
ATOM   1731 1HD  LYS A 107     121.889 292.049  32.791  1.00  0.00           H  
ATOM   1732 2HD  LYS A 107     120.778 292.844  33.918  1.00  0.00           H  
ATOM   1733 1HE  LYS A 107     122.299 294.843  33.920  1.00  0.00           H  
ATOM   1734 2HE  LYS A 107     123.280 294.053  32.684  1.00  0.00           H  
ATOM   1735 1HZ  LYS A 107     121.704 295.564  31.726  1.00  0.00           H  
ATOM   1736 2HZ  LYS A 107     121.353 294.021  31.256  1.00  0.00           H  
ATOM   1737 3HZ  LYS A 107     120.436 294.762  32.409  1.00  0.00           H  
ATOM   1738  N   GLU A 108     124.905 289.173  34.701  1.00  0.00           N  
ATOM   1739  CA  GLU A 108     124.552 287.760  34.800  1.00  0.00           C  
ATOM   1740  C   GLU A 108     125.339 287.074  35.909  1.00  0.00           C  
ATOM   1741  O   GLU A 108     124.840 286.154  36.559  1.00  0.00           O  
ATOM   1742  CB  GLU A 108     124.807 287.051  33.468  1.00  0.00           C  
ATOM   1743  CG  GLU A 108     123.886 287.487  32.337  1.00  0.00           C  
ATOM   1744  CD  GLU A 108     122.438 287.198  32.618  1.00  0.00           C  
ATOM   1745  OE1 GLU A 108     122.155 286.166  33.176  1.00  0.00           O  
ATOM   1746  OE2 GLU A 108     121.613 288.012  32.274  1.00  0.00           O  
ATOM   1747  H   GLU A 108     125.418 289.496  33.892  1.00  0.00           H  
ATOM   1748  HA  GLU A 108     123.494 287.684  35.048  1.00  0.00           H  
ATOM   1749 1HB  GLU A 108     125.835 287.230  33.151  1.00  0.00           H  
ATOM   1750 2HB  GLU A 108     124.689 285.975  33.600  1.00  0.00           H  
ATOM   1751 1HG  GLU A 108     124.007 288.558  32.177  1.00  0.00           H  
ATOM   1752 2HG  GLU A 108     124.183 286.975  31.423  1.00  0.00           H  
ATOM   1753  N   ALA A 109     126.571 287.526  36.124  1.00  0.00           N  
ATOM   1754  CA  ALA A 109     127.399 287.009  37.206  1.00  0.00           C  
ATOM   1755  C   ALA A 109     126.784 287.316  38.564  1.00  0.00           C  
ATOM   1756  O   ALA A 109     126.839 286.497  39.482  1.00  0.00           O  
ATOM   1757  CB  ALA A 109     128.805 287.586  37.119  1.00  0.00           C  
ATOM   1758  H   ALA A 109     126.943 288.245  35.519  1.00  0.00           H  
ATOM   1759  HA  ALA A 109     127.458 285.925  37.109  1.00  0.00           H  
ATOM   1760 1HB  ALA A 109     129.411 287.191  37.935  1.00  0.00           H  
ATOM   1761 2HB  ALA A 109     129.254 287.309  36.166  1.00  0.00           H  
ATOM   1762 3HB  ALA A 109     128.757 288.671  37.196  1.00  0.00           H  
ATOM   1763  N   VAL A 110     126.197 288.503  38.689  1.00  0.00           N  
ATOM   1764  CA  VAL A 110     125.485 288.883  39.904  1.00  0.00           C  
ATOM   1765  C   VAL A 110     124.249 288.020  40.114  1.00  0.00           C  
ATOM   1766  O   VAL A 110     123.932 287.636  41.239  1.00  0.00           O  
ATOM   1767  CB  VAL A 110     125.067 290.364  39.837  1.00  0.00           C  
ATOM   1768  CG1 VAL A 110     124.109 290.699  40.970  1.00  0.00           C  
ATOM   1769  CG2 VAL A 110     126.300 291.254  39.892  1.00  0.00           C  
ATOM   1770  H   VAL A 110     126.240 289.156  37.919  1.00  0.00           H  
ATOM   1771  HA  VAL A 110     126.149 288.723  40.755  1.00  0.00           H  
ATOM   1772  HB  VAL A 110     124.533 290.539  38.902  1.00  0.00           H  
ATOM   1773 1HG1 VAL A 110     123.823 291.749  40.907  1.00  0.00           H  
ATOM   1774 2HG1 VAL A 110     123.218 290.076  40.889  1.00  0.00           H  
ATOM   1775 3HG1 VAL A 110     124.597 290.513  41.926  1.00  0.00           H  
ATOM   1776 1HG2 VAL A 110     125.996 292.299  39.844  1.00  0.00           H  
ATOM   1777 2HG2 VAL A 110     126.836 291.074  40.824  1.00  0.00           H  
ATOM   1778 3HG2 VAL A 110     126.951 291.025  39.049  1.00  0.00           H  
ATOM   1779  N   LYS A 111     123.551 287.721  39.022  1.00  0.00           N  
ATOM   1780  CA  LYS A 111     122.397 286.832  39.073  1.00  0.00           C  
ATOM   1781  C   LYS A 111     122.787 285.449  39.580  1.00  0.00           C  
ATOM   1782  O   LYS A 111     122.083 284.856  40.397  1.00  0.00           O  
ATOM   1783  CB  LYS A 111     121.747 286.722  37.693  1.00  0.00           C  
ATOM   1784  CG  LYS A 111     121.026 287.981  37.234  1.00  0.00           C  
ATOM   1785  CD  LYS A 111     120.427 287.803  35.848  1.00  0.00           C  
ATOM   1786  CE  LYS A 111     119.800 289.093  35.343  1.00  0.00           C  
ATOM   1787  NZ  LYS A 111     119.282 288.954  33.955  1.00  0.00           N  
ATOM   1788  H   LYS A 111     123.829 288.118  38.137  1.00  0.00           H  
ATOM   1789  HA  LYS A 111     121.670 287.248  39.770  1.00  0.00           H  
ATOM   1790 1HB  LYS A 111     122.508 286.482  36.951  1.00  0.00           H  
ATOM   1791 2HB  LYS A 111     121.025 285.904  37.696  1.00  0.00           H  
ATOM   1792 1HG  LYS A 111     120.228 288.221  37.938  1.00  0.00           H  
ATOM   1793 2HG  LYS A 111     121.728 288.815  37.212  1.00  0.00           H  
ATOM   1794 1HD  LYS A 111     121.206 287.488  35.151  1.00  0.00           H  
ATOM   1795 2HD  LYS A 111     119.661 287.027  35.880  1.00  0.00           H  
ATOM   1796 1HE  LYS A 111     118.979 289.379  35.998  1.00  0.00           H  
ATOM   1797 2HE  LYS A 111     120.545 289.889  35.361  1.00  0.00           H  
ATOM   1798 1HZ  LYS A 111     118.878 289.832  33.657  1.00  0.00           H  
ATOM   1799 2HZ  LYS A 111     120.040 288.707  33.334  1.00  0.00           H  
ATOM   1800 3HZ  LYS A 111     118.577 288.233  33.929  1.00  0.00           H  
ATOM   1801  N   ALA A 112     123.913 284.942  39.091  1.00  0.00           N  
ATOM   1802  CA  ALA A 112     124.399 283.627  39.495  1.00  0.00           C  
ATOM   1803  C   ALA A 112     124.847 283.628  40.951  1.00  0.00           C  
ATOM   1804  O   ALA A 112     125.391 284.616  41.443  1.00  0.00           O  
ATOM   1805  CB  ALA A 112     125.539 283.182  38.591  1.00  0.00           C  
ATOM   1806  H   ALA A 112     124.448 285.481  38.425  1.00  0.00           H  
ATOM   1807  HA  ALA A 112     123.580 282.912  39.401  1.00  0.00           H  
ATOM   1808 1HB  ALA A 112     125.890 282.199  38.905  1.00  0.00           H  
ATOM   1809 2HB  ALA A 112     125.187 283.129  37.561  1.00  0.00           H  
ATOM   1810 3HB  ALA A 112     126.357 283.898  38.659  1.00  0.00           H  
ATOM   1811  N   ASP A 113     124.616 282.513  41.636  1.00  0.00           N  
ATOM   1812  CA  ASP A 113     125.081 282.346  43.008  1.00  0.00           C  
ATOM   1813  C   ASP A 113     126.276 281.405  43.074  1.00  0.00           C  
ATOM   1814  O   ASP A 113     126.714 281.019  44.158  1.00  0.00           O  
ATOM   1815  CB  ASP A 113     123.955 281.812  43.897  1.00  0.00           C  
ATOM   1816  CG  ASP A 113     123.473 280.430  43.476  1.00  0.00           C  
ATOM   1817  OD1 ASP A 113     123.654 280.082  42.333  1.00  0.00           O  
ATOM   1818  OD2 ASP A 113     122.930 279.736  44.301  1.00  0.00           O  
ATOM   1819  H   ASP A 113     124.105 281.761  41.196  1.00  0.00           H  
ATOM   1820  HA  ASP A 113     125.404 283.318  43.385  1.00  0.00           H  
ATOM   1821 1HB  ASP A 113     124.299 281.762  44.930  1.00  0.00           H  
ATOM   1822 2HB  ASP A 113     123.110 282.500  43.866  1.00  0.00           H  
ATOM   1823  N   ALA A 114     126.800 281.037  41.909  1.00  0.00           N  
ATOM   1824  CA  ALA A 114     127.930 280.120  41.832  1.00  0.00           C  
ATOM   1825  C   ALA A 114     129.253 280.864  41.958  1.00  0.00           C  
ATOM   1826  O   ALA A 114     129.613 281.659  41.091  1.00  0.00           O  
ATOM   1827  CB  ALA A 114     127.887 279.335  40.530  1.00  0.00           C  
ATOM   1828  H   ALA A 114     126.404 281.403  41.056  1.00  0.00           H  
ATOM   1829  HA  ALA A 114     127.865 279.420  42.666  1.00  0.00           H  
ATOM   1830 1HB  ALA A 114     128.737 278.654  40.487  1.00  0.00           H  
ATOM   1831 2HB  ALA A 114     126.961 278.762  40.481  1.00  0.00           H  
ATOM   1832 3HB  ALA A 114     127.932 280.024  39.688  1.00  0.00           H  
ATOM   1833  N   GLN A 115     129.973 280.604  43.044  1.00  0.00           N  
ATOM   1834  CA  GLN A 115     131.220 281.304  43.324  1.00  0.00           C  
ATOM   1835  C   GLN A 115     132.267 281.012  42.257  1.00  0.00           C  
ATOM   1836  O   GLN A 115     133.117 281.852  41.961  1.00  0.00           O  
ATOM   1837  CB  GLN A 115     131.756 280.913  44.704  1.00  0.00           C  
ATOM   1838  CG  GLN A 115     130.898 281.389  45.863  1.00  0.00           C  
ATOM   1839  CD  GLN A 115     130.816 282.901  45.940  1.00  0.00           C  
ATOM   1840  OE1 GLN A 115     131.838 283.593  45.934  1.00  0.00           O  
ATOM   1841  NE2 GLN A 115     129.597 283.424  46.013  1.00  0.00           N  
ATOM   1842  H   GLN A 115     129.647 279.902  43.693  1.00  0.00           H  
ATOM   1843  HA  GLN A 115     131.024 282.377  43.314  1.00  0.00           H  
ATOM   1844 1HB  GLN A 115     131.838 279.828  44.768  1.00  0.00           H  
ATOM   1845 2HB  GLN A 115     132.757 281.325  44.835  1.00  0.00           H  
ATOM   1846 1HG  GLN A 115     129.888 280.998  45.738  1.00  0.00           H  
ATOM   1847 2HG  GLN A 115     131.328 281.022  46.795  1.00  0.00           H  
ATOM   1848 1HE2 GLN A 115     129.481 284.417  46.066  1.00  0.00           H  
ATOM   1849 2HE2 GLN A 115     128.796 282.827  46.015  1.00  0.00           H  
ATOM   1850  N   ILE A 116     132.105 279.675  41.690  1.00  0.00           N  
ATOM   1851  CA  ILE A 116     133.054 279.328  40.638  1.00  0.00           C  
ATOM   1852  C   ILE A 116     132.809 280.215  39.427  1.00  0.00           C  
ATOM   1853  O   ILE A 116     133.751 280.690  38.792  1.00  0.00           O  
ATOM   1854  CB  ILE A 116     132.934 277.846  40.237  1.00  0.00           C  
ATOM   1855  CG1 ILE A 116     133.294 276.942  41.419  1.00  0.00           C  
ATOM   1856  CG2 ILE A 116     133.824 277.545  39.041  1.00  0.00           C  
ATOM   1857  CD1 ILE A 116     134.703 277.137  41.929  1.00  0.00           C  
ATOM   1858  H   ILE A 116     131.406 278.999  41.965  1.00  0.00           H  
ATOM   1859  HA  ILE A 116     134.064 279.493  41.015  1.00  0.00           H  
ATOM   1860  HB  ILE A 116     131.900 277.623  39.973  1.00  0.00           H  
ATOM   1861 1HG1 ILE A 116     132.604 277.127  42.241  1.00  0.00           H  
ATOM   1862 2HG1 ILE A 116     133.180 275.898  41.126  1.00  0.00           H  
ATOM   1863 1HG2 ILE A 116     133.728 276.494  38.771  1.00  0.00           H  
ATOM   1864 2HG2 ILE A 116     133.523 278.165  38.198  1.00  0.00           H  
ATOM   1865 3HG2 ILE A 116     134.862 277.760  39.297  1.00  0.00           H  
ATOM   1866 1HD1 ILE A 116     134.884 276.461  42.766  1.00  0.00           H  
ATOM   1867 2HD1 ILE A 116     135.413 276.922  41.129  1.00  0.00           H  
ATOM   1868 3HD1 ILE A 116     134.831 278.166  42.261  1.00  0.00           H  
ATOM   1869  N   LEU A 117     131.532 280.459  39.080  1.00  0.00           N  
ATOM   1870  CA  LEU A 117     131.267 281.302  37.934  1.00  0.00           C  
ATOM   1871  C   LEU A 117     131.832 282.705  38.141  1.00  0.00           C  
ATOM   1872  O   LEU A 117     132.381 283.306  37.218  1.00  0.00           O  
ATOM   1873  CB  LEU A 117     129.756 281.380  37.676  1.00  0.00           C  
ATOM   1874  CG  LEU A 117     129.331 282.217  36.463  1.00  0.00           C  
ATOM   1875  CD1 LEU A 117     129.948 281.631  35.200  1.00  0.00           C  
ATOM   1876  CD2 LEU A 117     127.812 282.240  36.369  1.00  0.00           C  
ATOM   1877  H   LEU A 117     130.755 280.071  39.596  1.00  0.00           H  
ATOM   1878  HA  LEU A 117     131.749 280.862  37.062  1.00  0.00           H  
ATOM   1879 1HB  LEU A 117     129.376 280.370  37.532  1.00  0.00           H  
ATOM   1880 2HB  LEU A 117     129.275 281.805  38.557  1.00  0.00           H  
ATOM   1881  HG  LEU A 117     129.703 283.235  36.574  1.00  0.00           H  
ATOM   1882 1HD1 LEU A 117     129.645 282.225  34.338  1.00  0.00           H  
ATOM   1883 2HD1 LEU A 117     131.034 281.644  35.286  1.00  0.00           H  
ATOM   1884 3HD1 LEU A 117     129.606 280.604  35.071  1.00  0.00           H  
ATOM   1885 1HD2 LEU A 117     127.510 282.835  35.507  1.00  0.00           H  
ATOM   1886 2HD2 LEU A 117     127.439 281.221  36.257  1.00  0.00           H  
ATOM   1887 3HD2 LEU A 117     127.399 282.679  37.277  1.00  0.00           H  
ATOM   1888  N   LEU A 118     131.719 283.271  39.355  1.00  0.00           N  
ATOM   1889  CA  LEU A 118     132.266 284.606  39.602  1.00  0.00           C  
ATOM   1890  C   LEU A 118     133.783 284.624  39.406  1.00  0.00           C  
ATOM   1891  O   LEU A 118     134.340 285.591  38.888  1.00  0.00           O  
ATOM   1892  CB  LEU A 118     131.920 285.066  41.024  1.00  0.00           C  
ATOM   1893  CG  LEU A 118     130.425 285.218  41.329  1.00  0.00           C  
ATOM   1894  CD1 LEU A 118     130.236 285.507  42.812  1.00  0.00           C  
ATOM   1895  CD2 LEU A 118     129.843 286.334  40.475  1.00  0.00           C  
ATOM   1896  H   LEU A 118     131.256 282.782  40.108  1.00  0.00           H  
ATOM   1897  HA  LEU A 118     131.827 285.298  38.882  1.00  0.00           H  
ATOM   1898 1HB  LEU A 118     132.332 284.348  41.731  1.00  0.00           H  
ATOM   1899 2HB  LEU A 118     132.394 286.031  41.201  1.00  0.00           H  
ATOM   1900  HG  LEU A 118     129.911 284.283  41.104  1.00  0.00           H  
ATOM   1901 1HD1 LEU A 118     129.173 285.615  43.029  1.00  0.00           H  
ATOM   1902 2HD1 LEU A 118     130.644 284.684  43.399  1.00  0.00           H  
ATOM   1903 3HD1 LEU A 118     130.754 286.430  43.071  1.00  0.00           H  
ATOM   1904 1HD2 LEU A 118     128.779 286.441  40.692  1.00  0.00           H  
ATOM   1905 2HD2 LEU A 118     130.355 287.270  40.701  1.00  0.00           H  
ATOM   1906 3HD2 LEU A 118     129.976 286.093  39.421  1.00  0.00           H  
ATOM   1907  N   ALA A 119     134.479 283.553  39.818  1.00  0.00           N  
ATOM   1908  CA  ALA A 119     135.924 283.465  39.608  1.00  0.00           C  
ATOM   1909  C   ALA A 119     136.213 283.507  38.105  1.00  0.00           C  
ATOM   1910  O   ALA A 119     137.137 284.189  37.660  1.00  0.00           O  
ATOM   1911  CB  ALA A 119     136.490 282.199  40.235  1.00  0.00           C  
ATOM   1912  H   ALA A 119     134.002 282.793  40.282  1.00  0.00           H  
ATOM   1913  HA  ALA A 119     136.397 284.322  40.091  1.00  0.00           H  
ATOM   1914 1HB  ALA A 119     137.563 282.149  40.049  1.00  0.00           H  
ATOM   1915 2HB  ALA A 119     136.308 282.212  41.309  1.00  0.00           H  
ATOM   1916 3HB  ALA A 119     136.005 281.328  39.796  1.00  0.00           H  
ATOM   1917  N   ILE A 120     135.415 282.771  37.322  1.00  0.00           N  
ATOM   1918  CA  ILE A 120     135.609 282.782  35.881  1.00  0.00           C  
ATOM   1919  C   ILE A 120     135.333 284.175  35.333  1.00  0.00           C  
ATOM   1920  O   ILE A 120     136.104 284.701  34.532  1.00  0.00           O  
ATOM   1921  CB  ILE A 120     134.694 281.755  35.188  1.00  0.00           C  
ATOM   1922  CG1 ILE A 120     135.115 280.330  35.557  1.00  0.00           C  
ATOM   1923  CG2 ILE A 120     134.724 281.949  33.680  1.00  0.00           C  
ATOM   1924  CD1 ILE A 120     134.103 279.275  35.170  1.00  0.00           C  
ATOM   1925  H   ILE A 120     134.676 282.205  37.715  1.00  0.00           H  
ATOM   1926  HA  ILE A 120     136.644 282.518  35.670  1.00  0.00           H  
ATOM   1927  HB  ILE A 120     133.671 281.883  35.541  1.00  0.00           H  
ATOM   1928 1HG1 ILE A 120     136.059 280.092  35.069  1.00  0.00           H  
ATOM   1929 2HG1 ILE A 120     135.278 280.266  36.633  1.00  0.00           H  
ATOM   1930 1HG2 ILE A 120     134.073 281.215  33.206  1.00  0.00           H  
ATOM   1931 2HG2 ILE A 120     134.378 282.952  33.435  1.00  0.00           H  
ATOM   1932 3HG2 ILE A 120     135.744 281.818  33.316  1.00  0.00           H  
ATOM   1933 1HD1 ILE A 120     134.472 278.292  35.465  1.00  0.00           H  
ATOM   1934 2HD1 ILE A 120     133.158 279.475  35.677  1.00  0.00           H  
ATOM   1935 3HD1 ILE A 120     133.949 279.297  34.092  1.00  0.00           H  
ATOM   1936  N   ALA A 121     134.235 284.815  35.741  1.00  0.00           N  
ATOM   1937  CA  ALA A 121     133.919 286.122  35.183  1.00  0.00           C  
ATOM   1938  C   ALA A 121     135.039 287.127  35.385  1.00  0.00           C  
ATOM   1939  O   ALA A 121     135.339 287.896  34.465  1.00  0.00           O  
ATOM   1940  CB  ALA A 121     132.629 286.652  35.794  1.00  0.00           C  
ATOM   1941  H   ALA A 121     133.597 284.363  36.397  1.00  0.00           H  
ATOM   1942  HA  ALA A 121     133.766 285.999  34.111  1.00  0.00           H  
ATOM   1943 1HB  ALA A 121     132.396 287.626  35.363  1.00  0.00           H  
ATOM   1944 2HB  ALA A 121     131.815 285.958  35.584  1.00  0.00           H  
ATOM   1945 3HB  ALA A 121     132.752 286.752  36.871  1.00  0.00           H  
ATOM   1946  N   ARG A 122     135.665 287.140  36.571  1.00  0.00           N  
ATOM   1947  CA  ARG A 122     136.766 288.071  36.773  1.00  0.00           C  
ATOM   1948  C   ARG A 122     137.912 287.803  35.800  1.00  0.00           C  
ATOM   1949  O   ARG A 122     138.436 288.747  35.185  1.00  0.00           O  
ATOM   1950  CB  ARG A 122     137.285 287.978  38.200  1.00  0.00           C  
ATOM   1951  CG  ARG A 122     136.351 288.544  39.258  1.00  0.00           C  
ATOM   1952  CD  ARG A 122     137.033 288.694  40.569  1.00  0.00           C  
ATOM   1953  NE  ARG A 122     137.444 287.411  41.116  1.00  0.00           N  
ATOM   1954  CZ  ARG A 122     136.668 286.622  41.884  1.00  0.00           C  
ATOM   1955  NH1 ARG A 122     135.445 286.997  42.187  1.00  0.00           N  
ATOM   1956  NH2 ARG A 122     137.136 285.470  42.334  1.00  0.00           N  
ATOM   1957  H   ARG A 122     135.333 286.530  37.328  1.00  0.00           H  
ATOM   1958  HA  ARG A 122     136.397 289.077  36.592  1.00  0.00           H  
ATOM   1959 1HB  ARG A 122     137.473 286.935  38.451  1.00  0.00           H  
ATOM   1960 2HB  ARG A 122     138.233 288.510  38.278  1.00  0.00           H  
ATOM   1961 1HG  ARG A 122     135.995 289.525  38.943  1.00  0.00           H  
ATOM   1962 2HG  ARG A 122     135.500 287.874  39.389  1.00  0.00           H  
ATOM   1963 1HD  ARG A 122     137.921 289.313  40.449  1.00  0.00           H  
ATOM   1964 2HD  ARG A 122     136.355 289.165  41.280  1.00  0.00           H  
ATOM   1965  HE  ARG A 122     138.379 287.088  40.905  1.00  0.00           H  
ATOM   1966 1HH1 ARG A 122     135.087 287.878  41.843  1.00  0.00           H  
ATOM   1967 2HH1 ARG A 122     134.863 286.406  42.762  1.00  0.00           H  
ATOM   1968 1HH2 ARG A 122     138.076 285.182  42.102  1.00  0.00           H  
ATOM   1969 2HH2 ARG A 122     136.554 284.880  42.909  1.00  0.00           H  
ATOM   1970  N   ALA A 123     138.273 286.526  35.609  1.00  0.00           N  
ATOM   1971  CA  ALA A 123     139.348 286.205  34.679  1.00  0.00           C  
ATOM   1972  C   ALA A 123     138.948 286.594  33.246  1.00  0.00           C  
ATOM   1973  O   ALA A 123     139.766 287.134  32.512  1.00  0.00           O  
ATOM   1974  CB  ALA A 123     139.694 284.725  34.760  1.00  0.00           C  
ATOM   1975  H   ALA A 123     137.832 285.776  36.165  1.00  0.00           H  
ATOM   1976  HA  ALA A 123     140.208 286.815  34.947  1.00  0.00           H  
ATOM   1977 1HB  ALA A 123     140.498 284.500  34.059  1.00  0.00           H  
ATOM   1978 2HB  ALA A 123     140.017 284.482  35.772  1.00  0.00           H  
ATOM   1979 3HB  ALA A 123     138.817 284.132  34.507  1.00  0.00           H  
ATOM   1980  N   VAL A 124     137.693 286.360  32.857  1.00  0.00           N  
ATOM   1981  CA  VAL A 124     137.214 286.698  31.512  1.00  0.00           C  
ATOM   1982  C   VAL A 124     137.353 288.178  31.211  1.00  0.00           C  
ATOM   1983  O   VAL A 124     137.789 288.563  30.111  1.00  0.00           O  
ATOM   1984  CB  VAL A 124     135.736 286.294  31.354  1.00  0.00           C  
ATOM   1985  CG1 VAL A 124     135.140 286.930  30.107  1.00  0.00           C  
ATOM   1986  CG2 VAL A 124     135.617 284.779  31.297  1.00  0.00           C  
ATOM   1987  H   VAL A 124     137.062 285.908  33.520  1.00  0.00           H  
ATOM   1988  HA  VAL A 124     137.803 286.151  30.789  1.00  0.00           H  
ATOM   1989  HB  VAL A 124     135.173 286.671  32.208  1.00  0.00           H  
ATOM   1990 1HG1 VAL A 124     134.095 286.634  30.012  1.00  0.00           H  
ATOM   1991 2HG1 VAL A 124     135.203 288.015  30.186  1.00  0.00           H  
ATOM   1992 3HG1 VAL A 124     135.693 286.596  29.229  1.00  0.00           H  
ATOM   1993 1HG2 VAL A 124     134.569 284.500  31.186  1.00  0.00           H  
ATOM   1994 2HG2 VAL A 124     136.185 284.401  30.446  1.00  0.00           H  
ATOM   1995 3HG2 VAL A 124     136.011 284.347  32.217  1.00  0.00           H  
ATOM   1996  N   LEU A 125     136.975 289.018  32.172  1.00  0.00           N  
ATOM   1997  CA  LEU A 125     137.097 290.448  31.974  1.00  0.00           C  
ATOM   1998  C   LEU A 125     138.562 290.855  31.803  1.00  0.00           C  
ATOM   1999  O   LEU A 125     138.877 291.658  30.923  1.00  0.00           O  
ATOM   2000  CB  LEU A 125     136.479 291.197  33.161  1.00  0.00           C  
ATOM   2001  CG  LEU A 125     134.959 291.061  33.314  1.00  0.00           C  
ATOM   2002  CD1 LEU A 125     134.529 291.649  34.652  1.00  0.00           C  
ATOM   2003  CD2 LEU A 125     134.267 291.768  32.158  1.00  0.00           C  
ATOM   2004  H   LEU A 125     136.569 288.637  33.034  1.00  0.00           H  
ATOM   2005  HA  LEU A 125     136.559 290.710  31.062  1.00  0.00           H  
ATOM   2006 1HB  LEU A 125     136.938 290.833  34.078  1.00  0.00           H  
ATOM   2007 2HB  LEU A 125     136.709 292.257  33.060  1.00  0.00           H  
ATOM   2008  HG  LEU A 125     134.685 290.006  33.310  1.00  0.00           H  
ATOM   2009 1HD1 LEU A 125     133.448 291.552  34.761  1.00  0.00           H  
ATOM   2010 2HD1 LEU A 125     135.024 291.112  35.461  1.00  0.00           H  
ATOM   2011 3HD1 LEU A 125     134.804 292.702  34.692  1.00  0.00           H  
ATOM   2012 1HD2 LEU A 125     133.186 291.671  32.267  1.00  0.00           H  
ATOM   2013 2HD2 LEU A 125     134.538 292.824  32.162  1.00  0.00           H  
ATOM   2014 3HD2 LEU A 125     134.579 291.317  31.217  1.00  0.00           H  
ATOM   2015  N   LYS A 126     139.467 290.248  32.586  1.00  0.00           N  
ATOM   2016  CA  LYS A 126     140.897 290.540  32.479  1.00  0.00           C  
ATOM   2017  C   LYS A 126     141.497 290.031  31.159  1.00  0.00           C  
ATOM   2018  O   LYS A 126     142.369 290.679  30.576  1.00  0.00           O  
ATOM   2019  CB  LYS A 126     141.647 289.931  33.664  1.00  0.00           C  
ATOM   2020  CG  LYS A 126     141.374 290.612  34.999  1.00  0.00           C  
ATOM   2021  CD  LYS A 126     142.143 289.943  36.128  1.00  0.00           C  
ATOM   2022  CE  LYS A 126     141.867 290.618  37.463  1.00  0.00           C  
ATOM   2023  NZ  LYS A 126     142.582 289.950  38.584  1.00  0.00           N  
ATOM   2024  H   LYS A 126     139.137 289.611  33.320  1.00  0.00           H  
ATOM   2025  HA  LYS A 126     141.022 291.624  32.499  1.00  0.00           H  
ATOM   2026 1HB  LYS A 126     141.378 288.879  33.764  1.00  0.00           H  
ATOM   2027 2HB  LYS A 126     142.721 289.978  33.478  1.00  0.00           H  
ATOM   2028 1HG  LYS A 126     141.671 291.660  34.940  1.00  0.00           H  
ATOM   2029 2HG  LYS A 126     140.308 290.567  35.219  1.00  0.00           H  
ATOM   2030 1HD  LYS A 126     141.852 288.893  36.195  1.00  0.00           H  
ATOM   2031 2HD  LYS A 126     143.212 289.993  35.921  1.00  0.00           H  
ATOM   2032 1HE  LYS A 126     142.183 291.659  37.416  1.00  0.00           H  
ATOM   2033 2HE  LYS A 126     140.797 290.596  37.668  1.00  0.00           H  
ATOM   2034 1HZ  LYS A 126     142.373 290.427  39.450  1.00  0.00           H  
ATOM   2035 2HZ  LYS A 126     142.283 288.987  38.649  1.00  0.00           H  
ATOM   2036 3HZ  LYS A 126     143.578 289.982  38.415  1.00  0.00           H  
ATOM   2037  N   MET A 127     141.024 288.862  30.699  1.00  0.00           N  
ATOM   2038  CA  MET A 127     141.474 288.245  29.451  1.00  0.00           C  
ATOM   2039  C   MET A 127     141.014 289.031  28.223  1.00  0.00           C  
ATOM   2040  O   MET A 127     141.684 289.003  27.180  1.00  0.00           O  
ATOM   2041  CB  MET A 127     140.989 286.797  29.365  1.00  0.00           C  
ATOM   2042  CG  MET A 127     141.672 285.832  30.327  1.00  0.00           C  
ATOM   2043  SD  MET A 127     141.188 284.106  30.080  1.00  0.00           S  
ATOM   2044  CE  MET A 127     139.424 283.988  30.433  1.00  0.00           C  
ATOM   2045  H   MET A 127     140.352 288.362  31.276  1.00  0.00           H  
ATOM   2046  HA  MET A 127     142.559 288.241  29.452  1.00  0.00           H  
ATOM   2047 1HB  MET A 127     139.936 286.785  29.601  1.00  0.00           H  
ATOM   2048 2HB  MET A 127     141.113 286.419  28.356  1.00  0.00           H  
ATOM   2049 1HG  MET A 127     142.743 285.898  30.156  1.00  0.00           H  
ATOM   2050 2HG  MET A 127     141.503 286.112  31.335  1.00  0.00           H  
ATOM   2051 1HE  MET A 127     139.104 282.975  30.279  1.00  0.00           H  
ATOM   2052 2HE  MET A 127     139.205 284.277  31.443  1.00  0.00           H  
ATOM   2053 3HE  MET A 127     138.894 284.616  29.775  1.00  0.00           H  
ATOM   2054  N   GLY A 128     139.884 289.744  28.330  1.00  0.00           N  
ATOM   2055  CA  GLY A 128     139.399 290.536  27.214  1.00  0.00           C  
ATOM   2056  C   GLY A 128     138.651 289.673  26.213  1.00  0.00           C  
ATOM   2057  O   GLY A 128     138.693 289.921  25.007  1.00  0.00           O  
ATOM   2058  H   GLY A 128     139.315 289.691  29.181  1.00  0.00           H  
ATOM   2059 1HA  GLY A 128     138.742 291.321  27.592  1.00  0.00           H  
ATOM   2060 2HA  GLY A 128     140.239 291.026  26.726  1.00  0.00           H  
ATOM   2061  N   VAL A 129     137.988 288.637  26.716  1.00  0.00           N  
ATOM   2062  CA  VAL A 129     137.278 287.696  25.850  1.00  0.00           C  
ATOM   2063  C   VAL A 129     135.798 287.669  26.213  1.00  0.00           C  
ATOM   2064  O   VAL A 129     135.394 288.300  27.192  1.00  0.00           O  
ATOM   2065  CB  VAL A 129     137.869 286.281  25.984  1.00  0.00           C  
ATOM   2066  CG1 VAL A 129     139.342 286.281  25.603  1.00  0.00           C  
ATOM   2067  CG2 VAL A 129     137.679 285.773  27.405  1.00  0.00           C  
ATOM   2068  H   VAL A 129     137.985 288.538  27.737  1.00  0.00           H  
ATOM   2069  HA  VAL A 129     137.367 288.034  24.816  1.00  0.00           H  
ATOM   2070  HB  VAL A 129     137.358 285.616  25.288  1.00  0.00           H  
ATOM   2071 1HG1 VAL A 129     139.744 285.272  25.703  1.00  0.00           H  
ATOM   2072 2HG1 VAL A 129     139.451 286.613  24.571  1.00  0.00           H  
ATOM   2073 3HG1 VAL A 129     139.888 286.955  26.262  1.00  0.00           H  
ATOM   2074 1HG2 VAL A 129     138.099 284.771  27.492  1.00  0.00           H  
ATOM   2075 2HG2 VAL A 129     138.186 286.441  28.101  1.00  0.00           H  
ATOM   2076 3HG2 VAL A 129     136.616 285.742  27.641  1.00  0.00           H  
ATOM   2077  N   GLU A 130     134.980 287.006  25.392  1.00  0.00           N  
ATOM   2078  CA  GLU A 130     133.538 287.019  25.612  1.00  0.00           C  
ATOM   2079  C   GLU A 130     132.975 285.757  26.237  1.00  0.00           C  
ATOM   2080  O   GLU A 130     133.187 284.653  25.742  1.00  0.00           O  
ATOM   2081  CB  GLU A 130     132.822 287.272  24.283  1.00  0.00           C  
ATOM   2082  CG  GLU A 130     131.305 287.336  24.388  1.00  0.00           C  
ATOM   2083  CD  GLU A 130     130.638 287.603  23.067  1.00  0.00           C  
ATOM   2084  OE1 GLU A 130     131.334 287.760  22.093  1.00  0.00           O  
ATOM   2085  OE2 GLU A 130     129.431 287.650  23.033  1.00  0.00           O  
ATOM   2086  H   GLU A 130     135.357 286.469  24.603  1.00  0.00           H  
ATOM   2087  HA  GLU A 130     133.308 287.849  26.280  1.00  0.00           H  
ATOM   2088 1HB  GLU A 130     133.168 288.214  23.857  1.00  0.00           H  
ATOM   2089 2HB  GLU A 130     133.076 286.481  23.577  1.00  0.00           H  
ATOM   2090 1HG  GLU A 130     130.938 286.389  24.782  1.00  0.00           H  
ATOM   2091 2HG  GLU A 130     131.033 288.121  25.092  1.00  0.00           H  
ATOM   2092  N   MET A 131     132.209 285.916  27.312  1.00  0.00           N  
ATOM   2093  CA  MET A 131     131.665 284.758  28.010  1.00  0.00           C  
ATOM   2094  C   MET A 131     130.157 284.752  28.119  1.00  0.00           C  
ATOM   2095  O   MET A 131     129.540 285.754  28.487  1.00  0.00           O  
ATOM   2096  CB  MET A 131     132.278 284.670  29.406  1.00  0.00           C  
ATOM   2097  CG  MET A 131     131.882 283.427  30.190  1.00  0.00           C  
ATOM   2098  SD  MET A 131     130.442 283.698  31.242  1.00  0.00           S  
ATOM   2099  CE  MET A 131     131.226 284.248  32.755  1.00  0.00           C  
ATOM   2100  H   MET A 131     132.010 286.852  27.643  1.00  0.00           H  
ATOM   2101  HA  MET A 131     131.943 283.866  27.454  1.00  0.00           H  
ATOM   2102 1HB  MET A 131     133.364 284.683  29.328  1.00  0.00           H  
ATOM   2103 2HB  MET A 131     131.980 285.542  29.990  1.00  0.00           H  
ATOM   2104 1HG  MET A 131     131.655 282.617  29.498  1.00  0.00           H  
ATOM   2105 2HG  MET A 131     132.714 283.113  30.820  1.00  0.00           H  
ATOM   2106 1HE  MET A 131     130.463 284.456  33.505  1.00  0.00           H  
ATOM   2107 2HE  MET A 131     131.895 283.468  33.122  1.00  0.00           H  
ATOM   2108 3HE  MET A 131     131.799 285.154  32.559  1.00  0.00           H  
ATOM   2109  N   GLU A 132     129.585 283.577  27.883  1.00  0.00           N  
ATOM   2110  CA  GLU A 132     128.148 283.370  27.949  1.00  0.00           C  
ATOM   2111  C   GLU A 132     127.879 282.272  28.976  1.00  0.00           C  
ATOM   2112  O   GLU A 132     128.621 281.290  29.064  1.00  0.00           O  
ATOM   2113  CB  GLU A 132     127.598 282.920  26.593  1.00  0.00           C  
ATOM   2114  CG  GLU A 132     127.875 283.842  25.428  1.00  0.00           C  
ATOM   2115  CD  GLU A 132     127.475 283.228  24.094  1.00  0.00           C  
ATOM   2116  OE1 GLU A 132     126.783 282.214  24.079  1.00  0.00           O  
ATOM   2117  OE2 GLU A 132     127.884 283.765  23.071  1.00  0.00           O  
ATOM   2118  H   GLU A 132     130.196 282.802  27.604  1.00  0.00           H  
ATOM   2119  HA  GLU A 132     127.658 284.289  28.266  1.00  0.00           H  
ATOM   2120 1HB  GLU A 132     127.990 281.941  26.349  1.00  0.00           H  
ATOM   2121 2HB  GLU A 132     126.520 282.831  26.676  1.00  0.00           H  
ATOM   2122 1HG  GLU A 132     127.327 284.772  25.575  1.00  0.00           H  
ATOM   2123 2HG  GLU A 132     128.939 284.077  25.412  1.00  0.00           H  
ATOM   2124  N   VAL A 133     126.793 282.402  29.736  1.00  0.00           N  
ATOM   2125  CA  VAL A 133     126.464 281.326  30.670  1.00  0.00           C  
ATOM   2126  C   VAL A 133     125.097 280.756  30.307  1.00  0.00           C  
ATOM   2127  O   VAL A 133     124.122 281.484  30.132  1.00  0.00           O  
ATOM   2128  CB  VAL A 133     126.449 281.840  32.122  1.00  0.00           C  
ATOM   2129  CG1 VAL A 133     127.767 282.522  32.459  1.00  0.00           C  
ATOM   2130  CG2 VAL A 133     125.282 282.795  32.320  1.00  0.00           C  
ATOM   2131  H   VAL A 133     126.219 283.225  29.677  1.00  0.00           H  
ATOM   2132  HA  VAL A 133     127.188 280.525  30.574  1.00  0.00           H  
ATOM   2133  HB  VAL A 133     126.345 280.991  32.797  1.00  0.00           H  
ATOM   2134 1HG1 VAL A 133     127.739 282.879  33.488  1.00  0.00           H  
ATOM   2135 2HG1 VAL A 133     128.584 281.810  32.344  1.00  0.00           H  
ATOM   2136 3HG1 VAL A 133     127.923 283.366  31.787  1.00  0.00           H  
ATOM   2137 1HG2 VAL A 133     125.277 283.155  33.349  1.00  0.00           H  
ATOM   2138 2HG2 VAL A 133     125.384 283.641  31.640  1.00  0.00           H  
ATOM   2139 3HG2 VAL A 133     124.347 282.274  32.114  1.00  0.00           H  
ATOM   2140  N   HIS A 134     125.056 279.432  30.231  1.00  0.00           N  
ATOM   2141  CA  HIS A 134     123.884 278.662  29.851  1.00  0.00           C  
ATOM   2142  C   HIS A 134     123.657 277.523  30.851  1.00  0.00           C  
ATOM   2143  O   HIS A 134     123.778 276.343  30.518  1.00  0.00           O  
ATOM   2144  CB  HIS A 134     124.114 278.103  28.444  1.00  0.00           C  
ATOM   2145  CG  HIS A 134     124.346 279.171  27.410  1.00  0.00           C  
ATOM   2146  ND1 HIS A 134     123.322 279.917  26.866  1.00  0.00           N  
ATOM   2147  CD2 HIS A 134     125.497 279.639  26.846  1.00  0.00           C  
ATOM   2148  CE1 HIS A 134     123.825 280.791  26.005  1.00  0.00           C  
ATOM   2149  NE2 HIS A 134     125.139 280.644  25.971  1.00  0.00           N  
ATOM   2150  H   HIS A 134     125.930 278.936  30.399  1.00  0.00           H  
ATOM   2151  HA  HIS A 134     123.000 279.296  29.845  1.00  0.00           H  
ATOM   2152 1HB  HIS A 134     124.990 277.472  28.450  1.00  0.00           H  
ATOM   2153 2HB  HIS A 134     123.264 277.496  28.138  1.00  0.00           H  
ATOM   2154  HD2 HIS A 134     126.509 279.290  27.054  1.00  0.00           H  
ATOM   2155  HE1 HIS A 134     123.256 281.514  25.423  1.00  0.00           H  
ATOM   2156  HE2 HIS A 134     125.787 281.215  25.379  1.00  0.00           H  
ATOM   2157  N   PRO A 135     123.339 277.900  32.085  1.00  0.00           N  
ATOM   2158  CA  PRO A 135     123.182 276.990  33.219  1.00  0.00           C  
ATOM   2159  C   PRO A 135     121.821 276.297  33.244  1.00  0.00           C  
ATOM   2160  O   PRO A 135     120.825 276.864  32.789  1.00  0.00           O  
ATOM   2161  CB  PRO A 135     123.352 277.926  34.420  1.00  0.00           C  
ATOM   2162  CG  PRO A 135     122.829 279.236  33.940  1.00  0.00           C  
ATOM   2163  CD  PRO A 135     123.230 279.291  32.491  1.00  0.00           C  
ATOM   2164  HA  PRO A 135     123.950 276.221  33.155  1.00  0.00           H  
ATOM   2165 1HB  PRO A 135     122.794 277.534  35.284  1.00  0.00           H  
ATOM   2166 2HB  PRO A 135     124.410 277.971  34.716  1.00  0.00           H  
ATOM   2167 1HG  PRO A 135     121.739 279.284  34.080  1.00  0.00           H  
ATOM   2168 2HG  PRO A 135     123.261 280.057  34.531  1.00  0.00           H  
ATOM   2169 1HD  PRO A 135     122.448 279.805  31.912  1.00  0.00           H  
ATOM   2170 2HD  PRO A 135     124.192 279.817  32.396  1.00  0.00           H  
ATOM   2171  N   SER A 136     121.787 275.080  33.800  1.00  0.00           N  
ATOM   2172  CA  SER A 136     120.542 274.323  33.970  1.00  0.00           C  
ATOM   2173  C   SER A 136     120.658 273.341  35.134  1.00  0.00           C  
ATOM   2174  O   SER A 136     121.704 272.714  35.326  1.00  0.00           O  
ATOM   2175  CB  SER A 136     120.185 273.579  32.700  1.00  0.00           C  
ATOM   2176  OG  SER A 136     119.008 272.830  32.867  1.00  0.00           O  
ATOM   2177  H   SER A 136     122.663 274.670  34.141  1.00  0.00           H  
ATOM   2178  HA  SER A 136     119.740 275.026  34.197  1.00  0.00           H  
ATOM   2179 1HB  SER A 136     120.048 274.301  31.894  1.00  0.00           H  
ATOM   2180 2HB  SER A 136     121.007 272.923  32.415  1.00  0.00           H  
ATOM   2181  HG  SER A 136     118.844 272.396  32.025  1.00  0.00           H  
ATOM   2182  N   GLY A 137     119.590 273.177  35.912  1.00  0.00           N  
ATOM   2183  CA  GLY A 137     119.665 272.252  37.038  1.00  0.00           C  
ATOM   2184  C   GLY A 137     120.758 272.728  37.984  1.00  0.00           C  
ATOM   2185  O   GLY A 137     120.732 273.875  38.426  1.00  0.00           O  
ATOM   2186  H   GLY A 137     118.737 273.685  35.716  1.00  0.00           H  
ATOM   2187 1HA  GLY A 137     118.708 272.221  37.557  1.00  0.00           H  
ATOM   2188 2HA  GLY A 137     119.883 271.246  36.684  1.00  0.00           H  
ATOM   2189  N   ASN A 138     121.702 271.839  38.313  1.00  0.00           N  
ATOM   2190  CA  ASN A 138     122.812 272.173  39.205  1.00  0.00           C  
ATOM   2191  C   ASN A 138     124.168 272.184  38.494  1.00  0.00           C  
ATOM   2192  O   ASN A 138     125.225 272.002  39.123  1.00  0.00           O  
ATOM   2193  CB  ASN A 138     122.810 271.305  40.442  1.00  0.00           C  
ATOM   2194  CG  ASN A 138     121.654 271.669  41.335  1.00  0.00           C  
ATOM   2195  OD1 ASN A 138     121.636 272.768  41.939  1.00  0.00           O  
ATOM   2196  ND2 ASN A 138     120.684 270.788  41.435  1.00  0.00           N  
ATOM   2197  H   ASN A 138     121.658 270.914  37.908  1.00  0.00           H  
ATOM   2198  HA  ASN A 138     122.649 273.192  39.551  1.00  0.00           H  
ATOM   2199 1HB  ASN A 138     122.736 270.255  40.162  1.00  0.00           H  
ATOM   2200 2HB  ASN A 138     123.744 271.438  40.998  1.00  0.00           H  
ATOM   2201 1HD2 ASN A 138     119.890 270.981  42.013  1.00  0.00           H  
ATOM   2202 2HD2 ASN A 138     120.737 269.923  40.935  1.00  0.00           H  
ATOM   2203  N   GLU A 139     124.133 272.365  37.170  1.00  0.00           N  
ATOM   2204  CA  GLU A 139     125.352 272.487  36.385  1.00  0.00           C  
ATOM   2205  C   GLU A 139     125.418 273.830  35.666  1.00  0.00           C  
ATOM   2206  O   GLU A 139     124.480 274.245  34.970  1.00  0.00           O  
ATOM   2207  CB  GLU A 139     125.445 271.348  35.368  1.00  0.00           C  
ATOM   2208  CG  GLU A 139     125.656 269.971  35.984  1.00  0.00           C  
ATOM   2209  CD  GLU A 139     125.826 268.890  34.954  1.00  0.00           C  
ATOM   2210  OE1 GLU A 139     125.622 269.162  33.795  1.00  0.00           O  
ATOM   2211  OE2 GLU A 139     126.161 267.790  35.326  1.00  0.00           O  
ATOM   2212  H   GLU A 139     123.229 272.467  36.693  1.00  0.00           H  
ATOM   2213  HA  GLU A 139     126.190 272.426  37.063  1.00  0.00           H  
ATOM   2214 1HB  GLU A 139     124.530 271.313  34.776  1.00  0.00           H  
ATOM   2215 2HB  GLU A 139     126.271 271.538  34.683  1.00  0.00           H  
ATOM   2216 1HG  GLU A 139     126.544 269.999  36.615  1.00  0.00           H  
ATOM   2217 2HG  GLU A 139     124.802 269.733  36.616  1.00  0.00           H  
ATOM   2218  N   VAL A 140     126.556 274.498  35.774  1.00  0.00           N  
ATOM   2219  CA  VAL A 140     126.676 275.774  35.098  1.00  0.00           C  
ATOM   2220  C   VAL A 140     127.552 275.594  33.889  1.00  0.00           C  
ATOM   2221  O   VAL A 140     128.723 275.250  34.028  1.00  0.00           O  
ATOM   2222  CB  VAL A 140     127.281 276.842  36.028  1.00  0.00           C  
ATOM   2223  CG1 VAL A 140     127.428 278.166  35.294  1.00  0.00           C  
ATOM   2224  CG2 VAL A 140     126.411 277.004  37.265  1.00  0.00           C  
ATOM   2225  H   VAL A 140     127.302 274.104  36.357  1.00  0.00           H  
ATOM   2226  HA  VAL A 140     125.700 276.123  34.786  1.00  0.00           H  
ATOM   2227  HB  VAL A 140     128.282 276.527  36.325  1.00  0.00           H  
ATOM   2228 1HG1 VAL A 140     127.858 278.910  35.966  1.00  0.00           H  
ATOM   2229 2HG1 VAL A 140     128.083 278.035  34.433  1.00  0.00           H  
ATOM   2230 3HG1 VAL A 140     126.449 278.506  34.957  1.00  0.00           H  
ATOM   2231 1HG2 VAL A 140     126.846 277.760  37.919  1.00  0.00           H  
ATOM   2232 2HG2 VAL A 140     125.409 277.314  36.967  1.00  0.00           H  
ATOM   2233 3HG2 VAL A 140     126.354 276.054  37.797  1.00  0.00           H  
ATOM   2234  N   LYS A 141     126.996 275.817  32.706  1.00  0.00           N  
ATOM   2235  CA  LYS A 141     127.771 275.667  31.490  1.00  0.00           C  
ATOM   2236  C   LYS A 141     128.257 277.030  31.047  1.00  0.00           C  
ATOM   2237  O   LYS A 141     127.474 277.941  30.745  1.00  0.00           O  
ATOM   2238  CB  LYS A 141     126.946 275.003  30.386  1.00  0.00           C  
ATOM   2239  CG  LYS A 141     127.713 274.746  29.096  1.00  0.00           C  
ATOM   2240  CD  LYS A 141     126.828 274.086  28.049  1.00  0.00           C  
ATOM   2241  CE  LYS A 141     127.595 273.818  26.763  1.00  0.00           C  
ATOM   2242  NZ  LYS A 141     126.728 273.222  25.711  1.00  0.00           N  
ATOM   2243  H   LYS A 141     126.025 276.089  32.652  1.00  0.00           H  
ATOM   2244  HA  LYS A 141     128.653 275.061  31.697  1.00  0.00           H  
ATOM   2245 1HB  LYS A 141     126.562 274.048  30.744  1.00  0.00           H  
ATOM   2246 2HB  LYS A 141     126.088 275.632  30.146  1.00  0.00           H  
ATOM   2247 1HG  LYS A 141     128.087 275.691  28.700  1.00  0.00           H  
ATOM   2248 2HG  LYS A 141     128.564 274.097  29.302  1.00  0.00           H  
ATOM   2249 1HD  LYS A 141     126.446 273.141  28.439  1.00  0.00           H  
ATOM   2250 2HD  LYS A 141     125.981 274.735  27.827  1.00  0.00           H  
ATOM   2251 1HE  LYS A 141     128.013 274.751  26.388  1.00  0.00           H  
ATOM   2252 2HE  LYS A 141     128.419 273.133  26.967  1.00  0.00           H  
ATOM   2253 1HZ  LYS A 141     127.273 273.060  24.876  1.00  0.00           H  
ATOM   2254 2HZ  LYS A 141     126.350 272.346  26.042  1.00  0.00           H  
ATOM   2255 3HZ  LYS A 141     125.971 273.856  25.500  1.00  0.00           H  
ATOM   2256  N   VAL A 142     129.563 277.175  31.015  1.00  0.00           N  
ATOM   2257  CA  VAL A 142     130.178 278.430  30.665  1.00  0.00           C  
ATOM   2258  C   VAL A 142     130.912 278.321  29.348  1.00  0.00           C  
ATOM   2259  O   VAL A 142     131.788 277.476  29.184  1.00  0.00           O  
ATOM   2260  CB  VAL A 142     131.160 278.869  31.768  1.00  0.00           C  
ATOM   2261  CG1 VAL A 142     131.743 280.237  31.448  1.00  0.00           C  
ATOM   2262  CG2 VAL A 142     130.453 278.885  33.114  1.00  0.00           C  
ATOM   2263  H   VAL A 142     130.146 276.387  31.302  1.00  0.00           H  
ATOM   2264  HA  VAL A 142     129.410 279.198  30.580  1.00  0.00           H  
ATOM   2265  HB  VAL A 142     131.992 278.165  31.802  1.00  0.00           H  
ATOM   2266 1HG1 VAL A 142     132.435 280.531  32.237  1.00  0.00           H  
ATOM   2267 2HG1 VAL A 142     132.275 280.193  30.498  1.00  0.00           H  
ATOM   2268 3HG1 VAL A 142     130.938 280.969  31.381  1.00  0.00           H  
ATOM   2269 1HG2 VAL A 142     131.153 279.195  33.889  1.00  0.00           H  
ATOM   2270 2HG2 VAL A 142     129.618 279.585  33.078  1.00  0.00           H  
ATOM   2271 3HG2 VAL A 142     130.080 277.886  33.342  1.00  0.00           H  
ATOM   2272  N   VAL A 143     130.576 279.181  28.405  1.00  0.00           N  
ATOM   2273  CA  VAL A 143     131.257 279.112  27.121  1.00  0.00           C  
ATOM   2274  C   VAL A 143     131.974 280.416  26.807  1.00  0.00           C  
ATOM   2275  O   VAL A 143     131.363 281.485  26.760  1.00  0.00           O  
ATOM   2276  CB  VAL A 143     130.249 278.800  25.998  1.00  0.00           C  
ATOM   2277  CG1 VAL A 143     130.955 278.742  24.651  1.00  0.00           C  
ATOM   2278  CG2 VAL A 143     129.536 277.489  26.292  1.00  0.00           C  
ATOM   2279  H   VAL A 143     129.841 279.868  28.599  1.00  0.00           H  
ATOM   2280  HA  VAL A 143     132.006 278.322  27.157  1.00  0.00           H  
ATOM   2281  HB  VAL A 143     129.519 279.608  25.944  1.00  0.00           H  
ATOM   2282 1HG1 VAL A 143     130.227 278.520  23.869  1.00  0.00           H  
ATOM   2283 2HG1 VAL A 143     131.426 279.702  24.446  1.00  0.00           H  
ATOM   2284 3HG1 VAL A 143     131.713 277.959  24.671  1.00  0.00           H  
ATOM   2285 1HG2 VAL A 143     128.825 277.275  25.495  1.00  0.00           H  
ATOM   2286 2HG2 VAL A 143     130.268 276.683  26.352  1.00  0.00           H  
ATOM   2287 3HG2 VAL A 143     129.006 277.568  27.241  1.00  0.00           H  
ATOM   2288  N   ILE A 144     133.291 280.320  26.596  1.00  0.00           N  
ATOM   2289  CA  ILE A 144     134.092 281.517  26.361  1.00  0.00           C  
ATOM   2290  C   ILE A 144     134.683 281.534  24.954  1.00  0.00           C  
ATOM   2291  O   ILE A 144     135.399 280.618  24.550  1.00  0.00           O  
ATOM   2292  CB  ILE A 144     135.229 281.623  27.394  1.00  0.00           C  
ATOM   2293  CG1 ILE A 144     134.657 281.716  28.810  1.00  0.00           C  
ATOM   2294  CG2 ILE A 144     136.111 282.825  27.092  1.00  0.00           C  
ATOM   2295  CD1 ILE A 144     135.665 281.418  29.897  1.00  0.00           C  
ATOM   2296  H   ILE A 144     133.723 279.396  26.631  1.00  0.00           H  
ATOM   2297  HA  ILE A 144     133.463 282.387  26.459  1.00  0.00           H  
ATOM   2298  HB  ILE A 144     135.838 280.720  27.358  1.00  0.00           H  
ATOM   2299 1HG1 ILE A 144     134.260 282.717  28.977  1.00  0.00           H  
ATOM   2300 2HG1 ILE A 144     133.828 281.015  28.915  1.00  0.00           H  
ATOM   2301 1HG2 ILE A 144     136.909 282.885  27.832  1.00  0.00           H  
ATOM   2302 2HG2 ILE A 144     136.545 282.718  26.099  1.00  0.00           H  
ATOM   2303 3HG2 ILE A 144     135.511 283.735  27.131  1.00  0.00           H  
ATOM   2304 1HD1 ILE A 144     135.184 281.504  30.872  1.00  0.00           H  
ATOM   2305 2HD1 ILE A 144     136.049 280.406  29.769  1.00  0.00           H  
ATOM   2306 3HD1 ILE A 144     136.487 282.130  29.835  1.00  0.00           H  
ATOM   2307  N   LYS A 145     134.421 282.614  24.216  1.00  0.00           N  
ATOM   2308  CA  LYS A 145     134.833 282.698  22.817  1.00  0.00           C  
ATOM   2309  C   LYS A 145     135.944 283.718  22.542  1.00  0.00           C  
ATOM   2310  O   LYS A 145     136.041 284.781  23.180  1.00  0.00           O  
ATOM   2311  CB  LYS A 145     133.608 283.011  21.958  1.00  0.00           C  
ATOM   2312  CG  LYS A 145     132.517 281.943  22.034  1.00  0.00           C  
ATOM   2313  CD  LYS A 145     131.217 282.394  21.378  1.00  0.00           C  
ATOM   2314  CE  LYS A 145     130.121 281.333  21.539  1.00  0.00           C  
ATOM   2315  NZ  LYS A 145     128.789 281.820  21.054  1.00  0.00           N  
ATOM   2316  H   LYS A 145     133.879 283.363  24.645  1.00  0.00           H  
ATOM   2317  HA  LYS A 145     135.215 281.720  22.516  1.00  0.00           H  
ATOM   2318 1HB  LYS A 145     133.176 283.957  22.278  1.00  0.00           H  
ATOM   2319 2HB  LYS A 145     133.911 283.116  20.917  1.00  0.00           H  
ATOM   2320 1HG  LYS A 145     132.870 281.041  21.542  1.00  0.00           H  
ATOM   2321 2HG  LYS A 145     132.322 281.715  23.079  1.00  0.00           H  
ATOM   2322 1HD  LYS A 145     130.872 283.319  21.850  1.00  0.00           H  
ATOM   2323 2HD  LYS A 145     131.380 282.580  20.317  1.00  0.00           H  
ATOM   2324 1HE  LYS A 145     130.403 280.448  20.971  1.00  0.00           H  
ATOM   2325 2HE  LYS A 145     130.032 281.067  22.593  1.00  0.00           H  
ATOM   2326 1HZ  LYS A 145     128.097 281.100  21.183  1.00  0.00           H  
ATOM   2327 2HZ  LYS A 145     128.521 282.647  21.617  1.00  0.00           H  
ATOM   2328 3HZ  LYS A 145     128.838 282.070  20.083  1.00  0.00           H  
ATOM   2329  N   GLY A 146     136.764 283.398  21.531  1.00  0.00           N  
ATOM   2330  CA  GLY A 146     137.849 284.266  21.081  1.00  0.00           C  
ATOM   2331  C   GLY A 146     139.034 284.250  22.053  1.00  0.00           C  
ATOM   2332  O   GLY A 146     139.731 285.258  22.188  1.00  0.00           O  
ATOM   2333  H   GLY A 146     136.608 282.519  21.043  1.00  0.00           H  
ATOM   2334 1HA  GLY A 146     138.184 283.939  20.094  1.00  0.00           H  
ATOM   2335 2HA  GLY A 146     137.479 285.285  20.971  1.00  0.00           H  
ATOM   2336  N   LEU A 147     139.228 283.122  22.747  1.00  0.00           N  
ATOM   2337  CA  LEU A 147     140.253 282.984  23.772  1.00  0.00           C  
ATOM   2338  C   LEU A 147     141.548 282.344  23.260  1.00  0.00           C  
ATOM   2339  O   LEU A 147     141.552 281.237  22.704  1.00  0.00           O  
ATOM   2340  CB  LEU A 147     139.617 282.174  24.917  1.00  0.00           C  
ATOM   2341  CG  LEU A 147     140.449 281.836  26.141  1.00  0.00           C  
ATOM   2342  CD1 LEU A 147     140.790 283.020  26.865  1.00  0.00           C  
ATOM   2343  CD2 LEU A 147     139.647 280.967  27.055  1.00  0.00           C  
ATOM   2344  H   LEU A 147     138.640 282.308  22.554  1.00  0.00           H  
ATOM   2345  HA  LEU A 147     140.501 283.977  24.125  1.00  0.00           H  
ATOM   2346 1HB  LEU A 147     138.755 282.722  25.256  1.00  0.00           H  
ATOM   2347 2HB  LEU A 147     139.261 281.231  24.497  1.00  0.00           H  
ATOM   2348  HG  LEU A 147     141.366 281.347  25.833  1.00  0.00           H  
ATOM   2349 1HD1 LEU A 147     141.361 282.705  27.720  1.00  0.00           H  
ATOM   2350 2HD1 LEU A 147     141.375 283.686  26.259  1.00  0.00           H  
ATOM   2351 3HD1 LEU A 147     139.897 283.517  27.191  1.00  0.00           H  
ATOM   2352 1HD2 LEU A 147     140.233 280.726  27.935  1.00  0.00           H  
ATOM   2353 2HD2 LEU A 147     138.753 281.479  27.353  1.00  0.00           H  
ATOM   2354 3HD2 LEU A 147     139.377 280.085  26.549  1.00  0.00           H  
ATOM   2355  N   HIS A 148     142.671 283.038  23.479  1.00  0.00           N  
ATOM   2356  CA  HIS A 148     143.990 282.594  23.031  1.00  0.00           C  
ATOM   2357  C   HIS A 148     144.450 281.363  23.783  1.00  0.00           C  
ATOM   2358  O   HIS A 148     144.188 281.212  24.968  1.00  0.00           O  
ATOM   2359  CB  HIS A 148     145.025 283.711  23.202  1.00  0.00           C  
ATOM   2360  CG  HIS A 148     146.325 283.436  22.512  1.00  0.00           C  
ATOM   2361  ND1 HIS A 148     147.278 282.586  23.032  1.00  0.00           N  
ATOM   2362  CD2 HIS A 148     146.831 283.900  21.345  1.00  0.00           C  
ATOM   2363  CE1 HIS A 148     148.314 282.538  22.213  1.00  0.00           C  
ATOM   2364  NE2 HIS A 148     148.067 283.326  21.183  1.00  0.00           N  
ATOM   2365  H   HIS A 148     142.630 283.939  23.973  1.00  0.00           H  
ATOM   2366  HA  HIS A 148     143.936 282.332  21.975  1.00  0.00           H  
ATOM   2367 1HB  HIS A 148     144.621 284.645  22.809  1.00  0.00           H  
ATOM   2368 2HB  HIS A 148     145.226 283.861  24.262  1.00  0.00           H  
ATOM   2369  HD2 HIS A 148     146.347 284.598  20.661  1.00  0.00           H  
ATOM   2370  HE1 HIS A 148     149.219 281.947  22.363  1.00  0.00           H  
ATOM   2371  HE2 HIS A 148     148.685 283.484  20.400  1.00  0.00           H  
ATOM   2372  N   ILE A 149     145.185 280.497  23.124  1.00  0.00           N  
ATOM   2373  CA  ILE A 149     145.637 279.240  23.709  1.00  0.00           C  
ATOM   2374  C   ILE A 149     146.382 279.413  25.046  1.00  0.00           C  
ATOM   2375  O   ILE A 149     146.176 278.623  25.977  1.00  0.00           O  
ATOM   2376  CB  ILE A 149     146.549 278.496  22.716  1.00  0.00           C  
ATOM   2377  CG1 ILE A 149     145.743 278.022  21.504  1.00  0.00           C  
ATOM   2378  CG2 ILE A 149     147.232 277.321  23.398  1.00  0.00           C  
ATOM   2379  CD1 ILE A 149     146.597 277.545  20.351  1.00  0.00           C  
ATOM   2380  H   ILE A 149     145.414 280.700  22.163  1.00  0.00           H  
ATOM   2381  HA  ILE A 149     144.762 278.611  23.882  1.00  0.00           H  
ATOM   2382  HB  ILE A 149     147.310 279.179  22.340  1.00  0.00           H  
ATOM   2383 1HG1 ILE A 149     145.085 277.206  21.801  1.00  0.00           H  
ATOM   2384 2HG1 ILE A 149     145.112 278.836  21.145  1.00  0.00           H  
ATOM   2385 1HG2 ILE A 149     147.872 276.806  22.682  1.00  0.00           H  
ATOM   2386 2HG2 ILE A 149     147.836 277.684  24.229  1.00  0.00           H  
ATOM   2387 3HG2 ILE A 149     146.477 276.629  23.773  1.00  0.00           H  
ATOM   2388 1HD1 ILE A 149     145.955 277.226  19.530  1.00  0.00           H  
ATOM   2389 2HD1 ILE A 149     147.241 278.358  20.014  1.00  0.00           H  
ATOM   2390 3HD1 ILE A 149     147.212 276.707  20.677  1.00  0.00           H  
ATOM   2391  N   LYS A 150     147.207 280.455  25.163  1.00  0.00           N  
ATOM   2392  CA  LYS A 150     147.947 280.713  26.402  1.00  0.00           C  
ATOM   2393  C   LYS A 150     147.001 281.189  27.513  1.00  0.00           C  
ATOM   2394  O   LYS A 150     147.269 281.042  28.716  1.00  0.00           O  
ATOM   2395  CB  LYS A 150     149.048 281.747  26.165  1.00  0.00           C  
ATOM   2396  CG  LYS A 150     150.235 281.230  25.364  1.00  0.00           C  
ATOM   2397  CD  LYS A 150     151.306 282.301  25.209  1.00  0.00           C  
ATOM   2398  CE  LYS A 150     152.489 281.789  24.400  1.00  0.00           C  
ATOM   2399  NZ  LYS A 150     153.239 280.726  25.122  1.00  0.00           N  
ATOM   2400  H   LYS A 150     147.323 281.091  24.375  1.00  0.00           H  
ATOM   2401  HA  LYS A 150     148.427 279.787  26.721  1.00  0.00           H  
ATOM   2402 1HB  LYS A 150     148.633 282.604  25.632  1.00  0.00           H  
ATOM   2403 2HB  LYS A 150     149.422 282.108  27.123  1.00  0.00           H  
ATOM   2404 1HG  LYS A 150     150.668 280.367  25.870  1.00  0.00           H  
ATOM   2405 2HG  LYS A 150     149.899 280.920  24.375  1.00  0.00           H  
ATOM   2406 1HD  LYS A 150     150.881 283.171  24.707  1.00  0.00           H  
ATOM   2407 2HD  LYS A 150     151.658 282.607  26.195  1.00  0.00           H  
ATOM   2408 1HE  LYS A 150     152.133 281.387  23.453  1.00  0.00           H  
ATOM   2409 2HE  LYS A 150     153.168 282.614  24.187  1.00  0.00           H  
ATOM   2410 1HZ  LYS A 150     154.013 280.414  24.553  1.00  0.00           H  
ATOM   2411 2HZ  LYS A 150     153.590 281.093  25.995  1.00  0.00           H  
ATOM   2412 3HZ  LYS A 150     152.624 279.946  25.308  1.00  0.00           H  
ATOM   2413  N   GLN A 151     145.863 281.725  27.103  1.00  0.00           N  
ATOM   2414  CA  GLN A 151     144.837 282.204  27.990  1.00  0.00           C  
ATOM   2415  C   GLN A 151     143.947 281.040  28.378  1.00  0.00           C  
ATOM   2416  O   GLN A 151     143.412 281.023  29.486  1.00  0.00           O  
ATOM   2417  CB  GLN A 151     144.040 283.324  27.350  1.00  0.00           C  
ATOM   2418  CG  GLN A 151     144.787 284.575  27.085  1.00  0.00           C  
ATOM   2419  CD  GLN A 151     143.877 285.613  26.442  1.00  0.00           C  
ATOM   2420  OE1 GLN A 151     143.189 285.374  25.412  1.00  0.00           O  
ATOM   2421  NE2 GLN A 151     143.861 286.780  27.078  1.00  0.00           N  
ATOM   2422  H   GLN A 151     145.687 281.777  26.108  1.00  0.00           H  
ATOM   2423  HA  GLN A 151     145.304 282.593  28.893  1.00  0.00           H  
ATOM   2424 1HB  GLN A 151     143.606 282.985  26.431  1.00  0.00           H  
ATOM   2425 2HB  GLN A 151     143.255 283.596  27.998  1.00  0.00           H  
ATOM   2426 1HG  GLN A 151     145.131 284.970  28.036  1.00  0.00           H  
ATOM   2427 2HG  GLN A 151     145.638 284.375  26.442  1.00  0.00           H  
ATOM   2428 1HE2 GLN A 151     143.250 287.554  26.788  1.00  0.00           H  
ATOM   2429 2HE2 GLN A 151     144.424 286.914  27.894  1.00  0.00           H  
ATOM   2430  N   GLN A 152     143.807 280.047  27.483  1.00  0.00           N  
ATOM   2431  CA  GLN A 152     143.016 278.875  27.807  1.00  0.00           C  
ATOM   2432  C   GLN A 152     143.759 278.145  28.908  1.00  0.00           C  
ATOM   2433  O   GLN A 152     143.127 277.583  29.803  1.00  0.00           O  
ATOM   2434  CB  GLN A 152     142.810 277.973  26.587  1.00  0.00           C  
ATOM   2435  CG  GLN A 152     141.920 278.573  25.512  1.00  0.00           C  
ATOM   2436  CD  GLN A 152     141.762 277.657  24.314  1.00  0.00           C  
ATOM   2437  OE1 GLN A 152     141.693 276.433  24.455  1.00  0.00           O  
ATOM   2438  NE2 GLN A 152     141.704 278.245  23.124  1.00  0.00           N  
ATOM   2439  H   GLN A 152     144.214 280.154  26.553  1.00  0.00           H  
ATOM   2440  HA  GLN A 152     142.055 279.188  28.198  1.00  0.00           H  
ATOM   2441 1HB  GLN A 152     143.776 277.745  26.136  1.00  0.00           H  
ATOM   2442 2HB  GLN A 152     142.366 277.029  26.904  1.00  0.00           H  
ATOM   2443 1HG  GLN A 152     140.932 278.757  25.934  1.00  0.00           H  
ATOM   2444 2HG  GLN A 152     142.360 279.509  25.171  1.00  0.00           H  
ATOM   2445 1HE2 GLN A 152     141.600 277.691  22.297  1.00  0.00           H  
ATOM   2446 2HE2 GLN A 152     141.764 279.241  23.055  1.00  0.00           H  
ATOM   2447  N   ARG A 153     145.099 278.192  28.865  1.00  0.00           N  
ATOM   2448  CA  ARG A 153     145.903 277.568  29.909  1.00  0.00           C  
ATOM   2449  C   ARG A 153     145.794 278.353  31.205  1.00  0.00           C  
ATOM   2450  O   ARG A 153     145.657 277.742  32.267  1.00  0.00           O  
ATOM   2451  CB  ARG A 153     147.364 277.482  29.491  1.00  0.00           C  
ATOM   2452  CG  ARG A 153     148.269 276.759  30.475  1.00  0.00           C  
ATOM   2453  CD  ARG A 153     149.639 276.578  29.930  1.00  0.00           C  
ATOM   2454  NE  ARG A 153     150.501 275.859  30.856  1.00  0.00           N  
ATOM   2455  CZ  ARG A 153     151.743 275.427  30.565  1.00  0.00           C  
ATOM   2456  NH1 ARG A 153     152.254 275.647  29.374  1.00  0.00           N  
ATOM   2457  NH2 ARG A 153     152.448 274.782  31.478  1.00  0.00           N  
ATOM   2458  H   ARG A 153     145.523 278.640  28.047  1.00  0.00           H  
ATOM   2459  HA  ARG A 153     145.510 276.583  30.108  1.00  0.00           H  
ATOM   2460 1HB  ARG A 153     147.438 276.965  28.535  1.00  0.00           H  
ATOM   2461 2HB  ARG A 153     147.762 278.487  29.352  1.00  0.00           H  
ATOM   2462 1HG  ARG A 153     148.341 277.339  31.396  1.00  0.00           H  
ATOM   2463 2HG  ARG A 153     147.855 275.775  30.697  1.00  0.00           H  
ATOM   2464 1HD  ARG A 153     149.588 276.010  29.001  1.00  0.00           H  
ATOM   2465 2HD  ARG A 153     150.085 277.552  29.736  1.00  0.00           H  
ATOM   2466  HE  ARG A 153     150.142 275.671  31.782  1.00  0.00           H  
ATOM   2467 1HH1 ARG A 153     151.716 276.141  28.677  1.00  0.00           H  
ATOM   2468 2HH1 ARG A 153     153.186 275.324  29.157  1.00  0.00           H  
ATOM   2469 1HH2 ARG A 153     152.055 274.612  32.394  1.00  0.00           H  
ATOM   2470 2HH2 ARG A 153     153.379 274.458  31.261  1.00  0.00           H  
ATOM   2471  N   GLN A 154     145.848 279.688  31.165  1.00  0.00           N  
ATOM   2472  CA  GLN A 154     145.713 280.389  32.438  1.00  0.00           C  
ATOM   2473  C   GLN A 154     144.322 280.160  33.035  1.00  0.00           C  
ATOM   2474  O   GLN A 154     144.199 279.938  34.238  1.00  0.00           O  
ATOM   2475  CB  GLN A 154     145.909 281.898  32.272  1.00  0.00           C  
ATOM   2476  CG  GLN A 154     145.778 282.714  33.587  1.00  0.00           C  
ATOM   2477  CD  GLN A 154     146.872 282.358  34.602  1.00  0.00           C  
ATOM   2478  OE1 GLN A 154     148.043 282.311  34.212  1.00  0.00           O  
ATOM   2479  NE2 GLN A 154     146.530 282.121  35.868  1.00  0.00           N  
ATOM   2480  H   GLN A 154     146.046 280.189  30.292  1.00  0.00           H  
ATOM   2481  HA  GLN A 154     146.458 280.001  33.131  1.00  0.00           H  
ATOM   2482 1HB  GLN A 154     146.892 282.090  31.841  1.00  0.00           H  
ATOM   2483 2HB  GLN A 154     145.166 282.278  31.568  1.00  0.00           H  
ATOM   2484 1HG  GLN A 154     145.854 283.774  33.357  1.00  0.00           H  
ATOM   2485 2HG  GLN A 154     144.806 282.507  34.053  1.00  0.00           H  
ATOM   2486 1HE2 GLN A 154     147.227 281.899  36.543  1.00  0.00           H  
ATOM   2487 2HE2 GLN A 154     145.544 282.156  36.185  1.00  0.00           H  
ATOM   2488  N   LEU A 155     143.279 280.122  32.197  1.00  0.00           N  
ATOM   2489  CA  LEU A 155     141.939 279.888  32.711  1.00  0.00           C  
ATOM   2490  C   LEU A 155     141.846 278.482  33.290  1.00  0.00           C  
ATOM   2491  O   LEU A 155     141.338 278.293  34.395  1.00  0.00           O  
ATOM   2492  CB  LEU A 155     140.896 280.072  31.601  1.00  0.00           C  
ATOM   2493  CG  LEU A 155     139.439 279.823  32.009  1.00  0.00           C  
ATOM   2494  CD1 LEU A 155     139.016 280.860  33.040  1.00  0.00           C  
ATOM   2495  CD2 LEU A 155     138.549 279.883  30.776  1.00  0.00           C  
ATOM   2496  H   LEU A 155     143.408 280.326  31.203  1.00  0.00           H  
ATOM   2497  HA  LEU A 155     141.754 280.612  33.500  1.00  0.00           H  
ATOM   2498 1HB  LEU A 155     140.966 281.091  31.224  1.00  0.00           H  
ATOM   2499 2HB  LEU A 155     141.133 279.388  30.785  1.00  0.00           H  
ATOM   2500  HG  LEU A 155     139.353 278.839  32.471  1.00  0.00           H  
ATOM   2501 1HD1 LEU A 155     137.980 280.683  33.330  1.00  0.00           H  
ATOM   2502 2HD1 LEU A 155     139.656 280.782  33.919  1.00  0.00           H  
ATOM   2503 3HD1 LEU A 155     139.107 281.858  32.611  1.00  0.00           H  
ATOM   2504 1HD2 LEU A 155     137.513 279.705  31.066  1.00  0.00           H  
ATOM   2505 2HD2 LEU A 155     138.633 280.867  30.314  1.00  0.00           H  
ATOM   2506 3HD2 LEU A 155     138.862 279.119  30.064  1.00  0.00           H  
ATOM   2507  N   TYR A 156     142.381 277.482  32.580  1.00  0.00           N  
ATOM   2508  CA  TYR A 156     142.312 276.102  33.031  1.00  0.00           C  
ATOM   2509  C   TYR A 156     142.864 276.031  34.451  1.00  0.00           C  
ATOM   2510  O   TYR A 156     142.227 275.453  35.338  1.00  0.00           O  
ATOM   2511  CB  TYR A 156     143.086 275.174  32.093  1.00  0.00           C  
ATOM   2512  CG  TYR A 156     143.066 273.722  32.516  1.00  0.00           C  
ATOM   2513  CD1 TYR A 156     141.890 272.990  32.430  1.00  0.00           C  
ATOM   2514  CD2 TYR A 156     144.222 273.122  32.991  1.00  0.00           C  
ATOM   2515  CE1 TYR A 156     141.872 271.664  32.817  1.00  0.00           C  
ATOM   2516  CE2 TYR A 156     144.204 271.796  33.378  1.00  0.00           C  
ATOM   2517  CZ  TYR A 156     143.034 271.068  33.292  1.00  0.00           C  
ATOM   2518  OH  TYR A 156     143.016 269.748  33.678  1.00  0.00           O  
ATOM   2519  H   TYR A 156     142.796 277.663  31.665  1.00  0.00           H  
ATOM   2520  HA  TYR A 156     141.269 275.787  33.036  1.00  0.00           H  
ATOM   2521 1HB  TYR A 156     142.668 275.241  31.087  1.00  0.00           H  
ATOM   2522 2HB  TYR A 156     144.125 275.497  32.037  1.00  0.00           H  
ATOM   2523  HD1 TYR A 156     140.981 273.462  32.056  1.00  0.00           H  
ATOM   2524  HD2 TYR A 156     145.146 273.697  33.060  1.00  0.00           H  
ATOM   2525  HE1 TYR A 156     140.948 271.090  32.749  1.00  0.00           H  
ATOM   2526  HE2 TYR A 156     145.113 271.325  33.753  1.00  0.00           H  
ATOM   2527  HH  TYR A 156     143.908 269.466  33.893  1.00  0.00           H  
ATOM   2528  N   ARG A 157     144.003 276.690  34.703  1.00  0.00           N  
ATOM   2529  CA  ARG A 157     144.543 276.741  36.050  1.00  0.00           C  
ATOM   2530  C   ARG A 157     143.633 277.427  37.065  1.00  0.00           C  
ATOM   2531  O   ARG A 157     143.411 276.878  38.150  1.00  0.00           O  
ATOM   2532  CB  ARG A 157     145.885 277.458  36.034  1.00  0.00           C  
ATOM   2533  CG  ARG A 157     146.533 277.633  37.399  1.00  0.00           C  
ATOM   2534  CD  ARG A 157     147.827 278.355  37.304  1.00  0.00           C  
ATOM   2535  NE  ARG A 157     148.857 277.541  36.677  1.00  0.00           N  
ATOM   2536  CZ  ARG A 157     150.051 278.006  36.260  1.00  0.00           C  
ATOM   2537  NH1 ARG A 157     150.350 279.277  36.411  1.00  0.00           N  
ATOM   2538  NH2 ARG A 157     150.921 277.184  35.700  1.00  0.00           N  
ATOM   2539  H   ARG A 157     144.526 277.117  33.932  1.00  0.00           H  
ATOM   2540  HA  ARG A 157     144.720 275.717  36.377  1.00  0.00           H  
ATOM   2541 1HB  ARG A 157     146.584 276.908  35.406  1.00  0.00           H  
ATOM   2542 2HB  ARG A 157     145.763 278.450  35.598  1.00  0.00           H  
ATOM   2543 1HG  ARG A 157     145.868 278.205  38.047  1.00  0.00           H  
ATOM   2544 2HG  ARG A 157     146.717 276.654  37.843  1.00  0.00           H  
ATOM   2545 1HD  ARG A 157     147.698 279.258  36.710  1.00  0.00           H  
ATOM   2546 2HD  ARG A 157     148.168 278.623  38.304  1.00  0.00           H  
ATOM   2547  HE  ARG A 157     148.663 276.558  36.543  1.00  0.00           H  
ATOM   2548 1HH1 ARG A 157     149.685 279.906  36.839  1.00  0.00           H  
ATOM   2549 2HH1 ARG A 157     151.245 279.626  36.099  1.00  0.00           H  
ATOM   2550 1HH2 ARG A 157     150.690 276.207  35.584  1.00  0.00           H  
ATOM   2551 2HH2 ARG A 157     151.815 277.532  35.388  1.00  0.00           H  
ATOM   2552  N   ASP A 158     143.047 278.583  36.715  1.00  0.00           N  
ATOM   2553  CA  ASP A 158     142.230 279.308  37.681  1.00  0.00           C  
ATOM   2554  C   ASP A 158     140.990 278.527  38.032  1.00  0.00           C  
ATOM   2555  O   ASP A 158     140.558 278.512  39.196  1.00  0.00           O  
ATOM   2556  CB  ASP A 158     141.740 280.651  37.118  1.00  0.00           C  
ATOM   2557  CG  ASP A 158     142.806 281.725  36.885  1.00  0.00           C  
ATOM   2558  OD1 ASP A 158     143.932 281.603  37.321  1.00  0.00           O  
ATOM   2559  OD2 ASP A 158     142.442 282.721  36.305  1.00  0.00           O  
ATOM   2560  H   ASP A 158     143.260 279.012  35.808  1.00  0.00           H  
ATOM   2561  HA  ASP A 158     142.814 279.472  38.585  1.00  0.00           H  
ATOM   2562 1HB  ASP A 158     141.264 280.456  36.153  1.00  0.00           H  
ATOM   2563 2HB  ASP A 158     140.971 281.058  37.777  1.00  0.00           H  
ATOM   2564  N   VAL A 159     140.413 277.874  37.037  1.00  0.00           N  
ATOM   2565  CA  VAL A 159     139.193 277.139  37.229  1.00  0.00           C  
ATOM   2566  C   VAL A 159     139.428 275.908  38.053  1.00  0.00           C  
ATOM   2567  O   VAL A 159     138.641 275.632  38.962  1.00  0.00           O  
ATOM   2568  CB  VAL A 159     138.590 276.736  35.870  1.00  0.00           C  
ATOM   2569  CG1 VAL A 159     137.412 275.794  36.068  1.00  0.00           C  
ATOM   2570  CG2 VAL A 159     138.164 277.979  35.104  1.00  0.00           C  
ATOM   2571  H   VAL A 159     140.828 277.916  36.097  1.00  0.00           H  
ATOM   2572  HA  VAL A 159     138.502 277.783  37.775  1.00  0.00           H  
ATOM   2573  HB  VAL A 159     139.342 276.194  35.296  1.00  0.00           H  
ATOM   2574 1HG1 VAL A 159     136.998 275.519  35.098  1.00  0.00           H  
ATOM   2575 2HG1 VAL A 159     137.748 274.896  36.587  1.00  0.00           H  
ATOM   2576 3HG1 VAL A 159     136.644 276.291  36.661  1.00  0.00           H  
ATOM   2577 1HG2 VAL A 159     137.739 277.687  34.144  1.00  0.00           H  
ATOM   2578 2HG2 VAL A 159     137.416 278.524  35.681  1.00  0.00           H  
ATOM   2579 3HG2 VAL A 159     139.030 278.619  34.937  1.00  0.00           H  
ATOM   2580  N   ARG A 160     140.471 275.138  37.755  1.00  0.00           N  
ATOM   2581  CA  ARG A 160     140.646 273.911  38.487  1.00  0.00           C  
ATOM   2582  C   ARG A 160     141.067 274.210  39.924  1.00  0.00           C  
ATOM   2583  O   ARG A 160     140.687 273.469  40.830  1.00  0.00           O  
ATOM   2584  CB  ARG A 160     141.688 273.030  37.815  1.00  0.00           C  
ATOM   2585  CG  ARG A 160     143.125 273.503  37.975  1.00  0.00           C  
ATOM   2586  CD  ARG A 160     144.073 272.646  37.218  1.00  0.00           C  
ATOM   2587  NE  ARG A 160     145.455 273.043  37.436  1.00  0.00           N  
ATOM   2588  CZ  ARG A 160     146.201 272.668  38.492  1.00  0.00           C  
ATOM   2589  NH1 ARG A 160     145.687 271.887  39.417  1.00  0.00           N  
ATOM   2590  NH2 ARG A 160     147.451 273.083  38.600  1.00  0.00           N  
ATOM   2591  H   ARG A 160     141.135 275.394  37.016  1.00  0.00           H  
ATOM   2592  HA  ARG A 160     139.689 273.401  38.529  1.00  0.00           H  
ATOM   2593 1HB  ARG A 160     141.627 272.020  38.218  1.00  0.00           H  
ATOM   2594 2HB  ARG A 160     141.479 272.969  36.746  1.00  0.00           H  
ATOM   2595 1HG  ARG A 160     143.215 274.525  37.605  1.00  0.00           H  
ATOM   2596 2HG  ARG A 160     143.403 273.473  39.030  1.00  0.00           H  
ATOM   2597 1HD  ARG A 160     143.962 271.610  37.537  1.00  0.00           H  
ATOM   2598 2HD  ARG A 160     143.861 272.723  36.152  1.00  0.00           H  
ATOM   2599  HE  ARG A 160     145.886 273.644  36.745  1.00  0.00           H  
ATOM   2600 1HH1 ARG A 160     144.731 271.570  39.334  1.00  0.00           H  
ATOM   2601 2HH1 ARG A 160     146.246 271.606  40.209  1.00  0.00           H  
ATOM   2602 1HH2 ARG A 160     147.847 273.683  37.889  1.00  0.00           H  
ATOM   2603 2HH2 ARG A 160     148.010 272.801  39.391  1.00  0.00           H  
ATOM   2604  N   GLU A 161     141.798 275.315  40.165  1.00  0.00           N  
ATOM   2605  CA  GLU A 161     142.170 275.660  41.532  1.00  0.00           C  
ATOM   2606  C   GLU A 161     140.965 276.128  42.335  1.00  0.00           C  
ATOM   2607  O   GLU A 161     140.802 275.747  43.502  1.00  0.00           O  
ATOM   2608  CB  GLU A 161     143.247 276.748  41.532  1.00  0.00           C  
ATOM   2609  CG  GLU A 161     144.601 276.292  41.007  1.00  0.00           C  
ATOM   2610  CD  GLU A 161     145.615 277.401  40.967  1.00  0.00           C  
ATOM   2611  OE1 GLU A 161     145.253 278.523  41.228  1.00  0.00           O  
ATOM   2612  OE2 GLU A 161     146.755 277.126  40.674  1.00  0.00           O  
ATOM   2613  H   GLU A 161     142.140 275.907  39.400  1.00  0.00           H  
ATOM   2614  HA  GLU A 161     142.570 274.765  42.012  1.00  0.00           H  
ATOM   2615 1HB  GLU A 161     142.916 277.587  40.920  1.00  0.00           H  
ATOM   2616 2HB  GLU A 161     143.389 277.119  42.547  1.00  0.00           H  
ATOM   2617 1HG  GLU A 161     144.977 275.494  41.646  1.00  0.00           H  
ATOM   2618 2HG  GLU A 161     144.472 275.887  40.004  1.00  0.00           H  
ATOM   2619  N   ALA A 162     140.096 276.931  41.701  1.00  0.00           N  
ATOM   2620  CA  ALA A 162     138.910 277.427  42.370  1.00  0.00           C  
ATOM   2621  C   ALA A 162     137.987 276.269  42.697  1.00  0.00           C  
ATOM   2622  O   ALA A 162     137.455 276.206  43.808  1.00  0.00           O  
ATOM   2623  CB  ALA A 162     138.196 278.459  41.508  1.00  0.00           C  
ATOM   2624  H   ALA A 162     140.286 277.251  40.752  1.00  0.00           H  
ATOM   2625  HA  ALA A 162     139.204 277.912  43.295  1.00  0.00           H  
ATOM   2626 1HB  ALA A 162     137.303 278.809  42.025  1.00  0.00           H  
ATOM   2627 2HB  ALA A 162     138.862 279.302  41.324  1.00  0.00           H  
ATOM   2628 3HB  ALA A 162     137.913 278.007  40.559  1.00  0.00           H  
ATOM   2629  N   ALA A 163     137.807 275.349  41.749  1.00  0.00           N  
ATOM   2630  CA  ALA A 163     136.903 274.231  41.909  1.00  0.00           C  
ATOM   2631  C   ALA A 163     137.393 273.303  43.024  1.00  0.00           C  
ATOM   2632  O   ALA A 163     136.584 272.776  43.803  1.00  0.00           O  
ATOM   2633  CB  ALA A 163     136.763 273.473  40.597  1.00  0.00           C  
ATOM   2634  H   ALA A 163     138.276 275.463  40.848  1.00  0.00           H  
ATOM   2635  HA  ALA A 163     135.922 274.621  42.175  1.00  0.00           H  
ATOM   2636 1HB  ALA A 163     136.078 272.635  40.733  1.00  0.00           H  
ATOM   2637 2HB  ALA A 163     136.371 274.141  39.831  1.00  0.00           H  
ATOM   2638 3HB  ALA A 163     137.737 273.098  40.288  1.00  0.00           H  
ATOM   2639  N   LYS A 164     138.720 273.095  43.115  1.00  0.00           N  
ATOM   2640  CA  LYS A 164     139.272 272.259  44.177  1.00  0.00           C  
ATOM   2641  C   LYS A 164     139.024 272.870  45.549  1.00  0.00           C  
ATOM   2642  O   LYS A 164     138.625 272.164  46.478  1.00  0.00           O  
ATOM   2643  CB  LYS A 164     140.770 272.041  43.964  1.00  0.00           C  
ATOM   2644  CG  LYS A 164     141.392 271.000  44.885  1.00  0.00           C  
ATOM   2645  CD  LYS A 164     142.897 270.911  44.682  1.00  0.00           C  
ATOM   2646  CE  LYS A 164     143.239 270.292  43.335  1.00  0.00           C  
ATOM   2647  NZ  LYS A 164     144.685 269.961  43.225  1.00  0.00           N  
ATOM   2648  H   LYS A 164     139.339 273.483  42.394  1.00  0.00           H  
ATOM   2649  HA  LYS A 164     138.772 271.291  44.145  1.00  0.00           H  
ATOM   2650 1HB  LYS A 164     140.950 271.727  42.935  1.00  0.00           H  
ATOM   2651 2HB  LYS A 164     141.300 272.982  44.116  1.00  0.00           H  
ATOM   2652 1HG  LYS A 164     141.189 271.266  45.924  1.00  0.00           H  
ATOM   2653 2HG  LYS A 164     140.948 270.025  44.685  1.00  0.00           H  
ATOM   2654 1HD  LYS A 164     143.332 271.910  44.735  1.00  0.00           H  
ATOM   2655 2HD  LYS A 164     143.335 270.301  45.472  1.00  0.00           H  
ATOM   2656 1HE  LYS A 164     142.658 269.381  43.195  1.00  0.00           H  
ATOM   2657 2HE  LYS A 164     142.977 270.988  42.538  1.00  0.00           H  
ATOM   2658 1HZ  LYS A 164     144.870 269.554  42.319  1.00  0.00           H  
ATOM   2659 2HZ  LYS A 164     145.233 270.802  43.334  1.00  0.00           H  
ATOM   2660 3HZ  LYS A 164     144.936 269.300  43.947  1.00  0.00           H  
ATOM   2661  N   LYS A 165     139.211 274.191  45.662  1.00  0.00           N  
ATOM   2662  CA  LYS A 165     138.986 274.889  46.924  1.00  0.00           C  
ATOM   2663  C   LYS A 165     137.506 274.900  47.303  1.00  0.00           C  
ATOM   2664  O   LYS A 165     137.165 274.795  48.482  1.00  0.00           O  
ATOM   2665  CB  LYS A 165     139.519 276.321  46.842  1.00  0.00           C  
ATOM   2666  CG  LYS A 165     141.037 276.427  46.801  1.00  0.00           C  
ATOM   2667  CD  LYS A 165     141.487 277.872  46.646  1.00  0.00           C  
ATOM   2668  CE  LYS A 165     143.003 277.975  46.566  1.00  0.00           C  
ATOM   2669  NZ  LYS A 165     143.455 279.377  46.357  1.00  0.00           N  
ATOM   2670  H   LYS A 165     139.577 274.712  44.857  1.00  0.00           H  
ATOM   2671  HA  LYS A 165     139.522 274.355  47.706  1.00  0.00           H  
ATOM   2672 1HB  LYS A 165     139.126 276.804  45.946  1.00  0.00           H  
ATOM   2673 2HB  LYS A 165     139.167 276.890  47.702  1.00  0.00           H  
ATOM   2674 1HG  LYS A 165     141.456 276.022  47.724  1.00  0.00           H  
ATOM   2675 2HG  LYS A 165     141.420 275.844  45.964  1.00  0.00           H  
ATOM   2676 1HD  LYS A 165     141.054 278.292  45.737  1.00  0.00           H  
ATOM   2677 2HD  LYS A 165     141.137 278.455  47.497  1.00  0.00           H  
ATOM   2678 1HE  LYS A 165     143.442 277.597  47.489  1.00  0.00           H  
ATOM   2679 2HE  LYS A 165     143.366 277.363  45.740  1.00  0.00           H  
ATOM   2680 1HZ  LYS A 165     144.464 279.403  46.310  1.00  0.00           H  
ATOM   2681 2HZ  LYS A 165     143.068 279.731  45.493  1.00  0.00           H  
ATOM   2682 3HZ  LYS A 165     143.140 279.951  47.127  1.00  0.00           H  
ATOM   2683  N   ALA A 166     136.630 275.019  46.299  1.00  0.00           N  
ATOM   2684  CA  ALA A 166     135.194 275.024  46.528  1.00  0.00           C  
ATOM   2685  C   ALA A 166     134.666 273.620  46.833  1.00  0.00           C  
ATOM   2686  O   ALA A 166     133.691 273.479  47.573  1.00  0.00           O  
ATOM   2687  CB  ALA A 166     134.475 275.610  45.321  1.00  0.00           C  
ATOM   2688  H   ALA A 166     136.988 275.163  45.354  1.00  0.00           H  
ATOM   2689  HA  ALA A 166     134.990 275.644  47.397  1.00  0.00           H  
ATOM   2690 1HB  ALA A 166     133.401 275.618  45.506  1.00  0.00           H  
ATOM   2691 2HB  ALA A 166     134.822 276.630  45.151  1.00  0.00           H  
ATOM   2692 3HB  ALA A 166     134.687 275.004  44.442  1.00  0.00           H  
ATOM   2693  N   GLY A 167     135.338 272.579  46.327  1.00  0.00           N  
ATOM   2694  CA  GLY A 167     134.912 271.205  46.555  1.00  0.00           C  
ATOM   2695  C   GLY A 167     133.843 270.752  45.571  1.00  0.00           C  
ATOM   2696  O   GLY A 167     132.936 269.987  45.930  1.00  0.00           O  
ATOM   2697  H   GLY A 167     136.125 272.749  45.702  1.00  0.00           H  
ATOM   2698 1HA  GLY A 167     135.785 270.558  46.469  1.00  0.00           H  
ATOM   2699 2HA  GLY A 167     134.545 271.104  47.574  1.00  0.00           H  
ATOM   2700  N   VAL A 168     133.934 271.243  44.336  1.00  0.00           N  
ATOM   2701  CA  VAL A 168     132.968 270.902  43.290  1.00  0.00           C  
ATOM   2702  C   VAL A 168     133.644 270.180  42.135  1.00  0.00           C  
ATOM   2703  O   VAL A 168     134.872 270.183  42.030  1.00  0.00           O  
ATOM   2704  CB  VAL A 168     132.278 272.173  42.759  1.00  0.00           C  
ATOM   2705  CG1 VAL A 168     131.503 272.862  43.872  1.00  0.00           C  
ATOM   2706  CG2 VAL A 168     133.313 273.113  42.160  1.00  0.00           C  
ATOM   2707  H   VAL A 168     134.731 271.855  44.141  1.00  0.00           H  
ATOM   2708  HA  VAL A 168     132.204 270.247  43.711  1.00  0.00           H  
ATOM   2709  HB  VAL A 168     131.556 271.890  41.993  1.00  0.00           H  
ATOM   2710 1HG1 VAL A 168     131.021 273.758  43.479  1.00  0.00           H  
ATOM   2711 2HG1 VAL A 168     130.744 272.184  44.261  1.00  0.00           H  
ATOM   2712 3HG1 VAL A 168     132.187 273.141  44.673  1.00  0.00           H  
ATOM   2713 1HG2 VAL A 168     132.817 274.008  41.786  1.00  0.00           H  
ATOM   2714 2HG2 VAL A 168     134.038 273.391  42.925  1.00  0.00           H  
ATOM   2715 3HG2 VAL A 168     133.826 272.613  41.339  1.00  0.00           H  
ATOM   2716  N   GLU A 169     132.845 269.529  41.289  1.00  0.00           N  
ATOM   2717  CA  GLU A 169     133.404 268.833  40.138  1.00  0.00           C  
ATOM   2718  C   GLU A 169     133.298 269.693  38.892  1.00  0.00           C  
ATOM   2719  O   GLU A 169     132.198 270.061  38.475  1.00  0.00           O  
ATOM   2720  CB  GLU A 169     132.688 267.499  39.914  1.00  0.00           C  
ATOM   2721  CG  GLU A 169     133.219 266.689  38.740  1.00  0.00           C  
ATOM   2722  CD  GLU A 169     132.436 265.430  38.496  1.00  0.00           C  
ATOM   2723  OE1 GLU A 169     131.475 265.206  39.192  1.00  0.00           O  
ATOM   2724  OE2 GLU A 169     132.799 264.690  37.612  1.00  0.00           O  
ATOM   2725  H   GLU A 169     131.827 269.569  41.414  1.00  0.00           H  
ATOM   2726  HA  GLU A 169     134.460 268.638  40.326  1.00  0.00           H  
ATOM   2727 1HB  GLU A 169     132.775 266.884  40.811  1.00  0.00           H  
ATOM   2728 2HB  GLU A 169     131.627 267.680  39.743  1.00  0.00           H  
ATOM   2729 1HG  GLU A 169     133.183 267.305  37.842  1.00  0.00           H  
ATOM   2730 2HG  GLU A 169     134.260 266.433  38.930  1.00  0.00           H  
ATOM   2731  N   VAL A 170     134.428 270.016  38.280  1.00  0.00           N  
ATOM   2732  CA  VAL A 170     134.357 270.832  37.078  1.00  0.00           C  
ATOM   2733  C   VAL A 170     135.113 270.192  35.918  1.00  0.00           C  
ATOM   2734  O   VAL A 170     136.274 269.792  36.046  1.00  0.00           O  
ATOM   2735  CB  VAL A 170     134.938 272.232  37.355  1.00  0.00           C  
ATOM   2736  CG1 VAL A 170     134.777 273.126  36.135  1.00  0.00           C  
ATOM   2737  CG2 VAL A 170     134.256 272.845  38.568  1.00  0.00           C  
ATOM   2738  H   VAL A 170     135.317 269.722  38.653  1.00  0.00           H  
ATOM   2739  HA  VAL A 170     133.320 270.910  36.782  1.00  0.00           H  
ATOM   2740  HB  VAL A 170     136.008 272.140  37.546  1.00  0.00           H  
ATOM   2741 1HG1 VAL A 170     135.193 274.111  36.348  1.00  0.00           H  
ATOM   2742 2HG1 VAL A 170     135.303 272.686  35.288  1.00  0.00           H  
ATOM   2743 3HG1 VAL A 170     133.718 273.225  35.894  1.00  0.00           H  
ATOM   2744 1HG2 VAL A 170     134.672 273.834  38.758  1.00  0.00           H  
ATOM   2745 2HG2 VAL A 170     133.186 272.932  38.378  1.00  0.00           H  
ATOM   2746 3HG2 VAL A 170     134.420 272.209  39.438  1.00  0.00           H  
ATOM   2747  N   GLU A 171     134.435 270.124  34.778  1.00  0.00           N  
ATOM   2748  CA  GLU A 171     134.996 269.567  33.548  1.00  0.00           C  
ATOM   2749  C   GLU A 171     135.355 270.670  32.560  1.00  0.00           C  
ATOM   2750  O   GLU A 171     134.592 271.620  32.369  1.00  0.00           O  
ATOM   2751  CB  GLU A 171     134.007 268.594  32.902  1.00  0.00           C  
ATOM   2752  CG  GLU A 171     133.686 267.371  33.749  1.00  0.00           C  
ATOM   2753  CD  GLU A 171     132.621 266.502  33.140  1.00  0.00           C  
ATOM   2754  OE1 GLU A 171     132.101 266.863  32.112  1.00  0.00           O  
ATOM   2755  OE2 GLU A 171     132.326 265.474  33.705  1.00  0.00           O  
ATOM   2756  H   GLU A 171     133.472 270.475  34.809  1.00  0.00           H  
ATOM   2757  HA  GLU A 171     135.908 269.027  33.795  1.00  0.00           H  
ATOM   2758 1HB  GLU A 171     133.072 269.111  32.692  1.00  0.00           H  
ATOM   2759 2HB  GLU A 171     134.409 268.246  31.951  1.00  0.00           H  
ATOM   2760 1HG  GLU A 171     134.592 266.780  33.875  1.00  0.00           H  
ATOM   2761 2HG  GLU A 171     133.360 267.700  34.734  1.00  0.00           H  
ATOM   2762  N   ILE A 172     136.537 270.574  31.950  1.00  0.00           N  
ATOM   2763  CA  ILE A 172     136.926 271.569  30.952  1.00  0.00           C  
ATOM   2764  C   ILE A 172     137.299 270.962  29.594  1.00  0.00           C  
ATOM   2765  O   ILE A 172     138.110 270.033  29.504  1.00  0.00           O  
ATOM   2766  CB  ILE A 172     138.112 272.404  31.470  1.00  0.00           C  
ATOM   2767  CG1 ILE A 172     137.738 273.110  32.775  1.00  0.00           C  
ATOM   2768  CG2 ILE A 172     138.549 273.415  30.420  1.00  0.00           C  
ATOM   2769  CD1 ILE A 172     138.229 272.399  34.016  1.00  0.00           C  
ATOM   2770  H   ILE A 172     137.157 269.808  32.201  1.00  0.00           H  
ATOM   2771  HA  ILE A 172     136.071 272.223  30.778  1.00  0.00           H  
ATOM   2772  HB  ILE A 172     138.950 271.745  31.696  1.00  0.00           H  
ATOM   2773 1HG1 ILE A 172     138.150 274.119  32.774  1.00  0.00           H  
ATOM   2774 2HG1 ILE A 172     136.654 273.201  32.843  1.00  0.00           H  
ATOM   2775 1HG2 ILE A 172     139.388 273.997  30.803  1.00  0.00           H  
ATOM   2776 2HG2 ILE A 172     138.854 272.891  29.516  1.00  0.00           H  
ATOM   2777 3HG2 ILE A 172     137.719 274.083  30.191  1.00  0.00           H  
ATOM   2778 1HD1 ILE A 172     137.926 272.960  34.901  1.00  0.00           H  
ATOM   2779 2HD1 ILE A 172     137.800 271.398  34.056  1.00  0.00           H  
ATOM   2780 3HD1 ILE A 172     139.316 272.328  33.988  1.00  0.00           H  
ATOM   2781  N   GLU A 173     136.663 271.499  28.544  1.00  0.00           N  
ATOM   2782  CA  GLU A 173     136.866 271.069  27.164  1.00  0.00           C  
ATOM   2783  C   GLU A 173     137.312 272.217  26.248  1.00  0.00           C  
ATOM   2784  O   GLU A 173     136.653 273.254  26.157  1.00  0.00           O  
ATOM   2785  CB  GLU A 173     135.579 270.445  26.618  1.00  0.00           C  
ATOM   2786  CG  GLU A 173     135.699 269.892  25.205  1.00  0.00           C  
ATOM   2787  CD  GLU A 173     134.466 269.158  24.758  1.00  0.00           C  
ATOM   2788  OE1 GLU A 173     133.777 269.659  23.902  1.00  0.00           O  
ATOM   2789  OE2 GLU A 173     134.211 268.095  25.273  1.00  0.00           O  
ATOM   2790  H   GLU A 173     135.998 272.255  28.743  1.00  0.00           H  
ATOM   2791  HA  GLU A 173     137.647 270.308  27.153  1.00  0.00           H  
ATOM   2792 1HB  GLU A 173     135.265 269.630  27.270  1.00  0.00           H  
ATOM   2793 2HB  GLU A 173     134.785 271.191  26.619  1.00  0.00           H  
ATOM   2794 1HG  GLU A 173     135.886 270.716  24.517  1.00  0.00           H  
ATOM   2795 2HG  GLU A 173     136.553 269.218  25.161  1.00  0.00           H  
ATOM   2796  N   VAL A 174     138.423 272.021  25.542  1.00  0.00           N  
ATOM   2797  CA  VAL A 174     138.932 273.058  24.653  1.00  0.00           C  
ATOM   2798  C   VAL A 174     138.993 272.628  23.184  1.00  0.00           C  
ATOM   2799  O   VAL A 174     139.413 271.515  22.852  1.00  0.00           O  
ATOM   2800  CB  VAL A 174     140.342 273.479  25.109  1.00  0.00           C  
ATOM   2801  CG1 VAL A 174     140.278 274.176  26.461  1.00  0.00           C  
ATOM   2802  CG2 VAL A 174     141.251 272.262  25.171  1.00  0.00           C  
ATOM   2803  H   VAL A 174     138.921 271.132  25.629  1.00  0.00           H  
ATOM   2804  HA  VAL A 174     138.257 273.910  24.703  1.00  0.00           H  
ATOM   2805  HB  VAL A 174     140.744 274.199  24.396  1.00  0.00           H  
ATOM   2806 1HG1 VAL A 174     141.284 274.467  26.767  1.00  0.00           H  
ATOM   2807 2HG1 VAL A 174     139.651 275.064  26.383  1.00  0.00           H  
ATOM   2808 3HG1 VAL A 174     139.857 273.496  27.201  1.00  0.00           H  
ATOM   2809 1HG2 VAL A 174     142.246 272.568  25.493  1.00  0.00           H  
ATOM   2810 2HG2 VAL A 174     140.845 271.541  25.881  1.00  0.00           H  
ATOM   2811 3HG2 VAL A 174     141.315 271.804  24.184  1.00  0.00           H  
ATOM   2812  N   GLU A 175     138.550 273.516  22.293  1.00  0.00           N  
ATOM   2813  CA  GLU A 175     138.650 273.286  20.858  1.00  0.00           C  
ATOM   2814  C   GLU A 175     138.824 274.597  20.095  1.00  0.00           C  
ATOM   2815  O   GLU A 175     138.026 275.526  20.256  1.00  0.00           O  
ATOM   2816  CB  GLU A 175     137.407 272.550  20.351  1.00  0.00           C  
ATOM   2817  CG  GLU A 175     137.465 272.157  18.882  1.00  0.00           C  
ATOM   2818  CD  GLU A 175     136.248 271.397  18.431  1.00  0.00           C  
ATOM   2819  OE1 GLU A 175     135.305 271.324  19.182  1.00  0.00           O  
ATOM   2820  OE2 GLU A 175     136.263 270.889  17.335  1.00  0.00           O  
ATOM   2821  H   GLU A 175     138.131 274.391  22.618  1.00  0.00           H  
ATOM   2822  HA  GLU A 175     139.520 272.657  20.659  1.00  0.00           H  
ATOM   2823 1HB  GLU A 175     137.259 271.641  20.935  1.00  0.00           H  
ATOM   2824 2HB  GLU A 175     136.528 273.178  20.495  1.00  0.00           H  
ATOM   2825 1HG  GLU A 175     137.559 273.060  18.278  1.00  0.00           H  
ATOM   2826 2HG  GLU A 175     138.351 271.547  18.714  1.00  0.00           H  
ATOM   2827  N   GLY A 176     139.846 274.697  19.255  1.00  0.00           N  
ATOM   2828  CA  GLY A 176     140.067 275.969  18.578  1.00  0.00           C  
ATOM   2829  C   GLY A 176     140.296 277.079  19.609  1.00  0.00           C  
ATOM   2830  O   GLY A 176     141.185 276.958  20.458  1.00  0.00           O  
ATOM   2831  H   GLY A 176     140.472 273.910  19.119  1.00  0.00           H  
ATOM   2832 1HA  GLY A 176     140.933 275.888  17.924  1.00  0.00           H  
ATOM   2833 2HA  GLY A 176     139.209 276.211  17.956  1.00  0.00           H  
ATOM   2834  N   ASP A 177     139.518 278.175  19.507  1.00  0.00           N  
ATOM   2835  CA  ASP A 177     139.617 279.324  20.416  1.00  0.00           C  
ATOM   2836  C   ASP A 177     138.486 279.361  21.448  1.00  0.00           C  
ATOM   2837  O   ASP A 177     138.287 280.367  22.146  1.00  0.00           O  
ATOM   2838  CB  ASP A 177     139.615 280.630  19.616  1.00  0.00           C  
ATOM   2839  CG  ASP A 177     138.323 280.848  18.841  1.00  0.00           C  
ATOM   2840  OD1 ASP A 177     137.507 279.957  18.821  1.00  0.00           O  
ATOM   2841  OD2 ASP A 177     138.164 281.904  18.276  1.00  0.00           O  
ATOM   2842  H   ASP A 177     138.791 278.210  18.797  1.00  0.00           H  
ATOM   2843  HA  ASP A 177     140.565 279.273  20.934  1.00  0.00           H  
ATOM   2844 1HB  ASP A 177     139.761 281.472  20.294  1.00  0.00           H  
ATOM   2845 2HB  ASP A 177     140.448 280.627  18.913  1.00  0.00           H  
ATOM   2846  N   THR A 178     137.728 278.275  21.551  1.00  0.00           N  
ATOM   2847  CA  THR A 178     136.567 278.292  22.414  1.00  0.00           C  
ATOM   2848  C   THR A 178     136.646 277.216  23.478  1.00  0.00           C  
ATOM   2849  O   THR A 178     136.964 276.050  23.212  1.00  0.00           O  
ATOM   2850  CB  THR A 178     135.280 278.189  21.568  1.00  0.00           C  
ATOM   2851  OG1 THR A 178     135.239 279.320  20.650  1.00  0.00           O  
ATOM   2852  CG2 THR A 178     134.015 278.222  22.480  1.00  0.00           C  
ATOM   2853  H   THR A 178     137.936 277.435  21.002  1.00  0.00           H  
ATOM   2854  HA  THR A 178     136.538 279.247  22.920  1.00  0.00           H  
ATOM   2855  HB  THR A 178     135.297 277.262  20.993  1.00  0.00           H  
ATOM   2856  HG1 THR A 178     135.971 279.230  19.962  1.00  0.00           H  
ATOM   2857 1HG2 THR A 178     133.121 278.165  21.864  1.00  0.00           H  
ATOM   2858 2HG2 THR A 178     134.025 277.380  23.173  1.00  0.00           H  
ATOM   2859 3HG2 THR A 178     134.000 279.148  23.047  1.00  0.00           H  
ATOM   2860  N   VAL A 179     136.382 277.618  24.711  1.00  0.00           N  
ATOM   2861  CA  VAL A 179     136.427 276.680  25.819  1.00  0.00           C  
ATOM   2862  C   VAL A 179     135.106 276.569  26.563  1.00  0.00           C  
ATOM   2863  O   VAL A 179     134.447 277.570  26.853  1.00  0.00           O  
ATOM   2864  CB  VAL A 179     137.525 277.104  26.813  1.00  0.00           C  
ATOM   2865  CG1 VAL A 179     137.276 278.519  27.311  1.00  0.00           C  
ATOM   2866  CG2 VAL A 179     137.578 276.124  27.975  1.00  0.00           C  
ATOM   2867  H   VAL A 179     136.143 278.610  24.844  1.00  0.00           H  
ATOM   2868  HA  VAL A 179     136.657 275.692  25.419  1.00  0.00           H  
ATOM   2869  HB  VAL A 179     138.486 277.109  26.298  1.00  0.00           H  
ATOM   2870 1HG1 VAL A 179     138.062 278.802  28.012  1.00  0.00           H  
ATOM   2871 2HG1 VAL A 179     137.279 279.208  26.467  1.00  0.00           H  
ATOM   2872 3HG1 VAL A 179     136.310 278.563  27.814  1.00  0.00           H  
ATOM   2873 1HG2 VAL A 179     138.357 276.428  28.673  1.00  0.00           H  
ATOM   2874 2HG2 VAL A 179     136.615 276.114  28.486  1.00  0.00           H  
ATOM   2875 3HG2 VAL A 179     137.798 275.124  27.599  1.00  0.00           H  
ATOM   2876  N   THR A 180     134.726 275.336  26.882  1.00  0.00           N  
ATOM   2877  CA  THR A 180     133.530 275.100  27.674  1.00  0.00           C  
ATOM   2878  C   THR A 180     133.880 274.540  29.043  1.00  0.00           C  
ATOM   2879  O   THR A 180     134.619 273.558  29.188  1.00  0.00           O  
ATOM   2880  CB  THR A 180     132.567 274.138  26.954  1.00  0.00           C  
ATOM   2881  OG1 THR A 180     132.166 274.709  25.701  1.00  0.00           O  
ATOM   2882  CG2 THR A 180     131.334 273.878  27.806  1.00  0.00           C  
ATOM   2883  H   THR A 180     135.304 274.553  26.565  1.00  0.00           H  
ATOM   2884  HA  THR A 180     133.025 276.048  27.826  1.00  0.00           H  
ATOM   2885  HB  THR A 180     133.074 273.192  26.761  1.00  0.00           H  
ATOM   2886  HG1 THR A 180     132.913 274.714  25.099  1.00  0.00           H  
ATOM   2887 1HG2 THR A 180     130.666 273.196  27.281  1.00  0.00           H  
ATOM   2888 2HG2 THR A 180     131.635 273.434  28.754  1.00  0.00           H  
ATOM   2889 3HG2 THR A 180     130.818 274.819  27.994  1.00  0.00           H  
ATOM   2890  N   ILE A 181     133.336 275.183  30.057  1.00  0.00           N  
ATOM   2891  CA  ILE A 181     133.514 274.763  31.430  1.00  0.00           C  
ATOM   2892  C   ILE A 181     132.194 274.385  32.082  1.00  0.00           C  
ATOM   2893  O   ILE A 181     131.257 275.182  32.104  1.00  0.00           O  
ATOM   2894  CB  ILE A 181     134.192 275.873  32.253  1.00  0.00           C  
ATOM   2895  CG1 ILE A 181     135.532 276.262  31.622  1.00  0.00           C  
ATOM   2896  CG2 ILE A 181     134.389 275.424  33.693  1.00  0.00           C  
ATOM   2897  CD1 ILE A 181     135.476 277.533  30.805  1.00  0.00           C  
ATOM   2898  H   ILE A 181     132.784 276.017  29.845  1.00  0.00           H  
ATOM   2899  HA  ILE A 181     134.168 273.892  31.455  1.00  0.00           H  
ATOM   2900  HB  ILE A 181     133.568 276.766  32.243  1.00  0.00           H  
ATOM   2901 1HG1 ILE A 181     136.279 276.392  32.405  1.00  0.00           H  
ATOM   2902 2HG1 ILE A 181     135.877 275.456  30.974  1.00  0.00           H  
ATOM   2903 1HG2 ILE A 181     134.870 276.221  34.260  1.00  0.00           H  
ATOM   2904 2HG2 ILE A 181     133.421 275.196  34.137  1.00  0.00           H  
ATOM   2905 3HG2 ILE A 181     135.017 274.533  33.713  1.00  0.00           H  
ATOM   2906 1HD1 ILE A 181     136.463 277.743  30.391  1.00  0.00           H  
ATOM   2907 2HD1 ILE A 181     134.759 277.412  29.993  1.00  0.00           H  
ATOM   2908 3HD1 ILE A 181     135.168 278.361  31.442  1.00  0.00           H  
ATOM   2909  N   VAL A 182     132.110 273.190  32.643  1.00  0.00           N  
ATOM   2910  CA  VAL A 182     130.868 272.802  33.296  1.00  0.00           C  
ATOM   2911  C   VAL A 182     131.095 272.571  34.780  1.00  0.00           C  
ATOM   2912  O   VAL A 182     131.845 271.675  35.174  1.00  0.00           O  
ATOM   2913  CB  VAL A 182     130.300 271.521  32.658  1.00  0.00           C  
ATOM   2914  CG1 VAL A 182     129.017 271.101  33.359  1.00  0.00           C  
ATOM   2915  CG2 VAL A 182     130.055 271.747  31.174  1.00  0.00           C  
ATOM   2916  H   VAL A 182     132.917 272.560  32.585  1.00  0.00           H  
ATOM   2917  HA  VAL A 182     130.152 273.607  33.185  1.00  0.00           H  
ATOM   2918  HB  VAL A 182     131.018 270.711  32.789  1.00  0.00           H  
ATOM   2919 1HG1 VAL A 182     128.629 270.193  32.895  1.00  0.00           H  
ATOM   2920 2HG1 VAL A 182     129.224 270.909  34.412  1.00  0.00           H  
ATOM   2921 3HG1 VAL A 182     128.277 271.896  33.272  1.00  0.00           H  
ATOM   2922 1HG2 VAL A 182     129.654 270.837  30.729  1.00  0.00           H  
ATOM   2923 2HG2 VAL A 182     129.341 272.560  31.043  1.00  0.00           H  
ATOM   2924 3HG2 VAL A 182     130.994 272.006  30.685  1.00  0.00           H  
ATOM   2925  N   VAL A 183     130.412 273.363  35.603  1.00  0.00           N  
ATOM   2926  CA  VAL A 183     130.603 273.288  37.050  1.00  0.00           C  
ATOM   2927  C   VAL A 183     129.445 272.559  37.707  1.00  0.00           C  
ATOM   2928  O   VAL A 183     128.304 273.002  37.613  1.00  0.00           O  
ATOM   2929  CB  VAL A 183     130.725 274.700  37.653  1.00  0.00           C  
ATOM   2930  CG1 VAL A 183     130.884 274.621  39.164  1.00  0.00           C  
ATOM   2931  CG2 VAL A 183     131.901 275.432  37.025  1.00  0.00           C  
ATOM   2932  H   VAL A 183     129.786 274.058  35.179  1.00  0.00           H  
ATOM   2933  HA  VAL A 183     131.531 272.755  37.265  1.00  0.00           H  
ATOM   2934  HB  VAL A 183     129.805 275.251  37.456  1.00  0.00           H  
ATOM   2935 1HG1 VAL A 183     130.969 275.628  39.574  1.00  0.00           H  
ATOM   2936 2HG1 VAL A 183     130.015 274.126  39.597  1.00  0.00           H  
ATOM   2937 3HG1 VAL A 183     131.784 274.055  39.407  1.00  0.00           H  
ATOM   2938 1HG2 VAL A 183     131.981 276.430  37.455  1.00  0.00           H  
ATOM   2939 2HG2 VAL A 183     132.820 274.878  37.218  1.00  0.00           H  
ATOM   2940 3HG2 VAL A 183     131.745 275.513  35.949  1.00  0.00           H  
ATOM   2941  N   ARG A 184     129.736 271.466  38.409  1.00  0.00           N  
ATOM   2942  CA  ARG A 184     128.705 270.639  39.026  1.00  0.00           C  
ATOM   2943  C   ARG A 184     128.724 270.615  40.559  1.00  0.00           C  
ATOM   2944  O   ARG A 184     129.713 270.207  41.198  1.00  0.00           O  
ATOM   2945  CB  ARG A 184     128.879 269.213  38.526  1.00  0.00           C  
ATOM   2946  CG  ARG A 184     127.936 268.165  39.103  1.00  0.00           C  
ATOM   2947  CD  ARG A 184     128.309 266.815  38.608  1.00  0.00           C  
ATOM   2948  NE  ARG A 184     128.026 266.641  37.196  1.00  0.00           N  
ATOM   2949  CZ  ARG A 184     128.628 265.756  36.367  1.00  0.00           C  
ATOM   2950  NH1 ARG A 184     129.589 264.949  36.785  1.00  0.00           N  
ATOM   2951  NH2 ARG A 184     128.223 265.725  35.107  1.00  0.00           N  
ATOM   2952  H   ARG A 184     130.708 271.151  38.456  1.00  0.00           H  
ATOM   2953  HA  ARG A 184     127.731 271.011  38.708  1.00  0.00           H  
ATOM   2954 1HB  ARG A 184     128.750 269.202  37.444  1.00  0.00           H  
ATOM   2955 2HB  ARG A 184     129.889 268.895  38.722  1.00  0.00           H  
ATOM   2956 1HG  ARG A 184     127.996 268.153  40.194  1.00  0.00           H  
ATOM   2957 2HG  ARG A 184     126.912 268.379  38.792  1.00  0.00           H  
ATOM   2958 1HD  ARG A 184     129.374 266.677  38.769  1.00  0.00           H  
ATOM   2959 2HD  ARG A 184     127.758 266.060  39.165  1.00  0.00           H  
ATOM   2960  HE  ARG A 184     127.285 267.219  36.774  1.00  0.00           H  
ATOM   2961 1HH1 ARG A 184     129.930 264.973  37.761  1.00  0.00           H  
ATOM   2962 2HH1 ARG A 184     130.029 264.307  36.144  1.00  0.00           H  
ATOM   2963 1HH2 ARG A 184     127.468 266.373  34.825  1.00  0.00           H  
ATOM   2964 2HH2 ARG A 184     128.638 265.089  34.447  1.00  0.00           H  
ATOM   2965  N   GLU A 185     127.592 271.014  41.152  1.00  0.00           N  
ATOM   2966  CA  GLU A 185     127.463 271.042  42.608  1.00  0.00           C  
ATOM   2967  C   GLU A 185     126.547 269.899  43.061  1.00  0.00           C  
ATOM   2968  O   GLU A 185     126.939 268.735  42.989  1.00  0.00           O  
ATOM   2969  OXT GLU A 185     125.460 270.133  43.589  1.00  0.00           O  
ATOM   2970  CB  GLU A 185     126.965 272.421  43.084  1.00  0.00           C  
ATOM   2971  CG  GLU A 185     126.894 272.620  44.626  1.00  0.00           C  
ATOM   2972  CD  GLU A 185     126.526 274.056  45.105  1.00  0.00           C  
ATOM   2973  OE1 GLU A 185     125.690 274.736  44.523  1.00  0.00           O  
ATOM   2974  OE2 GLU A 185     127.138 274.485  46.060  1.00  0.00           O  
ATOM   2975  H   GLU A 185     126.807 271.330  40.562  1.00  0.00           H  
ATOM   2976  HA  GLU A 185     128.445 270.874  43.047  1.00  0.00           H  
ATOM   2977 1HB  GLU A 185     127.631 273.188  42.685  1.00  0.00           H  
ATOM   2978 2HB  GLU A 185     125.976 272.591  42.675  1.00  0.00           H  
ATOM   2979 1HG  GLU A 185     126.170 271.932  45.050  1.00  0.00           H  
ATOM   2980 2HG  GLU A 185     127.861 272.362  45.024  1.00  0.00           H  
TER                                                                             
ATOM   2982  N   GLY B   1     147.003 262.341   6.658  1.00  0.00           N  
ATOM   2983  CA  GLY B   1     148.133 263.242   6.475  1.00  0.00           C  
ATOM   2984  C   GLY B   1     148.429 264.022   7.750  1.00  0.00           C  
ATOM   2985  O   GLY B   1     149.276 263.627   8.551  1.00  0.00           O  
ATOM   2986 1H   GLY B   1     146.831 261.843   5.808  1.00  0.00           H  
ATOM   2987 2H   GLY B   1     147.208 261.692   7.390  1.00  0.00           H  
ATOM   2988 3H   GLY B   1     146.191 262.871   6.903  1.00  0.00           H  
ATOM   2989 1HA  GLY B   1     149.013 262.667   6.185  1.00  0.00           H  
ATOM   2990 2HA  GLY B   1     147.919 263.935   5.662  1.00  0.00           H  
ATOM   2991  N   ARG B   2     147.722 265.133   7.930  1.00  0.00           N  
ATOM   2992  CA  ARG B   2     147.947 266.003   9.078  1.00  0.00           C  
ATOM   2993  C   ARG B   2     147.460 265.351  10.366  1.00  0.00           C  
ATOM   2994  O   ARG B   2     147.915 265.694  11.457  1.00  0.00           O  
ATOM   2995  CB  ARG B   2     147.237 267.336   8.887  1.00  0.00           C  
ATOM   2996  CG  ARG B   2     147.773 268.188   7.748  1.00  0.00           C  
ATOM   2997  CD  ARG B   2     146.959 269.415   7.550  1.00  0.00           C  
ATOM   2998  NE  ARG B   2     145.640 269.111   7.017  1.00  0.00           N  
ATOM   2999  CZ  ARG B   2     144.639 270.004   6.896  1.00  0.00           C  
ATOM   3000  NH1 ARG B   2     144.821 271.251   7.273  1.00  0.00           N  
ATOM   3001  NH2 ARG B   2     143.474 269.628   6.398  1.00  0.00           N  
ATOM   3002  H   ARG B   2     147.014 265.382   7.254  1.00  0.00           H  
ATOM   3003  HA  ARG B   2     149.017 266.190   9.168  1.00  0.00           H  
ATOM   3004 1HB  ARG B   2     146.179 267.160   8.698  1.00  0.00           H  
ATOM   3005 2HB  ARG B   2     147.313 267.923   9.803  1.00  0.00           H  
ATOM   3006 1HG  ARG B   2     148.797 268.489   7.969  1.00  0.00           H  
ATOM   3007 2HG  ARG B   2     147.755 267.612   6.822  1.00  0.00           H  
ATOM   3008 1HD  ARG B   2     146.831 269.925   8.505  1.00  0.00           H  
ATOM   3009 2HD  ARG B   2     147.465 270.078   6.850  1.00  0.00           H  
ATOM   3010  HE  ARG B   2     145.462 268.162   6.716  1.00  0.00           H  
ATOM   3011 1HH1 ARG B   2     145.712 271.538   7.653  1.00  0.00           H  
ATOM   3012 2HH1 ARG B   2     144.071 271.920   7.182  1.00  0.00           H  
ATOM   3013 1HH2 ARG B   2     143.335 268.670   6.108  1.00  0.00           H  
ATOM   3014 2HH2 ARG B   2     142.725 270.297   6.307  1.00  0.00           H  
ATOM   3015  N   GLN B   3     146.532 264.405  10.237  1.00  0.00           N  
ATOM   3016  CA  GLN B   3     146.019 263.676  11.391  1.00  0.00           C  
ATOM   3017  C   GLN B   3     147.146 262.995  12.157  1.00  0.00           C  
ATOM   3018  O   GLN B   3     147.218 263.069  13.383  1.00  0.00           O  
ATOM   3019  CB  GLN B   3     144.982 262.638  10.953  1.00  0.00           C  
ATOM   3020  CG  GLN B   3     144.351 261.866  12.099  1.00  0.00           C  
ATOM   3021  CD  GLN B   3     143.216 260.971  11.638  1.00  0.00           C  
ATOM   3022  OE1 GLN B   3     143.428 260.010  10.893  1.00  0.00           O  
ATOM   3023  NE2 GLN B   3     142.003 261.281  12.079  1.00  0.00           N  
ATOM   3024  H   GLN B   3     146.188 264.174   9.316  1.00  0.00           H  
ATOM   3025  HA  GLN B   3     145.538 264.387  12.062  1.00  0.00           H  
ATOM   3026 1HB  GLN B   3     144.184 263.132  10.399  1.00  0.00           H  
ATOM   3027 2HB  GLN B   3     145.450 261.919  10.280  1.00  0.00           H  
ATOM   3028 1HG  GLN B   3     145.112 261.241  12.565  1.00  0.00           H  
ATOM   3029 2HG  GLN B   3     143.954 262.575  12.825  1.00  0.00           H  
ATOM   3030 1HE2 GLN B   3     141.214 260.726  11.809  1.00  0.00           H  
ATOM   3031 2HE2 GLN B   3     141.875 262.069  12.682  1.00  0.00           H  
ATOM   3032  N   GLU B   4     148.024 262.332  11.411  1.00  0.00           N  
ATOM   3033  CA  GLU B   4     149.121 261.569  11.993  1.00  0.00           C  
ATOM   3034  C   GLU B   4     150.203 262.490  12.543  1.00  0.00           C  
ATOM   3035  O   GLU B   4     150.855 262.166  13.536  1.00  0.00           O  
ATOM   3036  CB  GLU B   4     149.723 260.623  10.951  1.00  0.00           C  
ATOM   3037  CG  GLU B   4     148.801 259.491  10.522  1.00  0.00           C  
ATOM   3038  CD  GLU B   4     148.399 258.600  11.664  1.00  0.00           C  
ATOM   3039  OE1 GLU B   4     149.195 258.405  12.550  1.00  0.00           O  
ATOM   3040  OE2 GLU B   4     147.292 258.114  11.650  1.00  0.00           O  
ATOM   3041  H   GLU B   4     147.928 262.360  10.406  1.00  0.00           H  
ATOM   3042  HA  GLU B   4     148.729 260.973  12.818  1.00  0.00           H  
ATOM   3043 1HB  GLU B   4     149.995 261.190  10.059  1.00  0.00           H  
ATOM   3044 2HB  GLU B   4     150.637 260.180  11.347  1.00  0.00           H  
ATOM   3045 1HG  GLU B   4     147.904 259.916  10.074  1.00  0.00           H  
ATOM   3046 2HG  GLU B   4     149.305 258.894   9.762  1.00  0.00           H  
ATOM   3047  N   LYS B   5     150.386 263.638  11.895  1.00  0.00           N  
ATOM   3048  CA  LYS B   5     151.353 264.629  12.349  1.00  0.00           C  
ATOM   3049  C   LYS B   5     150.991 265.158  13.731  1.00  0.00           C  
ATOM   3050  O   LYS B   5     151.868 265.383  14.566  1.00  0.00           O  
ATOM   3051  CB  LYS B   5     151.446 265.784  11.351  1.00  0.00           C  
ATOM   3052  CG  LYS B   5     152.124 265.426  10.035  1.00  0.00           C  
ATOM   3053  CD  LYS B   5     152.190 266.626   9.103  1.00  0.00           C  
ATOM   3054  CE  LYS B   5     152.895 266.278   7.800  1.00  0.00           C  
ATOM   3055  NZ  LYS B   5     152.959 267.442   6.874  1.00  0.00           N  
ATOM   3056  H   LYS B   5     149.845 263.825  11.062  1.00  0.00           H  
ATOM   3057  HA  LYS B   5     152.332 264.151  12.421  1.00  0.00           H  
ATOM   3058 1HB  LYS B   5     150.444 266.149  11.123  1.00  0.00           H  
ATOM   3059 2HB  LYS B   5     152.000 266.609  11.799  1.00  0.00           H  
ATOM   3060 1HG  LYS B   5     153.137 265.073  10.232  1.00  0.00           H  
ATOM   3061 2HG  LYS B   5     151.568 264.627   9.546  1.00  0.00           H  
ATOM   3062 1HD  LYS B   5     151.179 266.969   8.878  1.00  0.00           H  
ATOM   3063 2HD  LYS B   5     152.729 267.438   9.591  1.00  0.00           H  
ATOM   3064 1HE  LYS B   5     153.909 265.944   8.014  1.00  0.00           H  
ATOM   3065 2HE  LYS B   5     152.365 265.465   7.305  1.00  0.00           H  
ATOM   3066 1HZ  LYS B   5     153.433 267.170   6.024  1.00  0.00           H  
ATOM   3067 2HZ  LYS B   5     152.022 267.749   6.654  1.00  0.00           H  
ATOM   3068 3HZ  LYS B   5     153.466 268.196   7.315  1.00  0.00           H  
ATOM   3069  N   VAL B   6     149.699 265.358  13.970  1.00  0.00           N  
ATOM   3070  CA  VAL B   6     149.228 265.768  15.288  1.00  0.00           C  
ATOM   3071  C   VAL B   6     149.422 264.657  16.312  1.00  0.00           C  
ATOM   3072  O   VAL B   6     149.895 264.903  17.422  1.00  0.00           O  
ATOM   3073  CB  VAL B   6     147.738 266.153  15.229  1.00  0.00           C  
ATOM   3074  CG1 VAL B   6     147.198 266.407  16.628  1.00  0.00           C  
ATOM   3075  CG2 VAL B   6     147.555 267.380  14.349  1.00  0.00           C  
ATOM   3076  H   VAL B   6     149.028 265.224  13.227  1.00  0.00           H  
ATOM   3077  HA  VAL B   6     149.803 266.639  15.605  1.00  0.00           H  
ATOM   3078  HB  VAL B   6     147.173 265.319  14.813  1.00  0.00           H  
ATOM   3079 1HG1 VAL B   6     146.143 266.677  16.568  1.00  0.00           H  
ATOM   3080 2HG1 VAL B   6     147.306 265.504  17.230  1.00  0.00           H  
ATOM   3081 3HG1 VAL B   6     147.754 267.221  17.091  1.00  0.00           H  
ATOM   3082 1HG2 VAL B   6     146.499 267.646  14.311  1.00  0.00           H  
ATOM   3083 2HG2 VAL B   6     148.125 268.213  14.763  1.00  0.00           H  
ATOM   3084 3HG2 VAL B   6     147.910 267.162  13.342  1.00  0.00           H  
ATOM   3085  N   LEU B   7     149.066 263.432  15.933  1.00  0.00           N  
ATOM   3086  CA  LEU B   7     149.183 262.289  16.830  1.00  0.00           C  
ATOM   3087  C   LEU B   7     150.633 262.045  17.225  1.00  0.00           C  
ATOM   3088  O   LEU B   7     150.922 261.703  18.372  1.00  0.00           O  
ATOM   3089  CB  LEU B   7     148.609 261.032  16.166  1.00  0.00           C  
ATOM   3090  CG  LEU B   7     147.100 261.054  15.892  1.00  0.00           C  
ATOM   3091  CD1 LEU B   7     146.731 259.892  14.980  1.00  0.00           C  
ATOM   3092  CD2 LEU B   7     146.344 260.975  17.211  1.00  0.00           C  
ATOM   3093  H   LEU B   7     148.711 263.287  14.997  1.00  0.00           H  
ATOM   3094  HA  LEU B   7     148.613 262.500  17.734  1.00  0.00           H  
ATOM   3095 1HB  LEU B   7     149.116 260.880  15.214  1.00  0.00           H  
ATOM   3096 2HB  LEU B   7     148.818 260.174  16.805  1.00  0.00           H  
ATOM   3097  HG  LEU B   7     146.836 261.978  15.378  1.00  0.00           H  
ATOM   3098 1HD1 LEU B   7     145.659 259.908  14.786  1.00  0.00           H  
ATOM   3099 2HD1 LEU B   7     147.271 259.984  14.038  1.00  0.00           H  
ATOM   3100 3HD1 LEU B   7     146.999 258.952  15.462  1.00  0.00           H  
ATOM   3101 1HD2 LEU B   7     145.271 260.992  17.016  1.00  0.00           H  
ATOM   3102 2HD2 LEU B   7     146.605 260.051  17.725  1.00  0.00           H  
ATOM   3103 3HD2 LEU B   7     146.613 261.827  17.836  1.00  0.00           H  
ATOM   3104  N   LYS B   8     151.544 262.223  16.269  1.00  0.00           N  
ATOM   3105  CA  LYS B   8     152.971 262.082  16.532  1.00  0.00           C  
ATOM   3106  C   LYS B   8     153.448 263.108  17.552  1.00  0.00           C  
ATOM   3107  O   LYS B   8     154.195 262.776  18.473  1.00  0.00           O  
ATOM   3108  CB  LYS B   8     153.770 262.219  15.235  1.00  0.00           C  
ATOM   3109  CG  LYS B   8     155.272 262.028  15.399  1.00  0.00           C  
ATOM   3110  CD  LYS B   8     155.990 262.121  14.061  1.00  0.00           C  
ATOM   3111  CE  LYS B   8     157.472 261.806  14.203  1.00  0.00           C  
ATOM   3112  NZ  LYS B   8     158.187 262.839  15.001  1.00  0.00           N  
ATOM   3113  H   LYS B   8     151.242 262.465  15.337  1.00  0.00           H  
ATOM   3114  HA  LYS B   8     153.150 261.090  16.948  1.00  0.00           H  
ATOM   3115 1HB  LYS B   8     153.417 261.486  14.510  1.00  0.00           H  
ATOM   3116 2HB  LYS B   8     153.604 263.208  14.808  1.00  0.00           H  
ATOM   3117 1HG  LYS B   8     155.667 262.794  16.067  1.00  0.00           H  
ATOM   3118 2HG  LYS B   8     155.469 261.051  15.839  1.00  0.00           H  
ATOM   3119 1HD  LYS B   8     155.544 261.416  13.358  1.00  0.00           H  
ATOM   3120 2HD  LYS B   8     155.880 263.128  13.658  1.00  0.00           H  
ATOM   3121 1HE  LYS B   8     157.593 260.840  14.692  1.00  0.00           H  
ATOM   3122 2HE  LYS B   8     157.929 261.748  13.215  1.00  0.00           H  
ATOM   3123 1HZ  LYS B   8     159.164 262.594  15.072  1.00  0.00           H  
ATOM   3124 2HZ  LYS B   8     158.097 263.737  14.546  1.00  0.00           H  
ATOM   3125 3HZ  LYS B   8     157.785 262.889  15.926  1.00  0.00           H  
ATOM   3126  N   SER B   9     153.014 264.355  17.382  1.00  0.00           N  
ATOM   3127  CA  SER B   9     153.355 265.415  18.322  1.00  0.00           C  
ATOM   3128  C   SER B   9     152.872 265.083  19.728  1.00  0.00           C  
ATOM   3129  O   SER B   9     153.582 265.306  20.709  1.00  0.00           O  
ATOM   3130  CB  SER B   9     152.750 266.729  17.868  1.00  0.00           C  
ATOM   3131  OG  SER B   9     153.069 267.763  18.757  1.00  0.00           O  
ATOM   3132  H   SER B   9     152.421 264.569  16.593  1.00  0.00           H  
ATOM   3133  HA  SER B   9     154.441 265.519  18.349  1.00  0.00           H  
ATOM   3134 1HB  SER B   9     153.119 266.975  16.872  1.00  0.00           H  
ATOM   3135 2HB  SER B   9     151.668 266.627  17.798  1.00  0.00           H  
ATOM   3136  HG  SER B   9     152.592 268.537  18.447  1.00  0.00           H  
ATOM   3137  N   ILE B  10     151.657 264.545  19.815  1.00  0.00           N  
ATOM   3138  CA  ILE B  10     151.081 264.154  21.094  1.00  0.00           C  
ATOM   3139  C   ILE B  10     151.890 263.040  21.746  1.00  0.00           C  
ATOM   3140  O   ILE B  10     152.190 263.099  22.939  1.00  0.00           O  
ATOM   3141  CB  ILE B  10     149.621 263.694  20.921  1.00  0.00           C  
ATOM   3142  CG1 ILE B  10     148.739 264.870  20.494  1.00  0.00           C  
ATOM   3143  CG2 ILE B  10     149.102 263.076  22.210  1.00  0.00           C  
ATOM   3144  CD1 ILE B  10     147.379 264.457  19.979  1.00  0.00           C  
ATOM   3145  H   ILE B  10     151.120 264.407  18.970  1.00  0.00           H  
ATOM   3146  HA  ILE B  10     151.093 265.018  21.758  1.00  0.00           H  
ATOM   3147  HB  ILE B  10     149.565 262.953  20.125  1.00  0.00           H  
ATOM   3148 1HG1 ILE B  10     148.593 265.542  21.340  1.00  0.00           H  
ATOM   3149 2HG1 ILE B  10     149.242 265.438  19.711  1.00  0.00           H  
ATOM   3150 1HG2 ILE B  10     148.069 262.756  22.070  1.00  0.00           H  
ATOM   3151 2HG2 ILE B  10     149.714 262.215  22.472  1.00  0.00           H  
ATOM   3152 3HG2 ILE B  10     149.149 263.811  23.013  1.00  0.00           H  
ATOM   3153 1HD1 ILE B  10     146.812 265.344  19.696  1.00  0.00           H  
ATOM   3154 2HD1 ILE B  10     147.501 263.811  19.108  1.00  0.00           H  
ATOM   3155 3HD1 ILE B  10     146.842 263.918  20.759  1.00  0.00           H  
ATOM   3156  N   GLU B  11     152.241 262.032  20.952  1.00  0.00           N  
ATOM   3157  CA  GLU B  11     153.033 260.905  21.430  1.00  0.00           C  
ATOM   3158  C   GLU B  11     154.358 261.375  22.016  1.00  0.00           C  
ATOM   3159  O   GLU B  11     154.773 260.906  23.078  1.00  0.00           O  
ATOM   3160  CB  GLU B  11     153.288 259.913  20.293  1.00  0.00           C  
ATOM   3161  CG  GLU B  11     154.118 258.701  20.691  1.00  0.00           C  
ATOM   3162  CD  GLU B  11     154.426 257.796  19.531  1.00  0.00           C  
ATOM   3163  OE1 GLU B  11     153.628 257.728  18.627  1.00  0.00           O  
ATOM   3164  OE2 GLU B  11     155.461 257.172  19.548  1.00  0.00           O  
ATOM   3165  H   GLU B  11     151.949 262.049  19.985  1.00  0.00           H  
ATOM   3166  HA  GLU B  11     152.474 260.398  22.217  1.00  0.00           H  
ATOM   3167 1HB  GLU B  11     152.336 259.553  19.903  1.00  0.00           H  
ATOM   3168 2HB  GLU B  11     153.805 260.419  19.478  1.00  0.00           H  
ATOM   3169 1HG  GLU B  11     155.056 259.043  21.129  1.00  0.00           H  
ATOM   3170 2HG  GLU B  11     153.578 258.138  21.451  1.00  0.00           H  
ATOM   3171  N   GLU B  12     155.021 262.297  21.323  1.00  0.00           N  
ATOM   3172  CA  GLU B  12     156.291 262.837  21.795  1.00  0.00           C  
ATOM   3173  C   GLU B  12     156.126 263.540  23.137  1.00  0.00           C  
ATOM   3174  O   GLU B  12     156.967 263.399  24.025  1.00  0.00           O  
ATOM   3175  CB  GLU B  12     156.872 263.810  20.767  1.00  0.00           C  
ATOM   3176  CG  GLU B  12     157.393 263.147  19.499  1.00  0.00           C  
ATOM   3177  CD  GLU B  12     157.863 264.139  18.472  1.00  0.00           C  
ATOM   3178  OE1 GLU B  12     157.788 265.316  18.732  1.00  0.00           O  
ATOM   3179  OE2 GLU B  12     158.299 263.719  17.426  1.00  0.00           O  
ATOM   3180  H   GLU B  12     154.636 262.633  20.453  1.00  0.00           H  
ATOM   3181  HA  GLU B  12     156.990 262.011  21.928  1.00  0.00           H  
ATOM   3182 1HB  GLU B  12     156.108 264.532  20.477  1.00  0.00           H  
ATOM   3183 2HB  GLU B  12     157.694 264.366  21.216  1.00  0.00           H  
ATOM   3184 1HG  GLU B  12     158.222 262.490  19.760  1.00  0.00           H  
ATOM   3185 2HG  GLU B  12     156.601 262.535  19.070  1.00  0.00           H  
ATOM   3186  N   THR B  13     155.043 264.301  23.278  1.00  0.00           N  
ATOM   3187  CA  THR B  13     154.740 264.959  24.543  1.00  0.00           C  
ATOM   3188  C   THR B  13     154.508 263.940  25.652  1.00  0.00           C  
ATOM   3189  O   THR B  13     154.987 264.117  26.772  1.00  0.00           O  
ATOM   3190  CB  THR B  13     153.507 265.872  24.411  1.00  0.00           C  
ATOM   3191  OG1 THR B  13     153.741 266.851  23.391  1.00  0.00           O  
ATOM   3192  CG2 THR B  13     153.221 266.576  25.729  1.00  0.00           C  
ATOM   3193  H   THR B  13     154.418 264.424  22.494  1.00  0.00           H  
ATOM   3194  HA  THR B  13     155.593 265.575  24.825  1.00  0.00           H  
ATOM   3195  HB  THR B  13     152.640 265.274  24.130  1.00  0.00           H  
ATOM   3196  HG1 THR B  13     153.788 266.417  22.536  1.00  0.00           H  
ATOM   3197 1HG2 THR B  13     152.346 267.216  25.617  1.00  0.00           H  
ATOM   3198 2HG2 THR B  13     153.032 265.834  26.504  1.00  0.00           H  
ATOM   3199 3HG2 THR B  13     154.081 267.183  26.011  1.00  0.00           H  
ATOM   3200  N   VAL B  14     153.774 262.876  25.338  1.00  0.00           N  
ATOM   3201  CA  VAL B  14     153.493 261.814  26.297  1.00  0.00           C  
ATOM   3202  C   VAL B  14     154.780 261.167  26.793  1.00  0.00           C  
ATOM   3203  O   VAL B  14     154.931 260.913  27.989  1.00  0.00           O  
ATOM   3204  CB  VAL B  14     152.595 260.738  25.657  1.00  0.00           C  
ATOM   3205  CG1 VAL B  14     152.567 259.486  26.520  1.00  0.00           C  
ATOM   3206  CG2 VAL B  14     151.191 261.288  25.457  1.00  0.00           C  
ATOM   3207  H   VAL B  14     153.399 262.801  24.402  1.00  0.00           H  
ATOM   3208  HA  VAL B  14     152.967 262.248  27.149  1.00  0.00           H  
ATOM   3209  HB  VAL B  14     153.016 260.454  24.692  1.00  0.00           H  
ATOM   3210 1HG1 VAL B  14     151.928 258.736  26.052  1.00  0.00           H  
ATOM   3211 2HG1 VAL B  14     153.577 259.089  26.619  1.00  0.00           H  
ATOM   3212 3HG1 VAL B  14     152.173 259.732  27.506  1.00  0.00           H  
ATOM   3213 1HG2 VAL B  14     150.562 260.523  25.003  1.00  0.00           H  
ATOM   3214 2HG2 VAL B  14     150.773 261.577  26.421  1.00  0.00           H  
ATOM   3215 3HG2 VAL B  14     151.231 262.159  24.803  1.00  0.00           H  
ATOM   3216  N   ARG B  15     155.702 260.899  25.876  1.00  0.00           N  
ATOM   3217  CA  ARG B  15     156.974 260.287  26.242  1.00  0.00           C  
ATOM   3218  C   ARG B  15     157.759 261.179  27.195  1.00  0.00           C  
ATOM   3219  O   ARG B  15     158.400 260.692  28.129  1.00  0.00           O  
ATOM   3220  CB  ARG B  15     157.812 260.011  25.002  1.00  0.00           C  
ATOM   3221  CG  ARG B  15     157.307 258.875  24.128  1.00  0.00           C  
ATOM   3222  CD  ARG B  15     158.120 258.728  22.894  1.00  0.00           C  
ATOM   3223  NE  ARG B  15     157.606 257.679  22.027  1.00  0.00           N  
ATOM   3224  CZ  ARG B  15     157.906 256.372  22.148  1.00  0.00           C  
ATOM   3225  NH1 ARG B  15     158.716 255.968  23.102  1.00  0.00           N  
ATOM   3226  NH2 ARG B  15     157.386 255.494  21.308  1.00  0.00           N  
ATOM   3227  H   ARG B  15     155.520 261.124  24.908  1.00  0.00           H  
ATOM   3228  HA  ARG B  15     156.772 259.339  26.741  1.00  0.00           H  
ATOM   3229 1HB  ARG B  15     157.855 260.908  24.386  1.00  0.00           H  
ATOM   3230 2HB  ARG B  15     158.833 259.770  25.299  1.00  0.00           H  
ATOM   3231 1HG  ARG B  15     157.355 257.939  24.684  1.00  0.00           H  
ATOM   3232 2HG  ARG B  15     156.274 259.071  23.837  1.00  0.00           H  
ATOM   3233 1HD  ARG B  15     158.110 259.665  22.338  1.00  0.00           H  
ATOM   3234 2HD  ARG B  15     159.145 258.477  23.162  1.00  0.00           H  
ATOM   3235  HE  ARG B  15     156.980 257.951  21.281  1.00  0.00           H  
ATOM   3236 1HH1 ARG B  15     159.113 256.639  23.744  1.00  0.00           H  
ATOM   3237 2HH1 ARG B  15     158.941 254.988  23.193  1.00  0.00           H  
ATOM   3238 1HH2 ARG B  15     156.763 255.804  20.575  1.00  0.00           H  
ATOM   3239 2HH2 ARG B  15     157.611 254.514  21.399  1.00  0.00           H  
ATOM   3240  N   LYS B  16     157.704 262.485  26.957  1.00  0.00           N  
ATOM   3241  CA  LYS B  16     158.374 263.453  27.816  1.00  0.00           C  
ATOM   3242  C   LYS B  16     157.698 263.540  29.179  1.00  0.00           C  
ATOM   3243  O   LYS B  16     158.366 263.656  30.206  1.00  0.00           O  
ATOM   3244  CB  LYS B  16     158.400 264.831  27.153  1.00  0.00           C  
ATOM   3245  CG  LYS B  16     159.334 264.935  25.955  1.00  0.00           C  
ATOM   3246  CD  LYS B  16     159.273 266.318  25.324  1.00  0.00           C  
ATOM   3247  CE  LYS B  16     160.189 266.416  24.113  1.00  0.00           C  
ATOM   3248  NZ  LYS B  16     160.112 267.753  23.464  1.00  0.00           N  
ATOM   3249  H   LYS B  16     157.182 262.818  26.158  1.00  0.00           H  
ATOM   3250  HA  LYS B  16     159.400 263.122  27.975  1.00  0.00           H  
ATOM   3251 1HB  LYS B  16     157.396 265.092  26.817  1.00  0.00           H  
ATOM   3252 2HB  LYS B  16     158.707 265.581  27.882  1.00  0.00           H  
ATOM   3253 1HG  LYS B  16     160.358 264.735  26.273  1.00  0.00           H  
ATOM   3254 2HG  LYS B  16     159.053 264.192  25.209  1.00  0.00           H  
ATOM   3255 1HD  LYS B  16     158.249 266.531  25.013  1.00  0.00           H  
ATOM   3256 2HD  LYS B  16     159.575 267.066  26.057  1.00  0.00           H  
ATOM   3257 1HE  LYS B  16     161.218 266.234  24.420  1.00  0.00           H  
ATOM   3258 2HE  LYS B  16     159.910 265.656  23.384  1.00  0.00           H  
ATOM   3259 1HZ  LYS B  16     160.732 267.778  22.667  1.00  0.00           H  
ATOM   3260 2HZ  LYS B  16     159.164 267.926  23.158  1.00  0.00           H  
ATOM   3261 3HZ  LYS B  16     160.387 268.465  24.126  1.00  0.00           H  
ATOM   3262  N   MET B  17     156.368 263.482  29.182  1.00  0.00           N  
ATOM   3263  CA  MET B  17     155.594 263.547  30.416  1.00  0.00           C  
ATOM   3264  C   MET B  17     155.783 262.287  31.250  1.00  0.00           C  
ATOM   3265  O   MET B  17     155.669 262.322  32.476  1.00  0.00           O  
ATOM   3266  CB  MET B  17     154.115 263.761  30.101  1.00  0.00           C  
ATOM   3267  CG  MET B  17     153.783 265.137  29.540  1.00  0.00           C  
ATOM   3268  SD  MET B  17     152.009 265.452  29.477  1.00  0.00           S  
ATOM   3269  CE  MET B  17     151.473 264.151  28.370  1.00  0.00           C  
ATOM   3270  H   MET B  17     155.878 263.393  28.303  1.00  0.00           H  
ATOM   3271  HA  MET B  17     155.953 264.390  31.005  1.00  0.00           H  
ATOM   3272 1HB  MET B  17     153.786 263.017  29.377  1.00  0.00           H  
ATOM   3273 2HB  MET B  17     153.526 263.619  31.008  1.00  0.00           H  
ATOM   3274 1HG  MET B  17     154.248 265.903  30.159  1.00  0.00           H  
ATOM   3275 2HG  MET B  17     154.185 265.224  28.531  1.00  0.00           H  
ATOM   3276 1HE  MET B  17     150.393 264.213  28.231  1.00  0.00           H  
ATOM   3277 2HE  MET B  17     151.971 264.264  27.407  1.00  0.00           H  
ATOM   3278 3HE  MET B  17     151.727 263.181  28.799  1.00  0.00           H  
ATOM   3279  N   GLY B  18     156.068 261.172  30.583  1.00  0.00           N  
ATOM   3280  CA  GLY B  18     156.358 259.921  31.273  1.00  0.00           C  
ATOM   3281  C   GLY B  18     155.077 259.220  31.707  1.00  0.00           C  
ATOM   3282  O   GLY B  18     155.034 258.577  32.754  1.00  0.00           O  
ATOM   3283  H   GLY B  18     156.084 261.190  29.574  1.00  0.00           H  
ATOM   3284 1HA  GLY B  18     156.929 259.266  30.615  1.00  0.00           H  
ATOM   3285 2HA  GLY B  18     156.979 260.122  32.145  1.00  0.00           H  
ATOM   3286  N   VAL B  19     154.032 259.352  30.894  1.00  0.00           N  
ATOM   3287  CA  VAL B  19     152.729 258.788  31.225  1.00  0.00           C  
ATOM   3288  C   VAL B  19     152.271 257.799  30.158  1.00  0.00           C  
ATOM   3289  O   VAL B  19     152.929 257.629  29.134  1.00  0.00           O  
ATOM   3290  CB  VAL B  19     151.682 259.907  31.366  1.00  0.00           C  
ATOM   3291  CG1 VAL B  19     152.085 260.877  32.467  1.00  0.00           C  
ATOM   3292  CG2 VAL B  19     151.517 260.634  30.041  1.00  0.00           C  
ATOM   3293  H   VAL B  19     154.142 259.863  30.030  1.00  0.00           H  
ATOM   3294  HA  VAL B  19     152.811 258.261  32.177  1.00  0.00           H  
ATOM   3295  HB  VAL B  19     150.729 259.465  31.661  1.00  0.00           H  
ATOM   3296 1HG1 VAL B  19     151.333 261.662  32.555  1.00  0.00           H  
ATOM   3297 2HG1 VAL B  19     152.162 260.342  33.415  1.00  0.00           H  
ATOM   3298 3HG1 VAL B  19     153.049 261.324  32.223  1.00  0.00           H  
ATOM   3299 1HG2 VAL B  19     150.774 261.425  30.149  1.00  0.00           H  
ATOM   3300 2HG2 VAL B  19     152.471 261.070  29.744  1.00  0.00           H  
ATOM   3301 3HG2 VAL B  19     151.188 259.929  29.278  1.00  0.00           H  
ATOM   3302  N   THR B  20     151.137 257.151  30.408  1.00  0.00           N  
ATOM   3303  CA  THR B  20     150.644 256.094  29.534  1.00  0.00           C  
ATOM   3304  C   THR B  20     149.590 256.621  28.570  1.00  0.00           C  
ATOM   3305  O   THR B  20     148.664 257.326  28.974  1.00  0.00           O  
ATOM   3306  CB  THR B  20     150.060 254.926  30.350  1.00  0.00           C  
ATOM   3307  OG1 THR B  20     151.089 254.344  31.160  1.00  0.00           O  
ATOM   3308  CG2 THR B  20     149.485 253.863  29.426  1.00  0.00           C  
ATOM   3309  H   THR B  20     150.600 257.398  31.228  1.00  0.00           H  
ATOM   3310  HA  THR B  20     151.480 255.716  28.945  1.00  0.00           H  
ATOM   3311  HB  THR B  20     149.270 255.298  31.002  1.00  0.00           H  
ATOM   3312  HG1 THR B  20     151.346 254.965  31.847  1.00  0.00           H  
ATOM   3313 1HG2 THR B  20     149.076 253.047  30.020  1.00  0.00           H  
ATOM   3314 2HG2 THR B  20     148.695 254.301  28.817  1.00  0.00           H  
ATOM   3315 3HG2 THR B  20     150.272 253.482  28.778  1.00  0.00           H  
ATOM   3316  N   MET B  21     149.730 256.277  27.294  1.00  0.00           N  
ATOM   3317  CA  MET B  21     148.817 256.768  26.269  1.00  0.00           C  
ATOM   3318  C   MET B  21     148.352 255.639  25.360  1.00  0.00           C  
ATOM   3319  O   MET B  21     149.130 254.757  24.996  1.00  0.00           O  
ATOM   3320  CB  MET B  21     149.487 257.870  25.451  1.00  0.00           C  
ATOM   3321  CG  MET B  21     148.646 258.397  24.297  1.00  0.00           C  
ATOM   3322  SD  MET B  21     148.915 257.483  22.765  1.00  0.00           S  
ATOM   3323  CE  MET B  21     150.249 258.430  22.037  1.00  0.00           C  
ATOM   3324  H   MET B  21     150.486 255.664  27.025  1.00  0.00           H  
ATOM   3325  HA  MET B  21     147.937 257.183  26.759  1.00  0.00           H  
ATOM   3326 1HB  MET B  21     149.727 258.711  26.100  1.00  0.00           H  
ATOM   3327 2HB  MET B  21     150.425 257.497  25.037  1.00  0.00           H  
ATOM   3328 1HG  MET B  21     147.590 258.331  24.557  1.00  0.00           H  
ATOM   3329 2HG  MET B  21     148.887 259.445  24.119  1.00  0.00           H  
ATOM   3330 1HE  MET B  21     150.529 257.987  21.080  1.00  0.00           H  
ATOM   3331 2HE  MET B  21     149.922 259.458  21.879  1.00  0.00           H  
ATOM   3332 3HE  MET B  21     151.109 258.421  22.706  1.00  0.00           H  
ATOM   3333  N   GLU B  22     147.075 255.679  24.989  1.00  0.00           N  
ATOM   3334  CA  GLU B  22     146.524 254.735  24.024  1.00  0.00           C  
ATOM   3335  C   GLU B  22     146.017 255.452  22.780  1.00  0.00           C  
ATOM   3336  O   GLU B  22     145.415 256.521  22.868  1.00  0.00           O  
ATOM   3337  CB  GLU B  22     145.389 253.927  24.657  1.00  0.00           C  
ATOM   3338  CG  GLU B  22     145.781 253.177  25.923  1.00  0.00           C  
ATOM   3339  CD  GLU B  22     144.599 252.591  26.645  1.00  0.00           C  
ATOM   3340  OE1 GLU B  22     143.531 252.576  26.082  1.00  0.00           O  
ATOM   3341  OE2 GLU B  22     144.765 252.159  27.760  1.00  0.00           O  
ATOM   3342  H   GLU B  22     146.474 256.391  25.378  1.00  0.00           H  
ATOM   3343  HA  GLU B  22     147.315 254.047  23.721  1.00  0.00           H  
ATOM   3344 1HB  GLU B  22     144.562 254.593  24.904  1.00  0.00           H  
ATOM   3345 2HB  GLU B  22     145.016 253.197  23.938  1.00  0.00           H  
ATOM   3346 1HG  GLU B  22     146.466 252.372  25.659  1.00  0.00           H  
ATOM   3347 2HG  GLU B  22     146.304 253.862  26.589  1.00  0.00           H  
ATOM   3348  N   THR B  23     146.262 254.860  21.616  1.00  0.00           N  
ATOM   3349  CA  THR B  23     145.761 255.419  20.367  1.00  0.00           C  
ATOM   3350  C   THR B  23     144.738 254.494  19.721  1.00  0.00           C  
ATOM   3351  O   THR B  23     145.018 253.324  19.464  1.00  0.00           O  
ATOM   3352  CB  THR B  23     146.912 255.689  19.380  1.00  0.00           C  
ATOM   3353  OG1 THR B  23     147.847 256.602  19.970  1.00  0.00           O  
ATOM   3354  CG2 THR B  23     146.377 256.284  18.087  1.00  0.00           C  
ATOM   3355  H   THR B  23     146.804 254.008  21.599  1.00  0.00           H  
ATOM   3356  HA  THR B  23     145.267 256.367  20.586  1.00  0.00           H  
ATOM   3357  HB  THR B  23     147.427 254.755  19.158  1.00  0.00           H  
ATOM   3358  HG1 THR B  23     148.304 256.167  20.694  1.00  0.00           H  
ATOM   3359 1HG2 THR B  23     147.204 256.467  17.401  1.00  0.00           H  
ATOM   3360 2HG2 THR B  23     145.674 255.587  17.630  1.00  0.00           H  
ATOM   3361 3HG2 THR B  23     145.868 257.223  18.301  1.00  0.00           H  
ATOM   3362  N   HIS B  24     143.551 255.029  19.456  1.00  0.00           N  
ATOM   3363  CA  HIS B  24     142.467 254.248  18.875  1.00  0.00           C  
ATOM   3364  C   HIS B  24     141.958 254.883  17.587  1.00  0.00           C  
ATOM   3365  O   HIS B  24     141.330 255.941  17.605  1.00  0.00           O  
ATOM   3366  CB  HIS B  24     141.311 254.103  19.869  1.00  0.00           C  
ATOM   3367  CG  HIS B  24     141.700 253.426  21.149  1.00  0.00           C  
ATOM   3368  ND1 HIS B  24     141.606 252.062  21.327  1.00  0.00           N  
ATOM   3369  CD2 HIS B  24     142.182 253.926  22.310  1.00  0.00           C  
ATOM   3370  CE1 HIS B  24     142.015 251.752  22.544  1.00  0.00           C  
ATOM   3371  NE2 HIS B  24     142.369 252.864  23.161  1.00  0.00           N  
ATOM   3372  H   HIS B  24     143.399 256.008  19.652  1.00  0.00           H  
ATOM   3373  HA  HIS B  24     142.829 253.250  18.629  1.00  0.00           H  
ATOM   3374 1HB  HIS B  24     140.913 255.087  20.112  1.00  0.00           H  
ATOM   3375 2HB  HIS B  24     140.507 253.528  19.410  1.00  0.00           H  
ATOM   3376  HD2 HIS B  24     142.384 254.975  22.530  1.00  0.00           H  
ATOM   3377  HE1 HIS B  24     142.054 250.749  22.968  1.00  0.00           H  
ATOM   3378  HE2 HIS B  24     142.722 252.930  24.105  1.00  0.00           H  
ATOM   3379  N   ARG B  25     142.257 254.236  16.468  1.00  0.00           N  
ATOM   3380  CA  ARG B  25     141.927 254.764  15.150  1.00  0.00           C  
ATOM   3381  C   ARG B  25     140.620 254.177  14.632  1.00  0.00           C  
ATOM   3382  O   ARG B  25     140.411 252.964  14.672  1.00  0.00           O  
ATOM   3383  CB  ARG B  25     143.042 254.465  14.158  1.00  0.00           C  
ATOM   3384  CG  ARG B  25     144.387 255.085  14.502  1.00  0.00           C  
ATOM   3385  CD  ARG B  25     145.400 254.820  13.448  1.00  0.00           C  
ATOM   3386  NE  ARG B  25     146.592 255.632  13.626  1.00  0.00           N  
ATOM   3387  CZ  ARG B  25     147.580 255.360  14.500  1.00  0.00           C  
ATOM   3388  NH1 ARG B  25     147.503 254.296  15.268  1.00  0.00           N  
ATOM   3389  NH2 ARG B  25     148.627 256.163  14.586  1.00  0.00           N  
ATOM   3390  H   ARG B  25     142.749 253.355  16.532  1.00  0.00           H  
ATOM   3391  HA  ARG B  25     141.815 255.845  15.230  1.00  0.00           H  
ATOM   3392 1HB  ARG B  25     143.184 253.388  14.085  1.00  0.00           H  
ATOM   3393 2HB  ARG B  25     142.756 254.825  13.170  1.00  0.00           H  
ATOM   3394 1HG  ARG B  25     144.275 256.164  14.606  1.00  0.00           H  
ATOM   3395 2HG  ARG B  25     144.751 254.666  15.441  1.00  0.00           H  
ATOM   3396 1HD  ARG B  25     145.693 253.771  13.482  1.00  0.00           H  
ATOM   3397 2HD  ARG B  25     144.975 255.046  12.471  1.00  0.00           H  
ATOM   3398  HE  ARG B  25     146.687 256.460  13.052  1.00  0.00           H  
ATOM   3399 1HH1 ARG B  25     146.704 253.682  15.203  1.00  0.00           H  
ATOM   3400 2HH1 ARG B  25     148.244 254.092  15.924  1.00  0.00           H  
ATOM   3401 1HH2 ARG B  25     148.686 256.981  13.996  1.00  0.00           H  
ATOM   3402 2HH2 ARG B  25     149.367 255.959  15.241  1.00  0.00           H  
ATOM   3403  N   SER B  26     139.746 255.049  14.141  1.00  0.00           N  
ATOM   3404  CA  SER B  26     138.497 254.624  13.520  1.00  0.00           C  
ATOM   3405  C   SER B  26     137.945 255.704  12.597  1.00  0.00           C  
ATOM   3406  O   SER B  26     137.860 256.872  12.977  1.00  0.00           O  
ATOM   3407  CB  SER B  26     137.474 254.285  14.585  1.00  0.00           C  
ATOM   3408  OG  SER B  26     136.254 253.904  14.007  1.00  0.00           O  
ATOM   3409  H   SER B  26     139.961 256.034  14.186  1.00  0.00           H  
ATOM   3410  HA  SER B  26     138.692 253.732  12.924  1.00  0.00           H  
ATOM   3411 1HB  SER B  26     137.852 253.476  15.208  1.00  0.00           H  
ATOM   3412 2HB  SER B  26     137.319 255.149  15.230  1.00  0.00           H  
ATOM   3413  HG  SER B  26     135.668 253.700  14.739  1.00  0.00           H  
ATOM   3414  N   GLY B  27     137.572 255.312  11.386  1.00  0.00           N  
ATOM   3415  CA  GLY B  27     136.971 256.251  10.445  1.00  0.00           C  
ATOM   3416  C   GLY B  27     137.934 257.381  10.105  1.00  0.00           C  
ATOM   3417  O   GLY B  27     139.090 257.138   9.758  1.00  0.00           O  
ATOM   3418  H   GLY B  27     137.710 254.351  11.110  1.00  0.00           H  
ATOM   3419 1HA  GLY B  27     136.689 255.722   9.535  1.00  0.00           H  
ATOM   3420 2HA  GLY B  27     136.059 256.662  10.874  1.00  0.00           H  
ATOM   3421  N   ASN B  28     137.455 258.614  10.219  1.00  0.00           N  
ATOM   3422  CA  ASN B  28     138.269 259.784   9.910  1.00  0.00           C  
ATOM   3423  C   ASN B  28     138.698 260.508  11.180  1.00  0.00           C  
ATOM   3424  O   ASN B  28     139.110 261.668  11.141  1.00  0.00           O  
ATOM   3425  CB  ASN B  28     137.521 260.726   8.985  1.00  0.00           C  
ATOM   3426  CG  ASN B  28     136.261 261.265   9.605  1.00  0.00           C  
ATOM   3427  OD1 ASN B  28     135.690 260.651  10.513  1.00  0.00           O  
ATOM   3428  ND2 ASN B  28     135.817 262.401   9.132  1.00  0.00           N  
ATOM   3429  H   ASN B  28     136.509 258.752  10.543  1.00  0.00           H  
ATOM   3430  HA  ASN B  28     139.177 259.451   9.406  1.00  0.00           H  
ATOM   3431 1HB  ASN B  28     138.166 261.563   8.718  1.00  0.00           H  
ATOM   3432 2HB  ASN B  28     137.264 260.204   8.064  1.00  0.00           H  
ATOM   3433 1HD2 ASN B  28     134.983 262.807   9.506  1.00  0.00           H  
ATOM   3434 2HD2 ASN B  28     136.312 262.864   8.396  1.00  0.00           H  
ATOM   3435  N   GLU B  29     138.606 259.811  12.309  1.00  0.00           N  
ATOM   3436  CA  GLU B  29     139.039 260.367  13.586  1.00  0.00           C  
ATOM   3437  C   GLU B  29     139.927 259.387  14.341  1.00  0.00           C  
ATOM   3438  O   GLU B  29     139.775 258.172  14.217  1.00  0.00           O  
ATOM   3439  CB  GLU B  29     137.828 260.739  14.444  1.00  0.00           C  
ATOM   3440  CG  GLU B  29     137.006 261.900  13.903  1.00  0.00           C  
ATOM   3441  CD  GLU B  29     135.896 262.312  14.829  1.00  0.00           C  
ATOM   3442  OE1 GLU B  29     135.700 261.653  15.822  1.00  0.00           O  
ATOM   3443  OE2 GLU B  29     135.241 263.287  14.542  1.00  0.00           O  
ATOM   3444  H   GLU B  29     138.248 258.867  12.284  1.00  0.00           H  
ATOM   3445  HA  GLU B  29     139.619 261.269  13.391  1.00  0.00           H  
ATOM   3446 1HB  GLU B  29     137.168 259.876  14.535  1.00  0.00           H  
ATOM   3447 2HB  GLU B  29     138.161 261.004  15.448  1.00  0.00           H  
ATOM   3448 1HG  GLU B  29     137.665 262.753  13.742  1.00  0.00           H  
ATOM   3449 2HG  GLU B  29     136.584 261.615  12.940  1.00  0.00           H  
ATOM   3450  N   VAL B  30     140.846 259.919  15.138  1.00  0.00           N  
ATOM   3451  CA  VAL B  30     141.623 259.095  16.056  1.00  0.00           C  
ATOM   3452  C   VAL B  30     141.532 259.623  17.482  1.00  0.00           C  
ATOM   3453  O   VAL B  30     141.780 260.804  17.729  1.00  0.00           O  
ATOM   3454  CB  VAL B  30     143.100 259.058  15.619  1.00  0.00           C  
ATOM   3455  CG1 VAL B  30     143.914 258.189  16.566  1.00  0.00           C  
ATOM   3456  CG2 VAL B  30     143.204 258.543  14.191  1.00  0.00           C  
ATOM   3457  H   VAL B  30     141.008 260.916  15.109  1.00  0.00           H  
ATOM   3458  HA  VAL B  30     141.226 258.080  16.032  1.00  0.00           H  
ATOM   3459  HB  VAL B  30     143.511 260.066  15.674  1.00  0.00           H  
ATOM   3460 1HG1 VAL B  30     144.955 258.174  16.243  1.00  0.00           H  
ATOM   3461 2HG1 VAL B  30     143.854 258.597  17.576  1.00  0.00           H  
ATOM   3462 3HG1 VAL B  30     143.518 257.174  16.560  1.00  0.00           H  
ATOM   3463 1HG2 VAL B  30     144.251 258.520  13.889  1.00  0.00           H  
ATOM   3464 2HG2 VAL B  30     142.788 257.538  14.136  1.00  0.00           H  
ATOM   3465 3HG2 VAL B  30     142.649 259.204  13.525  1.00  0.00           H  
ATOM   3466  N   LYS B  31     141.175 258.749  18.415  1.00  0.00           N  
ATOM   3467  CA  LYS B  31     141.079 259.145  19.815  1.00  0.00           C  
ATOM   3468  C   LYS B  31     142.331 258.750  20.586  1.00  0.00           C  
ATOM   3469  O   LYS B  31     142.787 257.608  20.521  1.00  0.00           O  
ATOM   3470  CB  LYS B  31     139.843 258.521  20.465  1.00  0.00           C  
ATOM   3471  CG  LYS B  31     139.612 258.941  21.910  1.00  0.00           C  
ATOM   3472  CD  LYS B  31     138.376 258.269  22.490  1.00  0.00           C  
ATOM   3473  CE  LYS B  31     137.100 258.946  22.011  1.00  0.00           C  
ATOM   3474  NZ  LYS B  31     135.893 258.400  22.688  1.00  0.00           N  
ATOM   3475  H   LYS B  31     140.968 257.796  18.155  1.00  0.00           H  
ATOM   3476  HA  LYS B  31     140.986 260.230  19.862  1.00  0.00           H  
ATOM   3477 1HB  LYS B  31     138.955 258.790  19.892  1.00  0.00           H  
ATOM   3478 2HB  LYS B  31     139.929 257.434  20.443  1.00  0.00           H  
ATOM   3479 1HG  LYS B  31     140.479 258.669  22.512  1.00  0.00           H  
ATOM   3480 2HG  LYS B  31     139.483 260.022  21.958  1.00  0.00           H  
ATOM   3481 1HD  LYS B  31     138.357 257.221  22.190  1.00  0.00           H  
ATOM   3482 2HD  LYS B  31     138.414 258.316  23.579  1.00  0.00           H  
ATOM   3483 1HE  LYS B  31     137.160 260.015  22.208  1.00  0.00           H  
ATOM   3484 2HE  LYS B  31     136.994 258.802  20.936  1.00  0.00           H  
ATOM   3485 1HZ  LYS B  31     135.070 258.873  22.343  1.00  0.00           H  
ATOM   3486 2HZ  LYS B  31     135.817 257.410  22.497  1.00  0.00           H  
ATOM   3487 3HZ  LYS B  31     135.971 258.544  23.685  1.00  0.00           H  
ATOM   3488  N   VAL B  32     142.887 259.707  21.319  1.00  0.00           N  
ATOM   3489  CA  VAL B  32     144.049 259.459  22.162  1.00  0.00           C  
ATOM   3490  C   VAL B  32     143.717 259.670  23.633  1.00  0.00           C  
ATOM   3491  O   VAL B  32     143.242 260.735  24.025  1.00  0.00           O  
ATOM   3492  CB  VAL B  32     145.208 260.391  21.762  1.00  0.00           C  
ATOM   3493  CG1 VAL B  32     146.410 260.167  22.668  1.00  0.00           C  
ATOM   3494  CG2 VAL B  32     145.580 260.159  20.306  1.00  0.00           C  
ATOM   3495  H   VAL B  32     142.493 260.638  21.293  1.00  0.00           H  
ATOM   3496  HA  VAL B  32     144.366 258.424  22.020  1.00  0.00           H  
ATOM   3497  HB  VAL B  32     144.893 261.426  21.897  1.00  0.00           H  
ATOM   3498 1HG1 VAL B  32     147.219 260.834  22.371  1.00  0.00           H  
ATOM   3499 2HG1 VAL B  32     146.130 260.373  23.701  1.00  0.00           H  
ATOM   3500 3HG1 VAL B  32     146.742 259.132  22.581  1.00  0.00           H  
ATOM   3501 1HG2 VAL B  32     146.400 260.822  20.029  1.00  0.00           H  
ATOM   3502 2HG2 VAL B  32     145.890 259.123  20.170  1.00  0.00           H  
ATOM   3503 3HG2 VAL B  32     144.718 260.366  19.672  1.00  0.00           H  
ATOM   3504  N   VAL B  33     143.966 258.654  24.450  1.00  0.00           N  
ATOM   3505  CA  VAL B  33     143.645 258.746  25.870  1.00  0.00           C  
ATOM   3506  C   VAL B  33     144.899 258.622  26.727  1.00  0.00           C  
ATOM   3507  O   VAL B  33     145.590 257.604  26.695  1.00  0.00           O  
ATOM   3508  CB  VAL B  33     142.645 257.643  26.265  1.00  0.00           C  
ATOM   3509  CG1 VAL B  33     142.304 257.739  27.745  1.00  0.00           C  
ATOM   3510  CG2 VAL B  33     141.390 257.754  25.414  1.00  0.00           C  
ATOM   3511  H   VAL B  33     144.383 257.809  24.086  1.00  0.00           H  
ATOM   3512  HA  VAL B  33     143.188 259.719  26.058  1.00  0.00           H  
ATOM   3513  HB  VAL B  33     143.110 256.670  26.104  1.00  0.00           H  
ATOM   3514 1HG1 VAL B  33     141.597 256.952  28.006  1.00  0.00           H  
ATOM   3515 2HG1 VAL B  33     143.212 257.621  28.336  1.00  0.00           H  
ATOM   3516 3HG1 VAL B  33     141.858 258.711  27.953  1.00  0.00           H  
ATOM   3517 1HG2 VAL B  33     140.688 256.970  25.698  1.00  0.00           H  
ATOM   3518 2HG2 VAL B  33     140.929 258.729  25.570  1.00  0.00           H  
ATOM   3519 3HG2 VAL B  33     141.652 257.641  24.362  1.00  0.00           H  
ATOM   3520  N   ILE B  34     145.189 259.670  27.486  1.00  0.00           N  
ATOM   3521  CA  ILE B  34     146.393 259.715  28.307  1.00  0.00           C  
ATOM   3522  C   ILE B  34     146.061 259.549  29.784  1.00  0.00           C  
ATOM   3523  O   ILE B  34     145.323 260.357  30.351  1.00  0.00           O  
ATOM   3524  CB  ILE B  34     147.152 261.038  28.097  1.00  0.00           C  
ATOM   3525  CG1 ILE B  34     147.540 261.204  26.625  1.00  0.00           C  
ATOM   3526  CG2 ILE B  34     148.386 261.091  28.985  1.00  0.00           C  
ATOM   3527  CD1 ILE B  34     147.990 262.601  26.265  1.00  0.00           C  
ATOM   3528  H   ILE B  34     144.556 260.458  27.501  1.00  0.00           H  
ATOM   3529  HA  ILE B  34     147.044 258.892  28.010  1.00  0.00           H  
ATOM   3530  HB  ILE B  34     146.500 261.875  28.347  1.00  0.00           H  
ATOM   3531 1HG1 ILE B  34     148.346 260.512  26.382  1.00  0.00           H  
ATOM   3532 2HG1 ILE B  34     146.689 260.947  25.994  1.00  0.00           H  
ATOM   3533 1HG2 ILE B  34     148.910 262.032  28.823  1.00  0.00           H  
ATOM   3534 2HG2 ILE B  34     148.085 261.018  30.029  1.00  0.00           H  
ATOM   3535 3HG2 ILE B  34     149.047 260.260  28.739  1.00  0.00           H  
ATOM   3536 1HD1 ILE B  34     148.247 262.639  25.207  1.00  0.00           H  
ATOM   3537 2HD1 ILE B  34     147.184 263.307  26.468  1.00  0.00           H  
ATOM   3538 3HD1 ILE B  34     148.863 262.866  26.860  1.00  0.00           H  
ATOM   3539  N   LYS B  35     146.602 258.507  30.405  1.00  0.00           N  
ATOM   3540  CA  LYS B  35     146.192 258.131  31.751  1.00  0.00           C  
ATOM   3541  C   LYS B  35     147.322 258.339  32.750  1.00  0.00           C  
ATOM   3542  O   LYS B  35     148.500 258.234  32.408  1.00  0.00           O  
ATOM   3543  CB  LYS B  35     145.724 256.675  31.781  1.00  0.00           C  
ATOM   3544  CG  LYS B  35     144.509 256.386  30.910  1.00  0.00           C  
ATOM   3545  CD  LYS B  35     144.246 254.892  30.805  1.00  0.00           C  
ATOM   3546  CE  LYS B  35     143.021 254.602  29.949  1.00  0.00           C  
ATOM   3547  NZ  LYS B  35     142.840 253.145  29.713  1.00  0.00           N  
ATOM   3548  H   LYS B  35     147.312 257.967  29.932  1.00  0.00           H  
ATOM   3549  HA  LYS B  35     145.359 258.770  32.051  1.00  0.00           H  
ATOM   3550 1HB  LYS B  35     146.535 256.025  31.450  1.00  0.00           H  
ATOM   3551 2HB  LYS B  35     145.476 256.392  32.804  1.00  0.00           H  
ATOM   3552 1HG  LYS B  35     143.631 256.872  31.336  1.00  0.00           H  
ATOM   3553 2HG  LYS B  35     144.675 256.787  29.910  1.00  0.00           H  
ATOM   3554 1HD  LYS B  35     145.114 254.399  30.363  1.00  0.00           H  
ATOM   3555 2HD  LYS B  35     144.085 254.480  31.802  1.00  0.00           H  
ATOM   3556 1HE  LYS B  35     142.133 254.993  30.442  1.00  0.00           H  
ATOM   3557 2HE  LYS B  35     143.126 255.102  28.987  1.00  0.00           H  
ATOM   3558 1HZ  LYS B  35     142.019 252.995  29.142  1.00  0.00           H  
ATOM   3559 2HZ  LYS B  35     143.651 252.775  29.239  1.00  0.00           H  
ATOM   3560 3HZ  LYS B  35     142.723 252.672  30.598  1.00  0.00           H  
ATOM   3561  N   GLY B  36     146.953 258.632  33.996  1.00  0.00           N  
ATOM   3562  CA  GLY B  36     147.927 258.814  35.065  1.00  0.00           C  
ATOM   3563  C   GLY B  36     148.689 260.123  34.898  1.00  0.00           C  
ATOM   3564  O   GLY B  36     149.861 260.223  35.259  1.00  0.00           O  
ATOM   3565  H   GLY B  36     145.969 258.733  34.203  1.00  0.00           H  
ATOM   3566 1HA  GLY B  36     147.416 258.807  36.028  1.00  0.00           H  
ATOM   3567 2HA  GLY B  36     148.627 257.980  35.067  1.00  0.00           H  
ATOM   3568  N   LEU B  37     148.014 261.122  34.339  1.00  0.00           N  
ATOM   3569  CA  LEU B  37     148.659 262.381  33.986  1.00  0.00           C  
ATOM   3570  C   LEU B  37     148.407 263.446  35.047  1.00  0.00           C  
ATOM   3571  O   LEU B  37     147.260 263.795  35.328  1.00  0.00           O  
ATOM   3572  CB  LEU B  37     148.150 262.875  32.626  1.00  0.00           C  
ATOM   3573  CG  LEU B  37     148.696 264.232  32.164  1.00  0.00           C  
ATOM   3574  CD1 LEU B  37     150.209 264.147  32.011  1.00  0.00           C  
ATOM   3575  CD2 LEU B  37     148.035 264.625  30.851  1.00  0.00           C  
ATOM   3576  H   LEU B  37     147.035 260.999  34.124  1.00  0.00           H  
ATOM   3577  HA  LEU B  37     149.733 262.213  33.917  1.00  0.00           H  
ATOM   3578 1HB  LEU B  37     148.413 262.137  31.869  1.00  0.00           H  
ATOM   3579 2HB  LEU B  37     147.064 262.951  32.668  1.00  0.00           H  
ATOM   3580  HG  LEU B  37     148.479 264.988  32.920  1.00  0.00           H  
ATOM   3581 1HD1 LEU B  37     150.596 265.111  31.683  1.00  0.00           H  
ATOM   3582 2HD1 LEU B  37     150.657 263.883  32.969  1.00  0.00           H  
ATOM   3583 3HD1 LEU B  37     150.457 263.386  31.272  1.00  0.00           H  
ATOM   3584 1HD2 LEU B  37     148.422 265.590  30.523  1.00  0.00           H  
ATOM   3585 2HD2 LEU B  37     148.252 263.871  30.094  1.00  0.00           H  
ATOM   3586 3HD2 LEU B  37     146.957 264.696  30.994  1.00  0.00           H  
ATOM   3587  N   HIS B  38     149.486 263.959  35.634  1.00  0.00           N  
ATOM   3588  CA  HIS B  38     149.388 264.884  36.757  1.00  0.00           C  
ATOM   3589  C   HIS B  38     148.832 266.231  36.313  1.00  0.00           C  
ATOM   3590  O   HIS B  38     149.088 266.675  35.194  1.00  0.00           O  
ATOM   3591  CB  HIS B  38     150.757 265.083  37.416  1.00  0.00           C  
ATOM   3592  CG  HIS B  38     150.688 265.746  38.757  1.00  0.00           C  
ATOM   3593  ND1 HIS B  38     150.592 267.114  38.906  1.00  0.00           N  
ATOM   3594  CD2 HIS B  38     150.703 265.230  40.009  1.00  0.00           C  
ATOM   3595  CE1 HIS B  38     150.549 267.410  40.194  1.00  0.00           C  
ATOM   3596  NE2 HIS B  38     150.614 266.286  40.882  1.00  0.00           N  
ATOM   3597  H   HIS B  38     150.400 263.690  35.297  1.00  0.00           H  
ATOM   3598  HA  HIS B  38     148.709 264.477  37.505  1.00  0.00           H  
ATOM   3599 1HB  HIS B  38     151.246 264.116  37.538  1.00  0.00           H  
ATOM   3600 2HB  HIS B  38     151.388 265.689  36.768  1.00  0.00           H  
ATOM   3601  HD2 HIS B  38     150.771 264.175  40.273  1.00  0.00           H  
ATOM   3602  HE1 HIS B  38     150.472 268.413  40.614  1.00  0.00           H  
ATOM   3603  HE2 HIS B  38     150.603 266.209  41.889  1.00  0.00           H  
ATOM   3604  N   GLU B  39     148.072 266.874  37.196  1.00  0.00           N  
ATOM   3605  CA  GLU B  39     147.419 268.144  36.898  1.00  0.00           C  
ATOM   3606  C   GLU B  39     148.422 269.176  36.405  1.00  0.00           C  
ATOM   3607  O   GLU B  39     148.121 269.965  35.507  1.00  0.00           O  
ATOM   3608  CB  GLU B  39     146.694 268.675  38.137  1.00  0.00           C  
ATOM   3609  CG  GLU B  39     145.465 267.872  38.540  1.00  0.00           C  
ATOM   3610  CD  GLU B  39     144.841 268.360  39.817  1.00  0.00           C  
ATOM   3611  OE1 GLU B  39     145.513 269.023  40.570  1.00  0.00           O  
ATOM   3612  OE2 GLU B  39     143.689 268.069  40.041  1.00  0.00           O  
ATOM   3613  H   GLU B  39     147.940 266.467  38.111  1.00  0.00           H  
ATOM   3614  HA  GLU B  39     146.684 267.978  36.110  1.00  0.00           H  
ATOM   3615 1HB  GLU B  39     147.381 268.683  38.984  1.00  0.00           H  
ATOM   3616 2HB  GLU B  39     146.379 269.704  37.961  1.00  0.00           H  
ATOM   3617 1HG  GLU B  39     144.727 267.934  37.741  1.00  0.00           H  
ATOM   3618 2HG  GLU B  39     145.749 266.827  38.655  1.00  0.00           H  
ATOM   3619  N   SER B  40     149.615 269.181  36.992  1.00  0.00           N  
ATOM   3620  CA  SER B  40     150.632 270.159  36.622  1.00  0.00           C  
ATOM   3621  C   SER B  40     151.172 269.890  35.223  1.00  0.00           C  
ATOM   3622  O   SER B  40     151.790 270.757  34.606  1.00  0.00           O  
ATOM   3623  CB  SER B  40     151.769 270.136  37.625  1.00  0.00           C  
ATOM   3624  OG  SER B  40     152.473 268.926  37.559  1.00  0.00           O  
ATOM   3625  H   SER B  40     149.823 268.494  37.702  1.00  0.00           H  
ATOM   3626  HA  SER B  40     150.177 271.150  36.629  1.00  0.00           H  
ATOM   3627 1HB  SER B  40     152.447 270.966  37.425  1.00  0.00           H  
ATOM   3628 2HB  SER B  40     151.370 270.274  38.629  1.00  0.00           H  
ATOM   3629  HG  SER B  40     151.944 268.286  38.041  1.00  0.00           H  
ATOM   3630  N   GLN B  41     150.931 268.680  34.735  1.00  0.00           N  
ATOM   3631  CA  GLN B  41     151.344 268.292  33.390  1.00  0.00           C  
ATOM   3632  C   GLN B  41     150.232 268.543  32.379  1.00  0.00           C  
ATOM   3633  O   GLN B  41     150.497 268.818  31.210  1.00  0.00           O  
ATOM   3634  CB  GLN B  41     151.756 266.819  33.359  1.00  0.00           C  
ATOM   3635  CG  GLN B  41     152.952 266.488  34.234  1.00  0.00           C  
ATOM   3636  CD  GLN B  41     153.294 265.009  34.214  1.00  0.00           C  
ATOM   3637  OE1 GLN B  41     152.491 264.167  34.625  1.00  0.00           O  
ATOM   3638  NE2 GLN B  41     154.489 264.686  33.735  1.00  0.00           N  
ATOM   3639  H   GLN B  41     150.448 268.005  35.308  1.00  0.00           H  
ATOM   3640  HA  GLN B  41     152.202 268.901  33.104  1.00  0.00           H  
ATOM   3641 1HB  GLN B  41     150.919 266.200  33.684  1.00  0.00           H  
ATOM   3642 2HB  GLN B  41     151.998 266.530  32.337  1.00  0.00           H  
ATOM   3643 1HG  GLN B  41     153.818 267.044  33.874  1.00  0.00           H  
ATOM   3644 2HG  GLN B  41     152.727 266.772  35.262  1.00  0.00           H  
ATOM   3645 1HE2 GLN B  41     154.770 263.726  33.697  1.00  0.00           H  
ATOM   3646 2HE2 GLN B  41     155.110 265.401  33.412  1.00  0.00           H  
ATOM   3647  N   GLN B  42     148.986 268.466  32.845  1.00  0.00           N  
ATOM   3648  CA  GLN B  42     147.830 268.676  31.982  1.00  0.00           C  
ATOM   3649  C   GLN B  42     147.795 270.101  31.444  1.00  0.00           C  
ATOM   3650  O   GLN B  42     147.350 270.342  30.322  1.00  0.00           O  
ATOM   3651  CB  GLN B  42     146.535 268.370  32.739  1.00  0.00           C  
ATOM   3652  CG  GLN B  42     146.340 266.900  33.070  1.00  0.00           C  
ATOM   3653  CD  GLN B  42     145.022 266.635  33.773  1.00  0.00           C  
ATOM   3654  OE1 GLN B  42     144.002 267.258  33.466  1.00  0.00           O  
ATOM   3655  NE2 GLN B  42     145.035 265.707  34.723  1.00  0.00           N  
ATOM   3656  H   GLN B  42     148.837 268.273  33.826  1.00  0.00           H  
ATOM   3657  HA  GLN B  42     147.907 267.999  31.131  1.00  0.00           H  
ATOM   3658 1HB  GLN B  42     146.519 268.930  33.674  1.00  0.00           H  
ATOM   3659 2HB  GLN B  42     145.681 268.697  32.147  1.00  0.00           H  
ATOM   3660 1HG  GLN B  42     146.355 266.325  32.145  1.00  0.00           H  
ATOM   3661 2HG  GLN B  42     147.148 266.575  33.726  1.00  0.00           H  
ATOM   3662 1HE2 GLN B  42     144.195 265.489  35.222  1.00  0.00           H  
ATOM   3663 2HE2 GLN B  42     145.884 265.226  34.941  1.00  0.00           H  
ATOM   3664  N   GLU B  43     148.271 271.038  32.260  1.00  0.00           N  
ATOM   3665  CA  GLU B  43     148.369 272.436  31.855  1.00  0.00           C  
ATOM   3666  C   GLU B  43     149.244 272.591  30.618  1.00  0.00           C  
ATOM   3667  O   GLU B  43     148.899 273.331  29.697  1.00  0.00           O  
ATOM   3668  CB  GLU B  43     148.931 273.284  32.998  1.00  0.00           C  
ATOM   3669  CG  GLU B  43     147.991 273.441  34.186  1.00  0.00           C  
ATOM   3670  CD  GLU B  43     148.577 274.277  35.289  1.00  0.00           C  
ATOM   3671  OE1 GLU B  43     149.755 274.539  35.248  1.00  0.00           O  
ATOM   3672  OE2 GLU B  43     147.846 274.653  36.174  1.00  0.00           O  
ATOM   3673  H   GLU B  43     148.582 270.770  33.184  1.00  0.00           H  
ATOM   3674  HA  GLU B  43     147.369 272.796  31.612  1.00  0.00           H  
ATOM   3675 1HB  GLU B  43     149.857 272.838  33.361  1.00  0.00           H  
ATOM   3676 2HB  GLU B  43     149.171 274.281  32.628  1.00  0.00           H  
ATOM   3677 1HG  GLU B  43     147.066 273.906  33.845  1.00  0.00           H  
ATOM   3678 2HG  GLU B  43     147.747 272.453  34.575  1.00  0.00           H  
ATOM   3679  N   GLN B  44     150.377 271.892  30.605  1.00  0.00           N  
ATOM   3680  CA  GLN B  44     151.301 271.958  29.479  1.00  0.00           C  
ATOM   3681  C   GLN B  44     150.736 271.240  28.260  1.00  0.00           C  
ATOM   3682  O   GLN B  44     150.884 271.712  27.133  1.00  0.00           O  
ATOM   3683  CB  GLN B  44     152.655 271.354  29.860  1.00  0.00           C  
ATOM   3684  CG  GLN B  44     153.733 271.523  28.802  1.00  0.00           C  
ATOM   3685  CD  GLN B  44     154.096 272.979  28.574  1.00  0.00           C  
ATOM   3686  OE1 GLN B  44     154.299 273.739  29.525  1.00  0.00           O  
ATOM   3687  NE2 GLN B  44     154.179 273.375  27.309  1.00  0.00           N  
ATOM   3688  H   GLN B  44     150.608 271.309  31.397  1.00  0.00           H  
ATOM   3689  HA  GLN B  44     151.450 273.005  29.215  1.00  0.00           H  
ATOM   3690 1HB  GLN B  44     153.013 271.815  30.781  1.00  0.00           H  
ATOM   3691 2HB  GLN B  44     152.537 270.287  30.052  1.00  0.00           H  
ATOM   3692 1HG  GLN B  44     154.629 270.994  29.123  1.00  0.00           H  
ATOM   3693 2HG  GLN B  44     153.371 271.110  27.861  1.00  0.00           H  
ATOM   3694 1HE2 GLN B  44     154.415 274.324  27.096  1.00  0.00           H  
ATOM   3695 2HE2 GLN B  44     154.007 272.726  26.568  1.00  0.00           H  
ATOM   3696  N   LEU B  45     150.091 270.099  28.491  1.00  0.00           N  
ATOM   3697  CA  LEU B  45     149.482 269.333  27.411  1.00  0.00           C  
ATOM   3698  C   LEU B  45     148.437 270.157  26.671  1.00  0.00           C  
ATOM   3699  O   LEU B  45     148.353 270.114  25.443  1.00  0.00           O  
ATOM   3700  CB  LEU B  45     148.836 268.056  27.965  1.00  0.00           C  
ATOM   3701  CG  LEU B  45     148.149 267.156  26.931  1.00  0.00           C  
ATOM   3702  CD1 LEU B  45     149.186 266.623  25.951  1.00  0.00           C  
ATOM   3703  CD2 LEU B  45     147.435 266.017  27.644  1.00  0.00           C  
ATOM   3704  H   LEU B  45     150.019 269.756  29.438  1.00  0.00           H  
ATOM   3705  HA  LEU B  45     150.262 269.053  26.703  1.00  0.00           H  
ATOM   3706 1HB  LEU B  45     149.605 267.465  28.460  1.00  0.00           H  
ATOM   3707 2HB  LEU B  45     148.090 268.338  28.707  1.00  0.00           H  
ATOM   3708  HG  LEU B  45     147.424 267.740  26.364  1.00  0.00           H  
ATOM   3709 1HD1 LEU B  45     148.697 265.983  25.216  1.00  0.00           H  
ATOM   3710 2HD1 LEU B  45     149.667 267.458  25.441  1.00  0.00           H  
ATOM   3711 3HD1 LEU B  45     149.935 266.047  26.493  1.00  0.00           H  
ATOM   3712 1HD2 LEU B  45     146.945 265.377  26.909  1.00  0.00           H  
ATOM   3713 2HD2 LEU B  45     148.159 265.431  28.210  1.00  0.00           H  
ATOM   3714 3HD2 LEU B  45     146.687 266.426  28.324  1.00  0.00           H  
ATOM   3715  N   LEU B  46     147.645 270.909  27.427  1.00  0.00           N  
ATOM   3716  CA  LEU B  46     146.621 271.779  26.860  1.00  0.00           C  
ATOM   3717  C   LEU B  46     147.201 272.672  25.771  1.00  0.00           C  
ATOM   3718  O   LEU B  46     146.709 272.690  24.643  1.00  0.00           O  
ATOM   3719  CB  LEU B  46     145.992 272.645  27.959  1.00  0.00           C  
ATOM   3720  CG  LEU B  46     144.771 273.472  27.538  1.00  0.00           C  
ATOM   3721  CD1 LEU B  46     143.790 273.559  28.700  1.00  0.00           C  
ATOM   3722  CD2 LEU B  46     145.222 274.856  27.097  1.00  0.00           C  
ATOM   3723  H   LEU B  46     147.756 270.884  28.431  1.00  0.00           H  
ATOM   3724  HA  LEU B  46     145.851 271.156  26.406  1.00  0.00           H  
ATOM   3725 1HB  LEU B  46     145.688 271.997  28.779  1.00  0.00           H  
ATOM   3726 2HB  LEU B  46     146.748 273.338  28.331  1.00  0.00           H  
ATOM   3727  HG  LEU B  46     144.263 272.975  26.710  1.00  0.00           H  
ATOM   3728 1HD1 LEU B  46     142.922 274.146  28.400  1.00  0.00           H  
ATOM   3729 2HD1 LEU B  46     143.470 272.556  28.981  1.00  0.00           H  
ATOM   3730 3HD1 LEU B  46     144.276 274.038  29.549  1.00  0.00           H  
ATOM   3731 1HD2 LEU B  46     144.353 275.443  26.796  1.00  0.00           H  
ATOM   3732 2HD2 LEU B  46     145.727 275.354  27.924  1.00  0.00           H  
ATOM   3733 3HD2 LEU B  46     145.907 274.765  26.254  1.00  0.00           H  
ATOM   3734  N   GLU B  47     148.254 273.408  26.118  1.00  0.00           N  
ATOM   3735  CA  GLU B  47     148.884 274.346  25.196  1.00  0.00           C  
ATOM   3736  C   GLU B  47     149.564 273.615  24.045  1.00  0.00           C  
ATOM   3737  O   GLU B  47     149.476 274.042  22.893  1.00  0.00           O  
ATOM   3738  CB  GLU B  47     149.905 275.214  25.935  1.00  0.00           C  
ATOM   3739  CG  GLU B  47     150.612 276.238  25.057  1.00  0.00           C  
ATOM   3740  CD  GLU B  47     151.354 277.276  25.851  1.00  0.00           C  
ATOM   3741  OE1 GLU B  47     151.317 277.213  27.057  1.00  0.00           O  
ATOM   3742  OE2 GLU B  47     151.957 278.135  25.252  1.00  0.00           O  
ATOM   3743  H   GLU B  47     148.623 273.323  27.054  1.00  0.00           H  
ATOM   3744  HA  GLU B  47     148.112 274.989  24.774  1.00  0.00           H  
ATOM   3745 1HB  GLU B  47     149.409 275.752  26.742  1.00  0.00           H  
ATOM   3746 2HB  GLU B  47     150.667 274.577  26.385  1.00  0.00           H  
ATOM   3747 1HG  GLU B  47     151.318 275.720  24.409  1.00  0.00           H  
ATOM   3748 2HG  GLU B  47     149.874 276.729  24.425  1.00  0.00           H  
ATOM   3749  N   ASP B  48     150.249 272.516  24.356  1.00  0.00           N  
ATOM   3750  CA  ASP B  48     151.031 271.796  23.358  1.00  0.00           C  
ATOM   3751  C   ASP B  48     150.154 271.332  22.202  1.00  0.00           C  
ATOM   3752  O   ASP B  48     150.501 271.512  21.034  1.00  0.00           O  
ATOM   3753  CB  ASP B  48     151.732 270.591  23.990  1.00  0.00           C  
ATOM   3754  CG  ASP B  48     152.906 270.986  24.876  1.00  0.00           C  
ATOM   3755  OD1 ASP B  48     153.349 272.106  24.777  1.00  0.00           O  
ATOM   3756  OD2 ASP B  48     153.348 270.164  25.643  1.00  0.00           O  
ATOM   3757  H   ASP B  48     150.235 272.178  25.308  1.00  0.00           H  
ATOM   3758  HA  ASP B  48     151.789 272.472  22.960  1.00  0.00           H  
ATOM   3759 1HB  ASP B  48     151.016 270.028  24.590  1.00  0.00           H  
ATOM   3760 2HB  ASP B  48     152.094 269.927  23.205  1.00  0.00           H  
ATOM   3761  N   VAL B  49     149.024 270.723  22.540  1.00  0.00           N  
ATOM   3762  CA  VAL B  49     148.155 270.093  21.553  1.00  0.00           C  
ATOM   3763  C   VAL B  49     147.434 271.137  20.709  1.00  0.00           C  
ATOM   3764  O   VAL B  49     147.348 271.000  19.488  1.00  0.00           O  
ATOM   3765  CB  VAL B  49     147.118 269.193  22.249  1.00  0.00           C  
ATOM   3766  CG1 VAL B  49     146.133 268.631  21.235  1.00  0.00           C  
ATOM   3767  CG2 VAL B  49     147.823 268.071  22.994  1.00  0.00           C  
ATOM   3768  H   VAL B  49     148.762 270.680  23.514  1.00  0.00           H  
ATOM   3769  HA  VAL B  49     148.769 269.475  20.894  1.00  0.00           H  
ATOM   3770  HB  VAL B  49     146.544 269.794  22.954  1.00  0.00           H  
ATOM   3771 1HG1 VAL B  49     145.407 267.998  21.744  1.00  0.00           H  
ATOM   3772 2HG1 VAL B  49     145.613 269.451  20.738  1.00  0.00           H  
ATOM   3773 3HG1 VAL B  49     146.671 268.040  20.494  1.00  0.00           H  
ATOM   3774 1HG2 VAL B  49     147.084 267.440  23.485  1.00  0.00           H  
ATOM   3775 2HG2 VAL B  49     148.401 267.473  22.289  1.00  0.00           H  
ATOM   3776 3HG2 VAL B  49     148.492 268.496  23.744  1.00  0.00           H  
ATOM   3777  N   LEU B  50     146.917 272.175  21.360  1.00  0.00           N  
ATOM   3778  CA  LEU B  50     146.177 273.217  20.658  1.00  0.00           C  
ATOM   3779  C   LEU B  50     147.064 273.943  19.657  1.00  0.00           C  
ATOM   3780  O   LEU B  50     146.627 274.259  18.550  1.00  0.00           O  
ATOM   3781  CB  LEU B  50     145.598 274.223  21.661  1.00  0.00           C  
ATOM   3782  CG  LEU B  50     144.440 273.709  22.526  1.00  0.00           C  
ATOM   3783  CD1 LEU B  50     144.168 274.697  23.652  1.00  0.00           C  
ATOM   3784  CD2 LEU B  50     143.205 273.516  21.657  1.00  0.00           C  
ATOM   3785  H   LEU B  50     147.037 272.246  22.360  1.00  0.00           H  
ATOM   3786  HA  LEU B  50     145.358 272.751  20.110  1.00  0.00           H  
ATOM   3787 1HB  LEU B  50     146.395 274.542  22.331  1.00  0.00           H  
ATOM   3788 2HB  LEU B  50     145.241 275.094  21.113  1.00  0.00           H  
ATOM   3789  HG  LEU B  50     144.718 272.756  22.978  1.00  0.00           H  
ATOM   3790 1HD1 LEU B  50     143.345 274.332  24.266  1.00  0.00           H  
ATOM   3791 2HD1 LEU B  50     145.062 274.801  24.268  1.00  0.00           H  
ATOM   3792 3HD1 LEU B  50     143.904 275.666  23.229  1.00  0.00           H  
ATOM   3793 1HD2 LEU B  50     142.382 273.150  22.272  1.00  0.00           H  
ATOM   3794 2HD2 LEU B  50     142.926 274.468  21.206  1.00  0.00           H  
ATOM   3795 3HD2 LEU B  50     143.422 272.792  20.872  1.00  0.00           H  
ATOM   3796  N   ARG B  51     148.311 274.204  20.045  1.00  0.00           N  
ATOM   3797  CA  ARG B  51     149.253 274.877  19.158  1.00  0.00           C  
ATOM   3798  C   ARG B  51     149.543 274.037  17.922  1.00  0.00           C  
ATOM   3799  O   ARG B  51     149.586 274.553  16.805  1.00  0.00           O  
ATOM   3800  CB  ARG B  51     150.557 275.170  19.886  1.00  0.00           C  
ATOM   3801  CG  ARG B  51     150.494 276.328  20.870  1.00  0.00           C  
ATOM   3802  CD  ARG B  51     151.840 276.681  21.389  1.00  0.00           C  
ATOM   3803  NE  ARG B  51     152.426 275.595  22.159  1.00  0.00           N  
ATOM   3804  CZ  ARG B  51     153.729 275.508  22.489  1.00  0.00           C  
ATOM   3805  NH1 ARG B  51     154.568 276.446  22.109  1.00  0.00           N  
ATOM   3806  NH2 ARG B  51     154.165 274.478  23.194  1.00  0.00           N  
ATOM   3807  H   ARG B  51     148.613 273.925  20.968  1.00  0.00           H  
ATOM   3808  HA  ARG B  51     148.809 275.819  18.833  1.00  0.00           H  
ATOM   3809 1HB  ARG B  51     150.872 274.286  20.437  1.00  0.00           H  
ATOM   3810 2HB  ARG B  51     151.336 275.398  19.158  1.00  0.00           H  
ATOM   3811 1HG  ARG B  51     150.077 277.205  20.374  1.00  0.00           H  
ATOM   3812 2HG  ARG B  51     149.861 276.054  21.714  1.00  0.00           H  
ATOM   3813 1HD  ARG B  51     152.504 276.904  20.555  1.00  0.00           H  
ATOM   3814 2HD  ARG B  51     151.762 277.554  22.036  1.00  0.00           H  
ATOM   3815  HE  ARG B  51     151.811 274.854  22.470  1.00  0.00           H  
ATOM   3816 1HH1 ARG B  51     154.235 277.233  21.570  1.00  0.00           H  
ATOM   3817 2HH1 ARG B  51     155.544 276.380  22.356  1.00  0.00           H  
ATOM   3818 1HH2 ARG B  51     153.520 273.756  23.486  1.00  0.00           H  
ATOM   3819 2HH2 ARG B  51     155.141 274.412  23.440  1.00  0.00           H  
ATOM   3820  N   THR B  52     149.740 272.737  18.128  1.00  0.00           N  
ATOM   3821  CA  THR B  52     149.999 271.818  17.025  1.00  0.00           C  
ATOM   3822  C   THR B  52     148.830 271.783  16.051  1.00  0.00           C  
ATOM   3823  O   THR B  52     149.021 271.814  14.835  1.00  0.00           O  
ATOM   3824  CB  THR B  52     150.285 270.396  17.544  1.00  0.00           C  
ATOM   3825  OG1 THR B  52     151.458 270.411  18.366  1.00  0.00           O  
ATOM   3826  CG2 THR B  52     150.496 269.438  16.381  1.00  0.00           C  
ATOM   3827  H   THR B  52     149.709 272.377  19.071  1.00  0.00           H  
ATOM   3828  HA  THR B  52     150.879 272.168  16.483  1.00  0.00           H  
ATOM   3829  HB  THR B  52     149.441 270.053  18.142  1.00  0.00           H  
ATOM   3830  HG1 THR B  52     151.257 270.841  19.202  1.00  0.00           H  
ATOM   3831 1HG2 THR B  52     150.695 268.438  16.766  1.00  0.00           H  
ATOM   3832 2HG2 THR B  52     149.601 269.416  15.760  1.00  0.00           H  
ATOM   3833 3HG2 THR B  52     151.344 269.773  15.784  1.00  0.00           H  
ATOM   3834  N   ALA B  53     147.616 271.720  16.592  1.00  0.00           N  
ATOM   3835  CA  ALA B  53     146.407 271.654  15.779  1.00  0.00           C  
ATOM   3836  C   ALA B  53     146.268 272.885  14.893  1.00  0.00           C  
ATOM   3837  O   ALA B  53     145.868 272.784  13.734  1.00  0.00           O  
ATOM   3838  CB  ALA B  53     145.181 271.499  16.665  1.00  0.00           C  
ATOM   3839  H   ALA B  53     147.524 271.713  17.596  1.00  0.00           H  
ATOM   3840  HA  ALA B  53     146.471 270.775  15.135  1.00  0.00           H  
ATOM   3841 1HB  ALA B  53     144.287 271.451  16.046  1.00  0.00           H  
ATOM   3842 2HB  ALA B  53     145.267 270.583  17.250  1.00  0.00           H  
ATOM   3843 3HB  ALA B  53     145.108 272.352  17.338  1.00  0.00           H  
ATOM   3844  N   GLU B  54     146.598 274.048  15.446  1.00  0.00           N  
ATOM   3845  CA  GLU B  54     146.477 275.307  14.719  1.00  0.00           C  
ATOM   3846  C   GLU B  54     147.520 275.407  13.614  1.00  0.00           C  
ATOM   3847  O   GLU B  54     147.231 275.897  12.522  1.00  0.00           O  
ATOM   3848  CB  GLU B  54     146.620 276.492  15.677  1.00  0.00           C  
ATOM   3849  CG  GLU B  54     145.439 276.687  16.617  1.00  0.00           C  
ATOM   3850  CD  GLU B  54     144.164 277.018  15.893  1.00  0.00           C  
ATOM   3851  OE1 GLU B  54     144.147 277.984  15.169  1.00  0.00           O  
ATOM   3852  OE2 GLU B  54     143.205 276.302  16.064  1.00  0.00           O  
ATOM   3853  H   GLU B  54     146.941 274.066  16.396  1.00  0.00           H  
ATOM   3854  HA  GLU B  54     145.491 275.343  14.253  1.00  0.00           H  
ATOM   3855 1HB  GLU B  54     147.515 276.362  16.287  1.00  0.00           H  
ATOM   3856 2HB  GLU B  54     146.746 277.410  15.103  1.00  0.00           H  
ATOM   3857 1HG  GLU B  54     145.291 275.773  17.192  1.00  0.00           H  
ATOM   3858 2HG  GLU B  54     145.673 277.489  17.316  1.00  0.00           H  
ATOM   3859  N   LYS B  55     148.731 274.941  13.901  1.00  0.00           N  
ATOM   3860  CA  LYS B  55     149.804 274.937  12.913  1.00  0.00           C  
ATOM   3861  C   LYS B  55     149.484 274.001  11.754  1.00  0.00           C  
ATOM   3862  O   LYS B  55     149.785 274.305  10.601  1.00  0.00           O  
ATOM   3863  CB  LYS B  55     151.129 274.536  13.563  1.00  0.00           C  
ATOM   3864  CG  LYS B  55     151.727 275.596  14.478  1.00  0.00           C  
ATOM   3865  CD  LYS B  55     153.025 275.114  15.107  1.00  0.00           C  
ATOM   3866  CE  LYS B  55     153.625 276.173  16.021  1.00  0.00           C  
ATOM   3867  NZ  LYS B  55     154.900 275.717  16.639  1.00  0.00           N  
ATOM   3868  H   LYS B  55     148.919 274.580  14.826  1.00  0.00           H  
ATOM   3869  HA  LYS B  55     149.903 275.946  12.508  1.00  0.00           H  
ATOM   3870 1HB  LYS B  55     150.986 273.629  14.150  1.00  0.00           H  
ATOM   3871 2HB  LYS B  55     151.861 274.312  12.787  1.00  0.00           H  
ATOM   3872 1HG  LYS B  55     151.925 276.503  13.905  1.00  0.00           H  
ATOM   3873 2HG  LYS B  55     151.017 275.836  15.269  1.00  0.00           H  
ATOM   3874 1HD  LYS B  55     152.835 274.211  15.688  1.00  0.00           H  
ATOM   3875 2HD  LYS B  55     153.744 274.876  14.323  1.00  0.00           H  
ATOM   3876 1HE  LYS B  55     153.817 277.080  15.449  1.00  0.00           H  
ATOM   3877 2HE  LYS B  55     152.917 276.413  16.814  1.00  0.00           H  
ATOM   3878 1HZ  LYS B  55     155.264 276.446  17.236  1.00  0.00           H  
ATOM   3879 2HZ  LYS B  55     154.730 274.886  17.188  1.00  0.00           H  
ATOM   3880 3HZ  LYS B  55     155.571 275.510  15.914  1.00  0.00           H  
ATOM   3881  N   GLN B  56     148.870 272.862  12.063  1.00  0.00           N  
ATOM   3882  CA  GLN B  56     148.488 271.902  11.034  1.00  0.00           C  
ATOM   3883  C   GLN B  56     147.240 272.360  10.290  1.00  0.00           C  
ATOM   3884  O   GLN B  56     147.088 272.095   9.098  1.00  0.00           O  
ATOM   3885  CB  GLN B  56     148.251 270.521  11.652  1.00  0.00           C  
ATOM   3886  CG  GLN B  56     149.507 269.854  12.185  1.00  0.00           C  
ATOM   3887  CD  GLN B  56     150.524 269.579  11.094  1.00  0.00           C  
ATOM   3888  OE1 GLN B  56     150.206 268.970  10.068  1.00  0.00           O  
ATOM   3889  NE2 GLN B  56     151.756 270.026  11.308  1.00  0.00           N  
ATOM   3890  H   GLN B  56     148.667 272.655  13.030  1.00  0.00           H  
ATOM   3891  HA  GLN B  56     149.300 271.825  10.314  1.00  0.00           H  
ATOM   3892 1HB  GLN B  56     147.540 270.607  12.474  1.00  0.00           H  
ATOM   3893 2HB  GLN B  56     147.809 269.860  10.906  1.00  0.00           H  
ATOM   3894 1HG  GLN B  56     149.968 270.508  12.925  1.00  0.00           H  
ATOM   3895 2HG  GLN B  56     149.234 268.904  12.645  1.00  0.00           H  
ATOM   3896 1HE2 GLN B  56     152.470 269.875  10.623  1.00  0.00           H  
ATOM   3897 2HE2 GLN B  56     151.971 270.515  12.154  1.00  0.00           H  
ATOM   3898  N   GLY B  57     146.348 273.050  10.994  1.00  0.00           N  
ATOM   3899  CA  GLY B  57     145.111 273.536  10.396  1.00  0.00           C  
ATOM   3900  C   GLY B  57     144.025 272.468  10.430  1.00  0.00           C  
ATOM   3901  O   GLY B  57     143.222 272.358   9.504  1.00  0.00           O  
ATOM   3902  H   GLY B  57     146.527 273.243  11.969  1.00  0.00           H  
ATOM   3903 1HA  GLY B  57     144.771 274.423  10.933  1.00  0.00           H  
ATOM   3904 2HA  GLY B  57     145.298 273.836   9.366  1.00  0.00           H  
ATOM   3905  N   VAL B  58     144.001 271.685  11.506  1.00  0.00           N  
ATOM   3906  CA  VAL B  58     143.017 270.620  11.654  1.00  0.00           C  
ATOM   3907  C   VAL B  58     142.228 270.777  12.949  1.00  0.00           C  
ATOM   3908  O   VAL B  58     142.612 271.540  13.835  1.00  0.00           O  
ATOM   3909  CB  VAL B  58     143.712 269.245  11.642  1.00  0.00           C  
ATOM   3910  CG1 VAL B  58     144.414 269.015  10.312  1.00  0.00           C  
ATOM   3911  CG2 VAL B  58     144.699 269.153  12.796  1.00  0.00           C  
ATOM   3912  H   VAL B  58     144.683 271.837  12.237  1.00  0.00           H  
ATOM   3913  HA  VAL B  58     142.324 270.668  10.814  1.00  0.00           H  
ATOM   3914  HB  VAL B  58     142.957 268.466  11.746  1.00  0.00           H  
ATOM   3915 1HG1 VAL B  58     144.899 268.039  10.320  1.00  0.00           H  
ATOM   3916 2HG1 VAL B  58     143.683 269.049   9.504  1.00  0.00           H  
ATOM   3917 3HG1 VAL B  58     145.164 269.791  10.157  1.00  0.00           H  
ATOM   3918 1HG2 VAL B  58     145.185 268.179  12.781  1.00  0.00           H  
ATOM   3919 2HG2 VAL B  58     145.450 269.936  12.695  1.00  0.00           H  
ATOM   3920 3HG2 VAL B  58     144.168 269.280  13.739  1.00  0.00           H  
ATOM   3921  N   ARG B  59     141.122 270.045  13.053  1.00  0.00           N  
ATOM   3922  CA  ARG B  59     140.236 270.151  14.206  1.00  0.00           C  
ATOM   3923  C   ARG B  59     140.634 269.167  15.299  1.00  0.00           C  
ATOM   3924  O   ARG B  59     140.606 267.953  15.090  1.00  0.00           O  
ATOM   3925  CB  ARG B  59     138.793 269.895  13.797  1.00  0.00           C  
ATOM   3926  CG  ARG B  59     137.773 270.065  14.912  1.00  0.00           C  
ATOM   3927  CD  ARG B  59     136.398 269.739  14.453  1.00  0.00           C  
ATOM   3928  NE  ARG B  59     135.943 270.648  13.414  1.00  0.00           N  
ATOM   3929  CZ  ARG B  59     135.413 271.866  13.642  1.00  0.00           C  
ATOM   3930  NH1 ARG B  59     135.278 272.304  14.874  1.00  0.00           N  
ATOM   3931  NH2 ARG B  59     135.028 272.619  12.626  1.00  0.00           N  
ATOM   3932  H   ARG B  59     140.890 269.392  12.317  1.00  0.00           H  
ATOM   3933  HA  ARG B  59     140.317 271.160  14.612  1.00  0.00           H  
ATOM   3934 1HB  ARG B  59     138.517 270.575  12.992  1.00  0.00           H  
ATOM   3935 2HB  ARG B  59     138.698 268.879  13.415  1.00  0.00           H  
ATOM   3936 1HG  ARG B  59     138.025 269.402  15.740  1.00  0.00           H  
ATOM   3937 2HG  ARG B  59     137.782 271.099  15.260  1.00  0.00           H  
ATOM   3938 1HD  ARG B  59     136.380 268.726  14.052  1.00  0.00           H  
ATOM   3939 2HD  ARG B  59     135.708 269.808  15.293  1.00  0.00           H  
ATOM   3940  HE  ARG B  59     136.031 270.346  12.453  1.00  0.00           H  
ATOM   3941 1HH1 ARG B  59     135.572 271.728  15.650  1.00  0.00           H  
ATOM   3942 2HH1 ARG B  59     134.880 273.216  15.044  1.00  0.00           H  
ATOM   3943 1HH2 ARG B  59     135.132 272.282  11.679  1.00  0.00           H  
ATOM   3944 2HH2 ARG B  59     134.631 273.531  12.797  1.00  0.00           H  
ATOM   3945  N   VAL B  60     141.017 269.686  16.459  1.00  0.00           N  
ATOM   3946  CA  VAL B  60     141.377 268.819  17.573  1.00  0.00           C  
ATOM   3947  C   VAL B  60     140.664 269.238  18.853  1.00  0.00           C  
ATOM   3948  O   VAL B  60     140.728 270.397  19.263  1.00  0.00           O  
ATOM   3949  CB  VAL B  60     142.899 268.850  17.803  1.00  0.00           C  
ATOM   3950  CG1 VAL B  60     143.282 267.944  18.964  1.00  0.00           C  
ATOM   3951  CG2 VAL B  60     143.624 268.434  16.532  1.00  0.00           C  
ATOM   3952  H   VAL B  60     141.074 270.689  16.562  1.00  0.00           H  
ATOM   3953  HA  VAL B  60     141.066 267.801  17.334  1.00  0.00           H  
ATOM   3954  HB  VAL B  60     143.195 269.863  18.076  1.00  0.00           H  
ATOM   3955 1HG1 VAL B  60     144.361 267.978  19.113  1.00  0.00           H  
ATOM   3956 2HG1 VAL B  60     142.780 268.282  19.870  1.00  0.00           H  
ATOM   3957 3HG1 VAL B  60     142.980 266.920  18.740  1.00  0.00           H  
ATOM   3958 1HG2 VAL B  60     144.700 268.460  16.702  1.00  0.00           H  
ATOM   3959 2HG2 VAL B  60     143.324 267.424  16.256  1.00  0.00           H  
ATOM   3960 3HG2 VAL B  60     143.368 269.122  15.726  1.00  0.00           H  
ATOM   3961  N   ARG B  61     139.992 268.280  19.483  1.00  0.00           N  
ATOM   3962  CA  ARG B  61     139.229 268.535  20.698  1.00  0.00           C  
ATOM   3963  C   ARG B  61     139.858 267.840  21.899  1.00  0.00           C  
ATOM   3964  O   ARG B  61     140.120 266.638  21.863  1.00  0.00           O  
ATOM   3965  CB  ARG B  61     137.792 268.061  20.537  1.00  0.00           C  
ATOM   3966  CG  ARG B  61     136.914 268.255  21.763  1.00  0.00           C  
ATOM   3967  CD  ARG B  61     135.517 267.818  21.512  1.00  0.00           C  
ATOM   3968  NE  ARG B  61     134.835 268.695  20.573  1.00  0.00           N  
ATOM   3969  CZ  ARG B  61     133.634 268.437  20.019  1.00  0.00           C  
ATOM   3970  NH1 ARG B  61     132.998 267.326  20.318  1.00  0.00           N  
ATOM   3971  NH2 ARG B  61     133.097 269.300  19.174  1.00  0.00           N  
ATOM   3972  H   ARG B  61     140.024 267.340  19.115  1.00  0.00           H  
ATOM   3973  HA  ARG B  61     139.223 269.611  20.884  1.00  0.00           H  
ATOM   3974 1HB  ARG B  61     137.325 268.593  19.709  1.00  0.00           H  
ATOM   3975 2HB  ARG B  61     137.785 266.999  20.290  1.00  0.00           H  
ATOM   3976 1HG  ARG B  61     137.312 267.670  22.592  1.00  0.00           H  
ATOM   3977 2HG  ARG B  61     136.899 269.311  22.037  1.00  0.00           H  
ATOM   3978 1HD  ARG B  61     135.520 266.811  21.096  1.00  0.00           H  
ATOM   3979 2HD  ARG B  61     134.960 267.823  22.448  1.00  0.00           H  
ATOM   3980  HE  ARG B  61     135.294 269.560  20.319  1.00  0.00           H  
ATOM   3981 1HH1 ARG B  61     133.408 266.666  20.963  1.00  0.00           H  
ATOM   3982 2HH1 ARG B  61     132.098 267.132  19.902  1.00  0.00           H  
ATOM   3983 1HH2 ARG B  61     133.587 270.154  18.945  1.00  0.00           H  
ATOM   3984 2HH2 ARG B  61     132.198 269.106  18.759  1.00  0.00           H  
ATOM   3985  N   ILE B  62     140.106 268.596  22.962  1.00  0.00           N  
ATOM   3986  CA  ILE B  62     140.744 268.033  24.146  1.00  0.00           C  
ATOM   3987  C   ILE B  62     139.850 268.169  25.373  1.00  0.00           C  
ATOM   3988  O   ILE B  62     139.398 269.265  25.702  1.00  0.00           O  
ATOM   3989  CB  ILE B  62     142.097 268.716  24.418  1.00  0.00           C  
ATOM   3990  CG1 ILE B  62     142.974 268.681  23.165  1.00  0.00           C  
ATOM   3991  CG2 ILE B  62     142.805 268.047  25.587  1.00  0.00           C  
ATOM   3992  CD1 ILE B  62     142.959 269.968  22.372  1.00  0.00           C  
ATOM   3993  H   ILE B  62     139.855 269.575  22.949  1.00  0.00           H  
ATOM   3994  HA  ILE B  62     140.923 266.973  23.972  1.00  0.00           H  
ATOM   3995  HB  ILE B  62     141.932 269.766  24.658  1.00  0.00           H  
ATOM   3996 1HG1 ILE B  62     144.004 268.466  23.448  1.00  0.00           H  
ATOM   3997 2HG1 ILE B  62     142.642 267.874  22.510  1.00  0.00           H  
ATOM   3998 1HG2 ILE B  62     143.759 268.542  25.765  1.00  0.00           H  
ATOM   3999 2HG2 ILE B  62     142.185 268.123  26.479  1.00  0.00           H  
ATOM   4000 3HG2 ILE B  62     142.978 266.997  25.354  1.00  0.00           H  
ATOM   4001 1HD1 ILE B  62     143.604 269.865  21.499  1.00  0.00           H  
ATOM   4002 2HD1 ILE B  62     141.940 270.183  22.048  1.00  0.00           H  
ATOM   4003 3HD1 ILE B  62     143.322 270.783  22.996  1.00  0.00           H  
ATOM   4004  N   ARG B  63     139.603 267.050  26.047  1.00  0.00           N  
ATOM   4005  CA  ARG B  63     138.749 267.040  27.230  1.00  0.00           C  
ATOM   4006  C   ARG B  63     139.547 266.698  28.481  1.00  0.00           C  
ATOM   4007  O   ARG B  63     140.248 265.689  28.525  1.00  0.00           O  
ATOM   4008  CB  ARG B  63     137.616 266.038  27.064  1.00  0.00           C  
ATOM   4009  CG  ARG B  63     136.652 265.964  28.237  1.00  0.00           C  
ATOM   4010  CD  ARG B  63     135.507 265.062  27.949  1.00  0.00           C  
ATOM   4011  NE  ARG B  63     134.620 265.616  26.939  1.00  0.00           N  
ATOM   4012  CZ  ARG B  63     133.567 264.966  26.406  1.00  0.00           C  
ATOM   4013  NH1 ARG B  63     133.283 263.743  26.796  1.00  0.00           N  
ATOM   4014  NH2 ARG B  63     132.819 265.558  25.491  1.00  0.00           N  
ATOM   4015  H   ARG B  63     140.028 266.187  25.740  1.00  0.00           H  
ATOM   4016  HA  ARG B  63     138.325 268.038  27.358  1.00  0.00           H  
ATOM   4017 1HB  ARG B  63     137.037 266.287  26.176  1.00  0.00           H  
ATOM   4018 2HB  ARG B  63     138.031 265.041  26.915  1.00  0.00           H  
ATOM   4019 1HG  ARG B  63     137.175 265.585  29.115  1.00  0.00           H  
ATOM   4020 2HG  ARG B  63     136.259 266.960  28.449  1.00  0.00           H  
ATOM   4021 1HD  ARG B  63     135.880 264.105  27.588  1.00  0.00           H  
ATOM   4022 2HD  ARG B  63     134.930 264.906  28.860  1.00  0.00           H  
ATOM   4023  HE  ARG B  63     134.806 266.556  26.614  1.00  0.00           H  
ATOM   4024 1HH1 ARG B  63     133.855 263.290  27.496  1.00  0.00           H  
ATOM   4025 2HH1 ARG B  63     132.494 263.256  26.396  1.00  0.00           H  
ATOM   4026 1HH2 ARG B  63     133.038 266.498  25.191  1.00  0.00           H  
ATOM   4027 2HH2 ARG B  63     132.031 265.072  25.092  1.00  0.00           H  
ATOM   4028  N   PHE B  64     139.438 267.542  29.500  1.00  0.00           N  
ATOM   4029  CA  PHE B  64     140.164 267.309  30.744  1.00  0.00           C  
ATOM   4030  C   PHE B  64     139.217 266.893  31.864  1.00  0.00           C  
ATOM   4031  O   PHE B  64     138.307 267.634  32.231  1.00  0.00           O  
ATOM   4032  CB  PHE B  64     140.931 268.566  31.158  1.00  0.00           C  
ATOM   4033  CG  PHE B  64     142.008 268.965  30.190  1.00  0.00           C  
ATOM   4034  CD1 PHE B  64     141.707 269.723  29.068  1.00  0.00           C  
ATOM   4035  CD2 PHE B  64     143.324 268.583  30.399  1.00  0.00           C  
ATOM   4036  CE1 PHE B  64     142.697 270.091  28.178  1.00  0.00           C  
ATOM   4037  CE2 PHE B  64     144.317 268.949  29.510  1.00  0.00           C  
ATOM   4038  CZ  PHE B  64     144.002 269.704  28.398  1.00  0.00           C  
ATOM   4039  H   PHE B  64     138.845 268.353  29.411  1.00  0.00           H  
ATOM   4040  HA  PHE B  64     140.878 266.502  30.582  1.00  0.00           H  
ATOM   4041 1HB  PHE B  64     140.236 269.400  31.257  1.00  0.00           H  
ATOM   4042 2HB  PHE B  64     141.391 268.407  32.132  1.00  0.00           H  
ATOM   4043  HD1 PHE B  64     140.675 270.030  28.894  1.00  0.00           H  
ATOM   4044  HD2 PHE B  64     143.573 267.986  31.278  1.00  0.00           H  
ATOM   4045  HE1 PHE B  64     142.447 270.686  27.300  1.00  0.00           H  
ATOM   4046  HE2 PHE B  64     145.347 268.643  29.686  1.00  0.00           H  
ATOM   4047  HZ  PHE B  64     144.783 269.992  27.696  1.00  0.00           H  
ATOM   4048  N   LYS B  65     139.441 265.697  32.395  1.00  0.00           N  
ATOM   4049  CA  LYS B  65     138.659 265.179  33.511  1.00  0.00           C  
ATOM   4050  C   LYS B  65     139.508 264.296  34.416  1.00  0.00           C  
ATOM   4051  O   LYS B  65     140.097 263.312  33.968  1.00  0.00           O  
ATOM   4052  CB  LYS B  65     137.448 264.396  32.999  1.00  0.00           C  
ATOM   4053  CG  LYS B  65     136.516 263.893  34.094  1.00  0.00           C  
ATOM   4054  CD  LYS B  65     135.242 263.304  33.507  1.00  0.00           C  
ATOM   4055  CE  LYS B  65     134.386 262.652  34.583  1.00  0.00           C  
ATOM   4056  NZ  LYS B  65     133.787 263.656  35.503  1.00  0.00           N  
ATOM   4057  H   LYS B  65     140.179 265.121  32.016  1.00  0.00           H  
ATOM   4058  HA  LYS B  65     138.287 266.009  34.113  1.00  0.00           H  
ATOM   4059 1HB  LYS B  65     136.866 265.026  32.327  1.00  0.00           H  
ATOM   4060 2HB  LYS B  65     137.789 263.533  32.427  1.00  0.00           H  
ATOM   4061 1HG  LYS B  65     137.024 263.127  34.680  1.00  0.00           H  
ATOM   4062 2HG  LYS B  65     136.253 264.718  34.756  1.00  0.00           H  
ATOM   4063 1HD  LYS B  65     134.665 264.094  33.024  1.00  0.00           H  
ATOM   4064 2HD  LYS B  65     135.499 262.556  32.757  1.00  0.00           H  
ATOM   4065 1HE  LYS B  65     133.584 262.083  34.113  1.00  0.00           H  
ATOM   4066 2HE  LYS B  65     134.997 261.963  35.166  1.00  0.00           H  
ATOM   4067 1HZ  LYS B  65     133.229 263.184  36.199  1.00  0.00           H  
ATOM   4068 2HZ  LYS B  65     134.523 264.178  35.957  1.00  0.00           H  
ATOM   4069 3HZ  LYS B  65     133.203 264.290  34.975  1.00  0.00           H  
ATOM   4070  N   GLY B  66     139.567 264.651  35.695  1.00  0.00           N  
ATOM   4071  CA  GLY B  66     140.356 263.892  36.657  1.00  0.00           C  
ATOM   4072  C   GLY B  66     141.829 263.871  36.267  1.00  0.00           C  
ATOM   4073  O   GLY B  66     142.429 264.916  36.021  1.00  0.00           O  
ATOM   4074  H   GLY B  66     139.057 265.465  36.006  1.00  0.00           H  
ATOM   4075 1HA  GLY B  66     140.246 264.332  37.647  1.00  0.00           H  
ATOM   4076 2HA  GLY B  66     139.977 262.872  36.713  1.00  0.00           H  
ATOM   4077  N   ASP B  67     142.404 262.675  36.196  1.00  0.00           N  
ATOM   4078  CA  ASP B  67     143.805 262.528  35.817  1.00  0.00           C  
ATOM   4079  C   ASP B  67     143.938 261.952  34.413  1.00  0.00           C  
ATOM   4080  O   ASP B  67     144.996 261.442  34.042  1.00  0.00           O  
ATOM   4081  CB  ASP B  67     144.540 261.629  36.815  1.00  0.00           C  
ATOM   4082  CG  ASP B  67     143.944 260.232  36.903  1.00  0.00           C  
ATOM   4083  OD1 ASP B  67     142.852 260.041  36.426  1.00  0.00           O  
ATOM   4084  OD2 ASP B  67     144.588 259.366  37.449  1.00  0.00           O  
ATOM   4085  H   ASP B  67     141.860 261.849  36.407  1.00  0.00           H  
ATOM   4086  HA  ASP B  67     144.271 263.513  35.826  1.00  0.00           H  
ATOM   4087 1HB  ASP B  67     145.587 261.545  36.524  1.00  0.00           H  
ATOM   4088 2HB  ASP B  67     144.511 262.085  37.805  1.00  0.00           H  
ATOM   4089  N   THR B  68     142.862 262.034  33.632  1.00  0.00           N  
ATOM   4090  CA  THR B  68     142.869 261.510  32.271  1.00  0.00           C  
ATOM   4091  C   THR B  68     142.476 262.582  31.264  1.00  0.00           C  
ATOM   4092  O   THR B  68     141.512 263.320  31.472  1.00  0.00           O  
ATOM   4093  CB  THR B  68     141.923 260.303  32.137  1.00  0.00           C  
ATOM   4094  OG1 THR B  68     142.320 259.276  33.057  1.00  0.00           O  
ATOM   4095  CG2 THR B  68     141.959 259.750  30.721  1.00  0.00           C  
ATOM   4096  H   THR B  68     142.020 262.469  33.981  1.00  0.00           H  
ATOM   4097  HA  THR B  68     143.881 261.180  32.034  1.00  0.00           H  
ATOM   4098  HB  THR B  68     140.905 260.609  32.375  1.00  0.00           H  
ATOM   4099  HG1 THR B  68     142.110 259.551  33.953  1.00  0.00           H  
ATOM   4100 1HG2 THR B  68     141.284 258.897  30.645  1.00  0.00           H  
ATOM   4101 2HG2 THR B  68     141.647 260.524  30.022  1.00  0.00           H  
ATOM   4102 3HG2 THR B  68     142.973 259.432  30.481  1.00  0.00           H  
ATOM   4103  N   VAL B  69     143.226 262.666  30.169  1.00  0.00           N  
ATOM   4104  CA  VAL B  69     142.924 263.621  29.110  1.00  0.00           C  
ATOM   4105  C   VAL B  69     142.701 262.914  27.779  1.00  0.00           C  
ATOM   4106  O   VAL B  69     143.503 262.078  27.364  1.00  0.00           O  
ATOM   4107  CB  VAL B  69     144.072 264.637  28.963  1.00  0.00           C  
ATOM   4108  CG1 VAL B  69     143.766 265.629  27.851  1.00  0.00           C  
ATOM   4109  CG2 VAL B  69     144.297 265.358  30.283  1.00  0.00           C  
ATOM   4110  H   VAL B  69     144.023 262.055  30.073  1.00  0.00           H  
ATOM   4111  HA  VAL B  69     142.013 264.158  29.377  1.00  0.00           H  
ATOM   4112  HB  VAL B  69     144.981 264.105  28.679  1.00  0.00           H  
ATOM   4113 1HG1 VAL B  69     144.589 266.339  27.761  1.00  0.00           H  
ATOM   4114 2HG1 VAL B  69     143.645 265.094  26.910  1.00  0.00           H  
ATOM   4115 3HG1 VAL B  69     142.848 266.166  28.085  1.00  0.00           H  
ATOM   4116 1HG2 VAL B  69     145.110 266.074  30.172  1.00  0.00           H  
ATOM   4117 2HG2 VAL B  69     143.386 265.885  30.570  1.00  0.00           H  
ATOM   4118 3HG2 VAL B  69     144.555 264.633  31.055  1.00  0.00           H  
ATOM   4119  N   THR B  70     141.604 263.256  27.110  1.00  0.00           N  
ATOM   4120  CA  THR B  70     141.274 262.655  25.823  1.00  0.00           C  
ATOM   4121  C   THR B  70     141.409 263.666  24.692  1.00  0.00           C  
ATOM   4122  O   THR B  70     140.866 264.769  24.763  1.00  0.00           O  
ATOM   4123  CB  THR B  70     139.849 262.073  25.830  1.00  0.00           C  
ATOM   4124  OG1 THR B  70     139.751 261.054  26.834  1.00  0.00           O  
ATOM   4125  CG2 THR B  70     139.508 261.477  24.473  1.00  0.00           C  
ATOM   4126  H   THR B  70     140.987 263.953  27.502  1.00  0.00           H  
ATOM   4127  HA  THR B  70     141.975 261.842  25.632  1.00  0.00           H  
ATOM   4128  HB  THR B  70     139.135 262.863  26.063  1.00  0.00           H  
ATOM   4129  HG1 THR B  70     139.776 261.460  27.704  1.00  0.00           H  
ATOM   4130 1HG2 THR B  70     138.497 261.072  24.498  1.00  0.00           H  
ATOM   4131 2HG2 THR B  70     139.571 262.252  23.710  1.00  0.00           H  
ATOM   4132 3HG2 THR B  70     140.213 260.681  24.239  1.00  0.00           H  
ATOM   4133  N   ILE B  71     142.133 263.282  23.647  1.00  0.00           N  
ATOM   4134  CA  ILE B  71     142.303 264.128  22.472  1.00  0.00           C  
ATOM   4135  C   ILE B  71     141.731 263.461  21.226  1.00  0.00           C  
ATOM   4136  O   ILE B  71     142.094 262.332  20.897  1.00  0.00           O  
ATOM   4137  CB  ILE B  71     143.789 264.458  22.243  1.00  0.00           C  
ATOM   4138  CG1 ILE B  71     144.395 265.089  23.498  1.00  0.00           C  
ATOM   4139  CG2 ILE B  71     143.950 265.383  21.047  1.00  0.00           C  
ATOM   4140  CD1 ILE B  71     145.254 264.141  24.305  1.00  0.00           C  
ATOM   4141  H   ILE B  71     142.581 262.379  23.667  1.00  0.00           H  
ATOM   4142  HA  ILE B  71     141.765 265.060  22.636  1.00  0.00           H  
ATOM   4143  HB  ILE B  71     144.341 263.537  22.055  1.00  0.00           H  
ATOM   4144 1HG1 ILE B  71     145.006 265.946  23.216  1.00  0.00           H  
ATOM   4145 2HG1 ILE B  71     143.596 265.456  24.143  1.00  0.00           H  
ATOM   4146 1HG2 ILE B  71     145.007 265.607  20.899  1.00  0.00           H  
ATOM   4147 2HG2 ILE B  71     143.555 264.898  20.155  1.00  0.00           H  
ATOM   4148 3HG2 ILE B  71     143.405 266.310  21.227  1.00  0.00           H  
ATOM   4149 1HD1 ILE B  71     145.647 264.661  25.179  1.00  0.00           H  
ATOM   4150 2HD1 ILE B  71     144.652 263.291  24.629  1.00  0.00           H  
ATOM   4151 3HD1 ILE B  71     146.081 263.788  23.691  1.00  0.00           H  
ATOM   4152  N   VAL B  72     140.836 264.157  20.535  1.00  0.00           N  
ATOM   4153  CA  VAL B  72     140.272 263.629  19.299  1.00  0.00           C  
ATOM   4154  C   VAL B  72     140.731 264.441  18.094  1.00  0.00           C  
ATOM   4155  O   VAL B  72     140.484 265.643  18.011  1.00  0.00           O  
ATOM   4156  CB  VAL B  72     138.733 263.640  19.365  1.00  0.00           C  
ATOM   4157  CG1 VAL B  72     138.141 263.109  18.068  1.00  0.00           C  
ATOM   4158  CG2 VAL B  72     138.260 262.815  20.552  1.00  0.00           C  
ATOM   4159  H   VAL B  72     140.539 265.061  20.874  1.00  0.00           H  
ATOM   4160  HA  VAL B  72     140.610 262.600  19.176  1.00  0.00           H  
ATOM   4161  HB  VAL B  72     138.391 264.669  19.477  1.00  0.00           H  
ATOM   4162 1HG1 VAL B  72     137.052 263.123  18.132  1.00  0.00           H  
ATOM   4163 2HG1 VAL B  72     138.463 263.736  17.237  1.00  0.00           H  
ATOM   4164 3HG1 VAL B  72     138.480 262.085  17.906  1.00  0.00           H  
ATOM   4165 1HG2 VAL B  72     137.172 262.827  20.593  1.00  0.00           H  
ATOM   4166 2HG2 VAL B  72     138.608 261.787  20.442  1.00  0.00           H  
ATOM   4167 3HG2 VAL B  72     138.663 263.238  21.473  1.00  0.00           H  
ATOM   4168  N   VAL B  73     141.409 263.776  17.162  1.00  0.00           N  
ATOM   4169  CA  VAL B  73     141.982 264.447  16.002  1.00  0.00           C  
ATOM   4170  C   VAL B  73     141.226 264.090  14.729  1.00  0.00           C  
ATOM   4171  O   VAL B  73     141.140 262.921  14.356  1.00  0.00           O  
ATOM   4172  CB  VAL B  73     143.465 264.062  15.840  1.00  0.00           C  
ATOM   4173  CG1 VAL B  73     144.074 264.781  14.646  1.00  0.00           C  
ATOM   4174  CG2 VAL B  73     144.228 264.390  17.114  1.00  0.00           C  
ATOM   4175  H   VAL B  73     141.541 262.780  17.269  1.00  0.00           H  
ATOM   4176  HA  VAL B  73     141.916 265.525  16.157  1.00  0.00           H  
ATOM   4177  HB  VAL B  73     143.533 262.993  15.640  1.00  0.00           H  
ATOM   4178 1HG1 VAL B  73     145.122 264.497  14.545  1.00  0.00           H  
ATOM   4179 2HG1 VAL B  73     143.535 264.504  13.740  1.00  0.00           H  
ATOM   4180 3HG1 VAL B  73     144.004 265.859  14.795  1.00  0.00           H  
ATOM   4181 1HG2 VAL B  73     145.275 264.115  16.992  1.00  0.00           H  
ATOM   4182 2HG2 VAL B  73     144.154 265.459  17.317  1.00  0.00           H  
ATOM   4183 3HG2 VAL B  73     143.800 263.833  17.948  1.00  0.00           H  
ATOM   4184  N   ARG B  74     140.683 265.104  14.064  1.00  0.00           N  
ATOM   4185  CA  ARG B  74     139.932 264.902  12.830  1.00  0.00           C  
ATOM   4186  C   ARG B  74     140.659 265.504  11.636  1.00  0.00           C  
ATOM   4187  O   ARG B  74     141.277 266.563  11.741  1.00  0.00           O  
ATOM   4188  CB  ARG B  74     138.546 265.520  12.940  1.00  0.00           C  
ATOM   4189  CG  ARG B  74     137.661 265.328  11.718  1.00  0.00           C  
ATOM   4190  CD  ARG B  74     136.410 266.124  11.816  1.00  0.00           C  
ATOM   4191  NE  ARG B  74     135.517 265.605  12.840  1.00  0.00           N  
ATOM   4192  CZ  ARG B  74     134.389 266.218  13.252  1.00  0.00           C  
ATOM   4193  NH1 ARG B  74     134.033 267.365  12.721  1.00  0.00           N  
ATOM   4194  NH2 ARG B  74     133.644 265.663  14.191  1.00  0.00           N  
ATOM   4195  H   ARG B  74     140.785 266.040  14.425  1.00  0.00           H  
ATOM   4196  HA  ARG B  74     139.821 263.830  12.664  1.00  0.00           H  
ATOM   4197 1HB  ARG B  74     138.024 265.093  13.795  1.00  0.00           H  
ATOM   4198 2HB  ARG B  74     138.638 266.592  13.115  1.00  0.00           H  
ATOM   4199 1HG  ARG B  74     138.200 265.646  10.825  1.00  0.00           H  
ATOM   4200 2HG  ARG B  74     137.393 264.275  11.625  1.00  0.00           H  
ATOM   4201 1HD  ARG B  74     136.653 267.155  12.066  1.00  0.00           H  
ATOM   4202 2HD  ARG B  74     135.886 266.096  10.861  1.00  0.00           H  
ATOM   4203  HE  ARG B  74     135.758 264.723  13.272  1.00  0.00           H  
ATOM   4204 1HH1 ARG B  74     134.603 267.788  12.002  1.00  0.00           H  
ATOM   4205 2HH1 ARG B  74     133.187 267.824  13.030  1.00  0.00           H  
ATOM   4206 1HH2 ARG B  74     133.918 264.780  14.601  1.00  0.00           H  
ATOM   4207 2HH2 ARG B  74     132.799 266.121  14.502  1.00  0.00           H  
ATOM   4208  N   GLU B  75     140.584 264.821  10.497  1.00  0.00           N  
ATOM   4209  CA  GLU B  75     141.058 265.385   9.239  1.00  0.00           C  
ATOM   4210  C   GLU B  75     140.122 265.032   8.091  1.00  0.00           C  
ATOM   4211  O   GLU B  75     139.107 265.652   7.931  1.00  0.00           O  
ATOM   4212  OXT GLU B  75     140.399 264.133   7.345  1.00  0.00           O  
ATOM   4213  CB  GLU B  75     142.472 264.887   8.930  1.00  0.00           C  
ATOM   4214  CG  GLU B  75     143.131 265.568   7.738  1.00  0.00           C  
ATOM   4215  CD  GLU B  75     144.511 265.045   7.456  1.00  0.00           C  
ATOM   4216  OE1 GLU B  75     144.829 263.979   7.925  1.00  0.00           O  
ATOM   4217  OE2 GLU B  75     145.249 265.711   6.768  1.00  0.00           O  
ATOM   4218  H   GLU B  75     140.192 263.891  10.505  1.00  0.00           H  
ATOM   4219  HA  GLU B  75     141.083 266.471   9.335  1.00  0.00           H  
ATOM   4220 1HB  GLU B  75     143.110 265.043   9.799  1.00  0.00           H  
ATOM   4221 2HB  GLU B  75     142.445 263.817   8.730  1.00  0.00           H  
ATOM   4222 1HG  GLU B  75     142.510 265.415   6.856  1.00  0.00           H  
ATOM   4223 2HG  GLU B  75     143.185 266.639   7.928  1.00  0.00           H  
TER                                                                             
REMARK PDBinfo-LABEL:   76 other_overlap
REMARK PDBinfo-LABEL:   78 other_overlap
REMARK PDBinfo-LABEL:   79 other_overlap
REMARK PDBinfo-LABEL:   81 other_overlap
REMARK PDBinfo-LABEL:   82 other_overlap
REMARK PDBinfo-LABEL:   85 other_overlap
REMARK PDBinfo-LABEL:   86 other_overlap
REMARK PDBinfo-LABEL:   89 other_overlap
REMARK PDBinfo-LABEL:   98 other_overlap
REMARK PDBinfo-LABEL:  101 other_overlap
REMARK PDBinfo-LABEL:  102 other_overlap
REMARK PDBinfo-LABEL:  105 other_overlap
REMARK PDBinfo-LABEL:  106 other_overlap
REMARK PDBinfo-LABEL:  108 other_overlap
REMARK PDBinfo-LABEL:  109 other_overlap
REMARK PDBinfo-LABEL:  112 other_overlap
REMARK PDBinfo-LABEL:  113 other_overlap
REMARK PDBinfo-LABEL:  114 other_overlap
REMARK PDBinfo-LABEL:  115 SCAFFOLD overlap
REMARK PDBinfo-LABEL:  116 CORE SCAFFOLD orig_interface overlap
REMARK PDBinfo-LABEL:  117 SCAFFOLD orig_interface overlap
REMARK PDBinfo-LABEL:  118 SCAFFOLD overlap
REMARK PDBinfo-LABEL:  119 SCAFFOLD overlap
REMARK PDBinfo-LABEL:  120 CORE SCAFFOLD orig_interface overlap
REMARK PDBinfo-LABEL:  121 SCAFFOLD other_overlap
REMARK PDBinfo-LABEL:  122 SCAFFOLD other_overlap
REMARK PDBinfo-LABEL:  123 CORE SCAFFOLD other_overlap
REMARK PDBinfo-LABEL:  124 CORE SCAFFOLD orig_interface
REMARK PDBinfo-LABEL:  125 SCAFFOLD other_overlap
REMARK PDBinfo-LABEL:  126 SCAFFOLD other_overlap
REMARK PDBinfo-LABEL:  127 CORE SCAFFOLD orig_interface
REMARK PDBinfo-LABEL:  128 SCAFFOLD orig_interface
REMARK PDBinfo-LABEL:  129 CORE SCAFFOLD orig_interface
REMARK PDBinfo-LABEL:  130 SCAFFOLD other_overlap
REMARK PDBinfo-LABEL:  131 SCAFFOLD orig_interface
REMARK PDBinfo-LABEL:  132 SCAFFOLD
REMARK PDBinfo-LABEL:  133 SCAFFOLD other_overlap
REMARK PDBinfo-LABEL:  134 SCAFFOLD
REMARK PDBinfo-LABEL:  135 SCAFFOLD other_overlap
REMARK PDBinfo-LABEL:  136 SCAFFOLD
REMARK PDBinfo-LABEL:  137 SCAFFOLD orig_interface
REMARK PDBinfo-LABEL:  138 SCAFFOLD
REMARK PDBinfo-LABEL:  139 SCAFFOLD
REMARK PDBinfo-LABEL:  140 CORE SCAFFOLD orig_interface
REMARK PDBinfo-LABEL:  141 SCAFFOLD
REMARK PDBinfo-LABEL:  142 CORE SCAFFOLD orig_interface
REMARK PDBinfo-LABEL:  143 SCAFFOLD orig_interface
REMARK PDBinfo-LABEL:  144 CORE SCAFFOLD orig_interface
REMARK PDBinfo-LABEL:  145 SCAFFOLD
REMARK PDBinfo-LABEL:  146 SCAFFOLD orig_interface
REMARK PDBinfo-LABEL:  147 CORE SCAFFOLD orig_interface
REMARK PDBinfo-LABEL:  148 SCAFFOLD
REMARK PDBinfo-LABEL:  149 SCAFFOLD orig_interface
REMARK PDBinfo-LABEL:  150 SCAFFOLD orig_interface
REMARK PDBinfo-LABEL:  151 SCAFFOLD
REMARK PDBinfo-LABEL:  152 SCAFFOLD orig_interface
REMARK PDBinfo-LABEL:  153 SCAFFOLD orig_interface
REMARK PDBinfo-LABEL:  154 SCAFFOLD
REMARK PDBinfo-LABEL:  155 CORE SCAFFOLD orig_interface
REMARK PDBinfo-LABEL:  156 SCAFFOLD orig_interface
REMARK PDBinfo-LABEL:  157 SCAFFOLD orig_interface
REMARK PDBinfo-LABEL:  158 SCAFFOLD other_overlap
REMARK PDBinfo-LABEL:  159 CORE SCAFFOLD orig_interface
REMARK PDBinfo-LABEL:  160 SCAFFOLD orig_interface
REMARK PDBinfo-LABEL:  161 SCAFFOLD orig_interface
REMARK PDBinfo-LABEL:  162 SCAFFOLD other_overlap
REMARK PDBinfo-LABEL:  163 SCAFFOLD other_overlap
REMARK PDBinfo-LABEL:  164 SCAFFOLD orig_interface
REMARK PDBinfo-LABEL:  165 SCAFFOLD
REMARK PDBinfo-LABEL:  166 SCAFFOLD other_overlap
REMARK PDBinfo-LABEL:  167 SCAFFOLD orig_interface
REMARK PDBinfo-LABEL:  168 CORE SCAFFOLD orig_interface
REMARK PDBinfo-LABEL:  169 SCAFFOLD orig_interface
REMARK PDBinfo-LABEL:  170 SCAFFOLD other_overlap
REMARK PDBinfo-LABEL:  171 SCAFFOLD orig_interface
REMARK PDBinfo-LABEL:  172 SCAFFOLD CONNECTION orig_interface
REMARK PDBinfo-LABEL:  173 MOTIF CONNECTION orig_interface
REMARK PDBinfo-LABEL:  174 MOTIF CONNECTION orig_interface
REMARK PDBinfo-LABEL:  175 SCAFFOLD CONNECTION orig_interface
REMARK PDBinfo-LABEL:  176 SCAFFOLD orig_interface
REMARK PDBinfo-LABEL:  177 SCAFFOLD
REMARK PDBinfo-LABEL:  178 SCAFFOLD
REMARK PDBinfo-LABEL:  179 CORE SCAFFOLD orig_interface
REMARK PDBinfo-LABEL:  180 SCAFFOLD
REMARK PDBinfo-LABEL:  181 CORE SCAFFOLD orig_interface
REMARK PDBinfo-LABEL:  182 SCAFFOLD orig_interface
REMARK PDBinfo-LABEL:  183 CORE SCAFFOLD orig_interface
REMARK PDBinfo-LABEL:  184 SCAFFOLD
REMARK PDBinfo-LABEL:  185 SCAFFOLD
REMARK PDBinfo-LABEL:  186 CONTEXT orig_interface
REMARK PDBinfo-LABEL:  187 CONTEXT
REMARK PDBinfo-LABEL:  188 CONTEXT
REMARK PDBinfo-LABEL:  189 CONTEXT
REMARK PDBinfo-LABEL:  190 CONTEXT
REMARK PDBinfo-LABEL:  191 CORE CONTEXT orig_interface
REMARK PDBinfo-LABEL:  192 CONTEXT orig_interface
REMARK PDBinfo-LABEL:  193 CONTEXT
REMARK PDBinfo-LABEL:  194 CONTEXT
REMARK PDBinfo-LABEL:  195 CORE CONTEXT orig_interface
REMARK PDBinfo-LABEL:  196 CONTEXT
REMARK PDBinfo-LABEL:  197 CONTEXT
REMARK PDBinfo-LABEL:  198 CORE CONTEXT
REMARK PDBinfo-LABEL:  199 CORE CONTEXT orig_interface
REMARK PDBinfo-LABEL:  200 CONTEXT
REMARK PDBinfo-LABEL:  201 CONTEXT
REMARK PDBinfo-LABEL:  202 CORE CONTEXT orig_interface
REMARK PDBinfo-LABEL:  203 CONTEXT orig_interface
REMARK PDBinfo-LABEL:  204 CORE CONTEXT orig_interface
REMARK PDBinfo-LABEL:  205 CONTEXT
REMARK PDBinfo-LABEL:  206 CONTEXT orig_interface
REMARK PDBinfo-LABEL:  207 CONTEXT
REMARK PDBinfo-LABEL:  208 CONTEXT
REMARK PDBinfo-LABEL:  209 CONTEXT
REMARK PDBinfo-LABEL:  210 CONTEXT
REMARK PDBinfo-LABEL:  211 CONTEXT
REMARK PDBinfo-LABEL:  212 CONTEXT orig_interface
REMARK PDBinfo-LABEL:  213 CONTEXT
REMARK PDBinfo-LABEL:  214 CONTEXT
REMARK PDBinfo-LABEL:  215 CORE CONTEXT orig_interface
REMARK PDBinfo-LABEL:  216 CONTEXT
REMARK PDBinfo-LABEL:  217 CORE CONTEXT orig_interface
REMARK PDBinfo-LABEL:  218 CONTEXT orig_interface
REMARK PDBinfo-LABEL:  219 CORE CONTEXT orig_interface
REMARK PDBinfo-LABEL:  220 CONTEXT
REMARK PDBinfo-LABEL:  221 CONTEXT orig_interface
REMARK PDBinfo-LABEL:  222 CORE CONTEXT orig_interface
REMARK PDBinfo-LABEL:  223 CONTEXT
REMARK PDBinfo-LABEL:  224 CONTEXT orig_interface
REMARK PDBinfo-LABEL:  225 CONTEXT orig_interface
REMARK PDBinfo-LABEL:  226 CONTEXT
REMARK PDBinfo-LABEL:  227 CONTEXT orig_interface
REMARK PDBinfo-LABEL:  228 CONTEXT orig_interface
REMARK PDBinfo-LABEL:  229 CONTEXT
REMARK PDBinfo-LABEL:  230 CORE CONTEXT orig_interface
REMARK PDBinfo-LABEL:  231 CONTEXT orig_interface
REMARK PDBinfo-LABEL:  232 CONTEXT orig_interface
REMARK PDBinfo-LABEL:  233 CONTEXT
REMARK PDBinfo-LABEL:  234 CORE CONTEXT orig_interface
REMARK PDBinfo-LABEL:  235 CONTEXT orig_interface
REMARK PDBinfo-LABEL:  236 CONTEXT orig_interface
REMARK PDBinfo-LABEL:  237 CONTEXT
REMARK PDBinfo-LABEL:  238 CONTEXT orig_interface
REMARK PDBinfo-LABEL:  239 CONTEXT orig_interface
REMARK PDBinfo-LABEL:  240 CONTEXT
REMARK PDBinfo-LABEL:  241 CONTEXT
REMARK PDBinfo-LABEL:  242 CONTEXT orig_interface
REMARK PDBinfo-LABEL:  243 CORE CONTEXT orig_interface
REMARK PDBinfo-LABEL:  244 CONTEXT orig_interface
REMARK PDBinfo-LABEL:  245 CONTEXT orig_interface
REMARK PDBinfo-LABEL:  246 CONTEXT orig_interface
REMARK PDBinfo-LABEL:  247 CONTEXT orig_interface
REMARK PDBinfo-LABEL:  248 CONTEXT orig_interface
REMARK PDBinfo-LABEL:  249 CONTEXT orig_interface
REMARK PDBinfo-LABEL:  250 CONTEXT orig_interface
REMARK PDBinfo-LABEL:  251 CONTEXT orig_interface
REMARK PDBinfo-LABEL:  252 CONTEXT
REMARK PDBinfo-LABEL:  253 CONTEXT
REMARK PDBinfo-LABEL:  254 CORE CONTEXT orig_interface
REMARK PDBinfo-LABEL:  255 CONTEXT
REMARK PDBinfo-LABEL:  256 CORE CONTEXT orig_interface
REMARK PDBinfo-LABEL:  257 CONTEXT orig_interface
REMARK PDBinfo-LABEL:  258 CORE CONTEXT orig_interface
REMARK PDBinfo-LABEL:  259 CONTEXT
REMARK PDBinfo-LABEL:  260 CONTEXT

BuriedUnsatHbonds vbuns: 
      Unsatisfied HEAVY polar atom at residue 117: LEU  N  
      Unsatisfied Hpol polar atom at residue 117: LEU  H  
  all_heavy_atom_unsats = 1
  bb_heavy_atom_unsats = 1
  sc_heavy_atom_unsats = 0
  countable_nonheavy_unsats = 1


BuriedUnsatHbonds sbuns: 
      Unsatisfied HEAVY polar atom at residue 109: ALA  O  
  all_heavy_atom_unsats = 1
  bb_heavy_atom_unsats = 1
  sc_heavy_atom_unsats = 0
  countable_nonheavy_unsats = 0


BuriedUnsatHbonds buns_int: 
      Unsatisfied HEAVY polar atom at residue 109: ALA  O  
      Unsatisfied HEAVY polar atom at residue 117: LEU  N  
      Unsatisfied Hpol polar atom at residue 117: LEU  H  
  all_heavy_atom_unsats = 2
  bb_heavy_atom_unsats = 2
  sc_heavy_atom_unsats = 0
  countable_nonheavy_unsats = 1


BuriedUnsatHbonds vbuns: 
      Unsatisfied HEAVY polar atom at residue 117: LEU  N  
      Unsatisfied Hpol polar atom at residue 117: LEU  H  
  all_heavy_atom_unsats = 1
  bb_heavy_atom_unsats = 1
  sc_heavy_atom_unsats = 0
  countable_nonheavy_unsats = 1


BuriedUnsatHbonds sbuns: 
      Unsatisfied HEAVY polar atom at residue 109: ALA  O  
  all_heavy_atom_unsats = 1
  bb_heavy_atom_unsats = 1
  sc_heavy_atom_unsats = 0
  countable_nonheavy_unsats = 0


BuriedUnsatHbonds buns_int: 
      Unsatisfied HEAVY polar atom at residue 109: ALA  O  
      Unsatisfied HEAVY polar atom at residue 117: LEU  N  
      Unsatisfied Hpol polar atom at residue 117: LEU  H  
  all_heavy_atom_unsats = 2
  bb_heavy_atom_unsats = 2
  sc_heavy_atom_unsats = 0
  countable_nonheavy_unsats = 1

sc1_int_area 658.517
sc2_int_area 611.609

# All scores below are weighted scores, not raw scores.
#BEGIN_POSE_ENERGIES_TABLE LHD101_DHR21_BA_A_0005.pdb
label fa_atr fa_rep fa_sol fa_intra_atr_xover4 fa_intra_rep_xover4 fa_intra_sol_xover4 lk_ball lk_ball_iso lk_ball_bridge lk_ball_bridge_uncpl fa_elec fa_intra_elec pro_close hbond_sr_bb hbond_lr_bb hbond_bb_sc hbond_sc dslf_fa13 omega fa_dun_dev fa_dun_rot fa_dun_semi p_aa_pp hxl_tors ref rama_prepro gen_bonded total
weights 1 0.55 1 1 0.55 1 0.92 -0.38 -0.33 -0.33 1 1 1.25 1 1 1 1 1.25 0.48 0.69 0.76 0.78 0.61 1 1 0.5 1 NA
pose -1572.97 213.061 1193.9 -103.725 54.2729 83.7369 691.377 -660.228 -1.32002 -8.25433 -626.65 -57.9925 0.615 -172.376 -65.8001 -33.6693 -85.8238 0 16.7075 23.1583 159.722 220.599 -66.6975 46.9408 -87.6803 0.83772 0 -838.26
SER:NtermProteinFull_1 -3.83475 2.07869 4.75892 -1.34215 1.03036 2.03708 1.60428 -1.61685 -0.01727 -0.09296 -1.81675 1.53682 0 0 0 0 0 0 0.06493 0.0009 0.45475 0 0 2.08991 -0.77834 0 0 6.15758
GLU_2 -5.74889 2.49207 6.52384 -0.46657 0.07421 0.9579 2.5607 -2.36261 -0 -0 -4.28785 -0.4188 0 0 0 0 -0.85441 0 0.55745 0.10252 0 3.14156 -0.32713 0 -2.7348 -0.23535 0 -1.02617
LYS_3 -6.54181 0.65993 6.86723 -0.30823 0.02911 0.14176 3.41919 -3.0545 -0.00132 -0.0035 -4.20212 -0.01408 0 0 0 0 -0.52715 0 0.22153 0.01253 1.74808 0 -0.04241 0 -1.5107 -0.42433 0 -3.5308
GLU_4 -4.17467 0.36066 5.03346 -0.2171 0.03623 0.31016 2.07327 -2.32371 -0.01595 -0.08946 -1.00172 -0.58997 0 0 0 0 0 0 0.30719 0.01912 0 3.01221 -0.27348 0 -2.7348 -0.40496 0 -0.67352
LYS_5 -6.63182 0.62732 7.59449 -0.30621 0.03002 0.1372 3.58374 -3.29006 -0 -0 -3.51838 0.01604 0 0 0 0 -0.85441 0 0.08017 0.06186 1.76818 0 0.03928 0 -1.5107 -0.20498 0 -2.37827
VAL_6 -8.35434 1.38189 3.09263 -0.30755 0.26484 0.06837 3.06644 -2.89371 -0 -0 -1.94898 0.04243 0 0 0 0 0 0 -0.02901 0.09089 0.02918 0 -0.26063 0 1.9342 0.41646 0 -3.40689
GLU_7 -5.99075 0.38909 7.4514 -0.62139 0.12588 1.11892 4.01477 -3.52407 -0.00182 -0.02148 -4.31346 -0.56187 0 0 0 0 -1.79346 0 0.20979 0.05258 0 3.66186 -0.25477 0 -2.7348 0.20409 0 -2.58948
GLU_8 -5.91974 0.53782 7.35159 -0.327 0.09567 0.375 3.9581 -3.19098 -0 -0 -3.81849 -0.54442 0 0 0 0 -1.0353 0 -0.00813 0.09206 0 3.13433 0.01405 0 -2.7348 0.22736 0 -1.79287
LEU_9 -9.63888 1.36343 5.37084 -0.51453 0.68136 0.12205 3.23463 -3.37901 -0.00172 -0.04099 -2.18014 0.28465 0 0 0 0 0 0 0.04991 0.03005 0.43801 0 -0.24539 0 0.18072 0.52784 0 -3.71717
ALA_10 -6.46403 0.50365 3.73997 -0.0215 0 0 2.57925 -2.91855 -0 -0 -1.90854 -0.35414 0 0 0 0 0 0 0.02378 0 0 0 -0.20334 0 1.8394 0.16919 0 -3.01487
GLN_11 -6.79861 0.43091 7.99414 -0.64255 0.14007 0.67948 4.50579 -3.59411 -0.00969 -0.0376 -4.4809 -0.34161 0 0 0 0 -1.71992 0 0.26338 0.02997 0 2.99269 -0.16934 0 -0.18838 0.01714 0 -0.92914
ARG_12 -6.71866 0.55918 7.45743 -0.63759 0.18225 0.35504 3.97203 -3.26809 -0 -0 -3.80837 0.26204 0 0 0 0 -1.0353 0 0.16425 0.04672 2.50639 0 -0.09965 0 -1.2888 -0.09721 0 -1.44835
ILE_13 -9.82617 2.04773 4.54301 -0.51487 0.60359 0.10218 3.69309 -3.38263 -0 -0 -2.24758 0.07645 0 0 0 0 0 0 0.02383 0.0626 0.61357 0 -0.38771 0 0.73287 0.13311 0 -3.72693
ARG_14 -7.42376 0.44706 8.10874 -1.48558 1.00168 1.06208 4.32213 -3.77074 -0 -0 -3.54395 0.18508 0 0 0 0 -1.80544 0 0.17977 0.98357 2.5398 0 -0.08832 0 -1.2888 0.24193 0 -0.33474
GLU_15 -4.95328 0.3253 6.28706 -0.43534 0.06117 0.84632 2.53052 -2.68992 -0 -0 -2.18656 -0.44673 0 0 0 0 -0.832 0 0.03458 0.15897 0 3.40912 -0.31944 0 -2.7348 -0.17558 0 -1.1206
GLN_16 -5.52252 0.87813 4.64115 -0.91186 0.12749 0.98009 2.51153 -2.06604 -0 -0 -1.79305 -0.8503 0 0 0 0 -0.99357 0 -0.04361 0.01084 0 3.01572 -0.08197 0 -0.18838 -0.22007 0 -0.50644
LEU_17 -7.41873 1.97944 4.14202 -0.51166 0.34693 0.15173 3.05409 -2.62486 -0 -0 -2.79958 -0.05382 0.00272 0 0 -0.63014 0 0 0.08646 0.03383 0.76141 0 0.20593 0 0.18072 1.23229 0 -1.86123
PRO_18 -3.84934 1.33055 3.02618 -0.12718 0.00359 0.09132 0.75453 -1.33559 -0 -0 -0.54584 0.22414 0.01907 0 0 0 0 0 0.52082 0.01558 0.194 0 -0.7086 0 -2.4119 0.97153 0 -1.82712
ASP_19 -1.57567 0.25595 1.80693 -0.13241 0.02873 0.40704 0.37021 -0.87327 -0 -0 -0.42775 -0.6904 0 0 0 0 0 0 -0.02885 0.00877 0 2.63816 -0.57066 0 -2.3716 0.05133 0 -1.10349
THR_20 -5.47066 1.28826 4.60123 -0.13634 0.05972 0.07458 2.41805 -2.48295 -0.00087 -0.01402 -2.54463 -0.73977 0 0 0 -1.15953 0 0 0.04256 0.00251 0.09051 0 -0.55633 4.59959 -1.0874 0.06171 0 -0.95379
GLU_21 -4.11799 0.29672 5.25148 -0.46723 0.08878 0.98153 2.83496 -2.29801 -0 -0 -2.62417 -0.43869 0 0 0 0 -0.9128 0 0.29962 0.17374 0 3.12045 -0.32957 0 -2.7348 -0.47079 0 -1.34675
LEU_22 -6.98737 0.55438 2.42862 -0.51852 0.74677 0.12534 2.37342 -2.37277 -0 -0 -0.62609 0.27586 0 0 0 0 0 0 0.48643 0.05308 0.3428 0 -0.28295 0 0.18072 -0.26162 0 -3.4819
ALA_23 -5.42922 0.48171 3.69491 -0.02053 0 0 2.58087 -2.62175 -0 -0 -1.1924 -0.3372 0 0 0 -0.52939 0 0 0.10605 0 0 0 0.02886 0 1.8394 0.32463 0 -1.07406
ARG_24 -7.51306 0.56342 10.8796 -1.38573 0.73584 0.93804 5.59057 -4.48652 -0.00087 -0.01402 -6.16764 0.30263 0 0 0 0 -2.29109 0 -0.00971 0.63157 2.2415 0 -0.01502 0 -1.2888 0.6859 0 -0.60344
GLU_25 -7.13236 0.6531 9.31762 -0.42379 0.05516 0.79248 4.63753 -4.03567 -0 -0 -5.75202 -0.44321 0 0 0 0 -1.78596 0 -0.01825 0.39719 0 3.61619 -0.26038 0 -2.7348 0.1417 0 -2.97547
ALA_26 -6.41678 0.66078 2.9501 -0.02129 0 0 3.02222 -2.75928 -0 -0 -2.29013 -0.34694 0 0 0 0 0 0 0.01998 0 0 0 -0.1213 0 1.8394 -0.08867 0 -3.55191
GLN_27 -6.28781 0.32367 7.81462 -0.83424 0.10971 0.85715 4.12834 -3.71039 -0.01942 -0.11615 -3.89814 -0.71668 0 0 0 0 -1.78444 0 -0.03049 0.02871 0 2.9185 0.01217 0 -0.18838 0.25281 0 -1.14047
GLU_28 -5.93149 0.4261 8.29465 -0.21494 0.02751 0.30372 3.30154 -3.50096 -0.00235 -0.02005 -3.00184 -0.61694 0 0 0 0 -0.49316 0 0.21273 0.01052 0 3.42363 -0.18415 0 -2.7348 0.01481 0 -0.68545
LEU_29 -8.52094 1.01458 3.13632 -0.70583 0.47311 0.26169 2.94674 -2.88991 -0 -0 -2.15074 0.17031 0 0 0 0 0 0 0.03796 0.00655 0.85631 0 -0.21655 0 0.18072 0.08513 0 -5.31454
ALA_30 -6.29086 0.70266 3.93344 -0.02208 0 0 2.94353 -3.08508 -0 -0 -2.288 -0.35984 0 0 0 0 0 0 0.07586 0 0 0 -0.25381 0 1.8394 0.12496 0 -2.67983
ASP_31 -6.97546 0.82619 9.84708 -0.11814 0.01609 0.33994 4.5772 -4.30123 -0.00182 -0.02148 -4.0639 -0.26636 0 0 0 0 -1.37972 0 0.0353 0.003 0 1.80749 0.29009 0 -2.3716 0.29636 0 -1.46096
GLU_32 -5.73242 0.4732 7.24279 -0.46366 0.07249 0.94547 3.38118 -3.15881 -0.00235 -0.02005 -3.89075 -0.43475 0 0 0 0 -0.8102 0 0.38913 0.07373 0 3.16659 -0.35062 0 -2.7348 0.13138 0 -1.72246
ALA_33 -5.60024 1.41548 3.26833 -0.02247 0 0 2.55933 -2.54446 -0.00032 -0.00344 -0.331 -0.36221 0 0 0 0 0 0 0.24591 0 0 0 -0.2324 0 1.8394 -0.41272 0 -0.1808
ARG_34 -6.03729 0.59735 7.72352 -1.18788 0.54812 0.93752 3.69144 -3.37126 -0.00973 -0.07855 -3.28972 0.30086 0 0 0 0 -0.64227 0 0.25755 0.05901 3.11375 0 -0.10858 0 -1.2888 -0.24176 0 0.97329
LYS_35 -4.34241 0.42471 6.23224 -0.30696 0.03056 0.13896 2.54038 -2.5145 -0 -0 -2.52071 0.01653 0 0 0 0 -0.8102 0 0.00014 0.0462 1.75696 0 0.03169 0 -1.5107 -0.09764 0 -0.88471
SER_36 -4.0801 0.34585 5.39045 -0.0471 0 0.0457 2.71274 -2.44609 -0.00032 -0.00344 -0.59795 -0.90133 0 0 0 -0.78771 0 0 -0.01014 0.0002 1.03727 0 0.00488 1.29774 -0.77834 -0.29498 0 0.88732
ASP_37 -1.81497 0.07709 3.238 -0.12643 0.02658 0.3866 1.25659 -1.34243 -0 -0 -1.01162 -0.14371 0 0 0 0 -0.52715 0 -0.05834 0.00951 0 2.37985 -0.28197 0 -2.3716 -0.60643 0 -0.91043
ASP_38 -4.79318 0.41853 6.41336 -0.22263 0.10788 0.70082 4.01072 -2.93264 -0 -0 -3.50302 -1.46559 0 0 0 -1.16909 0 0 -0.06241 0.03253 0 2.10703 -0.64389 0 -2.3716 -0.52856 0 -3.90174
SER_39 -3.86148 0.6179 4.57735 -0.05985 0.00604 0.04407 2.16928 -2.08366 -0 -0 -1.18309 -0.5237 0 0 0 0 0 0 -0.06314 4e-05 0.25274 0 0.07295 2.06531 -0.77834 -0.38293 0 0.8695
GLU_40 -5.95295 0.76291 7.19386 -0.46922 0.07693 0.96957 3.47974 -3.09834 -0 -0 -4.57489 -0.41711 0 0 0 -0.38138 -0.8626 0 0.7368 0.14297 0 3.1574 -0.31146 0 -2.7348 -0.3984 0 -2.68098
ALA_41 -5.54487 0.4349 3.98032 -0.02253 0 0 2.56823 -2.64161 -0 -0 -1.72804 -0.36223 0 0 0 0 0 0 0.24983 0 0 0 -0.20164 0 1.8394 -0.38532 0 -1.81356
LEU_42 -8.41026 1.45924 4.66313 -0.51357 0.59192 0.12285 2.64746 -3.01095 -0 -0 -2.14619 0.27055 0 0 0 0 0 0 0.29294 0.00082 0.31842 0 -0.28635 0 0.18072 -0.18632 0 -4.0056
LYS_43 -6.63561 0.66078 7.41818 -0.30566 0.02938 0.13607 3.56972 -3.25182 -0 -0 -3.79677 0.00984 0 0 0 0 -0.8626 0 0.05415 0.1044 1.78246 0 0.04652 0 -1.5107 0.01371 0 -2.53796
VAL_44 -8.71456 1.50981 2.96357 -0.30687 0.26811 0.06781 3.09391 -2.94855 -0 -0 -1.96296 0.06056 0 0 0 0 0 0 -0.02346 0.1676 0.02523 0 -0.25743 0 1.9342 0.49401 0 -3.62903
VAL_45 -8.71806 1.86817 2.41449 -0.31712 0.31149 0.07283 2.79961 -2.8293 -0 -0 -2.03958 -0.15642 0 0 0 0 0 0 0.12164 0.04715 0.2882 0 -0.15975 0 1.9342 0.4794 0 -3.88305
TYR_46 -8.2749 0.83844 5.24134 -0.90869 0.14442 0.33743 3.50486 -3.1386 -0 -0 -3.0282 -0.30643 0 0 0 0 -0.71619 0 -0.00435 0.02057 0 2.01208 -0.49764 1.82488 1.2797 0.55294 0 -1.11832
LEU_47 -9.50984 1.51962 5.12794 -0.51435 0.71693 0.12106 3.15428 -3.34804 -0 -9e-05 -2.06731 0.28845 0 0 0 0 0 0 -0.02773 0.03956 0.50728 0 -0.23818 0 0.18072 0.65548 0 -3.39423
ALA_48 -7.1339 1.07733 3.08928 -0.02114 0 0 2.79031 -2.96102 -0 -0 -1.73779 -0.34583 0 0 0 0 0 0 0.00546 0 0 0 -0.1089 0 1.8394 0.29643 0 -3.21038
LEU_49 -10.6857 2.19943 3.23209 -0.51484 0.53872 0.12279 3.28786 -3.23207 -0 -0 -2.50149 0.26949 0 0 0 0 0 0 0.31494 0.13314 0.33034 0 -0.30165 0 0.18072 0.10333 0 -6.52292
ARG_50 -7.47297 0.60236 6.74404 -1.10785 0.68066 0.76955 3.49221 -3.27654 -7e-05 -0.0004 -3.04033 0.21426 0 0 0 0 -0.71619 0 0.10923 0.1599 3.13302 0 -0.12332 0 -1.2888 -0.12936 0 -1.2506
ILE_51 -9.94282 2.11313 4.57467 -0.51603 0.60628 0.10289 3.73682 -3.40409 -0 -0 -2.30254 0.06659 0 0 0 0 0 0 -0.01009 0.1023 0.64447 0 -0.3537 0 0.73287 0.13029 0 -3.71898
VAL_52 -8.45774 1.75029 2.53146 -0.31086 0.26829 0.07088 2.59987 -2.69326 -0 -0 -0.90012 -0.06564 0 0 0 0 0 0 0.1231 0.0737 0.11573 0 -0.20391 0 1.9342 0.3284 0 -2.83561
GLN_53 -5.90702 0.24518 5.33426 -0.94785 0.14523 1.05037 2.28851 -2.46974 -0.00172 -0.04099 -1.33402 -0.84142 0 0 0 0 -0.99357 0 0.0727 0.17511 0 2.82996 -0.20467 0 -0.18838 0.0623 0 -0.72576
GLN_54 -5.59185 0.87092 4.68445 -0.93734 0.13995 1.02557 2.50115 -2.09115 -0 -0 -1.95909 -0.93039 0 0 0 0 -0.99593 0 -0.04723 0.03073 0 3.05938 -0.12611 0 -0.18838 -0.09273 0 -0.64804
LEU_55 -7.39961 1.9708 4.17866 -0.51155 0.35012 0.15147 3.06855 -2.63769 -0 -0 -2.76182 -0.05244 0.00263 0 0 -0.63244 0 0 0.08268 0.02774 0.77544 0 0.2 0 0.18072 1.19707 0 -1.80967
PRO_56 -5.08406 1.43057 2.5698 -0.12686 0.00306 0.09117 0.76118 -1.27146 -0 -0 -0.13945 0.2276 0.02616 0 0 0 0 0 0.49057 0.01545 0.19086 0 -0.74207 0 -2.4119 0.95054 0 -3.01885
ASP_57 -2.50339 0.39666 1.74375 -0.27902 0.07179 0.91356 0.92234 -1.10365 -0 -0 0.09367 -0.29578 0 0 0 0 0 0 -0.01491 0.00515 0 2.08305 -0.56356 0 -2.3716 0.09092 0 -0.81101
THR_58 -5.68041 1.28091 4.83769 -0.13575 0.06085 0.07464 2.63542 -2.62414 -0.00053 -0.00913 -2.41206 -0.75829 0 0 0 -1.20523 0 0 0.01103 0.00219 0.09081 0 -0.55591 4.67728 -1.0874 0.11098 0 -0.68705
GLU_59 -4.08209 0.27947 5.20398 -0.46906 0.09062 0.98494 2.78811 -2.27989 -0 -0 -2.58124 -0.44164 0 0 0 0 -0.93884 0 0.3575 0.17016 0 3.11812 -0.32957 0 -2.7348 -0.48146 0 -1.34569
LEU_60 -7.09057 0.54872 2.36992 -0.51737 0.68959 0.12428 2.32171 -2.35725 -0 -0 -0.58867 0.27511 0 0 0 0 0 0 0.45931 0.01786 0.32771 0 -0.28565 0 0.18072 -0.26313 0 -3.78772
ALA_61 -6.57374 0.96083 3.03539 -0.02042 0 0 2.87828 -2.80838 -0 -0 -1.03092 -0.33668 0 0 0 -0.57279 0 0 0.08754 0 0 0 0.05225 0 1.8394 0.36439 0 -2.12484
ARG_62 -8.18476 0.59224 10.7482 -1.38891 0.71927 0.94123 5.46812 -4.59685 -0.00053 -0.00913 -6.03394 0.30672 0 0 0 0 -2.33442 0 -0.01246 0.66268 2.26101 0 -0.01383 0 -1.2888 0.70406 0 -1.4601
GLU_63 -7.16262 0.69286 9.38693 -0.42855 0.05448 0.80275 4.71281 -4.05322 -0 -0 -5.88744 -0.44602 0 0 0 0 -1.78821 0 -0.03961 0.39518 0 3.63981 -0.25646 0 -2.7348 0.12484 0 -2.98726
ALA_64 -6.49598 0.4142 2.90493 -0.02137 0 0 2.96074 -2.77037 -0 -0 -2.42295 -0.34919 0 0 0 0 0 0 0.0318 0 0 0 -0.14208 0 1.8394 -0.10513 0 -4.156
LEU_65 -8.84569 1.0399 3.34035 -0.50851 0.57734 0.11863 2.93458 -2.95308 -0 -0 -2.13808 0.27798 0 0 0 0 0 0 -0.03276 0.00119 0.47598 0 -0.24837 0 0.18072 0.16354 0 -5.61627
GLU_66 -5.76019 0.36488 7.85932 -0.21486 0.03014 0.30791 3.34365 -3.31679 -0.00342 -0.02807 -2.73426 -0.6151 0 0 0 0 -0.51502 0 0.05772 0.03594 0 3.5221 -0.1788 0 -2.7348 -0.03568 0 -0.61534
LEU_67 -8.37586 1.03922 3.12254 -0.70756 0.46368 0.26493 2.93599 -2.83564 -0 -0 -2.09904 0.17151 0 0 0 0 0 0 0.03167 0 0.84022 0 -0.21217 0 0.18072 0.12498 0 -5.0548
ALA_68 -6.69209 1.18718 2.60842 -0.02212 0 0 2.98076 -2.85788 -0 -0 -2.06877 -0.36005 0 0 0 0 0 0 0.08958 0 0 0 -0.26116 0 1.8394 0.13938 0 -3.41735
LYS_69 -6.62293 0.6534 7.4853 -0.57575 0.44782 0.29466 3.82062 -3.40003 -0 -0 -4.3102 0.0235 0 0 0 0 -0.90082 0 0.02221 0.17258 2.95469 0 0.03805 0 -1.5107 0.03451 0 -1.37308
GLU_70 -5.93045 0.50552 7.43896 -0.4635 0.07224 0.95029 3.44987 -3.20495 -0.00342 -0.02807 -3.79237 -0.43413 0 0 0 0 -0.80733 0 0.31169 0.10489 0 3.16918 -0.3546 0 -2.7348 -0.12463 0 -1.87562
ALA_71 -5.48005 1.09768 2.95311 -0.02245 0 0 2.42264 -2.46136 -0 -0 -0.27546 -0.36216 0 0 0 0 0 0 0.29549 0 0 0 -0.23307 0 1.8394 -0.4112 0 -0.63743
VAL_72 -5.03847 0.60637 3.07152 -0.31781 0.3183 0.07312 2.01138 -2.13792 -0 -0 -0.6123 -0.1777 0 0 0 0 0 0 0.12497 0.10331 0.33542 0 -0.17204 0 1.9342 -0.16059 0 -0.03826
LYS_73 -4.66434 0.52372 6.06794 -0.30693 0.02998 0.13902 2.54938 -2.45312 -0 -0 -2.6761 0.01494 0 0 0 0 -0.80733 0 -0.00852 0.03957 1.74666 0 0.02522 0 -1.5107 -0.03181 0 -1.32242
SER_74 -4.28926 0.41971 5.04338 -0.05028 0 0.05057 2.63726 -2.26562 -0.03141 -0.13866 -0.14518 -0.95985 0 0 0 -0.82128 0 0 -0.00411 0.34492 1.05559 0 -0.00866 0.81821 -0.77834 -0.31042 0 0.56657
THR_75 -1.31725 0.06026 1.42492 -0.15921 0.0583 0.07961 0.41865 -0.7365 -0 -0 0.23036 -1.05499 0 0 0 0 0 0 -0.05693 0.00166 0.01548 0 -0.37364 2.31357 -1.0874 -0.46311 0 -0.64622
ASP_76 -6.10579 1.70443 8.90199 -0.24124 0.16153 0.77255 4.65668 -3.55495 -0.01801 -0.15393 -4.809 -1.31438 0 0 0 -1.11152 -0.78015 0 -0.07557 0 0 2.46862 -0.62122 0 -2.3716 -0.38059 0 -2.87215
SER_77 -3.69182 0.54107 4.44942 -0.04787 0 0.04407 2.14334 -2.01681 -0 -0 -0.72727 -1.06251 0 0 0 0 0 0 -0.0642 3e-05 0.24798 0 0.06689 0.6 -0.77834 -0.37946 0 -0.67547
GLU_78 -7.15172 1.08785 9.39195 -0.45094 0.0589 0.89518 4.99539 -3.88244 -0 -0 -5.22223 -0.44574 0 0 0 -0.19971 -0.71901 0 0.68318 0 0 3.40343 -0.31265 0 -2.7348 -0.39786 0 -1.00123
LYS_79 -9.78894 2.05462 9.58749 -0.30675 0.02805 0.13926 4.48889 -4.15816 -0.02761 -0.11683 -4.16821 -0.02253 0 0 0 -0.09053 0 0 0.2704 0 1.75603 0 -0.04066 0 -1.5107 -0.40578 0 -2.31197
LEU_80 -8.09875 1.14669 4.7554 -0.51385 0.61341 0.12297 2.8417 -3.1401 -0.00024 -0.00379 -2.23799 0.27189 0 0 0 0 0 0 0.28732 0.00149 0.32362 0 -0.28259 0 0.18072 -0.19432 0 -3.92644
LYS_81 -6.64264 0.64254 7.58561 -0.30385 0.02777 0.13368 3.5327 -3.19985 -0 -0 -3.23366 0.01345 0 0 0 0 -0.67445 0 0.03681 0 1.78053 0 0.04554 0 -1.5107 0.02022 0 -1.7463
VAL_82 -8.28056 0.87342 3.18149 -0.30778 0.27875 0.06796 3.08345 -2.90626 -0 -0 -1.77699 0.06821 0 0 0 0 0 0 -0.01121 0.34469 0.02422 0 -0.25217 0 1.9342 0.51923 0 -3.15935
VAL_83 -8.65578 1.77271 2.33615 -0.31581 0.30106 0.07255 2.7253 -2.78952 -0 -0 -1.99693 -0.15799 0 0 0 0 0 0 0.13016 0.00146 0.30071 0 -0.1502 0 1.9342 0.50722 0 -3.9847
TYR_84 -8.24276 0.99683 5.19553 -0.9082 0.0526 0.3146 3.4 -3.11119 -0 -0 -2.76182 -0.2877 0 0 0 0 -0.69471 0 -0.00956 0.01145 0 1.73827 -0.49977 0.00028 1.2797 0.56544 0 -2.961
LEU_85 -7.24783 0.82062 4.84032 -0.5085 0.57405 0.11881 2.98976 -2.81007 -0 -0 -1.96256 0.27903 0 0 0 0 0 0 -0.03295 0 0.49205 0 -0.24187 0 0.18072 0.65498 0 -1.85344
ALA_86 -6.73232 1.0005 3.02956 -0.0211 0 0 2.81653 -2.88656 -0 -0 -1.89741 -0.34888 0 0 0 0 0 0 -0.00143 0 0 0 -0.10993 0 1.8394 0.27861 0 -3.03302
LEU_87 -10.6888 2.15755 3.15502 -0.50635 0.42975 0.12073 3.21878 -3.21197 -0 -0 -2.49927 0.2443 0 0 0 0 0 0 0.3214 0.10983 0.32851 0 -0.30255 0 0.18072 0.09884 0 -6.84352
ARG_88 -6.681 0.49706 6.14287 -1.13008 0.66767 0.79076 3.35518 -3.09933 -0 -0 -2.59296 0.20948 0 0 0 0 -0.69471 0 0.11871 0.1068 3.13189 0 -0.12689 0 -1.2888 -0.12585 0 -0.7192
VAL_89 -6.83472 0.96291 4.6794 -0.31623 0.30606 0.07224 3.40108 -2.99757 -0 -0 -2.35787 -0.07843 0 0 0 0 0 0 -0.03274 0.34402 0.09133 0 -0.23916 0 1.9342 0.09188 0 -0.9736
VAL_90 -8.54429 1.75218 2.46335 -0.30985 0.26314 0.07068 2.6301 -2.71666 -0 -0 -0.88487 -0.06553 0 0 0 0 0 0 0.14587 0.17617 0.12615 0 -0.19334 0 1.9342 0.2808 0 -2.87191
GLN_91 -6.00495 0.36298 5.38307 -0.90351 0.15566 0.98271 2.17228 -2.45322 -8e-05 -0.00048 -1.4955 -0.84166 0 0 0 0 -0.99593 0 0.10835 0.13576 0 2.9613 -0.21326 0 -0.18838 0.05358 0 -0.78127
GLN_92 -4.14128 0.84214 3.73399 -0.87522 0.12391 0.92002 1.8591 -1.74091 -0 -0 -1.2426 -0.77973 0 0 0 0 0 0 -0.04831 8e-05 0 2.8207 -0.13227 0 -0.18838 -0.09981 0 1.05144
LEU_93 -5.86559 1.68763 4.61612 -0.5104 0.33774 0.15125 2.83512 -2.48334 -0 -0 -2.86569 -0.05516 0.00288 0 0 -0.63646 0 0 0.07972 0.04045 0.77859 0 0.19412 0 0.18072 1.19015 0 -0.32217
PRO_94 -4.9478 1.49204 2.49345 -0.12652 0.00324 0.09092 0.76041 -1.25757 -0 -0 -0.16539 0.22804 0.02619 0 0 0 0 0 0.49096 0.01714 0.1895 0 -0.73752 0 -2.4119 0.95207 0 -2.90273
ASP_95 -2.49856 0.34898 1.75004 -0.27878 0.07114 0.9128 0.92682 -1.10436 -0 -0 0.08278 -0.29427 0 0 0 0 0 0 -0.01688 0.0054 0 2.08155 -0.56489 0 -2.3716 0.08946 0 -0.86038
THR_96 -5.90252 1.29308 5.23189 -0.13598 0.06138 0.07484 2.86082 -2.75913 -0.00061 -0.01033 -2.59679 -0.75795 0 0 0 -1.22774 0 0 0.00804 0.00056 0.09077 0 -0.55138 4.65836 -1.0874 0.10306 0 -0.64702
GLU_97 -4.45365 0.51535 5.88384 -0.45342 0.07156 0.91503 2.72456 -2.48611 -0 -0 -3.15639 -0.43948 0 0 0 0 -0.74692 0 0.34904 0.00065 0 3.15495 -0.32914 0 -2.7348 -0.48238 0 -1.66731
GLU_98 -4.64825 0.21719 4.89853 -0.46132 0.38352 1.43384 1.87899 -2.35447 -0.0295 -0.16113 -1.51767 -2.83941 0 0 0 0 0 0 0.51395 0 0 4.01862 -0.28323 0 -2.7348 -0.46417 0 -2.1493
ALA_99 -6.65408 0.93498 3.12586 -0.0204 0 0 2.97696 -2.86282 -0.0295 -0.16113 -1.09217 -0.33679 0 0 0 -0.59128 0 0 0.09633 0 0 0 0.05674 0 1.8394 0.17035 0 -2.54755
ARG_100 -7.35506 0.36786 8.9821 -1.1333 0.36496 0.73804 4.00983 -3.91451 -0.00061 -0.01033 -4.23811 0.23604 0 0 0 0 -1.08459 0 -0.01563 0.03516 2.28483 0 -0.02112 0 -1.2888 0.68366 0 -1.35957
LYS_101 -7.59915 1.03542 8.99567 -0.30642 0.02784 0.13775 3.59173 -3.7504 -0.00646 -0.07918 -4.29375 -0.0064 0 0 0 0 -0.15186 0 -0.0313 0 1.71651 0 -0.02499 0 -1.5107 0.1491 0 -2.10661
ALA_102 -6.08193 0.45205 3.21047 -0.02135 0 0 2.86167 -2.72467 -0 -0 -2.40284 -0.34755 0 0 0 0 0 0 0.01597 0 0 0 -0.13614 0 1.8394 -0.04332 0 -3.37824
LEU_103 -8.76222 1.19525 3.3421 -0.50664 0.52473 0.11735 2.89981 -2.89361 -0 -0 -2.12442 0.27569 0 0 0 0 0 0 -0.03178 0.01575 0.49095 0 -0.24549 0 0.18072 0.18275 0 -5.33907
GLU_104 -5.62574 0.25297 7.27545 -0.21468 0.03215 0.30136 2.98375 -3.10241 -0.00646 -0.07918 -2.78432 -0.58991 0 0 0 0 -0.33767 0 0.03034 0.00767 0 3.07863 -0.18601 0 -2.7348 -0.03383 0 -1.73268
ILE_105 -7.05636 0.66677 4.43883 -0.51233 0.64074 0.09918 3.4452 -2.89465 -0 -0 -2.35912 0.15285 0 0 0 0 0 0 -0.03214 0 0.49253 0 -0.43463 0 0.73287 0.18371 0 -2.43654
ALA_106 -6.3638 1.12364 2.55955 -0.02208 0 0 2.91267 -2.7332 -0 -0 -1.95486 -0.35833 0 0 0 0 0 0 0.09241 0 0 0 -0.25847 0 1.8394 0.22175 0 -2.94131
LYS_107 -6.48209 0.54732 7.30491 -0.57412 0.44677 0.29244 3.69592 -3.32167 -0 -0 -4.22756 0.03105 0 0 0 0 -0.90765 0 0.01913 0.21689 2.94104 0 0.04503 0 -1.5107 0.08847 0 -1.39482
GLU_108 -5.78973 0.44067 7.07197 -0.45317 0.07053 0.91299 3.32152 -3.12788 -0 -0 -3.49667 -0.44513 0 0 0 0 -0.6609 0 0.25047 0.00347 0 3.20089 -0.35332 0 -2.7348 -0.08641 0 -1.87549
ALA_109 -5.50417 1.35217 3.12263 -0.02241 0 0 2.74778 -2.56123 -0 -0 -0.56766 -0.3628 0 0 0 0 0 0 0.30981 0 0 0 -0.23647 0 1.8394 -0.40362 0 -0.28657
VAL_110 -6.37829 0.86707 4.54194 -0.31831 0.32394 0.07327 3.05585 -2.67215 -0 -0 -1.81137 -0.18381 0 0 0 0 0 0 0.1306 0.11367 0.32604 0 -0.1748 0 1.9342 -0.15121 0 -0.32336
LYS_111 -4.60605 0.44765 6.06571 -0.30667 0.02926 0.13858 2.28069 -2.46897 -0 -0 -2.40018 0.01404 0 0 0 0 -0.6609 0 -0.0122 0.04251 1.74053 0 0.02081 0 -1.5107 -0.03792 0 -1.2238
ALA_112 -3.83113 1.42853 3.57486 -0.02487 0 0 2.51463 -2.14013 -0 -0 -0.39555 -0.20128 0 0 0 0 0 0 0.00125 0 0 0 -0.06521 0 1.8394 -0.4575 0 2.24299
ASP_113 -1.42811 0.05411 2.01546 -0.25434 0.03953 0.84523 0.67366 -0.96027 -0.00283 -0.01354 0.15267 -2.53785 0 0 0 0 0 0 -0.05676 0 0 3.14192 -0.26346 0 -2.3716 -0.73517 0 -1.70135
ALA_114 -3.62307 0.30104 2.92416 -0.02906 0.00236 0 1.9613 -1.80952 -0 -0 -0.20616 -0.36995 0 0 0 0 0 0 -0.08845 0 0 0 0.46972 0 1.8394 -0.13183 0 1.23994
GLN_115 -4.2036 0.23517 4.14485 -0.64997 0.07148 0.67302 2.15527 -2.07951 -0.01681 -0.14186 -1.8695 -0.30356 0 0 0 0 -0.78015 0 0.0162 0 0 2.81408 -0.26165 0 -0.18838 0.09223 0 -0.29267
ILE_116 -6.86953 1.47902 1.29272 -0.7126 1.52528 0.16151 1.64921 -2.08646 -0 -0 -0.40294 0.36327 0 0 0 0 0 0 -0.06392 0 0.61566 0 -0.33473 0 0.73287 -0.02643 0 -2.67706
LEU_117 -7.53289 2.42371 2.5062 -0.71521 0.56706 0.28228 2.54407 -2.42046 -0 -0 -1.40009 0.13381 0 0 0 0 0 0 0.01548 0 1.05962 0 -0.26573 0 0.18072 0.1045 0 -2.51692
LEU_118 -9.20393 1.37562 5.07348 -0.50855 0.45877 0.11838 2.75103 -3.42038 -0 -0 -1.81113 0.29395 0 0 0 0 0 0 0.15497 0.34506 0.29845 0 -0.28565 0 0.18072 0.03749 0 -4.14174
ALA_119 -4.51125 0.3196 4.27578 -0.02103 0 0 2.32703 -2.53886 -0 -0 -1.80284 -0.36354 0 0 0 0 0 0 0.04152 0 0 0 -0.17229 0 1.8394 0.04746 0 -0.55904
ILE_120 -8.25354 1.08316 2.45342 -0.50997 0.59808 0.09903 2.97947 -2.71625 -0.00118 -0.01066 -2.26277 0.10237 0 0 0 0 0 0 -0.03517 0.00822 0.53386 0 -0.45489 0 0.73287 0.26431 0 -5.38965
ALA_121 -5.74479 0.37329 3.32793 -0.02215 0 0 2.58252 -2.59825 -0 -0 -2.20043 -0.36636 0 0 0 0 0 0 0.04452 0 0 0 -0.27719 0 1.8394 0.22518 0 -2.81633
ARG_122 -9.02747 0.79741 8.79037 -0.81358 0.19262 0.54306 3.79858 -4.08452 -0 -0 -3.11388 0.44741 0 0 0 0 -0.04457 0 0.02163 0 1.45097 0 -0.05667 0 -1.2888 0.10458 0 -2.28286
ALA_123 -5.1286 0.426 4.28537 -0.02152 0 0 2.83568 -2.56695 -0 -0 -2.41082 -0.36455 0 0 0 0 0 0 -0.00707 0 0 0 -0.18078 0 1.8394 0.02103 0 -1.2728
VAL_124 -8.87068 1.5119 3.64777 -0.31826 0.34206 0.07287 3.1461 -3.17057 -0 -0 -2.8872 -0.055 0 0 0 0 0 0 -0.0145 0.34502 0.08292 0 -0.22023 0 1.9342 0.14043 0 -4.31316
LEU_125 -6.85587 0.39114 2.69715 -0.50265 0.47144 0.11658 1.9122 -2.35005 -0.00118 -0.01066 -1.12235 0.26615 0 0 0 0 0 0 0.05772 0.07276 0.34603 0 -0.27551 0 0.18072 0.21846 0 -4.38791
LYS_126 -3.64314 0.17328 3.67236 -0.30764 0.02893 0.14092 1.39126 -1.70709 -0 -0 -0.55819 -0.01112 0 0 0 0 0 0 0.03564 0 1.81529 0 -0.06825 0 -1.5107 -0.16702 0 -0.71547
MET_127 -8.61774 1.1808 2.83392 -0.33651 0.05831 0.09522 1.84396 -2.22959 -0 -0 -1.28614 -0.09464 0 0 0 -0.83967 0 0 0.03858 0.30312 1.87092 0 -0.16476 0 0.60916 -0.25815 0 -4.99321
GLY_128 -1.88814 0.12734 2.30578 -0.00027 0 0 0.98878 -1.20359 -0 -0 -0.84205 -0.39159 0 0 0 0 0 0 -0.09493 0 0 0 -1.35061 0 0.83697 -0.15383 0 -1.66614
VAL_129 -6.41609 1.21822 0.92848 -0.30718 0.21793 0.05886 1.07958 -1.72978 -0.00713 -0.02198 -0.88143 -0.10593 0 0 0 0 0 0 0.23792 0.01976 0.04329 0 -0.45068 0 1.9342 0.10071 0 -4.08124
GLU_130 -4.55934 0.36579 5.22166 -0.32689 0.09474 0.41728 2.66278 -2.19234 -0.0101 -0.04234 -3.6441 -0.35689 0 0 0 0 -0.15186 0 -0.00634 0 0 2.88485 0.27081 0 -2.7348 0.15871 0 -1.94838
MET_131 -8.43675 2.15787 1.45352 -0.65495 0.10319 0.35491 0.93176 -1.46966 -0.00713 -0.02198 -0.25414 -0.04867 0 0 0 0 0 0 -0.02965 1.29513 2.24653 0 0.12405 0 0.60916 -0.10255 0 -1.74935
GLU_132 -5.31369 0.39528 6.54066 -0.21978 0.05295 0.35456 3.64292 -2.72342 -0.01692 -0.06756 -5.05604 -0.54032 0 0 0 0 -1.69758 0 0.00352 0.39922 0 3.31149 0.09727 0 -2.7348 -0.1306 0 -3.70285
VAL_133 -5.09725 2.24712 0.86694 -0.35201 1.43804 0.07564 0.35051 -1.04008 -0 -0 -0.0078 -0.8597 0 0 0 0 0 0 -0.00369 0.34502 1.86102 0 -0.80796 0 1.9342 -0.28656 0 0.66343
HIS_134 -4.3374 0.98878 4.25311 -0.45378 0.0204 0.55126 1.864 -1.96493 -0.00682 -0.02522 -1.82254 -0.11337 0.07078 0 0 0 -1.04425 0 0.06752 0.00735 0 1.46535 -0.7606 0 -0.45461 0.80012 0 -0.89486
PRO_135 -3.41612 1.59233 1.36121 -0.1988 0.00599 0.14438 0.53405 -0.68283 -0 -0 -0.37034 0.01258 0.46456 0 0 0 0 0 0.02333 0 0.21213 0 -0.33469 0 -2.4119 1.15312 0 -1.91098
SER_136 -1.88771 0.0746 2.8934 -0.04801 0 0.04514 1.85366 -1.31083 -0 -0 -1.86346 -1.00603 0 0 0 0 0 0 0.02297 0.00043 0.53941 0 -0.32069 0.60008 -0.77834 0.2514 0 -0.93399
GLY_137 -1.03154 0.0915 1.23056 -0.00102 0 0 0.3103 -0.63207 -0 -0 0.57292 -0.29948 0 0 0 0 0 0 -0.24462 0 0 0 -1.35061 0 0.83697 0.23298 0 -0.28412
ASN_138 -2.23175 0.08462 2.73952 -0.20421 0.0366 0.32683 1.24547 -1.24706 -0.00085 -0.02472 -0.87983 -0.65453 0 0 0 0 0 0 0.07296 0.03308 0 2.19528 -0.62877 0 -0.93687 -0.20296 0 -0.27719
GLU_139 -4.94152 0.47897 5.16644 -0.21345 0.02667 0.32235 3.18369 -2.35976 -0 -0 -4.25491 -0.57651 0 0 0 0 -1.10396 0 -0.05417 0.09678 0 3.25365 0.28283 0 -2.7348 -0.2772 0 -3.7049
VAL_140 -5.6113 0.73017 2.39843 -0.28597 0.17177 0.06404 2.36084 -1.86078 -0 -0 -1.53014 -0.2922 0 0 0 0 0 0 0.0052 0 0.16431 0 -0.55801 0 1.9342 -0.17881 0 -2.48825
LYS_141 -5.59584 0.34061 3.44548 -0.39671 0.05483 0.20472 1.94689 -1.96159 -0.0108 -0.03633 -1.83369 0.00561 0 0 0 0 0 0 -0.07891 0.02012 1.84263 0 0.30271 0 -1.5107 -0.19895 0 -3.45992
VAL_142 -7.83194 1.49657 2.08945 -0.28086 0.18687 0.05783 2.76785 -2.28375 -0.00781 -0.02743 -2.62301 -0.2335 0 0 0 0 0 0 -0.0458 0.34433 0.23409 0 -0.73421 0 1.9342 -0.24751 0 -5.20463
VAL_143 -5.94463 0.35105 3.35223 -0.27858 0.19517 0.06063 2.49639 -2.14511 -0.02412 -0.08343 -2.45145 -0.33387 0 0 0 0 0 0 -0.01421 0.00876 0.19254 0 -0.73601 0 1.9342 -0.44185 0 -3.86231
ILE_144 -9.09429 1.85041 1.26482 -0.48483 0.4754 0.10914 2.51228 -2.21289 -0.01979 -0.1231 -2.31335 -0.00794 0 0 0 0 0 0 0.11525 0.26674 0.36881 0 -0.78211 0 0.73287 -0.46629 0 -7.80888
LYS_145 -4.83183 0.23577 5.02601 -0.31314 0.07617 0.16959 2.61543 -2.24424 -0.01332 -0.04711 -4.38945 -0.14592 0 0 0 0 -0.65333 0 0.00382 0.55083 2.06971 0 0.03139 0 -1.5107 -0.3972 0 -3.76753
GLY_146 -1.93602 0.02917 2.05377 -0.00024 0 0 0.57444 -1.00653 -0.01315 -0.13744 -0.67642 -0.39747 0 0 0 0 0 0 0.00322 0 0 0 -1.19879 0 0.83697 -0.46735 0 -2.33584
LEU_147 -9.1916 1.97863 2.63251 -0.58876 0.17938 0.1487 1.86373 -2.29955 -0.01199 -0.09567 -1.84767 0.30184 0 0 0 -0.53044 0 0 -0.05457 0.01028 0.56164 0 -0.38249 0 0.18072 -0.42345 0 -7.56876
HIS_148 -6.29149 0.58752 7.01236 -0.50705 0.04292 0.3558 3.95008 -3.16203 -0.00492 -0.0244 -3.84472 -1.00993 0 0 0 -1.96171 0 0 0.21233 0.06004 0 1.76807 -0.06783 0 -0.45461 -0.319 0 -3.65859
ILE_149 -7.89403 0.77793 3.84347 -0.5237 0.71589 0.10532 2.15661 -2.53636 -0 -0 -0.84203 0.12483 0 0 0 0 0 0 -0.0388 0.00677 1.03544 0 -0.0275 0 0.73287 0.1522 0 -2.21108
LYS_150 -4.68954 0.23903 5.76846 -0.36786 0.05373 0.19036 2.66956 -2.45955 -0 -0 -3.48398 0.29371 0 0 0 -1.17482 -0.57642 0 0.03867 0.09883 2.66771 0 -0.05884 0 -1.5107 0.13396 0 -2.1677
GLN_151 -8.42653 1.23608 7.06914 -0.26484 0.02924 0.19091 3.92459 -3.399 -0.00982 -0.12782 -3.41954 -0.49923 0 0 0 -1.62656 0 0 0.22219 0.00757 0 2.99118 -0.15878 0 -0.18838 -0.33591 0 -2.78554
GLN_152 -9.86792 0.96179 7.67964 -0.26425 0.02492 0.19873 3.87397 -4.03662 -0 -0 -3.96287 -0.49206 0 0 0 -1.44181 0 0 0.13984 0.00826 0 3.21403 -0.24122 0 -0.18838 -0.18997 0 -4.58392
ARG_153 -9.18772 0.73182 9.81234 -0.5528 0.07999 0.33115 3.97162 -4.38671 -0.02393 -0.1775 -3.93418 0.26442 0 0 0 0 -0.99896 0 0.0595 0.08779 2.60983 0 -0.03871 0 -1.2888 -0.04392 0 -2.68478
GLN_154 -4.96694 0.16955 6.43289 -0.84805 0.13601 0.88177 2.84057 -2.85725 -0.01952 -0.14843 -2.38004 -0.83081 0 0 0 0 -0.71443 0 0.02201 0.13217 0 2.84785 -0.18338 0 -0.18838 0.02886 0 0.35446
LEU_155 -8.24224 1.34949 3.73969 -0.69215 0.37636 0.24675 2.76893 -2.88097 -0.00908 -0.05386 -2.65694 0.15065 0 0 0 0 0 0 -0.03099 0.1758 0.86191 0 -0.2308 0 0.18072 0.08645 0 -4.86027
TYR_156 -9.33214 1.01224 5.12404 -0.86912 0.03958 0.30455 3.20092 -3.03473 -0 -0 -2.62085 -0.3063 0 0 0 0 0 0 0.21714 0.00258 0 2.18518 -0.29838 0.02031 1.2797 0.42177 0 -2.65351
ARG_157 -7.59731 0.67644 9.90752 -0.73595 0.17998 0.47637 3.90526 -4.02328 -0.02368 -0.22178 -4.02525 0.49266 0 0 0 0 -1.18136 0 -0.01513 0.19884 2.8199 0 -0.03957 0 -1.2888 0.42284 0 -0.0723
ASP_158 -5.22226 0.11825 6.69359 -0.11367 0.00139 0.31447 3.06383 -3.10922 -0.00123 -0.02118 -3.38061 -0.49609 0 0 0 0 -0.71443 0 -0.04933 0.06232 0 1.75576 0.156 0 -2.3716 0.09097 0 -3.22303
VAL_159 -6.88492 0.78376 3.03829 -0.31484 0.27176 0.07185 2.65722 -2.54002 -0 -0 -2.88444 -0.1321 0 0 0 0 0 0 0.02075 0.02226 0.12829 0 -0.38382 0 1.9342 0.07672 0 -4.13503
ARG_160 -8.18731 0.51629 8.86572 -0.79964 0.24944 0.48832 3.30836 -3.8271 -0.01317 -0.12648 -3.82261 0.5044 0 0 0 0 -0.92668 0 0.15004 0.26302 2.8912 0 -0.16588 0 -1.2888 -0.05896 0 -1.97982
GLU_161 -5.75752 0.48091 7.05187 -0.21504 0.03095 0.2999 2.46228 -2.97748 -0.00123 -0.02118 -2.09515 -0.59063 0 0 0 0 0 0 0.02108 0 0 3.10298 -0.23912 0 -2.7348 -0.31137 0 -1.49354
ALA_162 -4.69963 0.22895 3.56768 -0.02139 0 0 2.55301 -2.44608 -0 -0 -2.19171 -0.36166 0 0 0 0 0 0 -0.02906 0 0 0 -0.06558 0 1.8394 -0.04426 0 -1.67032
ALA_163 -6.10351 1.12734 3.53591 -0.02207 0 0 3.12128 -2.92712 -0 -0 -3.03929 -0.36815 0 0 0 0 0 0 0.09493 0 0 0 -0.17744 0 1.8394 -0.01195 0 -2.93069
LYS_164 -3.81234 0.1623 5.55996 -0.55327 0.28523 0.28147 2.69126 -2.46504 -0 -0 -2.73757 -0.01424 0 0 0 0 -0.91781 0 0.02675 0.16774 3.19715 0 0.01244 0 -1.5107 -0.18678 0 0.18657
LYS_165 -3.10571 0.14652 3.62679 -0.30905 0.02955 0.14302 1.32433 -1.66031 -0 -0 -0.74135 -0.02035 0 0 0 0 0 0 0.03116 0.03165 1.80825 0 -0.06447 0 -1.5107 -0.26259 0 -0.53325
ALA_166 -3.2574 0.32947 1.65876 -0.02352 0 0 1.23431 -1.5131 -0 -0 -0.63258 -0.37314 0 0 0 0 0 0 -0.00892 0 0 0 0.01033 0 1.8394 -0.41061 0 -1.14701
GLY_167 -1.91191 0.11814 2.25013 -0.00027 0 0 1.1193 -1.22005 -0 -0 -0.93999 -0.36851 0 0 0 0 0 0 -0.16212 0 0 0 -1.40183 0 0.83697 -0.0744 0 -1.75455
VAL_168 -5.19408 0.85181 0.98091 -0.31227 0.21854 0.06356 1.05594 -1.6052 -0.00027 -0.0007 -1.00429 -0.17943 0 0 0 0 0 0 -0.03423 0.00986 0.15122 0 -0.37149 0 1.9342 0.14408 0 -3.29183
GLU_169 -4.2844 0.44524 5.94683 -0.33302 0.08288 0.44696 2.83081 -2.46628 -0.00519 -0.02167 -5.17674 -0.38331 0 0 0 0 -0.3525 0 -0.03085 0.04798 0 2.89925 0.27762 0 -2.7348 -0.03192 0 -2.84312
VAL_170 -6.41654 2.49036 -0.31794 -0.26817 0.19013 0.05367 0.55155 -1.40315 -0.00116 -0.00398 -0.21484 -0.30147 0 0 0 0 0 0 -0.07699 0.34397 0.30665 0 -0.76496 0 1.9342 -0.21986 0 -4.11853
GLU_171 -4.68253 0.32003 5.57311 -0.21948 0.04551 0.34966 3.15264 -2.39521 -0.02378 -0.12178 -4.35785 -0.51043 0 0 0 0 -0.7937 0 -0.02183 0.08964 0 3.24702 0.23661 0 -2.7348 -0.22247 0 -3.06964
ILE_172 -6.99101 0.6418 1.84267 -0.55456 0.47289 0.15268 2.12051 -1.8301 -0.00089 -0.00328 -2.6401 0.06479 0 0 0 0 0 0 -0.08186 0.09606 3.40666 0 -0.70404 0 0.73287 -0.20194 0 -3.47685
GLU_173 -5.86363 0.44272 6.15677 -0.30216 0.04545 0.33187 3.28768 -2.67693 -0.00662 -0.03878 -4.90456 -0.33742 0 0 0 0 -1.11612 0 -0.06334 0.07018 0 3.7835 0.29021 0 -2.7348 -0.0902 0 -3.72618
VAL_174 -6.97062 0.89615 1.62991 -0.32736 0.52149 0.07301 2.64191 -1.93288 -0 -0 -2.8907 -0.57906 0 0 0 0 0 0 0.11457 0.04497 1.61819 0 -0.77872 0 1.9342 -0.13179 0 -4.13673
GLU_175 -5.22581 0.28696 7.0716 -0.3014 0.05439 0.37439 3.49658 -2.80239 -0.03037 -0.29322 -4.97484 -0.28284 0 0 0 0 -1.46546 0 0.05496 0.02546 0 2.96111 -0.0805 0 -2.7348 0.35835 0 -3.50782
GLY_176 -1.71993 0.09458 2.2085 -0.00097 0 0 0.97711 -1.08002 -0.03148 -0.1397 -0.68259 -0.29556 0 0 0 -0.91137 0 0 -0.25522 0 0 0 -1.34557 0 0.83697 0.66043 0 -1.68483
ASP_177 -4.19531 0.2235 5.41103 -0.26785 0.06041 0.88062 2.62845 -2.45121 -0.03917 -0.25954 -2.87064 -2.46668 0 0 0 0 -0.2062 0 0.189 0.00024 0 2.51388 -0.33761 0 -2.3716 -0.25301 0 -3.8117
THR_178 -4.97809 0.36267 4.80884 -0.16996 0.05944 0.05496 2.99826 -2.4707 -0.02255 -0.20932 -2.86084 -0.29811 0 0 0 0 -0.2062 0 -0.05122 0.00665 0.19655 0 -0.20064 2.30685 -1.0874 -0.35165 0 -2.11246
VAL_179 -7.06759 1.27432 1.60222 -0.39326 0.65464 0.09591 2.40339 -2.04215 -0.02443 -0.09048 -2.22819 -0.13231 0 0 0 0 0 0 0.04509 0.01489 0.79182 0 -0.77109 0 1.9342 -0.20861 0 -4.14164
THR_180 -5.53025 0.63941 3.17374 -0.18597 0.12159 0.06206 2.51829 -2.13728 -0.00156 -0.00673 -2.82327 -0.25876 0 0 0 0 0 0 0.00485 9e-05 0.14648 0 -0.14607 2.29858 -1.0874 -0.21832 0 -3.43052
ILE_181 -8.68749 0.93601 1.59805 -0.56485 0.3657 0.16082 2.7939 -2.2867 -0.01835 -0.06283 -2.54386 0.01752 0 0 0 0 0 0 -0.04729 0.17038 3.28824 0 -0.77391 0 0.73287 -0.25333 0 -5.17512
VAL_182 -5.66249 0.64714 3.13675 -0.28268 0.19354 0.06443 2.4255 -2.26839 -0.00317 -0.00887 -2.35796 -0.37382 0 0 0 0 0 0 -0.02184 0.00011 0.17311 0 -0.67947 0 1.9342 -0.40992 0 -3.49384
VAL_183 -6.58115 1.6917 1.8245 -0.28588 0.19708 0.06407 2.39378 -1.94632 -0.02555 -0.08718 -2.07437 -0.21289 0 0 0 0 0 0 -0.04392 0 0.17129 0 -0.59553 0 1.9342 -0.40295 0 -3.9791
ARG_184 -6.44854 1.42528 8.1168 -0.7752 0.17031 0.54286 3.32361 -2.84492 -0.02019 -0.10225 -7.61504 0.39524 0 0 0 0 -1.45646 0 -0.05584 0.37059 2.10082 0 0.19836 0 -1.2888 -0.22827 0 -4.19162
GLU:CtermProteinFull_185 -2.40987 1.13621 2.69082 -2.621 2.12093 4.3347 0.58169 -0.72473 -0.01829 -0.0857 -2.66499 0.30233 0 0 0 0 0 0 0 0.12124 0 3.57521 0 0 -2.7348 0.0024 0 3.60614
GLY:NtermProteinFull_186 -3.07928 1.11505 4.31276 -0.37014 0.06196 0.78546 2.35684 -1.62086 -0.03683 -0.07625 -3.65457 3.41438 0 0 0 -0.93977 0 0 0.02156 0 0 0 0 0 0.83697 0 0 3.12726
ARG_187 -8.69486 2.0737 8.35774 -0.66509 0.10092 0.44594 3.63543 -3.45142 -0 -0 -5.97254 0.5791 0 0 0 -1.38468 -0.47025 0 0.08311 0.07139 1.87722 0 -0.13901 0 -1.2888 -0.19771 0 -5.03979
GLN_188 -8.28425 1.10356 7.72145 -0.37267 0.04209 0.17808 3.50819 -3.72838 -0.0505 -0.206 -2.2796 -0.39538 0 0 0 -0.51399 0 0 -0.00888 0.10775 0 3.47426 0.08881 0 -0.18838 0.16249 0 0.35868
GLU_189 -5.18055 0.39246 6.43216 -0.46123 0.09625 0.94589 2.86402 -2.86959 -0.02216 -0.21388 -2.98811 -0.46461 0 0 0 0 -1.68828 0 0.15744 0.0158 0 3.18807 -0.32188 0 -2.7348 0.12256 0 -2.73044
LYS_190 -5.50934 0.25573 5.48797 -0.30552 0.02703 0.13576 2.20673 -2.47748 -0.00032 -0.00345 -1.38954 -0.01169 0 0 0 0 0 0 0.31009 0.02199 1.72679 0 -0.02376 0 -1.5107 -0.38807 0 -1.44778
VAL_191 -7.94176 1.21436 2.91246 -0.30927 0.25731 0.07009 2.83024 -2.65583 -0 -0 -1.85123 -0.08354 0 0 0 0 0 0 -0.06881 0.00032 0.11817 0 -0.35058 0 1.9342 -0.05823 0 -3.98211
LEU_192 -8.56803 1.31142 4.20852 -0.50092 0.38487 0.11772 2.63745 -2.92087 -0 -0 -1.86167 0.25772 0 0 0 0 0 0 0.14376 0.22644 0.30982 0 -0.28161 0 0.18072 0.09484 0 -4.2598
LYS_193 -5.01595 0.49324 7.10364 -0.49487 0.08692 0.38029 3.56349 -3.04978 -0 -0 -4.32302 0.17433 0 0 0 0 0 0 0.12191 0.009 2.46128 0 0.04289 0 -1.5107 0.01536 0 0.05803
SER_194 -4.84555 0.27285 5.62407 -0.04675 0.00103 0.06878 2.78556 -2.55625 -0.01887 -0.16291 -2.68362 -0.51225 0 0 0 0 -0.39181 0 0.03077 9e-05 0.93542 0 0.30708 0.61351 -0.77834 0.24561 0 -1.11159
ILE_195 -8.26656 1.19962 3.18527 -0.51235 0.57946 0.1007 3.03787 -2.77585 -0 -0 -2.18669 0.10276 0 0 0 0 0 0 -0.03807 0.07207 0.54197 0 -0.44072 0 0.73287 0.44534 0 -4.22232
GLU_196 -6.31562 0.40909 6.50552 -0.33829 0.10353 0.40176 3.55061 -3.0719 -0 -0 -3.49697 -0.57852 0 0 0 0 -0.9311 0 0.02044 0.12406 0 3.58777 -0.11426 0 -2.7348 0.22594 0 -2.65274
GLU_197 -5.64633 0.43746 7.61313 -0.21622 0.02813 0.30211 3.45955 -3.20899 -0.01887 -0.16291 -4.13025 -0.6044 0 0 0 0 0 0 0.20293 0.00973 0 3.07252 -0.19355 0 -2.7348 -0.12133 0 -1.9121
THR_198 -6.48601 0.82959 5.75634 -0.21512 0.14965 0.07545 3.37144 -2.89503 -0 -0 -2.96181 -0.11902 0 0 0 0 0 0 0.03297 0.09856 0.1348 0 0.02714 2.31839 -1.0874 0.07303 0 -0.89702
VAL_199 -8.77344 1.75578 4.09583 -0.31687 0.30968 0.0724 3.61112 -3.23548 -0 -0 -2.64239 -0.06826 0 0 0 0 0 0 -0.03846 0.32434 0.09317 0 -0.21797 0 1.9342 0.38345 0 -2.7129
ARG_200 -4.65741 0.22519 5.36073 -0.62601 0.168 0.35241 2.53261 -2.38055 -0 -0 -2.43699 0.27155 0 0 0 0 -0.9311 0 0.07589 0.10047 2.48972 0 -0.1331 0 -1.2888 0.11662 0 -0.76077
LYS_201 -3.34389 0.25801 3.88257 -0.30523 0.02813 0.13844 1.62101 -1.74961 -0 -0 -0.53598 -0.03614 0 0 0 0 0 0 0.01621 0.01035 1.8195 0 -0.06521 0 -1.5107 -0.17937 0 0.04808
MET_202 -8.8019 1.57071 2.74243 -0.39404 0.30315 0.09176 1.99652 -2.22287 -0 -0 -1.24322 0.01768 0 0 0 -0.73788 0 0 0.27657 0.41943 1.8696 0 -0.16144 0 0.60916 -0.20348 0 -3.86783
GLY_203 -2.00548 0.17793 2.39882 -0.00027 0 0 1.14464 -1.26681 -0 -0 -0.86438 -0.39158 0 0 0 0 0 0 -0.0672 0 0 0 -1.33066 0 0.83697 -0.07161 0 -1.43962
VAL_204 -6.12744 1.23568 1.01673 -0.30534 0.21854 0.05732 1.11179 -1.70512 -0.00034 -0.001 -0.5448 -0.03025 0 0 0 0 0 0 0.2667 0.01111 0.01623 0 -0.39809 0 1.9342 0.3782 0 -2.86589
THR_205 -3.09678 0.33543 2.74972 -0.18646 0.1359 0.06161 1.85778 -1.48167 -0 -0 -1.82069 -0.17753 0 0 0 0 0 0 0.04033 0.01504 0.15835 0 -0.07096 2.30688 -1.0874 0.3673 0 0.10684
MET_206 -7.10269 1.78063 2.07179 -0.66248 0.14311 0.3599 0.46992 -1.38399 -0.00034 -0.001 -0.24976 -0.07237 0 0 0 0 0 0 0.08092 0.84078 2.10553 0 -0.0558 0 0.60916 -0.02854 0 -1.09524
GLU_207 -5.05473 0.50363 6.22847 -0.22252 0.07562 0.37384 3.54533 -2.59682 -0.00313 -0.01138 -4.43956 -0.51582 0 0 0 0 -1.33514 0 -0.00631 0.53472 0 3.32623 0.17714 0 -2.7348 -0.05418 0 -2.20941
THR_208 -4.4255 0.36718 1.68862 -0.18858 0.11024 0.06491 0.42859 -1.31909 -0 -0 -0.28515 -0.27062 0 0 0 0 0 0 -0.0611 0.02678 0.13133 0 -0.0709 2.30267 -1.0874 -0.00635 0 -2.59436
HIS_209 -4.6527 0.21725 4.31917 -0.44299 0.02041 0.49526 2.64683 -2.2253 -0.00587 -0.01933 -2.67602 -0.24826 0 0 0 0 -0.82228 0 -0.03219 0.02482 0 2.32601 -0.30832 0 -0.45461 0.07908 0 -1.75903
ARG_210 -4.07993 0.63828 2.38172 -0.64892 0.19099 0.4202 1.09717 -1.35994 -0 -0 -1.91506 0.15716 0 0 0 0 -1.68828 0 0.09383 0.36563 2.74498 0 0.03941 0 -1.2888 -0.03215 0 -2.88372
SER_211 -1.9384 0.15687 2.99127 -0.05106 0.00017 0.05042 2.02645 -1.37006 -0.0056 -0.06326 -0.90889 -0.91686 0 0 0 0 0 0 -0.01945 0.0003 0.13392 0 -0.28769 0.60014 -0.77834 0.4154 0 0.03532
GLY_212 -0.94277 0.08844 1.21064 -0.00099 0 0 0.45508 -0.61214 -2e-05 -0.00066 0.61569 -0.27849 0 0 0 0 0 0 -0.23319 0 0 0 -1.36721 0 0.83697 0.56131 0 0.33266
ASN_213 -2.86351 0.10963 3.45715 -0.37205 0.05734 0.71744 1.30811 -1.5066 -0.00286 -0.05531 -1.04926 -1.5348 0 0 0 0 0 0 -0.00272 0.06218 0 2.50613 -0.60688 0 -0.93687 -0.31353 0 -1.02641
GLU_214 -5.81182 0.51593 6.29352 -0.20157 0.0268 0.2855 3.56409 -2.85078 -0 -0 -2.96933 -0.58983 0 0 0 0 -1.0433 0 0.23054 0.12284 0 3.08406 -0.02784 0 -2.7348 -0.43773 0 -2.54371
VAL_215 -7.56887 1.62278 2.65144 -0.27462 0.19104 0.05703 2.2654 -2.38663 -0.00452 -0.01316 -1.4564 -0.30877 0 0 0 0 0 0 -0.07394 0.04768 0.2611 0 -0.75921 0 1.9342 -0.2612 0 -4.07665
LYS_216 -5.31175 0.32262 3.32796 -0.50795 0.24194 0.23682 2.3682 -1.92989 -0 -0 -2.66152 0.20765 0 0 0 0 0 0 0.02383 0.1006 2.59049 0 0.19041 0 -1.5107 -0.26729 0 -2.57858
VAL_217 -7.74831 1.76556 2.70023 -0.2791 0.19793 0.06008 3.07786 -2.40315 -0.01327 -0.04345 -2.75898 -0.25449 0 0 0 0 0 0 -0.05176 0 0.23334 0 -0.75911 0 1.9342 -0.31875 0 -4.66116
VAL_218 -5.98406 0.42142 3.32656 -0.28142 0.194 0.06243 2.40669 -2.10547 -0.00534 -0.01607 -2.15477 -0.34263 0 0 0 0 0 0 -0.03233 0.02359 0.17394 0 -0.68277 0 1.9342 -0.40542 0 -3.46747
ILE_219 -8.59029 1.33771 1.70668 -0.49283 0.54177 0.11222 2.43706 -2.16672 -0.02179 -0.12763 -2.31044 0.0129 0 0 0 0 0 0 0.41884 0.11598 0.34844 0 -0.7207 0 0.73287 -0.4408 0 -7.10672
LYS_220 -4.85943 0.32756 5.18073 -0.30803 0.05198 0.15789 2.60037 -2.28406 -0.00534 -0.01607 -3.93254 -0.14833 0 0 0 0 -0.51287 0 0.01055 0.43829 2.05489 0 0.02284 0 -1.5107 -0.40936 0 -3.14164
GLY_221 -1.67667 0.03052 1.86137 -0.00025 0 0 0.64089 -0.91018 -0.00741 -0.1013 -0.64981 -0.40888 0 0 0 0 0 0 0.31518 0 0 0 -1.08462 0 0.83697 -0.44156 0 -1.59575
LEU_222 -8.92505 2.2953 2.4304 -0.62144 0.43029 0.16658 1.66814 -2.19467 -0.01304 -0.09734 -1.6293 0.32096 0 0 0 -0.50856 0 0 0.1243 0.06396 0.55669 0 -0.36425 0 0.18072 -0.38275 0 -6.49907
HIS_223 -6.08244 0.61233 6.99741 -0.48081 0.02523 0.31818 4.2108 -3.19385 -0.00016 -0.00041 -4.06335 -0.97427 0 0 0 -1.64614 -0.66859 0 0.19107 0.138 0 1.83667 -0.07568 0 -0.45461 -0.32579 0 -3.63639
GLU_224 -5.42396 0.40728 7.12935 -0.21784 0.03414 0.30484 2.80799 -3.02127 -0 -0 -3.17495 -0.56266 0 0 0 0 -0.91781 0 -0.069 0.00856 0 3.27363 -0.23008 0 -2.7348 -0.26821 0 -2.65479
SER_225 -3.49775 0.27681 4.23339 -0.06012 0.0001 0.04982 1.76556 -1.89228 -0 -0 -1.24274 -0.4337 0 0 0 -1.16687 -0.66859 0 0.05563 0.00163 0.1806 0 -0.27151 1.76055 -0.77834 -0.2667 0 -1.95449
GLN_226 -7.71574 1.20646 6.69912 -0.25388 0.03305 0.19432 3.9807 -3.18758 -0.00725 -0.10089 -3.48589 -0.48856 0 0 0 -1.21715 0 0 0.02491 0.06636 0 3.15523 -0.18217 0 -0.18838 -0.27837 0 -1.7457
GLN_227 -10.0259 1.37866 7.73107 -0.27279 0.02956 0.20647 4.26725 -3.96683 -0 -2e-05 -3.5917 -0.45791 0 0 0 -1.49591 0 0 0.19344 0.06636 0 3.23385 -0.26519 0 -0.18838 -0.11282 0 -3.27082
GLU_228 -7.63601 0.47608 9.34826 -0.21419 0.02801 0.29064 4.0739 -3.84038 -0.02228 -0.16198 -4.744 -0.56516 0 0 0 0 -2.10804 0 -0.01643 0.03965 0 3.07726 -0.12962 0 -2.7348 -0.1148 0 -4.95387
GLN_229 -6.34209 0.53197 8.52404 -0.8278 0.12262 0.8541 3.5087 -3.75776 -0 -0 -3.41947 -0.75142 0 0 0 0 -1.28151 0 0.07325 0.03649 0 2.96106 -0.07214 0 -0.18838 -0.01095 0 -0.03929
LEU_230 -8.39137 0.98798 3.16857 -0.70973 0.44664 0.27495 2.53262 -2.5855 -0.01286 -0.08667 -1.72695 0.1304 0 0 0 0 0 0 0.0518 0.09994 1.01235 0 -0.24492 0 0.18072 0.12276 0 -4.74926
LEU_231 -8.68923 1.17323 3.52055 -0.65866 0.74574 0.23416 2.47119 -2.79307 -0 -0 -1.75996 -0.04358 0 0 0 0 0 0 -0.00912 0.50887 0.96193 0 -0.10431 0 0.18072 0.8715 0 -3.39005
GLU_232 -7.93877 0.83322 9.2849 -0.34341 0.05646 0.3952 3.89485 -3.89274 -0.00016 -0.00135 -5.29317 -0.57078 0 0 0 0 -1.034 0 0.02398 0.28653 0 3.55278 -0.20361 0 -2.7348 0.63292 0 -3.05195
ASP_233 -6.29012 0.25447 8.44168 -0.11763 0.02116 0.34034 3.95002 -3.65034 -0 -0 -4.66389 -0.25106 0 0 0 0 -1.22573 0 0.17344 0.01603 0 1.82354 0.30178 0 -2.3716 0.30434 0 -2.94356
VAL_234 -6.79408 0.8691 3.08245 -0.3083 0.25005 0.07012 2.41025 -2.34432 -0 -0 -2.44531 -0.11561 0 0 0 0 0 0 -0.05392 0.03308 0.21402 0 -0.35878 0 1.9342 0.48703 0 -3.07003
LEU_235 -8.72951 0.81698 3.38871 -0.50251 0.45234 0.12092 2.59846 -2.79721 -0.019 -0.14279 -1.33984 0.24619 0 0 0 0 0 0 0.02272 0.14503 0.34877 0 -0.27312 0 0.18072 0.06382 0 -5.41931
ARG_236 -7.3912 0.67867 7.92687 -0.66117 0.10476 0.43014 3.36851 -3.49872 -0 -0 -3.39485 0.51774 0 0 0 0 -0.4856 0 0.05073 0.1927 2.51451 0 -0.04825 0 -1.2888 0.05881 0 -0.92515
THR_237 -6.00013 0.51428 5.31545 -0.21653 0.17068 0.07582 3.0502 -2.74552 -0.0109 -0.09657 -2.86864 -0.14095 0 0 0 0 -0.39181 0 -0.03119 0.00017 0.09381 0 0.0106 2.28665 -1.0874 0.30054 0 -1.77144
ALA_238 -5.87042 0.42925 4.0981 -0.02216 0 0 3.26722 -2.85753 -0 -0 -3.1263 -0.3573 0 0 0 0 0 0 -0.05173 0 0 0 -0.26771 0 1.8394 0.18033 0 -2.73884
GLU_239 -3.99071 0.31578 4.46688 -0.44995 0.05793 0.87334 1.82789 -2.13414 -0.00614 -0.05612 -0.90315 -0.45736 0 0 0 0 0 0 0.12492 0.04179 0 3.34839 -0.27186 0 -2.7348 -0.26563 0 -0.21293
LYS_240 -3.39812 0.16177 3.85912 -0.30551 0.02657 0.13717 1.40467 -1.73119 -0 -0 -0.53276 -0.02774 0 0 0 0 0 0 0.05365 0.03641 1.7633 0 -0.03685 0 -1.5107 -0.36323 0 -0.46344
GLN_241 -6.80884 0.79049 5.17922 -0.64747 0.07286 0.67326 2.32972 -2.42408 -0.01106 -0.09868 -2.10473 -0.38859 0 0 0 -0.56047 0 0 0.00113 0.03049 0 2.64728 -0.14982 0 -0.18838 -0.27372 0 -1.9314
GLY_242 -2.6292 0.15061 3.14931 -0.00028 0 0 1.18036 -1.63713 -0 -0 -1.07678 -0.3817 0 0 0 0 0 0 -0.14739 0 0 0 -1.41613 0 0.83697 0.17581 0 -1.79555
VAL_243 -6.04024 0.8788 1.85527 -0.31077 0.21445 0.06269 1.31912 -1.88508 -0 -0 -0.94346 -0.23104 0 0 0 0 0 0 0.18758 0.02737 0.08345 0 -0.48883 0 1.9342 0.21274 0 -3.12376
ARG_244 -4.19062 0.39298 4.57785 -0.92963 0.26579 0.60011 2.2117 -1.90108 -0.00084 -0.00424 -2.29431 0.38401 0 0 0 0 -0.44502 0 0.08979 0.01659 2.47406 0 0.08938 0 -1.2888 -0.06357 0 -0.01584
VAL_245 -6.58522 1.22628 0.07178 -0.27453 0.19177 0.05754 0.89379 -1.6035 -0.03745 -0.1613 -0.37347 -0.33766 0 0 0 0 0 0 -0.06465 0.023 0.25248 0 -0.68513 0 1.9342 -0.10126 0 -5.57332
ARG_246 -6.23715 0.43405 6.61918 -0.70852 0.13836 0.44989 3.12948 -2.78127 -0.00451 -0.01746 -4.23551 0.55278 0 0 0 0 -1.02044 0 -0.04041 0.01791 2.11696 0 0.19509 0 -1.2888 -0.14179 0 -2.82218
ILE_247 -9.07904 1.84264 1.99347 -0.56846 0.4147 0.16202 2.65992 -2.31077 -0.01297 -0.04716 -2.74445 0.02305 0 0 0 0 0 0 -0.07075 0.28219 3.31602 0 -0.75926 0 0.73287 -0.25641 0 -4.42238
ARG_248 -5.09199 0.25359 4.97664 -0.69354 0.11931 0.43375 3.21706 -2.33336 -0.0119 -0.03972 -3.92649 0.54572 0 0 0 0 -1.11612 0 -0.06221 0.02635 2.12341 0 0.18966 0 -1.2888 -0.25402 0 -2.93268
PHE_249 -9.38922 1.5756 1.25659 -0.59941 0.08179 0.3192 2.39503 -1.98421 -0.007 -0.02556 -3.01021 0.05996 0 0 0 0 0 0 0.10517 0.02639 0 2.27841 -0.17742 0 1.0402 -0.10796 0 -6.16266
LYS_250 -3.47369 0.1756 6.09998 -0.44325 0.06188 0.23067 3.27715 -2.34377 -0.02293 -0.21157 -4.75383 0.36574 0 0 0 0 -0.7937 0 -0.04842 0.06325 2.28379 0 -0.01119 0 -1.5107 0.463 0 -0.59199
GLY_251 -1.35327 0.09637 1.90371 -0.00095 0 0 0.8362 -0.88309 -0 -2e-05 -0.1149 -0.28338 0 0 0 -0.98735 0 0 -0.21956 0 0 0 -1.35176 0 0.83697 0.60751 0 -0.91354
ASP_252 -3.5653 0.22421 4.55702 -0.26995 0.05858 0.90186 2.27407 -2.08926 -0.0194 -0.19027 -2.39104 -2.51102 0 0 0 0 0 0 -0.06186 0.05463 0 2.61647 -0.37626 0 -2.3716 -0.17451 0 -3.33362
THR_253 -4.87968 0.45127 4.48955 -0.17816 0.10677 0.05855 2.69223 -2.41844 -0.01719 -0.15733 -1.89342 -0.23247 0 0 0 0 0 0 -0.02456 0.02359 0.23381 0 -0.21632 2.28951 -1.0874 -0.25065 0 -1.01034
VAL_254 -7.58259 1.0184 1.51579 -0.27293 0.19243 0.0556 2.36073 -2.09683 -0.00965 -0.0343 -2.02138 -0.23574 0 0 0 0 0 0 -0.07686 0.0271 0.33817 0 -0.8055 0 1.9342 -0.24378 0 -5.93715
THR_255 -5.60479 0.66376 3.24923 -0.18672 0.12248 0.0627 2.56369 -2.1671 -0 -0 -2.35108 -0.22544 0 0 0 0 0 0 -0.00029 0.0001 0.14993 0 -0.15295 2.29154 -1.0874 -0.26131 0 -2.93365
ILE_256 -9.01736 1.43964 1.65651 -0.5588 0.29322 0.15935 2.8163 -2.33027 -0.01666 -0.05756 -2.62986 0.01797 0 0 0 0 0 0 0.02135 0.32157 3.28673 0 -0.76938 0 0.73287 -0.24777 0 -4.88215
VAL_257 -5.41412 0.3736 3.08563 -0.28208 0.19662 0.06218 2.44045 -2.15427 -0.00964 -0.02999 -2.18892 -0.274 0 0 0 0 0 0 -0.00754 0.00417 0.18076 0 -0.67142 0 1.9342 -0.44166 0 -3.19603
VAL_258 -7.38147 0.66668 1.75177 -0.2831 0.19182 0.06098 2.74743 -2.1291 -0.00701 -0.02326 -2.73668 -0.23475 0 0 0 0 0 0 -0.02049 0.08515 0.18692 0 -0.65456 0 1.9342 -0.43656 0 -6.28201
ARG_259 -6.45958 1.52353 6.61447 -0.67474 0.14509 0.41361 2.74515 -2.25016 -0.01048 -0.03423 -5.27924 0.69528 0 0 0 0 -1.0433 0 0.37796 0.24167 2.32416 0 -0.00248 0 -1.2888 -0.34231 0 -2.30442
GLU:CtermProteinFull_260 -5.45596 1.60031 8.01281 -2.75312 3.4747 4.62095 3.27577 -2.64128 -0.00851 -0.08479 -8.33409 0.07881 0 0 0 -2.27796 -0.47025 0 0 0.18221 0 3.25384 0 0 -2.7348 -0.11748 0 -0.37884
#END_POSE_ENERGIES_TABLE LHD101_DHR21_BA_A_0005.pdb

ala_count 32.4
buns_int 2
clash_check_hard 0
clash_check_soft 0
geometry 1
longest_hpc 6
no_additional_contact 0
rmsd 2.27783
sbuns 1
sc1 0.623714
sc2 0.64034
score_per_res -3.22408
score_per_res_int -2.30809
ss_count 4
vbuns 1
