# Supplementary material for: Reconfigurable asymmetric protein assemblies through implicit negative design
Source: Science. Author manuscript; Available in PMC 2023 Jan 27. (PMC9881579; doi:10.1126/science.abj7662)
Supplement: Data S2 [file NIHMS1843281-supplement-Data_S2.gz › without_all_supplement_resubmit_20211001/components/single_fusions/29A53.pdb]

HEADER                                            23-AUG-19   XXXX              
EXPDTA    THEORETICAL MODEL                                                     
REMARK 220                                                                      
REMARK 220 EXPERIMENTAL DETAILS                                                 
REMARK 220  EXPERIMENT TYPE                : THEORETICAL MODELLING              
REMARK 220  DATE OF DATA COLLECTION        : 23-AUG-19                          
REMARK 220                                                                      
REMARK 220 REMARK: MODEL GENERATED BY ROSETTA                                   
REMARK 220  VERSION 2019.33.post.dev+105.master.686681e0609                     
ATOM      1  N   THR A   1     178.681 144.586  37.499  1.00  0.00           N  
ATOM      2  CA  THR A   1     178.703 144.544  36.042  1.00  0.00           C  
ATOM      3  C   THR A   1     179.063 143.147  35.531  1.00  0.00           C  
ATOM      4  O   THR A   1     179.608 142.316  36.282  1.00  0.00           O  
ATOM      5  CB  THR A   1     179.696 145.576  35.476  1.00  0.00           C  
ATOM      6  OG1 THR A   1     181.016 145.283  35.952  1.00  0.00           O  
ATOM      7  CG2 THR A   1     179.307 146.982  35.906  1.00  0.00           C  
ATOM      8 1H   THR A   1     177.992 145.249  37.821  1.00  0.00           H  
ATOM      9 2H   THR A   1     178.468 143.669  37.861  1.00  0.00           H  
ATOM     10 3H   THR A   1     179.600 144.867  37.818  1.00  0.00           H  
ATOM     11  HA  THR A   1     177.701 144.784  35.679  1.00  0.00           H  
ATOM     12  HB  THR A   1     179.697 145.522  34.388  1.00  0.00           H  
ATOM     13  HG1 THR A   1     181.661 145.740  35.407  1.00  0.00           H  
ATOM     14 1HG2 THR A   1     180.020 147.698  35.496  1.00  0.00           H  
ATOM     15 2HG2 THR A   1     178.308 147.212  35.536  1.00  0.00           H  
ATOM     16 3HG2 THR A   1     179.314 147.045  36.993  1.00  0.00           H  
ATOM     17  N   TRP A   2     178.669 142.889  34.277  1.00  0.00           N  
ATOM     18  CA  TRP A   2     178.952 141.630  33.599  1.00  0.00           C  
ATOM     19  C   TRP A   2     180.079 141.916  32.655  1.00  0.00           C  
ATOM     20  O   TRP A   2     180.065 142.930  31.949  1.00  0.00           O  
ATOM     21  CB  TRP A   2     177.736 141.096  32.840  1.00  0.00           C  
ATOM     22  CG  TRP A   2     176.638 140.608  33.736  1.00  0.00           C  
ATOM     23  CD1 TRP A   2     175.567 141.325  34.177  1.00  0.00           C  
ATOM     24  CD2 TRP A   2     176.498 139.284  34.307  1.00  0.00           C  
ATOM     25  NE1 TRP A   2     174.774 140.544  34.981  1.00  0.00           N  
ATOM     26  CE2 TRP A   2     175.328 139.292  35.070  1.00  0.00           C  
ATOM     27  CE3 TRP A   2     177.260 138.112  34.232  1.00  0.00           C  
ATOM     28  CZ2 TRP A   2     174.895 138.171  35.760  1.00  0.00           C  
ATOM     29  CZ3 TRP A   2     176.826 136.987  34.923  1.00  0.00           C  
ATOM     30  CH2 TRP A   2     175.674 137.017  35.667  1.00  0.00           C  
ATOM     31  H   TRP A   2     178.222 143.633  33.732  1.00  0.00           H  
ATOM     32  HA  TRP A   2     179.287 140.883  34.320  1.00  0.00           H  
ATOM     33 1HB  TRP A   2     177.333 141.882  32.200  1.00  0.00           H  
ATOM     34 2HB  TRP A   2     178.043 140.274  32.194  1.00  0.00           H  
ATOM     35  HD1 TRP A   2     175.369 142.366  33.928  1.00  0.00           H  
ATOM     36  HE1 TRP A   2     173.922 140.841  35.434  1.00  0.00           H  
ATOM     37  HE3 TRP A   2     178.175 138.083  33.640  1.00  0.00           H  
ATOM     38  HZ2 TRP A   2     173.983 138.174  36.357  1.00  0.00           H  
ATOM     39  HZ3 TRP A   2     177.426 136.079  34.860  1.00  0.00           H  
ATOM     40  HH2 TRP A   2     175.362 136.116  36.197  1.00  0.00           H  
ATOM     41  N   GLN A   3     181.078 141.065  32.668  1.00  0.00           N  
ATOM     42  CA  GLN A   3     182.141 141.293  31.739  1.00  0.00           C  
ATOM     43  C   GLN A   3     182.634 140.065  30.989  1.00  0.00           C  
ATOM     44  O   GLN A   3     182.567 138.931  31.497  1.00  0.00           O  
ATOM     45  CB  GLN A   3     183.315 141.937  32.481  1.00  0.00           C  
ATOM     46  CG  GLN A   3     182.976 143.255  33.157  1.00  0.00           C  
ATOM     47  CD  GLN A   3     184.193 143.920  33.771  1.00  0.00           C  
ATOM     48  OE1 GLN A   3     185.074 144.413  33.061  1.00  0.00           O  
ATOM     49  NE2 GLN A   3     184.250 143.939  35.098  1.00  0.00           N  
ATOM     50  H   GLN A   3     181.155 140.341  33.380  1.00  0.00           H  
ATOM     51  HA  GLN A   3     181.815 142.006  30.978  1.00  0.00           H  
ATOM     52 1HB  GLN A   3     183.682 141.252  33.245  1.00  0.00           H  
ATOM     53 2HB  GLN A   3     184.131 142.117  31.783  1.00  0.00           H  
ATOM     54 1HG  GLN A   3     182.553 143.933  32.416  1.00  0.00           H  
ATOM     55 2HG  GLN A   3     182.251 143.070  33.950  1.00  0.00           H  
ATOM     56 1HE2 GLN A   3     185.029 144.364  35.560  1.00  0.00           H  
ATOM     57 2HE2 GLN A   3     183.514 143.528  35.637  1.00  0.00           H  
ATOM     58  N   TRP A   4     183.124 140.272  29.759  1.00  0.00           N  
ATOM     59  CA  TRP A   4     183.707 139.192  29.006  1.00  0.00           C  
ATOM     60  C   TRP A   4     185.060 139.603  28.393  1.00  0.00           C  
ATOM     61  O   TRP A   4     185.257 140.743  27.917  1.00  0.00           O  
ATOM     62  CB  TRP A   4     182.743 138.748  27.904  1.00  0.00           C  
ATOM     63  CG  TRP A   4     181.401 138.323  28.419  1.00  0.00           C  
ATOM     64  CD1 TRP A   4     180.990 137.048  28.671  1.00  0.00           C  
ATOM     65  CD2 TRP A   4     180.279 139.178  28.750  1.00  0.00           C  
ATOM     66  NE1 TRP A   4     179.698 137.050  29.132  1.00  0.00           N  
ATOM     67  CE2 TRP A   4     179.247 138.345  29.188  1.00  0.00           C  
ATOM     68  CE3 TRP A   4     180.073 140.563  28.710  1.00  0.00           C  
ATOM     69  CZ2 TRP A   4     178.017 138.847  29.586  1.00  0.00           C  
ATOM     70  CZ3 TRP A   4     178.841 141.066  29.109  1.00  0.00           C  
ATOM     71  CH2 TRP A   4     177.840 140.229  29.536  1.00  0.00           C  
ATOM     72  H   TRP A   4     183.088 141.222  29.343  1.00  0.00           H  
ATOM     73  HA  TRP A   4     183.884 138.338  29.669  1.00  0.00           H  
ATOM     74 1HB  TRP A   4     182.596 139.566  27.198  1.00  0.00           H  
ATOM     75 2HB  TRP A   4     183.178 137.915  27.354  1.00  0.00           H  
ATOM     76  HD1 TRP A   4     181.600 136.158  28.527  1.00  0.00           H  
ATOM     77  HE1 TRP A   4     179.163 136.232  29.388  1.00  0.00           H  
ATOM     78  HE3 TRP A   4     180.865 141.231  28.374  1.00  0.00           H  
ATOM     79  HZ2 TRP A   4     177.210 138.199  29.928  1.00  0.00           H  
ATOM     80  HZ3 TRP A   4     178.687 142.145  29.074  1.00  0.00           H  
ATOM     81  HH2 TRP A   4     176.886 140.657  29.843  1.00  0.00           H  
ATOM     82  N   VAL A   5     185.987 138.652  28.345  1.00  0.00           N  
ATOM     83  CA  VAL A   5     187.254 138.794  27.615  1.00  0.00           C  
ATOM     84  C   VAL A   5     187.467 137.641  26.632  1.00  0.00           C  
ATOM     85  O   VAL A   5     187.506 136.478  27.025  1.00  0.00           O  
ATOM     86  CB  VAL A   5     188.436 138.844  28.601  1.00  0.00           C  
ATOM     87  CG1 VAL A   5     189.752 138.968  27.848  1.00  0.00           C  
ATOM     88  CG2 VAL A   5     188.256 140.005  29.567  1.00  0.00           C  
ATOM     89  H   VAL A   5     185.836 137.821  28.914  1.00  0.00           H  
ATOM     90  HA  VAL A   5     187.219 139.710  27.034  1.00  0.00           H  
ATOM     91  HB  VAL A   5     188.472 137.908  29.159  1.00  0.00           H  
ATOM     92 1HG1 VAL A   5     190.577 139.001  28.561  1.00  0.00           H  
ATOM     93 2HG1 VAL A   5     189.877 138.108  27.190  1.00  0.00           H  
ATOM     94 3HG1 VAL A   5     189.748 139.883  27.256  1.00  0.00           H  
ATOM     95 1HG2 VAL A   5     189.095 140.033  30.262  1.00  0.00           H  
ATOM     96 2HG2 VAL A   5     188.214 140.940  29.009  1.00  0.00           H  
ATOM     97 3HG2 VAL A   5     187.328 139.874  30.124  1.00  0.00           H  
ATOM     98  N   LEU A   6     187.508 137.954  25.326  1.00  0.00           N  
ATOM     99  CA  LEU A   6     187.610 136.900  24.299  1.00  0.00           C  
ATOM    100  C   LEU A   6     189.051 136.742  23.778  1.00  0.00           C  
ATOM    101  O   LEU A   6     189.643 137.660  23.201  1.00  0.00           O  
ATOM    102  CB  LEU A   6     186.675 137.218  23.126  1.00  0.00           C  
ATOM    103  CG  LEU A   6     185.226 137.555  23.503  1.00  0.00           C  
ATOM    104  CD1 LEU A   6     184.443 137.909  22.245  1.00  0.00           C  
ATOM    105  CD2 LEU A   6     184.599 136.371  24.222  1.00  0.00           C  
ATOM    106  H   LEU A   6     187.504 138.953  25.061  1.00  0.00           H  
ATOM    107  HA  LEU A   6     187.321 135.944  24.755  1.00  0.00           H  
ATOM    108 1HB  LEU A   6     187.080 138.066  22.577  1.00  0.00           H  
ATOM    109 2HB  LEU A   6     186.651 136.357  22.457  1.00  0.00           H  
ATOM    110  HG  LEU A   6     185.215 138.426  24.159  1.00  0.00           H  
ATOM    111 1HD1 LEU A   6     183.414 138.150  22.513  1.00  0.00           H  
ATOM    112 2HD1 LEU A   6     184.902 138.772  21.762  1.00  0.00           H  
ATOM    113 3HD1 LEU A   6     184.451 137.062  21.561  1.00  0.00           H  
ATOM    114 1HD2 LEU A   6     183.570 136.611  24.491  1.00  0.00           H  
ATOM    115 2HD2 LEU A   6     184.609 135.500  23.566  1.00  0.00           H  
ATOM    116 3HD2 LEU A   6     185.168 136.151  25.126  1.00  0.00           H  
ATOM    117  N   ILE A   7     189.642 135.574  24.036  1.00  0.00           N  
ATOM    118  CA  ILE A   7     191.068 135.365  23.741  1.00  0.00           C  
ATOM    119  C   ILE A   7     191.234 134.620  22.418  1.00  0.00           C  
ATOM    120  O   ILE A   7     190.560 133.608  22.201  1.00  0.00           O  
ATOM    121  CB  ILE A   7     191.762 134.578  24.867  1.00  0.00           C  
ATOM    122  CG1 ILE A   7     191.564 135.282  26.212  1.00  0.00           C  
ATOM    123  CG2 ILE A   7     193.243 134.409  24.564  1.00  0.00           C  
ATOM    124  CD1 ILE A   7     192.174 136.664  26.273  1.00  0.00           C  
ATOM    125  H   ILE A   7     189.097 134.806  24.459  1.00  0.00           H  
ATOM    126  HA  ILE A   7     191.546 136.335  23.648  1.00  0.00           H  
ATOM    127  HB  ILE A   7     191.305 133.593  24.957  1.00  0.00           H  
ATOM    128 1HG1 ILE A   7     190.499 135.370  26.423  1.00  0.00           H  
ATOM    129 2HG1 ILE A   7     192.006 134.680  27.007  1.00  0.00           H  
ATOM    130 1HG2 ILE A   7     193.718 133.851  25.370  1.00  0.00           H  
ATOM    131 2HG2 ILE A   7     193.363 133.866  23.627  1.00  0.00           H  
ATOM    132 3HG2 ILE A   7     193.711 135.390  24.477  1.00  0.00           H  
ATOM    133 1HD1 ILE A   7     191.993 137.098  27.256  1.00  0.00           H  
ATOM    134 2HD1 ILE A   7     193.249 136.595  26.099  1.00  0.00           H  
ATOM    135 3HD1 ILE A   7     191.722 137.295  25.509  1.00  0.00           H  
ATOM    136  N   ASN A   8     192.164 135.075  21.547  1.00  0.00           N  
ATOM    137  CA  ASN A   8     192.356 134.452  20.226  1.00  0.00           C  
ATOM    138  C   ASN A   8     191.150 134.655  19.322  1.00  0.00           C  
ATOM    139  O   ASN A   8     190.650 133.729  18.681  1.00  0.00           O  
ATOM    140  CB  ASN A   8     192.656 132.970  20.370  1.00  0.00           C  
ATOM    141  CG  ASN A   8     193.284 132.385  19.136  1.00  0.00           C  
ATOM    142  OD1 ASN A   8     193.924 133.097  18.353  1.00  0.00           O  
ATOM    143  ND2 ASN A   8     193.114 131.102  18.947  1.00  0.00           N  
ATOM    144  H   ASN A   8     192.716 135.889  21.795  1.00  0.00           H  
ATOM    145  HA  ASN A   8     193.178 134.973  19.730  1.00  0.00           H  
ATOM    146 1HB  ASN A   8     193.328 132.816  21.215  1.00  0.00           H  
ATOM    147 2HB  ASN A   8     191.733 132.432  20.584  1.00  0.00           H  
ATOM    148 1HD2 ASN A   8     193.511 130.657  18.143  1.00  0.00           H  
ATOM    149 2HD2 ASN A   8     192.590 130.564  19.607  1.00  0.00           H  
ATOM    150  N   ILE A   9     190.712 135.898  19.269  1.00  0.00           N  
ATOM    151  CA  ILE A   9     189.557 136.197  18.470  1.00  0.00           C  
ATOM    152  C   ILE A   9     189.934 136.967  17.190  1.00  0.00           C  
ATOM    153  O   ILE A   9     190.711 137.921  17.224  1.00  0.00           O  
ATOM    154  CB  ILE A   9     188.539 137.008  19.292  1.00  0.00           C  
ATOM    155  CG1 ILE A   9     187.286 137.293  18.460  1.00  0.00           C  
ATOM    156  CG2 ILE A   9     189.164 138.306  19.781  1.00  0.00           C  
ATOM    157  CD1 ILE A   9     186.105 137.766  19.276  1.00  0.00           C  
ATOM    158  H   ILE A   9     191.216 136.613  19.799  1.00  0.00           H  
ATOM    159  HA  ILE A   9     189.077 135.270  18.172  1.00  0.00           H  
ATOM    160  HB  ILE A   9     188.219 136.424  20.154  1.00  0.00           H  
ATOM    161 1HG1 ILE A   9     187.511 138.054  17.713  1.00  0.00           H  
ATOM    162 2HG1 ILE A   9     186.991 136.389  17.926  1.00  0.00           H  
ATOM    163 1HG2 ILE A   9     188.431 138.868  20.359  1.00  0.00           H  
ATOM    164 2HG2 ILE A   9     190.026 138.081  20.408  1.00  0.00           H  
ATOM    165 3HG2 ILE A   9     189.483 138.901  18.925  1.00  0.00           H  
ATOM    166 1HD1 ILE A   9     185.256 137.946  18.617  1.00  0.00           H  
ATOM    167 2HD1 ILE A   9     185.840 137.002  20.009  1.00  0.00           H  
ATOM    168 3HD1 ILE A   9     186.366 138.689  19.792  1.00  0.00           H  
ATOM    169  N   SER A  10     189.373 136.551  16.062  1.00  0.00           N  
ATOM    170  CA  SER A  10     189.625 137.178  14.760  1.00  0.00           C  
ATOM    171  C   SER A  10     188.869 138.495  14.661  1.00  0.00           C  
ATOM    172  O   SER A  10     187.943 138.719  15.435  1.00  0.00           O  
ATOM    173  CB  SER A  10     189.206 136.253  13.633  1.00  0.00           C  
ATOM    174  OG  SER A  10     187.812 136.118  13.587  1.00  0.00           O  
ATOM    175  H   SER A  10     188.736 135.753  16.092  1.00  0.00           H  
ATOM    176  HA  SER A  10     190.692 137.374  14.662  1.00  0.00           H  
ATOM    177 1HB  SER A  10     189.567 136.649  12.685  1.00  0.00           H  
ATOM    178 2HB  SER A  10     189.664 135.276  13.775  1.00  0.00           H  
ATOM    179  HG  SER A  10     187.631 135.481  12.893  1.00  0.00           H  
ATOM    180  N   GLU A  11     189.190 139.353  13.682  1.00  0.00           N  
ATOM    181  CA  GLU A  11     188.464 140.620  13.573  1.00  0.00           C  
ATOM    182  C   GLU A  11     187.006 140.414  13.180  1.00  0.00           C  
ATOM    183  O   GLU A  11     186.129 141.134  13.652  1.00  0.00           O  
ATOM    184  CB  GLU A  11     189.135 141.587  12.593  1.00  0.00           C  
ATOM    185  CG  GLU A  11     188.422 142.968  12.449  1.00  0.00           C  
ATOM    186  CD  GLU A  11     188.447 143.915  13.708  1.00  0.00           C  
ATOM    187  OE1 GLU A  11     189.349 143.816  14.526  1.00  0.00           O  
ATOM    188  OE2 GLU A  11     187.540 144.747  13.809  1.00  0.00           O  
ATOM    189  H   GLU A  11     189.951 139.142  13.047  1.00  0.00           H  
ATOM    190  HA  GLU A  11     188.471 141.097  14.552  1.00  0.00           H  
ATOM    191 1HB  GLU A  11     190.160 141.761  12.893  1.00  0.00           H  
ATOM    192 2HB  GLU A  11     189.163 141.124  11.607  1.00  0.00           H  
ATOM    193 1HG  GLU A  11     188.891 143.496  11.620  1.00  0.00           H  
ATOM    194 2HG  GLU A  11     187.392 142.786  12.170  1.00  0.00           H  
ATOM    195  N   GLU A  12     186.742 139.453  12.292  1.00  0.00           N  
ATOM    196  CA  GLU A  12     185.366 139.239  11.847  1.00  0.00           C  
ATOM    197  C   GLU A  12     184.514 138.803  13.033  1.00  0.00           C  
ATOM    198  O   GLU A  12     183.378 139.266  13.206  1.00  0.00           O  
ATOM    199  CB  GLU A  12     185.308 138.188  10.736  1.00  0.00           C  
ATOM    200  CG  GLU A  12     183.917 137.958  10.161  1.00  0.00           C  
ATOM    201  CD  GLU A  12     183.913 136.990   9.011  1.00  0.00           C  
ATOM    202  OE1 GLU A  12     184.577 137.251   8.037  1.00  0.00           O  
ATOM    203  OE2 GLU A  12     183.244 135.988   9.106  1.00  0.00           O  
ATOM    204  H   GLU A  12     187.494 138.877  11.948  1.00  0.00           H  
ATOM    205  HA  GLU A  12     184.972 140.173  11.456  1.00  0.00           H  
ATOM    206 1HB  GLU A  12     185.963 138.486   9.918  1.00  0.00           H  
ATOM    207 2HB  GLU A  12     185.674 137.235  11.118  1.00  0.00           H  
ATOM    208 1HG  GLU A  12     183.269 137.573  10.948  1.00  0.00           H  
ATOM    209 2HG  GLU A  12     183.511 138.912   9.828  1.00  0.00           H  
ATOM    210  N   ALA A  13     185.086 137.948  13.872  1.00  0.00           N  
ATOM    211  CA  ALA A  13     184.411 137.485  15.075  1.00  0.00           C  
ATOM    212  C   ALA A  13     184.162 138.653  16.034  1.00  0.00           C  
ATOM    213  O   ALA A  13     183.096 138.724  16.653  1.00  0.00           O  
ATOM    214  CB  ALA A  13     185.228 136.395  15.754  1.00  0.00           C  
ATOM    215  H   ALA A  13     186.007 137.569  13.637  1.00  0.00           H  
ATOM    216  HA  ALA A  13     183.451 137.070  14.793  1.00  0.00           H  
ATOM    217 1HB  ALA A  13     184.710 136.060  16.653  1.00  0.00           H  
ATOM    218 2HB  ALA A  13     185.353 135.555  15.072  1.00  0.00           H  
ATOM    219 3HB  ALA A  13     186.205 136.790  16.026  1.00  0.00           H  
ATOM    220  N   ARG A  14     185.134 139.576  16.139  1.00  0.00           N  
ATOM    221  CA  ARG A  14     184.963 140.725  17.020  1.00  0.00           C  
ATOM    222  C   ARG A  14     183.795 141.548  16.560  1.00  0.00           C  
ATOM    223  O   ARG A  14     182.984 141.957  17.390  1.00  0.00           O  
ATOM    224  CB  ARG A  14     186.201 141.626  17.087  1.00  0.00           C  
ATOM    225  CG  ARG A  14     187.360 141.041  17.845  1.00  0.00           C  
ATOM    226  CD  ARG A  14     188.448 142.007  18.144  1.00  0.00           C  
ATOM    227  NE  ARG A  14     189.270 142.303  16.984  1.00  0.00           N  
ATOM    228  CZ  ARG A  14     190.389 141.631  16.650  1.00  0.00           C  
ATOM    229  NH1 ARG A  14     190.800 140.611  17.362  1.00  0.00           N  
ATOM    230  NH2 ARG A  14     191.055 142.015  15.585  1.00  0.00           N  
ATOM    231  H   ARG A  14     186.007 139.427  15.637  1.00  0.00           H  
ATOM    232  HA  ARG A  14     184.752 140.370  18.011  1.00  0.00           H  
ATOM    233 1HB  ARG A  14     186.537 141.861  16.087  1.00  0.00           H  
ATOM    234 2HB  ARG A  14     185.936 142.563  17.571  1.00  0.00           H  
ATOM    235 1HG  ARG A  14     187.011 140.606  18.729  1.00  0.00           H  
ATOM    236 2HG  ARG A  14     187.805 140.281  17.245  1.00  0.00           H  
ATOM    237 1HD  ARG A  14     188.003 142.937  18.478  1.00  0.00           H  
ATOM    238 2HD  ARG A  14     189.085 141.626  18.942  1.00  0.00           H  
ATOM    239  HE  ARG A  14     189.004 143.072  16.349  1.00  0.00           H  
ATOM    240 1HH1 ARG A  14     190.261 140.304  18.161  1.00  0.00           H  
ATOM    241 2HH1 ARG A  14     191.620 140.088  17.081  1.00  0.00           H  
ATOM    242 1HH2 ARG A  14     190.682 142.811  15.047  1.00  0.00           H  
ATOM    243 2HH2 ARG A  14     191.891 141.537  15.295  1.00  0.00           H  
ATOM    244  N   GLN A  15     183.652 141.764  15.257  1.00  0.00           N  
ATOM    245  CA  GLN A  15     182.563 142.592  14.776  1.00  0.00           C  
ATOM    246  C   GLN A  15     181.213 141.914  14.988  1.00  0.00           C  
ATOM    247  O   GLN A  15     180.237 142.573  15.351  1.00  0.00           O  
ATOM    248  CB  GLN A  15     182.777 142.977  13.318  1.00  0.00           C  
ATOM    249  CG  GLN A  15     183.944 143.924  13.152  1.00  0.00           C  
ATOM    250  CD  GLN A  15     184.244 144.327  11.742  1.00  0.00           C  
ATOM    251  OE1 GLN A  15     183.407 144.252  10.830  1.00  0.00           O  
ATOM    252  NE2 GLN A  15     185.477 144.770  11.554  1.00  0.00           N  
ATOM    253  H   GLN A  15     184.367 141.403  14.607  1.00  0.00           H  
ATOM    254  HA  GLN A  15     182.566 143.513  15.362  1.00  0.00           H  
ATOM    255 1HB  GLN A  15     182.986 142.075  12.732  1.00  0.00           H  
ATOM    256 2HB  GLN A  15     181.878 143.438  12.917  1.00  0.00           H  
ATOM    257 1HG  GLN A  15     183.725 144.830  13.715  1.00  0.00           H  
ATOM    258 2HG  GLN A  15     184.840 143.456  13.560  1.00  0.00           H  
ATOM    259 1HE2 GLN A  15     185.779 145.063  10.649  1.00  0.00           H  
ATOM    260 2HE2 GLN A  15     186.134 144.792  12.353  1.00  0.00           H  
ATOM    261  N   LEU A  16     181.143 140.591  14.812  1.00  0.00           N  
ATOM    262  CA  LEU A  16     179.861 139.916  14.954  1.00  0.00           C  
ATOM    263  C   LEU A  16     179.325 140.040  16.393  1.00  0.00           C  
ATOM    264  O   LEU A  16     178.115 140.233  16.589  1.00  0.00           O  
ATOM    265  CB  LEU A  16     180.003 138.437  14.573  1.00  0.00           C  
ATOM    266  CG  LEU A  16     180.352 138.159  13.105  1.00  0.00           C  
ATOM    267  CD1 LEU A  16     180.686 136.684  12.932  1.00  0.00           C  
ATOM    268  CD2 LEU A  16     179.181 138.562  12.220  1.00  0.00           C  
ATOM    269  H   LEU A  16     181.980 140.084  14.494  1.00  0.00           H  
ATOM    270  HA  LEU A  16     179.149 140.386  14.276  1.00  0.00           H  
ATOM    271 1HB  LEU A  16     180.784 137.993  15.188  1.00  0.00           H  
ATOM    272 2HB  LEU A  16     179.064 137.929  14.792  1.00  0.00           H  
ATOM    273  HG  LEU A  16     181.234 138.736  12.825  1.00  0.00           H  
ATOM    274 1HD1 LEU A  16     180.934 136.487  11.889  1.00  0.00           H  
ATOM    275 2HD1 LEU A  16     181.539 136.428  13.561  1.00  0.00           H  
ATOM    276 3HD1 LEU A  16     179.827 136.080  13.221  1.00  0.00           H  
ATOM    277 1HD2 LEU A  16     179.429 138.365  11.176  1.00  0.00           H  
ATOM    278 2HD2 LEU A  16     178.299 137.985  12.498  1.00  0.00           H  
ATOM    279 3HD2 LEU A  16     178.975 139.624  12.350  1.00  0.00           H  
ATOM    280  N   ILE A  17     180.228 139.973  17.376  1.00  0.00           N  
ATOM    281  CA  ILE A  17     179.873 139.981  18.791  1.00  0.00           C  
ATOM    282  C   ILE A  17     179.649 141.364  19.335  1.00  0.00           C  
ATOM    283  O   ILE A  17     178.760 141.566  20.167  1.00  0.00           O  
ATOM    284  CB  ILE A  17     180.966 139.292  19.628  1.00  0.00           C  
ATOM    285  CG1 ILE A  17     181.149 137.841  19.177  1.00  0.00           C  
ATOM    286  CG2 ILE A  17     180.619 139.353  21.108  1.00  0.00           C  
ATOM    287  CD1 ILE A  17     182.363 137.165  19.771  1.00  0.00           C  
ATOM    288  H   ILE A  17     181.221 139.878  17.114  1.00  0.00           H  
ATOM    289  HA  ILE A  17     178.922 139.470  18.906  1.00  0.00           H  
ATOM    290  HB  ILE A  17     181.919 139.795  19.467  1.00  0.00           H  
ATOM    291 1HG1 ILE A  17     180.267 137.261  19.450  1.00  0.00           H  
ATOM    292 2HG1 ILE A  17     181.238 137.806  18.091  1.00  0.00           H  
ATOM    293 1HG2 ILE A  17     181.401 138.861  21.686  1.00  0.00           H  
ATOM    294 2HG2 ILE A  17     180.538 140.393  21.420  1.00  0.00           H  
ATOM    295 3HG2 ILE A  17     179.669 138.848  21.280  1.00  0.00           H  
ATOM    296 1HD1 ILE A  17     182.425 136.140  19.405  1.00  0.00           H  
ATOM    297 2HD1 ILE A  17     183.262 137.710  19.480  1.00  0.00           H  
ATOM    298 3HD1 ILE A  17     182.279 137.156  20.857  1.00  0.00           H  
ATOM    299  N   GLU A  18     180.459 142.329  18.910  1.00  0.00           N  
ATOM    300  CA  GLU A  18     180.276 143.700  19.325  1.00  0.00           C  
ATOM    301  C   GLU A  18     178.889 144.174  18.922  1.00  0.00           C  
ATOM    302  O   GLU A  18     178.217 144.841  19.711  1.00  0.00           O  
ATOM    303  CB  GLU A  18     181.348 144.601  18.707  1.00  0.00           C  
ATOM    304  CG  GLU A  18     182.730 144.448  19.326  1.00  0.00           C  
ATOM    305  CD  GLU A  18     183.772 145.291  18.646  1.00  0.00           C  
ATOM    306  OE1 GLU A  18     183.460 145.899  17.650  1.00  0.00           O  
ATOM    307  OE2 GLU A  18     184.882 145.328  19.123  1.00  0.00           O  
ATOM    308  H   GLU A  18     181.226 142.118  18.276  1.00  0.00           H  
ATOM    309  HA  GLU A  18     180.362 143.753  20.404  1.00  0.00           H  
ATOM    310 1HB  GLU A  18     181.433 144.387  17.642  1.00  0.00           H  
ATOM    311 2HB  GLU A  18     181.049 145.644  18.809  1.00  0.00           H  
ATOM    312 1HG  GLU A  18     182.679 144.732  20.377  1.00  0.00           H  
ATOM    313 2HG  GLU A  18     183.026 143.401  19.275  1.00  0.00           H  
ATOM    314  N   LYS A  19     178.433 143.820  17.715  1.00  0.00           N  
ATOM    315  CA  LYS A  19     177.098 144.194  17.295  1.00  0.00           C  
ATOM    316  C   LYS A  19     176.027 143.468  18.085  1.00  0.00           C  
ATOM    317  O   LYS A  19     175.027 144.076  18.460  1.00  0.00           O  
ATOM    318  CB  LYS A  19     176.919 143.921  15.801  1.00  0.00           C  
ATOM    319  CG  LYS A  19     175.578 144.370  15.236  1.00  0.00           C  
ATOM    320  CD  LYS A  19     175.516 144.163  13.730  1.00  0.00           C  
ATOM    321  CE  LYS A  19     174.177 144.612  13.164  1.00  0.00           C  
ATOM    322  NZ  LYS A  19     174.095 144.399  11.693  1.00  0.00           N  
ATOM    323  H   LYS A  19     179.031 143.315  17.048  1.00  0.00           H  
ATOM    324  HA  LYS A  19     176.976 145.263  17.458  1.00  0.00           H  
ATOM    325 1HB  LYS A  19     177.705 144.429  15.242  1.00  0.00           H  
ATOM    326 2HB  LYS A  19     177.021 142.852  15.611  1.00  0.00           H  
ATOM    327 1HG  LYS A  19     174.776 143.801  15.706  1.00  0.00           H  
ATOM    328 2HG  LYS A  19     175.427 145.427  15.455  1.00  0.00           H  
ATOM    329 1HD  LYS A  19     176.313 144.733  13.251  1.00  0.00           H  
ATOM    330 2HD  LYS A  19     175.661 143.107  13.502  1.00  0.00           H  
ATOM    331 1HE  LYS A  19     173.374 144.054  13.644  1.00  0.00           H  
ATOM    332 2HE  LYS A  19     174.030 145.671  13.373  1.00  0.00           H  
ATOM    333 1HZ  LYS A  19     173.194 144.709  11.357  1.00  0.00           H  
ATOM    334 2HZ  LYS A  19     174.825 144.928  11.235  1.00  0.00           H  
ATOM    335 3HZ  LYS A  19     174.211 143.418  11.487  1.00  0.00           H  
ATOM    336  N   ALA A  20     176.231 142.178  18.359  1.00  0.00           N  
ATOM    337  CA  ALA A  20     175.272 141.409  19.135  1.00  0.00           C  
ATOM    338  C   ALA A  20     175.039 142.017  20.501  1.00  0.00           C  
ATOM    339  O   ALA A  20     173.886 142.178  20.939  1.00  0.00           O  
ATOM    340  CB  ALA A  20     175.743 139.969  19.277  1.00  0.00           C  
ATOM    341  H   ALA A  20     177.048 141.691  17.971  1.00  0.00           H  
ATOM    342  HA  ALA A  20     174.324 141.413  18.598  1.00  0.00           H  
ATOM    343 1HB  ALA A  20     175.014 139.404  19.859  1.00  0.00           H  
ATOM    344 2HB  ALA A  20     175.845 139.521  18.289  1.00  0.00           H  
ATOM    345 3HB  ALA A  20     176.706 139.950  19.785  1.00  0.00           H  
ATOM    346  N   VAL A  21     176.123 142.366  21.193  1.00  0.00           N  
ATOM    347  CA  VAL A  21     175.998 142.921  22.518  1.00  0.00           C  
ATOM    348  C   VAL A  21     175.310 144.286  22.439  1.00  0.00           C  
ATOM    349  O   VAL A  21     174.474 144.592  23.289  1.00  0.00           O  
ATOM    350  CB  VAL A  21     177.385 143.064  23.173  1.00  0.00           C  
ATOM    351  CG1 VAL A  21     177.277 143.819  24.490  1.00  0.00           C  
ATOM    352  CG2 VAL A  21     178.000 141.689  23.389  1.00  0.00           C  
ATOM    353  H   VAL A  21     177.058 142.228  20.776  1.00  0.00           H  
ATOM    354  HA  VAL A  21     175.349 142.253  23.096  1.00  0.00           H  
ATOM    355  HB  VAL A  21     178.027 143.652  22.518  1.00  0.00           H  
ATOM    356 1HG1 VAL A  21     178.266 143.911  24.939  1.00  0.00           H  
ATOM    357 2HG1 VAL A  21     176.868 144.812  24.307  1.00  0.00           H  
ATOM    358 3HG1 VAL A  21     176.620 143.274  25.168  1.00  0.00           H  
ATOM    359 1HG2 VAL A  21     178.981 141.798  23.851  1.00  0.00           H  
ATOM    360 2HG2 VAL A  21     177.355 141.100  24.040  1.00  0.00           H  
ATOM    361 3HG2 VAL A  21     178.106 141.184  22.429  1.00  0.00           H  
ATOM    362  N   ARG A  22     175.685 145.134  21.457  1.00  0.00           N  
ATOM    363  CA  ARG A  22     175.048 146.439  21.345  1.00  0.00           C  
ATOM    364  C   ARG A  22     173.545 146.310  21.096  1.00  0.00           C  
ATOM    365  O   ARG A  22     172.773 147.081  21.663  1.00  0.00           O  
ATOM    366  CB  ARG A  22     175.680 147.243  20.218  1.00  0.00           C  
ATOM    367  CG  ARG A  22     177.038 147.843  20.543  1.00  0.00           C  
ATOM    368  CD  ARG A  22     177.427 148.887  19.561  1.00  0.00           C  
ATOM    369  NE  ARG A  22     177.671 148.327  18.241  1.00  0.00           N  
ATOM    370  CZ  ARG A  22     178.880 147.947  17.783  1.00  0.00           C  
ATOM    371  NH1 ARG A  22     179.942 148.073  18.548  1.00  0.00           N  
ATOM    372  NH2 ARG A  22     178.997 147.447  16.565  1.00  0.00           N  
ATOM    373  H   ARG A  22     176.409 144.872  20.779  1.00  0.00           H  
ATOM    374  HA  ARG A  22     175.195 146.962  22.291  1.00  0.00           H  
ATOM    375 1HB  ARG A  22     175.802 146.606  19.342  1.00  0.00           H  
ATOM    376 2HB  ARG A  22     175.016 148.061  19.938  1.00  0.00           H  
ATOM    377 1HG  ARG A  22     177.007 148.298  21.533  1.00  0.00           H  
ATOM    378 2HG  ARG A  22     177.796 147.058  20.528  1.00  0.00           H  
ATOM    379 1HD  ARG A  22     176.627 149.622  19.476  1.00  0.00           H  
ATOM    380 2HD  ARG A  22     178.339 149.380  19.896  1.00  0.00           H  
ATOM    381  HE  ARG A  22     176.878 148.214  17.624  1.00  0.00           H  
ATOM    382 1HH1 ARG A  22     179.852 148.455  19.479  1.00  0.00           H  
ATOM    383 2HH1 ARG A  22     180.847 147.788  18.204  1.00  0.00           H  
ATOM    384 1HH2 ARG A  22     178.181 147.350  15.978  1.00  0.00           H  
ATOM    385 2HH2 ARG A  22     179.903 147.163  16.222  1.00  0.00           H  
ATOM    386  N   ALA A  23     173.110 145.342  20.262  1.00  0.00           N  
ATOM    387  CA  ALA A  23     171.684 145.208  19.981  1.00  0.00           C  
ATOM    388  C   ALA A  23     170.895 144.847  21.236  1.00  0.00           C  
ATOM    389  O   ALA A  23     169.826 145.415  21.485  1.00  0.00           O  
ATOM    390  CB  ALA A  23     171.457 144.163  18.898  1.00  0.00           C  
ATOM    391  H   ALA A  23     173.792 144.743  19.788  1.00  0.00           H  
ATOM    392  HA  ALA A  23     171.322 146.169  19.618  1.00  0.00           H  
ATOM    393 1HB  ALA A  23     170.390 144.075  18.695  1.00  0.00           H  
ATOM    394 2HB  ALA A  23     171.977 144.464  17.988  1.00  0.00           H  
ATOM    395 3HB  ALA A  23     171.843 143.202  19.234  1.00  0.00           H  
ATOM    396  N   ILE A  24     171.451 143.953  22.065  1.00  0.00           N  
ATOM    397  CA  ILE A  24     170.790 143.634  23.321  1.00  0.00           C  
ATOM    398  C   ILE A  24     170.754 144.841  24.219  1.00  0.00           C  
ATOM    399  O   ILE A  24     169.718 145.134  24.804  1.00  0.00           O  
ATOM    400  CB  ILE A  24     171.499 142.476  24.048  1.00  0.00           C  
ATOM    401  CG1 ILE A  24     171.337 141.173  23.260  1.00  0.00           C  
ATOM    402  CG2 ILE A  24     170.953 142.320  25.459  1.00  0.00           C  
ATOM    403  CD1 ILE A  24     172.223 140.050  23.749  1.00  0.00           C  
ATOM    404  H   ILE A  24     172.309 143.467  21.784  1.00  0.00           H  
ATOM    405  HA  ILE A  24     169.762 143.354  23.100  1.00  0.00           H  
ATOM    406  HB  ILE A  24     172.567 142.680  24.102  1.00  0.00           H  
ATOM    407 1HG1 ILE A  24     170.301 140.840  23.317  1.00  0.00           H  
ATOM    408 2HG1 ILE A  24     171.565 141.353  22.209  1.00  0.00           H  
ATOM    409 1HG2 ILE A  24     171.464 141.497  25.958  1.00  0.00           H  
ATOM    410 2HG2 ILE A  24     171.118 143.241  26.016  1.00  0.00           H  
ATOM    411 3HG2 ILE A  24     169.884 142.110  25.414  1.00  0.00           H  
ATOM    412 1HD1 ILE A  24     172.052 139.161  23.142  1.00  0.00           H  
ATOM    413 2HD1 ILE A  24     173.268 140.349  23.668  1.00  0.00           H  
ATOM    414 3HD1 ILE A  24     171.989 139.829  24.789  1.00  0.00           H  
ATOM    415  N   SER A  25     171.874 145.549  24.317  1.00  0.00           N  
ATOM    416  CA  SER A  25     171.955 146.663  25.222  1.00  0.00           C  
ATOM    417  C   SER A  25     171.002 147.776  24.813  1.00  0.00           C  
ATOM    418  O   SER A  25     170.415 148.453  25.669  1.00  0.00           O  
ATOM    419  CB  SER A  25     173.377 147.186  25.269  1.00  0.00           C  
ATOM    420  OG  SER A  25     174.245 146.231  25.814  1.00  0.00           O  
ATOM    421  H   SER A  25     172.707 145.274  23.786  1.00  0.00           H  
ATOM    422  HA  SER A  25     171.672 146.306  26.206  1.00  0.00           H  
ATOM    423 1HB  SER A  25     173.703 147.445  24.262  1.00  0.00           H  
ATOM    424 2HB  SER A  25     173.411 148.095  25.868  1.00  0.00           H  
ATOM    425  HG  SER A  25     174.532 145.684  25.079  1.00  0.00           H  
ATOM    426  N   LYS A  26     170.840 148.005  23.504  1.00  0.00           N  
ATOM    427  CA  LYS A  26     169.893 149.028  23.073  1.00  0.00           C  
ATOM    428  C   LYS A  26     168.469 148.683  23.512  1.00  0.00           C  
ATOM    429  O   LYS A  26     167.742 149.566  23.978  1.00  0.00           O  
ATOM    430  CB  LYS A  26     169.951 149.202  21.554  1.00  0.00           C  
ATOM    431  CG  LYS A  26     171.209 149.895  21.048  1.00  0.00           C  
ATOM    432  CD  LYS A  26     171.205 150.007  19.531  1.00  0.00           C  
ATOM    433  CE  LYS A  26     172.466 150.690  19.022  1.00  0.00           C  
ATOM    434  NZ  LYS A  26     172.492 150.775  17.537  1.00  0.00           N  
ATOM    435  H   LYS A  26     171.413 147.502  22.821  1.00  0.00           H  
ATOM    436  HA  LYS A  26     170.169 149.966  23.535  1.00  0.00           H  
ATOM    437 1HB  LYS A  26     169.890 148.225  21.074  1.00  0.00           H  
ATOM    438 2HB  LYS A  26     169.091 149.784  21.222  1.00  0.00           H  
ATOM    439 1HG  LYS A  26     171.272 150.895  21.477  1.00  0.00           H  
ATOM    440 2HG  LYS A  26     172.086 149.329  21.360  1.00  0.00           H  
ATOM    441 1HD  LYS A  26     171.140 149.010  19.092  1.00  0.00           H  
ATOM    442 2HD  LYS A  26     170.337 150.582  19.210  1.00  0.00           H  
ATOM    443 1HE  LYS A  26     172.524 151.697  19.432  1.00  0.00           H  
ATOM    444 2HE  LYS A  26     173.341 150.135  19.357  1.00  0.00           H  
ATOM    445 1HZ  LYS A  26     173.342 151.233  17.240  1.00  0.00           H  
ATOM    446 2HZ  LYS A  26     172.458 149.844  17.145  1.00  0.00           H  
ATOM    447 3HZ  LYS A  26     171.695 151.305  17.215  1.00  0.00           H  
ATOM    448  N   LYS A  27     168.089 147.403  23.427  1.00  0.00           N  
ATOM    449  CA  LYS A  27     166.768 146.967  23.872  1.00  0.00           C  
ATOM    450  C   LYS A  27     166.619 147.007  25.403  1.00  0.00           C  
ATOM    451  O   LYS A  27     165.564 147.382  25.918  1.00  0.00           O  
ATOM    452  CB  LYS A  27     166.485 145.555  23.357  1.00  0.00           C  
ATOM    453  CG  LYS A  27     166.358 145.451  21.843  1.00  0.00           C  
ATOM    454  CD  LYS A  27     165.126 146.188  21.339  1.00  0.00           C  
ATOM    455  CE  LYS A  27     164.946 146.006  19.839  1.00  0.00           C  
ATOM    456  NZ  LYS A  27     163.765 146.752  19.326  1.00  0.00           N  
ATOM    457  H   LYS A  27     168.721 146.731  22.973  1.00  0.00           H  
ATOM    458  HA  LYS A  27     166.029 147.647  23.453  1.00  0.00           H  
ATOM    459 1HB  LYS A  27     167.285 144.885  23.672  1.00  0.00           H  
ATOM    460 2HB  LYS A  27     165.557 145.186  23.796  1.00  0.00           H  
ATOM    461 1HG  LYS A  27     167.244 145.880  21.373  1.00  0.00           H  
ATOM    462 2HG  LYS A  27     166.287 144.403  21.554  1.00  0.00           H  
ATOM    463 1HD  LYS A  27     164.241 145.809  21.852  1.00  0.00           H  
ATOM    464 2HD  LYS A  27     165.223 147.251  21.557  1.00  0.00           H  
ATOM    465 1HE  LYS A  27     165.836 146.358  19.321  1.00  0.00           H  
ATOM    466 2HE  LYS A  27     164.816 144.947  19.614  1.00  0.00           H  
ATOM    467 1HZ  LYS A  27     163.680 146.605  18.330  1.00  0.00           H  
ATOM    468 2HZ  LYS A  27     162.929 146.420  19.788  1.00  0.00           H  
ATOM    469 3HZ  LYS A  27     163.882 147.738  19.512  1.00  0.00           H  
ATOM    470  N   GLU A  28     167.684 146.633  26.122  1.00  0.00           N  
ATOM    471  CA  GLU A  28     167.689 146.590  27.585  1.00  0.00           C  
ATOM    472  C   GLU A  28     167.885 147.964  28.237  1.00  0.00           C  
ATOM    473  O   GLU A  28     167.441 148.184  29.366  1.00  0.00           O  
ATOM    474  CB  GLU A  28     168.755 145.614  28.101  1.00  0.00           C  
ATOM    475  CG  GLU A  28     168.501 144.147  27.783  1.00  0.00           C  
ATOM    476  CD  GLU A  28     167.279 143.615  28.478  1.00  0.00           C  
ATOM    477  OE1 GLU A  28     167.071 143.999  29.600  1.00  0.00           O  
ATOM    478  OE2 GLU A  28     166.560 142.810  27.909  1.00  0.00           O  
ATOM    479  H   GLU A  28     168.520 146.314  25.627  1.00  0.00           H  
ATOM    480  HA  GLU A  28     166.719 146.212  27.908  1.00  0.00           H  
ATOM    481 1HB  GLU A  28     169.728 145.888  27.680  1.00  0.00           H  
ATOM    482 2HB  GLU A  28     168.827 145.702  29.181  1.00  0.00           H  
ATOM    483 1HG  GLU A  28     168.375 144.034  26.705  1.00  0.00           H  
ATOM    484 2HG  GLU A  28     169.376 143.577  28.082  1.00  0.00           H  
ATOM    485  N   GLY A  29     168.540 148.898  27.543  1.00  0.00           N  
ATOM    486  CA  GLY A  29     168.790 150.224  28.091  1.00  0.00           C  
ATOM    487  C   GLY A  29     170.081 150.267  28.909  1.00  0.00           C  
ATOM    488  O   GLY A  29     170.206 151.043  29.859  1.00  0.00           O  
ATOM    489  H   GLY A  29     168.938 148.670  26.633  1.00  0.00           H  
ATOM    490 1HA  GLY A  29     168.851 150.938  27.271  1.00  0.00           H  
ATOM    491 2HA  GLY A  29     167.948 150.523  28.713  1.00  0.00           H  
ATOM    492  N   THR A  30     171.009 149.376  28.575  1.00  0.00           N  
ATOM    493  CA  THR A  30     172.289 149.280  29.267  1.00  0.00           C  
ATOM    494  C   THR A  30     173.408 150.056  28.590  1.00  0.00           C  
ATOM    495  O   THR A  30     173.293 150.479  27.434  1.00  0.00           O  
ATOM    496  CB  THR A  30     172.715 147.807  29.409  1.00  0.00           C  
ATOM    497  OG1 THR A  30     172.882 147.228  28.108  1.00  0.00           O  
ATOM    498  CG2 THR A  30     171.666 147.019  30.179  1.00  0.00           C  
ATOM    499  H   THR A  30     170.847 148.802  27.745  1.00  0.00           H  
ATOM    500  HA  THR A  30     172.165 149.689  30.273  1.00  0.00           H  
ATOM    501  HB  THR A  30     173.665 147.752  29.940  1.00  0.00           H  
ATOM    502  HG1 THR A  30     173.560 146.549  28.145  1.00  0.00           H  
ATOM    503 1HG2 THR A  30     171.984 145.981  30.269  1.00  0.00           H  
ATOM    504 2HG2 THR A  30     171.545 147.450  31.173  1.00  0.00           H  
ATOM    505 3HG2 THR A  30     170.717 147.063  29.647  1.00  0.00           H  
ATOM    506  N   GLU A  31     174.507 150.231  29.310  1.00  0.00           N  
ATOM    507  CA  GLU A  31     175.678 150.944  28.811  1.00  0.00           C  
ATOM    508  C   GLU A  31     176.745 149.965  28.347  1.00  0.00           C  
ATOM    509  O   GLU A  31     177.111 149.046  29.092  1.00  0.00           O  
ATOM    510  CB  GLU A  31     176.284 151.838  29.891  1.00  0.00           C  
ATOM    511  CG  GLU A  31     177.500 152.663  29.427  1.00  0.00           C  
ATOM    512  CD  GLU A  31     178.119 153.508  30.518  1.00  0.00           C  
ATOM    513  OE1 GLU A  31     177.570 153.578  31.598  1.00  0.00           O  
ATOM    514  OE2 GLU A  31     179.159 154.066  30.283  1.00  0.00           O  
ATOM    515  H   GLU A  31     174.538 149.820  30.236  1.00  0.00           H  
ATOM    516  HA  GLU A  31     175.377 151.559  27.959  1.00  0.00           H  
ATOM    517 1HB  GLU A  31     175.527 152.530  30.265  1.00  0.00           H  
ATOM    518 2HB  GLU A  31     176.598 151.220  30.719  1.00  0.00           H  
ATOM    519 1HG  GLU A  31     178.272 151.993  29.048  1.00  0.00           H  
ATOM    520 2HG  GLU A  31     177.192 153.311  28.606  1.00  0.00           H  
ATOM    521  N   VAL A  32     177.262 150.141  27.123  1.00  0.00           N  
ATOM    522  CA  VAL A  32     178.279 149.196  26.680  1.00  0.00           C  
ATOM    523  C   VAL A  32     179.596 149.875  26.371  1.00  0.00           C  
ATOM    524  O   VAL A  32     179.667 150.820  25.588  1.00  0.00           O  
ATOM    525  CB  VAL A  32     177.861 148.405  25.440  1.00  0.00           C  
ATOM    526  CG1 VAL A  32     178.997 147.424  25.058  1.00  0.00           C  
ATOM    527  CG2 VAL A  32     176.647 147.717  25.731  1.00  0.00           C  
ATOM    528  H   VAL A  32     176.953 150.905  26.537  1.00  0.00           H  
ATOM    529  HA  VAL A  32     178.451 148.486  27.475  1.00  0.00           H  
ATOM    530  HB  VAL A  32     177.708 149.068  24.594  1.00  0.00           H  
ATOM    531 1HG1 VAL A  32     178.702 146.850  24.200  1.00  0.00           H  
ATOM    532 2HG1 VAL A  32     179.912 147.950  24.827  1.00  0.00           H  
ATOM    533 3HG1 VAL A  32     179.184 146.750  25.882  1.00  0.00           H  
ATOM    534 1HG2 VAL A  32     176.343 147.126  24.878  1.00  0.00           H  
ATOM    535 2HG2 VAL A  32     176.833 147.107  26.557  1.00  0.00           H  
ATOM    536 3HG2 VAL A  32     175.884 148.421  25.982  1.00  0.00           H  
ATOM    537  N   HIS A  33     180.632 149.362  27.008  1.00  0.00           N  
ATOM    538  CA  HIS A  33     181.986 149.796  26.747  1.00  0.00           C  
ATOM    539  C   HIS A  33     182.790 148.622  26.209  1.00  0.00           C  
ATOM    540  O   HIS A  33     182.654 147.499  26.702  1.00  0.00           O  
ATOM    541  CB  HIS A  33     182.641 150.354  28.014  1.00  0.00           C  
ATOM    542  CG  HIS A  33     184.069 150.762  27.824  1.00  0.00           C  
ATOM    543  ND1 HIS A  33     184.431 151.914  27.158  1.00  0.00           N  
ATOM    544  CD2 HIS A  33     185.224 150.172  28.213  1.00  0.00           C  
ATOM    545  CE1 HIS A  33     185.749 152.015  27.145  1.00  0.00           C  
ATOM    546  NE2 HIS A  33     186.253 150.971  27.778  1.00  0.00           N  
ATOM    547  H   HIS A  33     180.441 148.612  27.678  1.00  0.00           H  
ATOM    548  HA  HIS A  33     181.974 150.597  26.012  1.00  0.00           H  
ATOM    549 1HB  HIS A  33     182.081 151.224  28.361  1.00  0.00           H  
ATOM    550 2HB  HIS A  33     182.603 149.604  28.805  1.00  0.00           H  
ATOM    551  HD2 HIS A  33     185.319 149.237  28.766  1.00  0.00           H  
ATOM    552  HE1 HIS A  33     186.323 152.823  26.690  1.00  0.00           H  
ATOM    553  HE2 HIS A  33     187.235 150.784  27.921  1.00  0.00           H  
ATOM    554  N   PHE A  34     183.639 148.870  25.216  1.00  0.00           N  
ATOM    555  CA  PHE A  34     184.489 147.803  24.705  1.00  0.00           C  
ATOM    556  C   PHE A  34     185.834 148.337  24.251  1.00  0.00           C  
ATOM    557  O   PHE A  34     185.947 149.509  23.871  1.00  0.00           O  
ATOM    558  CB  PHE A  34     183.804 147.084  23.542  1.00  0.00           C  
ATOM    559  CG  PHE A  34     183.513 147.974  22.367  1.00  0.00           C  
ATOM    560  CD1 PHE A  34     184.409 148.071  21.313  1.00  0.00           C  
ATOM    561  CD2 PHE A  34     182.342 148.716  22.313  1.00  0.00           C  
ATOM    562  CE1 PHE A  34     184.142 148.889  20.232  1.00  0.00           C  
ATOM    563  CE2 PHE A  34     182.072 149.533  21.233  1.00  0.00           C  
ATOM    564  CZ  PHE A  34     182.974 149.620  20.191  1.00  0.00           C  
ATOM    565  H   PHE A  34     183.707 149.801  24.829  1.00  0.00           H  
ATOM    566  HA  PHE A  34     184.660 147.095  25.509  1.00  0.00           H  
ATOM    567 1HB  PHE A  34     184.434 146.264  23.199  1.00  0.00           H  
ATOM    568 2HB  PHE A  34     182.864 146.653  23.883  1.00  0.00           H  
ATOM    569  HD1 PHE A  34     185.333 147.492  21.344  1.00  0.00           H  
ATOM    570  HD2 PHE A  34     181.630 148.647  23.136  1.00  0.00           H  
ATOM    571  HE1 PHE A  34     184.856 148.957  19.411  1.00  0.00           H  
ATOM    572  HE2 PHE A  34     181.149 150.111  21.203  1.00  0.00           H  
ATOM    573  HZ  PHE A  34     182.763 150.266  19.340  1.00  0.00           H  
ATOM    574  N   GLU A  35     186.831 147.460  24.230  1.00  0.00           N  
ATOM    575  CA  GLU A  35     188.183 147.833  23.813  1.00  0.00           C  
ATOM    576  C   GLU A  35     188.807 146.723  22.949  1.00  0.00           C  
ATOM    577  O   GLU A  35     188.501 145.534  23.097  1.00  0.00           O  
ATOM    578  CB  GLU A  35     189.062 148.107  25.036  1.00  0.00           C  
ATOM    579  CG  GLU A  35     188.565 149.236  25.927  1.00  0.00           C  
ATOM    580  CD  GLU A  35     189.509 149.551  27.053  1.00  0.00           C  
ATOM    581  OE1 GLU A  35     190.632 149.109  27.003  1.00  0.00           O  
ATOM    582  OE2 GLU A  35     189.107 150.235  27.965  1.00  0.00           O  
ATOM    583  H   GLU A  35     186.614 146.501  24.527  1.00  0.00           H  
ATOM    584  HA  GLU A  35     188.112 148.727  23.192  1.00  0.00           H  
ATOM    585 1HB  GLU A  35     189.129 147.205  25.644  1.00  0.00           H  
ATOM    586 2HB  GLU A  35     190.071 148.357  24.710  1.00  0.00           H  
ATOM    587 1HG  GLU A  35     188.430 150.131  25.320  1.00  0.00           H  
ATOM    588 2HG  GLU A  35     187.595 148.961  26.338  1.00  0.00           H  
ATOM    589  N   LYS A  36     189.661 147.092  21.999  1.00  0.00           N  
ATOM    590  CA  LYS A  36     190.422 146.066  21.282  1.00  0.00           C  
ATOM    591  C   LYS A  36     191.911 146.052  21.616  1.00  0.00           C  
ATOM    592  O   LYS A  36     192.507 147.093  21.916  1.00  0.00           O  
ATOM    593  CB  LYS A  36     190.221 146.245  19.777  1.00  0.00           C  
ATOM    594  CG  LYS A  36     188.778 146.082  19.338  1.00  0.00           C  
ATOM    595  CD  LYS A  36     188.603 146.288  17.838  1.00  0.00           C  
ATOM    596  CE  LYS A  36     187.133 146.254  17.471  1.00  0.00           C  
ATOM    597  NZ  LYS A  36     186.880 146.554  16.033  1.00  0.00           N  
ATOM    598  H   LYS A  36     189.793 148.076  21.786  1.00  0.00           H  
ATOM    599  HA  LYS A  36     190.030 145.086  21.560  1.00  0.00           H  
ATOM    600 1HB  LYS A  36     190.562 147.235  19.473  1.00  0.00           H  
ATOM    601 2HB  LYS A  36     190.824 145.508  19.240  1.00  0.00           H  
ATOM    602 1HG  LYS A  36     188.443 145.085  19.603  1.00  0.00           H  
ATOM    603 2HG  LYS A  36     188.151 146.799  19.861  1.00  0.00           H  
ATOM    604 1HD  LYS A  36     189.020 147.250  17.543  1.00  0.00           H  
ATOM    605 2HD  LYS A  36     189.123 145.499  17.285  1.00  0.00           H  
ATOM    606 1HE  LYS A  36     186.740 145.264  17.692  1.00  0.00           H  
ATOM    607 2HE  LYS A  36     186.601 146.987  18.078  1.00  0.00           H  
ATOM    608 1HZ  LYS A  36     185.844 146.504  15.942  1.00  0.00           H  
ATOM    609 2HZ  LYS A  36     187.201 147.477  15.809  1.00  0.00           H  
ATOM    610 3HZ  LYS A  36     187.354 145.860  15.385  1.00  0.00           H  
ATOM    611  N   ASP A  37     192.514 144.871  21.479  1.00  0.00           N  
ATOM    612  CA  ASP A  37     193.941 144.644  21.634  1.00  0.00           C  
ATOM    613  C   ASP A  37     194.367 143.560  20.643  1.00  0.00           C  
ATOM    614  O   ASP A  37     193.520 142.965  19.956  1.00  0.00           O  
ATOM    615  CB  ASP A  37     194.282 144.226  23.067  1.00  0.00           C  
ATOM    616  CG  ASP A  37     195.715 144.562  23.457  1.00  0.00           C  
ATOM    617  OD1 ASP A  37     196.546 144.636  22.583  1.00  0.00           O  
ATOM    618  OD2 ASP A  37     195.965 144.740  24.625  1.00  0.00           O  
ATOM    619  H   ASP A  37     191.927 144.045  21.321  1.00  0.00           H  
ATOM    620  HA  ASP A  37     194.481 145.567  21.420  1.00  0.00           H  
ATOM    621 1HB  ASP A  37     193.605 144.725  23.762  1.00  0.00           H  
ATOM    622 2HB  ASP A  37     194.132 143.152  23.178  1.00  0.00           H  
ATOM    623  N   ASP A  38     195.645 143.204  20.608  1.00  0.00           N  
ATOM    624  CA  ASP A  38     196.068 142.250  19.593  1.00  0.00           C  
ATOM    625  C   ASP A  38     195.581 140.827  19.915  1.00  0.00           C  
ATOM    626  O   ASP A  38     196.137 140.104  20.751  1.00  0.00           O  
ATOM    627  CB  ASP A  38     197.598 142.277  19.440  1.00  0.00           C  
ATOM    628  CG  ASP A  38     198.125 141.372  18.296  1.00  0.00           C  
ATOM    629  OD1 ASP A  38     197.324 140.747  17.646  1.00  0.00           O  
ATOM    630  OD2 ASP A  38     199.322 141.331  18.091  1.00  0.00           O  
ATOM    631  H   ASP A  38     196.322 143.630  21.233  1.00  0.00           H  
ATOM    632  HA  ASP A  38     195.629 142.555  18.636  1.00  0.00           H  
ATOM    633 1HB  ASP A  38     197.929 143.302  19.253  1.00  0.00           H  
ATOM    634 2HB  ASP A  38     198.059 141.954  20.375  1.00  0.00           H  
ATOM    635  N   GLY A  39     194.517 140.453  19.192  1.00  0.00           N  
ATOM    636  CA  GLY A  39     193.825 139.171  19.319  1.00  0.00           C  
ATOM    637  C   GLY A  39     192.850 139.081  20.497  1.00  0.00           C  
ATOM    638  O   GLY A  39     192.392 137.973  20.830  1.00  0.00           O  
ATOM    639  H   GLY A  39     194.141 141.166  18.568  1.00  0.00           H  
ATOM    640 1HA  GLY A  39     193.290 138.972  18.388  1.00  0.00           H  
ATOM    641 2HA  GLY A  39     194.565 138.384  19.412  1.00  0.00           H  
ATOM    642  N   VAL A  40     192.551 140.199  21.163  1.00  0.00           N  
ATOM    643  CA  VAL A  40     191.664 140.133  22.325  1.00  0.00           C  
ATOM    644  C   VAL A  40     190.536 141.188  22.277  1.00  0.00           C  
ATOM    645  O   VAL A  40     190.751 142.356  21.930  1.00  0.00           O  
ATOM    646  CB  VAL A  40     192.485 140.327  23.613  1.00  0.00           C  
ATOM    647  CG1 VAL A  40     191.575 140.305  24.833  1.00  0.00           C  
ATOM    648  CG2 VAL A  40     193.550 139.246  23.716  1.00  0.00           C  
ATOM    649  H   VAL A  40     192.917 141.094  20.829  1.00  0.00           H  
ATOM    650  HA  VAL A  40     191.186 139.160  22.339  1.00  0.00           H  
ATOM    651  HB  VAL A  40     192.962 141.307  23.586  1.00  0.00           H  
ATOM    652 1HG1 VAL A  40     192.172 140.444  25.735  1.00  0.00           H  
ATOM    653 2HG1 VAL A  40     190.844 141.109  24.755  1.00  0.00           H  
ATOM    654 3HG1 VAL A  40     191.059 139.347  24.884  1.00  0.00           H  
ATOM    655 1HG2 VAL A  40     194.127 139.390  24.629  1.00  0.00           H  
ATOM    656 2HG2 VAL A  40     193.074 138.266  23.738  1.00  0.00           H  
ATOM    657 3HG2 VAL A  40     194.215 139.308  22.854  1.00  0.00           H  
ATOM    658  N   LEU A  41     189.301 140.765  22.575  1.00  0.00           N  
ATOM    659  CA  LEU A  41     188.181 141.712  22.712  1.00  0.00           C  
ATOM    660  C   LEU A  41     187.634 141.811  24.125  1.00  0.00           C  
ATOM    661  O   LEU A  41     187.269 140.818  24.768  1.00  0.00           O  
ATOM    662  CB  LEU A  41     187.041 141.308  21.768  1.00  0.00           C  
ATOM    663  CG  LEU A  41     185.776 142.173  21.845  1.00  0.00           C  
ATOM    664  CD1 LEU A  41     186.090 143.577  21.345  1.00  0.00           C  
ATOM    665  CD2 LEU A  41     184.672 141.532  21.017  1.00  0.00           C  
ATOM    666  H   LEU A  41     189.156 139.759  22.742  1.00  0.00           H  
ATOM    667  HA  LEU A  41     188.551 142.706  22.446  1.00  0.00           H  
ATOM    668 1HB  LEU A  41     187.408 141.347  20.744  1.00  0.00           H  
ATOM    669 2HB  LEU A  41     186.753 140.280  21.990  1.00  0.00           H  
ATOM    670  HG  LEU A  41     185.452 142.253  22.883  1.00  0.00           H  
ATOM    671 1HD1 LEU A  41     185.191 144.192  21.399  1.00  0.00           H  
ATOM    672 2HD1 LEU A  41     186.869 144.019  21.967  1.00  0.00           H  
ATOM    673 3HD1 LEU A  41     186.433 143.527  20.312  1.00  0.00           H  
ATOM    674 1HD2 LEU A  41     183.773 142.147  21.072  1.00  0.00           H  
ATOM    675 2HD2 LEU A  41     184.995 141.453  19.979  1.00  0.00           H  
ATOM    676 3HD2 LEU A  41     184.456 140.537  21.407  1.00  0.00           H  
ATOM    677  N   HIS A  42     187.545 143.043  24.602  1.00  0.00           N  
ATOM    678  CA  HIS A  42     186.985 143.372  25.897  1.00  0.00           C  
ATOM    679  C   HIS A  42     185.555 143.912  25.815  1.00  0.00           C  
ATOM    680  O   HIS A  42     185.307 144.903  25.120  1.00  0.00           O  
ATOM    681  CB  HIS A  42     187.877 144.396  26.605  1.00  0.00           C  
ATOM    682  CG  HIS A  42     189.236 143.872  26.952  1.00  0.00           C  
ATOM    683  ND1 HIS A  42     189.585 143.497  28.233  1.00  0.00           N  
ATOM    684  CD2 HIS A  42     190.332 143.660  26.186  1.00  0.00           C  
ATOM    685  CE1 HIS A  42     190.838 143.077  28.239  1.00  0.00           C  
ATOM    686  NE2 HIS A  42     191.313 143.166  27.010  1.00  0.00           N  
ATOM    687  H   HIS A  42     187.901 143.822  24.035  1.00  0.00           H  
ATOM    688  HA  HIS A  42     186.980 142.459  26.508  1.00  0.00           H  
ATOM    689 1HB  HIS A  42     188.002 145.272  25.969  1.00  0.00           H  
ATOM    690 2HB  HIS A  42     187.394 144.725  27.525  1.00  0.00           H  
ATOM    691  HD1 HIS A  42     188.975 143.462  29.025  1.00  0.00           H  
ATOM    692  HD2 HIS A  42     190.534 143.808  25.125  1.00  0.00           H  
ATOM    693  HE1 HIS A  42     191.304 142.734  29.163  1.00  0.00           H  
ATOM    694  N   ILE A  43     184.614 143.234  26.502  1.00  0.00           N  
ATOM    695  CA  ILE A  43     183.212 143.642  26.531  1.00  0.00           C  
ATOM    696  C   ILE A  43     182.718 144.004  27.952  1.00  0.00           C  
ATOM    697  O   ILE A  43     182.689 143.126  28.823  1.00  0.00           O  
ATOM    698  CB  ILE A  43     182.373 142.444  26.098  1.00  0.00           C  
ATOM    699  CG1 ILE A  43     182.796 141.973  24.695  1.00  0.00           C  
ATOM    700  CG2 ILE A  43     180.884 142.810  26.144  1.00  0.00           C  
ATOM    701  CD1 ILE A  43     182.221 140.665  24.266  1.00  0.00           C  
ATOM    702  H   ILE A  43     184.864 142.383  27.014  1.00  0.00           H  
ATOM    703  HA  ILE A  43     183.068 144.499  25.876  1.00  0.00           H  
ATOM    704  HB  ILE A  43     182.566 141.665  26.758  1.00  0.00           H  
ATOM    705 1HG1 ILE A  43     182.538 142.719  23.980  1.00  0.00           H  
ATOM    706 2HG1 ILE A  43     183.860 141.833  24.682  1.00  0.00           H  
ATOM    707 1HG2 ILE A  43     180.277 141.961  25.872  1.00  0.00           H  
ATOM    708 2HG2 ILE A  43     180.609 143.119  27.146  1.00  0.00           H  
ATOM    709 3HG2 ILE A  43     180.706 143.633  25.456  1.00  0.00           H  
ATOM    710 1HD1 ILE A  43     182.614 140.425  23.290  1.00  0.00           H  
ATOM    711 2HD1 ILE A  43     182.525 139.890  24.969  1.00  0.00           H  
ATOM    712 3HD1 ILE A  43     181.156 140.711  24.214  1.00  0.00           H  
ATOM    713  N   ARG A  44     182.231 145.215  28.207  1.00  0.00           N  
ATOM    714  CA  ARG A  44     181.750 145.508  29.572  1.00  0.00           C  
ATOM    715  C   ARG A  44     180.359 146.120  29.584  1.00  0.00           C  
ATOM    716  O   ARG A  44     180.163 147.199  29.010  1.00  0.00           O  
ATOM    717  CB  ARG A  44     182.704 146.457  30.283  1.00  0.00           C  
ATOM    718  CG  ARG A  44     182.225 146.948  31.639  1.00  0.00           C  
ATOM    719  CD  ARG A  44     183.239 147.809  32.301  1.00  0.00           C  
ATOM    720  NE  ARG A  44     184.422 147.056  32.687  1.00  0.00           N  
ATOM    721  CZ  ARG A  44     185.549 147.602  33.183  1.00  0.00           C  
ATOM    722  NH1 ARG A  44     185.631 148.904  33.348  1.00  0.00           N  
ATOM    723  NH2 ARG A  44     186.572 146.830  33.505  1.00  0.00           N  
ATOM    724  H   ARG A  44     182.262 145.933  27.467  1.00  0.00           H  
ATOM    725  HA  ARG A  44     181.667 144.574  30.118  1.00  0.00           H  
ATOM    726 1HB  ARG A  44     183.664 145.964  30.431  1.00  0.00           H  
ATOM    727 2HB  ARG A  44     182.879 147.333  29.658  1.00  0.00           H  
ATOM    728 1HG  ARG A  44     181.311 147.530  31.514  1.00  0.00           H  
ATOM    729 2HG  ARG A  44     182.026 146.094  32.287  1.00  0.00           H  
ATOM    730 1HD  ARG A  44     183.547 148.600  31.617  1.00  0.00           H  
ATOM    731 2HD  ARG A  44     182.810 148.253  33.199  1.00  0.00           H  
ATOM    732  HE  ARG A  44     184.396 146.051  32.574  1.00  0.00           H  
ATOM    733 1HH1 ARG A  44     184.849 149.495  33.103  1.00  0.00           H  
ATOM    734 2HH1 ARG A  44     186.475 149.313  33.720  1.00  0.00           H  
ATOM    735 1HH2 ARG A  44     186.508 145.829  33.378  1.00  0.00           H  
ATOM    736 2HH2 ARG A  44     187.416 147.239  33.877  1.00  0.00           H  
ATOM    737  N   VAL A  45     179.386 145.494  30.281  1.00  0.00           N  
ATOM    738  CA  VAL A  45     178.029 146.039  30.240  1.00  0.00           C  
ATOM    739  C   VAL A  45     177.425 146.334  31.632  1.00  0.00           C  
ATOM    740  O   VAL A  45     177.329 145.443  32.498  1.00  0.00           O  
ATOM    741  CB  VAL A  45     177.078 145.024  29.558  1.00  0.00           C  
ATOM    742  CG1 VAL A  45     175.649 145.633  29.506  1.00  0.00           C  
ATOM    743  CG2 VAL A  45     177.622 144.545  28.181  1.00  0.00           C  
ATOM    744  H   VAL A  45     179.546 144.614  30.790  1.00  0.00           H  
ATOM    745  HA  VAL A  45     178.042 146.973  29.674  1.00  0.00           H  
ATOM    746  HB  VAL A  45     177.005 144.138  30.200  1.00  0.00           H  
ATOM    747 1HG1 VAL A  45     174.992 144.925  29.074  1.00  0.00           H  
ATOM    748 2HG1 VAL A  45     175.296 145.885  30.498  1.00  0.00           H  
ATOM    749 3HG1 VAL A  45     175.618 146.522  28.912  1.00  0.00           H  
ATOM    750 1HG2 VAL A  45     176.939 143.813  27.762  1.00  0.00           H  
ATOM    751 2HG2 VAL A  45     177.720 145.335  27.508  1.00  0.00           H  
ATOM    752 3HG2 VAL A  45     178.598 144.088  28.323  1.00  0.00           H  
ATOM    753  N   LYS A  46     176.956 147.566  31.827  1.00  0.00           N  
ATOM    754  CA  LYS A  46     176.400 147.960  33.116  1.00  0.00           C  
ATOM    755  C   LYS A  46     174.894 147.711  33.138  1.00  0.00           C  
ATOM    756  O   LYS A  46     174.219 147.931  32.140  1.00  0.00           O  
ATOM    757  CB  LYS A  46     176.665 149.440  33.405  1.00  0.00           C  
ATOM    758  CG  LYS A  46     178.142 149.847  33.474  1.00  0.00           C  
ATOM    759  CD  LYS A  46     178.265 151.336  33.816  1.00  0.00           C  
ATOM    760  CE  LYS A  46     179.663 151.890  33.585  1.00  0.00           C  
ATOM    761  NZ  LYS A  46     179.666 153.385  33.656  1.00  0.00           N  
ATOM    762  H   LYS A  46     177.008 148.232  31.048  1.00  0.00           H  
ATOM    763  HA  LYS A  46     176.845 147.353  33.894  1.00  0.00           H  
ATOM    764 1HB  LYS A  46     176.195 150.042  32.626  1.00  0.00           H  
ATOM    765 2HB  LYS A  46     176.195 149.710  34.350  1.00  0.00           H  
ATOM    766 1HG  LYS A  46     178.654 149.263  34.229  1.00  0.00           H  
ATOM    767 2HG  LYS A  46     178.614 149.660  32.506  1.00  0.00           H  
ATOM    768 1HD  LYS A  46     177.568 151.909  33.216  1.00  0.00           H  
ATOM    769 2HD  LYS A  46     178.009 151.482  34.863  1.00  0.00           H  
ATOM    770 1HE  LYS A  46     180.342 151.494  34.338  1.00  0.00           H  
ATOM    771 2HE  LYS A  46     180.008 151.588  32.597  1.00  0.00           H  
ATOM    772 1HZ  LYS A  46     180.593 153.738  33.484  1.00  0.00           H  
ATOM    773 2HZ  LYS A  46     179.017 153.736  32.918  1.00  0.00           H  
ATOM    774 3HZ  LYS A  46     179.348 153.696  34.558  1.00  0.00           H  
ATOM    775  N   ASN A  47     174.352 147.356  34.304  1.00  0.00           N  
ATOM    776  CA  ASN A  47     172.911 147.160  34.507  1.00  0.00           C  
ATOM    777  C   ASN A  47     172.254 146.091  33.613  1.00  0.00           C  
ATOM    778  O   ASN A  47     171.113 146.250  33.189  1.00  0.00           O  
ATOM    779  CB  ASN A  47     172.193 148.488  34.317  1.00  0.00           C  
ATOM    780  CG  ASN A  47     172.703 149.535  35.255  1.00  0.00           C  
ATOM    781  OD1 ASN A  47     173.015 149.251  36.422  1.00  0.00           O  
ATOM    782  ND2 ASN A  47     172.801 150.752  34.775  1.00  0.00           N  
ATOM    783  H   ASN A  47     174.962 147.213  35.098  1.00  0.00           H  
ATOM    784  HA  ASN A  47     172.758 146.840  35.536  1.00  0.00           H  
ATOM    785 1HB  ASN A  47     172.300 148.838  33.295  1.00  0.00           H  
ATOM    786 2HB  ASN A  47     171.128 148.348  34.503  1.00  0.00           H  
ATOM    787 1HD2 ASN A  47     173.136 151.495  35.356  1.00  0.00           H  
ATOM    788 2HD2 ASN A  47     172.536 150.940  33.827  1.00  0.00           H  
ATOM    789  N   LEU A  48     172.971 145.001  33.350  1.00  0.00           N  
ATOM    790  CA  LEU A  48     172.410 143.937  32.513  1.00  0.00           C  
ATOM    791  C   LEU A  48     171.875 142.758  33.336  1.00  0.00           C  
ATOM    792  O   LEU A  48     172.514 142.310  34.289  1.00  0.00           O  
ATOM    793  CB  LEU A  48     173.486 143.412  31.562  1.00  0.00           C  
ATOM    794  CG  LEU A  48     173.064 142.393  30.459  1.00  0.00           C  
ATOM    795  CD1 LEU A  48     172.218 143.106  29.369  1.00  0.00           C  
ATOM    796  CD2 LEU A  48     174.295 141.785  29.856  1.00  0.00           C  
ATOM    797  H   LEU A  48     173.900 144.930  33.731  1.00  0.00           H  
ATOM    798  HA  LEU A  48     171.589 144.359  31.938  1.00  0.00           H  
ATOM    799 1HB  LEU A  48     173.936 144.230  31.106  1.00  0.00           H  
ATOM    800 2HB  LEU A  48     174.233 142.926  32.166  1.00  0.00           H  
ATOM    801  HG  LEU A  48     172.471 141.595  30.897  1.00  0.00           H  
ATOM    802 1HD1 LEU A  48     171.956 142.415  28.608  1.00  0.00           H  
ATOM    803 2HD1 LEU A  48     171.313 143.523  29.800  1.00  0.00           H  
ATOM    804 3HD1 LEU A  48     172.776 143.893  28.917  1.00  0.00           H  
ATOM    805 1HD2 LEU A  48     173.993 141.065  29.113  1.00  0.00           H  
ATOM    806 2HD2 LEU A  48     174.911 142.549  29.398  1.00  0.00           H  
ATOM    807 3HD2 LEU A  48     174.849 141.295  30.621  1.00  0.00           H  
ATOM    808  N   HIS A  49     170.717 142.242  32.924  1.00  0.00           N  
ATOM    809  CA  HIS A  49     170.071 141.048  33.474  1.00  0.00           C  
ATOM    810  C   HIS A  49     170.889 139.772  33.205  1.00  0.00           C  
ATOM    811  O   HIS A  49     171.517 139.635  32.147  1.00  0.00           O  
ATOM    812  CB  HIS A  49     168.650 140.903  32.910  1.00  0.00           C  
ATOM    813  CG  HIS A  49     167.784 139.898  33.644  1.00  0.00           C  
ATOM    814  ND1 HIS A  49     167.882 138.528  33.461  1.00  0.00           N  
ATOM    815  CD2 HIS A  49     166.805 140.085  34.563  1.00  0.00           C  
ATOM    816  CE1 HIS A  49     167.000 137.920  34.249  1.00  0.00           C  
ATOM    817  NE2 HIS A  49     166.338 138.845  34.921  1.00  0.00           N  
ATOM    818  H   HIS A  49     170.217 142.733  32.196  1.00  0.00           H  
ATOM    819  HA  HIS A  49     169.986 141.157  34.556  1.00  0.00           H  
ATOM    820 1HB  HIS A  49     168.148 141.872  32.945  1.00  0.00           H  
ATOM    821 2HB  HIS A  49     168.705 140.604  31.864  1.00  0.00           H  
ATOM    822  HD2 HIS A  49     166.455 141.044  34.950  1.00  0.00           H  
ATOM    823  HE1 HIS A  49     166.843 136.843  34.326  1.00  0.00           H  
ATOM    824  HE2 HIS A  49     165.600 138.672  35.596  1.00  0.00           H  
ATOM    825  N   GLU A  50     170.875 138.835  34.158  1.00  0.00           N  
ATOM    826  CA  GLU A  50     171.587 137.560  34.028  1.00  0.00           C  
ATOM    827  C   GLU A  50     171.215 136.754  32.780  1.00  0.00           C  
ATOM    828  O   GLU A  50     172.077 136.073  32.206  1.00  0.00           O  
ATOM    829  CB  GLU A  50     171.327 136.681  35.254  1.00  0.00           C  
ATOM    830  CG  GLU A  50     172.052 135.324  35.216  1.00  0.00           C  
ATOM    831  CD  GLU A  50     171.889 134.533  36.483  1.00  0.00           C  
ATOM    832  OE1 GLU A  50     171.308 135.047  37.408  1.00  0.00           O  
ATOM    833  OE2 GLU A  50     172.328 133.396  36.519  1.00  0.00           O  
ATOM    834  H   GLU A  50     170.355 139.007  35.008  1.00  0.00           H  
ATOM    835  HA  GLU A  50     172.651 137.780  33.988  1.00  0.00           H  
ATOM    836 1HB  GLU A  50     171.642 137.211  36.150  1.00  0.00           H  
ATOM    837 2HB  GLU A  50     170.256 136.493  35.341  1.00  0.00           H  
ATOM    838 1HG  GLU A  50     171.657 134.722  34.399  1.00  0.00           H  
ATOM    839 2HG  GLU A  50     173.113 135.489  35.026  1.00  0.00           H  
ATOM    840  N   LYS A  51     169.944 136.756  32.376  1.00  0.00           N  
ATOM    841  CA  LYS A  51     169.566 135.971  31.208  1.00  0.00           C  
ATOM    842  C   LYS A  51     170.323 136.451  29.980  1.00  0.00           C  
ATOM    843  O   LYS A  51     170.879 135.645  29.229  1.00  0.00           O  
ATOM    844  CB  LYS A  51     168.056 136.057  30.965  1.00  0.00           C  
ATOM    845  CG  LYS A  51     167.534 135.247  29.763  1.00  0.00           C  
ATOM    846  CD  LYS A  51     166.003 135.344  29.683  1.00  0.00           C  
ATOM    847  CE  LYS A  51     165.398 134.470  28.570  1.00  0.00           C  
ATOM    848  NZ  LYS A  51     165.606 135.035  27.178  1.00  0.00           N  
ATOM    849  H   LYS A  51     169.245 137.316  32.869  1.00  0.00           H  
ATOM    850  HA  LYS A  51     169.837 134.931  31.385  1.00  0.00           H  
ATOM    851 1HB  LYS A  51     167.533 135.716  31.855  1.00  0.00           H  
ATOM    852 2HB  LYS A  51     167.778 137.101  30.807  1.00  0.00           H  
ATOM    853 1HG  LYS A  51     167.971 135.634  28.837  1.00  0.00           H  
ATOM    854 2HG  LYS A  51     167.826 134.203  29.873  1.00  0.00           H  
ATOM    855 1HD  LYS A  51     165.572 135.039  30.640  1.00  0.00           H  
ATOM    856 2HD  LYS A  51     165.724 136.382  29.502  1.00  0.00           H  
ATOM    857 1HE  LYS A  51     165.844 133.479  28.617  1.00  0.00           H  
ATOM    858 2HE  LYS A  51     164.326 134.383  28.751  1.00  0.00           H  
ATOM    859 1HZ  LYS A  51     165.174 134.420  26.508  1.00  0.00           H  
ATOM    860 2HZ  LYS A  51     165.177 135.944  27.119  1.00  0.00           H  
ATOM    861 3HZ  LYS A  51     166.605 135.129  26.917  1.00  0.00           H  
ATOM    862  N   ARG A  52     170.377 137.776  29.813  1.00  0.00           N  
ATOM    863  CA  ARG A  52     171.058 138.360  28.677  1.00  0.00           C  
ATOM    864  C   ARG A  52     172.553 138.143  28.773  1.00  0.00           C  
ATOM    865  O   ARG A  52     173.204 137.953  27.741  1.00  0.00           O  
ATOM    866  CB  ARG A  52     170.792 139.827  28.597  1.00  0.00           C  
ATOM    867  CG  ARG A  52     169.384 140.237  28.273  1.00  0.00           C  
ATOM    868  CD  ARG A  52     168.932 139.739  26.970  1.00  0.00           C  
ATOM    869  NE  ARG A  52     167.773 140.456  26.541  1.00  0.00           N  
ATOM    870  CZ  ARG A  52     167.036 140.199  25.470  1.00  0.00           C  
ATOM    871  NH1 ARG A  52     167.304 139.180  24.660  1.00  0.00           N  
ATOM    872  NH2 ARG A  52     166.025 141.013  25.264  1.00  0.00           N  
ATOM    873  H   ARG A  52     169.907 138.364  30.482  1.00  0.00           H  
ATOM    874  HA  ARG A  52     170.702 137.882  27.774  1.00  0.00           H  
ATOM    875 1HB  ARG A  52     171.042 140.270  29.553  1.00  0.00           H  
ATOM    876 2HB  ARG A  52     171.443 140.243  27.840  1.00  0.00           H  
ATOM    877 1HG  ARG A  52     168.709 139.849  29.034  1.00  0.00           H  
ATOM    878 2HG  ARG A  52     169.323 141.318  28.258  1.00  0.00           H  
ATOM    879 1HD  ARG A  52     169.711 139.833  26.220  1.00  0.00           H  
ATOM    880 2HD  ARG A  52     168.649 138.693  27.074  1.00  0.00           H  
ATOM    881  HE  ARG A  52     167.470 141.265  27.102  1.00  0.00           H  
ATOM    882 1HH1 ARG A  52     168.099 138.546  24.858  1.00  0.00           H  
ATOM    883 2HH1 ARG A  52     166.728 139.005  23.855  1.00  0.00           H  
ATOM    884 1HH2 ARG A  52     165.895 141.776  25.954  1.00  0.00           H  
ATOM    885 2HH2 ARG A  52     165.405 140.895  24.479  1.00  0.00           H  
ATOM    886  N   ALA A  53     173.104 138.184  29.990  1.00  0.00           N  
ATOM    887  CA  ALA A  53     174.534 137.973  30.181  1.00  0.00           C  
ATOM    888  C   ALA A  53     174.901 136.585  29.703  1.00  0.00           C  
ATOM    889  O   ALA A  53     175.934 136.399  29.052  1.00  0.00           O  
ATOM    890  CB  ALA A  53     174.925 138.160  31.640  1.00  0.00           C  
ATOM    891  H   ALA A  53     172.506 138.397  30.794  1.00  0.00           H  
ATOM    892  HA  ALA A  53     175.079 138.701  29.593  1.00  0.00           H  
ATOM    893 1HB  ALA A  53     175.994 137.977  31.756  1.00  0.00           H  
ATOM    894 2HB  ALA A  53     174.696 139.180  31.949  1.00  0.00           H  
ATOM    895 3HB  ALA A  53     174.367 137.460  32.258  1.00  0.00           H  
ATOM    896  N   ARG A  54     174.035 135.616  30.002  1.00  0.00           N  
ATOM    897  CA  ARG A  54     174.242 134.255  29.548  1.00  0.00           C  
ATOM    898  C   ARG A  54     174.109 134.129  28.026  1.00  0.00           C  
ATOM    899  O   ARG A  54     174.877 133.386  27.407  1.00  0.00           O  
ATOM    900  CB  ARG A  54     173.276 133.330  30.266  1.00  0.00           C  
ATOM    901  CG  ARG A  54     173.647 133.108  31.739  1.00  0.00           C  
ATOM    902  CD  ARG A  54     172.705 132.205  32.456  1.00  0.00           C  
ATOM    903  NE  ARG A  54     173.098 132.026  33.868  1.00  0.00           N  
ATOM    904  CZ  ARG A  54     174.006 131.152  34.339  1.00  0.00           C  
ATOM    905  NH1 ARG A  54     174.663 130.322  33.542  1.00  0.00           N  
ATOM    906  NH2 ARG A  54     174.218 131.156  35.636  1.00  0.00           N  
ATOM    907  H   ARG A  54     173.240 135.840  30.616  1.00  0.00           H  
ATOM    908  HA  ARG A  54     175.254 133.961  29.828  1.00  0.00           H  
ATOM    909 1HB  ARG A  54     172.272 133.760  30.235  1.00  0.00           H  
ATOM    910 2HB  ARG A  54     173.244 132.365  29.768  1.00  0.00           H  
ATOM    911 1HG  ARG A  54     174.650 132.688  31.790  1.00  0.00           H  
ATOM    912 2HG  ARG A  54     173.638 134.071  32.254  1.00  0.00           H  
ATOM    913 1HD  ARG A  54     171.710 132.657  32.441  1.00  0.00           H  
ATOM    914 2HD  ARG A  54     172.665 131.231  31.975  1.00  0.00           H  
ATOM    915  HE  ARG A  54     172.653 132.622  34.589  1.00  0.00           H  
ATOM    916 1HH1 ARG A  54     174.496 130.327  32.547  1.00  0.00           H  
ATOM    917 2HH1 ARG A  54     175.339 129.678  33.930  1.00  0.00           H  
ATOM    918 1HH2 ARG A  54     173.678 131.827  36.211  1.00  0.00           H  
ATOM    919 2HH2 ARG A  54     174.884 130.528  36.056  1.00  0.00           H  
ATOM    920  N   GLU A  55     173.179 134.880  27.419  1.00  0.00           N  
ATOM    921  CA  GLU A  55     173.019 134.868  25.965  1.00  0.00           C  
ATOM    922  C   GLU A  55     174.265 135.423  25.270  1.00  0.00           C  
ATOM    923  O   GLU A  55     174.699 134.894  24.243  1.00  0.00           O  
ATOM    924  CB  GLU A  55     171.787 135.677  25.558  1.00  0.00           C  
ATOM    925  CG  GLU A  55     170.446 135.042  25.950  1.00  0.00           C  
ATOM    926  CD  GLU A  55     169.274 135.956  25.704  1.00  0.00           C  
ATOM    927  OE1 GLU A  55     169.517 137.092  25.354  1.00  0.00           O  
ATOM    928  OE2 GLU A  55     168.142 135.525  25.867  1.00  0.00           O  
ATOM    929  H   GLU A  55     172.522 135.424  27.996  1.00  0.00           H  
ATOM    930  HA  GLU A  55     172.882 133.831  25.644  1.00  0.00           H  
ATOM    931 1HB  GLU A  55     171.843 136.661  26.015  1.00  0.00           H  
ATOM    932 2HB  GLU A  55     171.789 135.822  24.482  1.00  0.00           H  
ATOM    933 1HG  GLU A  55     170.308 134.132  25.366  1.00  0.00           H  
ATOM    934 2HG  GLU A  55     170.472 134.761  26.997  1.00  0.00           H  
ATOM    935  N   ILE A  56     174.884 136.456  25.866  1.00  0.00           N  
ATOM    936  CA  ILE A  56     176.109 137.013  25.315  1.00  0.00           C  
ATOM    937  C   ILE A  56     177.230 136.008  25.425  1.00  0.00           C  
ATOM    938  O   ILE A  56     177.981 135.845  24.458  1.00  0.00           O  
ATOM    939  CB  ILE A  56     176.506 138.314  26.037  1.00  0.00           C  
ATOM    940  CG1 ILE A  56     175.509 139.429  25.716  1.00  0.00           C  
ATOM    941  CG2 ILE A  56     177.917 138.728  25.648  1.00  0.00           C  
ATOM    942  CD1 ILE A  56     175.653 140.650  26.596  1.00  0.00           C  
ATOM    943  H   ILE A  56     174.430 136.890  26.675  1.00  0.00           H  
ATOM    944  HA  ILE A  56     175.968 137.204  24.267  1.00  0.00           H  
ATOM    945  HB  ILE A  56     176.468 138.158  27.115  1.00  0.00           H  
ATOM    946 1HG1 ILE A  56     175.632 139.740  24.678  1.00  0.00           H  
ATOM    947 2HG1 ILE A  56     174.492 139.051  25.824  1.00  0.00           H  
ATOM    948 1HG2 ILE A  56     178.182 139.649  26.166  1.00  0.00           H  
ATOM    949 2HG2 ILE A  56     178.617 137.941  25.926  1.00  0.00           H  
ATOM    950 3HG2 ILE A  56     177.964 138.892  24.571  1.00  0.00           H  
ATOM    951 1HD1 ILE A  56     174.912 141.396  26.307  1.00  0.00           H  
ATOM    952 2HD1 ILE A  56     175.498 140.368  27.638  1.00  0.00           H  
ATOM    953 3HD1 ILE A  56     176.652 141.068  26.477  1.00  0.00           H  
ATOM    954  N   HIS A  57     177.367 135.339  26.563  1.00  0.00           N  
ATOM    955  CA  HIS A  57     178.401 134.330  26.703  1.00  0.00           C  
ATOM    956  C   HIS A  57     178.244 133.218  25.661  1.00  0.00           C  
ATOM    957  O   HIS A  57     179.194 132.920  24.937  1.00  0.00           O  
ATOM    958  CB  HIS A  57     178.374 133.731  28.112  1.00  0.00           C  
ATOM    959  CG  HIS A  57     179.296 132.565  28.288  1.00  0.00           C  
ATOM    960  ND1 HIS A  57     180.667 132.704  28.357  1.00  0.00           N  
ATOM    961  CD2 HIS A  57     179.045 131.240  28.408  1.00  0.00           C  
ATOM    962  CE1 HIS A  57     181.219 131.513  28.512  1.00  0.00           C  
ATOM    963  NE2 HIS A  57     180.257 130.609  28.546  1.00  0.00           N  
ATOM    964  H   HIS A  57     176.756 135.559  27.363  1.00  0.00           H  
ATOM    965  HA  HIS A  57     179.373 134.812  26.547  1.00  0.00           H  
ATOM    966 1HB  HIS A  57     178.650 134.496  28.839  1.00  0.00           H  
ATOM    967 2HB  HIS A  57     177.362 133.404  28.350  1.00  0.00           H  
ATOM    968  HD2 HIS A  57     178.065 130.762  28.396  1.00  0.00           H  
ATOM    969  HE1 HIS A  57     182.287 131.312  28.599  1.00  0.00           H  
ATOM    970  HE2 HIS A  57     180.386 129.613  28.655  1.00  0.00           H  
ATOM    971  N   LYS A  58     177.022 132.656  25.525  1.00  0.00           N  
ATOM    972  CA  LYS A  58     176.815 131.570  24.566  1.00  0.00           C  
ATOM    973  C   LYS A  58     177.071 132.030  23.140  1.00  0.00           C  
ATOM    974  O   LYS A  58     177.706 131.326  22.355  1.00  0.00           O  
ATOM    975  CB  LYS A  58     175.397 131.009  24.685  1.00  0.00           C  
ATOM    976  CG  LYS A  58     175.088 129.871  23.721  1.00  0.00           C  
ATOM    977  CD  LYS A  58     173.697 129.304  23.965  1.00  0.00           C  
ATOM    978  CE  LYS A  58     173.362 128.208  22.964  1.00  0.00           C  
ATOM    979  NZ  LYS A  58     172.014 127.627  23.205  1.00  0.00           N  
ATOM    980  H   LYS A  58     176.241 132.977  26.080  1.00  0.00           H  
ATOM    981  HA  LYS A  58     177.520 130.769  24.793  1.00  0.00           H  
ATOM    982 1HB  LYS A  58     175.235 130.642  25.699  1.00  0.00           H  
ATOM    983 2HB  LYS A  58     174.675 131.806  24.505  1.00  0.00           H  
ATOM    984 1HG  LYS A  58     175.147 130.237  22.695  1.00  0.00           H  
ATOM    985 2HG  LYS A  58     175.822 129.077  23.848  1.00  0.00           H  
ATOM    986 1HD  LYS A  58     173.644 128.891  24.974  1.00  0.00           H  
ATOM    987 2HD  LYS A  58     172.959 130.100  23.878  1.00  0.00           H  
ATOM    988 1HE  LYS A  58     173.393 128.616  21.954  1.00  0.00           H  
ATOM    989 2HE  LYS A  58     174.104 127.413  23.033  1.00  0.00           H  
ATOM    990 1HZ  LYS A  58     171.830 126.906  22.522  1.00  0.00           H  
ATOM    991 2HZ  LYS A  58     171.980 127.228  24.133  1.00  0.00           H  
ATOM    992 3HZ  LYS A  58     171.315 128.351  23.125  1.00  0.00           H  
ATOM    993  N   VAL A  59     176.575 133.222  22.796  1.00  0.00           N  
ATOM    994  CA  VAL A  59     176.763 133.738  21.460  1.00  0.00           C  
ATOM    995  C   VAL A  59     178.248 133.885  21.166  1.00  0.00           C  
ATOM    996  O   VAL A  59     178.731 133.441  20.125  1.00  0.00           O  
ATOM    997  CB  VAL A  59     176.062 135.101  21.304  1.00  0.00           C  
ATOM    998  CG1 VAL A  59     176.523 135.794  20.030  1.00  0.00           C  
ATOM    999  CG2 VAL A  59     174.553 134.909  21.298  1.00  0.00           C  
ATOM   1000  H   VAL A  59     176.063 133.775  23.469  1.00  0.00           H  
ATOM   1001  HA  VAL A  59     176.344 133.024  20.751  1.00  0.00           H  
ATOM   1002  HB  VAL A  59     176.344 135.742  22.139  1.00  0.00           H  
ATOM   1003 1HG1 VAL A  59     176.017 136.755  19.936  1.00  0.00           H  
ATOM   1004 2HG1 VAL A  59     177.600 135.953  20.072  1.00  0.00           H  
ATOM   1005 3HG1 VAL A  59     176.280 135.171  19.169  1.00  0.00           H  
ATOM   1006 1HG2 VAL A  59     174.064 135.876  21.188  1.00  0.00           H  
ATOM   1007 2HG2 VAL A  59     174.272 134.262  20.466  1.00  0.00           H  
ATOM   1008 3HG2 VAL A  59     174.241 134.449  22.236  1.00  0.00           H  
ATOM   1009  N   ALA A  60     178.997 134.508  22.072  1.00  0.00           N  
ATOM   1010  CA  ALA A  60     180.409 134.742  21.847  1.00  0.00           C  
ATOM   1011  C   ALA A  60     181.131 133.406  21.662  1.00  0.00           C  
ATOM   1012  O   ALA A  60     181.982 133.265  20.784  1.00  0.00           O  
ATOM   1013  CB  ALA A  60     181.012 135.530  23.001  1.00  0.00           C  
ATOM   1014  H   ALA A  60     178.576 134.826  22.933  1.00  0.00           H  
ATOM   1015  HA  ALA A  60     180.515 135.322  20.930  1.00  0.00           H  
ATOM   1016 1HB  ALA A  60     182.074 135.690  22.817  1.00  0.00           H  
ATOM   1017 2HB  ALA A  60     180.509 136.493  23.086  1.00  0.00           H  
ATOM   1018 3HB  ALA A  60     180.884 134.972  23.927  1.00  0.00           H  
ATOM   1019  N   LYS A  61     180.803 132.400  22.490  1.00  0.00           N  
ATOM   1020  CA  LYS A  61     181.457 131.101  22.347  1.00  0.00           C  
ATOM   1021  C   LYS A  61     181.238 130.518  20.955  1.00  0.00           C  
ATOM   1022  O   LYS A  61     182.172 130.022  20.325  1.00  0.00           O  
ATOM   1023  CB  LYS A  61     180.947 130.126  23.410  1.00  0.00           C  
ATOM   1024  CG  LYS A  61     181.565 128.736  23.336  1.00  0.00           C  
ATOM   1025  CD  LYS A  61     181.038 127.837  24.445  1.00  0.00           C  
ATOM   1026  CE  LYS A  61     181.597 126.427  24.328  1.00  0.00           C  
ATOM   1027  NZ  LYS A  61     181.097 125.539  25.412  1.00  0.00           N  
ATOM   1028  H   LYS A  61     180.109 132.524  23.214  1.00  0.00           H  
ATOM   1029  HA  LYS A  61     182.530 131.237  22.485  1.00  0.00           H  
ATOM   1030 1HB  LYS A  61     181.151 130.530  24.402  1.00  0.00           H  
ATOM   1031 2HB  LYS A  61     179.867 130.018  23.316  1.00  0.00           H  
ATOM   1032 1HG  LYS A  61     181.330 128.284  22.371  1.00  0.00           H  
ATOM   1033 2HG  LYS A  61     182.648 128.814  23.426  1.00  0.00           H  
ATOM   1034 1HD  LYS A  61     181.320 128.252  25.414  1.00  0.00           H  
ATOM   1035 2HD  LYS A  61     179.951 127.793  24.391  1.00  0.00           H  
ATOM   1036 1HE  LYS A  61     181.312 126.002  23.366  1.00  0.00           H  
ATOM   1037 2HE  LYS A  61     182.685 126.461  24.376  1.00  0.00           H  
ATOM   1038 1HZ  LYS A  61     181.490 124.615  25.299  1.00  0.00           H  
ATOM   1039 2HZ  LYS A  61     181.372 125.914  26.309  1.00  0.00           H  
ATOM   1040 3HZ  LYS A  61     180.090 125.483  25.365  1.00  0.00           H  
ATOM   1041  N   LEU A  62     179.993 130.570  20.454  1.00  0.00           N  
ATOM   1042  CA  LEU A  62     179.656 130.026  19.140  1.00  0.00           C  
ATOM   1043  C   LEU A  62     180.358 130.742  17.992  1.00  0.00           C  
ATOM   1044  O   LEU A  62     180.701 130.128  16.981  1.00  0.00           O  
ATOM   1045  CB  LEU A  62     178.138 130.100  18.926  1.00  0.00           C  
ATOM   1046  CG  LEU A  62     177.284 129.343  19.950  1.00  0.00           C  
ATOM   1047  CD1 LEU A  62     175.816 129.689  19.743  1.00  0.00           C  
ATOM   1048  CD2 LEU A  62     177.520 127.847  19.801  1.00  0.00           C  
ATOM   1049  H   LEU A  62     179.267 131.001  21.009  1.00  0.00           H  
ATOM   1050  HA  LEU A  62     179.961 128.980  19.110  1.00  0.00           H  
ATOM   1051 1HB  LEU A  62     177.835 131.145  18.949  1.00  0.00           H  
ATOM   1052 2HB  LEU A  62     177.907 129.698  17.939  1.00  0.00           H  
ATOM   1053  HG  LEU A  62     177.562 129.655  20.957  1.00  0.00           H  
ATOM   1054 1HD1 LEU A  62     175.209 129.151  20.472  1.00  0.00           H  
ATOM   1055 2HD1 LEU A  62     175.673 130.762  19.875  1.00  0.00           H  
ATOM   1056 3HD1 LEU A  62     175.513 129.403  18.737  1.00  0.00           H  
ATOM   1057 1HD2 LEU A  62     176.913 127.309  20.530  1.00  0.00           H  
ATOM   1058 2HD2 LEU A  62     177.241 127.533  18.795  1.00  0.00           H  
ATOM   1059 3HD2 LEU A  62     178.573 127.626  19.972  1.00  0.00           H  
ATOM   1060  N   ILE A  63     180.572 132.092  18.174  1.00  0.00           N  
ATOM   1061  CA  ILE A  63     181.401 132.835  17.234  1.00  0.00           C  
ATOM   1062  C   ILE A  63     182.830 132.312  17.229  1.00  0.00           C  
ATOM   1063  O   ILE A  63     183.436 132.143  16.170  1.00  0.00           O  
ATOM   1064  CB  ILE A  63     181.404 134.337  17.572  1.00  0.00           C  
ATOM   1065  CG1 ILE A  63     179.990 134.913  17.458  1.00  0.00           C  
ATOM   1066  CG2 ILE A  63     182.362 135.086  16.658  1.00  0.00           C  
ATOM   1067  CD1 ILE A  63     179.400 134.814  16.069  1.00  0.00           C  
ATOM   1068  H   ILE A  63     180.158 132.579  18.956  1.00  0.00           H  
ATOM   1069  HA  ILE A  63     180.981 132.716  16.234  1.00  0.00           H  
ATOM   1070  HB  ILE A  63     181.718 134.476  18.605  1.00  0.00           H  
ATOM   1071 1HG1 ILE A  63     179.328 134.390  18.148  1.00  0.00           H  
ATOM   1072 2HG1 ILE A  63     180.000 135.963  17.749  1.00  0.00           H  
ATOM   1073 1HG2 ILE A  63     182.351 136.146  16.910  1.00  0.00           H  
ATOM   1074 2HG2 ILE A  63     183.369 134.692  16.787  1.00  0.00           H  
ATOM   1075 3HG2 ILE A  63     182.052 134.956  15.621  1.00  0.00           H  
ATOM   1076 1HD1 ILE A  63     178.398 135.243  16.068  1.00  0.00           H  
ATOM   1077 2HD1 ILE A  63     180.030 135.361  15.367  1.00  0.00           H  
ATOM   1078 3HD1 ILE A  63     179.347 133.768  15.770  1.00  0.00           H  
ATOM   1079  N   LEU A  64     183.367 132.056  18.419  1.00  0.00           N  
ATOM   1080  CA  LEU A  64     184.737 131.577  18.554  1.00  0.00           C  
ATOM   1081  C   LEU A  64     184.882 130.160  18.014  1.00  0.00           C  
ATOM   1082  O   LEU A  64     185.925 129.795  17.476  1.00  0.00           O  
ATOM   1083  CB  LEU A  64     185.169 131.617  20.025  1.00  0.00           C  
ATOM   1084  CG  LEU A  64     185.304 133.016  20.641  1.00  0.00           C  
ATOM   1085  CD1 LEU A  64     185.503 132.892  22.145  1.00  0.00           C  
ATOM   1086  CD2 LEU A  64     186.472 133.745  19.993  1.00  0.00           C  
ATOM   1087  H   LEU A  64     182.808 132.197  19.247  1.00  0.00           H  
ATOM   1088  HA  LEU A  64     185.388 132.222  17.964  1.00  0.00           H  
ATOM   1089 1HB  LEU A  64     184.441 131.064  20.616  1.00  0.00           H  
ATOM   1090 2HB  LEU A  64     186.134 131.119  20.117  1.00  0.00           H  
ATOM   1091  HG  LEU A  64     184.386 133.579  20.471  1.00  0.00           H  
ATOM   1092 1HD1 LEU A  64     185.600 133.886  22.583  1.00  0.00           H  
ATOM   1093 2HD1 LEU A  64     184.645 132.384  22.585  1.00  0.00           H  
ATOM   1094 3HD1 LEU A  64     186.407 132.318  22.346  1.00  0.00           H  
ATOM   1095 1HD2 LEU A  64     186.568 134.739  20.430  1.00  0.00           H  
ATOM   1096 2HD2 LEU A  64     187.391 133.183  20.163  1.00  0.00           H  
ATOM   1097 3HD2 LEU A  64     186.295 133.835  18.921  1.00  0.00           H  
ATOM   1098  N   GLU A  65     183.827 129.366  18.162  1.00  0.00           N  
ATOM   1099  CA  GLU A  65     183.797 128.019  17.604  1.00  0.00           C  
ATOM   1100  C   GLU A  65     183.998 128.045  16.094  1.00  0.00           C  
ATOM   1101  O   GLU A  65     184.776 127.262  15.548  1.00  0.00           O  
ATOM   1102  CB  GLU A  65     182.473 127.330  17.940  1.00  0.00           C  
ATOM   1103  CG  GLU A  65     182.387 126.792  19.361  1.00  0.00           C  
ATOM   1104  CD  GLU A  65     181.041 126.203  19.683  1.00  0.00           C  
ATOM   1105  OE1 GLU A  65     180.163 126.291  18.859  1.00  0.00           O  
ATOM   1106  OE2 GLU A  65     180.892 125.665  20.755  1.00  0.00           O  
ATOM   1107  H   GLU A  65     183.024 129.703  18.676  1.00  0.00           H  
ATOM   1108  HA  GLU A  65     184.620 127.446  18.036  1.00  0.00           H  
ATOM   1109 1HB  GLU A  65     181.651 128.033  17.798  1.00  0.00           H  
ATOM   1110 2HB  GLU A  65     182.312 126.497  17.256  1.00  0.00           H  
ATOM   1111 1HG  GLU A  65     183.148 126.023  19.493  1.00  0.00           H  
ATOM   1112 2HG  GLU A  65     182.601 127.600  20.058  1.00  0.00           H  
ATOM   1113  N   VAL A  66     183.291 128.949  15.425  1.00  0.00           N  
ATOM   1114  CA  VAL A  66     183.413 129.097  13.978  1.00  0.00           C  
ATOM   1115  C   VAL A  66     184.804 129.579  13.588  1.00  0.00           C  
ATOM   1116  O   VAL A  66     185.401 129.075  12.638  1.00  0.00           O  
ATOM   1117  CB  VAL A  66     182.362 130.093  13.452  1.00  0.00           C  
ATOM   1118  CG1 VAL A  66     182.600 130.391  11.979  1.00  0.00           C  
ATOM   1119  CG2 VAL A  66     180.964 129.534  13.670  1.00  0.00           C  
ATOM   1120  H   VAL A  66     182.653 129.547  15.928  1.00  0.00           H  
ATOM   1121  HA  VAL A  66     183.258 128.122  13.516  1.00  0.00           H  
ATOM   1122  HB  VAL A  66     182.466 131.035  13.991  1.00  0.00           H  
ATOM   1123 1HG1 VAL A  66     181.849 131.097  11.624  1.00  0.00           H  
ATOM   1124 2HG1 VAL A  66     183.593 130.823  11.852  1.00  0.00           H  
ATOM   1125 3HG1 VAL A  66     182.529 129.467  11.405  1.00  0.00           H  
ATOM   1126 1HG2 VAL A  66     180.226 130.244  13.297  1.00  0.00           H  
ATOM   1127 2HG2 VAL A  66     180.862 128.590  13.136  1.00  0.00           H  
ATOM   1128 3HG2 VAL A  66     180.801 129.368  14.735  1.00  0.00           H  
ATOM   1129  N   ALA A  67     185.313 130.558  14.328  1.00  0.00           N  
ATOM   1130  CA  ALA A  67     186.622 131.135  14.039  1.00  0.00           C  
ATOM   1131  C   ALA A  67     187.716 130.077  14.103  1.00  0.00           C  
ATOM   1132  O   ALA A  67     188.499 129.924  13.166  1.00  0.00           O  
ATOM   1133  CB  ALA A  67     186.927 132.270  15.006  1.00  0.00           C  
ATOM   1134  H   ALA A  67     184.782 130.912  15.110  1.00  0.00           H  
ATOM   1135  HA  ALA A  67     186.608 131.535  13.024  1.00  0.00           H  
ATOM   1136 1HB  ALA A  67     187.907 132.689  14.778  1.00  0.00           H  
ATOM   1137 2HB  ALA A  67     186.168 133.046  14.907  1.00  0.00           H  
ATOM   1138 3HB  ALA A  67     186.924 131.889  16.026  1.00  0.00           H  
ATOM   1139  N   ALA A  68     187.764 129.348  15.213  1.00  0.00           N  
ATOM   1140  CA  ALA A  68     188.789 128.332  15.419  1.00  0.00           C  
ATOM   1141  C   ALA A  68     188.685 127.226  14.377  1.00  0.00           C  
ATOM   1142  O   ALA A  68     189.694 126.762  13.846  1.00  0.00           O  
ATOM   1143  CB  ALA A  68     188.683 127.750  16.821  1.00  0.00           C  
ATOM   1144  H   ALA A  68     187.072 129.501  15.931  1.00  0.00           H  
ATOM   1145  HA  ALA A  68     189.767 128.800  15.305  1.00  0.00           H  
ATOM   1146 1HB  ALA A  68     189.455 126.993  16.960  1.00  0.00           H  
ATOM   1147 2HB  ALA A  68     188.818 128.544  17.556  1.00  0.00           H  
ATOM   1148 3HB  ALA A  68     187.702 127.296  16.954  1.00  0.00           H  
ATOM   1149  N   ALA A  69     187.458 126.802  14.092  1.00  0.00           N  
ATOM   1150  CA  ALA A  69     187.215 125.788  13.074  1.00  0.00           C  
ATOM   1151  C   ALA A  69     187.666 126.268  11.699  1.00  0.00           C  
ATOM   1152  O   ALA A  69     188.292 125.524  10.946  1.00  0.00           O  
ATOM   1153  CB  ALA A  69     185.742 125.408  13.043  1.00  0.00           C  
ATOM   1154  H   ALA A  69     186.674 127.193  14.593  1.00  0.00           H  
ATOM   1155  HA  ALA A  69     187.798 124.901  13.321  1.00  0.00           H  
ATOM   1156 1HB  ALA A  69     185.577 124.651  12.277  1.00  0.00           H  
ATOM   1157 2HB  ALA A  69     185.449 125.011  14.015  1.00  0.00           H  
ATOM   1158 3HB  ALA A  69     185.144 126.290  12.816  1.00  0.00           H  
ATOM   1159  N   GLU A  70     187.344 127.518  11.380  1.00  0.00           N  
ATOM   1160  CA  GLU A  70     187.762 128.118  10.118  1.00  0.00           C  
ATOM   1161  C   GLU A  70     189.278 128.072   9.964  1.00  0.00           C  
ATOM   1162  O   GLU A  70     189.792 127.769   8.886  1.00  0.00           O  
ATOM   1163  CB  GLU A  70     187.275 129.566  10.027  1.00  0.00           C  
ATOM   1164  CG  GLU A  70     187.695 130.292   8.757  1.00  0.00           C  
ATOM   1165  CD  GLU A  70     187.144 131.689   8.672  1.00  0.00           C  
ATOM   1166  OE1 GLU A  70     186.202 131.979   9.369  1.00  0.00           O  
ATOM   1167  OE2 GLU A  70     187.666 132.466   7.909  1.00  0.00           O  
ATOM   1168  H   GLU A  70     186.793 128.064  12.026  1.00  0.00           H  
ATOM   1169  HA  GLU A  70     187.329 127.544   9.301  1.00  0.00           H  
ATOM   1170 1HB  GLU A  70     186.186 129.587  10.080  1.00  0.00           H  
ATOM   1171 2HB  GLU A  70     187.655 130.132  10.877  1.00  0.00           H  
ATOM   1172 1HG  GLU A  70     188.783 130.340   8.721  1.00  0.00           H  
ATOM   1173 2HG  GLU A  70     187.355 129.720   7.895  1.00  0.00           H  
ATOM   1174  N   ARG A  71     189.988 128.372  11.046  1.00  0.00           N  
ATOM   1175  CA  ARG A  71     191.445 128.332  11.041  1.00  0.00           C  
ATOM   1176  C   ARG A  71     191.956 126.945  10.673  1.00  0.00           C  
ATOM   1177  O   ARG A  71     192.915 126.808   9.914  1.00  0.00           O  
ATOM   1178  CB  ARG A  71     191.995 128.729  12.403  1.00  0.00           C  
ATOM   1179  CG  ARG A  71     191.813 130.194  12.764  1.00  0.00           C  
ATOM   1180  CD  ARG A  71     192.499 130.535  14.037  1.00  0.00           C  
ATOM   1181  NE  ARG A  71     192.286 131.924  14.413  1.00  0.00           N  
ATOM   1182  CZ  ARG A  71     191.333 132.348  15.265  1.00  0.00           C  
ATOM   1183  NH1 ARG A  71     190.515 131.482  15.821  1.00  0.00           N  
ATOM   1184  NH2 ARG A  71     191.221 133.635  15.543  1.00  0.00           N  
ATOM   1185  H   ARG A  71     189.504 128.636  11.894  1.00  0.00           H  
ATOM   1186  HA  ARG A  71     191.807 129.028  10.284  1.00  0.00           H  
ATOM   1187 1HB  ARG A  71     191.512 128.135  13.177  1.00  0.00           H  
ATOM   1188 2HB  ARG A  71     193.063 128.510  12.441  1.00  0.00           H  
ATOM   1189 1HG  ARG A  71     192.228 130.819  11.973  1.00  0.00           H  
ATOM   1190 2HG  ARG A  71     190.750 130.411  12.879  1.00  0.00           H  
ATOM   1191 1HD  ARG A  71     192.116 129.903  14.837  1.00  0.00           H  
ATOM   1192 2HD  ARG A  71     193.571 130.372  13.927  1.00  0.00           H  
ATOM   1193  HE  ARG A  71     192.897 132.620  14.005  1.00  0.00           H  
ATOM   1194 1HH1 ARG A  71     190.601 130.498  15.608  1.00  0.00           H  
ATOM   1195 2HH1 ARG A  71     189.801 131.800  16.460  1.00  0.00           H  
ATOM   1196 1HH2 ARG A  71     191.850 134.301  15.116  1.00  0.00           H  
ATOM   1197 2HH2 ARG A  71     190.507 133.953  16.182  1.00  0.00           H  
ATOM   1198  N   ILE A  72     191.312 125.920  11.220  1.00  0.00           N  
ATOM   1199  CA  ILE A  72     191.659 124.540  10.899  1.00  0.00           C  
ATOM   1200  C   ILE A  72     191.458 124.252   9.416  1.00  0.00           C  
ATOM   1201  O   ILE A  72     192.304 123.624   8.778  1.00  0.00           O  
ATOM   1202  CB  ILE A  72     190.820 123.554  11.732  1.00  0.00           C  
ATOM   1203  CG1 ILE A  72     191.209 123.638  13.210  1.00  0.00           C  
ATOM   1204  CG2 ILE A  72     190.995 122.135  11.213  1.00  0.00           C  
ATOM   1205  CD1 ILE A  72     190.254 122.918  14.135  1.00  0.00           C  
ATOM   1206  H   ILE A  72     190.563 126.100  11.872  1.00  0.00           H  
ATOM   1207  HA  ILE A  72     192.714 124.386  11.127  1.00  0.00           H  
ATOM   1208  HB  ILE A  72     189.767 123.827  11.667  1.00  0.00           H  
ATOM   1209 1HG1 ILE A  72     192.203 123.216  13.350  1.00  0.00           H  
ATOM   1210 2HG1 ILE A  72     191.253 124.684  13.516  1.00  0.00           H  
ATOM   1211 1HG2 ILE A  72     190.396 121.451  11.813  1.00  0.00           H  
ATOM   1212 2HG2 ILE A  72     190.671 122.085  10.174  1.00  0.00           H  
ATOM   1213 3HG2 ILE A  72     192.045 121.850  11.279  1.00  0.00           H  
ATOM   1214 1HD1 ILE A  72     190.596 123.023  15.165  1.00  0.00           H  
ATOM   1215 2HD1 ILE A  72     189.257 123.349  14.038  1.00  0.00           H  
ATOM   1216 3HD1 ILE A  72     190.221 121.861  13.871  1.00  0.00           H  
ATOM   1217  N   VAL A  73     190.335 124.714   8.876  1.00  0.00           N  
ATOM   1218  CA  VAL A  73     190.046 124.546   7.457  1.00  0.00           C  
ATOM   1219  C   VAL A  73     191.106 125.218   6.594  1.00  0.00           C  
ATOM   1220  O   VAL A  73     191.563 124.649   5.603  1.00  0.00           O  
ATOM   1221  CB  VAL A  73     188.663 125.137   7.122  1.00  0.00           C  
ATOM   1222  CG1 VAL A  73     188.433 125.133   5.618  1.00  0.00           C  
ATOM   1223  CG2 VAL A  73     187.576 124.349   7.836  1.00  0.00           C  
ATOM   1224  H   VAL A  73     189.668 125.194   9.462  1.00  0.00           H  
ATOM   1225  HA  VAL A  73     190.057 123.481   7.224  1.00  0.00           H  
ATOM   1226  HB  VAL A  73     188.634 126.177   7.448  1.00  0.00           H  
ATOM   1227 1HG1 VAL A  73     187.452 125.554   5.398  1.00  0.00           H  
ATOM   1228 2HG1 VAL A  73     189.202 125.732   5.130  1.00  0.00           H  
ATOM   1229 3HG1 VAL A  73     188.478 124.109   5.246  1.00  0.00           H  
ATOM   1230 1HG2 VAL A  73     186.601 124.774   7.595  1.00  0.00           H  
ATOM   1231 2HG2 VAL A  73     187.609 123.309   7.514  1.00  0.00           H  
ATOM   1232 3HG2 VAL A  73     187.737 124.401   8.913  1.00  0.00           H  
ATOM   1233  N   ARG A  74     191.492 126.429   6.976  1.00  0.00           N  
ATOM   1234  CA  ARG A  74     192.471 127.196   6.215  1.00  0.00           C  
ATOM   1235  C   ARG A  74     193.852 126.557   6.292  1.00  0.00           C  
ATOM   1236  O   ARG A  74     194.635 126.634   5.346  1.00  0.00           O  
ATOM   1237  CB  ARG A  74     192.549 128.625   6.731  1.00  0.00           C  
ATOM   1238  CG  ARG A  74     191.351 129.497   6.384  1.00  0.00           C  
ATOM   1239  CD  ARG A  74     191.515 130.883   6.894  1.00  0.00           C  
ATOM   1240  NE  ARG A  74     190.361 131.713   6.585  1.00  0.00           N  
ATOM   1241  CZ  ARG A  74     190.179 132.366   5.421  1.00  0.00           C  
ATOM   1242  NH1 ARG A  74     191.082 132.276   4.468  1.00  0.00           N  
ATOM   1243  NH2 ARG A  74     189.094 133.099   5.236  1.00  0.00           N  
ATOM   1244  H   ARG A  74     191.097 126.830   7.815  1.00  0.00           H  
ATOM   1245  HA  ARG A  74     192.169 127.204   5.168  1.00  0.00           H  
ATOM   1246 1HB  ARG A  74     192.646 128.617   7.816  1.00  0.00           H  
ATOM   1247 2HB  ARG A  74     193.438 129.112   6.327  1.00  0.00           H  
ATOM   1248 1HG  ARG A  74     191.236 129.542   5.300  1.00  0.00           H  
ATOM   1249 2HG  ARG A  74     190.451 129.072   6.828  1.00  0.00           H  
ATOM   1250 1HD  ARG A  74     191.638 130.859   7.976  1.00  0.00           H  
ATOM   1251 2HD  ARG A  74     192.394 131.337   6.439  1.00  0.00           H  
ATOM   1252  HE  ARG A  74     189.646 131.807   7.294  1.00  0.00           H  
ATOM   1253 1HH1 ARG A  74     191.910 131.716   4.609  1.00  0.00           H  
ATOM   1254 2HH1 ARG A  74     190.944 132.766   3.596  1.00  0.00           H  
ATOM   1255 1HH2 ARG A  74     188.401 133.168   5.969  1.00  0.00           H  
ATOM   1256 2HH2 ARG A  74     188.958 133.588   4.365  1.00  0.00           H  
ATOM   1257  N   GLU A  75     194.144 125.924   7.423  1.00  0.00           N  
ATOM   1258  CA  GLU A  75     195.435 125.280   7.629  1.00  0.00           C  
ATOM   1259  C   GLU A  75     195.573 124.034   6.760  1.00  0.00           C  
ATOM   1260  O   GLU A  75     196.627 123.790   6.174  1.00  0.00           O  
ATOM   1261  CB  GLU A  75     195.617 124.909   9.103  1.00  0.00           C  
ATOM   1262  CG  GLU A  75     196.978 124.316   9.439  1.00  0.00           C  
ATOM   1263  CD  GLU A  75     198.108 125.280   9.209  1.00  0.00           C  
ATOM   1264  OE1 GLU A  75     197.856 126.459   9.149  1.00  0.00           O  
ATOM   1265  OE2 GLU A  75     199.226 124.836   9.094  1.00  0.00           O  
ATOM   1266  H   GLU A  75     193.453 125.889   8.159  1.00  0.00           H  
ATOM   1267  HA  GLU A  75     196.220 125.976   7.336  1.00  0.00           H  
ATOM   1268 1HB  GLU A  75     195.476 125.796   9.721  1.00  0.00           H  
ATOM   1269 2HB  GLU A  75     194.855 124.184   9.393  1.00  0.00           H  
ATOM   1270 1HG  GLU A  75     196.982 124.012  10.486  1.00  0.00           H  
ATOM   1271 2HG  GLU A  75     197.135 123.427   8.831  1.00  0.00           H  
ATOM   1272  N   ARG A  76     194.503 123.252   6.682  1.00  0.00           N  
ATOM   1273  CA  ARG A  76     194.492 122.048   5.859  1.00  0.00           C  
ATOM   1274  C   ARG A  76     193.184 121.923   5.087  1.00  0.00           C  
ATOM   1275  O   ARG A  76     192.326 121.110   5.433  1.00  0.00           O  
ATOM   1276  CB  ARG A  76     194.693 120.809   6.718  1.00  0.00           C  
ATOM   1277  CG  ARG A  76     196.047 120.719   7.403  1.00  0.00           C  
ATOM   1278  CD  ARG A  76     197.141 120.482   6.427  1.00  0.00           C  
ATOM   1279  NE  ARG A  76     198.421 120.273   7.086  1.00  0.00           N  
ATOM   1280  CZ  ARG A  76     199.258 121.260   7.461  1.00  0.00           C  
ATOM   1281  NH1 ARG A  76     198.937 122.516   7.236  1.00  0.00           N  
ATOM   1282  NH2 ARG A  76     200.401 120.968   8.057  1.00  0.00           N  
ATOM   1283  H   ARG A  76     193.675 123.496   7.209  1.00  0.00           H  
ATOM   1284  HA  ARG A  76     195.299 122.123   5.129  1.00  0.00           H  
ATOM   1285 1HB  ARG A  76     193.928 120.777   7.492  1.00  0.00           H  
ATOM   1286 2HB  ARG A  76     194.574 119.917   6.103  1.00  0.00           H  
ATOM   1287 1HG  ARG A  76     196.253 121.652   7.928  1.00  0.00           H  
ATOM   1288 2HG  ARG A  76     196.039 119.894   8.117  1.00  0.00           H  
ATOM   1289 1HD  ARG A  76     196.915 119.595   5.836  1.00  0.00           H  
ATOM   1290 2HD  ARG A  76     197.235 121.344   5.768  1.00  0.00           H  
ATOM   1291  HE  ARG A  76     198.702 119.321   7.278  1.00  0.00           H  
ATOM   1292 1HH1 ARG A  76     198.064 122.739   6.781  1.00  0.00           H  
ATOM   1293 2HH1 ARG A  76     199.565 123.255   7.517  1.00  0.00           H  
ATOM   1294 1HH2 ARG A  76     200.648 120.003   8.231  1.00  0.00           H  
ATOM   1295 2HH2 ARG A  76     201.028 121.707   8.337  1.00  0.00           H  
ATOM   1296  N   PRO A  77     193.039 122.729   4.042  1.00  0.00           N  
ATOM   1297  CA  PRO A  77     191.836 122.706   3.218  1.00  0.00           C  
ATOM   1298  C   PRO A  77     191.606 121.326   2.617  1.00  0.00           C  
ATOM   1299  O   PRO A  77     192.496 120.756   1.987  1.00  0.00           O  
ATOM   1300  CB  PRO A  77     192.139 123.749   2.138  1.00  0.00           C  
ATOM   1301  CG  PRO A  77     193.117 124.671   2.783  1.00  0.00           C  
ATOM   1302  CD  PRO A  77     193.989 123.768   3.615  1.00  0.00           C  
ATOM   1303  HA  PRO A  77     190.979 122.938   3.849  1.00  0.00           H  
ATOM   1304 1HB  PRO A  77     192.544 123.256   1.242  1.00  0.00           H  
ATOM   1305 2HB  PRO A  77     191.212 124.257   1.834  1.00  0.00           H  
ATOM   1306 1HG  PRO A  77     193.686 125.218   2.016  1.00  0.00           H  
ATOM   1307 2HG  PRO A  77     192.589 125.424   3.385  1.00  0.00           H  
ATOM   1308 1HD  PRO A  77     194.796 123.358   2.991  1.00  0.00           H  
ATOM   1309 2HD  PRO A  77     194.403 124.337   4.461  1.00  0.00           H  
ATOM   1310  N   GLY A  78     190.405 120.794   2.814  1.00  0.00           N  
ATOM   1311  CA  GLY A  78     189.992 119.565   2.147  1.00  0.00           C  
ATOM   1312  C   GLY A  78     190.342 118.340   2.983  1.00  0.00           C  
ATOM   1313  O   GLY A  78     190.055 117.208   2.593  1.00  0.00           O  
ATOM   1314  H   GLY A  78     189.760 121.252   3.443  1.00  0.00           H  
ATOM   1315 1HA  GLY A  78     188.917 119.592   1.968  1.00  0.00           H  
ATOM   1316 2HA  GLY A  78     190.479 119.497   1.175  1.00  0.00           H  
ATOM   1317  N   SER A  79     190.963 118.574   4.134  1.00  0.00           N  
ATOM   1318  CA  SER A  79     191.354 117.490   5.029  1.00  0.00           C  
ATOM   1319  C   SER A  79     190.164 116.986   5.835  1.00  0.00           C  
ATOM   1320  O   SER A  79     189.125 117.641   5.900  1.00  0.00           O  
ATOM   1321  CB  SER A  79     192.450 117.956   5.967  1.00  0.00           C  
ATOM   1322  OG  SER A  79     191.965 118.910   6.872  1.00  0.00           O  
ATOM   1323  H   SER A  79     191.170 119.527   4.397  1.00  0.00           H  
ATOM   1324  HA  SER A  79     191.720 116.659   4.426  1.00  0.00           H  
ATOM   1325 1HB  SER A  79     192.848 117.101   6.514  1.00  0.00           H  
ATOM   1326 2HB  SER A  79     193.267 118.383   5.388  1.00  0.00           H  
ATOM   1327  HG  SER A  79     192.068 119.761   6.439  1.00  0.00           H  
ATOM   1328  N   ASN A  80     190.325 115.819   6.450  1.00  0.00           N  
ATOM   1329  CA  ASN A  80     189.302 115.270   7.332  1.00  0.00           C  
ATOM   1330  C   ASN A  80     189.125 116.135   8.572  1.00  0.00           C  
ATOM   1331  O   ASN A  80     188.028 116.222   9.127  1.00  0.00           O  
ATOM   1332  CB  ASN A  80     189.641 113.842   7.720  1.00  0.00           C  
ATOM   1333  CG  ASN A  80     189.448 112.874   6.587  1.00  0.00           C  
ATOM   1334  OD1 ASN A  80     188.702 113.148   5.640  1.00  0.00           O  
ATOM   1335  ND2 ASN A  80     190.108 111.747   6.665  1.00  0.00           N  
ATOM   1336  H   ASN A  80     191.178 115.297   6.300  1.00  0.00           H  
ATOM   1337  HA  ASN A  80     188.357 115.263   6.791  1.00  0.00           H  
ATOM   1338 1HB  ASN A  80     190.678 113.792   8.055  1.00  0.00           H  
ATOM   1339 2HB  ASN A  80     189.012 113.534   8.556  1.00  0.00           H  
ATOM   1340 1HD2 ASN A  80     190.018 111.064   5.938  1.00  0.00           H  
ATOM   1341 2HD2 ASN A  80     190.700 111.566   7.449  1.00  0.00           H  
ATOM   1342  N   LEU A  81     190.205 116.776   9.002  1.00  0.00           N  
ATOM   1343  CA  LEU A  81     190.140 117.752  10.082  1.00  0.00           C  
ATOM   1344  C   LEU A  81     189.300 118.959   9.683  1.00  0.00           C  
ATOM   1345  O   LEU A  81     188.526 119.483  10.485  1.00  0.00           O  
ATOM   1346  CB  LEU A  81     191.553 118.209  10.469  1.00  0.00           C  
ATOM   1347  CG  LEU A  81     192.443 117.141  11.116  1.00  0.00           C  
ATOM   1348  CD1 LEU A  81     193.866 117.669  11.235  1.00  0.00           C  
ATOM   1349  CD2 LEU A  81     191.881 116.770  12.481  1.00  0.00           C  
ATOM   1350  H   LEU A  81     191.097 116.581   8.569  1.00  0.00           H  
ATOM   1351  HA  LEU A  81     189.657 117.286  10.942  1.00  0.00           H  
ATOM   1352 1HB  LEU A  81     192.060 118.565   9.574  1.00  0.00           H  
ATOM   1353 2HB  LEU A  81     191.469 119.040  11.169  1.00  0.00           H  
ATOM   1354  HG  LEU A  81     192.468 116.254  10.482  1.00  0.00           H  
ATOM   1355 1HD1 LEU A  81     194.499 116.909  11.695  1.00  0.00           H  
ATOM   1356 2HD1 LEU A  81     194.250 117.908  10.244  1.00  0.00           H  
ATOM   1357 3HD1 LEU A  81     193.870 118.566  11.852  1.00  0.00           H  
ATOM   1358 1HD2 LEU A  81     192.514 116.009  12.941  1.00  0.00           H  
ATOM   1359 2HD2 LEU A  81     191.856 117.655  13.117  1.00  0.00           H  
ATOM   1360 3HD2 LEU A  81     190.870 116.379  12.365  1.00  0.00           H  
ATOM   1361  N   ALA A  82     189.462 119.401   8.439  1.00  0.00           N  
ATOM   1362  CA  ALA A  82     188.671 120.505   7.910  1.00  0.00           C  
ATOM   1363  C   ALA A  82     187.198 120.128   7.804  1.00  0.00           C  
ATOM   1364  O   ALA A  82     186.317 120.956   8.036  1.00  0.00           O  
ATOM   1365  CB  ALA A  82     189.206 120.937   6.553  1.00  0.00           C  
ATOM   1366  H   ALA A  82     190.149 118.958   7.846  1.00  0.00           H  
ATOM   1367  HA  ALA A  82     188.749 121.348   8.597  1.00  0.00           H  
ATOM   1368 1HB  ALA A  82     188.605 121.762   6.171  1.00  0.00           H  
ATOM   1369 2HB  ALA A  82     190.242 121.259   6.654  1.00  0.00           H  
ATOM   1370 3HB  ALA A  82     189.152 120.098   5.859  1.00  0.00           H  
ATOM   1371  N   LYS A  83     186.938 118.873   7.455  1.00  0.00           N  
ATOM   1372  CA  LYS A  83     185.573 118.363   7.390  1.00  0.00           C  
ATOM   1373  C   LYS A  83     184.896 118.424   8.752  1.00  0.00           C  
ATOM   1374  O   LYS A  83     183.735 118.819   8.863  1.00  0.00           O  
ATOM   1375  CB  LYS A  83     185.561 116.929   6.860  1.00  0.00           C  
ATOM   1376  CG  LYS A  83     185.901 116.801   5.381  1.00  0.00           C  
ATOM   1377  CD  LYS A  83     185.914 115.346   4.940  1.00  0.00           C  
ATOM   1378  CE  LYS A  83     186.391 115.206   3.502  1.00  0.00           C  
ATOM   1379  NZ  LYS A  83     186.490 113.781   3.085  1.00  0.00           N  
ATOM   1380  H   LYS A  83     187.705 118.254   7.230  1.00  0.00           H  
ATOM   1381  HA  LYS A  83     185.001 118.994   6.709  1.00  0.00           H  
ATOM   1382 1HB  LYS A  83     186.278 116.328   7.420  1.00  0.00           H  
ATOM   1383 2HB  LYS A  83     184.575 116.492   7.016  1.00  0.00           H  
ATOM   1384 1HG  LYS A  83     185.162 117.345   4.790  1.00  0.00           H  
ATOM   1385 2HG  LYS A  83     186.881 117.238   5.193  1.00  0.00           H  
ATOM   1386 1HD  LYS A  83     186.577 114.774   5.592  1.00  0.00           H  
ATOM   1387 2HD  LYS A  83     184.909 114.932   5.022  1.00  0.00           H  
ATOM   1388 1HE  LYS A  83     185.697 115.719   2.838  1.00  0.00           H  
ATOM   1389 2HE  LYS A  83     187.371 115.670   3.397  1.00  0.00           H  
ATOM   1390 1HZ  LYS A  83     186.809 113.732   2.128  1.00  0.00           H  
ATOM   1391 2HZ  LYS A  83     187.145 113.298   3.683  1.00  0.00           H  
ATOM   1392 3HZ  LYS A  83     185.581 113.344   3.159  1.00  0.00           H  
ATOM   1393  N   LYS A  84     185.629 118.031   9.789  1.00  0.00           N  
ATOM   1394  CA  LYS A  84     185.138 118.138  11.158  1.00  0.00           C  
ATOM   1395  C   LYS A  84     184.958 119.595  11.566  1.00  0.00           C  
ATOM   1396  O   LYS A  84     184.011 119.939  12.274  1.00  0.00           O  
ATOM   1397  CB  LYS A  84     186.092 117.437  12.126  1.00  0.00           C  
ATOM   1398  CG  LYS A  84     185.643 117.460  13.581  1.00  0.00           C  
ATOM   1399  CD  LYS A  84     184.348 116.684  13.772  1.00  0.00           C  
ATOM   1400  CE  LYS A  84     183.964 116.601  15.242  1.00  0.00           C  
ATOM   1401  NZ  LYS A  84     182.742 115.777  15.452  1.00  0.00           N  
ATOM   1402  H   LYS A  84     186.548 117.648   9.625  1.00  0.00           H  
ATOM   1403  HA  LYS A  84     184.164 117.654  11.215  1.00  0.00           H  
ATOM   1404 1HB  LYS A  84     186.210 116.394  11.829  1.00  0.00           H  
ATOM   1405 2HB  LYS A  84     187.075 117.904  12.072  1.00  0.00           H  
ATOM   1406 1HG  LYS A  84     186.418 117.019  14.209  1.00  0.00           H  
ATOM   1407 2HG  LYS A  84     185.489 118.491  13.897  1.00  0.00           H  
ATOM   1408 1HD  LYS A  84     183.545 117.175  13.222  1.00  0.00           H  
ATOM   1409 2HD  LYS A  84     184.469 115.674  13.381  1.00  0.00           H  
ATOM   1410 1HE  LYS A  84     184.784 116.164  15.809  1.00  0.00           H  
ATOM   1411 2HE  LYS A  84     183.779 117.604  15.627  1.00  0.00           H  
ATOM   1412 1HZ  LYS A  84     182.521 115.747  16.437  1.00  0.00           H  
ATOM   1413 2HZ  LYS A  84     181.969 116.184  14.945  1.00  0.00           H  
ATOM   1414 3HZ  LYS A  84     182.908 114.838  15.116  1.00  0.00           H  
ATOM   1415  N   ALA A  85     185.869 120.450  11.114  1.00  0.00           N  
ATOM   1416  CA  ALA A  85     185.767 121.883  11.363  1.00  0.00           C  
ATOM   1417  C   ALA A  85     184.483 122.453  10.775  1.00  0.00           C  
ATOM   1418  O   ALA A  85     183.793 123.244  11.419  1.00  0.00           O  
ATOM   1419  CB  ALA A  85     186.978 122.606  10.789  1.00  0.00           C  
ATOM   1420  H   ALA A  85     186.654 120.097  10.584  1.00  0.00           H  
ATOM   1421  HA  ALA A  85     185.741 122.046  12.440  1.00  0.00           H  
ATOM   1422 1HB  ALA A  85     186.888 123.675  10.982  1.00  0.00           H  
ATOM   1423 2HB  ALA A  85     187.885 122.228  11.261  1.00  0.00           H  
ATOM   1424 3HB  ALA A  85     187.029 122.435   9.716  1.00  0.00           H  
ATOM   1425  N   LEU A  86     184.165 122.048   9.549  1.00  0.00           N  
ATOM   1426  CA  LEU A  86     182.946 122.490   8.888  1.00  0.00           C  
ATOM   1427  C   LEU A  86     181.708 122.025   9.643  1.00  0.00           C  
ATOM   1428  O   LEU A  86     180.729 122.760   9.762  1.00  0.00           O  
ATOM   1429  CB  LEU A  86     182.902 121.962   7.449  1.00  0.00           C  
ATOM   1430  CG  LEU A  86     183.926 122.575   6.484  1.00  0.00           C  
ATOM   1431  CD1 LEU A  86     183.908 121.807   5.169  1.00  0.00           C  
ATOM   1432  CD2 LEU A  86     183.600 124.045   6.264  1.00  0.00           C  
ATOM   1433  H   LEU A  86     184.789 121.417   9.064  1.00  0.00           H  
ATOM   1434  HA  LEU A  86     182.934 123.580   8.875  1.00  0.00           H  
ATOM   1435 1HB  LEU A  86     183.068 120.886   7.468  1.00  0.00           H  
ATOM   1436 2HB  LEU A  86     181.909 122.149   7.040  1.00  0.00           H  
ATOM   1437  HG  LEU A  86     184.926 122.485   6.910  1.00  0.00           H  
ATOM   1438 1HD1 LEU A  86     184.637 122.243   4.484  1.00  0.00           H  
ATOM   1439 2HD1 LEU A  86     184.164 120.764   5.354  1.00  0.00           H  
ATOM   1440 3HD1 LEU A  86     182.915 121.865   4.728  1.00  0.00           H  
ATOM   1441 1HD2 LEU A  86     184.329 124.481   5.579  1.00  0.00           H  
ATOM   1442 2HD2 LEU A  86     182.601 124.136   5.837  1.00  0.00           H  
ATOM   1443 3HD2 LEU A  86     183.637 124.573   7.217  1.00  0.00           H  
ATOM   1444  N   GLU A  87     181.760 120.801  10.157  1.00  0.00           N  
ATOM   1445  CA  GLU A  87     180.709 120.289  11.028  1.00  0.00           C  
ATOM   1446  C   GLU A  87     180.521 121.182  12.248  1.00  0.00           C  
ATOM   1447  O   GLU A  87     179.396 121.554  12.589  1.00  0.00           O  
ATOM   1448  CB  GLU A  87     181.034 118.862  11.474  1.00  0.00           C  
ATOM   1449  CG  GLU A  87     180.002 118.246  12.408  1.00  0.00           C  
ATOM   1450  CD  GLU A  87     180.432 116.913  12.957  1.00  0.00           C  
ATOM   1451  OE1 GLU A  87     180.837 116.077  12.186  1.00  0.00           O  
ATOM   1452  OE2 GLU A  87     180.356 116.732  14.149  1.00  0.00           O  
ATOM   1453  H   GLU A  87     182.549 120.207   9.938  1.00  0.00           H  
ATOM   1454  HA  GLU A  87     179.770 120.287  10.472  1.00  0.00           H  
ATOM   1455 1HB  GLU A  87     181.119 118.218  10.599  1.00  0.00           H  
ATOM   1456 2HB  GLU A  87     181.996 118.850  11.984  1.00  0.00           H  
ATOM   1457 1HG  GLU A  87     179.825 118.928  13.239  1.00  0.00           H  
ATOM   1458 2HG  GLU A  87     179.064 118.125  11.868  1.00  0.00           H  
ATOM   1459  N   ILE A  88     181.626 121.520  12.901  1.00  0.00           N  
ATOM   1460  CA  ILE A  88     181.587 122.389  14.073  1.00  0.00           C  
ATOM   1461  C   ILE A  88     180.985 123.746  13.732  1.00  0.00           C  
ATOM   1462  O   ILE A  88     180.169 124.280  14.483  1.00  0.00           O  
ATOM   1463  CB  ILE A  88     182.998 122.586  14.658  1.00  0.00           C  
ATOM   1464  CG1 ILE A  88     183.505 121.282  15.279  1.00  0.00           C  
ATOM   1465  CG2 ILE A  88     182.994 123.705  15.689  1.00  0.00           C  
ATOM   1466  CD1 ILE A  88     184.987 121.282  15.574  1.00  0.00           C  
ATOM   1467  H   ILE A  88     182.516 121.168  12.579  1.00  0.00           H  
ATOM   1468  HA  ILE A  88     180.951 121.926  14.827  1.00  0.00           H  
ATOM   1469  HB  ILE A  88     183.691 122.844  13.858  1.00  0.00           H  
ATOM   1470 1HG1 ILE A  88     182.972 121.091  16.210  1.00  0.00           H  
ATOM   1471 2HG1 ILE A  88     183.292 120.451  14.606  1.00  0.00           H  
ATOM   1472 1HG2 ILE A  88     183.998 123.830  16.093  1.00  0.00           H  
ATOM   1473 2HG2 ILE A  88     182.674 124.633  15.217  1.00  0.00           H  
ATOM   1474 3HG2 ILE A  88     182.307 123.453  16.497  1.00  0.00           H  
ATOM   1475 1HD1 ILE A  88     185.272 120.325  16.012  1.00  0.00           H  
ATOM   1476 2HD1 ILE A  88     185.542 121.436  14.648  1.00  0.00           H  
ATOM   1477 3HD1 ILE A  88     185.219 122.084  16.274  1.00  0.00           H  
ATOM   1478  N   ILE A  89     181.391 124.300  12.595  1.00  0.00           N  
ATOM   1479  CA  ILE A  89     180.859 125.576  12.131  1.00  0.00           C  
ATOM   1480  C   ILE A  89     179.350 125.509  11.944  1.00  0.00           C  
ATOM   1481  O   ILE A  89     178.627 126.432  12.319  1.00  0.00           O  
ATOM   1482  CB  ILE A  89     181.523 126.000  10.808  1.00  0.00           C  
ATOM   1483  CG1 ILE A  89     182.993 126.359  11.039  1.00  0.00           C  
ATOM   1484  CG2 ILE A  89     180.776 127.171  10.191  1.00  0.00           C  
ATOM   1485  CD1 ILE A  89     183.797 126.492   9.766  1.00  0.00           C  
ATOM   1486  H   ILE A  89     182.086 123.825  12.036  1.00  0.00           H  
ATOM   1487  HA  ILE A  89     181.068 126.332  12.890  1.00  0.00           H  
ATOM   1488  HB  ILE A  89     181.509 125.163  10.110  1.00  0.00           H  
ATOM   1489 1HG1 ILE A  89     183.057 127.301  11.583  1.00  0.00           H  
ATOM   1490 2HG1 ILE A  89     183.463 125.594  11.658  1.00  0.00           H  
ATOM   1491 1HG2 ILE A  89     181.258 127.459   9.257  1.00  0.00           H  
ATOM   1492 2HG2 ILE A  89     179.745 126.882   9.991  1.00  0.00           H  
ATOM   1493 3HG2 ILE A  89     180.790 128.016  10.880  1.00  0.00           H  
ATOM   1494 1HD1 ILE A  89     184.827 126.748  10.011  1.00  0.00           H  
ATOM   1495 2HD1 ILE A  89     183.776 125.548   9.222  1.00  0.00           H  
ATOM   1496 3HD1 ILE A  89     183.366 127.278   9.145  1.00  0.00           H  
ATOM   1497  N   LEU A  90     178.879 124.412  11.363  1.00  0.00           N  
ATOM   1498  CA  LEU A  90     177.449 124.192  11.183  1.00  0.00           C  
ATOM   1499  C   LEU A  90     176.731 124.118  12.525  1.00  0.00           C  
ATOM   1500  O   LEU A  90     175.654 124.688  12.695  1.00  0.00           O  
ATOM   1501  CB  LEU A  90     177.205 122.901  10.392  1.00  0.00           C  
ATOM   1502  CG  LEU A  90     177.602 122.942   8.911  1.00  0.00           C  
ATOM   1503  CD1 LEU A  90     177.519 121.540   8.323  1.00  0.00           C  
ATOM   1504  CD2 LEU A  90     176.686 123.903   8.167  1.00  0.00           C  
ATOM   1505  H   LEU A  90     179.527 123.710  11.037  1.00  0.00           H  
ATOM   1506  HA  LEU A  90     177.037 125.039  10.634  1.00  0.00           H  
ATOM   1507 1HB  LEU A  90     177.765 122.095  10.863  1.00  0.00           H  
ATOM   1508 2HB  LEU A  90     176.144 122.656  10.445  1.00  0.00           H  
ATOM   1509  HG  LEU A  90     178.634 123.282   8.820  1.00  0.00           H  
ATOM   1510 1HD1 LEU A  90     177.801 121.569   7.271  1.00  0.00           H  
ATOM   1511 2HD1 LEU A  90     178.197 120.879   8.862  1.00  0.00           H  
ATOM   1512 3HD1 LEU A  90     176.499 121.168   8.415  1.00  0.00           H  
ATOM   1513 1HD2 LEU A  90     176.969 123.933   7.114  1.00  0.00           H  
ATOM   1514 2HD2 LEU A  90     175.654 123.563   8.256  1.00  0.00           H  
ATOM   1515 3HD2 LEU A  90     176.779 124.900   8.596  1.00  0.00           H  
ATOM   1516  N   ARG A  91     177.333 123.410  13.475  1.00  0.00           N  
ATOM   1517  CA  ARG A  91     176.761 123.276  14.809  1.00  0.00           C  
ATOM   1518  C   ARG A  91     176.643 124.629  15.498  1.00  0.00           C  
ATOM   1519  O   ARG A  91     175.615 124.948  16.091  1.00  0.00           O  
ATOM   1520  CB  ARG A  91     177.610 122.347  15.664  1.00  0.00           C  
ATOM   1521  CG  ARG A  91     177.539 120.878  15.278  1.00  0.00           C  
ATOM   1522  CD  ARG A  91     178.369 120.034  16.175  1.00  0.00           C  
ATOM   1523  NE  ARG A  91     178.379 118.642  15.753  1.00  0.00           N  
ATOM   1524  CZ  ARG A  91     177.428 117.741  16.066  1.00  0.00           C  
ATOM   1525  NH1 ARG A  91     176.399 118.100  16.802  1.00  0.00           N  
ATOM   1526  NH2 ARG A  91     177.528 116.496  15.633  1.00  0.00           N  
ATOM   1527  H   ARG A  91     178.209 122.955  13.266  1.00  0.00           H  
ATOM   1528  HA  ARG A  91     175.755 122.866  14.714  1.00  0.00           H  
ATOM   1529 1HB  ARG A  91     178.654 122.653  15.606  1.00  0.00           H  
ATOM   1530 2HB  ARG A  91     177.303 122.429  16.707  1.00  0.00           H  
ATOM   1531 1HG  ARG A  91     176.506 120.535  15.342  1.00  0.00           H  
ATOM   1532 2HG  ARG A  91     177.901 120.753  14.257  1.00  0.00           H  
ATOM   1533 1HD  ARG A  91     179.396 120.398  16.170  1.00  0.00           H  
ATOM   1534 2HD  ARG A  91     177.972 120.080  17.188  1.00  0.00           H  
ATOM   1535  HE  ARG A  91     179.155 118.329  15.185  1.00  0.00           H  
ATOM   1536 1HH1 ARG A  91     176.322 119.051  17.133  1.00  0.00           H  
ATOM   1537 2HH1 ARG A  91     175.686 117.425  17.037  1.00  0.00           H  
ATOM   1538 1HH2 ARG A  91     178.319 116.220  15.067  1.00  0.00           H  
ATOM   1539 2HH2 ARG A  91     176.815 115.821  15.867  1.00  0.00           H  
ATOM   1540  N   ALA A  92     177.708 125.422  15.417  1.00  0.00           N  
ATOM   1541  CA  ALA A  92     177.721 126.748  16.018  1.00  0.00           C  
ATOM   1542  C   ALA A  92     176.737 127.679  15.321  1.00  0.00           C  
ATOM   1543  O   ALA A  92     175.994 128.413  15.972  1.00  0.00           O  
ATOM   1544  CB  ALA A  92     179.125 127.335  15.976  1.00  0.00           C  
ATOM   1545  H   ALA A  92     178.528 125.096  14.926  1.00  0.00           H  
ATOM   1546  HA  ALA A  92     177.409 126.660  17.060  1.00  0.00           H  
ATOM   1547 1HB  ALA A  92     179.118 128.325  16.430  1.00  0.00           H  
ATOM   1548 2HB  ALA A  92     179.806 126.688  16.529  1.00  0.00           H  
ATOM   1549 3HB  ALA A  92     179.456 127.412  14.943  1.00  0.00           H  
ATOM   1550  N   ALA A  93     176.737 127.645  13.992  1.00  0.00           N  
ATOM   1551  CA  ALA A  93     175.839 128.479  13.204  1.00  0.00           C  
ATOM   1552  C   ALA A  93     174.382 128.120  13.467  1.00  0.00           C  
ATOM   1553  O   ALA A  93     173.518 128.996  13.534  1.00  0.00           O  
ATOM   1554  CB  ALA A  93     176.157 128.345  11.721  1.00  0.00           C  
ATOM   1555  H   ALA A  93     177.377 127.024  13.517  1.00  0.00           H  
ATOM   1556  HA  ALA A  93     175.981 129.517  13.501  1.00  0.00           H  
ATOM   1557 1HB  ALA A  93     175.478 128.973  11.146  1.00  0.00           H  
ATOM   1558 2HB  ALA A  93     177.185 128.659  11.540  1.00  0.00           H  
ATOM   1559 3HB  ALA A  93     176.037 127.306  11.417  1.00  0.00           H  
ATOM   1560  N   GLU A  94     174.113 126.827  13.613  1.00  0.00           N  
ATOM   1561  CA  GLU A  94     172.772 126.356  13.935  1.00  0.00           C  
ATOM   1562  C   GLU A  94     172.281 126.947  15.251  1.00  0.00           C  
ATOM   1563  O   GLU A  94     171.147 127.413  15.347  1.00  0.00           O  
ATOM   1564  CB  GLU A  94     172.747 124.828  14.010  1.00  0.00           C  
ATOM   1565  CG  GLU A  94     171.354 124.227  14.136  1.00  0.00           C  
ATOM   1566  CD  GLU A  94     171.363 122.724  14.126  1.00  0.00           C  
ATOM   1567  OE1 GLU A  94     172.015 122.147  14.963  1.00  0.00           O  
ATOM   1568  OE2 GLU A  94     170.717 122.152  13.280  1.00  0.00           O  
ATOM   1569  H   GLU A  94     174.858 126.154  13.498  1.00  0.00           H  
ATOM   1570  HA  GLU A  94     172.091 126.685  13.152  1.00  0.00           H  
ATOM   1571 1HB  GLU A  94     173.212 124.412  13.116  1.00  0.00           H  
ATOM   1572 2HB  GLU A  94     173.333 124.496  14.867  1.00  0.00           H  
ATOM   1573 1HG  GLU A  94     170.905 124.570  15.067  1.00  0.00           H  
ATOM   1574 2HG  GLU A  94     170.739 124.588  13.313  1.00  0.00           H  
ATOM   1575  N   GLU A  95     173.143 126.922  16.262  1.00  0.00           N  
ATOM   1576  CA  GLU A  95     172.806 127.474  17.569  1.00  0.00           C  
ATOM   1577  C   GLU A  95     172.640 128.986  17.505  1.00  0.00           C  
ATOM   1578  O   GLU A  95     171.799 129.559  18.197  1.00  0.00           O  
ATOM   1579  CB  GLU A  95     173.883 127.113  18.594  1.00  0.00           C  
ATOM   1580  CG  GLU A  95     173.934 125.636  18.958  1.00  0.00           C  
ATOM   1581  CD  GLU A  95     172.675 125.153  19.622  1.00  0.00           C  
ATOM   1582  OE1 GLU A  95     172.252 125.769  20.570  1.00  0.00           O  
ATOM   1583  OE2 GLU A  95     172.134 124.167  19.179  1.00  0.00           O  
ATOM   1584  H   GLU A  95     174.055 126.514  16.121  1.00  0.00           H  
ATOM   1585  HA  GLU A  95     171.850 127.051  17.886  1.00  0.00           H  
ATOM   1586 1HB  GLU A  95     174.862 127.396  18.207  1.00  0.00           H  
ATOM   1587 2HB  GLU A  95     173.717 127.678  19.511  1.00  0.00           H  
ATOM   1588 1HG  GLU A  95     174.100 125.054  18.052  1.00  0.00           H  
ATOM   1589 2HG  GLU A  95     174.778 125.466  19.625  1.00  0.00           H  
ATOM   1590  N   LEU A  96     173.449 129.629  16.669  1.00  0.00           N  
ATOM   1591  CA  LEU A  96     173.312 131.059  16.419  1.00  0.00           C  
ATOM   1592  C   LEU A  96     171.984 131.377  15.745  1.00  0.00           C  
ATOM   1593  O   LEU A  96     171.377 132.415  16.007  1.00  0.00           O  
ATOM   1594  CB  LEU A  96     174.469 131.558  15.544  1.00  0.00           C  
ATOM   1595  CG  LEU A  96     175.845 131.597  16.219  1.00  0.00           C  
ATOM   1596  CD1 LEU A  96     176.920 131.847  15.170  1.00  0.00           C  
ATOM   1597  CD2 LEU A  96     175.858 132.683  17.285  1.00  0.00           C  
ATOM   1598  H   LEU A  96     174.176 129.113  16.193  1.00  0.00           H  
ATOM   1599  HA  LEU A  96     173.328 131.580  17.376  1.00  0.00           H  
ATOM   1600 1HB  LEU A  96     174.547 130.912  14.671  1.00  0.00           H  
ATOM   1601 2HB  LEU A  96     174.237 132.568  15.205  1.00  0.00           H  
ATOM   1602  HG  LEU A  96     176.051 130.632  16.682  1.00  0.00           H  
ATOM   1603 1HD1 LEU A  96     177.898 131.875  15.649  1.00  0.00           H  
ATOM   1604 2HD1 LEU A  96     176.901 131.046  14.431  1.00  0.00           H  
ATOM   1605 3HD1 LEU A  96     176.732 132.801  14.677  1.00  0.00           H  
ATOM   1606 1HD2 LEU A  96     176.836 132.710  17.766  1.00  0.00           H  
ATOM   1607 2HD2 LEU A  96     175.654 133.649  16.822  1.00  0.00           H  
ATOM   1608 3HD2 LEU A  96     175.093 132.469  18.031  1.00  0.00           H  
ATOM   1609  N   ALA A  97     171.539 130.477  14.874  1.00  0.00           N  
ATOM   1610  CA  ALA A  97     170.235 130.608  14.236  1.00  0.00           C  
ATOM   1611  C   ALA A  97     169.108 130.445  15.248  1.00  0.00           C  
ATOM   1612  O   ALA A  97     168.070 131.098  15.146  1.00  0.00           O  
ATOM   1613  CB  ALA A  97     170.090 129.593  13.111  1.00  0.00           C  
ATOM   1614  H   ALA A  97     172.119 129.681  14.649  1.00  0.00           H  
ATOM   1615  HA  ALA A  97     170.157 131.612  13.813  1.00  0.00           H  
ATOM   1616 1HB  ALA A  97     169.109 129.704  12.645  1.00  0.00           H  
ATOM   1617 2HB  ALA A  97     170.867 129.762  12.366  1.00  0.00           H  
ATOM   1618 3HB  ALA A  97     170.186 128.587  13.516  1.00  0.00           H  
ATOM   1619  N   LYS A  98     169.318 129.565  16.221  1.00  0.00           N  
ATOM   1620  CA  LYS A  98     168.349 129.362  17.291  1.00  0.00           C  
ATOM   1621  C   LYS A  98     168.199 130.618  18.142  1.00  0.00           C  
ATOM   1622  O   LYS A  98     167.098 130.959  18.574  1.00  0.00           O  
ATOM   1623  CB  LYS A  98     168.758 128.178  18.169  1.00  0.00           C  
ATOM   1624  CG  LYS A  98     168.590 126.817  17.506  1.00  0.00           C  
ATOM   1625  CD  LYS A  98     169.040 125.694  18.429  1.00  0.00           C  
ATOM   1626  CE  LYS A  98     168.952 124.341  17.739  1.00  0.00           C  
ATOM   1627  NZ  LYS A  98     169.441 123.239  18.612  1.00  0.00           N  
ATOM   1628  H   LYS A  98     170.169 129.021  16.219  1.00  0.00           H  
ATOM   1629  HA  LYS A  98     167.378 129.147  16.844  1.00  0.00           H  
ATOM   1630 1HB  LYS A  98     169.805 128.282  18.456  1.00  0.00           H  
ATOM   1631 2HB  LYS A  98     168.166 128.180  19.083  1.00  0.00           H  
ATOM   1632 1HG  LYS A  98     167.541 126.665  17.248  1.00  0.00           H  
ATOM   1633 2HG  LYS A  98     169.181 126.782  16.592  1.00  0.00           H  
ATOM   1634 1HD  LYS A  98     170.070 125.869  18.740  1.00  0.00           H  
ATOM   1635 2HD  LYS A  98     168.408 125.679  19.317  1.00  0.00           H  
ATOM   1636 1HE  LYS A  98     167.918 124.138  17.465  1.00  0.00           H  
ATOM   1637 2HE  LYS A  98     169.550 124.357  16.828  1.00  0.00           H  
ATOM   1638 1HZ  LYS A  98     169.367 122.360  18.118  1.00  0.00           H  
ATOM   1639 2HZ  LYS A  98     170.408 123.406  18.857  1.00  0.00           H  
ATOM   1640 3HZ  LYS A  98     168.882 123.200  19.452  1.00  0.00           H  
ATOM   1641  N   ALA A  99     169.313 131.302  18.378  1.00  0.00           N  
ATOM   1642  CA  ALA A  99     169.308 132.521  19.179  1.00  0.00           C  
ATOM   1643  C   ALA A  99     168.439 133.597  18.540  1.00  0.00           C  
ATOM   1644  O   ALA A  99     168.486 133.807  17.327  1.00  0.00           O  
ATOM   1645  CB  ALA A  99     170.727 133.035  19.371  1.00  0.00           C  
ATOM   1646  H   ALA A  99     170.187 130.971  17.994  1.00  0.00           H  
ATOM   1647  HA  ALA A  99     168.883 132.291  20.156  1.00  0.00           H  
ATOM   1648 1HB  ALA A  99     170.707 133.945  19.971  1.00  0.00           H  
ATOM   1649 2HB  ALA A  99     171.322 132.277  19.883  1.00  0.00           H  
ATOM   1650 3HB  ALA A  99     171.171 133.250  18.401  1.00  0.00           H  
ATOM   1651  N   ASP A 100     167.646 134.275  19.361  1.00  0.00           N  
ATOM   1652  CA  ASP A 100     166.753 135.321  18.875  1.00  0.00           C  
ATOM   1653  C   ASP A 100     167.520 136.600  18.571  1.00  0.00           C  
ATOM   1654  O   ASP A 100     167.000 137.508  17.922  1.00  0.00           O  
ATOM   1655  CB  ASP A 100     165.654 135.609  19.901  1.00  0.00           C  
ATOM   1656  CG  ASP A 100     166.202 136.100  21.234  1.00  0.00           C  
ATOM   1657  OD1 ASP A 100     166.990 135.400  21.824  1.00  0.00           O  
ATOM   1658  OD2 ASP A 100     165.827 137.171  21.648  1.00  0.00           O  
ATOM   1659  H   ASP A 100     167.661 134.061  20.348  1.00  0.00           H  
ATOM   1660  HA  ASP A 100     166.295 134.981  17.946  1.00  0.00           H  
ATOM   1661 1HB  ASP A 100     164.974 136.363  19.503  1.00  0.00           H  
ATOM   1662 2HB  ASP A 100     165.072 134.703  20.075  1.00  0.00           H  
ATOM   1663  N   VAL A 101     168.759 136.670  19.043  1.00  0.00           N  
ATOM   1664  CA  VAL A 101     169.589 137.854  18.851  1.00  0.00           C  
ATOM   1665  C   VAL A 101     169.800 138.145  17.372  1.00  0.00           C  
ATOM   1666  O   VAL A 101     170.296 137.299  16.628  1.00  0.00           O  
ATOM   1667  CB  VAL A 101     170.956 137.665  19.534  1.00  0.00           C  
ATOM   1668  CG1 VAL A 101     171.871 138.842  19.230  1.00  0.00           C  
ATOM   1669  CG2 VAL A 101     170.767 137.502  21.035  1.00  0.00           C  
ATOM   1670  H   VAL A 101     169.137 135.880  19.548  1.00  0.00           H  
ATOM   1671  HA  VAL A 101     169.074 138.710  19.287  1.00  0.00           H  
ATOM   1672  HB  VAL A 101     171.434 136.773  19.128  1.00  0.00           H  
ATOM   1673 1HG1 VAL A 101     172.833 138.691  19.720  1.00  0.00           H  
ATOM   1674 2HG1 VAL A 101     172.021 138.917  18.153  1.00  0.00           H  
ATOM   1675 3HG1 VAL A 101     171.416 139.761  19.599  1.00  0.00           H  
ATOM   1676 1HG2 VAL A 101     171.738 137.368  21.511  1.00  0.00           H  
ATOM   1677 2HG2 VAL A 101     170.284 138.391  21.439  1.00  0.00           H  
ATOM   1678 3HG2 VAL A 101     170.144 136.629  21.230  1.00  0.00           H  
ATOM   1679  N   ASP A 102     169.422 139.348  16.952  1.00  0.00           N  
ATOM   1680  CA  ASP A 102     169.495 139.724  15.545  1.00  0.00           C  
ATOM   1681  C   ASP A 102     170.897 139.511  14.990  1.00  0.00           C  
ATOM   1682  O   ASP A 102     171.064 139.028  13.870  1.00  0.00           O  
ATOM   1683  CB  ASP A 102     169.084 141.187  15.358  1.00  0.00           C  
ATOM   1684  CG  ASP A 102     169.875 142.142  16.241  1.00  0.00           C  
ATOM   1685  OD1 ASP A 102     170.664 141.676  17.029  1.00  0.00           O  
ATOM   1686  OD2 ASP A 102     169.684 143.328  16.119  1.00  0.00           O  
ATOM   1687  H   ASP A 102     169.076 140.018  17.623  1.00  0.00           H  
ATOM   1688  HA  ASP A 102     168.815 139.086  14.981  1.00  0.00           H  
ATOM   1689 1HB  ASP A 102     169.227 141.475  14.316  1.00  0.00           H  
ATOM   1690 2HB  ASP A 102     168.023 141.299  15.586  1.00  0.00           H  
ATOM   1691  N   ALA A 103     171.901 139.875  15.779  1.00  0.00           N  
ATOM   1692  CA  ALA A 103     173.288 139.835  15.322  1.00  0.00           C  
ATOM   1693  C   ALA A 103     173.802 138.404  15.250  1.00  0.00           C  
ATOM   1694  O   ALA A 103     174.571 138.054  14.355  1.00  0.00           O  
ATOM   1695  CB  ALA A 103     174.173 140.669  16.237  1.00  0.00           C  
ATOM   1696  H   ALA A 103     171.703 140.188  16.717  1.00  0.00           H  
ATOM   1697  HA  ALA A 103     173.333 140.254  14.318  1.00  0.00           H  
ATOM   1698 1HB  ALA A 103     175.203 140.627  15.884  1.00  0.00           H  
ATOM   1699 2HB  ALA A 103     173.829 141.703  16.232  1.00  0.00           H  
ATOM   1700 3HB  ALA A 103     174.121 140.274  17.251  1.00  0.00           H  
ATOM   1701  N   ALA A 104     173.372 137.576  16.199  1.00  0.00           N  
ATOM   1702  CA  ALA A 104     173.661 136.149  16.158  1.00  0.00           C  
ATOM   1703  C   ALA A 104     173.088 135.506  14.901  1.00  0.00           C  
ATOM   1704  O   ALA A 104     173.726 134.655  14.282  1.00  0.00           O  
ATOM   1705  CB  ALA A 104     173.112 135.461  17.399  1.00  0.00           C  
ATOM   1706  H   ALA A 104     172.831 137.947  16.967  1.00  0.00           H  
ATOM   1707  HA  ALA A 104     174.743 136.015  16.132  1.00  0.00           H  
ATOM   1708 1HB  ALA A 104     173.335 134.395  17.354  1.00  0.00           H  
ATOM   1709 2HB  ALA A 104     173.575 135.892  18.287  1.00  0.00           H  
ATOM   1710 3HB  ALA A 104     172.033 135.603  17.447  1.00  0.00           H  
ATOM   1711  N   LEU A 105     171.882 135.919  14.529  1.00  0.00           N  
ATOM   1712  CA  LEU A 105     171.242 135.421  13.317  1.00  0.00           C  
ATOM   1713  C   LEU A 105     172.038 135.798  12.077  1.00  0.00           C  
ATOM   1714  O   LEU A 105     172.169 135.004  11.146  1.00  0.00           O  
ATOM   1715  CB  LEU A 105     169.816 135.975  13.203  1.00  0.00           C  
ATOM   1716  CG  LEU A 105     168.843 135.541  14.307  1.00  0.00           C  
ATOM   1717  CD1 LEU A 105     167.538 136.313  14.168  1.00  0.00           C  
ATOM   1718  CD2 LEU A 105     168.604 134.041  14.213  1.00  0.00           C  
ATOM   1719  H   LEU A 105     171.397 136.597  15.098  1.00  0.00           H  
ATOM   1720  HA  LEU A 105     171.206 134.332  13.368  1.00  0.00           H  
ATOM   1721 1HB  LEU A 105     169.864 137.063  13.213  1.00  0.00           H  
ATOM   1722 2HB  LEU A 105     169.395 135.660  12.248  1.00  0.00           H  
ATOM   1723  HG  LEU A 105     169.269 135.780  15.282  1.00  0.00           H  
ATOM   1724 1HD1 LEU A 105     166.847 136.004  14.952  1.00  0.00           H  
ATOM   1725 2HD1 LEU A 105     167.736 137.381  14.259  1.00  0.00           H  
ATOM   1726 3HD1 LEU A 105     167.096 136.107  13.194  1.00  0.00           H  
ATOM   1727 1HD2 LEU A 105     167.914 133.732  14.998  1.00  0.00           H  
ATOM   1728 2HD2 LEU A 105     168.177 133.802  13.239  1.00  0.00           H  
ATOM   1729 3HD2 LEU A 105     169.551 133.514  14.333  1.00  0.00           H  
ATOM   1730  N   GLU A 106     172.571 137.016  12.069  1.00  0.00           N  
ATOM   1731  CA  GLU A 106     173.437 137.467  10.987  1.00  0.00           C  
ATOM   1732  C   GLU A 106     174.696 136.612  10.896  1.00  0.00           C  
ATOM   1733  O   GLU A 106     175.113 136.220   9.807  1.00  0.00           O  
ATOM   1734  CB  GLU A 106     173.819 138.935  11.186  1.00  0.00           C  
ATOM   1735  CG  GLU A 106     172.673 139.916  10.985  1.00  0.00           C  
ATOM   1736  CD  GLU A 106     173.073 141.343  11.237  1.00  0.00           C  
ATOM   1737  OE1 GLU A 106     174.195 141.567  11.624  1.00  0.00           O  
ATOM   1738  OE2 GLU A 106     172.255 142.212  11.042  1.00  0.00           O  
ATOM   1739  H   GLU A 106     172.370 137.645  12.833  1.00  0.00           H  
ATOM   1740  HA  GLU A 106     172.899 137.362  10.045  1.00  0.00           H  
ATOM   1741 1HB  GLU A 106     174.207 139.077  12.195  1.00  0.00           H  
ATOM   1742 2HB  GLU A 106     174.614 139.203  10.490  1.00  0.00           H  
ATOM   1743 1HG  GLU A 106     172.308 139.828   9.962  1.00  0.00           H  
ATOM   1744 2HG  GLU A 106     171.857 139.649  11.656  1.00  0.00           H  
ATOM   1745  N   ALA A 107     175.295 136.326  12.047  1.00  0.00           N  
ATOM   1746  CA  ALA A 107     176.521 135.538  12.098  1.00  0.00           C  
ATOM   1747  C   ALA A 107     176.261 134.089  11.710  1.00  0.00           C  
ATOM   1748  O   ALA A 107     177.123 133.427  11.130  1.00  0.00           O  
ATOM   1749  CB  ALA A 107     177.141 135.611  13.486  1.00  0.00           C  
ATOM   1750  H   ALA A 107     174.891 136.663  12.910  1.00  0.00           H  
ATOM   1751  HA  ALA A 107     177.228 135.953  11.376  1.00  0.00           H  
ATOM   1752 1HB  ALA A 107     178.055 135.018  13.508  1.00  0.00           H  
ATOM   1753 2HB  ALA A 107     177.375 136.648  13.726  1.00  0.00           H  
ATOM   1754 3HB  ALA A 107     176.437 135.220  14.219  1.00  0.00           H  
ATOM   1755  N   ALA A 108     175.069 133.600  12.034  1.00  0.00           N  
ATOM   1756  CA  ALA A 108     174.652 132.262  11.628  1.00  0.00           C  
ATOM   1757  C   ALA A 108     174.694 132.110  10.113  1.00  0.00           C  
ATOM   1758  O   ALA A 108     175.190 131.110   9.593  1.00  0.00           O  
ATOM   1759  CB  ALA A 108     173.254 131.961  12.150  1.00  0.00           C  
ATOM   1760  H   ALA A 108     174.434 134.168  12.575  1.00  0.00           H  
ATOM   1761  HA  ALA A 108     175.350 131.539  12.052  1.00  0.00           H  
ATOM   1762 1HB  ALA A 108     172.959 130.959  11.838  1.00  0.00           H  
ATOM   1763 2HB  ALA A 108     173.253 132.015  13.239  1.00  0.00           H  
ATOM   1764 3HB  ALA A 108     172.551 132.688  11.750  1.00  0.00           H  
ATOM   1765  N   VAL A 109     174.171 133.107   9.409  1.00  0.00           N  
ATOM   1766  CA  VAL A 109     174.190 133.108   7.950  1.00  0.00           C  
ATOM   1767  C   VAL A 109     175.614 133.183   7.418  1.00  0.00           C  
ATOM   1768  O   VAL A 109     175.973 132.476   6.474  1.00  0.00           O  
ATOM   1769  CB  VAL A 109     173.379 134.299   7.405  1.00  0.00           C  
ATOM   1770  CG1 VAL A 109     173.548 134.412   5.897  1.00  0.00           C  
ATOM   1771  CG2 VAL A 109     171.912 134.137   7.773  1.00  0.00           C  
ATOM   1772  H   VAL A 109     173.749 133.885   9.895  1.00  0.00           H  
ATOM   1773  HA  VAL A 109     173.754 132.172   7.598  1.00  0.00           H  
ATOM   1774  HB  VAL A 109     173.765 135.220   7.842  1.00  0.00           H  
ATOM   1775 1HG1 VAL A 109     172.968 135.259   5.529  1.00  0.00           H  
ATOM   1776 2HG1 VAL A 109     174.601 134.563   5.659  1.00  0.00           H  
ATOM   1777 3HG1 VAL A 109     173.195 133.497   5.422  1.00  0.00           H  
ATOM   1778 1HG2 VAL A 109     171.345 134.983   7.385  1.00  0.00           H  
ATOM   1779 2HG2 VAL A 109     171.528 133.213   7.341  1.00  0.00           H  
ATOM   1780 3HG2 VAL A 109     171.811 134.100   8.858  1.00  0.00           H  
ATOM   1781  N   ARG A 110     176.425 134.040   8.027  1.00  0.00           N  
ATOM   1782  CA  ARG A 110     177.811 134.214   7.610  1.00  0.00           C  
ATOM   1783  C   ARG A 110     178.585 132.908   7.711  1.00  0.00           C  
ATOM   1784  O   ARG A 110     179.233 132.481   6.755  1.00  0.00           O  
ATOM   1785  CB  ARG A 110     178.497 135.273   8.460  1.00  0.00           C  
ATOM   1786  CG  ARG A 110     179.950 135.542   8.098  1.00  0.00           C  
ATOM   1787  CD  ARG A 110     180.077 136.143   6.746  1.00  0.00           C  
ATOM   1788  NE  ARG A 110     181.460 136.442   6.413  1.00  0.00           N  
ATOM   1789  CZ  ARG A 110     181.881 136.872   5.208  1.00  0.00           C  
ATOM   1790  NH1 ARG A 110     181.016 137.047   4.233  1.00  0.00           N  
ATOM   1791  NH2 ARG A 110     183.164 137.117   5.005  1.00  0.00           N  
ATOM   1792  H   ARG A 110     176.070 134.588   8.800  1.00  0.00           H  
ATOM   1793  HA  ARG A 110     177.823 134.523   6.564  1.00  0.00           H  
ATOM   1794 1HB  ARG A 110     177.957 136.215   8.374  1.00  0.00           H  
ATOM   1795 2HB  ARG A 110     178.468 134.974   9.508  1.00  0.00           H  
ATOM   1796 1HG  ARG A 110     180.384 136.232   8.822  1.00  0.00           H  
ATOM   1797 2HG  ARG A 110     180.507 134.604   8.111  1.00  0.00           H  
ATOM   1798 1HD  ARG A 110     179.690 135.448   6.001  1.00  0.00           H  
ATOM   1799 2HD  ARG A 110     179.508 137.071   6.706  1.00  0.00           H  
ATOM   1800  HE  ARG A 110     182.155 136.320   7.138  1.00  0.00           H  
ATOM   1801 1HH1 ARG A 110     180.036 136.860   4.388  1.00  0.00           H  
ATOM   1802 2HH1 ARG A 110     181.332 137.369   3.330  1.00  0.00           H  
ATOM   1803 1HH2 ARG A 110     183.829 136.983   5.754  1.00  0.00           H  
ATOM   1804 2HH2 ARG A 110     183.480 137.439   4.102  1.00  0.00           H  
ATOM   1805  N   ALA A 111     178.514 132.273   8.878  1.00  0.00           N  
ATOM   1806  CA  ALA A 111     179.247 131.036   9.123  1.00  0.00           C  
ATOM   1807  C   ALA A 111     178.779 129.926   8.191  1.00  0.00           C  
ATOM   1808  O   ALA A 111     179.590 129.176   7.647  1.00  0.00           O  
ATOM   1809  CB  ALA A 111     179.092 130.608  10.575  1.00  0.00           C  
ATOM   1810  H   ALA A 111     177.938 132.658   9.613  1.00  0.00           H  
ATOM   1811  HA  ALA A 111     180.303 131.215   8.921  1.00  0.00           H  
ATOM   1812 1HB  ALA A 111     179.645 129.685  10.742  1.00  0.00           H  
ATOM   1813 2HB  ALA A 111     179.484 131.389  11.228  1.00  0.00           H  
ATOM   1814 3HB  ALA A 111     178.039 130.446  10.796  1.00  0.00           H  
ATOM   1815  N   ALA A 112     177.467 129.824   8.011  1.00  0.00           N  
ATOM   1816  CA  ALA A 112     176.892 128.840   7.101  1.00  0.00           C  
ATOM   1817  C   ALA A 112     177.350 129.080   5.668  1.00  0.00           C  
ATOM   1818  O   ALA A 112     177.704 128.142   4.954  1.00  0.00           O  
ATOM   1819  CB  ALA A 112     175.373 128.867   7.181  1.00  0.00           C  
ATOM   1820  H   ALA A 112     176.853 130.445   8.517  1.00  0.00           H  
ATOM   1821  HA  ALA A 112     177.240 127.849   7.397  1.00  0.00           H  
ATOM   1822 1HB  ALA A 112     174.959 128.126   6.496  1.00  0.00           H  
ATOM   1823 2HB  ALA A 112     175.059 128.633   8.198  1.00  0.00           H  
ATOM   1824 3HB  ALA A 112     175.012 129.857   6.907  1.00  0.00           H  
ATOM   1825  N   GLU A 113     177.340 130.342   5.253  1.00  0.00           N  
ATOM   1826  CA  GLU A 113     177.799 130.715   3.920  1.00  0.00           C  
ATOM   1827  C   GLU A 113     179.231 130.251   3.681  1.00  0.00           C  
ATOM   1828  O   GLU A 113     179.560 129.758   2.603  1.00  0.00           O  
ATOM   1829  CB  GLU A 113     177.704 132.229   3.727  1.00  0.00           C  
ATOM   1830  CG  GLU A 113     178.177 132.721   2.367  1.00  0.00           C  
ATOM   1831  CD  GLU A 113     177.943 134.193   2.164  1.00  0.00           C  
ATOM   1832  OE1 GLU A 113     177.056 134.725   2.786  1.00  0.00           O  
ATOM   1833  OE2 GLU A 113     178.652 134.783   1.384  1.00  0.00           O  
ATOM   1834  H   GLU A 113     177.006 131.063   5.878  1.00  0.00           H  
ATOM   1835  HA  GLU A 113     177.165 130.219   3.185  1.00  0.00           H  
ATOM   1836 1HB  GLU A 113     176.669 132.548   3.858  1.00  0.00           H  
ATOM   1837 2HB  GLU A 113     178.299 132.731   4.491  1.00  0.00           H  
ATOM   1838 1HG  GLU A 113     179.243 132.518   2.269  1.00  0.00           H  
ATOM   1839 2HG  GLU A 113     177.656 132.164   1.590  1.00  0.00           H  
ATOM   1840  N   LYS A 114     180.076 130.412   4.694  1.00  0.00           N  
ATOM   1841  CA  LYS A 114     181.467 129.984   4.605  1.00  0.00           C  
ATOM   1842  C   LYS A 114     181.565 128.496   4.293  1.00  0.00           C  
ATOM   1843  O   LYS A 114     182.387 128.076   3.478  1.00  0.00           O  
ATOM   1844  CB  LYS A 114     182.208 130.299   5.905  1.00  0.00           C  
ATOM   1845  CG  LYS A 114     182.504 131.778   6.118  1.00  0.00           C  
ATOM   1846  CD  LYS A 114     183.219 132.014   7.439  1.00  0.00           C  
ATOM   1847  CE  LYS A 114     183.545 133.487   7.639  1.00  0.00           C  
ATOM   1848  NZ  LYS A 114     184.162 133.746   8.966  1.00  0.00           N  
ATOM   1849  H   LYS A 114     179.746 130.844   5.545  1.00  0.00           H  
ATOM   1850  HA  LYS A 114     181.946 130.527   3.790  1.00  0.00           H  
ATOM   1851 1HB  LYS A 114     181.619 129.951   6.753  1.00  0.00           H  
ATOM   1852 2HB  LYS A 114     183.156 129.762   5.922  1.00  0.00           H  
ATOM   1853 1HG  LYS A 114     183.132 132.144   5.305  1.00  0.00           H  
ATOM   1854 2HG  LYS A 114     181.570 132.340   6.114  1.00  0.00           H  
ATOM   1855 1HD  LYS A 114     182.586 131.677   8.261  1.00  0.00           H  
ATOM   1856 2HD  LYS A 114     184.145 131.441   7.460  1.00  0.00           H  
ATOM   1857 1HE  LYS A 114     184.235 133.815   6.861  1.00  0.00           H  
ATOM   1858 2HE  LYS A 114     182.632 134.076   7.554  1.00  0.00           H  
ATOM   1859 1HZ  LYS A 114     184.362 134.731   9.059  1.00  0.00           H  
ATOM   1860 2HZ  LYS A 114     183.523 133.463   9.697  1.00  0.00           H  
ATOM   1861 3HZ  LYS A 114     185.019 133.220   9.049  1.00  0.00           H  
ATOM   1862  N   VAL A 115     180.725 127.702   4.946  1.00  0.00           N  
ATOM   1863  CA  VAL A 115     180.676 126.267   4.698  1.00  0.00           C  
ATOM   1864  C   VAL A 115     180.277 125.968   3.258  1.00  0.00           C  
ATOM   1865  O   VAL A 115     180.872 125.115   2.603  1.00  0.00           O  
ATOM   1866  CB  VAL A 115     179.674 125.593   5.655  1.00  0.00           C  
ATOM   1867  CG1 VAL A 115     179.479 124.131   5.279  1.00  0.00           C  
ATOM   1868  CG2 VAL A 115     180.161 125.722   7.089  1.00  0.00           C  
ATOM   1869  H   VAL A 115     180.102 128.105   5.632  1.00  0.00           H  
ATOM   1870  HA  VAL A 115     181.674 125.855   4.855  1.00  0.00           H  
ATOM   1871  HB  VAL A 115     178.705 126.082   5.554  1.00  0.00           H  
ATOM   1872 1HG1 VAL A 115     178.769 123.671   5.965  1.00  0.00           H  
ATOM   1873 2HG1 VAL A 115     179.096 124.065   4.261  1.00  0.00           H  
ATOM   1874 3HG1 VAL A 115     180.435 123.610   5.343  1.00  0.00           H  
ATOM   1875 1HG2 VAL A 115     179.448 125.244   7.760  1.00  0.00           H  
ATOM   1876 2HG2 VAL A 115     181.133 125.237   7.188  1.00  0.00           H  
ATOM   1877 3HG2 VAL A 115     180.254 126.776   7.349  1.00  0.00           H  
ATOM   1878  N   VAL A 116     179.264 126.679   2.772  1.00  0.00           N  
ATOM   1879  CA  VAL A 116     178.803 126.516   1.399  1.00  0.00           C  
ATOM   1880  C   VAL A 116     179.911 126.834   0.405  1.00  0.00           C  
ATOM   1881  O   VAL A 116     180.101 126.119  -0.578  1.00  0.00           O  
ATOM   1882  CB  VAL A 116     177.596 127.433   1.128  1.00  0.00           C  
ATOM   1883  CG1 VAL A 116     177.236 127.418  -0.350  1.00  0.00           C  
ATOM   1884  CG2 VAL A 116     176.411 126.993   1.975  1.00  0.00           C  
ATOM   1885  H   VAL A 116     178.801 127.349   3.371  1.00  0.00           H  
ATOM   1886  HA  VAL A 116     178.519 125.473   1.253  1.00  0.00           H  
ATOM   1887  HB  VAL A 116     177.864 128.457   1.383  1.00  0.00           H  
ATOM   1888 1HG1 VAL A 116     176.381 128.072  -0.525  1.00  0.00           H  
ATOM   1889 2HG1 VAL A 116     178.087 127.770  -0.935  1.00  0.00           H  
ATOM   1890 3HG1 VAL A 116     176.984 126.401  -0.654  1.00  0.00           H  
ATOM   1891 1HG2 VAL A 116     175.560 127.646   1.779  1.00  0.00           H  
ATOM   1892 2HG2 VAL A 116     176.145 125.965   1.723  1.00  0.00           H  
ATOM   1893 3HG2 VAL A 116     176.676 127.051   3.030  1.00  0.00           H  
ATOM   1894  N   ARG A 117     180.641 127.915   0.666  1.00  0.00           N  
ATOM   1895  CA  ARG A 117     181.709 128.349  -0.224  1.00  0.00           C  
ATOM   1896  C   ARG A 117     182.874 127.368  -0.210  1.00  0.00           C  
ATOM   1897  O   ARG A 117     183.548 127.174  -1.221  1.00  0.00           O  
ATOM   1898  CB  ARG A 117     182.210 129.730   0.174  1.00  0.00           C  
ATOM   1899  CG  ARG A 117     181.237 130.866  -0.097  1.00  0.00           C  
ATOM   1900  CD  ARG A 117     181.809 132.183   0.281  1.00  0.00           C  
ATOM   1901  NE  ARG A 117     180.863 133.266   0.072  1.00  0.00           N  
ATOM   1902  CZ  ARG A 117     180.674 133.901  -1.102  1.00  0.00           C  
ATOM   1903  NH1 ARG A 117     181.372 133.550  -2.159  1.00  0.00           N  
ATOM   1904  NH2 ARG A 117     179.787 134.877  -1.190  1.00  0.00           N  
ATOM   1905  H   ARG A 117     180.450 128.447   1.502  1.00  0.00           H  
ATOM   1906  HA  ARG A 117     181.320 128.384  -1.242  1.00  0.00           H  
ATOM   1907 1HB  ARG A 117     182.440 129.740   1.239  1.00  0.00           H  
ATOM   1908 2HB  ARG A 117     183.133 129.951  -0.362  1.00  0.00           H  
ATOM   1909 1HG  ARG A 117     180.993 130.890  -1.160  1.00  0.00           H  
ATOM   1910 2HG  ARG A 117     180.325 130.709   0.481  1.00  0.00           H  
ATOM   1911 1HD  ARG A 117     182.087 132.170   1.335  1.00  0.00           H  
ATOM   1912 2HD  ARG A 117     182.694 132.381  -0.324  1.00  0.00           H  
ATOM   1913  HE  ARG A 117     180.308 133.564   0.862  1.00  0.00           H  
ATOM   1914 1HH1 ARG A 117     182.049 132.804  -2.092  1.00  0.00           H  
ATOM   1915 2HH1 ARG A 117     181.230 134.026  -3.039  1.00  0.00           H  
ATOM   1916 1HH2 ARG A 117     179.251 135.147  -0.376  1.00  0.00           H  
ATOM   1917 2HH2 ARG A 117     179.645 135.352  -2.069  1.00  0.00           H  
ATOM   1918  N   GLU A 118     183.103 126.747   0.943  1.00  0.00           N  
ATOM   1919  CA  GLU A 118     184.195 125.793   1.095  1.00  0.00           C  
ATOM   1920  C   GLU A 118     183.915 124.507   0.328  1.00  0.00           C  
ATOM   1921  O   GLU A 118     184.803 123.954  -0.319  1.00  0.00           O  
ATOM   1922  CB  GLU A 118     184.425 125.475   2.574  1.00  0.00           C  
ATOM   1923  CG  GLU A 118     185.617 124.569   2.846  1.00  0.00           C  
ATOM   1924  CD  GLU A 118     186.923 125.174   2.412  1.00  0.00           C  
ATOM   1925  OE1 GLU A 118     186.977 126.370   2.250  1.00  0.00           O  
ATOM   1926  OE2 GLU A 118     187.867 124.440   2.241  1.00  0.00           O  
ATOM   1927  H   GLU A 118     182.507 126.943   1.734  1.00  0.00           H  
ATOM   1928  HA  GLU A 118     185.100 126.235   0.680  1.00  0.00           H  
ATOM   1929 1HB  GLU A 118     184.577 126.403   3.126  1.00  0.00           H  
ATOM   1930 2HB  GLU A 118     183.538 124.993   2.985  1.00  0.00           H  
ATOM   1931 1HG  GLU A 118     185.664 124.358   3.913  1.00  0.00           H  
ATOM   1932 2HG  GLU A 118     185.469 123.625   2.324  1.00  0.00           H  
ATOM   1933  N   GLN A 119     182.674 124.038   0.404  1.00  0.00           N  
ATOM   1934  CA  GLN A 119     182.268 122.829  -0.303  1.00  0.00           C  
ATOM   1935  C   GLN A 119     180.899 123.000  -0.947  1.00  0.00           C  
ATOM   1936  O   GLN A 119     179.900 122.471  -0.458  1.00  0.00           O  
ATOM   1937  CB  GLN A 119     182.248 121.632   0.653  1.00  0.00           C  
ATOM   1938  CG  GLN A 119     183.589 121.330   1.301  1.00  0.00           C  
ATOM   1939  CD  GLN A 119     184.610 120.820   0.301  1.00  0.00           C  
ATOM   1940  OE1 GLN A 119     184.266 120.139  -0.669  1.00  0.00           O  
ATOM   1941  NE2 GLN A 119     185.877 121.147   0.533  1.00  0.00           N  
ATOM   1942  H   GLN A 119     181.995 124.532   0.965  1.00  0.00           H  
ATOM   1943  HA  GLN A 119     182.987 122.634  -1.098  1.00  0.00           H  
ATOM   1944 1HB  GLN A 119     181.524 121.814   1.448  1.00  0.00           H  
ATOM   1945 2HB  GLN A 119     181.925 120.742   0.115  1.00  0.00           H  
ATOM   1946 1HG  GLN A 119     183.977 122.243   1.752  1.00  0.00           H  
ATOM   1947 2HG  GLN A 119     183.448 120.566   2.065  1.00  0.00           H  
ATOM   1948 1HE2 GLN A 119     186.596 120.838  -0.092  1.00  0.00           H  
ATOM   1949 2HE2 GLN A 119     186.113 121.701   1.331  1.00  0.00           H  
ATOM   1950  N   PRO A 120     180.859 123.741  -2.050  1.00  0.00           N  
ATOM   1951  CA  PRO A 120     179.611 123.978  -2.767  1.00  0.00           C  
ATOM   1952  C   PRO A 120     178.974 122.671  -3.213  1.00  0.00           C  
ATOM   1953  O   PRO A 120     179.618 121.843  -3.859  1.00  0.00           O  
ATOM   1954  CB  PRO A 120     180.057 124.825  -3.963  1.00  0.00           C  
ATOM   1955  CG  PRO A 120     181.300 125.500  -3.491  1.00  0.00           C  
ATOM   1956  CD  PRO A 120     181.993 124.461  -2.649  1.00  0.00           C  
ATOM   1957  HA  PRO A 120     178.914 124.475  -2.093  1.00  0.00           H  
ATOM   1958 1HB  PRO A 120     180.227 124.181  -4.839  1.00  0.00           H  
ATOM   1959 2HB  PRO A 120     179.265 125.537  -4.237  1.00  0.00           H  
ATOM   1960 1HG  PRO A 120     181.908 125.821  -4.350  1.00  0.00           H  
ATOM   1961 2HG  PRO A 120     181.048 126.407  -2.923  1.00  0.00           H  
ATOM   1962 1HD  PRO A 120     182.599 123.809  -3.295  1.00  0.00           H  
ATOM   1963 2HD  PRO A 120     182.623 124.958  -1.897  1.00  0.00           H  
ATOM   1964  N   GLY A 121     177.706 122.487  -2.863  1.00  0.00           N  
ATOM   1965  CA  GLY A 121     176.926 121.364  -3.371  1.00  0.00           C  
ATOM   1966  C   GLY A 121     177.047 120.150  -2.458  1.00  0.00           C  
ATOM   1967  O   GLY A 121     176.446 119.108  -2.713  1.00  0.00           O  
ATOM   1968  H   GLY A 121     177.271 123.142  -2.229  1.00  0.00           H  
ATOM   1969 1HA  GLY A 121     175.879 121.657  -3.456  1.00  0.00           H  
ATOM   1970 2HA  GLY A 121     177.268 121.105  -4.372  1.00  0.00           H  
ATOM   1971  N   SER A 122     177.833 120.293  -1.395  1.00  0.00           N  
ATOM   1972  CA  SER A 122     178.039 119.207  -0.443  1.00  0.00           C  
ATOM   1973  C   SER A 122     176.862 119.080   0.515  1.00  0.00           C  
ATOM   1974  O   SER A 122     176.028 119.980   0.608  1.00  0.00           O  
ATOM   1975  CB  SER A 122     179.317 119.435   0.338  1.00  0.00           C  
ATOM   1976  OG  SER A 122     179.190 120.535   1.197  1.00  0.00           O  
ATOM   1977  H   SER A 122     178.297 121.176  -1.240  1.00  0.00           H  
ATOM   1978  HA  SER A 122     178.114 118.271  -0.998  1.00  0.00           H  
ATOM   1979 1HB  SER A 122     179.553 118.544   0.917  1.00  0.00           H  
ATOM   1980 2HB  SER A 122     180.141 119.603  -0.352  1.00  0.00           H  
ATOM   1981  HG  SER A 122     179.491 121.298   0.696  1.00  0.00           H  
ATOM   1982  N   ASN A 123     176.800 117.957   1.223  1.00  0.00           N  
ATOM   1983  CA  ASN A 123     175.785 117.755   2.249  1.00  0.00           C  
ATOM   1984  C   ASN A 123     175.968 118.727   3.406  1.00  0.00           C  
ATOM   1985  O   ASN A 123     175.000 119.127   4.053  1.00  0.00           O  
ATOM   1986  CB  ASN A 123     175.807 116.322   2.747  1.00  0.00           C  
ATOM   1987  CG  ASN A 123     175.257 115.351   1.738  1.00  0.00           C  
ATOM   1988  OD1 ASN A 123     174.501 115.734   0.838  1.00  0.00           O  
ATOM   1989  ND2 ASN A 123     175.622 114.102   1.871  1.00  0.00           N  
ATOM   1990  H   ASN A 123     177.476 117.228   1.049  1.00  0.00           H  
ATOM   1991  HA  ASN A 123     174.811 117.948   1.802  1.00  0.00           H  
ATOM   1992 1HB  ASN A 123     176.831 116.036   2.987  1.00  0.00           H  
ATOM   1993 2HB  ASN A 123     175.223 116.246   3.663  1.00  0.00           H  
ATOM   1994 1HD2 ASN A 123     175.287 113.410   1.229  1.00  0.00           H  
ATOM   1995 2HD2 ASN A 123     176.235 113.836   2.615  1.00  0.00           H  
ATOM   1996  N   LEU A 124     177.216 119.102   3.664  1.00  0.00           N  
ATOM   1997  CA  LEU A 124     177.516 120.143   4.641  1.00  0.00           C  
ATOM   1998  C   LEU A 124     176.951 121.490   4.203  1.00  0.00           C  
ATOM   1999  O   LEU A 124     176.419 122.246   5.016  1.00  0.00           O  
ATOM   2000  CB  LEU A 124     179.031 120.259   4.845  1.00  0.00           C  
ATOM   2001  CG  LEU A 124     179.712 119.040   5.482  1.00  0.00           C  
ATOM   2002  CD1 LEU A 124     181.223 119.188   5.375  1.00  0.00           C  
ATOM   2003  CD2 LEU A 124     179.276 118.918   6.935  1.00  0.00           C  
ATOM   2004  H   LEU A 124     177.976 118.658   3.172  1.00  0.00           H  
ATOM   2005  HA  LEU A 124     177.042 119.879   5.587  1.00  0.00           H  
ATOM   2006 1HB  LEU A 124     179.500 120.430   3.877  1.00  0.00           H  
ATOM   2007 2HB  LEU A 124     179.233 121.121   5.480  1.00  0.00           H  
ATOM   2008  HG  LEU A 124     179.425 118.139   4.941  1.00  0.00           H  
ATOM   2009 1HD1 LEU A 124     181.706 118.322   5.828  1.00  0.00           H  
ATOM   2010 2HD1 LEU A 124     181.509 119.254   4.325  1.00  0.00           H  
ATOM   2011 3HD1 LEU A 124     181.538 120.092   5.895  1.00  0.00           H  
ATOM   2012 1HD2 LEU A 124     179.759 118.051   7.387  1.00  0.00           H  
ATOM   2013 2HD2 LEU A 124     179.563 119.818   7.478  1.00  0.00           H  
ATOM   2014 3HD2 LEU A 124     178.194 118.795   6.982  1.00  0.00           H  
ATOM   2015  N   ALA A 125     177.071 121.782   2.912  1.00  0.00           N  
ATOM   2016  CA  ALA A 125     176.508 123.006   2.350  1.00  0.00           C  
ATOM   2017  C   ALA A 125     174.988 122.991   2.413  1.00  0.00           C  
ATOM   2018  O   ALA A 125     174.357 124.023   2.644  1.00  0.00           O  
ATOM   2019  CB  ALA A 125     176.975 123.193   0.912  1.00  0.00           C  
ATOM   2020  H   ALA A 125     177.565 121.144   2.305  1.00  0.00           H  
ATOM   2021  HA  ALA A 125     176.857 123.851   2.942  1.00  0.00           H  
ATOM   2022 1HB  ALA A 125     176.546 124.108   0.507  1.00  0.00           H  
ATOM   2023 2HB  ALA A 125     178.063 123.261   0.889  1.00  0.00           H  
ATOM   2024 3HB  ALA A 125     176.651 122.344   0.313  1.00  0.00           H  
ATOM   2025  N   LYS A 126     174.402 121.814   2.211  1.00  0.00           N  
ATOM   2026  CA  LYS A 126     172.957 121.652   2.305  1.00  0.00           C  
ATOM   2027  C   LYS A 126     172.454 121.987   3.703  1.00  0.00           C  
ATOM   2028  O   LYS A 126     171.439 122.665   3.863  1.00  0.00           O  
ATOM   2029  CB  LYS A 126     172.553 120.226   1.930  1.00  0.00           C  
ATOM   2030  CG  LYS A 126     172.689 119.904   0.447  1.00  0.00           C  
ATOM   2031  CD  LYS A 126     172.301 118.462   0.157  1.00  0.00           C  
ATOM   2032  CE  LYS A 126     172.574 118.096  -1.294  1.00  0.00           C  
ATOM   2033  NZ  LYS A 126     172.275 116.664  -1.573  1.00  0.00           N  
ATOM   2034  H   LYS A 126     174.975 121.013   1.985  1.00  0.00           H  
ATOM   2035  HA  LYS A 126     172.484 122.346   1.610  1.00  0.00           H  
ATOM   2036 1HB  LYS A 126     173.166 119.515   2.484  1.00  0.00           H  
ATOM   2037 2HB  LYS A 126     171.515 120.054   2.215  1.00  0.00           H  
ATOM   2038 1HG  LYS A 126     172.044 120.568  -0.130  1.00  0.00           H  
ATOM   2039 2HG  LYS A 126     173.720 120.064   0.134  1.00  0.00           H  
ATOM   2040 1HD  LYS A 126     172.870 117.794   0.805  1.00  0.00           H  
ATOM   2041 2HD  LYS A 126     171.239 118.322   0.363  1.00  0.00           H  
ATOM   2042 1HE  LYS A 126     171.961 118.715  -1.948  1.00  0.00           H  
ATOM   2043 2HE  LYS A 126     173.622 118.286  -1.527  1.00  0.00           H  
ATOM   2044 1HZ  LYS A 126     172.469 116.462  -2.543  1.00  0.00           H  
ATOM   2045 2HZ  LYS A 126     172.852 116.079  -0.985  1.00  0.00           H  
ATOM   2046 3HZ  LYS A 126     171.302 116.480  -1.379  1.00  0.00           H  
ATOM   2047  N   LYS A 127     173.171 121.509   4.715  1.00  0.00           N  
ATOM   2048  CA  LYS A 127     172.864 121.846   6.100  1.00  0.00           C  
ATOM   2049  C   LYS A 127     173.084 123.329   6.367  1.00  0.00           C  
ATOM   2050  O   LYS A 127     172.327 123.957   7.106  1.00  0.00           O  
ATOM   2051  CB  LYS A 127     173.713 121.006   7.056  1.00  0.00           C  
ATOM   2052  CG  LYS A 127     173.454 121.280   8.532  1.00  0.00           C  
ATOM   2053  CD  LYS A 127     172.055 120.839   8.938  1.00  0.00           C  
ATOM   2054  CE  LYS A 127     171.817 121.054  10.425  1.00  0.00           C  
ATOM   2055  NZ  LYS A 127     170.482 120.554  10.853  1.00  0.00           N  
ATOM   2056  H   LYS A 127     173.949 120.894   4.519  1.00  0.00           H  
ATOM   2057  HA  LYS A 127     171.811 121.629   6.283  1.00  0.00           H  
ATOM   2058 1HB  LYS A 127     173.527 119.948   6.874  1.00  0.00           H  
ATOM   2059 2HB  LYS A 127     174.770 121.191   6.863  1.00  0.00           H  
ATOM   2060 1HG  LYS A 127     174.185 120.742   9.136  1.00  0.00           H  
ATOM   2061 2HG  LYS A 127     173.561 122.346   8.728  1.00  0.00           H  
ATOM   2062 1HD  LYS A 127     171.315 121.407   8.373  1.00  0.00           H  
ATOM   2063 2HD  LYS A 127     171.927 119.781   8.710  1.00  0.00           H  
ATOM   2064 1HE  LYS A 127     172.586 120.536  10.996  1.00  0.00           H  
ATOM   2065 2HE  LYS A 127     171.882 122.118  10.654  1.00  0.00           H  
ATOM   2066 1HZ  LYS A 127     170.363 120.716  11.843  1.00  0.00           H  
ATOM   2067 2HZ  LYS A 127     169.759 121.042  10.343  1.00  0.00           H  
ATOM   2068 3HZ  LYS A 127     170.417 119.564  10.663  1.00  0.00           H  
ATOM   2069  N   ALA A 128     174.129 123.885   5.762  1.00  0.00           N  
ATOM   2070  CA  ALA A 128     174.406 125.311   5.871  1.00  0.00           C  
ATOM   2071  C   ALA A 128     173.250 126.142   5.330  1.00  0.00           C  
ATOM   2072  O   ALA A 128     172.839 127.127   5.944  1.00  0.00           O  
ATOM   2073  CB  ALA A 128     175.694 125.657   5.137  1.00  0.00           C  
ATOM   2074  H   ALA A 128     174.745 123.304   5.212  1.00  0.00           H  
ATOM   2075  HA  ALA A 128     174.529 125.561   6.925  1.00  0.00           H  
ATOM   2076 1HB  ALA A 128     175.890 126.725   5.228  1.00  0.00           H  
ATOM   2077 2HB  ALA A 128     176.524 125.099   5.573  1.00  0.00           H  
ATOM   2078 3HB  ALA A 128     175.595 125.396   4.084  1.00  0.00           H  
ATOM   2079  N   LEU A 129     172.726 125.738   4.177  1.00  0.00           N  
ATOM   2080  CA  LEU A 129     171.594 126.424   3.568  1.00  0.00           C  
ATOM   2081  C   LEU A 129     170.360 126.349   4.459  1.00  0.00           C  
ATOM   2082  O   LEU A 129     169.607 127.316   4.575  1.00  0.00           O  
ATOM   2083  CB  LEU A 129     171.279 125.815   2.196  1.00  0.00           C  
ATOM   2084  CG  LEU A 129     172.327 126.062   1.102  1.00  0.00           C  
ATOM   2085  CD1 LEU A 129     171.992 125.220  -0.121  1.00  0.00           C  
ATOM   2086  CD2 LEU A 129     172.360 127.543   0.755  1.00  0.00           C  
ATOM   2087  H   LEU A 129     173.124 124.935   3.711  1.00  0.00           H  
ATOM   2088  HA  LEU A 129     171.852 127.477   3.449  1.00  0.00           H  
ATOM   2089 1HB  LEU A 129     171.169 124.738   2.311  1.00  0.00           H  
ATOM   2090 2HB  LEU A 129     170.331 126.221   1.843  1.00  0.00           H  
ATOM   2091  HG  LEU A 129     173.308 125.752   1.462  1.00  0.00           H  
ATOM   2092 1HD1 LEU A 129     172.737 125.396  -0.898  1.00  0.00           H  
ATOM   2093 2HD1 LEU A 129     171.995 124.165   0.150  1.00  0.00           H  
ATOM   2094 3HD1 LEU A 129     171.007 125.497  -0.495  1.00  0.00           H  
ATOM   2095 1HD2 LEU A 129     173.105 127.719  -0.020  1.00  0.00           H  
ATOM   2096 2HD2 LEU A 129     171.379 127.854   0.395  1.00  0.00           H  
ATOM   2097 3HD2 LEU A 129     172.619 128.120   1.645  1.00  0.00           H  
ATOM   2098  N   GLU A 130     170.158 125.195   5.085  1.00  0.00           N  
ATOM   2099  CA  GLU A 130     169.106 125.038   6.084  1.00  0.00           C  
ATOM   2100  C   GLU A 130     169.271 126.043   7.216  1.00  0.00           C  
ATOM   2101  O   GLU A 130     168.316 126.716   7.603  1.00  0.00           O  
ATOM   2102  CB  GLU A 130     169.111 123.615   6.647  1.00  0.00           C  
ATOM   2103  CG  GLU A 130     168.069 123.362   7.727  1.00  0.00           C  
ATOM   2104  CD  GLU A 130     168.206 122.009   8.367  1.00  0.00           C  
ATOM   2105  OE1 GLU A 130     168.237 121.036   7.652  1.00  0.00           O  
ATOM   2106  OE2 GLU A 130     168.278 121.947   9.571  1.00  0.00           O  
ATOM   2107  H   GLU A 130     170.746 124.404   4.863  1.00  0.00           H  
ATOM   2108  HA  GLU A 130     168.145 125.230   5.607  1.00  0.00           H  
ATOM   2109 1HB  GLU A 130     168.935 122.904   5.840  1.00  0.00           H  
ATOM   2110 2HB  GLU A 130     170.091 123.394   7.069  1.00  0.00           H  
ATOM   2111 1HG  GLU A 130     168.168 124.127   8.497  1.00  0.00           H  
ATOM   2112 2HG  GLU A 130     167.077 123.454   7.289  1.00  0.00           H  
ATOM   2113  N   ILE A 131     170.486 126.137   7.745  1.00  0.00           N  
ATOM   2114  CA  ILE A 131     170.779 127.073   8.825  1.00  0.00           C  
ATOM   2115  C   ILE A 131     170.501 128.508   8.402  1.00  0.00           C  
ATOM   2116  O   ILE A 131     169.927 129.289   9.161  1.00  0.00           O  
ATOM   2117  CB  ILE A 131     172.246 126.947   9.278  1.00  0.00           C  
ATOM   2118  CG1 ILE A 131     172.478 125.600   9.967  1.00  0.00           C  
ATOM   2119  CG2 ILE A 131     172.616 128.094  10.204  1.00  0.00           C  
ATOM   2120  CD1 ILE A 131     173.938 125.253  10.155  1.00  0.00           C  
ATOM   2121  H   ILE A 131     171.224 125.547   7.393  1.00  0.00           H  
ATOM   2122  HA  ILE A 131     170.127 126.844   9.668  1.00  0.00           H  
ATOM   2123  HB  ILE A 131     172.899 126.971   8.406  1.00  0.00           H  
ATOM   2124 1HG1 ILE A 131     172.001 125.606  10.946  1.00  0.00           H  
ATOM   2125 2HG1 ILE A 131     172.013 124.806   9.383  1.00  0.00           H  
ATOM   2126 1HG2 ILE A 131     173.657 127.990  10.516  1.00  0.00           H  
ATOM   2127 2HG2 ILE A 131     172.489 129.040   9.681  1.00  0.00           H  
ATOM   2128 3HG2 ILE A 131     171.972 128.075  11.083  1.00  0.00           H  
ATOM   2129 1HD1 ILE A 131     174.021 124.285  10.649  1.00  0.00           H  
ATOM   2130 2HD1 ILE A 131     174.428 125.208   9.182  1.00  0.00           H  
ATOM   2131 3HD1 ILE A 131     174.417 126.016  10.767  1.00  0.00           H  
ATOM   2132  N   ILE A 132     170.912 128.851   7.185  1.00  0.00           N  
ATOM   2133  CA  ILE A 132     170.663 130.180   6.639  1.00  0.00           C  
ATOM   2134  C   ILE A 132     169.171 130.483   6.585  1.00  0.00           C  
ATOM   2135  O   ILE A 132     168.740 131.586   6.919  1.00  0.00           O  
ATOM   2136  CB  ILE A 132     171.266 130.316   5.229  1.00  0.00           C  
ATOM   2137  CG1 ILE A 132     172.795 130.299   5.297  1.00  0.00           C  
ATOM   2138  CG2 ILE A 132     170.773 131.590   4.560  1.00  0.00           C  
ATOM   2139  CD1 ILE A 132     173.464 130.132   3.952  1.00  0.00           C  
ATOM   2140  H   ILE A 132     171.409 128.175   6.624  1.00  0.00           H  
ATOM   2141  HA  ILE A 132     171.127 130.916   7.296  1.00  0.00           H  
ATOM   2142  HB  ILE A 132     170.968 129.461   4.622  1.00  0.00           H  
ATOM   2143 1HG1 ILE A 132     173.149 131.228   5.742  1.00  0.00           H  
ATOM   2144 2HG1 ILE A 132     173.121 129.482   5.943  1.00  0.00           H  
ATOM   2145 1HG2 ILE A 132     171.209 131.671   3.565  1.00  0.00           H  
ATOM   2146 2HG2 ILE A 132     169.687 131.563   4.479  1.00  0.00           H  
ATOM   2147 3HG2 ILE A 132     171.071 132.452   5.157  1.00  0.00           H  
ATOM   2148 1HD1 ILE A 132     174.547 130.129   4.083  1.00  0.00           H  
ATOM   2149 2HD1 ILE A 132     173.150 129.189   3.504  1.00  0.00           H  
ATOM   2150 3HD1 ILE A 132     173.180 130.956   3.300  1.00  0.00           H  
ATOM   2151  N   LEU A 133     168.388 129.500   6.161  1.00  0.00           N  
ATOM   2152  CA  LEU A 133     166.936 129.637   6.123  1.00  0.00           C  
ATOM   2153  C   LEU A 133     166.365 129.848   7.518  1.00  0.00           C  
ATOM   2154  O   LEU A 133     165.481 130.679   7.719  1.00  0.00           O  
ATOM   2155  CB  LEU A 133     166.302 128.393   5.489  1.00  0.00           C  
ATOM   2156  CG  LEU A 133     166.553 128.211   3.987  1.00  0.00           C  
ATOM   2157  CD1 LEU A 133     166.061 126.838   3.551  1.00  0.00           C  
ATOM   2158  CD2 LEU A 133     165.846 129.316   3.215  1.00  0.00           C  
ATOM   2159  H   LEU A 133     168.808 128.633   5.856  1.00  0.00           H  
ATOM   2160  HA  LEU A 133     166.687 130.517   5.528  1.00  0.00           H  
ATOM   2161 1HB  LEU A 133     166.685 127.510   5.998  1.00  0.00           H  
ATOM   2162 2HB  LEU A 133     165.224 128.435   5.642  1.00  0.00           H  
ATOM   2163  HG  LEU A 133     167.624 128.259   3.788  1.00  0.00           H  
ATOM   2164 1HD1 LEU A 133     166.239 126.708   2.484  1.00  0.00           H  
ATOM   2165 2HD1 LEU A 133     166.597 126.066   4.104  1.00  0.00           H  
ATOM   2166 3HD1 LEU A 133     164.993 126.753   3.753  1.00  0.00           H  
ATOM   2167 1HD2 LEU A 133     166.025 129.187   2.148  1.00  0.00           H  
ATOM   2168 2HD2 LEU A 133     164.775 129.268   3.413  1.00  0.00           H  
ATOM   2169 3HD2 LEU A 133     166.230 130.285   3.534  1.00  0.00           H  
ATOM   2170  N   ARG A 134     166.878 129.090   8.482  1.00  0.00           N  
ATOM   2171  CA  ARG A 134     166.437 129.209   9.866  1.00  0.00           C  
ATOM   2172  C   ARG A 134     166.725 130.598  10.421  1.00  0.00           C  
ATOM   2173  O   ARG A 134     165.870 131.213  11.057  1.00  0.00           O  
ATOM   2174  CB  ARG A 134     167.122 128.166  10.737  1.00  0.00           C  
ATOM   2175  CG  ARG A 134     166.692 126.732  10.474  1.00  0.00           C  
ATOM   2176  CD  ARG A 134     167.388 125.777  11.375  1.00  0.00           C  
ATOM   2177  NE  ARG A 134     167.080 124.395  11.041  1.00  0.00           N  
ATOM   2178  CZ  ARG A 134     165.964 123.746  11.427  1.00  0.00           C  
ATOM   2179  NH1 ARG A 134     165.062 124.364  12.156  1.00  0.00           N  
ATOM   2180  NH2 ARG A 134     165.776 122.487  11.072  1.00  0.00           N  
ATOM   2181  H   ARG A 134     167.594 128.417   8.250  1.00  0.00           H  
ATOM   2182  HA  ARG A 134     165.357 129.060   9.899  1.00  0.00           H  
ATOM   2183 1HB  ARG A 134     168.199 128.219  10.588  1.00  0.00           H  
ATOM   2184 2HB  ARG A 134     166.926 128.382  11.787  1.00  0.00           H  
ATOM   2185 1HG  ARG A 134     165.619 126.637  10.640  1.00  0.00           H  
ATOM   2186 2HG  ARG A 134     166.926 126.463   9.444  1.00  0.00           H  
ATOM   2187 1HD  ARG A 134     168.465 125.915  11.290  1.00  0.00           H  
ATOM   2188 2HD  ARG A 134     167.080 125.956  12.403  1.00  0.00           H  
ATOM   2189  HE  ARG A 134     167.751 123.885  10.481  1.00  0.00           H  
ATOM   2190 1HH1 ARG A 134     165.206 125.327  12.427  1.00  0.00           H  
ATOM   2191 2HH1 ARG A 134     164.226 123.878  12.445  1.00  0.00           H  
ATOM   2192 1HH2 ARG A 134     166.470 122.010  10.511  1.00  0.00           H  
ATOM   2193 2HH2 ARG A 134     164.940 122.001  11.360  1.00  0.00           H  
ATOM   2194  N   ALA A 135     167.936 131.087  10.178  1.00  0.00           N  
ATOM   2195  CA  ALA A 135     168.334 132.411  10.637  1.00  0.00           C  
ATOM   2196  C   ALA A 135     167.554 133.504   9.920  1.00  0.00           C  
ATOM   2197  O   ALA A 135     167.074 134.449  10.542  1.00  0.00           O  
ATOM   2198  CB  ALA A 135     169.829 132.614  10.439  1.00  0.00           C  
ATOM   2199  H   ALA A 135     168.598 130.527   9.658  1.00  0.00           H  
ATOM   2200  HA  ALA A 135     168.109 132.490  11.701  1.00  0.00           H  
ATOM   2201 1HB  ALA A 135     170.112 133.607  10.786  1.00  0.00           H  
ATOM   2202 2HB  ALA A 135     170.377 131.861  11.006  1.00  0.00           H  
ATOM   2203 3HB  ALA A 135     170.073 132.518   9.381  1.00  0.00           H  
ATOM   2204  N   ALA A 136     167.429 133.365   8.604  1.00  0.00           N  
ATOM   2205  CA  ALA A 136     166.707 134.342   7.796  1.00  0.00           C  
ATOM   2206  C   ALA A 136     165.236 134.401   8.188  1.00  0.00           C  
ATOM   2207  O   ALA A 136     164.637 135.475   8.224  1.00  0.00           O  
ATOM   2208  CB  ALA A 136     166.846 134.012   6.316  1.00  0.00           C  
ATOM   2209  H   ALA A 136     167.844 132.564   8.151  1.00  0.00           H  
ATOM   2210  HA  ALA A 136     167.136 135.327   7.978  1.00  0.00           H  
ATOM   2211 1HB  ALA A 136     166.302 134.751   5.728  1.00  0.00           H  
ATOM   2212 2HB  ALA A 136     167.900 134.030   6.038  1.00  0.00           H  
ATOM   2213 3HB  ALA A 136     166.438 133.022   6.126  1.00  0.00           H  
ATOM   2214  N   GLU A 137     164.660 133.241   8.479  1.00  0.00           N  
ATOM   2215  CA  GLU A 137     163.278 133.164   8.938  1.00  0.00           C  
ATOM   2216  C   GLU A 137     163.078 133.961  10.221  1.00  0.00           C  
ATOM   2217  O   GLU A 137     162.112 134.712  10.351  1.00  0.00           O  
ATOM   2218  CB  GLU A 137     162.870 131.706   9.163  1.00  0.00           C  
ATOM   2219  CG  GLU A 137     161.409 131.513   9.540  1.00  0.00           C  
ATOM   2220  CD  GLU A 137     161.010 130.065   9.613  1.00  0.00           C  
ATOM   2221  OE1 GLU A 137     161.847 129.225   9.379  1.00  0.00           O  
ATOM   2222  OE2 GLU A 137     159.869 129.798   9.904  1.00  0.00           O  
ATOM   2223  H   GLU A 137     165.192 132.388   8.383  1.00  0.00           H  
ATOM   2224  HA  GLU A 137     162.636 133.602   8.173  1.00  0.00           H  
ATOM   2225 1HB  GLU A 137     163.062 131.131   8.257  1.00  0.00           H  
ATOM   2226 2HB  GLU A 137     163.480 131.277   9.959  1.00  0.00           H  
ATOM   2227 1HG  GLU A 137     161.229 131.977  10.508  1.00  0.00           H  
ATOM   2228 2HG  GLU A 137     160.785 132.019   8.803  1.00  0.00           H  
ATOM   2229  N   GLU A 138     163.996 133.793  11.166  1.00  0.00           N  
ATOM   2230  CA  GLU A 138     163.941 134.521  12.426  1.00  0.00           C  
ATOM   2231  C   GLU A 138     164.170 136.011  12.212  1.00  0.00           C  
ATOM   2232  O   GLU A 138     163.575 136.846  12.895  1.00  0.00           O  
ATOM   2233  CB  GLU A 138     164.979 133.971  13.405  1.00  0.00           C  
ATOM   2234  CG  GLU A 138     164.709 132.547  13.873  1.00  0.00           C  
ATOM   2235  CD  GLU A 138     163.427 132.419  14.647  1.00  0.00           C  
ATOM   2236  OE1 GLU A 138     163.207 133.211  15.532  1.00  0.00           O  
ATOM   2237  OE2 GLU A 138     162.666 131.527  14.354  1.00  0.00           O  
ATOM   2238  H   GLU A 138     164.753 133.143  11.005  1.00  0.00           H  
ATOM   2239  HA  GLU A 138     162.945 134.398  12.854  1.00  0.00           H  
ATOM   2240 1HB  GLU A 138     165.964 133.988  12.940  1.00  0.00           H  
ATOM   2241 2HB  GLU A 138     165.022 134.610  14.288  1.00  0.00           H  
ATOM   2242 1HG  GLU A 138     164.662 131.893  13.004  1.00  0.00           H  
ATOM   2243 2HG  GLU A 138     165.539 132.217  14.497  1.00  0.00           H  
ATOM   2244  N   LEU A 139     165.037 136.342  11.260  1.00  0.00           N  
ATOM   2245  CA  LEU A 139     165.252 137.728  10.866  1.00  0.00           C  
ATOM   2246  C   LEU A 139     163.994 138.328  10.250  1.00  0.00           C  
ATOM   2247  O   LEU A 139     163.704 139.510  10.437  1.00  0.00           O  
ATOM   2248  CB  LEU A 139     166.413 137.821   9.868  1.00  0.00           C  
ATOM   2249  CG  LEU A 139     167.812 137.582  10.451  1.00  0.00           C  
ATOM   2250  CD1 LEU A 139     168.821 137.464   9.317  1.00  0.00           C  
ATOM   2251  CD2 LEU A 139     168.174 138.724  11.388  1.00  0.00           C  
ATOM   2252  H   LEU A 139     165.560 135.612  10.798  1.00  0.00           H  
ATOM   2253  HA  LEU A 139     165.492 138.309  11.758  1.00  0.00           H  
ATOM   2254 1HB  LEU A 139     166.253 137.087   9.080  1.00  0.00           H  
ATOM   2255 2HB  LEU A 139     166.407 138.814   9.419  1.00  0.00           H  
ATOM   2256  HG  LEU A 139     167.820 136.643  11.003  1.00  0.00           H  
ATOM   2257 1HD1 LEU A 139     169.816 137.294   9.730  1.00  0.00           H  
ATOM   2258 2HD1 LEU A 139     168.549 136.627   8.673  1.00  0.00           H  
ATOM   2259 3HD1 LEU A 139     168.824 138.385   8.735  1.00  0.00           H  
ATOM   2260 1HD2 LEU A 139     169.168 138.553  11.803  1.00  0.00           H  
ATOM   2261 2HD2 LEU A 139     168.168 139.664  10.837  1.00  0.00           H  
ATOM   2262 3HD2 LEU A 139     167.447 138.775  12.199  1.00  0.00           H  
ATOM   2263  N   ALA A 140     163.252 137.506   9.518  1.00  0.00           N  
ATOM   2264  CA  ALA A 140     161.973 137.925   8.955  1.00  0.00           C  
ATOM   2265  C   ALA A 140     160.943 138.168  10.050  1.00  0.00           C  
ATOM   2266  O   ALA A 140     160.105 139.064   9.939  1.00  0.00           O  
ATOM   2267  CB  ALA A 140     161.462 136.884   7.970  1.00  0.00           C  
ATOM   2268  H   ALA A 140     163.580 136.568   9.346  1.00  0.00           H  
ATOM   2269  HA  ALA A 140     162.121 138.868   8.427  1.00  0.00           H  
ATOM   2270 1HB  ALA A 140     160.506 137.212   7.559  1.00  0.00           H  
ATOM   2271 2HB  ALA A 140     162.183 136.766   7.160  1.00  0.00           H  
ATOM   2272 3HB  ALA A 140     161.329 135.934   8.481  1.00  0.00           H  
ATOM   2273  N   LYS A 141     161.009 137.365  11.107  1.00  0.00           N  
ATOM   2274  CA  LYS A 141     160.128 137.538  12.256  1.00  0.00           C  
ATOM   2275  C   LYS A 141     160.394 138.864  12.958  1.00  0.00           C  
ATOM   2276  O   LYS A 141     159.466 139.529  13.419  1.00  0.00           O  
ATOM   2277  CB  LYS A 141     160.297 136.379  13.240  1.00  0.00           C  
ATOM   2278  CG  LYS A 141     159.747 135.049  12.745  1.00  0.00           C  
ATOM   2279  CD  LYS A 141     160.003 133.936  13.751  1.00  0.00           C  
ATOM   2280  CE  LYS A 141     159.501 132.596  13.234  1.00  0.00           C  
ATOM   2281  NZ  LYS A 141     159.794 131.488  14.183  1.00  0.00           N  
ATOM   2282  H   LYS A 141     161.685 136.616  11.113  1.00  0.00           H  
ATOM   2283  HA  LYS A 141     159.097 137.550  11.904  1.00  0.00           H  
ATOM   2284 1HB  LYS A 141     161.357 136.241  13.461  1.00  0.00           H  
ATOM   2285 2HB  LYS A 141     159.797 136.621  14.177  1.00  0.00           H  
ATOM   2286 1HG  LYS A 141     158.672 135.138  12.581  1.00  0.00           H  
ATOM   2287 2HG  LYS A 141     160.221 134.788  11.799  1.00  0.00           H  
ATOM   2288 1HD  LYS A 141     161.074 133.862  13.947  1.00  0.00           H  
ATOM   2289 2HD  LYS A 141     159.495 134.167  14.687  1.00  0.00           H  
ATOM   2290 1HE  LYS A 141     158.425 132.647  13.076  1.00  0.00           H  
ATOM   2291 2HE  LYS A 141     159.976 132.372  12.279  1.00  0.00           H  
ATOM   2292 1HZ  LYS A 141     159.447 130.618  13.805  1.00  0.00           H  
ATOM   2293 2HZ  LYS A 141     160.792 131.419  14.323  1.00  0.00           H  
ATOM   2294 3HZ  LYS A 141     159.343 131.674  15.068  1.00  0.00           H  
ATOM   2295  N   LEU A 142     161.665 139.244  13.037  1.00  0.00           N  
ATOM   2296  CA  LEU A 142     162.053 140.494  13.675  1.00  0.00           C  
ATOM   2297  C   LEU A 142     161.450 141.693  12.954  1.00  0.00           C  
ATOM   2298  O   LEU A 142     161.444 141.750  11.725  1.00  0.00           O  
ATOM   2299  CB  LEU A 142     163.581 140.622  13.703  1.00  0.00           C  
ATOM   2300  CG  LEU A 142     164.306 139.722  14.713  1.00  0.00           C  
ATOM   2301  CD1 LEU A 142     165.810 139.842  14.512  1.00  0.00           C  
ATOM   2302  CD2 LEU A 142     163.909 140.122  16.126  1.00  0.00           C  
ATOM   2303  H   LEU A 142     162.380 138.648  12.641  1.00  0.00           H  
ATOM   2304  HA  LEU A 142     161.670 140.494  14.696  1.00  0.00           H  
ATOM   2305 1HB  LEU A 142     163.968 140.387  12.713  1.00  0.00           H  
ATOM   2306 2HB  LEU A 142     163.839 141.655  13.935  1.00  0.00           H  
ATOM   2307  HG  LEU A 142     164.028 138.682  14.538  1.00  0.00           H  
ATOM   2308 1HD1 LEU A 142     166.325 139.202  15.229  1.00  0.00           H  
ATOM   2309 2HD1 LEU A 142     166.068 139.531  13.499  1.00  0.00           H  
ATOM   2310 3HD1 LEU A 142     166.116 140.876  14.664  1.00  0.00           H  
ATOM   2311 1HD2 LEU A 142     164.423 139.482  16.843  1.00  0.00           H  
ATOM   2312 2HD2 LEU A 142     164.188 141.161  16.302  1.00  0.00           H  
ATOM   2313 3HD2 LEU A 142     162.832 140.010  16.247  1.00  0.00           H  
ATOM   2314  N   PRO A 143     160.941 142.645  13.727  1.00  0.00           N  
ATOM   2315  CA  PRO A 143     160.314 143.837  13.160  1.00  0.00           C  
ATOM   2316  C   PRO A 143     161.360 144.819  12.653  1.00  0.00           C  
ATOM   2317  O   PRO A 143     161.042 145.754  11.918  1.00  0.00           O  
ATOM   2318  CB  PRO A 143     159.529 144.409  14.345  1.00  0.00           C  
ATOM   2319  CG  PRO A 143     160.326 144.010  15.540  1.00  0.00           C  
ATOM   2320  CD  PRO A 143     160.831 142.631  15.209  1.00  0.00           C  
ATOM   2321  HA  PRO A 143     159.703 143.534  12.311  1.00  0.00           H  
ATOM   2322 1HB  PRO A 143     159.433 145.501  14.241  1.00  0.00           H  
ATOM   2323 2HB  PRO A 143     158.509 143.997  14.355  1.00  0.00           H  
ATOM   2324 1HG  PRO A 143     161.140 144.729  15.712  1.00  0.00           H  
ATOM   2325 2HG  PRO A 143     159.694 144.025  16.441  1.00  0.00           H  
ATOM   2326 1HD  PRO A 143     161.812 142.476  15.681  1.00  0.00           H  
ATOM   2327 2HD  PRO A 143     160.107 141.880  15.562  1.00  0.00           H  
ATOM   2328  N   ASP A 144     162.610 144.605  13.049  1.00  0.00           N  
ATOM   2329  CA  ASP A 144     163.701 145.491  12.660  1.00  0.00           C  
ATOM   2330  C   ASP A 144     163.853 145.545  11.145  1.00  0.00           C  
ATOM   2331  O   ASP A 144     164.052 144.519  10.495  1.00  0.00           O  
ATOM   2332  CB  ASP A 144     165.016 145.034  13.295  1.00  0.00           C  
ATOM   2333  CG  ASP A 144     166.167 145.996  13.031  1.00  0.00           C  
ATOM   2334  OD1 ASP A 144     166.275 146.971  13.737  1.00  0.00           O  
ATOM   2335  OD2 ASP A 144     166.928 145.746  12.127  1.00  0.00           O  
ATOM   2336  H   ASP A 144     162.810 143.808  13.635  1.00  0.00           H  
ATOM   2337  HA  ASP A 144     163.467 146.500  13.005  1.00  0.00           H  
ATOM   2338 1HB  ASP A 144     164.885 144.935  14.373  1.00  0.00           H  
ATOM   2339 2HB  ASP A 144     165.286 144.052  12.906  1.00  0.00           H  
ATOM   2340  N   PRO A 145     163.756 146.748  10.589  1.00  0.00           N  
ATOM   2341  CA  PRO A 145     163.799 146.929   9.144  1.00  0.00           C  
ATOM   2342  C   PRO A 145     165.048 146.293   8.544  1.00  0.00           C  
ATOM   2343  O   PRO A 145     164.990 145.663   7.488  1.00  0.00           O  
ATOM   2344  CB  PRO A 145     163.808 148.452   8.987  1.00  0.00           C  
ATOM   2345  CG  PRO A 145     163.012 148.944  10.146  1.00  0.00           C  
ATOM   2346  CD  PRO A 145     163.421 148.052  11.287  1.00  0.00           C  
ATOM   2347  HA  PRO A 145     162.932 146.430   8.707  1.00  0.00           H  
ATOM   2348 1HB  PRO A 145     164.844 148.824   8.991  1.00  0.00           H  
ATOM   2349 2HB  PRO A 145     163.370 148.734   8.018  1.00  0.00           H  
ATOM   2350 1HG  PRO A 145     163.234 150.005  10.336  1.00  0.00           H  
ATOM   2351 2HG  PRO A 145     161.937 148.879   9.923  1.00  0.00           H  
ATOM   2352 1HD  PRO A 145     164.305 148.477  11.787  1.00  0.00           H  
ATOM   2353 2HD  PRO A 145     162.585 147.953  11.995  1.00  0.00           H  
ATOM   2354  N   GLU A 146     166.176 146.464   9.225  1.00  0.00           N  
ATOM   2355  CA  GLU A 146     167.460 146.009   8.705  1.00  0.00           C  
ATOM   2356  C   GLU A 146     167.580 144.492   8.782  1.00  0.00           C  
ATOM   2357  O   GLU A 146     168.154 143.859   7.896  1.00  0.00           O  
ATOM   2358  CB  GLU A 146     168.609 146.661   9.478  1.00  0.00           C  
ATOM   2359  CG  GLU A 146     168.742 148.161   9.261  1.00  0.00           C  
ATOM   2360  CD  GLU A 146     169.861 148.771  10.057  1.00  0.00           C  
ATOM   2361  OE1 GLU A 146     170.465 148.069  10.832  1.00  0.00           O  
ATOM   2362  OE2 GLU A 146     170.112 149.942   9.891  1.00  0.00           O  
ATOM   2363  H   GLU A 146     166.144 146.919  10.127  1.00  0.00           H  
ATOM   2364  HA  GLU A 146     167.529 146.293   7.655  1.00  0.00           H  
ATOM   2365 1HB  GLU A 146     168.473 146.488  10.546  1.00  0.00           H  
ATOM   2366 2HB  GLU A 146     169.552 146.196   9.189  1.00  0.00           H  
ATOM   2367 1HG  GLU A 146     168.920 148.350   8.202  1.00  0.00           H  
ATOM   2368 2HG  GLU A 146     167.803 148.642   9.534  1.00  0.00           H  
ATOM   2369  N   ALA A 147     167.034 143.913   9.848  1.00  0.00           N  
ATOM   2370  CA  ALA A 147     166.921 142.465   9.958  1.00  0.00           C  
ATOM   2371  C   ALA A 147     166.065 141.891   8.837  1.00  0.00           C  
ATOM   2372  O   ALA A 147     166.379 140.837   8.280  1.00  0.00           O  
ATOM   2373  CB  ALA A 147     166.345 142.078  11.314  1.00  0.00           C  
ATOM   2374  H   ALA A 147     166.688 144.493  10.598  1.00  0.00           H  
ATOM   2375  HA  ALA A 147     167.919 142.032   9.866  1.00  0.00           H  
ATOM   2376 1HB  ALA A 147     166.268 140.993  11.380  1.00  0.00           H  
ATOM   2377 2HB  ALA A 147     167.000 142.446  12.105  1.00  0.00           H  
ATOM   2378 3HB  ALA A 147     165.357 142.520  11.427  1.00  0.00           H  
ATOM   2379  N   LEU A 148     164.981 142.587   8.512  1.00  0.00           N  
ATOM   2380  CA  LEU A 148     164.107 142.178   7.420  1.00  0.00           C  
ATOM   2381  C   LEU A 148     164.841 142.209   6.086  1.00  0.00           C  
ATOM   2382  O   LEU A 148     164.655 141.331   5.243  1.00  0.00           O  
ATOM   2383  CB  LEU A 148     162.876 143.091   7.355  1.00  0.00           C  
ATOM   2384  CG  LEU A 148     161.963 143.065   8.587  1.00  0.00           C  
ATOM   2385  CD1 LEU A 148     160.784 144.002   8.366  1.00  0.00           C  
ATOM   2386  CD2 LEU A 148     161.490 141.641   8.838  1.00  0.00           C  
ATOM   2387  H   LEU A 148     164.757 143.422   9.036  1.00  0.00           H  
ATOM   2388  HA  LEU A 148     163.789 141.151   7.596  1.00  0.00           H  
ATOM   2389 1HB  LEU A 148     163.212 144.117   7.214  1.00  0.00           H  
ATOM   2390 2HB  LEU A 148     162.276 142.805   6.492  1.00  0.00           H  
ATOM   2391  HG  LEU A 148     162.515 143.422   9.457  1.00  0.00           H  
ATOM   2392 1HD1 LEU A 148     160.135 143.984   9.242  1.00  0.00           H  
ATOM   2393 2HD1 LEU A 148     161.150 145.017   8.208  1.00  0.00           H  
ATOM   2394 3HD1 LEU A 148     160.221 143.679   7.491  1.00  0.00           H  
ATOM   2395 1HD2 LEU A 148     160.841 141.622   9.715  1.00  0.00           H  
ATOM   2396 2HD2 LEU A 148     160.937 141.282   7.970  1.00  0.00           H  
ATOM   2397 3HD2 LEU A 148     162.351 140.996   9.011  1.00  0.00           H  
ATOM   2398  N   LYS A 149     165.676 143.225   5.899  1.00  0.00           N  
ATOM   2399  CA  LYS A 149     166.514 143.321   4.710  1.00  0.00           C  
ATOM   2400  C   LYS A 149     167.477 142.143   4.617  1.00  0.00           C  
ATOM   2401  O   LYS A 149     167.658 141.559   3.548  1.00  0.00           O  
ATOM   2402  CB  LYS A 149     167.292 144.638   4.708  1.00  0.00           C  
ATOM   2403  CG  LYS A 149     166.436 145.873   4.459  1.00  0.00           C  
ATOM   2404  CD  LYS A 149     167.299 147.103   4.219  1.00  0.00           C  
ATOM   2405  CE  LYS A 149     167.870 147.113   2.808  1.00  0.00           C  
ATOM   2406  NZ  LYS A 149     168.806 145.979   2.579  1.00  0.00           N  
ATOM   2407  H   LYS A 149     165.734 143.950   6.601  1.00  0.00           H  
ATOM   2408  HA  LYS A 149     165.870 143.290   3.830  1.00  0.00           H  
ATOM   2409 1HB  LYS A 149     167.793 144.766   5.668  1.00  0.00           H  
ATOM   2410 2HB  LYS A 149     168.063 144.604   3.938  1.00  0.00           H  
ATOM   2411 1HG  LYS A 149     165.803 145.707   3.587  1.00  0.00           H  
ATOM   2412 2HG  LYS A 149     165.796 146.052   5.322  1.00  0.00           H  
ATOM   2413 1HD  LYS A 149     166.699 148.002   4.365  1.00  0.00           H  
ATOM   2414 2HD  LYS A 149     168.122 147.116   4.933  1.00  0.00           H  
ATOM   2415 1HE  LYS A 149     167.057 147.048   2.087  1.00  0.00           H  
ATOM   2416 2HE  LYS A 149     168.404 148.047   2.638  1.00  0.00           H  
ATOM   2417 1HZ  LYS A 149     169.162 146.021   1.635  1.00  0.00           H  
ATOM   2418 2HZ  LYS A 149     169.575 146.039   3.232  1.00  0.00           H  
ATOM   2419 3HZ  LYS A 149     168.317 145.105   2.715  1.00  0.00           H  
ATOM   2420  N   GLU A 150     168.092 141.798   5.744  1.00  0.00           N  
ATOM   2421  CA  GLU A 150     169.046 140.698   5.790  1.00  0.00           C  
ATOM   2422  C   GLU A 150     168.351 139.357   5.591  1.00  0.00           C  
ATOM   2423  O   GLU A 150     168.924 138.426   5.026  1.00  0.00           O  
ATOM   2424  CB  GLU A 150     169.799 140.702   7.122  1.00  0.00           C  
ATOM   2425  CG  GLU A 150     170.779 141.854   7.288  1.00  0.00           C  
ATOM   2426  CD  GLU A 150     171.882 141.836   6.266  1.00  0.00           C  
ATOM   2427  OE1 GLU A 150     172.504 140.812   6.110  1.00  0.00           O  
ATOM   2428  OE2 GLU A 150     172.103 142.846   5.641  1.00  0.00           O  
ATOM   2429  H   GLU A 150     167.894 142.314   6.589  1.00  0.00           H  
ATOM   2430  HA  GLU A 150     169.759 140.822   4.974  1.00  0.00           H  
ATOM   2431 1HB  GLU A 150     169.084 140.750   7.944  1.00  0.00           H  
ATOM   2432 2HB  GLU A 150     170.356 139.771   7.228  1.00  0.00           H  
ATOM   2433 1HG  GLU A 150     170.236 142.795   7.202  1.00  0.00           H  
ATOM   2434 2HG  GLU A 150     171.214 141.808   8.285  1.00  0.00           H  
ATOM   2435  N   ALA A 151     167.110 139.266   6.061  1.00  0.00           N  
ATOM   2436  CA  ALA A 151     166.294 138.078   5.841  1.00  0.00           C  
ATOM   2437  C   ALA A 151     166.121 137.797   4.353  1.00  0.00           C  
ATOM   2438  O   ALA A 151     166.272 136.660   3.903  1.00  0.00           O  
ATOM   2439  CB  ALA A 151     164.936 138.235   6.510  1.00  0.00           C  
ATOM   2440  H   ALA A 151     166.723 140.038   6.583  1.00  0.00           H  
ATOM   2441  HA  ALA A 151     166.804 137.221   6.282  1.00  0.00           H  
ATOM   2442 1HB  ALA A 151     164.339 137.340   6.337  1.00  0.00           H  
ATOM   2443 2HB  ALA A 151     165.073 138.376   7.582  1.00  0.00           H  
ATOM   2444 3HB  ALA A 151     164.423 139.100   6.094  1.00  0.00           H  
ATOM   2445  N   VAL A 152     165.800 138.840   3.593  1.00  0.00           N  
ATOM   2446  CA  VAL A 152     165.659 138.717   2.148  1.00  0.00           C  
ATOM   2447  C   VAL A 152     166.992 138.392   1.488  1.00  0.00           C  
ATOM   2448  O   VAL A 152     167.066 137.528   0.611  1.00  0.00           O  
ATOM   2449  CB  VAL A 152     165.101 140.024   1.553  1.00  0.00           C  
ATOM   2450  CG1 VAL A 152     165.127 139.971   0.033  1.00  0.00           C  
ATOM   2451  CG2 VAL A 152     163.688 140.263   2.061  1.00  0.00           C  
ATOM   2452  H   VAL A 152     165.654 139.738   4.027  1.00  0.00           H  
ATOM   2453  HA  VAL A 152     164.974 137.895   1.935  1.00  0.00           H  
ATOM   2454  HB  VAL A 152     165.743 140.852   1.856  1.00  0.00           H  
ATOM   2455 1HG1 VAL A 152     164.730 140.903  -0.371  1.00  0.00           H  
ATOM   2456 2HG1 VAL A 152     166.153 139.836  -0.310  1.00  0.00           H  
ATOM   2457 3HG1 VAL A 152     164.515 139.138  -0.312  1.00  0.00           H  
ATOM   2458 1HG2 VAL A 152     163.301 141.189   1.636  1.00  0.00           H  
ATOM   2459 2HG2 VAL A 152     163.049 139.431   1.762  1.00  0.00           H  
ATOM   2460 3HG2 VAL A 152     163.700 140.339   3.148  1.00  0.00           H  
ATOM   2461  N   LYS A 153     168.042 139.084   1.913  1.00  0.00           N  
ATOM   2462  CA  LYS A 153     169.372 138.883   1.350  1.00  0.00           C  
ATOM   2463  C   LYS A 153     169.844 137.448   1.554  1.00  0.00           C  
ATOM   2464  O   LYS A 153     170.264 136.783   0.606  1.00  0.00           O  
ATOM   2465  CB  LYS A 153     170.370 139.859   1.974  1.00  0.00           C  
ATOM   2466  CG  LYS A 153     170.237 141.295   1.484  1.00  0.00           C  
ATOM   2467  CD  LYS A 153     171.036 142.253   2.354  1.00  0.00           C  
ATOM   2468  CE  LYS A 153     172.527 141.951   2.286  1.00  0.00           C  
ATOM   2469  NZ  LYS A 153     173.329 142.925   3.074  1.00  0.00           N  
ATOM   2470  H   LYS A 153     167.916 139.768   2.643  1.00  0.00           H  
ATOM   2471  HA  LYS A 153     169.326 139.068   0.278  1.00  0.00           H  
ATOM   2472 1HB  LYS A 153     170.248 139.862   3.057  1.00  0.00           H  
ATOM   2473 2HB  LYS A 153     171.386 139.527   1.761  1.00  0.00           H  
ATOM   2474 1HG  LYS A 153     170.597 141.363   0.456  1.00  0.00           H  
ATOM   2475 2HG  LYS A 153     169.188 141.589   1.504  1.00  0.00           H  
ATOM   2476 1HD  LYS A 153     170.866 143.277   2.019  1.00  0.00           H  
ATOM   2477 2HD  LYS A 153     170.705 142.168   3.389  1.00  0.00           H  
ATOM   2478 1HE  LYS A 153     172.712 140.949   2.673  1.00  0.00           H  
ATOM   2479 2HE  LYS A 153     172.858 141.981   1.248  1.00  0.00           H  
ATOM   2480 1HZ  LYS A 153     174.308 142.692   3.004  1.00  0.00           H  
ATOM   2481 2HZ  LYS A 153     173.178 143.857   2.712  1.00  0.00           H  
ATOM   2482 3HZ  LYS A 153     173.043 142.892   4.042  1.00  0.00           H  
ATOM   2483  N   ALA A 154     169.769 136.976   2.794  1.00  0.00           N  
ATOM   2484  CA  ALA A 154     170.225 135.632   3.131  1.00  0.00           C  
ATOM   2485  C   ALA A 154     169.410 134.574   2.398  1.00  0.00           C  
ATOM   2486  O   ALA A 154     169.959 133.602   1.880  1.00  0.00           O  
ATOM   2487  CB  ALA A 154     170.152 135.410   4.634  1.00  0.00           C  
ATOM   2488  H   ALA A 154     169.390 137.563   3.522  1.00  0.00           H  
ATOM   2489  HA  ALA A 154     171.264 135.529   2.812  1.00  0.00           H  
ATOM   2490 1HB  ALA A 154     170.497 134.403   4.871  1.00  0.00           H  
ATOM   2491 2HB  ALA A 154     170.787 136.138   5.142  1.00  0.00           H  
ATOM   2492 3HB  ALA A 154     169.124 135.530   4.970  1.00  0.00           H  
ATOM   2493  N   ALA A 155     168.098 134.769   2.357  1.00  0.00           N  
ATOM   2494  CA  ALA A 155     167.208 133.863   1.640  1.00  0.00           C  
ATOM   2495  C   ALA A 155     167.525 133.844   0.151  1.00  0.00           C  
ATOM   2496  O   ALA A 155     167.561 132.783  -0.473  1.00  0.00           O  
ATOM   2497  CB  ALA A 155     165.757 134.253   1.867  1.00  0.00           C  
ATOM   2498  H   ALA A 155     167.704 135.567   2.836  1.00  0.00           H  
ATOM   2499  HA  ALA A 155     167.364 132.853   2.023  1.00  0.00           H  
ATOM   2500 1HB  ALA A 155     165.106 133.566   1.325  1.00  0.00           H  
ATOM   2501 2HB  ALA A 155     165.528 134.205   2.932  1.00  0.00           H  
ATOM   2502 3HB  ALA A 155     165.592 135.268   1.508  1.00  0.00           H  
ATOM   2503  N   GLU A 156     167.756 135.023  -0.415  1.00  0.00           N  
ATOM   2504  CA  GLU A 156     168.122 135.141  -1.821  1.00  0.00           C  
ATOM   2505  C   GLU A 156     169.364 134.318  -2.138  1.00  0.00           C  
ATOM   2506  O   GLU A 156     169.437 133.663  -3.178  1.00  0.00           O  
ATOM   2507  CB  GLU A 156     168.362 136.607  -2.189  1.00  0.00           C  
ATOM   2508  CG  GLU A 156     168.766 136.834  -3.640  1.00  0.00           C  
ATOM   2509  CD  GLU A 156     168.875 138.291  -3.996  1.00  0.00           C  
ATOM   2510  OE1 GLU A 156     168.247 139.090  -3.345  1.00  0.00           O  
ATOM   2511  OE2 GLU A 156     169.587 138.603  -4.920  1.00  0.00           O  
ATOM   2512  H   GLU A 156     167.676 135.861   0.144  1.00  0.00           H  
ATOM   2513  HA  GLU A 156     167.304 134.749  -2.425  1.00  0.00           H  
ATOM   2514 1HB  GLU A 156     167.457 137.183  -2.001  1.00  0.00           H  
ATOM   2515 2HB  GLU A 156     169.149 137.017  -1.555  1.00  0.00           H  
ATOM   2516 1HG  GLU A 156     169.728 136.354  -3.817  1.00  0.00           H  
ATOM   2517 2HG  GLU A 156     168.030 136.360  -4.288  1.00  0.00           H  
ATOM   2518  N   LYS A 157     170.339 134.356  -1.236  1.00  0.00           N  
ATOM   2519  CA  LYS A 157     171.563 133.581  -1.399  1.00  0.00           C  
ATOM   2520  C   LYS A 157     171.259 132.096  -1.540  1.00  0.00           C  
ATOM   2521  O   LYS A 157     171.857 131.408  -2.368  1.00  0.00           O  
ATOM   2522  CB  LYS A 157     172.507 133.815  -0.218  1.00  0.00           C  
ATOM   2523  CG  LYS A 157     173.166 135.188  -0.202  1.00  0.00           C  
ATOM   2524  CD  LYS A 157     173.972 135.399   1.072  1.00  0.00           C  
ATOM   2525  CE  LYS A 157     174.670 136.750   1.067  1.00  0.00           C  
ATOM   2526  NZ  LYS A 157     175.390 137.009   2.345  1.00  0.00           N  
ATOM   2527  H   LYS A 157     170.229 134.938  -0.416  1.00  0.00           H  
ATOM   2528  HA  LYS A 157     172.062 133.908  -2.311  1.00  0.00           H  
ATOM   2529 1HB  LYS A 157     171.957 133.696   0.716  1.00  0.00           H  
ATOM   2530 2HB  LYS A 157     173.297 133.064  -0.229  1.00  0.00           H  
ATOM   2531 1HG  LYS A 157     173.829 135.283  -1.062  1.00  0.00           H  
ATOM   2532 2HG  LYS A 157     172.400 135.959  -0.268  1.00  0.00           H  
ATOM   2533 1HD  LYS A 157     173.308 135.344   1.936  1.00  0.00           H  
ATOM   2534 2HD  LYS A 157     174.722 134.613   1.161  1.00  0.00           H  
ATOM   2535 1HE  LYS A 157     175.385 136.787   0.248  1.00  0.00           H  
ATOM   2536 2HE  LYS A 157     173.934 137.540   0.915  1.00  0.00           H  
ATOM   2537 1HZ  LYS A 157     175.838 137.912   2.302  1.00  0.00           H  
ATOM   2538 2HZ  LYS A 157     174.732 136.995   3.112  1.00  0.00           H  
ATOM   2539 3HZ  LYS A 157     176.088 136.294   2.488  1.00  0.00           H  
ATOM   2540  N   VAL A 158     170.327 131.607  -0.731  1.00  0.00           N  
ATOM   2541  CA  VAL A 158     169.898 130.216  -0.807  1.00  0.00           C  
ATOM   2542  C   VAL A 158     169.283 129.901  -2.165  1.00  0.00           C  
ATOM   2543  O   VAL A 158     169.572 128.867  -2.764  1.00  0.00           O  
ATOM   2544  CB  VAL A 158     168.872 129.913   0.302  1.00  0.00           C  
ATOM   2545  CG1 VAL A 158     168.289 128.519   0.120  1.00  0.00           C  
ATOM   2546  CG2 VAL A 158     169.529 130.048   1.666  1.00  0.00           C  
ATOM   2547  H   VAL A 158     169.903 132.215  -0.045  1.00  0.00           H  
ATOM   2548  HA  VAL A 158     170.775 129.577  -0.687  1.00  0.00           H  
ATOM   2549  HB  VAL A 158     168.047 130.620   0.222  1.00  0.00           H  
ATOM   2550 1HG1 VAL A 158     167.566 128.322   0.911  1.00  0.00           H  
ATOM   2551 2HG1 VAL A 158     167.792 128.456  -0.849  1.00  0.00           H  
ATOM   2552 3HG1 VAL A 158     169.088 127.781   0.168  1.00  0.00           H  
ATOM   2553 1HG2 VAL A 158     168.797 129.834   2.445  1.00  0.00           H  
ATOM   2554 2HG2 VAL A 158     170.359 129.345   1.743  1.00  0.00           H  
ATOM   2555 3HG2 VAL A 158     169.903 131.065   1.791  1.00  0.00           H  
ATOM   2556  N   VAL A 159     168.432 130.802  -2.644  1.00  0.00           N  
ATOM   2557  CA  VAL A 159     167.800 130.640  -3.948  1.00  0.00           C  
ATOM   2558  C   VAL A 159     168.838 130.573  -5.061  1.00  0.00           C  
ATOM   2559  O   VAL A 159     168.744 129.740  -5.961  1.00  0.00           O  
ATOM   2560  CB  VAL A 159     166.834 131.809  -4.222  1.00  0.00           C  
ATOM   2561  CG1 VAL A 159     166.318 131.749  -5.652  1.00  0.00           C  
ATOM   2562  CG2 VAL A 159     165.681 131.771  -3.231  1.00  0.00           C  
ATOM   2563  H   VAL A 159     168.219 131.621  -2.093  1.00  0.00           H  
ATOM   2564  HA  VAL A 159     167.251 129.698  -3.952  1.00  0.00           H  
ATOM   2565  HB  VAL A 159     167.376 132.749  -4.115  1.00  0.00           H  
ATOM   2566 1HG1 VAL A 159     165.638 132.583  -5.829  1.00  0.00           H  
ATOM   2567 2HG1 VAL A 159     167.158 131.815  -6.345  1.00  0.00           H  
ATOM   2568 3HG1 VAL A 159     165.788 130.810  -5.809  1.00  0.00           H  
ATOM   2569 1HG2 VAL A 159     165.003 132.600  -3.430  1.00  0.00           H  
ATOM   2570 2HG2 VAL A 159     165.144 130.829  -3.334  1.00  0.00           H  
ATOM   2571 3HG2 VAL A 159     166.071 131.857  -2.216  1.00  0.00           H  
ATOM   2572  N   ARG A 160     169.830 131.455  -4.991  1.00  0.00           N  
ATOM   2573  CA  ARG A 160     170.869 131.519  -6.012  1.00  0.00           C  
ATOM   2574  C   ARG A 160     171.756 130.282  -5.972  1.00  0.00           C  
ATOM   2575  O   ARG A 160     172.258 129.833  -7.005  1.00  0.00           O  
ATOM   2576  CB  ARG A 160     171.726 132.763  -5.825  1.00  0.00           C  
ATOM   2577  CG  ARG A 160     171.030 134.076  -6.147  1.00  0.00           C  
ATOM   2578  CD  ARG A 160     171.938 135.237  -5.967  1.00  0.00           C  
ATOM   2579  NE  ARG A 160     171.262 136.498  -6.225  1.00  0.00           N  
ATOM   2580  CZ  ARG A 160     171.119 137.055  -7.443  1.00  0.00           C  
ATOM   2581  NH1 ARG A 160     171.609 136.452  -8.503  1.00  0.00           N  
ATOM   2582  NH2 ARG A 160     170.486 138.208  -7.572  1.00  0.00           N  
ATOM   2583  H   ARG A 160     169.864 132.096  -4.212  1.00  0.00           H  
ATOM   2584  HA  ARG A 160     170.389 131.554  -6.991  1.00  0.00           H  
ATOM   2585 1HB  ARG A 160     172.069 132.817  -4.792  1.00  0.00           H  
ATOM   2586 2HB  ARG A 160     172.610 132.694  -6.459  1.00  0.00           H  
ATOM   2587 1HG  ARG A 160     170.690 134.062  -7.182  1.00  0.00           H  
ATOM   2588 2HG  ARG A 160     170.173 134.205  -5.484  1.00  0.00           H  
ATOM   2589 1HD  ARG A 160     172.310 135.253  -4.943  1.00  0.00           H  
ATOM   2590 2HD  ARG A 160     172.776 135.153  -6.656  1.00  0.00           H  
ATOM   2591  HE  ARG A 160     170.870 136.992  -5.433  1.00  0.00           H  
ATOM   2592 1HH1 ARG A 160     172.092 135.569  -8.404  1.00  0.00           H  
ATOM   2593 2HH1 ARG A 160     171.501 136.869  -9.416  1.00  0.00           H  
ATOM   2594 1HH2 ARG A 160     170.108 138.673  -6.758  1.00  0.00           H  
ATOM   2595 2HH2 ARG A 160     170.378 138.625  -8.485  1.00  0.00           H  
ATOM   2596  N   GLU A 161     171.949 129.735  -4.779  1.00  0.00           N  
ATOM   2597  CA  GLU A 161     172.789 128.556  -4.601  1.00  0.00           C  
ATOM   2598  C   GLU A 161     172.129 127.318  -5.192  1.00  0.00           C  
ATOM   2599  O   GLU A 161     172.784 126.502  -5.841  1.00  0.00           O  
ATOM   2600  CB  GLU A 161     173.083 128.329  -3.117  1.00  0.00           C  
ATOM   2601  CG  GLU A 161     174.047 127.185  -2.835  1.00  0.00           C  
ATOM   2602  CD  GLU A 161     175.409 127.407  -3.431  1.00  0.00           C  
ATOM   2603  OE1 GLU A 161     175.724 128.530  -3.745  1.00  0.00           O  
ATOM   2604  OE2 GLU A 161     176.137 126.452  -3.573  1.00  0.00           O  
ATOM   2605  H   GLU A 161     171.503 130.147  -3.971  1.00  0.00           H  
ATOM   2606  HA  GLU A 161     173.727 128.716  -5.135  1.00  0.00           H  
ATOM   2607 1HB  GLU A 161     173.508 129.237  -2.687  1.00  0.00           H  
ATOM   2608 2HB  GLU A 161     172.153 128.121  -2.588  1.00  0.00           H  
ATOM   2609 1HG  GLU A 161     174.150 127.067  -1.757  1.00  0.00           H  
ATOM   2610 2HG  GLU A 161     173.627 126.263  -3.234  1.00  0.00           H  
ATOM   2611  N   GLN A 162     170.826 127.181  -4.964  1.00  0.00           N  
ATOM   2612  CA  GLN A 162     170.070 126.051  -5.491  1.00  0.00           C  
ATOM   2613  C   GLN A 162     168.720 126.500  -6.038  1.00  0.00           C  
ATOM   2614  O   GLN A 162     167.685 126.288  -5.409  1.00  0.00           O  
ATOM   2615  CB  GLN A 162     169.867 124.988  -4.408  1.00  0.00           C  
ATOM   2616  CG  GLN A 162     171.158 124.412  -3.851  1.00  0.00           C  
ATOM   2617  CD  GLN A 162     171.904 123.573  -4.871  1.00  0.00           C  
ATOM   2618  OE1 GLN A 162     171.296 122.905  -5.710  1.00  0.00           O  
ATOM   2619  NE2 GLN A 162     173.231 123.602  -4.804  1.00  0.00           N  
ATOM   2620  H   GLN A 162     170.348 127.877  -4.409  1.00  0.00           H  
ATOM   2621  HA  GLN A 162     170.632 125.614  -6.316  1.00  0.00           H  
ATOM   2622 1HB  GLN A 162     169.305 125.416  -3.578  1.00  0.00           H  
ATOM   2623 2HB  GLN A 162     169.278 124.165  -4.812  1.00  0.00           H  
ATOM   2624 1HG  GLN A 162     171.806 125.232  -3.543  1.00  0.00           H  
ATOM   2625 2HG  GLN A 162     170.923 123.780  -2.995  1.00  0.00           H  
ATOM   2626 1HE2 GLN A 162     173.776 123.069  -5.451  1.00  0.00           H  
ATOM   2627 2HE2 GLN A 162     173.685 124.159  -4.106  1.00  0.00           H  
ATOM   2628  N   PRO A 163     168.740 127.121  -7.212  1.00  0.00           N  
ATOM   2629  CA  PRO A 163     167.517 127.596  -7.847  1.00  0.00           C  
ATOM   2630  C   PRO A 163     166.538 126.457  -8.083  1.00  0.00           C  
ATOM   2631  O   PRO A 163     166.888 125.435  -8.677  1.00  0.00           O  
ATOM   2632  CB  PRO A 163     168.023 128.188  -9.167  1.00  0.00           C  
ATOM   2633  CG  PRO A 163     169.436 128.565  -8.882  1.00  0.00           C  
ATOM   2634  CD  PRO A 163     169.942 127.468  -7.983  1.00  0.00           C  
ATOM   2635  HA  PRO A 163     167.038 128.313  -7.179  1.00  0.00           H  
ATOM   2636 1HB  PRO A 163     167.933 127.444  -9.971  1.00  0.00           H  
ATOM   2637 2HB  PRO A 163     167.401 129.049  -9.455  1.00  0.00           H  
ATOM   2638 1HG  PRO A 163     170.006 128.641  -9.820  1.00  0.00           H  
ATOM   2639 2HG  PRO A 163     169.476 129.555  -8.405  1.00  0.00           H  
ATOM   2640 1HD  PRO A 163     170.296 126.626  -8.595  1.00  0.00           H  
ATOM   2641 2HD  PRO A 163     170.754 127.857  -7.350  1.00  0.00           H  
ATOM   2642  N   GLY A 164     165.308 126.633  -7.613  1.00  0.00           N  
ATOM   2643  CA  GLY A 164     164.228 125.701  -7.920  1.00  0.00           C  
ATOM   2644  C   GLY A 164     164.153 124.586  -6.884  1.00  0.00           C  
ATOM   2645  O   GLY A 164     163.291 123.711  -6.962  1.00  0.00           O  
ATOM   2646  H   GLY A 164     165.114 127.434  -7.027  1.00  0.00           H  
ATOM   2647 1HA  GLY A 164     163.281 126.239  -7.951  1.00  0.00           H  
ATOM   2648 2HA  GLY A 164     164.387 125.273  -8.909  1.00  0.00           H  
ATOM   2649  N   SER A 165     165.058 124.626  -5.912  1.00  0.00           N  
ATOM   2650  CA  SER A 165     165.100 123.614  -4.863  1.00  0.00           C  
ATOM   2651  C   SER A 165     164.032 123.871  -3.807  1.00  0.00           C  
ATOM   2652  O   SER A 165     163.443 124.950  -3.755  1.00  0.00           O  
ATOM   2653  CB  SER A 165     166.470 123.590  -4.216  1.00  0.00           C  
ATOM   2654  OG  SER A 165     166.700 124.761  -3.483  1.00  0.00           O  
ATOM   2655  H   SER A 165     165.734 125.376  -5.900  1.00  0.00           H  
ATOM   2656  HA  SER A 165     164.896 122.641  -5.312  1.00  0.00           H  
ATOM   2657 1HB  SER A 165     166.547 122.724  -3.558  1.00  0.00           H  
ATOM   2658 2HB  SER A 165     167.235 123.484  -4.985  1.00  0.00           H  
ATOM   2659  HG  SER A 165     167.130 125.371  -4.085  1.00  0.00           H  
ATOM   2660  N   GLU A 166     163.788 122.873  -2.965  1.00  0.00           N  
ATOM   2661  CA  GLU A 166     162.865 123.022  -1.846  1.00  0.00           C  
ATOM   2662  C   GLU A 166     163.389 124.029  -0.831  1.00  0.00           C  
ATOM   2663  O   GLU A 166     162.612 124.720  -0.170  1.00  0.00           O  
ATOM   2664  CB  GLU A 166     162.630 121.673  -1.165  1.00  0.00           C  
ATOM   2665  CG  GLU A 166     161.928 120.641  -2.037  1.00  0.00           C  
ATOM   2666  CD  GLU A 166     160.552 121.073  -2.462  1.00  0.00           C  
ATOM   2667  OE1 GLU A 166     159.809 121.529  -1.626  1.00  0.00           O  
ATOM   2668  OE2 GLU A 166     160.243 120.948  -3.622  1.00  0.00           O  
ATOM   2669  H   GLU A 166     164.252 121.985  -3.104  1.00  0.00           H  
ATOM   2670  HA  GLU A 166     161.918 123.401  -2.236  1.00  0.00           H  
ATOM   2671 1HB  GLU A 166     163.586 121.252  -0.852  1.00  0.00           H  
ATOM   2672 2HB  GLU A 166     162.027 121.817  -0.268  1.00  0.00           H  
ATOM   2673 1HG  GLU A 166     162.531 120.464  -2.928  1.00  0.00           H  
ATOM   2674 2HG  GLU A 166     161.856 119.704  -1.488  1.00  0.00           H  
ATOM   2675  N   LEU A 167     164.710 124.111  -0.714  1.00  0.00           N  
ATOM   2676  CA  LEU A 167     165.344 125.133   0.110  1.00  0.00           C  
ATOM   2677  C   LEU A 167     165.073 126.529  -0.438  1.00  0.00           C  
ATOM   2678  O   LEU A 167     164.823 127.465   0.319  1.00  0.00           O  
ATOM   2679  CB  LEU A 167     166.856 124.890   0.186  1.00  0.00           C  
ATOM   2680  CG  LEU A 167     167.288 123.605   0.905  1.00  0.00           C  
ATOM   2681  CD1 LEU A 167     168.773 123.364   0.665  1.00  0.00           C  
ATOM   2682  CD2 LEU A 167     166.988 123.729   2.391  1.00  0.00           C  
ATOM   2683  H   LEU A 167     165.291 123.448  -1.208  1.00  0.00           H  
ATOM   2684  HA  LEU A 167     164.917 125.084   1.113  1.00  0.00           H  
ATOM   2685 1HB  LEU A 167     167.253 124.852  -0.827  1.00  0.00           H  
ATOM   2686 2HB  LEU A 167     167.318 125.730   0.704  1.00  0.00           H  
ATOM   2687  HG  LEU A 167     166.742 122.757   0.493  1.00  0.00           H  
ATOM   2688 1HD1 LEU A 167     169.080 122.451   1.175  1.00  0.00           H  
ATOM   2689 2HD1 LEU A 167     168.956 123.260  -0.405  1.00  0.00           H  
ATOM   2690 3HD1 LEU A 167     169.346 124.206   1.052  1.00  0.00           H  
ATOM   2691 1HD2 LEU A 167     167.295 122.816   2.902  1.00  0.00           H  
ATOM   2692 2HD2 LEU A 167     167.535 124.577   2.804  1.00  0.00           H  
ATOM   2693 3HD2 LEU A 167     165.919 123.883   2.534  1.00  0.00           H  
ATOM   2694  N   ALA A 168     165.127 126.659  -1.759  1.00  0.00           N  
ATOM   2695  CA  ALA A 168     164.826 127.927  -2.415  1.00  0.00           C  
ATOM   2696  C   ALA A 168     163.366 128.315  -2.224  1.00  0.00           C  
ATOM   2697  O   ALA A 168     163.044 129.494  -2.066  1.00  0.00           O  
ATOM   2698  CB  ALA A 168     165.162 127.849  -3.898  1.00  0.00           C  
ATOM   2699  H   ALA A 168     165.377 125.861  -2.323  1.00  0.00           H  
ATOM   2700  HA  ALA A 168     165.439 128.706  -1.959  1.00  0.00           H  
ATOM   2701 1HB  ALA A 168     164.933 128.802  -4.374  1.00  0.00           H  
ATOM   2702 2HB  ALA A 168     166.222 127.627  -4.019  1.00  0.00           H  
ATOM   2703 3HB  ALA A 168     164.572 127.061  -4.363  1.00  0.00           H  
ATOM   2704  N   LYS A 169     162.487 127.320  -2.237  1.00  0.00           N  
ATOM   2705  CA  LYS A 169     161.066 127.550  -2.003  1.00  0.00           C  
ATOM   2706  C   LYS A 169     160.824 128.130  -0.616  1.00  0.00           C  
ATOM   2707  O   LYS A 169     160.034 129.057  -0.450  1.00  0.00           O  
ATOM   2708  CB  LYS A 169     160.279 126.250  -2.174  1.00  0.00           C  
ATOM   2709  CG  LYS A 169     160.166 125.768  -3.614  1.00  0.00           C  
ATOM   2710  CD  LYS A 169     159.397 124.458  -3.701  1.00  0.00           C  
ATOM   2711  CE  LYS A 169     159.331 123.946  -5.132  1.00  0.00           C  
ATOM   2712  NZ  LYS A 169     158.608 122.649  -5.227  1.00  0.00           N  
ATOM   2713  H   LYS A 169     162.812 126.380  -2.414  1.00  0.00           H  
ATOM   2714  HA  LYS A 169     160.709 128.276  -2.732  1.00  0.00           H  
ATOM   2715 1HB  LYS A 169     160.751 125.458  -1.593  1.00  0.00           H  
ATOM   2716 2HB  LYS A 169     159.268 126.383  -1.786  1.00  0.00           H  
ATOM   2717 1HG  LYS A 169     159.650 126.522  -4.211  1.00  0.00           H  
ATOM   2718 2HG  LYS A 169     161.163 125.623  -4.029  1.00  0.00           H  
ATOM   2719 1HD  LYS A 169     159.885 123.708  -3.078  1.00  0.00           H  
ATOM   2720 2HD  LYS A 169     158.382 124.607  -3.331  1.00  0.00           H  
ATOM   2721 1HE  LYS A 169     158.822 124.679  -5.757  1.00  0.00           H  
ATOM   2722 2HE  LYS A 169     160.343 123.813  -5.518  1.00  0.00           H  
ATOM   2723 1HZ  LYS A 169     158.587 122.345  -6.190  1.00  0.00           H  
ATOM   2724 2HZ  LYS A 169     159.083 121.957  -4.665  1.00  0.00           H  
ATOM   2725 3HZ  LYS A 169     157.663 122.765  -4.891  1.00  0.00           H  
ATOM   2726  N   LYS A 170     161.509 127.577   0.380  1.00  0.00           N  
ATOM   2727  CA  LYS A 170     161.452 128.107   1.737  1.00  0.00           C  
ATOM   2728  C   LYS A 170     162.050 129.505   1.808  1.00  0.00           C  
ATOM   2729  O   LYS A 170     161.552 130.370   2.529  1.00  0.00           O  
ATOM   2730  CB  LYS A 170     162.179 127.174   2.707  1.00  0.00           C  
ATOM   2731  CG  LYS A 170     162.164 127.638   4.156  1.00  0.00           C  
ATOM   2732  CD  LYS A 170     160.768 127.540   4.754  1.00  0.00           C  
ATOM   2733  CE  LYS A 170     160.782 127.835   6.247  1.00  0.00           C  
ATOM   2734  NZ  LYS A 170     159.430 127.701   6.853  1.00  0.00           N  
ATOM   2735  H   LYS A 170     162.085 126.768   0.192  1.00  0.00           H  
ATOM   2736  HA  LYS A 170     160.407 128.181   2.036  1.00  0.00           H  
ATOM   2737 1HB  LYS A 170     161.725 126.183   2.668  1.00  0.00           H  
ATOM   2738 2HB  LYS A 170     163.221 127.070   2.400  1.00  0.00           H  
ATOM   2739 1HG  LYS A 170     162.846 127.022   4.744  1.00  0.00           H  
ATOM   2740 2HG  LYS A 170     162.500 128.673   4.211  1.00  0.00           H  
ATOM   2741 1HD  LYS A 170     160.108 128.250   4.257  1.00  0.00           H  
ATOM   2742 2HD  LYS A 170     160.376 126.535   4.597  1.00  0.00           H  
ATOM   2743 1HE  LYS A 170     161.462 127.148   6.747  1.00  0.00           H  
ATOM   2744 2HE  LYS A 170     161.141 128.852   6.412  1.00  0.00           H  
ATOM   2745 1HZ  LYS A 170     159.481 127.905   7.841  1.00  0.00           H  
ATOM   2746 2HZ  LYS A 170     158.794 128.348   6.408  1.00  0.00           H  
ATOM   2747 3HZ  LYS A 170     159.094 126.757   6.723  1.00  0.00           H  
ATOM   2748  N   ALA A 171     163.124 129.723   1.055  1.00  0.00           N  
ATOM   2749  CA  ALA A 171     163.751 131.038   0.974  1.00  0.00           C  
ATOM   2750  C   ALA A 171     162.776 132.081   0.441  1.00  0.00           C  
ATOM   2751  O   ALA A 171     162.691 133.191   0.965  1.00  0.00           O  
ATOM   2752  CB  ALA A 171     164.994 130.979   0.100  1.00  0.00           C  
ATOM   2753  H   ALA A 171     163.513 128.960   0.523  1.00  0.00           H  
ATOM   2754  HA  ALA A 171     164.044 131.342   1.979  1.00  0.00           H  
ATOM   2755 1HB  ALA A 171     165.451 131.966   0.049  1.00  0.00           H  
ATOM   2756 2HB  ALA A 171     165.705 130.271   0.526  1.00  0.00           H  
ATOM   2757 3HB  ALA A 171     164.719 130.655  -0.903  1.00  0.00           H  
ATOM   2758  N   LEU A 172     162.043 131.717  -0.606  1.00  0.00           N  
ATOM   2759  CA  LEU A 172     161.064 132.616  -1.206  1.00  0.00           C  
ATOM   2760  C   LEU A 172     159.955 132.960  -0.219  1.00  0.00           C  
ATOM   2761  O   LEU A 172     159.486 134.096  -0.168  1.00  0.00           O  
ATOM   2762  CB  LEU A 172     160.458 131.977  -2.463  1.00  0.00           C  
ATOM   2763  CG  LEU A 172     161.398 131.864  -3.670  1.00  0.00           C  
ATOM   2764  CD1 LEU A 172     160.713 131.074  -4.776  1.00  0.00           C  
ATOM   2765  CD2 LEU A 172     161.779 133.257  -4.148  1.00  0.00           C  
ATOM   2766  H   LEU A 172     162.169 130.794  -0.998  1.00  0.00           H  
ATOM   2767  HA  LEU A 172     161.567 133.545  -1.475  1.00  0.00           H  
ATOM   2768 1HB  LEU A 172     160.119 130.973  -2.213  1.00  0.00           H  
ATOM   2769 2HB  LEU A 172     159.594 132.565  -2.770  1.00  0.00           H  
ATOM   2770  HG  LEU A 172     162.299 131.321  -3.382  1.00  0.00           H  
ATOM   2771 1HD1 LEU A 172     161.380 130.994  -5.634  1.00  0.00           H  
ATOM   2772 2HD1 LEU A 172     160.469 130.076  -4.413  1.00  0.00           H  
ATOM   2773 3HD1 LEU A 172     159.798 131.585  -5.074  1.00  0.00           H  
ATOM   2774 1HD2 LEU A 172     162.447 133.178  -5.007  1.00  0.00           H  
ATOM   2775 2HD2 LEU A 172     160.879 133.801  -4.439  1.00  0.00           H  
ATOM   2776 3HD2 LEU A 172     162.283 133.794  -3.345  1.00  0.00           H  
ATOM   2777  N   GLU A 173     159.542 131.970   0.566  1.00  0.00           N  
ATOM   2778  CA  GLU A 173     158.603 132.199   1.656  1.00  0.00           C  
ATOM   2779  C   GLU A 173     159.137 133.235   2.636  1.00  0.00           C  
ATOM   2780  O   GLU A 173     158.436 134.176   3.004  1.00  0.00           O  
ATOM   2781  CB  GLU A 173     158.309 130.889   2.392  1.00  0.00           C  
ATOM   2782  CG  GLU A 173     157.379 131.035   3.588  1.00  0.00           C  
ATOM   2783  CD  GLU A 173     157.228 129.760   4.370  1.00  0.00           C  
ATOM   2784  OE1 GLU A 173     157.577 128.724   3.855  1.00  0.00           O  
ATOM   2785  OE2 GLU A 173     156.763 129.820   5.483  1.00  0.00           O  
ATOM   2786  H   GLU A 173     159.887 131.034   0.402  1.00  0.00           H  
ATOM   2787  HA  GLU A 173     157.674 132.589   1.237  1.00  0.00           H  
ATOM   2788 1HB  GLU A 173     157.859 130.177   1.701  1.00  0.00           H  
ATOM   2789 2HB  GLU A 173     159.244 130.455   2.747  1.00  0.00           H  
ATOM   2790 1HG  GLU A 173     157.769 131.808   4.248  1.00  0.00           H  
ATOM   2791 2HG  GLU A 173     156.400 131.357   3.235  1.00  0.00           H  
ATOM   2792  N   ILE A 174     160.385 133.055   3.056  1.00  0.00           N  
ATOM   2793  CA  ILE A 174     161.023 133.982   3.985  1.00  0.00           C  
ATOM   2794  C   ILE A 174     161.079 135.389   3.405  1.00  0.00           C  
ATOM   2795  O   ILE A 174     160.795 136.368   4.096  1.00  0.00           O  
ATOM   2796  CB  ILE A 174     162.446 133.514   4.338  1.00  0.00           C  
ATOM   2797  CG1 ILE A 174     162.395 132.227   5.167  1.00  0.00           C  
ATOM   2798  CG2 ILE A 174     163.194 134.604   5.089  1.00  0.00           C  
ATOM   2799  CD1 ILE A 174     163.727 131.522   5.282  1.00  0.00           C  
ATOM   2800  H   ILE A 174     160.905 132.255   2.726  1.00  0.00           H  
ATOM   2801  HA  ILE A 174     160.426 134.024   4.896  1.00  0.00           H  
ATOM   2802  HB  ILE A 174     162.989 133.277   3.424  1.00  0.00           H  
ATOM   2803 1HG1 ILE A 174     162.042 132.456   6.172  1.00  0.00           H  
ATOM   2804 2HG1 ILE A 174     161.680 131.535   4.720  1.00  0.00           H  
ATOM   2805 1HG2 ILE A 174     164.198 134.257   5.332  1.00  0.00           H  
ATOM   2806 2HG2 ILE A 174     163.260 135.495   4.465  1.00  0.00           H  
ATOM   2807 3HG2 ILE A 174     162.661 134.844   6.009  1.00  0.00           H  
ATOM   2808 1HD1 ILE A 174     163.609 130.619   5.883  1.00  0.00           H  
ATOM   2809 2HD1 ILE A 174     164.083 131.251   4.287  1.00  0.00           H  
ATOM   2810 3HD1 ILE A 174     164.448 132.183   5.758  1.00  0.00           H  
ATOM   2811  N   ILE A 175     161.446 135.485   2.131  1.00  0.00           N  
ATOM   2812  CA  ILE A 175     161.509 136.771   1.447  1.00  0.00           C  
ATOM   2813  C   ILE A 175     160.150 137.459   1.441  1.00  0.00           C  
ATOM   2814  O   ILE A 175     160.052 138.662   1.687  1.00  0.00           O  
ATOM   2815  CB  ILE A 175     162.004 136.599  -0.001  1.00  0.00           C  
ATOM   2816  CG1 ILE A 175     163.470 136.158  -0.016  1.00  0.00           C  
ATOM   2817  CG2 ILE A 175     161.825 137.892  -0.781  1.00  0.00           C  
ATOM   2818  CD1 ILE A 175     163.946 135.664  -1.363  1.00  0.00           C  
ATOM   2819  H   ILE A 175     161.688 134.646   1.625  1.00  0.00           H  
ATOM   2820  HA  ILE A 175     162.204 137.416   1.985  1.00  0.00           H  
ATOM   2821  HB  ILE A 175     161.433 135.810  -0.488  1.00  0.00           H  
ATOM   2822 1HG1 ILE A 175     164.103 136.993   0.285  1.00  0.00           H  
ATOM   2823 2HG1 ILE A 175     163.617 135.359   0.711  1.00  0.00           H  
ATOM   2824 1HG2 ILE A 175     162.181 137.753  -1.802  1.00  0.00           H  
ATOM   2825 2HG2 ILE A 175     160.771 138.165  -0.798  1.00  0.00           H  
ATOM   2826 3HG2 ILE A 175     162.398 138.688  -0.303  1.00  0.00           H  
ATOM   2827 1HD1 ILE A 175     164.993 135.370  -1.293  1.00  0.00           H  
ATOM   2828 2HD1 ILE A 175     163.347 134.805  -1.667  1.00  0.00           H  
ATOM   2829 3HD1 ILE A 175     163.841 136.460  -2.099  1.00  0.00           H  
ATOM   2830  N   GLU A 176     159.105 136.690   1.159  1.00  0.00           N  
ATOM   2831  CA  GLU A 176     157.745 137.214   1.164  1.00  0.00           C  
ATOM   2832  C   GLU A 176     157.353 137.717   2.549  1.00  0.00           C  
ATOM   2833  O   GLU A 176     156.775 138.794   2.689  1.00  0.00           O  
ATOM   2834  CB  GLU A 176     156.756 136.141   0.703  1.00  0.00           C  
ATOM   2835  CG  GLU A 176     155.313 136.613   0.610  1.00  0.00           C  
ATOM   2836  CD  GLU A 176     154.380 135.547   0.106  1.00  0.00           C  
ATOM   2837  OE1 GLU A 176     154.840 134.468  -0.180  1.00  0.00           O  
ATOM   2838  OE2 GLU A 176     153.205 135.811   0.008  1.00  0.00           O  
ATOM   2839  H   GLU A 176     159.256 135.718   0.933  1.00  0.00           H  
ATOM   2840  HA  GLU A 176     157.697 138.062   0.480  1.00  0.00           H  
ATOM   2841 1HB  GLU A 176     157.053 135.772  -0.280  1.00  0.00           H  
ATOM   2842 2HB  GLU A 176     156.788 135.296   1.392  1.00  0.00           H  
ATOM   2843 1HG  GLU A 176     154.981 136.933   1.597  1.00  0.00           H  
ATOM   2844 2HG  GLU A 176     155.265 137.474  -0.056  1.00  0.00           H  
ATOM   2845  N   ARG A 177     157.671 136.930   3.572  1.00  0.00           N  
ATOM   2846  CA  ARG A 177     157.361 137.294   4.947  1.00  0.00           C  
ATOM   2847  C   ARG A 177     158.075 138.579   5.351  1.00  0.00           C  
ATOM   2848  O   ARG A 177     157.479 139.466   5.962  1.00  0.00           O  
ATOM   2849  CB  ARG A 177     157.757 136.176   5.900  1.00  0.00           C  
ATOM   2850  CG  ARG A 177     156.889 134.930   5.819  1.00  0.00           C  
ATOM   2851  CD  ARG A 177     157.314 133.901   6.802  1.00  0.00           C  
ATOM   2852  NE  ARG A 177     156.559 132.666   6.654  1.00  0.00           N  
ATOM   2853  CZ  ARG A 177     155.334 132.451   7.170  1.00  0.00           C  
ATOM   2854  NH1 ARG A 177     154.739 133.396   7.865  1.00  0.00           N  
ATOM   2855  NH2 ARG A 177     154.731 131.291   6.979  1.00  0.00           N  
ATOM   2856  H   ARG A 177     158.143 136.054   3.390  1.00  0.00           H  
ATOM   2857  HA  ARG A 177     156.288 137.475   5.022  1.00  0.00           H  
ATOM   2858 1HB  ARG A 177     158.784 135.876   5.701  1.00  0.00           H  
ATOM   2859 2HB  ARG A 177     157.715 136.540   6.926  1.00  0.00           H  
ATOM   2860 1HG  ARG A 177     155.853 135.194   6.024  1.00  0.00           H  
ATOM   2861 2HG  ARG A 177     156.963 134.500   4.819  1.00  0.00           H  
ATOM   2862 1HD  ARG A 177     158.369 133.674   6.659  1.00  0.00           H  
ATOM   2863 2HD  ARG A 177     157.157 134.276   7.812  1.00  0.00           H  
ATOM   2864  HE  ARG A 177     156.985 131.916   6.125  1.00  0.00           H  
ATOM   2865 1HH1 ARG A 177     155.200 134.282   8.011  1.00  0.00           H  
ATOM   2866 2HH1 ARG A 177     153.821 133.235   8.252  1.00  0.00           H  
ATOM   2867 1HH2 ARG A 177     155.188 130.565   6.445  1.00  0.00           H  
ATOM   2868 2HH2 ARG A 177     153.813 131.130   7.367  1.00  0.00           H  
ATOM   2869  N   ALA A 178     159.354 138.671   5.009  1.00  0.00           N  
ATOM   2870  CA  ALA A 178     160.148 139.852   5.323  1.00  0.00           C  
ATOM   2871  C   ALA A 178     159.639 141.075   4.572  1.00  0.00           C  
ATOM   2872  O   ALA A 178     159.533 142.164   5.139  1.00  0.00           O  
ATOM   2873  CB  ALA A 178     161.615 139.608   5.001  1.00  0.00           C  
ATOM   2874  H   ALA A 178     159.789 137.903   4.514  1.00  0.00           H  
ATOM   2875  HA  ALA A 178     160.055 140.058   6.390  1.00  0.00           H  
ATOM   2876 1HB  ALA A 178     162.195 140.498   5.240  1.00  0.00           H  
ATOM   2877 2HB  ALA A 178     161.981 138.765   5.589  1.00  0.00           H  
ATOM   2878 3HB  ALA A 178     161.722 139.381   3.941  1.00  0.00           H  
ATOM   2879  N   ALA A 179     159.328 140.892   3.295  1.00  0.00           N  
ATOM   2880  CA  ALA A 179     158.811 141.976   2.468  1.00  0.00           C  
ATOM   2881  C   ALA A 179     157.478 142.487   3.000  1.00  0.00           C  
ATOM   2882  O   ALA A 179     157.213 143.690   2.983  1.00  0.00           O  
ATOM   2883  CB  ALA A 179     158.662 141.514   1.024  1.00  0.00           C  
ATOM   2884  H   ALA A 179     159.450 139.977   2.886  1.00  0.00           H  
ATOM   2885  HA  ALA A 179     159.519 142.802   2.499  1.00  0.00           H  
ATOM   2886 1HB  ALA A 179     158.275 142.335   0.420  1.00  0.00           H  
ATOM   2887 2HB  ALA A 179     159.633 141.206   0.639  1.00  0.00           H  
ATOM   2888 3HB  ALA A 179     157.971 140.676   0.981  1.00  0.00           H  
ATOM   2889  N   GLU A 180     156.643 141.568   3.473  1.00  0.00           N  
ATOM   2890  CA  GLU A 180     155.366 141.932   4.074  1.00  0.00           C  
ATOM   2891  C   GLU A 180     155.561 142.859   5.265  1.00  0.00           C  
ATOM   2892  O   GLU A 180     154.874 143.873   5.394  1.00  0.00           O  
ATOM   2893  CB  GLU A 180     154.605 140.678   4.511  1.00  0.00           C  
ATOM   2894  CG  GLU A 180     153.214 140.948   5.068  1.00  0.00           C  
ATOM   2895  CD  GLU A 180     152.497 139.694   5.482  1.00  0.00           C  
ATOM   2896  OE1 GLU A 180     153.021 138.629   5.256  1.00  0.00           O  
ATOM   2897  OE2 GLU A 180     151.422 139.800   6.026  1.00  0.00           O  
ATOM   2898  H   GLU A 180     156.901 140.593   3.415  1.00  0.00           H  
ATOM   2899  HA  GLU A 180     154.774 142.468   3.331  1.00  0.00           H  
ATOM   2900 1HB  GLU A 180     154.500 140.001   3.663  1.00  0.00           H  
ATOM   2901 2HB  GLU A 180     155.177 140.154   5.278  1.00  0.00           H  
ATOM   2902 1HG  GLU A 180     153.302 141.605   5.933  1.00  0.00           H  
ATOM   2903 2HG  GLU A 180     152.626 141.465   4.312  1.00  0.00           H  
ATOM   2904  N   GLU A 181     156.500 142.506   6.136  1.00  0.00           N  
ATOM   2905  CA  GLU A 181     156.786 143.306   7.319  1.00  0.00           C  
ATOM   2906  C   GLU A 181     157.391 144.651   6.943  1.00  0.00           C  
ATOM   2907  O   GLU A 181     157.126 145.666   7.589  1.00  0.00           O  
ATOM   2908  CB  GLU A 181     157.735 142.554   8.254  1.00  0.00           C  
ATOM   2909  CG  GLU A 181     157.144 141.292   8.868  1.00  0.00           C  
ATOM   2910  CD  GLU A 181     155.947 141.568   9.735  1.00  0.00           C  
ATOM   2911  OE1 GLU A 181     156.018 142.458  10.547  1.00  0.00           O  
ATOM   2912  OE2 GLU A 181     154.959 140.886   9.584  1.00  0.00           O  
ATOM   2913  H   GLU A 181     157.029 141.661   5.973  1.00  0.00           H  
ATOM   2914  HA  GLU A 181     155.848 143.500   7.842  1.00  0.00           H  
ATOM   2915 1HB  GLU A 181     158.635 142.271   7.710  1.00  0.00           H  
ATOM   2916 2HB  GLU A 181     158.038 143.211   9.070  1.00  0.00           H  
ATOM   2917 1HG  GLU A 181     156.849 140.615   8.066  1.00  0.00           H  
ATOM   2918 2HG  GLU A 181     157.910 140.796   9.461  1.00  0.00           H  
ATOM   2919  N   LEU A 182     158.206 144.655   5.894  1.00  0.00           N  
ATOM   2920  CA  LEU A 182     158.752 145.893   5.352  1.00  0.00           C  
ATOM   2921  C   LEU A 182     157.650 146.780   4.785  1.00  0.00           C  
ATOM   2922  O   LEU A 182     157.712 148.005   4.884  1.00  0.00           O  
ATOM   2923  CB  LEU A 182     159.781 145.584   4.258  1.00  0.00           C  
ATOM   2924  CG  LEU A 182     161.140 145.067   4.750  1.00  0.00           C  
ATOM   2925  CD1 LEU A 182     161.988 144.652   3.556  1.00  0.00           C  
ATOM   2926  CD2 LEU A 182     161.832 146.152   5.561  1.00  0.00           C  
ATOM   2927  H   LEU A 182     158.453 143.778   5.460  1.00  0.00           H  
ATOM   2928  HA  LEU A 182     159.233 146.443   6.159  1.00  0.00           H  
ATOM   2929 1HB  LEU A 182     159.364 144.832   3.590  1.00  0.00           H  
ATOM   2930 2HB  LEU A 182     159.961 146.492   3.682  1.00  0.00           H  
ATOM   2931  HG  LEU A 182     160.990 144.187   5.375  1.00  0.00           H  
ATOM   2932 1HD1 LEU A 182     162.953 144.285   3.905  1.00  0.00           H  
ATOM   2933 2HD1 LEU A 182     161.479 143.862   3.004  1.00  0.00           H  
ATOM   2934 3HD1 LEU A 182     162.142 145.510   2.903  1.00  0.00           H  
ATOM   2935 1HD2 LEU A 182     162.797 145.785   5.912  1.00  0.00           H  
ATOM   2936 2HD2 LEU A 182     161.983 147.033   4.937  1.00  0.00           H  
ATOM   2937 3HD2 LEU A 182     161.212 146.417   6.418  1.00  0.00           H  
ATOM   2938  N   LYS A 183     156.639 146.154   4.190  1.00  0.00           N  
ATOM   2939  CA  LYS A 183     155.473 146.876   3.698  1.00  0.00           C  
ATOM   2940  C   LYS A 183     154.659 147.457   4.846  1.00  0.00           C  
ATOM   2941  O   LYS A 183     154.102 148.549   4.735  1.00  0.00           O  
ATOM   2942  CB  LYS A 183     154.596 145.957   2.844  1.00  0.00           C  
ATOM   2943  CG  LYS A 183     153.418 146.655   2.177  1.00  0.00           C  
ATOM   2944  CD  LYS A 183     152.670 145.709   1.250  1.00  0.00           C  
ATOM   2945  CE  LYS A 183     151.490 146.403   0.585  1.00  0.00           C  
ATOM   2946  NZ  LYS A 183     150.746 145.490  -0.324  1.00  0.00           N  
ATOM   2947  H   LYS A 183     156.682 145.151   4.076  1.00  0.00           H  
ATOM   2948  HA  LYS A 183     155.816 147.707   3.081  1.00  0.00           H  
ATOM   2949 1HB  LYS A 183     155.203 145.502   2.061  1.00  0.00           H  
ATOM   2950 2HB  LYS A 183     154.201 145.152   3.464  1.00  0.00           H  
ATOM   2951 1HG  LYS A 183     152.732 147.020   2.941  1.00  0.00           H  
ATOM   2952 2HG  LYS A 183     153.779 147.506   1.600  1.00  0.00           H  
ATOM   2953 1HD  LYS A 183     153.347 145.344   0.478  1.00  0.00           H  
ATOM   2954 2HD  LYS A 183     152.302 144.856   1.820  1.00  0.00           H  
ATOM   2955 1HE  LYS A 183     150.807 146.772   1.349  1.00  0.00           H  
ATOM   2956 2HE  LYS A 183     151.848 147.257   0.008  1.00  0.00           H  
ATOM   2957 1HZ  LYS A 183     149.974 145.987  -0.745  1.00  0.00           H  
ATOM   2958 2HZ  LYS A 183     151.367 145.157  -1.049  1.00  0.00           H  
ATOM   2959 3HZ  LYS A 183     150.393 144.704   0.203  1.00  0.00           H  
ATOM   2960  N   LYS A 184     154.594 146.720   5.950  1.00  0.00           N  
ATOM   2961  CA  LYS A 184     153.907 147.192   7.147  1.00  0.00           C  
ATOM   2962  C   LYS A 184     154.581 148.434   7.714  1.00  0.00           C  
ATOM   2963  O   LYS A 184     153.913 149.349   8.196  1.00  0.00           O  
ATOM   2964  CB  LYS A 184     153.857 146.092   8.207  1.00  0.00           C  
ATOM   2965  CG  LYS A 184     152.941 144.925   7.859  1.00  0.00           C  
ATOM   2966  CD  LYS A 184     152.941 143.876   8.961  1.00  0.00           C  
ATOM   2967  CE  LYS A 184     152.100 142.668   8.575  1.00  0.00           C  
ATOM   2968  NZ  LYS A 184     152.159 141.596   9.606  1.00  0.00           N  
ATOM   2969  H   LYS A 184     155.032 145.811   5.962  1.00  0.00           H  
ATOM   2970  HA  LYS A 184     152.887 147.464   6.875  1.00  0.00           H  
ATOM   2971 1HB  LYS A 184     154.859 145.694   8.367  1.00  0.00           H  
ATOM   2972 2HB  LYS A 184     153.517 146.512   9.153  1.00  0.00           H  
ATOM   2973 1HG  LYS A 184     151.924 145.290   7.717  1.00  0.00           H  
ATOM   2974 2HG  LYS A 184     153.277 144.465   6.930  1.00  0.00           H  
ATOM   2975 1HD  LYS A 184     153.964 143.549   9.154  1.00  0.00           H  
ATOM   2976 2HD  LYS A 184     152.538 144.309   9.876  1.00  0.00           H  
ATOM   2977 1HE  LYS A 184     151.062 142.973   8.445  1.00  0.00           H  
ATOM   2978 2HE  LYS A 184     152.457 142.262   7.628  1.00  0.00           H  
ATOM   2979 1HZ  LYS A 184     151.590 140.815   9.313  1.00  0.00           H  
ATOM   2980 2HZ  LYS A 184     153.116 141.291   9.721  1.00  0.00           H  
ATOM   2981 3HZ  LYS A 184     151.813 141.954  10.485  1.00  0.00           H  
ATOM   2982  N   SER A 185     155.909 148.462   7.654  1.00  0.00           N  
ATOM   2983  CA  SER A 185     156.673 149.605   8.138  1.00  0.00           C  
ATOM   2984  C   SER A 185     156.301 150.876   7.385  1.00  0.00           C  
ATOM   2985  O   SER A 185     156.136 150.859   6.164  1.00  0.00           O  
ATOM   2986  CB  SER A 185     158.160 149.337   7.994  1.00  0.00           C  
ATOM   2987  OG  SER A 185     158.909 150.464   8.352  1.00  0.00           O  
ATOM   2988  H   SER A 185     156.399 147.671   7.264  1.00  0.00           H  
ATOM   2989  HA  SER A 185     156.433 149.761   9.189  1.00  0.00           H  
ATOM   2990 1HB  SER A 185     158.439 148.494   8.626  1.00  0.00           H  
ATOM   2991 2HB  SER A 185     158.381 149.061   6.965  1.00  0.00           H  
ATOM   2992  HG  SER A 185     159.492 150.181   9.061  1.00  0.00           H  
ATOM   2993  N   PRO A 186     156.172 151.975   8.118  1.00  0.00           N  
ATOM   2994  CA  PRO A 186     155.802 153.254   7.522  1.00  0.00           C  
ATOM   2995  C   PRO A 186     156.976 153.871   6.770  1.00  0.00           C  
ATOM   2996  O   PRO A 186     156.802 154.812   5.996  1.00  0.00           O  
ATOM   2997  CB  PRO A 186     155.405 154.098   8.738  1.00  0.00           C  
ATOM   2998  CG  PRO A 186     156.236 153.553   9.849  1.00  0.00           C  
ATOM   2999  CD  PRO A 186     156.278 152.070   9.593  1.00  0.00           C  
ATOM   3000  HA  PRO A 186     155.001 153.083   6.802  1.00  0.00           H  
ATOM   3001 1HB  PRO A 186     155.603 155.162   8.539  1.00  0.00           H  
ATOM   3002 2HB  PRO A 186     154.325 154.003   8.927  1.00  0.00           H  
ATOM   3003 1HG  PRO A 186     157.237 154.013   9.836  1.00  0.00           H  
ATOM   3004 2HG  PRO A 186     155.784 153.804  10.820  1.00  0.00           H  
ATOM   3005 1HD  PRO A 186     157.234 151.662   9.953  1.00  0.00           H  
ATOM   3006 2HD  PRO A 186     155.432 151.587  10.103  1.00  0.00           H  
ATOM   3007  N   ASP A 187     158.167 153.334   7.003  1.00  0.00           N  
ATOM   3008  CA  ASP A 187     159.375 153.842   6.359  1.00  0.00           C  
ATOM   3009  C   ASP A 187     159.287 153.709   4.844  1.00  0.00           C  
ATOM   3010  O   ASP A 187     159.134 152.609   4.316  1.00  0.00           O  
ATOM   3011  CB  ASP A 187     160.610 153.098   6.871  1.00  0.00           C  
ATOM   3012  CG  ASP A 187     161.913 153.668   6.326  1.00  0.00           C  
ATOM   3013  OD1 ASP A 187     162.139 154.844   6.490  1.00  0.00           O  
ATOM   3014  OD2 ASP A 187     162.670 152.923   5.752  1.00  0.00           O  
ATOM   3015  H   ASP A 187     158.241 152.553   7.640  1.00  0.00           H  
ATOM   3016  HA  ASP A 187     159.471 154.901   6.594  1.00  0.00           H  
ATOM   3017 1HB  ASP A 187     160.638 153.145   7.960  1.00  0.00           H  
ATOM   3018 2HB  ASP A 187     160.545 152.047   6.590  1.00  0.00           H  
ATOM   3019  N   PRO A 188     159.388 154.839   4.151  1.00  0.00           N  
ATOM   3020  CA  PRO A 188     159.249 154.862   2.700  1.00  0.00           C  
ATOM   3021  C   PRO A 188     160.225 153.898   2.036  1.00  0.00           C  
ATOM   3022  O   PRO A 188     159.871 153.192   1.092  1.00  0.00           O  
ATOM   3023  CB  PRO A 188     159.565 156.318   2.348  1.00  0.00           C  
ATOM   3024  CG  PRO A 188     159.094 157.092   3.531  1.00  0.00           C  
ATOM   3025  CD  PRO A 188     159.478 156.240   4.712  1.00  0.00           C  
ATOM   3026  HA  PRO A 188     158.239 154.537   2.445  1.00  0.00           H  
ATOM   3027 1HB  PRO A 188     160.643 156.436   2.162  1.00  0.00           H  
ATOM   3028 2HB  PRO A 188     159.046 156.602   1.419  1.00  0.00           H  
ATOM   3029 1HG  PRO A 188     159.570 158.083   3.552  1.00  0.00           H  
ATOM   3030 2HG  PRO A 188     158.009 157.262   3.467  1.00  0.00           H  
ATOM   3031 1HD  PRO A 188     160.505 156.485   5.022  1.00  0.00           H  
ATOM   3032 2HD  PRO A 188     158.772 156.415   5.536  1.00  0.00           H  
ATOM   3033  N   GLU A 189     161.457 153.873   2.538  1.00  0.00           N  
ATOM   3034  CA  GLU A 189     162.523 153.104   1.909  1.00  0.00           C  
ATOM   3035  C   GLU A 189     162.343 151.612   2.149  1.00  0.00           C  
ATOM   3036  O   GLU A 189     162.634 150.794   1.277  1.00  0.00           O  
ATOM   3037  CB  GLU A 189     163.887 153.554   2.438  1.00  0.00           C  
ATOM   3038  CG  GLU A 189     164.282 154.968   2.035  1.00  0.00           C  
ATOM   3039  CD  GLU A 189     164.419 155.135   0.547  1.00  0.00           C  
ATOM   3040  OE1 GLU A 189     164.623 154.154  -0.126  1.00  0.00           O  
ATOM   3041  OE2 GLU A 189     164.319 156.247   0.083  1.00  0.00           O  
ATOM   3042  H   GLU A 189     161.657 154.402   3.375  1.00  0.00           H  
ATOM   3043  HA  GLU A 189     162.483 153.273   0.833  1.00  0.00           H  
ATOM   3044 1HB  GLU A 189     163.890 153.503   3.527  1.00  0.00           H  
ATOM   3045 2HB  GLU A 189     164.659 152.875   2.076  1.00  0.00           H  
ATOM   3046 1HG  GLU A 189     163.526 155.663   2.399  1.00  0.00           H  
ATOM   3047 2HG  GLU A 189     165.228 155.219   2.513  1.00  0.00           H  
ATOM   3048  N   ALA A 190     161.858 151.263   3.337  1.00  0.00           N  
ATOM   3049  CA  ALA A 190     161.499 149.884   3.643  1.00  0.00           C  
ATOM   3050  C   ALA A 190     160.412 149.377   2.704  1.00  0.00           C  
ATOM   3051  O   ALA A 190     160.461 148.238   2.239  1.00  0.00           O  
ATOM   3052  CB  ALA A 190     161.046 149.764   5.091  1.00  0.00           C  
ATOM   3053  H   ALA A 190     161.737 151.971   4.046  1.00  0.00           H  
ATOM   3054  HA  ALA A 190     162.379 149.257   3.499  1.00  0.00           H  
ATOM   3055 1HB  ALA A 190     160.781 148.728   5.304  1.00  0.00           H  
ATOM   3056 2HB  ALA A 190     161.855 150.075   5.752  1.00  0.00           H  
ATOM   3057 3HB  ALA A 190     160.178 150.400   5.254  1.00  0.00           H  
ATOM   3058  N   GLN A 191     159.429 150.228   2.428  1.00  0.00           N  
ATOM   3059  CA  GLN A 191     158.357 149.887   1.501  1.00  0.00           C  
ATOM   3060  C   GLN A 191     158.891 149.679   0.091  1.00  0.00           C  
ATOM   3061  O   GLN A 191     158.438 148.790  -0.629  1.00  0.00           O  
ATOM   3062  CB  GLN A 191     157.285 150.980   1.497  1.00  0.00           C  
ATOM   3063  CG  GLN A 191     156.474 151.062   2.779  1.00  0.00           C  
ATOM   3064  CD  GLN A 191     155.477 152.206   2.761  1.00  0.00           C  
ATOM   3065  OE1 GLN A 191     154.965 152.585   1.705  1.00  0.00           O  
ATOM   3066  NE2 GLN A 191     155.197 152.763   3.934  1.00  0.00           N  
ATOM   3067  H   GLN A 191     159.427 151.136   2.871  1.00  0.00           H  
ATOM   3068  HA  GLN A 191     157.907 148.949   1.827  1.00  0.00           H  
ATOM   3069 1HB  GLN A 191     157.754 151.950   1.333  1.00  0.00           H  
ATOM   3070 2HB  GLN A 191     156.593 150.808   0.672  1.00  0.00           H  
ATOM   3071 1HG  GLN A 191     155.923 150.131   2.909  1.00  0.00           H  
ATOM   3072 2HG  GLN A 191     157.154 151.214   3.617  1.00  0.00           H  
ATOM   3073 1HE2 GLN A 191     154.546 153.521   3.985  1.00  0.00           H  
ATOM   3074 2HE2 GLN A 191     155.635 152.424   4.767  1.00  0.00           H  
ATOM   3075  N   LYS A 192     159.858 150.505  -0.296  1.00  0.00           N  
ATOM   3076  CA  LYS A 192     160.527 150.349  -1.584  1.00  0.00           C  
ATOM   3077  C   LYS A 192     161.224 148.999  -1.679  1.00  0.00           C  
ATOM   3078  O   LYS A 192     161.145 148.319  -2.703  1.00  0.00           O  
ATOM   3079  CB  LYS A 192     161.534 151.479  -1.806  1.00  0.00           C  
ATOM   3080  CG  LYS A 192     160.915 152.868  -1.876  1.00  0.00           C  
ATOM   3081  CD  LYS A 192     160.278 153.122  -3.234  1.00  0.00           C  
ATOM   3082  CE  LYS A 192     158.864 152.563  -3.296  1.00  0.00           C  
ATOM   3083  NZ  LYS A 192     158.180 152.921  -4.567  1.00  0.00           N  
ATOM   3084  H   LYS A 192     160.134 151.260   0.314  1.00  0.00           H  
ATOM   3085  HA  LYS A 192     159.776 150.391  -2.371  1.00  0.00           H  
ATOM   3086 1HB  LYS A 192     162.265 151.478  -0.997  1.00  0.00           H  
ATOM   3087 2HB  LYS A 192     162.075 151.306  -2.736  1.00  0.00           H  
ATOM   3088 1HG  LYS A 192     160.153 152.967  -1.102  1.00  0.00           H  
ATOM   3089 2HG  LYS A 192     161.685 153.619  -1.699  1.00  0.00           H  
ATOM   3090 1HD  LYS A 192     160.244 154.195  -3.425  1.00  0.00           H  
ATOM   3091 2HD  LYS A 192     160.879 152.651  -4.011  1.00  0.00           H  
ATOM   3092 1HE  LYS A 192     158.898 151.478  -3.209  1.00  0.00           H  
ATOM   3093 2HE  LYS A 192     158.281 152.954  -2.462  1.00  0.00           H  
ATOM   3094 1HZ  LYS A 192     157.247 152.533  -4.569  1.00  0.00           H  
ATOM   3095 2HZ  LYS A 192     158.125 153.927  -4.650  1.00  0.00           H  
ATOM   3096 3HZ  LYS A 192     158.701 152.547  -5.348  1.00  0.00           H  
ATOM   3097  N   GLU A 193     161.909 148.613  -0.608  1.00  0.00           N  
ATOM   3098  CA  GLU A 193     162.621 147.340  -0.569  1.00  0.00           C  
ATOM   3099  C   GLU A 193     161.651 146.168  -0.545  1.00  0.00           C  
ATOM   3100  O   GLU A 193     161.937 145.100  -1.085  1.00  0.00           O  
ATOM   3101  CB  GLU A 193     163.540 147.278   0.653  1.00  0.00           C  
ATOM   3102  CG  GLU A 193     164.719 148.240   0.602  1.00  0.00           C  
ATOM   3103  CD  GLU A 193     165.503 148.136  -0.676  1.00  0.00           C  
ATOM   3104  OE1 GLU A 193     165.000 148.545  -1.695  1.00  0.00           O  
ATOM   3105  OE2 GLU A 193     166.608 147.648  -0.634  1.00  0.00           O  
ATOM   3106  H   GLU A 193     161.938 149.217   0.201  1.00  0.00           H  
ATOM   3107  HA  GLU A 193     163.221 147.254  -1.476  1.00  0.00           H  
ATOM   3108 1HB  GLU A 193     162.965 147.500   1.552  1.00  0.00           H  
ATOM   3109 2HB  GLU A 193     163.936 146.268   0.759  1.00  0.00           H  
ATOM   3110 1HG  GLU A 193     164.347 149.259   0.705  1.00  0.00           H  
ATOM   3111 2HG  GLU A 193     165.377 148.035   1.445  1.00  0.00           H  
ATOM   3112  N   ALA A 194     160.499 146.372   0.087  1.00  0.00           N  
ATOM   3113  CA  ALA A 194     159.427 145.384   0.065  1.00  0.00           C  
ATOM   3114  C   ALA A 194     158.980 145.088  -1.362  1.00  0.00           C  
ATOM   3115  O   ALA A 194     158.780 143.933  -1.732  1.00  0.00           O  
ATOM   3116  CB  ALA A 194     158.247 145.863   0.899  1.00  0.00           C  
ATOM   3117  H   ALA A 194     160.362 147.234   0.596  1.00  0.00           H  
ATOM   3118  HA  ALA A 194     159.803 144.455   0.492  1.00  0.00           H  
ATOM   3119 1HB  ALA A 194     157.455 145.115   0.871  1.00  0.00           H  
ATOM   3120 2HB  ALA A 194     158.568 146.013   1.930  1.00  0.00           H  
ATOM   3121 3HB  ALA A 194     157.873 146.801   0.495  1.00  0.00           H  
ATOM   3122  N   LYS A 195     158.824 146.141  -2.159  1.00  0.00           N  
ATOM   3123  CA  LYS A 195     158.450 145.991  -3.559  1.00  0.00           C  
ATOM   3124  C   LYS A 195     159.522 145.243  -4.339  1.00  0.00           C  
ATOM   3125  O   LYS A 195     159.216 144.377  -5.159  1.00  0.00           O  
ATOM   3126  CB  LYS A 195     158.196 147.360  -4.194  1.00  0.00           C  
ATOM   3127  CG  LYS A 195     156.936 148.058  -3.701  1.00  0.00           C  
ATOM   3128  CD  LYS A 195     156.774 149.427  -4.345  1.00  0.00           C  
ATOM   3129  CE  LYS A 195     155.530 150.138  -3.833  1.00  0.00           C  
ATOM   3130  NZ  LYS A 195     155.378 151.493  -4.429  1.00  0.00           N  
ATOM   3131  H   LYS A 195     158.970 147.068  -1.782  1.00  0.00           H  
ATOM   3132  HA  LYS A 195     157.532 145.406  -3.612  1.00  0.00           H  
ATOM   3133 1HB  LYS A 195     159.043 148.016  -3.993  1.00  0.00           H  
ATOM   3134 2HB  LYS A 195     158.117 147.249  -5.275  1.00  0.00           H  
ATOM   3135 1HG  LYS A 195     156.064 147.448  -3.941  1.00  0.00           H  
ATOM   3136 2HG  LYS A 195     156.986 148.179  -2.620  1.00  0.00           H  
ATOM   3137 1HD  LYS A 195     157.650 150.039  -4.124  1.00  0.00           H  
ATOM   3138 2HD  LYS A 195     156.697 149.313  -5.426  1.00  0.00           H  
ATOM   3139 1HE  LYS A 195     154.648 149.546  -4.074  1.00  0.00           H  
ATOM   3140 2HE  LYS A 195     155.589 150.236  -2.749  1.00  0.00           H  
ATOM   3141 1HZ  LYS A 195     154.544 151.930  -4.065  1.00  0.00           H  
ATOM   3142 2HZ  LYS A 195     156.183 152.057  -4.195  1.00  0.00           H  
ATOM   3143 3HZ  LYS A 195     155.304 151.413  -5.433  1.00  0.00           H  
ATOM   3144  N   LYS A 196     160.781 145.580  -4.079  1.00  0.00           N  
ATOM   3145  CA  LYS A 196     161.903 144.905  -4.719  1.00  0.00           C  
ATOM   3146  C   LYS A 196     161.896 143.412  -4.411  1.00  0.00           C  
ATOM   3147  O   LYS A 196     161.999 142.582  -5.313  1.00  0.00           O  
ATOM   3148  CB  LYS A 196     163.228 145.528  -4.274  1.00  0.00           C  
ATOM   3149  CG  LYS A 196     163.469 146.935  -4.803  1.00  0.00           C  
ATOM   3150  CD  LYS A 196     164.784 147.500  -4.288  1.00  0.00           C  
ATOM   3151  CE  LYS A 196     164.934 148.971  -4.649  1.00  0.00           C  
ATOM   3152  NZ  LYS A 196     166.168 149.563  -4.065  1.00  0.00           N  
ATOM   3153  H   LYS A 196     160.964 146.325  -3.421  1.00  0.00           H  
ATOM   3154  HA  LYS A 196     161.806 145.019  -5.800  1.00  0.00           H  
ATOM   3155 1HB  LYS A 196     163.263 145.568  -3.186  1.00  0.00           H  
ATOM   3156 2HB  LYS A 196     164.054 144.899  -4.606  1.00  0.00           H  
ATOM   3157 1HG  LYS A 196     163.494 146.915  -5.893  1.00  0.00           H  
ATOM   3158 2HG  LYS A 196     162.655 147.586  -4.488  1.00  0.00           H  
ATOM   3159 1HD  LYS A 196     164.826 147.394  -3.203  1.00  0.00           H  
ATOM   3160 2HD  LYS A 196     165.615 146.943  -4.722  1.00  0.00           H  
ATOM   3161 1HE  LYS A 196     164.971 149.078  -5.732  1.00  0.00           H  
ATOM   3162 2HE  LYS A 196     164.072 149.525  -4.280  1.00  0.00           H  
ATOM   3163 1HZ  LYS A 196     166.231 150.538  -4.326  1.00  0.00           H  
ATOM   3164 2HZ  LYS A 196     166.137 149.486  -3.058  1.00  0.00           H  
ATOM   3165 3HZ  LYS A 196     166.977 149.070  -4.414  1.00  0.00           H  
ATOM   3166  N   ALA A 197     161.773 143.080  -3.130  1.00  0.00           N  
ATOM   3167  CA  ALA A 197     161.786 141.686  -2.697  1.00  0.00           C  
ATOM   3168  C   ALA A 197     160.618 140.913  -3.293  1.00  0.00           C  
ATOM   3169  O   ALA A 197     160.775 139.773  -3.730  1.00  0.00           O  
ATOM   3170  CB  ALA A 197     161.754 141.605  -1.178  1.00  0.00           C  
ATOM   3171  H   ALA A 197     161.668 143.809  -2.440  1.00  0.00           H  
ATOM   3172  HA  ALA A 197     162.707 141.222  -3.051  1.00  0.00           H  
ATOM   3173 1HB  ALA A 197     161.766 140.559  -0.870  1.00  0.00           H  
ATOM   3174 2HB  ALA A 197     162.628 142.112  -0.767  1.00  0.00           H  
ATOM   3175 3HB  ALA A 197     160.850 142.081  -0.806  1.00  0.00           H  
ATOM   3176  N   GLU A 198     159.446 141.540  -3.312  1.00  0.00           N  
ATOM   3177  CA  GLU A 198     158.261 140.931  -3.905  1.00  0.00           C  
ATOM   3178  C   GLU A 198     158.477 140.630  -5.381  1.00  0.00           C  
ATOM   3179  O   GLU A 198     158.141 139.546  -5.859  1.00  0.00           O  
ATOM   3180  CB  GLU A 198     157.048 141.848  -3.734  1.00  0.00           C  
ATOM   3181  CG  GLU A 198     155.764 141.312  -4.349  1.00  0.00           C  
ATOM   3182  CD  GLU A 198     154.594 142.238  -4.161  1.00  0.00           C  
ATOM   3183  OE1 GLU A 198     154.599 142.984  -3.211  1.00  0.00           O  
ATOM   3184  OE2 GLU A 198     153.696 142.199  -4.968  1.00  0.00           O  
ATOM   3185  H   GLU A 198     159.376 142.461  -2.905  1.00  0.00           H  
ATOM   3186  HA  GLU A 198     158.070 139.985  -3.398  1.00  0.00           H  
ATOM   3187 1HB  GLU A 198     156.867 142.015  -2.672  1.00  0.00           H  
ATOM   3188 2HB  GLU A 198     157.258 142.817  -4.186  1.00  0.00           H  
ATOM   3189 1HG  GLU A 198     155.922 141.158  -5.416  1.00  0.00           H  
ATOM   3190 2HG  GLU A 198     155.534 140.347  -3.900  1.00  0.00           H  
ATOM   3191  N   GLN A 199     159.039 141.594  -6.102  1.00  0.00           N  
ATOM   3192  CA  GLN A 199     159.344 141.417  -7.517  1.00  0.00           C  
ATOM   3193  C   GLN A 199     160.265 140.223  -7.735  1.00  0.00           C  
ATOM   3194  O   GLN A 199     160.065 139.434  -8.658  1.00  0.00           O  
ATOM   3195  CB  GLN A 199     159.986 142.683  -8.090  1.00  0.00           C  
ATOM   3196  CG  GLN A 199     160.322 142.596  -9.569  1.00  0.00           C  
ATOM   3197  CD  GLN A 199     159.087 142.439 -10.434  1.00  0.00           C  
ATOM   3198  OE1 GLN A 199     157.996 142.890 -10.073  1.00  0.00           O  
ATOM   3199  NE2 GLN A 199     159.250 141.798 -11.587  1.00  0.00           N  
ATOM   3200  H   GLN A 199     159.259 142.474  -5.658  1.00  0.00           H  
ATOM   3201  HA  GLN A 199     158.414 141.219  -8.049  1.00  0.00           H  
ATOM   3202 1HB  GLN A 199     159.313 143.529  -7.947  1.00  0.00           H  
ATOM   3203 2HB  GLN A 199     160.906 142.902  -7.549  1.00  0.00           H  
ATOM   3204 1HG  GLN A 199     160.836 143.509  -9.869  1.00  0.00           H  
ATOM   3205 2HG  GLN A 199     160.967 141.733  -9.734  1.00  0.00           H  
ATOM   3206 1HE2 GLN A 199     158.470 141.664 -12.200  1.00  0.00           H  
ATOM   3207 2HE2 GLN A 199     160.152 141.449 -11.842  1.00  0.00           H  
ATOM   3208  N   LYS A 200     161.274 140.094  -6.880  1.00  0.00           N  
ATOM   3209  CA  LYS A 200     162.215 138.986  -6.966  1.00  0.00           C  
ATOM   3210  C   LYS A 200     161.500 137.646  -6.837  1.00  0.00           C  
ATOM   3211  O   LYS A 200     161.769 136.714  -7.595  1.00  0.00           O  
ATOM   3212  CB  LYS A 200     163.292 139.113  -5.887  1.00  0.00           C  
ATOM   3213  CG  LYS A 200     164.298 140.230  -6.131  1.00  0.00           C  
ATOM   3214  CD  LYS A 200     165.270 140.362  -4.967  1.00  0.00           C  
ATOM   3215  CE  LYS A 200     166.313 141.436  -5.237  1.00  0.00           C  
ATOM   3216  NZ  LYS A 200     167.194 141.663  -4.059  1.00  0.00           N  
ATOM   3217  H   LYS A 200     161.390 140.785  -6.151  1.00  0.00           H  
ATOM   3218  HA  LYS A 200     162.694 139.013  -7.945  1.00  0.00           H  
ATOM   3219 1HB  LYS A 200     162.820 139.294  -4.921  1.00  0.00           H  
ATOM   3220 2HB  LYS A 200     163.845 138.176  -5.812  1.00  0.00           H  
ATOM   3221 1HG  LYS A 200     164.860 140.021  -7.041  1.00  0.00           H  
ATOM   3222 2HG  LYS A 200     163.769 141.174  -6.260  1.00  0.00           H  
ATOM   3223 1HD  LYS A 200     164.721 140.620  -4.061  1.00  0.00           H  
ATOM   3224 2HD  LYS A 200     165.776 139.410  -4.807  1.00  0.00           H  
ATOM   3225 1HE  LYS A 200     166.930 141.140  -6.085  1.00  0.00           H  
ATOM   3226 2HE  LYS A 200     165.815 142.373  -5.488  1.00  0.00           H  
ATOM   3227 1HZ  LYS A 200     167.870 142.382  -4.277  1.00  0.00           H  
ATOM   3228 2HZ  LYS A 200     166.634 141.958  -3.271  1.00  0.00           H  
ATOM   3229 3HZ  LYS A 200     167.677 140.807  -3.829  1.00  0.00           H  
ATOM   3230  N   VAL A 201     160.589 137.557  -5.875  1.00  0.00           N  
ATOM   3231  CA  VAL A 201     159.809 136.342  -5.666  1.00  0.00           C  
ATOM   3232  C   VAL A 201     158.939 136.033  -6.878  1.00  0.00           C  
ATOM   3233  O   VAL A 201     158.860 134.887  -7.322  1.00  0.00           O  
ATOM   3234  CB  VAL A 201     158.916 136.487  -4.419  1.00  0.00           C  
ATOM   3235  CG1 VAL A 201     157.917 135.342  -4.344  1.00  0.00           C  
ATOM   3236  CG2 VAL A 201     159.778 136.534  -3.168  1.00  0.00           C  
ATOM   3237  H   VAL A 201     160.434 138.351  -5.270  1.00  0.00           H  
ATOM   3238  HA  VAL A 201     160.499 135.507  -5.535  1.00  0.00           H  
ATOM   3239  HB  VAL A 201     158.342 137.410  -4.501  1.00  0.00           H  
ATOM   3240 1HG1 VAL A 201     157.294 135.461  -3.457  1.00  0.00           H  
ATOM   3241 2HG1 VAL A 201     157.287 135.350  -5.234  1.00  0.00           H  
ATOM   3242 3HG1 VAL A 201     158.453 134.395  -4.287  1.00  0.00           H  
ATOM   3243 1HG2 VAL A 201     159.141 136.637  -2.291  1.00  0.00           H  
ATOM   3244 2HG2 VAL A 201     160.357 135.614  -3.090  1.00  0.00           H  
ATOM   3245 3HG2 VAL A 201     160.457 137.385  -3.225  1.00  0.00           H  
ATOM   3246  N   ARG A 202     158.286 137.061  -7.409  1.00  0.00           N  
ATOM   3247  CA  ARG A 202     157.418 136.902  -8.569  1.00  0.00           C  
ATOM   3248  C   ARG A 202     158.192 136.360  -9.763  1.00  0.00           C  
ATOM   3249  O   ARG A 202     157.704 135.496 -10.492  1.00  0.00           O  
ATOM   3250  CB  ARG A 202     156.776 138.230  -8.944  1.00  0.00           C  
ATOM   3251  CG  ARG A 202     155.720 138.727  -7.969  1.00  0.00           C  
ATOM   3252  CD  ARG A 202     155.116 140.007  -8.420  1.00  0.00           C  
ATOM   3253  NE  ARG A 202     154.145 140.516  -7.465  1.00  0.00           N  
ATOM   3254  CZ  ARG A 202     152.851 140.145  -7.419  1.00  0.00           C  
ATOM   3255  NH1 ARG A 202     152.388 139.265  -8.279  1.00  0.00           N  
ATOM   3256  NH2 ARG A 202     152.046 140.666  -6.509  1.00  0.00           N  
ATOM   3257  H   ARG A 202     158.394 137.978  -6.996  1.00  0.00           H  
ATOM   3258  HA  ARG A 202     156.640 136.178  -8.323  1.00  0.00           H  
ATOM   3259 1HB  ARG A 202     157.546 138.998  -9.016  1.00  0.00           H  
ATOM   3260 2HB  ARG A 202     156.306 138.143  -9.923  1.00  0.00           H  
ATOM   3261 1HG  ARG A 202     154.926 137.985  -7.883  1.00  0.00           H  
ATOM   3262 2HG  ARG A 202     156.175 138.889  -6.991  1.00  0.00           H  
ATOM   3263 1HD  ARG A 202     155.899 140.755  -8.542  1.00  0.00           H  
ATOM   3264 2HD  ARG A 202     154.609 139.854  -9.372  1.00  0.00           H  
ATOM   3265  HE  ARG A 202     154.464 141.194  -6.787  1.00  0.00           H  
ATOM   3266 1HH1 ARG A 202     153.003 138.866  -8.975  1.00  0.00           H  
ATOM   3267 2HH1 ARG A 202     151.418 138.988  -8.244  1.00  0.00           H  
ATOM   3268 1HH2 ARG A 202     152.402 141.343  -5.848  1.00  0.00           H  
ATOM   3269 2HH2 ARG A 202     151.076 140.389  -6.475  1.00  0.00           H  
ATOM   3270  N   GLU A 203     159.402 136.872  -9.962  1.00  0.00           N  
ATOM   3271  CA  GLU A 203     160.240 136.450 -11.076  1.00  0.00           C  
ATOM   3272  C   GLU A 203     160.715 135.013 -10.896  1.00  0.00           C  
ATOM   3273  O   GLU A 203     160.856 134.270 -11.866  1.00  0.00           O  
ATOM   3274  CB  GLU A 203     161.445 137.383 -11.219  1.00  0.00           C  
ATOM   3275  CG  GLU A 203     161.102 138.781 -11.713  1.00  0.00           C  
ATOM   3276  CD  GLU A 203     162.289 139.705 -11.723  1.00  0.00           C  
ATOM   3277  OE1 GLU A 203     163.347 139.286 -11.321  1.00  0.00           O  
ATOM   3278  OE2 GLU A 203     162.136 140.832 -12.133  1.00  0.00           O  
ATOM   3279  H   GLU A 203     159.750 137.573  -9.321  1.00  0.00           H  
ATOM   3280  HA  GLU A 203     159.646 136.490 -11.991  1.00  0.00           H  
ATOM   3281 1HB  GLU A 203     161.944 137.482 -10.255  1.00  0.00           H  
ATOM   3282 2HB  GLU A 203     162.161 136.948 -11.916  1.00  0.00           H  
ATOM   3283 1HG  GLU A 203     160.704 138.710 -12.725  1.00  0.00           H  
ATOM   3284 2HG  GLU A 203     160.327 139.202 -11.075  1.00  0.00           H  
ATOM   3285  N   GLU A 204     160.963 134.631  -9.649  1.00  0.00           N  
ATOM   3286  CA  GLU A 204     161.413 133.279  -9.338  1.00  0.00           C  
ATOM   3287  C   GLU A 204     160.286 132.268  -9.515  1.00  0.00           C  
ATOM   3288  O   GLU A 204     160.502 131.164 -10.013  1.00  0.00           O  
ATOM   3289  CB  GLU A 204     161.949 133.211  -7.906  1.00  0.00           C  
ATOM   3290  CG  GLU A 204     163.308 133.869  -7.712  1.00  0.00           C  
ATOM   3291  CD  GLU A 204     164.401 133.197  -8.496  1.00  0.00           C  
ATOM   3292  OE1 GLU A 204     164.442 131.990  -8.507  1.00  0.00           O  
ATOM   3293  OE2 GLU A 204     165.197 133.891  -9.084  1.00  0.00           O  
ATOM   3294  H   GLU A 204     160.837 135.292  -8.896  1.00  0.00           H  
ATOM   3295  HA  GLU A 204     162.208 133.011 -10.032  1.00  0.00           H  
ATOM   3296 1HB  GLU A 204     161.244 133.694  -7.230  1.00  0.00           H  
ATOM   3297 2HB  GLU A 204     162.036 132.169  -7.599  1.00  0.00           H  
ATOM   3298 1HG  GLU A 204     163.243 134.912  -8.023  1.00  0.00           H  
ATOM   3299 2HG  GLU A 204     163.562 133.849  -6.653  1.00  0.00           H  
ATOM   3300  N   ARG A 205     159.082 132.655  -9.106  1.00  0.00           N  
ATOM   3301  CA  ARG A 205     157.917 131.788  -9.228  1.00  0.00           C  
ATOM   3302  C   ARG A 205     156.703 132.562  -9.724  1.00  0.00           C  
ATOM   3303  O   ARG A 205     155.796 132.874  -8.952  1.00  0.00           O  
ATOM   3304  CB  ARG A 205     157.589 131.140  -7.891  1.00  0.00           C  
ATOM   3305  CG  ARG A 205     157.457 132.108  -6.726  1.00  0.00           C  
ATOM   3306  CD  ARG A 205     156.926 131.437  -5.511  1.00  0.00           C  
ATOM   3307  NE  ARG A 205     156.467 132.396  -4.520  1.00  0.00           N  
ATOM   3308  CZ  ARG A 205     156.142 132.087  -3.249  1.00  0.00           C  
ATOM   3309  NH1 ARG A 205     156.234 130.844  -2.832  1.00  0.00           N  
ATOM   3310  NH2 ARG A 205     155.735 133.033  -2.422  1.00  0.00           N  
ATOM   3311  H   ARG A 205     158.972 133.573  -8.699  1.00  0.00           H  
ATOM   3312  HA  ARG A 205     158.138 131.014  -9.962  1.00  0.00           H  
ATOM   3313 1HB  ARG A 205     156.650 130.593  -7.972  1.00  0.00           H  
ATOM   3314 2HB  ARG A 205     158.367 130.420  -7.636  1.00  0.00           H  
ATOM   3315 1HG  ARG A 205     158.436 132.525  -6.487  1.00  0.00           H  
ATOM   3316 2HG  ARG A 205     156.776 132.915  -6.998  1.00  0.00           H  
ATOM   3317 1HD  ARG A 205     156.085 130.801  -5.787  1.00  0.00           H  
ATOM   3318 2HD  ARG A 205     157.709 130.829  -5.061  1.00  0.00           H  
ATOM   3319  HE  ARG A 205     156.384 133.363  -4.803  1.00  0.00           H  
ATOM   3320 1HH1 ARG A 205     156.546 130.120  -3.464  1.00  0.00           H  
ATOM   3321 2HH1 ARG A 205     155.991 130.612  -1.880  1.00  0.00           H  
ATOM   3322 1HH2 ARG A 205     155.664 133.990  -2.743  1.00  0.00           H  
ATOM   3323 2HH2 ARG A 205     155.492 132.801  -1.471  1.00  0.00           H  
ATOM   3324  N   PRO A 206     156.692 132.871 -11.016  1.00  0.00           N  
ATOM   3325  CA  PRO A 206     155.587 133.608 -11.619  1.00  0.00           C  
ATOM   3326  C   PRO A 206     154.262 132.886 -11.403  1.00  0.00           C  
ATOM   3327  O   PRO A 206     154.134 131.700 -11.707  1.00  0.00           O  
ATOM   3328  CB  PRO A 206     155.971 133.654 -13.101  1.00  0.00           C  
ATOM   3329  CG  PRO A 206     157.459 133.563 -13.096  1.00  0.00           C  
ATOM   3330  CD  PRO A 206     157.771 132.596 -11.985  1.00  0.00           C  
ATOM   3331  HA  PRO A 206     155.515 134.582 -11.134  1.00  0.00           H  
ATOM   3332 1HB  PRO A 206     155.494 132.821 -13.639  1.00  0.00           H  
ATOM   3333 2HB  PRO A 206     155.601 134.584 -13.556  1.00  0.00           H  
ATOM   3334 1HG  PRO A 206     157.822 133.216 -14.074  1.00  0.00           H  
ATOM   3335 2HG  PRO A 206     157.900 134.557 -12.929  1.00  0.00           H  
ATOM   3336 1HD  PRO A 206     157.725 131.566 -12.371  1.00  0.00           H  
ATOM   3337 2HD  PRO A 206     158.771 132.813 -11.580  1.00  0.00           H  
ATOM   3338  N   GLY A 207     153.279 133.609 -10.876  1.00  0.00           N  
ATOM   3339  CA  GLY A 207     151.926 133.085 -10.752  1.00  0.00           C  
ATOM   3340  C   GLY A 207     151.721 132.399  -9.408  1.00  0.00           C  
ATOM   3341  O   GLY A 207     150.635 131.902  -9.112  1.00  0.00           O  
ATOM   3342  H   GLY A 207     153.477 134.545 -10.554  1.00  0.00           H  
ATOM   3343 1HA  GLY A 207     151.209 133.900 -10.862  1.00  0.00           H  
ATOM   3344 2HA  GLY A 207     151.734 132.378 -11.558  1.00  0.00           H  
ATOM   3345  N   SER A 208     152.773 132.377  -8.595  1.00  0.00           N  
ATOM   3346  CA  SER A 208     152.711 131.748  -7.280  1.00  0.00           C  
ATOM   3347  C   SER A 208     153.174 132.707  -6.188  1.00  0.00           C  
ATOM   3348  O   SER A 208     154.006 133.578  -6.428  1.00  0.00           O  
ATOM   3349  OXT SER A 208     152.722 132.617  -5.080  1.00  0.00           O  
ATOM   3350  CB  SER A 208     153.565 130.496  -7.259  1.00  0.00           C  
ATOM   3351  OG  SER A 208     153.574 129.914  -5.984  1.00  0.00           O  
ATOM   3352  H   SER A 208     153.636 132.805  -8.895  1.00  0.00           H  
ATOM   3353  HA  SER A 208     151.675 131.483  -7.072  1.00  0.00           H  
ATOM   3354 1HB  SER A 208     153.181 129.780  -7.986  1.00  0.00           H  
ATOM   3355 2HB  SER A 208     154.584 130.745  -7.554  1.00  0.00           H  
ATOM   3356  HG  SER A 208     152.664 129.668  -5.800  1.00  0.00           H  
TER                                                                             
ATOM   3358  N   SER B   1     180.127 139.118  37.081  1.00  0.00           N  
ATOM   3359  CA  SER B   1     181.416 138.438  37.061  1.00  0.00           C  
ATOM   3360  C   SER B   1     182.112 138.617  35.718  1.00  0.00           C  
ATOM   3361  O   SER B   1     181.493 139.035  34.738  1.00  0.00           O  
ATOM   3362  CB  SER B   1     181.231 136.962  37.352  1.00  0.00           C  
ATOM   3363  OG  SER B   1     180.476 136.342  36.347  1.00  0.00           O  
ATOM   3364 1H   SER B   1     179.692 138.985  37.972  1.00  0.00           H  
ATOM   3365 2H   SER B   1     180.262 140.097  36.921  1.00  0.00           H  
ATOM   3366 3H   SER B   1     179.539 138.743  36.365  1.00  0.00           H  
ATOM   3367  HA  SER B   1     182.049 138.872  37.835  1.00  0.00           H  
ATOM   3368 1HB  SER B   1     182.206 136.481  37.427  1.00  0.00           H  
ATOM   3369 2HB  SER B   1     180.731 136.840  38.312  1.00  0.00           H  
ATOM   3370  HG  SER B   1     180.444 135.411  36.577  1.00  0.00           H  
ATOM   3371  N   SER B   2     183.403 138.298  35.674  1.00  0.00           N  
ATOM   3372  CA  SER B   2     184.174 138.418  34.443  1.00  0.00           C  
ATOM   3373  C   SER B   2     184.557 137.047  33.898  1.00  0.00           C  
ATOM   3374  O   SER B   2     185.216 136.261  34.578  1.00  0.00           O  
ATOM   3375  CB  SER B   2     185.423 139.242  34.687  1.00  0.00           C  
ATOM   3376  OG  SER B   2     186.235 139.273  33.546  1.00  0.00           O  
ATOM   3377  H   SER B   2     183.858 137.968  36.512  1.00  0.00           H  
ATOM   3378  HA  SER B   2     183.563 138.930  33.701  1.00  0.00           H  
ATOM   3379 1HB  SER B   2     185.141 140.257  34.965  1.00  0.00           H  
ATOM   3380 2HB  SER B   2     185.981 138.818  35.522  1.00  0.00           H  
ATOM   3381  HG  SER B   2     187.034 139.740  33.802  1.00  0.00           H  
ATOM   3382  N   ILE B   3     184.139 136.766  32.669  1.00  0.00           N  
ATOM   3383  CA  ILE B   3     184.375 135.460  32.066  1.00  0.00           C  
ATOM   3384  C   ILE B   3     185.405 135.548  30.948  1.00  0.00           C  
ATOM   3385  O   ILE B   3     185.259 136.340  30.017  1.00  0.00           O  
ATOM   3386  CB  ILE B   3     183.066 134.866  31.513  1.00  0.00           C  
ATOM   3387  CG1 ILE B   3     182.017 134.761  32.622  1.00  0.00           C  
ATOM   3388  CG2 ILE B   3     183.323 133.503  30.888  1.00  0.00           C  
ATOM   3389  CD1 ILE B   3     180.619 134.487  32.117  1.00  0.00           C  
ATOM   3390  H   ILE B   3     183.642 137.470  32.143  1.00  0.00           H  
ATOM   3391  HA  ILE B   3     184.754 134.786  32.835  1.00  0.00           H  
ATOM   3392  HB  ILE B   3     182.657 135.532  30.754  1.00  0.00           H  
ATOM   3393 1HG1 ILE B   3     182.293 133.963  33.310  1.00  0.00           H  
ATOM   3394 2HG1 ILE B   3     181.996 135.690  33.193  1.00  0.00           H  
ATOM   3395 1HG2 ILE B   3     182.388 133.098  30.503  1.00  0.00           H  
ATOM   3396 2HG2 ILE B   3     184.037 133.606  30.072  1.00  0.00           H  
ATOM   3397 3HG2 ILE B   3     183.728 132.828  31.641  1.00  0.00           H  
ATOM   3398 1HD1 ILE B   3     179.932 134.427  32.961  1.00  0.00           H  
ATOM   3399 2HD1 ILE B   3     180.307 135.294  31.452  1.00  0.00           H  
ATOM   3400 3HD1 ILE B   3     180.607 133.544  31.572  1.00  0.00           H  
ATOM   3401  N   PHE B   4     186.439 134.720  31.040  1.00  0.00           N  
ATOM   3402  CA  PHE B   4     187.460 134.651  30.001  1.00  0.00           C  
ATOM   3403  C   PHE B   4     187.219 133.470  29.068  1.00  0.00           C  
ATOM   3404  O   PHE B   4     187.114 132.330  29.518  1.00  0.00           O  
ATOM   3405  CB  PHE B   4     188.851 134.537  30.627  1.00  0.00           C  
ATOM   3406  CG  PHE B   4     189.243 135.729  31.454  1.00  0.00           C  
ATOM   3407  CD1 PHE B   4     188.865 135.821  32.785  1.00  0.00           C  
ATOM   3408  CD2 PHE B   4     189.989 136.760  30.903  1.00  0.00           C  
ATOM   3409  CE1 PHE B   4     189.224 136.916  33.547  1.00  0.00           C  
ATOM   3410  CE2 PHE B   4     190.350 137.855  31.663  1.00  0.00           C  
ATOM   3411  CZ  PHE B   4     189.967 137.933  32.987  1.00  0.00           C  
ATOM   3412  H   PHE B   4     186.513 134.114  31.844  1.00  0.00           H  
ATOM   3413  HA  PHE B   4     187.417 135.565  29.411  1.00  0.00           H  
ATOM   3414 1HB  PHE B   4     188.894 133.654  31.262  1.00  0.00           H  
ATOM   3415 2HB  PHE B   4     189.594 134.411  29.840  1.00  0.00           H  
ATOM   3416  HD1 PHE B   4     188.278 135.016  33.229  1.00  0.00           H  
ATOM   3417  HD2 PHE B   4     190.291 136.698  29.857  1.00  0.00           H  
ATOM   3418  HE1 PHE B   4     188.920 136.976  34.592  1.00  0.00           H  
ATOM   3419  HE2 PHE B   4     190.937 138.658  31.218  1.00  0.00           H  
ATOM   3420  HZ  PHE B   4     190.250 138.797  33.586  1.00  0.00           H  
ATOM   3421  N   LEU B   5     187.127 133.751  27.773  1.00  0.00           N  
ATOM   3422  CA  LEU B   5     186.810 132.723  26.790  1.00  0.00           C  
ATOM   3423  C   LEU B   5     188.012 132.412  25.909  1.00  0.00           C  
ATOM   3424  O   LEU B   5     188.424 133.235  25.091  1.00  0.00           O  
ATOM   3425  CB  LEU B   5     185.631 133.171  25.918  1.00  0.00           C  
ATOM   3426  CG  LEU B   5     184.255 133.148  26.596  1.00  0.00           C  
ATOM   3427  CD1 LEU B   5     184.029 134.462  27.331  1.00  0.00           C  
ATOM   3428  CD2 LEU B   5     183.176 132.916  25.549  1.00  0.00           C  
ATOM   3429  H   LEU B   5     187.290 134.697  27.460  1.00  0.00           H  
ATOM   3430  HA  LEU B   5     186.533 131.810  27.320  1.00  0.00           H  
ATOM   3431 1HB  LEU B   5     185.816 134.189  25.579  1.00  0.00           H  
ATOM   3432 2HB  LEU B   5     185.579 132.524  25.043  1.00  0.00           H  
ATOM   3433  HG  LEU B   5     184.225 132.345  27.332  1.00  0.00           H  
ATOM   3434 1HD1 LEU B   5     183.052 134.447  27.814  1.00  0.00           H  
ATOM   3435 2HD1 LEU B   5     184.803 134.595  28.087  1.00  0.00           H  
ATOM   3436 3HD1 LEU B   5     184.069 135.288  26.621  1.00  0.00           H  
ATOM   3437 1HD2 LEU B   5     182.198 132.899  26.031  1.00  0.00           H  
ATOM   3438 2HD2 LEU B   5     183.204 133.719  24.812  1.00  0.00           H  
ATOM   3439 3HD2 LEU B   5     183.352 131.961  25.051  1.00  0.00           H  
ATOM   3440  N   LEU B   6     188.582 131.225  26.088  1.00  0.00           N  
ATOM   3441  CA  LEU B   6     189.789 130.839  25.369  1.00  0.00           C  
ATOM   3442  C   LEU B   6     189.470 129.868  24.238  1.00  0.00           C  
ATOM   3443  O   LEU B   6     189.179 128.697  24.478  1.00  0.00           O  
ATOM   3444  CB  LEU B   6     190.797 130.198  26.332  1.00  0.00           C  
ATOM   3445  CG  LEU B   6     191.603 131.175  27.198  1.00  0.00           C  
ATOM   3446  CD1 LEU B   6     190.876 131.405  28.515  1.00  0.00           C  
ATOM   3447  CD2 LEU B   6     192.997 130.613  27.433  1.00  0.00           C  
ATOM   3448  H   LEU B   6     188.183 130.580  26.755  1.00  0.00           H  
ATOM   3449  HA  LEU B   6     190.236 131.733  24.934  1.00  0.00           H  
ATOM   3450 1HB  LEU B   6     190.260 129.528  27.002  1.00  0.00           H  
ATOM   3451 2HB  LEU B   6     191.505 129.607  25.751  1.00  0.00           H  
ATOM   3452  HG  LEU B   6     191.680 132.135  26.687  1.00  0.00           H  
ATOM   3453 1HD1 LEU B   6     191.449 132.100  29.131  1.00  0.00           H  
ATOM   3454 2HD1 LEU B   6     189.890 131.825  28.319  1.00  0.00           H  
ATOM   3455 3HD1 LEU B   6     190.769 130.458  29.042  1.00  0.00           H  
ATOM   3456 1HD2 LEU B   6     193.571 131.308  28.047  1.00  0.00           H  
ATOM   3457 2HD2 LEU B   6     192.922 129.653  27.944  1.00  0.00           H  
ATOM   3458 3HD2 LEU B   6     193.500 130.475  26.475  1.00  0.00           H  
ATOM   3459  N   SER B   7     189.527 130.354  23.003  1.00  0.00           N  
ATOM   3460  CA  SER B   7     189.175 129.526  21.856  1.00  0.00           C  
ATOM   3461  C   SER B   7     190.406 128.840  21.275  1.00  0.00           C  
ATOM   3462  O   SER B   7     191.506 129.391  21.310  1.00  0.00           O  
ATOM   3463  CB  SER B   7     188.505 130.371  20.790  1.00  0.00           C  
ATOM   3464  OG  SER B   7     188.088 129.579  19.711  1.00  0.00           O  
ATOM   3465  H   SER B   7     189.819 131.309  22.855  1.00  0.00           H  
ATOM   3466  HA  SER B   7     188.484 128.752  22.186  1.00  0.00           H  
ATOM   3467 1HB  SER B   7     187.646 130.885  21.220  1.00  0.00           H  
ATOM   3468 2HB  SER B   7     189.200 131.132  20.438  1.00  0.00           H  
ATOM   3469  HG  SER B   7     188.751 129.695  19.026  1.00  0.00           H  
ATOM   3470  N   ASN B   8     190.207 127.638  20.737  1.00  0.00           N  
ATOM   3471  CA  ASN B   8     191.271 126.899  20.070  1.00  0.00           C  
ATOM   3472  C   ASN B   8     192.500 126.779  20.960  1.00  0.00           C  
ATOM   3473  O   ASN B   8     193.612 127.101  20.544  1.00  0.00           O  
ATOM   3474  CB  ASN B   8     191.631 127.554  18.749  1.00  0.00           C  
ATOM   3475  CG  ASN B   8     192.319 126.610  17.803  1.00  0.00           C  
ATOM   3476  OD1 ASN B   8     192.050 125.403  17.806  1.00  0.00           O  
ATOM   3477  ND2 ASN B   8     193.203 127.135  16.994  1.00  0.00           N  
ATOM   3478  H   ASN B   8     189.286 127.227  20.791  1.00  0.00           H  
ATOM   3479  HA  ASN B   8     190.917 125.887  19.871  1.00  0.00           H  
ATOM   3480 1HB  ASN B   8     190.725 127.932  18.272  1.00  0.00           H  
ATOM   3481 2HB  ASN B   8     192.284 128.407  18.932  1.00  0.00           H  
ATOM   3482 1HD2 ASN B   8     193.693 126.554  16.343  1.00  0.00           H  
ATOM   3483 2HD2 ASN B   8     193.390 128.117  17.027  1.00  0.00           H  
ATOM   3484  N   VAL B   9     192.296 126.310  22.189  1.00  0.00           N  
ATOM   3485  CA  VAL B   9     193.368 126.295  23.177  1.00  0.00           C  
ATOM   3486  C   VAL B   9     193.734 124.870  23.570  1.00  0.00           C  
ATOM   3487  O   VAL B   9     192.865 124.053  23.874  1.00  0.00           O  
ATOM   3488  CB  VAL B   9     192.947 127.079  24.435  1.00  0.00           C  
ATOM   3489  CG1 VAL B   9     191.699 126.466  25.052  1.00  0.00           C  
ATOM   3490  CG2 VAL B   9     194.090 127.101  25.438  1.00  0.00           C  
ATOM   3491  H   VAL B   9     191.377 125.976  22.438  1.00  0.00           H  
ATOM   3492  HA  VAL B   9     194.249 126.767  22.741  1.00  0.00           H  
ATOM   3493  HB  VAL B   9     192.695 128.100  24.147  1.00  0.00           H  
ATOM   3494 1HG1 VAL B   9     191.415 127.033  25.939  1.00  0.00           H  
ATOM   3495 2HG1 VAL B   9     190.884 126.494  24.329  1.00  0.00           H  
ATOM   3496 3HG1 VAL B   9     191.902 125.433  25.332  1.00  0.00           H  
ATOM   3497 1HG2 VAL B   9     193.786 127.658  26.324  1.00  0.00           H  
ATOM   3498 2HG2 VAL B   9     194.346 126.080  25.720  1.00  0.00           H  
ATOM   3499 3HG2 VAL B   9     194.959 127.582  24.989  1.00  0.00           H  
ATOM   3500  N   SER B  10     195.036 124.581  23.569  1.00  0.00           N  
ATOM   3501  CA  SER B  10     195.546 123.259  23.910  1.00  0.00           C  
ATOM   3502  C   SER B  10     195.539 123.037  25.417  1.00  0.00           C  
ATOM   3503  O   SER B  10     195.381 123.985  26.186  1.00  0.00           O  
ATOM   3504  CB  SER B  10     196.952 123.087  23.371  1.00  0.00           C  
ATOM   3505  OG  SER B  10     197.858 123.904  24.061  1.00  0.00           O  
ATOM   3506  H   SER B  10     195.695 125.308  23.326  1.00  0.00           H  
ATOM   3507  HA  SER B  10     194.900 122.510  23.451  1.00  0.00           H  
ATOM   3508 1HB  SER B  10     197.254 122.044  23.466  1.00  0.00           H  
ATOM   3509 2HB  SER B  10     196.969 123.338  22.311  1.00  0.00           H  
ATOM   3510  HG  SER B  10     198.709 123.771  23.638  1.00  0.00           H  
ATOM   3511  N   GLU B  11     195.724 121.787  25.837  1.00  0.00           N  
ATOM   3512  CA  GLU B  11     195.682 121.444  27.254  1.00  0.00           C  
ATOM   3513  C   GLU B  11     196.826 122.104  28.014  1.00  0.00           C  
ATOM   3514  O   GLU B  11     196.631 122.603  29.123  1.00  0.00           O  
ATOM   3515  CB  GLU B  11     195.744 119.926  27.438  1.00  0.00           C  
ATOM   3516  CG  GLU B  11     195.757 119.468  28.889  1.00  0.00           C  
ATOM   3517  CD  GLU B  11     194.496 119.823  29.625  1.00  0.00           C  
ATOM   3518  OE1 GLU B  11     193.483 119.982  28.987  1.00  0.00           O  
ATOM   3519  OE2 GLU B  11     194.546 119.936  30.827  1.00  0.00           O  
ATOM   3520  H   GLU B  11     195.891 121.059  25.159  1.00  0.00           H  
ATOM   3521  HA  GLU B  11     194.743 121.809  27.671  1.00  0.00           H  
ATOM   3522 1HB  GLU B  11     194.885 119.465  26.949  1.00  0.00           H  
ATOM   3523 2HB  GLU B  11     196.643 119.538  26.956  1.00  0.00           H  
ATOM   3524 1HG  GLU B  11     195.888 118.387  28.916  1.00  0.00           H  
ATOM   3525 2HG  GLU B  11     196.607 119.923  29.395  1.00  0.00           H  
ATOM   3526  N   GLU B  12     198.013 122.112  27.418  1.00  0.00           N  
ATOM   3527  CA  GLU B  12     199.163 122.755  28.042  1.00  0.00           C  
ATOM   3528  C   GLU B  12     198.928 124.248  28.222  1.00  0.00           C  
ATOM   3529  O   GLU B  12     199.287 124.830  29.245  1.00  0.00           O  
ATOM   3530  CB  GLU B  12     200.423 122.524  27.207  1.00  0.00           C  
ATOM   3531  CG  GLU B  12     200.856 121.067  27.111  1.00  0.00           C  
ATOM   3532  CD  GLU B  12     200.071 120.290  26.091  1.00  0.00           C  
ATOM   3533  OE1 GLU B  12     199.231 120.870  25.446  1.00  0.00           O  
ATOM   3534  OE2 GLU B  12     200.311 119.112  25.957  1.00  0.00           O  
ATOM   3535  H   GLU B  12     198.118 121.680  26.510  1.00  0.00           H  
ATOM   3536  HA  GLU B  12     199.312 122.313  29.029  1.00  0.00           H  
ATOM   3537 1HB  GLU B  12     200.260 122.891  26.193  1.00  0.00           H  
ATOM   3538 2HB  GLU B  12     201.251 123.091  27.632  1.00  0.00           H  
ATOM   3539 1HG  GLU B  12     201.911 121.029  26.845  1.00  0.00           H  
ATOM   3540 2HG  GLU B  12     200.737 120.599  28.087  1.00  0.00           H  
ATOM   3541  N   ALA B  13     198.311 124.858  27.217  1.00  0.00           N  
ATOM   3542  CA  ALA B  13     197.949 126.269  27.276  1.00  0.00           C  
ATOM   3543  C   ALA B  13     196.861 126.516  28.315  1.00  0.00           C  
ATOM   3544  O   ALA B  13     196.895 127.520  29.027  1.00  0.00           O  
ATOM   3545  CB  ALA B  13     197.495 126.757  25.908  1.00  0.00           C  
ATOM   3546  H   ALA B  13     198.082 124.325  26.391  1.00  0.00           H  
ATOM   3547  HA  ALA B  13     198.830 126.839  27.570  1.00  0.00           H  
ATOM   3548 1HB  ALA B  13     197.230 127.813  25.968  1.00  0.00           H  
ATOM   3549 2HB  ALA B  13     198.305 126.628  25.189  1.00  0.00           H  
ATOM   3550 3HB  ALA B  13     196.629 126.183  25.586  1.00  0.00           H  
ATOM   3551  N   ARG B  14     195.902 125.595  28.402  1.00  0.00           N  
ATOM   3552  CA  ARG B  14     194.838 125.700  29.395  1.00  0.00           C  
ATOM   3553  C   ARG B  14     195.403 125.676  30.811  1.00  0.00           C  
ATOM   3554  O   ARG B  14     194.947 126.425  31.674  1.00  0.00           O  
ATOM   3555  CB  ARG B  14     193.838 124.565  29.231  1.00  0.00           C  
ATOM   3556  CG  ARG B  14     192.883 124.719  28.058  1.00  0.00           C  
ATOM   3557  CD  ARG B  14     191.746 123.769  28.147  1.00  0.00           C  
ATOM   3558  NE  ARG B  14     192.147 122.411  27.816  1.00  0.00           N  
ATOM   3559  CZ  ARG B  14     192.125 121.888  26.574  1.00  0.00           C  
ATOM   3560  NH1 ARG B  14     191.722 122.621  25.560  1.00  0.00           N  
ATOM   3561  NH2 ARG B  14     192.511 120.640  26.376  1.00  0.00           N  
ATOM   3562  H   ARG B  14     195.909 124.808  27.771  1.00  0.00           H  
ATOM   3563  HA  ARG B  14     194.326 126.652  29.254  1.00  0.00           H  
ATOM   3564 1HB  ARG B  14     194.373 123.626  29.100  1.00  0.00           H  
ATOM   3565 2HB  ARG B  14     193.238 124.476  30.136  1.00  0.00           H  
ATOM   3566 1HG  ARG B  14     192.482 125.733  28.046  1.00  0.00           H  
ATOM   3567 2HG  ARG B  14     193.417 124.529  27.126  1.00  0.00           H  
ATOM   3568 1HD  ARG B  14     191.351 123.769  29.163  1.00  0.00           H  
ATOM   3569 2HD  ARG B  14     190.963 124.072  27.454  1.00  0.00           H  
ATOM   3570  HE  ARG B  14     192.463 121.816  28.571  1.00  0.00           H  
ATOM   3571 1HH1 ARG B  14     191.427 123.575  25.712  1.00  0.00           H  
ATOM   3572 2HH1 ARG B  14     191.706 122.230  24.629  1.00  0.00           H  
ATOM   3573 1HH2 ARG B  14     192.821 120.077  27.155  1.00  0.00           H  
ATOM   3574 2HH2 ARG B  14     192.495 120.249  25.445  1.00  0.00           H  
ATOM   3575  N   GLN B  15     196.389 124.813  31.040  1.00  0.00           N  
ATOM   3576  CA  GLN B  15     196.991 124.666  32.360  1.00  0.00           C  
ATOM   3577  C   GLN B  15     197.728 125.932  32.774  1.00  0.00           C  
ATOM   3578  O   GLN B  15     197.657 126.347  33.931  1.00  0.00           O  
ATOM   3579  CB  GLN B  15     197.950 123.472  32.383  1.00  0.00           C  
ATOM   3580  CG  GLN B  15     197.263 122.121  32.289  1.00  0.00           C  
ATOM   3581  CD  GLN B  15     198.249 120.982  32.113  1.00  0.00           C  
ATOM   3582  OE1 GLN B  15     199.466 121.187  32.135  1.00  0.00           O  
ATOM   3583  NE2 GLN B  15     197.730 119.772  31.937  1.00  0.00           N  
ATOM   3584  H   GLN B  15     196.729 124.240  30.280  1.00  0.00           H  
ATOM   3585  HA  GLN B  15     196.195 124.490  33.084  1.00  0.00           H  
ATOM   3586 1HB  GLN B  15     198.650 123.552  31.551  1.00  0.00           H  
ATOM   3587 2HB  GLN B  15     198.532 123.491  33.304  1.00  0.00           H  
ATOM   3588 1HG  GLN B  15     196.700 121.946  33.207  1.00  0.00           H  
ATOM   3589 2HG  GLN B  15     196.589 122.125  31.433  1.00  0.00           H  
ATOM   3590 1HE2 GLN B  15     198.331 118.981  31.815  1.00  0.00           H  
ATOM   3591 2HE2 GLN B  15     196.737 119.651  31.926  1.00  0.00           H  
ATOM   3592  N   ARG B  16     198.432 126.547  31.828  1.00  0.00           N  
ATOM   3593  CA  ARG B  16     199.097 127.820  32.081  1.00  0.00           C  
ATOM   3594  C   ARG B  16     198.085 128.925  32.354  1.00  0.00           C  
ATOM   3595  O   ARG B  16     198.289 129.769  33.227  1.00  0.00           O  
ATOM   3596  CB  ARG B  16     199.966 128.214  30.897  1.00  0.00           C  
ATOM   3597  CG  ARG B  16     201.223 127.378  30.720  1.00  0.00           C  
ATOM   3598  CD  ARG B  16     202.195 128.033  29.807  1.00  0.00           C  
ATOM   3599  NE  ARG B  16     201.654 128.196  28.467  1.00  0.00           N  
ATOM   3600  CZ  ARG B  16     201.749 127.276  27.487  1.00  0.00           C  
ATOM   3601  NH1 ARG B  16     202.364 126.136  27.713  1.00  0.00           N  
ATOM   3602  NH2 ARG B  16     201.223 127.520  26.299  1.00  0.00           N  
ATOM   3603  H   ARG B  16     198.507 126.125  30.913  1.00  0.00           H  
ATOM   3604  HA  ARG B  16     199.733 127.709  32.959  1.00  0.00           H  
ATOM   3605 1HB  ARG B  16     199.386 128.135  29.978  1.00  0.00           H  
ATOM   3606 2HB  ARG B  16     200.274 129.255  31.001  1.00  0.00           H  
ATOM   3607 1HG  ARG B  16     201.705 127.236  31.688  1.00  0.00           H  
ATOM   3608 2HG  ARG B  16     200.959 126.407  30.301  1.00  0.00           H  
ATOM   3609 1HD  ARG B  16     202.450 129.019  30.194  1.00  0.00           H  
ATOM   3610 2HD  ARG B  16     203.097 127.426  29.739  1.00  0.00           H  
ATOM   3611  HE  ARG B  16     201.175 129.061  28.256  1.00  0.00           H  
ATOM   3612 1HH1 ARG B  16     202.766 125.950  28.620  1.00  0.00           H  
ATOM   3613 2HH1 ARG B  16     202.434 125.446  26.978  1.00  0.00           H  
ATOM   3614 1HH2 ARG B  16     200.750 128.396  26.126  1.00  0.00           H  
ATOM   3615 2HH2 ARG B  16     201.294 126.831  25.565  1.00  0.00           H  
ATOM   3616  N   ALA B  17     196.990 128.907  31.602  1.00  0.00           N  
ATOM   3617  CA  ALA B  17     195.942 129.910  31.738  1.00  0.00           C  
ATOM   3618  C   ALA B  17     195.324 129.879  33.130  1.00  0.00           C  
ATOM   3619  O   ALA B  17     195.146 130.918  33.765  1.00  0.00           O  
ATOM   3620  CB  ALA B  17     194.869 129.704  30.678  1.00  0.00           C  
ATOM   3621  H   ALA B  17     196.882 128.175  30.912  1.00  0.00           H  
ATOM   3622  HA  ALA B  17     196.384 130.895  31.584  1.00  0.00           H  
ATOM   3623 1HB  ALA B  17     194.094 130.462  30.793  1.00  0.00           H  
ATOM   3624 2HB  ALA B  17     195.315 129.787  29.687  1.00  0.00           H  
ATOM   3625 3HB  ALA B  17     194.428 128.715  30.795  1.00  0.00           H  
ATOM   3626  N   GLU B  18     195.007 128.676  33.597  1.00  0.00           N  
ATOM   3627  CA  GLU B  18     194.334 128.483  34.875  1.00  0.00           C  
ATOM   3628  C   GLU B  18     195.255 128.820  36.040  1.00  0.00           C  
ATOM   3629  O   GLU B  18     194.837 129.459  37.005  1.00  0.00           O  
ATOM   3630  CB  GLU B  18     193.837 127.041  35.005  1.00  0.00           C  
ATOM   3631  CG  GLU B  18     192.661 126.697  34.102  1.00  0.00           C  
ATOM   3632  CD  GLU B  18     191.957 125.435  34.513  1.00  0.00           C  
ATOM   3633  OE1 GLU B  18     192.520 124.683  35.272  1.00  0.00           O  
ATOM   3634  OE2 GLU B  18     190.854 125.220  34.068  1.00  0.00           O  
ATOM   3635  H   GLU B  18     195.242 127.859  33.050  1.00  0.00           H  
ATOM   3636  HA  GLU B  18     193.475 129.154  34.917  1.00  0.00           H  
ATOM   3637 1HB  GLU B  18     194.650 126.355  34.771  1.00  0.00           H  
ATOM   3638 2HB  GLU B  18     193.535 126.852  36.035  1.00  0.00           H  
ATOM   3639 1HG  GLU B  18     191.946 127.521  34.124  1.00  0.00           H  
ATOM   3640 2HG  GLU B  18     193.020 126.592  33.079  1.00  0.00           H  
ATOM   3641  N   GLU B  19     196.508 128.387  35.943  1.00  0.00           N  
ATOM   3642  CA  GLU B  19     197.477 128.575  37.016  1.00  0.00           C  
ATOM   3643  C   GLU B  19     197.667 130.054  37.334  1.00  0.00           C  
ATOM   3644  O   GLU B  19     197.689 130.445  38.500  1.00  0.00           O  
ATOM   3645  CB  GLU B  19     198.821 127.948  36.638  1.00  0.00           C  
ATOM   3646  CG  GLU B  19     199.907 128.107  37.693  1.00  0.00           C  
ATOM   3647  CD  GLU B  19     201.218 127.500  37.278  1.00  0.00           C  
ATOM   3648  OE1 GLU B  19     201.223 126.712  36.362  1.00  0.00           O  
ATOM   3649  OE2 GLU B  19     202.217 127.826  37.877  1.00  0.00           O  
ATOM   3650  H   GLU B  19     196.799 127.909  35.103  1.00  0.00           H  
ATOM   3651  HA  GLU B  19     197.100 128.082  37.913  1.00  0.00           H  
ATOM   3652 1HB  GLU B  19     198.687 126.881  36.456  1.00  0.00           H  
ATOM   3653 2HB  GLU B  19     199.184 128.396  35.714  1.00  0.00           H  
ATOM   3654 1HG  GLU B  19     200.058 129.169  37.888  1.00  0.00           H  
ATOM   3655 2HG  GLU B  19     199.572 127.640  38.619  1.00  0.00           H  
ATOM   3656  N   TYR B  20     197.812 130.865  36.291  1.00  0.00           N  
ATOM   3657  CA  TYR B  20     198.018 132.299  36.452  1.00  0.00           C  
ATOM   3658  C   TYR B  20     196.855 132.945  37.192  1.00  0.00           C  
ATOM   3659  O   TYR B  20     197.058 133.724  38.123  1.00  0.00           O  
ATOM   3660  CB  TYR B  20     198.216 132.968  35.090  1.00  0.00           C  
ATOM   3661  CG  TYR B  20     198.537 134.444  35.175  1.00  0.00           C  
ATOM   3662  CD1 TYR B  20     199.811 134.856  35.539  1.00  0.00           C  
ATOM   3663  CD2 TYR B  20     197.559 135.384  34.889  1.00  0.00           C  
ATOM   3664  CE1 TYR B  20     200.104 136.204  35.617  1.00  0.00           C  
ATOM   3665  CE2 TYR B  20     197.852 136.731  34.967  1.00  0.00           C  
ATOM   3666  CZ  TYR B  20     199.119 137.142  35.329  1.00  0.00           C  
ATOM   3667  OH  TYR B  20     199.411 138.484  35.406  1.00  0.00           O  
ATOM   3668  H   TYR B  20     197.789 130.479  35.359  1.00  0.00           H  
ATOM   3669  HA  TYR B  20     198.917 132.455  37.051  1.00  0.00           H  
ATOM   3670 1HB  TYR B  20     199.028 132.473  34.556  1.00  0.00           H  
ATOM   3671 2HB  TYR B  20     197.312 132.850  34.493  1.00  0.00           H  
ATOM   3672  HD1 TYR B  20     200.580 134.117  35.763  1.00  0.00           H  
ATOM   3673  HD2 TYR B  20     196.558 135.060  34.605  1.00  0.00           H  
ATOM   3674  HE1 TYR B  20     201.104 136.528  35.902  1.00  0.00           H  
ATOM   3675  HE2 TYR B  20     197.082 137.471  34.743  1.00  0.00           H  
ATOM   3676  HH  TYR B  20     200.291 138.599  35.774  1.00  0.00           H  
ATOM   3677  N   VAL B  21     195.635 132.616  36.777  1.00  0.00           N  
ATOM   3678  CA  VAL B  21     194.444 133.156  37.421  1.00  0.00           C  
ATOM   3679  C   VAL B  21     194.323 132.666  38.859  1.00  0.00           C  
ATOM   3680  O   VAL B  21     193.974 133.438  39.750  1.00  0.00           O  
ATOM   3681  CB  VAL B  21     193.182 132.751  36.635  1.00  0.00           C  
ATOM   3682  CG1 VAL B  21     191.929 133.138  37.405  1.00  0.00           C  
ATOM   3683  CG2 VAL B  21     193.196 133.404  35.262  1.00  0.00           C  
ATOM   3684  H   VAL B  21     195.532 131.982  35.998  1.00  0.00           H  
ATOM   3685  HA  VAL B  21     194.516 134.245  37.427  1.00  0.00           H  
ATOM   3686  HB  VAL B  21     193.169 131.667  36.523  1.00  0.00           H  
ATOM   3687 1HG1 VAL B  21     191.046 132.844  36.836  1.00  0.00           H  
ATOM   3688 2HG1 VAL B  21     191.923 132.631  38.370  1.00  0.00           H  
ATOM   3689 3HG1 VAL B  21     191.916 134.217  37.561  1.00  0.00           H  
ATOM   3690 1HG2 VAL B  21     192.301 133.112  34.712  1.00  0.00           H  
ATOM   3691 2HG2 VAL B  21     193.215 134.488  35.375  1.00  0.00           H  
ATOM   3692 3HG2 VAL B  21     194.080 133.080  34.713  1.00  0.00           H  
ATOM   3693  N   ARG B  22     194.631 131.389  39.086  1.00  0.00           N  
ATOM   3694  CA  ARG B  22     194.573 130.825  40.429  1.00  0.00           C  
ATOM   3695  C   ARG B  22     195.523 131.553  41.373  1.00  0.00           C  
ATOM   3696  O   ARG B  22     195.187 131.799  42.531  1.00  0.00           O  
ATOM   3697  CB  ARG B  22     194.923 129.344  40.403  1.00  0.00           C  
ATOM   3698  CG  ARG B  22     193.859 128.447  39.791  1.00  0.00           C  
ATOM   3699  CD  ARG B  22     194.321 127.039  39.688  1.00  0.00           C  
ATOM   3700  NE  ARG B  22     193.483 126.256  38.794  1.00  0.00           N  
ATOM   3701  CZ  ARG B  22     192.325 125.667  39.152  1.00  0.00           C  
ATOM   3702  NH1 ARG B  22     191.883 125.781  40.384  1.00  0.00           N  
ATOM   3703  NH2 ARG B  22     191.634 124.976  38.263  1.00  0.00           N  
ATOM   3704  H   ARG B  22     194.920 130.801  38.317  1.00  0.00           H  
ATOM   3705  HA  ARG B  22     193.557 130.936  40.808  1.00  0.00           H  
ATOM   3706 1HB  ARG B  22     195.842 129.198  39.839  1.00  0.00           H  
ATOM   3707 2HB  ARG B  22     195.103 128.995  41.420  1.00  0.00           H  
ATOM   3708 1HG  ARG B  22     192.963 128.469  40.411  1.00  0.00           H  
ATOM   3709 2HG  ARG B  22     193.616 128.802  38.788  1.00  0.00           H  
ATOM   3710 1HD  ARG B  22     195.341 127.018  39.305  1.00  0.00           H  
ATOM   3711 2HD  ARG B  22     194.295 126.575  40.673  1.00  0.00           H  
ATOM   3712  HE  ARG B  22     193.790 126.147  37.837  1.00  0.00           H  
ATOM   3713 1HH1 ARG B  22     192.411 126.310  41.064  1.00  0.00           H  
ATOM   3714 2HH1 ARG B  22     191.015 125.340  40.652  1.00  0.00           H  
ATOM   3715 1HH2 ARG B  22     191.974 124.888  37.315  1.00  0.00           H  
ATOM   3716 2HH2 ARG B  22     190.766 124.534  38.530  1.00  0.00           H  
ATOM   3717  N   ARG B  23     196.709 131.894  40.874  1.00  0.00           N  
ATOM   3718  CA  ARG B  23     197.714 132.563  41.692  1.00  0.00           C  
ATOM   3719  C   ARG B  23     197.252 133.957  42.100  1.00  0.00           C  
ATOM   3720  O   ARG B  23     197.411 134.356  43.253  1.00  0.00           O  
ATOM   3721  CB  ARG B  23     199.032 132.668  40.940  1.00  0.00           C  
ATOM   3722  CG  ARG B  23     199.812 131.366  40.831  1.00  0.00           C  
ATOM   3723  CD  ARG B  23     201.067 131.541  40.057  1.00  0.00           C  
ATOM   3724  NE  ARG B  23     201.807 130.295  39.935  1.00  0.00           N  
ATOM   3725  CZ  ARG B  23     202.642 129.806  40.871  1.00  0.00           C  
ATOM   3726  NH1 ARG B  23     202.834 130.467  41.991  1.00  0.00           N  
ATOM   3727  NH2 ARG B  23     203.269 128.661  40.664  1.00  0.00           N  
ATOM   3728  H   ARG B  23     196.922 131.680  39.909  1.00  0.00           H  
ATOM   3729  HA  ARG B  23     197.874 131.974  42.595  1.00  0.00           H  
ATOM   3730 1HB  ARG B  23     198.847 133.026  39.929  1.00  0.00           H  
ATOM   3731 2HB  ARG B  23     199.675 133.397  41.433  1.00  0.00           H  
ATOM   3732 1HG  ARG B  23     200.070 131.013  41.830  1.00  0.00           H  
ATOM   3733 2HG  ARG B  23     199.200 130.617  40.328  1.00  0.00           H  
ATOM   3734 1HD  ARG B  23     200.830 131.897  39.055  1.00  0.00           H  
ATOM   3735 2HD  ARG B  23     201.705 132.268  40.559  1.00  0.00           H  
ATOM   3736  HE  ARG B  23     201.685 129.758  39.086  1.00  0.00           H  
ATOM   3737 1HH1 ARG B  23     202.354 131.342  42.150  1.00  0.00           H  
ATOM   3738 2HH1 ARG B  23     203.460 130.100  42.693  1.00  0.00           H  
ATOM   3739 1HH2 ARG B  23     203.122 128.153  39.803  1.00  0.00           H  
ATOM   3740 2HH2 ARG B  23     203.895 128.295  41.366  1.00  0.00           H  
ATOM   3741  N   ILE B  24     196.670 134.687  41.152  1.00  0.00           N  
ATOM   3742  CA  ILE B  24     196.115 136.002  41.445  1.00  0.00           C  
ATOM   3743  C   ILE B  24     194.913 135.899  42.374  1.00  0.00           C  
ATOM   3744  O   ILE B  24     194.802 136.648  43.344  1.00  0.00           O  
ATOM   3745  CB  ILE B  24     195.703 136.725  40.149  1.00  0.00           C  
ATOM   3746  CG1 ILE B  24     196.940 137.104  39.332  1.00  0.00           C  
ATOM   3747  CG2 ILE B  24     194.874 137.960  40.470  1.00  0.00           C  
ATOM   3748  CD1 ILE B  24     196.627 137.567  37.928  1.00  0.00           C  
ATOM   3749  H   ILE B  24     196.600 134.318  40.213  1.00  0.00           H  
ATOM   3750  HA  ILE B  24     196.882 136.600  41.938  1.00  0.00           H  
ATOM   3751  HB  ILE B  24     195.110 136.052  39.530  1.00  0.00           H  
ATOM   3752 1HG1 ILE B  24     197.483 137.900  39.841  1.00  0.00           H  
ATOM   3753 2HG1 ILE B  24     197.609 136.245  39.266  1.00  0.00           H  
ATOM   3754 1HG2 ILE B  24     194.592 138.459  39.543  1.00  0.00           H  
ATOM   3755 2HG2 ILE B  24     193.976 137.665  41.011  1.00  0.00           H  
ATOM   3756 3HG2 ILE B  24     195.461 138.642  41.085  1.00  0.00           H  
ATOM   3757 1HD1 ILE B  24     197.554 137.817  37.411  1.00  0.00           H  
ATOM   3758 2HD1 ILE B  24     196.114 136.770  37.388  1.00  0.00           H  
ATOM   3759 3HD1 ILE B  24     195.987 138.447  37.969  1.00  0.00           H  
ATOM   3760  N   SER B  25     194.018 134.967  42.067  1.00  0.00           N  
ATOM   3761  CA  SER B  25     192.771 134.813  42.808  1.00  0.00           C  
ATOM   3762  C   SER B  25     193.036 134.455  44.264  1.00  0.00           C  
ATOM   3763  O   SER B  25     192.331 134.919  45.160  1.00  0.00           O  
ATOM   3764  CB  SER B  25     191.910 133.743  42.164  1.00  0.00           C  
ATOM   3765  OG  SER B  25     191.543 134.110  40.863  1.00  0.00           O  
ATOM   3766  H   SER B  25     194.202 134.346  41.292  1.00  0.00           H  
ATOM   3767  HA  SER B  25     192.233 135.760  42.779  1.00  0.00           H  
ATOM   3768 1HB  SER B  25     192.458 132.802  42.139  1.00  0.00           H  
ATOM   3769 2HB  SER B  25     191.016 133.585  42.766  1.00  0.00           H  
ATOM   3770  HG  SER B  25     192.273 133.846  40.297  1.00  0.00           H  
ATOM   3771  N   LYS B  26     194.046 133.624  44.497  1.00  0.00           N  
ATOM   3772  CA  LYS B  26     194.446 133.274  45.855  1.00  0.00           C  
ATOM   3773  C   LYS B  26     194.871 134.508  46.639  1.00  0.00           C  
ATOM   3774  O   LYS B  26     194.460 134.697  47.785  1.00  0.00           O  
ATOM   3775  CB  LYS B  26     195.581 132.249  45.832  1.00  0.00           C  
ATOM   3776  CG  LYS B  26     196.039 131.787  47.209  1.00  0.00           C  
ATOM   3777  CD  LYS B  26     197.117 130.719  47.103  1.00  0.00           C  
ATOM   3778  CE  LYS B  26     197.605 130.285  48.478  1.00  0.00           C  
ATOM   3779  NZ  LYS B  26     198.661 129.240  48.389  1.00  0.00           N  
ATOM   3780  H   LYS B  26     194.548 133.223  43.718  1.00  0.00           H  
ATOM   3781  HA  LYS B  26     193.590 132.833  46.366  1.00  0.00           H  
ATOM   3782 1HB  LYS B  26     195.265 131.369  45.272  1.00  0.00           H  
ATOM   3783 2HB  LYS B  26     196.444 132.673  45.317  1.00  0.00           H  
ATOM   3784 1HG  LYS B  26     196.436 132.637  47.765  1.00  0.00           H  
ATOM   3785 2HG  LYS B  26     195.190 131.381  47.758  1.00  0.00           H  
ATOM   3786 1HD  LYS B  26     196.719 129.851  46.577  1.00  0.00           H  
ATOM   3787 2HD  LYS B  26     197.962 131.110  46.536  1.00  0.00           H  
ATOM   3788 1HE  LYS B  26     198.006 131.146  49.010  1.00  0.00           H  
ATOM   3789 2HE  LYS B  26     196.767 129.889  49.052  1.00  0.00           H  
ATOM   3790 1HZ  LYS B  26     198.956 128.979  49.320  1.00  0.00           H  
ATOM   3791 2HZ  LYS B  26     198.293 128.428  47.913  1.00  0.00           H  
ATOM   3792 3HZ  LYS B  26     199.451 129.602  47.875  1.00  0.00           H  
ATOM   3793  N   LYS B  27     195.696 135.348  46.021  1.00  0.00           N  
ATOM   3794  CA  LYS B  27     196.167 136.569  46.663  1.00  0.00           C  
ATOM   3795  C   LYS B  27     195.034 137.572  46.838  1.00  0.00           C  
ATOM   3796  O   LYS B  27     194.951 138.252  47.861  1.00  0.00           O  
ATOM   3797  CB  LYS B  27     197.304 137.195  45.855  1.00  0.00           C  
ATOM   3798  CG  LYS B  27     198.606 136.406  45.884  1.00  0.00           C  
ATOM   3799  CD  LYS B  27     199.674 137.071  45.029  1.00  0.00           C  
ATOM   3800  CE  LYS B  27     200.972 136.277  45.048  1.00  0.00           C  
ATOM   3801  NZ  LYS B  27     202.014 136.894  44.183  1.00  0.00           N  
ATOM   3802  H   LYS B  27     196.016 135.129  45.088  1.00  0.00           H  
ATOM   3803  HA  LYS B  27     196.543 136.315  47.655  1.00  0.00           H  
ATOM   3804 1HB  LYS B  27     196.997 137.296  44.813  1.00  0.00           H  
ATOM   3805 2HB  LYS B  27     197.510 138.197  46.233  1.00  0.00           H  
ATOM   3806 1HG  LYS B  27     198.966 136.337  46.911  1.00  0.00           H  
ATOM   3807 2HG  LYS B  27     198.429 135.398  45.511  1.00  0.00           H  
ATOM   3808 1HD  LYS B  27     199.320 137.149  44.000  1.00  0.00           H  
ATOM   3809 2HD  LYS B  27     199.868 138.075  45.405  1.00  0.00           H  
ATOM   3810 1HE  LYS B  27     201.350 136.223  46.068  1.00  0.00           H  
ATOM   3811 2HE  LYS B  27     200.783 135.262  44.699  1.00  0.00           H  
ATOM   3812 1HZ  LYS B  27     202.857 136.339  44.222  1.00  0.00           H  
ATOM   3813 2HZ  LYS B  27     201.681 136.932  43.229  1.00  0.00           H  
ATOM   3814 3HZ  LYS B  27     202.212 137.829  44.508  1.00  0.00           H  
ATOM   3815  N   GLU B  28     194.163 137.665  45.837  1.00  0.00           N  
ATOM   3816  CA  GLU B  28     193.049 138.605  45.878  1.00  0.00           C  
ATOM   3817  C   GLU B  28     191.951 138.120  46.813  1.00  0.00           C  
ATOM   3818  O   GLU B  28     191.243 138.924  47.420  1.00  0.00           O  
ATOM   3819  CB  GLU B  28     192.480 138.816  44.472  1.00  0.00           C  
ATOM   3820  CG  GLU B  28     193.413 139.546  43.518  1.00  0.00           C  
ATOM   3821  CD  GLU B  28     193.644 140.980  43.908  1.00  0.00           C  
ATOM   3822  OE1 GLU B  28     192.689 141.657  44.199  1.00  0.00           O  
ATOM   3823  OE2 GLU B  28     194.779 141.398  43.913  1.00  0.00           O  
ATOM   3824  H   GLU B  28     194.284 137.084  45.021  1.00  0.00           H  
ATOM   3825  HA  GLU B  28     193.416 139.561  46.251  1.00  0.00           H  
ATOM   3826 1HB  GLU B  28     192.237 137.851  44.029  1.00  0.00           H  
ATOM   3827 2HB  GLU B  28     191.554 139.389  44.538  1.00  0.00           H  
ATOM   3828 1HG  GLU B  28     194.373 139.029  43.497  1.00  0.00           H  
ATOM   3829 2HG  GLU B  28     192.991 139.511  42.515  1.00  0.00           H  
ATOM   3830  N   GLY B  29     191.808 136.803  46.930  1.00  0.00           N  
ATOM   3831  CA  GLY B  29     190.787 136.215  47.789  1.00  0.00           C  
ATOM   3832  C   GLY B  29     189.459 136.082  47.055  1.00  0.00           C  
ATOM   3833  O   GLY B  29     188.394 136.222  47.655  1.00  0.00           O  
ATOM   3834  H   GLY B  29     192.421 136.191  46.411  1.00  0.00           H  
ATOM   3835 1HA  GLY B  29     191.119 135.233  48.128  1.00  0.00           H  
ATOM   3836 2HA  GLY B  29     190.656 136.833  48.676  1.00  0.00           H  
ATOM   3837  N   THR B  30     189.530 135.821  45.752  1.00  0.00           N  
ATOM   3838  CA  THR B  30     188.335 135.712  44.925  1.00  0.00           C  
ATOM   3839  C   THR B  30     187.984 134.254  44.653  1.00  0.00           C  
ATOM   3840  O   THR B  30     188.808 133.359  44.837  1.00  0.00           O  
ATOM   3841  CB  THR B  30     188.515 136.458  43.590  1.00  0.00           C  
ATOM   3842  OG1 THR B  30     189.593 135.869  42.851  1.00  0.00           O  
ATOM   3843  CG2 THR B  30     188.818 137.928  43.837  1.00  0.00           C  
ATOM   3844  H   THR B  30     190.438 135.700  45.324  1.00  0.00           H  
ATOM   3845  HA  THR B  30     187.501 136.165  45.461  1.00  0.00           H  
ATOM   3846  HB  THR B  30     187.601 136.376  43.001  1.00  0.00           H  
ATOM   3847  HG1 THR B  30     189.418 135.952  41.911  1.00  0.00           H  
ATOM   3848 1HG2 THR B  30     188.942 138.440  42.883  1.00  0.00           H  
ATOM   3849 2HG2 THR B  30     187.995 138.382  44.389  1.00  0.00           H  
ATOM   3850 3HG2 THR B  30     189.736 138.017  44.417  1.00  0.00           H  
ATOM   3851  N   GLU B  31     186.755 134.028  44.202  1.00  0.00           N  
ATOM   3852  CA  GLU B  31     186.310 132.705  43.782  1.00  0.00           C  
ATOM   3853  C   GLU B  31     186.309 132.579  42.265  1.00  0.00           C  
ATOM   3854  O   GLU B  31     185.846 133.476  41.560  1.00  0.00           O  
ATOM   3855  CB  GLU B  31     184.910 132.415  44.328  1.00  0.00           C  
ATOM   3856  CG  GLU B  31     184.354 131.051  43.944  1.00  0.00           C  
ATOM   3857  CD  GLU B  31     182.949 130.834  44.430  1.00  0.00           C  
ATOM   3858  OE1 GLU B  31     182.381 131.748  44.976  1.00  0.00           O  
ATOM   3859  OE2 GLU B  31     182.443 129.749  44.256  1.00  0.00           O  
ATOM   3860  H   GLU B  31     186.112 134.805  44.130  1.00  0.00           H  
ATOM   3861  HA  GLU B  31     187.002 131.964  44.184  1.00  0.00           H  
ATOM   3862 1HB  GLU B  31     184.925 132.474  45.417  1.00  0.00           H  
ATOM   3863 2HB  GLU B  31     184.215 133.173  43.969  1.00  0.00           H  
ATOM   3864 1HG  GLU B  31     184.369 130.958  42.857  1.00  0.00           H  
ATOM   3865 2HG  GLU B  31     185.001 130.278  44.354  1.00  0.00           H  
ATOM   3866  N   VAL B  32     186.838 131.468  41.760  1.00  0.00           N  
ATOM   3867  CA  VAL B  32     186.881 131.251  40.318  1.00  0.00           C  
ATOM   3868  C   VAL B  32     186.304 129.890  39.949  1.00  0.00           C  
ATOM   3869  O   VAL B  32     186.641 128.871  40.554  1.00  0.00           O  
ATOM   3870  CB  VAL B  32     188.330 131.347  39.806  1.00  0.00           C  
ATOM   3871  CG1 VAL B  32     188.371 131.198  38.292  1.00  0.00           C  
ATOM   3872  CG2 VAL B  32     188.944 132.672  40.234  1.00  0.00           C  
ATOM   3873  H   VAL B  32     187.223 130.771  42.382  1.00  0.00           H  
ATOM   3874  HA  VAL B  32     186.284 132.025  39.835  1.00  0.00           H  
ATOM   3875  HB  VAL B  32     188.910 130.525  40.226  1.00  0.00           H  
ATOM   3876 1HG1 VAL B  32     189.403 131.268  37.947  1.00  0.00           H  
ATOM   3877 2HG1 VAL B  32     187.961 130.228  38.011  1.00  0.00           H  
ATOM   3878 3HG1 VAL B  32     187.781 131.990  37.832  1.00  0.00           H  
ATOM   3879 1HG2 VAL B  32     189.969 132.733  39.869  1.00  0.00           H  
ATOM   3880 2HG2 VAL B  32     188.361 133.494  39.818  1.00  0.00           H  
ATOM   3881 3HG2 VAL B  32     188.942 132.739  41.322  1.00  0.00           H  
ATOM   3882  N   ARG B  33     185.448 129.885  38.935  1.00  0.00           N  
ATOM   3883  CA  ARG B  33     184.901 128.658  38.371  1.00  0.00           C  
ATOM   3884  C   ARG B  33     185.640 128.257  37.101  1.00  0.00           C  
ATOM   3885  O   ARG B  33     185.775 129.060  36.177  1.00  0.00           O  
ATOM   3886  CB  ARG B  33     183.420 128.824  38.061  1.00  0.00           C  
ATOM   3887  CG  ARG B  33     182.737 127.580  37.516  1.00  0.00           C  
ATOM   3888  CD  ARG B  33     181.296 127.816  37.249  1.00  0.00           C  
ATOM   3889  NE  ARG B  33     181.094 128.731  36.136  1.00  0.00           N  
ATOM   3890  CZ  ARG B  33     181.042 128.361  34.843  1.00  0.00           C  
ATOM   3891  NH1 ARG B  33     181.178 127.096  34.514  1.00  0.00           N  
ATOM   3892  NH2 ARG B  33     180.853 129.272  33.901  1.00  0.00           N  
ATOM   3893  H   ARG B  33     185.178 130.770  38.526  1.00  0.00           H  
ATOM   3894  HA  ARG B  33     185.015 127.859  39.105  1.00  0.00           H  
ATOM   3895 1HB  ARG B  33     182.891 129.120  38.965  1.00  0.00           H  
ATOM   3896 2HB  ARG B  33     183.289 129.620  37.329  1.00  0.00           H  
ATOM   3897 1HG  ARG B  33     183.215 127.283  36.582  1.00  0.00           H  
ATOM   3898 2HG  ARG B  33     182.823 126.769  38.241  1.00  0.00           H  
ATOM   3899 1HD  ARG B  33     180.812 126.872  37.005  1.00  0.00           H  
ATOM   3900 2HD  ARG B  33     180.828 128.247  38.133  1.00  0.00           H  
ATOM   3901  HE  ARG B  33     180.985 129.715  36.350  1.00  0.00           H  
ATOM   3902 1HH1 ARG B  33     181.323 126.400  35.233  1.00  0.00           H  
ATOM   3903 2HH1 ARG B  33     181.139 126.819  33.543  1.00  0.00           H  
ATOM   3904 1HH2 ARG B  33     180.749 130.244  34.154  1.00  0.00           H  
ATOM   3905 2HH2 ARG B  33     180.815 128.995  32.932  1.00  0.00           H  
ATOM   3906  N   PHE B  34     186.115 127.017  37.056  1.00  0.00           N  
ATOM   3907  CA  PHE B  34     186.842 126.522  35.894  1.00  0.00           C  
ATOM   3908  C   PHE B  34     186.062 125.424  35.181  1.00  0.00           C  
ATOM   3909  O   PHE B  34     185.579 124.485  35.813  1.00  0.00           O  
ATOM   3910  CB  PHE B  34     188.215 125.991  36.311  1.00  0.00           C  
ATOM   3911  CG  PHE B  34     189.103 127.030  36.934  1.00  0.00           C  
ATOM   3912  CD1 PHE B  34     189.046 127.285  38.296  1.00  0.00           C  
ATOM   3913  CD2 PHE B  34     189.996 127.755  36.160  1.00  0.00           C  
ATOM   3914  CE1 PHE B  34     189.862 128.241  38.870  1.00  0.00           C  
ATOM   3915  CE2 PHE B  34     190.814 128.711  36.731  1.00  0.00           C  
ATOM   3916  CZ  PHE B  34     190.747 128.954  38.089  1.00  0.00           C  
ATOM   3917  H   PHE B  34     185.965 126.402  37.843  1.00  0.00           H  
ATOM   3918  HA  PHE B  34     186.992 127.351  35.200  1.00  0.00           H  
ATOM   3919 1HB  PHE B  34     188.089 125.179  37.025  1.00  0.00           H  
ATOM   3920 2HB  PHE B  34     188.727 125.585  35.440  1.00  0.00           H  
ATOM   3921  HD1 PHE B  34     188.348 126.721  38.915  1.00  0.00           H  
ATOM   3922  HD2 PHE B  34     190.049 127.564  35.088  1.00  0.00           H  
ATOM   3923  HE1 PHE B  34     189.807 128.432  39.942  1.00  0.00           H  
ATOM   3924  HE2 PHE B  34     191.512 129.273  36.112  1.00  0.00           H  
ATOM   3925  HZ  PHE B  34     191.390 129.708  38.540  1.00  0.00           H  
ATOM   3926  N   GLU B  35     185.951 125.541  33.863  1.00  0.00           N  
ATOM   3927  CA  GLU B  35     185.292 124.518  33.060  1.00  0.00           C  
ATOM   3928  C   GLU B  35     186.061 124.245  31.775  1.00  0.00           C  
ATOM   3929  O   GLU B  35     186.401 125.164  31.032  1.00  0.00           O  
ATOM   3930  CB  GLU B  35     183.859 124.942  32.728  1.00  0.00           C  
ATOM   3931  CG  GLU B  35     183.080 123.930  31.900  1.00  0.00           C  
ATOM   3932  CD  GLU B  35     181.669 124.367  31.616  1.00  0.00           C  
ATOM   3933  OE1 GLU B  35     181.282 125.405  32.095  1.00  0.00           O  
ATOM   3934  OE2 GLU B  35     180.979 123.661  30.920  1.00  0.00           O  
ATOM   3935  H   GLU B  35     186.343 126.350  33.402  1.00  0.00           H  
ATOM   3936  HA  GLU B  35     185.257 123.594  33.638  1.00  0.00           H  
ATOM   3937 1HB  GLU B  35     183.306 125.114  33.653  1.00  0.00           H  
ATOM   3938 2HB  GLU B  35     183.875 125.882  32.177  1.00  0.00           H  
ATOM   3939 1HG  GLU B  35     183.597 123.775  30.954  1.00  0.00           H  
ATOM   3940 2HG  GLU B  35     183.060 122.978  32.431  1.00  0.00           H  
ATOM   3941  N   LYS B  36     186.342 122.972  31.520  1.00  0.00           N  
ATOM   3942  CA  LYS B  36     187.084 122.593  30.325  1.00  0.00           C  
ATOM   3943  C   LYS B  36     186.178 121.912  29.307  1.00  0.00           C  
ATOM   3944  O   LYS B  36     185.559 120.888  29.595  1.00  0.00           O  
ATOM   3945  CB  LYS B  36     188.250 121.673  30.687  1.00  0.00           C  
ATOM   3946  CG  LYS B  36     189.350 122.343  31.501  1.00  0.00           C  
ATOM   3947  CD  LYS B  36     190.512 121.392  31.751  1.00  0.00           C  
ATOM   3948  CE  LYS B  36     191.605 122.056  32.575  1.00  0.00           C  
ATOM   3949  NZ  LYS B  36     192.711 121.113  32.892  1.00  0.00           N  
ATOM   3950  H   LYS B  36     186.044 122.263  32.173  1.00  0.00           H  
ATOM   3951  HA  LYS B  36     187.497 123.495  29.872  1.00  0.00           H  
ATOM   3952 1HB  LYS B  36     187.879 120.824  31.263  1.00  0.00           H  
ATOM   3953 2HB  LYS B  36     188.702 121.279  29.776  1.00  0.00           H  
ATOM   3954 1HG  LYS B  36     189.717 123.219  30.965  1.00  0.00           H  
ATOM   3955 2HG  LYS B  36     188.946 122.668  32.459  1.00  0.00           H  
ATOM   3956 1HD  LYS B  36     190.152 120.510  32.281  1.00  0.00           H  
ATOM   3957 2HD  LYS B  36     190.932 121.074  30.796  1.00  0.00           H  
ATOM   3958 1HE  LYS B  36     192.012 122.903  32.024  1.00  0.00           H  
ATOM   3959 2HE  LYS B  36     191.182 122.427  33.508  1.00  0.00           H  
ATOM   3960 1HZ  LYS B  36     193.415 121.591  33.439  1.00  0.00           H  
ATOM   3961 2HZ  LYS B  36     192.348 120.332  33.421  1.00  0.00           H  
ATOM   3962 3HZ  LYS B  36     193.125 120.777  32.034  1.00  0.00           H  
ATOM   3963  N   ASP B  37     186.116 122.494  28.117  1.00  0.00           N  
ATOM   3964  CA  ASP B  37     185.398 121.915  26.987  1.00  0.00           C  
ATOM   3965  C   ASP B  37     186.362 121.390  25.931  1.00  0.00           C  
ATOM   3966  O   ASP B  37     187.580 121.489  26.086  1.00  0.00           O  
ATOM   3967  CB  ASP B  37     184.459 122.949  26.361  1.00  0.00           C  
ATOM   3968  CG  ASP B  37     183.249 122.319  25.685  1.00  0.00           C  
ATOM   3969  OD1 ASP B  37     183.317 121.159  25.350  1.00  0.00           O  
ATOM   3970  OD2 ASP B  37     182.270 123.003  25.508  1.00  0.00           O  
ATOM   3971  H   ASP B  37     186.589 123.376  27.978  1.00  0.00           H  
ATOM   3972  HA  ASP B  37     184.795 121.081  27.351  1.00  0.00           H  
ATOM   3973 1HB  ASP B  37     184.110 123.637  27.131  1.00  0.00           H  
ATOM   3974 2HB  ASP B  37     185.006 123.536  25.621  1.00  0.00           H  
ATOM   3975  N   ASP B  38     185.818 120.841  24.854  1.00  0.00           N  
ATOM   3976  CA  ASP B  38     186.645 120.208  23.833  1.00  0.00           C  
ATOM   3977  C   ASP B  38     187.390 121.248  23.004  1.00  0.00           C  
ATOM   3978  O   ASP B  38     186.931 121.644  21.931  1.00  0.00           O  
ATOM   3979  CB  ASP B  38     185.789 119.332  22.915  1.00  0.00           C  
ATOM   3980  CG  ASP B  38     186.618 118.502  21.945  1.00  0.00           C  
ATOM   3981  OD1 ASP B  38     187.814 118.451  22.108  1.00  0.00           O  
ATOM   3982  OD2 ASP B  38     186.047 117.924  21.051  1.00  0.00           O  
ATOM   3983  H   ASP B  38     184.814 120.855  24.742  1.00  0.00           H  
ATOM   3984  HA  ASP B  38     187.383 119.576  24.328  1.00  0.00           H  
ATOM   3985 1HB  ASP B  38     185.180 118.659  23.518  1.00  0.00           H  
ATOM   3986 2HB  ASP B  38     185.109 119.963  22.341  1.00  0.00           H  
ATOM   3987  N   GLY B  39     188.541 121.681  23.507  1.00  0.00           N  
ATOM   3988  CA  GLY B  39     189.369 122.664  22.819  1.00  0.00           C  
ATOM   3989  C   GLY B  39     189.003 124.082  23.236  1.00  0.00           C  
ATOM   3990  O   GLY B  39     189.381 125.046  22.572  1.00  0.00           O  
ATOM   3991  H   GLY B  39     188.856 121.306  24.391  1.00  0.00           H  
ATOM   3992 1HA  GLY B  39     190.420 122.474  23.041  1.00  0.00           H  
ATOM   3993 2HA  GLY B  39     189.245 122.553  21.742  1.00  0.00           H  
ATOM   3994  N   PHE B  40     188.274 124.215  24.342  1.00  0.00           N  
ATOM   3995  CA  PHE B  40     187.818 125.527  24.781  1.00  0.00           C  
ATOM   3996  C   PHE B  40     187.766 125.612  26.301  1.00  0.00           C  
ATOM   3997  O   PHE B  40     187.244 124.717  26.966  1.00  0.00           O  
ATOM   3998  CB  PHE B  40     186.437 125.836  24.200  1.00  0.00           C  
ATOM   3999  CG  PHE B  40     185.824 127.099  24.732  1.00  0.00           C  
ATOM   4000  CD1 PHE B  40     186.158 128.331  24.190  1.00  0.00           C  
ATOM   4001  CD2 PHE B  40     184.912 127.059  25.776  1.00  0.00           C  
ATOM   4002  CE1 PHE B  40     185.595 129.495  24.679  1.00  0.00           C  
ATOM   4003  CE2 PHE B  40     184.346 128.220  26.266  1.00  0.00           C  
ATOM   4004  CZ  PHE B  40     184.689 129.439  25.716  1.00  0.00           C  
ATOM   4005  H   PHE B  40     188.030 123.396  24.880  1.00  0.00           H  
ATOM   4006  HA  PHE B  40     188.526 126.277  24.424  1.00  0.00           H  
ATOM   4007 1HB  PHE B  40     186.510 125.923  23.116  1.00  0.00           H  
ATOM   4008 2HB  PHE B  40     185.760 125.011  24.416  1.00  0.00           H  
ATOM   4009  HD1 PHE B  40     186.874 128.375  23.369  1.00  0.00           H  
ATOM   4010  HD2 PHE B  40     184.642 126.096  26.210  1.00  0.00           H  
ATOM   4011  HE1 PHE B  40     185.867 130.456  24.244  1.00  0.00           H  
ATOM   4012  HE2 PHE B  40     183.630 128.174  27.086  1.00  0.00           H  
ATOM   4013  HZ  PHE B  40     184.245 130.355  26.103  1.00  0.00           H  
ATOM   4014  N   LEU B  41     188.309 126.696  26.847  1.00  0.00           N  
ATOM   4015  CA  LEU B  41     188.420 126.859  28.292  1.00  0.00           C  
ATOM   4016  C   LEU B  41     187.635 128.073  28.771  1.00  0.00           C  
ATOM   4017  O   LEU B  41     187.751 129.161  28.206  1.00  0.00           O  
ATOM   4018  CB  LEU B  41     189.894 127.002  28.696  1.00  0.00           C  
ATOM   4019  CG  LEU B  41     190.147 127.405  30.154  1.00  0.00           C  
ATOM   4020  CD1 LEU B  41     189.696 126.280  31.077  1.00  0.00           C  
ATOM   4021  CD2 LEU B  41     191.624 127.711  30.348  1.00  0.00           C  
ATOM   4022  H   LEU B  41     188.654 127.429  26.245  1.00  0.00           H  
ATOM   4023  HA  LEU B  41     188.016 125.968  28.773  1.00  0.00           H  
ATOM   4024 1HB  LEU B  41     190.396 126.051  28.523  1.00  0.00           H  
ATOM   4025 2HB  LEU B  41     190.357 127.755  28.060  1.00  0.00           H  
ATOM   4026  HG  LEU B  41     189.557 128.290  30.396  1.00  0.00           H  
ATOM   4027 1HD1 LEU B  41     189.876 126.566  32.114  1.00  0.00           H  
ATOM   4028 2HD1 LEU B  41     188.631 126.095  30.933  1.00  0.00           H  
ATOM   4029 3HD1 LEU B  41     190.257 125.375  30.849  1.00  0.00           H  
ATOM   4030 1HD2 LEU B  41     191.803 127.998  31.385  1.00  0.00           H  
ATOM   4031 2HD2 LEU B  41     192.214 126.827  30.108  1.00  0.00           H  
ATOM   4032 3HD2 LEU B  41     191.915 128.530  29.689  1.00  0.00           H  
ATOM   4033  N   THR B  42     186.836 127.883  29.814  1.00  0.00           N  
ATOM   4034  CA  THR B  42     186.145 128.998  30.452  1.00  0.00           C  
ATOM   4035  C   THR B  42     186.702 129.269  31.842  1.00  0.00           C  
ATOM   4036  O   THR B  42     186.801 128.362  32.671  1.00  0.00           O  
ATOM   4037  CB  THR B  42     184.631 128.732  30.545  1.00  0.00           C  
ATOM   4038  OG1 THR B  42     184.089 128.572  29.227  1.00  0.00           O  
ATOM   4039  CG2 THR B  42     183.928 129.887  31.241  1.00  0.00           C  
ATOM   4040  H   THR B  42     186.710 126.951  30.181  1.00  0.00           H  
ATOM   4041  HA  THR B  42     186.296 129.891  29.846  1.00  0.00           H  
ATOM   4042  HB  THR B  42     184.456 127.815  31.108  1.00  0.00           H  
ATOM   4043  HG1 THR B  42     184.453 127.778  28.826  1.00  0.00           H  
ATOM   4044 1HG2 THR B  42     182.859 129.681  31.298  1.00  0.00           H  
ATOM   4045 2HG2 THR B  42     184.329 130.003  32.247  1.00  0.00           H  
ATOM   4046 3HG2 THR B  42     184.090 130.804  30.677  1.00  0.00           H  
ATOM   4047  N   ILE B  43     187.077 130.517  32.093  1.00  0.00           N  
ATOM   4048  CA  ILE B  43     187.447 130.940  33.439  1.00  0.00           C  
ATOM   4049  C   ILE B  43     186.573 132.093  33.915  1.00  0.00           C  
ATOM   4050  O   ILE B  43     186.645 133.198  33.379  1.00  0.00           O  
ATOM   4051  CB  ILE B  43     188.927 131.361  33.496  1.00  0.00           C  
ATOM   4052  CG1 ILE B  43     189.827 130.208  33.046  1.00  0.00           C  
ATOM   4053  CG2 ILE B  43     189.297 131.813  34.900  1.00  0.00           C  
ATOM   4054  CD1 ILE B  43     191.279 130.596  32.882  1.00  0.00           C  
ATOM   4055  H   ILE B  43     187.115 131.181  31.333  1.00  0.00           H  
ATOM   4056  HA  ILE B  43     187.302 130.101  34.117  1.00  0.00           H  
ATOM   4057  HB  ILE B  43     189.098 132.184  32.803  1.00  0.00           H  
ATOM   4058 1HG1 ILE B  43     189.770 129.397  33.771  1.00  0.00           H  
ATOM   4059 2HG1 ILE B  43     189.470 129.819  32.092  1.00  0.00           H  
ATOM   4060 1HG2 ILE B  43     190.347 132.107  34.923  1.00  0.00           H  
ATOM   4061 2HG2 ILE B  43     188.677 132.662  35.184  1.00  0.00           H  
ATOM   4062 3HG2 ILE B  43     189.134 130.994  35.601  1.00  0.00           H  
ATOM   4063 1HD1 ILE B  43     191.854 129.727  32.561  1.00  0.00           H  
ATOM   4064 2HD1 ILE B  43     191.364 131.384  32.133  1.00  0.00           H  
ATOM   4065 3HD1 ILE B  43     191.669 130.955  33.834  1.00  0.00           H  
ATOM   4066  N   GLU B  44     185.748 131.837  34.925  1.00  0.00           N  
ATOM   4067  CA  GLU B  44     184.868 132.872  35.454  1.00  0.00           C  
ATOM   4068  C   GLU B  44     185.351 133.367  36.811  1.00  0.00           C  
ATOM   4069  O   GLU B  44     185.404 132.603  37.775  1.00  0.00           O  
ATOM   4070  CB  GLU B  44     183.436 132.343  35.574  1.00  0.00           C  
ATOM   4071  CG  GLU B  44     182.440 133.348  36.135  1.00  0.00           C  
ATOM   4072  CD  GLU B  44     181.027 132.836  36.129  1.00  0.00           C  
ATOM   4073  OE1 GLU B  44     180.822 131.718  35.723  1.00  0.00           O  
ATOM   4074  OE2 GLU B  44     180.150 133.565  36.530  1.00  0.00           O  
ATOM   4075  H   GLU B  44     185.746 130.917  35.343  1.00  0.00           H  
ATOM   4076  HA  GLU B  44     184.872 133.716  34.763  1.00  0.00           H  
ATOM   4077 1HB  GLU B  44     183.080 132.032  34.592  1.00  0.00           H  
ATOM   4078 2HB  GLU B  44     183.425 131.465  36.219  1.00  0.00           H  
ATOM   4079 1HG  GLU B  44     182.722 133.590  37.160  1.00  0.00           H  
ATOM   4080 2HG  GLU B  44     182.493 134.263  35.547  1.00  0.00           H  
ATOM   4081  N   VAL B  45     185.709 134.646  36.886  1.00  0.00           N  
ATOM   4082  CA  VAL B  45     186.286 135.189  38.109  1.00  0.00           C  
ATOM   4083  C   VAL B  45     185.341 136.187  38.767  1.00  0.00           C  
ATOM   4084  O   VAL B  45     184.918 137.162  38.148  1.00  0.00           O  
ATOM   4085  CB  VAL B  45     187.629 135.880  37.806  1.00  0.00           C  
ATOM   4086  CG1 VAL B  45     188.271 136.382  39.090  1.00  0.00           C  
ATOM   4087  CG2 VAL B  45     188.555 134.916  37.080  1.00  0.00           C  
ATOM   4088  H   VAL B  45     185.591 135.242  36.080  1.00  0.00           H  
ATOM   4089  HA  VAL B  45     186.464 134.367  38.803  1.00  0.00           H  
ATOM   4090  HB  VAL B  45     187.445 136.751  37.177  1.00  0.00           H  
ATOM   4091 1HG1 VAL B  45     189.219 136.868  38.857  1.00  0.00           H  
ATOM   4092 2HG1 VAL B  45     187.607 137.098  39.574  1.00  0.00           H  
ATOM   4093 3HG1 VAL B  45     188.451 135.541  39.760  1.00  0.00           H  
ATOM   4094 1HG2 VAL B  45     189.502 135.411  36.868  1.00  0.00           H  
ATOM   4095 2HG2 VAL B  45     188.734 134.042  37.707  1.00  0.00           H  
ATOM   4096 3HG2 VAL B  45     188.092 134.602  36.144  1.00  0.00           H  
ATOM   4097  N   LYS B  46     185.018 135.943  40.034  1.00  0.00           N  
ATOM   4098  CA  LYS B  46     184.206 136.874  40.806  1.00  0.00           C  
ATOM   4099  C   LYS B  46     185.061 137.981  41.409  1.00  0.00           C  
ATOM   4100  O   LYS B  46     186.239 137.775  41.701  1.00  0.00           O  
ATOM   4101  CB  LYS B  46     183.448 136.135  41.911  1.00  0.00           C  
ATOM   4102  CG  LYS B  46     182.450 135.101  41.405  1.00  0.00           C  
ATOM   4103  CD  LYS B  46     181.676 134.471  42.554  1.00  0.00           C  
ATOM   4104  CE  LYS B  46     180.836 133.295  42.078  1.00  0.00           C  
ATOM   4105  NZ  LYS B  46     180.152 132.607  43.206  1.00  0.00           N  
ATOM   4106  H   LYS B  46     185.347 135.094  40.471  1.00  0.00           H  
ATOM   4107  HA  LYS B  46     183.481 137.338  40.138  1.00  0.00           H  
ATOM   4108 1HB  LYS B  46     184.158 135.624  42.560  1.00  0.00           H  
ATOM   4109 2HB  LYS B  46     182.903 136.854  42.522  1.00  0.00           H  
ATOM   4110 1HG  LYS B  46     181.746 135.579  40.723  1.00  0.00           H  
ATOM   4111 2HG  LYS B  46     182.979 134.319  40.862  1.00  0.00           H  
ATOM   4112 1HD  LYS B  46     182.376 134.123  43.315  1.00  0.00           H  
ATOM   4113 2HD  LYS B  46     181.020 135.217  43.002  1.00  0.00           H  
ATOM   4114 1HE  LYS B  46     180.084 133.649  41.373  1.00  0.00           H  
ATOM   4115 2HE  LYS B  46     181.474 132.577  41.563  1.00  0.00           H  
ATOM   4116 1HZ  LYS B  46     179.606 131.836  42.848  1.00  0.00           H  
ATOM   4117 2HZ  LYS B  46     180.842 132.259  43.856  1.00  0.00           H  
ATOM   4118 3HZ  LYS B  46     179.542 133.259  43.678  1.00  0.00           H  
ATOM   4119  N   ASN B  47     184.458 139.152  41.601  1.00  0.00           N  
ATOM   4120  CA  ASN B  47     185.109 140.266  42.280  1.00  0.00           C  
ATOM   4121  C   ASN B  47     186.465 140.573  41.659  1.00  0.00           C  
ATOM   4122  O   ASN B  47     187.442 140.803  42.372  1.00  0.00           O  
ATOM   4123  CB  ASN B  47     185.254 139.976  43.763  1.00  0.00           C  
ATOM   4124  CG  ASN B  47     183.928 139.797  44.449  1.00  0.00           C  
ATOM   4125  OD1 ASN B  47     182.951 140.480  44.124  1.00  0.00           O  
ATOM   4126  ND2 ASN B  47     183.877 138.891  45.392  1.00  0.00           N  
ATOM   4127  H   ASN B  47     183.508 139.270  41.279  1.00  0.00           H  
ATOM   4128  HA  ASN B  47     184.488 141.156  42.158  1.00  0.00           H  
ATOM   4129 1HB  ASN B  47     185.846 139.070  43.901  1.00  0.00           H  
ATOM   4130 2HB  ASN B  47     185.792 140.795  44.243  1.00  0.00           H  
ATOM   4131 1HD2 ASN B  47     183.020 138.730  45.884  1.00  0.00           H  
ATOM   4132 2HD2 ASN B  47     184.693 138.362  45.622  1.00  0.00           H  
ATOM   4133  N   LEU B  48     186.523 140.586  40.331  1.00  0.00           N  
ATOM   4134  CA  LEU B  48     187.770 140.865  39.630  1.00  0.00           C  
ATOM   4135  C   LEU B  48     187.879 142.339  39.264  1.00  0.00           C  
ATOM   4136  O   LEU B  48     187.006 142.890  38.593  1.00  0.00           O  
ATOM   4137  CB  LEU B  48     187.867 140.009  38.360  1.00  0.00           C  
ATOM   4138  CG  LEU B  48     189.132 140.212  37.516  1.00  0.00           C  
ATOM   4139  CD1 LEU B  48     190.351 139.766  38.313  1.00  0.00           C  
ATOM   4140  CD2 LEU B  48     189.008 139.426  36.220  1.00  0.00           C  
ATOM   4141  H   LEU B  48     185.687 140.393  39.797  1.00  0.00           H  
ATOM   4142  HA  LEU B  48     188.600 140.610  40.288  1.00  0.00           H  
ATOM   4143 1HB  LEU B  48     187.824 138.959  38.645  1.00  0.00           H  
ATOM   4144 2HB  LEU B  48     187.007 140.228  37.727  1.00  0.00           H  
ATOM   4145  HG  LEU B  48     189.251 141.272  37.289  1.00  0.00           H  
ATOM   4146 1HD1 LEU B  48     191.250 139.911  37.713  1.00  0.00           H  
ATOM   4147 2HD1 LEU B  48     190.426 140.358  39.225  1.00  0.00           H  
ATOM   4148 3HD1 LEU B  48     190.252 138.712  38.569  1.00  0.00           H  
ATOM   4149 1HD2 LEU B  48     189.907 139.571  35.619  1.00  0.00           H  
ATOM   4150 2HD2 LEU B  48     188.890 138.367  36.446  1.00  0.00           H  
ATOM   4151 3HD2 LEU B  48     188.140 139.778  35.663  1.00  0.00           H  
ATOM   4152  N   SER B  49     188.963 142.970  39.702  1.00  0.00           N  
ATOM   4153  CA  SER B  49     189.206 144.377  39.409  1.00  0.00           C  
ATOM   4154  C   SER B  49     189.627 144.573  37.957  1.00  0.00           C  
ATOM   4155  O   SER B  49     190.045 143.623  37.295  1.00  0.00           O  
ATOM   4156  CB  SER B  49     190.275 144.926  40.334  1.00  0.00           C  
ATOM   4157  OG  SER B  49     191.526 144.366  40.043  1.00  0.00           O  
ATOM   4158  H   SER B  49     189.644 142.460  40.247  1.00  0.00           H  
ATOM   4159  HA  SER B  49     188.290 144.945  39.566  1.00  0.00           H  
ATOM   4160 1HB  SER B  49     190.325 146.009  40.230  1.00  0.00           H  
ATOM   4161 2HB  SER B  49     190.008 144.708  41.367  1.00  0.00           H  
ATOM   4162  HG  SER B  49     192.165 144.863  40.559  1.00  0.00           H  
ATOM   4163  N   GLU B  50     189.514 145.808  37.472  1.00  0.00           N  
ATOM   4164  CA  GLU B  50     189.898 146.150  36.108  1.00  0.00           C  
ATOM   4165  C   GLU B  50     191.389 145.934  35.884  1.00  0.00           C  
ATOM   4166  O   GLU B  50     191.799 145.472  34.818  1.00  0.00           O  
ATOM   4167  CB  GLU B  50     189.532 147.604  35.799  1.00  0.00           C  
ATOM   4168  CG  GLU B  50     189.875 148.052  34.386  1.00  0.00           C  
ATOM   4169  CD  GLU B  50     189.378 149.437  34.074  1.00  0.00           C  
ATOM   4170  OE1 GLU B  50     188.342 149.802  34.576  1.00  0.00           O  
ATOM   4171  OE2 GLU B  50     190.035 150.129  33.334  1.00  0.00           O  
ATOM   4172  H   GLU B  50     189.147 146.535  38.068  1.00  0.00           H  
ATOM   4173  HA  GLU B  50     189.354 145.503  35.421  1.00  0.00           H  
ATOM   4174 1HB  GLU B  50     188.461 147.749  35.945  1.00  0.00           H  
ATOM   4175 2HB  GLU B  50     190.050 148.265  36.495  1.00  0.00           H  
ATOM   4176 1HG  GLU B  50     190.958 148.031  34.262  1.00  0.00           H  
ATOM   4177 2HG  GLU B  50     189.442 147.348  33.677  1.00  0.00           H  
ATOM   4178  N   GLU B  51     192.199 146.277  36.882  1.00  0.00           N  
ATOM   4179  CA  GLU B  51     193.648 146.180  36.756  1.00  0.00           C  
ATOM   4180  C   GLU B  51     194.089 144.737  36.557  1.00  0.00           C  
ATOM   4181  O   GLU B  51     194.942 144.449  35.718  1.00  0.00           O  
ATOM   4182  CB  GLU B  51     194.332 146.765  37.995  1.00  0.00           C  
ATOM   4183  CG  GLU B  51     194.125 148.262  38.178  1.00  0.00           C  
ATOM   4184  CD  GLU B  51     192.790 148.599  38.783  1.00  0.00           C  
ATOM   4185  OE1 GLU B  51     192.058 147.693  39.101  1.00  0.00           O  
ATOM   4186  OE2 GLU B  51     192.504 149.763  38.928  1.00  0.00           O  
ATOM   4187  H   GLU B  51     191.804 146.608  37.750  1.00  0.00           H  
ATOM   4188  HA  GLU B  51     193.960 146.754  35.883  1.00  0.00           H  
ATOM   4189 1HB  GLU B  51     193.957 146.265  38.887  1.00  0.00           H  
ATOM   4190 2HB  GLU B  51     195.404 146.580  37.940  1.00  0.00           H  
ATOM   4191 1HG  GLU B  51     194.912 148.650  38.824  1.00  0.00           H  
ATOM   4192 2HG  GLU B  51     194.213 148.752  37.210  1.00  0.00           H  
ATOM   4193  N   ARG B  52     193.495 143.833  37.330  1.00  0.00           N  
ATOM   4194  CA  ARG B  52     193.813 142.412  37.235  1.00  0.00           C  
ATOM   4195  C   ARG B  52     193.246 141.805  35.957  1.00  0.00           C  
ATOM   4196  O   ARG B  52     193.866 140.933  35.349  1.00  0.00           O  
ATOM   4197  CB  ARG B  52     193.265 141.658  38.437  1.00  0.00           C  
ATOM   4198  CG  ARG B  52     193.940 141.986  39.760  1.00  0.00           C  
ATOM   4199  CD  ARG B  52     195.389 141.663  39.732  1.00  0.00           C  
ATOM   4200  NE  ARG B  52     195.956 141.598  41.069  1.00  0.00           N  
ATOM   4201  CZ  ARG B  52     197.276 141.624  41.342  1.00  0.00           C  
ATOM   4202  NH1 ARG B  52     198.148 141.714  40.364  1.00  0.00           N  
ATOM   4203  NH2 ARG B  52     197.692 141.559  42.595  1.00  0.00           N  
ATOM   4204  H   ARG B  52     192.807 144.136  38.002  1.00  0.00           H  
ATOM   4205  HA  ARG B  52     194.898 142.302  37.219  1.00  0.00           H  
ATOM   4206 1HB  ARG B  52     192.203 141.873  38.547  1.00  0.00           H  
ATOM   4207 2HB  ARG B  52     193.367 140.586  38.271  1.00  0.00           H  
ATOM   4208 1HG  ARG B  52     193.830 143.050  39.971  1.00  0.00           H  
ATOM   4209 2HG  ARG B  52     193.475 141.408  40.559  1.00  0.00           H  
ATOM   4210 1HD  ARG B  52     195.537 140.696  39.251  1.00  0.00           H  
ATOM   4211 2HD  ARG B  52     195.922 142.430  39.172  1.00  0.00           H  
ATOM   4212  HE  ARG B  52     195.316 141.528  41.848  1.00  0.00           H  
ATOM   4213 1HH1 ARG B  52     197.830 141.764  39.406  1.00  0.00           H  
ATOM   4214 2HH1 ARG B  52     199.136 141.734  40.569  1.00  0.00           H  
ATOM   4215 1HH2 ARG B  52     197.021 141.490  43.348  1.00  0.00           H  
ATOM   4216 2HH2 ARG B  52     198.679 141.579  42.800  1.00  0.00           H  
ATOM   4217  N   LEU B  53     192.070 142.276  35.556  1.00  0.00           N  
ATOM   4218  CA  LEU B  53     191.433 141.817  34.328  1.00  0.00           C  
ATOM   4219  C   LEU B  53     192.327 142.062  33.119  1.00  0.00           C  
ATOM   4220  O   LEU B  53     192.535 141.165  32.301  1.00  0.00           O  
ATOM   4221  CB  LEU B  53     190.089 142.528  34.130  1.00  0.00           C  
ATOM   4222  CG  LEU B  53     189.216 141.994  32.987  1.00  0.00           C  
ATOM   4223  CD1 LEU B  53     187.747 142.121  33.368  1.00  0.00           C  
ATOM   4224  CD2 LEU B  53     189.518 142.768  31.712  1.00  0.00           C  
ATOM   4225  H   LEU B  53     191.606 142.980  36.114  1.00  0.00           H  
ATOM   4226  HA  LEU B  53     191.259 140.743  34.410  1.00  0.00           H  
ATOM   4227 1HB  LEU B  53     189.514 142.448  35.051  1.00  0.00           H  
ATOM   4228 2HB  LEU B  53     190.279 143.584  33.936  1.00  0.00           H  
ATOM   4229  HG  LEU B  53     189.429 140.937  32.829  1.00  0.00           H  
ATOM   4230 1HD1 LEU B  53     187.126 141.741  32.556  1.00  0.00           H  
ATOM   4231 2HD1 LEU B  53     187.554 141.542  34.272  1.00  0.00           H  
ATOM   4232 3HD1 LEU B  53     187.507 143.168  33.548  1.00  0.00           H  
ATOM   4233 1HD2 LEU B  53     188.898 142.388  30.900  1.00  0.00           H  
ATOM   4234 2HD2 LEU B  53     189.304 143.825  31.868  1.00  0.00           H  
ATOM   4235 3HD2 LEU B  53     190.570 142.645  31.454  1.00  0.00           H  
ATOM   4236  N   ARG B  54     192.858 143.275  33.022  1.00  0.00           N  
ATOM   4237  CA  ARG B  54     193.725 143.654  31.914  1.00  0.00           C  
ATOM   4238  C   ARG B  54     195.003 142.823  31.904  1.00  0.00           C  
ATOM   4239  O   ARG B  54     195.459 142.389  30.847  1.00  0.00           O  
ATOM   4240  CB  ARG B  54     194.084 145.130  31.997  1.00  0.00           C  
ATOM   4241  CG  ARG B  54     192.939 146.085  31.702  1.00  0.00           C  
ATOM   4242  CD  ARG B  54     193.365 147.504  31.809  1.00  0.00           C  
ATOM   4243  NE  ARG B  54     192.240 148.418  31.690  1.00  0.00           N  
ATOM   4244  CZ  ARG B  54     191.693 148.812  30.523  1.00  0.00           C  
ATOM   4245  NH1 ARG B  54     192.179 148.364  29.386  1.00  0.00           N  
ATOM   4246  NH2 ARG B  54     190.670 149.648  30.521  1.00  0.00           N  
ATOM   4247  H   ARG B  54     192.654 143.958  33.738  1.00  0.00           H  
ATOM   4248  HA  ARG B  54     193.191 143.478  30.980  1.00  0.00           H  
ATOM   4249 1HB  ARG B  54     194.456 145.359  32.995  1.00  0.00           H  
ATOM   4250 2HB  ARG B  54     194.886 145.349  31.291  1.00  0.00           H  
ATOM   4251 1HG  ARG B  54     192.573 145.912  30.689  1.00  0.00           H  
ATOM   4252 2HG  ARG B  54     192.130 145.915  32.414  1.00  0.00           H  
ATOM   4253 1HD  ARG B  54     193.838 147.669  32.776  1.00  0.00           H  
ATOM   4254 2HD  ARG B  54     194.074 147.732  31.014  1.00  0.00           H  
ATOM   4255  HE  ARG B  54     191.839 148.784  32.543  1.00  0.00           H  
ATOM   4256 1HH1 ARG B  54     192.961 147.725  29.388  1.00  0.00           H  
ATOM   4257 2HH1 ARG B  54     191.770 148.659  28.511  1.00  0.00           H  
ATOM   4258 1HH2 ARG B  54     190.298 149.992  31.395  1.00  0.00           H  
ATOM   4259 2HH2 ARG B  54     190.262 149.943  29.646  1.00  0.00           H  
ATOM   4260  N   GLU B  55     195.566 142.592  33.088  1.00  0.00           N  
ATOM   4261  CA  GLU B  55     196.783 141.797  33.216  1.00  0.00           C  
ATOM   4262  C   GLU B  55     196.557 140.366  32.746  1.00  0.00           C  
ATOM   4263  O   GLU B  55     197.395 139.792  32.051  1.00  0.00           O  
ATOM   4264  CB  GLU B  55     197.269 141.796  34.667  1.00  0.00           C  
ATOM   4265  CG  GLU B  55     197.858 143.120  35.134  1.00  0.00           C  
ATOM   4266  CD  GLU B  55     198.156 143.141  36.607  1.00  0.00           C  
ATOM   4267  OE1 GLU B  55     197.818 142.194  37.276  1.00  0.00           O  
ATOM   4268  OE2 GLU B  55     198.722 144.106  37.065  1.00  0.00           O  
ATOM   4269  H   GLU B  55     195.140 142.971  33.922  1.00  0.00           H  
ATOM   4270  HA  GLU B  55     197.556 142.245  32.591  1.00  0.00           H  
ATOM   4271 1HB  GLU B  55     196.439 141.547  35.329  1.00  0.00           H  
ATOM   4272 2HB  GLU B  55     198.031 141.028  34.795  1.00  0.00           H  
ATOM   4273 1HG  GLU B  55     198.780 143.309  34.585  1.00  0.00           H  
ATOM   4274 2HG  GLU B  55     197.157 143.920  34.898  1.00  0.00           H  
ATOM   4275  N   ILE B  56     195.415 139.801  33.126  1.00  0.00           N  
ATOM   4276  CA  ILE B  56     195.063 138.437  32.749  1.00  0.00           C  
ATOM   4277  C   ILE B  56     194.804 138.329  31.251  1.00  0.00           C  
ATOM   4278  O   ILE B  56     195.294 137.409  30.597  1.00  0.00           O  
ATOM   4279  CB  ILE B  56     193.820 137.957  33.521  1.00  0.00           C  
ATOM   4280  CG1 ILE B  56     194.141 137.809  35.010  1.00  0.00           C  
ATOM   4281  CG2 ILE B  56     193.314 136.641  32.949  1.00  0.00           C  
ATOM   4282  CD1 ILE B  56     192.918 137.679  35.889  1.00  0.00           C  
ATOM   4283  H   ILE B  56     194.766 140.333  33.689  1.00  0.00           H  
ATOM   4284  HA  ILE B  56     195.898 137.784  32.998  1.00  0.00           H  
ATOM   4285  HB  ILE B  56     193.031 138.704  33.441  1.00  0.00           H  
ATOM   4286 1HG1 ILE B  56     194.765 136.929  35.162  1.00  0.00           H  
ATOM   4287 2HG1 ILE B  56     194.712 138.675  35.347  1.00  0.00           H  
ATOM   4288 1HG2 ILE B  56     192.437 136.316  33.506  1.00  0.00           H  
ATOM   4289 2HG2 ILE B  56     193.049 136.778  31.901  1.00  0.00           H  
ATOM   4290 3HG2 ILE B  56     194.096 135.885  33.029  1.00  0.00           H  
ATOM   4291 1HD1 ILE B  56     193.226 137.578  36.930  1.00  0.00           H  
ATOM   4292 2HD1 ILE B  56     192.295 138.567  35.779  1.00  0.00           H  
ATOM   4293 3HD1 ILE B  56     192.350 136.798  35.593  1.00  0.00           H  
ATOM   4294  N   ALA B  57     194.040 139.277  30.714  1.00  0.00           N  
ATOM   4295  CA  ALA B  57     193.646 139.242  29.312  1.00  0.00           C  
ATOM   4296  C   ALA B  57     194.861 139.164  28.399  1.00  0.00           C  
ATOM   4297  O   ALA B  57     194.873 138.401  27.434  1.00  0.00           O  
ATOM   4298  CB  ALA B  57     192.804 140.463  28.968  1.00  0.00           C  
ATOM   4299  H   ALA B  57     193.724 140.043  31.291  1.00  0.00           H  
ATOM   4300  HA  ALA B  57     193.031 138.357  29.146  1.00  0.00           H  
ATOM   4301 1HB  ALA B  57     192.517 140.424  27.917  1.00  0.00           H  
ATOM   4302 2HB  ALA B  57     191.908 140.473  29.589  1.00  0.00           H  
ATOM   4303 3HB  ALA B  57     193.383 141.367  29.151  1.00  0.00           H  
ATOM   4304  N   GLU B  58     195.883 139.957  28.711  1.00  0.00           N  
ATOM   4305  CA  GLU B  58     197.123 139.944  27.942  1.00  0.00           C  
ATOM   4306  C   GLU B  58     197.862 138.623  28.112  1.00  0.00           C  
ATOM   4307  O   GLU B  58     198.337 138.042  27.136  1.00  0.00           O  
ATOM   4308  CB  GLU B  58     198.027 141.103  28.367  1.00  0.00           C  
ATOM   4309  CG  GLU B  58     199.337 141.194  27.597  1.00  0.00           C  
ATOM   4310  CD  GLU B  58     200.157 142.396  27.976  1.00  0.00           C  
ATOM   4311  OE1 GLU B  58     199.702 143.171  28.783  1.00  0.00           O  
ATOM   4312  OE2 GLU B  58     201.239 142.540  27.458  1.00  0.00           O  
ATOM   4313  H   GLU B  58     195.800 140.582  29.500  1.00  0.00           H  
ATOM   4314  HA  GLU B  58     196.877 140.064  26.887  1.00  0.00           H  
ATOM   4315 1HB  GLU B  58     197.496 142.046  28.235  1.00  0.00           H  
ATOM   4316 2HB  GLU B  58     198.267 141.008  29.426  1.00  0.00           H  
ATOM   4317 1HG  GLU B  58     199.923 140.295  27.790  1.00  0.00           H  
ATOM   4318 2HG  GLU B  58     199.119 141.230  26.531  1.00  0.00           H  
ATOM   4319  N   TYR B  59     197.952 138.157  29.353  1.00  0.00           N  
ATOM   4320  CA  TYR B  59     198.618 136.892  29.644  1.00  0.00           C  
ATOM   4321  C   TYR B  59     197.989 135.746  28.862  1.00  0.00           C  
ATOM   4322  O   TYR B  59     198.699 134.952  28.243  1.00  0.00           O  
ATOM   4323  CB  TYR B  59     198.572 136.597  31.145  1.00  0.00           C  
ATOM   4324  CG  TYR B  59     199.143 135.247  31.520  1.00  0.00           C  
ATOM   4325  CD1 TYR B  59     200.511 135.093  31.684  1.00  0.00           C  
ATOM   4326  CD2 TYR B  59     198.297 134.162  31.698  1.00  0.00           C  
ATOM   4327  CE1 TYR B  59     201.032 133.860  32.025  1.00  0.00           C  
ATOM   4328  CE2 TYR B  59     198.818 132.929  32.040  1.00  0.00           C  
ATOM   4329  CZ  TYR B  59     200.180 132.776  32.203  1.00  0.00           C  
ATOM   4330  OH  TYR B  59     200.698 131.549  32.543  1.00  0.00           O  
ATOM   4331  H   TYR B  59     197.556 138.692  30.113  1.00  0.00           H  
ATOM   4332  HA  TYR B  59     199.660 136.971  29.336  1.00  0.00           H  
ATOM   4333 1HB  TYR B  59     199.131 137.364  31.684  1.00  0.00           H  
ATOM   4334 2HB  TYR B  59     197.541 136.638  31.494  1.00  0.00           H  
ATOM   4335  HD1 TYR B  59     201.177 135.946  31.543  1.00  0.00           H  
ATOM   4336  HD2 TYR B  59     197.221 134.282  31.568  1.00  0.00           H  
ATOM   4337  HE1 TYR B  59     202.108 133.739  32.154  1.00  0.00           H  
ATOM   4338  HE2 TYR B  59     198.153 132.077  32.179  1.00  0.00           H  
ATOM   4339  HH  TYR B  59     199.979 130.937  32.721  1.00  0.00           H  
ATOM   4340  N   LEU B  60     196.661 135.667  28.888  1.00  0.00           N  
ATOM   4341  CA  LEU B  60     195.957 134.528  28.309  1.00  0.00           C  
ATOM   4342  C   LEU B  60     196.225 134.416  26.815  1.00  0.00           C  
ATOM   4343  O   LEU B  60     196.388 133.316  26.285  1.00  0.00           O  
ATOM   4344  CB  LEU B  60     194.448 134.656  28.555  1.00  0.00           C  
ATOM   4345  CG  LEU B  60     193.998 134.519  30.015  1.00  0.00           C  
ATOM   4346  CD1 LEU B  60     192.522 134.876  30.128  1.00  0.00           C  
ATOM   4347  CD2 LEU B  60     194.256 133.098  30.495  1.00  0.00           C  
ATOM   4348  H   LEU B  60     196.126 136.408  29.317  1.00  0.00           H  
ATOM   4349  HA  LEU B  60     196.316 133.619  28.789  1.00  0.00           H  
ATOM   4350 1HB  LEU B  60     194.119 135.630  28.197  1.00  0.00           H  
ATOM   4351 2HB  LEU B  60     193.935 133.887  27.977  1.00  0.00           H  
ATOM   4352  HG  LEU B  60     194.559 135.219  30.636  1.00  0.00           H  
ATOM   4353 1HD1 LEU B  60     192.203 134.779  31.166  1.00  0.00           H  
ATOM   4354 2HD1 LEU B  60     192.370 135.903  29.797  1.00  0.00           H  
ATOM   4355 3HD1 LEU B  60     191.937 134.202  29.504  1.00  0.00           H  
ATOM   4356 1HD2 LEU B  60     193.937 133.001  31.533  1.00  0.00           H  
ATOM   4357 2HD2 LEU B  60     193.695 132.398  29.876  1.00  0.00           H  
ATOM   4358 3HD2 LEU B  60     195.320 132.876  30.420  1.00  0.00           H  
ATOM   4359  N   TRP B  61     196.275 135.561  26.141  1.00  0.00           N  
ATOM   4360  CA  TRP B  61     196.576 135.601  24.715  1.00  0.00           C  
ATOM   4361  C   TRP B  61     197.959 135.030  24.427  1.00  0.00           C  
ATOM   4362  O   TRP B  61     198.130 134.232  23.506  1.00  0.00           O  
ATOM   4363  CB  TRP B  61     196.494 137.036  24.193  1.00  0.00           C  
ATOM   4364  CG  TRP B  61     196.855 137.168  22.744  1.00  0.00           C  
ATOM   4365  CD1 TRP B  61     196.031 136.973  21.677  1.00  0.00           C  
ATOM   4366  CD2 TRP B  61     198.146 137.527  22.194  1.00  0.00           C  
ATOM   4367  NE1 TRP B  61     196.715 137.183  20.506  1.00  0.00           N  
ATOM   4368  CE2 TRP B  61     198.010 137.525  20.803  1.00  0.00           C  
ATOM   4369  CE3 TRP B  61     199.386 137.846  22.761  1.00  0.00           C  
ATOM   4370  CZ2 TRP B  61     199.070 137.828  19.962  1.00  0.00           C  
ATOM   4371  CZ3 TRP B  61     200.448 138.152  21.918  1.00  0.00           C  
ATOM   4372  CH2 TRP B  61     200.293 138.143  20.555  1.00  0.00           C  
ATOM   4373  H   TRP B  61     196.104 136.429  26.628  1.00  0.00           H  
ATOM   4374  HA  TRP B  61     195.842 134.989  24.189  1.00  0.00           H  
ATOM   4375 1HB  TRP B  61     195.481 137.416  24.329  1.00  0.00           H  
ATOM   4376 2HB  TRP B  61     197.162 137.673  24.772  1.00  0.00           H  
ATOM   4377  HD1 TRP B  61     194.981 136.691  21.744  1.00  0.00           H  
ATOM   4378  HE1 TRP B  61     196.329 137.100  19.576  1.00  0.00           H  
ATOM   4379  HE3 TRP B  61     199.513 137.857  23.843  1.00  0.00           H  
ATOM   4380  HZ2 TRP B  61     198.967 137.826  18.877  1.00  0.00           H  
ATOM   4381  HZ3 TRP B  61     201.410 138.398  22.368  1.00  0.00           H  
ATOM   4382  HH2 TRP B  61     201.147 138.388  19.923  1.00  0.00           H  
ATOM   4383  N   ARG B  62     198.942 135.444  25.222  1.00  0.00           N  
ATOM   4384  CA  ARG B  62     200.309 134.957  25.082  1.00  0.00           C  
ATOM   4385  C   ARG B  62     200.384 133.453  25.322  1.00  0.00           C  
ATOM   4386  O   ARG B  62     201.190 132.761  24.704  1.00  0.00           O  
ATOM   4387  CB  ARG B  62     201.235 135.670  26.057  1.00  0.00           C  
ATOM   4388  CG  ARG B  62     201.458 137.145  25.763  1.00  0.00           C  
ATOM   4389  CD  ARG B  62     202.371 137.770  26.754  1.00  0.00           C  
ATOM   4390  NE  ARG B  62     202.440 139.213  26.594  1.00  0.00           N  
ATOM   4391  CZ  ARG B  62     203.228 139.848  25.705  1.00  0.00           C  
ATOM   4392  NH1 ARG B  62     204.008 139.154  24.905  1.00  0.00           N  
ATOM   4393  NH2 ARG B  62     203.218 141.168  25.636  1.00  0.00           N  
ATOM   4394  H   ARG B  62     198.739 136.126  25.939  1.00  0.00           H  
ATOM   4395  HA  ARG B  62     200.648 135.163  24.067  1.00  0.00           H  
ATOM   4396 1HB  ARG B  62     200.831 135.592  27.065  1.00  0.00           H  
ATOM   4397 2HB  ARG B  62     202.210 135.182  26.055  1.00  0.00           H  
ATOM   4398 1HG  ARG B  62     201.899 137.257  24.773  1.00  0.00           H  
ATOM   4399 2HG  ARG B  62     200.503 137.671  25.797  1.00  0.00           H  
ATOM   4400 1HD  ARG B  62     202.017 137.555  27.762  1.00  0.00           H  
ATOM   4401 2HD  ARG B  62     203.375 137.365  26.629  1.00  0.00           H  
ATOM   4402  HE  ARG B  62     201.854 139.781  27.192  1.00  0.00           H  
ATOM   4403 1HH1 ARG B  62     204.015 138.145  24.957  1.00  0.00           H  
ATOM   4404 2HH1 ARG B  62     204.598 139.629  24.238  1.00  0.00           H  
ATOM   4405 1HH2 ARG B  62     202.619 141.701  26.251  1.00  0.00           H  
ATOM   4406 2HH2 ARG B  62     203.809 141.643  24.970  1.00  0.00           H  
ATOM   4407  N   VAL B  63     199.543 132.954  26.222  1.00  0.00           N  
ATOM   4408  CA  VAL B  63     199.490 131.525  26.505  1.00  0.00           C  
ATOM   4409  C   VAL B  63     198.797 130.764  25.383  1.00  0.00           C  
ATOM   4410  O   VAL B  63     199.287 129.728  24.935  1.00  0.00           O  
ATOM   4411  CB  VAL B  63     198.747 131.271  27.830  1.00  0.00           C  
ATOM   4412  CG1 VAL B  63     198.426 129.791  27.985  1.00  0.00           C  
ATOM   4413  CG2 VAL B  63     199.585 131.766  28.998  1.00  0.00           C  
ATOM   4414  H   VAL B  63     198.928 133.578  26.725  1.00  0.00           H  
ATOM   4415  HA  VAL B  63     200.512 131.154  26.600  1.00  0.00           H  
ATOM   4416  HB  VAL B  63     197.796 131.805  27.811  1.00  0.00           H  
ATOM   4417 1HG1 VAL B  63     197.901 129.630  28.926  1.00  0.00           H  
ATOM   4418 2HG1 VAL B  63     197.796 129.467  27.157  1.00  0.00           H  
ATOM   4419 3HG1 VAL B  63     199.352 129.217  27.984  1.00  0.00           H  
ATOM   4420 1HG2 VAL B  63     199.053 131.584  29.931  1.00  0.00           H  
ATOM   4421 2HG2 VAL B  63     200.538 131.236  29.013  1.00  0.00           H  
ATOM   4422 3HG2 VAL B  63     199.767 132.836  28.887  1.00  0.00           H  
ATOM   4423  N   ALA B  64     197.659 131.284  24.931  1.00  0.00           N  
ATOM   4424  CA  ALA B  64     196.841 130.597  23.939  1.00  0.00           C  
ATOM   4425  C   ALA B  64     197.481 130.659  22.558  1.00  0.00           C  
ATOM   4426  O   ALA B  64     197.392 129.707  21.782  1.00  0.00           O  
ATOM   4427  CB  ALA B  64     195.441 131.193  23.901  1.00  0.00           C  
ATOM   4428  H   ALA B  64     197.349 132.179  25.282  1.00  0.00           H  
ATOM   4429  HA  ALA B  64     196.750 129.549  24.231  1.00  0.00           H  
ATOM   4430 1HB  ALA B  64     194.843 130.669  23.156  1.00  0.00           H  
ATOM   4431 2HB  ALA B  64     194.975 131.088  24.881  1.00  0.00           H  
ATOM   4432 3HB  ALA B  64     195.503 132.248  23.640  1.00  0.00           H  
ATOM   4433  N   VAL B  65     198.123 131.783  22.251  1.00  0.00           N  
ATOM   4434  CA  VAL B  65     198.652 132.023  20.913  1.00  0.00           C  
ATOM   4435  C   VAL B  65     200.173 131.940  20.901  1.00  0.00           C  
ATOM   4436  O   VAL B  65     200.716 130.870  20.869  1.00  0.00           O  
ATOM   4437  OXT VAL B  65     200.830 132.945  20.919  1.00  0.00           O  
ATOM   4438  CB  VAL B  65     198.212 133.410  20.406  1.00  0.00           C  
ATOM   4439  CG1 VAL B  65     198.748 133.658  19.004  1.00  0.00           C  
ATOM   4440  CG2 VAL B  65     196.695 133.512  20.430  1.00  0.00           C  
ATOM   4441  H   VAL B  65     198.245 132.492  22.960  1.00  0.00           H  
ATOM   4442  HA  VAL B  65     198.280 131.242  20.249  1.00  0.00           H  
ATOM   4443  HB  VAL B  65     198.639 134.176  21.053  1.00  0.00           H  
ATOM   4444 1HG1 VAL B  65     198.428 134.643  18.661  1.00  0.00           H  
ATOM   4445 2HG1 VAL B  65     199.837 133.615  19.018  1.00  0.00           H  
ATOM   4446 3HG1 VAL B  65     198.362 132.896  18.327  1.00  0.00           H  
ATOM   4447 1HG2 VAL B  65     196.392 134.495  20.071  1.00  0.00           H  
ATOM   4448 2HG2 VAL B  65     196.268 132.742  19.787  1.00  0.00           H  
ATOM   4449 3HG2 VAL B  65     196.336 133.373  21.450  1.00  0.00           H  
TER                                                                             
REMARK PDBinfo-LABEL:    2 orig_interface
REMARK PDBinfo-LABEL:    3 HBNet orig_interface
REMARK PDBinfo-LABEL:    4 orig_interface
REMARK PDBinfo-LABEL:    5 orig_interface
REMARK PDBinfo-LABEL:    6 orig_interface
REMARK PDBinfo-LABEL:    7 orig_interface
REMARK PDBinfo-LABEL:    8 orig_interface
REMARK PDBinfo-LABEL:    9 orig_interface
REMARK PDBinfo-LABEL:   10 other_overlap
REMARK PDBinfo-LABEL:   13 orig_interface
REMARK PDBinfo-LABEL:   16 other_overlap
REMARK PDBinfo-LABEL:   17 orig_interface
REMARK PDBinfo-LABEL:   19 other_overlap
REMARK PDBinfo-LABEL:   20 other_overlap
REMARK PDBinfo-LABEL:   21 orig_interface
REMARK PDBinfo-LABEL:   23 other_overlap
REMARK PDBinfo-LABEL:   24 orig_interface
REMARK PDBinfo-LABEL:   29 orig_interface
REMARK PDBinfo-LABEL:   32 orig_interface
REMARK PDBinfo-LABEL:   33 orig_interface
REMARK PDBinfo-LABEL:   35 HBNet orig_interface
REMARK PDBinfo-LABEL:   37 orig_interface
REMARK PDBinfo-LABEL:   38 orig_interface
REMARK PDBinfo-LABEL:   39 orig_interface
REMARK PDBinfo-LABEL:   40 orig_interface
REMARK PDBinfo-LABEL:   41 orig_interface
REMARK PDBinfo-LABEL:   42 HBNet orig_interface
REMARK PDBinfo-LABEL:   43 orig_interface
REMARK PDBinfo-LABEL:   44 HBNet orig_interface
REMARK PDBinfo-LABEL:   45 orig_interface
REMARK PDBinfo-LABEL:   48 orig_interface
REMARK PDBinfo-LABEL:   53 orig_interface
REMARK PDBinfo-LABEL:   55 other_overlap
REMARK PDBinfo-LABEL:   56 orig_interface
REMARK PDBinfo-LABEL:   57 orig_interface
REMARK PDBinfo-LABEL:   58 overlap
REMARK PDBinfo-LABEL:   59 overlap
REMARK PDBinfo-LABEL:   60 orig_interface overlap
REMARK PDBinfo-LABEL:   61 orig_interface overlap
REMARK PDBinfo-LABEL:   62 overlap
REMARK PDBinfo-LABEL:   63 orig_interface overlap
REMARK PDBinfo-LABEL:   64 other_overlap
REMARK PDBinfo-LABEL:   65 other_overlap
REMARK PDBinfo-LABEL:   66 other_overlap
REMARK PDBinfo-LABEL:   67 other_overlap
REMARK PDBinfo-LABEL:   68 other_overlap
REMARK PDBinfo-LABEL:   71 other_overlap
REMARK PDBinfo-LABEL:   72 other_overlap
REMARK PDBinfo-LABEL:   92 other_overlap
REMARK PDBinfo-LABEL:   95 other_overlap
REMARK PDBinfo-LABEL:   96 other_overlap
REMARK PDBinfo-LABEL:   99 other_overlap
REMARK PDBinfo-LABEL:  100 other_overlap
REMARK PDBinfo-LABEL:  101 other_overlap
REMARK PDBinfo-LABEL:  102 other_overlap
REMARK PDBinfo-LABEL:  103 other_overlap
REMARK PDBinfo-LABEL:  104 other_overlap
REMARK PDBinfo-LABEL:  106 other_overlap
REMARK PDBinfo-LABEL:  107 other_overlap
REMARK PDBinfo-LABEL:  110 other_overlap
REMARK PDBinfo-LABEL:  111 other_overlap
REMARK PDBinfo-LABEL:  145 was_helix_P
REMARK PDBinfo-LABEL:  188 was_helix_P
REMARK PDBinfo-LABEL:  209 orig_interface
REMARK PDBinfo-LABEL:  210 HBNet orig_interface
REMARK PDBinfo-LABEL:  211 orig_interface
REMARK PDBinfo-LABEL:  212 orig_interface
REMARK PDBinfo-LABEL:  213 orig_interface
REMARK PDBinfo-LABEL:  214 orig_interface
REMARK PDBinfo-LABEL:  215 orig_interface
REMARK PDBinfo-LABEL:  216 orig_interface
REMARK PDBinfo-LABEL:  217 orig_interface
REMARK PDBinfo-LABEL:  221 orig_interface
REMARK PDBinfo-LABEL:  225 orig_interface
REMARK PDBinfo-LABEL:  229 orig_interface
REMARK PDBinfo-LABEL:  232 orig_interface
REMARK PDBinfo-LABEL:  237 orig_interface
REMARK PDBinfo-LABEL:  240 orig_interface
REMARK PDBinfo-LABEL:  245 orig_interface
REMARK PDBinfo-LABEL:  247 orig_interface
REMARK PDBinfo-LABEL:  248 orig_interface
REMARK PDBinfo-LABEL:  249 orig_interface
REMARK PDBinfo-LABEL:  250 orig_interface
REMARK PDBinfo-LABEL:  251 orig_interface
REMARK PDBinfo-LABEL:  252 orig_interface
REMARK PDBinfo-LABEL:  253 orig_interface
REMARK PDBinfo-LABEL:  256 orig_interface
REMARK PDBinfo-LABEL:  258 HBNet orig_interface
REMARK PDBinfo-LABEL:  261 orig_interface
REMARK PDBinfo-LABEL:  262 HBNet orig_interface
REMARK PDBinfo-LABEL:  264 orig_interface
REMARK PDBinfo-LABEL:  265 orig_interface
REMARK PDBinfo-LABEL:  268 orig_interface
REMARK PDBinfo-LABEL:  269 orig_interface
REMARK PDBinfo-LABEL:  271 orig_interface
REMARK PDBinfo-LABEL:  272 orig_interface
REMARK PDBinfo-LABEL:  273 orig_interface

BuriedUnsatHbonds vbuns: 
      Unsatisfied HEAVY polar atom at residue 104: ALA  N  
      Unsatisfied Hpol polar atom at residue 104: ALA  H  
      Unsatisfied HEAVY polar atom at residue 215: SER  OG 
  all_heavy_atom_unsats = 2
  bb_heavy_atom_unsats = 1
  sc_heavy_atom_unsats = 1
  countable_nonheavy_unsats = 1


BuriedUnsatHbonds sbuns: 
      Unsatisfied HEAVY polar atom at residue 18: GLU  OE2
      Unsatisfied HEAVY polar atom at residue 73: VAL  O  
      Unsatisfied HEAVY polar atom at residue 96: LEU  O  
      Unsatisfied HEAVY polar atom at residue 101: VAL  N  
      Unsatisfied Hpol polar atom at residue 101: VAL  H  
  all_heavy_atom_unsats = 4
  bb_heavy_atom_unsats = 3
  sc_heavy_atom_unsats = 1
  countable_nonheavy_unsats = 1


BuriedUnsatHbonds buns_int: 
      Unsatisfied HEAVY polar atom at residue 73: VAL  O  
      Unsatisfied HEAVY polar atom at residue 96: LEU  O  
      Unsatisfied HEAVY polar atom at residue 101: VAL  N  
      Unsatisfied Hpol polar atom at residue 101: VAL  H  
      Unsatisfied HEAVY polar atom at residue 104: ALA  N  
      Unsatisfied Hpol polar atom at residue 104: ALA  H  
  all_heavy_atom_unsats = 4
  bb_heavy_atom_unsats = 4
  sc_heavy_atom_unsats = 0
  countable_nonheavy_unsats = 2


BuriedUnsatHbonds vbuns: 
      Unsatisfied HEAVY polar atom at residue 104: ALA  N  
      Unsatisfied Hpol polar atom at residue 104: ALA  H  
      Unsatisfied HEAVY polar atom at residue 215: SER  OG 
  all_heavy_atom_unsats = 2
  bb_heavy_atom_unsats = 1
  sc_heavy_atom_unsats = 1
  countable_nonheavy_unsats = 1


BuriedUnsatHbonds sbuns: 
      Unsatisfied HEAVY polar atom at residue 18: GLU  OE2
      Unsatisfied HEAVY polar atom at residue 73: VAL  O  
      Unsatisfied HEAVY polar atom at residue 96: LEU  O  
      Unsatisfied HEAVY polar atom at residue 101: VAL  N  
      Unsatisfied Hpol polar atom at residue 101: VAL  H  
  all_heavy_atom_unsats = 4
  bb_heavy_atom_unsats = 3
  sc_heavy_atom_unsats = 1
  countable_nonheavy_unsats = 1


BuriedUnsatHbonds buns_int: 
      Unsatisfied HEAVY polar atom at residue 73: VAL  O  
      Unsatisfied HEAVY polar atom at residue 96: LEU  O  
      Unsatisfied HEAVY polar atom at residue 101: VAL  N  
      Unsatisfied Hpol polar atom at residue 101: VAL  H  
      Unsatisfied HEAVY polar atom at residue 104: ALA  N  
      Unsatisfied Hpol polar atom at residue 104: ALA  H  
  all_heavy_atom_unsats = 4
  bb_heavy_atom_unsats = 4
  sc_heavy_atom_unsats = 0
  countable_nonheavy_unsats = 2


BuriedUnsatHbonds vbuns: 
  all_heavy_atom_unsats = 0
  bb_heavy_atom_unsats = 0
  sc_heavy_atom_unsats = 0
  countable_nonheavy_unsats = 0


BuriedUnsatHbonds sbuns: 
      Unsatisfied HEAVY polar atom at residue 62: ILE  O  
  all_heavy_atom_unsats = 1
  bb_heavy_atom_unsats = 1
  sc_heavy_atom_unsats = 0
  countable_nonheavy_unsats = 0


BuriedUnsatHbonds buns_int: 
      Unsatisfied HEAVY polar atom at residue 62: ILE  O  
  all_heavy_atom_unsats = 1
  bb_heavy_atom_unsats = 1
  sc_heavy_atom_unsats = 0
  countable_nonheavy_unsats = 0


BuriedUnsatHbonds vbuns: 
  all_heavy_atom_unsats = 0
  bb_heavy_atom_unsats = 0
  sc_heavy_atom_unsats = 0
  countable_nonheavy_unsats = 0


BuriedUnsatHbonds sbuns: 
      Unsatisfied HEAVY polar atom at residue 62: ILE  O  
  all_heavy_atom_unsats = 1
  bb_heavy_atom_unsats = 1
  sc_heavy_atom_unsats = 0
  countable_nonheavy_unsats = 0


BuriedUnsatHbonds buns_int: 
      Unsatisfied HEAVY polar atom at residue 62: ILE  O  
  all_heavy_atom_unsats = 1
  bb_heavy_atom_unsats = 1
  sc_heavy_atom_unsats = 0
  countable_nonheavy_unsats = 0

sc1_int_area 772.094
sc2_int_area 749.579

# All scores below are weighted scores, not raw scores.
#BEGIN_POSE_ENERGIES_TABLE LHD29_DHR53_AB_A_0008_0001.pdb
label fa_atr fa_rep fa_sol fa_intra_atr_xover4 fa_intra_rep_xover4 fa_intra_sol_xover4 lk_ball lk_ball_iso lk_ball_bridge lk_ball_bridge_uncpl fa_elec fa_intra_elec pro_close hbond_sr_bb hbond_lr_bb hbond_bb_sc hbond_sc dslf_fa13 omega fa_dun_dev fa_dun_rot fa_dun_semi p_aa_pp hxl_tors ref rama_prepro gen_bonded total
weights 1 0.55 1 1 0.55 1 0.92 -0.38 -0.33 -0.33 1 1 1.25 1 1 1 1 1.25 0.48 0.69 0.76 0.78 0.61 1 1 0.5 1 NA
pose -1682.92 223.459 1305.06 -95.8289 65.7498 71.4573 758.964 -725.089 -1.45852 -10.1272 -636.093 -62.8402 0.66036 -206.495 -49.7888 -19.4681 -72.8871 0 27.9328 24.8209 148.701 217.323 -62.3352 26.6411 -111.041 8.73231 0 -856.872
THR:NtermProteinFull_1 -2.65686 0.16016 1.95889 -0.13672 0.05155 0.0748 0.72857 -0.94424 -0.00126 -0.0043 -1.0557 -1.33111 0 0 0 0 0 0 0.02422 0.01256 0.02158 0 0 2.28857 -1.0874 0 0 -1.89669
TRP_2 -7.80496 0.90376 3.81369 -0.79145 0.0151 0.30413 2.58301 -2.54135 -0 -0 -2.83858 -0.22163 0 0 0 0 0 0 -0.01639 0.00912 0 1.38653 0.08767 0 1.6906 -0.13409 0 -3.55486
GLN_3 -7.57545 0.72181 6.16567 -0.26471 0.03674 0.22868 3.21905 -3.02873 -0.01742 -0.11398 -3.64426 -0.65386 0 0 0 0 -0.83407 0 0.01518 0.14068 0 3.0401 -0.10937 0 -0.18838 -0.24307 0 -3.1054
TRP_4 -11.8501 1.6351 3.13699 -0.99262 0.2371 0.78015 3.18335 -3.13262 -0 -0 -2.59534 -0.08404 0 0 0 0 0 0 0.34822 0.15988 0 1.95983 -0.07533 0 1.6906 -0.15676 0 -5.75562
VAL_5 -7.46285 0.98102 1.89038 -0.27757 0.19923 0.06204 2.28184 -2.23351 -0.00032 -0.00082 -2.76544 -0.32611 0 0 0 0 0 0 -0.01602 0.00066 0.11413 0 -0.59168 0 1.9342 -0.0658 0 -6.27662
LEU_6 -8.8157 2.89112 1.49014 -0.50381 0.31918 0.12398 2.49418 -2.15441 -0.02002 -0.09129 -2.05695 0.0994 0 0 0 0 0 0 0.16434 0.34528 1.1517 0 -0.32896 0 0.18072 -0.0567 0 -4.76782
ILE_7 -8.79339 1.17408 2.53927 -0.64295 1.04502 0.11736 2.1635 -2.43634 -0.00032 -0.00082 -2.05201 0.54488 0 0 0 0 0 0 -0.00088 0.07223 1.13402 0 -0.59996 0 0.73287 -0.25104 0 -5.25448
ASN_8 -4.74071 0.39324 4.16361 -0.36964 0.08181 0.74536 1.75031 -2.20264 -0.03426 -0.17238 -1.48955 -0.84525 0 0 0 -0.3313 0 0 -0.01589 0.0054 0 1.74929 -0.97373 0 -0.93687 0.21276 0 -3.01042
ILE_9 -9.00699 1.57363 2.87831 -0.59085 0.84526 0.13584 1.73624 -2.56582 -0.01897 -0.08808 -0.96638 0.10479 0 0 0 0 0 0 -0.06255 0.13 1.39553 0 -0.68781 0 0.73287 0.19715 0 -4.25782
SER_10 -4.52764 0.33119 4.98986 -0.02927 0 0.068 2.40905 -2.50019 -0.00686 -0.02265 -1.60228 -0.44321 0 0 0 -0.4228 0 0 0.00237 0.01777 0.11732 0 -0.44578 0.6076 -0.77834 -0.46297 0 -2.69884
GLU_11 -5.65982 0.36622 8.13168 -0.61462 0.15296 1.10216 4.02331 -3.32951 -0 -0 -5.5949 -0.43317 0 0 0 0 -2.63828 0 -0.04955 0.07825 0 3.33202 -0.29919 0 -2.7348 -0.46411 0 -4.63134
GLU_12 -5.01239 0.90191 7.30503 -0.32324 0.04598 0.34562 3.53579 -3.02186 -0 -0 -4.83126 -0.52177 0 0 0 0 -0.69409 0 0.11694 0 0 3.95848 -0.23957 0 -2.7348 -0.4173 0 -1.58652
ALA_13 -6.25041 1.78924 3.36013 -0.02174 0 0 2.30426 -2.60152 -0 -0 -1.02476 -0.36722 0 0 0 -0.4228 0 0 0.0132 0 0 0 -0.21857 0 1.8394 -0.31047 0 -1.91126
ARG_14 -11.9512 1.15843 11.6854 -0.70487 0.14678 0.43519 4.51351 -5.15946 -0.00966 -0.0912 -4.07978 0.33187 0 0 0 0 -0.79932 0 -0.042 0.50458 2.07688 0 -0.0727 0 -1.2888 -0.09648 0 -3.44285
GLN_15 -5.03115 0.23829 6.35542 -0.27348 0.03898 0.21738 2.83538 -2.796 -0.01233 -0.08451 -2.97001 -0.48662 0 0 0 0 -1.04672 0 -0.05045 0.00482 0 2.71088 -0.16857 0 -0.18838 -0.03131 0 -0.73838
LEU_16 -6.60837 1.14828 3.47055 -0.503 0.47207 0.11752 2.24017 -2.36051 -0 -0 -1.88208 0.28145 0 0 0 0 0 0 -0.01418 0.14727 0.20559 0 -0.29512 0 0.18072 -0.08837 0 -3.48801
ILE_17 -8.58495 2.0449 2.74032 -0.52598 0.80991 0.10665 2.72748 -2.70893 -0 -0 -2.04411 -0.14343 0 0 0 0 0 0 0.16084 0.34401 0.77665 0 -0.31157 0 0.73287 -0.01922 0 -3.89457
GLU_18 -7.4721 0.69663 8.71244 -0.21329 0.02512 0.29306 3.56437 -3.78817 -0.01563 -0.14389 -3.88374 -0.60473 0 0 0 0 0 0 0.10744 0.06446 0 2.71703 -0.1923 0 -2.7348 -0.09346 0 -2.96157
LYS_19 -5.85624 0.31968 7.12434 -0.43011 0.06456 0.24677 3.78585 -3.31543 -0.00151 -0.02725 -4.56081 -0.14176 0 0 0 0 -0.6119 0 0.06615 0.00264 2.21496 0 -0.04237 0 -1.5107 -0.20522 0 -2.87833
ALA_20 -5.56167 3.02523 3.11633 -0.02072 0 0 2.50792 -2.61318 -0 -0 -1.50153 -0.34797 0 0 0 0 0 0 -0.02166 0 0 0 -0.03314 0 1.8394 0.17974 0 0.56876
VAL_21 -6.98446 0.5029 2.82584 -0.31147 0.24538 0.07147 2.64112 -2.51164 -0 -0 -2.93824 -0.19001 0 0 0 0 0 0 -0.05816 0.00134 0.04788 0 -0.28897 0 1.9342 0.3354 0 -4.6774
ARG_22 -7.12813 0.46324 7.53365 -0.75276 0.22318 0.48007 3.08645 -3.52311 -0.01438 -0.13456 -2.4227 0.43637 0 0 0 0 0 0 -0.05011 0.48172 2.02978 0 -0.12403 0 -1.2888 0.02205 0 -0.68206
ALA_23 -4.42885 0.18912 4.66843 -0.02112 0 0 2.84274 -2.50576 -0 -0 -2.3254 -0.3545 0 0 0 0 0 0 0.26066 0 0 0 -0.18621 0 1.8394 -0.09016 0 -0.11163
ILE_24 -7.59409 0.44563 4.68008 -0.51628 0.66059 0.10175 2.73982 -2.80736 -0 -0 -2.24734 0.06881 0 0 0 0 0 0 0.03347 0 0.48691 0 -0.43112 0 0.73287 0.10476 0 -3.54151
SER_25 -6.6563 1.06348 7.00053 -0.03104 0 0.02232 3.95531 -3.45046 -0 -0 -3.79215 -0.03784 0 0 0 0 0 0 0.12351 0.00633 0.57309 0 0.26974 1.72302 -0.77834 0.1505 0 0.14169
LYS_26 -3.74445 0.26554 4.46806 -0.30408 0.02676 0.13411 1.75978 -2.00515 -0 -0 -1.02861 -0.00715 0 0 0 0 0 0 0.11369 0.02542 1.64479 0 -0.01526 0 -1.5107 -0.14052 0 -0.31776
LYS_27 -2.95054 0.12267 3.59268 -0.54783 0.42149 0.34371 1.29695 -1.60561 -0 -0 -0.52476 0.19868 0 0 0 0 0 0 -0.03654 0.01922 1.91331 0 -0.08126 0 -1.5107 -0.252 0 0.39947
GLU_28 -5.0124 0.25347 4.8229 -0.4512 0.06929 0.90247 1.95075 -2.10604 -0 -0 -2.50957 -0.38217 0 0 0 0 -1.0493 0 -0.02021 0.02513 0 3.30211 -0.2277 0 -2.7348 -0.3508 0 -3.51804
GLY_29 -1.71418 0.08622 2.3931 -6e-05 0 0 1.09548 -1.19043 -0 -0 -1.29909 -0.3721 0 0 0 0 0 0 -0.16575 0 0 0 -1.46036 0 0.83697 -0.30272 0 -2.0929
THR_30 -5.74035 1.07618 3.55767 -0.10725 0.05966 0.07216 1.58814 -2.11926 -0.00358 -0.01121 -1.3496 -0.71344 0 0 0 0 0 0 -0.00558 0.02502 0.00427 0 -0.45385 2.43938 -1.0874 -0.21123 0 -2.98027
GLU_31 -3.94916 0.50012 5.27446 -0.30403 0.06799 0.37378 2.65641 -2.14725 -0.01466 -0.05044 -3.17557 -0.33501 0 0 0 0 -0.52579 0 -0.04603 0.01797 0 2.75819 0.23734 0 -2.7348 -0.16802 0 -1.56448
VAL_32 -4.61856 0.82828 0.3422 -0.28621 0.2664 0.06146 0.3927 -1.11663 -0.00358 -0.01121 -0.19588 -0.25059 0 0 0 0 0 0 0.27832 0.06083 0.2235 0 -0.7816 0 1.9342 -0.27388 0 -3.15026
HIS_33 -4.5616 0.2335 4.68825 -0.56177 0.01193 0.38274 2.81883 -2.2479 -0.01466 -0.05044 -3.26617 -0.90903 0 0 0 0 -1.13807 0 -0.00606 0.03334 0 2.75447 0.03665 0 -0.45461 -0.39202 0 -2.64262
PHE_34 -4.94366 0.46893 2.96555 -1.08506 0.13907 0.72604 0.6667 -1.66507 -0 -0 -0.71134 -0.11767 0 0 0 0 0 0 0.05585 0.03558 0 0.93707 -0.35347 0 1.0402 -0.19537 0 -2.03663
GLU_35 -4.71981 0.33362 5.84274 -0.19592 0.0399 0.28763 3.72522 -2.48761 -0.00209 -0.00976 -4.7898 -0.60456 0 0 0 0 -2.68584 0 0.21853 0.05738 0 2.7693 -0.09111 0 -2.7348 -0.07835 0 -5.12531
LYS_36 -3.78317 0.28894 4.46457 -0.30859 0.05583 0.16195 2.0302 -1.59987 -0.02248 -0.17053 -3.15291 -0.14272 0 0 0 0 -0.79224 0 0.04222 0.19034 1.57744 0 -0.01686 0 -1.5107 -0.15987 0 -2.84845
ASP_37 -2.76545 0.23183 4.11672 -0.11077 0.01507 0.32899 2.26068 -1.76446 -0.00687 -0.09163 -3.1721 -1.37428 0 0 0 -0.7092 0 0 0.13205 0.00203 0 1.91857 -0.1271 0 -2.3716 -0.03561 0 -3.52311
ASP_38 -2.54149 0.19553 3.51205 -0.22266 0.05118 0.71933 1.65257 -1.59986 -0.00687 -0.09163 -0.61585 -1.17106 0 0 0 -0.7092 0 0 -0.01665 0.02905 0 1.62022 -0.88612 0 -2.3716 0.29283 0 -2.16024
GLY_39 -3.73599 0.36839 3.84458 -5e-05 0 0 2.28248 -2.12788 -0 -0 -1.76024 -0.37955 0 0 0 0 0 0 -0.16909 0 0 0 -1.389 0 0.83697 -0.26266 0 -2.49204
VAL_40 -7.39084 0.91872 3.04468 -0.26191 0.21394 0.05224 2.33569 -2.64368 -0.00556 -0.02308 -1.67597 -0.2452 0 0 0 0 0 0 0.27032 0 0.31208 0 -0.69946 0 1.9342 -0.59088 0 -4.45471
LEU_41 -8.98847 1.71201 3.41455 -0.60707 0.35405 0.15455 2.79243 -2.47477 -0.00839 -0.02604 -2.21004 0.33997 0 0 0 0 0 0 0.06001 0.00762 0.52246 0 -0.23858 0 0.18072 -0.18724 0 -5.20224
HIS_D_42 -6.88883 0.7978 4.22106 -0.40305 0.02986 0.44515 2.59039 -2.58996 -0.00346 -0.01332 -2.67164 -0.32697 0 0 0 0 0 0 -0.01795 0.00728 0 2.18865 -0.02263 0 -0.45461 -0.11707 0 -3.2293
ILE_43 -6.94439 0.63905 1.80194 -0.5168 0.53969 0.13519 2.33068 -1.82681 -0.00839 -0.02604 -2.57211 -0.1268 0 0 0 0 0 0 -0.00221 0.06049 0.18108 0 -0.73691 0 0.73287 -0.24843 0 -6.5879
ARG_44 -6.75591 0.44493 6.31949 -0.72677 0.17659 0.4896 3.81009 -2.83994 -0.01249 -0.05042 -4.64916 0.43586 0 0 0 0 -1.27656 0 -0.02515 0.16739 2.01497 0 -0.00787 0 -1.2888 -0.12855 0 -3.90269
VAL_45 -6.99656 0.87792 1.58351 -0.27732 0.25225 0.06259 1.85845 -1.96879 -0.0245 -0.11608 -2.46068 -0.25451 0 0 0 0 0 0 -0.06135 0.06568 0.2168 0 -0.75901 0 1.9342 -0.13447 0 -6.20187
LYS_46 -5.12349 0.83853 5.59317 -0.30536 0.03453 0.15293 2.66161 -2.34952 -0.01249 -0.05042 -3.42526 -0.00412 0 0 0 0 -0.52579 0 -0.01988 0.78387 1.64642 0 0.02036 0 -1.5107 -0.35641 0 -1.95201
ASN_47 -2.03313 0.33791 1.44692 -0.19924 0.03553 0.34446 0.16038 -0.81697 -0.00864 -0.02799 0.00585 -0.98812 0 0 0 0 0 0 -0.09943 0.13016 0 1.46798 -0.97403 0 -0.93687 -0.41417 0 -2.56941
LEU_48 -7.06628 0.90987 1.23726 -0.51553 0.1409 0.10858 0.79471 -1.63102 -0.0245 -0.11608 0.00168 0.29219 0 0 0 0 0 0 0.09152 0.23618 0.78015 0 -0.3634 0 0.18072 -0.40398 0 -5.34704
HIS_49 -4.57841 0.20583 5.2723 -0.46304 0.02374 0.3111 2.74743 -2.45675 -0.00864 -0.02799 -2.49049 -0.95481 0 0 0 -1.15792 0 0 -0.03316 0.12307 0 0.91749 -0.07867 0 -0.45461 -0.37554 0 -3.47906
GLU_50 -5.32293 0.25852 5.19685 -0.3691 0.12925 0.46878 2.50353 -2.45469 -0 -0 -2.53632 -0.64879 0 0 0 0 -1.17286 0 -0.07141 0.03873 0 3.07264 -0.25509 0 -2.7348 -0.2967 0 -4.1944
LYS_51 -4.79518 0.30453 6.29271 -0.43284 0.05077 0.25322 3.14139 -2.67231 -0 -0 -3.28155 0.06599 0 0 0 -1.15792 -0.35418 0 -0.01765 0.11873 2.04931 0 0.04585 0 -1.5107 -0.03836 0 -1.93818
ARG_52 -8.79625 0.73647 8.44037 -0.70899 0.1688 0.38054 3.90349 -3.70219 -0.01975 -0.14314 -4.28669 0.36994 0 0 0 0 -1.94387 0 0.01973 0.5122 2.26237 0 -0.14315 0 -1.2888 -0.09369 0 -4.33258
ALA_53 -6.62742 0.85004 3.41863 -0.02137 0 0 2.68834 -2.73337 -0 -0 -2.0432 -0.38225 0 0 0 0 0 0 0.13868 0 0 0 -0.25101 0 1.8394 -0.19909 0 -3.32261
ARG_54 -5.42649 0.27742 6.55492 -0.60456 0.08388 0.33568 3.45253 -2.87192 -0 -0 -4.24313 0.14691 0 0 0 0 -1.17286 0 0.14956 0.07939 2.23903 0 -0.13106 0 -1.2888 -0.18768 0 -2.60719
GLU_55 -6.48746 1.11142 8.79791 -0.2142 0.03607 0.31164 4.46587 -3.78732 -0.01962 -0.14265 -4.88684 -0.61276 0 0 0 0 -1.24875 0 0.15044 0.07234 0 2.54653 -0.30904 0 -2.7348 -0.35156 0 -3.30278
ILE_56 -8.41979 0.53197 2.79034 -0.51732 0.65027 0.10298 2.5988 -2.68476 -0 -0 -2.17849 0.03273 0 0 0 0 0 0 0.01081 0.0522 0.55696 0 -0.43311 0 0.73287 -0.12343 0 -6.29696
HIS_57 -7.12707 0.37154 5.91012 -0.72404 0.01548 0.74987 2.89349 -3.23381 -0.01605 -0.13009 -2.00539 -0.29076 0 0 0 0 0 0 -0.00985 0.16768 0 1.31324 -0.21527 0 -0.45461 0.49092 0 -2.2946
LYS_58 -5.48127 0.63502 6.06921 -0.4322 0.07208 0.24352 2.91899 -2.80039 -0 -0 -3.2429 -0.11543 0 0 0 0 0 0 -0.01655 0.04402 1.92149 0 0.02651 0 -1.5107 0.33556 0 -1.33302
VAL_59 -6.85328 1.30217 3.76503 -0.30899 0.25636 0.06897 2.98636 -2.75037 -0 -0 -2.20913 -0.00338 0 0 0 0 0 0 -0.01658 0.34575 0.00224 0 -0.27487 0 1.9342 0.29893 0 -1.45659
ALA_60 -6.20287 0.4798 3.31832 -0.02103 0 0 2.83209 -2.65341 -0 -0 -2.31667 -0.36579 0 0 0 0 0 0 0.00241 0 0 0 -0.1956 0 1.8394 0.37987 0 -2.90348
LYS_61 -7.64989 0.50293 7.80886 -0.4276 0.07677 0.23494 3.96761 -3.45118 -0 -0 -4.75908 -0.09781 0 0 0 0 -0.5637 0 -0.02406 0.03541 1.66933 0 0.04049 0 -1.5107 0.10025 0 -4.04744
LEU_62 -9.97679 2.07815 5.3955 -0.51436 0.38722 0.12368 3.34414 -3.41944 -0.01932 -0.11997 -2.30417 0.29992 0 0 0 0 0 0 0.97468 0.73758 0.17551 0 -0.3116 0 0.18072 0.00529 0 -2.96327
ILE_63 -8.64736 2.70059 3.53123 -0.7131 1.4518 0.16097 2.86259 -2.75975 -0 -0 -2.18633 0.43627 0 0 0 0 0 0 -0.05986 0.04342 0.53002 0 -0.3799 0 0.73287 0.11329 0 -2.18325
LEU_64 -8.62094 1.62934 4.20589 -0.50892 0.45362 0.12496 3.08527 -3.05615 -0.00065 -0.00982 -2.2585 0.23133 0 0 0 0 0 0 0.34927 0.06494 0.20271 0 -0.31712 0 0.18072 0.06741 0 -4.17665
GLU_65 -6.64385 0.5935 6.76749 -0.21069 0.02125 0.28625 3.22754 -3.38379 -0.01932 -0.11997 -2.63051 -0.57635 0 0 0 0 0 0 0.04308 0.34477 0 2.85821 -0.07956 0 -2.7348 -0.04727 0 -2.30402
VAL_66 -7.25965 0.84332 3.36574 -0.3109 0.26778 0.07088 3.14624 -2.80316 -0 -0 -1.81261 -0.09036 0 0 0 0 0 0 -0.06531 0 0.02282 0 -0.30079 0 1.9342 0.13886 0 -2.85294
ALA_67 -5.21574 0.41113 4.55977 -0.01958 0 0 2.8269 -2.77731 -0 -0 -1.46796 -0.325 0 0 0 0 0 0 0.0008 0 0 0 0.17672 0 1.8394 0.65799 0 0.66711
ALA_68 -5.4328 1.11275 4.50421 -0.02147 0 0 2.69421 -2.74351 -0 -0 -1.83078 -0.35122 0 0 0 0 0 0 0.12484 0 0 0 -0.16083 0 1.8394 0.59901 0 0.33382
ALA_69 -6.54795 1.49677 3.36009 -0.02123 0 0 3.36916 -2.8895 -0 -0 -2.31062 -0.34742 0 0 0 0 0 0 0.12104 0 0 0 -0.1307 0 1.8394 0.10566 0 -1.9553
GLU_70 -6.97047 0.45543 9.07079 -0.34133 0.08608 0.4046 5.04605 -3.90381 -0 -0 -6.22408 -0.58862 0 0 0 0 -1.6843 0 0.04519 0.06878 0 3.18582 -0.16123 0 -2.7348 0.03811 0 -4.20778
ARG_71 -7.73289 0.55936 8.84043 -0.59368 0.21883 0.34213 3.6495 -4.13311 -0.00406 -0.05819 -2.08115 0.34646 0 0 0 0 0 0 0.14532 0 2.28067 0 -0.11715 0 -1.2888 0.01786 0 0.39153
ILE_72 -6.44382 0.44199 4.58467 -0.516 0.66553 0.10159 3.01937 -2.79565 -0.00094 -0.01987 -1.66866 0.09832 0 0 0 0 0 0 0.0156 0 0.49071 0 -0.38102 0 0.73287 0.26672 0 -1.40857
VAL_73 -7.88607 1.09741 3.81195 -0.31087 0.26695 0.07078 2.93285 -2.97221 -0 -0 -1.23327 -0.05545 0 0 0 0 0 0 -0.03974 0.01463 0.02828 0 -0.22653 0 1.9342 0.37485 0 -2.19224
ARG_74 -4.89692 0.25481 5.35692 -0.62991 0.16613 0.35706 2.31065 -2.30414 -0 -0 -2.3945 0.23693 0 0 0 0 -1.00778 0 -0.02999 0.06844 2.24971 0 -0.16948 0 -1.2888 0.01582 0 -1.70506
GLU_75 -4.45351 0.74214 5.41486 -0.64501 0.17863 1.19664 2.51877 -2.22236 -0.0034 -0.04837 -2.31628 -0.65166 0 0 0 -0.39855 -0.15254 0 0.08379 0.01185 0 3.04317 -0.21116 0 -2.7348 -0.26432 0 -0.91209
ARG_76 -5.48153 1.13008 6.69419 -0.99674 0.41599 0.75125 3.61474 -2.88584 -0.01437 -0.08358 -4.46642 -0.11761 0.00155 0 0 -0.39855 -0.15254 0 0.13986 0.10623 1.75418 0 -0.21216 0 -1.2888 1.16514 0 -0.32494
PRO_77 -3.55164 0.92329 2.44801 -0.12898 0.008 0.09223 0.99019 -1.10773 -0 -0 -0.26243 0.20457 0.03035 0 0 0 0 0 0.72245 0.00583 0.24884 0 -0.50449 0 -2.4119 1.27591 0 -1.01751
GLY_78 -1.35362 0.03166 1.72277 -6e-05 0 0 0.51615 -0.85067 -0 -0 -0.30277 -0.40279 0 0 0 0 0 0 -0.16048 0 0 0 -1.49976 0 0.83697 -0.48179 0 -1.94439
SER_79 -5.14298 0.63288 5.85311 -0.03496 0 0.0641 3.91113 -2.79589 -0.00685 -0.08521 -3.1331 -0.23508 0 0 0 -0.7082 0 0 0.00869 0.00369 0.14408 0 -0.41859 1.72182 -0.77834 -0.73038 0 -1.73007
ASN_80 -3.47167 0.28324 3.7378 -0.18027 0.03731 0.27171 1.69907 -1.74134 -0 -0 -0.96249 -0.31453 0 0 0 0 0 0 0.66705 0.00184 0 1.09406 0.11573 0 -0.93687 -0.22579 0 0.07486
LEU_81 -4.00149 0.22426 3.5842 -0.50568 0.46885 0.11874 1.7657 -1.93416 -0 -0 -0.89087 0.26278 0 0 0 0 0 0 0.17683 0.04431 0.29914 0 -0.27246 0 0.18072 0.03008 0 -0.44905
ALA_82 -6.80252 0.89467 3.87133 -0.0225 0 0 3.76674 -3.17291 -0.01106 -0.05372 -1.49373 -0.36449 0 0 0 -0.7082 0 0 0.21046 0 0 0 -0.18307 0 1.8394 -0.18442 0 -2.41401
LYS_83 -5.95381 0.51978 6.27943 -0.30685 0.02998 0.13975 3.15798 -2.96421 -0.0026 -0.03548 -2.62936 0.00825 0 0 0 0 0 0 0.32196 0.07686 1.71688 0 0.0291 0 -1.5107 -0.22212 0 -1.34515
LYS_84 -5.65755 0.42726 7.0497 -0.78497 0.39418 0.63334 3.59065 -3.08028 -0.00137 -0.01949 -3.8148 -0.12201 0 0 0 0 -0.59122 0 0.24944 0.06119 2.48979 0 -0.0418 0 -1.5107 -0.21505 0 -0.94369
ALA_85 -7.18147 1.60512 3.71629 -0.02113 0 0 3.48969 -3.154 -0 -0 -2.27136 -0.34918 0 0 0 0 0 0 0.05858 0 0 0 -0.14584 0 1.8394 -0.07662 0 -2.49051
LEU_86 -9.16205 1.28267 4.13254 -0.5091 0.52673 0.12165 3.06591 -3.00877 -0 -0 -2.17888 0.26182 0 0 0 0 0 0 0.62796 0.01747 0.23816 0 -0.28144 0 0.18072 0.10425 0 -4.58034
GLU_87 -6.94686 0.64336 8.82055 -0.3326 0.10931 0.37596 4.45327 -3.71841 -0 -0 -5.37293 -0.53766 0 0 0 0 -1.52377 0 0.03811 0.19547 0 3.34415 -0.01935 0 -2.7348 0.19439 0 -3.01179
ILE_88 -7.04017 0.41385 5.3541 -0.51555 0.60813 0.10262 3.01167 -2.95719 -0 -0 -2.23024 0.08058 0 0 0 0 0 0 0.01298 0.06256 0.53753 0 -0.33474 0 0.73287 0.4345 0 -1.7265
ILE_89 -9.77055 1.73865 3.38353 -0.51752 0.65163 0.10287 3.15115 -3.26799 -0 -0 -2.41095 0.07827 0 0 0 0 0 0 0.06571 0.01393 0.59367 0 -0.30093 0 0.73287 0.46654 0 -5.28911
LEU_90 -9.65139 1.78313 4.05203 -0.50502 0.52068 0.11873 3.65186 -3.28546 -0 -0 -2.27215 0.26694 0 0 0 0 0 0 0.02454 0.01927 0.39751 0 -0.24766 0 0.18072 0.31456 0 -4.6317
ARG_91 -5.75589 0.3849 6.96433 -0.62418 0.16765 0.34594 3.48184 -3.05756 -0.02396 -0.22771 -2.80705 0.29116 0 0 0 0 -0.93255 0 0.02453 0.0025 2.41831 0 -0.0312 0 -1.2888 0.23781 0 -0.42992
ALA_92 -6.67904 1.11026 4.13358 -0.02103 0 0 3.54501 -3.00352 -0 -0 -2.5933 -0.34091 0 0 0 0 0 0 0.01739 0 0 0 -0.00167 0 1.8394 0.3263 0 -1.66754
ALA_93 -7.07981 1.14158 3.06908 -0.0221 0 0 3.31287 -3.08427 -0 -0 -2.73227 -0.36118 0 0 0 0 0 0 0.17237 0 0 0 -0.23595 0 1.8394 0.04891 0 -3.93137
GLU_94 -6.86212 0.60739 7.83415 -0.31745 0.03623 0.32691 3.84685 -3.5836 -0.0432 -0.38662 -3.80347 -0.56237 0 0 0 0 -0.10953 0 0.02927 0.21887 0 3.40282 -0.07773 0 -2.7348 -0.07412 0 -2.25254
GLU_95 -6.98536 0.78137 8.0168 -0.4516 0.05957 0.88657 4.00801 -3.52684 -0.02053 -0.19712 -4.421 -0.44445 0 0 0 0 -0.63709 0 0.49215 0.00224 0 3.28249 -0.34523 0 -2.7348 -0.20257 0 -2.43739
LEU_96 -10.6043 1.52068 3.47025 -0.50611 0.45282 0.12472 3.12395 -3.52227 -0.00531 -0.07387 -0.70724 0.23296 0 0 0 0 0 0 0.34269 0.13214 0.18681 0 -0.30872 0 0.18072 -0.31162 0 -6.27173
ALA_97 -5.85311 0.7041 2.83702 -0.02265 0 0 2.45734 -2.61722 -0 -0 -0.39861 -0.36649 0 0 0 0 0 0 0.19634 0 0 0 -0.13202 0 1.8394 -0.25372 0 -1.60962
LYS_98 -4.49842 0.48839 6.04075 -0.30615 0.02725 0.13942 2.54983 -2.47461 -0 -0 -2.86616 -0.02351 0 0 0 0 -0.63709 0 -0.01832 0.04752 1.66572 0 -0.03226 0 -1.5107 -0.36742 0 -1.77577
ALA_99 -4.03877 0.41206 3.19523 -0.02509 1e-05 0 2.4848 -2.16663 -0 -0 0.37912 -0.22975 0 0 0 0 0 0 -0.04395 0 0 0 0.0472 0 1.8394 -0.53 0 1.32363
ASP_100 -2.22946 0.04621 2.84608 -0.21124 0.00566 0.69622 0.9666 -1.40564 -0.00013 -0.00049 -0.48313 -2.31677 0 0 0 0 0 0 -0.04321 0 0 2.81743 -0.14782 0 -2.3716 -0.53991 0 -2.37118
VAL_101 -6.46583 1.23052 3.01891 -0.28706 0.22209 0.06349 2.77771 -2.63149 -0.00531 -0.07387 -0.95351 0.25433 0 0 0 0 0 0 -0.05514 0 0.02703 0 -0.15673 0 1.9342 0.04622 0 -1.05445
ASP_102 -5.19144 0.78271 4.72622 -0.1612 0.03877 0.58252 3.17334 -2.61678 -0.01117 -0.11888 -2.30382 -1.57654 0 0 0 -0.35841 0 0 0.06924 0.08682 0 4.43991 0.14784 0 -2.3716 0.54746 0 -0.115
ALA_103 -5.65752 3.49245 3.60438 -0.0224 0 0 2.35494 -2.65633 -0.02063 -0.14861 -1.67063 -0.3544 0 0 0 -0.35841 0 0 0.76587 0 0 0 0.05267 0 1.8394 0.26657 0 1.48734
ALA_104 -6.38961 0.71715 2.89587 -0.02185 0 0 2.99454 -2.7286 -0.00998 -0.09558 -1.29362 -0.35983 0 0 0 0 0 0 0.09509 0 0 0 -0.27425 0 1.8394 -0.12033 0 -2.75161
LEU_105 -11.0097 2.09619 4.8529 -0.50912 0.46194 0.1186 3.99901 -3.87224 -0 -0 -2.54278 0.28291 0 0 0 0 0 0 0.31165 0.22435 0.25001 0 -0.2787 0 0.18072 -0.06507 0 -5.49933
GLU_106 -6.14314 0.45836 7.98869 -0.21288 0.02824 0.29497 4.28847 -3.53889 -0.02063 -0.14861 -4.75201 -0.58773 0 0 0 0 -0.6119 0 -0.03067 0.00729 0 2.74429 -0.13102 0 -2.7348 -0.05408 0 -3.15604
ALA_107 -5.70186 0.92327 3.03541 -0.02311 0 0 2.77348 -2.51473 -0 -0 -2.09195 -0.37232 0 0 0 0 0 0 0.38878 0 0 0 -0.0716 0 1.8394 -0.30446 0 -2.11969
ALA_108 -6.98734 0.70006 2.84743 -0.02092 0 0 3.05801 -3.05201 -0 -0 -2.31634 -0.3475 0 0 0 0 0 0 0.08914 0 0 0 -0.11321 0 1.8394 -0.06756 0 -4.37084
VAL_109 -7.11545 0.64307 3.27565 -0.31146 0.27117 0.07108 3.07395 -2.75579 -0 -0 -1.88251 -0.09816 0 0 0 0 0 0 -0.0685 0 0.03543 0 -0.28134 0 1.9342 0.25469 0 -2.95397
ARG_110 -6.44358 0.40755 7.54782 -0.89066 0.39018 0.60985 3.11784 -3.23529 -0.00434 -0.02555 -2.76398 0.3475 0 0 0 0 -0.69409 0 -0.00136 0 2.75794 0 -0.00637 0 -1.2888 0.54458 0 0.36925
ALA_111 -5.61642 0.92556 3.14764 -0.02138 0 0 2.34559 -2.46088 -0 -0 -1.97545 -0.34996 0 0 0 0 0 0 0.12521 0 0 0 -0.14525 0 1.8394 0.51292 0 -1.67303
ALA_112 -6.77523 1.43261 3.10097 -0.02121 0 0 3.35555 -2.93094 -0 -0 -2.36925 -0.34734 0 0 0 0 0 0 0.09818 0 0 0 -0.12344 0 1.8394 0.13901 0 -2.6017
GLU_113 -7.09358 0.48546 9.27981 -0.3415 0.0755 0.39853 5.06885 -3.96856 -0 -0 -6.42418 -0.57676 0 0 0 0 -1.71769 0 0.02804 0.0712 0 3.35398 -0.17598 0 -2.7348 0.04701 0 -4.22465
LYS_114 -7.33131 0.9918 10.1344 -0.30376 0.02567 0.13192 5.31665 -4.09278 -0.00757 -0.07461 -6.34319 0.00206 0 0 0 0 -0.67652 0 0.1139 0.05069 1.68659 0 -0.00048 0 -1.5107 -0.07063 0 -1.95781
VAL_115 -8.5955 0.98807 2.99944 -0.31044 0.26607 0.07059 3.09364 -2.90629 -0.00113 -0.02309 -1.67816 -0.05866 0 0 0 0 0 0 -0.01415 0.00544 0.00797 0 -0.26746 0 1.9342 0.13098 0 -4.35847
VAL_116 -7.80723 0.98825 3.75104 -0.31218 0.27574 0.07122 2.84965 -2.926 -0 -0 -1.15081 -0.06905 0 0 0 0 0 0 -0.04365 0.00251 0.03995 0 -0.21272 0 1.9342 0.31082 0 -2.29826
ARG_117 -5.0073 0.31268 5.63923 -0.62839 0.16686 0.35646 2.50913 -2.3988 -0 -0 -2.62334 0.24587 0 0 0 0 -0.92335 0 -0.02974 0.01008 2.24824 0 -0.16638 0 -1.2888 0.00974 0 -1.56779
GLU_118 -5.2211 0.84551 4.65168 -0.65564 0.19928 1.22327 2.06825 -2.10075 -0.00324 -0.04906 -1.16734 -0.65801 0 0 0 0 0 0 0.05782 0.02624 0 3.04473 -0.21502 0 -2.7348 -0.26677 0 -0.95493
GLN_119 -5.42808 1.03954 5.54731 -0.56567 0.1027 0.5822 3.07641 -2.58698 -0.01771 -0.09787 -3.0015 -0.92671 0.00064 0 0 0 0 0 0.14686 0.05329 0 2.82217 -0.00672 0 -0.18838 1.21444 0 1.76594
PRO_120 -3.54332 0.87797 2.44807 -0.12904 0.00808 0.09223 1.00759 -1.11205 -0 -0 -0.37607 0.20531 0.02689 0 0 0 0 0 0.69308 0.0042 0.24753 0 -0.49763 0 -2.4119 1.3492 0 -1.10987
GLY_121 -1.39363 0.0315 1.76064 -6e-05 0 0 0.53043 -0.86953 -0 -0 -0.27768 -0.40276 0 0 0 0 0 0 -0.16484 0 0 0 -1.49864 0 0.83697 -0.46452 0 -1.91211
SER_122 -5.20249 0.65149 5.92007 -0.03432 0 0.06378 3.9513 -2.82938 -0.00726 -0.08941 -3.22468 -0.25625 0 0 0 -0.72647 0 0 0.01935 0.00769 0.13774 0 -0.42633 1.71946 -0.77834 -0.72428 0 -1.82833
ASN_123 -3.52694 0.31507 3.79041 -0.18038 0.03679 0.27206 1.71187 -1.76364 -0 -0 -0.98906 -0.31378 0 0 0 0 0 0 0.67745 0.00429 0 1.09376 0.11463 0 -0.93687 -0.21524 0 0.0904
LEU_124 -6.42311 0.6797 3.08909 -0.50053 0.39473 0.11626 2.26901 -2.24929 -0 -0 -0.91692 0.25814 0 0 0 0 0 0 0.2015 0.15177 0.3051 0 -0.27067 0 0.18072 0.03868 0 -2.67581
ALA_125 -6.88404 0.92788 3.94108 -0.02248 0 0 3.7697 -3.21092 -0.01416 -0.06654 -1.5982 -0.36361 0 0 0 -0.72647 0 0 0.1599 0 0 0 -0.17514 0 1.8394 -0.17593 0 -2.59954
LYS_126 -6.03148 0.57051 6.34018 -0.30623 0.02911 0.13883 3.19109 -2.99225 -0.00257 -0.03499 -2.65162 0.00652 0 0 0 0 0 0 0.34635 0.0802 1.72019 0 0.03055 0 -1.5107 -0.21266 0 -1.28896
LYS_127 -7.07775 0.53377 8.04603 -0.78332 0.40046 0.62775 4.20525 -3.50308 -0.01029 -0.08826 -5.23802 -0.12378 0 0 0 0 -0.73247 0 0.23265 0.07002 2.47594 0 -0.03912 0 -1.5107 -0.20368 0 -2.71859
ALA_128 -7.74563 2.115 3.66918 -0.02105 0 0 3.52057 -3.32153 -0 -0 -2.24354 -0.34825 0 0 0 0 0 0 0.05549 0 0 0 -0.13892 0 1.8394 -0.06133 0 -2.68061
LEU_129 -9.26874 1.46531 4.11782 -0.50779 0.5078 0.1211 3.04879 -3.02575 -0 -0 -2.20118 0.26185 0 0 0 0 0 0 0.65559 0.02169 0.24292 0 -0.27964 0 0.18072 0.11858 0 -4.54092
GLU_130 -7.11419 0.74315 9.07425 -0.33282 0.11077 0.37228 4.55729 -3.8211 -0.01307 -0.1003 -5.27317 -0.53309 0 0 0 0 -1.58446 0 0.02643 0.19631 0 3.38266 -0.017 0 -2.7348 0.20937 0 -2.85147
ILE_131 -10.4011 1.03575 4.53736 -0.51612 0.62182 0.10263 3.48733 -3.54011 -0 -0 -2.46733 0.07991 0 0 0 0 0 0 0.02573 0.03197 0.55481 0 -0.32701 0 0.73287 0.4345 0 -5.607
ILE_132 -9.67037 1.63567 3.39368 -0.51762 0.66198 0.10278 3.14228 -3.25541 -0 -0 -2.46534 0.08009 0 0 0 0 0 0 0.06428 0.00355 0.59407 0 -0.29873 0 0.73287 0.46267 0 -5.33353
LEU_133 -9.75829 1.88944 4.10963 -0.50625 0.51835 0.11878 3.71063 -3.32136 -0 -0 -2.11668 0.26839 0 0 0 0 0 0 0.03518 0.01313 0.37374 0 -0.25208 0 0.18072 0.30707 0 -4.4296
ARG_134 -6.51323 0.53807 7.32791 -0.63142 0.18191 0.35104 3.6552 -3.2732 -0.0188 -0.16178 -2.77716 0.29238 0 0 0 0 -0.96151 0 0.02942 0.06129 2.42778 0 -0.02555 0 -1.2888 0.23773 0 -0.54872
ALA_135 -6.95931 0.78972 3.46053 -0.02097 0 0 3.25023 -2.9744 -0 -0 -2.31027 -0.33764 0 0 0 0 0 0 0.00271 0 0 0 0.01868 0 1.8394 0.36411 0 -2.87722
ALA_136 -7.12578 1.00283 3.07777 -0.02214 0 0 3.353 -3.11068 -0 -0 -2.73928 -0.36004 0 0 0 0 0 0 0.18776 0 0 0 -0.23871 0 1.8394 0.07232 0 -4.06354
GLU_137 -6.862 0.67022 7.58618 -0.32578 0.051 0.37284 3.51186 -3.51268 -0 -0 -3.41658 -0.56263 0 0 0 0 0 0 0.05568 0.08501 0 2.86555 -0.08289 0 -2.7348 -0.08503 0 -2.38405
GLU_138 -7.12216 0.79137 7.72467 -0.44628 0.06161 0.8862 3.77776 -3.43675 -0.00807 -0.06678 -3.48602 -0.42878 0 0 0 0 -0.72555 0 0.52149 0.02174 0 3.33669 -0.34322 0 -2.7348 -0.21251 0 -1.88938
LEU_139 -10.954 1.98089 4.55424 -0.50973 0.52059 0.1267 3.18047 -3.64317 -0.00603 -0.08115 -0.8482 0.23784 0 0 0 0 0 0 0.33664 0.15204 0.18479 0 -0.30968 0 0.18072 -0.31191 0 -5.20892
ALA_140 -5.82952 0.63084 2.88272 -0.02271 0 0 2.4904 -2.60538 -0 -0 -0.48313 -0.3662 0 0 0 0 0 0 0.21507 0 0 0 -0.13872 0 1.8394 -0.26581 0 -1.65303
LYS_141 -4.81731 0.557 6.08704 -0.30769 0.02919 0.14125 2.6507 -2.44421 -0 -0 -3.05251 -0.019 0 0 0 0 -0.72555 0 -0.00108 0.02144 1.66641 0 -0.03272 0 -1.5107 -0.37911 0 -2.13685
LEU_142 -6.47248 2.05498 3.98877 -0.48334 0.75179 0.08034 2.63325 -2.40441 -0 -0 0.74184 0.37696 0.0002 0 0 0 0 0 -0.03068 0.22994 0.4981 0 -0.0861 0 0.18072 0.80296 0 2.86282
PRO_143 -2.54878 0.36293 1.1657 -0.10256 0.00319 0.06386 0.60676 -0.54252 -0 -0 0.47613 0.74212 0.0806 0 0 0 0 0 0.00409 0.0369 0.11136 0 0.00349 0 -2.4119 1.04288 0 -0.90575
ASP_144 -5.33252 1.83259 6.36013 -0.20521 0.00377 0.62495 3.49085 -2.85977 -0.00603 -0.08115 -2.94191 -0.52905 0.01007 0 0 -0.94174 0 0 -0.02097 0 0 3.59416 -0.5045 0 -2.3716 1.23906 0 1.36114
PRO_145 -4.64493 1.0096 3.37788 -0.06705 0 0.04255 1.97908 -1.60416 -0 -0 -0.98541 0.62887 0.22172 0 0 0 0 0 0.05636 0.15624 0.0125 0 0.97534 0 -2.4119 1.50691 0 0.25361
GLU_146 -4.1949 0.50726 5.23417 -0.21513 0.03056 0.3053 2.32638 -2.29572 -0.00032 -0.00395 -1.37565 -0.59626 0 0 0 0 0 0 0.92903 0 0 2.59586 -0.29775 0 -2.7348 0.13526 0 0.34936
ALA_147 -6.40424 0.64502 4.22433 -0.02184 0 0 3.37883 -2.82907 -0 -0 -2.49794 -0.35929 0 0 0 -0.94174 0 0 0.11559 0 0 0 -0.26006 0 1.8394 -0.26843 0 -3.37945
LEU_148 -11.0571 3.10294 4.90145 -0.52246 0.68561 0.12475 4.07779 -3.84811 -0 -0 -2.72942 0.32103 0 0 0 0 0 0 0.31865 0.69 0.24683 0 -0.28049 0 0.18072 -0.07117 0 -3.85894
LYS_149 -6.30204 0.71055 6.83333 -0.81764 9.4465 0.84092 3.00299 -3.02896 -0 -0 -2.58162 0.65317 0 0 0 0 0 0 -0.0218 0.345 3.47678 0 0.03472 0 -1.5107 -0.01765 0 11.0636
GLU_150 -6.56551 0.42935 7.73366 -0.45724 0.06165 0.90039 3.85553 -3.42601 -0 -0 -4.53418 -0.4439 0 0 0 0 -0.83079 0 0.41128 0.02823 0 3.19194 -0.35414 0 -2.7348 -0.27071 0 -3.00522
ALA_151 -7.09546 0.64938 2.94247 -0.02072 0 0 3.08911 -3.10704 -0 -0 -2.18139 -0.34468 0 0 0 0 0 0 0.10972 0 0 0 -0.06713 0 1.8394 -0.02353 0 -4.20986
VAL_152 -7.34106 0.9259 3.38866 -0.31034 0.26411 0.07059 3.03957 -2.81497 -0 -0 -1.88917 -0.08801 0 0 0 0 0 0 -0.07108 0.00143 0.01542 0 -0.3229 0 1.9342 0.32308 0 -2.87456
LYS_153 -6.17334 0.46685 7.86649 -0.4778 0.3429 0.16859 3.68906 -3.35911 -0 -0 -3.54272 0.13148 0 0 0 0 -0.83079 0 -0.00385 0.1207 2.66614 0 0.08869 0 -1.5107 0.41784 0 0.06042
ALA_154 -5.52506 0.86676 3.19777 -0.02131 0 0 2.45857 -2.47634 -0 -0 -2.08337 -0.34854 0 0 0 0 0 0 0.12611 0 0 0 -0.1386 0 1.8394 0.37847 0 -1.72615
ALA_155 -6.85692 1.48613 3.08642 -0.02131 0 0 3.39836 -2.9559 -0 -0 -2.33227 -0.34857 0 0 0 0 0 0 0.11563 0 0 0 -0.13791 0 1.8394 0.11624 0 -2.6107
GLU_156 -7.05729 0.5115 9.08646 -0.34199 0.07831 0.40174 5.12841 -3.92483 -0 -0 -6.24873 -0.58362 0 0 0 0 -1.74272 0 0.06199 0.06124 0 3.33567 -0.18415 0 -2.7348 0.0107 0 -4.14211
LYS_157 -6.0249 0.53368 7.40556 -0.30701 0.02778 0.13586 3.83755 -3.24538 -0.00438 -0.06244 -3.76265 0.00424 0 0 0 0 -0.79434 0 0.12986 0.16415 1.67611 0 -0.00992 0 -1.5107 -0.07947 0 -1.88641
VAL_158 -8.66483 1.07283 2.98801 -0.30994 0.2625 0.07047 3.11151 -2.9163 -0.00142 -0.02832 -1.64793 -0.05541 0 0 0 0 0 0 -0.00936 0.0137 0.00924 0 -0.26475 0 1.9342 0.1263 0 -4.3095
VAL_159 -7.73473 0.96875 3.72435 -0.31113 0.26986 0.07084 2.8718 -2.90525 -0 -0 -1.17655 -0.05383 0 0 0 0 0 0 -0.04221 0.00885 0.02978 0 -0.22454 0 1.9342 0.31907 0 -2.25076
ARG_160 -4.96301 0.27659 5.58107 -0.62619 0.1655 0.35564 2.47805 -2.37744 -0 -0 -2.63944 0.24526 0 0 0 0 -0.92417 0 -0.03144 0.01396 2.24927 0 -0.16736 0 -1.2888 0.01699 0 -1.63552
GLU_161 -5.26694 0.86024 4.69656 -0.65295 0.20536 1.2178 2.11126 -2.12209 -0.00438 -0.06244 -1.21846 -0.67055 0 0 0 0 0 0 0.04772 0.03077 0 3.04088 -0.20736 0 -2.7348 -0.259 0 -0.98837
GLN_162 -5.41796 1.02407 5.53691 -0.56612 0.09893 0.57953 3.06204 -2.58211 -0.01461 -0.08124 -2.97587 -0.9177 0.00162 0 0 0 0 0 0.1423 0.03688 0 2.86001 -0.0072 0 -0.18838 1.2246 0 1.81569
PRO_163 -3.41892 0.85952 2.30389 -0.12923 0.00805 0.09234 0.89705 -1.053 -0 -0 -0.13266 0.20534 0.02881 0 0 0 0 0 0.68974 0.00342 0.24785 0 -0.49927 0 -2.4119 1.34567 0 -0.96331
GLY_164 -1.24292 0.03175 1.5524 -6e-05 0 0 0.46394 -0.77741 -0 -0 -0.35178 -0.4043 0 0 0 0 0 0 -0.16722 0 0 0 -1.49792 0 0.83697 -0.46995 0 -2.02649
SER_165 -5.16267 0.61419 5.91291 -0.03391 0 0.06327 3.89814 -2.80152 -0.00621 -0.08239 -3.27335 -0.26442 0 0 0 -0.70582 0 0 0.01718 0.00541 0.12819 0 -0.43811 1.71928 -0.77834 -0.71488 0 -1.90306
GLU_166 -3.78997 0.32051 5.07938 -0.45023 0.06388 0.91005 2.14868 -2.11331 -0 -0 -2.56321 -0.43168 0 0 0 0 -0.75245 0 0.62759 0.07815 0 3.41874 -0.36641 0 -2.7348 -0.48386 0 -1.03893
LEU_167 -6.50073 0.73356 3.07496 -0.5001 0.38495 0.11621 2.29515 -2.25526 -0 -0 -0.894 0.25629 0 0 0 0 0 0 0.15722 0.16999 0.30118 0 -0.2721 0 0.18072 -0.24492 0 -2.99686
ALA_168 -6.80057 0.83536 3.92022 -0.02247 0 0 3.72457 -3.17871 -0.01193 -0.05703 -1.54891 -0.36322 0 0 0 -0.70582 0 0 0.1668 0 0 0 -0.1894 0 1.8394 -0.18003 0 -2.57173
LYS_169 -5.91764 0.53732 7.57068 -0.30452 0.02753 0.13554 3.51111 -3.26519 -0.0021 -0.02986 -4.08882 0.00366 0 0 0 0 -0.75245 0 0.33846 0.01133 1.71789 0 0.0296 0 -1.5107 -0.21462 0 -2.20277
LYS_170 -6.86213 0.54346 7.43473 -0.75187 0.31624 0.57547 3.51146 -3.28595 -0 -0 -4.0419 -0.10818 0 0 0 0 0 0 0.2017 0.09446 2.47883 0 -0.03599 0 -1.5107 -0.20443 0 -1.6448
ALA_171 -7.73442 2.15064 3.64476 -0.02111 0 0 3.49034 -3.31106 -0 -0 -2.27119 -0.34853 0 0 0 0 0 0 0.01054 0 0 0 -0.14213 0 1.8394 -0.06659 0 -2.75936
LEU_172 -8.92712 1.30646 4.70718 -0.51564 0.66681 0.12449 2.94214 -3.12452 -0 -0 -1.99954 0.27265 0 0 0 0 0 0 0.6707 0.02791 0.2284 0 -0.28426 0 0.18072 0.10199 0 -3.62162
[truncated: 18,493 more chars]
