# Supplementary material for: Reconfigurable asymmetric protein assemblies through implicit negative design
Source: Science. Author manuscript; Available in PMC 2023 Jan 27. (PMC9881579; doi:10.1126/science.abj7662)
Supplement: Data S2 [file NIHMS1843281-supplement-Data_S2.gz › without_all_supplement_resubmit_20211001/components/single_fusions/274B62.pdb]

HEADER                                            25-SEP-20   XXXX              
EXPDTA    THEORETICAL MODEL                                                     
REMARK 220                                                                      
REMARK 220 EXPERIMENTAL DETAILS                                                 
REMARK 220  EXPERIMENT TYPE                : THEORETICAL MODELLING              
REMARK 220  DATE OF DATA COLLECTION        : 25-SEP-20                          
REMARK 220                                                                      
REMARK 220 REMARK: MODEL GENERATED BY ROSETTA                                   
REMARK 220  VERSION 2020.38.post.dev+45.master.d3ddb5bb4d7                      
ATOM      1  N   THR A   1     178.681 144.586  37.499  1.00  0.00           N  
ATOM      2  CA  THR A   1     178.703 144.544  36.042  1.00  0.00           C  
ATOM      3  C   THR A   1     179.063 143.147  35.531  1.00  0.00           C  
ATOM      4  O   THR A   1     179.472 142.270  36.314  1.00  0.00           O  
ATOM      5  CB  THR A   1     179.696 145.576  35.476  1.00  0.00           C  
ATOM      6  OG1 THR A   1     181.017 145.282  35.950  1.00  0.00           O  
ATOM      7  CG2 THR A   1     179.308 146.982  35.907  1.00  0.00           C  
ATOM      8 1H   THR A   1     177.992 145.249  37.821  1.00  0.00           H  
ATOM      9 2H   THR A   1     178.468 143.669  37.861  1.00  0.00           H  
ATOM     10 3H   THR A   1     179.600 144.867  37.818  1.00  0.00           H  
ATOM     11  HA  THR A   1     177.701 144.784  35.679  1.00  0.00           H  
ATOM     12  HB  THR A   1     179.696 145.523  34.388  1.00  0.00           H  
ATOM     13  HG1 THR A   1     181.418 144.617  35.385  1.00  0.00           H  
ATOM     14 1HG2 THR A   1     180.021 147.698  35.498  1.00  0.00           H  
ATOM     15 2HG2 THR A   1     178.309 147.213  35.539  1.00  0.00           H  
ATOM     16 3HG2 THR A   1     179.316 147.044  36.995  1.00  0.00           H  
ATOM     17  N   THR A   2     178.820 142.945  34.228  1.00  0.00           N  
ATOM     18  CA  THR A   2     179.179 141.715  33.537  1.00  0.00           C  
ATOM     19  C   THR A   2     180.445 142.014  32.795  1.00  0.00           C  
ATOM     20  O   THR A   2     180.480 142.914  31.950  1.00  0.00           O  
ATOM     21  CB  THR A   2     178.084 141.231  32.568  1.00  0.00           C  
ATOM     22  OG1 THR A   2     176.886 140.945  33.302  1.00  0.00           O  
ATOM     23  CG2 THR A   2     178.536 139.977  31.835  1.00  0.00           C  
ATOM     24  H   THR A   2     178.442 143.715  33.668  1.00  0.00           H  
ATOM     25  HA  THR A   2     179.381 140.923  34.259  1.00  0.00           H  
ATOM     26  HB  THR A   2     177.870 142.013  31.841  1.00  0.00           H  
ATOM     27  HG1 THR A   2     176.156 140.830  32.689  1.00  0.00           H  
ATOM     28 1HG2 THR A   2     177.750 139.650  31.155  1.00  0.00           H  
ATOM     29 2HG2 THR A   2     179.441 140.195  31.267  1.00  0.00           H  
ATOM     30 3HG2 THR A   2     178.742 139.188  32.557  1.00  0.00           H  
ATOM     31  N   ASN A   3     181.498 141.308  33.132  1.00  0.00           N  
ATOM     32  CA  ASN A   3     182.723 141.596  32.454  1.00  0.00           C  
ATOM     33  C   ASN A   3     183.313 140.451  31.646  1.00  0.00           C  
ATOM     34  O   ASN A   3     183.206 139.272  32.029  1.00  0.00           O  
ATOM     35  CB  ASN A   3     183.739 142.091  33.467  1.00  0.00           C  
ATOM     36  CG  ASN A   3     183.295 143.350  34.162  1.00  0.00           C  
ATOM     37  OD1 ASN A   3     182.118 143.723  34.104  1.00  0.00           O  
ATOM     38  ND2 ASN A   3     184.215 144.009  34.818  1.00  0.00           N  
ATOM     39  H   ASN A   3     181.477 140.662  33.919  1.00  0.00           H  
ATOM     40  HA  ASN A   3     182.567 142.418  31.750  1.00  0.00           H  
ATOM     41 1HB  ASN A   3     183.913 141.319  34.217  1.00  0.00           H  
ATOM     42 2HB  ASN A   3     184.687 142.283  32.966  1.00  0.00           H  
ATOM     43 1HD2 ASN A   3     183.978 144.853  35.300  1.00  0.00           H  
ATOM     44 2HD2 ASN A   3     185.155 143.669  34.839  1.00  0.00           H  
ATOM     45  N   PHE A   4     183.935 140.780  30.506  1.00  0.00           N  
ATOM     46  CA  PHE A   4     184.691 139.803  29.768  1.00  0.00           C  
ATOM     47  C   PHE A   4     186.108 140.317  29.449  1.00  0.00           C  
ATOM     48  O   PHE A   4     186.321 141.484  29.054  1.00  0.00           O  
ATOM     49  CB  PHE A   4     183.956 139.444  28.475  1.00  0.00           C  
ATOM     50  CG  PHE A   4     182.564 138.926  28.693  1.00  0.00           C  
ATOM     51  CD1 PHE A   4     181.476 139.786  28.670  1.00  0.00           C  
ATOM     52  CD2 PHE A   4     182.338 137.577  28.923  1.00  0.00           C  
ATOM     53  CE1 PHE A   4     180.194 139.310  28.871  1.00  0.00           C  
ATOM     54  CE2 PHE A   4     181.058 137.098  29.123  1.00  0.00           C  
ATOM     55  CZ  PHE A   4     179.985 137.967  29.097  1.00  0.00           C  
ATOM     56  H   PHE A   4     183.874 141.754  30.150  1.00  0.00           H  
ATOM     57  HA  PHE A   4     184.791 138.890  30.367  1.00  0.00           H  
ATOM     58 1HB  PHE A   4     183.895 140.324  27.835  1.00  0.00           H  
ATOM     59 2HB  PHE A   4     184.521 138.686  27.934  1.00  0.00           H  
ATOM     60  HD1 PHE A   4     181.642 140.849  28.491  1.00  0.00           H  
ATOM     61  HD2 PHE A   4     183.185 136.891  28.943  1.00  0.00           H  
ATOM     62  HE1 PHE A   4     179.349 139.998  28.851  1.00  0.00           H  
ATOM     63  HE2 PHE A   4     180.894 136.036  29.301  1.00  0.00           H  
ATOM     64  HZ  PHE A   4     178.975 137.591  29.257  1.00  0.00           H  
ATOM     65  N   HIS A   5     187.086 139.423  29.557  1.00  0.00           N  
ATOM     66  CA  HIS A   5     188.478 139.697  29.173  1.00  0.00           C  
ATOM     67  C   HIS A   5     188.990 138.674  28.158  1.00  0.00           C  
ATOM     68  O   HIS A   5     189.063 137.481  28.447  1.00  0.00           O  
ATOM     69  CB  HIS A   5     189.388 139.697  30.405  1.00  0.00           C  
ATOM     70  CG  HIS A   5     189.069 140.780  31.389  1.00  0.00           C  
ATOM     71  ND1 HIS A   5     189.785 141.956  31.459  1.00  0.00           N  
ATOM     72  CD2 HIS A   5     188.111 140.864  32.342  1.00  0.00           C  
ATOM     73  CE1 HIS A   5     189.281 142.718  32.414  1.00  0.00           C  
ATOM     74  NE2 HIS A   5     188.266 142.078  32.965  1.00  0.00           N  
ATOM     75  H   HIS A   5     186.864 138.537  30.005  1.00  0.00           H  
ATOM     76  HA  HIS A   5     188.521 140.671  28.697  1.00  0.00           H  
ATOM     77 1HB  HIS A   5     189.309 138.737  30.917  1.00  0.00           H  
ATOM     78 2HB  HIS A   5     190.425 139.816  30.091  1.00  0.00           H  
ATOM     79  HD2 HIS A   5     187.359 140.110  32.574  1.00  0.00           H  
ATOM     80  HE1 HIS A   5     189.641 143.706  32.699  1.00  0.00           H  
ATOM     81  HE2 HIS A   5     187.691 142.422  33.721  1.00  0.00           H  
ATOM     82  N   LEU A   6     189.260 139.124  26.921  1.00  0.00           N  
ATOM     83  CA  LEU A   6     189.731 138.207  25.868  1.00  0.00           C  
ATOM     84  C   LEU A   6     191.265 138.220  25.734  1.00  0.00           C  
ATOM     85  O   LEU A   6     191.892 139.258  25.495  1.00  0.00           O  
ATOM     86  CB  LEU A   6     189.096 138.582  24.523  1.00  0.00           C  
ATOM     87  CG  LEU A   6     187.616 138.981  24.575  1.00  0.00           C  
ATOM     88  CD1 LEU A   6     187.102 139.215  23.161  1.00  0.00           C  
ATOM     89  CD2 LEU A   6     186.819 137.889  25.272  1.00  0.00           C  
ATOM     90  H   LEU A   6     189.167 140.137  26.738  1.00  0.00           H  
ATOM     91  HA  LEU A   6     189.438 137.184  26.143  1.00  0.00           H  
ATOM     92 1HB  LEU A   6     189.650 139.418  24.099  1.00  0.00           H  
ATOM     93 2HB  LEU A   6     189.186 137.732  23.847  1.00  0.00           H  
ATOM     94  HG  LEU A   6     187.510 139.916  25.127  1.00  0.00           H  
ATOM     95 1HD1 LEU A   6     186.051 139.500  23.198  1.00  0.00           H  
ATOM     96 2HD1 LEU A   6     187.677 140.015  22.693  1.00  0.00           H  
ATOM     97 3HD1 LEU A   6     187.211 138.301  22.579  1.00  0.00           H  
ATOM     98 1HD2 LEU A   6     185.767 138.173  25.310  1.00  0.00           H  
ATOM     99 2HD2 LEU A   6     186.923 136.954  24.721  1.00  0.00           H  
ATOM    100 3HD2 LEU A   6     187.195 137.755  26.287  1.00  0.00           H  
ATOM    101  N   ILE A   7     191.883 137.058  25.945  1.00  0.00           N  
ATOM    102  CA  ILE A   7     193.352 136.974  25.974  1.00  0.00           C  
ATOM    103  C   ILE A   7     193.867 136.243  24.735  1.00  0.00           C  
ATOM    104  O   ILE A   7     193.355 135.168  24.405  1.00  0.00           O  
ATOM    105  CB  ILE A   7     193.845 136.252  27.241  1.00  0.00           C  
ATOM    106  CG1 ILE A   7     193.286 136.930  28.494  1.00  0.00           C  
ATOM    107  CG2 ILE A   7     195.366 136.224  27.279  1.00  0.00           C  
ATOM    108  CD1 ILE A   7     193.722 138.369  28.655  1.00  0.00           C  
ATOM    109  H   ILE A   7     191.326 136.203  26.105  1.00  0.00           H  
ATOM    110  HA  ILE A   7     193.753 137.980  25.967  1.00  0.00           H  
ATOM    111  HB  ILE A   7     193.473 135.227  27.244  1.00  0.00           H  
ATOM    112 1HG1 ILE A   7     192.198 136.905  28.467  1.00  0.00           H  
ATOM    113 2HG1 ILE A   7     193.603 136.378  29.379  1.00  0.00           H  
ATOM    114 1HG2 ILE A   7     195.698 135.711  28.181  1.00  0.00           H  
ATOM    115 2HG2 ILE A   7     195.742 135.698  26.403  1.00  0.00           H  
ATOM    116 3HG2 ILE A   7     195.748 137.246  27.281  1.00  0.00           H  
ATOM    117 1HD1 ILE A   7     193.286 138.781  29.566  1.00  0.00           H  
ATOM    118 2HD1 ILE A   7     194.810 138.413  28.721  1.00  0.00           H  
ATOM    119 3HD1 ILE A   7     193.385 138.949  27.797  1.00  0.00           H  
ATOM    120  N   ASN A   8     194.911 136.785  24.068  1.00  0.00           N  
ATOM    121  CA  ASN A   8     195.462 136.159  22.854  1.00  0.00           C  
ATOM    122  C   ASN A   8     194.415 136.035  21.756  1.00  0.00           C  
ATOM    123  O   ASN A   8     194.299 135.014  21.076  1.00  0.00           O  
ATOM    124  CB  ASN A   8     196.048 134.796  23.172  1.00  0.00           C  
ATOM    125  CG  ASN A   8     197.059 134.350  22.152  1.00  0.00           C  
ATOM    126  OD1 ASN A   8     197.813 135.166  21.609  1.00  0.00           O  
ATOM    127  ND2 ASN A   8     197.091 133.069  21.883  1.00  0.00           N  
ATOM    128  H   ASN A   8     195.301 137.664  24.393  1.00  0.00           H  
ATOM    129  HA  ASN A   8     196.223 136.831  22.451  1.00  0.00           H  
ATOM    130 1HB  ASN A   8     196.526 134.825  24.152  1.00  0.00           H  
ATOM    131 2HB  ASN A   8     195.248 134.057  23.220  1.00  0.00           H  
ATOM    132 1HD2 ASN A   8     197.744 132.715  21.213  1.00  0.00           H  
ATOM    133 2HD2 ASN A   8     196.464 132.446  22.346  1.00  0.00           H  
ATOM    134  N   GLY A   9     193.676 137.114  21.585  1.00  0.00           N  
ATOM    135  CA  GLY A   9     192.635 137.094  20.595  1.00  0.00           C  
ATOM    136  C   GLY A   9     193.105 137.714  19.264  1.00  0.00           C  
ATOM    137  O   GLY A   9     194.113 138.417  19.207  1.00  0.00           O  
ATOM    138  H   GLY A   9     193.870 137.933  22.165  1.00  0.00           H  
ATOM    139 1HA  GLY A   9     192.313 136.067  20.425  1.00  0.00           H  
ATOM    140 2HA  GLY A   9     191.771 137.645  20.966  1.00  0.00           H  
ATOM    141  N   SER A  10     192.364 137.452  18.195  1.00  0.00           N  
ATOM    142  CA  SER A  10     192.588 138.077  16.888  1.00  0.00           C  
ATOM    143  C   SER A  10     191.803 139.377  16.791  1.00  0.00           C  
ATOM    144  O   SER A  10     190.818 139.543  17.505  1.00  0.00           O  
ATOM    145  CB  SER A  10     192.178 137.138  15.770  1.00  0.00           C  
ATOM    146  OG  SER A  10     190.787 136.968  15.743  1.00  0.00           O  
ATOM    147  H   SER A  10     191.598 136.780  18.278  1.00  0.00           H  
ATOM    148  HA  SER A  10     193.650 138.295  16.777  1.00  0.00           H  
ATOM    149 1HB  SER A  10     192.517 137.539  14.815  1.00  0.00           H  
ATOM    150 2HB  SER A  10     192.662 136.173  15.910  1.00  0.00           H  
ATOM    151  HG  SER A  10     190.619 136.269  15.107  1.00  0.00           H  
ATOM    152  N   GLU A  11     192.169 140.286  15.875  1.00  0.00           N  
ATOM    153  CA  GLU A  11     191.399 141.527  15.751  1.00  0.00           C  
ATOM    154  C   GLU A  11     190.006 141.284  15.183  1.00  0.00           C  
ATOM    155  O   GLU A  11     189.055 141.962  15.565  1.00  0.00           O  
ATOM    156  CB  GLU A  11     192.131 142.576  14.908  1.00  0.00           C  
ATOM    157  CG  GLU A  11     191.436 143.972  14.859  1.00  0.00           C  
ATOM    158  CD  GLU A  11     191.307 144.749  16.223  1.00  0.00           C  
ATOM    159  OE1 GLU A  11     192.056 144.480  17.150  1.00  0.00           O  
ATOM    160  OE2 GLU A  11     190.447 145.632  16.293  1.00  0.00           O  
ATOM    161  H   GLU A  11     192.988 140.131  15.300  1.00  0.00           H  
ATOM    162  HA  GLU A  11     191.274 141.945  16.748  1.00  0.00           H  
ATOM    163 1HB  GLU A  11     193.138 142.708  15.278  1.00  0.00           H  
ATOM    164 2HB  GLU A  11     192.211 142.209  13.884  1.00  0.00           H  
ATOM    165 1HG  GLU A  11     191.998 144.596  14.165  1.00  0.00           H  
ATOM    166 2HG  GLU A  11     190.446 143.839  14.439  1.00  0.00           H  
ATOM    167  N   GLU A  12     189.884 140.340  14.247  1.00  0.00           N  
ATOM    168  CA  GLU A  12     188.574 140.074  13.658  1.00  0.00           C  
ATOM    169  C   GLU A  12     187.608 139.640  14.755  1.00  0.00           C  
ATOM    170  O   GLU A  12     186.468 140.123  14.829  1.00  0.00           O  
ATOM    171  CB  GLU A  12     188.668 138.995  12.577  1.00  0.00           C  
ATOM    172  CG  GLU A  12     187.342 138.651  11.913  1.00  0.00           C  
ATOM    173  CD  GLU A  12     187.477 137.603  10.844  1.00  0.00           C  
ATOM    174  OE1 GLU A  12     188.583 137.213  10.558  1.00  0.00           O  
ATOM    175  OE2 GLU A  12     186.473 137.194  10.312  1.00  0.00           O  
ATOM    176  H   GLU A  12     190.696 139.814  13.966  1.00  0.00           H  
ATOM    177  HA  GLU A  12     188.198 140.985  13.201  1.00  0.00           H  
ATOM    178 1HB  GLU A  12     189.358 139.320  11.797  1.00  0.00           H  
ATOM    179 2HB  GLU A  12     189.072 138.080  13.010  1.00  0.00           H  
ATOM    180 1HG  GLU A  12     186.650 138.291  12.674  1.00  0.00           H  
ATOM    181 2HG  GLU A  12     186.921 139.557  11.478  1.00  0.00           H  
ATOM    182  N   ALA A  13     188.082 138.762  15.630  1.00  0.00           N  
ATOM    183  CA  ALA A  13     187.276 138.266  16.734  1.00  0.00           C  
ATOM    184  C   ALA A  13     186.921 139.403  17.695  1.00  0.00           C  
ATOM    185  O   ALA A  13     185.792 139.461  18.191  1.00  0.00           O  
ATOM    186  CB  ALA A  13     188.010 137.152  17.466  1.00  0.00           C  
ATOM    187  H   ALA A  13     189.027 138.393  15.492  1.00  0.00           H  
ATOM    188  HA  ALA A  13     186.353 137.864  16.333  1.00  0.00           H  
ATOM    189 1HB  ALA A  13     187.394 136.790  18.291  1.00  0.00           H  
ATOM    190 2HB  ALA A  13     188.210 136.332  16.776  1.00  0.00           H  
ATOM    191 3HB  ALA A  13     188.950 137.534  17.860  1.00  0.00           H  
ATOM    192  N   ARG A  14     187.877 140.318  17.941  1.00  0.00           N  
ATOM    193  CA  ARG A  14     187.611 141.438  18.834  1.00  0.00           C  
ATOM    194  C   ARG A  14     186.536 142.308  18.250  1.00  0.00           C  
ATOM    195  O   ARG A  14     185.647 142.740  18.984  1.00  0.00           O  
ATOM    196  CB  ARG A  14     188.846 142.301  19.110  1.00  0.00           C  
ATOM    197  CG  ARG A  14     189.851 141.678  20.037  1.00  0.00           C  
ATOM    198  CD  ARG A  14     190.947 142.588  20.454  1.00  0.00           C  
ATOM    199  NE  ARG A  14     191.914 142.824  19.394  1.00  0.00           N  
ATOM    200  CZ  ARG A  14     192.968 142.027  19.131  1.00  0.00           C  
ATOM    201  NH1 ARG A  14     193.173 140.933  19.820  1.00  0.00           N  
ATOM    202  NH2 ARG A  14     193.781 142.368  18.157  1.00  0.00           N  
ATOM    203  H   ARG A  14     188.801 140.181  17.535  1.00  0.00           H  
ATOM    204  HA  ARG A  14     187.255 141.052  19.772  1.00  0.00           H  
ATOM    205 1HB  ARG A  14     189.344 142.533  18.178  1.00  0.00           H  
ATOM    206 2HB  ARG A  14     188.532 143.243  19.554  1.00  0.00           H  
ATOM    207 1HG  ARG A  14     189.357 141.299  20.877  1.00  0.00           H  
ATOM    208 2HG  ARG A  14     190.322 140.870  19.528  1.00  0.00           H  
ATOM    209 1HD  ARG A  14     190.518 143.543  20.727  1.00  0.00           H  
ATOM    210 2HD  ARG A  14     191.467 142.183  21.322  1.00  0.00           H  
ATOM    211  HE  ARG A  14     191.812 143.647  18.781  1.00  0.00           H  
ATOM    212 1HH1 ARG A  14     192.522 140.664  20.547  1.00  0.00           H  
ATOM    213 2HH1 ARG A  14     193.946 140.319  19.589  1.00  0.00           H  
ATOM    214 1HH2 ARG A  14     193.566 143.227  17.631  1.00  0.00           H  
ATOM    215 2HH2 ARG A  14     194.575 141.797  17.922  1.00  0.00           H  
ATOM    216  N   GLN A  15     186.557 142.541  16.943  1.00  0.00           N  
ATOM    217  CA  GLN A  15     185.543 143.387  16.343  1.00  0.00           C  
ATOM    218  C   GLN A  15     184.186 142.689  16.308  1.00  0.00           C  
ATOM    219  O   GLN A  15     183.161 143.311  16.591  1.00  0.00           O  
ATOM    220  CB  GLN A  15     185.972 143.848  14.955  1.00  0.00           C  
ATOM    221  CG  GLN A  15     187.127 144.823  15.022  1.00  0.00           C  
ATOM    222  CD  GLN A  15     187.591 145.352  13.700  1.00  0.00           C  
ATOM    223  OE1 GLN A  15     186.917 145.256  12.664  1.00  0.00           O  
ATOM    224  NE2 GLN A  15     188.782 145.929  13.735  1.00  0.00           N  
ATOM    225  H   GLN A  15     187.343 142.182  16.382  1.00  0.00           H  
ATOM    226  HA  GLN A  15     185.442 144.276  16.967  1.00  0.00           H  
ATOM    227 1HB  GLN A  15     186.293 142.980  14.368  1.00  0.00           H  
ATOM    228 2HB  GLN A  15     185.137 144.313  14.440  1.00  0.00           H  
ATOM    229 1HG  GLN A  15     186.815 145.673  15.625  1.00  0.00           H  
ATOM    230 2HG  GLN A  15     187.976 144.334  15.499  1.00  0.00           H  
ATOM    231 1HE2 GLN A  15     189.184 146.314  12.905  1.00  0.00           H  
ATOM    232 2HE2 GLN A  15     189.303 145.963  14.627  1.00  0.00           H  
ATOM    233  N   ARG A  16     184.160 141.387  16.011  1.00  0.00           N  
ATOM    234  CA  ARG A  16     182.881 140.694  15.938  1.00  0.00           C  
ATOM    235  C   ARG A  16     182.200 140.640  17.319  1.00  0.00           C  
ATOM    236  O   ARG A  16     180.977 140.823  17.412  1.00  0.00           O  
ATOM    237  CB  ARG A  16     183.075 139.281  15.408  1.00  0.00           C  
ATOM    238  CG  ARG A  16     183.379 139.192  13.921  1.00  0.00           C  
ATOM    239  CD  ARG A  16     183.532 137.784  13.475  1.00  0.00           C  
ATOM    240  NE  ARG A  16     183.926 137.698  12.077  1.00  0.00           N  
ATOM    241  CZ  ARG A  16     183.074 137.772  11.036  1.00  0.00           C  
ATOM    242  NH1 ARG A  16     181.787 137.935  11.250  1.00  0.00           N  
ATOM    243  NH2 ARG A  16     183.532 137.683   9.800  1.00  0.00           N  
ATOM    244  H   ARG A  16     185.036 140.916  15.752  1.00  0.00           H  
ATOM    245  HA  ARG A  16     182.234 141.240  15.252  1.00  0.00           H  
ATOM    246 1HB  ARG A  16     183.893 138.801  15.941  1.00  0.00           H  
ATOM    247 2HB  ARG A  16     182.174 138.696  15.594  1.00  0.00           H  
ATOM    248 1HG  ARG A  16     182.565 139.645  13.355  1.00  0.00           H  
ATOM    249 2HG  ARG A  16     184.308 139.723  13.707  1.00  0.00           H  
ATOM    250 1HD  ARG A  16     184.298 137.293  14.075  1.00  0.00           H  
ATOM    251 2HD  ARG A  16     182.586 137.259  13.595  1.00  0.00           H  
ATOM    252  HE  ARG A  16     184.909 137.573  11.872  1.00  0.00           H  
ATOM    253 1HH1 ARG A  16     181.437 138.003  12.196  1.00  0.00           H  
ATOM    254 2HH1 ARG A  16     181.149 137.991  10.471  1.00  0.00           H  
ATOM    255 1HH2 ARG A  16     184.522 137.558   9.635  1.00  0.00           H  
ATOM    256 2HH2 ARG A  16     182.893 137.739   9.020  1.00  0.00           H  
ATOM    257  N   ILE A  17     182.997 140.437  18.372  1.00  0.00           N  
ATOM    258  CA  ILE A  17     182.510 140.383  19.746  1.00  0.00           C  
ATOM    259  C   ILE A  17     182.156 141.733  20.301  1.00  0.00           C  
ATOM    260  O   ILE A  17     181.136 141.875  20.983  1.00  0.00           O  
ATOM    261  CB  ILE A  17     183.557 139.731  20.668  1.00  0.00           C  
ATOM    262  CG1 ILE A  17     183.757 138.260  20.292  1.00  0.00           C  
ATOM    263  CG2 ILE A  17     183.135 139.858  22.124  1.00  0.00           C  
ATOM    264  CD1 ILE A  17     185.007 137.644  20.880  1.00  0.00           C  
ATOM    265  H   ILE A  17     184.001 140.279  18.194  1.00  0.00           H  
ATOM    266  HA  ILE A  17     181.584 139.816  19.757  1.00  0.00           H  
ATOM    267  HB  ILE A  17     184.519 140.225  20.533  1.00  0.00           H  
ATOM    268 1HG1 ILE A  17     182.899 137.679  20.628  1.00  0.00           H  
ATOM    269 2HG1 ILE A  17     183.810 138.166  19.207  1.00  0.00           H  
ATOM    270 1HG2 ILE A  17     183.886 139.392  22.762  1.00  0.00           H  
ATOM    271 2HG2 ILE A  17     183.043 140.912  22.384  1.00  0.00           H  
ATOM    272 3HG2 ILE A  17     182.176 139.362  22.270  1.00  0.00           H  
ATOM    273 1HD1 ILE A  17     185.079 136.602  20.569  1.00  0.00           H  
ATOM    274 2HD1 ILE A  17     185.882 138.191  20.528  1.00  0.00           H  
ATOM    275 3HD1 ILE A  17     184.960 137.695  21.967  1.00  0.00           H  
ATOM    276  N   GLU A  18     182.991 142.737  20.052  1.00  0.00           N  
ATOM    277  CA  GLU A  18     182.684 144.088  20.462  1.00  0.00           C  
ATOM    278  C   GLU A  18     181.333 144.497  19.897  1.00  0.00           C  
ATOM    279  O   GLU A  18     180.484 144.990  20.640  1.00  0.00           O  
ATOM    280  CB  GLU A  18     183.772 145.055  19.992  1.00  0.00           C  
ATOM    281  CG  GLU A  18     183.501 146.515  20.324  1.00  0.00           C  
ATOM    282  CD  GLU A  18     184.473 147.455  19.666  1.00  0.00           C  
ATOM    283  OE1 GLU A  18     185.623 147.108  19.553  1.00  0.00           O  
ATOM    284  OE2 GLU A  18     184.063 148.523  19.273  1.00  0.00           O  
ATOM    285  H   GLU A  18     183.868 142.571  19.563  1.00  0.00           H  
ATOM    286  HA  GLU A  18     182.635 144.123  21.543  1.00  0.00           H  
ATOM    287 1HB  GLU A  18     184.725 144.780  20.448  1.00  0.00           H  
ATOM    288 2HB  GLU A  18     183.891 144.973  18.911  1.00  0.00           H  
ATOM    289 1HG  GLU A  18     182.492 146.769  20.000  1.00  0.00           H  
ATOM    290 2HG  GLU A  18     183.553 146.647  21.404  1.00  0.00           H  
ATOM    291  N   GLU A  19     181.105 144.274  18.596  1.00  0.00           N  
ATOM    292  CA  GLU A  19     179.835 144.636  18.002  1.00  0.00           C  
ATOM    293  C   GLU A  19     178.689 143.820  18.566  1.00  0.00           C  
ATOM    294  O   GLU A  19     177.626 144.370  18.844  1.00  0.00           O  
ATOM    295  CB  GLU A  19     179.866 144.449  16.488  1.00  0.00           C  
ATOM    296  CG  GLU A  19     178.569 144.849  15.780  1.00  0.00           C  
ATOM    297  CD  GLU A  19     178.669 144.787  14.287  1.00  0.00           C  
ATOM    298  OE1 GLU A  19     179.741 144.562  13.783  1.00  0.00           O  
ATOM    299  OE2 GLU A  19     177.650 144.937  13.644  1.00  0.00           O  
ATOM    300  H   GLU A  19     181.837 143.886  17.988  1.00  0.00           H  
ATOM    301  HA  GLU A  19     179.644 145.686  18.216  1.00  0.00           H  
ATOM    302 1HB  GLU A  19     180.685 145.034  16.073  1.00  0.00           H  
ATOM    303 2HB  GLU A  19     180.075 143.397  16.263  1.00  0.00           H  
ATOM    304 1HG  GLU A  19     177.773 144.179  16.096  1.00  0.00           H  
ATOM    305 2HG  GLU A  19     178.298 145.858  16.085  1.00  0.00           H  
ATOM    306  N   TYR A  20     178.895 142.515  18.758  1.00  0.00           N  
ATOM    307  CA  TYR A  20     177.847 141.651  19.275  1.00  0.00           C  
ATOM    308  C   TYR A  20     177.342 142.124  20.619  1.00  0.00           C  
ATOM    309  O   TYR A  20     176.123 142.232  20.841  1.00  0.00           O  
ATOM    310  CB  TYR A  20     178.349 140.209  19.381  1.00  0.00           C  
ATOM    311  CG  TYR A  20     177.298 139.231  19.858  1.00  0.00           C  
ATOM    312  CD1 TYR A  20     176.316 138.788  18.985  1.00  0.00           C  
ATOM    313  CD2 TYR A  20     177.318 138.777  21.168  1.00  0.00           C  
ATOM    314  CE1 TYR A  20     175.356 137.894  19.421  1.00  0.00           C  
ATOM    315  CE2 TYR A  20     176.358 137.884  21.604  1.00  0.00           C  
ATOM    316  CZ  TYR A  20     175.381 137.443  20.736  1.00  0.00           C  
ATOM    317  OH  TYR A  20     174.425 136.553  21.170  1.00  0.00           O  
ATOM    318  H   TYR A  20     179.789 142.090  18.482  1.00  0.00           H  
ATOM    319  HA  TYR A  20     177.013 141.676  18.573  1.00  0.00           H  
ATOM    320 1HB  TYR A  20     178.707 139.875  18.405  1.00  0.00           H  
ATOM    321 2HB  TYR A  20     179.191 140.167  20.070  1.00  0.00           H  
ATOM    322  HD1 TYR A  20     176.301 139.144  17.955  1.00  0.00           H  
ATOM    323  HD2 TYR A  20     178.089 139.127  21.855  1.00  0.00           H  
ATOM    324  HE1 TYR A  20     174.585 137.546  18.735  1.00  0.00           H  
ATOM    325  HE2 TYR A  20     176.373 137.528  22.635  1.00  0.00           H  
ATOM    326  HH  TYR A  20     174.587 136.336  22.091  1.00  0.00           H  
ATOM    327  N   VAL A  21     178.265 142.416  21.536  1.00  0.00           N  
ATOM    328  CA  VAL A  21     177.875 142.839  22.858  1.00  0.00           C  
ATOM    329  C   VAL A  21     177.196 144.208  22.778  1.00  0.00           C  
ATOM    330  O   VAL A  21     176.209 144.436  23.477  1.00  0.00           O  
ATOM    331  CB  VAL A  21     179.104 142.911  23.783  1.00  0.00           C  
ATOM    332  CG1 VAL A  21     178.728 143.530  25.122  1.00  0.00           C  
ATOM    333  CG2 VAL A  21     179.689 141.520  23.978  1.00  0.00           C  
ATOM    334  H   VAL A  21     179.265 142.327  21.295  1.00  0.00           H  
ATOM    335  HA  VAL A  21     177.135 142.121  23.230  1.00  0.00           H  
ATOM    336  HB  VAL A  21     179.853 143.560  23.328  1.00  0.00           H  
ATOM    337 1HG1 VAL A  21     179.609 143.573  25.763  1.00  0.00           H  
ATOM    338 2HG1 VAL A  21     178.346 144.538  24.962  1.00  0.00           H  
ATOM    339 3HG1 VAL A  21     177.961 142.921  25.601  1.00  0.00           H  
ATOM    340 1HG2 VAL A  21     180.558 141.579  24.632  1.00  0.00           H  
ATOM    341 2HG2 VAL A  21     178.938 140.870  24.427  1.00  0.00           H  
ATOM    342 3HG2 VAL A  21     179.989 141.113  23.012  1.00  0.00           H  
ATOM    343  N   ARG A  22     177.738 145.144  21.969  1.00  0.00           N  
ATOM    344  CA  ARG A  22     177.139 146.468  21.890  1.00  0.00           C  
ATOM    345  C   ARG A  22     175.738 146.415  21.279  1.00  0.00           C  
ATOM    346  O   ARG A  22     174.868 147.174  21.702  1.00  0.00           O  
ATOM    347  CB  ARG A  22     178.014 147.399  21.063  1.00  0.00           C  
ATOM    348  CG  ARG A  22     179.317 147.809  21.728  1.00  0.00           C  
ATOM    349  CD  ARG A  22     180.242 148.467  20.768  1.00  0.00           C  
ATOM    350  NE  ARG A  22     179.755 149.774  20.356  1.00  0.00           N  
ATOM    351  CZ  ARG A  22     180.412 150.609  19.529  1.00  0.00           C  
ATOM    352  NH1 ARG A  22     181.579 150.260  19.034  1.00  0.00           N  
ATOM    353  NH2 ARG A  22     179.884 151.779  19.213  1.00  0.00           N  
ATOM    354  H   ARG A  22     178.565 144.936  21.400  1.00  0.00           H  
ATOM    355  HA  ARG A  22     177.054 146.856  22.906  1.00  0.00           H  
ATOM    356 1HB  ARG A  22     178.263 146.918  20.117  1.00  0.00           H  
ATOM    357 2HB  ARG A  22     177.460 148.309  20.831  1.00  0.00           H  
ATOM    358 1HG  ARG A  22     179.108 148.511  22.536  1.00  0.00           H  
ATOM    359 2HG  ARG A  22     179.814 146.927  22.132  1.00  0.00           H  
ATOM    360 1HD  ARG A  22     181.217 148.597  21.234  1.00  0.00           H  
ATOM    361 2HD  ARG A  22     180.343 147.847  19.879  1.00  0.00           H  
ATOM    362  HE  ARG A  22     178.859 150.078  20.718  1.00  0.00           H  
ATOM    363 1HH1 ARG A  22     181.982 149.366  19.275  1.00  0.00           H  
ATOM    364 2HH1 ARG A  22     182.072 150.886  18.414  1.00  0.00           H  
ATOM    365 1HH2 ARG A  22     178.986 152.049  19.595  1.00  0.00           H  
ATOM    366 2HH2 ARG A  22     180.378 152.405  18.595  1.00  0.00           H  
ATOM    367  N   ARG A  23     175.496 145.522  20.296  1.00  0.00           N  
ATOM    368  CA  ARG A  23     174.157 145.405  19.729  1.00  0.00           C  
ATOM    369  C   ARG A  23     173.152 144.896  20.759  1.00  0.00           C  
ATOM    370  O   ARG A  23     172.026 145.401  20.835  1.00  0.00           O  
ATOM    371  CB  ARG A  23     174.153 144.505  18.506  1.00  0.00           C  
ATOM    372  CG  ARG A  23     174.739 145.135  17.248  1.00  0.00           C  
ATOM    373  CD  ARG A  23     174.644 144.220  16.079  1.00  0.00           C  
ATOM    374  NE  ARG A  23     175.194 144.822  14.862  1.00  0.00           N  
ATOM    375  CZ  ARG A  23     174.534 145.627  14.010  1.00  0.00           C  
ATOM    376  NH1 ARG A  23     173.269 145.974  14.207  1.00  0.00           N  
ATOM    377  NH2 ARG A  23     175.200 146.067  12.969  1.00  0.00           N  
ATOM    378  H   ARG A  23     176.271 144.973  19.915  1.00  0.00           H  
ATOM    379  HA  ARG A  23     173.840 146.398  19.409  1.00  0.00           H  
ATOM    380 1HB  ARG A  23     174.742 143.611  18.723  1.00  0.00           H  
ATOM    381 2HB  ARG A  23     173.137 144.185  18.288  1.00  0.00           H  
ATOM    382 1HG  ARG A  23     174.194 146.047  17.022  1.00  0.00           H  
ATOM    383 2HG  ARG A  23     175.785 145.377  17.410  1.00  0.00           H  
ATOM    384 1HD  ARG A  23     175.228 143.321  16.297  1.00  0.00           H  
ATOM    385 2HD  ARG A  23     173.613 143.942  15.898  1.00  0.00           H  
ATOM    386  HE  ARG A  23     176.173 144.622  14.603  1.00  0.00           H  
ATOM    387 1HH1 ARG A  23     172.767 145.635  15.011  1.00  0.00           H  
ATOM    388 2HH1 ARG A  23     172.804 146.584  13.548  1.00  0.00           H  
ATOM    389 1HH2 ARG A  23     176.184 145.763  12.866  1.00  0.00           H  
ATOM    390 2HH2 ARG A  23     174.767 146.672  12.290  1.00  0.00           H  
ATOM    391  N   ILE A  24     173.577 143.944  21.601  1.00  0.00           N  
ATOM    392  CA  ILE A  24     172.703 143.492  22.672  1.00  0.00           C  
ATOM    393  C   ILE A  24     172.407 144.621  23.623  1.00  0.00           C  
ATOM    394  O   ILE A  24     171.262 144.798  24.020  1.00  0.00           O  
ATOM    395  CB  ILE A  24     173.328 142.318  23.447  1.00  0.00           C  
ATOM    396  CG1 ILE A  24     173.349 141.057  22.580  1.00  0.00           C  
ATOM    397  CG2 ILE A  24     172.566 142.068  24.739  1.00  0.00           C  
ATOM    398  CD1 ILE A  24     174.194 139.939  23.148  1.00  0.00           C  
ATOM    399  H   ILE A  24     174.494 143.510  21.452  1.00  0.00           H  
ATOM    400  HA  ILE A  24     171.760 143.177  22.227  1.00  0.00           H  
ATOM    401  HB  ILE A  24     174.365 142.552  23.687  1.00  0.00           H  
ATOM    402 1HG1 ILE A  24     172.332 140.686  22.454  1.00  0.00           H  
ATOM    403 2HG1 ILE A  24     173.731 141.302  21.589  1.00  0.00           H  
ATOM    404 1HG2 ILE A  24     173.021 141.235  25.274  1.00  0.00           H  
ATOM    405 2HG2 ILE A  24     172.602 142.961  25.361  1.00  0.00           H  
ATOM    406 3HG2 ILE A  24     171.528 141.828  24.508  1.00  0.00           H  
ATOM    407 1HD1 ILE A  24     174.159 139.080  22.477  1.00  0.00           H  
ATOM    408 2HD1 ILE A  24     175.225 140.279  23.249  1.00  0.00           H  
ATOM    409 3HD1 ILE A  24     173.808 139.652  24.125  1.00  0.00           H  
ATOM    410  N   SER A  25     173.430 145.392  23.973  1.00  0.00           N  
ATOM    411  CA  SER A  25     173.245 146.466  24.911  1.00  0.00           C  
ATOM    412  C   SER A  25     172.282 147.511  24.369  1.00  0.00           C  
ATOM    413  O   SER A  25     171.489 148.092  25.123  1.00  0.00           O  
ATOM    414  CB  SER A  25     174.582 147.105  25.232  1.00  0.00           C  
ATOM    415  OG  SER A  25     175.410 146.214  25.929  1.00  0.00           O  
ATOM    416  H   SER A  25     174.372 145.196  23.618  1.00  0.00           H  
ATOM    417  HA  SER A  25     172.824 146.040  25.816  1.00  0.00           H  
ATOM    418 1HB  SER A  25     175.070 147.412  24.308  1.00  0.00           H  
ATOM    419 2HB  SER A  25     174.422 148.001  25.831  1.00  0.00           H  
ATOM    420  HG  SER A  25     175.766 145.614  25.270  1.00  0.00           H  
ATOM    421  N   LYS A  26     172.342 147.793  23.061  1.00  0.00           N  
ATOM    422  CA  LYS A  26     171.382 148.729  22.490  1.00  0.00           C  
ATOM    423  C   LYS A  26     169.949 148.224  22.658  1.00  0.00           C  
ATOM    424  O   LYS A  26     169.055 149.012  22.981  1.00  0.00           O  
ATOM    425  CB  LYS A  26     171.687 148.971  21.011  1.00  0.00           C  
ATOM    426  CG  LYS A  26     172.929 149.814  20.755  1.00  0.00           C  
ATOM    427  CD  LYS A  26     173.173 150.000  19.265  1.00  0.00           C  
ATOM    428  CE  LYS A  26     174.406 150.853  19.007  1.00  0.00           C  
ATOM    429  NZ  LYS A  26     174.661 151.039  17.553  1.00  0.00           N  
ATOM    430  H   LYS A  26     173.087 147.390  22.484  1.00  0.00           H  
ATOM    431  HA  LYS A  26     171.469 149.671  23.016  1.00  0.00           H  
ATOM    432 1HB  LYS A  26     171.823 148.014  20.507  1.00  0.00           H  
ATOM    433 2HB  LYS A  26     170.840 149.471  20.542  1.00  0.00           H  
ATOM    434 1HG  LYS A  26     172.807 150.793  21.220  1.00  0.00           H  
ATOM    435 2HG  LYS A  26     173.797 149.327  21.198  1.00  0.00           H  
ATOM    436 1HD  LYS A  26     173.310 149.026  18.794  1.00  0.00           H  
ATOM    437 2HD  LYS A  26     172.307 150.485  18.812  1.00  0.00           H  
ATOM    438 1HE  LYS A  26     174.275 151.831  19.468  1.00  0.00           H  
ATOM    439 2HE  LYS A  26     175.278 150.378  19.457  1.00  0.00           H  
ATOM    440 1HZ  LYS A  26     175.486 151.608  17.424  1.00  0.00           H  
ATOM    441 2HZ  LYS A  26     174.803 150.138  17.118  1.00  0.00           H  
ATOM    442 3HZ  LYS A  26     173.867 151.496  17.127  1.00  0.00           H  
ATOM    443  N   LYS A  27     169.734 146.912  22.504  1.00  0.00           N  
ATOM    444  CA  LYS A  27     168.407 146.328  22.679  1.00  0.00           C  
ATOM    445  C   LYS A  27     167.983 146.264  24.156  1.00  0.00           C  
ATOM    446  O   LYS A  27     166.814 146.483  24.481  1.00  0.00           O  
ATOM    447  CB  LYS A  27     168.364 144.934  22.052  1.00  0.00           C  
ATOM    448  CG  LYS A  27     168.435 144.951  20.527  1.00  0.00           C  
ATOM    449  CD  LYS A  27     168.416 143.548  19.931  1.00  0.00           C  
ATOM    450  CE  LYS A  27     168.495 143.602  18.403  1.00  0.00           C  
ATOM    451  NZ  LYS A  27     168.510 142.244  17.789  1.00  0.00           N  
ATOM    452  H   LYS A  27     170.513 146.320  22.188  1.00  0.00           H  
ATOM    453  HA  LYS A  27     167.688 146.960  22.160  1.00  0.00           H  
ATOM    454 1HB  LYS A  27     169.210 144.350  22.424  1.00  0.00           H  
ATOM    455 2HB  LYS A  27     167.452 144.425  22.355  1.00  0.00           H  
ATOM    456 1HG  LYS A  27     167.592 145.520  20.137  1.00  0.00           H  
ATOM    457 2HG  LYS A  27     169.355 145.452  20.223  1.00  0.00           H  
ATOM    458 1HD  LYS A  27     169.275 142.986  20.309  1.00  0.00           H  
ATOM    459 2HD  LYS A  27     167.506 143.032  20.227  1.00  0.00           H  
ATOM    460 1HE  LYS A  27     167.636 144.153  18.025  1.00  0.00           H  
ATOM    461 2HE  LYS A  27     169.407 144.129  18.116  1.00  0.00           H  
ATOM    462 1HZ  LYS A  27     168.563 142.327  16.783  1.00  0.00           H  
ATOM    463 2HZ  LYS A  27     169.312 141.730  18.126  1.00  0.00           H  
ATOM    464 3HZ  LYS A  27     167.665 141.750  18.038  1.00  0.00           H  
ATOM    465  N   GLU A  28     168.940 145.975  25.047  1.00  0.00           N  
ATOM    466  CA  GLU A  28     168.685 145.839  26.482  1.00  0.00           C  
ATOM    467  C   GLU A  28     168.596 147.182  27.217  1.00  0.00           C  
ATOM    468  O   GLU A  28     167.916 147.285  28.241  1.00  0.00           O  
ATOM    469  CB  GLU A  28     169.751 144.955  27.146  1.00  0.00           C  
ATOM    470  CG  GLU A  28     169.726 143.490  26.735  1.00  0.00           C  
ATOM    471  CD  GLU A  28     168.479 142.789  27.200  1.00  0.00           C  
ATOM    472  OE1 GLU A  28     168.017 143.125  28.259  1.00  0.00           O  
ATOM    473  OE2 GLU A  28     167.993 141.901  26.518  1.00  0.00           O  
ATOM    474  H   GLU A  28     169.886 145.792  24.705  1.00  0.00           H  
ATOM    475  HA  GLU A  28     167.726 145.338  26.603  1.00  0.00           H  
ATOM    476 1HB  GLU A  28     170.744 145.354  26.916  1.00  0.00           H  
ATOM    477 2HB  GLU A  28     169.624 144.991  28.224  1.00  0.00           H  
ATOM    478 1HG  GLU A  28     169.787 143.424  25.648  1.00  0.00           H  
ATOM    479 2HG  GLU A  28     170.602 143.003  27.152  1.00  0.00           H  
ATOM    480  N   GLY A  29     169.268 148.219  26.710  1.00  0.00           N  
ATOM    481  CA  GLY A  29     169.285 149.517  27.370  1.00  0.00           C  
ATOM    482  C   GLY A  29     170.440 149.634  28.364  1.00  0.00           C  
ATOM    483  O   GLY A  29     170.377 150.402  29.325  1.00  0.00           O  
ATOM    484  H   GLY A  29     169.840 148.096  25.876  1.00  0.00           H  
ATOM    485 1HA  GLY A  29     169.369 150.296  26.614  1.00  0.00           H  
ATOM    486 2HA  GLY A  29     168.338 149.673  27.885  1.00  0.00           H  
ATOM    487  N   THR A  30     171.465 148.813  28.160  1.00  0.00           N  
ATOM    488  CA  THR A  30     172.643 148.800  29.019  1.00  0.00           C  
ATOM    489  C   THR A  30     173.773 149.687  28.518  1.00  0.00           C  
ATOM    490  O   THR A  30     173.776 150.143  27.370  1.00  0.00           O  
ATOM    491  CB  THR A  30     173.171 147.363  29.186  1.00  0.00           C  
ATOM    492  OG1 THR A  30     173.560 146.842  27.908  1.00  0.00           O  
ATOM    493  CG2 THR A  30     172.099 146.468  29.789  1.00  0.00           C  
ATOM    494  H   THR A  30     171.458 148.236  27.315  1.00  0.00           H  
ATOM    495  HA  THR A  30     172.349 149.165  30.006  1.00  0.00           H  
ATOM    496  HB  THR A  30     174.042 147.369  29.841  1.00  0.00           H  
ATOM    497  HG1 THR A  30     174.455 147.125  27.707  1.00  0.00           H  
ATOM    498 1HG2 THR A  30     172.490 145.456  29.900  1.00  0.00           H  
ATOM    499 2HG2 THR A  30     171.809 146.854  30.766  1.00  0.00           H  
ATOM    500 3HG2 THR A  30     171.229 146.450  29.133  1.00  0.00           H  
ATOM    501  N   GLU A  31     174.750 149.920  29.383  1.00  0.00           N  
ATOM    502  CA  GLU A  31     175.911 150.747  29.067  1.00  0.00           C  
ATOM    503  C   GLU A  31     177.144 149.882  28.862  1.00  0.00           C  
ATOM    504  O   GLU A  31     177.435 149.007  29.690  1.00  0.00           O  
ATOM    505  CB  GLU A  31     176.203 151.744  30.186  1.00  0.00           C  
ATOM    506  CG  GLU A  31     177.379 152.697  29.900  1.00  0.00           C  
ATOM    507  CD  GLU A  31     177.644 153.691  31.008  1.00  0.00           C  
ATOM    508  OE1 GLU A  31     176.895 153.732  31.961  1.00  0.00           O  
ATOM    509  OE2 GLU A  31     178.616 154.397  30.916  1.00  0.00           O  
ATOM    510  H   GLU A  31     174.695 149.476  30.293  1.00  0.00           H  
ATOM    511  HA  GLU A  31     175.710 151.290  28.140  1.00  0.00           H  
ATOM    512 1HB  GLU A  31     175.316 152.348  30.384  1.00  0.00           H  
ATOM    513 2HB  GLU A  31     176.431 151.195  31.089  1.00  0.00           H  
ATOM    514 1HG  GLU A  31     178.289 152.118  29.748  1.00  0.00           H  
ATOM    515 2HG  GLU A  31     177.174 153.238  28.976  1.00  0.00           H  
ATOM    516  N   VAL A  32     177.888 150.107  27.771  1.00  0.00           N  
ATOM    517  CA  VAL A  32     179.075 149.282  27.583  1.00  0.00           C  
ATOM    518  C   VAL A  32     180.334 150.111  27.446  1.00  0.00           C  
ATOM    519  O   VAL A  32     180.420 151.024  26.628  1.00  0.00           O  
ATOM    520  CB  VAL A  32     178.982 148.371  26.359  1.00  0.00           C  
ATOM    521  CG1 VAL A  32     180.279 147.530  26.253  1.00  0.00           C  
ATOM    522  CG2 VAL A  32     177.828 147.545  26.497  1.00  0.00           C  
ATOM    523  H   VAL A  32     177.629 150.826  27.108  1.00  0.00           H  
ATOM    524  HA  VAL A  32     179.188 148.649  28.451  1.00  0.00           H  
ATOM    525  HB  VAL A  32     178.902 148.957  25.449  1.00  0.00           H  
ATOM    526 1HG1 VAL A  32     180.211 146.873  25.406  1.00  0.00           H  
ATOM    527 2HG1 VAL A  32     181.149 148.159  26.138  1.00  0.00           H  
ATOM    528 3HG1 VAL A  32     180.397 146.935  27.149  1.00  0.00           H  
ATOM    529 1HG2 VAL A  32     177.755 146.869  25.655  1.00  0.00           H  
ATOM    530 2HG2 VAL A  32     177.939 147.015  27.389  1.00  0.00           H  
ATOM    531 3HG2 VAL A  32     176.953 148.154  26.557  1.00  0.00           H  
ATOM    532  N   HIS A  33     181.305 149.762  28.270  1.00  0.00           N  
ATOM    533  CA  HIS A  33     182.627 150.340  28.188  1.00  0.00           C  
ATOM    534  C   HIS A  33     183.611 149.268  27.749  1.00  0.00           C  
ATOM    535  O   HIS A  33     183.523 148.121  28.197  1.00  0.00           O  
ATOM    536  CB  HIS A  33     183.053 150.936  29.534  1.00  0.00           C  
ATOM    537  CG  HIS A  33     184.418 151.554  29.513  1.00  0.00           C  
ATOM    538  ND1 HIS A  33     184.674 152.771  28.920  1.00  0.00           N  
ATOM    539  CD2 HIS A  33     185.598 151.120  30.014  1.00  0.00           C  
ATOM    540  CE1 HIS A  33     185.958 153.061  29.056  1.00  0.00           C  
ATOM    541  NE2 HIS A  33     186.539 152.075  29.715  1.00  0.00           N  
ATOM    542  H   HIS A  33     181.091 149.034  28.957  1.00  0.00           H  
ATOM    543  HA  HIS A  33     182.622 151.151  27.465  1.00  0.00           H  
ATOM    544 1HB  HIS A  33     182.337 151.701  29.838  1.00  0.00           H  
ATOM    545 2HB  HIS A  33     183.042 150.158  30.296  1.00  0.00           H  
ATOM    546  HD2 HIS A  33     185.772 150.188  30.550  1.00  0.00           H  
ATOM    547  HE1 HIS A  33     186.449 153.961  28.687  1.00  0.00           H  
ATOM    548  HE2 HIS A  33     187.518 152.028  29.961  1.00  0.00           H  
ATOM    549  N   PHE A  34     184.562 149.630  26.891  1.00  0.00           N  
ATOM    550  CA  PHE A  34     185.555 148.656  26.456  1.00  0.00           C  
ATOM    551  C   PHE A  34     186.890 149.317  26.174  1.00  0.00           C  
ATOM    552  O   PHE A  34     186.941 150.498  25.810  1.00  0.00           O  
ATOM    553  CB  PHE A  34     185.073 147.922  25.203  1.00  0.00           C  
ATOM    554  CG  PHE A  34     184.774 148.832  24.046  1.00  0.00           C  
ATOM    555  CD1 PHE A  34     185.743 149.104  23.091  1.00  0.00           C  
ATOM    556  CD2 PHE A  34     183.525 149.418  23.909  1.00  0.00           C  
ATOM    557  CE1 PHE A  34     185.469 149.941  22.026  1.00  0.00           C  
ATOM    558  CE2 PHE A  34     183.248 150.254  22.845  1.00  0.00           C  
ATOM    559  CZ  PHE A  34     184.221 150.516  21.902  1.00  0.00           C  
ATOM    560  H   PHE A  34     184.605 150.582  26.555  1.00  0.00           H  
ATOM    561  HA  PHE A  34     185.695 147.937  27.256  1.00  0.00           H  
ATOM    562 1HB  PHE A  34     185.831 147.207  24.886  1.00  0.00           H  
ATOM    563 2HB  PHE A  34     184.170 147.360  25.436  1.00  0.00           H  
ATOM    564  HD1 PHE A  34     186.729 148.649  23.188  1.00  0.00           H  
ATOM    565  HD2 PHE A  34     182.756 149.211  24.654  1.00  0.00           H  
ATOM    566  HE1 PHE A  34     186.239 150.147  21.283  1.00  0.00           H  
ATOM    567  HE2 PHE A  34     182.261 150.707  22.749  1.00  0.00           H  
ATOM    568  HZ  PHE A  34     184.005 151.176  21.064  1.00  0.00           H  
ATOM    569  N   GLU A  35     187.959 148.536  26.282  1.00  0.00           N  
ATOM    570  CA  GLU A  35     189.312 149.038  26.043  1.00  0.00           C  
ATOM    571  C   GLU A  35     190.161 147.979  25.316  1.00  0.00           C  
ATOM    572  O   GLU A  35     189.951 146.769  25.459  1.00  0.00           O  
ATOM    573  CB  GLU A  35     189.977 149.430  27.364  1.00  0.00           C  
ATOM    574  CG  GLU A  35     189.253 150.525  28.132  1.00  0.00           C  
ATOM    575  CD  GLU A  35     189.957 150.916  29.401  1.00  0.00           C  
ATOM    576  OE1 GLU A  35     191.093 150.539  29.568  1.00  0.00           O  
ATOM    577  OE2 GLU A  35     189.360 151.593  30.205  1.00  0.00           O  
ATOM    578  H   GLU A  35     187.796 147.558  26.549  1.00  0.00           H  
ATOM    579  HA  GLU A  35     189.242 149.905  25.386  1.00  0.00           H  
ATOM    580 1HB  GLU A  35     190.044 148.555  28.011  1.00  0.00           H  
ATOM    581 2HB  GLU A  35     190.994 149.773  27.173  1.00  0.00           H  
ATOM    582 1HG  GLU A  35     189.163 151.404  27.494  1.00  0.00           H  
ATOM    583 2HG  GLU A  35     188.247 150.182  28.372  1.00  0.00           H  
ATOM    584  N   LYS A  36     191.105 148.413  24.487  1.00  0.00           N  
ATOM    585  CA  LYS A  36     192.040 147.449  23.899  1.00  0.00           C  
ATOM    586  C   LYS A  36     193.484 147.628  24.356  1.00  0.00           C  
ATOM    587  O   LYS A  36     193.912 148.734  24.704  1.00  0.00           O  
ATOM    588  CB  LYS A  36     191.955 147.530  22.375  1.00  0.00           C  
ATOM    589  CG  LYS A  36     190.603 147.121  21.822  1.00  0.00           C  
ATOM    590  CD  LYS A  36     190.533 147.252  20.306  1.00  0.00           C  
ATOM    591  CE  LYS A  36     189.145 146.899  19.811  1.00  0.00           C  
ATOM    592  NZ  LYS A  36     188.974 147.105  18.345  1.00  0.00           N  
ATOM    593  H   LYS A  36     191.186 149.403  24.278  1.00  0.00           H  
ATOM    594  HA  LYS A  36     191.737 146.445  24.200  1.00  0.00           H  
ATOM    595 1HB  LYS A  36     192.166 148.548  22.045  1.00  0.00           H  
ATOM    596 2HB  LYS A  36     192.713 146.876  21.934  1.00  0.00           H  
ATOM    597 1HG  LYS A  36     190.410 146.091  22.100  1.00  0.00           H  
ATOM    598 2HG  LYS A  36     189.824 147.740  22.260  1.00  0.00           H  
ATOM    599 1HD  LYS A  36     190.765 148.275  20.009  1.00  0.00           H  
ATOM    600 2HD  LYS A  36     191.257 146.581  19.834  1.00  0.00           H  
ATOM    601 1HE  LYS A  36     188.948 145.853  20.039  1.00  0.00           H  
ATOM    602 2HE  LYS A  36     188.416 147.517  20.336  1.00  0.00           H  
ATOM    603 1HZ  LYS A  36     187.986 146.834  18.164  1.00  0.00           H  
ATOM    604 2HZ  LYS A  36     189.115 148.068  18.109  1.00  0.00           H  
ATOM    605 3HZ  LYS A  36     189.642 146.510  17.772  1.00  0.00           H  
ATOM    606  N   SER A  37     194.247 146.537  24.272  1.00  0.00           N  
ATOM    607  CA  SER A  37     195.673 146.497  24.549  1.00  0.00           C  
ATOM    608  C   SER A  37     196.325 145.514  23.578  1.00  0.00           C  
ATOM    609  O   SER A  37     195.653 144.971  22.684  1.00  0.00           O  
ATOM    610  CB  SER A  37     195.932 146.083  25.984  1.00  0.00           C  
ATOM    611  OG  SER A  37     197.280 146.258  26.322  1.00  0.00           O  
ATOM    612  H   SER A  37     193.789 145.643  24.064  1.00  0.00           H  
ATOM    613  HA  SER A  37     196.099 147.490  24.404  1.00  0.00           H  
ATOM    614 1HB  SER A  37     195.307 146.675  26.652  1.00  0.00           H  
ATOM    615 2HB  SER A  37     195.654 145.038  26.117  1.00  0.00           H  
ATOM    616  HG  SER A  37     197.356 146.011  27.247  1.00  0.00           H  
ATOM    617  N   ASP A  38     197.595 145.181  23.773  1.00  0.00           N  
ATOM    618  CA  ASP A  38     198.278 144.428  22.732  1.00  0.00           C  
ATOM    619  C   ASP A  38     197.917 142.933  22.786  1.00  0.00           C  
ATOM    620  O   ASP A  38     198.555 142.115  23.461  1.00  0.00           O  
ATOM    621  CB  ASP A  38     199.793 144.603  22.865  1.00  0.00           C  
ATOM    622  CG  ASP A  38     200.565 143.979  21.709  1.00  0.00           C  
ATOM    623  OD1 ASP A  38     199.953 143.333  20.892  1.00  0.00           O  
ATOM    624  OD2 ASP A  38     201.758 144.154  21.655  1.00  0.00           O  
ATOM    625  H   ASP A  38     198.094 145.496  24.598  1.00  0.00           H  
ATOM    626  HA  ASP A  38     197.963 144.823  21.762  1.00  0.00           H  
ATOM    627 1HB  ASP A  38     200.034 145.665  22.911  1.00  0.00           H  
ATOM    628 2HB  ASP A  38     200.132 144.149  23.796  1.00  0.00           H  
ATOM    629  N   GLY A  39     196.866 142.612  22.021  1.00  0.00           N  
ATOM    630  CA  GLY A  39     196.304 141.270  21.884  1.00  0.00           C  
ATOM    631  C   GLY A  39     195.120 140.971  22.807  1.00  0.00           C  
ATOM    632  O   GLY A  39     194.674 139.811  22.877  1.00  0.00           O  
ATOM    633  H   GLY A  39     196.398 143.399  21.573  1.00  0.00           H  
ATOM    634 1HA  GLY A  39     196.002 141.125  20.845  1.00  0.00           H  
ATOM    635 2HA  GLY A  39     197.089 140.546  22.071  1.00  0.00           H  
ATOM    636  N   THR A  40     194.624 141.965  23.549  1.00  0.00           N  
ATOM    637  CA  THR A  40     193.517 141.699  24.468  1.00  0.00           C  
ATOM    638  C   THR A  40     192.319 142.650  24.254  1.00  0.00           C  
ATOM    639  O   THR A  40     192.454 143.756  23.720  1.00  0.00           O  
ATOM    640  CB  THR A  40     193.996 141.797  25.928  1.00  0.00           C  
ATOM    641  OG1 THR A  40     194.337 143.157  26.231  1.00  0.00           O  
ATOM    642  CG2 THR A  40     195.212 140.912  26.152  1.00  0.00           C  
ATOM    643  H   THR A  40     194.999 142.910  23.436  1.00  0.00           H  
ATOM    644  HA  THR A  40     193.157 140.692  24.291  1.00  0.00           H  
ATOM    645  HB  THR A  40     193.195 141.481  26.596  1.00  0.00           H  
ATOM    646  HG1 THR A  40     194.168 143.328  27.161  1.00  0.00           H  
ATOM    647 1HG2 THR A  40     195.536 140.994  27.189  1.00  0.00           H  
ATOM    648 2HG2 THR A  40     194.953 139.876  25.933  1.00  0.00           H  
ATOM    649 3HG2 THR A  40     196.020 141.230  25.493  1.00  0.00           H  
ATOM    650  N   LEU A  41     191.114 142.195  24.625  1.00  0.00           N  
ATOM    651  CA  LEU A  41     189.946 143.090  24.687  1.00  0.00           C  
ATOM    652  C   LEU A  41     189.187 143.015  26.001  1.00  0.00           C  
ATOM    653  O   LEU A  41     188.802 141.943  26.486  1.00  0.00           O  
ATOM    654  CB  LEU A  41     188.983 142.818  23.528  1.00  0.00           C  
ATOM    655  CG  LEU A  41     187.581 143.549  23.532  1.00  0.00           C  
ATOM    656  CD1 LEU A  41     187.747 145.079  23.367  1.00  0.00           C  
ATOM    657  CD2 LEU A  41     186.740 142.977  22.390  1.00  0.00           C  
ATOM    658  H   LEU A  41     191.028 141.206  24.902  1.00  0.00           H  
ATOM    659  HA  LEU A  41     190.308 144.118  24.590  1.00  0.00           H  
ATOM    660 1HB  LEU A  41     189.483 143.123  22.656  1.00  0.00           H  
ATOM    661 2HB  LEU A  41     188.814 141.772  23.469  1.00  0.00           H  
ATOM    662  HG  LEU A  41     187.081 143.372  24.464  1.00  0.00           H  
ATOM    663 1HD1 LEU A  41     186.763 145.557  23.356  1.00  0.00           H  
ATOM    664 2HD1 LEU A  41     188.329 145.491  24.190  1.00  0.00           H  
ATOM    665 3HD1 LEU A  41     188.247 145.296  22.426  1.00  0.00           H  
ATOM    666 1HD2 LEU A  41     185.751 143.447  22.367  1.00  0.00           H  
ATOM    667 2HD2 LEU A  41     187.234 143.162  21.462  1.00  0.00           H  
ATOM    668 3HD2 LEU A  41     186.628 141.904  22.538  1.00  0.00           H  
ATOM    669  N   GLU A  42     188.940 144.185  26.568  1.00  0.00           N  
ATOM    670  CA  GLU A  42     188.166 144.349  27.780  1.00  0.00           C  
ATOM    671  C   GLU A  42     186.739 144.842  27.522  1.00  0.00           C  
ATOM    672  O   GLU A  42     186.552 145.907  26.926  1.00  0.00           O  
ATOM    673  CB  GLU A  42     188.883 145.323  28.720  1.00  0.00           C  
ATOM    674  CG  GLU A  42     188.202 145.514  30.067  1.00  0.00           C  
ATOM    675  CD  GLU A  42     189.057 146.258  31.054  1.00  0.00           C  
ATOM    676  OE1 GLU A  42     190.255 146.237  30.907  1.00  0.00           O  
ATOM    677  OE2 GLU A  42     188.511 146.847  31.958  1.00  0.00           O  
ATOM    678  H   GLU A  42     189.325 145.036  26.140  1.00  0.00           H  
ATOM    679  HA  GLU A  42     188.114 143.377  28.287  1.00  0.00           H  
ATOM    680 1HB  GLU A  42     189.897 144.968  28.905  1.00  0.00           H  
ATOM    681 2HB  GLU A  42     188.959 146.299  28.241  1.00  0.00           H  
ATOM    682 1HG  GLU A  42     187.275 146.066  29.919  1.00  0.00           H  
ATOM    683 2HG  GLU A  42     187.948 144.536  30.476  1.00  0.00           H  
ATOM    684  N   ILE A  43     185.739 144.043  27.945  1.00  0.00           N  
ATOM    685  CA  ILE A  43     184.330 144.380  27.761  1.00  0.00           C  
ATOM    686  C   ILE A  43     183.573 144.561  29.098  1.00  0.00           C  
ATOM    687  O   ILE A  43     183.455 143.594  29.861  1.00  0.00           O  
ATOM    688  CB  ILE A  43     183.661 143.198  27.068  1.00  0.00           C  
ATOM    689  CG1 ILE A  43     184.338 142.917  25.714  1.00  0.00           C  
ATOM    690  CG2 ILE A  43     182.160 143.476  26.901  1.00  0.00           C  
ATOM    691  CD1 ILE A  43     183.944 141.632  25.063  1.00  0.00           C  
ATOM    692  H   ILE A  43     185.952 143.149  28.399  1.00  0.00           H  
ATOM    693  HA  ILE A  43     184.247 145.295  27.180  1.00  0.00           H  
ATOM    694  HB  ILE A  43     183.800 142.357  27.664  1.00  0.00           H  
ATOM    695 1HG1 ILE A  43     184.137 143.722  25.047  1.00  0.00           H  
ATOM    696 2HG1 ILE A  43     185.397 142.845  25.865  1.00  0.00           H  
ATOM    697 1HG2 ILE A  43     181.669 142.633  26.441  1.00  0.00           H  
ATOM    698 2HG2 ILE A  43     181.706 143.650  27.870  1.00  0.00           H  
ATOM    699 3HG2 ILE A  43     182.038 144.363  26.285  1.00  0.00           H  
ATOM    700 1HD1 ILE A  43     184.505 141.530  24.148  1.00  0.00           H  
ATOM    701 2HD1 ILE A  43     184.192 140.803  25.724  1.00  0.00           H  
ATOM    702 3HD1 ILE A  43     182.901 141.618  24.839  1.00  0.00           H  
ATOM    703  N   ARG A  44     182.965 145.711  29.376  1.00  0.00           N  
ATOM    704  CA  ARG A  44     182.260 145.841  30.668  1.00  0.00           C  
ATOM    705  C   ARG A  44     180.830 146.331  30.509  1.00  0.00           C  
ATOM    706  O   ARG A  44     180.619 147.448  30.021  1.00  0.00           O  
ATOM    707  CB  ARG A  44     183.004 146.799  31.587  1.00  0.00           C  
ATOM    708  CG  ARG A  44     182.403 146.945  32.978  1.00  0.00           C  
ATOM    709  CD  ARG A  44     183.276 147.749  33.870  1.00  0.00           C  
ATOM    710  NE  ARG A  44     182.832 147.698  35.254  1.00  0.00           N  
ATOM    711  CZ  ARG A  44     183.452 148.313  36.280  1.00  0.00           C  
ATOM    712  NH1 ARG A  44     184.540 149.021  36.063  1.00  0.00           N  
ATOM    713  NH2 ARG A  44     182.968 148.206  37.504  1.00  0.00           N  
ATOM    714  H   ARG A  44     183.057 146.498  28.716  1.00  0.00           H  
ATOM    715  HA  ARG A  44     182.188 144.859  31.123  1.00  0.00           H  
ATOM    716 1HB  ARG A  44     184.033 146.465  31.706  1.00  0.00           H  
ATOM    717 2HB  ARG A  44     183.030 147.792  31.133  1.00  0.00           H  
ATOM    718 1HG  ARG A  44     181.436 147.443  32.906  1.00  0.00           H  
ATOM    719 2HG  ARG A  44     182.273 145.959  33.422  1.00  0.00           H  
ATOM    720 1HD  ARG A  44     184.296 147.365  33.825  1.00  0.00           H  
ATOM    721 2HD  ARG A  44     183.267 148.789  33.547  1.00  0.00           H  
ATOM    722  HE  ARG A  44     182.000 147.164  35.461  1.00  0.00           H  
ATOM    723 1HH1 ARG A  44     184.909 149.104  35.127  1.00  0.00           H  
ATOM    724 2HH1 ARG A  44     185.003 149.481  36.831  1.00  0.00           H  
ATOM    725 1HH2 ARG A  44     182.133 147.662  37.672  1.00  0.00           H  
ATOM    726 2HH2 ARG A  44     183.432 148.667  38.273  1.00  0.00           H  
ATOM    727  N   VAL A  45     179.828 145.548  30.965  1.00  0.00           N  
ATOM    728  CA  VAL A  45     178.445 145.966  30.725  1.00  0.00           C  
ATOM    729  C   VAL A  45     177.632 146.223  32.012  1.00  0.00           C  
ATOM    730  O   VAL A  45     177.504 145.341  32.886  1.00  0.00           O  
ATOM    731  CB  VAL A  45     177.695 144.856  29.948  1.00  0.00           C  
ATOM    732  CG1 VAL A  45     176.274 145.375  29.583  1.00  0.00           C  
ATOM    733  CG2 VAL A  45     178.516 144.330  28.735  1.00  0.00           C  
ATOM    734  H   VAL A  45     179.995 144.642  31.421  1.00  0.00           H  
ATOM    735  HA  VAL A  45     178.453 146.888  30.141  1.00  0.00           H  
ATOM    736  HB  VAL A  45     177.541 144.008  30.623  1.00  0.00           H  
ATOM    737 1HG1 VAL A  45     175.747 144.605  29.085  1.00  0.00           H  
ATOM    738 2HG1 VAL A  45     175.725 145.664  30.469  1.00  0.00           H  
ATOM    739 3HG1 VAL A  45     176.318 146.224  28.934  1.00  0.00           H  
ATOM    740 1HG2 VAL A  45     177.962 143.535  28.245  1.00  0.00           H  
ATOM    741 2HG2 VAL A  45     178.704 145.084  28.041  1.00  0.00           H  
ATOM    742 3HG2 VAL A  45     179.466 143.942  29.091  1.00  0.00           H  
ATOM    743  N   LYS A  46     177.023 147.404  32.105  1.00  0.00           N  
ATOM    744  CA  LYS A  46     176.256 147.761  33.293  1.00  0.00           C  
ATOM    745  C   LYS A  46     174.809 147.302  33.140  1.00  0.00           C  
ATOM    746  O   LYS A  46     174.200 147.516  32.099  1.00  0.00           O  
ATOM    747  CB  LYS A  46     176.276 149.273  33.533  1.00  0.00           C  
ATOM    748  CG  LYS A  46     177.658 149.882  33.807  1.00  0.00           C  
ATOM    749  CD  LYS A  46     177.526 151.378  34.107  1.00  0.00           C  
ATOM    750  CE  LYS A  46     178.864 152.103  34.140  1.00  0.00           C  
ATOM    751  NZ  LYS A  46     178.671 153.583  34.245  1.00  0.00           N  
ATOM    752  H   LYS A  46     177.121 148.061  31.323  1.00  0.00           H  
ATOM    753  HA  LYS A  46     176.674 147.252  34.151  1.00  0.00           H  
ATOM    754 1HB  LYS A  46     175.864 149.777  32.656  1.00  0.00           H  
ATOM    755 2HB  LYS A  46     175.630 149.510  34.375  1.00  0.00           H  
ATOM    756 1HG  LYS A  46     178.122 149.386  34.652  1.00  0.00           H  
ATOM    757 2HG  LYS A  46     178.292 149.745  32.928  1.00  0.00           H  
ATOM    758 1HD  LYS A  46     176.902 151.849  33.358  1.00  0.00           H  
ATOM    759 2HD  LYS A  46     177.045 151.505  35.075  1.00  0.00           H  
ATOM    760 1HE  LYS A  46     179.446 151.757  34.992  1.00  0.00           H  
ATOM    761 2HE  LYS A  46     179.408 151.887  33.222  1.00  0.00           H  
ATOM    762 1HZ  LYS A  46     179.562 154.049  34.247  1.00  0.00           H  
ATOM    763 2HZ  LYS A  46     178.119 153.888  33.412  1.00  0.00           H  
ATOM    764 3HZ  LYS A  46     178.165 153.815  35.084  1.00  0.00           H  
ATOM    765  N   ASN A  47     174.223 146.768  34.214  1.00  0.00           N  
ATOM    766  CA  ASN A  47     172.814 146.355  34.254  1.00  0.00           C  
ATOM    767  C   ASN A  47     172.402 145.299  33.208  1.00  0.00           C  
ATOM    768  O   ASN A  47     171.310 145.368  32.651  1.00  0.00           O  
ATOM    769  CB  ASN A  47     171.927 147.583  34.106  1.00  0.00           C  
ATOM    770  CG  ASN A  47     172.166 148.573  35.200  1.00  0.00           C  
ATOM    771  OD1 ASN A  47     172.381 148.201  36.364  1.00  0.00           O  
ATOM    772  ND2 ASN A  47     172.136 149.840  34.858  1.00  0.00           N  
ATOM    773  H   ASN A  47     174.774 146.637  35.052  1.00  0.00           H  
ATOM    774  HA  ASN A  47     172.621 145.915  35.230  1.00  0.00           H  
ATOM    775 1HB  ASN A  47     172.091 148.061  33.145  1.00  0.00           H  
ATOM    776 2HB  ASN A  47     170.883 147.275  34.142  1.00  0.00           H  
ATOM    777 1HD2 ASN A  47     172.288 150.550  35.548  1.00  0.00           H  
ATOM    778 2HD2 ASN A  47     171.957 150.098  33.907  1.00  0.00           H  
ATOM    779  N   LEU A  48     173.270 144.319  32.966  1.00  0.00           N  
ATOM    780  CA  LEU A  48     172.939 143.267  32.003  1.00  0.00           C  
ATOM    781  C   LEU A  48     172.307 142.036  32.664  1.00  0.00           C  
ATOM    782  O   LEU A  48     172.746 141.593  33.727  1.00  0.00           O  
ATOM    783  CB  LEU A  48     174.207 142.823  31.272  1.00  0.00           C  
ATOM    784  CG  LEU A  48     174.066 141.818  30.087  1.00  0.00           C  
ATOM    785  CD1 LEU A  48     173.348 142.502  28.891  1.00  0.00           C  
ATOM    786  CD2 LEU A  48     175.428 141.343  29.682  1.00  0.00           C  
ATOM    787  H   LEU A  48     174.151 144.322  33.454  1.00  0.00           H  
ATOM    788  HA  LEU A  48     172.231 143.678  31.286  1.00  0.00           H  
ATOM    789 1HB  LEU A  48     174.694 143.676  30.931  1.00  0.00           H  
ATOM    790 2HB  LEU A  48     174.845 142.357  32.003  1.00  0.00           H  
ATOM    791  HG  LEU A  48     173.483 140.955  30.400  1.00  0.00           H  
ATOM    792 1HD1 LEU A  48     173.278 141.823  28.080  1.00  0.00           H  
ATOM    793 2HD1 LEU A  48     172.351 142.822  29.177  1.00  0.00           H  
ATOM    794 3HD1 LEU A  48     173.899 143.351  28.560  1.00  0.00           H  
ATOM    795 1HD2 LEU A  48     175.319 140.632  28.880  1.00  0.00           H  
ATOM    796 2HD2 LEU A  48     176.039 142.174  29.353  1.00  0.00           H  
ATOM    797 3HD2 LEU A  48     175.893 140.870  30.515  1.00  0.00           H  
ATOM    798  N   HIS A  49     171.300 141.470  31.998  1.00  0.00           N  
ATOM    799  CA  HIS A  49     170.595 140.249  32.392  1.00  0.00           C  
ATOM    800  C   HIS A  49     171.468 138.995  32.219  1.00  0.00           C  
ATOM    801  O   HIS A  49     172.244 138.891  31.261  1.00  0.00           O  
ATOM    802  CB  HIS A  49     169.289 140.108  31.594  1.00  0.00           C  
ATOM    803  CG  HIS A  49     168.349 139.040  32.116  1.00  0.00           C  
ATOM    804  ND1 HIS A  49     168.575 137.682  31.963  1.00  0.00           N  
ATOM    805  CD2 HIS A  49     167.179 139.151  32.791  1.00  0.00           C  
ATOM    806  CE1 HIS A  49     167.582 137.007  32.533  1.00  0.00           C  
ATOM    807  NE2 HIS A  49     166.726 137.878  33.038  1.00  0.00           N  
ATOM    808  H   HIS A  49     170.966 141.941  31.169  1.00  0.00           H  
ATOM    809  HA  HIS A  49     170.329 140.318  33.448  1.00  0.00           H  
ATOM    810 1HB  HIS A  49     168.756 141.062  31.603  1.00  0.00           H  
ATOM    811 2HB  HIS A  49     169.523 139.877  30.556  1.00  0.00           H  
ATOM    812  HD2 HIS A  49     166.689 140.080  33.090  1.00  0.00           H  
ATOM    813  HE1 HIS A  49     167.482 135.921  32.574  1.00  0.00           H  
ATOM    814  HE2 HIS A  49     165.869 137.650  33.530  1.00  0.00           H  
ATOM    815  N   GLU A  50     171.338 138.038  33.143  1.00  0.00           N  
ATOM    816  CA  GLU A  50     172.082 136.776  33.089  1.00  0.00           C  
ATOM    817  C   GLU A  50     171.941 136.015  31.769  1.00  0.00           C  
ATOM    818  O   GLU A  50     172.902 135.374  31.320  1.00  0.00           O  
ATOM    819  CB  GLU A  50     171.633 135.847  34.220  1.00  0.00           C  
ATOM    820  CG  GLU A  50     172.362 134.492  34.246  1.00  0.00           C  
ATOM    821  CD  GLU A  50     171.962 133.629  35.408  1.00  0.00           C  
ATOM    822  OE1 GLU A  50     171.235 134.100  36.248  1.00  0.00           O  
ATOM    823  OE2 GLU A  50     172.368 132.480  35.445  1.00  0.00           O  
ATOM    824  H   GLU A  50     170.702 138.184  33.916  1.00  0.00           H  
ATOM    825  HA  GLU A  50     173.135 137.007  33.240  1.00  0.00           H  
ATOM    826 1HB  GLU A  50     171.797 136.339  35.178  1.00  0.00           H  
ATOM    827 2HB  GLU A  50     170.562 135.657  34.126  1.00  0.00           H  
ATOM    828 1HG  GLU A  50     172.138 133.941  33.333  1.00  0.00           H  
ATOM    829 2HG  GLU A  50     173.438 134.664  34.274  1.00  0.00           H  
ATOM    830  N   LYS A  51     170.754 136.012  31.160  1.00  0.00           N  
ATOM    831  CA  LYS A  51     170.591 135.262  29.921  1.00  0.00           C  
ATOM    832  C   LYS A  51     171.562 135.765  28.866  1.00  0.00           C  
ATOM    833  O   LYS A  51     172.186 134.973  28.156  1.00  0.00           O  
ATOM    834  CB  LYS A  51     169.153 135.364  29.409  1.00  0.00           C  
ATOM    835  CG  LYS A  51     168.873 134.552  28.151  1.00  0.00           C  
ATOM    836  CD  LYS A  51     167.399 134.597  27.780  1.00  0.00           C  
ATOM    837  CE  LYS A  51     167.087 133.652  26.630  1.00  0.00           C  
ATOM    838  NZ  LYS A  51     167.652 134.137  25.341  1.00  0.00           N  
ATOM    839  H   LYS A  51     169.972 136.543  31.548  1.00  0.00           H  
ATOM    840  HA  LYS A  51     170.818 134.216  30.116  1.00  0.00           H  
ATOM    841 1HB  LYS A  51     168.465 135.026  30.185  1.00  0.00           H  
ATOM    842 2HB  LYS A  51     168.917 136.406  29.193  1.00  0.00           H  
ATOM    843 1HG  LYS A  51     169.461 134.950  27.323  1.00  0.00           H  
ATOM    844 2HG  LYS A  51     169.166 133.515  28.315  1.00  0.00           H  
ATOM    845 1HD  LYS A  51     166.797 134.315  28.645  1.00  0.00           H  
ATOM    846 2HD  LYS A  51     167.129 135.612  27.487  1.00  0.00           H  
ATOM    847 1HE  LYS A  51     167.500 132.668  26.846  1.00  0.00           H  
ATOM    848 2HE  LYS A  51     166.007 133.552  26.523  1.00  0.00           H  
ATOM    849 1HZ  LYS A  51     167.424 133.484  24.605  1.00  0.00           H  
ATOM    850 2HZ  LYS A  51     167.261 135.043  25.121  1.00  0.00           H  
ATOM    851 3HZ  LYS A  51     168.656 134.215  25.422  1.00  0.00           H  
ATOM    852  N   ARG A  52     171.714 137.092  28.804  1.00  0.00           N  
ATOM    853  CA  ARG A  52     172.587 137.701  27.821  1.00  0.00           C  
ATOM    854  C   ARG A  52     174.040 137.448  28.161  1.00  0.00           C  
ATOM    855  O   ARG A  52     174.856 137.293  27.247  1.00  0.00           O  
ATOM    856  CB  ARG A  52     172.359 139.175  27.752  1.00  0.00           C  
ATOM    857  CG  ARG A  52     171.016 139.624  27.256  1.00  0.00           C  
ATOM    858  CD  ARG A  52     170.711 139.131  25.910  1.00  0.00           C  
ATOM    859  NE  ARG A  52     169.558 139.795  25.388  1.00  0.00           N  
ATOM    860  CZ  ARG A  52     168.911 139.494  24.271  1.00  0.00           C  
ATOM    861  NH1 ARG A  52     169.278 138.476  23.499  1.00  0.00           N  
ATOM    862  NH2 ARG A  52     167.886 140.262  23.981  1.00  0.00           N  
ATOM    863  H   ARG A  52     171.184 137.666  29.439  1.00  0.00           H  
ATOM    864  HA  ARG A  52     172.382 137.261  26.855  1.00  0.00           H  
ATOM    865 1HB  ARG A  52     172.488 139.584  28.746  1.00  0.00           H  
ATOM    866 2HB  ARG A  52     173.114 139.598  27.102  1.00  0.00           H  
ATOM    867 1HG  ARG A  52     170.241 139.263  27.932  1.00  0.00           H  
ATOM    868 2HG  ARG A  52     170.990 140.706  27.230  1.00  0.00           H  
ATOM    869 1HD  ARG A  52     171.548 139.282  25.235  1.00  0.00           H  
ATOM    870 2HD  ARG A  52     170.477 138.069  25.971  1.00  0.00           H  
ATOM    871  HE  ARG A  52     169.183 140.596  25.913  1.00  0.00           H  
ATOM    872 1HH1 ARG A  52     170.081 137.878  23.763  1.00  0.00           H  
ATOM    873 2HH1 ARG A  52     168.769 138.268  22.656  1.00  0.00           H  
ATOM    874 1HH2 ARG A  52     167.676 141.029  24.647  1.00  0.00           H  
ATOM    875 2HH2 ARG A  52     167.330 140.110  23.155  1.00  0.00           H  
ATOM    876  N   GLU A  53     174.374 137.421  29.454  1.00  0.00           N  
ATOM    877  CA  GLU A  53     175.734 137.108  29.879  1.00  0.00           C  
ATOM    878  C   GLU A  53     176.123 135.751  29.337  1.00  0.00           C  
ATOM    879  O   GLU A  53     177.236 135.574  28.830  1.00  0.00           O  
ATOM    880  CB  GLU A  53     175.853 137.122  31.405  1.00  0.00           C  
ATOM    881  CG  GLU A  53     177.214 136.692  31.933  1.00  0.00           C  
ATOM    882  CD  GLU A  53     177.341 136.854  33.423  1.00  0.00           C  
ATOM    883  OE1 GLU A  53     176.433 137.376  34.024  1.00  0.00           O  
ATOM    884  OE2 GLU A  53     178.348 136.455  33.960  1.00  0.00           O  
ATOM    885  H   GLU A  53     173.662 137.656  30.152  1.00  0.00           H  
ATOM    886  HA  GLU A  53     176.410 137.853  29.476  1.00  0.00           H  
ATOM    887 1HB  GLU A  53     175.652 138.127  31.776  1.00  0.00           H  
ATOM    888 2HB  GLU A  53     175.102 136.458  31.834  1.00  0.00           H  
ATOM    889 1HG  GLU A  53     177.377 135.645  31.678  1.00  0.00           H  
ATOM    890 2HG  GLU A  53     177.986 137.282  31.441  1.00  0.00           H  
ATOM    891  N   ARG A  54     175.192 134.799  29.419  1.00  0.00           N  
ATOM    892  CA  ARG A  54     175.439 133.460  28.921  1.00  0.00           C  
ATOM    893  C   ARG A  54     175.535 133.422  27.391  1.00  0.00           C  
ATOM    894  O   ARG A  54     176.420 132.747  26.853  1.00  0.00           O  
ATOM    895  CB  ARG A  54     174.358 132.526  29.431  1.00  0.00           C  
ATOM    896  CG  ARG A  54     174.460 132.262  30.939  1.00  0.00           C  
ATOM    897  CD  ARG A  54     173.386 131.371  31.458  1.00  0.00           C  
ATOM    898  NE  ARG A  54     173.472 131.220  32.924  1.00  0.00           N  
ATOM    899  CZ  ARG A  54     174.248 130.346  33.592  1.00  0.00           C  
ATOM    900  NH1 ARG A  54     175.046 129.492  32.967  1.00  0.00           N  
ATOM    901  NH2 ARG A  54     174.184 130.377  34.904  1.00  0.00           N  
ATOM    902  H   ARG A  54     174.307 135.018  29.897  1.00  0.00           H  
ATOM    903  HA  ARG A  54     176.392 133.123  29.331  1.00  0.00           H  
ATOM    904 1HB  ARG A  54     173.377 132.963  29.232  1.00  0.00           H  
ATOM    905 2HB  ARG A  54     174.412 131.573  28.909  1.00  0.00           H  
ATOM    906 1HG  ARG A  54     175.429 131.814  31.154  1.00  0.00           H  
ATOM    907 2HG  ARG A  54     174.384 133.214  31.468  1.00  0.00           H  
ATOM    908 1HD  ARG A  54     172.418 131.820  31.225  1.00  0.00           H  
ATOM    909 2HD  ARG A  54     173.447 130.388  30.997  1.00  0.00           H  
ATOM    910  HE  ARG A  54     172.894 131.834  33.525  1.00  0.00           H  
ATOM    911 1HH1 ARG A  54     175.091 129.478  31.959  1.00  0.00           H  
ATOM    912 2HH1 ARG A  54     175.616 128.851  33.501  1.00  0.00           H  
ATOM    913 1HH2 ARG A  54     173.546 131.066  35.340  1.00  0.00           H  
ATOM    914 2HH2 ARG A  54     174.739 129.751  35.467  1.00  0.00           H  
ATOM    915  N   GLU A  55     174.671 134.173  26.695  1.00  0.00           N  
ATOM    916  CA  GLU A  55     174.712 134.228  25.234  1.00  0.00           C  
ATOM    917  C   GLU A  55     176.025 134.846  24.744  1.00  0.00           C  
ATOM    918  O   GLU A  55     176.624 134.364  23.780  1.00  0.00           O  
ATOM    919  CB  GLU A  55     173.524 135.029  24.698  1.00  0.00           C  
ATOM    920  CG  GLU A  55     172.178 134.336  24.851  1.00  0.00           C  
ATOM    921  CD  GLU A  55     171.022 135.204  24.435  1.00  0.00           C  
ATOM    922  OE1 GLU A  55     171.248 136.345  24.110  1.00  0.00           O  
ATOM    923  OE2 GLU A  55     169.913 134.725  24.442  1.00  0.00           O  
ATOM    924  H   GLU A  55     173.921 134.667  27.198  1.00  0.00           H  
ATOM    925  HA  GLU A  55     174.653 133.205  24.851  1.00  0.00           H  
ATOM    926 1HB  GLU A  55     173.468 135.987  25.215  1.00  0.00           H  
ATOM    927 2HB  GLU A  55     173.675 135.237  23.638  1.00  0.00           H  
ATOM    928 1HG  GLU A  55     172.175 133.432  24.243  1.00  0.00           H  
ATOM    929 2HG  GLU A  55     172.049 134.042  25.891  1.00  0.00           H  
ATOM    930  N   ILE A  56     176.508 135.881  25.450  1.00  0.00           N  
ATOM    931  CA  ILE A  56     177.753 136.531  25.069  1.00  0.00           C  
ATOM    932  C   ILE A  56     178.917 135.601  25.310  1.00  0.00           C  
ATOM    933  O   ILE A  56     179.802 135.519  24.453  1.00  0.00           O  
ATOM    934  CB  ILE A  56     177.965 137.840  25.852  1.00  0.00           C  
ATOM    935  CG1 ILE A  56     176.925 138.884  25.437  1.00  0.00           C  
ATOM    936  CG2 ILE A  56     179.374 138.369  25.632  1.00  0.00           C  
ATOM    937  CD1 ILE A  56     176.836 140.064  26.378  1.00  0.00           C  
ATOM    938  H   ILE A  56     175.940 136.252  26.217  1.00  0.00           H  
ATOM    939  HA  ILE A  56     177.737 136.734  24.015  1.00  0.00           H  
ATOM    940  HB  ILE A  56     177.819 137.655  26.916  1.00  0.00           H  
ATOM    941 1HG1 ILE A  56     177.163 139.258  24.442  1.00  0.00           H  
ATOM    942 2HG1 ILE A  56     175.942 138.417  25.384  1.00  0.00           H  
ATOM    943 1HG2 ILE A  56     179.506 139.294  26.191  1.00  0.00           H  
ATOM    944 2HG2 ILE A  56     180.097 137.631  25.975  1.00  0.00           H  
ATOM    945 3HG2 ILE A  56     179.528 138.562  24.570  1.00  0.00           H  
ATOM    946 1HD1 ILE A  56     176.079 140.760  26.018  1.00  0.00           H  
ATOM    947 2HD1 ILE A  56     176.564 139.715  27.375  1.00  0.00           H  
ATOM    948 3HD1 ILE A  56     177.801 140.569  26.421  1.00  0.00           H  
ATOM    949  N   LYS A  57     178.945 134.907  26.442  1.00  0.00           N  
ATOM    950  CA  LYS A  57     180.036 133.991  26.716  1.00  0.00           C  
ATOM    951  C   LYS A  57     180.152 132.914  25.633  1.00  0.00           C  
ATOM    952  O   LYS A  57     181.249 132.661  25.136  1.00  0.00           O  
ATOM    953  CB  LYS A  57     179.849 133.343  28.089  1.00  0.00           C  
ATOM    954  CG  LYS A  57     180.964 132.386  28.490  1.00  0.00           C  
ATOM    955  CD  LYS A  57     182.274 133.127  28.714  1.00  0.00           C  
ATOM    956  CE  LYS A  57     183.323 132.222  29.343  1.00  0.00           C  
ATOM    957  NZ  LYS A  57     183.815 131.192  28.388  1.00  0.00           N  
ATOM    958  H   LYS A  57     178.204 135.042  27.145  1.00  0.00           H  
ATOM    959  HA  LYS A  57     180.971 134.565  26.730  1.00  0.00           H  
ATOM    960 1HB  LYS A  57     179.784 134.119  28.852  1.00  0.00           H  
ATOM    961 2HB  LYS A  57     178.911 132.788  28.105  1.00  0.00           H  
ATOM    962 1HG  LYS A  57     180.687 131.870  29.410  1.00  0.00           H  
ATOM    963 2HG  LYS A  57     181.106 131.644  27.706  1.00  0.00           H  
ATOM    964 1HD  LYS A  57     182.651 133.497  27.760  1.00  0.00           H  
ATOM    965 2HD  LYS A  57     182.102 133.979  29.372  1.00  0.00           H  
ATOM    966 1HE  LYS A  57     184.167 132.822  29.679  1.00  0.00           H  
ATOM    967 2HE  LYS A  57     182.896 131.719  30.211  1.00  0.00           H  
ATOM    968 1HZ  LYS A  57     184.506 130.613  28.842  1.00  0.00           H  
ATOM    969 2HZ  LYS A  57     183.041 130.617  28.084  1.00  0.00           H  
ATOM    970 3HZ  LYS A  57     184.230 131.647  27.587  1.00  0.00           H  
ATOM    971  N   GLU A  58     179.008 132.335  25.203  1.00  0.00           N  
ATOM    972  CA  GLU A  58     179.045 131.347  24.123  1.00  0.00           C  
ATOM    973  C   GLU A  58     179.496 131.971  22.813  1.00  0.00           C  
ATOM    974  O   GLU A  58     180.284 131.375  22.073  1.00  0.00           O  
ATOM    975  CB  GLU A  58     177.676 130.693  23.904  1.00  0.00           C  
ATOM    976  CG  GLU A  58     177.686 129.605  22.804  1.00  0.00           C  
ATOM    977  CD  GLU A  58     176.385 128.867  22.663  1.00  0.00           C  
ATOM    978  OE1 GLU A  58     175.482 129.128  23.418  1.00  0.00           O  
ATOM    979  OE2 GLU A  58     176.283 128.053  21.764  1.00  0.00           O  
ATOM    980  H   GLU A  58     178.125 132.543  25.679  1.00  0.00           H  
ATOM    981  HA  GLU A  58     179.755 130.570  24.390  1.00  0.00           H  
ATOM    982 1HB  GLU A  58     177.338 130.241  24.837  1.00  0.00           H  
ATOM    983 2HB  GLU A  58     176.946 131.459  23.630  1.00  0.00           H  
ATOM    984 1HG  GLU A  58     177.915 130.071  21.847  1.00  0.00           H  
ATOM    985 2HG  GLU A  58     178.482 128.892  23.024  1.00  0.00           H  
ATOM    986  N   TYR A  59     179.000 133.176  22.521  1.00  0.00           N  
ATOM    987  CA  TYR A  59     179.415 133.869  21.322  1.00  0.00           C  
ATOM    988  C   TYR A  59     180.921 134.062  21.331  1.00  0.00           C  
ATOM    989  O   TYR A  59     181.581 133.811  20.309  1.00  0.00           O  
ATOM    990  CB  TYR A  59     178.696 135.215  21.198  1.00  0.00           C  
ATOM    991  CG  TYR A  59     178.942 135.919  19.883  1.00  0.00           C  
ATOM    992  CD1 TYR A  59     178.167 135.611  18.775  1.00  0.00           C  
ATOM    993  CD2 TYR A  59     179.944 136.874  19.784  1.00  0.00           C  
ATOM    994  CE1 TYR A  59     178.392 136.255  17.573  1.00  0.00           C  
ATOM    995  CE2 TYR A  59     180.169 137.518  18.583  1.00  0.00           C  
ATOM    996  CZ  TYR A  59     179.397 137.211  17.481  1.00  0.00           C  
ATOM    997  OH  TYR A  59     179.621 137.852  16.284  1.00  0.00           O  
ATOM    998  H   TYR A  59     178.282 133.595  23.119  1.00  0.00           H  
ATOM    999  HA  TYR A  59     179.147 133.277  20.460  1.00  0.00           H  
ATOM   1000 1HB  TYR A  59     177.621 135.065  21.308  1.00  0.00           H  
ATOM   1001 2HB  TYR A  59     179.019 135.874  22.003  1.00  0.00           H  
ATOM   1002  HD1 TYR A  59     177.380 134.861  18.852  1.00  0.00           H  
ATOM   1003  HD2 TYR A  59     180.554 137.116  20.655  1.00  0.00           H  
ATOM   1004  HE1 TYR A  59     177.782 136.013  16.703  1.00  0.00           H  
ATOM   1005  HE2 TYR A  59     180.956 138.268  18.505  1.00  0.00           H  
ATOM   1006  HH  TYR A  59     180.187 138.614  16.431  1.00  0.00           H  
ATOM   1007  N   ILE A  60     181.484 134.475  22.465  1.00  0.00           N  
ATOM   1008  CA  ILE A  60     182.911 134.709  22.555  1.00  0.00           C  
ATOM   1009  C   ILE A  60     183.665 133.407  22.273  1.00  0.00           C  
ATOM   1010  O   ILE A  60     184.628 133.431  21.509  1.00  0.00           O  
ATOM   1011  CB  ILE A  60     183.298 135.256  23.941  1.00  0.00           C  
ATOM   1012  CG1 ILE A  60     182.781 136.686  24.114  1.00  0.00           C  
ATOM   1013  CG2 ILE A  60     184.806 135.205  24.131  1.00  0.00           C  
ATOM   1014  CD1 ILE A  60     182.820 137.181  25.541  1.00  0.00           C  
ATOM   1015  H   ILE A  60     180.885 134.686  23.280  1.00  0.00           H  
ATOM   1016  HA  ILE A  60     183.184 135.419  21.779  1.00  0.00           H  
ATOM   1017  HB  ILE A  60     182.823 134.653  24.715  1.00  0.00           H  
ATOM   1018 1HG1 ILE A  60     183.374 137.364  23.501  1.00  0.00           H  
ATOM   1019 2HG1 ILE A  60     181.750 136.745  23.762  1.00  0.00           H  
ATOM   1020 1HG2 ILE A  60     185.062 135.596  25.116  1.00  0.00           H  
ATOM   1021 2HG2 ILE A  60     185.148 134.174  24.050  1.00  0.00           H  
ATOM   1022 3HG2 ILE A  60     185.290 135.809  23.364  1.00  0.00           H  
ATOM   1023 1HD1 ILE A  60     182.438 138.202  25.583  1.00  0.00           H  
ATOM   1024 2HD1 ILE A  60     182.203 136.536  26.168  1.00  0.00           H  
ATOM   1025 3HD1 ILE A  60     183.847 137.165  25.904  1.00  0.00           H  
ATOM   1026  N   GLU A  61     183.230 132.290  22.879  1.00  0.00           N  
ATOM   1027  CA  GLU A  61     183.947 131.032  22.679  1.00  0.00           C  
ATOM   1028  C   GLU A  61     183.936 130.611  21.215  1.00  0.00           C  
ATOM   1029  O   GLU A  61     184.971 130.169  20.697  1.00  0.00           O  
ATOM   1030  CB  GLU A  61     183.333 129.927  23.541  1.00  0.00           C  
ATOM   1031  CG  GLU A  61     183.538 130.109  25.038  1.00  0.00           C  
ATOM   1032  CD  GLU A  61     182.892 129.023  25.854  1.00  0.00           C  
ATOM   1033  OE1 GLU A  61     182.467 128.049  25.280  1.00  0.00           O  
ATOM   1034  OE2 GLU A  61     182.825 129.167  27.052  1.00  0.00           O  
ATOM   1035  H   GLU A  61     182.418 132.324  23.502  1.00  0.00           H  
ATOM   1036  HA  GLU A  61     184.980 131.173  23.000  1.00  0.00           H  
ATOM   1037 1HB  GLU A  61     182.261 129.873  23.354  1.00  0.00           H  
ATOM   1038 2HB  GLU A  61     183.763 128.965  23.260  1.00  0.00           H  
ATOM   1039 1HG  GLU A  61     184.606 130.119  25.250  1.00  0.00           H  
ATOM   1040 2HG  GLU A  61     183.127 131.072  25.335  1.00  0.00           H  
ATOM   1041  N   ARG A  62     182.790 130.775  20.534  1.00  0.00           N  
ATOM   1042  CA  ARG A  62     182.643 130.364  19.139  1.00  0.00           C  
ATOM   1043  C   ARG A  62     183.405 131.255  18.164  1.00  0.00           C  
ATOM   1044  O   ARG A  62     183.891 130.781  17.137  1.00  0.00           O  
ATOM   1045  CB  ARG A  62     181.176 130.320  18.747  1.00  0.00           C  
ATOM   1046  CG  ARG A  62     180.379 129.186  19.373  1.00  0.00           C  
ATOM   1047  CD  ARG A  62     178.967 129.173  18.900  1.00  0.00           C  
ATOM   1048  NE  ARG A  62     178.176 128.131  19.561  1.00  0.00           N  
ATOM   1049  CZ  ARG A  62     178.123 126.837  19.208  1.00  0.00           C  
ATOM   1050  NH1 ARG A  62     178.813 126.360  18.179  1.00  0.00           N  
ATOM   1051  NH2 ARG A  62     177.350 126.058  19.926  1.00  0.00           N  
ATOM   1052  H   ARG A  62     181.974 131.153  21.040  1.00  0.00           H  
ATOM   1053  HA  ARG A  62     183.044 129.351  19.052  1.00  0.00           H  
ATOM   1054 1HB  ARG A  62     180.700 131.259  19.039  1.00  0.00           H  
ATOM   1055 2HB  ARG A  62     181.095 130.235  17.664  1.00  0.00           H  
ATOM   1056 1HG  ARG A  62     180.845 128.236  19.119  1.00  0.00           H  
ATOM   1057 2HG  ARG A  62     180.374 129.303  20.460  1.00  0.00           H  
ATOM   1058 1HD  ARG A  62     178.515 130.139  19.140  1.00  0.00           H  
ATOM   1059 2HD  ARG A  62     178.930 129.016  17.827  1.00  0.00           H  
ATOM   1060  HE  ARG A  62     177.592 128.386  20.375  1.00  0.00           H  
ATOM   1061 1HH1 ARG A  62     179.400 126.970  17.632  1.00  0.00           H  
ATOM   1062 2HH1 ARG A  62     178.750 125.379  17.938  1.00  0.00           H  
ATOM   1063 1HH2 ARG A  62     176.833 126.488  20.715  1.00  0.00           H  
ATOM   1064 2HH2 ARG A  62     177.261 125.076  19.719  1.00  0.00           H  
ATOM   1065  N   VAL A  63     183.509 132.545  18.480  1.00  0.00           N  
ATOM   1066  CA  VAL A  63     184.174 133.494  17.595  1.00  0.00           C  
ATOM   1067  C   VAL A  63     185.656 133.661  17.914  1.00  0.00           C  
ATOM   1068  O   VAL A  63     186.462 133.813  16.978  1.00  0.00           O  
ATOM   1069  CB  VAL A  63     183.483 134.868  17.690  1.00  0.00           C  
ATOM   1070  CG1 VAL A  63     184.265 135.913  16.909  1.00  0.00           C  
ATOM   1071  CG2 VAL A  63     182.055 134.766  17.175  1.00  0.00           C  
ATOM   1072  H   VAL A  63     183.064 132.866  19.347  1.00  0.00           H  
ATOM   1073  HA  VAL A  63     184.083 133.113  16.584  1.00  0.00           H  
ATOM   1074  HB  VAL A  63     183.472 135.187  18.733  1.00  0.00           H  
ATOM   1075 1HG1 VAL A  63     183.763 136.877  16.987  1.00  0.00           H  
ATOM   1076 2HG1 VAL A  63     185.272 135.994  17.318  1.00  0.00           H  
ATOM   1077 3HG1 VAL A  63     184.321 135.617  15.861  1.00  0.00           H  
ATOM   1078 1HG2 VAL A  63     181.573 135.740  17.246  1.00  0.00           H  
ATOM   1079 2HG2 VAL A  63     182.066 134.441  16.135  1.00  0.00           H  
ATOM   1080 3HG2 VAL A  63     181.502 134.043  17.775  1.00  0.00           H  
ATOM   1081  N   LEU A  64     186.007 133.697  19.210  1.00  0.00           N  
ATOM   1082  CA  LEU A  64     187.381 133.927  19.642  1.00  0.00           C  
ATOM   1083  C   LEU A  64     188.339 132.754  19.363  1.00  0.00           C  
ATOM   1084  O   LEU A  64     189.515 132.996  19.077  1.00  0.00           O  
ATOM   1085  CB  LEU A  64     187.388 134.239  21.143  1.00  0.00           C  
ATOM   1086  CG  LEU A  64     188.729 134.712  21.718  1.00  0.00           C  
ATOM   1087  CD1 LEU A  64     189.115 136.040  21.081  1.00  0.00           C  
ATOM   1088  CD2 LEU A  64     188.616 134.843  23.230  1.00  0.00           C  
ATOM   1089  H   LEU A  64     185.275 133.586  19.918  1.00  0.00           H  
ATOM   1090  HA  LEU A  64     187.755 134.768  19.099  1.00  0.00           H  
ATOM   1091 1HB  LEU A  64     186.651 135.016  21.340  1.00  0.00           H  
ATOM   1092 2HB  LEU A  64     187.093 133.341  21.686  1.00  0.00           H  
ATOM   1093  HG  LEU A  64     189.506 133.987  21.474  1.00  0.00           H  
ATOM   1094 1HD1 LEU A  64     190.068 136.377  21.489  1.00  0.00           H  
ATOM   1095 2HD1 LEU A  64     189.208 135.913  20.002  1.00  0.00           H  
ATOM   1096 3HD1 LEU A  64     188.347 136.783  21.295  1.00  0.00           H  
ATOM   1097 1HD2 LEU A  64     189.570 135.179  23.638  1.00  0.00           H  
ATOM   1098 2HD2 LEU A  64     187.840 135.569  23.475  1.00  0.00           H  
ATOM   1099 3HD2 LEU A  64     188.357 133.876  23.660  1.00  0.00           H  
ATOM   1100  N   LEU A  65     187.881 131.503  19.492  1.00  0.00           N  
ATOM   1101  CA  LEU A  65     188.749 130.346  19.260  1.00  0.00           C  
ATOM   1102  C   LEU A  65     188.888 129.984  17.784  1.00  0.00           C  
ATOM   1103  O   LEU A  65     189.802 130.466  17.115  1.00  0.00           O  
ATOM   1104  OXT LEU A  65     188.403 128.910  17.416  1.00  0.00           O  
ATOM   1105  CB  LEU A  65     188.208 129.132  20.027  1.00  0.00           C  
ATOM   1106  CG  LEU A  65     189.111 127.893  20.034  1.00  0.00           C  
ATOM   1107  CD1 LEU A  65     190.377 128.191  20.826  1.00  0.00           C  
ATOM   1108  CD2 LEU A  65     188.355 126.717  20.634  1.00  0.00           C  
ATOM   1109  H   LEU A  65     186.913 131.337  19.790  1.00  0.00           H  
ATOM   1110  HA  LEU A  65     189.747 130.600  19.619  1.00  0.00           H  
ATOM   1111 1HB  LEU A  65     188.037 129.423  21.062  1.00  0.00           H  
ATOM   1112 2HB  LEU A  65     187.252 128.843  19.591  1.00  0.00           H  
ATOM   1113  HG  LEU A  65     189.406 127.652  19.012  1.00  0.00           H  
ATOM   1114 1HD1 LEU A  65     191.020 127.310  20.830  1.00  0.00           H  
ATOM   1115 2HD1 LEU A  65     190.908 129.024  20.364  1.00  0.00           H  
ATOM   1116 3HD1 LEU A  65     190.113 128.452  21.850  1.00  0.00           H  
ATOM   1117 1HD2 LEU A  65     188.998 125.835  20.638  1.00  0.00           H  
ATOM   1118 2HD2 LEU A  65     188.061 126.956  21.656  1.00  0.00           H  
ATOM   1119 3HD2 LEU A  65     187.465 126.514  20.038  1.00  0.00           H  
TER                                                                             
ATOM   1121  N   ASN B   1     179.495 138.894  36.983  1.00  0.00           N  
ATOM   1122  CA  ASN B   1     180.813 138.376  37.331  1.00  0.00           C  
ATOM   1123  C   ASN B   1     181.834 138.693  36.247  1.00  0.00           C  
ATOM   1124  O   ASN B   1     181.500 139.286  35.220  1.00  0.00           O  
ATOM   1125  CB  ASN B   1     180.749 136.880  37.582  1.00  0.00           C  
ATOM   1126  CG  ASN B   1     179.887 136.529  38.763  1.00  0.00           C  
ATOM   1127  OD1 ASN B   1     179.641 137.366  39.638  1.00  0.00           O  
ATOM   1128  ND2 ASN B   1     179.425 135.305  38.804  1.00  0.00           N  
ATOM   1129 1H   ASN B   1     178.845 138.671  37.710  1.00  0.00           H  
ATOM   1130 2H   ASN B   1     179.546 139.887  36.876  1.00  0.00           H  
ATOM   1131 3H   ASN B   1     179.190 138.482  36.126  1.00  0.00           H  
ATOM   1132  HA  ASN B   1     181.138 138.849  38.258  1.00  0.00           H  
ATOM   1133 1HB  ASN B   1     180.355 136.378  36.697  1.00  0.00           H  
ATOM   1134 2HB  ASN B   1     181.755 136.497  37.754  1.00  0.00           H  
ATOM   1135 1HD2 ASN B   1     178.845 135.015  39.567  1.00  0.00           H  
ATOM   1136 2HD2 ASN B   1     179.649 134.660  38.075  1.00  0.00           H  
ATOM   1137  N   THR B   2     183.083 138.298  36.478  1.00  0.00           N  
ATOM   1138  CA  THR B   2     184.149 138.547  35.514  1.00  0.00           C  
ATOM   1139  C   THR B   2     184.596 137.253  34.844  1.00  0.00           C  
ATOM   1140  O   THR B   2     184.938 136.281  35.514  1.00  0.00           O  
ATOM   1141  CB  THR B   2     185.357 139.226  36.186  1.00  0.00           C  
ATOM   1142  OG1 THR B   2     184.946 140.471  36.766  1.00  0.00           O  
ATOM   1143  CG2 THR B   2     186.458 139.484  35.168  1.00  0.00           C  
ATOM   1144  H   THR B   2     183.299 137.818  37.339  1.00  0.00           H  
ATOM   1145  HA  THR B   2     183.773 139.226  34.750  1.00  0.00           H  
ATOM   1146  HB  THR B   2     185.743 138.582  36.976  1.00  0.00           H  
ATOM   1147  HG1 THR B   2     184.388 140.299  37.529  1.00  0.00           H  
ATOM   1148 1HG2 THR B   2     187.303 139.964  35.661  1.00  0.00           H  
ATOM   1149 2HG2 THR B   2     186.780 138.538  34.734  1.00  0.00           H  
ATOM   1150 3HG2 THR B   2     186.080 140.135  34.381  1.00  0.00           H  
ATOM   1151  N   HIS B   3     184.588 137.247  33.515  1.00  0.00           N  
ATOM   1152  CA  HIS B   3     185.023 136.081  32.755  1.00  0.00           C  
ATOM   1153  C   HIS B   3     186.365 136.334  32.083  1.00  0.00           C  
ATOM   1154  O   HIS B   3     186.523 137.296  31.331  1.00  0.00           O  
ATOM   1155  CB  HIS B   3     183.979 135.702  31.700  1.00  0.00           C  
ATOM   1156  CG  HIS B   3     182.642 135.350  32.275  1.00  0.00           C  
ATOM   1157  ND1 HIS B   3     182.297 134.059  32.620  1.00  0.00           N  
ATOM   1158  CD2 HIS B   3     181.567 136.118  32.566  1.00  0.00           C  
ATOM   1159  CE1 HIS B   3     181.065 134.051  33.099  1.00  0.00           C  
ATOM   1160  NE2 HIS B   3     180.601 135.286  33.077  1.00  0.00           N  
ATOM   1161  H   HIS B   3     184.268 138.068  33.019  1.00  0.00           H  
ATOM   1162  HA  HIS B   3     185.131 135.241  33.442  1.00  0.00           H  
ATOM   1163 1HB  HIS B   3     183.844 136.533  31.007  1.00  0.00           H  
ATOM   1164 2HB  HIS B   3     184.338 134.849  31.124  1.00  0.00           H  
ATOM   1165  HD2 HIS B   3     181.482 137.195  32.422  1.00  0.00           H  
ATOM   1166  HE1 HIS B   3     180.525 133.172  33.452  1.00  0.00           H  
ATOM   1167  HE2 HIS B   3     179.684 135.577  33.383  1.00  0.00           H  
ATOM   1168  N   PHE B   4     187.326 135.454  32.346  1.00  0.00           N  
ATOM   1169  CA  PHE B   4     188.608 135.491  31.655  1.00  0.00           C  
ATOM   1170  C   PHE B   4     188.726 134.353  30.648  1.00  0.00           C  
ATOM   1171  O   PHE B   4     188.687 133.182  31.020  1.00  0.00           O  
ATOM   1172  CB  PHE B   4     189.758 135.411  32.660  1.00  0.00           C  
ATOM   1173  CG  PHE B   4     189.828 136.584  33.596  1.00  0.00           C  
ATOM   1174  CD1 PHE B   4     189.249 136.520  34.855  1.00  0.00           C  
ATOM   1175  CD2 PHE B   4     190.472 137.753  33.220  1.00  0.00           C  
ATOM   1176  CE1 PHE B   4     189.312 137.599  35.717  1.00  0.00           C  
ATOM   1177  CE2 PHE B   4     190.538 138.832  34.080  1.00  0.00           C  
ATOM   1178  CZ  PHE B   4     189.957 138.754  35.330  1.00  0.00           C  
ATOM   1179  H   PHE B   4     187.157 134.735  33.034  1.00  0.00           H  
ATOM   1180  HA  PHE B   4     188.685 136.434  31.115  1.00  0.00           H  
ATOM   1181 1HB  PHE B   4     189.658 134.505  33.257  1.00  0.00           H  
ATOM   1182 2HB  PHE B   4     190.705 135.346  32.125  1.00  0.00           H  
ATOM   1183  HD1 PHE B   4     188.740 135.606  35.161  1.00  0.00           H  
ATOM   1184  HD2 PHE B   4     190.931 137.814  32.233  1.00  0.00           H  
ATOM   1185  HE1 PHE B   4     188.852 137.535  36.703  1.00  0.00           H  
ATOM   1186  HE2 PHE B   4     191.048 139.745  33.773  1.00  0.00           H  
ATOM   1187  HZ  PHE B   4     190.006 139.605  36.008  1.00  0.00           H  
ATOM   1188  N   ILE B   5     188.860 134.706  29.373  1.00  0.00           N  
ATOM   1189  CA  ILE B   5     188.895 133.713  28.307  1.00  0.00           C  
ATOM   1190  C   ILE B   5     190.253 133.690  27.618  1.00  0.00           C  
ATOM   1191  O   ILE B   5     190.687 134.691  27.046  1.00  0.00           O  
ATOM   1192  CB  ILE B   5     187.795 133.989  27.265  1.00  0.00           C  
ATOM   1193  CG1 ILE B   5     186.422 134.041  27.939  1.00  0.00           C  
ATOM   1194  CG2 ILE B   5     187.817 132.928  26.176  1.00  0.00           C  
ATOM   1195  CD1 ILE B   5     185.937 135.444  28.227  1.00  0.00           C  
ATOM   1196  H   ILE B   5     188.950 135.684  29.139  1.00  0.00           H  
ATOM   1197  HA  ILE B   5     188.718 132.730  28.743  1.00  0.00           H  
ATOM   1198  HB  ILE B   5     187.961 134.965  26.811  1.00  0.00           H  
ATOM   1199 1HG1 ILE B   5     185.686 133.549  27.304  1.00  0.00           H  
ATOM   1200 2HG1 ILE B   5     186.458 133.494  28.881  1.00  0.00           H  
ATOM   1201 1HG2 ILE B   5     187.033 133.137  25.448  1.00  0.00           H  
ATOM   1202 2HG2 ILE B   5     188.786 132.937  25.678  1.00  0.00           H  
ATOM   1203 3HG2 ILE B   5     187.647 131.947  26.620  1.00  0.00           H  
ATOM   1204 1HD1 ILE B   5     184.958 135.399  28.705  1.00  0.00           H  
ATOM   1205 2HD1 ILE B   5     186.642 135.944  28.891  1.00  0.00           H  
ATOM   1206 3HD1 ILE B   5     185.859 136.000  27.295  1.00  0.00           H  
ATOM   1207  N   VAL B   6     190.929 132.548  27.689  1.00  0.00           N  
ATOM   1208  CA  VAL B   6     192.255 132.407  27.101  1.00  0.00           C  
ATOM   1209  C   VAL B   6     192.256 131.369  25.986  1.00  0.00           C  
ATOM   1210  O   VAL B   6     191.867 130.219  26.195  1.00  0.00           O  
ATOM   1211  CB  VAL B   6     193.277 131.999  28.180  1.00  0.00           C  
ATOM   1212  CG1 VAL B   6     194.671 131.893  27.580  1.00  0.00           C  
ATOM   1213  CG2 VAL B   6     193.255 133.005  29.320  1.00  0.00           C  
ATOM   1214  H   VAL B   6     190.526 131.763  28.179  1.00  0.00           H  
ATOM   1215  HA  VAL B   6     192.551 133.365  26.675  1.00  0.00           H  
ATOM   1216  HB  VAL B   6     193.014 131.012  28.560  1.00  0.00           H  
ATOM   1217 1HG1 VAL B   6     195.380 131.603  28.356  1.00  0.00           H  
ATOM   1218 2HG1 VAL B   6     194.671 131.141  26.791  1.00  0.00           H  
ATOM   1219 3HG1 VAL B   6     194.963 132.857  27.165  1.00  0.00           H  
ATOM   1220 1HG2 VAL B   6     193.979 132.710  30.079  1.00  0.00           H  
ATOM   1221 2HG2 VAL B   6     193.512 133.993  28.938  1.00  0.00           H  
ATOM   1222 3HG2 VAL B   6     192.258 133.034  29.761  1.00  0.00           H  
ATOM   1223  N   VAL B   7     192.695 131.771  24.799  1.00  0.00           N  
ATOM   1224  CA  VAL B   7     192.657 130.881  23.645  1.00  0.00           C  
ATOM   1225  C   VAL B   7     194.036 130.744  23.013  1.00  0.00           C  
ATOM   1226  O   VAL B   7     194.890 131.614  23.175  1.00  0.00           O  
ATOM   1227  CB  VAL B   7     191.664 131.410  22.593  1.00  0.00           C  
ATOM   1228  CG1 VAL B   7     190.255 131.454  23.166  1.00  0.00           C  
ATOM   1229  CG2 VAL B   7     192.097 132.790  22.120  1.00  0.00           C  
ATOM   1230  H   VAL B   7     193.063 132.706  24.693  1.00  0.00           H  
ATOM   1231  HA  VAL B   7     192.340 129.895  23.978  1.00  0.00           H  
ATOM   1232  HB  VAL B   7     191.646 130.724  21.746  1.00  0.00           H  
ATOM   1233 1HG1 VAL B   7     189.566 131.830  22.409  1.00  0.00           H  
ATOM   1234 2HG1 VAL B   7     189.953 130.450  23.464  1.00  0.00           H  
ATOM   1235 3HG1 VAL B   7     190.235 132.113  24.033  1.00  0.00           H  
ATOM   1236 1HG2 VAL B   7     191.390 133.157  21.376  1.00  0.00           H  
ATOM   1237 2HG2 VAL B   7     192.120 133.474  22.968  1.00  0.00           H  
ATOM   1238 3HG2 VAL B   7     193.091 132.727  21.677  1.00  0.00           H  
ATOM   1239  N   HIS B   8     194.241 129.644  22.288  1.00  0.00           N  
ATOM   1240  CA  HIS B   8     195.390 129.498  21.403  1.00  0.00           C  
ATOM   1241  C   HIS B   8     196.695 129.723  22.156  1.00  0.00           C  
ATOM   1242  O   HIS B   8     197.622 130.342  21.634  1.00  0.00           O  
ATOM   1243  CB  HIS B   8     195.297 130.475  20.227  1.00  0.00           C  
ATOM   1244  CG  HIS B   8     194.132 130.218  19.322  1.00  0.00           C  
ATOM   1245  ND1 HIS B   8     194.010 129.066  18.575  1.00  0.00           N  
ATOM   1246  CD2 HIS B   8     193.038 130.965  19.044  1.00  0.00           C  
ATOM   1247  CE1 HIS B   8     192.889 129.115  17.877  1.00  0.00           C  
ATOM   1248  NE2 HIS B   8     192.282 130.256  18.143  1.00  0.00           N  
ATOM   1249  H   HIS B   8     193.574 128.888  22.352  1.00  0.00           H  
ATOM   1250  HA  HIS B   8     195.407 128.475  21.025  1.00  0.00           H  
ATOM   1251 1HB  HIS B   8     195.217 131.494  20.606  1.00  0.00           H  
ATOM   1252 2HB  HIS B   8     196.209 130.417  19.633  1.00  0.00           H  
ATOM   1253  HD2 HIS B   8     192.801 131.946  19.458  1.00  0.00           H  
ATOM   1254  HE1 HIS B   8     192.527 128.344  17.197  1.00  0.00           H  
ATOM   1255  HE2 HIS B   8     191.403 130.564  17.751  1.00  0.00           H  
ATOM   1256  N   GLY B   9     196.764 129.215  23.382  1.00  0.00           N  
ATOM   1257  CA  GLY B   9     197.999 129.279  24.157  1.00  0.00           C  
ATOM   1258  C   GLY B   9     198.596 127.893  24.356  1.00  0.00           C  
ATOM   1259  O   GLY B   9     198.166 126.923  23.734  1.00  0.00           O  
ATOM   1260  H   GLY B   9     195.940 128.792  23.784  1.00  0.00           H  
ATOM   1261 1HA  GLY B   9     198.717 129.919  23.642  1.00  0.00           H  
ATOM   1262 2HA  GLY B   9     197.797 129.736  25.124  1.00  0.00           H  
ATOM   1263  N   THR B  10     199.591 127.808  25.240  1.00  0.00           N  
ATOM   1264  CA  THR B  10     200.244 126.547  25.568  1.00  0.00           C  
ATOM   1265  C   THR B  10     199.652 125.935  26.833  1.00  0.00           C  
ATOM   1266  O   THR B  10     198.898 126.591  27.551  1.00  0.00           O  
ATOM   1267  CB  THR B  10     201.761 126.738  25.747  1.00  0.00           C  
ATOM   1268  OG1 THR B  10     202.015 127.462  26.957  1.00  0.00           O  
ATOM   1269  CG2 THR B  10     202.344 127.505  24.570  1.00  0.00           C  
ATOM   1270  H   THR B  10     199.904 128.651  25.703  1.00  0.00           H  
ATOM   1271  HA  THR B  10     200.085 125.850  24.744  1.00  0.00           H  
ATOM   1272  HB  THR B  10     202.245 125.764  25.813  1.00  0.00           H  
ATOM   1273  HG1 THR B  10     202.925 127.320  27.229  1.00  0.00           H  
ATOM   1274 1HG2 THR B  10     203.417 127.630  24.712  1.00  0.00           H  
ATOM   1275 2HG2 THR B  10     202.162 126.951  23.649  1.00  0.00           H  
ATOM   1276 3HG2 THR B  10     201.871 128.484  24.503  1.00  0.00           H  
ATOM   1277  N   GLU B  11     200.005 124.681  27.109  1.00  0.00           N  
ATOM   1278  CA  GLU B  11     199.601 124.030  28.350  1.00  0.00           C  
ATOM   1279  C   GLU B  11     200.194 124.740  29.562  1.00  0.00           C  
ATOM   1280  O   GLU B  11     199.529 124.881  30.588  1.00  0.00           O  
ATOM   1281  CB  GLU B  11     200.029 122.561  28.347  1.00  0.00           C  
ATOM   1282  CG  GLU B  11     199.706 121.808  29.629  1.00  0.00           C  
ATOM   1283  CD  GLU B  11     198.231 121.727  29.902  1.00  0.00           C  
ATOM   1284  OE1 GLU B  11     197.466 121.885  28.982  1.00  0.00           O  
ATOM   1285  OE2 GLU B  11     197.868 121.509  31.034  1.00  0.00           O  
ATOM   1286  H   GLU B  11     200.560 124.166  26.441  1.00  0.00           H  
ATOM   1287  HA  GLU B  11     198.515 124.078  28.427  1.00  0.00           H  
ATOM   1288 1HB  GLU B  11     199.541 122.042  27.522  1.00  0.00           H  
ATOM   1289 2HB  GLU B  11     201.107 122.496  28.183  1.00  0.00           H  
ATOM   1290 1HG  GLU B  11     200.107 120.798  29.555  1.00  0.00           H  
ATOM   1291 2HG  GLU B  11     200.199 122.305  30.464  1.00  0.00           H  
ATOM   1292  N   GLU B  12     201.438 125.188  29.441  1.00  0.00           N  
ATOM   1293  CA  GLU B  12     202.074 125.938  30.516  1.00  0.00           C  
ATOM   1294  C   GLU B  12     201.358 127.257  30.767  1.00  0.00           C  
ATOM   1295  O   GLU B  12     201.165 127.670  31.909  1.00  0.00           O  
ATOM   1296  CB  GLU B  12     203.545 126.200  30.186  1.00  0.00           C  
ATOM   1297  CG  GLU B  12     204.414 124.951  30.148  1.00  0.00           C  
ATOM   1298  CD  GLU B  12     204.299 124.198  28.852  1.00  0.00           C  
ATOM   1299  OE1 GLU B  12     203.579 124.642  27.990  1.00  0.00           O  
ATOM   1300  OE2 GLU B  12     204.933 123.177  28.722  1.00  0.00           O  
ATOM   1301  H   GLU B  12     201.948 125.021  28.583  1.00  0.00           H  
ATOM   1302  HA  GLU B  12     202.022 125.343  31.430  1.00  0.00           H  
ATOM   1303 1HB  GLU B  12     203.619 126.688  29.214  1.00  0.00           H  
ATOM   1304 2HB  GLU B  12     203.969 126.879  30.926  1.00  0.00           H  
ATOM   1305 1HG  GLU B  12     205.454 125.239  30.296  1.00  0.00           H  
ATOM   1306 2HG  GLU B  12     204.126 124.296  30.969  1.00  0.00           H  
ATOM   1307  N   ALA B  13     200.957 127.908  29.681  1.00  0.00           N  
ATOM   1308  CA  ALA B  13     200.238 129.174  29.761  1.00  0.00           C  
ATOM   1309  C   ALA B  13     198.881 128.994  30.431  1.00  0.00           C  
ATOM   1310  O   ALA B  13     198.454 129.843  31.213  1.00  0.00           O  
ATOM   1311  CB  ALA B  13     200.070 129.776  28.374  1.00  0.00           C  
ATOM   1312  H   ALA B  13     201.153 127.510  28.775  1.00  0.00           H  
ATOM   1313  HA  ALA B  13     200.824 129.865  30.368  1.00  0.00           H  
ATOM   1314 1HB  ALA B  13     199.532 130.721  28.452  1.00  0.00           H  
ATOM   1315 2HB  ALA B  13     201.051 129.953  27.933  1.00  0.00           H  
ATOM   1316 3HB  ALA B  13     199.506 129.088  27.745  1.00  0.00           H  
ATOM   1317  N   ARG B  14     198.208 127.886  30.125  1.00  0.00           N  
ATOM   1318  CA  ARG B  14     196.919 127.585  30.741  1.00  0.00           C  
ATOM   1319  C   ARG B  14     197.068 127.361  32.241  1.00  0.00           C  
ATOM   1320  O   ARG B  14     196.251 127.845  33.024  1.00  0.00           O  
ATOM   1321  CB  ARG B  14     196.296 126.352  30.104  1.00  0.00           C  
ATOM   1322  CG  ARG B  14     195.687 126.581  28.731  1.00  0.00           C  
ATOM   1323  CD  ARG B  14     194.854 125.428  28.299  1.00  0.00           C  
ATOM   1324  NE  ARG B  14     195.667 124.277  27.939  1.00  0.00           N  
ATOM   1325  CZ  ARG B  14     196.148 124.038  26.705  1.00  0.00           C  
ATOM   1326  NH1 ARG B  14     195.892 124.874  25.724  1.00  0.00           N  
ATOM   1327  NH2 ARG B  14     196.880 122.961  26.478  1.00  0.00           N  
ATOM   1328  H   ARG B  14     198.595 127.238  29.454  1.00  0.00           H  
ATOM   1329  HA  ARG B  14     196.257 128.439  30.591  1.00  0.00           H  
ATOM   1330 1HB  ARG B  14     197.050 125.574  30.006  1.00  0.00           H  
ATOM   1331 2HB  ARG B  14     195.511 125.966  30.753  1.00  0.00           H  
ATOM   1332 1HG  ARG B  14     195.055 127.469  28.755  1.00  0.00           H  
ATOM   1333 2HG  ARG B  14     196.483 126.721  27.998  1.00  0.00           H  
ATOM   1334 1HD  ARG B  14     194.191 125.136  29.114  1.00  0.00           H  
ATOM   1335 2HD  ARG B  14     194.261 125.712  27.432  1.00  0.00           H  
ATOM   1336  HE  ARG B  14     195.886 123.610  28.668  1.00  0.00           H  
ATOM   1337 1HH1 ARG B  14     195.332 125.699  25.898  1.00  0.00           H  
ATOM   1338 2HH1 ARG B  14     196.252 124.696  24.799  1.00  0.00           H  
ATOM   1339 1HH2 ARG B  14     197.076 122.316  27.231  1.00  0.00           H  
ATOM   1340 2HH2 ARG B  14     197.240 122.780  25.552  1.00  0.00           H  
ATOM   1341  N   GLN B  15     198.105 126.626  32.631  1.00  0.00           N  
ATOM   1342  CA  GLN B  15     198.383 126.373  34.041  1.00  0.00           C  
ATOM   1343  C   GLN B  15     198.749 127.660  34.769  1.00  0.00           C  
ATOM   1344  O   GLN B  15     198.334 127.872  35.908  1.00  0.00           O  
ATOM   1345  CB  GLN B  15     199.512 125.350  34.189  1.00  0.00           C  
ATOM   1346  CG  GLN B  15     199.130 123.938  33.782  1.00  0.00           C  
ATOM   1347  CD  GLN B  15     200.292 122.969  33.889  1.00  0.00           C  
ATOM   1348  OE1 GLN B  15     201.272 123.229  34.594  1.00  0.00           O  
ATOM   1349  NE2 GLN B  15     200.191 121.845  33.190  1.00  0.00           N  
ATOM   1350  H   GLN B  15     198.716 126.229  31.931  1.00  0.00           H  
ATOM   1351  HA  GLN B  15     197.480 125.973  34.503  1.00  0.00           H  
ATOM   1352 1HB  GLN B  15     200.363 125.657  33.581  1.00  0.00           H  
ATOM   1353 2HB  GLN B  15     199.844 125.323  35.227  1.00  0.00           H  
ATOM   1354 1HG  GLN B  15     198.331 123.586  34.435  1.00  0.00           H  
ATOM   1355 2HG  GLN B  15     198.788 123.949  32.747  1.00  0.00           H  
ATOM   1356 1HE2 GLN B  15     200.927 121.168  33.221  1.00  0.00           H  
ATOM   1357 2HE2 GLN B  15     199.379 121.674  32.631  1.00  0.00           H  
ATOM   1358  N   LEU B  16     199.523 128.519  34.109  1.00  0.00           N  
ATOM   1359  CA  LEU B  16     199.853 129.826  34.663  1.00  0.00           C  
ATOM   1360  C   LEU B  16     198.614 130.704  34.779  1.00  0.00           C  
ATOM   1361  O   LEU B  16     198.445 131.434  35.757  1.00  0.00           O  
ATOM   1362  CB  LEU B  16     200.901 130.524  33.786  1.00  0.00           C  
ATOM   1363  CG  LEU B  16     202.311 129.923  33.830  1.00  0.00           C  
ATOM   1364  CD1 LEU B  16     203.155 130.525  32.715  1.00  0.00           C  
ATOM   1365  CD2 LEU B  16     202.935 130.188  35.192  1.00  0.00           C  
ATOM   1366  H   LEU B  16     199.887 128.261  33.203  1.00  0.00           H  
ATOM   1367  HA  LEU B  16     200.270 129.683  35.660  1.00  0.00           H  
ATOM   1368 1HB  LEU B  16     200.561 130.498  32.752  1.00  0.00           H  
ATOM   1369 2HB  LEU B  16     200.975 131.566  34.097  1.00  0.00           H  
ATOM   1370  HG  LEU B  16     202.254 128.847  33.661  1.00  0.00           H  
ATOM   1371 1HD1 LEU B  16     204.157 130.097  32.745  1.00  0.00           H  
ATOM   1372 2HD1 LEU B  16     202.696 130.303  31.751  1.00  0.00           H  
ATOM   1373 3HD1 LEU B  16     203.217 131.604  32.848  1.00  0.00           H  
ATOM   1374 1HD2 LEU B  16     203.937 129.760  35.223  1.00  0.00           H  
ATOM   1375 2HD2 LEU B  16     202.994 131.264  35.361  1.00  0.00           H  
ATOM   1376 3HD2 LEU B  16     202.321 129.732  35.969  1.00  0.00           H  
ATOM   1377  N   ALA B  17     197.747 130.618  33.776  1.00  0.00           N  
ATOM   1378  CA  ALA B  17     196.517 131.399  33.750  1.00  0.00           C  
ATOM   1379  C   ALA B  17     195.655 131.112  34.973  1.00  0.00           C  
ATOM   1380  O   ALA B  17     195.066 132.022  35.558  1.00  0.00           O  
ATOM   1381  CB  ALA B  17     195.736 131.114  32.475  1.00  0.00           C  
ATOM   1382  H   ALA B  17     197.950 129.996  33.005  1.00  0.00           H  
ATOM   1383  HA  ALA B  17     196.776 132.457  33.759  1.00  0.00           H  
ATOM   1384 1HB  ALA B  17     194.821 131.705  32.469  1.00  0.00           H  
ATOM   1385 2HB  ALA B  17     196.343 131.378  31.610  1.00  0.00           H  
ATOM   1386 3HB  ALA B  17     195.485 130.055  32.432  1.00  0.00           H  
ATOM   1387  N   GLU B  18     195.596 129.841  35.356  1.00  0.00           N  
ATOM   1388  CA  GLU B  18     194.858 129.411  36.539  1.00  0.00           C  
ATOM   1389  C   GLU B  18     195.512 129.928  37.813  1.00  0.00           C  
ATOM   1390  O   GLU B  18     194.825 130.375  38.732  1.00  0.00           O  
ATOM   1391  CB  GLU B  18     194.765 127.885  36.584  1.00  0.00           C  
ATOM   1392  CG  GLU B  18     193.877 127.276  35.508  1.00  0.00           C  
ATOM   1393  CD  GLU B  18     193.643 125.805  35.706  1.00  0.00           C  
ATOM   1394  OE1 GLU B  18     193.958 125.309  36.761  1.00  0.00           O  
ATOM   1395  OE2 GLU B  18     193.147 125.175  34.801  1.00  0.00           O  
ATOM   1396  H   GLU B  18     196.080 129.141  34.812  1.00  0.00           H  
ATOM   1397  HA  GLU B  18     193.849 129.823  36.484  1.00  0.00           H  
ATOM   1398 1HB  GLU B  18     195.761 127.456  36.478  1.00  0.00           H  
ATOM   1399 2HB  GLU B  18     194.376 127.573  37.554  1.00  0.00           H  
ATOM   1400 1HG  GLU B  18     192.916 127.789  35.511  1.00  0.00           H  
ATOM   1401 2HG  GLU B  18     194.341 127.438  34.536  1.00  0.00           H  
ATOM   1402  N   GLU B  19     196.839 129.865  37.862  1.00  0.00           N  
ATOM   1403  CA  GLU B  19     197.593 130.330  39.018  1.00  0.00           C  
ATOM   1404  C   GLU B  19     197.463 131.839  39.191  1.00  0.00           C  
ATOM   1405  O   GLU B  19     197.364 132.335  40.314  1.00  0.00           O  
ATOM   1406  CB  GLU B  19     199.069 129.947  38.880  1.00  0.00           C  
ATOM   1407  CG  GLU B  19     199.344 128.454  38.994  1.00  0.00           C  
ATOM   1408  CD  GLU B  19     200.793 128.110  38.791  1.00  0.00           C  
ATOM   1409  OE1 GLU B  19     201.552 128.988  38.455  1.00  0.00           O  
ATOM   1410  OE2 GLU B  19     201.143 126.967  38.971  1.00  0.00           O  
ATOM   1411  H   GLU B  19     197.341 129.479  37.075  1.00  0.00           H  
ATOM   1412  HA  GLU B  19     197.190 129.852  39.911  1.00  0.00           H  
ATOM   1413 1HB  GLU B  19     199.443 130.284  37.913  1.00  0.00           H  
ATOM   1414 2HB  GLU B  19     199.650 130.454  39.651  1.00  0.00           H  
ATOM   1415 1HG  GLU B  19     199.037 128.113  39.982  1.00  0.00           H  
ATOM   1416 2HG  GLU B  19     198.743 127.927  38.254  1.00  0.00           H  
ATOM   1417  N   ILE B  20     197.470 132.560  38.075  1.00  0.00           N  
ATOM   1418  CA  ILE B  20     197.372 134.016  38.097  1.00  0.00           C  
ATOM   1419  C   ILE B  20     196.100 134.472  38.799  1.00  0.00           C  
ATOM   1420  O   ILE B  20     196.145 135.322  39.688  1.00  0.00           O  
ATOM   1421  CB  ILE B  20     197.404 134.590  36.669  1.00  0.00           C  
ATOM   1422  CG1 ILE B  20     198.811 134.473  36.078  1.00  0.00           C  
ATOM   1423  CG2 ILE B  20     196.941 136.039  36.668  1.00  0.00           C  
ATOM   1424  CD1 ILE B  20     198.859 134.638  34.576  1.00  0.00           C  
ATOM   1425  H   ILE B  20     197.558 132.092  37.185  1.00  0.00           H  
ATOM   1426  HA  ILE B  20     198.219 134.412  38.658  1.00  0.00           H  
ATOM   1427  HB  ILE B  20     196.744 134.007  36.027  1.00  0.00           H  
ATOM   1428 1HG1 ILE B  20     199.457 135.229  36.524  1.00  0.00           H  
ATOM   1429 2HG1 ILE B  20     199.231 133.498  36.326  1.00  0.00           H  
ATOM   1430 1HG2 ILE B  20     196.971 136.430  35.651  1.00  0.00           H  
ATOM   1431 2HG2 ILE B  20     195.923 136.096  37.049  1.00  0.00           H  
ATOM   1432 3HG2 ILE B  20     197.600 136.632  37.303  1.00  0.00           H  
ATOM   1433 1HD1 ILE B  20     199.889 134.542  34.231  1.00  0.00           H  
ATOM   1434 2HD1 ILE B  20     198.246 133.868  34.106  1.00  0.00           H  
ATOM   1435 3HD1 ILE B  20     198.477 135.621  34.306  1.00  0.00           H  
ATOM   1436  N   VAL B  21     194.967 133.903  38.398  1.00  0.00           N  
ATOM   1437  CA  VAL B  21     193.687 134.257  38.998  1.00  0.00           C  
ATOM   1438  C   VAL B  21     193.540 133.649  40.388  1.00  0.00           C  
ATOM   1439  O   VAL B  21     193.106 134.325  41.319  1.00  0.00           O  
ATOM   1440  CB  VAL B  21     192.528 133.777  38.105  1.00  0.00           C  
ATOM   1441  CG1 VAL B  21     191.192 134.023  38.788  1.00  0.00           C  
ATOM   1442  CG2 VAL B  21     192.585 134.483  36.759  1.00  0.00           C  
ATOM   1443  H   VAL B  21     194.994 133.213  37.661  1.00  0.00           H  
ATOM   1444  HA  VAL B  21     193.633 135.344  39.085  1.00  0.00           H  
ATOM   1445  HB  VAL B  21     192.619 132.701  37.955  1.00  0.00           H  
ATOM   1446 1HG1 VAL B  21     190.384 133.677  38.143  1.00  0.00           H  
ATOM   1447 2HG1 VAL B  21     191.160 133.479  39.732  1.00  0.00           H  
ATOM   1448 3HG1 VAL B  21     191.071 135.089  38.979  1.00  0.00           H  
ATOM   1449 1HG2 VAL B  21     191.763 134.138  36.132  1.00  0.00           H  
ATOM   1450 2HG2 VAL B  21     192.500 135.560  36.909  1.00  0.00           H  
ATOM   1451 3HG2 VAL B  21     193.533 134.259  36.270  1.00  0.00           H  
ATOM   1452  N   ARG B  22     193.922 132.381  40.532  1.00  0.00           N  
ATOM   1453  CA  ARG B  22     193.756 131.680  41.799  1.00  0.00           C  
ATOM   1454  C   ARG B  22     194.529 132.371  42.917  1.00  0.00           C  
ATOM   1455  O   ARG B  22     193.994 132.588  44.004  1.00  0.00           O  
ATOM   1456  CB  ARG B  22     194.225 130.237  41.677  1.00  0.00           C  
ATOM   1457  CG  ARG B  22     193.990 129.382  42.912  1.00  0.00           C  
ATOM   1458  CD  ARG B  22     194.448 127.984  42.707  1.00  0.00           C  
ATOM   1459  NE  ARG B  22     193.663 127.300  41.691  1.00  0.00           N  
ATOM   1460  CZ  ARG B  22     194.137 126.908  40.493  1.00  0.00           C  
ATOM   1461  NH1 ARG B  22     195.392 127.138  40.175  1.00  0.00           N  
ATOM   1462  NH2 ARG B  22     193.341 126.292  39.637  1.00  0.00           N  
ATOM   1463  H   ARG B  22     194.346 131.896  39.752  1.00  0.00           H  
ATOM   1464  HA  ARG B  22     192.697 131.679  42.058  1.00  0.00           H  
ATOM   1465 1HB  ARG B  22     193.715 129.758  40.842  1.00  0.00           H  
ATOM   1466 2HB  ARG B  22     195.294 130.219  41.461  1.00  0.00           H  
ATOM   1467 1HG  ARG B  22     194.539 129.802  43.755  1.00  0.00           H  
ATOM   1468 2HG  ARG B  22     192.925 129.364  43.145  1.00  0.00           H  
ATOM   1469 1HD  ARG B  22     195.490 127.985  42.388  1.00  0.00           H  
ATOM   1470 2HD  ARG B  22     194.354 127.430  43.640  1.00  0.00           H  
ATOM   1471  HE  ARG B  22     192.692 127.105  41.899  1.00  0.00           H  
ATOM   1472 1HH1 ARG B  22     196.000 127.609  40.830  1.00  0.00           H  
ATOM   1473 2HH1 ARG B  22     195.747 126.844  39.277  1.00  0.00           H  
ATOM   1474 1HH2 ARG B  22     192.376 126.114  39.881  1.00  0.00           H  
ATOM   1475 2HH2 ARG B  22     193.697 125.998  38.739  1.00  0.00           H  
ATOM   1476  N   LEU B  23     195.786 132.715  42.645  1.00  0.00           N  
ATOM   1477  CA  LEU B  23     196.653 133.292  43.664  1.00  0.00           C  
ATOM   1478  C   LEU B  23     196.160 134.669  44.091  1.00  0.00           C  
ATOM   1479  O   LEU B  23     196.177 135.001  45.275  1.00  0.00           O  
ATOM   1480  CB  LEU B  23     198.090 133.397  43.139  1.00  0.00           C  
ATOM   1481  CG  LEU B  23     198.824 132.064  42.938  1.00  0.00           C  
ATOM   1482  CD1 LEU B  23     200.089 132.298  42.124  1.00  0.00           C  
ATOM   1483  CD2 LEU B  23     199.150 131.454  44.293  1.00  0.00           C  
ATOM   1484  H   LEU B  23     196.149 132.568  41.713  1.00  0.00           H  
ATOM   1485  HA  LEU B  23     196.647 132.637  44.535  1.00  0.00           H  
ATOM   1486 1HB  LEU B  23     198.074 133.914  42.181  1.00  0.00           H  
ATOM   1487 2HB  LEU B  23     198.674 133.993  43.840  1.00  0.00           H  
ATOM   1488  HG  LEU B  23     198.187 131.380  42.376  1.00  0.00           H  
ATOM   1489 1HD1 LEU B  23     200.610 131.352  41.980  1.00  0.00           H  
ATOM   1490 2HD1 LEU B  23     199.825 132.717  41.152  1.00  0.00           H  
ATOM   1491 3HD1 LEU B  23     200.739 132.993  42.654  1.00  0.00           H  
ATOM   1492 1HD2 LEU B  23     199.670 130.507  44.150  1.00  0.00           H  
ATOM   1493 2HD2 LEU B  23     199.787 132.137  44.855  1.00  0.00           H  
ATOM   1494 3HD2 LEU B  23     198.227 131.281  44.846  1.00  0.00           H  
ATOM   1495  N   ILE B  24     195.709 135.462  43.121  1.00  0.00           N  
ATOM   1496  CA  ILE B  24     195.166 136.783  43.415  1.00  0.00           C  
ATOM   1497  C   ILE B  24     193.823 136.680  44.126  1.00  0.00           C  
ATOM   1498  O   ILE B  24     193.575 137.381  45.107  1.00  0.00           O  
ATOM   1499  CB  ILE B  24     195.004 137.609  42.126  1.00  0.00           C  
ATOM   1500  CG1 ILE B  24     196.374 137.936  41.525  1.00  0.00           C  
ATOM   1501  CG2 ILE B  24     194.225 138.885  42.406  1.00  0.00           C  
ATOM   1502  CD1 ILE B  24     196.312 138.447  40.104  1.00  0.00           C  
ATOM   1503  H   ILE B  24     195.732 135.138  42.164  1.00  0.00           H  
ATOM   1504  HA  ILE B  24     195.863 137.305  44.070  1.00  0.00           H  
ATOM   1505  HB  ILE B  24     194.467 137.022  41.382  1.00  0.00           H  
ATOM   1506 1HG1 ILE B  24     196.870 138.689  42.138  1.00  0.00           H  
ATOM   1507 2HG1 ILE B  24     197.000 137.043  41.538  1.00  0.00           H  
ATOM   1508 1HG2 ILE B  24     194.120 139.457  41.485  1.00  0.00           H  
ATOM   1509 2HG2 ILE B  24     193.237 138.630  42.789  1.00  0.00           H  
ATOM   1510 3HG2 ILE B  24     194.758 139.482  43.146  1.00  0.00           H  
ATOM   1511 1HD1 ILE B  24     197.321 138.656  39.748  1.00  0.00           H  
ATOM   1512 2HD1 ILE B  24     195.851 137.693  39.466  1.00  0.00           H  
ATOM   1513 3HD1 ILE B  24     195.720 139.361  40.072  1.00  0.00           H  
ATOM   1514  N   ALA B  25     192.963 135.803  43.621  1.00  0.00           N  
ATOM   1515  CA  ALA B  25     191.649 135.575  44.211  1.00  0.00           C  
ATOM   1516  C   ALA B  25     191.767 135.065  45.642  1.00  0.00           C  
ATOM   1517  O   ALA B  25     190.956 135.415  46.499  1.00  0.00           O  
ATOM   1518  CB  ALA B  25     190.851 134.593  43.365  1.00  0.00           C  
ATOM   1519  H   ALA B  25     193.222 135.278  42.798  1.00  0.00           H  
ATOM   1520  HA  ALA B  25     191.108 136.522  44.228  1.00  0.00           H  
ATOM   1521 1HB  ALA B  25     189.873 134.434  43.819  1.00  0.00           H  
ATOM   1522 2HB  ALA B  25     190.724 134.998  42.361  1.00  0.00           H  
ATOM   1523 3HB  ALA B  25     191.384 133.645  43.309  1.00  0.00           H  
ATOM   1524  N   LYS B  26     192.773 134.235  45.895  1.00  0.00           N  
ATOM   1525  CA  LYS B  26     193.019 133.725  47.238  1.00  0.00           C  
ATOM   1526  C   LYS B  26     193.383 134.851  48.197  1.00  0.00           C  
ATOM   1527  O   LYS B  26     192.911 134.886  49.333  1.00  0.00           O  
ATOM   1528  CB  LYS B  26     194.130 132.673  47.217  1.00  0.00           C  
ATOM   1529  CG  LYS B  26     194.372 131.987  48.554  1.00  0.00           C  
ATOM   1530  CD  LYS B  26     195.342 130.824  48.411  1.00  0.00           C  
ATOM   1531  CE  LYS B  26     195.526 130.090  49.731  1.00  0.00           C  
ATOM   1532  NZ  LYS B  26     196.411 128.902  49.589  1.00  0.00           N  
ATOM   1533  H   LYS B  26     193.382 133.950  45.141  1.00  0.00           H  
ATOM   1534  HA  LYS B  26     192.105 133.258  47.605  1.00  0.00           H  
ATOM   1535 1HB  LYS B  26     193.887 131.903  46.484  1.00  0.00           H  
ATOM   1536 2HB  LYS B  26     195.065 133.138  46.905  1.00  0.00           H  
ATOM   1537 1HG  LYS B  26     194.783 132.707  49.264  1.00  0.00           H  
ATOM   1538 2HG  LYS B  26     193.427 131.615  48.948  1.00  0.00           H  
ATOM   1539 1HD  LYS B  26     194.964 130.124  47.665  1.00  0.00           H  
ATOM   1540 2HD  LYS B  26     196.310 131.197  48.076  1.00  0.00           H  
ATOM   1541 1HE  LYS B  26     195.961 130.766  50.466  1.00  0.00           H  
ATOM   1542 2HE  LYS B  26     194.556 129.761  50.103  1.00  0.00           H  
ATOM   1543 1HZ  LYS B  26     196.507 128.444  50.484  1.00  0.00           H  
ATOM   1544 2HZ  LYS B  26     196.008 128.258  48.923  1.00  0.00           H  
ATOM   1545 3HZ  LYS B  26     197.321 129.197  49.263  1.00  0.00           H  
ATOM   1546  N   ALA B  27     194.227 135.770  47.737  1.00  0.00           N  
ATOM   1547  CA  ALA B  27     194.556 136.961  48.512  1.00  0.00           C  
ATOM   1548  C   ALA B  27     193.324 137.824  48.747  1.00  0.00           C  
ATOM   1549  O   ALA B  27     193.186 138.446  49.802  1.00  0.00           O  
ATOM   1550  CB  ALA B  27     195.639 137.767  47.810  1.00  0.00           C  
ATOM   1551  H   ALA B  27     194.660 135.638  46.835  1.00  0.00           H  
ATOM   1552  HA  ALA B  27     194.934 136.647  49.485  1.00  0.00           H  
ATOM   1553 1HB  ALA B  27     195.874 138.653  48.401  1.00  0.00           H  
ATOM   1554 2HB  ALA B  27     196.535 137.155  47.702  1.00  0.00           H  
ATOM   1555 3HB  ALA B  27     195.287 138.071  46.826  1.00  0.00           H  
ATOM   1556  N   LEU B  28     192.430 137.866  47.762  1.00  0.00           N  
ATOM   1557  CA  LEU B  28     191.177 138.599  47.899  1.00  0.00           C  
ATOM   1558  C   LEU B  28     190.179 137.830  48.753  1.00  0.00           C  
ATOM   1559  O   LEU B  28     189.313 138.427  49.394  1.00  0.00           O  
ATOM   1560  CB  LEU B  28     190.571 138.873  46.517  1.00  0.00           C  
ATOM   1561  CG  LEU B  28     191.379 139.811  45.610  1.00  0.00           C  
ATOM   1562  CD1 LEU B  28     190.823 139.752  44.194  1.00  0.00           C  
ATOM   1563  CD2 LEU B  28     191.319 141.227  46.162  1.00  0.00           C  
ATOM   1564  H   LEU B  28     192.630 137.395  46.894  1.00  0.00           H  
ATOM   1565  HA  LEU B  28     191.382 139.550  48.389  1.00  0.00           H  
ATOM   1566 1HB  LEU B  28     190.455 137.925  45.993  1.00  0.00           H  
ATOM   1567 2HB  LEU B  28     189.583 139.313  46.652  1.00  0.00           H  
ATOM   1568  HG  LEU B  28     192.417 139.478  45.575  1.00  0.00           H  
ATOM   1569 1HD1 LEU B  28     191.398 140.418  43.549  1.00  0.00           H  
ATOM   1570 2HD1 LEU B  28     190.896 138.732  43.816  1.00  0.00           H  
ATOM   1571 3HD1 LEU B  28     189.780 140.064  44.199  1.00  0.00           H  
ATOM   1572 1HD2 LEU B  28     191.894 141.893  45.518  1.00  0.00           H  
ATOM   1573 2HD2 LEU B  28     190.282 141.561  46.196  1.00  0.00           H  
ATOM   1574 3HD2 LEU B  28     191.739 141.243  47.168  1.00  0.00           H  
ATOM   1575  N   GLY B  29     190.298 136.506  48.761  1.00  0.00           N  
ATOM   1576  CA  GLY B  29     189.409 135.660  49.548  1.00  0.00           C  
ATOM   1577  C   GLY B  29     188.074 135.460  48.845  1.00  0.00           C  
ATOM   1578  O   GLY B  29     187.040 135.299  49.496  1.00  0.00           O  
ATOM   1579  H   GLY B  29     191.023 136.071  48.208  1.00  0.00           H  
ATOM   1580 1HA  GLY B  29     189.883 134.692  49.717  1.00  0.00           H  
ATOM   1581 2HA  GLY B  29     189.245 136.112  50.525  1.00  0.00           H  
ATOM   1582  N   THR B  30     188.098 135.482  47.515  1.00  0.00           N  
ATOM   1583  CA  THR B  30     186.882 135.350  46.721  1.00  0.00           C  
ATOM   1584  C   THR B  30     186.816 133.992  46.035  1.00  0.00           C  
ATOM   1585  O   THR B  30     187.707 133.158  46.191  1.00  0.00           O  
ATOM   1586  CB  THR B  30     186.785 136.467  45.666  1.00  0.00           C  
ATOM   1587  OG1 THR B  30     185.489 136.438  45.053  1.00  0.00           O  
ATOM   1588  CG2 THR B  30     187.851 136.285  44.596  1.00  0.00           C  
ATOM   1589  H   THR B  30     188.984 135.595  47.043  1.00  0.00           H  
ATOM   1590  HA  THR B  30     186.024 135.433  47.388  1.00  0.00           H  
ATOM   1591  HB  THR B  30     186.922 137.435  46.147  1.00  0.00           H  
ATOM   1592  HG1 THR B  30     185.415 137.162  44.427  1.00  0.00           H  
ATOM   1593 1HG2 THR B  30     187.767 137.084  43.860  1.00  0.00           H  
ATOM   1594 2HG2 THR B  30     188.838 136.318  45.057  1.00  0.00           H  
ATOM   1595 3HG2 THR B  30     187.712 135.323  44.105  1.00  0.00           H  
ATOM   1596  N   GLU B  31     185.754 133.783  45.263  1.00  0.00           N  
ATOM   1597  CA  GLU B  31     185.480 132.491  44.648  1.00  0.00           C  
ATOM   1598  C   GLU B  31     185.889 132.482  43.180  1.00  0.00           C  
ATOM   1599  O   GLU B  31     185.657 133.452  42.457  1.00  0.00           O  
ATOM   1600  CB  GLU B  31     183.995 132.143  44.777  1.00  0.00           C  
ATOM   1601  CG  GLU B  31     183.617 130.781  44.213  1.00  0.00           C  
ATOM   1602  CD  GLU B  31     182.147 130.488  44.326  1.00  0.00           C  
ATOM   1603  OE1 GLU B  31     181.425 131.339  44.789  1.00  0.00           O  
ATOM   1604  OE2 GLU B  31     181.745 129.413  43.949  1.00  0.00           O  
ATOM   1605  H   GLU B  31     185.125 134.553  45.083  1.00  0.00           H  
ATOM   1606  HA  GLU B  31     186.063 131.730  45.167  1.00  0.00           H  
ATOM   1607 1HB  GLU B  31     183.707 132.162  45.828  1.00  0.00           H  
ATOM   1608 2HB  GLU B  31     183.399 132.896  44.260  1.00  0.00           H  
ATOM   1609 1HG  GLU B  31     183.903 130.742  43.162  1.00  0.00           H  
ATOM   1610 2HG  GLU B  31     184.178 130.012  44.742  1.00  0.00           H  
ATOM   1611  N   VAL B  32     186.509 131.389  42.742  1.00  0.00           N  
ATOM   1612  CA  VAL B  32     186.852 131.242  41.332  1.00  0.00           C  
ATOM   1613  C   VAL B  32     186.406 129.888  40.797  1.00  0.00           C  
ATOM   1614  O   VAL B  32     186.606 128.854  41.434  1.00  0.00           O  
ATOM   1615  CB  VAL B  32     188.371 131.395  41.132  1.00  0.00           C  
ATOM   1616  CG1 VAL B  32     188.728 131.282  39.657  1.00  0.00           C  
ATOM   1617  CG2 VAL B  32     188.836 132.728  41.699  1.00  0.00           C  
ATOM   1618  H   VAL B  32     186.753 130.658  43.396  1.00  0.00           H  
ATOM   1619  HA  VAL B  32     186.342 132.025  40.769  1.00  0.00           H  
ATOM   1620  HB  VAL B  32     188.880 130.582  41.649  1.00  0.00           H  
ATOM   1621 1HG1 VAL B  32     189.806 131.392  39.534  1.00  0.00           H  
ATOM   1622 2HG1 VAL B  32     188.419 130.307  39.282  1.00  0.00           H  
ATOM   1623 3HG1 VAL B  32     188.218 132.066  39.098  1.00  0.00           H  
ATOM   1624 1HG2 VAL B  32     189.912 132.829  41.554  1.00  0.00           H  
ATOM   1625 2HG2 VAL B  32     188.323 133.541  41.185  1.00  0.00           H  
ATOM   1626 3HG2 VAL B  32     188.608 132.770  42.764  1.00  0.00           H  
ATOM   1627  N   ARG B  33     185.816 129.907  39.607  1.00  0.00           N  
ATOM   1628  CA  ARG B  33     185.434 128.694  38.897  1.00  0.00           C  
ATOM   1629  C   ARG B  33     186.309 128.472  37.671  1.00  0.00           C  
ATOM   1630  O   ARG B  33     186.564 129.405  36.909  1.00  0.00           O  
ATOM   1631  CB  ARG B  33     183.975 128.760  38.469  1.00  0.00           C  
ATOM   1632  CG  ARG B  33     183.459 127.519  37.759  1.00  0.00           C  
ATOM   1633  CD  ARG B  33     182.016 127.635  37.428  1.00  0.00           C  
ATOM   1634  NE  ARG B  33     181.775 128.633  36.397  1.00  0.00           N  
ATOM   1635  CZ  ARG B  33     181.830 128.392  35.074  1.00  0.00           C  
ATOM   1636  NH1 ARG B  33     182.118 127.188  34.635  1.00  0.00           N  
ATOM   1637  NH2 ARG B  33     181.593 129.370  34.213  1.00  0.00           N  
ATOM   1638  H   ARG B  33     185.642 130.801  39.168  1.00  0.00           H  
ATOM   1639  HA  ARG B  33     185.559 127.844  39.571  1.00  0.00           H  
ATOM   1640 1HB  ARG B  33     183.347 128.925  39.342  1.00  0.00           H  
ATOM   1641 2HB  ARG B  33     183.832 129.607  37.798  1.00  0.00           H  
ATOM   1642 1HG  ARG B  33     184.013 127.373  36.831  1.00  0.00           H  
ATOM   1643 2HG  ARG B  33     183.594 126.648  38.403  1.00  0.00           H  
ATOM   1644 1HD  ARG B  33     181.648 126.676  37.066  1.00  0.00           H  
ATOM   1645 2HD  ARG B  33     181.460 127.925  38.318  1.00  0.00           H  
ATOM   1646  HE  ARG B  33     181.550 129.573  36.697  1.00  0.00           H  
ATOM   1647 1HH1 ARG B  33     182.298 126.441  35.291  1.00  0.00           H  
ATOM   1648 2HH1 ARG B  33     182.158 127.009  33.641  1.00  0.00           H  
ATOM   1649 1HH2 ARG B  33     181.373 130.296  34.551  1.00  0.00           H  
ATOM   1650 2HH2 ARG B  33     181.635 129.190  33.222  1.00  0.00           H  
ATOM   1651  N   PHE B  34     186.766 127.239  37.482  1.00  0.00           N  
ATOM   1652  CA  PHE B  34     187.653 126.918  36.371  1.00  0.00           C  
ATOM   1653  C   PHE B  34     187.003 125.926  35.414  1.00  0.00           C  
ATOM   1654  O   PHE B  34     186.501 124.884  35.833  1.00  0.00           O  
ATOM   1655  CB  PHE B  34     188.972 126.344  36.892  1.00  0.00           C  
ATOM   1656  CG  PHE B  34     189.707 127.263  37.826  1.00  0.00           C  
ATOM   1657  CD1 PHE B  34     189.438 127.253  39.186  1.00  0.00           C  
ATOM   1658  CD2 PHE B  34     190.667 128.141  37.346  1.00  0.00           C  
ATOM   1659  CE1 PHE B  34     190.114 128.099  40.046  1.00  0.00           C  
ATOM   1660  CE2 PHE B  34     191.345 128.986  38.203  1.00  0.00           C  
ATOM   1661  CZ  PHE B  34     191.067 128.965  39.555  1.00  0.00           C  
ATOM   1662  H   PHE B  34     186.490 126.506  38.118  1.00  0.00           H  
ATOM   1663  HA  PHE B  34     187.873 127.838  35.826  1.00  0.00           H  
ATOM   1664 1HB  PHE B  34     188.780 125.409  37.417  1.00  0.00           H  
ATOM   1665 2HB  PHE B  34     189.627 126.118  36.052  1.00  0.00           H  
ATOM   1666  HD1 PHE B  34     188.685 126.567  39.575  1.00  0.00           H  
ATOM   1667  HD2 PHE B  34     190.886 128.158  36.277  1.00  0.00           H  
ATOM   1668  HE1 PHE B  34     189.892 128.080  41.113  1.00  0.00           H  
ATOM   1669  HE2 PHE B  34     192.098 129.671  37.813  1.00  0.00           H  
ATOM   1670  HZ  PHE B  34     191.599 129.632  40.231  1.00  0.00           H  
ATOM   1671  N   GLU B  35     187.024 126.251  34.127  1.00  0.00           N  
ATOM   1672  CA  GLU B  35     186.462 125.370  33.109  1.00  0.00           C  
ATOM   1673  C   GLU B  35     187.385 125.260  31.903  1.00  0.00           C  
ATOM   1674  O   GLU B  35     187.897 126.262  31.405  1.00  0.00           O  
ATOM   1675  CB  GLU B  35     185.086 125.875  32.668  1.00  0.00           C  
ATOM   1676  CG  GLU B  35     184.399 124.999  31.629  1.00  0.00           C  
ATOM   1677  CD  GLU B  35     183.006 125.460  31.304  1.00  0.00           C  
ATOM   1678  OE1 GLU B  35     182.525 126.348  31.965  1.00  0.00           O  
ATOM   1679  OE2 GLU B  35     182.421 124.924  30.391  1.00  0.00           O  
ATOM   1680  H   GLU B  35     187.451 127.121  33.841  1.00  0.00           H  
ATOM   1681  HA  GLU B  35     186.346 124.374  33.540  1.00  0.00           H  
ATOM   1682 1HB  GLU B  35     184.428 125.944  33.535  1.00  0.00           H  
ATOM   1683 2HB  GLU B  35     185.182 126.875  32.249  1.00  0.00           H  
ATOM   1684 1HG  GLU B  35     184.993 125.001  30.716  1.00  0.00           H  
ATOM   1685 2HG  GLU B  35     184.359 123.974  31.999  1.00  0.00           H  
ATOM   1686  N   LYS B  36     187.601 124.035  31.439  1.00  0.00           N  
ATOM   1687  CA  LYS B  36     188.497 123.806  30.315  1.00  0.00           C  
ATOM   1688  C   LYS B  36     187.737 123.287  29.101  1.00  0.00           C  
ATOM   1689  O   LYS B  36     186.797 122.502  29.229  1.00  0.00           O  
ATOM   1690  CB  LYS B  36     189.602 122.823  30.704  1.00  0.00           C  
ATOM   1691  CG  LYS B  36     190.548 123.335  31.783  1.00  0.00           C  
ATOM   1692  CD  LYS B  36     191.621 122.307  32.110  1.00  0.00           C  
ATOM   1693  CE  LYS B  36     192.578 122.824  33.174  1.00  0.00           C  
ATOM   1694  NZ  LYS B  36     193.611 121.815  33.531  1.00  0.00           N  
ATOM   1695  H   LYS B  36     187.144 123.254  31.885  1.00  0.00           H  
ATOM   1696  HA  LYS B  36     188.969 124.753  30.047  1.00  0.00           H  
ATOM   1697 1HB  LYS B  36     189.155 121.896  31.064  1.00  0.00           H  
ATOM   1698 2HB  LYS B  36     190.199 122.579  29.825  1.00  0.00           H  
ATOM   1699 1HG  LYS B  36     191.028 124.252  31.440  1.00  0.00           H  
ATOM   1700 2HG  LYS B  36     189.982 123.557  32.687  1.00  0.00           H  
ATOM   1701 1HD  LYS B  36     191.150 121.391  32.471  1.00  0.00           H  
ATOM   1702 2HD  LYS B  36     192.187 122.073  31.209  1.00  0.00           H  
ATOM   1703 1HE  LYS B  36     193.075 123.722  32.810  1.00  0.00           H  
ATOM   1704 2HE  LYS B  36     192.017 123.085  34.072  1.00  0.00           H  
ATOM   1705 1HZ  LYS B  36     194.224 122.195  34.238  1.00  0.00           H  
ATOM   1706 2HZ  LYS B  36     193.161 120.983  33.888  1.00  0.00           H  
ATOM   1707 3HZ  LYS B  36     194.150 121.579  32.711  1.00  0.00           H  
ATOM   1708  N   LYS B  37     188.160 123.733  27.926  1.00  0.00           N  
ATOM   1709  CA  LYS B  37     187.681 123.202  26.655  1.00  0.00           C  
ATOM   1710  C   LYS B  37     188.821 123.055  25.655  1.00  0.00           C  
ATOM   1711  O   LYS B  37     189.939 123.510  25.902  1.00  0.00           O  
ATOM   1712  CB  LYS B  37     186.588 124.100  26.076  1.00  0.00           C  
ATOM   1713  CG  LYS B  37     185.330 124.191  26.930  1.00  0.00           C  
ATOM   1714  CD  LYS B  37     184.227 124.952  26.209  1.00  0.00           C  
ATOM   1715  CE  LYS B  37     182.971 125.046  27.064  1.00  0.00           C  
ATOM   1716  NZ  LYS B  37     181.845 125.684  26.328  1.00  0.00           N  
ATOM   1717  H   LYS B  37     188.848 124.473  27.902  1.00  0.00           H  
ATOM   1718  HA  LYS B  37     187.247 122.217  26.833  1.00  0.00           H  
ATOM   1719 1HB  LYS B  37     186.977 125.111  25.948  1.00  0.00           H  
ATOM   1720 2HB  LYS B  37     186.298 123.733  25.091  1.00  0.00           H  
ATOM   1721 1HG  LYS B  37     184.975 123.186  27.162  1.00  0.00           H  
ATOM   1722 2HG  LYS B  37     185.560 124.700  27.865  1.00  0.00           H  
ATOM   1723 1HD  LYS B  37     184.573 125.959  25.976  1.00  0.00           H  
ATOM   1724 2HD  LYS B  37     183.982 124.444  25.277  1.00  0.00           H  
ATOM   1725 1HE  LYS B  37     182.666 124.047  27.375  1.00  0.00           H  
ATOM   1726 2HE  LYS B  37     183.181 125.632  27.959  1.00  0.00           H  
ATOM   1727 1HZ  LYS B  37     181.032 125.728  26.927  1.00  0.00           H  
ATOM   1728 2HZ  LYS B  37     182.110 126.619  26.051  1.00  0.00           H  
ATOM   1729 3HZ  LYS B  37     181.627 125.138  25.507  1.00  0.00           H  
ATOM   1730  N   ASP B  38     188.536 122.425  24.523  1.00  0.00           N  
ATOM   1731  CA  ASP B  38     189.583 122.090  23.564  1.00  0.00           C  
ATOM   1732  C   ASP B  38     190.173 123.345  22.930  1.00  0.00           C  
ATOM   1733  O   ASP B  38     189.669 123.834  21.919  1.00  0.00           O  
ATOM   1734  CB  ASP B  38     189.038 121.168  22.472  1.00  0.00           C  
ATOM   1735  CG  ASP B  38     190.120 120.654  21.534  1.00  0.00           C  
ATOM   1736  OD1 ASP B  38     191.242 121.082  21.661  1.00  0.00           O  
ATOM   1737  OD2 ASP B  38     189.814 119.835  20.700  1.00  0.00           O  
ATOM   1738  H   ASP B  38     187.581 122.167  24.324  1.00  0.00           H  
ATOM   1739  HA  ASP B  38     190.382 121.569  24.092  1.00  0.00           H  
ATOM   1740 1HB  ASP B  38     188.540 120.314  22.932  1.00  0.00           H  
ATOM   1741 2HB  ASP B  38     188.292 121.703  21.883  1.00  0.00           H  
ATOM   1742  N   GLY B  39     191.242 123.856  23.532  1.00  0.00           N  
ATOM   1743  CA  GLY B  39     191.954 125.011  23.000  1.00  0.00           C  
ATOM   1744  C   GLY B  39     191.492 126.299  23.668  1.00  0.00           C  
ATOM   1745  O   GLY B  39     191.941 127.388  23.308  1.00  0.00           O  
ATOM   1746  H   GLY B  39     191.577 123.420  24.379  1.00  0.00           H  
ATOM   1747 1HA  GLY B  39     193.026 124.881  23.154  1.00  0.00           H  
ATOM   1748 2HA  GLY B  39     191.791 125.076  21.926  1.00  0.00           H  
ATOM   1749  N   LEU B  40     190.600 126.183  24.651  1.00  0.00           N  
ATOM   1750  CA  LEU B  40     190.055 127.362  25.308  1.00  0.00           C  
ATOM   1751  C   LEU B  40     189.974 127.166  26.816  1.00  0.00           C  
ATOM   1752  O   LEU B  40     189.462 126.153  27.295  1.00  0.00           O  
ATOM   1753  CB  LEU B  40     188.662 127.682  24.752  1.00  0.00           C  
ATOM   1754  CG  LEU B  40     188.042 129.002  25.228  1.00  0.00           C  
ATOM   1755  CD1 LEU B  40     187.243 129.627  24.092  1.00  0.00           C  
ATOM   1756  CD2 LEU B  40     187.159 128.740  26.439  1.00  0.00           C  
ATOM   1757  H   LEU B  40     190.294 125.264  24.939  1.00  0.00           H  
ATOM   1758  HA  LEU B  40     190.719 128.207  25.111  1.00  0.00           H  
ATOM   1759 1HB  LEU B  40     188.721 127.717  23.665  1.00  0.00           H  
ATOM   1760 2HB  LEU B  40     187.983 126.877  25.032  1.00  0.00           H  
ATOM   1761  HG  LEU B  40     188.834 129.698  25.500  1.00  0.00           H  
ATOM   1762 1HD1 LEU B  40     186.801 130.565  24.431  1.00  0.00           H  
ATOM   1763 2HD1 LEU B  40     187.902 129.821  23.247  1.00  0.00           H  
ATOM   1764 3HD1 LEU B  40     186.451 128.944  23.786  1.00  0.00           H  
ATOM   1765 1HD2 LEU B  40     186.718 129.678  26.778  1.00  0.00           H  
ATOM   1766 2HD2 LEU B  40     186.364 128.044  26.167  1.00  0.00           H  
ATOM   1767 3HD2 LEU B  40     187.758 128.310  27.241  1.00  0.00           H  
ATOM   1768  N   LEU B  41     190.481 128.141  27.564  1.00  0.00           N  
ATOM   1769  CA  LEU B  41     190.383 128.130  29.017  1.00  0.00           C  
ATOM   1770  C   LEU B  41     189.486 129.257  29.517  1.00  0.00           C  
ATOM   1771  O   LEU B  41     189.659 130.415  29.134  1.00  0.00           O  
ATOM   1772  CB  LEU B  41     191.777 128.261  29.643  1.00  0.00           C  
ATOM   1773  CG  LEU B  41     191.809 128.436  31.167  1.00  0.00           C  
ATOM   1774  CD1 LEU B  41     191.328 127.156  31.836  1.00  0.00           C  
ATOM   1775  CD2 LEU B  41     193.222 128.787  31.609  1.00  0.00           C  
ATOM   1776  H   LEU B  41     190.949 128.914  27.111  1.00  0.00           H  
ATOM   1777  HA  LEU B  41     189.954 127.177  29.329  1.00  0.00           H  
ATOM   1778 1HB  LEU B  41     192.352 127.369  29.401  1.00  0.00           H  
ATOM   1779 2HB  LEU B  41     192.278 129.122  29.201  1.00  0.00           H  
ATOM   1780  HG  LEU B  41     191.129 129.238  31.455  1.00  0.00           H  
ATOM   1781 1HD1 LEU B  41     191.350 127.280  32.919  1.00  0.00           H  
ATOM   1782 2HD1 LEU B  41     190.308 126.939  31.517  1.00  0.00           H  
ATOM   1783 3HD1 LEU B  41     191.980 126.330  31.552  1.00  0.00           H  
ATOM   1784 1HD2 LEU B  41     193.244 128.912  32.692  1.00  0.00           H  
ATOM   1785 2HD2 LEU B  41     193.902 127.985  31.323  1.00  0.00           H  
ATOM   1786 3HD2 LEU B  41     193.533 129.715  31.130  1.00  0.00           H  
ATOM   1787  N   SER B  42     188.529 128.915  30.370  1.00  0.00           N  
ATOM   1788  CA  SER B  42     187.628 129.910  30.939  1.00  0.00           C  
ATOM   1789  C   SER B  42     187.739 129.951  32.455  1.00  0.00           C  
ATOM   1790  O   SER B  42     187.657 128.919  33.124  1.00  0.00           O  
ATOM   1791  CB  SER B  42     186.197 129.609  30.537  1.00  0.00           C  
ATOM   1792  OG  SER B  42     186.016 129.783  29.158  1.00  0.00           O  
ATOM   1793  H   SER B  42     188.428 127.946  30.643  1.00  0.00           H  
ATOM   1794  HA  SER B  42     187.906 130.889  30.552  1.00  0.00           H  
ATOM   1795 1HB  SER B  42     185.949 128.585  30.813  1.00  0.00           H  
ATOM   1796 2HB  SER B  42     185.521 130.267  31.081  1.00  0.00           H  
ATOM   1797  HG  SER B  42     186.318 128.970  28.747  1.00  0.00           H  
ATOM   1798  N   ILE B  43     187.938 131.147  32.999  1.00  0.00           N  
ATOM   1799  CA  ILE B  43     187.966 131.326  34.446  1.00  0.00           C  
ATOM   1800  C   ILE B  43     186.974 132.392  34.890  1.00  0.00           C  
ATOM   1801  O   ILE B  43     187.012 133.525  34.409  1.00  0.00           O  
ATOM   1802  CB  ILE B  43     189.378 131.708  34.926  1.00  0.00           C  
ATOM   1803  CG1 ILE B  43     190.401 130.672  34.453  1.00  0.00           C  
ATOM   1804  CG2 ILE B  43     189.409 131.838  36.441  1.00  0.00           C  
ATOM   1805  CD1 ILE B  43     191.838 131.084  34.681  1.00  0.00           C  
ATOM   1806  H   ILE B  43     188.081 131.944  32.395  1.00  0.00           H  
ATOM   1807  HA  ILE B  43     187.685 130.385  34.916  1.00  0.00           H  
ATOM   1808  HB  ILE B  43     189.667 132.661  34.483  1.00  0.00           H  
ATOM   1809 1HG1 ILE B  43     190.230 129.729  34.971  1.00  0.00           H  
ATOM   1810 2HG1 ILE B  43     190.266 130.487  33.387  1.00  0.00           H  
ATOM   1811 1HG2 ILE B  43     190.415 132.108  36.762  1.00  0.00           H  
ATOM   1812 2HG2 ILE B  43     188.708 132.611  36.753  1.00  0.00           H  
ATOM   1813 3HG2 ILE B  43     189.126 130.887  36.893  1.00  0.00           H  
ATOM   1814 1HD1 ILE B  43     192.503 130.299  34.320  1.00  0.00           H  
ATOM   1815 2HD1 ILE B  43     192.041 132.009  34.141  1.00  0.00           H  
ATOM   1816 3HD1 ILE B  43     192.006 131.240  35.745  1.00  0.00           H  
ATOM   1817  N   GLU B  44     186.085 132.033  35.810  1.00  0.00           N  
ATOM   1818  CA  GLU B  44     185.072 132.971  36.280  1.00  0.00           C  
ATOM   1819  C   GLU B  44     185.346 133.408  37.713  1.00  0.00           C  
ATOM   1820  O   GLU B  44     185.554 132.574  38.593  1.00  0.00           O  
ATOM   1821  CB  GLU B  44     183.679 132.342  36.184  1.00  0.00           C  
ATOM   1822  CG  GLU B  44     182.551 133.238  36.673  1.00  0.00           C  
ATOM   1823  CD  GLU B  44     181.205 132.572  36.609  1.00  0.00           C  
ATOM   1824  OE1 GLU B  44     181.127 131.483  36.091  1.00  0.00           O  
ATOM   1825  OE2 GLU B  44     180.255 133.151  37.079  1.00  0.00           O  
ATOM   1826  H   GLU B  44     186.125 131.103  36.203  1.00  0.00           H  
ATOM   1827  HA  GLU B  44     185.098 133.856  35.644  1.00  0.00           H  
ATOM   1828 1HB  GLU B  44     183.471 132.075  35.149  1.00  0.00           H  
ATOM   1829 2HB  GLU B  44     183.655 131.425  36.770  1.00  0.00           H  
ATOM   1830 1HG  GLU B  44     182.752 133.529  37.705  1.00  0.00           H  
ATOM   1831 2HG  GLU B  44     182.532 134.144  36.067  1.00  0.00           H  
ATOM   1832  N   VAL B  45     185.353 134.719  37.946  1.00  0.00           N  
ATOM   1833  CA  VAL B  45     185.705 135.240  39.260  1.00  0.00           C  
ATOM   1834  C   VAL B  45     184.602 136.140  39.808  1.00  0.00           C  
ATOM   1835  O   VAL B  45     184.040 136.963  39.088  1.00  0.00           O  
ATOM   1836  CB  VAL B  45     187.023 136.033  39.184  1.00  0.00           C  
ATOM   1837  CG1 VAL B  45     187.483 136.438  40.577  1.00  0.00           C  
ATOM   1838  CG2 VAL B  45     188.088 135.202  38.484  1.00  0.00           C  
ATOM   1839  H   VAL B  45     185.123 135.356  37.198  1.00  0.00           H  
ATOM   1840  HA  VAL B  45     185.841 134.401  39.942  1.00  0.00           H  
ATOM   1841  HB  VAL B  45     186.851 136.952  38.623  1.00  0.00           H  
ATOM   1842 1HG1 VAL B  45     188.415 136.998  40.504  1.00  0.00           H  
ATOM   1843 2HG1 VAL B  45     186.721 137.061  41.044  1.00  0.00           H  
ATOM   1844 3HG1 VAL B  45     187.643 135.545  41.180  1.00  0.00           H  
ATOM   1845 1HG2 VAL B  45     189.017 135.770  38.433  1.00  0.00           H  
ATOM   1846 2HG2 VAL B  45     188.255 134.281  39.042  1.00  0.00           H  
ATOM   1847 3HG2 VAL B  45     187.755 134.960  37.475  1.00  0.00           H  
ATOM   1848  N   LYS B  46     184.304 135.983  41.094  1.00  0.00           N  
ATOM   1849  CA  LYS B  46     183.356 136.862  41.768  1.00  0.00           C  
ATOM   1850  C   LYS B  46     184.075 137.960  42.539  1.00  0.00           C  
ATOM   1851  O   LYS B  46     185.233 137.802  42.921  1.00  0.00           O  
ATOM   1852  CB  LYS B  46     182.458 136.058  42.711  1.00  0.00           C  
ATOM   1853  CG  LYS B  46     181.580 135.025  42.017  1.00  0.00           C  
ATOM   1854  CD  LYS B  46     180.738 134.251  43.019  1.00  0.00           C  
ATOM   1855  CE  LYS B  46     179.948 133.142  42.341  1.00  0.00           C  
ATOM   1856  NZ  LYS B  46     179.261 132.264  43.327  1.00  0.00           N  
ATOM   1857  H   LYS B  46     184.747 135.241  41.617  1.00  0.00           H  
ATOM   1858  HA  LYS B  46     182.729 137.338  41.014  1.00  0.00           H  
ATOM   1859 1HB  LYS B  46     183.074 135.535  43.443  1.00  0.00           H  
ATOM   1860 2HB  LYS B  46     181.804 136.738  43.257  1.00  0.00           H  
ATOM   1861 1HG  LYS B  46     180.920 135.527  41.308  1.00  0.00           H  
ATOM   1862 2HG  LYS B  46     182.208 134.326  41.465  1.00  0.00           H  
ATOM   1863 1HD  LYS B  46     181.387 133.814  43.778  1.00  0.00           H  
ATOM   1864 2HD  LYS B  46     180.042 134.933  43.509  1.00  0.00           H  
ATOM   1865 1HE  LYS B  46     179.203 133.578  41.678  1.00  0.00           H  
ATOM   1866 2HE  LYS B  46     180.623 132.532  41.740  1.00  0.00           H  
ATOM   1867 1HZ  LYS B  46     178.750 131.543  42.838  1.00  0.00           H  
ATOM   1868 2HZ  LYS B  46     179.946 131.838  43.934  1.00  0.00           H  
ATOM   1869 3HZ  LYS B  46     178.618 132.817  43.876  1.00  0.00           H  
ATOM   1870  N   ASN B  47     183.376 139.070  42.774  1.00  0.00           N  
ATOM   1871  CA  ASN B  47     183.847 140.115  43.675  1.00  0.00           C  
ATOM   1872  C   ASN B  47     185.280 140.517  43.350  1.00  0.00           C  
ATOM   1873  O   ASN B  47     186.124 140.594  44.242  1.00  0.00           O  
ATOM   1874  CB  ASN B  47     183.731 139.667  45.120  1.00  0.00           C  
ATOM   1875  CG  ASN B  47     182.314 139.363  45.520  1.00  0.00           C  
ATOM   1876  OD1 ASN B  47     181.378 140.052  45.100  1.00  0.00           O  
ATOM   1877  ND2 ASN B  47     182.139 138.346  46.323  1.00  0.00           N  
ATOM   1878  H   ASN B  47     182.479 139.185  42.324  1.00  0.00           H  
ATOM   1879  HA  ASN B  47     183.222 141.000  43.533  1.00  0.00           H  
ATOM   1880 1HB  ASN B  47     184.340 138.773  45.273  1.00  0.00           H  
ATOM   1881 2HB  ASN B  47     184.124 140.446  45.775  1.00  0.00           H  
ATOM   1882 1HD2 ASN B  47     181.219 138.097  46.623  1.00  0.00           H  
ATOM   1883 2HD2 ASN B  47     182.928 137.817  46.637  1.00  0.00           H  
ATOM   1884  N   LEU B  48     185.550 140.782  42.076  1.00  0.00           N  
ATOM   1885  CA  LEU B  48     186.913 141.049  41.630  1.00  0.00           C  
ATOM   1886  C   LEU B  48     187.093 142.513  41.253  1.00  0.00           C  
ATOM   1887  O   LEU B  48     186.543 142.980  40.255  1.00  0.00           O  
ATOM   1888  CB  LEU B  48     187.262 140.160  40.431  1.00  0.00           C  
ATOM   1889  CG  LEU B  48     188.684 140.316  39.878  1.00  0.00           C  
ATOM   1890  CD1 LEU B  48     189.692 139.900  40.941  1.00  0.00           C  
ATOM   1891  CD2 LEU B  48     188.836 139.474  38.620  1.00  0.00           C  
ATOM   1892  H   LEU B  48     184.798 140.795  41.402  1.00  0.00           H  
ATOM   1893  HA  LEU B  48     187.595 140.817  42.449  1.00  0.00           H  
ATOM   1894 1HB  LEU B  48     187.132 139.118  40.721  1.00  0.00           H  
ATOM   1895 2HB  LEU B  48     186.566 140.379  39.621  1.00  0.00           H  
ATOM   1896  HG  LEU B  48     188.868 141.364  39.637  1.00  0.00           H  
ATOM   1897 1HD1 LEU B  48     190.702 140.011  40.548  1.00  0.00           H  
ATOM   1898 2HD1 LEU B  48     189.574 140.531  41.822  1.00  0.00           H  
ATOM   1899 3HD1 LEU B  48     189.522 138.859  41.215  1.00  0.00           H  
ATOM   1900 1HD2 LEU B  48     189.847 139.586  38.227  1.00  0.00           H  
ATOM   1901 2HD2 LEU B  48     188.654 138.426  38.860  1.00  0.00           H  
ATOM   1902 3HD2 LEU B  48     188.117 139.805  37.871  1.00  0.00           H  
ATOM   1903  N   PRO B  49     187.876 143.230  42.052  1.00  0.00           N  
ATOM   1904  CA  PRO B  49     188.076 144.660  41.853  1.00  0.00           C  
ATOM   1905  C   PRO B  49     188.598 144.952  40.451  1.00  0.00           C  
ATOM   1906  O   PRO B  49     189.344 144.154  39.884  1.00  0.00           O  
ATOM   1907  CB  PRO B  49     189.108 145.016  42.927  1.00  0.00           C  
ATOM   1908  CG  PRO B  49     188.842 144.044  44.026  1.00  0.00           C  
ATOM   1909  CD  PRO B  49     188.513 142.758  43.317  1.00  0.00           C  
ATOM   1910  HA  PRO B  49     187.126 145.179  41.965  1.00  0.00           H  
ATOM   1911 1HB  PRO B  49     190.124 144.929  42.516  1.00  0.00           H  
ATOM   1912 2HB  PRO B  49     188.978 146.062  43.242  1.00  0.00           H  
ATOM   1913 1HG  PRO B  49     189.726 143.955  44.676  1.00  0.00           H  
ATOM   1914 2HG  PRO B  49     188.017 144.403  44.659  1.00  0.00           H  
ATOM   1915 1HD  PRO B  49     189.439 142.200  43.119  1.00  0.00           H  
ATOM   1916 2HD  PRO B  49     187.825 142.163  43.936  1.00  0.00           H  
ATOM   1917  N   GLU B  50     188.205 146.100  39.901  1.00  0.00           N  
ATOM   1918  CA  GLU B  50     188.622 146.512  38.568  1.00  0.00           C  
ATOM   1919  C   GLU B  50     190.141 146.529  38.447  1.00  0.00           C  
ATOM   1920  O   GLU B  50     190.690 146.113  37.425  1.00  0.00           O  
ATOM   1921  CB  GLU B  50     188.060 147.897  38.237  1.00  0.00           C  
ATOM   1922  CG  GLU B  50     188.476 148.436  36.877  1.00  0.00           C  
ATOM   1923  CD  GLU B  50     187.931 149.811  36.602  1.00  0.00           C  
ATOM   1924  OE1 GLU B  50     186.916 150.151  37.158  1.00  0.00           O  
ATOM   1925  OE2 GLU B  50     188.535 150.523  35.833  1.00  0.00           O  
ATOM   1926  H   GLU B  50     187.592 146.706  40.426  1.00  0.00           H  
ATOM   1927  HA  GLU B  50     188.232 145.797  37.845  1.00  0.00           H  
ATOM   1928 1HB  GLU B  50     186.971 147.863  38.266  1.00  0.00           H  
ATOM   1929 2HB  GLU B  50     188.385 148.612  38.994  1.00  0.00           H  
ATOM   1930 1HG  GLU B  50     189.563 148.471  36.827  1.00  0.00           H  
ATOM   1931 2HG  GLU B  50     188.127 147.752  36.104  1.00  0.00           H  
ATOM   1932  N   GLU B  51     190.818 147.021  39.482  1.00  0.00           N  
ATOM   1933  CA  GLU B  51     192.274 147.094  39.477  1.00  0.00           C  
ATOM   1934  C   GLU B  51     192.893 145.716  39.285  1.00  0.00           C  
ATOM   1935  O   GLU B  51     193.872 145.562  38.555  1.00  0.00           O  
ATOM   1936  CB  GLU B  51     192.782 147.715  40.780  1.00  0.00           C  
ATOM   1937  CG  GLU B  51     192.424 149.184  40.958  1.00  0.00           C  
ATOM   1938  CD  GLU B  51     191.026 149.387  41.470  1.00  0.00           C  
ATOM   1939  OE1 GLU B  51     190.347 148.414  41.693  1.00  0.00           O  
ATOM   1940  OE2 GLU B  51     190.635 150.519  41.639  1.00  0.00           O  
ATOM   1941  H   GLU B  51     190.314 147.349  40.293  1.00  0.00           H  
ATOM   1942  HA  GLU B  51     192.587 147.725  38.644  1.00  0.00           H  
ATOM   1943 1HB  GLU B  51     192.373 147.166  41.629  1.00  0.00           H  
ATOM   1944 2HB  GLU B  51     193.868 147.627  40.827  1.00  0.00           H  
ATOM   1945 1HG  GLU B  51     193.125 149.635  41.660  1.00  0.00           H  
ATOM   1946 2HG  GLU B  51     192.534 149.692  40.001  1.00  0.00           H  
ATOM   1947  N   ALA B  52     192.311 144.719  39.943  1.00  0.00           N  
ATOM   1948  CA  ALA B  52     192.775 143.341  39.816  1.00  0.00           C  
ATOM   1949  C   ALA B  52     192.511 142.797  38.418  1.00  0.00           C  
ATOM   1950  O   ALA B  52     193.332 142.065  37.865  1.00  0.00           O  
ATOM   1951  CB  ALA B  52     192.109 142.459  40.862  1.00  0.00           C  
ATOM   1952  H   ALA B  52     191.527 144.917  40.546  1.00  0.00           H  
ATOM   1953  HA  ALA B  52     193.851 143.322  39.998  1.00  0.00           H  
ATOM   1954 1HB  ALA B  52     192.465 141.435  40.754  1.00  0.00           H  
ATOM   1955 2HB  ALA B  52     192.355 142.826  41.858  1.00  0.00           H  
ATOM   1956 3HB  ALA B  52     191.029 142.484  40.723  1.00  0.00           H  
ATOM   1957  N   GLN B  53     191.367 143.163  37.852  1.00  0.00           N  
ATOM   1958  CA  GLN B  53     190.984 142.709  36.521  1.00  0.00           C  
ATOM   1959  C   GLN B  53     191.983 143.177  35.471  1.00  0.00           C  
ATOM   1960  O   GLN B  53     192.365 142.414  34.584  1.00  0.00           O  
ATOM   1961  CB  GLN B  53     189.581 143.211  36.166  1.00  0.00           C  
ATOM   1962  CG  GLN B  53     188.462 142.523  36.930  1.00  0.00           C  
ATOM   1963  CD  GLN B  53     187.089 142.994  36.494  1.00  0.00           C  
ATOM   1964  OE1 GLN B  53     186.804 143.102  35.298  1.00  0.00           O  
ATOM   1965  NE2 GLN B  53     186.227 143.280  37.464  1.00  0.00           N  
ATOM   1966  H   GLN B  53     190.744 143.781  38.356  1.00  0.00           H  
ATOM   1967  HA  GLN B  53     190.973 141.618  36.517  1.00  0.00           H  
ATOM   1968 1HB  GLN B  53     189.516 144.281  36.364  1.00  0.00           H  
ATOM   1969 2HB  GLN B  53     189.400 143.063  35.101  1.00  0.00           H  
ATOM   1970 1HG  GLN B  53     188.525 141.449  36.758  1.00  0.00           H  
ATOM   1971 2HG  GLN B  53     188.577 142.738  37.993  1.00  0.00           H  
ATOM   1972 1HE2 GLN B  53     185.305 143.596  37.237  1.00  0.00           H  
ATOM   1973 2HE2 GLN B  53     186.498 143.179  38.421  1.00  0.00           H  
ATOM   1974  N   ARG B  54     192.410 144.431  35.589  1.00  0.00           N  
ATOM   1975  CA  ARG B  54     193.360 145.015  34.653  1.00  0.00           C  
ATOM   1976  C   ARG B  54     194.723 144.344  34.758  1.00  0.00           C  
ATOM   1977  O   ARG B  54     195.372 144.079  33.746  1.00  0.00           O  
ATOM   1978  CB  ARG B  54     193.511 146.509  34.906  1.00  0.00           C  
ATOM   1979  CG  ARG B  54     192.305 147.349  34.516  1.00  0.00           C  
ATOM   1980  CD  ARG B  54     192.509 148.784  34.837  1.00  0.00           C  
ATOM   1981  NE  ARG B  54     191.337 149.583  34.517  1.00  0.00           N  
ATOM   1982  CZ  ARG B  54     191.064 150.087  33.298  1.00  0.00           C  
ATOM   1983  NH1 ARG B  54     191.887 149.867  32.297  1.00  0.00           N  
ATOM   1984  NH2 ARG B  54     189.969 150.803  33.109  1.00  0.00           N  
ATOM   1985  H   ARG B  54     192.064 144.996  36.351  1.00  0.00           H  
ATOM   1986  HA  ARG B  54     192.983 144.872  33.640  1.00  0.00           H  
ATOM   1987 1HB  ARG B  54     193.703 146.679  35.964  1.00  0.00           H  
ATOM   1988 2HB  ARG B  54     194.370 146.886  34.352  1.00  0.00           H  
ATOM   1989 1HG  ARG B  54     192.131 147.258  33.444  1.00  0.00           H  
ATOM   1990 2HG  ARG B  54     191.426 146.997  35.058  1.00  0.00           H  
ATOM   1991 1HD  ARG B  54     192.714 148.892  35.902  1.00  0.00           H  
ATOM   1992 2HD  ARG B  54     193.351 149.170  34.264  1.00  0.00           H  
ATOM   1993  HE  ARG B  54     190.680 149.774  35.262  1.00  0.00           H  
ATOM   1994 1HH1 ARG B  54     192.724 149.319  32.441  1.00  0.00           H  
ATOM   1995 2HH1 ARG B  54     191.683 150.244  31.382  1.00  0.00           H  
ATOM   1996 1HH2 ARG B  54     189.338 150.973  33.878  1.00  0.00           H  
ATOM   1997 2HH2 ARG B  54     189.766 151.180  32.194  1.00  0.00           H  
ATOM   1998  N   LEU B  55     195.148 144.060  35.987  1.00  0.00           N  
ATOM   1999  CA  LEU B  55     196.427 143.399  36.225  1.00  0.00           C  
ATOM   2000  C   LEU B  55     196.397 141.953  35.748  1.00  0.00           C  
ATOM   2001  O   LEU B  55     197.348 141.470  35.136  1.00  0.00           O  
ATOM   2002  CB  LEU B  55     196.778 143.444  37.718  1.00  0.00           C  
ATOM   2003  CG  LEU B  55     197.098 144.833  38.284  1.00  0.00           C  
ATOM   2004  CD1 LEU B  55     197.115 144.770  39.806  1.00  0.00           C  
ATOM   2005  CD2 LEU B  55     198.438 145.308  37.742  1.00  0.00           C  
ATOM   2006  H   LEU B  55     194.568 144.299  36.780  1.00  0.00           H  
ATOM   2007  HA  LEU B  55     197.198 143.927  35.664  1.00  0.00           H  
ATOM   2008 1HB  LEU B  55     195.941 143.040  38.284  1.00  0.00           H  
ATOM   2009 2HB  LEU B  55     197.647 142.808  37.890  1.00  0.00           H  
ATOM   2010  HG  LEU B  55     196.318 145.535  37.988  1.00  0.00           H  
ATOM   2011 1HD1 LEU B  55     197.342 145.758  40.208  1.00  0.00           H  
ATOM   2012 2HD1 LEU B  55     196.139 144.447  40.167  1.00  0.00           H  
ATOM   2013 3HD1 LEU B  55     197.876 144.062  40.132  1.00  0.00           H  
ATOM   2014 1HD2 LEU B  55     198.664 146.295  38.144  1.00  0.00           H  
ATOM   2015 2HD2 LEU B  55     199.219 144.607  38.038  1.00  0.00           H  
ATOM   2016 3HD2 LEU B  55     198.392 145.361  36.654  1.00  0.00           H  
ATOM   2017  N   ILE B  56     195.289 141.270  36.029  1.00  0.00           N  
ATOM   2018  CA  ILE B  56     195.112 139.881  35.621  1.00  0.00           C  
ATOM   2019  C   ILE B  56     195.113 139.748  34.103  1.00  0.00           C  
ATOM   2020  O   ILE B  56     195.763 138.858  33.553  1.00  0.00           O  
ATOM   2021  CB  ILE B  56     193.801 139.305  36.187  1.00  0.00           C  
ATOM   2022  CG1 ILE B  56     193.913 139.113  37.702  1.00  0.00           C  
ATOM   2023  CG2 ILE B  56     193.460 137.990  35.504  1.00  0.00           C  
ATOM   2024  CD1 ILE B  56     192.583 138.910  38.391  1.00  0.00           C  
ATOM   2025  H   ILE B  56     194.544 141.728  36.535  1.00  0.00           H  
ATOM   2026  HA  ILE B  56     195.944 139.297  36.015  1.00  0.00           H  
ATOM   2027  HB  ILE B  56     192.990 140.013  36.018  1.00  0.00           H  
ATOM   2028 1HG1 ILE B  56     194.542 138.250  37.914  1.00  0.00           H  
ATOM   2029 2HG1 ILE B  56     194.395 139.985  38.144  1.00  0.00           H  
ATOM   2030 1HG2 ILE B  56     192.531 137.596  35.917  1.00  0.00           H  
ATOM   2031 2HG2 ILE B  56     193.340 138.155  34.435  1.00  0.00           H  
ATOM   2032 3HG2 ILE B  56     194.264 137.273  35.673  1.00  0.00           H  
ATOM   2033 1HD1 ILE B  56     192.743 138.782  39.462  1.00  0.00           H  
ATOM   2034 2HD1 ILE B  56     191.948 139.781  38.221  1.00  0.00           H  
ATOM   2035 3HD1 ILE B  56     192.097 138.023  37.989  1.00  0.00           H  
ATOM   2036  N   GLN B  57     194.390 140.640  33.431  1.00  0.00           N  
ATOM   2037  CA  GLN B  57     194.359 140.666  31.975  1.00  0.00           C  
ATOM   2038  C   GLN B  57     195.766 140.733  31.396  1.00  0.00           C  
ATOM   2039  O   GLN B  57     196.101 139.989  30.474  1.00  0.00           O  
ATOM   2040  CB  GLN B  57     193.533 141.854  31.477  1.00  0.00           C  
ATOM   2041  CG  GLN B  57     193.390 141.924  29.966  1.00  0.00           C  
ATOM   2042  CD  GLN B  57     192.840 143.257  29.497  1.00  0.00           C  
ATOM   2043  OE1 GLN B  57     193.427 143.918  28.636  1.00  0.00           O  
ATOM   2044  NE2 GLN B  57     191.709 143.661  30.063  1.00  0.00           N  
ATOM   2045  H   GLN B  57     193.845 141.320  33.942  1.00  0.00           H  
ATOM   2046  HA  GLN B  57     193.882 139.750  31.622  1.00  0.00           H  
ATOM   2047 1HB  GLN B  57     192.533 141.807  31.907  1.00  0.00           H  
ATOM   2048 2HB  GLN B  57     193.991 142.783  31.814  1.00  0.00           H  
ATOM   2049 1HG  GLN B  57     194.370 141.778  29.511  1.00  0.00           H  
ATOM   2050 2HG  GLN B  57     192.707 141.139  29.640  1.00  0.00           H  
ATOM   2051 1HE2 GLN B  57     191.298 144.534  29.793  1.00  0.00           H  
ATOM   2052 2HE2 GLN B  57     191.266 143.095  30.758  1.00  0.00           H  
ATOM   2053  N   LYS B  58     196.585 141.626  31.943  1.00  0.00           N  
ATOM   2054  CA  LYS B  58     197.966 141.770  31.497  1.00  0.00           C  
ATOM   2055  C   LYS B  58     198.785 140.530  31.830  1.00  0.00           C  
ATOM   2056  O   LYS B  58     199.602 140.079  31.027  1.00  0.00           O  
ATOM   2057  CB  LYS B  58     198.607 143.007  32.127  1.00  0.00           C  
ATOM   2058  CG  LYS B  58     198.069 144.331  31.601  1.00  0.00           C  
ATOM   2059  CD  LYS B  58     198.739 145.512  32.287  1.00  0.00           C  
ATOM   2060  CE  LYS B  58     198.195 146.836  31.769  1.00  0.00           C  
ATOM   2061  NZ  LYS B  58     198.815 148.000  32.458  1.00  0.00           N  
ATOM   2062  H   LYS B  58     196.243 142.219  32.686  1.00  0.00           H  
ATOM   2063  HA  LYS B  58     197.969 141.896  30.414  1.00  0.00           H  
ATOM   2064 1HB  LYS B  58     198.451 142.988  33.206  1.00  0.00           H  
ATOM   2065 2HB  LYS B  58     199.683 142.990  31.951  1.00  0.00           H  
ATOM   2066 1HG  LYS B  58     198.248 144.396  30.527  1.00  0.00           H  
ATOM   2067 2HG  LYS B  58     196.994 144.382  31.775  1.00  0.00           H  
ATOM   2068 1HD  LYS B  58     198.567 145.454  33.362  1.00  0.00           H  
ATOM   2069 2HD  LYS B  58     199.813 145.476  32.106  1.00  0.00           H  
ATOM   2070 1HE  LYS B  58     198.391 146.916  30.700  1.00  0.00           H  
ATOM   2071 2HE  LYS B  58     197.117 146.871  31.922  1.00  0.00           H  
ATOM   2072 1HZ  LYS B  58     198.428 148.856  32.087  1.00  0.00           H  
ATOM   2073 2HZ  LYS B  58     198.623 147.946  33.449  1.00  0.00           H  
ATOM   2074 3HZ  LYS B  58     199.813 147.989  32.308  1.00  0.00           H  
ATOM   2075  N   LEU B  59     198.562 139.982  33.021  1.00  0.00           N  
ATOM   2076  CA  LEU B  59     199.294 138.803  33.466  1.00  0.00           C  
ATOM   2077  C   LEU B  59     198.960 137.590  32.606  1.00  0.00           C  
ATOM   2078  O   LEU B  59     199.833 136.785  32.284  1.00  0.00           O  
ATOM   2079  CB  LEU B  59     198.972 138.502  34.935  1.00  0.00           C  
ATOM   2080  CG  LEU B  59     199.561 139.480  35.959  1.00  0.00           C  
ATOM   2081  CD1 LEU B  59     198.879 139.278  37.305  1.00  0.00           C  
ATOM   2082  CD2 LEU B  59     201.062 139.258  36.068  1.00  0.00           C  
ATOM   2083  H   LEU B  59     197.870 140.391  33.632  1.00  0.00           H  
ATOM   2084  HA  LEU B  59     200.362 138.998  33.360  1.00  0.00           H  
ATOM   2085 1HB  LEU B  59     197.890 138.503  35.060  1.00  0.00           H  
ATOM   2086 2HB  LEU B  59     199.344 137.506  35.175  1.00  0.00           H  
ATOM   2087  HG  LEU B  59     199.368 140.504  35.638  1.00  0.00           H  
ATOM   2088 1HD1 LEU B  59     199.297 139.973  38.033  1.00  0.00           H  
ATOM   2089 2HD1 LEU B  59     197.809 139.462  37.202  1.00  0.00           H  
ATOM   2090 3HD1 LEU B  59     199.041 138.256  37.645  1.00  0.00           H  
ATOM   2091 1HD2 LEU B  59     201.481 139.954  36.796  1.00  0.00           H  
ATOM   2092 2HD2 LEU B  59     201.256 138.235  36.391  1.00  0.00           H  
ATOM   2093 3HD2 LEU B  59     201.526 139.426  35.096  1.00  0.00           H  
ATOM   2094  N   LEU B  60     197.687 137.459  32.233  1.00  0.00           N  
ATOM   2095  CA  LEU B  60     197.248 136.331  31.420  1.00  0.00           C  
ATOM   2096  C   LEU B  60     197.891 136.361  30.041  1.00  0.00           C  
ATOM   2097  O   LEU B  60     198.351 135.337  29.538  1.00  0.00           O  
ATOM   2098  CB  LEU B  60     195.721 136.342  31.279  1.00  0.00           C  
ATOM   2099  CG  LEU B  60     194.932 136.020  32.554  1.00  0.00           C  
ATOM   2100  CD1 LEU B  60     193.458 136.332  32.333  1.00  0.00           C  
ATOM   2101  CD2 LEU B  60     195.133 134.556  32.919  1.00  0.00           C  
ATOM   2102  H   LEU B  60     197.011 138.153  32.517  1.00  0.00           H  
ATOM   2103  HA  LEU B  60     197.547 135.409  31.918  1.00  0.00           H  
ATOM   2104 1HB  LEU B  60     195.411 137.329  30.938  1.00  0.00           H  
ATOM   2105 2HB  LEU B  60     195.437 135.613  30.520  1.00  0.00           H  
ATOM   2106  HG  LEU B  60     195.287 136.649  33.371  1.00  0.00           H  
ATOM   2107 1HD1 LEU B  60     192.898 136.103  33.239  1.00  0.00           H  
ATOM   2108 2HD1 LEU B  60     193.342 137.389  32.093  1.00  0.00           H  
ATOM   2109 3HD1 LEU B  60     193.078 135.728  31.510  1.00  0.00           H  
ATOM   2110 1HD2 LEU B  60     194.573 134.327  33.826  1.00  0.00           H  
ATOM   2111 2HD2 LEU B  60     194.777 133.926  32.104  1.00  0.00           H  
ATOM   2112 3HD2 LEU B  60     196.193 134.366  33.089  1.00  0.00           H  
ATOM   2113  N   GLN B  61     197.920 137.544  29.433  1.00  0.00           N  
ATOM   2114  CA  GLN B  61     198.571 137.727  28.142  1.00  0.00           C  
ATOM   2115  C   GLN B  61     200.079 137.548  28.255  1.00  0.00           C  
ATOM   2116  O   GLN B  61     200.719 137.010  27.351  1.00  0.00           O  
ATOM   2117  CB  GLN B  61     198.249 139.112  27.573  1.00  0.00           C  
ATOM   2118  CG  GLN B  61     198.730 139.326  26.148  1.00  0.00           C  
ATOM   2119  CD  GLN B  61     198.011 138.432  25.155  1.00  0.00           C  
ATOM   2120  OE1 GLN B  61     196.778 138.373  25.131  1.00  0.00           O  
ATOM   2121  NE2 GLN B  61     198.778 137.730  24.329  1.00  0.00           N  
ATOM   2122  H   GLN B  61     197.478 138.335  29.878  1.00  0.00           H  
ATOM   2123  HA  GLN B  61     198.193 136.972  27.454  1.00  0.00           H  
ATOM   2124 1HB  GLN B  61     197.171 139.272  27.593  1.00  0.00           H  
ATOM   2125 2HB  GLN B  61     198.706 139.878  28.200  1.00  0.00           H  
ATOM   2126 1HG  GLN B  61     198.550 140.363  25.867  1.00  0.00           H  
ATOM   2127 2HG  GLN B  61     199.796 139.104  26.098  1.00  0.00           H  
ATOM   2128 1HE2 GLN B  61     198.360 137.123  23.651  1.00  0.00           H  
ATOM   2129 2HE2 GLN B  61     199.774 137.808  24.382  1.00  0.00           H  
ATOM   2130  N   LEU B  62     200.643 138.003  29.371  1.00  0.00           N  
ATOM   2131  CA  LEU B  62     202.077 137.894  29.615  1.00  0.00           C  
ATOM   2132  C   LEU B  62     202.505 136.437  29.736  1.00  0.00           C  
ATOM   2133  O   LEU B  62     203.543 136.039  29.207  1.00  0.00           O  
ATOM   2134  CB  LEU B  62     202.457 138.653  30.893  1.00  0.00           C  
ATOM   2135  CG  LEU B  62     203.939 138.598  31.283  1.00  0.00           C  
ATOM   2136  CD1 LEU B  62     204.786 139.156  30.147  1.00  0.00           C  
ATOM   2137  CD2 LEU B  62     204.156 139.387  32.566  1.00  0.00           C  
ATOM   2138  H   LEU B  62     200.056 138.437  30.069  1.00  0.00           H  
ATOM   2139  HA  LEU B  62     202.606 138.343  28.774  1.00  0.00           H  
ATOM   2140 1HB  LEU B  62     202.186 139.701  30.768  1.00  0.00           H  
ATOM   2141 2HB  LEU B  62     201.880 138.247  31.723  1.00  0.00           H  
ATOM   2142  HG  LEU B  62     204.235 137.560  31.441  1.00  0.00           H  
ATOM   2143 1HD1 LEU B  62     205.839 139.116  30.425  1.00  0.00           H  
ATOM   2144 2HD1 LEU B  62     204.626 138.561  29.248  1.00  0.00           H  
ATOM   2145 3HD1 LEU B  62     204.500 140.189  29.955  1.00  0.00           H  
ATOM   2146 1HD2 LEU B  62     205.210 139.347  32.844  1.00  0.00           H  
ATOM   2147 2HD2 LEU B  62     203.862 140.425  32.409  1.00  0.00           H  
ATOM   2148 3HD2 LEU B  62     203.553 138.956  33.365  1.00  0.00           H  
ATOM   2149  N   ALA B  63     201.664 135.673  30.449  1.00  0.00           N  
ATOM   2150  CA  ALA B  63     201.971 134.257  30.605  1.00  0.00           C  
ATOM   2151  C   ALA B  63     202.039 133.558  29.253  1.00  0.00           C  
ATOM   2152  O   ALA B  63     202.892 132.700  29.029  1.00  0.00           O  
ATOM   2153  CB  ALA B  63     200.937 133.586  31.497  1.00  0.00           C  
ATOM   2154  H   ALA B  63     200.829 136.045  30.879  1.00  0.00           H  
ATOM   2155  HA  ALA B  63     202.940 134.165  31.096  1.00  0.00           H  
ATOM   2156 1HB  ALA B  63     201.180 132.529  31.604  1.00  0.00           H  
ATOM   2157 2HB  ALA B  63     200.941 134.060  32.479  1.00  0.00           H  
ATOM   2158 3HB  ALA B  63     199.950 133.687  31.050  1.00  0.00           H  
ATOM   2159  N   VAL B  64     201.134 133.930  28.352  1.00  0.00           N  
ATOM   2160  CA  VAL B  64     201.112 133.363  27.009  1.00  0.00           C  
ATOM   2161  C   VAL B  64     202.365 133.745  26.229  1.00  0.00           C  
ATOM   2162  O   VAL B  64     202.968 132.908  25.557  1.00  0.00           O  
ATOM   2163  CB  VAL B  64     199.866 133.849  26.244  1.00  0.00           C  
ATOM   2164  CG1 VAL B  64     199.948 133.444  24.780  1.00  0.00           C  
ATOM   2165  CG2 VAL B  64     198.610 133.286  26.890  1.00  0.00           C  
ATOM   2166  H   VAL B  64     200.446 134.624  28.605  1.00  0.00           H  
ATOM   2167  HA  VAL B  64     201.092 132.277  27.093  1.00  0.00           H  
ATOM   2168  HB  VAL B  64     199.835 134.938  26.275  1.00  0.00           H  
ATOM   2169 1HG1 VAL B  64     199.060 133.796  24.255  1.00  0.00           H  
ATOM   2170 2HG1 VAL B  64     200.836 133.888  24.329  1.00  0.00           H  
ATOM   2171 3HG1 VAL B  64     200.006 132.358  24.706  1.00  0.00           H  
ATOM   2172 1HG2 VAL B  64     197.733 133.634  26.345  1.00  0.00           H  
ATOM   2173 2HG2 VAL B  64     198.644 132.197  26.865  1.00  0.00           H  
ATOM   2174 3HG2 VAL B  64     198.551 133.623  27.926  1.00  0.00           H  
ATOM   2175  N   ARG B  65     202.750 135.012  26.323  1.00  0.00           N  
ATOM   2176  CA  ARG B  65     203.923 135.509  25.612  1.00  0.00           C  
ATOM   2177  C   ARG B  65     205.192 134.820  26.092  1.00  0.00           C  
ATOM   2178  O   ARG B  65     206.061 134.472  25.292  1.00  0.00           O  
ATOM   2179  CB  ARG B  65     204.066 137.013  25.799  1.00  0.00           C  
ATOM   2180  CG  ARG B  65     203.022 137.849  25.076  1.00  0.00           C  
ATOM   2181  CD  ARG B  65     203.243 139.303  25.284  1.00  0.00           C  
ATOM   2182  NE  ARG B  65     202.200 140.104  24.664  1.00  0.00           N  
ATOM   2183  CZ  ARG B  65     202.187 140.473  23.368  1.00  0.00           C  
ATOM   2184  NH1 ARG B  65     203.165 140.106  22.570  1.00  0.00           N  
ATOM   2185  NH2 ARG B  65     201.191 141.204  22.899  1.00  0.00           N  
ATOM   2186  H   ARG B  65     202.221 135.647  26.901  1.00  0.00           H  
ATOM   2187  HA  ARG B  65     203.805 135.286  24.551  1.00  0.00           H  
ATOM   2188 1HB  ARG B  65     204.006 137.255  26.859  1.00  0.00           H  
ATOM   2189 2HB  ARG B  65     205.046 137.332  25.446  1.00  0.00           H  
ATOM   2190 1HG  ARG B  65     203.068 137.644  24.006  1.00  0.00           H  
ATOM   2191 2HG  ARG B  65     202.029 137.596  25.452  1.00  0.00           H  
ATOM   2192 1HD  ARG B  65     203.251 139.521  26.351  1.00  0.00           H  
ATOM   2193 2HD  ARG B  65     204.199 139.591  24.847  1.00  0.00           H  
ATOM   2194  HE  ARG B  65     201.430 140.406  25.246  1.00  0.00           H  
ATOM   2195 1HH1 ARG B  65     203.927 139.547  22.929  1.00  0.00           H  
ATOM   2196 2HH1 ARG B  65     203.155 140.382  21.599  1.00  0.00           H  
ATOM   2197 1HH2 ARG B  65     200.439 141.486  23.512  1.00  0.00           H  
ATOM   2198 2HH2 ARG B  65     201.181 141.480  21.928  1.00  0.00           H  
ATOM   2199  N   ILE B  66     205.296 134.624  27.403  1.00  0.00           N  
ATOM   2200  CA  ILE B  66     206.459 133.972  27.990  1.00  0.00           C  
ATOM   2201  C   ILE B  66     206.536 132.508  27.576  1.00  0.00           C  
ATOM   2202  O   ILE B  66     207.592 132.026  27.165  1.00  0.00           O  
ATOM   2203  CB  ILE B  66     206.426 134.071  29.526  1.00  0.00           C  
ATOM   2204  CG1 ILE B  66     206.627 135.522  29.972  1.00  0.00           C  
ATOM   2205  CG2 ILE B  66     207.487 133.171  30.140  1.00  0.00           C  
ATOM   2206  CD1 ILE B  66     206.303 135.763  31.429  1.00  0.00           C  
ATOM   2207  H   ILE B  66     204.550 134.938  28.007  1.00  0.00           H  
ATOM   2208  HA  ILE B  66     207.356 134.469  27.623  1.00  0.00           H  
ATOM   2209  HB  ILE B  66     205.447 133.762  29.890  1.00  0.00           H  
ATOM   2210 1HG1 ILE B  66     207.662 135.816  29.799  1.00  0.00           H  
ATOM   2211 2HG1 ILE B  66     205.997 136.178  29.371  1.00  0.00           H  
ATOM   2212 1HG2 ILE B  66     207.451 133.253  31.226  1.00  0.00           H  
ATOM   2213 2HG2 ILE B  66     207.301 132.138  29.848  1.00  0.00           H  
ATOM   2214 3HG2 ILE B  66     208.472 133.475  29.786  1.00  0.00           H  
ATOM   2215 1HD1 ILE B  66     206.469 136.814  31.669  1.00  0.00           H  
ATOM   2216 2HD1 ILE B  66     205.260 135.509  31.617  1.00  0.00           H  
ATOM   2217 3HD1 ILE B  66     206.946 135.143  32.052  1.00  0.00           H  
ATOM   2218  N   ALA B  67     205.413 131.806  27.684  1.00  0.00           N  
ATOM   2219  CA  ALA B  67     205.349 130.400  27.308  1.00  0.00           C  
ATOM   2220  C   ALA B  67     205.662 130.208  25.829  1.00  0.00           C  
ATOM   2221  O   ALA B  67     206.372 129.275  25.452  1.00  0.00           O  
ATOM   2222  CB  ALA B  67     203.979 129.826  27.637  1.00  0.00           C  
ATOM   2223  H   ALA B  67     204.581 132.261  28.033  1.00  0.00           H  
ATOM   2224  HA  ALA B  67     206.103 129.855  27.878  1.00  0.00           H  
ATOM   2225 1HB  ALA B  67     203.947 128.774  27.351  1.00  0.00           H  
ATOM   2226 2HB  ALA B  67     203.794 129.917  28.707  1.00  0.00           H  
ATOM   2227 3HB  ALA B  67     203.214 130.374  27.089  1.00  0.00           H  
ATOM   2228  N   ALA B  68     205.130 131.096  24.997  1.00  0.00           N  
ATOM   2229  CA  ALA B  68     205.357 131.031  23.559  1.00  0.00           C  
ATOM   2230  C   ALA B  68     206.829 131.232  23.225  1.00  0.00           C  
ATOM   2231  O   ALA B  68     207.393 130.509  22.401  1.00  0.00           O  
ATOM   2232  CB  ALA B  68     204.505 132.065  22.839  1.00  0.00           C  
ATOM   2233  H   ALA B  68     204.551 131.836  25.371  1.00  0.00           H  
ATOM   2234  HA  ALA B  68     205.070 130.039  23.207  1.00  0.00           H  
ATOM   2235 1HB  ALA B  68     204.686 132.004  21.766  1.00  0.00           H  
ATOM   2236 2HB  ALA B  68     203.452 131.874  23.040  1.00  0.00           H  
ATOM   2237 3HB  ALA B  68     204.768 133.061  23.194  1.00  0.00           H  
ATOM   2238  N   ALA B  69     207.449 132.215  23.867  1.00  0.00           N  
ATOM   2239  CA  ALA B  69     208.867 132.485  23.671  1.00  0.00           C  
ATOM   2240  C   ALA B  69     209.723 131.329  24.170  1.00  0.00           C  
ATOM   2241  O   ALA B  69     210.738 130.987  23.562  1.00  0.00           O  
ATOM   2242  CB  ALA B  69     209.263 133.778  24.370  1.00  0.00           C  
ATOM   2243  H   ALA B  69     206.922 132.790  24.509  1.00  0.00           H  
ATOM   2244  HA  ALA B  69     209.053 132.596  22.602  1.00  0.00           H  
ATOM   2245 1HB  ALA B  69     210.325 133.964  24.214  1.00  0.00           H  
ATOM   2246 2HB  ALA B  69     208.684 134.606  23.960  1.00  0.00           H  
ATOM   2247 3HB  ALA B  69     209.064 133.689  25.437  1.00  0.00           H  
ATOM   2248  N   ALA B  70     209.309 130.729  25.282  1.00  0.00           N  
ATOM   2249  CA  ALA B  70     210.033 129.604  25.861  1.00  0.00           C  
ATOM   2250  C   ALA B  70     210.035 128.407  24.920  1.00  0.00           C  
ATOM   2251  O   ALA B  70     211.033 127.698  24.804  1.00  0.00           O  
ATOM   2252  CB  ALA B  70     209.430 129.220  27.204  1.00  0.00           C  
ATOM   2253  H   ALA B  70     208.470 131.062  25.736  1.00  0.00           H  
ATOM   2254  HA  ALA B  70     211.068 129.905  26.017  1.00  0.00           H  
ATOM   2255 1HB  ALA B  70     209.982 128.378  27.623  1.00  0.00           H  
ATOM   2256 2HB  ALA B  70     209.490 130.069  27.885  1.00  0.00           H  
ATOM   2257 3HB  ALA B  70     208.388 128.938  27.067  1.00  0.00           H  
ATOM   2258  N   LYS B  71     208.909 128.185  24.250  1.00  0.00           N  
ATOM   2259  CA  LYS B  71     208.791 127.094  23.291  1.00  0.00           C  
ATOM   2260  C   LYS B  71     209.566 127.393  22.015  1.00  0.00           C  
ATOM   2261  O   LYS B  71     210.159 126.498  21.414  1.00  0.00           O  
ATOM   2262  CB  LYS B  71     207.321 126.827  22.963  1.00  0.00           C  
ATOM   2263  CG  LYS B  71     206.484 126.370  24.151  1.00  0.00           C  
ATOM   2264  CD  LYS B  71     206.828 124.943  24.553  1.00  0.00           C  
ATOM   2265  CE  LYS B  71     205.992 124.485  25.738  1.00  0.00           C  
ATOM   2266  NZ  LYS B  71     206.367 123.117  26.188  1.00  0.00           N  
ATOM   2267  H   LYS B  71     208.115 128.791  24.406  1.00  0.00           H  
ATOM   2268  HA  LYS B  71     209.219 126.195  23.736  1.00  0.00           H  
ATOM   2269 1HB  LYS B  71     206.867 127.734  22.563  1.00  0.00           H  
ATOM   2270 2HB  LYS B  71     207.254 126.060  22.192  1.00  0.00           H  
ATOM   2271 1HG  LYS B  71     206.665 127.031  24.999  1.00  0.00           H  
ATOM   2272 2HG  LYS B  71     205.427 126.420  23.892  1.00  0.00           H  
ATOM   2273 1HD  LYS B  71     206.648 124.274  23.710  1.00  0.00           H  
ATOM   2274 2HD  LYS B  71     207.883 124.885  24.821  1.00  0.00           H  
ATOM   2275 1HE  LYS B  71     206.128 125.176  26.568  1.00  0.00           H  
ATOM   2276 2HE  LYS B  71     204.938 124.486  25.462  1.00  0.00           H  
ATOM   2277 1HZ  LYS B  71     205.791 122.850  26.973  1.00  0.00           H  
ATOM   2278 2HZ  LYS B  71     206.227 122.462  25.430  1.00  0.00           H  
ATOM   2279 3HZ  LYS B  71     207.338 123.107  26.465  1.00  0.00           H  
ATOM   2280  N   SER B  72     209.556 128.658  21.605  1.00  0.00           N  
ATOM   2281  CA  SER B  72     210.311 129.090  20.437  1.00  0.00           C  
ATOM   2282  C   SER B  72     211.812 129.019  20.692  1.00  0.00           C  
ATOM   2283  O   SER B  72     212.582 128.619  19.818  1.00  0.00           O  
ATOM   2284  CB  SER B  72     209.920 130.504  20.057  1.00  0.00           C  
ATOM   2285  OG  SER B  72     210.623 130.933  18.923  1.00  0.00           O  
ATOM   2286  H   SER B  72     209.012 129.337  22.120  1.00  0.00           H  
ATOM   2287  HA  SER B  72     210.081 128.411  19.615  1.00  0.00           H  
ATOM   2288 1HB  SER B  72     208.849 130.545  19.861  1.00  0.00           H  
ATOM   2289 2HB  SER B  72     210.126 131.175  20.890  1.00  0.00           H  
ATOM   2290  HG  SER B  72     210.575 131.892  18.929  1.00  0.00           H  
ATOM   2291  N   GLY B  73     212.221 129.411  21.894  1.00  0.00           N  
ATOM   2292  CA  GLY B  73     213.638 129.535  22.218  1.00  0.00           C  
ATOM   2293  C   GLY B  73     214.108 130.977  22.084  1.00  0.00           C  
ATOM   2294  O   GLY B  73     215.305 131.242  21.982  1.00  0.00           O  
ATOM   2295  H   GLY B  73     211.534 129.626  22.602  1.00  0.00           H  
ATOM   2296 1HA  GLY B  73     213.810 129.185  23.237  1.00  0.00           H  
ATOM   2297 2HA  GLY B  73     214.219 128.896  21.555  1.00  0.00           H  
ATOM   2298  N   ASP B  74     213.158 131.906  22.087  1.00  0.00           N  
ATOM   2299  CA  ASP B  74     213.470 133.319  21.904  1.00  0.00           C  
ATOM   2300  C   ASP B  74     213.940 133.953  23.206  1.00  0.00           C  
ATOM   2301  O   ASP B  74     213.189 134.672  23.865  1.00  0.00           O  
ATOM   2302  CB  ASP B  74     212.248 134.074  21.374  1.00  0.00           C  
ATOM   2303  CG  ASP B  74     211.928 133.740  19.923  1.00  0.00           C  
ATOM   2304  OD1 ASP B  74     212.834 133.726  19.123  1.00  0.00           O  
ATOM   2305  OD2 ASP B  74     210.781 133.501  19.628  1.00  0.00           O  
ATOM   2306  H   ASP B  74     212.198 131.626  22.219  1.00  0.00           H  
ATOM   2307  HA  ASP B  74     214.283 133.405  21.182  1.00  0.00           H  
ATOM   2308 1HB  ASP B  74     211.378 133.833  21.986  1.00  0.00           H  
ATOM   2309 2HB  ASP B  74     212.419 135.147  21.455  1.00  0.00           H  
ATOM   2310  N   ASN B  75     215.190 133.683  23.571  1.00  0.00           N  
ATOM   2311  CA  ASN B  75     215.725 134.130  24.852  1.00  0.00           C  
ATOM   2312  C   ASN B  75     215.711 135.651  24.955  1.00  0.00           C  
ATOM   2313  O   ASN B  75     215.511 136.208  26.033  1.00  0.00           O  
ATOM   2314  CB  ASN B  75     217.130 133.593  25.061  1.00  0.00           C  
ATOM   2315  CG  ASN B  75     217.147 132.114  25.330  1.00  0.00           C  
ATOM   2316  OD1 ASN B  75     216.130 131.529  25.720  1.00  0.00           O  
ATOM   2317  ND2 ASN B  75     218.286 131.499  25.133  1.00  0.00           N  
ATOM   2318  H   ASN B  75     215.782 133.156  22.948  1.00  0.00           H  
ATOM   2319  HA  ASN B  75     215.087 133.737  25.643  1.00  0.00           H  
ATOM   2320 1HB  ASN B  75     217.732 133.796  24.174  1.00  0.00           H  
ATOM   2321 2HB  ASN B  75     217.596 134.110  25.898  1.00  0.00           H  
ATOM   2322 1HD2 ASN B  75     218.357 130.515  25.296  1.00  0.00           H  
ATOM   2323 2HD2 ASN B  75     219.083 132.012  24.819  1.00  0.00           H  
ATOM   2324  N   ASP B  76     215.925 136.316  23.825  1.00  0.00           N  
ATOM   2325  CA  ASP B  76     215.918 137.774  23.781  1.00  0.00           C  
ATOM   2326  C   ASP B  76     214.547 138.328  24.151  1.00  0.00           C  
ATOM   2327  O   ASP B  76     214.442 139.361  24.811  1.00  0.00           O  
ATOM   2328  CB  ASP B  76     216.317 138.272  22.390  1.00  0.00           C  
ATOM   2329  CG  ASP B  76     217.794 138.060  22.085  1.00  0.00           C  
ATOM   2330  OD1 ASP B  76     218.540 137.813  23.004  1.00  0.00           O  
ATOM   2331  OD2 ASP B  76     218.163 138.146  20.938  1.00  0.00           O  
ATOM   2332  H   ASP B  76     216.099 135.801  22.975  1.00  0.00           H  
ATOM   2333  HA  ASP B  76     216.632 138.146  24.514  1.00  0.00           H  
ATOM   2334 1HB  ASP B  76     215.728 137.753  21.633  1.00  0.00           H  
ATOM   2335 2HB  ASP B  76     216.093 139.336  22.306  1.00  0.00           H  
ATOM   2336  N   VAL B  77     213.498 137.634  23.720  1.00  0.00           N  
ATOM   2337  CA  VAL B  77     212.132 138.029  24.043  1.00  0.00           C  
ATOM   2338  C   VAL B  77     211.815 137.762  25.510  1.00  0.00           C  
ATOM   2339  O   VAL B  77     211.185 138.582  26.178  1.00  0.00           O  
ATOM   2340  CB  VAL B  77     211.131 137.265  23.156  1.00  0.00           C  
ATOM   2341  CG1 VAL B  77     209.704 137.533  23.611  1.00  0.00           C  
ATOM   2342  CG2 VAL B  77     211.317 137.666  21.701  1.00  0.00           C  
ATOM   2343  H   VAL B  77     213.651 136.811  23.154  1.00  0.00           H  
ATOM   2344  HA  VAL B  77     212.035 139.102  23.875  1.00  0.00           H  
ATOM   2345  HB  VAL B  77     211.307 136.195  23.264  1.00  0.00           H  
ATOM   2346 1HG1 VAL B  77     209.010 136.985  22.973  1.00  0.00           H  
ATOM   2347 2HG1 VAL B  77     209.584 137.205  24.643  1.00  0.00           H  
ATOM   2348 3HG1 VAL B  77     209.494 138.600  23.541  1.00  0.00           H  
ATOM   2349 1HG2 VAL B  77     210.607 137.122  21.080  1.00  0.00           H  
ATOM   2350 2HG2 VAL B  77     211.147 138.738  21.594  1.00  0.00           H  
ATOM   2351 3HG2 VAL B  77     212.333 137.427  21.385  1.00  0.00           H  
ATOM   2352  N   LEU B  78     212.251 136.608  26.003  1.00  0.00           N  
ATOM   2353  CA  LEU B  78     212.053 136.251  27.401  1.00  0.00           C  
ATOM   2354  C   LEU B  78     212.704 137.269  28.329  1.00  0.00           C  
ATOM   2355  O   LEU B  78     212.141 137.629  29.363  1.00  0.00           O  
ATOM   2356  CB  LEU B  78     212.630 134.856  27.678  1.00  0.00           C  
ATOM   2357  CG  LEU B  78     211.855 133.683  27.065  1.00  0.00           C  
ATOM   2358  CD1 LEU B  78     212.699 132.418  27.149  1.00  0.00           C  
ATOM   2359  CD2 LEU B  78     210.534 133.508  27.798  1.00  0.00           C  
ATOM   2360  H   LEU B  78     212.733 135.963  25.393  1.00  0.00           H  
ATOM   2361  HA  LEU B  78     210.983 136.250  27.611  1.00  0.00           H  
ATOM   2362 1HB  LEU B  78     213.647 134.819  27.293  1.00  0.00           H  
ATOM   2363 2HB  LEU B  78     212.666 134.703  28.756  1.00  0.00           H  
ATOM   2364  HG  LEU B  78     211.662 133.885  26.011  1.00  0.00           H  
ATOM   2365 1HD1 LEU B  78     212.148 131.584  26.713  1.00  0.00           H  
ATOM   2366 2HD1 LEU B  78     213.629 132.564  26.600  1.00  0.00           H  
ATOM   2367 3HD1 LEU B  78     212.923 132.199  28.192  1.00  0.00           H  
ATOM   2368 1HD2 LEU B  78     209.983 132.674  27.362  1.00  0.00           H  
ATOM   2369 2HD2 LEU B  78     210.726 133.304  28.852  1.00  0.00           H  
ATOM   2370 3HD2 LEU B  78     209.944 134.420  27.707  1.00  0.00           H  
ATOM   2371  N   ARG B  79     213.892 137.727  27.953  1.00  0.00           N  
ATOM   2372  CA  ARG B  79     214.591 138.756  28.715  1.00  0.00           C  
ATOM   2373  C   ARG B  79     213.770 140.036  28.794  1.00  0.00           C  
ATOM   2374  O   ARG B  79     213.643 140.639  29.859  1.00  0.00           O  
ATOM   2375  CB  ARG B  79     215.942 139.063  28.086  1.00  0.00           C  
ATOM   2376  CG  ARG B  79     216.781 140.082  28.838  1.00  0.00           C  
ATOM   2377  CD  ARG B  79     218.134 140.228  28.242  1.00  0.00           C  
ATOM   2378  NE  ARG B  79     218.904 138.998  28.335  1.00  0.00           N  
ATOM   2379  CZ  ARG B  79     219.984 138.713  27.581  1.00  0.00           C  
ATOM   2380  NH1 ARG B  79     220.408 139.578  26.687  1.00  0.00           N  
ATOM   2381  NH2 ARG B  79     220.617 137.564  27.743  1.00  0.00           N  
ATOM   2382  H   ARG B  79     214.324 137.355  27.120  1.00  0.00           H  
ATOM   2383  HA  ARG B  79     214.738 138.394  29.733  1.00  0.00           H  
ATOM   2384 1HB  ARG B  79     216.525 138.146  28.012  1.00  0.00           H  
ATOM   2385 2HB  ARG B  79     215.795 139.439  27.073  1.00  0.00           H  
ATOM   2386 1HG  ARG B  79     216.287 141.054  28.809  1.00  0.00           H  
ATOM   2387 2HG  ARG B  79     216.897 139.765  29.876  1.00  0.00           H  
ATOM   2388 1HD  ARG B  79     218.040 140.493  27.189  1.00  0.00           H  
ATOM   2389 2HD  ARG B  79     218.680 141.012  28.765  1.00  0.00           H  
ATOM   2390  HE  ARG B  79     218.608 138.309  29.013  1.00  0.00           H  
ATOM   2391 1HH1 ARG B  79     219.924 140.456  26.563  1.00  0.00           H  
ATOM   2392 2HH1 ARG B  79     221.217 139.363  26.122  1.00  0.00           H  
ATOM   2393 1HH2 ARG B  79     220.291 136.899  28.431  1.00  0.00           H  
ATOM   2394 2HH2 ARG B  79     221.425 137.351  27.179  1.00  0.00           H  
ATOM   2395  N   LYS B  80     213.216 140.449  27.659  1.00  0.00           N  
ATOM   2396  CA  LYS B  80     212.353 141.623  27.610  1.00  0.00           C  
ATOM   2397  C   LYS B  80     211.099 141.422  28.453  1.00  0.00           C  
ATOM   2398  O   LYS B  80     210.689 142.314  29.194  1.00  0.00           O  
ATOM   2399  CB  LYS B  80     211.970 141.945  26.165  1.00  0.00           C  
ATOM   2400  CG  LYS B  80     211.078 143.169  26.009  1.00  0.00           C  
ATOM   2401  CD  LYS B  80     211.791 144.434  26.461  1.00  0.00           C  
ATOM   2402  CE  LYS B  80     211.032 145.682  26.033  1.00  0.00           C  
ATOM   2403  NZ  LYS B  80     209.673 145.741  26.637  1.00  0.00           N  
ATOM   2404  H   LYS B  80     213.395 139.934  26.809  1.00  0.00           H  
ATOM   2405  HA  LYS B  80     212.899 142.469  28.025  1.00  0.00           H  
ATOM   2406 1HB  LYS B  80     212.873 142.112  25.578  1.00  0.00           H  
ATOM   2407 2HB  LYS B  80     211.449 141.093  25.728  1.00  0.00           H  
ATOM   2408 1HG  LYS B  80     210.790 143.279  24.962  1.00  0.00           H  
ATOM   2409 2HG  LYS B  80     210.174 143.039  26.604  1.00  0.00           H  
ATOM   2410 1HD  LYS B  80     211.885 144.431  27.547  1.00  0.00           H  
ATOM   2411 2HD  LYS B  80     212.791 144.463  26.027  1.00  0.00           H  
ATOM   2412 1HE  LYS B  80     211.589 146.568  26.334  1.00  0.00           H  
ATOM   2413 2HE  LYS B  80     210.934 145.694  24.947  1.00  0.00           H  
ATOM   2414 1HZ  LYS B  80     209.204 146.581  26.329  1.00  0.00           H  
ATOM   2415 2HZ  LYS B  80     209.141 144.932  26.348  1.00  0.00           H  
ATOM   2416 3HZ  LYS B  80     209.752 145.750  27.644  1.00  0.00           H  
ATOM   2417  N   LEU B  81     210.496 140.243  28.334  1.00  0.00           N  
ATOM   2418  CA  LEU B  81     209.271 139.934  29.062  1.00  0.00           C  
ATOM   2419  C   LEU B  81     209.519 139.897  30.565  1.00  0.00           C  
ATOM   2420  O   LEU B  81     208.669 140.308  31.353  1.00  0.00           O  
ATOM   2421  CB  LEU B  81     208.704 138.587  28.598  1.00  0.00           C  
ATOM   2422  CG  LEU B  81     208.175 138.549  27.158  1.00  0.00           C  
ATOM   2423  CD1 LEU B  81     207.876 137.108  26.765  1.00  0.00           C  
ATOM   2424  CD2 LEU B  81     206.928 139.414  27.052  1.00  0.00           C  
ATOM   2425  H   LEU B  81     210.894 139.545  27.725  1.00  0.00           H  
ATOM   2426  HA  LEU B  81     208.543 140.722  28.866  1.00  0.00           H  
ATOM   2427 1HB  LEU B  81     209.485 137.833  28.684  1.00  0.00           H  
ATOM   2428 2HB  LEU B  81     207.884 138.308  29.260  1.00  0.00           H  
ATOM   2429  HG  LEU B  81     208.939 138.928  26.479  1.00  0.00           H  
ATOM   2430 1HD1 LEU B  81     207.500 137.081  25.742  1.00  0.00           H  
ATOM   2431 2HD1 LEU B  81     208.789 136.516  26.831  1.00  0.00           H  
ATOM   2432 3HD1 LEU B  81     207.125 136.696  27.438  1.00  0.00           H  
ATOM   2433 1HD2 LEU B  81     206.552 139.388  26.029  1.00  0.00           H  
ATOM   2434 2HD2 LEU B  81     206.163 139.035  27.730  1.00  0.00           H  
ATOM   2435 3HD2 LEU B  81     207.175 140.441  27.322  1.00  0.00           H  
ATOM   2436  N   ALA B  82     210.688 139.399  30.955  1.00  0.00           N  
ATOM   2437  CA  ALA B  82     211.067 139.350  32.360  1.00  0.00           C  
ATOM   2438  C   ALA B  82     211.133 140.747  32.964  1.00  0.00           C  
ATOM   2439  O   ALA B  82     210.707 140.963  34.099  1.00  0.00           O  
ATOM   2440  CB  ALA B  82     212.403 138.640  32.523  1.00  0.00           C  
ATOM   2441  H   ALA B  82     211.331 139.050  30.259  1.00  0.00           H  
ATOM   2442  HA  ALA B  82     210.306 138.789  32.904  1.00  0.00           H  
ATOM   2443 1HB  ALA B  82     212.672 138.610  33.580  1.00  0.00           H  
ATOM   2444 2HB  ALA B  82     212.324 137.622  32.141  1.00  0.00           H  
ATOM   2445 3HB  ALA B  82     213.170 139.177  31.968  1.00  0.00           H  
ATOM   2446  N   GLU B  83     211.668 141.691  32.201  1.00  0.00           N  
ATOM   2447  CA  GLU B  83     211.736 143.082  32.634  1.00  0.00           C  
ATOM   2448  C   GLU B  83     210.349 143.711  32.688  1.00  0.00           C  
ATOM   2449  O   GLU B  83     210.026 144.445  33.621  1.00  0.00           O  
ATOM   2450  CB  GLU B  83     212.637 143.889  31.697  1.00  0.00           C  
ATOM   2451  CG  GLU B  83     212.808 145.349  32.092  1.00  0.00           C  
ATOM   2452  CD  GLU B  83     213.538 145.521  33.395  1.00  0.00           C  
ATOM   2453  OE1 GLU B  83     214.241 144.620  33.784  1.00  0.00           O  
ATOM   2454  OE2 GLU B  83     213.391 146.555  34.003  1.00  0.00           O  
ATOM   2455  H   GLU B  83     212.038 141.440  31.293  1.00  0.00           H  
ATOM   2456  HA  GLU B  83     212.151 143.109  33.641  1.00  0.00           H  
ATOM   2457 1HB  GLU B  83     213.627 143.434  31.663  1.00  0.00           H  
ATOM   2458 2HB  GLU B  83     212.229 143.861  30.687  1.00  0.00           H  
ATOM   2459 1HG  GLU B  83     213.362 145.864  31.308  1.00  0.00           H  
ATOM   2460 2HG  GLU B  83     211.825 145.811  32.168  1.00  0.00           H  
ATOM   2461  N   ASP B  84     209.533 143.416  31.683  1.00  0.00           N  
ATOM   2462  CA  ASP B  84     208.157 143.898  31.645  1.00  0.00           C  
ATOM   2463  C   ASP B  84     207.343 143.328  32.799  1.00  0.00           C  
ATOM   2464  O   ASP B  84     206.483 144.009  33.360  1.00  0.00           O  
ATOM   2465  CB  ASP B  84     207.495 143.530  30.315  1.00  0.00           C  
ATOM   2466  CG  ASP B  84     208.032 144.339  29.142  1.00  0.00           C  
ATOM   2467  OD1 ASP B  84     208.664 145.342  29.377  1.00  0.00           O  
ATOM   2468  OD2 ASP B  84     207.805 143.947  28.022  1.00  0.00           O  
ATOM   2469  H   ASP B  84     209.873 142.843  30.923  1.00  0.00           H  
ATOM   2470  HA  ASP B  84     208.168 144.983  31.751  1.00  0.00           H  
ATOM   2471 1HB  ASP B  84     207.654 142.471  30.110  1.00  0.00           H  
ATOM   2472 2HB  ASP B  84     206.419 143.692  30.386  1.00  0.00           H  
ATOM   2473  N   ALA B  85     207.618 142.078  33.150  1.00  0.00           N  
ATOM   2474  CA  ALA B  85     206.951 141.434  34.276  1.00  0.00           C  
ATOM   2475  C   ALA B  85     207.212 142.189  35.573  1.00  0.00           C  
ATOM   2476  O   ALA B  85     206.307 142.372  36.389  1.00  0.00           O  
ATOM   2477  CB  ALA B  85     207.405 139.988  34.405  1.00  0.00           C  
ATOM   2478  H   ALA B  85     208.306 141.559  32.623  1.00  0.00           H  
ATOM   2479  HA  ALA B  85     205.878 141.447  34.096  1.00  0.00           H  
ATOM   2480 1HB  ALA B  85     206.899 139.522  35.251  1.00  0.00           H  
ATOM   2481 2HB  ALA B  85     207.159 139.446  33.492  1.00  0.00           H  
ATOM   2482 3HB  ALA B  85     208.482 139.958  34.566  1.00  0.00           H  
ATOM   2483  N   LEU B  86     208.452 142.629  35.760  1.00  0.00           N  
ATOM   2484  CA  LEU B  86     208.830 143.372  36.956  1.00  0.00           C  
ATOM   2485  C   LEU B  86     208.205 144.759  36.963  1.00  0.00           C  
ATOM   2486  O   LEU B  86     207.790 145.259  38.011  1.00  0.00           O  
ATOM   2487  CB  LEU B  86     210.357 143.492  37.045  1.00  0.00           C  
ATOM   2488  CG  LEU B  86     211.109 142.193  37.361  1.00  0.00           C  
ATOM   2489  CD1 LEU B  86     212.605 142.419  37.194  1.00  0.00           C  
ATOM   2490  CD2 LEU B  86     210.778 141.746  38.777  1.00  0.00           C  
ATOM   2491  H   LEU B  86     209.150 142.443  35.055  1.00  0.00           H  
ATOM   2492  HA  LEU B  86     208.456 142.836  37.828  1.00  0.00           H  
ATOM   2493 1HB  LEU B  86     210.731 143.869  36.095  1.00  0.00           H  
ATOM   2494 2HB  LEU B  86     210.603 144.215  37.822  1.00  0.00           H  
ATOM   2495  HG  LEU B  86     210.808 141.418  36.656  1.00  0.00           H  
ATOM   2496 1HD1 LEU B  86     213.140 141.496  37.418  1.00  0.00           H  
ATOM   2497 2HD1 LEU B  86     212.816 142.719  36.167  1.00  0.00           H  
ATOM   2498 3HD1 LEU B  86     212.933 143.203  37.876  1.00  0.00           H  
ATOM   2499 1HD2 LEU B  86     211.312 140.822  39.001  1.00  0.00           H  
ATOM   2500 2HD2 LEU B  86     211.079 142.520  39.483  1.00  0.00           H  
ATOM   2501 3HD2 LEU B  86     209.705 141.575  38.863  1.00  0.00           H  
ATOM   2502  N   ARG B  87     208.137 145.380  35.791  1.00  0.00           N  
ATOM   2503  CA  ARG B  87     207.460 146.662  35.639  1.00  0.00           C  
ATOM   2504  C   ARG B  87     205.969 146.535  35.915  1.00  0.00           C  
ATOM   2505  O   ARG B  87     205.357 147.429  36.500  1.00  0.00           O  
ATOM   2506  CB  ARG B  87     207.666 147.212  34.235  1.00  0.00           C  
ATOM   2507  CG  ARG B  87     209.080 147.686  33.936  1.00  0.00           C  
ATOM   2508  CD  ARG B  87     209.215 148.158  32.534  1.00  0.00           C  
ATOM   2509  NE  ARG B  87     210.566 148.611  32.243  1.00  0.00           N  
ATOM   2510  CZ  ARG B  87     211.007 148.965  31.020  1.00  0.00           C  
ATOM   2511  NH1 ARG B  87     210.195 148.912  29.987  1.00  0.00           N  
ATOM   2512  NH2 ARG B  87     212.256 149.365  30.858  1.00  0.00           N  
ATOM   2513  H   ARG B  87     208.566 144.950  34.982  1.00  0.00           H  
ATOM   2514  HA  ARG B  87     207.874 147.359  36.369  1.00  0.00           H  
ATOM   2515 1HB  ARG B  87     207.413 146.447  33.503  1.00  0.00           H  
ATOM   2516 2HB  ARG B  87     206.995 148.056  34.073  1.00  0.00           H  
ATOM   2517 1HG  ARG B  87     209.336 148.510  34.602  1.00  0.00           H  
ATOM   2518 2HG  ARG B  87     209.779 146.863  34.090  1.00  0.00           H  
ATOM   2519 1HD  ARG B  87     208.974 147.344  31.851  1.00  0.00           H  
ATOM   2520 2HD  ARG B  87     208.532 148.989  32.363  1.00  0.00           H  
ATOM   2521  HE  ARG B  87     211.220 148.665  33.012  1.00  0.00           H  
ATOM   2522 1HH1 ARG B  87     209.240 148.606  30.111  1.00  0.00           H  
ATOM   2523 2HH1 ARG B  87     210.526 149.177  29.071  1.00  0.00           H  
ATOM   2524 1HH2 ARG B  87     212.881 149.405  31.652  1.00  0.00           H  
ATOM   2525 2HH2 ARG B  87     212.587 149.630  29.942  1.00  0.00           H  
ATOM   2526  N   LEU B  88     205.388 145.418  35.492  1.00  0.00           N  
ATOM   2527  CA  LEU B  88     203.991 145.117  35.794  1.00  0.00           C  
ATOM   2528  C   LEU B  88     203.788 144.893  37.287  1.00  0.00           C  
ATOM   2529  O   LEU B  88     202.782 145.315  37.856  1.00  0.00           O  
ATOM   2530  CB  LEU B  88     203.536 143.874  35.019  1.00  0.00           C  
ATOM   2531  CG  LEU B  88     202.079 143.449  35.240  1.00  0.00           C  
ATOM   2532  CD1 LEU B  88     201.152 144.598  34.867  1.00  0.00           C  
ATOM   2533  CD2 LEU B  88     201.779 142.212  34.406  1.00  0.00           C  
ATOM   2534  H   LEU B  88     205.924 144.759  34.945  1.00  0.00           H  
ATOM   2535  HA  LEU B  88     203.382 145.974  35.502  1.00  0.00           H  
ATOM   2536 1HB  LEU B  88     203.669 144.060  33.954  1.00  0.00           H  
ATOM   2537 2HB  LEU B  88     204.173 143.035  35.301  1.00  0.00           H  
ATOM   2538  HG  LEU B  88     201.922 143.222  36.295  1.00  0.00           H  
ATOM   2539 1HD1 LEU B  88     200.116 144.296  35.024  1.00  0.00           H  
ATOM   2540 2HD1 LEU B  88     201.376 145.463  35.492  1.00  0.00           H  
ATOM   2541 3HD1 LEU B  88     201.299 144.858  33.820  1.00  0.00           H  
ATOM   2542 1HD2 LEU B  88     200.743 141.909  34.564  1.00  0.00           H  
ATOM   2543 2HD2 LEU B  88     201.934 142.437  33.351  1.00  0.00           H  
ATOM   2544 3HD2 LEU B  88     202.443 141.401  34.706  1.00  0.00           H  
ATOM   2545  N   ALA B  89     204.750 144.227  37.916  1.00  0.00           N  
ATOM   2546  CA  ALA B  89     204.731 144.037  39.362  1.00  0.00           C  
ATOM   2547  C   ALA B  89     204.711 145.373  40.092  1.00  0.00           C  
ATOM   2548  O   ALA B  89     203.996 145.541  41.080  1.00  0.00           O  
ATOM   2549  CB  ALA B  89     205.930 143.212  39.805  1.00  0.00           C  
ATOM   2550  H   ALA B  89     205.514 143.840  37.381  1.00  0.00           H  
ATOM   2551  HA  ALA B  89     203.821 143.501  39.629  1.00  0.00           H  
ATOM   2552 1HB  ALA B  89     205.901 143.080  40.887  1.00  0.00           H  
ATOM   2553 2HB  ALA B  89     205.899 142.236  39.319  1.00  0.00           H  
ATOM   2554 3HB  ALA B  89     206.849 143.726  39.527  1.00  0.00           H  
ATOM   2555  N   LYS B  90     205.502 146.322  39.603  1.00  0.00           N  
ATOM   2556  CA  LYS B  90     205.548 147.657  40.185  1.00  0.00           C  
ATOM   2557  C   LYS B  90     204.207 148.366  40.044  1.00  0.00           C  
ATOM   2558  O   LYS B  90     203.756 149.051  40.963  1.00  0.00           O  
ATOM   2559  CB  LYS B  90     206.655 148.487  39.533  1.00  0.00           C  
ATOM   2560  CG  LYS B  90     208.067 148.072  39.925  1.00  0.00           C  
ATOM   2561  CD  LYS B  90     209.109 148.945  39.241  1.00  0.00           C  
ATOM   2562  CE  LYS B  90     210.520 148.539  39.641  1.00  0.00           C  
ATOM   2563  NZ  LYS B  90     211.550 149.388  38.984  1.00  0.00           N  
ATOM   2564  H   LYS B  90     206.085 146.112  38.805  1.00  0.00           H  
ATOM   2565  HA  LYS B  90     205.762 147.564  41.250  1.00  0.00           H  
ATOM   2566 1HB  LYS B  90     206.573 148.414  38.448  1.00  0.00           H  
ATOM   2567 2HB  LYS B  90     206.528 149.536  39.800  1.00  0.00           H  
ATOM   2568 1HG  LYS B  90     208.185 148.159  41.006  1.00  0.00           H  
ATOM   2569 2HG  LYS B  90     208.232 147.033  39.641  1.00  0.00           H  
ATOM   2570 1HD  LYS B  90     209.007 148.854  38.159  1.00  0.00           H  
ATOM   2571 2HD  LYS B  90     208.949 149.987  39.518  1.00  0.00           H  
ATOM   2572 1HE  LYS B  90     210.631 148.626  40.721  1.00  0.00           H  
ATOM   2573 2HE  LYS B  90     210.692 147.500  39.363  1.00  0.00           H  
ATOM   2574 1HZ  LYS B  90     212.470 149.087  39.274  1.00  0.00           H  
ATOM   2575 2HZ  LYS B  90     211.469 149.300  37.980  1.00  0.00           H  
ATOM   2576 3HZ  LYS B  90     211.412 150.352  39.250  1.00  0.00           H  
ATOM   2577  N   GLU B  91     203.573 148.200  38.890  1.00  0.00           N  
ATOM   2578  CA  GLU B  91     202.235 148.734  38.665  1.00  0.00           C  
ATOM   2579  C   GLU B  91     201.245 148.181  39.683  1.00  0.00           C  
ATOM   2580  O   GLU B  91     200.426 148.919  40.231  1.00  0.00           O  
ATOM   2581  CB  GLU B  91     201.761 148.406  37.247  1.00  0.00           C  
ATOM   2582  CG  GLU B  91     200.391 148.969  36.896  1.00  0.00           C  
ATOM   2583  CD  GLU B  91     199.980 148.669  35.481  1.00  0.00           C  
ATOM   2584  OE1 GLU B  91     200.843 148.555  34.644  1.00  0.00           O  
ATOM   2585  OE2 GLU B  91     198.802 148.555  35.238  1.00  0.00           O  
ATOM   2586  H   GLU B  91     204.029 147.690  38.146  1.00  0.00           H  
ATOM   2587  HA  GLU B  91     202.268 149.816  38.792  1.00  0.00           H  
ATOM   2588 1HB  GLU B  91     202.478 148.796  36.524  1.00  0.00           H  
ATOM   2589 2HB  GLU B  91     201.721 147.324  37.118  1.00  0.00           H  
ATOM   2590 1HG  GLU B  91     199.651 148.545  37.575  1.00  0.00           H  
ATOM   2591 2HG  GLU B  91     200.404 150.047  37.045  1.00  0.00           H  
ATOM   2592  N   ALA B  92     201.323 146.878  39.930  1.00  0.00           N  
ATOM   2593  CA  ALA B  92     200.474 146.236  40.927  1.00  0.00           C  
ATOM   2594  C   ALA B  92     200.746 146.785  42.320  1.00  0.00           C  
ATOM   2595  O   ALA B  92     199.822 146.993  43.108  1.00  0.00           O  
ATOM   2596  CB  ALA B  92     200.678 144.728  40.904  1.00  0.00           C  
ATOM   2597  H   ALA B  92     201.988 146.319  39.417  1.00  0.00           H  
ATOM   2598  HA  ALA B  92     199.432 146.451  40.684  1.00  0.00           H  
ATOM   2599 1HB  ALA B  92     200.036 144.263  41.653  1.00  0.00           H  
ATOM   2600 2HB  ALA B  92     200.422 144.342  39.918  1.00  0.00           H  
ATOM   2601 3HB  ALA B  92     201.720 144.499  41.125  1.00  0.00           H  
ATOM   2602  N   GLU B  93     202.018 147.018  42.621  1.00  0.00           N  
ATOM   2603  CA  GLU B  93     202.413 147.563  43.915  1.00  0.00           C  
ATOM   2604  C   GLU B  93     201.859 148.966  44.114  1.00  0.00           C  
ATOM   2605  O   GLU B  93     201.425 149.324  45.210  1.00  0.00           O  
ATOM   2606  CB  GLU B  93     203.938 147.584  44.041  1.00  0.00           C  
ATOM   2607  CG  GLU B  93     204.576 146.210  44.183  1.00  0.00           C  
ATOM   2608  CD  GLU B  93     206.072 146.242  44.035  1.00  0.00           C  
ATOM   2609  OE1 GLU B  93     206.608 147.306  43.839  1.00  0.00           O  
ATOM   2610  OE2 GLU B  93     206.680 145.200  44.118  1.00  0.00           O  
ATOM   2611  H   GLU B  93     202.732 146.814  41.935  1.00  0.00           H  
ATOM   2612  HA  GLU B  93     201.998 146.929  44.698  1.00  0.00           H  
ATOM   2613 1HB  GLU B  93     204.369 148.065  43.163  1.00  0.00           H  
ATOM   2614 2HB  GLU B  93     204.222 148.176  44.912  1.00  0.00           H  
ATOM   2615 1HG  GLU B  93     204.328 145.804  45.163  1.00  0.00           H  
ATOM   2616 2HG  GLU B  93     204.155 145.546  43.428  1.00  0.00           H  
ATOM   2617  N   LYS B  94     201.874 149.761  43.049  1.00  0.00           N  
ATOM   2618  CA  LYS B  94     201.324 151.111  43.091  1.00  0.00           C  
ATOM   2619  C   LYS B  94     199.818 151.086  43.325  1.00  0.00           C  
ATOM   2620  O   LYS B  94     199.276 151.930  44.037  1.00  0.00           O  
ATOM   2621  CB  LYS B  94     201.643 151.859  41.795  1.00  0.00           C  
ATOM   2622  CG  LYS B  94     203.103 152.262  41.644  1.00  0.00           C  
ATOM   2623  CD  LYS B  94     203.349 152.964  40.317  1.00  0.00           C  
ATOM   2624  CE  LYS B  94     204.810 153.359  40.161  1.00  0.00           C  
ATOM   2625  NZ  LYS B  94     205.070 154.025  38.856  1.00  0.00           N  
ATOM   2626  H   LYS B  94     202.275 149.419  42.187  1.00  0.00           H  
ATOM   2627  HA  LYS B  94     201.779 151.643  43.926  1.00  0.00           H  
ATOM   2628 1HB  LYS B  94     201.378 151.235  40.941  1.00  0.00           H  
ATOM   2629 2HB  LYS B  94     201.038 152.764  41.739  1.00  0.00           H  
ATOM   2630 1HG  LYS B  94     203.381 152.934  42.458  1.00  0.00           H  
ATOM   2631 2HG  LYS B  94     203.733 151.375  41.699  1.00  0.00           H  
ATOM   2632 1HD  LYS B  94     203.071 152.300  39.497  1.00  0.00           H  
ATOM   2633 2HD  LYS B  94     202.732 153.860  40.260  1.00  0.00           H  
ATOM   2634 1HE  LYS B  94     205.090 154.039  40.964  1.00  0.00           H  
ATOM   2635 2HE  LYS B  94     205.437 152.471  40.232  1.00  0.00           H  
ATOM   2636 1HZ  LYS B  94     206.047 154.271  38.791  1.00  0.00           H  
ATOM   2637 2HZ  LYS B  94     204.830 153.396  38.102  1.00  0.00           H  
ATOM   2638 3HZ  LYS B  94     204.508 154.862  38.786  1.00  0.00           H  
ATOM   2639  N   LEU B  95     199.146 150.109  42.722  1.00  0.00           N  
ATOM   2640  CA  LEU B  95     197.714 149.925  42.924  1.00  0.00           C  
ATOM   2641  C   LEU B  95     197.426 149.293  44.280  1.00  0.00           C  
ATOM   2642  O   LEU B  95     196.321 149.414  44.810  1.00  0.00           O  
ATOM   2643  CB  LEU B  95     197.130 149.048  41.809  1.00  0.00           C  
ATOM   2644  CG  LEU B  95     197.133 149.666  40.405  1.00  0.00           C  
ATOM   2645  CD1 LEU B  95     196.788 148.597  39.378  1.00  0.00           C  
ATOM   2646  CD2 LEU B  95     196.138 150.815  40.354  1.00  0.00           C  
ATOM   2647  H   LEU B  95     199.642 149.478  42.109  1.00  0.00           H  
ATOM   2648  HA  LEU B  95     197.234 150.905  42.907  1.00  0.00           H  
ATOM   2649 1HB  LEU B  95     197.698 148.120  41.764  1.00  0.00           H  
ATOM   2650 2HB  LEU B  95     196.098 148.806  42.062  1.00  0.00           H  
ATOM   2651  HG  LEU B  95     198.131 150.040  40.175  1.00  0.00           H  
ATOM   2652 1HD1 LEU B  95     196.791 149.036  38.380  1.00  0.00           H  
ATOM   2653 2HD1 LEU B  95     197.527 147.796  39.423  1.00  0.00           H  
ATOM   2654 3HD1 LEU B  95     195.800 148.191  39.593  1.00  0.00           H  
ATOM   2655 1HD2 LEU B  95     196.141 151.255  39.356  1.00  0.00           H  
ATOM   2656 2HD2 LEU B  95     195.139 150.442  40.583  1.00  0.00           H  
ATOM   2657 3HD2 LEU B  95     196.419 151.573  41.086  1.00  0.00           H  
ATOM   2658  N   GLY B  96     198.425 148.617  44.836  1.00  0.00           N  
ATOM   2659  CA  GLY B  96     198.312 148.043  46.172  1.00  0.00           C  
ATOM   2660  C   GLY B  96     198.043 146.545  46.104  1.00  0.00           C  
ATOM   2661  O   GLY B  96     197.906 145.884  47.132  1.00  0.00           O  
ATOM   2662  H   GLY B  96     199.287 148.500  44.323  1.00  0.00           H  
ATOM   2663 1HA  GLY B  96     199.233 148.226  46.727  1.00  0.00           H  
ATOM   2664 2HA  GLY B  96     197.507 148.536  46.714  1.00  0.00           H  
ATOM   2665  N   ASP B  97     197.966 146.017  44.888  1.00  0.00           N  
ATOM   2666  CA  ASP B  97     197.670 144.603  44.684  1.00  0.00           C  
ATOM   2667  C   ASP B  97     198.937 143.760  44.748  1.00  0.00           C  
ATOM   2668  O   ASP B  97     199.464 143.338  43.718  1.00  0.00           O  
ATOM   2669  CB  ASP B  97     196.975 144.391  43.336  1.00  0.00           C  
ATOM   2670  CG  ASP B  97     196.449 142.973  43.158  1.00  0.00           C  
ATOM   2671  OD1 ASP B  97     196.869 142.108  43.890  1.00  0.00           O  
ATOM   2672  OD2 ASP B  97     195.633 142.768  42.292  1.00  0.00           O  
ATOM   2673  H   ASP B  97     198.118 146.609  44.084  1.00  0.00           H  
ATOM   2674  HA  ASP B  97     197.010 144.269  45.484  1.00  0.00           H  
ATOM   2675 1HB  ASP B  97     196.141 145.086  43.243  1.00  0.00           H  
ATOM   2676 2HB  ASP B  97     197.675 144.607  42.528  1.00  0.00           H  
ATOM   2677  N   LEU B  98     199.420 143.519  45.961  1.00  0.00           N  
ATOM   2678  CA  LEU B  98     200.679 142.806  46.156  1.00  0.00           C  
ATOM   2679  C   LEU B  98     200.554 141.347  45.741  1.00  0.00           C  
ATOM   2680  O   LEU B  98     201.547 140.702  45.406  1.00  0.00           O  
ATOM   2681  CB  LEU B  98     201.115 142.891  47.624  1.00  0.00           C  
ATOM   2682  CG  LEU B  98     201.469 144.294  48.134  1.00  0.00           C  
ATOM   2683  CD1 LEU B  98     201.708 144.244  49.637  1.00  0.00           C  
ATOM   2684  CD2 LEU B  98     202.700 144.805  47.401  1.00  0.00           C  
ATOM   2685  H   LEU B  98     198.904 143.838  46.767  1.00  0.00           H  
ATOM   2686  HA  LEU B  98     201.437 143.267  45.525  1.00  0.00           H  
ATOM   2687 1HB  LEU B  98     200.311 142.505  48.248  1.00  0.00           H  
ATOM   2688 2HB  LEU B  98     201.991 142.257  47.764  1.00  0.00           H  
ATOM   2689  HG  LEU B  98     200.632 144.969  47.952  1.00  0.00           H  
ATOM   2690 1HD1 LEU B  98     201.959 145.241  49.999  1.00  0.00           H  
ATOM   2691 2HD1 LEU B  98     200.805 143.893  50.137  1.00  0.00           H  
ATOM   2692 3HD1 LEU B  98     202.531 143.562  49.851  1.00  0.00           H  
ATOM   2693 1HD2 LEU B  98     202.951 145.803  47.762  1.00  0.00           H  
ATOM   2694 2HD2 LEU B  98     203.538 144.132  47.583  1.00  0.00           H  
ATOM   2695 3HD2 LEU B  98     202.495 144.847  46.331  1.00  0.00           H  
ATOM   2696  N   GLY B  99     199.330 140.831  45.766  1.00  0.00           N  
ATOM   2697  CA  GLY B  99     199.052 139.496  45.255  1.00  0.00           C  
ATOM   2698  C   GLY B  99     199.421 139.381  43.781  1.00  0.00           C  
ATOM   2699  O   GLY B  99     200.159 138.480  43.384  1.00  0.00           O  
ATOM   2700  H   GLY B  99     198.572 141.379  46.150  1.00  0.00           H  
ATOM   2701 1HA  GLY B  99     199.613 138.761  45.832  1.00  0.00           H  
ATOM   2702 2HA  GLY B  99     197.995 139.268  45.388  1.00  0.00           H  
ATOM   2703  N   ALA B 100     198.900 140.299  42.974  1.00  0.00           N  
ATOM   2704  CA  ALA B 100     199.221 140.340  41.552  1.00  0.00           C  
ATOM   2705  C   ALA B 100     200.707 140.593  41.329  1.00  0.00           C  
ATOM   2706  O   ALA B 100     201.304 140.060  40.395  1.00  0.00           O  
ATOM   2707  CB  ALA B 100     198.392 141.408  40.853  1.00  0.00           C  
ATOM   2708  H   ALA B 100     198.267 140.988  43.354  1.00  0.00           H  
ATOM   2709  HA  ALA B 100     198.982 139.370  41.116  1.00  0.00           H  
ATOM   2710 1HB  ALA B 100     198.643 141.427  39.792  1.00  0.00           H  
ATOM   2711 2HB  ALA B 100     197.332 141.182  40.971  1.00  0.00           H  
ATOM   2712 3HB  ALA B 100     198.606 142.381  41.293  1.00  0.00           H  
ATOM   2713  N   ALA B 101     201.298 141.411  42.195  1.00  0.00           N  
ATOM   2714  CA  ALA B 101     202.722 141.712  42.111  1.00  0.00           C  
ATOM   2715  C   ALA B 101     203.563 140.455  42.293  1.00  0.00           C  
ATOM   2716  O   ALA B 101     204.544 140.243  41.581  1.00  0.00           O  
ATOM   2717  CB  ALA B 101     203.103 142.758  43.150  1.00  0.00           C  
ATOM   2718  H   ALA B 101     200.746 141.834  42.926  1.00  0.00           H  
ATOM   2719  HA  ALA B 101     202.935 142.111  41.120  1.00  0.00           H  
ATOM   2720 1HB  ALA B 101     204.170 142.972  43.075  1.00  0.00           H  
ATOM   2721 2HB  ALA B 101     202.536 143.671  42.972  1.00  0.00           H  
ATOM   2722 3HB  ALA B 101     202.878 142.379  44.145  1.00  0.00           H  
ATOM   2723  N   ALA B 102     203.172 139.621  43.252  1.00  0.00           N  
ATOM   2724  CA  ALA B 102     203.844 138.348  43.479  1.00  0.00           C  
ATOM   2725  C   ALA B 102     203.696 137.423  42.277  1.00  0.00           C  
ATOM   2726  O   ALA B 102     204.629 136.708  41.914  1.00  0.00           O  
ATOM   2727  CB  ALA B 102     203.298 137.679  44.732  1.00  0.00           C  
ATOM   2728  H   ALA B 102     202.390 139.877  43.836  1.00  0.00           H  
ATOM   2729  HA  ALA B 102     204.908 138.539  43.620  1.00  0.00           H  
ATOM   2730 1HB  ALA B 102     203.809 136.729  44.890  1.00  0.00           H  
ATOM   2731 2HB  ALA B 102     203.463 138.327  45.593  1.00  0.00           H  
ATOM   2732 3HB  ALA B 102     202.230 137.500  44.613  1.00  0.00           H  
ATOM   2733  N   VAL B 103     202.517 137.442  41.666  1.00  0.00           N  
ATOM   2734  CA  VAL B 103     202.268 136.662  40.459  1.00  0.00           C  
ATOM   2735  C   VAL B 103     203.113 137.161  39.295  1.00  0.00           C  
ATOM   2736  O   VAL B 103     203.673 136.370  38.537  1.00  0.00           O  
ATOM   2737  CB  VAL B 103     200.778 136.732  40.075  1.00  0.00           C  
ATOM   2738  CG1 VAL B 103     200.550 136.106  38.708  1.00  0.00           C  
ATOM   2739  CG2 VAL B 103     199.937 136.037  41.135  1.00  0.00           C  
ATOM   2740  H   VAL B 103     201.774 138.011  42.044  1.00  0.00           H  
ATOM   2741  HA  VAL B 103     202.550 135.625  40.653  1.00  0.00           H  
ATOM   2742  HB  VAL B 103     200.481 137.779  40.003  1.00  0.00           H  
ATOM   2743 1HG1 VAL B 103     199.492 136.165  38.452  1.00  0.00           H  
ATOM   2744 2HG1 VAL B 103     201.134 136.642  37.960  1.00  0.00           H  
ATOM   2745 3HG1 VAL B 103     200.859 135.061  38.730  1.00  0.00           H  
ATOM   2746 1HG2 VAL B 103     198.885 136.092  40.857  1.00  0.00           H  
ATOM   2747 2HG2 VAL B 103     200.239 134.992  41.211  1.00  0.00           H  
ATOM   2748 3HG2 VAL B 103     200.084 136.528  42.097  1.00  0.00           H  
ATOM   2749  N   ALA B 104     203.204 138.479  39.159  1.00  0.00           N  
ATOM   2750  CA  ALA B 104     204.066 139.088  38.151  1.00  0.00           C  
ATOM   2751  C   ALA B 104     205.518 138.676  38.348  1.00  0.00           C  
ATOM   2752  O   ALA B 104     206.232 138.407  37.382  1.00  0.00           O  
ATOM   2753  CB  ALA B 104     203.937 140.604  38.187  1.00  0.00           C  
ATOM   2754  H   ALA B 104     202.662 139.074  39.769  1.00  0.00           H  
ATOM   2755  HA  ALA B 104     203.752 138.735  37.170  1.00  0.00           H  
ATOM   2756 1HB  ALA B 104     204.586 141.043  37.430  1.00  0.00           H  
ATOM   2757 2HB  ALA B 104     202.903 140.886  37.986  1.00  0.00           H  
ATOM   2758 3HB  ALA B 104     204.227 140.970  39.171  1.00  0.00           H  
ATOM   2759  N   ALA B 105     205.950 138.629  39.604  1.00  0.00           N  
ATOM   2760  CA  ALA B 105     207.294 138.175  39.935  1.00  0.00           C  
ATOM   2761  C   ALA B 105     207.492 136.712  39.555  1.00  0.00           C  
ATOM   2762  O   ALA B 105     208.576 136.312  39.131  1.00  0.00           O  
ATOM   2763  CB  ALA B 105     207.574 138.379  41.416  1.00  0.00           C  
ATOM   2764  H   ALA B 105     205.332 138.915  40.348  1.00  0.00           H  
ATOM   2765  HA  ALA B 105     208.011 138.764  39.360  1.00  0.00           H  
ATOM   2766 1HB  ALA B 105     208.581 138.037  41.649  1.00  0.00           H  
ATOM   2767 2HB  ALA B 105     207.485 139.439  41.660  1.00  0.00           H  
ATOM   2768 3HB  ALA B 105     206.853 137.811  42.003  1.00  0.00           H  
ATOM   2769  N   ARG B 106     206.438 135.918  39.709  1.00  0.00           N  
ATOM   2770  CA  ARG B 106     206.475 134.512  39.331  1.00  0.00           C  
ATOM   2771  C   ARG B 106     206.678 134.350  37.829  1.00  0.00           C  
ATOM   2772  O   ARG B 106     207.411 133.468  37.384  1.00  0.00           O  
ATOM   2773  CB  ARG B 106     205.187 133.814  39.745  1.00  0.00           C  
ATOM   2774  CG  ARG B 106     205.109 132.343  39.371  1.00  0.00           C  
ATOM   2775  CD  ARG B 106     206.116 131.535  40.105  1.00  0.00           C  
ATOM   2776  NE  ARG B 106     206.076 130.134  39.717  1.00  0.00           N  
ATOM   2777  CZ  ARG B 106     206.731 129.615  38.660  1.00  0.00           C  
ATOM   2778  NH1 ARG B 106     207.469 130.391  37.898  1.00  0.00           N  
ATOM   2779  NH2 ARG B 106     206.630 128.325  38.389  1.00  0.00           N  
ATOM   2780  H   ARG B 106     205.587 136.301  40.100  1.00  0.00           H  
ATOM   2781  HA  ARG B 106     207.321 134.041  39.832  1.00  0.00           H  
ATOM   2782 1HB  ARG B 106     205.065 133.887  40.825  1.00  0.00           H  
ATOM   2783 2HB  ARG B 106     204.337 134.317  39.285  1.00  0.00           H  
ATOM   2784 1HG  ARG B 106     204.118 131.958  39.613  1.00  0.00           H  
ATOM   2785 2HG  ARG B 106     205.291 132.229  38.302  1.00  0.00           H  
ATOM   2786 1HD  ARG B 106     207.114 131.919  39.895  1.00  0.00           H  
ATOM   2787 2HD  ARG B 106     205.922 131.597  41.175  1.00  0.00           H  
ATOM   2788  HE  ARG B 106     205.518 129.506  40.279  1.00  0.00           H  
ATOM   2789 1HH1 ARG B 106     207.546 131.376  38.105  1.00  0.00           H  
ATOM   2790 2HH1 ARG B 106     207.960 130.001  37.106  1.00  0.00           H  
ATOM   2791 1HH2 ARG B 106     206.062 127.729  38.975  1.00  0.00           H  
ATOM   2792 2HH2 ARG B 106     207.120 127.936  37.598  1.00  0.00           H  
ATOM   2793  N   LEU B 107     206.025 135.209  37.054  1.00  0.00           N  
ATOM   2794  CA  LEU B 107     206.214 135.233  35.609  1.00  0.00           C  
ATOM   2795  C   LEU B 107     207.588 135.776  35.242  1.00  0.00           C  
ATOM   2796  O   LEU B 107     208.194 135.348  34.260  1.00  0.00           O  
ATOM   2797  CB  LEU B 107     205.127 136.087  34.946  1.00  0.00           C  
ATOM   2798  CG  LEU B 107     203.699 135.531  35.032  1.00  0.00           C  
ATOM   2799  CD1 LEU B 107     202.725 136.539  34.438  1.00  0.00           C  
ATOM   2800  CD2 LEU B 107     203.627 134.201  34.297  1.00  0.00           C  
ATOM   2801  H   LEU B 107     205.381 135.861  37.477  1.00  0.00           H  
ATOM   2802  HA  LEU B 107     206.153 134.209  35.235  1.00  0.00           H  
ATOM   2803 1HB  LEU B 107     205.127 137.072  35.410  1.00  0.00           H  
ATOM   2804 2HB  LEU B 107     205.373 136.205  33.890  1.00  0.00           H  
ATOM   2805  HG  LEU B 107     203.430 135.383  36.078  1.00  0.00           H  
ATOM   2806 1HD1 LEU B 107     201.710 136.144  34.500  1.00  0.00           H  
ATOM   2807 2HD1 LEU B 107     202.783 137.474  34.995  1.00  0.00           H  
ATOM   2808 3HD1 LEU B 107     202.980 136.720  33.395  1.00  0.00           H  
ATOM   2809 1HD2 LEU B 107     202.612 133.806  34.359  1.00  0.00           H  
ATOM   2810 2HD2 LEU B 107     203.895 134.349  33.251  1.00  0.00           H  
ATOM   2811 3HD2 LEU B 107     204.320 133.495  34.753  1.00  0.00           H  
ATOM   2812  N   ALA B 108     208.074 136.724  36.036  1.00  0.00           N  
ATOM   2813  CA  ALA B 108     209.381 137.327  35.797  1.00  0.00           C  
ATOM   2814  C   ALA B 108     210.495 136.296  35.925  1.00  0.00           C  
ATOM   2815  O   ALA B 108     211.396 136.236  35.090  1.00  0.00           O  
ATOM   2816  CB  ALA B 108     209.617 138.482  36.760  1.00  0.00           C  
ATOM   2817  H   ALA B 108     207.525 137.036  36.824  1.00  0.00           H  
ATOM   2818  HA  ALA B 108     209.404 137.714  34.780  1.00  0.00           H  
ATOM   2819 1HB  ALA B 108     210.595 138.922  36.569  1.00  0.00           H  
ATOM   2820 2HB  ALA B 108     208.844 139.240  36.618  1.00  0.00           H  
ATOM   2821 3HB  ALA B 108     209.578 138.115  37.785  1.00  0.00           H  
ATOM   2822  N   VAL B 109     210.427 135.485  36.977  1.00  0.00           N  
ATOM   2823  CA  VAL B 109     211.467 134.504  37.255  1.00  0.00           C  
ATOM   2824  C   VAL B 109     211.418 133.351  36.261  1.00  0.00           C  
ATOM   2825  O   VAL B 109     212.452 132.803  35.878  1.00  0.00           O  
ATOM   2826  CB  VAL B 109     211.313 133.952  38.684  1.00  0.00           C  
ATOM   2827  CG1 VAL B 109     210.128 133.002  38.764  1.00  0.00           C  
ATOM   2828  CG2 VAL B 109     212.595 133.252  39.110  1.00  0.00           C  
ATOM   2829  H   VAL B 109     209.634 135.552  37.599  1.00  0.00           H  
ATOM   2830  HA  VAL B 109     212.440 134.989  37.150  1.00  0.00           H  
ATOM   2831  HB  VAL B 109     211.108 134.780  39.363  1.00  0.00           H  
ATOM   2832 1HG1 VAL B 109     210.034 132.621  39.781  1.00  0.00           H  
ATOM   2833 2HG1 VAL B 109     209.217 133.533  38.490  1.00  0.00           H  
ATOM   2834 3HG1 VAL B 109     210.283 132.168  38.079  1.00  0.00           H  
ATOM   2835 1HG2 VAL B 109     212.479 132.865  40.122  1.00  0.00           H  
ATOM   2836 2HG2 VAL B 109     212.804 132.428  38.428  1.00  0.00           H  
ATOM   2837 3HG2 VAL B 109     213.422 133.962  39.086  1.00  0.00           H  
ATOM   2838  N   GLU B 110     210.209 132.987  35.844  1.00  0.00           N  
ATOM   2839  CA  GLU B 110     210.024 131.921  34.866  1.00  0.00           C  
ATOM   2840  C   GLU B 110     210.598 132.313  33.511  1.00  0.00           C  
ATOM   2841  O   GLU B 110     211.230 131.500  32.837  1.00  0.00           O  
ATOM   2842  CB  GLU B 110     208.539 131.579  34.723  1.00  0.00           C  
ATOM   2843  CG  GLU B 110     208.246 130.439  33.759  1.00  0.00           C  
ATOM   2844  CD  GLU B 110     208.815 129.125  34.217  1.00  0.00           C  
ATOM   2845  OE1 GLU B 110     209.081 128.990  35.387  1.00  0.00           O  
ATOM   2846  OE2 GLU B 110     208.983 128.254  33.396  1.00  0.00           O  
ATOM   2847  H   GLU B 110     209.400 133.462  36.214  1.00  0.00           H  
ATOM   2848  HA  GLU B 110     210.564 131.040  35.211  1.00  0.00           H  
ATOM   2849 1HB  GLU B 110     208.133 131.306  35.697  1.00  0.00           H  
ATOM   2850 2HB  GLU B 110     207.995 132.458  34.377  1.00  0.00           H  
ATOM   2851 1HG  GLU B 110     207.167 130.336  33.651  1.00  0.00           H  
ATOM   2852 2HG  GLU B 110     208.660 130.688  32.782  1.00  0.00           H  
ATOM   2853  N   ALA B 111     210.372 133.560  33.115  1.00  0.00           N  
ATOM   2854  CA  ALA B 111     210.910 134.078  31.863  1.00  0.00           C  
ATOM   2855  C   ALA B 111     212.434 134.116  31.893  1.00  0.00           C  
ATOM   2856  O   ALA B 111     213.093 133.689  30.945  1.00  0.00           O  
ATOM   2857  CB  ALA B 111     210.352 135.464  31.577  1.00  0.00           C  
ATOM   2858  H   ALA B 111     209.812 134.167  33.697  1.00  0.00           H  
ATOM   2859  HA  ALA B 111     210.612 133.410  31.055  1.00  0.00           H  
ATOM   2860 1HB  ALA B 111     210.764 135.836  30.640  1.00  0.00           H  
ATOM   2861 2HB  ALA B 111     209.268 135.411  31.501  1.00  0.00           H  
ATOM   2862 3HB  ALA B 111     210.626 136.140  32.387  1.00  0.00           H  
ATOM   2863  N   ALA B 112     212.986 134.627  32.988  1.00  0.00           N  
ATOM   2864  CA  ALA B 112     214.433 134.696  33.155  1.00  0.00           C  
ATOM   2865  C   ALA B 112     215.041 133.304  33.276  1.00  0.00           C  
ATOM   2866  O   ALA B 112     216.130 133.044  32.764  1.00  0.00           O  
ATOM   2867  CB  ALA B 112     214.787 135.535  34.371  1.00  0.00           C  
ATOM   2868  H   ALA B 112     212.388 134.977  33.723  1.00  0.00           H  
ATOM   2869  HA  ALA B 112     214.862 135.166  32.268  1.00  0.00           H  
ATOM   2870 1HB  ALA B 112     215.871 135.577  34.483  1.00  0.00           H  
ATOM   2871 2HB  ALA B 112     214.396 136.546  34.245  1.00  0.00           H  
ATOM   2872 3HB  ALA B 112     214.349 135.087  35.263  1.00  0.00           H  
ATOM   2873  N   LYS B 113     214.330 132.412  33.957  1.00  0.00           N  
ATOM   2874  CA  LYS B 113     214.785 131.036  34.124  1.00  0.00           C  
ATOM   2875  C   LYS B 113     214.899 130.328  32.780  1.00  0.00           C  
ATOM   2876  O   LYS B 113     215.877 129.628  32.519  1.00  0.00           O  
ATOM   2877  CB  LYS B 113     213.837 130.266  35.045  1.00  0.00           C  
ATOM   2878  CG  LYS B 113     214.236 128.817  35.288  1.00  0.00           C  
ATOM   2879  CD  LYS B 113     213.315 128.153  36.304  1.00  0.00           C  
ATOM   2880  CE  LYS B 113     213.648 126.678  36.472  1.00  0.00           C  
ATOM   2881  NZ  LYS B 113     212.848 126.049  37.556  1.00  0.00           N  
ATOM   2882  H   LYS B 113     213.455 132.694  34.372  1.00  0.00           H  
ATOM   2883  HA  LYS B 113     215.777 131.050  34.576  1.00  0.00           H  
ATOM   2884 1HB  LYS B 113     213.784 130.766  36.012  1.00  0.00           H  
ATOM   2885 2HB  LYS B 113     212.833 130.271  34.620  1.00  0.00           H  
ATOM   2886 1HG  LYS B 113     214.185 128.263  34.349  1.00  0.00           H  
ATOM   2887 2HG  LYS B 113     215.258 128.778  35.658  1.00  0.00           H  
ATOM   2888 1HD  LYS B 113     213.418 128.653  37.268  1.00  0.00           H  
ATOM   2889 2HD  LYS B 113     212.281 128.248  35.974  1.00  0.00           H  
ATOM   2890 1HE  LYS B 113     213.450 126.153  35.538  1.00  0.00           H  
ATOM   2891 2HE  LYS B 113     214.707 126.568  36.709  1.00  0.00           H  
ATOM   2892 1HZ  LYS B 113     213.097 125.072  37.635  1.00  0.00           H  
ATOM   2893 2HZ  LYS B 113     213.036 126.516  38.432  1.00  0.00           H  
ATOM   2894 3HZ  LYS B 113     211.864 126.127  37.339  1.00  0.00           H  
ATOM   2895  N   GLN B 114     213.895 130.514  31.931  1.00  0.00           N  
ATOM   2896  CA  GLN B 114     213.906 129.938  30.592  1.00  0.00           C  
ATOM   2897  C   GLN B 114     214.975 130.586  29.721  1.00  0.00           C  
ATOM   2898  O   GLN B 114     215.601 129.925  28.894  1.00  0.00           O  
ATOM   2899  CB  GLN B 114     212.533 130.089  29.932  1.00  0.00           C  
ATOM   2900  CG  GLN B 114     211.434 129.271  30.589  1.00  0.00           C  
ATOM   2901  CD  GLN B 114     211.702 127.780  30.521  1.00  0.00           C  
ATOM   2902  OE1 GLN B 114     212.415 127.303  29.633  1.00  0.00           O  
ATOM   2903  NE2 GLN B 114     211.133 127.033  31.460  1.00  0.00           N  
ATOM   2904  H   GLN B 114     213.102 131.070  32.220  1.00  0.00           H  
ATOM   2905  HA  GLN B 114     214.147 128.877  30.675  1.00  0.00           H  
ATOM   2906 1HB  GLN B 114     212.232 131.136  29.954  1.00  0.00           H  
ATOM   2907 2HB  GLN B 114     212.597 129.788  28.887  1.00  0.00           H  
ATOM   2908 1HG  GLN B 114     211.360 129.558  31.638  1.00  0.00           H  
ATOM   2909 2HG  GLN B 114     210.492 129.472  30.079  1.00  0.00           H  
ATOM   2910 1HE2 GLN B 114     211.274 126.042  31.467  1.00  0.00           H  
ATOM   2911 2HE2 GLN B 114     210.562 127.461  32.162  1.00  0.00           H  
ATOM   2912  N   ALA B 115     215.181 131.885  29.914  1.00  0.00           N  
ATOM   2913  CA  ALA B 115     216.218 132.611  29.195  1.00  0.00           C  
ATOM   2914  C   ALA B 115     217.606 132.197  29.659  1.00  0.00           C  
ATOM   2915  O   ALA B 115     218.558 132.193  28.878  1.00  0.00           O  
ATOM   2916  CB  ALA B 115     216.030 134.112  29.365  1.00  0.00           C  
ATOM   2917  H   ALA B 115     214.603 132.380  30.579  1.00  0.00           H  
ATOM   2918  HA  ALA B 115     216.133 132.363  28.136  1.00  0.00           H  
ATOM   2919 1HB  ALA B 115     216.812 134.641  28.821  1.00  0.00           H  
ATOM   2920 2HB  ALA B 115     215.056 134.404  28.974  1.00  0.00           H  
ATOM   2921 3HB  ALA B 115     216.088 134.366  30.422  1.00  0.00           H  
ATOM   2922  N   GLY B 116     217.717 131.846  30.936  1.00  0.00           N  
ATOM   2923  CA  GLY B 116     219.007 131.513  31.530  1.00  0.00           C  
ATOM   2924  C   GLY B 116     219.743 132.767  31.984  1.00  0.00           C  
ATOM   2925  O   GLY B 116     220.968 132.773  32.095  1.00  0.00           O  
ATOM   2926  H   GLY B 116     216.887 131.808  31.508  1.00  0.00           H  
ATOM   2927 1HA  GLY B 116     218.853 130.847  32.380  1.00  0.00           H  
ATOM   2928 2HA  GLY B 116     219.614 130.974  30.804  1.00  0.00           H  
ATOM   2929  N   ASP B 117     218.988 133.827  32.247  1.00  0.00           N  
ATOM   2930  CA  ASP B 117     219.571 135.106  32.637  1.00  0.00           C  
ATOM   2931  C   ASP B 117     219.747 135.193  34.148  1.00  0.00           C  
ATOM   2932  O   ASP B 117     218.837 135.606  34.866  1.00  0.00           O  
ATOM   2933  CB  ASP B 117     218.696 136.264  32.152  1.00  0.00           C  
ATOM   2934  CG  ASP B 117     218.817 136.511  30.654  1.00  0.00           C  
ATOM   2935  OD1 ASP B 117     219.787 136.080  30.077  1.00  0.00           O  
ATOM   2936  OD2 ASP B 117     217.939 137.129  30.101  1.00  0.00           O  
ATOM   2937  H   ASP B 117     217.983 133.746  32.176  1.00  0.00           H  
ATOM   2938  HA  ASP B 117     220.558 135.187  32.183  1.00  0.00           H  
ATOM   2939 1HB  ASP B 117     217.652 136.056  32.388  1.00  0.00           H  
ATOM   2940 2HB  ASP B 117     218.974 137.178  32.680  1.00  0.00           H  
ATOM   2941  N   ASN B 118     220.923 134.803  34.623  1.00  0.00           N  
ATOM   2942  CA  ASN B 118     221.191 134.746  36.056  1.00  0.00           C  
ATOM   2943  C   ASN B 118     221.140 136.133  36.682  1.00  0.00           C  
ATOM   2944  O   ASN B 118     220.734 136.293  37.832  1.00  0.00           O  
ATOM   2945  CB  ASN B 118     222.531 134.087  36.324  1.00  0.00           C  
ATOM   2946  CG  ASN B 118     222.505 132.604  36.083  1.00  0.00           C  
ATOM   2947  OD1 ASN B 118     221.438 131.981  36.082  1.00  0.00           O  
ATOM   2948  ND2 ASN B 118     223.661 132.025  35.878  1.00  0.00           N  
ATOM   2949  H   ASN B 118     221.653 134.538  33.978  1.00  0.00           H  
ATOM   2950  HA  ASN B 118     220.412 134.142  36.522  1.00  0.00           H  
ATOM   2951 1HB  ASN B 118     223.291 134.536  35.683  1.00  0.00           H  
ATOM   2952 2HB  ASN B 118     222.826 134.270  37.358  1.00  0.00           H  
ATOM   2953 1HD2 ASN B 118     223.704 131.040  35.712  1.00  0.00           H  
ATOM   2954 2HD2 ASN B 118     224.500 132.568  35.888  1.00  0.00           H  
ATOM   2955  N   ASP B 119     221.558 137.137  35.916  1.00  0.00           N  
ATOM   2956  CA  ASP B 119     221.579 138.512  36.401  1.00  0.00           C  
ATOM   2957  C   ASP B 119     220.168 139.055  36.580  1.00  0.00           C  
ATOM   2958  O   ASP B 119     219.901 139.822  37.504  1.00  0.00           O  
ATOM   2959  CB  ASP B 119     222.360 139.409  35.436  1.00  0.00           C  
ATOM   2960  CG  ASP B 119     223.864 139.177  35.496  1.00  0.00           C  
ATOM   2961  OD1 ASP B 119     224.326 138.660  36.486  1.00  0.00           O  
ATOM   2962  OD2 ASP B 119     224.535 139.519  34.552  1.00  0.00           O  
ATOM   2963  H   ASP B 119     221.868 136.943  34.975  1.00  0.00           H  
ATOM   2964  HA  ASP B 119     222.066 138.527  37.376  1.00  0.00           H  
ATOM   2965 1HB  ASP B 119     222.019 139.229  34.416  1.00  0.00           H  
ATOM   2966 2HB  ASP B 119     222.158 140.455  35.669  1.00  0.00           H  
ATOM   2967  N   VAL B 120     219.268 138.656  35.688  1.00  0.00           N  
ATOM   2968  CA  VAL B 120     217.868 139.048  35.785  1.00  0.00           C  
ATOM   2969  C   VAL B 120     217.182 138.354  36.953  1.00  0.00           C  
ATOM   2970  O   VAL B 120     216.393 138.965  37.676  1.00  0.00           O  
ATOM   2971  CB  VAL B 120     217.126 138.706  34.480  1.00  0.00           C  
ATOM   2972  CG1 VAL B 120     215.633 138.962  34.634  1.00  0.00           C  
ATOM   2973  CG2 VAL B 120     217.696 139.522  33.331  1.00  0.00           C  
ATOM   2974  H   VAL B 120     219.562 138.064  34.924  1.00  0.00           H  
ATOM   2975  HA  VAL B 120     217.821 140.122  35.965  1.00  0.00           H  
ATOM   2976  HB  VAL B 120     217.249 137.644  34.270  1.00  0.00           H  
ATOM   2977 1HG1 VAL B 120     215.123 138.715  33.702  1.00  0.00           H  
ATOM   2978 2HG1 VAL B 120     215.238 138.341  35.438  1.00  0.00           H  
ATOM   2979 3HG1 VAL B 120     215.466 140.013  34.870  1.00  0.00           H  
ATOM   2980 1HG2 VAL B 120     217.167 139.274  32.411  1.00  0.00           H  
ATOM   2981 2HG2 VAL B 120     217.577 140.584  33.544  1.00  0.00           H  
ATOM   2982 3HG2 VAL B 120     218.755 139.293  33.212  1.00  0.00           H  
ATOM   2983  N   LEU B 121     217.483 137.072  37.133  1.00  0.00           N  
ATOM   2984  CA  LEU B 121     216.942 136.307  38.251  1.00  0.00           C  
ATOM   2985  C   LEU B 121     217.302 136.952  39.584  1.00  0.00           C  
ATOM   2986  O   LEU B 121     216.476 137.020  40.494  1.00  0.00           O  
ATOM   2987  CB  LEU B 121     217.470 134.868  38.215  1.00  0.00           C  
ATOM   2988  CG  LEU B 121     216.915 133.984  37.090  1.00  0.00           C  
ATOM   2989  CD1 LEU B 121     217.725 132.697  37.009  1.00  0.00           C  
ATOM   2990  CD2 LEU B 121     215.447 133.690  37.355  1.00  0.00           C  
ATOM   2991  H   LEU B 121     218.102 136.616  36.480  1.00  0.00           H  
ATOM   2992  HA  LEU B 121     215.855 136.298  38.172  1.00  0.00           H  
ATOM   2993 1HB  LEU B 121     218.554 134.898  38.108  1.00  0.00           H  
ATOM   2994 2HB  LEU B 121     217.233 134.386  39.163  1.00  0.00           H  
ATOM   2995  HG  LEU B 121     217.017 134.502  36.136  1.00  0.00           H  
ATOM   2996 1HD1 LEU B 121     217.330 132.069  36.210  1.00  0.00           H  
ATOM   2997 2HD1 LEU B 121     218.768 132.936  36.800  1.00  0.00           H  
ATOM   2998 3HD1 LEU B 121     217.657 132.163  37.956  1.00  0.00           H  
ATOM   2999 1HD2 LEU B 121     215.051 133.062  36.555  1.00  0.00           H  
ATOM   3000 2HD2 LEU B 121     215.344 133.170  38.307  1.00  0.00           H  
ATOM   3001 3HD2 LEU B 121     214.889 134.626  37.390  1.00  0.00           H  
ATOM   3002  N   ARG B 122     218.538 137.425  39.693  1.00  0.00           N  
ATOM   3003  CA  ARG B 122     218.975 138.166  40.870  1.00  0.00           C  
ATOM   3004  C   ARG B 122     218.119 139.408  41.089  1.00  0.00           C  
ATOM   3005  O   ARG B 122     217.692 139.690  42.210  1.00  0.00           O  
ATOM   3006  CB  ARG B 122     220.433 138.578  40.733  1.00  0.00           C  
ATOM   3007  CG  ARG B 122     221.028 139.245  41.963  1.00  0.00           C  
ATOM   3008  CD  ARG B 122     222.483 139.499  41.801  1.00  0.00           C  
ATOM   3009  NE  ARG B 122     223.213 138.281  41.485  1.00  0.00           N  
ATOM   3010  CZ  ARG B 122     223.819 138.038  40.306  1.00  0.00           C  
ATOM   3011  NH1 ARG B 122     223.774 138.933  39.346  1.00  0.00           N  
ATOM   3012  NH2 ARG B 122     224.460 136.897  40.116  1.00  0.00           N  
ATOM   3013  H   ARG B 122     219.192 137.269  38.940  1.00  0.00           H  
ATOM   3014  HA  ARG B 122     218.857 137.526  41.745  1.00  0.00           H  
ATOM   3015 1HB  ARG B 122     221.038 137.701  40.508  1.00  0.00           H  
ATOM   3016 2HB  ARG B 122     220.539 139.271  39.898  1.00  0.00           H  
ATOM   3017 1HG  ARG B 122     220.531 140.200  42.135  1.00  0.00           H  
ATOM   3018 2HG  ARG B 122     220.887 138.600  42.831  1.00  0.00           H  
ATOM   3019 1HD  ARG B 122     222.639 140.211  40.991  1.00  0.00           H  
ATOM   3020 2HD  ARG B 122     222.885 139.906  42.727  1.00  0.00           H  
ATOM   3021  HE  ARG B 122     223.270 137.568  42.200  1.00  0.00           H  
ATOM   3022 1HH1 ARG B 122     223.284 139.806  39.491  1.00  0.00           H  
ATOM   3023 2HH1 ARG B 122     224.227 138.751  38.462  1.00  0.00           H  
ATOM   3024 1HH2 ARG B 122     224.495 136.208  40.855  1.00  0.00           H  
ATOM   3025 2HH2 ARG B 122     224.913 136.715  39.234  1.00  0.00           H  
ATOM   3026  N   LYS B 123     217.869 140.144  40.013  1.00  0.00           N  
ATOM   3027  CA  LYS B 123     217.008 141.321  40.073  1.00  0.00           C  
ATOM   3028  C   LYS B 123     215.603 140.953  40.534  1.00  0.00           C  
ATOM   3029  O   LYS B 123     215.006 141.653  41.350  1.00  0.00           O  
ATOM   3030  CB  LYS B 123     216.950 142.012  38.710  1.00  0.00           C  
ATOM   3031  CG  LYS B 123     216.152 143.310  38.697  1.00  0.00           C  
ATOM   3032  CD  LYS B 123     216.197 143.973  37.328  1.00  0.00           C  
ATOM   3033  CE  LYS B 123     215.393 145.264  37.310  1.00  0.00           C  
ATOM   3034  NZ  LYS B 123     215.431 145.926  35.978  1.00  0.00           N  
ATOM   3035  H   LYS B 123     218.288 139.886  39.131  1.00  0.00           H  
ATOM   3036  HA  LYS B 123     217.424 142.018  40.801  1.00  0.00           H  
ATOM   3037 1HB  LYS B 123     217.961 142.239  38.373  1.00  0.00           H  
ATOM   3038 2HB  LYS B 123     216.505 141.339  37.978  1.00  0.00           H  
ATOM   3039 1HG  LYS B 123     215.113 143.101  38.956  1.00  0.00           H  
ATOM   3040 2HG  LYS B 123     216.561 143.996  39.438  1.00  0.00           H  
ATOM   3041 1HD  LYS B 123     217.233 144.195  37.066  1.00  0.00           H  
ATOM   3042 2HD  LYS B 123     215.790 143.292  36.581  1.00  0.00           H  
ATOM   3043 1HE  LYS B 123     214.357 145.051  37.567  1.00  0.00           H  
ATOM   3044 2HE  LYS B 123     215.794 145.953  38.055  1.00  0.00           H  
ATOM   3045 1HZ  LYS B 123     214.888 146.776  36.008  1.00  0.00           H  
ATOM   3046 2HZ  LYS B 123     216.387 146.146  35.738  1.00  0.00           H  
ATOM   3047 3HZ  LYS B 123     215.044 145.304  35.282  1.00  0.00           H  
ATOM   3048  N   VAL B 124     215.083 139.852  40.005  1.00  0.00           N  
ATOM   3049  CA  VAL B 124     213.754 139.380  40.371  1.00  0.00           C  
ATOM   3050  C   VAL B 124     213.696 138.976  41.839  1.00  0.00           C  
ATOM   3051  O   VAL B 124     212.734 139.288  42.541  1.00  0.00           O  
ATOM   3052  CB  VAL B 124     213.354 138.179  39.494  1.00  0.00           C  
ATOM   3053  CG1 VAL B 124     212.059 137.560  39.998  1.00  0.00           C  
ATOM   3054  CG2 VAL B 124     213.214 138.619  38.044  1.00  0.00           C  
ATOM   3055  H   VAL B 124     215.625 139.325  39.332  1.00  0.00           H  
ATOM   3056  HA  VAL B 124     213.045 140.197  40.225  1.00  0.00           H  
ATOM   3057  HB  VAL B 124     214.126 137.413  39.569  1.00  0.00           H  
ATOM   3058 1HG1 VAL B 124     211.791 136.711  39.366  1.00  0.00           H  
ATOM   3059 2HG1 VAL B 124     212.192 137.219  41.024  1.00  0.00           H  
ATOM   3060 3HG1 VAL B 124     211.262 138.303  39.962  1.00  0.00           H  
ATOM   3061 1HG2 VAL B 124     212.932 137.764  37.431  1.00  0.00           H  
ATOM   3062 2HG2 VAL B 124     212.445 139.388  37.971  1.00  0.00           H  
ATOM   3063 3HG2 VAL B 124     214.164 139.020  37.693  1.00  0.00           H  
ATOM   3064  N   ALA B 125     214.731 138.280  42.297  1.00  0.00           N  
ATOM   3065  CA  ALA B 125     214.781 137.798  43.672  1.00  0.00           C  
ATOM   3066  C   ALA B 125     214.645 138.946  44.664  1.00  0.00           C  
ATOM   3067  O   ALA B 125     213.958 138.824  45.677  1.00  0.00           O  
ATOM   3068  CB  ALA B 125     216.074 137.035  43.919  1.00  0.00           C  
ATOM   3069  H   ALA B 125     215.502 138.081  41.674  1.00  0.00           H  
ATOM   3070  HA  ALA B 125     213.941 137.122  43.830  1.00  0.00           H  
ATOM   3071 1HB  ALA B 125     216.095 136.681  44.951  1.00  0.00           H  
ATOM   3072 2HB  ALA B 125     216.129 136.182  43.242  1.00  0.00           H  
ATOM   3073 3HB  ALA B 125     216.923 137.692  43.743  1.00  0.00           H  
ATOM   3074  N   GLU B 126     215.306 140.060  44.366  1.00  0.00           N  
ATOM   3075  CA  GLU B 126     215.270 141.228  45.237  1.00  0.00           C  
ATOM   3076  C   GLU B 126     213.883 141.856  45.256  1.00  0.00           C  
ATOM   3077  O   GLU B 126     213.372 142.223  46.315  1.00  0.00           O  
ATOM   3078  CB  GLU B 126     216.303 142.262  44.784  1.00  0.00           C  
ATOM   3079  CG  GLU B 126     216.283 143.560  45.581  1.00  0.00           C  
ATOM   3080  CD  GLU B 126     216.643 143.365  47.027  1.00  0.00           C  
ATOM   3081  OE1 GLU B 126     217.312 142.406  47.329  1.00  0.00           O  
ATOM   3082  OE2 GLU B 126     216.249 144.176  47.831  1.00  0.00           O  
ATOM   3083  H   GLU B 126     215.848 140.097  43.514  1.00  0.00           H  
ATOM   3084  HA  GLU B 126     215.503 140.909  46.253  1.00  0.00           H  
ATOM   3085 1HB  GLU B 126     217.303 141.837  44.864  1.00  0.00           H  
ATOM   3086 2HB  GLU B 126     216.135 142.511  43.737  1.00  0.00           H  
ATOM   3087 1HG  GLU B 126     216.989 144.259  45.134  1.00  0.00           H  
ATOM   3088 2HG  GLU B 126     215.287 143.999  45.515  1.00  0.00           H  
ATOM   3089  N   GLN B 127     213.276 141.978  44.080  1.00  0.00           N  
ATOM   3090  CA  GLN B 127     211.951 142.574  43.958  1.00  0.00           C  
ATOM   3091  C   GLN B 127     210.896 141.710  44.636  1.00  0.00           C  
ATOM   3092  O   GLN B 127     209.960 142.223  45.251  1.00  0.00           O  
ATOM   3093  CB  GLN B 127     211.591 142.783  42.484  1.00  0.00           C  
ATOM   3094  CG  GLN B 127     210.333 143.604  42.262  1.00  0.00           C  
ATOM   3095  CD  GLN B 127     210.483 145.035  42.743  1.00  0.00           C  
ATOM   3096  OE1 GLN B 127     211.531 145.660  42.559  1.00  0.00           O  
ATOM   3097  NE2 GLN B 127     209.434 145.562  43.366  1.00  0.00           N  
ATOM   3098  H   GLN B 127     213.747 141.650  43.249  1.00  0.00           H  
ATOM   3099  HA  GLN B 127     211.960 143.542  44.463  1.00  0.00           H  
ATOM   3100 1HB  GLN B 127     212.414 143.283  41.975  1.00  0.00           H  
ATOM   3101 2HB  GLN B 127     211.450 141.815  42.005  1.00  0.00           H  
ATOM   3102 1HG  GLN B 127     210.108 143.625  41.195  1.00  0.00           H  
ATOM   3103 2HG  GLN B 127     209.509 143.145  42.808  1.00  0.00           H  
ATOM   3104 1HE2 GLN B 127     209.475 146.502  43.706  1.00  0.00           H  
ATOM   3105 2HE2 GLN B 127     208.604 145.020  43.494  1.00  0.00           H  
ATOM   3106  N   ALA B 128     211.049 140.396  44.518  1.00  0.00           N  
ATOM   3107  CA  ALA B 128     210.124 139.456  45.139  1.00  0.00           C  
ATOM   3108  C   ALA B 128     210.126 139.606  46.656  1.00  0.00           C  
ATOM   3109  O   ALA B 128     209.074 139.554  47.295  1.00  0.00           O  
ATOM   3110  CB  ALA B 128     210.475 138.030  44.745  1.00  0.00           C  
ATOM   3111  H   ALA B 128     211.827 140.037  43.982  1.00  0.00           H  
ATOM   3112  HA  ALA B 128     209.115 139.680  44.788  1.00  0.00           H  
ATOM   3113 1HB  ALA B 128     209.774 137.341  45.217  1.00  0.00           H  
ATOM   3114 2HB  ALA B 128     210.414 137.924  43.662  1.00  0.00           H  
ATOM   3115 3HB  ALA B 128     211.487 137.799  45.076  1.00  0.00           H  
ATOM   3116  N   LEU B 129     211.311 139.790  47.225  1.00  0.00           N  
ATOM   3117  CA  LEU B 129     211.450 139.966  48.666  1.00  0.00           C  
ATOM   3118  C   LEU B 129     210.829 141.279  49.124  1.00  0.00           C  
ATOM   3119  O   LEU B 129     210.221 141.350  50.189  1.00  0.00           O  
ATOM   3120  CB  LEU B 129     212.932 139.927  49.063  1.00  0.00           C  
ATOM   3121  CG  LEU B 129     213.611 138.554  48.966  1.00  0.00           C  
ATOM   3122  CD1 LEU B 129     215.112 138.716  49.160  1.00  0.00           C  
ATOM   3123  CD2 LEU B 129     213.021 137.621  50.014  1.00  0.00           C  
ATOM   3124  H   LEU B 129     212.139 139.809  46.646  1.00  0.00           H  
ATOM   3125  HA  LEU B 129     210.919 139.156  49.167  1.00  0.00           H  
ATOM   3126 1HB  LEU B 129     213.481 140.614  48.423  1.00  0.00           H  
ATOM   3127 2HB  LEU B 129     213.024 140.270  50.094  1.00  0.00           H  
ATOM   3128  HG  LEU B 129     213.445 138.136  47.974  1.00  0.00           H  
ATOM   3129 1HD1 LEU B 129     215.595 137.740  49.090  1.00  0.00           H  
ATOM   3130 2HD1 LEU B 129     215.510 139.372  48.386  1.00  0.00           H  
ATOM   3131 3HD1 LEU B 129     215.309 139.148  50.140  1.00  0.00           H  
ATOM   3132 1HD2 LEU B 129     213.504 136.646  49.944  1.00  0.00           H  
ATOM   3133 2HD2 LEU B 129     213.188 138.037  51.007  1.00  0.00           H  
ATOM   3134 3HD2 LEU B 129     211.951 137.510  49.842  1.00  0.00           H  
ATOM   3135  N   ARG B 130     210.991 142.319  48.310  1.00  0.00           N  
ATOM   3136  CA  ARG B 130     210.391 143.616  48.597  1.00  0.00           C  
ATOM   3137  C   ARG B 130     208.873 143.524  48.640  1.00  0.00           C  
ATOM   3138  O   ARG B 130     208.224 144.166  49.468  1.00  0.00           O  
ATOM   3139  CB  ARG B 130     210.803 144.640  47.549  1.00  0.00           C  
ATOM   3140  CG  ARG B 130     212.260 145.071  47.614  1.00  0.00           C  
ATOM   3141  CD  ARG B 130     212.604 146.010  46.517  1.00  0.00           C  
ATOM   3142  NE  ARG B 130     214.029 146.295  46.473  1.00  0.00           N  
ATOM   3143  CZ  ARG B 130     214.604 147.198  45.657  1.00  0.00           C  
ATOM   3144  NH1 ARG B 130     213.864 147.897  44.824  1.00  0.00           N  
ATOM   3145  NH2 ARG B 130     215.912 147.383  45.692  1.00  0.00           N  
ATOM   3146  H   ARG B 130     211.544 142.206  47.472  1.00  0.00           H  
ATOM   3147  HA  ARG B 130     210.731 143.944  49.581  1.00  0.00           H  
ATOM   3148 1HB  ARG B 130     210.623 144.236  46.555  1.00  0.00           H  
ATOM   3149 2HB  ARG B 130     210.190 145.535  47.655  1.00  0.00           H  
ATOM   3150 1HG  ARG B 130     212.450 145.569  48.565  1.00  0.00           H  
ATOM   3151 2HG  ARG B 130     212.903 144.193  47.529  1.00  0.00           H  
ATOM   3152 1HD  ARG B 130     212.314 145.576  45.561  1.00  0.00           H  
ATOM   3153 2HD  ARG B 130     212.074 146.951  46.664  1.00  0.00           H  
ATOM   3154  HE  ARG B 130     214.632 145.777  47.100  1.00  0.00           H  
ATOM   3155 1HH1 ARG B 130     212.865 147.755  44.796  1.00  0.00           H  
ATOM   3156 2HH1 ARG B 130     214.296 148.575  44.212  1.00  0.00           H  
ATOM   3157 1HH2 ARG B 130     216.482 146.847  46.333  1.00  0.00           H  
ATOM   3158 2HH2 ARG B 130     216.343 148.060  45.081  1.00  0.00           H  
ATOM   3159  N   ILE B 131     208.308 142.719  47.746  1.00  0.00           N  
ATOM   3160  CA  ILE B 131     206.875 142.446  47.754  1.00  0.00           C  
ATOM   3161  C   ILE B 131     206.461 141.723  49.029  1.00  0.00           C  
ATOM   3162  O   ILE B 131     205.458 142.069  49.653  1.00  0.00           O  
ATOM   3163  CB  ILE B 131     206.468 141.603  46.532  1.00  0.00           C  
ATOM   3164  CG1 ILE B 131     206.629 142.417  45.245  1.00  0.00           C  
ATOM   3165  CG2 ILE B 131     205.037 141.110  46.677  1.00  0.00           C  
ATOM   3166  CD1 ILE B 131     206.602 141.581  43.986  1.00  0.00           C  
ATOM   3167  H   ILE B 131     208.885 142.286  47.040  1.00  0.00           H  
ATOM   3168  HA  ILE B 131     206.343 143.396  47.727  1.00  0.00           H  
ATOM   3169  HB  ILE B 131     207.131 140.743  46.445  1.00  0.00           H  
ATOM   3170 1HG1 ILE B 131     205.833 143.157  45.181  1.00  0.00           H  
ATOM   3171 2HG1 ILE B 131     207.575 142.959  45.273  1.00  0.00           H  
ATOM   3172 1HG2 ILE B 131     204.765 140.518  45.804  1.00  0.00           H  
ATOM   3173 2HG2 ILE B 131     204.953 140.496  47.573  1.00  0.00           H  
ATOM   3174 3HG2 ILE B 131     204.364 141.965  46.759  1.00  0.00           H  
ATOM   3175 1HD1 ILE B 131     206.723 142.228  43.117  1.00  0.00           H  
ATOM   3176 2HD1 ILE B 131     207.416 140.855  44.013  1.00  0.00           H  
ATOM   3177 3HD1 ILE B 131     205.650 141.057  43.918  1.00  0.00           H  
ATOM   3178  N   ALA B 132     207.240 140.716  49.413  1.00  0.00           N  
ATOM   3179  CA  ALA B 132     206.955 139.942  50.613  1.00  0.00           C  
ATOM   3180  C   ALA B 132     206.954 140.829  51.854  1.00  0.00           C  
ATOM   3181  O   ALA B 132     206.117 140.668  52.741  1.00  0.00           O  
ATOM   3182  CB  ALA B 132     207.967 138.816  50.772  1.00  0.00           C  
ATOM   3183  H   ALA B 132     208.051 140.483  48.855  1.00  0.00           H  
ATOM   3184  HA  ALA B 132     205.960 139.506  50.518  1.00  0.00           H  
ATOM   3185 1HB  ALA B 132     207.741 138.247  51.673  1.00  0.00           H  
ATOM   3186 2HB  ALA B 132     207.916 138.157  49.904  1.00  0.00           H  
ATOM   3187 3HB  ALA B 132     208.968 139.236  50.849  1.00  0.00           H  
ATOM   3188  N   LYS B 133     207.896 141.762  51.908  1.00  0.00           N  
ATOM   3189  CA  LYS B 133     208.001 142.681  53.035  1.00  0.00           C  
ATOM   3190  C   LYS B 133     206.776 143.581  53.128  1.00  0.00           C  
ATOM   3191  O   LYS B 133     206.242 143.807  54.212  1.00  0.00           O  
ATOM   3192  CB  LYS B 133     209.269 143.529  52.918  1.00  0.00           C  
ATOM   3193  CG  LYS B 133     210.560 142.769  53.190  1.00  0.00           C  
ATOM   3194  CD  LYS B 133     211.771 143.685  53.091  1.00  0.00           C  
ATOM   3195  CE  LYS B 133     213.070 142.903  53.221  1.00  0.00           C  
ATOM   3196  NZ  LYS B 133     213.158 142.184  54.521  1.00  0.00           N  
ATOM   3197  H   LYS B 133     208.558 141.840  51.148  1.00  0.00           H  
ATOM   3198  HA  LYS B 133     208.053 142.096  53.954  1.00  0.00           H  
ATOM   3199 1HB  LYS B 133     209.333 143.951  51.915  1.00  0.00           H  
ATOM   3200 2HB  LYS B 133     209.216 144.361  53.621  1.00  0.00           H  
ATOM   3201 1HG  LYS B 133     210.524 142.335  54.190  1.00  0.00           H  
ATOM   3202 2HG  LYS B 133     210.666 141.962  52.466  1.00  0.00           H  
ATOM   3203 1HD  LYS B 133     211.761 144.200  52.129  1.00  0.00           H  
ATOM   3204 2HD  LYS B 133     211.728 144.433  53.883  1.00  0.00           H  
ATOM   3205 1HE  LYS B 133     213.140 142.177  52.412  1.00  0.00           H  
ATOM   3206 2HE  LYS B 133     213.915 143.586  53.141  1.00  0.00           H  
ATOM   3207 1HZ  LYS B 133     214.032 141.679  54.568  1.00  0.00           H  
ATOM   3208 2HZ  LYS B 133     213.114 142.850  55.279  1.00  0.00           H  
ATOM   3209 3HZ  LYS B 133     212.390 141.533  54.599  1.00  0.00           H  
ATOM   3210  N   GLU B 134     206.336 144.093  51.982  1.00  0.00           N  
ATOM   3211  CA  GLU B 134     205.138 144.922  51.926  1.00  0.00           C  
ATOM   3212  C   GLU B 134     203.888 144.106  52.232  1.00  0.00           C  
ATOM   3213  O   GLU B 134     202.941 144.609  52.840  1.00  0.00           O  
ATOM   3214  CB  GLU B 134     205.007 145.575  50.548  1.00  0.00           C  
ATOM   3215  CG  GLU B 134     206.052 146.643  50.256  1.00  0.00           C  
ATOM   3216  CD  GLU B 134     205.961 147.819  51.189  1.00  0.00           C  
ATOM   3217  OE1 GLU B 134     204.898 148.376  51.312  1.00  0.00           O  
ATOM   3218  OE2 GLU B 134     206.958 148.158  51.782  1.00  0.00           O  
ATOM   3219  H   GLU B 134     206.844 143.903  51.131  1.00  0.00           H  
ATOM   3220  HA  GLU B 134     205.219 145.700  52.684  1.00  0.00           H  
ATOM   3221 1HB  GLU B 134     205.086 144.810  49.774  1.00  0.00           H  
ATOM   3222 2HB  GLU B 134     204.023 146.035  50.455  1.00  0.00           H  
ATOM   3223 1HG  GLU B 134     207.043 146.199  50.343  1.00  0.00           H  
ATOM   3224 2HG  GLU B 134     205.925 146.989  49.230  1.00  0.00           H  
ATOM   3225  N   ALA B 135     203.892 142.847  51.811  1.00  0.00           N  
ATOM   3226  CA  ALA B 135     202.778 141.945  52.081  1.00  0.00           C  
ATOM   3227  C   ALA B 135     202.565 141.767  53.579  1.00  0.00           C  
ATOM   3228  O   ALA B 135     201.430 141.716  54.053  1.00  0.00           O  
ATOM   3229  CB  ALA B 135     203.014 140.597  51.415  1.00  0.00           C  
ATOM   3230  H   ALA B 135     204.685 142.504  51.289  1.00  0.00           H  
ATOM   3231  HA  ALA B 135     201.869 142.383  51.670  1.00  0.00           H  
ATOM   3232 1HB  ALA B 135     202.173 139.936  51.626  1.00  0.00           H  
ATOM   3233 2HB  ALA B 135     203.106 140.735  50.338  1.00  0.00           H  
ATOM   3234 3HB  ALA B 135     203.929 140.155  51.804  1.00  0.00           H  
ATOM   3235  N   GLU B 136     203.664 141.673  54.322  1.00  0.00           N  
ATOM   3236  CA  GLU B 136     203.601 141.559  55.774  1.00  0.00           C  
ATOM   3237  C   GLU B 136     202.986 142.804  56.399  1.00  0.00           C  
ATOM   3238  O   GLU B 136     202.236 142.716  57.370  1.00  0.00           O  
ATOM   3239  CB  GLU B 136     204.998 141.323  56.351  1.00  0.00           C  
ATOM   3240  CG  GLU B 136     205.554 139.928  56.105  1.00  0.00           C  
ATOM   3241  CD  GLU B 136     206.953 139.755  56.626  1.00  0.00           C  
ATOM   3242  OE1 GLU B 136     207.770 140.608  56.376  1.00  0.00           O  
ATOM   3243  OE2 GLU B 136     207.206 138.767  57.276  1.00  0.00           O  
ATOM   3244  H   GLU B 136     204.566 141.683  53.868  1.00  0.00           H  
ATOM   3245  HA  GLU B 136     202.962 140.714  56.025  1.00  0.00           H  
ATOM   3246 1HB  GLU B 136     205.696 142.042  55.920  1.00  0.00           H  
ATOM   3247 2HB  GLU B 136     204.980 141.491  57.428  1.00  0.00           H  
ATOM   3248 1HG  GLU B 136     204.905 139.199  56.590  1.00  0.00           H  
ATOM   3249 2HG  GLU B 136     205.542 139.727  55.035  1.00  0.00           H  
ATOM   3250  N   LYS B 137     203.310 143.964  55.835  1.00  0.00           N  
ATOM   3251  CA  LYS B 137     202.752 145.226  56.307  1.00  0.00           C  
ATOM   3252  C   LYS B 137     201.238 145.255  56.141  1.00  0.00           C  
ATOM   3253  O   LYS B 137     200.520 145.759  57.004  1.00  0.00           O  
ATOM   3254  CB  LYS B 137     203.386 146.403  55.561  1.00  0.00           C  
ATOM   3255  CG  LYS B 137     204.851 146.643  55.898  1.00  0.00           C  
ATOM   3256  CD  LYS B 137     205.418 147.806  55.095  1.00  0.00           C  
ATOM   3257  CE  LYS B 137     206.920 147.937  55.296  1.00  0.00           C  
ATOM   3258  NZ  LYS B 137     207.508 148.990  54.423  1.00  0.00           N  
ATOM   3259  H   LYS B 137     203.959 143.971  55.062  1.00  0.00           H  
ATOM   3260  HA  LYS B 137     202.970 145.326  57.371  1.00  0.00           H  
ATOM   3261 1HB  LYS B 137     203.310 146.235  54.487  1.00  0.00           H  
ATOM   3262 2HB  LYS B 137     202.836 147.316  55.790  1.00  0.00           H  
ATOM   3263 1HG  LYS B 137     204.951 146.864  56.961  1.00  0.00           H  
ATOM   3264 2HG  LYS B 137     205.428 145.745  55.676  1.00  0.00           H  
ATOM   3265 1HD  LYS B 137     205.213 147.651  54.034  1.00  0.00           H  
ATOM   3266 2HD  LYS B 137     204.936 148.733  55.407  1.00  0.00           H  
ATOM   3267 1HE  LYS B 137     207.127 148.187  56.335  1.00  0.00           H  
ATOM   3268 2HE  LYS B 137     207.402 146.987  55.070  1.00  0.00           H  
ATOM   3269 1HZ  LYS B 137     208.503 149.046  54.586  1.00  0.00           H  
ATOM   3270 2HZ  LYS B 137     207.338 148.760  53.455  1.00  0.00           H  
ATOM   3271 3HZ  LYS B 137     207.082 149.881  54.637  1.00  0.00           H  
ATOM   3272  N   GLN B 138     200.760 144.712  55.028  1.00  0.00           N  
ATOM   3273  CA  GLN B 138     199.328 144.656  54.756  1.00  0.00           C  
ATOM   3274  C   GLN B 138     198.679 143.477  55.474  1.00  0.00           C  
ATOM   3275  O   GLN B 138     197.470 143.468  55.700  1.00  0.00           O  
ATOM   3276  CB  GLN B 138     199.072 144.558  53.250  1.00  0.00           C  
ATOM   3277  CG  GLN B 138     199.441 145.810  52.473  1.00  0.00           C  
ATOM   3278  CD  GLN B 138     198.971 145.757  51.032  1.00  0.00           C  
ATOM   3279  OE1 GLN B 138     198.371 144.770  50.596  1.00  0.00           O  
ATOM   3280  NE2 GLN B 138     199.242 146.819  50.283  1.00  0.00           N  
ATOM   3281  H   GLN B 138     201.404 144.328  54.350  1.00  0.00           H  
ATOM   3282  HA  GLN B 138     198.868 145.566  55.135  1.00  0.00           H  
ATOM   3283 1HB  GLN B 138     199.642 143.725  52.837  1.00  0.00           H  
ATOM   3284 2HB  GLN B 138     198.016 144.351  53.073  1.00  0.00           H  
ATOM   3285 1HG  GLN B 138     198.978 146.672  52.952  1.00  0.00           H  
ATOM   3286 2HG  GLN B 138     200.526 145.920  52.475  1.00  0.00           H  
ATOM   3287 1HE2 GLN B 138     198.957 146.842  49.323  1.00  0.00           H  
ATOM   3288 2HE2 GLN B 138     199.731 147.598  50.676  1.00  0.00           H  
ATOM   3289  N   GLY B 139     199.490 142.486  55.827  1.00  0.00           N  
ATOM   3290  CA  GLY B 139     198.999 141.308  56.530  1.00  0.00           C  
ATOM   3291  C   GLY B 139     198.802 140.139  55.574  1.00  0.00           C  
ATOM   3292  O   GLY B 139     198.275 139.092  55.956  1.00  0.00           O  
ATOM   3293  H   GLY B 139     200.473 142.551  55.604  1.00  0.00           H  
ATOM   3294 1HA  GLY B 139     199.706 141.029  57.312  1.00  0.00           H  
ATOM   3295 2HA  GLY B 139     198.055 141.544  57.021  1.00  0.00           H  
ATOM   3296  N   LEU B 140     199.228 140.322  54.329  1.00  0.00           N  
ATOM   3297  CA  LEU B 140     199.076 139.291  53.308  1.00  0.00           C  
ATOM   3298  C   LEU B 140     200.192 138.259  53.399  1.00  0.00           C  
ATOM   3299  O   LEU B 140     201.007 138.130  52.486  1.00  0.00           O  
ATOM   3300  CB  LEU B 140     199.070 139.925  51.911  1.00  0.00           C  
ATOM   3301  CG  LEU B 140     197.951 140.940  51.647  1.00  0.00           C  
ATOM   3302  CD1 LEU B 140     198.190 141.623  50.307  1.00  0.00           C  
ATOM   3303  CD2 LEU B 140     196.606 140.229  51.665  1.00  0.00           C  
ATOM   3304  H   LEU B 140     199.667 141.196  54.082  1.00  0.00           H  
ATOM   3305  HA  LEU B 140     198.132 138.774  53.477  1.00  0.00           H  
ATOM   3306 1HB  LEU B 140     200.021 140.432  51.756  1.00  0.00           H  
ATOM   3307 2HB  LEU B 140     198.980 139.131  51.170  1.00  0.00           H  
ATOM   3308  HG  LEU B 140     197.966 141.709  52.420  1.00  0.00           H  
ATOM   3309 1HD1 LEU B 140     197.395 142.345  50.119  1.00  0.00           H  
ATOM   3310 2HD1 LEU B 140     199.150 142.140  50.329  1.00  0.00           H  
ATOM   3311 3HD1 LEU B 140     198.197 140.876  49.514  1.00  0.00           H  
ATOM   3312 1HD2 LEU B 140     195.810 140.951  51.478  1.00  0.00           H  
ATOM   3313 2HD2 LEU B 140     196.589 139.462  50.891  1.00  0.00           H  
ATOM   3314 3HD2 LEU B 140     196.453 139.766  52.640  1.00  0.00           H  
ATOM   3315  N   VAL B 141     200.223 137.523  54.505  1.00  0.00           N  
ATOM   3316  CA  VAL B 141     201.308 136.586  54.772  1.00  0.00           C  
ATOM   3317  C   VAL B 141     201.312 135.445  53.761  1.00  0.00           C  
ATOM   3318  O   VAL B 141     202.346 134.821  53.522  1.00  0.00           O  
ATOM   3319  CB  VAL B 141     201.177 136.008  56.193  1.00  0.00           C  
ATOM   3320  CG1 VAL B 141     201.396 137.097  57.233  1.00  0.00           C  
ATOM   3321  CG2 VAL B 141     199.810 135.363  56.366  1.00  0.00           C  
ATOM   3322  H   VAL B 141     199.475 137.616  55.178  1.00  0.00           H  
ATOM   3323  HA  VAL B 141     202.254 137.116  54.675  1.00  0.00           H  
ATOM   3324  HB  VAL B 141     201.954 135.259  56.344  1.00  0.00           H  
ATOM   3325 1HG1 VAL B 141     201.300 136.670  58.232  1.00  0.00           H  
ATOM   3326 2HG1 VAL B 141     202.393 137.519  57.114  1.00  0.00           H  
ATOM   3327 3HG1 VAL B 141     200.650 137.881  57.101  1.00  0.00           H  
ATOM   3328 1HG2 VAL B 141     199.725 134.956  57.374  1.00  0.00           H  
ATOM   3329 2HG2 VAL B 141     199.033 136.112  56.210  1.00  0.00           H  
ATOM   3330 3HG2 VAL B 141     199.692 134.560  55.639  1.00  0.00           H  
ATOM   3331  N   ASP B 142     200.152 135.180  53.172  1.00  0.00           N  
ATOM   3332  CA  ASP B 142     200.033 134.157  52.139  1.00  0.00           C  
ATOM   3333  C   ASP B 142     200.701 134.606  50.844  1.00  0.00           C  
ATOM   3334  O   ASP B 142     201.366 133.816  50.173  1.00  0.00           O  
ATOM   3335  CB  ASP B 142     198.562 133.828  51.876  1.00  0.00           C  
ATOM   3336  CG  ASP B 142     197.728 135.061  51.550  1.00  0.00           C  
ATOM   3337  OD1 ASP B 142     198.235 136.149  51.686  1.00  0.00           O  
ATOM   3338  OD2 ASP B 142     196.594 134.901  51.168  1.00  0.00           O  
ATOM   3339  H   ASP B 142     199.330 135.696  53.448  1.00  0.00           H  
ATOM   3340  HA  ASP B 142     200.547 133.258  52.481  1.00  0.00           H  
ATOM   3341 1HB  ASP B 142     198.489 133.128  51.044  1.00  0.00           H  
ATOM   3342 2HB  ASP B 142     198.135 133.341  52.753  1.00  0.00           H  
ATOM   3343  N   VAL B 143     200.518 135.875  50.498  1.00  0.00           N  
ATOM   3344  CA  VAL B 143     201.209 136.466  49.360  1.00  0.00           C  
ATOM   3345  C   VAL B 143     202.716 136.492  49.582  1.00  0.00           C  
ATOM   3346  O   VAL B 143     203.492 136.243  48.660  1.00  0.00           O  
ATOM   3347  CB  VAL B 143     200.705 137.901  49.115  1.00  0.00           C  
ATOM   3348  CG1 VAL B 143     201.568 138.599  48.075  1.00  0.00           C  
ATOM   3349  CG2 VAL B 143     199.249 137.870  48.676  1.00  0.00           C  
ATOM   3350  H   VAL B 143     199.881 136.444  51.039  1.00  0.00           H  
ATOM   3351  HA  VAL B 143     201.015 135.851  48.480  1.00  0.00           H  
ATOM   3352  HB  VAL B 143     200.794 138.470  50.041  1.00  0.00           H  
ATOM   3353 1HG1 VAL B 143     201.198 139.612  47.915  1.00  0.00           H  
ATOM   3354 2HG1 VAL B 143     202.599 138.642  48.427  1.00  0.00           H  
ATOM   3355 3HG1 VAL B 143     201.526 138.046  47.137  1.00  0.00           H  
ATOM   3356 1HG2 VAL B 143     198.899 138.888  48.505  1.00  0.00           H  
ATOM   3357 2HG2 VAL B 143     199.160 137.296  47.753  1.00  0.00           H  
ATOM   3358 3HG2 VAL B 143     198.644 137.404  49.453  1.00  0.00           H  
ATOM   3359  N   ALA B 144     203.122 136.792  50.810  1.00  0.00           N  
ATOM   3360  CA  ALA B 144     204.536 136.852  51.158  1.00  0.00           C  
ATOM   3361  C   ALA B 144     205.230 135.525  50.872  1.00  0.00           C  
ATOM   3362  O   ALA B 144     206.371 135.498  50.410  1.00  0.00           O  
ATOM   3363  CB  ALA B 144     204.708 137.235  52.621  1.00  0.00           C  
ATOM   3364  H   ALA B 144     202.432 136.984  51.525  1.00  0.00           H  
ATOM   3365  HA  ALA B 144     205.013 137.613  50.537  1.00  0.00           H  
ATOM   3366 1HB  ALA B 144     205.769 137.276  52.865  1.00  0.00           H  
ATOM   3367 2HB  ALA B 144     204.256 138.211  52.796  1.00  0.00           H  
ATOM   3368 3HB  ALA B 144     204.220 136.492  53.250  1.00  0.00           H  
ATOM   3369  N   VAL B 145     204.535 134.429  51.150  1.00  0.00           N  
ATOM   3370  CA  VAL B 145     205.053 133.098  50.857  1.00  0.00           C  
ATOM   3371  C   VAL B 145     205.212 132.887  49.357  1.00  0.00           C  
ATOM   3372  O   VAL B 145     206.230 132.371  48.897  1.00  0.00           O  
ATOM   3373  CB  VAL B 145     204.113 132.020  51.427  1.00  0.00           C  
ATOM   3374  CG1 VAL B 145     204.483 130.648  50.884  1.00  0.00           C  
ATOM   3375  CG2 VAL B 145     204.172 132.032  52.947  1.00  0.00           C  
ATOM   3376  H   VAL B 145     203.622 134.519  51.575  1.00  0.00           H  
ATOM   3377  HA  VAL B 145     206.041 133.004  51.309  1.00  0.00           H  
ATOM   3378  HB  VAL B 145     203.094 132.230  51.101  1.00  0.00           H  
ATOM   3379 1HG1 VAL B 145     203.808 129.898  51.297  1.00  0.00           H  
ATOM   3380 2HG1 VAL B 145     204.398 130.652  49.797  1.00  0.00           H  
ATOM   3381 3HG1 VAL B 145     205.507 130.408  51.168  1.00  0.00           H  
ATOM   3382 1HG2 VAL B 145     203.504 131.268  53.343  1.00  0.00           H  
ATOM   3383 2HG2 VAL B 145     205.192 131.827  53.273  1.00  0.00           H  
ATOM   3384 3HG2 VAL B 145     203.863 133.010  53.316  1.00  0.00           H  
ATOM   3385  N   GLU B 146     204.198 133.287  48.597  1.00  0.00           N  
ATOM   3386  CA  GLU B 146     204.228 133.154  47.146  1.00  0.00           C  
ATOM   3387  C   GLU B 146     205.380 133.945  46.543  1.00  0.00           C  
ATOM   3388  O   GLU B 146     206.057 133.477  45.628  1.00  0.00           O  
ATOM   3389  CB  GLU B 146     202.903 133.622  46.540  1.00  0.00           C  
ATOM   3390  CG  GLU B 146     202.770 133.364  45.046  1.00  0.00           C  
ATOM   3391  CD  GLU B 146     202.784 131.901  44.701  1.00  0.00           C  
ATOM   3392  OE1 GLU B 146     202.583 131.100  45.582  1.00  0.00           O  
ATOM   3393  OE2 GLU B 146     202.996 131.583  43.554  1.00  0.00           O  
ATOM   3394  H   GLU B 146     203.386 133.696  49.038  1.00  0.00           H  
ATOM   3395  HA  GLU B 146     204.382 132.102  46.899  1.00  0.00           H  
ATOM   3396 1HB  GLU B 146     202.076 133.119  47.041  1.00  0.00           H  
ATOM   3397 2HB  GLU B 146     202.785 134.693  46.706  1.00  0.00           H  
ATOM   3398 1HG  GLU B 146     201.835 133.799  44.694  1.00  0.00           H  
ATOM   3399 2HG  GLU B 146     203.588 133.862  44.527  1.00  0.00           H  
ATOM   3400  N   ALA B 147     205.599 135.151  47.060  1.00  0.00           N  
ATOM   3401  CA  ALA B 147     206.746 135.959  46.665  1.00  0.00           C  
ATOM   3402  C   ALA B 147     208.054 135.316  47.106  1.00  0.00           C  
ATOM   3403  O   ALA B 147     209.049 135.351  46.384  1.00  0.00           O  
ATOM   3404  CB  ALA B 147     206.626 137.363  47.237  1.00  0.00           C  
ATOM   3405  H   ALA B 147     204.955 135.514  47.750  1.00  0.00           H  
ATOM   3406  HA  ALA B 147     206.761 136.023  45.574  1.00  0.00           H  
ATOM   3407 1HB  ALA B 147     207.489 137.955  46.930  1.00  0.00           H  
ATOM   3408 2HB  ALA B 147     205.715 137.832  46.864  1.00  0.00           H  
ATOM   3409 3HB  ALA B 147     206.588 137.311  48.322  1.00  0.00           H  
ATOM   3410  N   ALA B 148     208.044 134.729  48.298  1.00  0.00           N  
ATOM   3411  CA  ALA B 148     209.218 134.044  48.824  1.00  0.00           C  
ATOM   3412  C   ALA B 148     209.578 132.834  47.970  1.00  0.00           C  
ATOM   3413  O   ALA B 148     210.755 132.532  47.766  1.00  0.00           O  
ATOM   3414  CB  ALA B 148     208.987 133.621  50.267  1.00  0.00           C  
ATOM   3415  H   ALA B 148     207.202 134.759  48.855  1.00  0.00           H  
ATOM   3416  HA  ALA B 148     210.063 134.731  48.793  1.00  0.00           H  
ATOM   3417 1HB  ALA B 148     209.871 133.110  50.644  1.00  0.00           H  
ATOM   3418 2HB  ALA B 148     208.788 134.504  50.875  1.00  0.00           H  
ATOM   3419 3HB  ALA B 148     208.131 132.948  50.315  1.00  0.00           H  
ATOM   3420  N   ARG B 149     208.557 132.142  47.471  1.00  0.00           N  
ATOM   3421  CA  ARG B 149     208.762 131.030  46.553  1.00  0.00           C  
ATOM   3422  C   ARG B 149     209.505 131.477  45.301  1.00  0.00           C  
ATOM   3423  O   ARG B 149     210.377 130.768  44.799  1.00  0.00           O  
ATOM   3424  CB  ARG B 149     207.430 130.412  46.154  1.00  0.00           C  
ATOM   3425  CG  ARG B 149     206.765 129.574  47.235  1.00  0.00           C  
ATOM   3426  CD  ARG B 149     205.409 129.126  46.826  1.00  0.00           C  
ATOM   3427  NE  ARG B 149     204.802 128.256  47.820  1.00  0.00           N  
ATOM   3428  CZ  ARG B 149     203.478 128.036  47.938  1.00  0.00           C  
ATOM   3429  NH1 ARG B 149     202.638 128.628  47.119  1.00  0.00           N  
ATOM   3430  NH2 ARG B 149     203.025 127.224  48.878  1.00  0.00           N  
ATOM   3431  H   ARG B 149     207.616 132.397  47.736  1.00  0.00           H  
ATOM   3432  HA  ARG B 149     209.375 130.278  47.050  1.00  0.00           H  
ATOM   3433 1HB  ARG B 149     206.733 131.201  45.873  1.00  0.00           H  
ATOM   3434 2HB  ARG B 149     207.571 129.774  45.282  1.00  0.00           H  
ATOM   3435 1HG  ARG B 149     207.372 128.691  47.435  1.00  0.00           H  
ATOM   3436 2HG  ARG B 149     206.671 130.164  48.147  1.00  0.00           H  
ATOM   3437 1HD  ARG B 149     204.764 129.994  46.694  1.00  0.00           H  
ATOM   3438 2HD  ARG B 149     205.475 128.577  45.887  1.00  0.00           H  
ATOM   3439  HE  ARG B 149     205.417 127.783  48.469  1.00  0.00           H  
ATOM   3440 1HH1 ARG B 149     202.984 129.248  46.401  1.00  0.00           H  
ATOM   3441 2HH1 ARG B 149     201.646 128.462  47.208  1.00  0.00           H  
ATOM   3442 1HH2 ARG B 149     203.671 126.769  49.508  1.00  0.00           H  
ATOM   3443 2HH2 ARG B 149     202.033 127.059  48.967  1.00  0.00           H  
ATOM   3444  N   VAL B 150     209.155 132.658  44.801  1.00  0.00           N  
ATOM   3445  CA  VAL B 150     209.840 133.237  43.652  1.00  0.00           C  
ATOM   3446  C   VAL B 150     211.267 133.636  44.006  1.00  0.00           C  
ATOM   3447  O   VAL B 150     212.200 133.378  43.245  1.00  0.00           O  
ATOM   3448  CB  VAL B 150     209.076 134.473  43.141  1.00  0.00           C  
ATOM   3449  CG1 VAL B 150     209.859 135.164  42.035  1.00  0.00           C  
ATOM   3450  CG2 VAL B 150     207.696 134.062  42.648  1.00  0.00           C  
ATOM   3451  H   VAL B 150     208.393 133.166  45.228  1.00  0.00           H  
ATOM   3452  HA  VAL B 150     209.892 132.485  42.865  1.00  0.00           H  
ATOM   3453  HB  VAL B 150     208.973 135.188  43.957  1.00  0.00           H  
ATOM   3454 1HG1 VAL B 150     209.305 136.036  41.686  1.00  0.00           H  
ATOM   3455 2HG1 VAL B 150     210.828 135.482  42.420  1.00  0.00           H  
ATOM   3456 3HG1 VAL B 150     210.006 134.472  41.206  1.00  0.00           H  
ATOM   3457 1HG2 VAL B 150     207.161 134.941  42.290  1.00  0.00           H  
ATOM   3458 2HG2 VAL B 150     207.799 133.343  41.836  1.00  0.00           H  
ATOM   3459 3HG2 VAL B 150     207.138 133.607  43.467  1.00  0.00           H  
ATOM   3460  N   ALA B 151     211.429 134.268  45.163  1.00  0.00           N  
ATOM   3461  CA  ALA B 151     212.732 134.770  45.585  1.00  0.00           C  
ATOM   3462  C   ALA B 151     213.738 133.637  45.733  1.00  0.00           C  
ATOM   3463  O   ALA B 151     214.890 133.757  45.314  1.00  0.00           O  
ATOM   3464  CB  ALA B 151     212.607 135.541  46.890  1.00  0.00           C  
ATOM   3465  H   ALA B 151     210.631 134.401  45.767  1.00  0.00           H  
ATOM   3466  HA  ALA B 151     213.106 135.447  44.817  1.00  0.00           H  
ATOM   3467 1HB  ALA B 151     213.587 135.909  47.193  1.00  0.00           H  
ATOM   3468 2HB  ALA B 151     211.929 136.383  46.754  1.00  0.00           H  
ATOM   3469 3HB  ALA B 151     212.213 134.882  47.664  1.00  0.00           H  
ATOM   3470  N   VAL B 152     213.297 132.535  46.330  1.00  0.00           N  
ATOM   3471  CA  VAL B 152     214.181 131.409  46.608  1.00  0.00           C  
ATOM   3472  C   VAL B 152     214.510 130.642  45.334  1.00  0.00           C  
ATOM   3473  O   VAL B 152     215.627 130.153  45.163  1.00  0.00           O  
ATOM   3474  CB  VAL B 152     213.527 130.453  47.624  1.00  0.00           C  
ATOM   3475  CG1 VAL B 152     212.474 129.591  46.944  1.00  0.00           C  
ATOM   3476  CG2 VAL B 152     214.591 129.588  48.281  1.00  0.00           C  
ATOM   3477  H   VAL B 152     212.325 132.476  46.601  1.00  0.00           H  
ATOM   3478  HA  VAL B 152     215.116 131.792  47.014  1.00  0.00           H  
ATOM   3479  HB  VAL B 152     213.015 131.043  48.385  1.00  0.00           H  
ATOM   3480 1HG1 VAL B 152     212.023 128.922  47.676  1.00  0.00           H  
ATOM   3481 2HG1 VAL B 152     211.704 130.229  46.511  1.00  0.00           H  
ATOM   3482 3HG1 VAL B 152     212.943 129.001  46.155  1.00  0.00           H  
ATOM   3483 1HG2 VAL B 152     214.122 128.917  48.999  1.00  0.00           H  
ATOM   3484 2HG2 VAL B 152     215.106 129.004  47.519  1.00  0.00           H  
ATOM   3485 3HG2 VAL B 152     215.310 130.226  48.797  1.00  0.00           H  
ATOM   3486  N   GLU B 153     213.531 130.539  44.441  1.00  0.00           N  
ATOM   3487  CA  GLU B 153     213.736 129.893  43.150  1.00  0.00           C  
ATOM   3488  C   GLU B 153     214.644 130.726  42.254  1.00  0.00           C  
ATOM   3489  O   GLU B 153     215.515 130.189  41.566  1.00  0.00           O  
ATOM   3490  CB  GLU B 153     212.395 129.656  42.452  1.00  0.00           C  
ATOM   3491  CG  GLU B 153     212.502 128.968  41.099  1.00  0.00           C  
ATOM   3492  CD  GLU B 153     213.058 127.574  41.193  1.00  0.00           C  
ATOM   3493  OE1 GLU B 153     213.064 127.029  42.270  1.00  0.00           O  
ATOM   3494  OE2 GLU B 153     213.478 127.054  40.186  1.00  0.00           O  
ATOM   3495  H   GLU B 153     212.623 130.919  44.661  1.00  0.00           H  
ATOM   3496  HA  GLU B 153     214.227 128.933  43.317  1.00  0.00           H  
ATOM   3497 1HB  GLU B 153     211.756 129.042  43.089  1.00  0.00           H  
ATOM   3498 2HB  GLU B 153     211.889 130.609  42.303  1.00  0.00           H  
ATOM   3499 1HG  GLU B 153     211.511 128.922  40.647  1.00  0.00           H  
ATOM   3500 2HG  GLU B 153     213.140 129.565  40.449  1.00  0.00           H  
ATOM   3501  N   ALA B 154     214.439 132.037  42.267  1.00  0.00           N  
ATOM   3502  CA  ALA B 154     215.247 132.949  41.467  1.00  0.00           C  
ATOM   3503  C   ALA B 154     216.714 132.885  41.873  1.00  0.00           C  
ATOM   3504  O   ALA B 154     217.599 132.787  41.023  1.00  0.00           O  
ATOM   3505  CB  ALA B 154     214.725 134.373  41.593  1.00  0.00           C  
ATOM   3506  H   ALA B 154     213.703 132.414  42.849  1.00  0.00           H  
ATOM   3507  HA  ALA B 154     215.180 132.642  40.422  1.00  0.00           H  
ATOM   3508 1HB  ALA B 154     215.338 135.040  40.990  1.00  0.00           H  
ATOM   3509 2HB  ALA B 154     213.693 134.413  41.244  1.00  0.00           H  
ATOM   3510 3HB  ALA B 154     214.768 134.683  42.636  1.00  0.00           H  
ATOM   3511  N   ALA B 155     216.965 132.945  43.175  1.00  0.00           N  
ATOM   3512  CA  ALA B 155     218.325 132.892  43.698  1.00  0.00           C  
ATOM   3513  C   ALA B 155     218.936 131.510  43.501  1.00  0.00           C  
ATOM   3514  O   ALA B 155     220.117 131.384  43.176  1.00  0.00           O  
ATOM   3515  CB  ALA B 155     218.343 133.274  45.170  1.00  0.00           C  
ATOM   3516  H   ALA B 155     216.193 133.030  43.822  1.00  0.00           H  
ATOM   3517  HA  ALA B 155     218.936 133.606  43.144  1.00  0.00           H  
ATOM   3518 1HB  ALA B 155     219.366 133.227  45.546  1.00  0.00           H  
ATOM   3519 2HB  ALA B 155     217.958 134.286  45.290  1.00  0.00           H  
ATOM   3520 3HB  ALA B 155     217.720 132.580  45.734  1.00  0.00           H  
ATOM   3521  N   LYS B 156     218.126 130.476  43.700  1.00  0.00           N  
ATOM   3522  CA  LYS B 156     218.590 129.102  43.562  1.00  0.00           C  
ATOM   3523  C   LYS B 156     219.083 128.825  42.148  1.00  0.00           C  
ATOM   3524  O   LYS B 156     220.137 128.222  41.953  1.00  0.00           O  
ATOM   3525  CB  LYS B 156     217.475 128.121  43.931  1.00  0.00           C  
ATOM   3526  CG  LYS B 156     217.858 126.653  43.797  1.00  0.00           C  
ATOM   3527  CD  LYS B 156     216.747 125.743  44.298  1.00  0.00           C  
ATOM   3528  CE  LYS B 156     217.063 124.280  44.027  1.00  0.00           C  
ATOM   3529  NZ  LYS B 156     216.047 123.371  44.624  1.00  0.00           N  
ATOM   3530  H   LYS B 156     217.163 130.648  43.950  1.00  0.00           H  
ATOM   3531  HA  LYS B 156     219.431 128.950  44.239  1.00  0.00           H  
ATOM   3532 1HB  LYS B 156     217.166 128.293  44.963  1.00  0.00           H  
ATOM   3533 2HB  LYS B 156     216.607 128.300  43.296  1.00  0.00           H  
ATOM   3534 1HG  LYS B 156     218.059 126.424  42.749  1.00  0.00           H  
ATOM   3535 2HG  LYS B 156     218.762 126.459  44.372  1.00  0.00           H  
ATOM   3536 1HD  LYS B 156     216.616 125.886  45.372  1.00  0.00           H  
ATOM   3537 2HD  LYS B 156     215.812 126.001  43.799  1.00  0.00           H  
ATOM   3538 1HE  LYS B 156     217.098 124.109  42.952  1.00  0.00           H  
ATOM   3539 2HE  LYS B 156     218.041 124.036  44.444  1.00  0.00           H  
ATOM   3540 1HZ  LYS B 156     216.293 122.412  44.424  1.00  0.00           H  
ATOM   3541 2HZ  LYS B 156     216.019 123.509  45.625  1.00  0.00           H  
ATOM   3542 3HZ  LYS B 156     215.140 123.575  44.230  1.00  0.00           H  
ATOM   3543  N   GLN B 157     218.311 129.271  41.162  1.00  0.00           N  
ATOM   3544  CA  GLN B 157     218.675 129.085  39.760  1.00  0.00           C  
ATOM   3545  C   GLN B 157     219.861 129.960  39.379  1.00  0.00           C  
ATOM   3546  O   GLN B 157     220.701 129.567  38.567  1.00  0.00           O  
ATOM   3547  CB  GLN B 157     217.482 129.395  38.851  1.00  0.00           C  
ATOM   3548  CG  GLN B 157     216.336 128.408  38.969  1.00  0.00           C  
ATOM   3549  CD  GLN B 157     216.762 126.985  38.658  1.00  0.00           C  
ATOM   3550  OE1 GLN B 157     217.696 126.758  37.884  1.00  0.00           O  
ATOM   3551  NE2 GLN B 157     216.079 126.017  39.259  1.00  0.00           N  
ATOM   3552  H   GLN B 157     217.452 129.749  41.387  1.00  0.00           H  
ATOM   3553  HA  GLN B 157     218.970 128.047  39.614  1.00  0.00           H  
ATOM   3554 1HB  GLN B 157     217.097 130.388  39.084  1.00  0.00           H  
ATOM   3555 2HB  GLN B 157     217.811 129.407  37.813  1.00  0.00           H  
ATOM   3556 1HG  GLN B 157     215.950 128.433  39.989  1.00  0.00           H  
ATOM   3557 2HG  GLN B 157     215.552 128.690  38.267  1.00  0.00           H  
ATOM   3558 1HE2 GLN B 157     216.315 125.060  39.093  1.00  0.00           H  
ATOM   3559 2HE2 GLN B 157     215.329 126.247  39.879  1.00  0.00           H  
ATOM   3560  N   ALA B 158     219.926 131.149  39.970  1.00  0.00           N  
ATOM   3561  CA  ALA B 158     221.051 132.054  39.751  1.00  0.00           C  
ATOM   3562  C   ALA B 158     222.321 131.517  40.395  1.00  0.00           C  
ATOM   3563  O   ALA B 158     223.426 131.766  39.913  1.00  0.00           O  
ATOM   3564  CB  ALA B 158     220.728 133.440  40.289  1.00  0.00           C  
ATOM   3565  H   ALA B 158     219.179 131.436  40.585  1.00  0.00           H  
ATOM   3566  HA  ALA B 158     221.224 132.124  38.675  1.00  0.00           H  
ATOM   3567 1HB  ALA B 158     221.577 134.102  40.119  1.00  0.00           H  
ATOM   3568 2HB  ALA B 158     219.850 133.835  39.776  1.00  0.00           H  
ATOM   3569 3HB  ALA B 158     220.526 133.377  41.356  1.00  0.00           H  
ATOM   3570  N   GLY B 159     222.158 130.779  41.488  1.00  0.00           N  
ATOM   3571  CA  GLY B 159     223.297 130.248  42.230  1.00  0.00           C  
ATOM   3572  C   GLY B 159     223.744 131.215  43.317  1.00  0.00           C  
ATOM   3573  O   GLY B 159     224.836 131.078  43.871  1.00  0.00           O  
ATOM   3574  H   GLY B 159     221.224 130.583  41.814  1.00  0.00           H  
ATOM   3575 1HA  GLY B 159     223.025 129.292  42.678  1.00  0.00           H  
ATOM   3576 2HA  GLY B 159     224.121 130.058  41.544  1.00  0.00           H  
ATOM   3577  N   ASP B 160     222.899 132.194  43.618  1.00  0.00           N  
ATOM   3578  CA  ASP B 160     223.244 133.236  44.577  1.00  0.00           C  
ATOM   3579  C   ASP B 160     222.977 132.781  46.007  1.00  0.00           C  
ATOM   3580  O   ASP B 160     221.920 133.064  46.572  1.00  0.00           O  
ATOM   3581  CB  ASP B 160     222.456 134.515  44.288  1.00  0.00           C  
ATOM   3582  CG  ASP B 160     222.966 135.260  43.062  1.00  0.00           C  
ATOM   3583  OD1 ASP B 160     224.039 134.945  42.603  1.00  0.00           O  
ATOM   3584  OD2 ASP B 160     222.280 136.139  42.597  1.00  0.00           O  
ATOM   3585  H   ASP B 160     221.992 132.215  43.172  1.00  0.00           H  
ATOM   3586  HA  ASP B 160     224.310 133.448  44.491  1.00  0.00           H  
ATOM   3587 1HB  ASP B 160     221.405 134.268  44.133  1.00  0.00           H  
ATOM   3588 2HB  ASP B 160     222.512 135.180  45.149  1.00  0.00           H  
ATOM   3589  N   GLN B 161     223.941 132.074  46.587  1.00  0.00           N  
ATOM   3590  CA  GLN B 161     223.794 131.543  47.937  1.00  0.00           C  
ATOM   3591  C   GLN B 161     223.620 132.663  48.954  1.00  0.00           C  
ATOM   3592  O   GLN B 161     222.897 132.514  49.937  1.00  0.00           O  
ATOM   3593  CB  GLN B 161     225.005 130.684  48.308  1.00  0.00           C  
ATOM   3594  CG  GLN B 161     225.080 129.359  47.567  1.00  0.00           C  
ATOM   3595  CD  GLN B 161     226.264 128.518  48.003  1.00  0.00           C  
ATOM   3596  OE1 GLN B 161     227.413 128.969  47.961  1.00  0.00           O  
ATOM   3597  NE2 GLN B 161     225.992 127.289  48.425  1.00  0.00           N  
ATOM   3598  H   GLN B 161     224.797 131.901  46.079  1.00  0.00           H  
ATOM   3599  HA  GLN B 161     222.897 130.925  47.962  1.00  0.00           H  
ATOM   3600 1HB  GLN B 161     225.922 131.236  48.101  1.00  0.00           H  
ATOM   3601 2HB  GLN B 161     224.987 130.471  49.377  1.00  0.00           H  
ATOM   3602 1HG  GLN B 161     224.168 128.794  47.763  1.00  0.00           H  
ATOM   3603 2HG  GLN B 161     225.175 129.557  46.499  1.00  0.00           H  
ATOM   3604 1HE2 GLN B 161     226.734 126.687  48.726  1.00  0.00           H  
ATOM   3605 2HE2 GLN B 161     225.047 126.964  48.444  1.00  0.00           H  
ATOM   3606  N   ASP B 162     224.286 133.786  48.709  1.00  0.00           N  
ATOM   3607  CA  ASP B 162     224.199 134.938  49.599  1.00  0.00           C  
ATOM   3608  C   ASP B 162     222.787 135.511  49.618  1.00  0.00           C  
ATOM   3609  O   ASP B 162     222.309 135.976  50.654  1.00  0.00           O  
ATOM   3610  CB  ASP B 162     225.192 136.022  49.174  1.00  0.00           C  
ATOM   3611  CG  ASP B 162     226.635 135.667  49.504  1.00  0.00           C  
ATOM   3612  OD1 ASP B 162     226.841 134.815  50.336  1.00  0.00           O  
ATOM   3613  OD2 ASP B 162     227.517 136.252  48.923  1.00  0.00           O  
ATOM   3614  H   ASP B 162     224.871 133.844  47.889  1.00  0.00           H  
ATOM   3615  HA  ASP B 162     224.437 134.613  50.613  1.00  0.00           H  
ATOM   3616 1HB  ASP B 162     225.110 136.188  48.100  1.00  0.00           H  
ATOM   3617 2HB  ASP B 162     224.941 136.960  49.670  1.00  0.00           H  
ATOM   3618  N   VAL B 163     222.124 135.478  48.469  1.00  0.00           N  
ATOM   3619  CA  VAL B 163     220.748 135.949  48.361  1.00  0.00           C  
ATOM   3620  C   VAL B 163     219.782 134.982  49.031  1.00  0.00           C  
ATOM   3621  O   VAL B 163     218.839 135.400  49.703  1.00  0.00           O  
ATOM   3622  CB  VAL B 163     220.356 136.121  46.882  1.00  0.00           C  
ATOM   3623  CG1 VAL B 163     218.871 136.429  46.757  1.00  0.00           C  
ATOM   3624  CG2 VAL B 163     221.190 137.225  46.249  1.00  0.00           C  
ATOM   3625  H   VAL B 163     222.586 135.114  47.645  1.00  0.00           H  
ATOM   3626  HA  VAL B 163     220.671 136.907  48.878  1.00  0.00           H  
ATOM   3627  HB  VAL B 163     220.535 135.183  46.357  1.00  0.00           H  
ATOM   3628 1HG1 VAL B 163     218.611 136.547  45.705  1.00  0.00           H  
ATOM   3629 2HG1 VAL B 163     218.293 135.609  47.184  1.00  0.00           H  
ATOM   3630 3HG1 VAL B 163     218.644 137.351  47.292  1.00  0.00           H  
ATOM   3631 1HG2 VAL B 163     220.907 137.341  45.204  1.00  0.00           H  
ATOM   3632 2HG2 VAL B 163     221.016 138.162  46.778  1.00  0.00           H  
ATOM   3633 3HG2 VAL B 163     222.247 136.964  46.313  1.00  0.00           H  
ATOM   3634  N   LEU B 164     220.021 133.689  48.841  1.00  0.00           N  
ATOM   3635  CA  LEU B 164     219.209 132.659  49.476  1.00  0.00           C  
ATOM   3636  C   LEU B 164     219.203 132.817  50.994  1.00  0.00           C  
ATOM   3637  O   LEU B 164     218.177 132.626  51.644  1.00  0.00           O  
ATOM   3638  CB  LEU B 164     219.733 131.267  49.103  1.00  0.00           C  
ATOM   3639  CG  LEU B 164     219.416 130.799  47.676  1.00  0.00           C  
ATOM   3640  CD1 LEU B 164     220.204 129.532  47.371  1.00  0.00           C  
ATOM   3641  CD2 LEU B 164     217.921 130.559  47.541  1.00  0.00           C  
ATOM   3642  H   LEU B 164     220.784 133.412  48.241  1.00  0.00           H  
ATOM   3643  HA  LEU B 164     218.180 132.766  49.130  1.00  0.00           H  
ATOM   3644 1HB  LEU B 164     220.815 131.260  49.222  1.00  0.00           H  
ATOM   3645 2HB  LEU B 164     219.307 130.538  49.792  1.00  0.00           H  
ATOM   3646  HG  LEU B 164     219.728 131.563  46.965  1.00  0.00           H  
ATOM   3647 1HD1 LEU B 164     219.979 129.199  46.359  1.00  0.00           H  
ATOM   3648 2HD1 LEU B 164     221.271 129.737  47.457  1.00  0.00           H  
ATOM   3649 3HD1 LEU B 164     219.925 128.752  48.079  1.00  0.00           H  
ATOM   3650 1HD2 LEU B 164     217.695 130.227  46.527  1.00  0.00           H  
ATOM   3651 2HD2 LEU B 164     217.609 129.792  48.251  1.00  0.00           H  
ATOM   3652 3HD2 LEU B 164     217.383 131.485  47.747  1.00  0.00           H  
ATOM   3653  N   ARG B 165     220.357 133.171  51.548  1.00  0.00           N  
ATOM   3654  CA  ARG B 165     220.457 133.492  52.967  1.00  0.00           C  
ATOM   3655  C   ARG B 165     219.516 134.629  53.344  1.00  0.00           C  
ATOM   3656  O   ARG B 165     218.811 134.557  54.349  1.00  0.00           O  
ATOM   3657  CB  ARG B 165     221.884 133.879  53.328  1.00  0.00           C  
ATOM   3658  CG  ARG B 165     222.132 134.095  54.812  1.00  0.00           C  
ATOM   3659  CD  ARG B 165     223.573 134.304  55.104  1.00  0.00           C  
ATOM   3660  NE  ARG B 165     224.368 133.132  54.779  1.00  0.00           N  
ATOM   3661  CZ  ARG B 165     225.278 133.073  53.786  1.00  0.00           C  
ATOM   3662  NH1 ARG B 165     225.495 134.128  53.032  1.00  0.00           N  
ATOM   3663  NH2 ARG B 165     225.951 131.956  53.571  1.00  0.00           N  
ATOM   3664  H   ARG B 165     221.186 133.219  50.973  1.00  0.00           H  
ATOM   3665  HA  ARG B 165     220.162 132.614  53.543  1.00  0.00           H  
ATOM   3666 1HB  ARG B 165     222.569 133.102  52.989  1.00  0.00           H  
ATOM   3667 2HB  ARG B 165     222.153 134.801  52.811  1.00  0.00           H  
ATOM   3668 1HG  ARG B 165     221.582 134.974  55.149  1.00  0.00           H  
ATOM   3669 2HG  ARG B 165     221.793 133.221  55.368  1.00  0.00           H  
ATOM   3670 1HD  ARG B 165     223.946 135.141  54.514  1.00  0.00           H  
ATOM   3671 2HD  ARG B 165     223.703 134.521  56.163  1.00  0.00           H  
ATOM   3672  HE  ARG B 165     224.229 132.300  55.337  1.00  0.00           H  
ATOM   3673 1HH1 ARG B 165     224.980 134.982  53.197  1.00  0.00           H  
ATOM   3674 2HH1 ARG B 165     226.177 134.085  52.288  1.00  0.00           H  
ATOM   3675 1HH2 ARG B 165     225.783 131.146  54.151  1.00  0.00           H  
ATOM   3676 2HH2 ARG B 165     226.632 131.914  52.828  1.00  0.00           H  
ATOM   3677  N   LYS B 166     219.507 135.679  52.527  1.00  0.00           N  
ATOM   3678  CA  LYS B 166     218.580 136.788  52.714  1.00  0.00           C  
ATOM   3679  C   LYS B 166     217.134 136.316  52.618  1.00  0.00           C  
ATOM   3680  O   LYS B 166     216.276 136.757  53.381  1.00  0.00           O  
ATOM   3681  CB  LYS B 166     218.845 137.887  51.684  1.00  0.00           C  
ATOM   3682  CG  LYS B 166     218.002 139.141  51.871  1.00  0.00           C  
ATOM   3683  CD  LYS B 166     218.356 140.204  50.843  1.00  0.00           C  
ATOM   3684  CE  LYS B 166     217.524 141.464  51.039  1.00  0.00           C  
ATOM   3685  NZ  LYS B 166     217.885 142.526  50.061  1.00  0.00           N  
ATOM   3686  H   LYS B 166     220.163 135.710  51.761  1.00  0.00           H  
ATOM   3687  HA  LYS B 166     218.728 137.197  53.713  1.00  0.00           H  
ATOM   3688 1HB  LYS B 166     219.895 138.180  51.727  1.00  0.00           H  
ATOM   3689 2HB  LYS B 166     218.653 137.502  50.683  1.00  0.00           H  
ATOM   3690 1HG  LYS B 166     216.945 138.888  51.771  1.00  0.00           H  
ATOM   3691 2HG  LYS B 166     218.166 139.544  52.871  1.00  0.00           H  
ATOM   3692 1HD  LYS B 166     219.412 140.459  50.932  1.00  0.00           H  
ATOM   3693 2HD  LYS B 166     218.177 139.815  49.841  1.00  0.00           H  
ATOM   3694 1HE  LYS B 166     216.468 141.224  50.922  1.00  0.00           H  
ATOM   3695 2HE  LYS B 166     217.677 141.848  52.046  1.00  0.00           H  
ATOM   3696 1HZ  LYS B 166     217.313 143.342  50.224  1.00  0.00           H  
ATOM   3697 2HZ  LYS B 166     218.859 142.771  50.173  1.00  0.00           H  
ATOM   3698 3HZ  LYS B 166     217.729 142.189  49.123  1.00  0.00           H  
ATOM   3699  N   VAL B 167     216.871 135.419  51.674  1.00  0.00           N  
ATOM   3700  CA  VAL B 167     215.534 134.869  51.491  1.00  0.00           C  
ATOM   3701  C   VAL B 167     215.094 134.072  52.713  1.00  0.00           C  
ATOM   3702  O   VAL B 167     213.951 134.180  53.157  1.00  0.00           O  
ATOM   3703  CB  VAL B 167     215.496 133.960  50.249  1.00  0.00           C  
ATOM   3704  CG1 VAL B 167     214.164 133.228  50.164  1.00  0.00           C  
ATOM   3705  CG2 VAL B 167     215.737 134.787  48.995  1.00  0.00           C  
ATOM   3706  H   VAL B 167     217.618 135.109  51.067  1.00  0.00           H  
ATOM   3707  HA  VAL B 167     214.833 135.695  51.367  1.00  0.00           H  
ATOM   3708  HB  VAL B 167     216.273 133.202  50.340  1.00  0.00           H  
ATOM   3709 1HG1 VAL B 167     214.154 132.591  49.280  1.00  0.00           H  
ATOM   3710 2HG1 VAL B 167     214.028 132.615  51.054  1.00  0.00           H  
ATOM   3711 3HG1 VAL B 167     213.353 133.955  50.095  1.00  0.00           H  
ATOM   3712 1HG2 VAL B 167     215.709 134.138  48.120  1.00  0.00           H  
ATOM   3713 2HG2 VAL B 167     214.962 135.549  48.907  1.00  0.00           H  
ATOM   3714 3HG2 VAL B 167     216.713 135.268  49.059  1.00  0.00           H  
ATOM   3715  N   SER B 168     216.009 133.271  53.251  1.00  0.00           N  
ATOM   3716  CA  SER B 168     215.707 132.428  54.402  1.00  0.00           C  
ATOM   3717  C   SER B 168     215.292 133.264  55.604  1.00  0.00           C  
ATOM   3718  O   SER B 168     214.394 132.885  56.358  1.00  0.00           O  
ATOM   3719  CB  SER B 168     216.912 131.580  54.757  1.00  0.00           C  
ATOM   3720  OG  SER B 168     217.902 132.350  55.382  1.00  0.00           O  
ATOM   3721  H   SER B 168     216.936 133.247  52.854  1.00  0.00           H  
ATOM   3722  HA  SER B 168     214.867 131.781  54.145  1.00  0.00           H  
ATOM   3723 1HB  SER B 168     216.605 130.771  55.420  1.00  0.00           H  
ATOM   3724 2HB  SER B 168     217.317 131.126  53.854  1.00  0.00           H  
ATOM   3725  HG  SER B 168     218.260 132.924  54.700  1.00  0.00           H  
ATOM   3726  N   GLU B 169     215.950 134.406  55.780  1.00  0.00           N  
ATOM   3727  CA  GLU B 169     215.606 135.332  56.853  1.00  0.00           C  
ATOM   3728  C   GLU B 169     214.180 135.847  56.699  1.00  0.00           C  
ATOM   3729  O   GLU B 169     213.421 135.902  57.666  1.00  0.00           O  
ATOM   3730  CB  GLU B 169     216.585 136.508  56.876  1.00  0.00           C  
ATOM   3731  CG  GLU B 169     216.312 137.531  57.969  1.00  0.00           C  
ATOM   3732  CD  GLU B 169     217.320 138.647  57.990  1.00  0.00           C  
ATOM   3733  OE1 GLU B 169     218.280 138.570  57.261  1.00  0.00           O  
ATOM   3734  OE2 GLU B 169     217.128 139.579  58.736  1.00  0.00           O  
ATOM   3735  H   GLU B 169     216.707 134.638  55.154  1.00  0.00           H  
ATOM   3736  HA  GLU B 169     215.664 134.798  57.802  1.00  0.00           H  
ATOM   3737 1HB  GLU B 169     217.600 136.135  57.012  1.00  0.00           H  
ATOM   3738 2HB  GLU B 169     216.553 137.026  55.917  1.00  0.00           H  
ATOM   3739 1HG  GLU B 169     215.320 137.955  57.816  1.00  0.00           H  
ATOM   3740 2HG  GLU B 169     216.316 137.026  58.933  1.00  0.00           H  
ATOM   3741  N   GLN B 170     213.822 136.226  55.478  1.00  0.00           N  
ATOM   3742  CA  GLN B 170     212.477 136.707  55.187  1.00  0.00           C  
ATOM   3743  C   GLN B 170     211.445 135.600  55.365  1.00  0.00           C  
ATOM   3744  O   GLN B 170     210.346 135.837  55.865  1.00  0.00           O  
ATOM   3745  CB  GLN B 170     212.403 137.265  53.763  1.00  0.00           C  
ATOM   3746  CG  GLN B 170     211.059 137.875  53.403  1.00  0.00           C  
ATOM   3747  CD  GLN B 170     210.706 139.061  54.282  1.00  0.00           C  
ATOM   3748  OE1 GLN B 170     211.523 139.963  54.488  1.00  0.00           O  
ATOM   3749  NE2 GLN B 170     209.486 139.065  54.805  1.00  0.00           N  
ATOM   3750  H   GLN B 170     214.500 136.179  54.728  1.00  0.00           H  
ATOM   3751  HA  GLN B 170     212.234 137.502  55.893  1.00  0.00           H  
ATOM   3752 1HB  GLN B 170     213.166 138.032  53.633  1.00  0.00           H  
ATOM   3753 2HB  GLN B 170     212.614 136.470  53.048  1.00  0.00           H  
ATOM   3754 1HG  GLN B 170     211.092 138.215  52.367  1.00  0.00           H  
ATOM   3755 2HG  GLN B 170     210.284 137.118  53.522  1.00  0.00           H  
ATOM   3756 1HE2 GLN B 170     209.197 139.821  55.393  1.00  0.00           H  
ATOM   3757 2HE2 GLN B 170     208.856 138.313  54.612  1.00  0.00           H  
ATOM   3758  N   ALA B 171     211.808 134.389  54.956  1.00  0.00           N  
ATOM   3759  CA  ALA B 171     210.915 133.242  55.069  1.00  0.00           C  
ATOM   3760  C   ALA B 171     210.578 132.949  56.527  1.00  0.00           C  
ATOM   3761  O   ALA B 171     209.437 132.630  56.857  1.00  0.00           O  
ATOM   3762  CB  ALA B 171     211.539 132.019  54.413  1.00  0.00           C  
ATOM   3763  H   ALA B 171     212.726 134.261  54.556  1.00  0.00           H  
ATOM   3764  HA  ALA B 171     209.983 133.478  54.556  1.00  0.00           H  
ATOM   3765 1HB  ALA B 171     210.859 131.170  54.506  1.00  0.00           H  
ATOM   3766 2HB  ALA B 171     211.719 132.224  53.359  1.00  0.00           H  
ATOM   3767 3HB  ALA B 171     212.481 131.784  54.904  1.00  0.00           H  
ATOM   3768  N   GLU B 172     211.580 133.059  57.393  1.00  0.00           N  
ATOM   3769  CA  GLU B 172     211.382 132.841  58.821  1.00  0.00           C  
ATOM   3770  C   GLU B 172     210.473 133.906  59.421  1.00  0.00           C  
ATOM   3771  O   GLU B 172     209.617 133.608  60.254  1.00  0.00           O  
ATOM   3772  CB  GLU B 172     212.727 132.835  59.551  1.00  0.00           C  
ATOM   3773  CG  GLU B 172     213.564 131.586  59.318  1.00  0.00           C  
ATOM   3774  CD  GLU B 172     214.859 131.598  60.082  1.00  0.00           C  
ATOM   3775  OE1 GLU B 172     215.175 132.609  60.661  1.00  0.00           O  
ATOM   3776  OE2 GLU B 172     215.531 130.594  60.087  1.00  0.00           O  
ATOM   3777  H   GLU B 172     212.499 133.299  57.054  1.00  0.00           H  
ATOM   3778  HA  GLU B 172     210.894 131.876  58.961  1.00  0.00           H  
ATOM   3779 1HB  GLU B 172     213.315 133.697  59.237  1.00  0.00           H  
ATOM   3780 2HB  GLU B 172     212.558 132.929  60.625  1.00  0.00           H  
ATOM   3781 1HG  GLU B 172     212.986 130.713  59.618  1.00  0.00           H  
ATOM   3782 2HG  GLU B 172     213.777 131.499  58.253  1.00  0.00           H  
ATOM   3783  N   ARG B 173     210.664 135.150  58.992  1.00  0.00           N  
ATOM   3784  CA  ARG B 173     209.834 136.254  59.458  1.00  0.00           C  
ATOM   3785  C   ARG B 173     208.376 136.053  59.063  1.00  0.00           C  
ATOM   3786  O   ARG B 173     207.468 136.352  59.838  1.00  0.00           O  
ATOM   3787  CB  ARG B 173     210.332 137.574  58.887  1.00  0.00           C  
ATOM   3788  CG  ARG B 173     211.650 138.063  59.465  1.00  0.00           C  
ATOM   3789  CD  ARG B 173     212.103 139.320  58.814  1.00  0.00           C  
ATOM   3790  NE  ARG B 173     213.457 139.676  59.206  1.00  0.00           N  
ATOM   3791  CZ  ARG B 173     213.776 140.354  60.326  1.00  0.00           C  
ATOM   3792  NH1 ARG B 173     212.829 140.740  61.152  1.00  0.00           N  
ATOM   3793  NH2 ARG B 173     215.040 140.631  60.594  1.00  0.00           N  
ATOM   3794  H   ARG B 173     211.402 135.333  58.330  1.00  0.00           H  
ATOM   3795  HA  ARG B 173     209.881 136.290  60.545  1.00  0.00           H  
ATOM   3796 1HB  ARG B 173     210.459 137.480  57.809  1.00  0.00           H  
ATOM   3797 2HB  ARG B 173     209.587 138.351  59.062  1.00  0.00           H  
ATOM   3798 1HG  ARG B 173     211.532 138.255  60.532  1.00  0.00           H  
ATOM   3799 2HG  ARG B 173     212.418 137.304  59.316  1.00  0.00           H  
ATOM   3800 1HD  ARG B 173     212.084 139.196  57.731  1.00  0.00           H  
ATOM   3801 2HD  ARG B 173     211.440 140.135  59.097  1.00  0.00           H  
ATOM   3802  HE  ARG B 173     214.212 139.396  58.595  1.00  0.00           H  
ATOM   3803 1HH1 ARG B 173     211.862 140.528  60.947  1.00  0.00           H  
ATOM   3804 2HH1 ARG B 173     213.067 141.249  61.991  1.00  0.00           H  
ATOM   3805 1HH2 ARG B 173     215.768 140.333  59.959  1.00  0.00           H  
ATOM   3806 2HH2 ARG B 173     215.279 141.138  61.432  1.00  0.00           H  
ATOM   3807  N   ILE B 174     208.161 135.546  57.855  1.00  0.00           N  
ATOM   3808  CA  ILE B 174     206.813 135.268  57.371  1.00  0.00           C  
ATOM   3809  C   ILE B 174     206.130 134.201  58.218  1.00  0.00           C  
ATOM   3810  O   ILE B 174     204.959 134.330  58.568  1.00  0.00           O  
ATOM   3811  CB  ILE B 174     206.841 134.814  55.900  1.00  0.00           C  
ATOM   3812  CG1 ILE B 174     207.290 135.964  54.995  1.00  0.00           C  
ATOM   3813  CG2 ILE B 174     205.474 134.301  55.474  1.00  0.00           C  
ATOM   3814  CD1 ILE B 174     207.691 135.527  53.604  1.00  0.00           C  
ATOM   3815  H   ILE B 174     208.950 135.345  57.256  1.00  0.00           H  
ATOM   3816  HA  ILE B 174     206.223 136.180  57.450  1.00  0.00           H  
ATOM   3817  HB  ILE B 174     207.572 134.015  55.779  1.00  0.00           H  
ATOM   3818 1HG1 ILE B 174     206.483 136.692  54.904  1.00  0.00           H  
ATOM   3819 2HG1 ILE B 174     208.139 136.475  55.449  1.00  0.00           H  
ATOM   3820 1HG2 ILE B 174     205.511 133.985  54.432  1.00  0.00           H  
ATOM   3821 2HG2 ILE B 174     205.193 133.455  56.100  1.00  0.00           H  
ATOM   3822 3HG2 ILE B 174     204.736 135.095  55.587  1.00  0.00           H  
ATOM   3823 1HD1 ILE B 174     207.997 136.398  53.024  1.00  0.00           H  
ATOM   3824 2HD1 ILE B 174     208.523 134.824  53.669  1.00  0.00           H  
ATOM   3825 3HD1 ILE B 174     206.845 135.045  53.116  1.00  0.00           H  
ATOM   3826  N   SER B 175     206.873 133.147  58.543  1.00  0.00           N  
ATOM   3827  CA  SER B 175     206.357 132.081  59.393  1.00  0.00           C  
ATOM   3828  C   SER B 175     205.940 132.616  60.757  1.00  0.00           C  
ATOM   3829  O   SER B 175     204.880 132.266  61.275  1.00  0.00           O  
ATOM   3830  CB  SER B 175     207.404 130.998  59.563  1.00  0.00           C  
ATOM   3831  OG  SER B 175     206.936 129.973  60.397  1.00  0.00           O  
ATOM   3832  H   SER B 175     207.818 133.085  58.194  1.00  0.00           H  
ATOM   3833  HA  SER B 175     205.470 131.659  58.919  1.00  0.00           H  
ATOM   3834 1HB  SER B 175     207.666 130.587  58.589  1.00  0.00           H  
ATOM   3835 2HB  SER B 175     208.310 131.430  59.989  1.00  0.00           H  
ATOM   3836  HG  SER B 175     206.421 129.390  59.834  1.00  0.00           H  
ATOM   3837  N   LYS B 176     206.780 133.468  61.335  1.00  0.00           N  
ATOM   3838  CA  LYS B 176     206.497 134.059  62.639  1.00  0.00           C  
ATOM   3839  C   LYS B 176     205.202 134.859  62.611  1.00  0.00           C  
ATOM   3840  O   LYS B 176     204.399 134.792  63.541  1.00  0.00           O  
ATOM   3841  CB  LYS B 176     207.656 134.952  63.085  1.00  0.00           C  
ATOM   3842  CG  LYS B 176     208.911 134.193  63.497  1.00  0.00           C  
ATOM   3843  CD  LYS B 176     210.034 135.147  63.877  1.00  0.00           C  
ATOM   3844  CE  LYS B 176     211.298 134.392  64.258  1.00  0.00           C  
ATOM   3845  NZ  LYS B 176     212.417 135.314  64.593  1.00  0.00           N  
ATOM   3846  H   LYS B 176     207.636 133.714  60.859  1.00  0.00           H  
ATOM   3847  HA  LYS B 176     206.372 133.252  63.363  1.00  0.00           H  
ATOM   3848 1HB  LYS B 176     207.926 135.630  62.276  1.00  0.00           H  
ATOM   3849 2HB  LYS B 176     207.340 135.561  63.932  1.00  0.00           H  
ATOM   3850 1HG  LYS B 176     208.686 133.552  64.351  1.00  0.00           H  
ATOM   3851 2HG  LYS B 176     209.244 133.565  62.672  1.00  0.00           H  
ATOM   3852 1HD  LYS B 176     210.253 135.805  63.036  1.00  0.00           H  
ATOM   3853 2HD  LYS B 176     209.720 135.759  64.723  1.00  0.00           H  
ATOM   3854 1HE  LYS B 176     211.097 133.756  65.118  1.00  0.00           H  
ATOM   3855 2HE  LYS B 176     211.606 133.755  63.428  1.00  0.00           H  
ATOM   3856 1HZ  LYS B 176     213.236 134.775  64.840  1.00  0.00           H  
ATOM   3857 2HZ  LYS B 176     212.625 135.897  63.795  1.00  0.00           H  
ATOM   3858 3HZ  LYS B 176     212.152 135.895  65.375  1.00  0.00           H  
ATOM   3859  N   GLU B 177     205.006 135.619  61.539  1.00  0.00           N  
ATOM   3860  CA  GLU B 177     203.792 136.410  61.372  1.00  0.00           C  
ATOM   3861  C   GLU B 177     202.578 135.516  61.155  1.00  0.00           C  
ATOM   3862  O   GLU B 177     201.481 135.814  61.626  1.00  0.00           O  
ATOM   3863  CB  GLU B 177     203.943 137.377  60.196  1.00  0.00           C  
ATOM   3864  CG  GLU B 177     204.908 138.528  60.446  1.00  0.00           C  
ATOM   3865  CD  GLU B 177     204.497 139.392  61.608  1.00  0.00           C  
ATOM   3866  OE1 GLU B 177     203.367 139.817  61.637  1.00  0.00           O  
ATOM   3867  OE2 GLU B 177     205.315 139.627  62.466  1.00  0.00           O  
ATOM   3868  H   GLU B 177     205.715 135.651  60.821  1.00  0.00           H  
ATOM   3869  HA  GLU B 177     203.622 136.979  62.286  1.00  0.00           H  
ATOM   3870 1HB  GLU B 177     204.294 136.833  59.320  1.00  0.00           H  
ATOM   3871 2HB  GLU B 177     202.971 137.803  59.948  1.00  0.00           H  
ATOM   3872 1HG  GLU B 177     205.899 138.120  60.645  1.00  0.00           H  
ATOM   3873 2HG  GLU B 177     204.969 139.140  59.548  1.00  0.00           H  
ATOM   3874  N   ALA B 178     202.782 134.417  60.433  1.00  0.00           N  
ATOM   3875  CA  ALA B 178     201.730 133.429  60.229  1.00  0.00           C  
ATOM   3876  C   ALA B 178     201.287 132.813  61.552  1.00  0.00           C  
ATOM   3877  O   ALA B 178     200.102 132.552  61.761  1.00  0.00           O  
ATOM   3878  CB  ALA B 178     202.199 132.346  59.270  1.00  0.00           C  
ATOM   3879  H   ALA B 178     203.689 134.264  60.017  1.00  0.00           H  
ATOM   3880  HA  ALA B 178     200.865 133.930  59.794  1.00  0.00           H  
ATOM   3881 1HB  ALA B 178     201.402 131.615  59.127  1.00  0.00           H  
ATOM   3882 2HB  ALA B 178     202.456 132.795  58.312  1.00  0.00           H  
ATOM   3883 3HB  ALA B 178     203.075 131.849  59.685  1.00  0.00           H  
ATOM   3884  N   LYS B 179     202.248 132.582  62.440  1.00  0.00           N  
ATOM   3885  CA  LYS B 179     201.952 132.046  63.762  1.00  0.00           C  
ATOM   3886  C   LYS B 179     201.104 133.014  64.575  1.00  0.00           C  
ATOM   3887  O   LYS B 179     200.206 132.602  65.309  1.00  0.00           O  
ATOM   3888  CB  LYS B 179     203.247 131.726  64.511  1.00  0.00           C  
ATOM   3889  CG  LYS B 179     203.993 130.506  63.987  1.00  0.00           C  
ATOM   3890  CD  LYS B 179     205.282 130.272  64.760  1.00  0.00           C  
ATOM   3891  CE  LYS B 179     206.040 129.067  64.221  1.00  0.00           C  
ATOM   3892  NZ  LYS B 179     207.314 128.837  64.955  1.00  0.00           N  
ATOM   3893  H   LYS B 179     203.206 132.784  62.193  1.00  0.00           H  
ATOM   3894  HA  LYS B 179     201.383 131.125  63.644  1.00  0.00           H  
ATOM   3895 1HB  LYS B 179     203.922 132.581  64.454  1.00  0.00           H  
ATOM   3896 2HB  LYS B 179     203.025 131.554  65.565  1.00  0.00           H  
ATOM   3897 1HG  LYS B 179     203.358 129.624  64.079  1.00  0.00           H  
ATOM   3898 2HG  LYS B 179     204.232 130.652  62.934  1.00  0.00           H  
ATOM   3899 1HD  LYS B 179     205.918 131.154  64.684  1.00  0.00           H  
ATOM   3900 2HD  LYS B 179     205.050 130.101  65.811  1.00  0.00           H  
ATOM   3901 1HE  LYS B 179     205.418 128.176  64.311  1.00  0.00           H  
ATOM   3902 2HE  LYS B 179     206.265 129.220  63.166  1.00  0.00           H  
ATOM   3903 1HZ  LYS B 179     207.786 128.032  64.568  1.00  0.00           H  
ATOM   3904 2HZ  LYS B 179     207.908 129.651  64.862  1.00  0.00           H  
ATOM   3905 3HZ  LYS B 179     207.117 128.674  65.932  1.00  0.00           H  
ATOM   3906  N   LYS B 180     201.393 134.305  64.438  1.00  0.00           N  
ATOM   3907  CA  LYS B 180     200.590 135.340  65.076  1.00  0.00           C  
ATOM   3908  C   LYS B 180     199.152 135.308  64.577  1.00  0.00           C  
ATOM   3909  O   LYS B 180     198.213 135.518  65.344  1.00  0.00           O  
ATOM   3910  CB  LYS B 180     201.201 136.721  64.826  1.00  0.00           C  
ATOM   3911  CG  LYS B 180     202.523 136.963  65.542  1.00  0.00           C  
ATOM   3912  CD  LYS B 180     203.099 138.327  65.192  1.00  0.00           C  
ATOM   3913  CE  LYS B 180     204.504 138.495  65.753  1.00  0.00           C  
ATOM   3914  NZ  LYS B 180     205.134 139.765  65.303  1.00  0.00           N  
ATOM   3915  H   LYS B 180     202.191 134.573  63.880  1.00  0.00           H  
ATOM   3916  HA  LYS B 180     200.572 135.154  66.150  1.00  0.00           H  
ATOM   3917 1HB  LYS B 180     201.370 136.856  63.757  1.00  0.00           H  
ATOM   3918 2HB  LYS B 180     200.501 137.492  65.147  1.00  0.00           H  
ATOM   3919 1HG  LYS B 180     202.369 136.908  66.619  1.00  0.00           H  
ATOM   3920 2HG  LYS B 180     203.238 136.191  65.256  1.00  0.00           H  
ATOM   3921 1HD  LYS B 180     203.134 138.440  64.107  1.00  0.00           H  
ATOM   3922 2HD  LYS B 180     202.459 139.107  65.601  1.00  0.00           H  
ATOM   3923 1HE  LYS B 180     204.464 138.489  66.842  1.00  0.00           H  
ATOM   3924 2HE  LYS B 180     205.127 137.661  65.431  1.00  0.00           H  
ATOM   3925 1HZ  LYS B 180     206.062 139.839  65.695  1.00  0.00           H  
ATOM   3926 2HZ  LYS B 180     205.195 139.773  64.294  1.00  0.00           H  
ATOM   3927 3HZ  LYS B 180     204.576 140.548  65.612  1.00  0.00           H  
ATOM   3928  N   GLN B 181     198.985 135.040  63.286  1.00  0.00           N  
ATOM   3929  CA  GLN B 181     197.657 134.931  62.691  1.00  0.00           C  
ATOM   3930  C   GLN B 181     197.033 133.572  62.983  1.00  0.00           C  
ATOM   3931  O   GLN B 181     195.809 133.430  62.990  1.00  0.00           O  
ATOM   3932  CB  GLN B 181     197.727 135.159  61.179  1.00  0.00           C  
ATOM   3933  CG  GLN B 181     198.157 136.560  60.781  1.00  0.00           C  
ATOM   3934  CD  GLN B 181     197.180 137.621  61.251  1.00  0.00           C  
ATOM   3935  OE1 GLN B 181     195.969 137.502  61.050  1.00  0.00           O  
ATOM   3936  NE2 GLN B 181     197.703 138.667  61.882  1.00  0.00           N  
ATOM   3937  H   GLN B 181     199.798 134.910  62.700  1.00  0.00           H  
ATOM   3938  HA  GLN B 181     197.016 135.693  63.137  1.00  0.00           H  
ATOM   3939 1HB  GLN B 181     198.431 134.453  60.735  1.00  0.00           H  
ATOM   3940 2HB  GLN B 181     196.751 134.968  60.736  1.00  0.00           H  
ATOM   3941 1HG  GLN B 181     199.131 136.771  61.223  1.00  0.00           H  
ATOM   3942 2HG  GLN B 181     198.223 136.615  59.694  1.00  0.00           H  
ATOM   3943 1HE2 GLN B 181     197.108 139.400  62.216  1.00  0.00           H  
ATOM   3944 2HE2 GLN B 181     198.691 138.724  62.023  1.00  0.00           H  
ATOM   3945  N   GLY B 182     197.879 132.577  63.223  1.00  0.00           N  
ATOM   3946  CA  GLY B 182     197.412 131.224  63.498  1.00  0.00           C  
ATOM   3947  C   GLY B 182     197.151 130.458  62.207  1.00  0.00           C  
ATOM   3948  O   GLY B 182     196.392 129.491  62.190  1.00  0.00           O  
ATOM   3949  H   GLY B 182     198.871 132.764  63.214  1.00  0.00           H  
ATOM   3950 1HA  GLY B 182     198.156 130.697  64.094  1.00  0.00           H  
ATOM   3951 2HA  GLY B 182     196.498 131.268  64.089  1.00  0.00           H  
ATOM   3952  N   ASN B 183     197.788 130.896  61.125  1.00  0.00           N  
ATOM   3953  CA  ASN B 183     197.591 130.285  59.818  1.00  0.00           C  
ATOM   3954  C   ASN B 183     198.640 129.212  59.547  1.00  0.00           C  
ATOM   3955  O   ASN B 183     199.744 129.514  59.095  1.00  0.00           O  
ATOM   3956  CB  ASN B 183     197.608 131.339  58.727  1.00  0.00           C  
ATOM   3957  CG  ASN B 183     197.230 130.785  57.381  1.00  0.00           C  
ATOM   3958  OD1 ASN B 183     197.622 129.669  57.023  1.00  0.00           O  
ATOM   3959  ND2 ASN B 183     196.475 131.545  56.628  1.00  0.00           N  
ATOM   3960  H   ASN B 183     198.427 131.674  61.213  1.00  0.00           H  
ATOM   3961  HA  ASN B 183     196.613 129.800  59.808  1.00  0.00           H  
ATOM   3962 1HB  ASN B 183     196.916 132.141  58.984  1.00  0.00           H  
ATOM   3963 2HB  ASN B 183     198.605 131.776  58.659  1.00  0.00           H  
ATOM   3964 1HD2 ASN B 183     196.193 131.227  55.723  1.00  0.00           H  
ATOM   3965 2HD2 ASN B 183     196.182 132.441  56.958  1.00  0.00           H  
ATOM   3966  N   SER B 184     198.287 127.963  59.823  1.00  0.00           N  
ATOM   3967  CA  SER B 184     199.248 126.868  59.784  1.00  0.00           C  
ATOM   3968  C   SER B 184     199.720 126.599  58.361  1.00  0.00           C  
ATOM   3969  O   SER B 184     200.868 126.213  58.140  1.00  0.00           O  
ATOM   3970  CB  SER B 184     198.633 125.611  60.368  1.00  0.00           C  
ATOM   3971  OG  SER B 184     197.569 125.159  59.575  1.00  0.00           O  
ATOM   3972  H   SER B 184     197.327 127.765  60.067  1.00  0.00           H  
ATOM   3973  HA  SER B 184     200.121 127.153  60.374  1.00  0.00           H  
ATOM   3974 1HB  SER B 184     199.393 124.833  60.440  1.00  0.00           H  
ATOM   3975 2HB  SER B 184     198.277 125.815  61.376  1.00  0.00           H  
ATOM   3976  HG  SER B 184     197.263 124.346  59.983  1.00  0.00           H  
ATOM   3977  N   GLU B 185     198.829 126.808  57.398  1.00  0.00           N  
ATOM   3978  CA  GLU B 185     199.155 126.603  55.992  1.00  0.00           C  
ATOM   3979  C   GLU B 185     200.294 127.515  55.552  1.00  0.00           C  
ATOM   3980  O   GLU B 185     201.255 127.069  54.927  1.00  0.00           O  
ATOM   3981  CB  GLU B 185     197.925 126.848  55.118  1.00  0.00           C  
ATOM   3982  CG  GLU B 185     198.178 126.708  53.623  1.00  0.00           C  
ATOM   3983  CD  GLU B 185     196.980 127.073  52.791  1.00  0.00           C  
ATOM   3984  OE1 GLU B 185     195.910 127.184  53.339  1.00  0.00           O  
ATOM   3985  OE2 GLU B 185     197.136 127.242  51.604  1.00  0.00           O  
ATOM   3986  H   GLU B 185     197.899 127.117  57.647  1.00  0.00           H  
ATOM   3987  HA  GLU B 185     199.491 125.574  55.862  1.00  0.00           H  
ATOM   3988 1HB  GLU B 185     197.138 126.144  55.391  1.00  0.00           H  
ATOM   3989 2HB  GLU B 185     197.542 127.852  55.300  1.00  0.00           H  
ATOM   3990 1HG  GLU B 185     199.009 127.354  53.344  1.00  0.00           H  
ATOM   3991 2HG  GLU B 185     198.464 125.680  53.409  1.00  0.00           H  
ATOM   3992  N   VAL B 186     200.179 128.798  55.886  1.00  0.00           N  
ATOM   3993  CA  VAL B 186     201.191 129.778  55.513  1.00  0.00           C  
ATOM   3994  C   VAL B 186     202.498 129.531  56.256  1.00  0.00           C  
ATOM   3995  O   VAL B 186     203.580 129.629  55.676  1.00  0.00           O  
ATOM   3996  CB  VAL B 186     200.691 131.203  55.817  1.00  0.00           C  
ATOM   3997  CG1 VAL B 186     201.816 132.212  55.636  1.00  0.00           C  
ATOM   3998  CG2 VAL B 186     199.513 131.542  54.918  1.00  0.00           C  
ATOM   3999  H   VAL B 186     199.371 129.098  56.410  1.00  0.00           H  
ATOM   4000  HA  VAL B 186     201.393 129.680  54.448  1.00  0.00           H  
ATOM   4001  HB  VAL B 186     200.379 131.254  56.861  1.00  0.00           H  
ATOM   4002 1HG1 VAL B 186     201.445 133.213  55.855  1.00  0.00           H  
ATOM   4003 2HG1 VAL B 186     202.633 131.971  56.315  1.00  0.00           H  
ATOM   4004 3HG1 VAL B 186     202.174 132.176  54.608  1.00  0.00           H  
ATOM   4005 1HG2 VAL B 186     199.164 132.550  55.139  1.00  0.00           H  
ATOM   4006 2HG2 VAL B 186     199.823 131.485  53.874  1.00  0.00           H  
ATOM   4007 3HG2 VAL B 186     198.704 130.832  55.094  1.00  0.00           H  
ATOM   4008  N   SER B 187     202.390 129.211  57.540  1.00  0.00           N  
ATOM   4009  CA  SER B 187     203.567 128.997  58.377  1.00  0.00           C  
ATOM   4010  C   SER B 187     204.420 127.853  57.845  1.00  0.00           C  
ATOM   4011  O   SER B 187     205.639 127.977  57.729  1.00  0.00           O  
ATOM   4012  CB  SER B 187     203.146 128.703  59.803  1.00  0.00           C  
ATOM   4013  OG  SER B 187     204.262 128.487  60.621  1.00  0.00           O  
ATOM   4014  H   SER B 187     201.472 129.115  57.950  1.00  0.00           H  
ATOM   4015  HA  SER B 187     204.176 129.901  58.357  1.00  0.00           H  
ATOM   4016 1HB  SER B 187     202.564 129.540  60.190  1.00  0.00           H  
ATOM   4017 2HB  SER B 187     202.504 127.823  59.820  1.00  0.00           H  
ATOM   4018  HG  SER B 187     203.917 128.243  61.483  1.00  0.00           H  
ATOM   4019  N   GLU B 188     203.772 126.739  57.521  1.00  0.00           N  
ATOM   4020  CA  GLU B 188     204.478 125.544  57.078  1.00  0.00           C  
ATOM   4021  C   GLU B 188     205.123 125.757  55.715  1.00  0.00           C  
ATOM   4022  O   GLU B 188     206.243 125.307  55.470  1.00  0.00           O  
ATOM   4023  CB  GLU B 188     203.523 124.350  57.020  1.00  0.00           C  
ATOM   4024  CG  GLU B 188     203.125 123.795  58.380  1.00  0.00           C  
ATOM   4025  CD  GLU B 188     204.297 123.277  59.166  1.00  0.00           C  
ATOM   4026  OE1 GLU B 188     205.192 122.728  58.570  1.00  0.00           O  
ATOM   4027  OE2 GLU B 188     204.298 123.431  60.365  1.00  0.00           O  
ATOM   4028  H   GLU B 188     202.764 126.719  57.584  1.00  0.00           H  
ATOM   4029  HA  GLU B 188     205.276 125.328  57.790  1.00  0.00           H  
ATOM   4030 1HB  GLU B 188     202.610 124.640  56.497  1.00  0.00           H  
ATOM   4031 2HB  GLU B 188     203.983 123.542  56.451  1.00  0.00           H  
ATOM   4032 1HG  GLU B 188     202.637 124.583  58.954  1.00  0.00           H  
ATOM   4033 2HG  GLU B 188     202.405 122.990  58.236  1.00  0.00           H  
ATOM   4034  N   GLU B 189     204.412 126.447  54.832  1.00  0.00           N  
ATOM   4035  CA  GLU B 189     204.915 126.726  53.492  1.00  0.00           C  
ATOM   4036  C   GLU B 189     206.078 127.709  53.532  1.00  0.00           C  
ATOM   4037  O   GLU B 189     207.027 127.595  52.758  1.00  0.00           O  
ATOM   4038  CB  GLU B 189     203.797 127.281  52.606  1.00  0.00           C  
ATOM   4039  CG  GLU B 189     202.729 126.263  52.231  1.00  0.00           C  
ATOM   4040  CD  GLU B 189     203.282 125.085  51.479  1.00  0.00           C  
ATOM   4041  OE1 GLU B 189     203.958 125.294  50.500  1.00  0.00           O  
ATOM   4042  OE2 GLU B 189     203.028 123.975  51.883  1.00  0.00           O  
ATOM   4043  H   GLU B 189     203.498 126.790  55.095  1.00  0.00           H  
ATOM   4044  HA  GLU B 189     205.284 125.796  53.061  1.00  0.00           H  
ATOM   4045 1HB  GLU B 189     203.305 128.108  53.118  1.00  0.00           H  
ATOM   4046 2HB  GLU B 189     204.224 127.673  51.683  1.00  0.00           H  
ATOM   4047 1HG  GLU B 189     202.246 125.905  53.140  1.00  0.00           H  
ATOM   4048 2HG  GLU B 189     201.972 126.755  51.621  1.00  0.00           H  
ATOM   4049  N   ALA B 190     205.997 128.674  54.443  1.00  0.00           N  
ATOM   4050  CA  ALA B 190     207.103 129.593  54.683  1.00  0.00           C  
ATOM   4051  C   ALA B 190     208.338 128.851  55.178  1.00  0.00           C  
ATOM   4052  O   ALA B 190     209.462 129.162  54.782  1.00  0.00           O  
ATOM   4053  CB  ALA B 190     206.694 130.664  55.683  1.00  0.00           C  
ATOM   4054  H   ALA B 190     205.150 128.774  54.981  1.00  0.00           H  
ATOM   4055  HA  ALA B 190     207.364 130.075  53.740  1.00  0.00           H  
ATOM   4056 1HB  ALA B 190     207.531 131.342  55.853  1.00  0.00           H  
ATOM   4057 2HB  ALA B 190     205.846 131.224  55.290  1.00  0.00           H  
ATOM   4058 3HB  ALA B 190     206.413 130.195  56.624  1.00  0.00           H  
ATOM   4059  N   ARG B 191     208.124 127.867  56.047  1.00  0.00           N  
ATOM   4060  CA  ARG B 191     209.215 127.052  56.564  1.00  0.00           C  
ATOM   4061  C   ARG B 191     209.911 126.287  55.445  1.00  0.00           C  
ATOM   4062  O   ARG B 191     211.138 126.218  55.396  1.00  0.00           O  
ATOM   4063  CB  ARG B 191     208.699 126.067  57.602  1.00  0.00           C  
ATOM   4064  CG  ARG B 191     209.758 125.158  58.204  1.00  0.00           C  
ATOM   4065  CD  ARG B 191     209.188 124.261  59.242  1.00  0.00           C  
ATOM   4066  NE  ARG B 191     208.194 123.356  58.690  1.00  0.00           N  
ATOM   4067  CZ  ARG B 191     208.478 122.264  57.953  1.00  0.00           C  
ATOM   4068  NH1 ARG B 191     209.729 121.958  57.689  1.00  0.00           N  
ATOM   4069  NH2 ARG B 191     207.499 121.504  57.495  1.00  0.00           N  
ATOM   4070  H   ARG B 191     207.181 127.682  56.356  1.00  0.00           H  
ATOM   4071  HA  ARG B 191     209.953 127.710  57.023  1.00  0.00           H  
ATOM   4072 1HB  ARG B 191     208.230 126.612  58.421  1.00  0.00           H  
ATOM   4073 2HB  ARG B 191     207.935 125.431  57.154  1.00  0.00           H  
ATOM   4074 1HG  ARG B 191     210.196 124.540  57.420  1.00  0.00           H  
ATOM   4075 2HG  ARG B 191     210.539 125.764  58.666  1.00  0.00           H  
ATOM   4076 1HD  ARG B 191     209.985 123.663  59.684  1.00  0.00           H  
ATOM   4077 2HD  ARG B 191     208.712 124.859  60.017  1.00  0.00           H  
ATOM   4078  HE  ARG B 191     207.220 123.559  58.872  1.00  0.00           H  
ATOM   4079 1HH1 ARG B 191     210.477 122.539  58.038  1.00  0.00           H  
ATOM   4080 2HH1 ARG B 191     209.941 121.140  57.136  1.00  0.00           H  
ATOM   4081 1HH2 ARG B 191     206.538 121.739  57.697  1.00  0.00           H  
ATOM   4082 2HH2 ARG B 191     207.712 120.686  56.942  1.00  0.00           H  
ATOM   4083  N   LYS B 192     209.118 125.713  54.546  1.00  0.00           N  
ATOM   4084  CA  LYS B 192     209.656 124.955  53.422  1.00  0.00           C  
ATOM   4085  C   LYS B 192     210.649 125.787  52.621  1.00  0.00           C  
ATOM   4086  O   LYS B 192     211.699 125.292  52.212  1.00  0.00           O  
ATOM   4087  CB  LYS B 192     208.526 124.467  52.514  1.00  0.00           C  
ATOM   4088  CG  LYS B 192     207.693 123.335  53.100  1.00  0.00           C  
ATOM   4089  CD  LYS B 192     206.559 122.942  52.165  1.00  0.00           C  
ATOM   4090  CE  LYS B 192     205.667 121.881  52.790  1.00  0.00           C  
ATOM   4091  NZ  LYS B 192     204.483 121.577  51.941  1.00  0.00           N  
ATOM   4092  H   LYS B 192     208.118 125.804  54.644  1.00  0.00           H  
ATOM   4093  HA  LYS B 192     210.191 124.089  53.814  1.00  0.00           H  
ATOM   4094 1HB  LYS B 192     207.854 125.297  52.291  1.00  0.00           H  
ATOM   4095 2HB  LYS B 192     208.944 124.122  51.568  1.00  0.00           H  
ATOM   4096 1HG  LYS B 192     208.329 122.466  53.271  1.00  0.00           H  
ATOM   4097 2HG  LYS B 192     207.272 123.649  54.055  1.00  0.00           H  
ATOM   4098 1HD  LYS B 192     205.956 123.822  51.933  1.00  0.00           H  
ATOM   4099 2HD  LYS B 192     206.974 122.553  51.234  1.00  0.00           H  
ATOM   4100 1HE  LYS B 192     206.238 120.965  52.936  1.00  0.00           H  
ATOM   4101 2HE  LYS B 192     205.320 122.225  53.764  1.00  0.00           H  
ATOM   4102 1HZ  LYS B 192     203.918 120.871  52.390  1.00  0.00           H  
ATOM   4103 2HZ  LYS B 192     203.935 122.417  51.815  1.00  0.00           H  
ATOM   4104 3HZ  LYS B 192     204.792 121.239  51.040  1.00  0.00           H  
ATOM   4105  N   VAL B 193     210.308 127.053  52.400  1.00  0.00           N  
ATOM   4106  CA  VAL B 193     211.195 127.971  51.696  1.00  0.00           C  
ATOM   4107  C   VAL B 193     212.471 128.224  52.489  1.00  0.00           C  
ATOM   4108  O   VAL B 193     213.570 128.213  51.935  1.00  0.00           O  
ATOM   4109  CB  VAL B 193     210.480 129.310  51.438  1.00  0.00           C  
ATOM   4110  CG1 VAL B 193     211.456 130.336  50.881  1.00  0.00           C  
ATOM   4111  CG2 VAL B 193     209.315 129.100  50.483  1.00  0.00           C  
ATOM   4112  H   VAL B 193     209.415 127.387  52.728  1.00  0.00           H  
ATOM   4113  HA  VAL B 193     211.481 127.517  50.747  1.00  0.00           H  
ATOM   4114  HB  VAL B 193     210.108 129.702  52.384  1.00  0.00           H  
ATOM   4115 1HG1 VAL B 193     210.935 131.277  50.704  1.00  0.00           H  
ATOM   4116 2HG1 VAL B 193     212.262 130.497  51.596  1.00  0.00           H  
ATOM   4117 3HG1 VAL B 193     211.872 129.971  49.941  1.00  0.00           H  
ATOM   4118 1HG2 VAL B 193     208.815 130.051  50.305  1.00  0.00           H  
ATOM   4119 2HG2 VAL B 193     209.687 128.703  49.537  1.00  0.00           H  
ATOM   4120 3HG2 VAL B 193     208.609 128.394  50.919  1.00  0.00           H  
ATOM   4121  N   ALA B 194     212.317 128.454  53.788  1.00  0.00           N  
ATOM   4122  CA  ALA B 194     213.457 128.706  54.663  1.00  0.00           C  
ATOM   4123  C   ALA B 194     214.407 127.516  54.686  1.00  0.00           C  
ATOM   4124  O   ALA B 194     215.626 127.683  54.665  1.00  0.00           O  
ATOM   4125  CB  ALA B 194     212.983 129.035  56.071  1.00  0.00           C  
ATOM   4126  H   ALA B 194     211.386 128.453  54.182  1.00  0.00           H  
ATOM   4127  HA  ALA B 194     214.008 129.564  54.271  1.00  0.00           H  
ATOM   4128 1HB  ALA B 194     213.846 129.220  56.711  1.00  0.00           H  
ATOM   4129 2HB  ALA B 194     212.351 129.923  56.046  1.00  0.00           H  
ATOM   4130 3HB  ALA B 194     212.413 128.195  56.467  1.00  0.00           H  
ATOM   4131  N   ASP B 195     213.843 126.314  54.729  1.00  0.00           N  
ATOM   4132  CA  ASP B 195     214.637 125.096  54.817  1.00  0.00           C  
ATOM   4133  C   ASP B 195     215.393 124.839  53.517  1.00  0.00           C  
ATOM   4134  O   ASP B 195     216.554 124.427  53.535  1.00  0.00           O  
ATOM   4135  CB  ASP B 195     213.746 123.897  55.144  1.00  0.00           C  
ATOM   4136  CG  ASP B 195     213.255 123.898  56.586  1.00  0.00           C  
ATOM   4137  OD1 ASP B 195     213.793 124.639  57.375  1.00  0.00           O  
ATOM   4138  OD2 ASP B 195     212.347 123.161  56.885  1.00  0.00           O  
ATOM   4139  H   ASP B 195     212.835 126.244  54.702  1.00  0.00           H  
ATOM   4140  HA  ASP B 195     215.376 125.220  55.609  1.00  0.00           H  
ATOM   4141 1HB  ASP B 195     212.881 123.894  54.481  1.00  0.00           H  
ATOM   4142 2HB  ASP B 195     214.298 122.974  54.965  1.00  0.00           H  
ATOM   4143  N   GLU B 196     214.728 125.083  52.394  1.00  0.00           N  
ATOM   4144  CA  GLU B 196     215.346 124.911  51.085  1.00  0.00           C  
ATOM   4145  C   GLU B 196     216.439 125.945  50.852  1.00  0.00           C  
ATOM   4146  O   GLU B 196     217.498 125.633  50.309  1.00  0.00           O  
ATOM   4147  CB  GLU B 196     214.292 125.012  49.980  1.00  0.00           C  
ATOM   4148  CG  GLU B 196     214.834 124.797  48.574  1.00  0.00           C  
ATOM   4149  CD  GLU B 196     215.364 123.407  48.357  1.00  0.00           C  
ATOM   4150  OE1 GLU B 196     215.024 122.536  49.122  1.00  0.00           O  
ATOM   4151  OE2 GLU B 196     216.110 123.216  47.426  1.00  0.00           O  
ATOM   4152  H   GLU B 196     213.767 125.394  52.448  1.00  0.00           H  
ATOM   4153  HA  GLU B 196     215.812 123.924  51.050  1.00  0.00           H  
ATOM   4154 1HB  GLU B 196     213.511 124.272  50.154  1.00  0.00           H  
ATOM   4155 2HB  GLU B 196     213.824 125.995  50.012  1.00  0.00           H  
ATOM   4156 1HG  GLU B 196     214.036 124.984  47.856  1.00  0.00           H  
ATOM   4157 2HG  GLU B 196     215.630 125.517  48.388  1.00  0.00           H  
ATOM   4158  N   ALA B 197     216.176 127.180  51.265  1.00  0.00           N  
ATOM   4159  CA  ALA B 197     217.143 128.260  51.121  1.00  0.00           C  
ATOM   4160  C   ALA B 197     218.422 127.962  51.896  1.00  0.00           C  
ATOM   4161  O   ALA B 197     219.526 128.174  51.396  1.00  0.00           O  
ATOM   4162  CB  ALA B 197     216.540 129.578  51.580  1.00  0.00           C  
ATOM   4163  H   ALA B 197     215.280 127.376  51.692  1.00  0.00           H  
ATOM   4164  HA  ALA B 197     217.410 128.347  50.066  1.00  0.00           H  
ATOM   4165 1HB  ALA B 197     217.275 130.375  51.466  1.00  0.00           H  
ATOM   4166 2HB  ALA B 197     215.660 129.806  50.979  1.00  0.00           H  
ATOM   4167 3HB  ALA B 197     216.252 129.500  52.628  1.00  0.00           H  
ATOM   4168  N   LYS B 198     218.262 127.471  53.120  1.00  0.00           N  
ATOM   4169  CA  LYS B 198     219.403 127.148  53.968  1.00  0.00           C  
ATOM   4170  C   LYS B 198     220.171 125.949  53.425  1.00  0.00           C  
ATOM   4171  O   LYS B 198     221.402 125.931  53.438  1.00  0.00           O  
ATOM   4172  CB  LYS B 198     218.946 126.872  55.402  1.00  0.00           C  
ATOM   4173  CG  LYS B 198     218.483 128.108  56.162  1.00  0.00           C  
ATOM   4174  CD  LYS B 198     218.001 127.748  57.559  1.00  0.00           C  
ATOM   4175  CE  LYS B 198     217.502 128.977  58.306  1.00  0.00           C  
ATOM   4176  NZ  LYS B 198     217.010 128.637  59.669  1.00  0.00           N  
ATOM   4177  H   LYS B 198     217.329 127.319  53.472  1.00  0.00           H  
ATOM   4178  HA  LYS B 198     220.083 127.999  53.977  1.00  0.00           H  
ATOM   4179 1HB  LYS B 198     218.121 126.159  55.390  1.00  0.00           H  
ATOM   4180 2HB  LYS B 198     219.762 126.419  55.965  1.00  0.00           H  
ATOM   4181 1HG  LYS B 198     219.308 128.816  56.242  1.00  0.00           H  
ATOM   4182 2HG  LYS B 198     217.668 128.586  55.618  1.00  0.00           H  
ATOM   4183 1HD  LYS B 198     217.191 127.022  57.490  1.00  0.00           H  
ATOM   4184 2HD  LYS B 198     218.819 127.300  58.122  1.00  0.00           H  
ATOM   4185 1HE  LYS B 198     218.310 129.701  58.396  1.00  0.00           H  
ATOM   4186 2HE  LYS B 198     216.691 129.439  57.745  1.00  0.00           H  
ATOM   4187 1HZ  LYS B 198     216.688 129.477  60.131  1.00  0.00           H  
ATOM   4188 2HZ  LYS B 198     216.246 127.979  59.597  1.00  0.00           H  
ATOM   4189 3HZ  LYS B 198     217.759 128.225  60.205  1.00  0.00           H  
ATOM   4190  N   LYS B 199     219.438 124.950  52.946  1.00  0.00           N  
ATOM   4191  CA  LYS B 199     220.050 123.739  52.412  1.00  0.00           C  
ATOM   4192  C   LYS B 199     220.911 124.047  51.194  1.00  0.00           C  
ATOM   4193  O   LYS B 199     222.026 123.542  51.065  1.00  0.00           O  
ATOM   4194  CB  LYS B 199     218.978 122.710  52.052  1.00  0.00           C  
ATOM   4195  CG  LYS B 199     219.525 121.383  51.541  1.00  0.00           C  
ATOM   4196  CD  LYS B 199     218.409 120.378  51.307  1.00  0.00           C  
ATOM   4197  CE  LYS B 199     218.951 119.060  50.775  1.00  0.00           C  
ATOM   4198  NZ  LYS B 199     217.870 118.061  50.555  1.00  0.00           N  
ATOM   4199  H   LYS B 199     218.431 125.033  52.951  1.00  0.00           H  
ATOM   4200  HA  LYS B 199     220.700 123.314  53.177  1.00  0.00           H  
ATOM   4201 1HB  LYS B 199     218.364 122.503  52.928  1.00  0.00           H  
ATOM   4202 2HB  LYS B 199     218.324 123.121  51.283  1.00  0.00           H  
ATOM   4203 1HG  LYS B 199     220.059 121.546  50.604  1.00  0.00           H  
ATOM   4204 2HG  LYS B 199     220.225 120.975  52.269  1.00  0.00           H  
ATOM   4205 1HD  LYS B 199     217.883 120.193  52.246  1.00  0.00           H  
ATOM   4206 2HD  LYS B 199     217.698 120.784  50.588  1.00  0.00           H  
ATOM   4207 1HE  LYS B 199     219.466 119.234  49.831  1.00  0.00           H  
ATOM   4208 2HE  LYS B 199     219.669 118.648  51.485  1.00  0.00           H  
ATOM   4209 1HZ  LYS B 199     218.271 117.203  50.203  1.00  0.00           H  
ATOM   4210 2HZ  LYS B 199     217.397 117.877  51.429  1.00  0.00           H  
ATOM   4211 3HZ  LYS B 199     217.208 118.423  49.884  1.00  0.00           H  
ATOM   4212  N   GLN B 200     220.386 124.876  50.300  1.00  0.00           N  
ATOM   4213  CA  GLN B 200     221.104 125.252  49.086  1.00  0.00           C  
ATOM   4214  C   GLN B 200     222.233 126.227  49.394  1.00  0.00           C  
ATOM   4215  O   GLN B 200     223.272 126.220  48.734  1.00  0.00           O  
ATOM   4216  CB  GLN B 200     220.145 125.869  48.065  1.00  0.00           C  
ATOM   4217  CG  GLN B 200     219.107 124.901  47.523  1.00  0.00           C  
ATOM   4218  CD  GLN B 200     219.733 123.703  46.836  1.00  0.00           C  
ATOM   4219  OE1 GLN B 200     220.850 123.783  46.315  1.00  0.00           O  
ATOM   4220  NE2 GLN B 200     219.018 122.585  46.829  1.00  0.00           N  
ATOM   4221  H   GLN B 200     219.466 125.259  50.464  1.00  0.00           H  
ATOM   4222  HA  GLN B 200     221.551 124.354  48.658  1.00  0.00           H  
ATOM   4223 1HB  GLN B 200     219.618 126.708  48.520  1.00  0.00           H  
ATOM   4224 2HB  GLN B 200     220.714 126.258  47.220  1.00  0.00           H  
ATOM   4225 1HG  GLN B 200     218.496 124.540  48.350  1.00  0.00           H  
ATOM   4226 2HG  GLN B 200     218.482 125.424  46.797  1.00  0.00           H  
ATOM   4227 1HE2 GLN B 200     219.381 121.761  46.391  1.00  0.00           H  
ATOM   4228 2HE2 GLN B 200     218.118 122.564  47.263  1.00  0.00           H  
ATOM   4229  N   THR B 201     222.022 127.069  50.401  1.00  0.00           N  
ATOM   4230  CA  THR B 201     223.044 128.016  50.834  1.00  0.00           C  
ATOM   4231  C   THR B 201     224.208 127.300  51.507  1.00  0.00           C  
ATOM   4232  O   THR B 201     225.368 127.655  51.301  1.00  0.00           O  
ATOM   4233  CB  THR B 201     222.456 129.063  51.798  1.00  0.00           C  
ATOM   4234  OG1 THR B 201     221.415 129.794  51.136  1.00  0.00           O  
ATOM   4235  CG2 THR B 201     223.536 130.031  52.257  1.00  0.00           C  
ATOM   4236  H   THR B 201     221.131 127.052  50.878  1.00  0.00           H  
ATOM   4237  HA  THR B 201     223.431 128.524  49.951  1.00  0.00           H  
ATOM   4238  HB  THR B 201     222.033 128.561  52.668  1.00  0.00           H  
ATOM   4239  HG1 THR B 201     220.637 129.238  51.056  1.00  0.00           H  
ATOM   4240 1HG2 THR B 201     223.103 130.764  52.937  1.00  0.00           H  
ATOM   4241 2HG2 THR B 201     224.324 129.480  52.771  1.00  0.00           H  
ATOM   4242 3HG2 THR B 201     223.956 130.543  51.393  1.00  0.00           H  
ATOM   4243  N   GLY B 202     223.891 126.290  52.310  1.00  0.00           N  
ATOM   4244  CA  GLY B 202     224.903 125.573  53.076  1.00  0.00           C  
ATOM   4245  C   GLY B 202     225.059 126.162  54.472  1.00  0.00           C  
ATOM   4246  O   GLY B 202     226.153 126.162  55.036  1.00  0.00           O  
ATOM   4247  H   GLY B 202     222.923 126.012  52.393  1.00  0.00           H  
ATOM   4248 1HA  GLY B 202     224.628 124.522  53.148  1.00  0.00           H  
ATOM   4249 2HA  GLY B 202     225.857 125.620  52.551  1.00  0.00           H  
ATOM   4250  N   ASP B 203     223.959 126.664  55.023  1.00  0.00           N  
ATOM   4251  CA  ASP B 203     223.965 127.230  56.367  1.00  0.00           C  
ATOM   4252  C   ASP B 203     223.408 126.242  57.385  1.00  0.00           C  
ATOM   4253  O   ASP B 203     222.559 125.414  57.059  1.00  0.00           O  
ATOM   4254  OXT ASP B 203     223.797 126.266  58.519  1.00  0.00           O  
ATOM   4255  CB  ASP B 203     223.151 128.525  56.407  1.00  0.00           C  
ATOM   4256  CG  ASP B 203     223.861 129.691  55.733  1.00  0.00           C  
ATOM   4257  OD1 ASP B 203     225.034 129.575  55.468  1.00  0.00           O  
ATOM   4258  OD2 ASP B 203     223.224 130.688  55.489  1.00  0.00           O  
ATOM   4259  H   ASP B 203     223.095 126.650  54.499  1.00  0.00           H  
ATOM   4260  HA  ASP B 203     224.996 127.446  56.644  1.00  0.00           H  
ATOM   4261 1HB  ASP B 203     222.192 128.368  55.913  1.00  0.00           H  
ATOM   4262 2HB  ASP B 203     222.946 128.794  57.444  1.00  0.00           H  
TER                                                                             
REMARK PDBinfo-LABEL:    2 orig_interface
REMARK PDBinfo-LABEL:    3 HBNet orig_interface
REMARK PDBinfo-LABEL:    4 orig_interface
REMARK PDBinfo-LABEL:    5 orig_interface
REMARK PDBinfo-LABEL:    6 orig_interface
REMARK PDBinfo-LABEL:    7 orig_interface
REMARK PDBinfo-LABEL:    8 orig_interface
REMARK PDBinfo-LABEL:    9 orig_interface
REMARK PDBinfo-LABEL:   13 orig_interface
REMARK PDBinfo-LABEL:   17 orig_interface
REMARK PDBinfo-LABEL:   21 orig_interface
REMARK PDBinfo-LABEL:   24 orig_interface
REMARK PDBinfo-LABEL:   29 orig_interface
REMARK PDBinfo-LABEL:   32 orig_interface
REMARK PDBinfo-LABEL:   33 orig_interface
REMARK PDBinfo-LABEL:   35 HBNet orig_interface
REMARK PDBinfo-LABEL:   37 orig_interface
REMARK PDBinfo-LABEL:   38 orig_interface
REMARK PDBinfo-LABEL:   39 orig_interface
REMARK PDBinfo-LABEL:   40 orig_interface
REMARK PDBinfo-LABEL:   41 orig_interface
REMARK PDBinfo-LABEL:   42 HBNet orig_interface
REMARK PDBinfo-LABEL:   43 orig_interface
REMARK PDBinfo-LABEL:   44 HBNet orig_interface
REMARK PDBinfo-LABEL:   45 orig_interface
REMARK PDBinfo-LABEL:   48 orig_interface
REMARK PDBinfo-LABEL:   53 orig_interface
REMARK PDBinfo-LABEL:   56 orig_interface
REMARK PDBinfo-LABEL:   57 orig_interface
REMARK PDBinfo-LABEL:   60 orig_interface
REMARK PDBinfo-LABEL:   61 orig_interface
REMARK PDBinfo-LABEL:   63 orig_interface
REMARK PDBinfo-LABEL:   64 FIX orig_interface
REMARK PDBinfo-LABEL:   65 orig_interface
REMARK PDBinfo-LABEL:   66 orig_interface
REMARK PDBinfo-LABEL:   67 HBNet orig_interface
REMARK PDBinfo-LABEL:   68 orig_interface
REMARK PDBinfo-LABEL:   69 orig_interface
REMARK PDBinfo-LABEL:   70 orig_interface
REMARK PDBinfo-LABEL:   71 orig_interface
REMARK PDBinfo-LABEL:   72 FIX orig_interface
REMARK PDBinfo-LABEL:   73 orig_interface
REMARK PDBinfo-LABEL:   74 orig_interface
REMARK PDBinfo-LABEL:   75 other_overlap
REMARK PDBinfo-LABEL:   77 other_overlap
REMARK PDBinfo-LABEL:   78 orig_interface
REMARK PDBinfo-LABEL:   81 other_overlap
REMARK PDBinfo-LABEL:   82 orig_interface
REMARK PDBinfo-LABEL:   84 other_overlap
REMARK PDBinfo-LABEL:   85 other_overlap
REMARK PDBinfo-LABEL:   86 orig_interface
REMARK PDBinfo-LABEL:   88 other_overlap
REMARK PDBinfo-LABEL:   89 orig_interface
REMARK PDBinfo-LABEL:   90 other_overlap
REMARK PDBinfo-LABEL:   91 other_overlap
REMARK PDBinfo-LABEL:   92 other_overlap
REMARK PDBinfo-LABEL:   93 other_overlap
REMARK PDBinfo-LABEL:   94 orig_interface
REMARK PDBinfo-LABEL:   97 orig_interface
REMARK PDBinfo-LABEL:  102 orig_interface
REMARK PDBinfo-LABEL:  104 orig_interface
REMARK PDBinfo-LABEL:  105 orig_interface
REMARK PDBinfo-LABEL:  106 orig_interface
REMARK PDBinfo-LABEL:  107 orig_interface
REMARK PDBinfo-LABEL:  108 orig_interface
REMARK PDBinfo-LABEL:  109 orig_interface
REMARK PDBinfo-LABEL:  110 orig_interface
REMARK PDBinfo-LABEL:  113 orig_interface
REMARK PDBinfo-LABEL:  114 other_overlap
REMARK PDBinfo-LABEL:  115 HBNet orig_interface
REMARK PDBinfo-LABEL:  116 other_overlap
REMARK PDBinfo-LABEL:  117 other_overlap
REMARK PDBinfo-LABEL:  118 orig_interface
REMARK PDBinfo-LABEL:  119 HBNet orig_interface
REMARK PDBinfo-LABEL:  120 other_overlap
REMARK PDBinfo-LABEL:  121 orig_interface
REMARK PDBinfo-LABEL:  122 orig_interface
REMARK PDBinfo-LABEL:  123 overlap
REMARK PDBinfo-LABEL:  124 overlap
REMARK PDBinfo-LABEL:  125 orig_interface overlap
REMARK PDBinfo-LABEL:  126 orig_interface overlap
REMARK PDBinfo-LABEL:  127 overlap
REMARK PDBinfo-LABEL:  128 orig_interface overlap
REMARK PDBinfo-LABEL:  129 other_overlap
REMARK PDBinfo-LABEL:  130 other_overlap
REMARK PDBinfo-LABEL:  131 other_overlap
REMARK PDBinfo-LABEL:  132 other_overlap
REMARK PDBinfo-LABEL:  135 other_overlap
REMARK PDBinfo-LABEL:  136 other_overlap
REMARK PDBinfo-LABEL:  146 other_overlap
REMARK PDBinfo-LABEL:  149 other_overlap
REMARK PDBinfo-LABEL:  150 other_overlap
REMARK PDBinfo-LABEL:  152 other_overlap
REMARK PDBinfo-LABEL:  153 other_overlap
REMARK PDBinfo-LABEL:  156 other_overlap
REMARK PDBinfo-LABEL:  157 other_overlap
REMARK PDBinfo-LABEL:  160 other_overlap
REMARK PDBinfo-LABEL:  162 other_overlap
REMARK PDBinfo-LABEL:  163 other_overlap
REMARK PDBinfo-LABEL:  164 other_overlap
REMARK PDBinfo-LABEL:  165 other_overlap
REMARK PDBinfo-LABEL:  166 other_overlap
REMARK PDBinfo-LABEL:  167 other_overlap
REMARK PDBinfo-LABEL:  168 other_overlap
REMARK PDBinfo-LABEL:  169 other_overlap
REMARK PDBinfo-LABEL:  171 other_overlap
REMARK PDBinfo-LABEL:  172 other_overlap
REMARK PDBinfo-LABEL:  175 other_overlap
REMARK PDBinfo-LABEL:  200 other_overlap
REMARK PDBinfo-LABEL:  205 other_overlap
REMARK PDBinfo-LABEL:  207 other_overlap
REMARK PDBinfo-LABEL:  208 other_overlap
REMARK PDBinfo-LABEL:  211 other_overlap

BuriedUnsatHbonds vbuns: 
  all_heavy_atom_unsats = 0
  bb_heavy_atom_unsats = 0
  sc_heavy_atom_unsats = 0
  countable_nonheavy_unsats = 0


BuriedUnsatHbonds sbuns: 
  all_heavy_atom_unsats = 0
  bb_heavy_atom_unsats = 0
  sc_heavy_atom_unsats = 0
  countable_nonheavy_unsats = 0


BuriedUnsatHbonds buns_int: 
  all_heavy_atom_unsats = 0
  bb_heavy_atom_unsats = 0
  sc_heavy_atom_unsats = 0
  countable_nonheavy_unsats = 0


BuriedUnsatHbonds vbuns: 
  all_heavy_atom_unsats = 0
  bb_heavy_atom_unsats = 0
  sc_heavy_atom_unsats = 0
  countable_nonheavy_unsats = 0


BuriedUnsatHbonds sbuns: 
  all_heavy_atom_unsats = 0
  bb_heavy_atom_unsats = 0
  sc_heavy_atom_unsats = 0
  countable_nonheavy_unsats = 0


BuriedUnsatHbonds buns_int: 
  all_heavy_atom_unsats = 0
  bb_heavy_atom_unsats = 0
  sc_heavy_atom_unsats = 0
  countable_nonheavy_unsats = 0

sc1_int_area 985.69
sc2_int_area 958.253

# All scores below are weighted scores, not raw scores.
#BEGIN_POSE_ENERGIES_TABLE LHD274_DHR62_AB_B_0018.pdb
label fa_atr fa_rep fa_sol fa_intra_atr_xover4 fa_intra_rep_xover4 fa_intra_sol_xover4 fa_elec fa_intra_elec pro_close hbond_sr_bb hbond_lr_bb hbond_bb_sc hbond_sc dslf_fa13 omega fa_dun_dev fa_dun_rot fa_dun_semi p_aa_pp hxl_tors ref rama_prepro gen_bonded total
weights 1 0.55 1 1 0.55 1 1 1 1.25 1 1 1 1 1.25 0.48 0.69 0.76 0.78 0.61 1 1 0.5 1 NA
pose -1639.78 183.187 1287.49 -100.179 53.9011 84.4579 -699.767 -65.4131 0.04268 -200.364 -56.3043 -17.0421 -88.8623 0 21.2507 24.764 150.245 239.122 -65.922 29.2298 -45.2082 -13.7225 0 -918.872
THR:NtermProteinFull_1 -4.86589 1.22793 4.16792 -2.02203 2.20504 3.1049 -3.82203 0.48691 0 0 0 0 -1.23449 0 0.12406 0.04579 0.03041 0 0 2.36048 -1.425 0 0 0.384
THR_2 -6.70316 2.10479 5.40114 -0.1738 0.08803 0.06635 -3.97873 0.18658 0 0 0 0 0 0 -0.06752 0.00845 0.09875 0 0.16975 2.29095 -1.425 0.09109 0 -1.84232
ASN_3 -7.94675 1.17821 7.07189 -0.16504 0.02135 0.2755 -4.10865 0.10137 0 0 0 0 -1.87911 0 0.29901 0.07081 0 3.4025 0.60284 0 -0.87355 0.16253 0 -1.78711
PHE_4 -10.4966 1.25113 2.33166 -0.60118 0.04746 0.35044 -2.38479 0.12364 0 0 0 0 0 0 0.09759 0.18747 0 1.95083 -0.12252 0 1.4028 -0.10128 0 -5.96332
HIS_5 -9.42904 0.85315 6.87971 -0.42868 0.02622 0.46075 -4.06488 -0.29861 0 0 0 0 -2.05019 0 -0.06448 0.01705 0 2.58088 -0.27792 0 0.13443 -0.15135 0 -5.81296
LEU_6 -8.22609 1.51143 1.46379 -0.53213 0.55375 0.1321 -2.4809 0.13544 0 0 0 0 0 0 0.07629 1.65683 1.10432 0 -0.35507 0 0.72952 -0.06132 0 -4.29203
ILE_7 -9.23614 1.17125 2.83802 -0.6413 1.02638 0.11934 -2.03477 0.44934 0 0 0 0 0 0 -0.05001 0.0247 0.94392 0 -0.70975 0 1.0317 -0.32128 0 -5.38859
ASN_8 -5.05765 0.43091 4.42024 -0.35858 0.07218 0.7356 -2.44805 -0.8651 0 0 0 -1.50686 0 0 -0.044 0.13631 0 1.68006 -1.01395 0 -0.87355 -0.39764 0 -5.09008
GLY_9 -2.4794 0.33856 2.59818 -0.00041 0 0 -1.44942 -0.23741 0 0 0 -0.15057 0 0 0.12397 0 0 0 0.25638 0 1.2108 0.07074 0 0.28142
SER_10 -3.51966 0.15116 4.21291 -0.03139 0 0.0726 -1.91975 -0.44846 0 0 0 -0.46977 0 0 1e-05 0.02575 0.36404 0 -0.22779 0.64092 -1.1772 0.05191 0 -2.27474
GLU_11 -5.70399 0.35164 8.19999 -0.61315 0.12168 1.11562 -5.49198 -0.52891 0 0 0 0 -2.68549 0 -0.02304 0.02571 0 3.4373 -0.32672 0 -2.5358 -0.41761 0 -5.07477
GLU_12 -4.31541 0.25869 5.33231 -0.32551 0.06771 0.3757 -2.4729 -0.57594 0 0 0 0 -0.95858 0 0.00296 0.03056 0 3.23092 -0.12435 0 -2.5358 -0.27737 0 -2.28701
ALA_13 -5.90872 0.51142 3.69027 -0.02173 0 0 -1.34362 -0.36683 0 0 0 -0.46977 0 0 0.01001 0 0 0 -0.20493 0 2.3386 -0.15187 0 -1.91716
ARG_14 -10.8243 0.73374 11.3751 -0.75537 0.15072 0.49592 -4.38447 0.30843 0 0 0 -0.15057 -0.89836 0 -0.0284 0.54564 1.44058 0 -0.08967 0 -1.281 -0.15784 0 -3.51983
GLN_15 -5.27026 0.24313 6.76566 -0.26896 0.0369 0.20539 -2.8897 -0.49224 0 0 0 0 -1.0192 0 -0.03402 0.05578 0 3.03743 -0.07732 0 -1.0644 -0.03106 0 -0.80287
ARG_16 -6.35121 0.33673 6.41239 -0.62759 0.17051 0.3494 -3.86438 0.24982 0 0 0 0 -0.95858 0 0.03433 0.05998 2.51543 0 -0.11011 0 -1.281 -0.07503 0 -3.13931
ILE_17 -9.66119 1.17818 3.22569 -0.52162 0.63892 0.10607 -2.08586 -0.04522 0 0 0 0 0 0 0.22959 0.1682 0.85364 0 -0.42839 0 1.0317 -0.04878 0 -5.35908
GLU_18 -6.69239 0.29533 7.59123 -0.33026 0.11135 0.38185 -4.00852 -0.57021 0 0 0 0 -0.5187 0 0.00984 0.36664 0 3.50734 -0.02368 0 -2.5358 0.28062 0 -2.13535
GLU_19 -5.58021 0.30522 7.1608 -0.35003 0.07959 0.42062 -4.22691 -0.61396 0 0 0 0 -0.88473 0 -0.03095 0.0209 0 3.54653 -0.20702 0 -2.5358 0.08941 0 -2.80653
TYR_20 -9.11948 1.08297 4.17758 -0.89424 0.04012 0.32879 -1.76615 -0.28309 0 0 0 0 0 0 -0.017 0.08521 0 1.83882 -0.36414 0.00025 0.96414 0.15803 0 -3.76822
VAL_21 -7.34463 0.62025 2.98117 -0.31159 0.24676 0.07156 -2.726 -0.20174 0 0 0 0 0 0 -0.06856 0.00016 0.18616 0 -0.28749 0 2.085 0.34899 0 -4.39996
ARG_22 -6.82109 0.33423 6.76222 -0.59473 0.07846 0.33407 -2.97571 0.4884 0 0 0 0 -0.5187 0 0.1336 0.39561 2.41337 0 -0.14989 0 -1.281 -0.08555 0 -1.48672
ARG_23 -5.77465 0.30976 7.18963 -0.60085 0.07933 0.32918 -4.36351 0.19204 0 0 0 0 -0.88473 0 0.35586 0.21411 2.51259 0 -0.10689 0 -1.281 -0.20439 0 -2.03351
ILE_24 -8.0611 0.74563 4.8808 -0.51849 0.67391 0.10324 -2.39363 0.05294 0 0 0 0 0 0 -0.05102 0.11947 0.64 0 -0.37898 0 1.0317 0.07389 0 -3.08164
SER_25 -6.70651 1.15331 7.12305 -0.03165 1e-05 0.02251 -3.58912 -0.05148 0 0 0 0 0 0 0.22161 0.00363 0.57192 0 0.26456 1.76576 -1.1772 0.17501 0 -0.2546
LYS_26 -3.58428 0.21626 4.32657 -0.30439 0.02634 0.13409 -0.76639 -0.01024 0 0 0 0 0 0 0.05193 0.03861 1.70795 0 -0.03481 0 -1.6738 -0.12356 0 0.00427
LYS_27 -3.10371 0.1294 3.70101 -0.30564 0.03356 0.14167 -0.58193 -0.03559 0 0 0 0 0 0 -0.04153 0.00304 1.88818 0 -0.11533 0 -1.6738 -0.25162 0 -0.21229
GLU_28 -5.01341 0.23458 4.96959 -0.451 0.07119 0.90122 -2.76539 -0.38384 0 0 0 0 -1.03987 0 -0.04928 0.03834 0 3.13962 -0.2312 0 -2.5358 -0.32443 0 -3.4397
GLY_29 -1.65961 0.07254 2.32774 -6e-05 0 0 -1.17217 -0.37123 0 0 0 0 0 0 -0.17635 0 0 0 -1.4893 0 1.2108 -0.37466 0 -1.63229
THR_30 -5.69436 1.11445 3.64452 -0.11164 0.05942 0.07183 -1.42445 -0.61881 0 0 0 0 0 0 0.00239 0.02456 0.03509 0 -0.46577 2.36093 -1.425 -0.29626 0 -2.7231
GLU_31 -4.20476 0.564 5.55926 -0.29239 0.05821 0.34795 -3.58673 -0.30413 0 0 0 0 -0.43882 0 -0.03957 0.00842 0 2.9415 0.28288 0 -2.5358 -0.14409 0 -1.78408
VAL_32 -5.16584 0.94379 0.33223 -0.28444 0.26575 0.06071 -0.17324 -0.26297 0 0 0 0 0 0 0.37343 0.05333 0.26498 0 -0.78083 0 2.085 -0.22984 0 -2.51795
HIS_33 -4.40828 0.22963 4.65714 -0.54117 0.01083 0.35258 -3.29088 -0.89761 0 0 0 0 -1.13507 0 -0.02137 0.00659 0 2.6344 0.03604 0 0.13443 -0.35936 0 -2.59211
PHE_34 -5.64357 0.75843 3.01962 -1.08057 0.14412 0.7453 -0.59342 -0.12872 0 0 0 0 0 0 0.06661 0.12165 0 1.58981 -0.29745 0 1.4028 -0.14665 0 -0.04205
GLU_35 -4.67348 0.34362 6.30699 -0.19597 0.04031 0.2948 -4.79256 -0.60019 0 0 0 0 -2.62665 0 0.11809 0.0236 0 3.40945 -0.0995 0 -2.5358 -0.01962 0 -5.00691
LYS_36 -3.59801 0.15726 3.842 -0.30206 0.04987 0.15295 -2.89458 -0.14785 0 0 0 0 -0.76793 0 0.04274 0.0858 1.98623 0 -0.01 0 -1.6738 -0.1244 0 -3.20176
SER_37 -2.35021 0.30944 3.34423 -0.01866 0 0.02787 -2.24733 -0.92319 0 0 0 -0.02528 0 0 0.5734 0.01191 1.14556 0 -0.52865 0.60296 -1.1772 0.43636 0 -0.81877
ASP_38 -2.10214 0.22576 3.52951 -0.25018 0.07902 0.83006 -1.42635 -1.00794 0 0 0 -0.35088 0 0 0.11366 0.06877 0 1.91082 -0.84422 0 -2.2837 0.64279 0 -0.86503
GLY_39 -3.11776 0.18135 3.78124 -6e-05 0 0 -1.94871 -0.35489 0 0 0 0 0 0 -0.14298 0 0 0 -1.51865 0 1.2108 -0.31058 0 -2.22024
THR_40 -6.40753 0.88424 4.90271 -0.10714 0.08444 0.08157 -2.53215 -0.56273 0 0 0 0 -0.62811 0 0.40002 0.15685 0.20323 0 -0.29347 2.43996 -1.425 -0.59591 0 -3.39902
LEU_41 -8.319 0.91763 3.77284 -0.5752 0.1288 0.14405 -1.98528 0.21702 0 0 0 0 0 0 0.0622 0.09895 0.84241 0 -0.09691 0 0.72952 -0.16226 0 -4.22524
GLU_42 -6.10845 0.96745 6.83898 -0.30725 0.0616 0.36604 -3.57443 -0.33982 0 0 0 0 -0.42409 0 -0.04735 0.32284 0 3.23244 0.31417 0 -2.5358 0.03081 0 -1.20287
ILE_43 -7.34577 0.96575 2.14331 -0.51615 0.54716 0.13494 -2.68004 -0.12139 0 0 0 0 0 0 -0.04256 0.03481 0.32299 0 -0.74534 0 1.0317 -0.20796 0 -6.47854
ARG_44 -6.74121 0.54246 6.12814 -0.5376 0.08618 0.31211 -3.95069 0.39642 0 0 0 0 -0.66694 0 0.01877 0.3199 2.10877 0 0.02477 0 -1.281 -0.12833 0 -3.36826
VAL_45 -7.57025 0.77088 2.4943 -0.27842 0.21938 0.0595 -2.99666 -0.18624 0 0 0 0 0 0 -0.05808 0.58029 0.27101 0 -0.78688 0 2.085 -0.17317 0 -5.56933
LYS_46 -5.37121 0.96888 5.94781 -0.30464 0.02818 0.15176 -3.77189 -0.02473 0 0 0 0 -0.43882 0 -0.00806 0.42658 2.20935 0 0.05565 0 -1.6738 -0.40343 0 -2.20837
ASN_47 -1.97135 0.27039 1.43815 -0.19913 0.04074 0.34385 0.01894 -0.98803 0 0 0 0 0 0 -0.11138 0.07161 0 1.88662 -0.99581 0 -0.87355 -0.41421 0 -1.48316
LEU_48 -6.18564 0.81364 1.11291 -0.52033 0.16255 0.1055 0.39776 0.31316 0 0 0 0 0 0 -0.01433 0.14833 0.80477 0 -0.35922 0 0.72952 -0.43446 0 -2.92586
HIS_49 -4.39197 0.23138 5.27298 -0.47859 0.03877 0.33467 -2.65875 -1.00678 0 0 0 -1.12375 0 0 -0.02069 0.04898 0 1.6597 -0.09072 0 0.13443 -0.45854 0 -2.5089
GLU_50 -4.50896 0.28089 5.68536 -0.37013 0.14814 0.4722 -2.57856 -0.65107 0 0 0 0 -1.04298 0 -0.07226 0.03901 0 3.27364 -0.23133 0 -2.5358 -0.27778 0 -2.36962
LYS_51 -4.98472 0.43891 6.75665 -0.47997 0.07097 0.34291 -4.06542 0.10327 0 0 0 -1.12375 0 0 -0.04805 0.08722 2.53089 0 -0.00993 0 -1.6738 -0.05806 0 -2.11288
ARG_52 -8.77472 0.71402 8.37175 -0.72305 0.22191 0.39495 -4.28864 0.36763 0 0 0 0 -1.84744 0 0.26211 0.22177 2.53008 0 -0.14827 0 -1.281 -0.18787 0 -4.16677
GLU_53 -7.14133 0.43102 7.48175 -0.34033 0.07289 0.39331 -3.39445 -0.60788 0 0 0 0 -1.04655 0 0.00234 0.26321 0 3.21138 -0.1549 0 -2.5358 -0.16692 0 -3.53226
ARG_54 -5.36166 0.26198 6.6557 -0.59639 0.08458 0.33123 -3.92717 0.16429 0 0 0 0 -1.04298 0 0.0875 0.02418 2.53665 0 -0.07506 0 -1.281 -0.08037 0 -2.21852
GLU_55 -6.26582 0.34025 8.7726 -0.21385 0.03166 0.30366 -5.84583 -0.59958 0 0 0 0 -0.80757 0 -0.00112 0.02371 0 3.01866 -0.27793 0 -2.5358 -0.25435 0 -4.3113
ILE_56 -9.52715 1.24698 3.4468 -0.51602 0.58504 0.10362 -2.62645 -0.00333 0 0 0 0 0 0 -0.04599 0.09426 0.72988 0 -0.42219 0 1.0317 -0.14152 0 -6.04437
LYS_57 -8.24165 0.40134 9.37792 -0.86689 0.27181 0.92567 -4.25063 0.09582 0 0 0 0 -0.99001 0 0.1429 0.15274 3.0379 0 0.02197 0 -1.6738 0.08539 0 -1.50952
GLU_58 -5.31373 0.23499 6.81494 -0.34605 0.084 0.41093 -3.82477 -0.61438 0 0 0 0 -1.08922 0 0.12681 0.01188 0 3.52266 -0.20947 0 -2.5358 -0.14734 0 -2.87455
TYR_59 -9.57529 1.19091 4.57135 -0.85676 0.04371 0.33577 -2.33539 -0.30625 0 0 0 0 0 0 -0.03088 0.22746 0 2.06646 -0.18922 0.10781 0.96414 0.02851 0 -3.75767
ILE_60 -9.88717 1.38893 3.19499 -0.51187 0.56798 0.10127 -3.08102 0.10019 0 0 0 0 0 0 -0.03444 0.12651 0.54454 0 -0.41015 0 1.0317 0.43774 0 -6.43079
GLU_61 -6.58762 0.41675 8.66543 -0.21517 0.02958 0.29849 -5.87691 -0.61016 0 0 0 0 -1.04018 0 -0.04696 0.02558 0 3.27175 -0.21185 0 -2.5358 0.09703 0 -4.32005
ARG_62 -3.99197 0.11955 4.93268 -0.61174 0.08787 0.34496 -2.81041 0.1747 0 0 0 0 -1.08922 0 -0.0509 0.00983 2.57675 0 -0.15966 0 -1.281 -0.30056 0 -2.04912
VAL_63 -5.62259 0.69418 1.99465 -0.31817 0.36241 0.07399 -0.57784 -0.40267 0 0 0 0 0 0 -0.04383 0.05323 0.42101 0 -0.29901 0 2.085 -0.0802 0 -1.65981
LEU_64 -8.12685 2.49261 1.88645 -0.71542 0.6061 0.28797 -2.57359 0.11923 0 0 0 0 0 0 -0.02808 0.35219 1.18718 0 -0.29115 0 0.72952 -0.00519 0 -4.07903
LEU:CtermProteinFull_65 -6.39727 1.62616 4.09713 -3.57637 6.58716 2.95934 -2.75611 -1.26615 0 0 0 -0.80487 0 0 0 0.29779 0.53901 0 0 0 0.72952 -0.06909 0 1.96626
ASN:NtermProteinFull_66 -5.01406 1.50157 6.06186 -2.22463 2.68006 3.02224 -5.22526 0.37536 0 0 0 0 -0.80159 0 0.00596 0.06408 0 1.72541 0 0 -0.87355 0 0 1.29744
THR_67 -7.62547 2.16515 4.8877 -0.17612 0.11169 0.0636 -3.62605 -0.21981 0 0 0 0 0 0 -0.01603 0.03193 0.12074 0 -0.09162 2.29432 -1.425 -0.00738 0 -3.51236
HIS_68 -8.4039 0.37324 6.36614 -0.43913 0.01631 0.47783 -4.53788 -0.27356 0 0 0 0 -1.04655 0 0.44868 0.04033 0 2.43744 0.03049 0 0.13443 -0.09492 0 -4.47107
PHE_69 -10.0998 1.18059 1.75662 -0.59997 0.03159 0.32027 -2.57336 0.09942 0 0 0 0 0 0 -0.03947 0.02926 0 2.30839 -0.20045 0 1.4028 -0.14749 0 -6.53161
ILE_70 -8.37246 0.52424 2.55935 -0.57276 0.43881 0.16642 -2.63936 -0.01299 0 0 0 0 0 0 -0.03733 0.21138 3.21811 0 -0.71419 0 1.0317 -0.25852 0 -4.45761
VAL_71 -6.11226 0.7175 2.31535 -0.27688 0.18875 0.05827 -2.79402 -0.25808 0 0 0 0 0 0 0.0223 0.13776 0.22546 0 -0.75696 0 2.085 -0.43719 0 -4.88501
VAL_72 -7.69549 1.15333 2.03436 -0.31718 0.25507 0.0687 -1.35668 -0.38983 0 0 0 -0.81922 0 0 0.83052 0.00435 0.28471 0 -0.371 0 2.085 -0.44153 0 -4.6749
HIS_73 -4.08918 0.3787 3.5001 -0.4224 0.03456 0.52577 -2.10871 -0.52949 0 0 0 -0.80487 0 0 0.05369 0.06375 0 1.70509 -0.41845 0 0.13443 -0.12652 0 -2.10355
GLY_74 -1.70392 0.17392 1.48658 -0.0005 0 0 -0.29267 -0.196 0 0 0 0 0 0 -0.05237 0 0 0 -0.66932 0 1.2108 0.23603 0 0.19256
THR_75 -5.36108 0.45132 4.79104 -0.11292 0.09178 0.07608 -2.06356 -0.7583 0 0 0 -0.66719 0 0 0.0753 0.30083 0.05055 0 -0.52152 2.30137 -1.425 0.05502 0 -2.71629
GLU_76 -5.3885 0.33462 7.17379 -0.69999 0.21235 1.33557 -3.35438 -0.57304 0 0 0 0 -1.51066 0 0.16277 0.0978 0 3.55531 -0.27682 0 -2.5358 -0.31947 0 -1.78645
GLU_77 -5.4196 0.34222 7.12797 -0.45814 0.21769 1.43472 -3.80692 -2.83169 0 0 0 0 -0.54359 0 0.03134 0 0 4.00758 -0.23686 0 -2.5358 -0.40091 0 -3.07197
ALA_78 -5.9818 0.3964 3.62543 -0.02204 0 0 -1.54565 -0.3576 0 0 0 -0.66719 0 0 0.10366 0 0 0 -0.19224 0 2.3386 -0.29574 0 -2.59819
ARG_79 -7.92922 0.51362 8.3484 -0.74931 0.19428 0.48272 -3.28066 0.40273 0 0 0 0 -0.61886 0 0.09477 0.42366 1.4449 0 -0.04723 0 -1.281 -0.08268 0 -2.08388
GLN_80 -5.46458 0.36348 6.49229 -0.26641 0.02811 0.20077 -2.62536 -0.48515 0 0 0 0 -0.8918 0 0.3502 0.0097 0 3.03216 -0.12658 0 -1.0644 0.03228 0 -0.41531
LEU_81 -7.46554 0.77441 5.13089 -0.50157 0.46964 0.1203 -2.47522 0.23835 0 0 0 0 0 0 -0.01113 0.1409 0.34318 0 -0.28439 0 0.72952 -0.02248 0 -2.81312
ALA_82 -6.14732 1.05309 3.2228 -0.02176 0 0 -1.925 -0.3608 0 0 0 0 0 0 0.10173 0 0 0 -0.30448 0 2.3386 -0.07225 0 -2.1154
GLU_83 -7.86536 0.85523 8.03322 -0.21537 0.03394 0.28619 -4.31764 -0.5938 0 0 0 0 -0.6521 0 0.01024 0.31007 0 3.38953 -0.20925 0 -2.5358 -0.18325 0 -3.65415
GLU_84 -6.24518 0.54447 6.78234 -0.21562 0.03047 0.30394 -2.14904 -0.59603 0 0 0 0 0 0 -0.03483 0 0 3.02505 -0.27834 0 -2.5358 -0.3567 0 -1.72528
ILE_85 -10.0963 2.13693 2.7469 -0.50938 0.5393 0.09936 -1.85731 0.19447 0 0 0 0 0 0 -0.00359 0.58209 0.48795 0 -0.34138 0 1.0317 0.28548 0 -4.70378
VAL_86 -7.57127 1.10253 1.84167 -0.30808 0.25099 0.07004 -1.92448 -0.14347 0 0 0 0 0 0 -0.00931 0.00887 0.29081 0 -0.35416 0 2.085 0.53214 0 -4.12872
ARG_87 -7.47404 0.52881 7.30186 -1.07475 0.5702 0.79266 -3.29801 0.43229 0 0 0 0 -0.6521 0 0.03095 0.15762 2.39105 0 -0.03382 0 -1.281 0.24303 0 -1.36524
LEU_88 -6.33811 0.53446 4.88209 -0.49639 0.39558 0.1175 -2.14034 0.23539 0 0 0 0 0 0 0.11907 0.19385 0.38963 0 -0.27043 0 0.72952 0.20899 0 -1.43919
ILE_89 -8.56874 1.09921 3.70106 -0.51238 0.59021 0.10125 -1.44682 0.04694 0 0 0 0 0 0 -0.01347 0.06751 0.66872 0 -0.46833 0 1.0317 0.10346 0 -3.59968
ALA_90 -6.24073 0.90114 4.14434 -0.02266 0 0 -3.38444 -0.367 0 0 0 0 0 0 0.10678 0 0 0 -0.32515 0 2.3386 -0.08487 0 -2.934
LYS_91 -4.24544 0.31557 6.01412 -0.41727 0.0475 0.22869 -3.19907 -0.13044 0 0 0 0 -0.449 0 0.4402 0.1857 2.21796 0 0.0174 0 -1.6738 -0.25521 0 -0.90308
ALA_92 -3.57106 0.18792 2.51357 -0.02281 0 0 -0.48206 -0.37175 0 0 0 0 0 0 0.18805 0 0 0 -0.28782 0 2.3386 -0.29363 0 0.19901
LEU_93 -5.43952 0.53813 2.66475 -0.50521 0.37574 0.12758 -0.46737 0.19001 0 0 0 0 0 0 0.03256 0.22856 0.29374 0 -0.26845 0 0.72952 -0.37721 0 -1.87716
GLY_94 -1.89582 0.17403 2.56224 -5e-05 0 0 -1.04544 -0.39732 0 0 0 0 0 0 -0.13669 0 0 0 -1.32961 0 1.2108 -0.34138 0 -1.19925
THR_95 -4.77486 0.32331 3.08466 -0.2061 0.1528 0.07161 -2.22771 -0.75004 0 0 0 -0.37472 0 0 0.27952 0.04305 0.96564 0 -0.69611 2.41227 -1.425 0.10433 0 -3.01737
GLU_96 -3.67216 0.34929 4.5706 -0.28655 0.06959 0.34446 -3.64473 -0.25982 0 0 0 -0.06179 -0.54347 0 0.03997 0.01651 0 3.07802 0.16458 0 -2.5358 0.22497 0 -2.14634
VAL_97 -6.07265 1.6595 -0.66797 -0.26149 0.18688 0.05221 -0.38741 -0.27082 0 0 0 0 0 0 0.10583 0.09829 0.40298 0 -0.69692 0 2.085 -0.20903 0 -3.97562
ARG_98 -5.20859 0.46573 6.05494 -0.93534 0.23378 0.63578 -5.15781 0.4965 0 0 0 0 -1.12005 0 0.04307 0.22803 2.68462 0 0.12002 0 -1.281 -0.22019 0 -2.9605
PHE_99 -6.82291 0.76814 1.09182 -0.611 0.07078 0.35032 -0.77724 0.11946 0 0 0 0 0 0 -0.04279 0.25658 0 2.12669 -0.03914 0 1.4028 -0.20995 0 -2.31646
GLU_100 -4.04507 0.20261 5.28713 -0.2865 0.06008 0.33529 -4.00075 -0.27401 0 0 0 0 -0.48154 0 0.05053 0.02075 0 3.10826 -0.01833 0 -2.5358 0.00252 0 -2.57484
LYS_101 -2.73101 0.37247 2.48206 -0.29828 0.03463 0.14403 -1.4759 -0.14817 0 0 0 0 0 0 0.31498 0.01214 2.16479 0 0.13287 0 -1.6738 0.01509 0 -0.65411
LYS_102 -4.15631 0.31629 6.10597 -0.28098 0.03133 0.12565 -4.80092 -0.17713 0 0 0 0 -0.67204 0 0.56041 0.14445 1.97586 0 0.29391 0 -1.6738 0.28452 0 -1.92279
ASP_103 -1.26581 0.14171 1.6192 -0.25068 0.08656 0.82936 0.85234 -1.05855 0 0 0 0 0 0 0.34944 0.06332 0 1.95283 -0.87703 0 -2.2837 1.14529 0 1.30429
GLY_104 -2.32316 0.26953 2.47562 -6e-05 0 0 -1.17255 -0.39147 0 0 0 0 0 0 -0.08011 0 0 0 -1.52146 0 1.2108 0.35747 0 -1.17539
LEU_105 -7.84938 0.90389 3.53708 -0.63094 0.66773 0.21983 -1.92897 0.01139 0 0 0 0 0 0 0.10605 0.35161 1.13197 0 -0.14044 0 0.72952 -0.26083 0 -3.1515
LEU_106 -7.59181 0.75141 3.61983 -0.60495 0.30989 0.15269 -2.66983 0.33283 0 0 0 0 0 0 -0.03944 0.11801 0.76343 0 -0.23478 0 0.72952 0.0608 0 -4.30241
SER_107 -4.76652 0.41629 5.31915 -0.03368 0.00014 0.02342 -3.43146 -0.30621 0 0 0 0 -0.62186 0 0.12197 0.06012 0.52221 0 0.48661 1.73833 -1.1772 0.04024 0 -1.60847
ILE_108 -8.1891 1.115 1.80012 -0.48467 0.65855 0.1037 -2.52462 -0.03318 0 0 0 0 0 0 -0.07488 0.24421 0.28788 0 -0.66919 0 1.0317 -0.00554 0 -6.74001
GLU_109 -6.53747 0.57208 6.92951 -0.31348 0.08587 0.39389 -5.28851 -0.34504 0 0 0 0 -1.44009 0 0.12024 0.05566 0 2.94153 0.32732 0 -2.5358 -0.09632 0 -5.1306
VAL_110 -7.33403 1.44851 1.50705 -0.25418 0.18557 0.0492 -2.81087 -0.23347 0 0 0 0 0 0 0.13693 0.66649 0.48951 0 -0.75168 0 2.085 -0.16812 0 -4.98409
LYS_111 -5.42255 0.49129 6.30164 -0.30168 0.04124 0.14588 -3.69672 -0.00736 0 0 0 -0.31293 -0.54347 0 0.32103 0.19422 1.94567 0 -0.06941 0 -1.6738 -0.28761 0 -2.87455
ASN_112 -2.17569 0.30899 1.9644 -0.19469 0.02855 0.3342 0.02678 -1.03787 0 0 0 0 0 0 0.28766 0.04894 0 2.02484 -1.0499 0 -0.87355 -0.26236 0 -0.56972
LEU_113 -7.29545 2.6633 1.18584 -0.62393 0.48024 0.18441 -0.35243 0.26375 0 0 0 -0.52635 0 0 -0.07835 0.07373 0.77567 0 -0.26286 0 0.72952 1.2281 0 -1.55481
PRO_114 -4.84844 1.1575 3.53667 -0.11602 0.00039 0.08498 -1.87339 0.28762 0.04268 0 0 0 0 0 -0.07214 0.25666 0.12767 0 -1.14415 0 -5.1227 1.20508 0 -6.47758
GLU_115 -5.05598 0.28239 6.6114 -0.34591 0.1117 0.41915 -3.49362 -0.60612 0 0 0 0 -1.15473 0 -0.03211 0.12143 0 3.55134 -0.179 0 -2.5358 -0.21442 0 -2.52028
GLU_116 -4.68231 0.29225 4.53087 -0.457 0.2119 1.42516 -1.05795 -2.90643 0 0 0 0 0 0 0.06439 0 0 4.02743 -0.20811 0 -2.5358 -0.14638 0 -1.44199
ALA_117 -5.9201 0.65749 3.60218 -0.02218 0 0 -1.75098 -0.35447 0 0 0 0 0 0 -0.01703 0 0 0 -0.10501 0 2.3386 -0.22582 0 -1.79732
GLN_118 -10.0103 1.24278 8.57831 -0.26691 0.02422 0.19361 -4.28787 -0.40244 0 0 0 -0.52635 -2.27819 0 -0.0222 0.1747 0 3.22514 -0.02887 0 -1.0644 0.02817 0 -5.42062
ARG_119 -6.21751 0.16528 8.63697 -0.62595 0.16843 0.35123 -5.49283 0.27055 0 0 0 0 -2.45248 0 0.03624 0.04078 2.52376 0 -0.07283 0 -1.281 0.09757 0 -3.8518
LEU_120 -8.88506 1.05216 4.16835 -0.49427 0.38315 0.1149 -1.89348 0.23412 0 0 0 0 0 0 0.03381 0.16289 0.47882 0 -0.24041 0 0.72952 0.00518 0 -4.15034
ILE_121 -10.2589 1.84336 3.31662 -0.51367 0.57003 0.10229 -2.5782 0.08827 0 0 0 0 0 0 0.07521 0.32078 0.57634 0 -0.41817 0 1.0317 0.23305 0 -5.61135
GLN_122 -8.20502 0.57964 7.60643 -0.4237 0.13659 0.25092 -4.026 -0.26053 0 0 0 0 -1.94195 0 0.03796 0.42712 0 4.71397 0.07859 0 -1.0644 0.6493 0 -1.44108
LYS_123 -6.0758 0.36239 6.9626 -0.30502 0.02829 0.13683 -4.55339 -0.01873 0 0 0 0 -0.65584 0 -0.02853 0 1.77995 0 -0.02028 0 -1.6738 0.34996 0 -3.71137
LEU_124 -10.5843 2.04074 3.33188 -0.49396 0.33215 0.11982 -2.19008 0.21327 0 0 0 0 0 0 -0.02864 0.37735 0.3404 0 -0.28515 0 0.72952 -0.13807 0 -6.23506
LEU_125 -9.50589 1.58435 2.72648 -0.50021 0.47722 0.11622 -2.22147 0.25794 0 0 0 0 0 0 0.20051 0.06342 0.53691 0 -0.23734 0 0.72952 0.07665 0 -5.6957
GLN_126 -8.79214 0.58627 7.16719 -0.82261 0.13342 0.85945 -3.05727 -0.80854 0 0 0 -0.68764 0 0 -8e-05 0.06161 0 2.81546 -0.19919 0 -1.0644 0.0368 0 -3.77167
LEU_127 -8.68754 1.23879 4.19808 -0.71935 0.55271 0.29526 -2.34308 0.14813 0 0 0 0 0 0 0.03869 0.0577 0.96658 0 -0.25975 0 0.72952 -0.03524 0 -3.81949
ALA_128 -6.22569 0.42429 3.10783 -0.02201 0 0 -2.24177 -0.36377 0 0 0 0 0 0 0.04488 0 0 0 -0.30957 0 2.3386 -0.07157 0 -3.31878
VAL_129 -6.3988 0.49536 3.51863 -0.31167 0.27235 0.07097 -1.86743 -0.08747 0 0 0 0 0 0 -0.07037 0.02296 0.10102 0 -0.3102 0 2.085 -0.00634 0 -2.48596
ARG_130 -7.50132 0.47108 6.98692 -0.62555 0.16701 0.34928 -3.57018 0.28068 0 0 0 -0.32561 0 0 -0.00573 0 2.51415 0 -0.08212 0 -1.281 0.08117 0 -2.54123
ILE_131 -9.31155 1.1558 3.33773 -0.51127 0.61021 0.09958 -2.24555 0.11996 0 0 0 0 0 0 -0.04825 0.0446 0.52619 0 -0.48533 0 1.0317 0.20123 0 -5.47493
ALA_132 -5.33438 0.60419 3.5338 -0.02164 0 0 -1.82256 -0.35377 0 0 0 0 0 0 -0.00297 0 0 0 -0.21483 0 2.3386 0.19226 0 -1.08131
ALA_133 -4.08234 0.18218 4.10443 -0.02107 0 0 -2.44621 -0.3452 0 0 0 0 0 0 0.08932 0 0 0 -0.07621 0 2.3386 0.10349 0 -0.15303
ALA_134 -6.34004 0.41423 3.97533 -0.02226 0 0 -3.12389 -0.36157 0 0 0 0 0 0 0.0037 0 0 0 -0.18853 0 2.3386 -0.01919 0 -3.32362
ALA_135 -4.52889 0.34498 2.92776 -0.02216 0 0 -0.97521 -0.36136 0 0 0 0 0 0 0.06313 0 0 0 -0.22868 0 2.3386 -0.27968 0 -0.72152
LYS_136 -3.93146 0.37513 5.26275 -0.52868 0.29556 0.33452 -2.55849 0.13362 0 0 0 0 -0.54359 0 0.21882 0.21687 2.07361 0 -0.11286 0 -1.6738 -0.25311 0 -0.69112
SER_137 -3.17238 0.1314 4.21522 -0.03085 0 0.06999 -1.65431 -0.44994 0 0 0 0 -0.39974 0 0.1251 0.00154 1.26361 0 0.31185 0.81337 -1.1772 -0.03189 0 0.01577
GLY_138 -2.24975 0.15483 3.17391 -6e-05 0 0 -1.35337 -0.37751 0 0 0 0 0 0 0.00485 0 0 0 -1.52697 0 1.2108 0.05258 0 -0.91067
ASP_139 -5.20509 0.47123 5.80331 -0.12351 0.02144 0.37483 -2.90947 -0.60932 0 0 0 0 -0.39974 0 -0.00287 0.02366 0 4.17858 -0.71362 0 -2.2837 0.01389 0 -1.36037
ASN_140 -4.86205 0.43286 4.57567 -0.17943 0.03443 0.26862 -1.44499 -0.31154 0 0 0 0 0 0 0.00042 0.02009 0 1.43702 0.21153 0 -0.87355 0.1803 0 -0.51062
ASP_141 -2.82233 0.18665 3.46595 -0.11368 0.01637 0.35088 -0.81019 -0.2324 0 0 0 0 0 0 0.08802 0.00024 0 1.71051 0.1384 0 -2.2837 0.11181 0 -0.19346
VAL_142 -5.81722 0.8802 4.24287 -0.31196 0.27413 0.07144 -1.47159 -0.16714 0 0 0 0 0 0 0.02775 0.00975 0.30158 0 -0.31556 0 2.085 -0.00848 0 -0.19922
LEU_143 -10.8425 1.44023 3.98328 -0.49928 0.38966 0.11958 -2.10045 0.24393 0 0 0 0 0 0 0.1613 0.19582 0.38146 0 -0.25161 0 0.72952 0.09483 0 -5.9542
ARG_144 -5.49643 0.26971 7.10025 -0.77003 0.17793 0.50694 -5.05944 0.43114 0 0 0 0 -1.31426 0 0.14329 0.07337 2.78684 0 -0.05241 0 -1.281 0.25182 0 -2.23227
LYS_145 -5.16592 0.24652 7.58798 -0.89385 0.27109 0.96836 -4.3108 0.11579 0 0 0 0 -0.32007 0 -0.03251 0 2.97189 0 0.03429 0 -1.6738 0.14875 0 -0.05229
LEU_146 -9.11428 1.19155 4.49487 -0.50685 0.45633 0.12218 -2.45703 0.24701 0 0 0 0 0 0 0.10505 0.06006 0.29747 0 -0.30535 0 0.72952 -0.07765 0 -4.75714
ALA_147 -5.98381 0.39612 3.27972 -0.0218 0 0 -2.11178 -0.35698 0 0 0 0 0 0 0.13596 0 0 0 -0.24559 0 2.3386 -0.12401 0 -2.69358
GLU_148 -5.85563 0.3718 8.10489 -0.64247 0.15807 1.18319 -5.39668 -0.60697 0 0 0 0 -0.69815 0 0.1877 0.02012 0 3.33363 -0.21896 0 -2.5358 -0.20189 0 -2.79715
ASP_149 -5.97034 0.29844 8.6763 -0.11399 0.01692 0.35207 -5.36526 -0.23056 0 0 0 0 -0.32007 0 0.13437 0 0 1.7207 0.11781 0 -2.2837 -0.17529 0 -3.14259
ALA_150 -6.45827 1.05521 3.65478 -0.02156 0 0 -2.78235 -0.35585 0 0 0 0 0 0 -0.00528 0 0 0 -0.23526 0 2.3386 -0.049 0 -2.85898
LEU_151 -7.83189 0.93135 4.22715 -0.50784 0.53338 0.1236 -1.61266 0.23556 0 0 0 0 0 0 0.45156 0.06583 0.36713 0 -0.28377 0 0.72952 -0.06601 0 -2.63707
ARG_152 -5.8129 0.27743 6.70828 -0.44383 0.05542 0.22246 -2.29745 0.37605 0 0 0 0 0 0 0.42795 0 2.05336 0 -0.12918 0 -1.281 -0.15265 0 0.00393
LEU_153 -7.7637 0.72045 4.46528 -0.72134 0.5889 0.30211 -2.11829 0.1336 0 0 0 0 0 0 0.36837 0.04985 1.07736 0 -0.28518 0 0.72952 -0.13235 0 -2.58543
ALA_154 -6.57792 0.87706 4.00419 -0.02168 0 0 -1.88902 -0.3578 0 0 0 0 0 0 0.05575 0 0 0 -0.26197 0 2.3386 -0.04219 0 -1.87497
LYS_155 -5.99358 0.47806 6.77338 -0.30352 0.02603 0.13406 -2.20593 -0.0216 0 0 0 0 0 0 0.37038 0.04426 1.74739 0 -0.00988 0 -1.6738 -0.13836 0 -0.77312
GLU_156 -6.23546 0.4002 7.27895 -0.33169 0.07002 0.38377 -4.44922 -0.55412 0 0 0 0 -0.65584 0 0.1262 0 0 3.60944 -0.12152 0 -2.5358 -0.14457 0 -3.15964
ALA_157 -7.41659 0.75877 4.30032 -0.02192 0 0 -2.83574 -0.35793 0 0 0 0 0 0 0.02165 0 0 0 -0.22803 0 2.3386 -0.1042 0 -3.54508
GLU_158 -6.59109 0.58874 7.34586 -0.21793 0.03858 0.32607 -2.00838 -0.62591 0 0 0 0 -0.74362 0 0.12161 0.16995 0 3.07104 -0.26037 0 -2.5358 -0.29459 0 -1.61583
LYS_159 -3.45959 0.27076 3.92288 -0.30538 0.02662 0.13765 -0.83597 -0.03111 0 0 0 0 0 0 0.22188 0.03304 1.75896 0 -0.03845 0 -1.6738 -0.38669 0 -0.3592
LEU_160 -4.87153 0.38658 2.96437 -0.5102 0.40249 0.13371 -0.40597 0.17376 0 0 0 0 0 0 0.31645 0.19542 0.23465 0 -0.22056 0 0.72952 -0.33559 0 -0.80691
GLY_161 -2.65607 0.1956 3.38479 -7e-05 0 0 -1.3801 -0.38089 0 0 0 0 0 0 -0.11009 0 0 0 -1.53122 0 1.2108 -0.44003 0 -1.70728
ASP_162 -6.00178 0.59869 6.64179 -0.25974 0.12002 0.98509 -4.37705 -0.53299 0 0 0 -0.58923 0 0 -0.00861 0.01554 0 2.15636 -0.71921 0 -2.2837 -0.31403 0 -4.56884
LEU_163 -8.1655 1.27715 2.66461 -0.52002 0.51045 0.13307 -1.2895 0.23013 0 0 0 0 0 0 0.57822 0.04759 0.2942 0 -0.2496 0 0.72952 -0.1171 0 -3.87679
GLY_164 -4.19598 0.52127 3.46136 -5e-05 0 0 -1.28638 -0.39833 0 0 0 0 0 0 0.0561 0 0 0 0.2347 0 1.2108 0.73981 0 0.34331
ALA_165 -6.4494 0.76129 3.51094 -0.02263 0 0 -2.98671 -0.36867 0 0 0 -0.58923 0 0 0.03604 0 0 0 -0.29846 0 2.3386 0.61014 0 -3.45809
ALA_166 -7.07379 0.82458 2.63048 -0.02144 0 0 -1.74663 -0.35154 0 0 0 0 0 0 0.19661 0 0 0 -0.17959 0 2.3386 -0.2005 0 -3.58322
ALA_167 -5.91238 0.25805 3.25743 -0.02213 0 0 -2.17588 -0.36005 0 0 0 0 0 0 0.20873 0 0 0 -0.22323 0 2.3386 -0.11347 0 -2.74433
VAL_168 -8.20729 1.60255 3.52832 -0.31343 0.28374 0.07169 -1.8069 -0.1178 0 0 0 0 0 0 0.22339 0.02011 0.17056 0 -0.27039 0 2.085 -0.08405 0 -2.8145
ALA_169 -6.70344 0.94993 3.5639 -0.02182 0 0 -2.68933 -0.36047 0 0 0 0 0 0 0.1973 0 0 0 -0.28616 0 2.3386 -0.00662 0 -3.01811
ALA_170 -6.06755 0.57298 3.10376 -0.02264 0 0 -2.03694 -0.36867 0 0 0 0 0 0 0.12639 0 0 0 -0.25021 0 2.3386 -0.27355 0 -2.87781
ARG_171 -6.80618 1.71544 6.14954 -1.59112 0.59354 1.5146 -2.68179 -1.03958 0 0 0 0 -0.7023 0 0.36161 0 3.33618 0 -0.10157 0 -1.281 -0.28031 0 -0.81293
LEU_172 -9.01971 0.89205 2.79527 -0.51948 0.64682 0.12747 -1.86756 0.25584 0 0 0 0 0 0 0.00682 0.02094 0.34238 0 -0.30786 0 0.72952 -0.16024 0 -6.05775
ALA_173 -6.61514 0.63318 2.60333 -0.02088 0 0 -2.19499 -0.34075 0 0 0 0 0 0 -0.01615 0 0 0 -0.04548 0 2.3386 0.08518 0 -3.57312
VAL_174 -8.34212 2.89216 3.27587 -0.36517 0.29206 0.08757 -2.20208 0.13559 0 0 0 0 0 0 0.00184 0.01899 0.89549 0 -0.07551 0 2.085 0.13713 0 -1.16318
GLU_175 -6.18522 1.16818 6.81625 -0.65083 0.16911 1.20617 -3.48726 -0.6317 0 0 0 0 -1.13914 0 0.12806 0 0 3.428 -0.21121 0 -2.5358 -0.2024 0 -2.12778
ALA_176 -6.68518 0.47777 3.1957 -0.02069 0 0 -2.13916 -0.33681 0 0 0 0 0 0 0.0577 0 0 0 0.00524 0 2.3386 0.09492 0 -3.01192
ALA_177 -6.6312 0.61169 3.62182 -0.02229 0 0 -2.67937 -0.35977 0 0 0 0 0 0 0.05488 0 0 0 -0.13664 0 2.3386 0.10892 0 -3.09336
LYS_178 -6.28835 0.49038 7.05815 -0.42699 0.06232 0.2356 -2.81671 -0.11079 0 0 0 0 -0.52223 0 0.12247 0.12211 2.11877 0 0.03695 0 -1.6738 -0.14985 0 -1.74197
GLN_179 -4.98948 0.60016 4.23828 -0.62398 0.159 0.65207 -1.37906 -0.3614 0 0 0 0 -0.43684 0 0.19276 0 0 3.14052 -0.20893 0 -1.0644 -0.09534 0 -0.17664
ALA_180 -5.22872 0.37115 2.88923 -0.02313 0 0 -0.49811 -0.37207 0 0 0 0 0 0 -0.02884 0 0 0 -0.05204 0 2.3386 -0.32409 0 -0.92802
GLY_181 -2.19002 0.13228 3.07731 -5e-05 0 0 -1.04398 -0.39762 0 0 0 0 0 0 -0.09304 0 0 0 -1.42845 0 1.2108 -0.50914 0 -1.24191
ASP_182 -6.17157 0.55688 7.27853 -0.12169 0.02732 0.36542 -4.31321 -0.27464 0 0 0 0 -1.31426 0 -0.03048 0.16896 0 3.89816 -0.81801 0 -2.2837 -0.40209 0 -3.43437
ASN_183 -4.73654 0.38652 4.33792 -0.17923 0.03732 0.26916 -0.93399 -0.30408 0 0 0 0 0 0 -0.05164 0.00245 0 1.42931 0.20347 0 -0.87355 -0.06271 0 -0.47559
ASP_184 -3.44978 0.26898 4.44109 -0.11353 0.01974 0.351 -1.81897 -0.19335 0 0 0 0 -0.51795 0 0.20491 0.02165 0 1.89419 0.02137 0 -2.2837 -0.02604 0 -1.18038
VAL_185 -6.26582 1.14635 3.79459 -0.31239 0.2779 0.07164 -1.31703 -0.17384 0 0 0 0 0 0 0.06743 8e-05 0.32264 0 -0.2826 0 2.085 -0.09907 0 -0.68512
LEU_186 -10.421 1.61902 4.30996 -0.50225 0.44522 0.11946 -2.29109 0.26009 0 0 0 0 0 0 0.36623 0.10906 0.4514 0 -0.23075 0 0.72952 0.14666 0 -4.88846
ARG_187 -6.24694 0.44812 8.32768 -1.12211 0.6828 0.83218 -5.41188 0.42331 0 0 0 0 -1.55132 0 0.14858 0.24649 2.39964 0 -0.06998 0 -1.281 0.32685 0 -1.84757
LYS_188 -5.30895 0.4113 6.50706 -0.42076 0.06072 0.23513 -4.27025 -0.13417 0 0 0 0 -0.69815 0 0.00937 0.02381 2.10472 0 0.01704 0 -1.6738 0.13496 0 -3.00197
VAL_189 -8.52261 1.30169 2.98986 -0.31233 0.27543 0.07136 -2.52485 -0.10612 0 0 0 0 0 0 -0.0601 0.00076 0.13996 0 -0.26796 0 2.085 0.02758 0 -4.90232
ALA_190 -5.99145 0.60912 3.12254 -0.02175 0 0 -2.10131 -0.36281 0 0 0 0 0 0 -0.03917 0 0 0 -0.29441 0 2.3386 0.05894 0 -2.68172
GLU_191 -5.63923 0.40815 7.78203 -0.68764 0.16897 1.28507 -5.47182 -0.51841 0 0 0 0 -1.41862 0 -0.01505 0.11026 0 3.38084 -0.16217 0 -2.5358 -0.07874 0 -3.39215
GLN_192 -6.6968 0.36485 6.75161 -0.78246 0.12117 0.80486 -2.87748 -0.79097 0 0 0 0 -0.74362 0 0.04232 0.10602 0 2.97965 -0.17885 0 -1.0644 -0.11312 0 -2.07722
ALA_193 -6.36752 0.73153 3.22417 -0.02172 0 0 -2.65915 -0.3571 0 0 0 0 0 0 0.01703 0 0 0 -0.22603 0 2.3386 -0.09235 0 -3.41254
LEU_194 -8.17015 0.9499 4.40812 -0.50738 0.52409 0.12376 -1.75877 0.24057 0 0 0 0 0 0 0.19077 0.08725 0.34004 0 -0.29136 0 0.72952 -0.10082 0 -3.23446
ARG_195 -6.50951 0.43273 7.22735 -0.44535 0.05605 0.2257 -2.88677 0.38972 0 0 0 0 -0.68077 0 0.4329 0.25727 2.06968 0 -0.13736 0 -1.281 -0.11501 0 -0.96437
ILE_196 -9.13822 0.74007 4.14202 -0.5126 0.56684 0.10153 -2.20944 0.08169 0 0 0 0 0 0 -0.06064 0.11361 0.57286 0 -0.42792 0 1.0317 0.12149 0 -4.87701
ALA_197 -6.55157 0.58808 3.3139 -0.02188 0 0 -1.42925 -0.36068 0 0 0 0 0 0 -0.01018 0 0 0 -0.28372 0 2.3386 0.10998 0 -2.30672
LYS_198 -6.33763 0.42573 7.44806 -0.37213 0.06159 0.19135 -3.32624 0.41937 0 0 0 0 -0.37981 0 0.14817 0.0966 2.51685 0 0.02433 0 -1.6738 -0.10582 0 -0.86337
GLU_199 -6.38677 0.60963 7.14369 -0.45235 0.05978 0.88793 -4.05951 -0.44513 0 0 0 0 -0.66859 0 0.11837 0.00478 0 3.21949 -0.3515 0 -2.5358 -0.28615 0 -3.14211
ALA_200 -7.367 1.25527 4.65937 -0.02194 0 0 -3.47784 -0.36057 0 0 0 0 0 0 0.12654 0 0 0 -0.29013 0 2.3386 -0.35271 0 -3.49041
GLU_201 -6.34428 0.37694 8.05915 -0.20924 0.02134 0.28823 -1.90534 -0.49114 0 0 0 0 -0.40297 0 0.10071 0.08619 0 3.58098 -0.30118 0 -2.5358 -0.32808 0 -0.00447
LYS_202 -4.10467 0.38832 5.61287 -0.31013 0.0326 0.14559 -2.57329 0.00692 0 0 0 0 -0.66859 0 0.01922 0.15748 1.72427 0 -0.02119 0 -1.6738 -0.37392 0 -1.63831
GLN_203 -4.7661 0.33499 3.81592 -0.27014 0.03339 0.19985 -0.7742 -0.57612 0 0 0 0 0 0 0.04721 0.30489 0 2.88396 -0.15345 0 -1.0644 -0.35689 0 -0.3411
GLY_204 -2.63545 0.23974 2.97736 -6e-05 0 0 -1.52556 -0.38143 0 0 0 0 0 0 -0.15494 0 0 0 -1.52968 0 1.2108 -0.50772 0 -2.30694
LEU_205 -7.27651 0.95553 4.29716 -0.5347 0.39619 0.15845 -2.21625 0.08125 0 0 0 0 0 0 0.07978 0.14834 0.50703 0 -0.00722 0 0.72952 0.21091 0 -2.47053
VAL_206 -6.37134 0.95459 2.67261 -0.27944 0.22116 0.0473 -1.20769 0.44268 0 0 0 0 0 0 0.01503 0.22335 0.54784 0 0.34149 0 2.085 0.51078 0 0.20335
ASP_207 -5.18183 0.60542 5.75228 -0.16559 0.03914 0.58156 -2.47034 -2.3216 0 0 0 -0.42497 0 0 0.57764 0.08944 0 4.52757 0.07908 0 -2.2837 0.0067 0 -0.58921
VAL_208 -7.56152 0.78184 3.73874 -0.31641 0.30687 0.07274 -2.66522 -0.15882 0 0 0 -0.42497 0 0 -0.06987 0.01374 0.29526 0 -0.15082 0 2.085 0.01972 0 -4.03371
ALA_209 -6.84122 0.84197 2.51946 -0.02211 0 0 -2.03146 -0.36647 0 0 0 0 0 0 0.16637 0 0 0 -0.35298 0 2.3386 -0.07506 0 -3.8229
VAL_210 -8.11811 1.5312 4.17426 -0.31365 0.28929 0.0714 -2.28757 -0.0776 0 0 0 0 0 0 -0.05145 0.23101 0.07709 0 -0.32424 0 2.085 0.03342 0 -2.67994
GLU_211 -6.62356 0.53233 6.60897 -0.63212 0.20161 1.17358 -2.68348 -0.73527 0 0 0 0 -0.38047 0 0.45861 0.10619 0 3.59488 -0.20004 0 -2.5358 -0.01196 0 -1.12652
ALA_212 -6.34091 0.66456 3.35079 -0.02214 0 0 -2.71855 -0.35756 0 0 0 0 0 0 0.08071 0 0 0 -0.14989 0 2.3386 -0.25229 0 -3.40668
ALA_213 -5.82596 0.54053 3.63759 -0.02242 0 0 -2.12039 -0.3649 0 0 0 0 0 0 0.37001 0 0 0 -0.22807 0 2.3386 -0.29858 0 -1.9736
ARG_214 -7.24234 1.01491 7.56263 -0.44672 0.10329 0.22214 -4.54766 0.38561 0 0 0 0 -0.91571 0 0.18842 0.29678 2.08688 0 -0.13581 0 -1.281 -0.1668 0 -2.87538
VAL_215 -8.17308 1.07257 3.26853 -0.30828 0.25261 0.0701 -1.9519 -0.10268 0 0 0 0 0 0 -0.0108 0.01992 0.14821 0 -0.34171 0 2.085 0.08743 0 -3.88409
ALA_216 -6.60108 0.51166 2.31068 -0.02134 0 0 -1.98099 -0.35033 0 0 0 0 0 0 -0.01184 0 0 0 -0.16789 0 2.3386 0.11205 0 -3.86048
VAL_217 -7.56029 1.94703 3.17693 -0.36396 0.29506 0.08612 -2.24844 0.15291 0 0 0 0 0 0 0.10915 0.20986 0.93281 0 -0.13597 0 2.085 -2e-05 0 -1.3138
GLU_218 -6.12019 0.83209 7.37267 -0.66627 0.21038 1.24575 -4.63447 -0.63846 0 0 0 0 -1.04485 0 0.02861 0.01239 0 3.32213 -0.22881 0 -2.5358 -0.18931 0 -3.03415
ALA_219 -6.65275 1.09156 3.14553 -0.02055 0 0 -2.39856 -0.33876 0 0 0 0 0 0 0.00836 0 0 0 0.00327 0 2.3386 0.14372 0 -2.67958
ALA_220 -6.58888 0.64939 3.61876 -0.02196 0 0 -2.6911 -0.35266 0 0 0 0 0 0 -0.02606 0 0 0 -0.04047 0 2.3386 0.25452 0 -2.85985
LYS_221 -6.33483 0.4757 7.03332 -0.42866 0.06374 0.2339 -2.64214 -0.09863 0 0 0 0 -0.48775 0 0.01912 0.18674 2.05173 0 0.04646 0 -1.6738 -0.00232 0 -1.55744
GLN_222 -5.48064 0.48344 5.78081 -0.64639 0.20987 0.68527 -1.24258 -0.38936 0 0 0 0 -0.52262 0 0.25139 0.03911 0 2.99994 -0.19546 0 -1.0644 -0.06934 0 0.83902
ALA_223 -4.99826 0.23458 2.82514 -0.02336 0 0 -0.39221 -0.3765 0 0 0 0 0 0 -0.05379 0 0 0 -0.04544 0 2.3386 -0.37444 0 -0.86568
GLY_224 -2.21564 0.16221 3.13307 -6e-05 0 0 -1.46138 -0.39354 0 0 0 0 0 0 0.06516 0 0 0 -1.49874 0 1.2108 -0.64237 0 -1.64049
ASP_225 -6.1325 0.70482 7.13034 -0.12531 0.02977 0.38159 -4.14782 -0.23386 0 0 0 0 -1.03337 0 0.0242 0.11255 0 3.8361 -0.78686 0 -2.2837 -0.40419 0 -2.92822
GLN_226 -5.65731 0.51895 5.6397 -0.25248 0.01855 0.17294 -1.76969 -0.36865 0 0 0 -0.87714 0 0 -0.02036 0.08979 0 2.98898 -0.25195 0 -1.0644 -0.07328 0 -0.90637
ASP_227 -3.30489 0.28839 4.14852 -0.11388 0.02029 0.35157 -1.56856 -0.23997 0 0 0 0 -0.44409 0 0.10877 0.02787 0 1.7961 0.0989 0 -2.2837 -0.09738 0 -1.21207
VAL_228 -6.33618 1.39003 3.953 -0.3138 0.28793 0.07209 -1.39178 -0.19682 0 0 0 0 0 0 0.07497 0.01441 0.38582 0 -0.27959 0 2.085 -0.07211 0 -0.32702
LEU_229 -10.5451 1.64273 5.02855 -0.50963 0.54814 0.1255 -2.55747 0.25649 0 0 0 0 0 0 0.53801 0.28345 0.40959 0 -0.23271 0 0.72952 0.13743 0 -4.14548
ARG_230 -6.7136 0.4533 8.86173 -1.08984 0.62145 0.80955 -5.47555 0.42417 0 0 0 0 -1.87909 0 0.29729 0.22595 2.36153 0 -0.07976 0 -1.281 0.36071 0 -2.10318
LYS_231 -5.4029 0.45507 6.54373 -0.42294 0.06448 0.24345 -3.81339 -0.16123 0 0 0 0 -0.73785 0 0.02338 0.04504 2.20982 0 -0.01345 0 -1.6738 0.10094 0 -2.53965
VAL_232 -8.68497 1.51886 3.19075 -0.31247 0.2759 0.0714 -2.47189 -0.10059 0 0 0 0 0 0 -0.06218 0.00027 0.12772 0 -0.25899 0 2.085 -0.02711 0 -4.6483
SER_233 -6.30923 0.41103 6.07544 -0.03468 0 0.044 -2.24116 -0.66742 0 0 0 0 0 0 0.16026 0.36266 0.86454 0 0.26721 1.86667 -1.1772 0.16758 0 -0.2103
GLU_234 -5.0244 0.34515 6.39814 -0.33395 0.07613 0.39322 -2.66703 -0.57588 0 0 0 0 -0.76984 0 0.05965 0.01704 0 3.25254 -0.10585 0 -2.5358 0.07179 0 -1.39909
GLN_235 -8.26651 0.62908 8.17036 -0.88119 0.12674 0.9434 -3.98254 -0.77784 0 0 0 0 -0.78279 0 -0.00948 0.02497 0 2.8454 -0.14761 0 -1.0644 -0.03244 0 -3.20485
ALA_236 -6.26111 0.60698 3.64857 -0.02179 0 0 -2.58837 -0.35672 0 0 0 0 0 0 0.06176 0 0 0 -0.22325 0 2.3386 -0.07641 0 -2.87174
GLU_237 -5.53513 0.54445 7.2927 -0.21267 0.02235 0.28673 -4.27683 -0.57574 0 0 0 0 0 0 0.08818 0.15323 0 3.02829 -0.23761 0 -2.5358 -0.24252 0 -2.20037
ARG_238 -6.54465 0.38169 7.71435 -0.61862 0.16345 0.34804 -3.23067 0.27378 0 0 0 0 -0.76984 0 0.06861 0.14657 2.498 0 -0.11736 0 -1.281 -0.23819 0 -1.20584
ILE_239 -9.56901 1.10595 4.60303 -0.514 0.57273 0.10249 -2.24161 0.05656 0 0 0 0 0 0 0.02535 0.12717 0.63448 0 -0.38718 0 1.0317 0.09723 0 -4.35511
SER_240 -6.14895 0.48476 6.05178 -0.03214 0 0.06741 -2.39667 -0.70904 0 0 0 0 0 0 0.00165 0.00445 0.77649 0 0.32893 1.73459 -1.1772 0.46648 0 -0.54746
LYS_241 -5.34766 0.38322 5.9247 -0.30523 0.02704 0.13577 -1.8842 0.00144 0 0 0 0 0 0 0.04857 0.02437 1.72392 0 0.00796 0 -1.6738 0.26156 0 -0.67234
GLU_242 -6.3047 0.43284 7.63182 -0.46281 0.06765 0.91705 -4.05664 -0.45248 0 0 0 0 -0.71162 0 0.32607 0.04849 0 3.22887 -0.32527 0 -2.5358 -0.29496 0 -2.49149
ALA_243 -6.76682 0.56551 4.72289 -0.0222 0 0 -3.21761 -0.36366 0 0 0 0 0 0 0.11185 0 0 0 -0.28103 0 2.3386 -0.39117 0 -3.30364
LYS_244 -4.75305 0.3957 5.44354 -0.30565 0.02658 0.13761 -1.14032 -0.02596 0 0 0 0 0 0 0.3668 0.03467 1.74492 0 -0.03005 0 -1.6738 -0.31767 0 -0.0967
LYS_245 -4.27519 0.35147 5.72276 -0.31229 0.03453 0.14829 -2.54778 0.00801 0 0 0 0 -0.71162 0 0.09148 0.20577 1.7105 0 -0.03911 0 -1.6738 -0.32206 0 -1.60903
GLN_246 -3.41844 0.18164 3.49726 -0.64517 0.07208 0.68075 -0.49581 -0.40723 0 0 0 0 0 0 -0.01855 0.00585 0 2.57452 -0.16123 0 -1.0644 -0.34162 0 0.45965
GLY_247 -1.98922 0.13766 2.68526 -5e-05 0 0 -0.88093 -0.39811 0 0 0 0 0 0 -0.11591 0 0 0 -1.43598 0 1.2108 -0.49935 0 -1.28584
ASN_248 -5.2825 0.46115 5.20364 -0.33291 0.17205 0.65442 -2.74116 -0.58482 0 0 0 -0.65474 0 0 0.07871 0.07726 0 2.0196 -0.57657 0 -0.87355 -0.4259 0 -2.80532
SER_249 -2.85087 0.12375 3.66487 -0.02669 0 0.04138 -0.87188 -1.11478 0 0 0 0 0 0 0.01666 0.00029 0.49776 0 0.22445 0.60424 -1.1772 -0.24535 0 -1.11336
GLU_250 -3.89505 0.38867 5.26763 -0.33359 0.11246 0.39711 -2.86559 -0.57463 0 0 0 0 -0.449 0 -0.00748 0.18059 0 3.18346 -0.02542 0 -2.5358 0.02556 0 -1.1311
VAL_251 -7.99766 1.56977 3.16077 -0.31411 0.28788 0.07197 -1.78163 -0.15105 0 0 0 -0.65474 0 0 -0.05413 0.03492 0.24472 0 -0.27205 0 2.085 0.17023 0 -3.6001
SER_252 -5.93193 0.27132 5.61033 -0.02798 0 0.06497 -2.12654 -0.58138 0 0 0 0 0 0 0.00704 0.00012 0.64004 0 0.34868 0.61039 -1.1772 0.43815 0 -1.854
GLU_253 -5.35551 0.37381 7.09942 -0.46384 0.07789 0.92295 -3.77707 -0.46945 0 0 0 0 -0.65056 0 0.0055 0.1338 0 3.39485 -0.26506 0 -2.5358 0.22597 0 -1.28309
GLU_254 -6.52591 0.58371 8.00175 -0.4638 0.06894 0.92242 -4.73073 -0.44815 0 0 0 0 -1.25605 0 0.62248 0.04521 0 3.22635 -0.32184 0 -2.5358 -0.43512 0 -3.24654
ALA_255 -6.18168 0.4761 3.56601 -0.0219 0 0 -2.38751 -0.35777 0 0 0 0 0 0 0.08127 0 0 0 -0.24022 0 2.3386 -0.32175 0 -3.04885
ARG_256 -6.44284 0.41738 8.88298 -1.12159 0.39448 0.75176 -4.77964 0.15179 0 0 0 0 -0.73523 0 -0.00011 0.07996 2.53962 0 -0.05499 0 -1.281 -0.0121 0 -1.20952
LYS_257 -5.73873 0.32995 7.5202 -0.30714 0.02808 0.1378 -4.15586 0.01854 0 0 0 0 -0.72081 0 0.10885 0.09007 1.68666 0 -0.0264 0 -1.6738 0.11849 0 -2.58408
VAL_258 -7.02015 0.61032 3.01933 -0.31032 0.26475 0.07054 -1.88325 -0.07687 0 0 0 0 0 0 -0.05938 0.00066 0.08505 0 -0.3218 0 2.085 0.162 0 -3.37413
ALA_259 -5.93469 0.44137 4.04905 -0.02167 0 0 -1.85676 -0.35559 0 0 0 0 0 0 -0.04017 0 0 0 -0.23213 0 2.3386 0.07994 0 -1.53205
ASP_260 -4.88613 0.16646 6.90944 -0.11222 0.01831 0.34797 -3.59869 -0.11885 0 0 0 0 -0.08467 0 0.08687 0.02141 0 1.81271 0.12171 0 -2.2837 -0.03696 0 -1.63636
GLU_261 -5.5848 0.20376 7.5326 -0.65314 0.18874 1.21393 -5.12285 -0.64708 0 0 0 0 -0.93087 0 0.03923 0.00399 0 3.35995 -0.23486 0 -2.5358 -0.16768 0 -3.33488
ALA_262 -6.48666 0.49431 4.08443 -0.0212 0 0 -3.25458 -0.34884 0 0 0 0 0 0 -0.01312 0 0 0 -0.13943 0 2.3386 -0.07864 0 -3.42513
LYS_263 -6.41647 0.45492 8.12329 -0.30436 0.02765 0.13736 -5.69235 -0.03301 0 0 0 0 0 0 -0.02348 0.02493 1.80698 0 -0.04478 0 -1.6738 -0.00644 0 -3.61957
LYS_264 -3.66237 0.12271 4.43384 -0.42156 0.05864 0.23136 -0.97276 -0.11594 0 0 0 0 0 0 -0.00816 0.00916 2.12257 0 0.03846 0 -1.6738 -0.09853 0 0.06363
GLN_265 -5.57451 0.42801 5.96854 -0.638 0.20086 0.68211 -2.20448 -0.41359 0 0 0 -0.87714 -0.44312 0 0.17966 0.01578 0 2.95785 -0.1743 0 -1.0644 -0.1233 0 -1.08004
THR_266 -7.28339 0.55982 6.45196 -0.20879 0.18827 0.07733 -1.3948 -0.19269 0 0 0 0 0 0 -0.03212 0.00015 0.30317 0 0.03721 2.28427 -1.425 0.0364 0 -0.59821
GLY_267 -2.63518 1.67392 3.37761 -6e-05 0 0 -2.23214 -0.37129 0 0 0 0 0 0 -0.11078 0 0 0 -1.5036 0 1.2108 0.57156 0 -0.01916
ASP:CtermProteinFull_268 -3.99673 1.68751 5.59093 -2.01573 2.00723 4.48393 -4.56301 -0.42153 0 0 0 0 -1.435 0 0 0.10428 0 2.38688 0 0 -2.2837 0.41534 0 1.96041
#END_POSE_ENERGIES_TABLE LHD274_DHR62_AB_B_0018.pdb

ala_count 26
buns_int 0
clash_check_hard 0
clash_check_soft 0
geometry 1
longest_hpc 8
no_additional_contact 0
rmsd 0.287955
sbuns 0
sc1 0.770911
sc2 0.782042
score_per_res -3.25593
score_per_res_int -2.70861
ss_count 4
ss_count2 4
vbuns 0
