# Supplementary material for: Reconfigurable asymmetric protein assemblies through implicit negative design
Source: Science. Author manuscript; Available in PMC 2023 Jan 27. (PMC9881579; doi:10.1126/science.abj7662)
Supplement: Data S2 [file NIHMS1843281-supplement-Data_S2.gz › without_all_supplement_resubmit_20211001/components/single_fusions/101A52.pdb]

HEADER                                            14-DEC-20   XXXX              
EXPDTA    THEORETICAL MODEL                                                     
REMARK 220                                                                      
REMARK 220 EXPERIMENTAL DETAILS                                                 
REMARK 220  EXPERIMENT TYPE                : THEORETICAL MODELLING              
REMARK 220  DATE OF DATA COLLECTION        : 14-DEC-20                          
REMARK 220                                                                      
REMARK 220 REMARK: MODEL GENERATED BY ROSETTA                                   
REMARK 220  VERSION 2020.49+HEAD.fac69dd63b1                                    
SSBOND     CYS A    1    CYS A   43                                       2.04  
SSBOND     CYS A   44    CYS A   86                                       2.04  
SSBOND     CYS A   87    CYS A  129                                       2.13  
ATOM      1  N   CYS A   1     103.652 301.532  28.093  1.00  0.00           N  
ATOM      2  CA  CYS A   1     103.997 300.458  29.018  1.00  0.00           C  
ATOM      3  C   CYS A   1     102.766 299.959  29.766  1.00  0.00           C  
ATOM      4  O   CYS A   1     102.622 298.762  30.011  1.00  0.00           O  
ATOM      5  CB  CYS A   1     105.043 300.931  30.027  1.00  0.00           C  
ATOM      6  SG  CYS A   1     106.623 301.405  29.285  1.00  0.00           S  
ATOM      7 1H   CYS A   1     104.475 301.839  27.617  1.00  0.00           H  
ATOM      8 2H   CYS A   1     102.987 301.197  27.426  1.00  0.00           H  
ATOM      9 3H   CYS A   1     103.256 302.296  28.602  1.00  0.00           H  
ATOM     10  HA  CYS A   1     104.396 299.626  28.438  1.00  0.00           H  
ATOM     11 1HB  CYS A   1     104.657 301.791  30.575  1.00  0.00           H  
ATOM     12 2HB  CYS A   1     105.234 300.140  30.751  1.00  0.00           H  
ATOM     13  N   GLU A   2     101.883 300.884  30.124  1.00  0.00           N  
ATOM     14  CA  GLU A   2     100.794 300.585  31.047  1.00  0.00           C  
ATOM     15  C   GLU A   2      99.849 299.542  30.466  1.00  0.00           C  
ATOM     16  O   GLU A   2      99.276 298.734  31.198  1.00  0.00           O  
ATOM     17  CB  GLU A   2     100.016 301.860  31.384  1.00  0.00           C  
ATOM     18  CG  GLU A   2     100.806 302.885  32.184  1.00  0.00           C  
ATOM     19  CD  GLU A   2     101.236 302.372  33.530  1.00  0.00           C  
ATOM     20  OE1 GLU A   2     100.390 301.950  34.282  1.00  0.00           O  
ATOM     21  OE2 GLU A   2     102.412 302.403  33.807  1.00  0.00           O  
ATOM     22  H   GLU A   2     101.968 301.819  29.746  1.00  0.00           H  
ATOM     23  HA  GLU A   2     101.220 300.176  31.962  1.00  0.00           H  
ATOM     24 1HB  GLU A   2      99.685 302.338  30.462  1.00  0.00           H  
ATOM     25 2HB  GLU A   2      99.125 301.602  31.957  1.00  0.00           H  
ATOM     26 1HG  GLU A   2     101.691 303.170  31.617  1.00  0.00           H  
ATOM     27 2HG  GLU A   2     100.193 303.776  32.319  1.00  0.00           H  
ATOM     28  N   ASP A   3      99.695 299.559  29.147  1.00  0.00           N  
ATOM     29  CA  ASP A   3      98.818 298.616  28.464  1.00  0.00           C  
ATOM     30  C   ASP A   3      99.237 297.178  28.739  1.00  0.00           C  
ATOM     31  O   ASP A   3      98.397 296.281  28.820  1.00  0.00           O  
ATOM     32  CB  ASP A   3      98.822 298.876  26.956  1.00  0.00           C  
ATOM     33  CG  ASP A   3      98.102 300.161  26.574  1.00  0.00           C  
ATOM     34  OD1 ASP A   3      97.392 300.688  27.397  1.00  0.00           O  
ATOM     35  OD2 ASP A   3      98.267 300.604  25.461  1.00  0.00           O  
ATOM     36  H   ASP A   3     100.196 300.247  28.601  1.00  0.00           H  
ATOM     37  HA  ASP A   3      97.806 298.744  28.848  1.00  0.00           H  
ATOM     38 1HB  ASP A   3      99.850 298.932  26.599  1.00  0.00           H  
ATOM     39 2HB  ASP A   3      98.343 298.041  26.442  1.00  0.00           H  
ATOM     40  N   ARG A   4     100.539 296.962  28.884  1.00  0.00           N  
ATOM     41  CA  ARG A   4     101.075 295.627  29.114  1.00  0.00           C  
ATOM     42  C   ARG A   4     100.846 295.181  30.553  1.00  0.00           C  
ATOM     43  O   ARG A   4     100.620 294.000  30.817  1.00  0.00           O  
ATOM     44  CB  ARG A   4     102.565 295.587  28.805  1.00  0.00           C  
ATOM     45  CG  ARG A   4     102.915 295.676  27.328  1.00  0.00           C  
ATOM     46  CD  ARG A   4     104.374 295.518  27.100  1.00  0.00           C  
ATOM     47  NE  ARG A   4     104.714 295.608  25.688  1.00  0.00           N  
ATOM     48  CZ  ARG A   4     104.620 294.587  24.813  1.00  0.00           C  
ATOM     49  NH1 ARG A   4     104.197 293.411  25.218  1.00  0.00           N  
ATOM     50  NH2 ARG A   4     104.955 294.770  23.548  1.00  0.00           N  
ATOM     51  H   ARG A   4     101.175 297.746  28.831  1.00  0.00           H  
ATOM     52  HA  ARG A   4     100.551 294.928  28.461  1.00  0.00           H  
ATOM     53 1HB  ARG A   4     103.063 296.413  29.312  1.00  0.00           H  
ATOM     54 2HB  ARG A   4     102.992 294.662  29.190  1.00  0.00           H  
ATOM     55 1HG  ARG A   4     102.395 294.889  26.783  1.00  0.00           H  
ATOM     56 2HG  ARG A   4     102.610 296.649  26.941  1.00  0.00           H  
ATOM     57 1HD  ARG A   4     104.912 296.303  27.630  1.00  0.00           H  
ATOM     58 2HD  ARG A   4     104.696 294.544  27.466  1.00  0.00           H  
ATOM     59  HE  ARG A   4     105.044 296.497  25.340  1.00  0.00           H  
ATOM     60 1HH1 ARG A   4     103.941 293.271  26.185  1.00  0.00           H  
ATOM     61 2HH1 ARG A   4     104.127 292.646  24.561  1.00  0.00           H  
ATOM     62 1HH2 ARG A   4     105.281 295.675  23.237  1.00  0.00           H  
ATOM     63 2HH2 ARG A   4     104.885 294.006  22.892  1.00  0.00           H  
ATOM     64  N   LYS A   5     100.905 296.132  31.476  1.00  0.00           N  
ATOM     65  CA  LYS A   5     100.610 295.858  32.878  1.00  0.00           C  
ATOM     66  C   LYS A   5      99.189 295.332  33.049  1.00  0.00           C  
ATOM     67  O   LYS A   5      98.949 294.418  33.839  1.00  0.00           O  
ATOM     68  CB  LYS A   5     100.809 297.116  33.724  1.00  0.00           C  
ATOM     69  CG  LYS A   5     102.261 297.551  33.872  1.00  0.00           C  
ATOM     70  CD  LYS A   5     102.375 298.826  34.694  1.00  0.00           C  
ATOM     71  CE  LYS A   5     103.808 299.339  34.726  1.00  0.00           C  
ATOM     72  NZ  LYS A   5     103.911 300.662  35.399  1.00  0.00           N  
ATOM     73  H   LYS A   5     101.159 297.071  31.203  1.00  0.00           H  
ATOM     74  HA  LYS A   5     101.293 295.086  33.231  1.00  0.00           H  
ATOM     75 1HB  LYS A   5     100.256 297.945  33.281  1.00  0.00           H  
ATOM     76 2HB  LYS A   5     100.407 296.950  34.724  1.00  0.00           H  
ATOM     77 1HG  LYS A   5     102.830 296.760  34.362  1.00  0.00           H  
ATOM     78 2HG  LYS A   5     102.692 297.725  32.886  1.00  0.00           H  
ATOM     79 1HD  LYS A   5     101.733 299.596  34.264  1.00  0.00           H  
ATOM     80 2HD  LYS A   5     102.048 298.632  35.715  1.00  0.00           H  
ATOM     81 1HE  LYS A   5     104.438 298.626  35.255  1.00  0.00           H  
ATOM     82 2HE  LYS A   5     104.182 299.434  33.707  1.00  0.00           H  
ATOM     83 1HZ  LYS A   5     104.875 300.966  35.399  1.00  0.00           H  
ATOM     84 2HZ  LYS A   5     103.345 301.337  34.905  1.00  0.00           H  
ATOM     85 3HZ  LYS A   5     103.584 300.582  36.351  1.00  0.00           H  
ATOM     86  N   GLU A   6      98.255 295.912  32.305  1.00  0.00           N  
ATOM     87  CA  GLU A   6      96.858 295.501  32.372  1.00  0.00           C  
ATOM     88  C   GLU A   6      96.676 294.081  31.851  1.00  0.00           C  
ATOM     89  O   GLU A   6      95.935 293.286  32.427  1.00  0.00           O  
ATOM     90  CB  GLU A   6      95.980 296.465  31.572  1.00  0.00           C  
ATOM     91  CG  GLU A   6      94.484 296.243  31.742  1.00  0.00           C  
ATOM     92  CD  GLU A   6      93.997 296.576  33.125  1.00  0.00           C  
ATOM     93  OE1 GLU A   6      94.704 297.248  33.837  1.00  0.00           O  
ATOM     94  OE2 GLU A   6      92.916 296.157  33.469  1.00  0.00           O  
ATOM     95  H   GLU A   6      98.519 296.657  31.679  1.00  0.00           H  
ATOM     96  HA  GLU A   6      96.543 295.511  33.415  1.00  0.00           H  
ATOM     97 1HB  GLU A   6      96.201 297.490  31.868  1.00  0.00           H  
ATOM     98 2HB  GLU A   6      96.213 296.375  30.510  1.00  0.00           H  
ATOM     99 1HG  GLU A   6      93.951 296.862  31.023  1.00  0.00           H  
ATOM    100 2HG  GLU A   6      94.255 295.201  31.523  1.00  0.00           H  
ATOM    101  N   LYS A   7      97.359 293.768  30.753  1.00  0.00           N  
ATOM    102  CA  LYS A   7      97.313 292.430  30.178  1.00  0.00           C  
ATOM    103  C   LYS A   7      97.834 291.388  31.158  1.00  0.00           C  
ATOM    104  O   LYS A   7      97.281 290.292  31.270  1.00  0.00           O  
ATOM    105  CB  LYS A   7      98.117 292.377  28.877  1.00  0.00           C  
ATOM    106  CG  LYS A   7      97.474 293.113  27.710  1.00  0.00           C  
ATOM    107  CD  LYS A   7      98.339 293.029  26.461  1.00  0.00           C  
ATOM    108  CE  LYS A   7      97.700 293.768  25.294  1.00  0.00           C  
ATOM    109  NZ  LYS A   7      98.540 293.703  24.067  1.00  0.00           N  
ATOM    110  H   LYS A   7      97.926 294.476  30.309  1.00  0.00           H  
ATOM    111  HA  LYS A   7      96.271 292.184  29.957  1.00  0.00           H  
ATOM    112 1HB  LYS A   7      99.105 292.809  29.043  1.00  0.00           H  
ATOM    113 2HB  LYS A   7      98.261 291.338  28.580  1.00  0.00           H  
ATOM    114 1HG  LYS A   7      96.499 292.674  27.496  1.00  0.00           H  
ATOM    115 2HG  LYS A   7      97.331 294.160  27.975  1.00  0.00           H  
ATOM    116 1HD  LYS A   7      99.317 293.468  26.665  1.00  0.00           H  
ATOM    117 2HD  LYS A   7      98.480 291.984  26.184  1.00  0.00           H  
ATOM    118 1HE  LYS A   7      96.726 293.331  25.077  1.00  0.00           H  
ATOM    119 2HE  LYS A   7      97.552 294.814  25.563  1.00  0.00           H  
ATOM    120 1HZ  LYS A   7      98.083 294.204  23.319  1.00  0.00           H  
ATOM    121 2HZ  LYS A   7      99.440 294.123  24.252  1.00  0.00           H  
ATOM    122 3HZ  LYS A   7      98.668 292.737  23.797  1.00  0.00           H  
ATOM    123  N   ILE A   8      98.901 291.735  31.869  1.00  0.00           N  
ATOM    124  CA  ILE A   8      99.479 290.844  32.868  1.00  0.00           C  
ATOM    125  C   ILE A   8      98.482 290.549  33.983  1.00  0.00           C  
ATOM    126  O   ILE A   8      98.317 289.399  34.391  1.00  0.00           O  
ATOM    127  CB  ILE A   8     100.759 291.452  33.471  1.00  0.00           C  
ATOM    128  CG1 ILE A   8     101.887 291.455  32.435  1.00  0.00           C  
ATOM    129  CG2 ILE A   8     101.177 290.684  34.716  1.00  0.00           C  
ATOM    130  CD1 ILE A   8     103.049 292.351  32.801  1.00  0.00           C  
ATOM    131  H   ILE A   8      99.326 292.639  31.711  1.00  0.00           H  
ATOM    132  HA  ILE A   8      99.728 289.898  32.387  1.00  0.00           H  
ATOM    133  HB  ILE A   8     100.576 292.492  33.741  1.00  0.00           H  
ATOM    134 1HG1 ILE A   8     102.266 290.441  32.307  1.00  0.00           H  
ATOM    135 2HG1 ILE A   8     101.496 291.782  31.472  1.00  0.00           H  
ATOM    136 1HG2 ILE A   8     102.084 291.127  35.128  1.00  0.00           H  
ATOM    137 2HG2 ILE A   8     100.380 290.733  35.457  1.00  0.00           H  
ATOM    138 3HG2 ILE A   8     101.367 289.644  34.455  1.00  0.00           H  
ATOM    139 1HD1 ILE A   8     103.807 292.300  32.019  1.00  0.00           H  
ATOM    140 2HD1 ILE A   8     102.698 293.379  32.901  1.00  0.00           H  
ATOM    141 3HD1 ILE A   8     103.479 292.022  33.746  1.00  0.00           H  
ATOM    142  N   ARG A   9      97.818 291.591  34.469  1.00  0.00           N  
ATOM    143  CA  ARG A   9      96.869 291.451  35.569  1.00  0.00           C  
ATOM    144  C   ARG A   9      95.672 290.602  35.158  1.00  0.00           C  
ATOM    145  O   ARG A   9      95.158 289.817  35.953  1.00  0.00           O  
ATOM    146  CB  ARG A   9      96.384 292.816  36.033  1.00  0.00           C  
ATOM    147  CG  ARG A   9      97.422 293.647  36.772  1.00  0.00           C  
ATOM    148  CD  ARG A   9      96.933 295.024  37.040  1.00  0.00           C  
ATOM    149  NE  ARG A   9      97.930 295.828  37.730  1.00  0.00           N  
ATOM    150  CZ  ARG A   9      97.821 297.151  37.956  1.00  0.00           C  
ATOM    151  NH1 ARG A   9      96.758 297.805  37.543  1.00  0.00           N  
ATOM    152  NH2 ARG A   9      98.784 297.794  38.594  1.00  0.00           N  
ATOM    153  H   ARG A   9      97.974 292.504  34.068  1.00  0.00           H  
ATOM    154  HA  ARG A   9      97.369 290.943  36.392  1.00  0.00           H  
ATOM    155 1HB  ARG A   9      96.050 293.396  35.174  1.00  0.00           H  
ATOM    156 2HB  ARG A   9      95.528 292.692  36.696  1.00  0.00           H  
ATOM    157 1HG  ARG A   9      97.653 293.174  37.727  1.00  0.00           H  
ATOM    158 2HG  ARG A   9      98.328 293.715  36.171  1.00  0.00           H  
ATOM    159 1HD  ARG A   9      96.693 295.515  36.098  1.00  0.00           H  
ATOM    160 2HD  ARG A   9      96.041 294.979  37.664  1.00  0.00           H  
ATOM    161  HE  ARG A   9      98.762 295.360  38.063  1.00  0.00           H  
ATOM    162 1HH1 ARG A   9      96.022 297.313  37.055  1.00  0.00           H  
ATOM    163 2HH1 ARG A   9      96.676 298.796  37.712  1.00  0.00           H  
ATOM    164 1HH2 ARG A   9      99.603 297.292  38.911  1.00  0.00           H  
ATOM    165 2HH2 ARG A   9      98.703 298.785  38.764  1.00  0.00           H  
ATOM    166  N   GLU A  10      95.236 290.765  33.914  1.00  0.00           N  
ATOM    167  CA  GLU A  10      94.135 289.972  33.379  1.00  0.00           C  
ATOM    168  C   GLU A  10      94.529 288.508  33.231  1.00  0.00           C  
ATOM    169  O   GLU A  10      93.728 287.611  33.493  1.00  0.00           O  
ATOM    170  CB  GLU A  10      93.687 290.528  32.025  1.00  0.00           C  
ATOM    171  CG  GLU A  10      92.878 291.815  32.111  1.00  0.00           C  
ATOM    172  CD  GLU A  10      91.581 291.642  32.852  1.00  0.00           C  
ATOM    173  OE1 GLU A  10      90.940 290.636  32.662  1.00  0.00           O  
ATOM    174  OE2 GLU A  10      91.232 292.516  33.610  1.00  0.00           O  
ATOM    175  H   GLU A  10      95.679 291.455  33.324  1.00  0.00           H  
ATOM    176  HA  GLU A  10      93.302 290.022  34.081  1.00  0.00           H  
ATOM    177 1HB  GLU A  10      94.561 290.724  31.405  1.00  0.00           H  
ATOM    178 2HB  GLU A  10      93.079 289.784  31.511  1.00  0.00           H  
ATOM    179 1HG  GLU A  10      93.474 292.574  32.617  1.00  0.00           H  
ATOM    180 2HG  GLU A  10      92.670 292.169  31.103  1.00  0.00           H  
ATOM    181  N   LEU A  11      95.768 288.275  32.810  1.00  0.00           N  
ATOM    182  CA  LEU A  11      96.295 286.920  32.700  1.00  0.00           C  
ATOM    183  C   LEU A  11      96.423 286.266  34.067  1.00  0.00           C  
ATOM    184  O   LEU A  11      96.133 285.079  34.227  1.00  0.00           O  
ATOM    185  CB  LEU A  11      97.664 286.939  32.007  1.00  0.00           C  
ATOM    186  CG  LEU A  11      97.647 287.278  30.510  1.00  0.00           C  
ATOM    187  CD1 LEU A  11      99.061 287.604  30.048  1.00  0.00           C  
ATOM    188  CD2 LEU A  11      97.073 286.105  29.730  1.00  0.00           C  
ATOM    189  H   LEU A  11      96.359 289.054  32.561  1.00  0.00           H  
ATOM    190  HA  LEU A  11      95.597 286.324  32.110  1.00  0.00           H  
ATOM    191 1HB  LEU A  11      98.296 287.671  32.504  1.00  0.00           H  
ATOM    192 2HB  LEU A  11      98.124 285.957  32.118  1.00  0.00           H  
ATOM    193  HG  LEU A  11      97.030 288.161  30.344  1.00  0.00           H  
ATOM    194 1HD1 LEU A  11      99.049 287.846  28.984  1.00  0.00           H  
ATOM    195 2HD1 LEU A  11      99.440 288.459  30.608  1.00  0.00           H  
ATOM    196 3HD1 LEU A  11      99.707 286.743  30.217  1.00  0.00           H  
ATOM    197 1HD2 LEU A  11      97.061 286.346  28.667  1.00  0.00           H  
ATOM    198 2HD2 LEU A  11      97.691 285.222  29.894  1.00  0.00           H  
ATOM    199 3HD2 LEU A  11      96.056 285.904  30.068  1.00  0.00           H  
ATOM    200  N   GLU A  12      96.858 287.043  35.053  1.00  0.00           N  
ATOM    201  CA  GLU A  12      96.922 286.572  36.431  1.00  0.00           C  
ATOM    202  C   GLU A  12      95.540 286.206  36.953  1.00  0.00           C  
ATOM    203  O   GLU A  12      95.368 285.192  37.631  1.00  0.00           O  
ATOM    204  CB  GLU A  12      97.550 287.638  37.330  1.00  0.00           C  
ATOM    205  CG  GLU A  12      97.756 287.201  38.774  1.00  0.00           C  
ATOM    206  CD  GLU A  12      96.580 287.515  39.654  1.00  0.00           C  
ATOM    207  OE1 GLU A  12      95.849 288.422  39.336  1.00  0.00           O  
ATOM    208  OE2 GLU A  12      96.411 286.847  40.647  1.00  0.00           O  
ATOM    209  H   GLU A  12      97.152 287.987  34.841  1.00  0.00           H  
ATOM    210  HA  GLU A  12      97.535 285.670  36.460  1.00  0.00           H  
ATOM    211 1HB  GLU A  12      98.520 287.929  36.927  1.00  0.00           H  
ATOM    212 2HB  GLU A  12      96.918 288.527  37.337  1.00  0.00           H  
ATOM    213 1HG  GLU A  12      97.935 286.127  38.795  1.00  0.00           H  
ATOM    214 2HG  GLU A  12      98.642 287.697  39.169  1.00  0.00           H  
ATOM    215  N   ARG A  13      94.553 287.036  36.633  1.00  0.00           N  
ATOM    216  CA  ARG A  13      93.173 286.776  37.027  1.00  0.00           C  
ATOM    217  C   ARG A  13      92.680 285.451  36.462  1.00  0.00           C  
ATOM    218  O   ARG A  13      92.066 284.654  37.170  1.00  0.00           O  
ATOM    219  CB  ARG A  13      92.262 287.899  36.555  1.00  0.00           C  
ATOM    220  CG  ARG A  13      90.799 287.738  36.939  1.00  0.00           C  
ATOM    221  CD  ARG A  13      90.001 288.936  36.570  1.00  0.00           C  
ATOM    222  NE  ARG A  13      89.904 289.102  35.129  1.00  0.00           N  
ATOM    223  CZ  ARG A  13      89.062 288.413  34.334  1.00  0.00           C  
ATOM    224  NH1 ARG A  13      88.251 287.519  34.853  1.00  0.00           N  
ATOM    225  NH2 ARG A  13      89.053 288.638  33.031  1.00  0.00           N  
ATOM    226  H   ARG A  13      94.764 287.870  36.103  1.00  0.00           H  
ATOM    227  HA  ARG A  13      93.130 286.708  38.114  1.00  0.00           H  
ATOM    228 1HB  ARG A  13      92.608 288.847  36.966  1.00  0.00           H  
ATOM    229 2HB  ARG A  13      92.311 287.975  35.468  1.00  0.00           H  
ATOM    230 1HG  ARG A  13      90.379 286.875  36.423  1.00  0.00           H  
ATOM    231 2HG  ARG A  13      90.719 287.592  38.017  1.00  0.00           H  
ATOM    232 1HD  ARG A  13      88.992 288.837  36.970  1.00  0.00           H  
ATOM    233 2HD  ARG A  13      90.468 289.827  36.986  1.00  0.00           H  
ATOM    234  HE  ARG A  13      90.513 289.782  34.693  1.00  0.00           H  
ATOM    235 1HH1 ARG A  13      88.260 287.347  35.849  1.00  0.00           H  
ATOM    236 2HH1 ARG A  13      87.621 287.002  34.257  1.00  0.00           H  
ATOM    237 1HH2 ARG A  13      89.675 289.327  32.632  1.00  0.00           H  
ATOM    238 2HH2 ARG A  13      88.421 288.123  32.436  1.00  0.00           H  
ATOM    239  N   LYS A  14      92.951 285.223  35.181  1.00  0.00           N  
ATOM    240  CA  LYS A  14      92.566 283.976  34.527  1.00  0.00           C  
ATOM    241  C   LYS A  14      93.230 282.778  35.193  1.00  0.00           C  
ATOM    242  O   LYS A  14      92.585 281.757  35.436  1.00  0.00           O  
ATOM    243  CB  LYS A  14      92.925 284.017  33.042  1.00  0.00           C  
ATOM    244  CG  LYS A  14      92.042 284.934  32.206  1.00  0.00           C  
ATOM    245  CD  LYS A  14      92.461 284.922  30.743  1.00  0.00           C  
ATOM    246  CE  LYS A  14      91.534 285.781  29.895  1.00  0.00           C  
ATOM    247  NZ  LYS A  14      91.893 285.728  28.452  1.00  0.00           N  
ATOM    248  H   LYS A  14      93.437 285.929  34.647  1.00  0.00           H  
ATOM    249  HA  LYS A  14      91.488 283.855  34.623  1.00  0.00           H  
ATOM    250 1HB  LYS A  14      93.957 284.351  32.925  1.00  0.00           H  
ATOM    251 2HB  LYS A  14      92.857 283.013  32.623  1.00  0.00           H  
ATOM    252 1HG  LYS A  14      91.004 284.606  32.280  1.00  0.00           H  
ATOM    253 2HG  LYS A  14      92.110 285.952  32.587  1.00  0.00           H  
ATOM    254 1HD  LYS A  14      93.479 285.303  30.653  1.00  0.00           H  
ATOM    255 2HD  LYS A  14      92.439 283.899  30.367  1.00  0.00           H  
ATOM    256 1HE  LYS A  14      90.508 285.436  30.014  1.00  0.00           H  
ATOM    257 2HE  LYS A  14      91.587 286.816  30.231  1.00  0.00           H  
ATOM    258 1HZ  LYS A  14      91.256 286.308  27.924  1.00  0.00           H  
ATOM    259 2HZ  LYS A  14      92.838 286.063  28.327  1.00  0.00           H  
ATOM    260 3HZ  LYS A  14      91.828 284.775  28.123  1.00  0.00           H  
ATOM    261  N   ALA A  15      94.518 282.908  35.488  1.00  0.00           N  
ATOM    262  CA  ALA A  15      95.258 281.854  36.170  1.00  0.00           C  
ATOM    263  C   ALA A  15      94.721 281.623  37.577  1.00  0.00           C  
ATOM    264  O   ALA A  15      94.724 280.500  38.078  1.00  0.00           O  
ATOM    265  CB  ALA A  15      96.741 282.191  36.220  1.00  0.00           C  
ATOM    266  H   ALA A  15      94.998 283.757  35.231  1.00  0.00           H  
ATOM    267  HA  ALA A  15      95.130 280.925  35.612  1.00  0.00           H  
ATOM    268 1HB  ALA A  15      97.279 281.394  36.732  1.00  0.00           H  
ATOM    269 2HB  ALA A  15      97.124 282.294  35.204  1.00  0.00           H  
ATOM    270 3HB  ALA A  15      96.880 283.128  36.757  1.00  0.00           H  
ATOM    271  N   ARG A  16      94.259 282.697  38.209  1.00  0.00           N  
ATOM    272  CA  ARG A  16      93.715 282.616  39.560  1.00  0.00           C  
ATOM    273  C   ARG A  16      92.346 281.948  39.565  1.00  0.00           C  
ATOM    274  O   ARG A  16      92.061 281.102  40.411  1.00  0.00           O  
ATOM    275  CB  ARG A  16      93.602 284.003  40.175  1.00  0.00           C  
ATOM    276  CG  ARG A  16      93.037 284.033  41.587  1.00  0.00           C  
ATOM    277  CD  ARG A  16      93.074 285.400  42.164  1.00  0.00           C  
ATOM    278  NE  ARG A  16      94.435 285.865  42.372  1.00  0.00           N  
ATOM    279  CZ  ARG A  16      95.186 285.578  43.453  1.00  0.00           C  
ATOM    280  NH1 ARG A  16      94.693 284.828  44.414  1.00  0.00           N  
ATOM    281  NH2 ARG A  16      96.417 286.050  43.548  1.00  0.00           N  
ATOM    282  H   ARG A  16      94.282 283.593  37.741  1.00  0.00           H  
ATOM    283  HA  ARG A  16      94.385 282.001  40.165  1.00  0.00           H  
ATOM    284 1HB  ARG A  16      94.585 284.470  40.204  1.00  0.00           H  
ATOM    285 2HB  ARG A  16      92.961 284.626  39.550  1.00  0.00           H  
ATOM    286 1HG  ARG A  16      92.000 283.694  41.571  1.00  0.00           H  
ATOM    287 2HG  ARG A  16      93.623 283.373  42.227  1.00  0.00           H  
ATOM    288 1HD  ARG A  16      92.575 286.094  41.488  1.00  0.00           H  
ATOM    289 2HD  ARG A  16      92.563 285.402  43.127  1.00  0.00           H  
ATOM    290  HE  ARG A  16      94.849 286.445  41.653  1.00  0.00           H  
ATOM    291 1HH1 ARG A  16      93.753 284.468  44.343  1.00  0.00           H  
ATOM    292 2HH1 ARG A  16      95.255 284.613  45.225  1.00  0.00           H  
ATOM    293 1HH2 ARG A  16      96.795 286.626  42.809  1.00  0.00           H  
ATOM    294 2HH2 ARG A  16      96.979 285.835  44.357  1.00  0.00           H  
ATOM    295  N   GLU A  17      91.502 282.335  38.616  1.00  0.00           N  
ATOM    296  CA  GLU A  17      90.127 281.853  38.571  1.00  0.00           C  
ATOM    297  C   GLU A  17      90.069 280.393  38.142  1.00  0.00           C  
ATOM    298  O   GLU A  17      89.234 279.627  38.624  1.00  0.00           O  
ATOM    299  CB  GLU A  17      89.292 282.709  37.615  1.00  0.00           C  
ATOM    300  CG  GLU A  17      89.004 284.116  38.121  1.00  0.00           C  
ATOM    301  CD  GLU A  17      88.237 284.947  37.130  1.00  0.00           C  
ATOM    302  OE1 GLU A  17      87.861 284.425  36.108  1.00  0.00           O  
ATOM    303  OE2 GLU A  17      88.025 286.107  37.396  1.00  0.00           O  
ATOM    304  H   GLU A  17      91.822 282.980  37.907  1.00  0.00           H  
ATOM    305  HA  GLU A  17      89.704 281.920  39.573  1.00  0.00           H  
ATOM    306 1HB  GLU A  17      89.809 282.797  36.660  1.00  0.00           H  
ATOM    307 2HB  GLU A  17      88.338 282.218  37.428  1.00  0.00           H  
ATOM    308 1HG  GLU A  17      88.428 284.048  39.044  1.00  0.00           H  
ATOM    309 2HG  GLU A  17      89.947 284.609  38.349  1.00  0.00           H  
ATOM    310  N   ASN A  18      90.961 280.012  37.232  1.00  0.00           N  
ATOM    311  CA  ASN A  18      90.922 278.686  36.630  1.00  0.00           C  
ATOM    312  C   ASN A  18      92.214 277.923  36.897  1.00  0.00           C  
ATOM    313  O   ASN A  18      92.727 277.227  36.019  1.00  0.00           O  
ATOM    314  CB  ASN A  18      90.654 278.784  35.139  1.00  0.00           C  
ATOM    315  CG  ASN A  18      89.304 279.370  34.832  1.00  0.00           C  
ATOM    316  OD1 ASN A  18      88.276 278.697  34.973  1.00  0.00           O  
ATOM    317  ND2 ASN A  18      89.287 280.609  34.412  1.00  0.00           N  
ATOM    318  H   ASN A  18      91.685 280.660  36.952  1.00  0.00           H  
ATOM    319  HA  ASN A  18      90.105 278.124  37.084  1.00  0.00           H  
ATOM    320 1HB  ASN A  18      91.421 279.404  34.672  1.00  0.00           H  
ATOM    321 2HB  ASN A  18      90.718 277.792  34.692  1.00  0.00           H  
ATOM    322 1HD2 ASN A  18      88.416 281.050  34.192  1.00  0.00           H  
ATOM    323 2HD2 ASN A  18      90.143 281.115  34.314  1.00  0.00           H  
ATOM    324  N   THR A  19      92.734 278.054  38.111  1.00  0.00           N  
ATOM    325  CA  THR A  19      94.000 277.431  38.475  1.00  0.00           C  
ATOM    326  C   THR A  19      93.966 275.928  38.223  1.00  0.00           C  
ATOM    327  O   THR A  19      93.027 275.244  38.624  1.00  0.00           O  
ATOM    328  CB  THR A  19      94.347 277.700  39.950  1.00  0.00           C  
ATOM    329  OG1 THR A  19      94.355 279.113  40.192  1.00  0.00           O  
ATOM    330  CG2 THR A  19      95.714 277.124  40.290  1.00  0.00           C  
ATOM    331  H   THR A  19      92.239 278.603  38.801  1.00  0.00           H  
ATOM    332  HA  THR A  19      94.786 277.853  37.849  1.00  0.00           H  
ATOM    333  HB  THR A  19      93.596 277.240  40.591  1.00  0.00           H  
ATOM    334  HG1 THR A  19      94.713 279.566  39.423  1.00  0.00           H  
ATOM    335 1HG2 THR A  19      95.942 277.325  41.337  1.00  0.00           H  
ATOM    336 2HG2 THR A  19      95.708 276.048  40.120  1.00  0.00           H  
ATOM    337 3HG2 THR A  19      96.471 277.588  39.660  1.00  0.00           H  
ATOM    338  N   GLY A  20      94.999 275.423  37.556  1.00  0.00           N  
ATOM    339  CA  GLY A  20      95.108 273.995  37.282  1.00  0.00           C  
ATOM    340  C   GLY A  20      94.665 273.670  35.863  1.00  0.00           C  
ATOM    341  O   GLY A  20      94.920 272.576  35.357  1.00  0.00           O  
ATOM    342  H   GLY A  20      95.726 276.043  37.230  1.00  0.00           H  
ATOM    343 1HA  GLY A  20      96.140 273.674  37.427  1.00  0.00           H  
ATOM    344 2HA  GLY A  20      94.498 273.441  37.995  1.00  0.00           H  
ATOM    345  N   SER A  21      94.000 274.627  35.224  1.00  0.00           N  
ATOM    346  CA  SER A  21      93.556 274.460  33.844  1.00  0.00           C  
ATOM    347  C   SER A  21      94.699 274.699  32.865  1.00  0.00           C  
ATOM    348  O   SER A  21      95.728 275.272  33.225  1.00  0.00           O  
ATOM    349  CB  SER A  21      92.415 275.412  33.544  1.00  0.00           C  
ATOM    350  OG  SER A  21      92.865 276.738  33.498  1.00  0.00           O  
ATOM    351  H   SER A  21      93.799 275.491  35.702  1.00  0.00           H  
ATOM    352  HA  SER A  21      93.217 273.431  33.712  1.00  0.00           H  
ATOM    353 1HB  SER A  21      91.960 275.146  32.589  1.00  0.00           H  
ATOM    354 2HB  SER A  21      91.647 275.312  34.310  1.00  0.00           H  
ATOM    355  HG  SER A  21      92.708 277.101  34.372  1.00  0.00           H  
ATOM    356  N   ASP A  22      94.511 274.256  31.626  1.00  0.00           N  
ATOM    357  CA  ASP A  22      95.476 274.518  30.565  1.00  0.00           C  
ATOM    358  C   ASP A  22      95.624 276.012  30.308  1.00  0.00           C  
ATOM    359  O   ASP A  22      96.717 276.498  30.017  1.00  0.00           O  
ATOM    360  CB  ASP A  22      95.059 273.812  29.272  1.00  0.00           C  
ATOM    361  CG  ASP A  22      95.217 272.299  29.346  1.00  0.00           C  
ATOM    362  OD1 ASP A  22      95.868 271.832  30.251  1.00  0.00           O  
ATOM    363  OD2 ASP A  22      94.684 271.625  28.497  1.00  0.00           O  
ATOM    364  H   ASP A  22      93.679 273.726  31.413  1.00  0.00           H  
ATOM    365  HA  ASP A  22      96.449 274.141  30.882  1.00  0.00           H  
ATOM    366 1HB  ASP A  22      94.017 274.044  29.052  1.00  0.00           H  
ATOM    367 2HB  ASP A  22      95.661 274.185  28.444  1.00  0.00           H  
ATOM    368  N   GLU A  23      94.515 276.738  30.418  1.00  0.00           N  
ATOM    369  CA  GLU A  23      94.524 278.183  30.224  1.00  0.00           C  
ATOM    370  C   GLU A  23      95.366 278.877  31.288  1.00  0.00           C  
ATOM    371  O   GLU A  23      96.110 279.813  30.991  1.00  0.00           O  
ATOM    372  CB  GLU A  23      93.097 278.733  30.250  1.00  0.00           C  
ATOM    373  CG  GLU A  23      92.990 280.220  29.946  1.00  0.00           C  
ATOM    374  CD  GLU A  23      91.568 280.693  29.829  1.00  0.00           C  
ATOM    375  OE1 GLU A  23      90.680 279.909  30.059  1.00  0.00           O  
ATOM    376  OE2 GLU A  23      91.370 281.842  29.507  1.00  0.00           O  
ATOM    377  H   GLU A  23      93.646 276.277  30.643  1.00  0.00           H  
ATOM    378  HA  GLU A  23      94.973 278.399  29.254  1.00  0.00           H  
ATOM    379 1HB  GLU A  23      92.487 278.198  29.522  1.00  0.00           H  
ATOM    380 2HB  GLU A  23      92.658 278.560  31.233  1.00  0.00           H  
ATOM    381 1HG  GLU A  23      93.482 280.779  30.742  1.00  0.00           H  
ATOM    382 2HG  GLU A  23      93.516 280.428  29.016  1.00  0.00           H  
ATOM    383  N   ALA A  24      95.245 278.413  32.527  1.00  0.00           N  
ATOM    384  CA  ALA A  24      96.012 278.975  33.633  1.00  0.00           C  
ATOM    385  C   ALA A  24      97.508 278.775  33.424  1.00  0.00           C  
ATOM    386  O   ALA A  24      98.308 279.661  33.721  1.00  0.00           O  
ATOM    387  CB  ALA A  24      95.576 278.350  34.951  1.00  0.00           C  
ATOM    388  H   ALA A  24      94.606 277.652  32.707  1.00  0.00           H  
ATOM    389  HA  ALA A  24      95.825 280.047  33.675  1.00  0.00           H  
ATOM    390 1HB  ALA A  24      96.158 278.778  35.766  1.00  0.00           H  
ATOM    391 2HB  ALA A  24      94.517 278.550  35.115  1.00  0.00           H  
ATOM    392 3HB  ALA A  24      95.739 277.274  34.916  1.00  0.00           H  
ATOM    393  N   ARG A  25      97.878 277.606  32.910  1.00  0.00           N  
ATOM    394  CA  ARG A  25      99.273 277.312  32.604  1.00  0.00           C  
ATOM    395  C   ARG A  25      99.790 278.199  31.480  1.00  0.00           C  
ATOM    396  O   ARG A  25     100.912 278.702  31.540  1.00  0.00           O  
ATOM    397  CB  ARG A  25      99.438 275.853  32.209  1.00  0.00           C  
ATOM    398  CG  ARG A  25      99.217 274.855  33.338  1.00  0.00           C  
ATOM    399  CD  ARG A  25      99.417 273.456  32.882  1.00  0.00           C  
ATOM    400  NE  ARG A  25      99.213 272.500  33.957  1.00  0.00           N  
ATOM    401  CZ  ARG A  25      98.011 272.021  34.338  1.00  0.00           C  
ATOM    402  NH1 ARG A  25      96.920 272.416  33.721  1.00  0.00           N  
ATOM    403  NH2 ARG A  25      97.932 271.152  35.331  1.00  0.00           N  
ATOM    404  H   ARG A  25      97.175 276.904  32.726  1.00  0.00           H  
ATOM    405  HA  ARG A  25      99.873 277.521  33.492  1.00  0.00           H  
ATOM    406 1HB  ARG A  25      98.735 275.609  31.414  1.00  0.00           H  
ATOM    407 2HB  ARG A  25     100.443 275.691  31.819  1.00  0.00           H  
ATOM    408 1HG  ARG A  25      99.924 275.057  34.144  1.00  0.00           H  
ATOM    409 2HG  ARG A  25      98.198 274.952  33.714  1.00  0.00           H  
ATOM    410 1HD  ARG A  25      98.707 273.230  32.084  1.00  0.00           H  
ATOM    411 2HD  ARG A  25     100.433 273.337  32.506  1.00  0.00           H  
ATOM    412  HE  ARG A  25     100.030 272.173  34.456  1.00  0.00           H  
ATOM    413 1HH1 ARG A  25      96.981 273.080  32.962  1.00  0.00           H  
ATOM    414 2HH1 ARG A  25      96.021 272.057  34.006  1.00  0.00           H  
ATOM    415 1HH2 ARG A  25      98.772 270.848  35.805  1.00  0.00           H  
ATOM    416 2HH2 ARG A  25      97.034 270.793  35.616  1.00  0.00           H  
ATOM    417  N   GLN A  26      98.966 278.388  30.457  1.00  0.00           N  
ATOM    418  CA  GLN A  26      99.319 279.257  29.339  1.00  0.00           C  
ATOM    419  C   GLN A  26      99.377 280.717  29.774  1.00  0.00           C  
ATOM    420  O   GLN A  26     100.224 281.480  29.308  1.00  0.00           O  
ATOM    421  CB  GLN A  26      98.314 279.091  28.195  1.00  0.00           C  
ATOM    422  CG  GLN A  26      98.685 279.844  26.930  1.00  0.00           C  
ATOM    423  CD  GLN A  26      99.992 279.362  26.330  1.00  0.00           C  
ATOM    424  OE1 GLN A  26     100.325 278.175  26.401  1.00  0.00           O  
ATOM    425  NE2 GLN A  26     100.746 280.281  25.737  1.00  0.00           N  
ATOM    426  H   GLN A  26      98.072 277.918  30.451  1.00  0.00           H  
ATOM    427  HA  GLN A  26     100.310 278.978  28.984  1.00  0.00           H  
ATOM    428 1HB  GLN A  26      98.220 278.035  27.944  1.00  0.00           H  
ATOM    429 2HB  GLN A  26      97.333 279.440  28.520  1.00  0.00           H  
ATOM    430 1HG  GLN A  26      97.897 279.699  26.190  1.00  0.00           H  
ATOM    431 2HG  GLN A  26      98.787 280.903  27.165  1.00  0.00           H  
ATOM    432 1HE2 GLN A  26     101.619 280.023  25.324  1.00  0.00           H  
ATOM    433 2HE2 GLN A  26     100.437 281.233  25.702  1.00  0.00           H  
ATOM    434  N   ALA A  27      98.472 281.098  30.668  1.00  0.00           N  
ATOM    435  CA  ALA A  27      98.409 282.471  31.156  1.00  0.00           C  
ATOM    436  C   ALA A  27      99.726 282.888  31.799  1.00  0.00           C  
ATOM    437  O   ALA A  27     100.175 284.022  31.638  1.00  0.00           O  
ATOM    438  CB  ALA A  27      97.265 282.630  32.146  1.00  0.00           C  
ATOM    439  H   ALA A  27      97.812 280.420  31.020  1.00  0.00           H  
ATOM    440  HA  ALA A  27      98.232 283.131  30.307  1.00  0.00           H  
ATOM    441 1HB  ALA A  27      97.230 283.660  32.502  1.00  0.00           H  
ATOM    442 2HB  ALA A  27      96.322 282.383  31.655  1.00  0.00           H  
ATOM    443 3HB  ALA A  27      97.418 281.960  32.991  1.00  0.00           H  
ATOM    444  N   VAL A  28     100.341 281.963  32.528  1.00  0.00           N  
ATOM    445  CA  VAL A  28     101.656 282.200  33.112  1.00  0.00           C  
ATOM    446  C   VAL A  28     102.707 282.427  32.034  1.00  0.00           C  
ATOM    447  O   VAL A  28     103.532 283.334  32.139  1.00  0.00           O  
ATOM    448  CB  VAL A  28     102.076 281.002  33.986  1.00  0.00           C  
ATOM    449  CG1 VAL A  28     103.539 281.122  34.387  1.00  0.00           C  
ATOM    450  CG2 VAL A  28     101.185 280.922  35.217  1.00  0.00           C  
ATOM    451  H   VAL A  28      99.888 281.076  32.681  1.00  0.00           H  
ATOM    452  HA  VAL A  28     101.607 283.102  33.721  1.00  0.00           H  
ATOM    453  HB  VAL A  28     101.976 280.087  33.404  1.00  0.00           H  
ATOM    454 1HG1 VAL A  28     103.819 280.268  35.005  1.00  0.00           H  
ATOM    455 2HG1 VAL A  28     104.161 281.141  33.492  1.00  0.00           H  
ATOM    456 3HG1 VAL A  28     103.688 282.042  34.953  1.00  0.00           H  
ATOM    457 1HG2 VAL A  28     101.487 280.074  35.829  1.00  0.00           H  
ATOM    458 2HG2 VAL A  28     101.281 281.842  35.796  1.00  0.00           H  
ATOM    459 3HG2 VAL A  28     100.148 280.796  34.907  1.00  0.00           H  
ATOM    460  N   LYS A  29     102.670 281.599  30.993  1.00  0.00           N  
ATOM    461  CA  LYS A  29     103.588 281.738  29.873  1.00  0.00           C  
ATOM    462  C   LYS A  29     103.373 283.057  29.140  1.00  0.00           C  
ATOM    463  O   LYS A  29     104.327 283.690  28.688  1.00  0.00           O  
ATOM    464  CB  LYS A  29     103.430 280.566  28.904  1.00  0.00           C  
ATOM    465  CG  LYS A  29     103.911 279.228  29.450  1.00  0.00           C  
ATOM    466  CD  LYS A  29     103.678 278.106  28.449  1.00  0.00           C  
ATOM    467  CE  LYS A  29     104.126 276.763  29.008  1.00  0.00           C  
ATOM    468  NZ  LYS A  29     103.868 275.650  28.054  1.00  0.00           N  
ATOM    469  H   LYS A  29     101.985 280.856  30.982  1.00  0.00           H  
ATOM    470  HA  LYS A  29     104.608 281.738  30.259  1.00  0.00           H  
ATOM    471 1HB  LYS A  29     102.379 280.457  28.633  1.00  0.00           H  
ATOM    472 2HB  LYS A  29     103.984 280.772  27.988  1.00  0.00           H  
ATOM    473 1HG  LYS A  29     104.977 279.288  29.673  1.00  0.00           H  
ATOM    474 2HG  LYS A  29     103.377 278.998  30.371  1.00  0.00           H  
ATOM    475 1HD  LYS A  29     102.616 278.052  28.204  1.00  0.00           H  
ATOM    476 2HD  LYS A  29     104.235 278.311  27.535  1.00  0.00           H  
ATOM    477 1HE  LYS A  29     105.192 276.797  29.226  1.00  0.00           H  
ATOM    478 2HE  LYS A  29     103.593 276.560  29.936  1.00  0.00           H  
ATOM    479 1HZ  LYS A  29     104.177 274.779  28.461  1.00  0.00           H  
ATOM    480 2HZ  LYS A  29     102.878 275.596  27.858  1.00  0.00           H  
ATOM    481 3HZ  LYS A  29     104.371 275.818  27.195  1.00  0.00           H  
ATOM    482  N   GLU A  30     102.114 283.467  29.026  1.00  0.00           N  
ATOM    483  CA  GLU A  30     101.769 284.709  28.349  1.00  0.00           C  
ATOM    484  C   GLU A  30     102.296 285.918  29.114  1.00  0.00           C  
ATOM    485  O   GLU A  30     102.736 286.900  28.516  1.00  0.00           O  
ATOM    486  CB  GLU A  30     100.253 284.822  28.180  1.00  0.00           C  
ATOM    487  CG  GLU A  30      99.664 283.868  27.149  1.00  0.00           C  
ATOM    488  CD  GLU A  30     100.201 284.100  25.764  1.00  0.00           C  
ATOM    489  OE1 GLU A  30     100.331 285.238  25.380  1.00  0.00           O  
ATOM    490  OE2 GLU A  30     100.482 283.138  25.089  1.00  0.00           O  
ATOM    491  H   GLU A  30     101.376 282.900  29.423  1.00  0.00           H  
ATOM    492  HA  GLU A  30     102.241 284.710  27.366  1.00  0.00           H  
ATOM    493 1HB  GLU A  30      99.764 284.625  29.135  1.00  0.00           H  
ATOM    494 2HB  GLU A  30      99.994 285.838  27.883  1.00  0.00           H  
ATOM    495 1HG  GLU A  30      99.887 282.844  27.446  1.00  0.00           H  
ATOM    496 2HG  GLU A  30      98.581 283.986  27.138  1.00  0.00           H  
ATOM    497  N   ILE A  31     102.246 285.840  30.440  1.00  0.00           N  
ATOM    498  CA  ILE A  31     102.806 286.883  31.291  1.00  0.00           C  
ATOM    499  C   ILE A  31     104.307 287.027  31.069  1.00  0.00           C  
ATOM    500  O   ILE A  31     104.824 288.138  30.963  1.00  0.00           O  
ATOM    501  CB  ILE A  31     102.531 286.587  32.776  1.00  0.00           C  
ATOM    502  CG1 ILE A  31     101.041 286.750  33.087  1.00  0.00           C  
ATOM    503  CG2 ILE A  31     103.366 287.496  33.664  1.00  0.00           C  
ATOM    504  CD1 ILE A  31     100.631 286.188  34.428  1.00  0.00           C  
ATOM    505  H   ILE A  31     101.807 285.037  30.868  1.00  0.00           H  
ATOM    506  HA  ILE A  31     102.341 287.833  31.024  1.00  0.00           H  
ATOM    507  HB  ILE A  31     102.786 285.550  32.993  1.00  0.00           H  
ATOM    508 1HG1 ILE A  31     100.780 287.808  33.066  1.00  0.00           H  
ATOM    509 2HG1 ILE A  31     100.452 286.253  32.316  1.00  0.00           H  
ATOM    510 1HG2 ILE A  31     103.159 287.274  34.710  1.00  0.00           H  
ATOM    511 2HG2 ILE A  31     104.424 287.332  33.461  1.00  0.00           H  
ATOM    512 3HG2 ILE A  31     103.114 288.537  33.458  1.00  0.00           H  
ATOM    513 1HD1 ILE A  31      99.562 286.342  34.576  1.00  0.00           H  
ATOM    514 2HD1 ILE A  31     100.852 285.120  34.458  1.00  0.00           H  
ATOM    515 3HD1 ILE A  31     101.182 286.695  35.219  1.00  0.00           H  
ATOM    516  N   ALA A  32     105.000 285.897  30.998  1.00  0.00           N  
ATOM    517  CA  ALA A  32     106.429 285.891  30.714  1.00  0.00           C  
ATOM    518  C   ALA A  32     106.724 286.509  29.352  1.00  0.00           C  
ATOM    519  O   ALA A  32     107.701 287.238  29.190  1.00  0.00           O  
ATOM    520  CB  ALA A  32     106.978 284.473  30.781  1.00  0.00           C  
ATOM    521  H   ALA A  32     104.524 285.017  31.145  1.00  0.00           H  
ATOM    522  HA  ALA A  32     106.933 286.496  31.468  1.00  0.00           H  
ATOM    523 1HB  ALA A  32     108.047 284.484  30.567  1.00  0.00           H  
ATOM    524 2HB  ALA A  32     106.812 284.065  31.779  1.00  0.00           H  
ATOM    525 3HB  ALA A  32     106.470 283.851  30.048  1.00  0.00           H  
ATOM    526  N   ARG A  33     105.872 286.212  28.378  1.00  0.00           N  
ATOM    527  CA  ARG A  33     106.028 286.755  27.035  1.00  0.00           C  
ATOM    528  C   ARG A  33     105.876 288.271  27.032  1.00  0.00           C  
ATOM    529  O   ARG A  33     106.696 288.984  26.454  1.00  0.00           O  
ATOM    530  CB  ARG A  33     105.005 286.144  26.088  1.00  0.00           C  
ATOM    531  CG  ARG A  33     105.084 286.639  24.654  1.00  0.00           C  
ATOM    532  CD  ARG A  33     104.088 285.965  23.783  1.00  0.00           C  
ATOM    533  NE  ARG A  33     102.724 286.318  24.145  1.00  0.00           N  
ATOM    534  CZ  ARG A  33     102.126 287.484  23.830  1.00  0.00           C  
ATOM    535  NH1 ARG A  33     102.783 288.396  23.149  1.00  0.00           N  
ATOM    536  NH2 ARG A  33     100.880 287.710  24.207  1.00  0.00           N  
ATOM    537  H   ARG A  33     105.096 285.593  28.572  1.00  0.00           H  
ATOM    538  HA  ARG A  33     107.032 286.522  26.681  1.00  0.00           H  
ATOM    539 1HB  ARG A  33     105.126 285.062  26.071  1.00  0.00           H  
ATOM    540 2HB  ARG A  33     104.000 286.354  26.454  1.00  0.00           H  
ATOM    541 1HG  ARG A  33     104.892 287.712  24.628  1.00  0.00           H  
ATOM    542 2HG  ARG A  33     106.080 286.439  24.254  1.00  0.00           H  
ATOM    543 1HD  ARG A  33     104.252 286.258  22.747  1.00  0.00           H  
ATOM    544 2HD  ARG A  33     104.196 284.885  23.875  1.00  0.00           H  
ATOM    545  HE  ARG A  33     102.187 285.641  24.671  1.00  0.00           H  
ATOM    546 1HH1 ARG A  33     103.736 288.223  22.861  1.00  0.00           H  
ATOM    547 2HH1 ARG A  33     102.335 289.269  22.914  1.00  0.00           H  
ATOM    548 1HH2 ARG A  33     100.375 287.008  24.732  1.00  0.00           H  
ATOM    549 2HH2 ARG A  33     100.432 288.583  23.971  1.00  0.00           H  
ATOM    550  N   ILE A  34     104.826 288.757  27.684  1.00  0.00           N  
ATOM    551  CA  ILE A  34     104.576 290.190  27.772  1.00  0.00           C  
ATOM    552  C   ILE A  34     105.702 290.903  28.509  1.00  0.00           C  
ATOM    553  O   ILE A  34     106.153 291.969  28.092  1.00  0.00           O  
ATOM    554  CB  ILE A  34     103.239 290.472  28.483  1.00  0.00           C  
ATOM    555  CG1 ILE A  34     102.069 289.952  27.643  1.00  0.00           C  
ATOM    556  CG2 ILE A  34     103.083 291.960  28.754  1.00  0.00           C  
ATOM    557  CD1 ILE A  34     101.887 290.679  26.331  1.00  0.00           C  
ATOM    558  H   ILE A  34     104.184 288.117  28.131  1.00  0.00           H  
ATOM    559  HA  ILE A  34     104.532 290.598  26.763  1.00  0.00           H  
ATOM    560  HB  ILE A  34     103.210 289.934  29.430  1.00  0.00           H  
ATOM    561 1HG1 ILE A  34     102.217 288.893  27.429  1.00  0.00           H  
ATOM    562 2HG1 ILE A  34     101.144 290.043  28.213  1.00  0.00           H  
ATOM    563 1HG2 ILE A  34     102.132 292.141  29.255  1.00  0.00           H  
ATOM    564 2HG2 ILE A  34     103.899 292.302  29.389  1.00  0.00           H  
ATOM    565 3HG2 ILE A  34     103.105 292.506  27.811  1.00  0.00           H  
ATOM    566 1HD1 ILE A  34     101.039 290.255  25.793  1.00  0.00           H  
ATOM    567 2HD1 ILE A  34     101.702 291.737  26.523  1.00  0.00           H  
ATOM    568 3HD1 ILE A  34     102.788 290.573  25.729  1.00  0.00           H  
ATOM    569  N   ALA A  35     106.154 290.307  29.606  1.00  0.00           N  
ATOM    570  CA  ALA A  35     107.270 290.852  30.372  1.00  0.00           C  
ATOM    571  C   ALA A  35     108.545 290.881  29.544  1.00  0.00           C  
ATOM    572  O   ALA A  35     109.305 291.850  29.586  1.00  0.00           O  
ATOM    573  CB  ALA A  35     107.483 290.047  31.645  1.00  0.00           C  
ATOM    574  H   ALA A  35     105.715 289.453  29.920  1.00  0.00           H  
ATOM    575  HA  ALA A  35     107.029 291.880  30.647  1.00  0.00           H  
ATOM    576 1HB  ALA A  35     108.318 290.469  32.206  1.00  0.00           H  
ATOM    577 2HB  ALA A  35     106.579 290.085  32.256  1.00  0.00           H  
ATOM    578 3HB  ALA A  35     107.703 289.013  31.388  1.00  0.00           H  
ATOM    579  N   LYS A  36     108.779 289.814  28.787  1.00  0.00           N  
ATOM    580  CA  LYS A  36     109.933 289.741  27.899  1.00  0.00           C  
ATOM    581  C   LYS A  36     109.895 290.846  26.853  1.00  0.00           C  
ATOM    582  O   LYS A  36     110.882 291.552  26.646  1.00  0.00           O  
ATOM    583  CB  LYS A  36     109.999 288.373  27.218  1.00  0.00           C  
ATOM    584  CG  LYS A  36     111.176 288.199  26.266  1.00  0.00           C  
ATOM    585  CD  LYS A  36     111.142 286.838  25.587  1.00  0.00           C  
ATOM    586  CE  LYS A  36     112.363 286.630  24.703  1.00  0.00           C  
ATOM    587  NZ  LYS A  36     112.350 287.527  23.515  1.00  0.00           N  
ATOM    588  H   LYS A  36     108.139 289.032  28.828  1.00  0.00           H  
ATOM    589  HA  LYS A  36     110.836 289.879  28.495  1.00  0.00           H  
ATOM    590 1HB  LYS A  36     110.062 287.591  27.974  1.00  0.00           H  
ATOM    591 2HB  LYS A  36     109.083 288.206  26.650  1.00  0.00           H  
ATOM    592 1HG  LYS A  36     111.146 288.978  25.504  1.00  0.00           H  
ATOM    593 2HG  LYS A  36     112.108 288.296  26.822  1.00  0.00           H  
ATOM    594 1HD  LYS A  36     111.114 286.054  26.345  1.00  0.00           H  
ATOM    595 2HD  LYS A  36     110.244 286.760  24.975  1.00  0.00           H  
ATOM    596 1HE  LYS A  36     113.266 286.824  25.279  1.00  0.00           H  
ATOM    597 2HE  LYS A  36     112.391 285.595  24.360  1.00  0.00           H  
ATOM    598 1HZ  LYS A  36     113.173 287.357  22.956  1.00  0.00           H  
ATOM    599 2HZ  LYS A  36     111.524 287.343  22.963  1.00  0.00           H  
ATOM    600 3HZ  LYS A  36     112.343 288.489  23.820  1.00  0.00           H  
ATOM    601  N   GLU A  37     108.752 290.989  26.193  1.00  0.00           N  
ATOM    602  CA  GLU A  37     108.571 292.033  25.191  1.00  0.00           C  
ATOM    603  C   GLU A  37     108.702 293.418  25.809  1.00  0.00           C  
ATOM    604  O   GLU A  37     109.274 294.327  25.207  1.00  0.00           O  
ATOM    605  CB  GLU A  37     107.204 291.894  24.515  1.00  0.00           C  
ATOM    606  CG  GLU A  37     107.072 290.676  23.612  1.00  0.00           C  
ATOM    607  CD  GLU A  37     105.670 290.468  23.112  1.00  0.00           C  
ATOM    608  OE1 GLU A  37     104.830 291.287  23.397  1.00  0.00           O  
ATOM    609  OE2 GLU A  37     105.437 289.488  22.443  1.00  0.00           O  
ATOM    610  H   GLU A  37     107.987 290.360  26.392  1.00  0.00           H  
ATOM    611  HA  GLU A  37     109.356 291.932  24.440  1.00  0.00           H  
ATOM    612 1HB  GLU A  37     106.425 291.832  25.276  1.00  0.00           H  
ATOM    613 2HB  GLU A  37     107.004 292.780  23.913  1.00  0.00           H  
ATOM    614 1HG  GLU A  37     107.735 290.798  22.756  1.00  0.00           H  
ATOM    615 2HG  GLU A  37     107.392 289.792  24.162  1.00  0.00           H  
ATOM    616  N   ALA A  38     108.165 293.576  27.015  1.00  0.00           N  
ATOM    617  CA  ALA A  38     108.277 294.832  27.747  1.00  0.00           C  
ATOM    618  C   ALA A  38     109.736 295.197  27.994  1.00  0.00           C  
ATOM    619  O   ALA A  38     110.126 296.356  27.862  1.00  0.00           O  
ATOM    620  CB  ALA A  38     107.522 294.745  29.064  1.00  0.00           C  
ATOM    621  H   ALA A  38     107.666 292.805  27.437  1.00  0.00           H  
ATOM    622  HA  ALA A  38     107.837 295.625  27.141  1.00  0.00           H  
ATOM    623 1HB  ALA A  38     107.614 295.691  29.599  1.00  0.00           H  
ATOM    624 2HB  ALA A  38     106.470 294.542  28.868  1.00  0.00           H  
ATOM    625 3HB  ALA A  38     107.940 293.944  29.671  1.00  0.00           H  
ATOM    626  N   LEU A  39     110.537 294.201  28.354  1.00  0.00           N  
ATOM    627  CA  LEU A  39     111.954 294.415  28.623  1.00  0.00           C  
ATOM    628  C   LEU A  39     112.699 294.816  27.357  1.00  0.00           C  
ATOM    629  O   LEU A  39     113.601 295.652  27.395  1.00  0.00           O  
ATOM    630  CB  LEU A  39     112.580 293.144  29.212  1.00  0.00           C  
ATOM    631  CG  LEU A  39     112.148 292.790  30.640  1.00  0.00           C  
ATOM    632  CD1 LEU A  39     112.531 291.348  30.944  1.00  0.00           C  
ATOM    633  CD2 LEU A  39     112.805 293.748  31.622  1.00  0.00           C  
ATOM    634  H   LEU A  39     110.153 293.269  28.445  1.00  0.00           H  
ATOM    635  HA  LEU A  39     112.050 295.232  29.337  1.00  0.00           H  
ATOM    636 1HB  LEU A  39     112.325 292.302  28.570  1.00  0.00           H  
ATOM    637 2HB  LEU A  39     113.664 293.259  29.211  1.00  0.00           H  
ATOM    638  HG  LEU A  39     111.064 292.873  30.723  1.00  0.00           H  
ATOM    639 1HD1 LEU A  39     112.225 291.096  31.959  1.00  0.00           H  
ATOM    640 2HD1 LEU A  39     112.032 290.683  30.239  1.00  0.00           H  
ATOM    641 3HD1 LEU A  39     113.610 291.231  30.852  1.00  0.00           H  
ATOM    642 1HD2 LEU A  39     112.498 293.498  32.637  1.00  0.00           H  
ATOM    643 2HD2 LEU A  39     113.890 293.667  31.540  1.00  0.00           H  
ATOM    644 3HD2 LEU A  39     112.501 294.770  31.392  1.00  0.00           H  
ATOM    645  N   GLU A  40     112.316 294.215  26.234  1.00  0.00           N  
ATOM    646  CA  GLU A  40     112.904 294.555  24.945  1.00  0.00           C  
ATOM    647  C   GLU A  40     112.539 295.975  24.530  1.00  0.00           C  
ATOM    648  O   GLU A  40     113.351 296.689  23.943  1.00  0.00           O  
ATOM    649  CB  GLU A  40     112.445 293.566  23.871  1.00  0.00           C  
ATOM    650  CG  GLU A  40     113.001 292.158  24.035  1.00  0.00           C  
ATOM    651  CD  GLU A  40     112.490 291.202  22.993  1.00  0.00           C  
ATOM    652  OE1 GLU A  40     111.835 291.644  22.079  1.00  0.00           O  
ATOM    653  OE2 GLU A  40     112.755 290.029  23.110  1.00  0.00           O  
ATOM    654  H   GLU A  40     111.601 293.504  26.276  1.00  0.00           H  
ATOM    655  HA  GLU A  40     113.990 294.506  25.035  1.00  0.00           H  
ATOM    656 1HB  GLU A  40     111.357 293.498  23.881  1.00  0.00           H  
ATOM    657 2HB  GLU A  40     112.742 293.930  22.889  1.00  0.00           H  
ATOM    658 1HG  GLU A  40     114.088 292.199  23.972  1.00  0.00           H  
ATOM    659 2HG  GLU A  40     112.735 291.786  25.022  1.00  0.00           H  
ATOM    660  N   GLU A  41     111.310 296.378  24.839  1.00  0.00           N  
ATOM    661  CA  GLU A  41     110.865 297.742  24.581  1.00  0.00           C  
ATOM    662  C   GLU A  41     111.524 298.728  25.539  1.00  0.00           C  
ATOM    663  O   GLU A  41     111.790 299.873  25.177  1.00  0.00           O  
ATOM    664  CB  GLU A  41     109.343 297.839  24.701  1.00  0.00           C  
ATOM    665  CG  GLU A  41     108.580 297.176  23.563  1.00  0.00           C  
ATOM    666  CD  GLU A  41     107.088 297.266  23.729  1.00  0.00           C  
ATOM    667  OE1 GLU A  41     106.649 297.632  24.793  1.00  0.00           O  
ATOM    668  OE2 GLU A  41     106.387 296.969  22.790  1.00  0.00           O  
ATOM    669  H   GLU A  41     110.670 295.723  25.265  1.00  0.00           H  
ATOM    670  HA  GLU A  41     111.160 298.017  23.567  1.00  0.00           H  
ATOM    671 1HB  GLU A  41     109.021 297.375  25.634  1.00  0.00           H  
ATOM    672 2HB  GLU A  41     109.047 298.887  24.737  1.00  0.00           H  
ATOM    673 1HG  GLU A  41     108.858 297.655  22.625  1.00  0.00           H  
ATOM    674 2HG  GLU A  41     108.871 296.129  23.505  1.00  0.00           H  
ATOM    675  N   GLY A  42     111.784 298.274  26.758  1.00  0.00           N  
ATOM    676  CA  GLY A  42     112.419 299.112  27.770  1.00  0.00           C  
ATOM    677  C   GLY A  42     111.496 299.334  28.961  1.00  0.00           C  
ATOM    678  O   GLY A  42     111.856 300.019  29.919  1.00  0.00           O  
ATOM    679  H   GLY A  42     111.535 297.324  26.995  1.00  0.00           H  
ATOM    680 1HA  GLY A  42     113.343 298.642  28.105  1.00  0.00           H  
ATOM    681 2HA  GLY A  42     112.687 300.072  27.329  1.00  0.00           H  
ATOM    682  N   CYS A  43     110.302 298.752  28.894  1.00  0.00           N  
ATOM    683  CA  CYS A  43     109.323 298.889  29.967  1.00  0.00           C  
ATOM    684  C   CYS A  43     109.619 297.925  31.109  1.00  0.00           C  
ATOM    685  O   CYS A  43     108.800 297.064  31.433  1.00  0.00           O  
ATOM    686  CB  CYS A  43     107.910 298.632  29.442  1.00  0.00           C  
ATOM    687  SG  CYS A  43     107.350 299.833  28.212  1.00  0.00           S  
ATOM    688  H   CYS A  43     110.069 298.199  28.082  1.00  0.00           H  
ATOM    689  HA  CYS A  43     109.385 299.900  30.364  1.00  0.00           H  
ATOM    690 1HB  CYS A  43     107.865 297.640  28.992  1.00  0.00           H  
ATOM    691 2HB  CYS A  43     107.206 298.646  30.273  1.00  0.00           H  
ATOM    692  N   CYS A  44     110.791 298.075  31.714  1.00  0.00           N  
ATOM    693  CA  CYS A  44     111.271 297.119  32.703  1.00  0.00           C  
ATOM    694  C   CYS A  44     110.422 297.161  33.969  1.00  0.00           C  
ATOM    695  O   CYS A  44     110.421 296.217  34.759  1.00  0.00           O  
ATOM    696  CB  CYS A  44     112.730 297.404  33.063  1.00  0.00           C  
ATOM    697  SG  CYS A  44     113.901 297.051  31.730  1.00  0.00           S  
ATOM    698  H   CYS A  44     111.365 298.873  31.483  1.00  0.00           H  
ATOM    699  HA  CYS A  44     111.184 296.118  32.278  1.00  0.00           H  
ATOM    700 1HB  CYS A  44     112.838 298.452  33.340  1.00  0.00           H  
ATOM    701 2HB  CYS A  44     113.013 296.805  33.928  1.00  0.00           H  
ATOM    702  N   ASP A  45     109.702 298.263  34.154  1.00  0.00           N  
ATOM    703  CA  ASP A  45     108.778 298.395  35.275  1.00  0.00           C  
ATOM    704  C   ASP A  45     107.575 297.476  35.107  1.00  0.00           C  
ATOM    705  O   ASP A  45     106.957 297.061  36.088  1.00  0.00           O  
ATOM    706  CB  ASP A  45     108.306 299.843  35.415  1.00  0.00           C  
ATOM    707  CG  ASP A  45     109.371 300.760  36.003  1.00  0.00           C  
ATOM    708  OD1 ASP A  45     110.286 300.260  36.614  1.00  0.00           O  
ATOM    709  OD2 ASP A  45     109.259 301.951  35.833  1.00  0.00           O  
ATOM    710  H   ASP A  45     109.797 299.029  33.503  1.00  0.00           H  
ATOM    711  HA  ASP A  45     109.299 298.098  36.187  1.00  0.00           H  
ATOM    712 1HB  ASP A  45     108.015 300.228  34.438  1.00  0.00           H  
ATOM    713 2HB  ASP A  45     107.424 299.878  36.056  1.00  0.00           H  
ATOM    714  N   THR A  46     107.247 297.160  33.860  1.00  0.00           N  
ATOM    715  CA  THR A  46     106.187 296.203  33.565  1.00  0.00           C  
ATOM    716  C   THR A  46     106.609 294.784  33.927  1.00  0.00           C  
ATOM    717  O   THR A  46     105.804 293.995  34.424  1.00  0.00           O  
ATOM    718  CB  THR A  46     105.784 296.260  32.079  1.00  0.00           C  
ATOM    719  OG1 THR A  46     105.264 297.560  31.771  1.00  0.00           O  
ATOM    720  CG2 THR A  46     104.730 295.210  31.771  1.00  0.00           C  
ATOM    721  H   THR A  46     107.745 297.594  33.094  1.00  0.00           H  
ATOM    722  HA  THR A  46     105.317 296.454  34.170  1.00  0.00           H  
ATOM    723  HB  THR A  46     106.662 296.079  31.458  1.00  0.00           H  
ATOM    724  HG1 THR A  46     105.139 297.637  30.823  1.00  0.00           H  
ATOM    725 1HG2 THR A  46     104.458 295.264  30.717  1.00  0.00           H  
ATOM    726 2HG2 THR A  46     105.126 294.219  31.993  1.00  0.00           H  
ATOM    727 3HG2 THR A  46     103.846 295.392  32.382  1.00  0.00           H  
ATOM    728  N   ALA A  47     107.873 294.467  33.674  1.00  0.00           N  
ATOM    729  CA  ALA A  47     108.432 293.177  34.066  1.00  0.00           C  
ATOM    730  C   ALA A  47     108.357 292.979  35.575  1.00  0.00           C  
ATOM    731  O   ALA A  47     108.113 291.873  36.055  1.00  0.00           O  
ATOM    732  CB  ALA A  47     109.872 293.056  33.589  1.00  0.00           C  
ATOM    733  H   ALA A  47     108.464 295.134  33.201  1.00  0.00           H  
ATOM    734  HA  ALA A  47     107.840 292.387  33.602  1.00  0.00           H  
ATOM    735 1HB  ALA A  47     110.275 292.088  33.889  1.00  0.00           H  
ATOM    736 2HB  ALA A  47     109.904 293.141  32.502  1.00  0.00           H  
ATOM    737 3HB  ALA A  47     110.469 293.851  34.032  1.00  0.00           H  
ATOM    738  N   LYS A  48     108.576 294.059  36.318  1.00  0.00           N  
ATOM    739  CA  LYS A  48     108.432 294.031  37.769  1.00  0.00           C  
ATOM    740  C   LYS A  48     107.020 293.636  38.176  1.00  0.00           C  
ATOM    741  O   LYS A  48     106.827 292.845  39.100  1.00  0.00           O  
ATOM    742  CB  LYS A  48     108.791 295.391  38.369  1.00  0.00           C  
ATOM    743  CG  LYS A  48     110.265 295.758  38.258  1.00  0.00           C  
ATOM    744  CD  LYS A  48     110.519 297.177  38.746  1.00  0.00           C  
ATOM    745  CE  LYS A  48     111.913 297.652  38.365  1.00  0.00           C  
ATOM    746  NZ  LYS A  48     112.063 299.123  38.528  1.00  0.00           N  
ATOM    747  H   LYS A  48     108.845 294.922  35.868  1.00  0.00           H  
ATOM    748  HA  LYS A  48     109.113 293.278  38.171  1.00  0.00           H  
ATOM    749 1HB  LYS A  48     108.213 296.171  37.875  1.00  0.00           H  
ATOM    750 2HB  LYS A  48     108.523 295.404  39.426  1.00  0.00           H  
ATOM    751 1HG  LYS A  48     110.859 295.066  38.857  1.00  0.00           H  
ATOM    752 2HG  LYS A  48     110.582 295.677  37.219  1.00  0.00           H  
ATOM    753 1HD  LYS A  48     109.782 297.850  38.306  1.00  0.00           H  
ATOM    754 2HD  LYS A  48     110.417 297.213  39.830  1.00  0.00           H  
ATOM    755 1HE  LYS A  48     112.652 297.152  38.990  1.00  0.00           H  
ATOM    756 2HE  LYS A  48     112.115 297.392  37.326  1.00  0.00           H  
ATOM    757 1HZ  LYS A  48     112.999 299.398  38.265  1.00  0.00           H  
ATOM    758 2HZ  LYS A  48     111.395 299.599  37.937  1.00  0.00           H  
ATOM    759 3HZ  LYS A  48     111.897 299.375  39.492  1.00  0.00           H  
ATOM    760  N   GLU A  49     106.031 294.193  37.483  1.00  0.00           N  
ATOM    761  CA  GLU A  49     104.639 293.824  37.702  1.00  0.00           C  
ATOM    762  C   GLU A  49     104.413 292.341  37.436  1.00  0.00           C  
ATOM    763  O   GLU A  49     103.720 291.663  38.195  1.00  0.00           O  
ATOM    764  CB  GLU A  49     103.719 294.658  36.808  1.00  0.00           C  
ATOM    765  CG  GLU A  49     102.243 294.306  36.922  1.00  0.00           C  
ATOM    766  CD  GLU A  49     101.627 294.779  38.211  1.00  0.00           C  
ATOM    767  OE1 GLU A  49     102.204 295.626  38.847  1.00  0.00           O  
ATOM    768  OE2 GLU A  49     100.578 294.290  38.558  1.00  0.00           O  
ATOM    769  H   GLU A  49     106.251 294.890  36.785  1.00  0.00           H  
ATOM    770  HA  GLU A  49     104.390 294.015  38.747  1.00  0.00           H  
ATOM    771 1HB  GLU A  49     103.831 295.714  37.055  1.00  0.00           H  
ATOM    772 2HB  GLU A  49     104.013 294.533  35.765  1.00  0.00           H  
ATOM    773 1HG  GLU A  49     101.706 294.760  36.090  1.00  0.00           H  
ATOM    774 2HG  GLU A  49     102.130 293.226  36.846  1.00  0.00           H  
ATOM    775  N   ALA A  50     105.001 291.841  36.354  1.00  0.00           N  
ATOM    776  CA  ALA A  50     104.887 290.434  36.003  1.00  0.00           C  
ATOM    777  C   ALA A  50     105.438 289.541  37.109  1.00  0.00           C  
ATOM    778  O   ALA A  50     104.835 288.528  37.459  1.00  0.00           O  
ATOM    779  CB  ALA A  50     105.606 290.155  34.690  1.00  0.00           C  
ATOM    780  H   ALA A  50     105.540 292.457  35.761  1.00  0.00           H  
ATOM    781  HA  ALA A  50     103.832 290.190  35.879  1.00  0.00           H  
ATOM    782 1HB  ALA A  50     105.513 289.098  34.439  1.00  0.00           H  
ATOM    783 2HB  ALA A  50     105.162 290.758  33.897  1.00  0.00           H  
ATOM    784 3HB  ALA A  50     106.660 290.412  34.794  1.00  0.00           H  
ATOM    785  N   ILE A  51     106.587 289.927  37.652  1.00  0.00           N  
ATOM    786  CA  ILE A  51     107.258 289.129  38.672  1.00  0.00           C  
ATOM    787  C   ILE A  51     106.403 289.012  39.930  1.00  0.00           C  
ATOM    788  O   ILE A  51     106.238 287.923  40.478  1.00  0.00           O  
ATOM    789  CB  ILE A  51     108.627 289.736  39.034  1.00  0.00           C  
ATOM    790  CG1 ILE A  51     109.604 289.582  37.866  1.00  0.00           C  
ATOM    791  CG2 ILE A  51     109.183 289.083  40.289  1.00  0.00           C  
ATOM    792  CD1 ILE A  51     110.840 290.445  37.987  1.00  0.00           C  
ATOM    793  H   ILE A  51     107.008 290.795  37.352  1.00  0.00           H  
ATOM    794  HA  ILE A  51     107.409 288.123  38.279  1.00  0.00           H  
ATOM    795  HB  ILE A  51     108.514 290.805  39.211  1.00  0.00           H  
ATOM    796 1HG1 ILE A  51     109.920 288.542  37.791  1.00  0.00           H  
ATOM    797 2HG1 ILE A  51     109.101 289.838  36.934  1.00  0.00           H  
ATOM    798 1HG2 ILE A  51     110.150 289.524  40.530  1.00  0.00           H  
ATOM    799 2HG2 ILE A  51     108.495 289.243  41.118  1.00  0.00           H  
ATOM    800 3HG2 ILE A  51     109.304 288.013  40.120  1.00  0.00           H  
ATOM    801 1HD1 ILE A  51     111.484 290.280  37.123  1.00  0.00           H  
ATOM    802 2HD1 ILE A  51     110.548 291.494  38.028  1.00  0.00           H  
ATOM    803 3HD1 ILE A  51     111.379 290.181  38.896  1.00  0.00           H  
ATOM    804  N   GLN A  52     105.864 290.141  40.378  1.00  0.00           N  
ATOM    805  CA  GLN A  52     105.074 290.176  41.603  1.00  0.00           C  
ATOM    806  C   GLN A  52     103.768 289.411  41.438  1.00  0.00           C  
ATOM    807  O   GLN A  52     103.331 288.706  42.347  1.00  0.00           O  
ATOM    808  CB  GLN A  52     104.784 291.623  42.013  1.00  0.00           C  
ATOM    809  CG  GLN A  52     106.004 292.390  42.491  1.00  0.00           C  
ATOM    810  CD  GLN A  52     105.663 293.801  42.932  1.00  0.00           C  
ATOM    811  OE1 GLN A  52     104.540 294.274  42.734  1.00  0.00           O  
ATOM    812  NE2 GLN A  52     106.633 294.483  43.531  1.00  0.00           N  
ATOM    813  H   GLN A  52     106.006 290.994  39.858  1.00  0.00           H  
ATOM    814  HA  GLN A  52     105.643 289.691  42.397  1.00  0.00           H  
ATOM    815 1HB  GLN A  52     104.357 292.162  41.167  1.00  0.00           H  
ATOM    816 2HB  GLN A  52     104.044 291.632  42.814  1.00  0.00           H  
ATOM    817 1HG  GLN A  52     106.442 291.864  43.339  1.00  0.00           H  
ATOM    818 2HG  GLN A  52     106.725 292.451  41.676  1.00  0.00           H  
ATOM    819 1HE2 GLN A  52     106.467 295.420  43.845  1.00  0.00           H  
ATOM    820 2HE2 GLN A  52     107.529 294.061  43.672  1.00  0.00           H  
ATOM    821  N   ARG A  53     103.148 289.554  40.272  1.00  0.00           N  
ATOM    822  CA  ARG A  53     101.879 288.892  39.993  1.00  0.00           C  
ATOM    823  C   ARG A  53     102.064 287.389  39.835  1.00  0.00           C  
ATOM    824  O   ARG A  53     101.197 286.602  40.216  1.00  0.00           O  
ATOM    825  CB  ARG A  53     101.247 289.457  38.729  1.00  0.00           C  
ATOM    826  CG  ARG A  53     100.844 290.920  38.814  1.00  0.00           C  
ATOM    827  CD  ARG A  53      99.621 291.107  39.636  1.00  0.00           C  
ATOM    828  NE  ARG A  53      99.918 291.097  41.060  1.00  0.00           N  
ATOM    829  CZ  ARG A  53     100.459 292.129  41.735  1.00  0.00           C  
ATOM    830  NH1 ARG A  53     100.757 293.244  41.105  1.00  0.00           N  
ATOM    831  NH2 ARG A  53     100.691 292.022  43.032  1.00  0.00           N  
ATOM    832  H   ARG A  53     103.564 290.136  39.561  1.00  0.00           H  
ATOM    833  HA  ARG A  53     101.210 289.054  40.838  1.00  0.00           H  
ATOM    834 1HB  ARG A  53     101.942 289.354  37.897  1.00  0.00           H  
ATOM    835 2HB  ARG A  53     100.353 288.882  38.481  1.00  0.00           H  
ATOM    836 1HG  ARG A  53     101.653 291.494  39.267  1.00  0.00           H  
ATOM    837 2HG  ARG A  53     100.645 291.302  37.811  1.00  0.00           H  
ATOM    838 1HD  ARG A  53      99.160 292.063  39.390  1.00  0.00           H  
ATOM    839 2HD  ARG A  53      98.917 290.301  39.428  1.00  0.00           H  
ATOM    840  HE  ARG A  53      99.703 290.256  41.579  1.00  0.00           H  
ATOM    841 1HH1 ARG A  53     100.579 293.327  40.114  1.00  0.00           H  
ATOM    842 2HH1 ARG A  53     101.162 294.018  41.611  1.00  0.00           H  
ATOM    843 1HH2 ARG A  53     100.463 291.165  43.516  1.00  0.00           H  
ATOM    844 2HH2 ARG A  53     101.096 292.794  43.538  1.00  0.00           H  
ATOM    845  N   LEU A  54     103.201 286.995  39.273  1.00  0.00           N  
ATOM    846  CA  LEU A  54     103.571 285.586  39.200  1.00  0.00           C  
ATOM    847  C   LEU A  54     103.825 285.008  40.586  1.00  0.00           C  
ATOM    848  O   LEU A  54     103.454 283.870  40.872  1.00  0.00           O  
ATOM    849  CB  LEU A  54     104.824 285.411  38.332  1.00  0.00           C  
ATOM    850  CG  LEU A  54     104.624 285.630  36.826  1.00  0.00           C  
ATOM    851  CD1 LEU A  54     105.980 285.772  36.149  1.00  0.00           C  
ATOM    852  CD2 LEU A  54     103.841 284.464  36.242  1.00  0.00           C  
ATOM    853  H   LEU A  54     103.826 287.687  38.888  1.00  0.00           H  
ATOM    854  HA  LEU A  54     102.741 285.033  38.759  1.00  0.00           H  
ATOM    855 1HB  LEU A  54     105.582 286.114  38.670  1.00  0.00           H  
ATOM    856 2HB  LEU A  54     105.205 284.399  38.472  1.00  0.00           H  
ATOM    857  HG  LEU A  54     104.072 286.556  36.664  1.00  0.00           H  
ATOM    858 1HD1 LEU A  54     105.839 285.928  35.080  1.00  0.00           H  
ATOM    859 2HD1 LEU A  54     106.511 286.625  36.572  1.00  0.00           H  
ATOM    860 3HD1 LEU A  54     106.564 284.866  36.309  1.00  0.00           H  
ATOM    861 1HD2 LEU A  54     103.699 284.620  35.172  1.00  0.00           H  
ATOM    862 2HD2 LEU A  54     104.393 283.538  36.403  1.00  0.00           H  
ATOM    863 3HD2 LEU A  54     102.869 284.397  36.732  1.00  0.00           H  
ATOM    864  N   GLU A  55     104.456 285.801  41.445  1.00  0.00           N  
ATOM    865  CA  GLU A  55     104.685 285.404  42.828  1.00  0.00           C  
ATOM    866  C   GLU A  55     103.369 285.199  43.569  1.00  0.00           C  
ATOM    867  O   GLU A  55     103.228 284.268  44.361  1.00  0.00           O  
ATOM    868  CB  GLU A  55     105.529 286.455  43.552  1.00  0.00           C  
ATOM    869  CG  GLU A  55     105.984 286.046  44.946  1.00  0.00           C  
ATOM    870  CD  GLU A  55     105.052 286.518  46.027  1.00  0.00           C  
ATOM    871  OE1 GLU A  55     104.485 287.573  45.877  1.00  0.00           O  
ATOM    872  OE2 GLU A  55     104.907 285.822  47.004  1.00  0.00           O  
ATOM    873  H   GLU A  55     104.787 286.702  41.132  1.00  0.00           H  
ATOM    874  HA  GLU A  55     105.217 284.451  42.832  1.00  0.00           H  
ATOM    875 1HB  GLU A  55     106.418 286.676  42.962  1.00  0.00           H  
ATOM    876 2HB  GLU A  55     104.959 287.379  43.644  1.00  0.00           H  
ATOM    877 1HG  GLU A  55     106.052 284.959  44.990  1.00  0.00           H  
ATOM    878 2HG  GLU A  55     106.978 286.452  45.126  1.00  0.00           H  
ATOM    879  N   ASP A  56     102.404 286.075  43.303  1.00  0.00           N  
ATOM    880  CA  ASP A  56     101.073 285.947  43.885  1.00  0.00           C  
ATOM    881  C   ASP A  56     100.467 284.586  43.573  1.00  0.00           C  
ATOM    882  O   ASP A  56      99.890 283.937  44.446  1.00  0.00           O  
ATOM    883  CB  ASP A  56     100.153 287.055  43.366  1.00  0.00           C  
ATOM    884  CG  ASP A  56     100.432 288.407  44.008  1.00  0.00           C  
ATOM    885  OD1 ASP A  56     101.001 288.430  45.074  1.00  0.00           O  
ATOM    886  OD2 ASP A  56     100.075 289.403  43.427  1.00  0.00           O  
ATOM    887  H   ASP A  56     102.599 286.849  42.687  1.00  0.00           H  
ATOM    888  HA  ASP A  56     101.159 286.032  44.968  1.00  0.00           H  
ATOM    889 1HB  ASP A  56     100.272 287.150  42.287  1.00  0.00           H  
ATOM    890 2HB  ASP A  56      99.115 286.784  43.558  1.00  0.00           H  
ATOM    891  N   LEU A  57     100.598 284.158  42.322  1.00  0.00           N  
ATOM    892  CA  LEU A  57     100.117 282.844  41.907  1.00  0.00           C  
ATOM    893  C   LEU A  57     100.916 281.731  42.571  1.00  0.00           C  
ATOM    894  O   LEU A  57     100.352 280.737  43.033  1.00  0.00           O  
ATOM    895  CB  LEU A  57     100.204 282.705  40.382  1.00  0.00           C  
ATOM    896  CG  LEU A  57      99.260 283.607  39.577  1.00  0.00           C  
ATOM    897  CD1 LEU A  57      99.646 283.561  38.105  1.00  0.00           C  
ATOM    898  CD2 LEU A  57      97.824 283.149  39.780  1.00  0.00           C  
ATOM    899  H   LEU A  57     101.041 284.755  41.641  1.00  0.00           H  
ATOM    900  HA  LEU A  57      99.078 282.740  42.224  1.00  0.00           H  
ATOM    901 1HB  LEU A  57     101.223 282.929  40.070  1.00  0.00           H  
ATOM    902 2HB  LEU A  57      99.983 281.671  40.114  1.00  0.00           H  
ATOM    903  HG  LEU A  57      99.364 284.638  39.917  1.00  0.00           H  
ATOM    904 1HD1 LEU A  57      98.975 284.202  37.532  1.00  0.00           H  
ATOM    905 2HD1 LEU A  57     100.672 283.912  37.986  1.00  0.00           H  
ATOM    906 3HD1 LEU A  57      99.567 282.538  37.740  1.00  0.00           H  
ATOM    907 1HD2 LEU A  57      97.152 283.791  39.208  1.00  0.00           H  
ATOM    908 2HD2 LEU A  57      97.719 282.119  39.439  1.00  0.00           H  
ATOM    909 3HD2 LEU A  57      97.569 283.209  40.838  1.00  0.00           H  
ATOM    910  N   ALA A  58     102.233 281.900  42.615  1.00  0.00           N  
ATOM    911  CA  ALA A  58     103.111 280.916  43.237  1.00  0.00           C  
ATOM    912  C   ALA A  58     102.840 280.803  44.732  1.00  0.00           C  
ATOM    913  O   ALA A  58     102.999 279.735  45.322  1.00  0.00           O  
ATOM    914  CB  ALA A  58     104.569 281.276  42.990  1.00  0.00           C  
ATOM    915  H   ALA A  58     102.636 282.731  42.207  1.00  0.00           H  
ATOM    916  HA  ALA A  58     102.912 279.942  42.790  1.00  0.00           H  
ATOM    917 1HB  ALA A  58     105.212 280.533  43.462  1.00  0.00           H  
ATOM    918 2HB  ALA A  58     104.763 281.297  41.919  1.00  0.00           H  
ATOM    919 3HB  ALA A  58     104.779 282.258  43.415  1.00  0.00           H  
ATOM    920  N   ARG A  59     102.431 281.910  45.340  1.00  0.00           N  
ATOM    921  CA  ARG A  59     102.133 281.938  46.767  1.00  0.00           C  
ATOM    922  C   ARG A  59     100.777 281.309  47.057  1.00  0.00           C  
ATOM    923  O   ARG A  59     100.679 280.338  47.809  1.00  0.00           O  
ATOM    924  CB  ARG A  59     102.151 283.367  47.290  1.00  0.00           C  
ATOM    925  CG  ARG A  59     101.767 283.517  48.754  1.00  0.00           C  
ATOM    926  CD  ARG A  59     101.942 284.913  49.227  1.00  0.00           C  
ATOM    927  NE  ARG A  59     103.345 285.292  49.296  1.00  0.00           N  
ATOM    928  CZ  ARG A  59     104.167 284.997  50.322  1.00  0.00           C  
ATOM    929  NH1 ARG A  59     103.714 284.324  51.355  1.00  0.00           N  
ATOM    930  NH2 ARG A  59     105.430 285.387  50.289  1.00  0.00           N  
ATOM    931  H   ARG A  59     102.323 282.758  44.799  1.00  0.00           H  
ATOM    932  HA  ARG A  59     102.889 281.349  47.288  1.00  0.00           H  
ATOM    933 1HB  ARG A  59     103.147 283.788  47.166  1.00  0.00           H  
ATOM    934 2HB  ARG A  59     101.463 283.977  46.704  1.00  0.00           H  
ATOM    935 1HG  ARG A  59     100.721 283.238  48.886  1.00  0.00           H  
ATOM    936 2HG  ARG A  59     102.396 282.866  49.363  1.00  0.00           H  
ATOM    937 1HD  ARG A  59     101.438 285.595  48.543  1.00  0.00           H  
ATOM    938 2HD  ARG A  59     101.513 285.016  50.222  1.00  0.00           H  
ATOM    939  HE  ARG A  59     103.730 285.811  48.518  1.00  0.00           H  
ATOM    940 1HH1 ARG A  59     102.748 284.025  51.380  1.00  0.00           H  
ATOM    941 2HH1 ARG A  59     104.330 284.103  52.124  1.00  0.00           H  
ATOM    942 1HH2 ARG A  59     105.778 285.905  49.494  1.00  0.00           H  
ATOM    943 2HH2 ARG A  59     106.045 285.167  51.057  1.00  0.00           H  
ATOM    944  N   ASP A  60      99.729 281.867  46.461  1.00  0.00           N  
ATOM    945  CA  ASP A  60      98.363 281.515  46.820  1.00  0.00           C  
ATOM    946  C   ASP A  60      98.046 280.076  46.438  1.00  0.00           C  
ATOM    947  O   ASP A  60      97.256 279.405  47.102  1.00  0.00           O  
ATOM    948  CB  ASP A  60      97.369 282.462  46.141  1.00  0.00           C  
ATOM    949  CG  ASP A  60      97.381 283.862  46.739  1.00  0.00           C  
ATOM    950  OD1 ASP A  60      97.979 284.040  47.774  1.00  0.00           O  
ATOM    951  OD2 ASP A  60      96.792 284.740  46.156  1.00  0.00           O  
ATOM    952  H   ASP A  60      99.885 282.556  45.738  1.00  0.00           H  
ATOM    953  HA  ASP A  60      98.257 281.600  47.903  1.00  0.00           H  
ATOM    954 1HB  ASP A  60      97.603 282.535  45.079  1.00  0.00           H  
ATOM    955 2HB  ASP A  60      96.362 282.055  46.227  1.00  0.00           H  
ATOM    956  N   TYR A  61      98.664 279.606  45.359  1.00  0.00           N  
ATOM    957  CA  TYR A  61      98.405 278.265  44.849  1.00  0.00           C  
ATOM    958  C   TYR A  61      99.660 277.403  44.902  1.00  0.00           C  
ATOM    959  O   TYR A  61      99.849 276.515  44.072  1.00  0.00           O  
ATOM    960  CB  TYR A  61      97.867 278.332  43.418  1.00  0.00           C  
ATOM    961  CG  TYR A  61      96.559 279.083  43.292  1.00  0.00           C  
ATOM    962  CD1 TYR A  61      96.543 280.364  42.763  1.00  0.00           C  
ATOM    963  CD2 TYR A  61      95.376 278.488  43.706  1.00  0.00           C  
ATOM    964  CE1 TYR A  61      95.349 281.050  42.648  1.00  0.00           C  
ATOM    965  CE2 TYR A  61      94.182 279.172  43.591  1.00  0.00           C  
ATOM    966  CZ  TYR A  61      94.166 280.448  43.064  1.00  0.00           C  
ATOM    967  OH  TYR A  61      92.977 281.131  42.950  1.00  0.00           O  
ATOM    968  H   TYR A  61      99.329 280.194  44.878  1.00  0.00           H  
ATOM    969  HA  TYR A  61      97.653 277.794  45.485  1.00  0.00           H  
ATOM    970 1HB  TYR A  61      98.601 278.818  42.775  1.00  0.00           H  
ATOM    971 2HB  TYR A  61      97.717 277.322  43.038  1.00  0.00           H  
ATOM    972  HD1 TYR A  61      97.473 280.832  42.439  1.00  0.00           H  
ATOM    973  HD2 TYR A  61      95.389 277.481  44.122  1.00  0.00           H  
ATOM    974  HE1 TYR A  61      95.336 282.057  42.233  1.00  0.00           H  
ATOM    975  HE2 TYR A  61      93.252 278.706  43.916  1.00  0.00           H  
ATOM    976  HH  TYR A  61      92.657 281.064  42.047  1.00  0.00           H  
ATOM    977  N   SER A  62     100.516 277.671  45.883  1.00  0.00           N  
ATOM    978  CA  SER A  62     101.771 276.944  46.025  1.00  0.00           C  
ATOM    979  C   SER A  62     101.543 275.438  45.997  1.00  0.00           C  
ATOM    980  O   SER A  62     100.649 274.925  46.671  1.00  0.00           O  
ATOM    981  CB  SER A  62     102.458 277.335  47.319  1.00  0.00           C  
ATOM    982  OG  SER A  62     103.634 276.597  47.507  1.00  0.00           O  
ATOM    983  H   SER A  62     100.289 278.398  46.547  1.00  0.00           H  
ATOM    984  HA  SER A  62     102.413 277.197  45.181  1.00  0.00           H  
ATOM    985 1HB  SER A  62     102.692 278.399  47.300  1.00  0.00           H  
ATOM    986 2HB  SER A  62     101.781 277.165  48.156  1.00  0.00           H  
ATOM    987  HG  SER A  62     104.031 276.932  48.314  1.00  0.00           H  
ATOM    988  N   GLY A  63     102.355 274.737  45.215  1.00  0.00           N  
ATOM    989  CA  GLY A  63     102.248 273.286  45.103  1.00  0.00           C  
ATOM    990  C   GLY A  63     101.545 272.884  43.815  1.00  0.00           C  
ATOM    991  O   GLY A  63     101.626 271.733  43.384  1.00  0.00           O  
ATOM    992  H   GLY A  63     103.065 275.220  44.682  1.00  0.00           H  
ATOM    993 1HA  GLY A  63     103.245 272.847  45.131  1.00  0.00           H  
ATOM    994 2HA  GLY A  63     101.701 272.895  45.959  1.00  0.00           H  
ATOM    995  N   SER A  64     100.852 273.839  43.201  1.00  0.00           N  
ATOM    996  CA  SER A  64     100.156 273.592  41.943  1.00  0.00           C  
ATOM    997  C   SER A  64     101.114 273.663  40.760  1.00  0.00           C  
ATOM    998  O   SER A  64     102.232 274.166  40.883  1.00  0.00           O  
ATOM    999  CB  SER A  64      99.038 274.599  41.758  1.00  0.00           C  
ATOM   1000  OG  SER A  64      99.550 275.884  41.537  1.00  0.00           O  
ATOM   1001  H   SER A  64     100.807 274.758  43.616  1.00  0.00           H  
ATOM   1002  HA  SER A  64      99.738 272.586  41.969  1.00  0.00           H  
ATOM   1003 1HB  SER A  64      98.417 274.302  40.913  1.00  0.00           H  
ATOM   1004 2HB  SER A  64      98.404 274.605  42.644  1.00  0.00           H  
ATOM   1005  HG  SER A  64      99.576 276.311  42.397  1.00  0.00           H  
ATOM   1006  N   ASP A  65     100.674 273.151  39.616  1.00  0.00           N  
ATOM   1007  CA  ASP A  65     101.440 273.261  38.382  1.00  0.00           C  
ATOM   1008  C   ASP A  65     101.604 274.715  37.961  1.00  0.00           C  
ATOM   1009  O   ASP A  65     102.641 275.105  37.424  1.00  0.00           O  
ATOM   1010  CB  ASP A  65     100.763 272.474  37.257  1.00  0.00           C  
ATOM   1011  CG  ASP A  65     100.863 270.966  37.446  1.00  0.00           C  
ATOM   1012  OD1 ASP A  65     101.663 270.539  38.244  1.00  0.00           O  
ATOM   1013  OD2 ASP A  65     100.139 270.256  36.790  1.00  0.00           O  
ATOM   1014  H   ASP A  65      99.783 272.675  39.601  1.00  0.00           H  
ATOM   1015  HA  ASP A  65     102.437 272.853  38.555  1.00  0.00           H  
ATOM   1016 1HB  ASP A  65      99.708 272.748  37.204  1.00  0.00           H  
ATOM   1017 2HB  ASP A  65     101.218 272.737  36.302  1.00  0.00           H  
ATOM   1018  N   VAL A  66     100.572 275.516  38.208  1.00  0.00           N  
ATOM   1019  CA  VAL A  66     100.614 276.940  37.893  1.00  0.00           C  
ATOM   1020  C   VAL A  66     101.671 277.657  38.723  1.00  0.00           C  
ATOM   1021  O   VAL A  66     102.404 278.504  38.213  1.00  0.00           O  
ATOM   1022  CB  VAL A  66      99.240 277.585  38.150  1.00  0.00           C  
ATOM   1023  CG1 VAL A  66      99.328 279.099  38.017  1.00  0.00           C  
ATOM   1024  CG2 VAL A  66      98.212 277.018  37.183  1.00  0.00           C  
ATOM   1025  H   VAL A  66      99.738 275.128  38.624  1.00  0.00           H  
ATOM   1026  HA  VAL A  66     100.888 277.054  36.844  1.00  0.00           H  
ATOM   1027  HB  VAL A  66      98.934 277.371  39.174  1.00  0.00           H  
ATOM   1028 1HG1 VAL A  66      98.348 279.538  38.202  1.00  0.00           H  
ATOM   1029 2HG1 VAL A  66     100.043 279.486  38.743  1.00  0.00           H  
ATOM   1030 3HG1 VAL A  66      99.656 279.356  37.010  1.00  0.00           H  
ATOM   1031 1HG2 VAL A  66      97.242 277.478  37.372  1.00  0.00           H  
ATOM   1032 2HG2 VAL A  66      98.521 277.228  36.159  1.00  0.00           H  
ATOM   1033 3HG2 VAL A  66      98.135 275.940  37.326  1.00  0.00           H  
ATOM   1034  N   ALA A  67     101.743 277.313  40.004  1.00  0.00           N  
ATOM   1035  CA  ALA A  67     102.744 277.884  40.897  1.00  0.00           C  
ATOM   1036  C   ALA A  67     104.154 277.539  40.434  1.00  0.00           C  
ATOM   1037  O   ALA A  67     105.055 278.377  40.476  1.00  0.00           O  
ATOM   1038  CB  ALA A  67     102.522 277.401  42.323  1.00  0.00           C  
ATOM   1039  H   ALA A  67     101.085 276.638  40.370  1.00  0.00           H  
ATOM   1040  HA  ALA A  67     102.648 278.970  40.875  1.00  0.00           H  
ATOM   1041 1HB  ALA A  67     103.279 277.835  42.975  1.00  0.00           H  
ATOM   1042 2HB  ALA A  67     101.531 277.705  42.661  1.00  0.00           H  
ATOM   1043 3HB  ALA A  67     102.597 276.315  42.353  1.00  0.00           H  
ATOM   1044  N   SER A  68     104.339 276.299  39.993  1.00  0.00           N  
ATOM   1045  CA  SER A  68     105.642 275.838  39.530  1.00  0.00           C  
ATOM   1046  C   SER A  68     106.075 276.583  38.273  1.00  0.00           C  
ATOM   1047  O   SER A  68     107.235 276.969  38.137  1.00  0.00           O  
ATOM   1048  CB  SER A  68     105.601 274.347  39.257  1.00  0.00           C  
ATOM   1049  OG  SER A  68     105.396 273.626  40.440  1.00  0.00           O  
ATOM   1050  H   SER A  68     103.557 275.660  39.980  1.00  0.00           H  
ATOM   1051  HA  SER A  68     106.379 276.046  40.307  1.00  0.00           H  
ATOM   1052 1HB  SER A  68     104.799 274.129  38.552  1.00  0.00           H  
ATOM   1053 2HB  SER A  68     106.536 274.036  38.796  1.00  0.00           H  
ATOM   1054  HG  SER A  68     104.445 273.589  40.568  1.00  0.00           H  
ATOM   1055  N   LEU A  69     105.133 276.782  37.357  1.00  0.00           N  
ATOM   1056  CA  LEU A  69     105.399 277.534  36.136  1.00  0.00           C  
ATOM   1057  C   LEU A  69     105.679 278.998  36.442  1.00  0.00           C  
ATOM   1058  O   LEU A  69     106.530 279.625  35.811  1.00  0.00           O  
ATOM   1059  CB  LEU A  69     104.208 277.425  35.176  1.00  0.00           C  
ATOM   1060  CG  LEU A  69     103.984 276.044  34.547  1.00  0.00           C  
ATOM   1061  CD1 LEU A  69     102.620 276.008  33.872  1.00  0.00           C  
ATOM   1062  CD2 LEU A  69     105.097 275.755  33.550  1.00  0.00           C  
ATOM   1063  H   LEU A  69     104.209 276.402  37.509  1.00  0.00           H  
ATOM   1064  HA  LEU A  69     106.289 277.119  35.660  1.00  0.00           H  
ATOM   1065 1HB  LEU A  69     103.301 277.694  35.716  1.00  0.00           H  
ATOM   1066 2HB  LEU A  69     104.349 278.140  34.365  1.00  0.00           H  
ATOM   1067  HG  LEU A  69     103.990 275.283  35.329  1.00  0.00           H  
ATOM   1068 1HD1 LEU A  69     102.461 275.026  33.425  1.00  0.00           H  
ATOM   1069 2HD1 LEU A  69     101.842 276.199  34.611  1.00  0.00           H  
ATOM   1070 3HD1 LEU A  69     102.579 276.770  33.095  1.00  0.00           H  
ATOM   1071 1HD2 LEU A  69     104.938 274.772  33.103  1.00  0.00           H  
ATOM   1072 2HD2 LEU A  69     105.090 276.514  32.767  1.00  0.00           H  
ATOM   1073 3HD2 LEU A  69     106.058 275.769  34.062  1.00  0.00           H  
ATOM   1074  N   ALA A  70     104.956 279.543  37.417  1.00  0.00           N  
ATOM   1075  CA  ALA A  70     105.109 280.942  37.793  1.00  0.00           C  
ATOM   1076  C   ALA A  70     106.532 281.235  38.257  1.00  0.00           C  
ATOM   1077  O   ALA A  70     107.088 282.291  37.954  1.00  0.00           O  
ATOM   1078  CB  ALA A  70     104.111 281.310  38.882  1.00  0.00           C  
ATOM   1079  H   ALA A  70     104.282 278.972  37.906  1.00  0.00           H  
ATOM   1080  HA  ALA A  70     104.914 281.562  36.917  1.00  0.00           H  
ATOM   1081 1HB  ALA A  70     104.239 282.358  39.153  1.00  0.00           H  
ATOM   1082 2HB  ALA A  70     103.097 281.151  38.515  1.00  0.00           H  
ATOM   1083 3HB  ALA A  70     104.282 280.687  39.756  1.00  0.00           H  
ATOM   1084  N   VAL A  71     107.113 280.294  38.994  1.00  0.00           N  
ATOM   1085  CA  VAL A  71     108.493 280.422  39.450  1.00  0.00           C  
ATOM   1086  C   VAL A  71     109.462 280.433  38.276  1.00  0.00           C  
ATOM   1087  O   VAL A  71     110.375 281.256  38.221  1.00  0.00           O  
ATOM   1088  CB  VAL A  71     108.853 279.263  40.398  1.00  0.00           C  
ATOM   1089  CG1 VAL A  71     110.348 279.250  40.679  1.00  0.00           C  
ATOM   1090  CG2 VAL A  71     108.063 279.387  41.691  1.00  0.00           C  
ATOM   1091  H   VAL A  71     106.587 279.469  39.243  1.00  0.00           H  
ATOM   1092  HA  VAL A  71     108.597 281.374  39.971  1.00  0.00           H  
ATOM   1093  HB  VAL A  71     108.610 278.319  39.911  1.00  0.00           H  
ATOM   1094 1HG1 VAL A  71     110.586 278.424  41.350  1.00  0.00           H  
ATOM   1095 2HG1 VAL A  71     110.893 279.125  39.744  1.00  0.00           H  
ATOM   1096 3HG1 VAL A  71     110.639 280.191  41.146  1.00  0.00           H  
ATOM   1097 1HG2 VAL A  71     108.321 278.564  42.356  1.00  0.00           H  
ATOM   1098 2HG2 VAL A  71     108.302 280.334  42.175  1.00  0.00           H  
ATOM   1099 3HG2 VAL A  71     106.995 279.352  41.469  1.00  0.00           H  
ATOM   1100  N   LYS A  72     109.260 279.514  37.339  1.00  0.00           N  
ATOM   1101  CA  LYS A  72     110.088 279.444  36.141  1.00  0.00           C  
ATOM   1102  C   LYS A  72     109.927 280.696  35.288  1.00  0.00           C  
ATOM   1103  O   LYS A  72     110.895 281.195  34.713  1.00  0.00           O  
ATOM   1104  CB  LYS A  72     109.742 278.200  35.322  1.00  0.00           C  
ATOM   1105  CG  LYS A  72     110.155 276.884  35.969  1.00  0.00           C  
ATOM   1106  CD  LYS A  72     109.745 275.696  35.114  1.00  0.00           C  
ATOM   1107  CE  LYS A  72     110.132 274.379  35.772  1.00  0.00           C  
ATOM   1108  NZ  LYS A  72     109.723 273.206  34.954  1.00  0.00           N  
ATOM   1109  H   LYS A  72     108.512 278.845  37.459  1.00  0.00           H  
ATOM   1110  HA  LYS A  72     111.132 279.383  36.447  1.00  0.00           H  
ATOM   1111 1HB  LYS A  72     108.666 278.165  35.150  1.00  0.00           H  
ATOM   1112 2HB  LYS A  72     110.228 278.259  34.347  1.00  0.00           H  
ATOM   1113 1HG  LYS A  72     111.236 276.869  36.104  1.00  0.00           H  
ATOM   1114 2HG  LYS A  72     109.683 276.798  36.947  1.00  0.00           H  
ATOM   1115 1HD  LYS A  72     108.665 275.711  34.960  1.00  0.00           H  
ATOM   1116 2HD  LYS A  72     110.233 275.761  34.141  1.00  0.00           H  
ATOM   1117 1HE  LYS A  72     111.211 274.349  35.916  1.00  0.00           H  
ATOM   1118 2HE  LYS A  72     109.655 274.308  36.750  1.00  0.00           H  
ATOM   1119 1HZ  LYS A  72     109.997 272.354  35.424  1.00  0.00           H  
ATOM   1120 2HZ  LYS A  72     108.721 273.215  34.829  1.00  0.00           H  
ATOM   1121 3HZ  LYS A  72     110.174 273.251  34.051  1.00  0.00           H  
ATOM   1122  N   ALA A  73     108.699 281.197  35.208  1.00  0.00           N  
ATOM   1123  CA  ALA A  73     108.414 282.404  34.441  1.00  0.00           C  
ATOM   1124  C   ALA A  73     109.193 283.598  34.978  1.00  0.00           C  
ATOM   1125  O   ALA A  73     109.688 284.426  34.213  1.00  0.00           O  
ATOM   1126  CB  ALA A  73     106.921 282.699  34.454  1.00  0.00           C  
ATOM   1127  H   ALA A  73     107.945 280.734  35.694  1.00  0.00           H  
ATOM   1128  HA  ALA A  73     108.730 282.241  33.410  1.00  0.00           H  
ATOM   1129 1HB  ALA A  73     106.723 283.601  33.878  1.00  0.00           H  
ATOM   1130 2HB  ALA A  73     106.380 281.862  34.013  1.00  0.00           H  
ATOM   1131 3HB  ALA A  73     106.588 282.844  35.481  1.00  0.00           H  
ATOM   1132  N   ILE A  74     109.300 283.682  36.300  1.00  0.00           N  
ATOM   1133  CA  ILE A  74     110.049 284.754  36.942  1.00  0.00           C  
ATOM   1134  C   ILE A  74     111.522 284.703  36.558  1.00  0.00           C  
ATOM   1135  O   ILE A  74     112.130 285.730  36.256  1.00  0.00           O  
ATOM   1136  CB  ILE A  74     109.914 284.679  38.474  1.00  0.00           C  
ATOM   1137  CG1 ILE A  74     108.489 285.038  38.902  1.00  0.00           C  
ATOM   1138  CG2 ILE A  74     110.923 285.599  39.143  1.00  0.00           C  
ATOM   1139  CD1 ILE A  74     108.175 284.684  40.338  1.00  0.00           C  
ATOM   1140  H   ILE A  74     108.850 282.984  36.877  1.00  0.00           H  
ATOM   1141  HA  ILE A  74     109.650 285.709  36.598  1.00  0.00           H  
ATOM   1142  HB  ILE A  74     110.094 283.656  38.805  1.00  0.00           H  
ATOM   1143 1HG1 ILE A  74     108.329 286.108  38.772  1.00  0.00           H  
ATOM   1144 2HG1 ILE A  74     107.775 284.521  38.261  1.00  0.00           H  
ATOM   1145 1HG2 ILE A  74     110.813 285.534  40.225  1.00  0.00           H  
ATOM   1146 2HG2 ILE A  74     111.931 285.299  38.861  1.00  0.00           H  
ATOM   1147 3HG2 ILE A  74     110.748 286.626  38.822  1.00  0.00           H  
ATOM   1148 1HD1 ILE A  74     107.148 284.968  40.568  1.00  0.00           H  
ATOM   1149 2HD1 ILE A  74     108.296 283.610  40.482  1.00  0.00           H  
ATOM   1150 3HD1 ILE A  74     108.855 285.217  41.001  1.00  0.00           H  
ATOM   1151  N   ALA A  75     112.091 283.504  36.572  1.00  0.00           N  
ATOM   1152  CA  ALA A  75     113.487 283.314  36.204  1.00  0.00           C  
ATOM   1153  C   ALA A  75     113.743 283.755  34.767  1.00  0.00           C  
ATOM   1154  O   ALA A  75     114.763 284.380  34.471  1.00  0.00           O  
ATOM   1155  CB  ALA A  75     113.892 281.859  36.390  1.00  0.00           C  
ATOM   1156  H   ALA A  75     111.541 282.702  36.847  1.00  0.00           H  
ATOM   1157  HA  ALA A  75     114.106 283.934  36.854  1.00  0.00           H  
ATOM   1158 1HB  ALA A  75     114.939 281.732  36.110  1.00  0.00           H  
ATOM   1159 2HB  ALA A  75     113.759 281.575  37.433  1.00  0.00           H  
ATOM   1160 3HB  ALA A  75     113.270 281.226  35.759  1.00  0.00           H  
ATOM   1161  N   LYS A  76     112.811 283.426  33.878  1.00  0.00           N  
ATOM   1162  CA  LYS A  76     112.938 283.783  32.471  1.00  0.00           C  
ATOM   1163  C   LYS A  76     112.897 285.294  32.278  1.00  0.00           C  
ATOM   1164  O   LYS A  76     113.625 285.845  31.455  1.00  0.00           O  
ATOM   1165  CB  LYS A  76     111.832 283.118  31.649  1.00  0.00           C  
ATOM   1166  CG  LYS A  76     111.987 281.612  31.486  1.00  0.00           C  
ATOM   1167  CD  LYS A  76     110.842 281.022  30.678  1.00  0.00           C  
ATOM   1168  CE  LYS A  76     110.999 279.519  30.511  1.00  0.00           C  
ATOM   1169  NZ  LYS A  76     109.880 278.926  29.729  1.00  0.00           N  
ATOM   1170  H   LYS A  76     111.996 282.916  34.185  1.00  0.00           H  
ATOM   1171  HA  LYS A  76     113.903 283.430  32.110  1.00  0.00           H  
ATOM   1172 1HB  LYS A  76     110.866 283.306  32.120  1.00  0.00           H  
ATOM   1173 2HB  LYS A  76     111.802 283.561  30.653  1.00  0.00           H  
ATOM   1174 1HG  LYS A  76     112.929 281.397  30.979  1.00  0.00           H  
ATOM   1175 2HG  LYS A  76     112.008 281.141  32.469  1.00  0.00           H  
ATOM   1176 1HD  LYS A  76     109.897 281.228  31.182  1.00  0.00           H  
ATOM   1177 2HD  LYS A  76     110.816 281.486  29.691  1.00  0.00           H  
ATOM   1178 1HE  LYS A  76     111.936 279.304  30.001  1.00  0.00           H  
ATOM   1179 2HE  LYS A  76     111.029 279.045  31.492  1.00  0.00           H  
ATOM   1180 1HZ  LYS A  76     110.021 277.929  29.642  1.00  0.00           H  
ATOM   1181 2HZ  LYS A  76     109.006 279.102  30.204  1.00  0.00           H  
ATOM   1182 3HZ  LYS A  76     109.854 279.343  28.809  1.00  0.00           H  
ATOM   1183  N   ILE A  77     112.038 285.960  33.045  1.00  0.00           N  
ATOM   1184  CA  ILE A  77     111.929 287.412  32.989  1.00  0.00           C  
ATOM   1185  C   ILE A  77     113.211 288.079  33.469  1.00  0.00           C  
ATOM   1186  O   ILE A  77     113.719 289.001  32.830  1.00  0.00           O  
ATOM   1187  CB  ILE A  77     110.744 287.907  33.839  1.00  0.00           C  
ATOM   1188  CG1 ILE A  77     109.419 287.443  33.228  1.00  0.00           C  
ATOM   1189  CG2 ILE A  77     110.773 289.422  33.962  1.00  0.00           C  
ATOM   1190  CD1 ILE A  77     108.231 287.609  34.148  1.00  0.00           C  
ATOM   1191  H   ILE A  77     111.447 285.445  33.683  1.00  0.00           H  
ATOM   1192  HA  ILE A  77     111.771 287.709  31.952  1.00  0.00           H  
ATOM   1193  HB  ILE A  77     110.801 287.470  34.835  1.00  0.00           H  
ATOM   1194 1HG1 ILE A  77     109.224 288.003  32.314  1.00  0.00           H  
ATOM   1195 2HG1 ILE A  77     109.493 286.390  32.955  1.00  0.00           H  
ATOM   1196 1HG2 ILE A  77     109.928 289.755  34.565  1.00  0.00           H  
ATOM   1197 2HG2 ILE A  77     111.703 289.730  34.440  1.00  0.00           H  
ATOM   1198 3HG2 ILE A  77     110.710 289.870  32.971  1.00  0.00           H  
ATOM   1199 1HD1 ILE A  77     107.329 287.258  33.645  1.00  0.00           H  
ATOM   1200 2HD1 ILE A  77     108.389 287.027  35.056  1.00  0.00           H  
ATOM   1201 3HD1 ILE A  77     108.115 288.661  34.406  1.00  0.00           H  
ATOM   1202  N   ALA A  78     113.730 287.608  34.598  1.00  0.00           N  
ATOM   1203  CA  ALA A  78     114.954 288.162  35.167  1.00  0.00           C  
ATOM   1204  C   ALA A  78     116.139 287.960  34.229  1.00  0.00           C  
ATOM   1205  O   ALA A  78     116.984 288.841  34.083  1.00  0.00           O  
ATOM   1206  CB  ALA A  78     115.240 287.533  36.522  1.00  0.00           C  
ATOM   1207  H   ALA A  78     113.266 286.850  35.075  1.00  0.00           H  
ATOM   1208  HA  ALA A  78     114.818 289.236  35.302  1.00  0.00           H  
ATOM   1209 1HB  ALA A  78     116.155 287.956  36.933  1.00  0.00           H  
ATOM   1210 2HB  ALA A  78     114.411 287.737  37.200  1.00  0.00           H  
ATOM   1211 3HB  ALA A  78     115.358 286.456  36.406  1.00  0.00           H  
ATOM   1212  N   GLU A  79     116.191 286.792  33.596  1.00  0.00           N  
ATOM   1213  CA  GLU A  79     117.239 286.494  32.628  1.00  0.00           C  
ATOM   1214  C   GLU A  79     117.232 287.497  31.482  1.00  0.00           C  
ATOM   1215  O   GLU A  79     118.280 288.011  31.087  1.00  0.00           O  
ATOM   1216  CB  GLU A  79     117.071 285.076  32.079  1.00  0.00           C  
ATOM   1217  CG  GLU A  79     118.052 284.709  30.974  1.00  0.00           C  
ATOM   1218  CD  GLU A  79     117.912 283.283  30.518  1.00  0.00           C  
ATOM   1219  OE1 GLU A  79     117.048 282.602  31.015  1.00  0.00           O  
ATOM   1220  OE2 GLU A  79     118.671 282.875  29.670  1.00  0.00           O  
ATOM   1221  H   GLU A  79     115.489 286.095  33.790  1.00  0.00           H  
ATOM   1222  HA  GLU A  79     118.205 286.573  33.129  1.00  0.00           H  
ATOM   1223 1HB  GLU A  79     117.193 284.355  32.888  1.00  0.00           H  
ATOM   1224 2HB  GLU A  79     116.062 284.956  31.684  1.00  0.00           H  
ATOM   1225 1HG  GLU A  79     117.888 285.368  30.123  1.00  0.00           H  
ATOM   1226 2HG  GLU A  79     119.067 284.872  31.335  1.00  0.00           H  
ATOM   1227  N   THR A  80     116.046 287.771  30.948  1.00  0.00           N  
ATOM   1228  CA  THR A  80     115.892 288.749  29.879  1.00  0.00           C  
ATOM   1229  C   THR A  80     116.301 290.142  30.345  1.00  0.00           C  
ATOM   1230  O   THR A  80     116.971 290.877  29.621  1.00  0.00           O  
ATOM   1231  CB  THR A  80     114.443 288.781  29.361  1.00  0.00           C  
ATOM   1232  OG1 THR A  80     114.104 287.506  28.804  1.00  0.00           O  
ATOM   1233  CG2 THR A  80     114.280 289.856  28.296  1.00  0.00           C  
ATOM   1234  H   THR A  80     115.228 287.288  31.294  1.00  0.00           H  
ATOM   1235  HA  THR A  80     116.552 288.470  29.057  1.00  0.00           H  
ATOM   1236  HB  THR A  80     113.765 288.993  30.189  1.00  0.00           H  
ATOM   1237  HG1 THR A  80     113.990 286.867  29.512  1.00  0.00           H  
ATOM   1238 1HG2 THR A  80     113.250 289.865  27.943  1.00  0.00           H  
ATOM   1239 2HG2 THR A  80     114.527 290.829  28.721  1.00  0.00           H  
ATOM   1240 3HG2 THR A  80     114.948 289.645  27.462  1.00  0.00           H  
ATOM   1241  N   ALA A  81     115.891 290.498  31.559  1.00  0.00           N  
ATOM   1242  CA  ALA A  81     116.179 291.817  32.108  1.00  0.00           C  
ATOM   1243  C   ALA A  81     117.681 292.045  32.231  1.00  0.00           C  
ATOM   1244  O   ALA A  81     118.179 293.134  31.939  1.00  0.00           O  
ATOM   1245  CB  ALA A  81     115.505 291.986  33.461  1.00  0.00           C  
ATOM   1246  H   ALA A  81     115.365 289.838  32.113  1.00  0.00           H  
ATOM   1247  HA  ALA A  81     115.784 292.569  31.425  1.00  0.00           H  
ATOM   1248 1HB  ALA A  81     115.728 292.977  33.857  1.00  0.00           H  
ATOM   1249 2HB  ALA A  81     114.426 291.877  33.347  1.00  0.00           H  
ATOM   1250 3HB  ALA A  81     115.875 291.228  34.149  1.00  0.00           H  
ATOM   1251  N   LEU A  82     118.397 291.015  32.664  1.00  0.00           N  
ATOM   1252  CA  LEU A  82     119.843 291.108  32.840  1.00  0.00           C  
ATOM   1253  C   LEU A  82     120.550 291.320  31.508  1.00  0.00           C  
ATOM   1254  O   LEU A  82     121.533 292.057  31.427  1.00  0.00           O  
ATOM   1255  CB  LEU A  82     120.379 289.838  33.512  1.00  0.00           C  
ATOM   1256  CG  LEU A  82     120.047 289.683  35.002  1.00  0.00           C  
ATOM   1257  CD1 LEU A  82     120.331 288.253  35.440  1.00  0.00           C  
ATOM   1258  CD2 LEU A  82     120.868 290.676  35.811  1.00  0.00           C  
ATOM   1259  H   LEU A  82     117.932 290.145  32.874  1.00  0.00           H  
ATOM   1260  HA  LEU A  82     120.059 291.970  33.471  1.00  0.00           H  
ATOM   1261 1HB  LEU A  82     119.973 288.972  32.991  1.00  0.00           H  
ATOM   1262 2HB  LEU A  82     121.464 289.822  33.411  1.00  0.00           H  
ATOM   1263  HG  LEU A  82     118.985 289.875  35.160  1.00  0.00           H  
ATOM   1264 1HD1 LEU A  82     120.095 288.142  36.498  1.00  0.00           H  
ATOM   1265 2HD1 LEU A  82     119.716 287.565  34.859  1.00  0.00           H  
ATOM   1266 3HD1 LEU A  82     121.384 288.025  35.278  1.00  0.00           H  
ATOM   1267 1HD2 LEU A  82     120.632 290.566  36.870  1.00  0.00           H  
ATOM   1268 2HD2 LEU A  82     121.930 290.483  35.654  1.00  0.00           H  
ATOM   1269 3HD2 LEU A  82     120.632 291.691  35.490  1.00  0.00           H  
ATOM   1270  N   ARG A  83     120.042 290.672  30.464  1.00  0.00           N  
ATOM   1271  CA  ARG A  83     120.595 290.828  29.124  1.00  0.00           C  
ATOM   1272  C   ARG A  83     120.307 292.216  28.567  1.00  0.00           C  
ATOM   1273  O   ARG A  83     121.087 292.753  27.780  1.00  0.00           O  
ATOM   1274  CB  ARG A  83     120.020 289.778  28.185  1.00  0.00           C  
ATOM   1275  CG  ARG A  83     120.449 288.349  28.482  1.00  0.00           C  
ATOM   1276  CD  ARG A  83     119.844 287.385  27.528  1.00  0.00           C  
ATOM   1277  NE  ARG A  83     120.031 286.009  27.958  1.00  0.00           N  
ATOM   1278  CZ  ARG A  83     121.156 285.292  27.764  1.00  0.00           C  
ATOM   1279  NH1 ARG A  83     122.183 285.835  27.149  1.00  0.00           N  
ATOM   1280  NH2 ARG A  83     121.226 284.044  28.193  1.00  0.00           N  
ATOM   1281  H   ARG A  83     119.254 290.056  30.603  1.00  0.00           H  
ATOM   1282  HA  ARG A  83     121.677 290.710  29.182  1.00  0.00           H  
ATOM   1283 1HB  ARG A  83     118.932 289.810  28.225  1.00  0.00           H  
ATOM   1284 2HB  ARG A  83     120.317 290.005  27.160  1.00  0.00           H  
ATOM   1285 1HG  ARG A  83     121.534 288.273  28.405  1.00  0.00           H  
ATOM   1286 2HG  ARG A  83     120.135 288.077  29.490  1.00  0.00           H  
ATOM   1287 1HD  ARG A  83     118.775 287.575  27.448  1.00  0.00           H  
ATOM   1288 2HD  ARG A  83     120.308 287.502  26.549  1.00  0.00           H  
ATOM   1289  HE  ARG A  83     119.262 285.557  28.435  1.00  0.00           H  
ATOM   1290 1HH1 ARG A  83     122.128 286.788  26.820  1.00  0.00           H  
ATOM   1291 2HH1 ARG A  83     123.026 285.298  27.004  1.00  0.00           H  
ATOM   1292 1HH2 ARG A  83     120.437 283.626  28.667  1.00  0.00           H  
ATOM   1293 2HH2 ARG A  83     122.069 283.508  28.049  1.00  0.00           H  
ATOM   1294  N   ASN A  84     119.184 292.791  28.979  1.00  0.00           N  
ATOM   1295  CA  ASN A  84     118.840 294.159  28.602  1.00  0.00           C  
ATOM   1296  C   ASN A  84     119.583 295.172  29.465  1.00  0.00           C  
ATOM   1297  O   ASN A  84     119.861 296.286  29.028  1.00  0.00           O  
ATOM   1298  CB  ASN A  84     117.341 294.378  28.692  1.00  0.00           C  
ATOM   1299  CG  ASN A  84     116.598 293.775  27.532  1.00  0.00           C  
ATOM   1300  OD1 ASN A  84     116.494 294.385  26.462  1.00  0.00           O  
ATOM   1301  ND2 ASN A  84     116.080 292.588  27.723  1.00  0.00           N  
ATOM   1302  H   ASN A  84     118.551 292.271  29.570  1.00  0.00           H  
ATOM   1303  HA  ASN A  84     119.144 294.320  27.569  1.00  0.00           H  
ATOM   1304 1HB  ASN A  84     116.964 293.939  29.617  1.00  0.00           H  
ATOM   1305 2HB  ASN A  84     117.131 295.446  28.727  1.00  0.00           H  
ATOM   1306 1HD2 ASN A  84     115.575 292.139  26.987  1.00  0.00           H  
ATOM   1307 2HD2 ASN A  84     116.189 292.132  28.606  1.00  0.00           H  
ATOM   1308  N   GLY A  85     119.900 294.775  30.692  1.00  0.00           N  
ATOM   1309  CA  GLY A  85     120.708 295.602  31.579  1.00  0.00           C  
ATOM   1310  C   GLY A  85     119.912 296.044  32.799  1.00  0.00           C  
ATOM   1311  O   GLY A  85     120.436 296.720  33.684  1.00  0.00           O  
ATOM   1312  H   GLY A  85     119.573 293.876  31.020  1.00  0.00           H  
ATOM   1313 1HA  GLY A  85     121.588 295.044  31.898  1.00  0.00           H  
ATOM   1314 2HA  GLY A  85     121.064 296.479  31.037  1.00  0.00           H  
ATOM   1315  N   CYS A  86     118.641 295.658  32.843  1.00  0.00           N  
ATOM   1316  CA  CYS A  86     117.761 296.038  33.940  1.00  0.00           C  
ATOM   1317  C   CYS A  86     117.953 295.123  35.144  1.00  0.00           C  
ATOM   1318  O   CYS A  86     117.055 294.363  35.507  1.00  0.00           O  
ATOM   1319  CB  CYS A  86     116.298 295.991  33.498  1.00  0.00           C  
ATOM   1320  SG  CYS A  86     115.833 297.303  32.343  1.00  0.00           S  
ATOM   1321  H   CYS A  86     118.275 295.086  32.095  1.00  0.00           H  
ATOM   1322  HA  CYS A  86     118.016 297.052  34.251  1.00  0.00           H  
ATOM   1323 1HB  CYS A  86     116.094 295.033  33.020  1.00  0.00           H  
ATOM   1324 2HB  CYS A  86     115.651 296.065  34.371  1.00  0.00           H  
ATOM   1325  N   CYS A  87     119.129 295.201  35.756  1.00  0.00           N  
ATOM   1326  CA  CYS A  87     119.470 294.328  36.874  1.00  0.00           C  
ATOM   1327  C   CYS A  87     118.503 294.516  38.036  1.00  0.00           C  
ATOM   1328  O   CYS A  87     118.257 293.591  38.810  1.00  0.00           O  
ATOM   1329  CB  CYS A  87     120.895 294.602  37.356  1.00  0.00           C  
ATOM   1330  SG  CYS A  87     122.179 294.071  36.199  1.00  0.00           S  
ATOM   1331  H   CYS A  87     119.804 295.881  35.440  1.00  0.00           H  
ATOM   1332  HA  CYS A  87     119.386 293.295  36.534  1.00  0.00           H  
ATOM   1333 1HB  CYS A  87     121.020 295.671  37.532  1.00  0.00           H  
ATOM   1334 2HB  CYS A  87     121.063 294.093  38.304  1.00  0.00           H  
ATOM   1335  N   ASP A  88     117.955 295.723  38.152  1.00  0.00           N  
ATOM   1336  CA  ASP A  88     117.020 296.037  39.224  1.00  0.00           C  
ATOM   1337  C   ASP A  88     115.784 295.147  39.160  1.00  0.00           C  
ATOM   1338  O   ASP A  88     115.195 294.810  40.186  1.00  0.00           O  
ATOM   1339  CB  ASP A  88     116.601 297.508  39.155  1.00  0.00           C  
ATOM   1340  CG  ASP A  88     117.707 298.460  39.594  1.00  0.00           C  
ATOM   1341  OD1 ASP A  88     118.649 298.006  40.199  1.00  0.00           O  
ATOM   1342  OD2 ASP A  88     117.597 299.631  39.320  1.00  0.00           O  
ATOM   1343  H   ASP A  88     118.193 296.437  37.482  1.00  0.00           H  
ATOM   1344  HA  ASP A  88     117.513 295.849  40.179  1.00  0.00           H  
ATOM   1345 1HB  ASP A  88     116.311 297.756  38.135  1.00  0.00           H  
ATOM   1346 2HB  ASP A  88     115.730 297.669  39.791  1.00  0.00           H  
ATOM   1347  N   THR A  89     115.400 294.769  37.945  1.00  0.00           N  
ATOM   1348  CA  THR A  89     114.283 293.853  37.748  1.00  0.00           C  
ATOM   1349  C   THR A  89     114.623 292.453  38.247  1.00  0.00           C  
ATOM   1350  O   THR A  89     113.793 291.783  38.858  1.00  0.00           O  
ATOM   1351  CB  THR A  89     113.876 293.789  36.264  1.00  0.00           C  
ATOM   1352  OG1 THR A  89     113.466 295.089  35.821  1.00  0.00           O  
ATOM   1353  CG2 THR A  89     112.730 292.807  36.068  1.00  0.00           C  
ATOM   1354  H   THR A  89     115.891 295.127  37.139  1.00  0.00           H  
ATOM   1355  HA  THR A  89     113.434 294.213  38.330  1.00  0.00           H  
ATOM   1356  HB  THR A  89     114.728 293.468  35.666  1.00  0.00           H  
ATOM   1357  HG1 THR A  89     113.334 295.077  34.871  1.00  0.00           H  
ATOM   1358 1HG2 THR A  89     112.455 292.774  35.013  1.00  0.00           H  
ATOM   1359 2HG2 THR A  89     113.043 291.814  36.393  1.00  0.00           H  
ATOM   1360 3HG2 THR A  89     111.872 293.128  36.656  1.00  0.00           H  
ATOM   1361  N   ALA A  90     115.852 292.020  37.984  1.00  0.00           N  
ATOM   1362  CA  ALA A  90     116.330 290.732  38.469  1.00  0.00           C  
ATOM   1363  C   ALA A  90     116.360 290.694  39.992  1.00  0.00           C  
ATOM   1364  O   ALA A  90     116.071 289.665  40.603  1.00  0.00           O  
ATOM   1365  CB  ALA A  90     117.711 290.432  37.905  1.00  0.00           C  
ATOM   1366  H   ALA A  90     116.469 292.600  37.434  1.00  0.00           H  
ATOM   1367  HA  ALA A  90     115.638 289.958  38.133  1.00  0.00           H  
ATOM   1368 1HB  ALA A  90     118.054 289.466  38.276  1.00  0.00           H  
ATOM   1369 2HB  ALA A  90     117.660 290.405  36.816  1.00  0.00           H  
ATOM   1370 3HB  ALA A  90     118.408 291.209  38.217  1.00  0.00           H  
ATOM   1371  N   LYS A  91     116.716 291.821  40.600  1.00  0.00           N  
ATOM   1372  CA  LYS A  91     116.724 291.938  42.054  1.00  0.00           C  
ATOM   1373  C   LYS A  91     115.344 291.670  42.635  1.00  0.00           C  
ATOM   1374  O   LYS A  91     115.209 290.982  43.647  1.00  0.00           O  
ATOM   1375  CB  LYS A  91     117.213 293.324  42.477  1.00  0.00           C  
ATOM   1376  CG  LYS A  91     118.703 293.557  42.265  1.00  0.00           C  
ATOM   1377  CD  LYS A  91     119.108 294.960  42.692  1.00  0.00           C  
ATOM   1378  CE  LYS A  91     120.587 295.211  42.439  1.00  0.00           C  
ATOM   1379  NZ  LYS A  91     120.971 296.619  42.729  1.00  0.00           N  
ATOM   1380  H   LYS A  91     116.983 292.618  40.041  1.00  0.00           H  
ATOM   1381  HA  LYS A  91     117.405 291.186  42.455  1.00  0.00           H  
ATOM   1382 1HB  LYS A  91     116.672 294.088  41.917  1.00  0.00           H  
ATOM   1383 2HB  LYS A  91     116.997 293.479  43.534  1.00  0.00           H  
ATOM   1384 1HG  LYS A  91     119.271 292.831  42.847  1.00  0.00           H  
ATOM   1385 2HG  LYS A  91     118.946 293.423  41.212  1.00  0.00           H  
ATOM   1386 1HD  LYS A  91     118.522 295.694  42.137  1.00  0.00           H  
ATOM   1387 2HD  LYS A  91     118.905 295.090  43.756  1.00  0.00           H  
ATOM   1388 1HE  LYS A  91     121.182 294.548  43.066  1.00  0.00           H  
ATOM   1389 2HE  LYS A  91     120.820 294.993  41.396  1.00  0.00           H  
ATOM   1390 1HZ  LYS A  91     121.957 296.744  42.548  1.00  0.00           H  
ATOM   1391 2HZ  LYS A  91     120.438 297.243  42.139  1.00  0.00           H  
ATOM   1392 3HZ  LYS A  91     120.778 296.828  43.698  1.00  0.00           H  
ATOM   1393  N   GLU A  92     114.318 292.221  41.993  1.00  0.00           N  
ATOM   1394  CA  GLU A  92     112.939 291.964  42.389  1.00  0.00           C  
ATOM   1395  C   GLU A  92     112.606 290.480  42.292  1.00  0.00           C  
ATOM   1396  O   GLU A  92     111.953 289.922  43.176  1.00  0.00           O  
ATOM   1397  CB  GLU A  92     111.973 292.771  41.517  1.00  0.00           C  
ATOM   1398  CG  GLU A  92     110.506 292.598  41.878  1.00  0.00           C  
ATOM   1399  CD  GLU A  92     110.148 293.236  43.193  1.00  0.00           C  
ATOM   1400  OE1 GLU A  92     110.867 294.104  43.625  1.00  0.00           O  
ATOM   1401  OE2 GLU A  92     109.154 292.854  43.764  1.00  0.00           O  
ATOM   1402  H   GLU A  92     114.500 292.832  41.210  1.00  0.00           H  
ATOM   1403  HA  GLU A  92     112.815 292.264  43.429  1.00  0.00           H  
ATOM   1404 1HB  GLU A  92     112.215 293.832  41.593  1.00  0.00           H  
ATOM   1405 2HB  GLU A  92     112.097 292.481  40.473  1.00  0.00           H  
ATOM   1406 1HG  GLU A  92     109.894 293.042  41.094  1.00  0.00           H  
ATOM   1407 2HG  GLU A  92     110.275 291.534  41.922  1.00  0.00           H  
ATOM   1408  N   ALA A  93     113.058 289.846  41.216  1.00  0.00           N  
ATOM   1409  CA  ALA A  93     112.856 288.415  41.029  1.00  0.00           C  
ATOM   1410  C   ALA A  93     113.502 287.615  42.152  1.00  0.00           C  
ATOM   1411  O   ALA A  93     112.907 286.679  42.685  1.00  0.00           O  
ATOM   1412  CB  ALA A  93     113.404 287.974  39.681  1.00  0.00           C  
ATOM   1413  H   ALA A  93     113.555 290.369  40.508  1.00  0.00           H  
ATOM   1414  HA  ALA A  93     111.784 288.210  41.052  1.00  0.00           H  
ATOM   1415 1HB  ALA A  93     113.245 286.902  39.555  1.00  0.00           H  
ATOM   1416 2HB  ALA A  93     112.890 288.512  38.885  1.00  0.00           H  
ATOM   1417 3HB  ALA A  93     114.470 288.189  39.633  1.00  0.00           H  
ATOM   1418  N   ILE A  94     114.729 287.988  42.508  1.00  0.00           N  
ATOM   1419  CA  ILE A  94     115.492 287.257  43.512  1.00  0.00           C  
ATOM   1420  C   ILE A  94     114.800 287.299  44.868  1.00  0.00           C  
ATOM   1421  O   ILE A  94     114.625 286.267  45.517  1.00  0.00           O  
ATOM   1422  CB  ILE A  94     116.915 287.829  43.644  1.00  0.00           C  
ATOM   1423  CG1 ILE A  94     117.731 287.526  42.384  1.00  0.00           C  
ATOM   1424  CG2 ILE A  94     117.604 287.263  44.876  1.00  0.00           C  
ATOM   1425  CD1 ILE A  94     118.991 288.351  42.260  1.00  0.00           C  
ATOM   1426  H   ILE A  94     115.141 288.801  42.071  1.00  0.00           H  
ATOM   1427  HA  ILE A  94     115.555 286.213  43.204  1.00  0.00           H  
ATOM   1428  HB  ILE A  94     116.865 288.913  43.733  1.00  0.00           H  
ATOM   1429 1HG1 ILE A  94     118.010 286.473  42.376  1.00  0.00           H  
ATOM   1430 2HG1 ILE A  94     117.117 287.707  41.501  1.00  0.00           H  
ATOM   1431 1HG2 ILE A  94     118.609 287.677  44.954  1.00  0.00           H  
ATOM   1432 2HG2 ILE A  94     117.033 287.528  45.766  1.00  0.00           H  
ATOM   1433 3HG2 ILE A  94     117.664 286.177  44.794  1.00  0.00           H  
ATOM   1434 1HD1 ILE A  94     119.515 288.080  41.343  1.00  0.00           H  
ATOM   1435 2HD1 ILE A  94     118.732 289.410  42.230  1.00  0.00           H  
ATOM   1436 3HD1 ILE A  94     119.637 288.159  43.115  1.00  0.00           H  
ATOM   1437  N   GLN A  95     114.405 288.495  45.290  1.00  0.00           N  
ATOM   1438  CA  GLN A  95     113.823 288.689  46.613  1.00  0.00           C  
ATOM   1439  C   GLN A  95     112.450 288.035  46.712  1.00  0.00           C  
ATOM   1440  O   GLN A  95     112.104 287.451  47.737  1.00  0.00           O  
ATOM   1441  CB  GLN A  95     113.717 290.180  46.940  1.00  0.00           C  
ATOM   1442  CG  GLN A  95     115.056 290.868  47.149  1.00  0.00           C  
ATOM   1443  CD  GLN A  95     114.908 292.358  47.395  1.00  0.00           C  
ATOM   1444  OE1 GLN A  95     113.796 292.891  47.414  1.00  0.00           O  
ATOM   1445  NE2 GLN A  95     116.032 293.039  47.585  1.00  0.00           N  
ATOM   1446  H   GLN A  95     114.511 289.291  44.676  1.00  0.00           H  
ATOM   1447  HA  GLN A  95     114.471 288.210  47.347  1.00  0.00           H  
ATOM   1448 1HB  GLN A  95     113.199 290.694  46.130  1.00  0.00           H  
ATOM   1449 2HB  GLN A  95     113.125 290.313  47.845  1.00  0.00           H  
ATOM   1450 1HG  GLN A  95     115.548 290.426  48.016  1.00  0.00           H  
ATOM   1451 2HG  GLN A  95     115.668 290.727  46.259  1.00  0.00           H  
ATOM   1452 1HE2 GLN A  95     115.998 294.025  47.753  1.00  0.00           H  
ATOM   1453 2HE2 GLN A  95     116.914 292.567  47.563  1.00  0.00           H  
ATOM   1454  N   ARG A  96     111.674 288.138  45.638  1.00  0.00           N  
ATOM   1455  CA  ARG A  96     110.335 287.559  45.605  1.00  0.00           C  
ATOM   1456  C   ARG A  96     110.392 286.039  45.554  1.00  0.00           C  
ATOM   1457  O   ARG A  96     109.544 285.356  46.129  1.00  0.00           O  
ATOM   1458  CB  ARG A  96     109.560 288.076  44.401  1.00  0.00           C  
ATOM   1459  CG  ARG A  96     109.261 289.566  44.424  1.00  0.00           C  
ATOM   1460  CD  ARG A  96     108.167 289.891  45.376  1.00  0.00           C  
ATOM   1461  NE  ARG A  96     108.642 289.944  46.750  1.00  0.00           N  
ATOM   1462  CZ  ARG A  96     109.331 290.971  47.282  1.00  0.00           C  
ATOM   1463  NH1 ARG A  96     109.617 292.023  46.546  1.00  0.00           N  
ATOM   1464  NH2 ARG A  96     109.718 290.924  48.545  1.00  0.00           N  
ATOM   1465  H   ARG A  96     112.019 288.627  44.826  1.00  0.00           H  
ATOM   1466  HA  ARG A  96     109.815 287.841  46.519  1.00  0.00           H  
ATOM   1467 1HB  ARG A  96     110.121 287.866  43.491  1.00  0.00           H  
ATOM   1468 2HB  ARG A  96     108.609 287.548  44.328  1.00  0.00           H  
ATOM   1469 1HG  ARG A  96     110.153 290.112  44.728  1.00  0.00           H  
ATOM   1470 2HG  ARG A  96     108.957 289.892  43.429  1.00  0.00           H  
ATOM   1471 1HD  ARG A  96     107.743 290.863  45.125  1.00  0.00           H  
ATOM   1472 2HD  ARG A  96     107.391 289.130  45.313  1.00  0.00           H  
ATOM   1473  HE  ARG A  96     108.441 289.152  47.347  1.00  0.00           H  
ATOM   1474 1HH1 ARG A  96     109.320 292.060  45.581  1.00  0.00           H  
ATOM   1475 2HH1 ARG A  96     110.133 292.793  46.946  1.00  0.00           H  
ATOM   1476 1HH2 ARG A  96     109.498 290.116  49.111  1.00  0.00           H  
ATOM   1477 2HH2 ARG A  96     110.234 291.694  48.943  1.00  0.00           H  
ATOM   1478  N   LEU A  97     111.398 285.513  44.861  1.00  0.00           N  
ATOM   1479  CA  LEU A  97     111.647 284.076  44.842  1.00  0.00           C  
ATOM   1480  C   LEU A  97     112.082 283.577  46.214  1.00  0.00           C  
ATOM   1481  O   LEU A  97     111.685 282.493  46.645  1.00  0.00           O  
ATOM   1482  CB  LEU A  97     112.722 283.737  43.803  1.00  0.00           C  
ATOM   1483  CG  LEU A  97     112.290 283.855  42.336  1.00  0.00           C  
ATOM   1484  CD1 LEU A  97     113.523 283.869  41.443  1.00  0.00           C  
ATOM   1485  CD2 LEU A  97     111.371 282.694  41.982  1.00  0.00           C  
ATOM   1486  H   LEU A  97     112.005 286.124  44.333  1.00  0.00           H  
ATOM   1487  HA  LEU A  97     110.718 283.567  44.584  1.00  0.00           H  
ATOM   1488 1HB  LEU A  97     113.571 284.401  43.953  1.00  0.00           H  
ATOM   1489 2HB  LEU A  97     113.055 282.712  43.970  1.00  0.00           H  
ATOM   1490  HG  LEU A  97     111.760 284.796  42.188  1.00  0.00           H  
ATOM   1491 1HD1 LEU A  97     113.216 283.954  40.400  1.00  0.00           H  
ATOM   1492 2HD1 LEU A  97     114.152 284.720  41.705  1.00  0.00           H  
ATOM   1493 3HD1 LEU A  97     114.083 282.946  41.582  1.00  0.00           H  
ATOM   1494 1HD2 LEU A  97     111.064 282.779  40.940  1.00  0.00           H  
ATOM   1495 2HD2 LEU A  97     111.902 281.753  42.129  1.00  0.00           H  
ATOM   1496 3HD2 LEU A  97     110.490 282.720  42.624  1.00  0.00           H  
ATOM   1497  N   GLU A  98     112.899 284.371  46.897  1.00  0.00           N  
ATOM   1498  CA  GLU A  98     113.337 284.041  48.249  1.00  0.00           C  
ATOM   1499  C   GLU A  98     112.153 283.956  49.205  1.00  0.00           C  
ATOM   1500  O   GLU A  98     112.099 283.074  50.063  1.00  0.00           O  
ATOM   1501  CB  GLU A  98     114.338 285.082  48.754  1.00  0.00           C  
ATOM   1502  CG  GLU A  98     115.022 284.712  50.063  1.00  0.00           C  
ATOM   1503  CD  GLU A  98     114.299 285.241  51.270  1.00  0.00           C  
ATOM   1504  OE1 GLU A  98     113.693 286.281  51.169  1.00  0.00           O  
ATOM   1505  OE2 GLU A  98     114.352 284.604  52.296  1.00  0.00           O  
ATOM   1506  H   GLU A  98     113.224 285.225  46.468  1.00  0.00           H  
ATOM   1507  HA  GLU A  98     113.818 283.063  48.227  1.00  0.00           H  
ATOM   1508 1HB  GLU A  98     115.113 285.234  48.003  1.00  0.00           H  
ATOM   1509 2HB  GLU A  98     113.831 286.035  48.899  1.00  0.00           H  
ATOM   1510 1HG  GLU A  98     115.081 283.627  50.136  1.00  0.00           H  
ATOM   1511 2HG  GLU A  98     116.038 285.105  50.053  1.00  0.00           H  
ATOM   1512  N   ASP A  99     111.206 284.876  49.050  1.00  0.00           N  
ATOM   1513  CA  ASP A  99     109.974 284.843  49.830  1.00  0.00           C  
ATOM   1514  C   ASP A  99     109.272 283.498  49.697  1.00  0.00           C  
ATOM   1515  O   ASP A  99     108.809 282.929  50.683  1.00  0.00           O  
ATOM   1516  CB  ASP A  99     109.029 285.964  49.386  1.00  0.00           C  
ATOM   1517  CG  ASP A  99     109.474 287.338  49.866  1.00  0.00           C  
ATOM   1518  OD1 ASP A  99     110.222 287.402  50.812  1.00  0.00           O  
ATOM   1519  OD2 ASP A  99     109.061 288.311  49.282  1.00  0.00           O  
ATOM   1520  H   ASP A  99     111.343 285.616  48.377  1.00  0.00           H  
ATOM   1521  HA  ASP A  99     110.226 284.984  50.882  1.00  0.00           H  
ATOM   1522 1HB  ASP A  99     108.968 285.978  48.298  1.00  0.00           H  
ATOM   1523 2HB  ASP A  99     108.027 285.767  49.769  1.00  0.00           H  
ATOM   1524  N   LEU A 100     109.200 282.993  48.470  1.00  0.00           N  
ATOM   1525  CA  LEU A 100     108.602 281.688  48.212  1.00  0.00           C  
ATOM   1526  C   LEU A 100     109.450 280.568  48.803  1.00  0.00           C  
ATOM   1527  O   LEU A 100     108.923 279.627  49.396  1.00  0.00           O  
ATOM   1528  CB  LEU A 100     108.436 281.470  46.703  1.00  0.00           C  
ATOM   1529  CG  LEU A 100     107.447 282.408  46.001  1.00  0.00           C  
ATOM   1530  CD1 LEU A 100     107.604 282.276  44.492  1.00  0.00           C  
ATOM   1531  CD2 LEU A 100     106.028 282.067  46.434  1.00  0.00           C  
ATOM   1532  H   LEU A 100     109.567 283.528  47.695  1.00  0.00           H  
ATOM   1533  HA  LEU A 100     107.626 281.653  48.696  1.00  0.00           H  
ATOM   1534 1HB  LEU A 100     109.406 281.594  46.225  1.00  0.00           H  
ATOM   1535 2HB  LEU A 100     108.100 280.447  46.535  1.00  0.00           H  
ATOM   1536  HG  LEU A 100     107.669 283.441  46.270  1.00  0.00           H  
ATOM   1537 1HD1 LEU A 100     106.901 282.944  43.993  1.00  0.00           H  
ATOM   1538 2HD1 LEU A 100     108.622 282.545  44.208  1.00  0.00           H  
ATOM   1539 3HD1 LEU A 100     107.403 281.247  44.193  1.00  0.00           H  
ATOM   1540 1HD2 LEU A 100     105.324 282.735  45.935  1.00  0.00           H  
ATOM   1541 2HD2 LEU A 100     105.803 281.035  46.164  1.00  0.00           H  
ATOM   1542 3HD2 LEU A 100     105.939 282.186  47.513  1.00  0.00           H  
ATOM   1543  N   ALA A 101     110.762 280.677  48.638  1.00  0.00           N  
ATOM   1544  CA  ALA A 101     111.686 279.676  49.160  1.00  0.00           C  
ATOM   1545  C   ALA A 101     111.623 279.606  50.682  1.00  0.00           C  
ATOM   1546  O   ALA A 101     111.779 278.538  51.270  1.00  0.00           O  
ATOM   1547  CB  ALA A 101     113.105 279.975  48.701  1.00  0.00           C  
ATOM   1548  H   ALA A 101     111.132 281.473  48.140  1.00  0.00           H  
ATOM   1549  HA  ALA A 101     111.393 278.701  48.772  1.00  0.00           H  
ATOM   1550 1HB  ALA A 101     113.783 279.219  49.101  1.00  0.00           H  
ATOM   1551 2HB  ALA A 101     113.148 279.963  47.614  1.00  0.00           H  
ATOM   1552 3HB  ALA A 101     113.406 280.957  49.067  1.00  0.00           H  
ATOM   1553  N   ARG A 102     111.391 280.753  51.310  1.00  0.00           N  
ATOM   1554  CA  ARG A 102     111.340 280.830  52.766  1.00  0.00           C  
ATOM   1555  C   ARG A 102     109.991 280.362  53.295  1.00  0.00           C  
ATOM   1556  O   ARG A 102     109.921 279.456  54.126  1.00  0.00           O  
ATOM   1557  CB  ARG A 102     111.599 282.255  53.236  1.00  0.00           C  
ATOM   1558  CG  ARG A 102     111.600 282.439  54.746  1.00  0.00           C  
ATOM   1559  CD  ARG A 102     112.013 283.814  55.131  1.00  0.00           C  
ATOM   1560  NE  ARG A 102     113.410 284.068  54.818  1.00  0.00           N  
ATOM   1561  CZ  ARG A 102     114.447 283.696  55.593  1.00  0.00           C  
ATOM   1562  NH1 ARG A 102     114.229 283.055  56.720  1.00  0.00           N  
ATOM   1563  NH2 ARG A 102     115.684 283.974  55.221  1.00  0.00           N  
ATOM   1564  H   ARG A 102     111.249 281.593  50.767  1.00  0.00           H  
ATOM   1565  HA  ARG A 102     112.105 280.169  53.174  1.00  0.00           H  
ATOM   1566 1HB  ARG A 102     112.564 282.591  52.863  1.00  0.00           H  
ATOM   1567 2HB  ARG A 102     110.839 282.918  52.824  1.00  0.00           H  
ATOM   1568 1HG  ARG A 102     110.597 282.261  55.135  1.00  0.00           H  
ATOM   1569 2HG  ARG A 102     112.296 281.732  55.199  1.00  0.00           H  
ATOM   1570 1HD  ARG A 102     111.405 284.540  54.591  1.00  0.00           H  
ATOM   1571 2HD  ARG A 102     111.874 283.949  56.203  1.00  0.00           H  
ATOM   1572  HE  ARG A 102     113.618 284.558  53.958  1.00  0.00           H  
ATOM   1573 1HH1 ARG A 102     113.284 282.843  57.006  1.00  0.00           H  
ATOM   1574 2HH1 ARG A 102     115.006 282.777  57.302  1.00  0.00           H  
ATOM   1575 1HH2 ARG A 102     115.852 284.466  54.353  1.00  0.00           H  
ATOM   1576 2HH2 ARG A 102     116.461 283.695  55.801  1.00  0.00           H  
ATOM   1577  N   ASP A 103     108.923 280.983  52.810  1.00  0.00           N  
ATOM   1578  CA  ASP A 103     107.598 280.801  53.395  1.00  0.00           C  
ATOM   1579  C   ASP A 103     107.084 279.388  53.162  1.00  0.00           C  
ATOM   1580  O   ASP A 103     106.360 278.836  53.990  1.00  0.00           O  
ATOM   1581  CB  ASP A 103     106.609 281.813  52.810  1.00  0.00           C  
ATOM   1582  CG  ASP A 103     106.847 283.231  53.312  1.00  0.00           C  
ATOM   1583  OD1 ASP A 103     107.630 283.397  54.216  1.00  0.00           O  
ATOM   1584  OD2 ASP A 103     106.241 284.135  52.785  1.00  0.00           O  
ATOM   1585  H   ASP A 103     109.028 281.599  52.015  1.00  0.00           H  
ATOM   1586  HA  ASP A 103     107.674 280.952  54.473  1.00  0.00           H  
ATOM   1587 1HB  ASP A 103     106.686 281.810  51.723  1.00  0.00           H  
ATOM   1588 2HB  ASP A 103     105.592 281.518  53.068  1.00  0.00           H  
ATOM   1589  N   TYR A 104     107.462 278.805  52.029  1.00  0.00           N  
ATOM   1590  CA  TYR A 104     106.960 277.491  51.639  1.00  0.00           C  
ATOM   1591  C   TYR A 104     108.077 276.457  51.637  1.00  0.00           C  
ATOM   1592  O   TYR A 104     108.002 275.450  50.931  1.00  0.00           O  
ATOM   1593  CB  TYR A 104     106.297 277.557  50.262  1.00  0.00           C  
ATOM   1594  CG  TYR A 104     105.051 278.414  50.225  1.00  0.00           C  
ATOM   1595  CD1 TYR A 104     105.134 279.743  49.838  1.00  0.00           C  
ATOM   1596  CD2 TYR A 104     103.825 277.871  50.579  1.00  0.00           C  
ATOM   1597  CE1 TYR A 104     103.997 280.527  49.804  1.00  0.00           C  
ATOM   1598  CE2 TYR A 104     102.687 278.654  50.546  1.00  0.00           C  
ATOM   1599  CZ  TYR A 104     102.771 279.976  50.161  1.00  0.00           C  
ATOM   1600  OH  TYR A 104     101.637 280.756  50.127  1.00  0.00           O  
ATOM   1601  H   TYR A 104     108.114 279.282  51.424  1.00  0.00           H  
ATOM   1602  HA  TYR A 104     106.218 277.175  52.370  1.00  0.00           H  
ATOM   1603 1HB  TYR A 104     107.006 277.955  49.534  1.00  0.00           H  
ATOM   1604 2HB  TYR A 104     106.028 276.552  49.939  1.00  0.00           H  
ATOM   1605  HD1 TYR A 104     106.098 280.171  49.560  1.00  0.00           H  
ATOM   1606  HD2 TYR A 104     103.759 276.827  50.885  1.00  0.00           H  
ATOM   1607  HE1 TYR A 104     104.063 281.571  49.500  1.00  0.00           H  
ATOM   1608  HE2 TYR A 104     101.724 278.227  50.825  1.00  0.00           H  
ATOM   1609  HH  TYR A 104     100.964 280.319  49.599  1.00  0.00           H  
ATOM   1610  N   SER A 105     109.110 276.706  52.433  1.00  0.00           N  
ATOM   1611  CA  SER A 105     110.273 275.826  52.477  1.00  0.00           C  
ATOM   1612  C   SER A 105     109.857 274.372  52.663  1.00  0.00           C  
ATOM   1613  O   SER A 105     109.039 274.058  53.527  1.00  0.00           O  
ATOM   1614  CB  SER A 105     111.201 276.244  53.601  1.00  0.00           C  
ATOM   1615  OG  SER A 105     112.294 275.373  53.699  1.00  0.00           O  
ATOM   1616  H   SER A 105     109.092 277.525  53.023  1.00  0.00           H  
ATOM   1617  HA  SER A 105     110.799 275.899  51.525  1.00  0.00           H  
ATOM   1618 1HB  SER A 105     111.557 277.259  53.420  1.00  0.00           H  
ATOM   1619 2HB  SER A 105     110.653 276.251  54.541  1.00  0.00           H  
ATOM   1620  HG  SER A 105     112.871 275.746  54.369  1.00  0.00           H  
ATOM   1621  N   GLY A 106     110.427 273.490  51.847  1.00  0.00           N  
ATOM   1622  CA  GLY A 106     110.091 272.072  51.898  1.00  0.00           C  
ATOM   1623  C   GLY A 106     109.161 271.686  50.755  1.00  0.00           C  
ATOM   1624  O   GLY A 106     109.029 270.510  50.421  1.00  0.00           O  
ATOM   1625  H   GLY A 106     111.109 273.811  51.175  1.00  0.00           H  
ATOM   1626 1HA  GLY A 106     111.004 271.479  51.846  1.00  0.00           H  
ATOM   1627 2HA  GLY A 106     109.615 271.845  52.851  1.00  0.00           H  
ATOM   1628  N   SER A 107     108.519 272.685  50.158  1.00  0.00           N  
ATOM   1629  CA  SER A 107     107.632 272.455  49.024  1.00  0.00           C  
ATOM   1630  C   SER A 107     108.412 272.407  47.715  1.00  0.00           C  
ATOM   1631  O   SER A 107     109.570 272.819  47.656  1.00  0.00           O  
ATOM   1632  CB  SER A 107     106.579 273.543  48.956  1.00  0.00           C  
ATOM   1633  OG  SER A 107     107.145 274.767  48.574  1.00  0.00           O  
ATOM   1634  H   SER A 107     108.649 273.626  50.498  1.00  0.00           H  
ATOM   1635  HA  SER A 107     107.146 271.487  49.154  1.00  0.00           H  
ATOM   1636 1HB  SER A 107     105.806 273.258  48.242  1.00  0.00           H  
ATOM   1637 2HB  SER A 107     106.101 273.649  49.929  1.00  0.00           H  
ATOM   1638  HG  SER A 107     107.394 275.209  49.389  1.00  0.00           H  
ATOM   1639  N   ASP A 108     107.769 271.902  46.667  1.00  0.00           N  
ATOM   1640  CA  ASP A 108     108.363 271.897  45.335  1.00  0.00           C  
ATOM   1641  C   ASP A 108     108.591 273.315  44.827  1.00  0.00           C  
ATOM   1642  O   ASP A 108     109.573 273.585  44.136  1.00  0.00           O  
ATOM   1643  CB  ASP A 108     107.470 271.135  44.353  1.00  0.00           C  
ATOM   1644  CG  ASP A 108     107.465 269.631  44.601  1.00  0.00           C  
ATOM   1645  OD1 ASP A 108     108.322 269.164  45.312  1.00  0.00           O  
ATOM   1646  OD2 ASP A 108     106.603 268.967  44.078  1.00  0.00           O  
ATOM   1647  H   ASP A 108     106.846 271.515  46.797  1.00  0.00           H  
ATOM   1648  HA  ASP A 108     109.334 271.406  45.391  1.00  0.00           H  
ATOM   1649 1HB  ASP A 108     106.447 271.504  44.429  1.00  0.00           H  
ATOM   1650 2HB  ASP A 108     107.811 271.318  43.334  1.00  0.00           H  
ATOM   1651  N   VAL A 109     107.680 274.215  45.173  1.00  0.00           N  
ATOM   1652  CA  VAL A 109     107.791 275.612  44.769  1.00  0.00           C  
ATOM   1653  C   VAL A 109     109.023 276.267  45.383  1.00  0.00           C  
ATOM   1654  O   VAL A 109     109.743 277.005  44.713  1.00  0.00           O  
ATOM   1655  CB  VAL A 109     106.533 276.393  45.193  1.00  0.00           C  
ATOM   1656  CG1 VAL A 109     106.741 277.886  44.994  1.00  0.00           C  
ATOM   1657  CG2 VAL A 109     105.329 275.905  44.400  1.00  0.00           C  
ATOM   1658  H   VAL A 109     106.888 273.926  45.731  1.00  0.00           H  
ATOM   1659  HA  VAL A 109     107.900 275.652  43.687  1.00  0.00           H  
ATOM   1660  HB  VAL A 109     106.357 276.232  46.257  1.00  0.00           H  
ATOM   1661 1HG1 VAL A 109     105.842 278.423  45.298  1.00  0.00           H  
ATOM   1662 2HG1 VAL A 109     107.584 278.220  45.598  1.00  0.00           H  
ATOM   1663 3HG1 VAL A 109     106.945 278.089  43.942  1.00  0.00           H  
ATOM   1664 1HG2 VAL A 109     104.444 276.462  44.705  1.00  0.00           H  
ATOM   1665 2HG2 VAL A 109     105.507 276.062  43.336  1.00  0.00           H  
ATOM   1666 3HG2 VAL A 109     105.174 274.844  44.590  1.00  0.00           H  
ATOM   1667  N   ALA A 110     109.256 275.992  46.663  1.00  0.00           N  
ATOM   1668  CA  ALA A 110     110.419 276.526  47.360  1.00  0.00           C  
ATOM   1669  C   ALA A 110     111.714 276.021  46.739  1.00  0.00           C  
ATOM   1670  O   ALA A 110     112.678 276.774  46.594  1.00  0.00           O  
ATOM   1671  CB  ALA A 110     110.364 276.163  48.837  1.00  0.00           C  
ATOM   1672  H   ALA A 110     108.611 275.398  47.164  1.00  0.00           H  
ATOM   1673  HA  ALA A 110     110.409 277.613  47.267  1.00  0.00           H  
ATOM   1674 1HB  ALA A 110     111.240 276.568  49.344  1.00  0.00           H  
ATOM   1675 2HB  ALA A 110     109.460 276.580  49.281  1.00  0.00           H  
ATOM   1676 3HB  ALA A 110     110.354 275.079  48.944  1.00  0.00           H  
ATOM   1677  N   SER A 111     111.730 274.746  46.370  1.00  0.00           N  
ATOM   1678  CA  SER A 111     112.895 274.149  45.727  1.00  0.00           C  
ATOM   1679  C   SER A 111     113.154 274.779  44.365  1.00  0.00           C  
ATOM   1680  O   SER A 111     114.299 275.070  44.012  1.00  0.00           O  
ATOM   1681  CB  SER A 111     112.697 272.653  45.573  1.00  0.00           C  
ATOM   1682  OG  SER A 111     112.651 272.021  46.823  1.00  0.00           O  
ATOM   1683  H   SER A 111     110.916 274.173  46.544  1.00  0.00           H  
ATOM   1684  HA  SER A 111     113.770 274.336  46.350  1.00  0.00           H  
ATOM   1685 1HB  SER A 111     111.770 272.463  45.032  1.00  0.00           H  
ATOM   1686 2HB  SER A 111     113.512 272.238  44.982  1.00  0.00           H  
ATOM   1687  HG  SER A 111     112.525 271.087  46.642  1.00  0.00           H  
ATOM   1688  N   LEU A 112     112.086 274.990  43.602  1.00  0.00           N  
ATOM   1689  CA  LEU A 112     112.190 275.647  42.305  1.00  0.00           C  
ATOM   1690  C   LEU A 112     112.633 277.096  42.454  1.00  0.00           C  
ATOM   1691  O   LEU A 112     113.397 277.609  41.637  1.00  0.00           O  
ATOM   1692  CB  LEU A 112     110.843 275.590  41.574  1.00  0.00           C  
ATOM   1693  CG  LEU A 112     110.411 274.202  41.082  1.00  0.00           C  
ATOM   1694  CD1 LEU A 112     108.950 274.246  40.657  1.00  0.00           C  
ATOM   1695  CD2 LEU A 112     111.304 273.772  39.927  1.00  0.00           C  
ATOM   1696  H   LEU A 112     111.181 274.688  43.930  1.00  0.00           H  
ATOM   1697  HA  LEU A 112     112.945 275.129  41.714  1.00  0.00           H  
ATOM   1698 1HB  LEU A 112     110.068 275.960  42.244  1.00  0.00           H  
ATOM   1699 2HB  LEU A 112     110.890 276.249  40.707  1.00  0.00           H  
ATOM   1700  HG  LEU A 112     110.500 273.483  41.897  1.00  0.00           H  
ATOM   1701 1HD1 LEU A 112     108.643 273.260  40.308  1.00  0.00           H  
ATOM   1702 2HD1 LEU A 112     108.332 274.537  41.507  1.00  0.00           H  
ATOM   1703 3HD1 LEU A 112     108.826 274.970  39.853  1.00  0.00           H  
ATOM   1704 1HD2 LEU A 112     110.997 272.786  39.578  1.00  0.00           H  
ATOM   1705 2HD2 LEU A 112     111.214 274.490  39.111  1.00  0.00           H  
ATOM   1706 3HD2 LEU A 112     112.340 273.733  40.263  1.00  0.00           H  
ATOM   1707  N   ALA A 113     112.150 277.753  43.504  1.00  0.00           N  
ATOM   1708  CA  ALA A 113     112.488 279.147  43.758  1.00  0.00           C  
ATOM   1709  C   ALA A 113     113.989 279.325  43.949  1.00  0.00           C  
ATOM   1710  O   ALA A 113     114.572 280.306  43.491  1.00  0.00           O  
ATOM   1711  CB  ALA A 113     111.734 279.660  44.977  1.00  0.00           C  
ATOM   1712  H   ALA A 113     111.531 277.273  44.140  1.00  0.00           H  
ATOM   1713  HA  ALA A 113     112.195 279.739  42.890  1.00  0.00           H  
ATOM   1714 1HB  ALA A 113     111.997 280.703  45.154  1.00  0.00           H  
ATOM   1715 2HB  ALA A 113     110.662 279.581  44.803  1.00  0.00           H  
ATOM   1716 3HB  ALA A 113     112.005 279.066  45.847  1.00  0.00           H  
ATOM   1717  N   VAL A 114     114.608 278.367  44.631  1.00  0.00           N  
ATOM   1718  CA  VAL A 114     116.055 278.375  44.821  1.00  0.00           C  
ATOM   1719  C   VAL A 114     116.786 278.222  43.495  1.00  0.00           C  
ATOM   1720  O   VAL A 114     117.756 278.931  43.221  1.00  0.00           O  
ATOM   1721  CB  VAL A 114     116.476 277.236  45.769  1.00  0.00           C  
ATOM   1722  CG1 VAL A 114     117.988 277.067  45.759  1.00  0.00           C  
ATOM   1723  CG2 VAL A 114     115.974 277.521  47.176  1.00  0.00           C  
ATOM   1724  H   VAL A 114     114.064 277.613  45.027  1.00  0.00           H  
ATOM   1725  HA  VAL A 114     116.341 279.338  45.246  1.00  0.00           H  
ATOM   1726  HB  VAL A 114     116.046 276.300  45.411  1.00  0.00           H  
ATOM   1727 1HG1 VAL A 114     118.268 276.258  46.434  1.00  0.00           H  
ATOM   1728 2HG1 VAL A 114     118.321 276.828  44.749  1.00  0.00           H  
ATOM   1729 3HG1 VAL A 114     118.460 277.992  46.088  1.00  0.00           H  
ATOM   1730 1HG2 VAL A 114     116.275 276.711  47.840  1.00  0.00           H  
ATOM   1731 2HG2 VAL A 114     116.400 278.460  47.531  1.00  0.00           H  
ATOM   1732 3HG2 VAL A 114     114.886 277.597  47.166  1.00  0.00           H  
ATOM   1733  N   GLU A 115     116.317 277.288  42.672  1.00  0.00           N  
ATOM   1734  CA  GLU A 115     116.881 277.088  41.341  1.00  0.00           C  
ATOM   1735  C   GLU A 115     116.697 278.325  40.472  1.00  0.00           C  
ATOM   1736  O   GLU A 115     117.585 278.693  39.704  1.00  0.00           O  
ATOM   1737  CB  GLU A 115     116.234 275.878  40.663  1.00  0.00           C  
ATOM   1738  CG  GLU A 115     116.609 274.537  41.280  1.00  0.00           C  
ATOM   1739  CD  GLU A 115     115.978 273.371  40.572  1.00  0.00           C  
ATOM   1740  OE1 GLU A 115     115.213 273.594  39.664  1.00  0.00           O  
ATOM   1741  OE2 GLU A 115     116.261 272.255  40.939  1.00  0.00           O  
ATOM   1742  H   GLU A 115     115.551 276.706  42.974  1.00  0.00           H  
ATOM   1743  HA  GLU A 115     117.951 276.912  41.441  1.00  0.00           H  
ATOM   1744 1HB  GLU A 115     115.149 275.973  40.706  1.00  0.00           H  
ATOM   1745 2HB  GLU A 115     116.519 275.853  39.612  1.00  0.00           H  
ATOM   1746 1HG  GLU A 115     117.692 274.424  41.247  1.00  0.00           H  
ATOM   1747 2HG  GLU A 115     116.302 274.531  42.325  1.00  0.00           H  
ATOM   1748  N   ALA A 116     115.539 278.964  40.598  1.00  0.00           N  
ATOM   1749  CA  ALA A 116     115.253 280.186  39.855  1.00  0.00           C  
ATOM   1750  C   ALA A 116     116.240 281.291  40.218  1.00  0.00           C  
ATOM   1751  O   ALA A 116     116.707 282.027  39.349  1.00  0.00           O  
ATOM   1752  CB  ALA A 116     113.826 280.645  40.117  1.00  0.00           C  
ATOM   1753  H   ALA A 116     114.835 278.592  41.221  1.00  0.00           H  
ATOM   1754  HA  ALA A 116     115.364 279.980  38.791  1.00  0.00           H  
ATOM   1755 1HB  ALA A 116     113.630 281.559  39.557  1.00  0.00           H  
ATOM   1756 2HB  ALA A 116     113.131 279.869  39.798  1.00  0.00           H  
ATOM   1757 3HB  ALA A 116     113.694 280.836  41.180  1.00  0.00           H  
ATOM   1758  N   ILE A 117     116.550 281.402  41.505  1.00  0.00           N  
ATOM   1759  CA  ILE A 117     117.516 282.387  41.978  1.00  0.00           C  
ATOM   1760  C   ILE A 117     118.915 282.075  41.467  1.00  0.00           C  
ATOM   1761  O   ILE A 117     119.650 282.970  41.048  1.00  0.00           O  
ATOM   1762  CB  ILE A 117     117.533 282.447  43.516  1.00  0.00           C  
ATOM   1763  CG1 ILE A 117     116.204 282.996  44.043  1.00  0.00           C  
ATOM   1764  CG2 ILE A 117     118.694 283.299  44.003  1.00  0.00           C  
ATOM   1765  CD1 ILE A 117     116.000 282.784  45.526  1.00  0.00           C  
ATOM   1766  H   ILE A 117     116.105 280.787  42.172  1.00  0.00           H  
ATOM   1767  HA  ILE A 117     117.234 283.365  41.586  1.00  0.00           H  
ATOM   1768  HB  ILE A 117     117.639 281.440  43.919  1.00  0.00           H  
ATOM   1769 1HG1 ILE A 117     116.147 284.066  43.840  1.00  0.00           H  
ATOM   1770 2HG1 ILE A 117     115.377 282.519  43.516  1.00  0.00           H  
ATOM   1771 1HG2 ILE A 117     118.691 283.331  45.092  1.00  0.00           H  
ATOM   1772 2HG2 ILE A 117     119.633 282.866  43.656  1.00  0.00           H  
ATOM   1773 3HG2 ILE A 117     118.594 284.311  43.610  1.00  0.00           H  
ATOM   1774 1HD1 ILE A 117     115.038 283.200  45.824  1.00  0.00           H  
ATOM   1775 2HD1 ILE A 117     116.019 281.716  45.747  1.00  0.00           H  
ATOM   1776 3HD1 ILE A 117     116.796 283.283  46.077  1.00  0.00           H  
ATOM   1777  N   LEU A 118     119.283 280.797  41.506  1.00  0.00           N  
ATOM   1778  CA  LEU A 118     120.563 280.352  40.970  1.00  0.00           C  
ATOM   1779  C   LEU A 118     120.707 280.728  39.501  1.00  0.00           C  
ATOM   1780  O   LEU A 118     121.733 281.265  39.085  1.00  0.00           O  
ATOM   1781  CB  LEU A 118     120.707 278.833  41.131  1.00  0.00           C  
ATOM   1782  CG  LEU A 118     121.895 278.196  40.400  1.00  0.00           C  
ATOM   1783  CD1 LEU A 118     123.194 278.788  40.930  1.00  0.00           C  
ATOM   1784  CD2 LEU A 118     121.862 276.687  40.596  1.00  0.00           C  
ATOM   1785  H   LEU A 118     118.658 280.118  41.916  1.00  0.00           H  
ATOM   1786  HA  LEU A 118     121.360 280.853  41.518  1.00  0.00           H  
ATOM   1787 1HB  LEU A 118     120.808 278.605  42.191  1.00  0.00           H  
ATOM   1788 2HB  LEU A 118     119.798 278.357  40.763  1.00  0.00           H  
ATOM   1789  HG  LEU A 118     121.834 278.425  39.336  1.00  0.00           H  
ATOM   1790 1HD1 LEU A 118     124.039 278.335  40.411  1.00  0.00           H  
ATOM   1791 2HD1 LEU A 118     123.200 279.865  40.759  1.00  0.00           H  
ATOM   1792 3HD1 LEU A 118     123.276 278.589  41.998  1.00  0.00           H  
ATOM   1793 1HD2 LEU A 118     122.707 276.234  40.076  1.00  0.00           H  
ATOM   1794 2HD2 LEU A 118     121.925 276.457  41.660  1.00  0.00           H  
ATOM   1795 3HD2 LEU A 118     120.932 276.288  40.193  1.00  0.00           H  
ATOM   1796  N   ARG A 119     119.671 280.445  38.718  1.00  0.00           N  
ATOM   1797  CA  ARG A 119     119.685 280.741  37.289  1.00  0.00           C  
ATOM   1798  C   ARG A 119     119.907 282.227  37.039  1.00  0.00           C  
ATOM   1799  O   ARG A 119     120.624 282.610  36.114  1.00  0.00           O  
ATOM   1800  CB  ARG A 119     118.379 280.309  36.640  1.00  0.00           C  
ATOM   1801  CG  ARG A 119     118.324 280.492  35.131  1.00  0.00           C  
ATOM   1802  CD  ARG A 119     117.036 280.014  34.566  1.00  0.00           C  
ATOM   1803  NE  ARG A 119     116.961 280.227  33.130  1.00  0.00           N  
ATOM   1804  CZ  ARG A 119     117.444 279.376  32.204  1.00  0.00           C  
ATOM   1805  NH1 ARG A 119     118.033 278.262  32.579  1.00  0.00           N  
ATOM   1806  NH2 ARG A 119     117.327 279.662  30.919  1.00  0.00           N  
ATOM   1807  H   ARG A 119     118.854 280.012  39.122  1.00  0.00           H  
ATOM   1808  HA  ARG A 119     120.514 280.202  36.833  1.00  0.00           H  
ATOM   1809 1HB  ARG A 119     118.198 279.257  36.851  1.00  0.00           H  
ATOM   1810 2HB  ARG A 119     117.553 280.877  37.070  1.00  0.00           H  
ATOM   1811 1HG  ARG A 119     118.434 281.549  34.888  1.00  0.00           H  
ATOM   1812 2HG  ARG A 119     119.133 279.926  34.667  1.00  0.00           H  
ATOM   1813 1HD  ARG A 119     116.928 278.947  34.759  1.00  0.00           H  
ATOM   1814 2HD  ARG A 119     116.212 280.552  35.034  1.00  0.00           H  
ATOM   1815  HE  ARG A 119     116.515 281.074  32.803  1.00  0.00           H  
ATOM   1816 1HH1 ARG A 119     118.123 278.044  33.561  1.00  0.00           H  
ATOM   1817 2HH1 ARG A 119     118.395 277.624  31.885  1.00  0.00           H  
ATOM   1818 1HH2 ARG A 119     116.874 280.518  30.631  1.00  0.00           H  
ATOM   1819 2HH2 ARG A 119     117.688 279.024  30.225  1.00  0.00           H  
ATOM   1820  N   ILE A 120     119.284 283.060  37.865  1.00  0.00           N  
ATOM   1821  CA  ILE A 120     119.454 284.506  37.768  1.00  0.00           C  
ATOM   1822  C   ILE A 120     120.889 284.912  38.076  1.00  0.00           C  
ATOM   1823  O   ILE A 120     121.483 285.721  37.362  1.00  0.00           O  
ATOM   1824  CB  ILE A 120     118.496 285.237  38.726  1.00  0.00           C  
ATOM   1825  CG1 ILE A 120     117.043 285.024  38.293  1.00  0.00           C  
ATOM   1826  CG2 ILE A 120     118.827 286.721  38.779  1.00  0.00           C  
ATOM   1827  CD1 ILE A 120     116.028 285.459  39.326  1.00  0.00           C  
ATOM   1828  H   ILE A 120     118.676 282.684  38.580  1.00  0.00           H  
ATOM   1829  HA  ILE A 120     119.235 284.811  36.745  1.00  0.00           H  
ATOM   1830  HB  ILE A 120     118.591 284.817  39.727  1.00  0.00           H  
ATOM   1831 1HG1 ILE A 120     116.852 285.577  37.374  1.00  0.00           H  
ATOM   1832 2HG1 ILE A 120     116.878 283.968  38.079  1.00  0.00           H  
ATOM   1833 1HG2 ILE A 120     118.140 287.223  39.460  1.00  0.00           H  
ATOM   1834 2HG2 ILE A 120     119.848 286.853  39.132  1.00  0.00           H  
ATOM   1835 3HG2 ILE A 120     118.729 287.151  37.782  1.00  0.00           H  
ATOM   1836 1HD1 ILE A 120     115.022 285.277  38.948  1.00  0.00           H  
ATOM   1837 2HD1 ILE A 120     116.178 284.892  40.245  1.00  0.00           H  
ATOM   1838 3HD1 ILE A 120     116.150 286.522  39.531  1.00  0.00           H  
ATOM   1839  N   ALA A 121     121.443 284.346  39.143  1.00  0.00           N  
ATOM   1840  CA  ALA A 121     122.802 284.665  39.560  1.00  0.00           C  
ATOM   1841  C   ALA A 121     123.809 284.325  38.466  1.00  0.00           C  
ATOM   1842  O   ALA A 121     124.737 285.090  38.204  1.00  0.00           O  
ATOM   1843  CB  ALA A 121     123.149 283.927  40.844  1.00  0.00           C  
ATOM   1844  H   ALA A 121     120.909 283.678  39.680  1.00  0.00           H  
ATOM   1845  HA  ALA A 121     122.867 285.738  39.745  1.00  0.00           H  
ATOM   1846 1HB  ALA A 121     124.169 284.175  41.143  1.00  0.00           H  
ATOM   1847 2HB  ALA A 121     122.458 284.224  41.633  1.00  0.00           H  
ATOM   1848 3HB  ALA A 121     123.073 282.853  40.678  1.00  0.00           H  
ATOM   1849  N   LEU A 122     123.618 283.174  37.831  1.00  0.00           N  
ATOM   1850  CA  LEU A 122     124.566 282.680  36.840  1.00  0.00           C  
ATOM   1851  C   LEU A 122     124.506 283.506  35.561  1.00  0.00           C  
ATOM   1852  O   LEU A 122     125.536 283.783  34.942  1.00  0.00           O  
ATOM   1853  CB  LEU A 122     124.277 281.208  36.519  1.00  0.00           C  
ATOM   1854  CG  LEU A 122     124.450 280.227  37.685  1.00  0.00           C  
ATOM   1855  CD1 LEU A 122     123.921 278.857  37.280  1.00  0.00           C  
ATOM   1856  CD2 LEU A 122     125.920 280.152  38.072  1.00  0.00           C  
ATOM   1857  H   LEU A 122     122.795 282.627  38.040  1.00  0.00           H  
ATOM   1858  HA  LEU A 122     125.572 282.774  37.247  1.00  0.00           H  
ATOM   1859 1HB  LEU A 122     123.250 281.125  36.166  1.00  0.00           H  
ATOM   1860 2HB  LEU A 122     124.942 280.890  35.717  1.00  0.00           H  
ATOM   1861  HG  LEU A 122     123.867 280.570  38.540  1.00  0.00           H  
ATOM   1862 1HD1 LEU A 122     124.044 278.160  38.109  1.00  0.00           H  
ATOM   1863 2HD1 LEU A 122     122.863 278.936  37.027  1.00  0.00           H  
ATOM   1864 3HD1 LEU A 122     124.475 278.495  36.416  1.00  0.00           H  
ATOM   1865 1HD2 LEU A 122     126.043 279.455  38.902  1.00  0.00           H  
ATOM   1866 2HD2 LEU A 122     126.504 279.808  37.219  1.00  0.00           H  
ATOM   1867 3HD2 LEU A 122     126.267 281.140  38.374  1.00  0.00           H  
ATOM   1868  N   ILE A 123     123.300 283.898  35.171  1.00  0.00           N  
ATOM   1869  CA  ILE A 123     123.114 284.792  34.034  1.00  0.00           C  
ATOM   1870  C   ILE A 123     123.737 286.157  34.298  1.00  0.00           C  
ATOM   1871  O   ILE A 123     124.370 286.744  33.420  1.00  0.00           O  
ATOM   1872  CB  ILE A 123     121.619 284.963  33.708  1.00  0.00           C  
ATOM   1873  CG1 ILE A 123     121.030 283.645  33.197  1.00  0.00           C  
ATOM   1874  CG2 ILE A 123     121.421 286.070  32.684  1.00  0.00           C  
ATOM   1875  CD1 ILE A 123     121.558 283.223  31.845  1.00  0.00           C  
ATOM   1876  H   ILE A 123     122.489 283.570  35.676  1.00  0.00           H  
ATOM   1877  HA  ILE A 123     123.620 284.361  33.169  1.00  0.00           H  
ATOM   1878  HB  ILE A 123     121.076 285.220  34.617  1.00  0.00           H  
ATOM   1879 1HG1 ILE A 123     121.244 282.850  33.911  1.00  0.00           H  
ATOM   1880 2HG1 ILE A 123     119.946 283.735  33.126  1.00  0.00           H  
ATOM   1881 1HG2 ILE A 123     120.359 286.177  32.465  1.00  0.00           H  
ATOM   1882 2HG2 ILE A 123     121.805 287.008  33.084  1.00  0.00           H  
ATOM   1883 3HG2 ILE A 123     121.957 285.820  31.769  1.00  0.00           H  
ATOM   1884 1HD1 ILE A 123     121.094 282.282  31.551  1.00  0.00           H  
ATOM   1885 2HD1 ILE A 123     121.323 283.991  31.107  1.00  0.00           H  
ATOM   1886 3HD1 ILE A 123     122.638 283.093  31.902  1.00  0.00           H  
ATOM   1887  N   ALA A 124     123.552 286.660  35.515  1.00  0.00           N  
ATOM   1888  CA  ALA A 124     124.113 287.948  35.903  1.00  0.00           C  
ATOM   1889  C   ALA A 124     125.627 287.960  35.746  1.00  0.00           C  
ATOM   1890  O   ALA A 124     126.205 288.944  35.280  1.00  0.00           O  
ATOM   1891  CB  ALA A 124     123.727 288.282  37.338  1.00  0.00           C  
ATOM   1892  H   ALA A 124     123.011 286.135  36.186  1.00  0.00           H  
ATOM   1893  HA  ALA A 124     123.706 288.716  35.245  1.00  0.00           H  
ATOM   1894 1HB  ALA A 124     124.153 289.246  37.613  1.00  0.00           H  
ATOM   1895 2HB  ALA A 124     122.642 288.326  37.422  1.00  0.00           H  
ATOM   1896 3HB  ALA A 124     124.112 287.511  38.005  1.00  0.00           H  
ATOM   1897  N   LEU A 125     126.266 286.863  36.138  1.00  0.00           N  
ATOM   1898  CA  LEU A 125     127.718 286.748  36.042  1.00  0.00           C  
ATOM   1899  C   LEU A 125     128.170 286.687  34.590  1.00  0.00           C  
ATOM   1900  O   LEU A 125     129.204 287.248  34.228  1.00  0.00           O  
ATOM   1901  CB  LEU A 125     128.201 285.497  36.786  1.00  0.00           C  
ATOM   1902  CG  LEU A 125     128.036 285.525  38.311  1.00  0.00           C  
ATOM   1903  CD1 LEU A 125     128.343 284.147  38.882  1.00  0.00           C  
ATOM   1904  CD2 LEU A 125     128.960 286.579  38.902  1.00  0.00           C  
ATOM   1905  H   LEU A 125     125.736 286.092  36.511  1.00  0.00           H  
ATOM   1906  HA  LEU A 125     128.167 287.634  36.491  1.00  0.00           H  
ATOM   1907 1HB  LEU A 125     127.652 284.635  36.410  1.00  0.00           H  
ATOM   1908 2HB  LEU A 125     129.259 285.350  36.570  1.00  0.00           H  
ATOM   1909  HG  LEU A 125     127.003 285.767  38.562  1.00  0.00           H  
ATOM   1910 1HD1 LEU A 125     128.226 284.167  39.965  1.00  0.00           H  
ATOM   1911 2HD1 LEU A 125     127.655 283.416  38.457  1.00  0.00           H  
ATOM   1912 3HD1 LEU A 125     129.367 283.870  38.633  1.00  0.00           H  
ATOM   1913 1HD2 LEU A 125     128.843 286.600  39.986  1.00  0.00           H  
ATOM   1914 2HD2 LEU A 125     129.994 286.338  38.654  1.00  0.00           H  
ATOM   1915 3HD2 LEU A 125     128.707 287.557  38.491  1.00  0.00           H  
ATOM   1916  N   ALA A 126     127.391 286.001  33.760  1.00  0.00           N  
ATOM   1917  CA  ALA A 126     127.661 285.939  32.329  1.00  0.00           C  
ATOM   1918  C   ALA A 126     127.594 287.321  31.695  1.00  0.00           C  
ATOM   1919  O   ALA A 126     128.391 287.653  30.818  1.00  0.00           O  
ATOM   1920  CB  ALA A 126     126.682 284.996  31.645  1.00  0.00           C  
ATOM   1921  H   ALA A 126     126.592 285.508  34.131  1.00  0.00           H  
ATOM   1922  HA  ALA A 126     128.675 285.559  32.183  1.00  0.00           H  
ATOM   1923 1HB  ALA A 126     126.896 284.961  30.577  1.00  0.00           H  
ATOM   1924 2HB  ALA A 126     126.783 283.997  32.069  1.00  0.00           H  
ATOM   1925 3HB  ALA A 126     125.665 285.354  31.800  1.00  0.00           H  
ATOM   1926  N   ASN A 127     126.639 288.129  32.146  1.00  0.00           N  
ATOM   1927  CA  ASN A 127     126.486 289.489  31.647  1.00  0.00           C  
ATOM   1928  C   ASN A 127     127.485 290.433  32.305  1.00  0.00           C  
ATOM   1929  O   ASN A 127     127.870 291.447  31.721  1.00  0.00           O  
ATOM   1930  CB  ASN A 127     125.066 289.982  31.860  1.00  0.00           C  
ATOM   1931  CG  ASN A 127     124.082 289.332  30.926  1.00  0.00           C  
ATOM   1932  OD1 ASN A 127     123.947 289.739  29.767  1.00  0.00           O  
ATOM   1933  ND2 ASN A 127     123.395 288.328  31.409  1.00  0.00           N  
ATOM   1934  H   ASN A 127     126.002 287.789  32.855  1.00  0.00           H  
ATOM   1935  HA  ASN A 127     126.687 289.488  30.576  1.00  0.00           H  
ATOM   1936 1HB  ASN A 127     124.762 289.779  32.887  1.00  0.00           H  
ATOM   1937 2HB  ASN A 127     125.030 291.061  31.714  1.00  0.00           H  
ATOM   1938 1HD2 ASN A 127     122.726 287.858  30.833  1.00  0.00           H  
ATOM   1939 2HD2 ASN A 127     123.538 288.032  32.353  1.00  0.00           H  
ATOM   1940  N   GLY A 128     127.898 290.095  33.521  1.00  0.00           N  
ATOM   1941  CA  GLY A 128     128.892 290.884  34.238  1.00  0.00           C  
ATOM   1942  C   GLY A 128     128.245 291.697  35.356  1.00  0.00           C  
ATOM   1943  O   GLY A 128     128.896 292.528  35.986  1.00  0.00           O  
ATOM   1944  H   GLY A 128     127.516 289.268  33.958  1.00  0.00           H  
ATOM   1945 1HA  GLY A 128     129.650 290.222  34.657  1.00  0.00           H  
ATOM   1946 2HA  GLY A 128     129.396 291.553  33.543  1.00  0.00           H  
ATOM   1947  N   CYS A 129     126.964 291.447  35.594  1.00  0.00           N  
ATOM   1948  CA  CYS A 129     126.226 292.159  36.632  1.00  0.00           C  
ATOM   1949  C   CYS A 129     126.422 291.503  37.994  1.00  0.00           C  
ATOM   1950  O   CYS A 129     125.482 290.953  38.567  1.00  0.00           O  
ATOM   1951  CB  CYS A 129     124.734 292.198  36.300  1.00  0.00           C  
ATOM   1952  SG  CYS A 129     123.764 293.276  37.382  1.00  0.00           S  
ATOM   1953  H   CYS A 129     126.486 290.749  35.042  1.00  0.00           H  
ATOM   1954  HA  CYS A 129     126.613 293.176  36.696  1.00  0.00           H  
ATOM   1955 1HB  CYS A 129     124.599 292.541  35.273  1.00  0.00           H  
ATOM   1956 2HB  CYS A 129     124.319 291.192  36.367  1.00  0.00           H  
ATOM   1957  N   GLU A 130     127.647 291.567  38.505  1.00  0.00           N  
ATOM   1958  CA  GLU A 130     128.013 290.831  39.709  1.00  0.00           C  
ATOM   1959  C   GLU A 130     127.160 291.255  40.897  1.00  0.00           C  
ATOM   1960  O   GLU A 130     126.880 290.456  41.791  1.00  0.00           O  
ATOM   1961  CB  GLU A 130     129.494 291.042  40.032  1.00  0.00           C  
ATOM   1962  CG  GLU A 130     130.452 290.386  39.047  1.00  0.00           C  
ATOM   1963  CD  GLU A 130     131.895 290.561  39.430  1.00  0.00           C  
ATOM   1964  OE1 GLU A 130     132.153 291.188  40.429  1.00  0.00           O  
ATOM   1965  OE2 GLU A 130     132.741 290.067  38.722  1.00  0.00           O  
ATOM   1966  H   GLU A 130     128.340 292.140  38.047  1.00  0.00           H  
ATOM   1967  HA  GLU A 130     127.830 289.771  39.528  1.00  0.00           H  
ATOM   1968 1HB  GLU A 130     129.714 292.109  40.052  1.00  0.00           H  
ATOM   1969 2HB  GLU A 130     129.711 290.644  41.024  1.00  0.00           H  
ATOM   1970 1HG  GLU A 130     130.229 289.321  38.994  1.00  0.00           H  
ATOM   1971 2HG  GLU A 130     130.289 290.813  38.059  1.00  0.00           H  
ATOM   1972  N   GLU A 131     126.744 292.519  40.900  1.00  0.00           N  
ATOM   1973  CA  GLU A 131     125.934 293.057  41.984  1.00  0.00           C  
ATOM   1974  C   GLU A 131     124.676 292.221  42.197  1.00  0.00           C  
ATOM   1975  O   GLU A 131     124.263 291.982  43.332  1.00  0.00           O  
ATOM   1976  CB  GLU A 131     125.551 294.509  41.694  1.00  0.00           C  
ATOM   1977  CG  GLU A 131     124.788 295.195  42.818  1.00  0.00           C  
ATOM   1978  CD  GLU A 131     124.649 296.677  42.611  1.00  0.00           C  
ATOM   1979  OE1 GLU A 131     125.642 297.320  42.367  1.00  0.00           O  
ATOM   1980  OE2 GLU A 131     123.548 297.169  42.696  1.00  0.00           O  
ATOM   1981  H   GLU A 131     127.001 293.121  40.131  1.00  0.00           H  
ATOM   1982  HA  GLU A 131     126.517 293.017  42.905  1.00  0.00           H  
ATOM   1983 1HB  GLU A 131     126.452 295.091  41.498  1.00  0.00           H  
ATOM   1984 2HB  GLU A 131     124.934 294.550  40.797  1.00  0.00           H  
ATOM   1985 1HG  GLU A 131     123.793 294.755  42.889  1.00  0.00           H  
ATOM   1986 2HG  GLU A 131     125.304 295.011  43.758  1.00  0.00           H  
ATOM   1987  N   THR A 132     124.072 291.780  41.100  1.00  0.00           N  
ATOM   1988  CA  THR A 132     122.880 290.942  41.165  1.00  0.00           C  
ATOM   1989  C   THR A 132     123.217 289.542  41.660  1.00  0.00           C  
ATOM   1990  O   THR A 132     122.483 288.961  42.458  1.00  0.00           O  
ATOM   1991  CB  THR A 132     122.190 290.853  39.791  1.00  0.00           C  
ATOM   1992  OG1 THR A 132     121.751 292.156  39.389  1.00  0.00           O  
ATOM   1993  CG2 THR A 132     120.994 289.915  39.855  1.00  0.00           C  
ATOM   1994  H   THR A 132     124.449 292.030  40.197  1.00  0.00           H  
ATOM   1995  HA  THR A 132     122.186 291.386  41.878  1.00  0.00           H  
ATOM   1996  HB  THR A 132     122.898 290.479  39.052  1.00  0.00           H  
ATOM   1997  HG1 THR A 132     121.659 292.182  38.433  1.00  0.00           H  
ATOM   1998 1HG2 THR A 132     120.519 289.864  38.876  1.00  0.00           H  
ATOM   1999 2HG2 THR A 132     121.326 288.920  40.150  1.00  0.00           H  
ATOM   2000 3HG2 THR A 132     120.278 290.289  40.586  1.00  0.00           H  
ATOM   2001  N   ALA A 133     124.335 289.003  41.182  1.00  0.00           N  
ATOM   2002  CA  ALA A 133     124.778 287.675  41.585  1.00  0.00           C  
ATOM   2003  C   ALA A 133     125.062 287.619  43.081  1.00  0.00           C  
ATOM   2004  O   ALA A 133     124.781 286.619  43.740  1.00  0.00           O  
ATOM   2005  CB  ALA A 133     126.012 287.267  40.796  1.00  0.00           C  
ATOM   2006  H   ALA A 133     124.889 289.530  40.522  1.00  0.00           H  
ATOM   2007  HA  ALA A 133     123.979 286.963  41.375  1.00  0.00           H  
ATOM   2008 1HB  ALA A 133     126.333 286.272  41.108  1.00  0.00           H  
ATOM   2009 2HB  ALA A 133     125.779 287.255  39.732  1.00  0.00           H  
ATOM   2010 3HB  ALA A 133     126.814 287.980  40.982  1.00  0.00           H  
ATOM   2011  N   GLU A 134     125.623 288.700  43.611  1.00  0.00           N  
ATOM   2012  CA  GLU A 134     125.916 288.793  45.037  1.00  0.00           C  
ATOM   2013  C   GLU A 134     124.633 288.890  45.854  1.00  0.00           C  
ATOM   2014  O   GLU A 134     124.523 288.296  46.928  1.00  0.00           O  
ATOM   2015  CB  GLU A 134     126.808 290.003  45.322  1.00  0.00           C  
ATOM   2016  CG  GLU A 134     128.249 289.846  44.857  1.00  0.00           C  
ATOM   2017  CD  GLU A 134     128.951 288.687  45.508  1.00  0.00           C  
ATOM   2018  OE1 GLU A 134     128.681 288.423  46.655  1.00  0.00           O  
ATOM   2019  OE2 GLU A 134     129.758 288.066  44.858  1.00  0.00           O  
ATOM   2020  H   GLU A 134     125.857 289.479  43.011  1.00  0.00           H  
ATOM   2021  HA  GLU A 134     126.434 287.885  45.344  1.00  0.00           H  
ATOM   2022 1HB  GLU A 134     126.393 290.884  44.833  1.00  0.00           H  
ATOM   2023 2HB  GLU A 134     126.823 290.200  46.394  1.00  0.00           H  
ATOM   2024 1HG  GLU A 134     128.257 289.700  43.777  1.00  0.00           H  
ATOM   2025 2HG  GLU A 134     128.792 290.764  45.075  1.00  0.00           H  
ATOM   2026  N   GLU A 135     123.665 289.642  45.340  1.00  0.00           N  
ATOM   2027  CA  GLU A 135     122.345 289.712  45.955  1.00  0.00           C  
ATOM   2028  C   GLU A 135     121.686 288.341  46.008  1.00  0.00           C  
ATOM   2029  O   GLU A 135     121.096 287.963  47.018  1.00  0.00           O  
ATOM   2030  CB  GLU A 135     121.451 290.688  45.186  1.00  0.00           C  
ATOM   2031  CG  GLU A 135     120.038 290.813  45.736  1.00  0.00           C  
ATOM   2032  CD  GLU A 135     119.983 291.553  47.044  1.00  0.00           C  
ATOM   2033  OE1 GLU A 135     120.991 292.077  47.452  1.00  0.00           O  
ATOM   2034  OE2 GLU A 135     118.929 291.595  47.635  1.00  0.00           O  
ATOM   2035  H   GLU A 135     123.850 290.176  44.506  1.00  0.00           H  
ATOM   2036  HA  GLU A 135     122.457 290.064  46.980  1.00  0.00           H  
ATOM   2037 1HB  GLU A 135     121.903 291.680  45.196  1.00  0.00           H  
ATOM   2038 2HB  GLU A 135     121.378 290.372  44.146  1.00  0.00           H  
ATOM   2039 1HG  GLU A 135     119.420 291.339  45.008  1.00  0.00           H  
ATOM   2040 2HG  GLU A 135     119.623 289.815  45.871  1.00  0.00           H  
ATOM   2041  N   ALA A 136     121.792 287.598  44.910  1.00  0.00           N  
ATOM   2042  CA  ALA A 136     121.273 286.236  44.856  1.00  0.00           C  
ATOM   2043  C   ALA A 136     122.009 285.327  45.831  1.00  0.00           C  
ATOM   2044  O   ALA A 136     121.389 284.537  46.546  1.00  0.00           O  
ATOM   2045  CB  ALA A 136     121.376 285.686  43.441  1.00  0.00           C  
ATOM   2046  H   ALA A 136     122.243 287.985  44.094  1.00  0.00           H  
ATOM   2047  HA  ALA A 136     120.223 286.255  45.147  1.00  0.00           H  
ATOM   2048 1HB  ALA A 136     120.985 284.668  43.417  1.00  0.00           H  
ATOM   2049 2HB  ALA A 136     120.797 286.313  42.763  1.00  0.00           H  
ATOM   2050 3HB  ALA A 136     122.419 285.681  43.128  1.00  0.00           H  
ATOM   2051  N   ARG A 137     123.332 285.441  45.858  1.00  0.00           N  
ATOM   2052  CA  ARG A 137     124.158 284.576  46.689  1.00  0.00           C  
ATOM   2053  C   ARG A 137     123.849 284.770  48.169  1.00  0.00           C  
ATOM   2054  O   ARG A 137     123.724 283.803  48.917  1.00  0.00           O  
ATOM   2055  CB  ARG A 137     125.635 284.849  46.442  1.00  0.00           C  
ATOM   2056  CG  ARG A 137     126.587 283.872  47.112  1.00  0.00           C  
ATOM   2057  CD  ARG A 137     128.006 284.206  46.828  1.00  0.00           C  
ATOM   2058  NE  ARG A 137     128.401 285.463  47.443  1.00  0.00           N  
ATOM   2059  CZ  ARG A 137     128.754 285.604  48.736  1.00  0.00           C  
ATOM   2060  NH1 ARG A 137     128.756 284.560  49.535  1.00  0.00           N  
ATOM   2061  NH2 ARG A 137     129.098 286.793  49.200  1.00  0.00           N  
ATOM   2062  H   ARG A 137     123.775 286.148  45.287  1.00  0.00           H  
ATOM   2063  HA  ARG A 137     123.935 283.539  46.438  1.00  0.00           H  
ATOM   2064 1HB  ARG A 137     125.835 284.823  45.372  1.00  0.00           H  
ATOM   2065 2HB  ARG A 137     125.884 285.849  46.797  1.00  0.00           H  
ATOM   2066 1HG  ARG A 137     126.438 283.901  48.192  1.00  0.00           H  
ATOM   2067 2HG  ARG A 137     126.392 282.864  46.745  1.00  0.00           H  
ATOM   2068 1HD  ARG A 137     128.650 283.418  47.218  1.00  0.00           H  
ATOM   2069 2HD  ARG A 137     128.151 284.293  45.752  1.00  0.00           H  
ATOM   2070  HE  ARG A 137     128.412 286.289  46.860  1.00  0.00           H  
ATOM   2071 1HH1 ARG A 137     128.493 283.652  49.179  1.00  0.00           H  
ATOM   2072 2HH1 ARG A 137     129.020 284.667  50.503  1.00  0.00           H  
ATOM   2073 1HH2 ARG A 137     129.097 287.596  48.586  1.00  0.00           H  
ATOM   2074 2HH2 ARG A 137     129.362 286.899  50.169  1.00  0.00           H  
ATOM   2075  N   LYS A 138     123.725 286.027  48.580  1.00  0.00           N  
ATOM   2076  CA  LYS A 138     123.426 286.349  49.971  1.00  0.00           C  
ATOM   2077  C   LYS A 138     122.078 285.783  50.393  1.00  0.00           C  
ATOM   2078  O   LYS A 138     121.941 285.226  51.483  1.00  0.00           O  
ATOM   2079  CB  LYS A 138     123.450 287.863  50.187  1.00  0.00           C  
ATOM   2080  CG  LYS A 138     124.843 288.479  50.166  1.00  0.00           C  
ATOM   2081  CD  LYS A 138     124.781 289.990  50.340  1.00  0.00           C  
ATOM   2082  CE  LYS A 138     126.169 290.611  50.284  1.00  0.00           C  
ATOM   2083  NZ  LYS A 138     126.123 292.091  50.432  1.00  0.00           N  
ATOM   2084  H   LYS A 138     123.838 286.778  47.916  1.00  0.00           H  
ATOM   2085  HA  LYS A 138     124.189 285.894  50.602  1.00  0.00           H  
ATOM   2086 1HB  LYS A 138     122.857 288.351  49.414  1.00  0.00           H  
ATOM   2087 2HB  LYS A 138     122.994 288.101  51.148  1.00  0.00           H  
ATOM   2088 1HG  LYS A 138     125.442 288.054  50.973  1.00  0.00           H  
ATOM   2089 2HG  LYS A 138     125.328 288.250  49.218  1.00  0.00           H  
ATOM   2090 1HD  LYS A 138     124.167 290.422  49.549  1.00  0.00           H  
ATOM   2091 2HD  LYS A 138     124.326 290.227  51.301  1.00  0.00           H  
ATOM   2092 1HE  LYS A 138     126.785 290.197  51.082  1.00  0.00           H  
ATOM   2093 2HE  LYS A 138     126.638 290.369  49.330  1.00  0.00           H  
ATOM   2094 1HZ  LYS A 138     127.061 292.464  50.389  1.00  0.00           H  
ATOM   2095 2HZ  LYS A 138     125.569 292.487  49.685  1.00  0.00           H  
ATOM   2096 3HZ  LYS A 138     125.707 292.328  51.321  1.00  0.00           H  
ATOM   2097  N   ARG A 139     121.083 285.926  49.523  1.00  0.00           N  
ATOM   2098  CA  ARG A 139     119.744 285.419  49.800  1.00  0.00           C  
ATOM   2099  C   ARG A 139     119.731 283.898  49.860  1.00  0.00           C  
ATOM   2100  O   ARG A 139     119.038 283.305  50.687  1.00  0.00           O  
ATOM   2101  CB  ARG A 139     118.764 285.890  48.736  1.00  0.00           C  
ATOM   2102  CG  ARG A 139     118.571 287.396  48.666  1.00  0.00           C  
ATOM   2103  CD  ARG A 139     117.696 287.889  49.760  1.00  0.00           C  
ATOM   2104  NE  ARG A 139     118.458 288.237  50.949  1.00  0.00           N  
ATOM   2105  CZ  ARG A 139     119.205 289.351  51.080  1.00  0.00           C  
ATOM   2106  NH1 ARG A 139     119.278 290.213  50.090  1.00  0.00           N  
ATOM   2107  NH2 ARG A 139     119.862 289.577  52.204  1.00  0.00           N  
ATOM   2108  H   ARG A 139     121.260 286.395  48.647  1.00  0.00           H  
ATOM   2109  HA  ARG A 139     119.430 285.791  50.777  1.00  0.00           H  
ATOM   2110 1HB  ARG A 139     119.101 285.555  47.756  1.00  0.00           H  
ATOM   2111 2HB  ARG A 139     117.788 285.440  48.917  1.00  0.00           H  
ATOM   2112 1HG  ARG A 139     119.538 287.892  48.751  1.00  0.00           H  
ATOM   2113 2HG  ARG A 139     118.110 287.660  47.714  1.00  0.00           H  
ATOM   2114 1HD  ARG A 139     117.161 288.778  49.426  1.00  0.00           H  
ATOM   2115 2HD  ARG A 139     116.979 287.114  50.030  1.00  0.00           H  
ATOM   2116  HE  ARG A 139     118.425 287.598  51.732  1.00  0.00           H  
ATOM   2117 1HH1 ARG A 139     118.776 290.040  49.232  1.00  0.00           H  
ATOM   2118 2HH1 ARG A 139     119.838 291.047  50.189  1.00  0.00           H  
ATOM   2119 1HH2 ARG A 139     119.804 288.914  52.966  1.00  0.00           H  
ATOM   2120 2HH2 ARG A 139     120.421 290.412  52.303  1.00  0.00           H  
ATOM   2121  N   LEU A 140     120.500 283.269  48.977  1.00  0.00           N  
ATOM   2122  CA  LEU A 140     120.637 281.817  48.975  1.00  0.00           C  
ATOM   2123  C   LEU A 140     121.305 281.325  50.252  1.00  0.00           C  
ATOM   2124  O   LEU A 140     120.897 280.317  50.829  1.00  0.00           O  
ATOM   2125  CB  LEU A 140     121.450 281.361  47.758  1.00  0.00           C  
ATOM   2126  CG  LEU A 140     120.741 281.478  46.402  1.00  0.00           C  
ATOM   2127  CD1 LEU A 140     121.765 281.362  45.281  1.00  0.00           C  
ATOM   2128  CD2 LEU A 140     119.681 280.394  46.289  1.00  0.00           C  
ATOM   2129  H   LEU A 140     121.003 283.811  48.291  1.00  0.00           H  
ATOM   2130  HA  LEU A 140     119.640 281.376  48.933  1.00  0.00           H  
ATOM   2131 1HB  LEU A 140     122.362 281.955  47.707  1.00  0.00           H  
ATOM   2132 2HB  LEU A 140     121.729 280.317  47.897  1.00  0.00           H  
ATOM   2133  HG  LEU A 140     120.269 282.458  46.322  1.00  0.00           H  
ATOM   2134 1HD1 LEU A 140     121.261 281.445  44.318  1.00  0.00           H  
ATOM   2135 2HD1 LEU A 140     122.500 282.161  45.375  1.00  0.00           H  
ATOM   2136 3HD1 LEU A 140     122.267 280.397  45.346  1.00  0.00           H  
ATOM   2137 1HD2 LEU A 140     119.176 280.477  45.326  1.00  0.00           H  
ATOM   2138 2HD2 LEU A 140     120.152 279.414  46.368  1.00  0.00           H  
ATOM   2139 3HD2 LEU A 140     118.952 280.511  47.091  1.00  0.00           H  
ATOM   2140  N   ARG A 141     122.333 282.043  50.690  1.00  0.00           N  
ATOM   2141  CA  ARG A 141     123.049 281.692  51.911  1.00  0.00           C  
ATOM   2142  C   ARG A 141     122.122 281.713  53.119  1.00  0.00           C  
ATOM   2143  O   ARG A 141     122.185 280.831  53.977  1.00  0.00           O  
ATOM   2144  CB  ARG A 141     124.206 282.651  52.148  1.00  0.00           C  
ATOM   2145  CG  ARG A 141     125.066 282.329  53.362  1.00  0.00           C  
ATOM   2146  CD  ARG A 141     125.904 281.124  53.135  1.00  0.00           C  
ATOM   2147  NE  ARG A 141     126.606 280.718  54.342  1.00  0.00           N  
ATOM   2148  CZ  ARG A 141     127.624 279.837  54.376  1.00  0.00           C  
ATOM   2149  NH1 ARG A 141     128.049 279.279  53.264  1.00  0.00           N  
ATOM   2150  NH2 ARG A 141     128.197 279.532  55.528  1.00  0.00           N  
ATOM   2151  H   ARG A 141     122.626 282.856  50.165  1.00  0.00           H  
ATOM   2152  HA  ARG A 141     123.433 280.677  51.805  1.00  0.00           H  
ATOM   2153 1HB  ARG A 141     124.858 282.657  51.276  1.00  0.00           H  
ATOM   2154 2HB  ARG A 141     123.820 283.662  52.277  1.00  0.00           H  
ATOM   2155 1HG  ARG A 141     125.724 283.170  53.574  1.00  0.00           H  
ATOM   2156 2HG  ARG A 141     124.424 282.143  54.223  1.00  0.00           H  
ATOM   2157 1HD  ARG A 141     125.273 280.297  52.813  1.00  0.00           H  
ATOM   2158 2HD  ARG A 141     126.647 281.336  52.366  1.00  0.00           H  
ATOM   2159  HE  ARG A 141     126.307 281.124  55.220  1.00  0.00           H  
ATOM   2160 1HH1 ARG A 141     127.611 279.513  52.384  1.00  0.00           H  
ATOM   2161 2HH1 ARG A 141     128.812 278.619  53.289  1.00  0.00           H  
ATOM   2162 1HH2 ARG A 141     127.871 279.960  56.384  1.00  0.00           H  
ATOM   2163 2HH2 ARG A 141     128.960 278.872  55.553  1.00  0.00           H  
ATOM   2164  N   GLU A 142     121.262 282.723  53.182  1.00  0.00           N  
ATOM   2165  CA  GLU A 142     120.298 282.842  54.269  1.00  0.00           C  
ATOM   2166  C   GLU A 142     119.359 281.642  54.305  1.00  0.00           C  
ATOM   2167  O   GLU A 142     119.053 281.115  55.376  1.00  0.00           O  
ATOM   2168  CB  GLU A 142     119.487 284.132  54.125  1.00  0.00           C  
ATOM   2169  CG  GLU A 142     120.270 285.403  54.419  1.00  0.00           C  
ATOM   2170  CD  GLU A 142     119.550 286.648  53.980  1.00  0.00           C  
ATOM   2171  OE1 GLU A 142     118.554 286.532  53.309  1.00  0.00           O  
ATOM   2172  OE2 GLU A 142     119.997 287.719  54.320  1.00  0.00           O  
ATOM   2173  H   GLU A 142     121.277 283.427  52.459  1.00  0.00           H  
ATOM   2174  HA  GLU A 142     120.842 282.864  55.214  1.00  0.00           H  
ATOM   2175 1HB  GLU A 142     119.099 284.205  53.108  1.00  0.00           H  
ATOM   2176 2HB  GLU A 142     118.632 284.103  54.801  1.00  0.00           H  
ATOM   2177 1HG  GLU A 142     120.458 285.462  55.490  1.00  0.00           H  
ATOM   2178 2HG  GLU A 142     121.234 285.349  53.912  1.00  0.00           H  
ATOM   2179  N   LEU A 143     118.908 281.213  53.132  1.00  0.00           N  
ATOM   2180  CA  LEU A 143     118.065 280.027  53.021  1.00  0.00           C  
ATOM   2181  C   LEU A 143     118.822 278.773  53.439  1.00  0.00           C  
ATOM   2182  O   LEU A 143     118.275 277.905  54.116  1.00  0.00           O  
ATOM   2183  CB  LEU A 143     117.557 279.870  51.583  1.00  0.00           C  
ATOM   2184  CG  LEU A 143     116.572 280.944  51.104  1.00  0.00           C  
ATOM   2185  CD1 LEU A 143     116.400 280.839  49.595  1.00  0.00           C  
ATOM   2186  CD2 LEU A 143     115.241 280.769  51.820  1.00  0.00           C  
ATOM   2187  H   LEU A 143     119.156 281.720  52.296  1.00  0.00           H  
ATOM   2188  HA  LEU A 143     117.219 280.142  53.698  1.00  0.00           H  
ATOM   2189 1HB  LEU A 143     118.412 279.881  50.909  1.00  0.00           H  
ATOM   2190 2HB  LEU A 143     117.062 278.903  51.493  1.00  0.00           H  
ATOM   2191  HG  LEU A 143     116.976 281.933  51.325  1.00  0.00           H  
ATOM   2192 1HD1 LEU A 143     115.700 281.603  49.254  1.00  0.00           H  
ATOM   2193 2HD1 LEU A 143     117.363 280.987  49.107  1.00  0.00           H  
ATOM   2194 3HD1 LEU A 143     116.012 279.853  49.341  1.00  0.00           H  
ATOM   2195 1HD2 LEU A 143     114.542 281.533  51.480  1.00  0.00           H  
ATOM   2196 2HD2 LEU A 143     114.836 279.782  51.599  1.00  0.00           H  
ATOM   2197 3HD2 LEU A 143     115.391 280.867  52.896  1.00  0.00           H  
ATOM   2198  N   ALA A 144     120.083 278.685  53.029  1.00  0.00           N  
ATOM   2199  CA  ALA A 144     120.908 277.524  53.337  1.00  0.00           C  
ATOM   2200  C   ALA A 144     121.115 277.376  54.837  1.00  0.00           C  
ATOM   2201  O   ALA A 144     121.148 276.263  55.364  1.00  0.00           O  
ATOM   2202  CB  ALA A 144     122.251 277.624  52.625  1.00  0.00           C  
ATOM   2203  H   ALA A 144     120.480 279.442  52.491  1.00  0.00           H  
ATOM   2204  HA  ALA A 144     120.395 276.629  52.985  1.00  0.00           H  
ATOM   2205 1HB  ALA A 144     122.856 276.751  52.866  1.00  0.00           H  
ATOM   2206 2HB  ALA A 144     122.089 277.670  51.550  1.00  0.00           H  
ATOM   2207 3HB  ALA A 144     122.768 278.524  52.953  1.00  0.00           H  
ATOM   2208  N   GLU A 145     121.251 278.504  55.527  1.00  0.00           N  
ATOM   2209  CA  GLU A 145     121.503 278.501  56.962  1.00  0.00           C  
ATOM   2210  C   GLU A 145     120.208 278.342  57.748  1.00  0.00           C  
ATOM   2211  O   GLU A 145     120.115 277.498  58.640  1.00  0.00           O  
ATOM   2212  CB  GLU A 145     122.211 279.791  57.381  1.00  0.00           C  
ATOM   2213  CG  GLU A 145     123.642 279.918  56.874  1.00  0.00           C  
ATOM   2214  CD  GLU A 145     124.308 281.191  57.313  1.00  0.00           C  
ATOM   2215  OE1 GLU A 145     123.708 281.926  58.060  1.00  0.00           O  
ATOM   2216  OE2 GLU A 145     125.417 281.430  56.899  1.00  0.00           O  
ATOM   2217  H   GLU A 145     121.179 279.387  55.041  1.00  0.00           H  
ATOM   2218  HA  GLU A 145     122.142 277.650  57.200  1.00  0.00           H  
ATOM   2219 1HB  GLU A 145     121.649 280.650  57.014  1.00  0.00           H  
ATOM   2220 2HB  GLU A 145     122.236 279.856  58.469  1.00  0.00           H  
ATOM   2221 1HG  GLU A 145     124.222 279.072  57.242  1.00  0.00           H  
ATOM   2222 2HG  GLU A 145     123.635 279.872  55.786  1.00  0.00           H  
ATOM   2223  N   ASP A 146     119.214 279.153  57.410  1.00  0.00           N  
ATOM   2224  CA  ASP A 146     117.980 279.220  58.187  1.00  0.00           C  
ATOM   2225  C   ASP A 146     117.244 277.886  58.166  1.00  0.00           C  
ATOM   2226  O   ASP A 146     116.610 277.501  59.148  1.00  0.00           O  
ATOM   2227  CB  ASP A 146     117.065 280.322  57.648  1.00  0.00           C  
ATOM   2228  CG  ASP A 146     117.538 281.720  58.024  1.00  0.00           C  
ATOM   2229  OD1 ASP A 146     118.439 281.827  58.821  1.00  0.00           O  
ATOM   2230  OD2 ASP A 146     116.994 282.667  57.509  1.00  0.00           O  
ATOM   2231  H   ASP A 146     119.312 279.741  56.595  1.00  0.00           H  
ATOM   2232  HA  ASP A 146     118.236 279.438  59.225  1.00  0.00           H  
ATOM   2233 1HB  ASP A 146     117.011 280.252  56.561  1.00  0.00           H  
ATOM   2234 2HB  ASP A 146     116.056 280.179  58.036  1.00  0.00           H  
ATOM   2235  N   TYR A 147     117.332 277.187  57.040  1.00  0.00           N  
ATOM   2236  CA  TYR A 147     116.635 275.918  56.872  1.00  0.00           C  
ATOM   2237  C   TYR A 147     117.618 274.762  56.735  1.00  0.00           C  
ATOM   2238  O   TYR A 147     117.300 273.731  56.144  1.00  0.00           O  
ATOM   2239  CB  TYR A 147     115.710 275.974  55.653  1.00  0.00           C  
ATOM   2240  CG  TYR A 147     114.583 276.974  55.788  1.00  0.00           C  
ATOM   2241  CD1 TYR A 147     114.708 278.238  55.230  1.00  0.00           C  
ATOM   2242  CD2 TYR A 147     113.426 276.629  56.470  1.00  0.00           C  
ATOM   2243  CE1 TYR A 147     113.679 279.152  55.353  1.00  0.00           C  
ATOM   2244  CE2 TYR A 147     112.397 277.542  56.593  1.00  0.00           C  
ATOM   2245  CZ  TYR A 147     112.521 278.800  56.037  1.00  0.00           C  
ATOM   2246  OH  TYR A 147     111.496 279.709  56.160  1.00  0.00           O  
ATOM   2247  H   TYR A 147     117.896 277.542  56.283  1.00  0.00           H  
ATOM   2248  HA  TYR A 147     116.030 275.733  57.761  1.00  0.00           H  
ATOM   2249 1HB  TYR A 147     116.290 276.232  54.767  1.00  0.00           H  
ATOM   2250 2HB  TYR A 147     115.272 274.990  55.483  1.00  0.00           H  
ATOM   2251  HD1 TYR A 147     115.618 278.511  54.695  1.00  0.00           H  
ATOM   2252  HD2 TYR A 147     113.328 275.635  56.909  1.00  0.00           H  
ATOM   2253  HE1 TYR A 147     113.777 280.145  54.915  1.00  0.00           H  
ATOM   2254  HE2 TYR A 147     111.488 277.270  57.129  1.00  0.00           H  
ATOM   2255  HH  TYR A 147     110.696 279.342  55.775  1.00  0.00           H  
ATOM   2256  N   LYS A 148     118.814 274.941  57.286  1.00  0.00           N  
ATOM   2257  CA  LYS A 148     119.880 273.958  57.137  1.00  0.00           C  
ATOM   2258  C   LYS A 148     119.391 272.558  57.483  1.00  0.00           C  
ATOM   2259  O   LYS A 148     118.797 272.342  58.538  1.00  0.00           O  
ATOM   2260  CB  LYS A 148     121.077 274.328  58.015  1.00  0.00           C  
ATOM   2261  CG  LYS A 148     122.292 273.427  57.834  1.00  0.00           C  
ATOM   2262  CD  LYS A 148     123.008 273.723  56.525  1.00  0.00           C  
ATOM   2263  CE  LYS A 148     124.286 272.907  56.396  1.00  0.00           C  
ATOM   2264  NZ  LYS A 148     125.024 273.223  55.143  1.00  0.00           N  
ATOM   2265  H   LYS A 148     118.988 275.780  57.821  1.00  0.00           H  
ATOM   2266  HA  LYS A 148     120.198 273.949  56.094  1.00  0.00           H  
ATOM   2267 1HB  LYS A 148     121.383 275.351  57.799  1.00  0.00           H  
ATOM   2268 2HB  LYS A 148     120.784 274.288  59.065  1.00  0.00           H  
ATOM   2269 1HG  LYS A 148     122.986 273.582  58.661  1.00  0.00           H  
ATOM   2270 2HG  LYS A 148     121.976 272.384  57.839  1.00  0.00           H  
ATOM   2271 1HD  LYS A 148     122.349 273.485  55.688  1.00  0.00           H  
ATOM   2272 2HD  LYS A 148     123.258 274.783  56.478  1.00  0.00           H  
ATOM   2273 1HE  LYS A 148     124.935 273.112  57.246  1.00  0.00           H  
ATOM   2274 2HE  LYS A 148     124.042 271.845  56.401  1.00  0.00           H  
ATOM   2275 1HZ  LYS A 148     125.863 272.663  55.096  1.00  0.00           H  
ATOM   2276 2HZ  LYS A 148     124.437 273.019  54.345  1.00  0.00           H  
ATOM   2277 3HZ  LYS A 148     125.273 274.202  55.136  1.00  0.00           H  
ATOM   2278  N   GLY A 149     119.647 271.609  56.586  1.00  0.00           N  
ATOM   2279  CA  GLY A 149     119.216 270.231  56.787  1.00  0.00           C  
ATOM   2280  C   GLY A 149     118.033 269.888  55.894  1.00  0.00           C  
ATOM   2281  O   GLY A 149     117.752 268.716  55.641  1.00  0.00           O  
ATOM   2282  H   GLY A 149     120.151 271.849  55.746  1.00  0.00           H  
ATOM   2283 1HA  GLY A 149     120.046 269.557  56.573  1.00  0.00           H  
ATOM   2284 2HA  GLY A 149     118.944 270.083  57.832  1.00  0.00           H  
ATOM   2285  N   SER A 150     117.336 270.918  55.421  1.00  0.00           N  
ATOM   2286  CA  SER A 150     116.224 270.730  54.498  1.00  0.00           C  
ATOM   2287  C   SER A 150     116.716 270.562  53.067  1.00  0.00           C  
ATOM   2288  O   SER A 150     117.857 270.897  52.749  1.00  0.00           O  
ATOM   2289  CB  SER A 150     115.273 271.909  54.580  1.00  0.00           C  
ATOM   2290  OG  SER A 150     115.855 273.062  54.035  1.00  0.00           O  
ATOM   2291  H   SER A 150     117.587 271.852  55.706  1.00  0.00           H  
ATOM   2292  HA  SER A 150     115.694 269.816  54.775  1.00  0.00           H  
ATOM   2293 1HB  SER A 150     114.354 271.673  54.043  1.00  0.00           H  
ATOM   2294 2HB  SER A 150     115.007 272.090  55.620  1.00  0.00           H  
ATOM   2295  HG  SER A 150     116.346 273.473  54.749  1.00  0.00           H  
ATOM   2296  N   GLU A 151     115.849 270.040  52.207  1.00  0.00           N  
ATOM   2297  CA  GLU A 151     116.180 269.868  50.795  1.00  0.00           C  
ATOM   2298  C   GLU A 151     116.354 271.213  50.101  1.00  0.00           C  
ATOM   2299  O   GLU A 151     117.179 271.354  49.199  1.00  0.00           O  
ATOM   2300  CB  GLU A 151     115.093 269.055  50.087  1.00  0.00           C  
ATOM   2301  CG  GLU A 151     114.998 267.605  50.540  1.00  0.00           C  
ATOM   2302  CD  GLU A 151     116.276 266.841  50.329  1.00  0.00           C  
ATOM   2303  OE1 GLU A 151     116.774 266.846  49.229  1.00  0.00           O  
ATOM   2304  OE2 GLU A 151     116.754 266.251  51.269  1.00  0.00           O  
ATOM   2305  H   GLU A 151     114.937 269.757  52.535  1.00  0.00           H  
ATOM   2306  HA  GLU A 151     117.128 269.335  50.726  1.00  0.00           H  
ATOM   2307 1HB  GLU A 151     114.123 269.522  50.255  1.00  0.00           H  
ATOM   2308 2HB  GLU A 151     115.278 269.059  49.014  1.00  0.00           H  
ATOM   2309 1HG  GLU A 151     114.745 267.581  51.600  1.00  0.00           H  
ATOM   2310 2HG  GLU A 151     114.193 267.116  49.991  1.00  0.00           H  
ATOM   2311  N   VAL A 152     115.572 272.199  50.528  1.00  0.00           N  
ATOM   2312  CA  VAL A 152     115.689 273.552  50.000  1.00  0.00           C  
ATOM   2313  C   VAL A 152     117.043 274.162  50.343  1.00  0.00           C  
ATOM   2314  O   VAL A 152     117.675 274.806  49.506  1.00  0.00           O  
ATOM   2315  CB  VAL A 152     114.568 274.444  50.566  1.00  0.00           C  
ATOM   2316  CG1 VAL A 152     114.797 275.897  50.178  1.00  0.00           C  
ATOM   2317  CG2 VAL A 152     113.217 273.959  50.064  1.00  0.00           C  
ATOM   2318  H   VAL A 152     114.878 272.005  51.236  1.00  0.00           H  
ATOM   2319  HA  VAL A 152     115.613 273.508  48.914  1.00  0.00           H  
ATOM   2320  HB  VAL A 152     114.591 274.395  51.655  1.00  0.00           H  
ATOM   2321 1HG1 VAL A 152     113.996 276.514  50.587  1.00  0.00           H  
ATOM   2322 2HG1 VAL A 152     115.753 276.234  50.578  1.00  0.00           H  
ATOM   2323 3HG1 VAL A 152     114.805 275.987  49.092  1.00  0.00           H  
ATOM   2324 1HG2 VAL A 152     112.429 274.593  50.469  1.00  0.00           H  
ATOM   2325 2HG2 VAL A 152     113.195 274.003  48.975  1.00  0.00           H  
ATOM   2326 3HG2 VAL A 152     113.056 272.930  50.389  1.00  0.00           H  
ATOM   2327  N   ALA A 153     117.483 273.953  51.579  1.00  0.00           N  
ATOM   2328  CA  ALA A 153     118.781 274.447  52.023  1.00  0.00           C  
ATOM   2329  C   ALA A 153     119.916 273.793  51.245  1.00  0.00           C  
ATOM   2330  O   ALA A 153     120.894 274.447  50.888  1.00  0.00           O  
ATOM   2331  CB  ALA A 153     118.958 274.208  53.516  1.00  0.00           C  
ATOM   2332  H   ALA A 153     116.904 273.440  52.227  1.00  0.00           H  
ATOM   2333  HA  ALA A 153     118.827 275.521  51.833  1.00  0.00           H  
ATOM   2334 1HB  ALA A 153     119.930 274.582  53.833  1.00  0.00           H  
ATOM   2335 2HB  ALA A 153     118.171 274.731  54.064  1.00  0.00           H  
ATOM   2336 3HB  ALA A 153     118.894 273.141  53.723  1.00  0.00           H  
ATOM   2337  N   LYS A 154     119.778 272.497  50.986  1.00  0.00           N  
ATOM   2338  CA  LYS A 154     120.776 271.757  50.221  1.00  0.00           C  
ATOM   2339  C   LYS A 154     120.961 272.359  48.834  1.00  0.00           C  
ATOM   2340  O   LYS A 154     122.087 272.510  48.359  1.00  0.00           O  
ATOM   2341  CB  LYS A 154     120.380 270.284  50.107  1.00  0.00           C  
ATOM   2342  CG  LYS A 154     120.513 269.495  51.403  1.00  0.00           C  
ATOM   2343  CD  LYS A 154     120.037 268.060  51.228  1.00  0.00           C  
ATOM   2344  CE  LYS A 154     119.937 267.343  52.566  1.00  0.00           C  
ATOM   2345  NZ  LYS A 154     119.362 265.977  52.423  1.00  0.00           N  
ATOM   2346  H   LYS A 154     118.960 272.010  51.326  1.00  0.00           H  
ATOM   2347  HA  LYS A 154     121.731 271.827  50.741  1.00  0.00           H  
ATOM   2348 1HB  LYS A 154     119.344 270.210  49.775  1.00  0.00           H  
ATOM   2349 2HB  LYS A 154     121.001 269.798  49.354  1.00  0.00           H  
ATOM   2350 1HG  LYS A 154     121.556 269.487  51.719  1.00  0.00           H  
ATOM   2351 2HG  LYS A 154     119.919 269.972  52.183  1.00  0.00           H  
ATOM   2352 1HD  LYS A 154     119.057 268.058  50.749  1.00  0.00           H  
ATOM   2353 2HD  LYS A 154     120.736 267.521  50.588  1.00  0.00           H  
ATOM   2354 1HE  LYS A 154     120.928 267.261  53.010  1.00  0.00           H  
ATOM   2355 2HE  LYS A 154     119.306 267.919  53.242  1.00  0.00           H  
ATOM   2356 1HZ  LYS A 154     119.313 265.535  53.329  1.00  0.00           H  
ATOM   2357 2HZ  LYS A 154     118.435 266.041  52.028  1.00  0.00           H  
ATOM   2358 3HZ  LYS A 154     119.950 265.426  51.812  1.00  0.00           H  
ATOM   2359  N   LEU A 155     119.850 272.698  48.189  1.00  0.00           N  
ATOM   2360  CA  LEU A 155     119.892 273.329  46.874  1.00  0.00           C  
ATOM   2361  C   LEU A 155     120.554 274.700  46.942  1.00  0.00           C  
ATOM   2362  O   LEU A 155     121.337 275.067  46.067  1.00  0.00           O  
ATOM   2363  CB  LEU A 155     118.474 273.466  46.307  1.00  0.00           C  
ATOM   2364  CG  LEU A 155     117.770 272.150  45.951  1.00  0.00           C  
ATOM   2365  CD1 LEU A 155     116.289 272.414  45.715  1.00  0.00           C  
ATOM   2366  CD2 LEU A 155     118.421 271.543  44.717  1.00  0.00           C  
ATOM   2367  H   LEU A 155     118.956 272.515  48.619  1.00  0.00           H  
ATOM   2368  HA  LEU A 155     120.490 272.707  46.208  1.00  0.00           H  
ATOM   2369 1HB  LEU A 155     117.856 273.985  47.037  1.00  0.00           H  
ATOM   2370 2HB  LEU A 155     118.519 274.073  45.402  1.00  0.00           H  
ATOM   2371  HG  LEU A 155     117.856 271.454  46.786  1.00  0.00           H  
ATOM   2372 1HD1 LEU A 155     115.789 271.479  45.462  1.00  0.00           H  
ATOM   2373 2HD1 LEU A 155     115.845 272.829  46.619  1.00  0.00           H  
ATOM   2374 3HD1 LEU A 155     116.172 273.121  44.894  1.00  0.00           H  
ATOM   2375 1HD2 LEU A 155     117.921 270.608  44.465  1.00  0.00           H  
ATOM   2376 2HD2 LEU A 155     118.335 272.238  43.881  1.00  0.00           H  
ATOM   2377 3HD2 LEU A 155     119.474 271.349  44.920  1.00  0.00           H  
ATOM   2378  N   ALA A 156     120.234 275.456  47.988  1.00  0.00           N  
ATOM   2379  CA  ALA A 156     120.791 276.791  48.169  1.00  0.00           C  
ATOM   2380  C   ALA A 156     122.295 276.734  48.396  1.00  0.00           C  
ATOM   2381  O   ALA A 156     123.043 277.570  47.888  1.00  0.00           O  
ATOM   2382  CB  ALA A 156     120.110 277.497  49.330  1.00  0.00           C  
ATOM   2383  H   ALA A 156     119.588 275.095  48.676  1.00  0.00           H  
ATOM   2384  HA  ALA A 156     120.616 277.363  47.259  1.00  0.00           H  
ATOM   2385 1HB  ALA A 156     120.536 278.494  49.452  1.00  0.00           H  
ATOM   2386 2HB  ALA A 156     119.041 277.584  49.126  1.00  0.00           H  
ATOM   2387 3HB  ALA A 156     120.259 276.924  50.244  1.00  0.00           H  
ATOM   2388  N   GLU A 157     122.737 275.738  49.159  1.00  0.00           N  
ATOM   2389  CA  GLU A 157     124.157 275.561  49.442  1.00  0.00           C  
ATOM   2390  C   GLU A 157     124.932 275.228  48.175  1.00  0.00           C  
ATOM   2391  O   GLU A 157     125.993 275.798  47.917  1.00  0.00           O  
ATOM   2392  CB  GLU A 157     124.362 274.456  50.481  1.00  0.00           C  
ATOM   2393  CG  GLU A 157     125.813 274.230  50.880  1.00  0.00           C  
ATOM   2394  CD  GLU A 157     125.960 273.279  52.035  1.00  0.00           C  
ATOM   2395  OE1 GLU A 157     124.975 272.988  52.670  1.00  0.00           O  
ATOM   2396  OE2 GLU A 157     127.060 272.844  52.284  1.00  0.00           O  
ATOM   2397  H   GLU A 157     122.071 275.090  49.555  1.00  0.00           H  
ATOM   2398  HA  GLU A 157     124.553 276.497  49.835  1.00  0.00           H  
ATOM   2399 1HB  GLU A 157     123.800 274.697  51.384  1.00  0.00           H  
ATOM   2400 2HB  GLU A 157     123.971 273.516  50.094  1.00  0.00           H  
ATOM   2401 1HG  GLU A 157     126.356 273.830  50.024  1.00  0.00           H  
ATOM   2402 2HG  GLU A 157     126.260 275.187  51.144  1.00  0.00           H  
ATOM   2403  N   SER A 158     124.400 274.302  47.384  1.00  0.00           N  
ATOM   2404  CA  SER A 158     124.992 273.959  46.097  1.00  0.00           C  
ATOM   2405  C   SER A 158     124.973 275.148  45.146  1.00  0.00           C  
ATOM   2406  O   SER A 158     125.922 275.370  44.396  1.00  0.00           O  
ATOM   2407  CB  SER A 158     124.249 272.792  45.476  1.00  0.00           C  
ATOM   2408  OG  SER A 158     124.539 271.597  46.147  1.00  0.00           O  
ATOM   2409  H   SER A 158     123.560 273.826  47.684  1.00  0.00           H  
ATOM   2410  HA  SER A 158     126.034 273.681  46.260  1.00  0.00           H  
ATOM   2411 1HB  SER A 158     123.177 272.982  45.513  1.00  0.00           H  
ATOM   2412 2HB  SER A 158     124.529 272.700  44.427  1.00  0.00           H  
ATOM   2413  HG  SER A 158     124.313 270.890  45.539  1.00  0.00           H  
ATOM   2414  N   ALA A 159     123.886 275.911  45.183  1.00  0.00           N  
ATOM   2415  CA  ALA A 159     123.739 277.076  44.319  1.00  0.00           C  
ATOM   2416  C   ALA A 159     124.872 278.071  44.534  1.00  0.00           C  
ATOM   2417  O   ALA A 159     125.403 278.638  43.581  1.00  0.00           O  
ATOM   2418  CB  ALA A 159     122.394 277.747  44.561  1.00  0.00           C  
ATOM   2419  H   ALA A 159     123.143 275.680  45.827  1.00  0.00           H  
ATOM   2420  HA  ALA A 159     123.783 276.744  43.281  1.00  0.00           H  
ATOM   2421 1HB  ALA A 159     122.299 278.615  43.908  1.00  0.00           H  
ATOM   2422 2HB  ALA A 159     121.592 277.041  44.346  1.00  0.00           H  
ATOM   2423 3HB  ALA A 159     122.328 278.066  45.600  1.00  0.00           H  
ATOM   2424  N   GLU A 160     125.236 278.280  45.796  1.00  0.00           N  
ATOM   2425  CA  GLU A 160     126.309 279.205  46.140  1.00  0.00           C  
ATOM   2426  C   GLU A 160     127.625 278.784  45.499  1.00  0.00           C  
ATOM   2427  O   GLU A 160     128.379 279.620  45.001  1.00  0.00           O  
ATOM   2428  CB  GLU A 160     126.473 279.289  47.659  1.00  0.00           C  
ATOM   2429  CG  GLU A 160     127.583 280.223  48.121  1.00  0.00           C  
ATOM   2430  CD  GLU A 160     127.592 280.430  49.610  1.00  0.00           C  
ATOM   2431  OE1 GLU A 160     127.172 279.544  50.316  1.00  0.00           O  
ATOM   2432  OE2 GLU A 160     128.019 281.474  50.042  1.00  0.00           O  
ATOM   2433  H   GLU A 160     124.757 277.784  46.535  1.00  0.00           H  
ATOM   2434  HA  GLU A 160     126.053 280.192  45.751  1.00  0.00           H  
ATOM   2435 1HB  GLU A 160     125.540 279.630  48.108  1.00  0.00           H  
ATOM   2436 2HB  GLU A 160     126.684 278.296  48.058  1.00  0.00           H  
ATOM   2437 1HG  GLU A 160     128.543 279.807  47.818  1.00  0.00           H  
ATOM   2438 2HG  GLU A 160     127.462 281.186  47.626  1.00  0.00           H  
ATOM   2439  N   ARG A 161     127.896 277.484  45.513  1.00  0.00           N  
ATOM   2440  CA  ARG A 161     129.166 276.960  45.028  1.00  0.00           C  
ATOM   2441  C   ARG A 161     129.312 277.178  43.527  1.00  0.00           C  
ATOM   2442  O   ARG A 161     130.395 277.502  43.040  1.00  0.00           O  
ATOM   2443  CB  ARG A 161     129.286 275.475  45.336  1.00  0.00           C  
ATOM   2444  CG  ARG A 161     129.486 275.142  46.806  1.00  0.00           C  
ATOM   2445  CD  ARG A 161     129.654 273.681  47.020  1.00  0.00           C  
ATOM   2446  NE  ARG A 161     128.421 272.951  46.776  1.00  0.00           N  
ATOM   2447  CZ  ARG A 161     128.333 271.611  46.669  1.00  0.00           C  
ATOM   2448  NH1 ARG A 161     129.413 270.871  46.786  1.00  0.00           N  
ATOM   2449  NH2 ARG A 161     127.162 271.042  46.446  1.00  0.00           N  
ATOM   2450  H   ARG A 161     127.203 276.841  45.870  1.00  0.00           H  
ATOM   2451  HA  ARG A 161     129.974 277.487  45.535  1.00  0.00           H  
ATOM   2452 1HB  ARG A 161     128.387 274.960  45.001  1.00  0.00           H  
ATOM   2453 2HB  ARG A 161     130.128 275.056  44.786  1.00  0.00           H  
ATOM   2454 1HG  ARG A 161     130.378 275.647  47.176  1.00  0.00           H  
ATOM   2455 2HG  ARG A 161     128.617 275.474  47.376  1.00  0.00           H  
ATOM   2456 1HD  ARG A 161     130.416 273.300  46.341  1.00  0.00           H  
ATOM   2457 2HD  ARG A 161     129.961 273.498  48.049  1.00  0.00           H  
ATOM   2458  HE  ARG A 161     127.568 273.488  46.681  1.00  0.00           H  
ATOM   2459 1HH1 ARG A 161     130.308 271.306  46.956  1.00  0.00           H  
ATOM   2460 2HH1 ARG A 161     129.347 269.866  46.705  1.00  0.00           H  
ATOM   2461 1HH2 ARG A 161     126.331 271.611  46.356  1.00  0.00           H  
ATOM   2462 2HH2 ARG A 161     127.096 270.038  46.366  1.00  0.00           H  
ATOM   2463  N   LEU A 162     128.106 276.965  42.842  1.00  0.00           N  
ATOM   2464  CA  LEU A 162     127.955 277.064  41.400  1.00  0.00           C  
ATOM   2465  C   LEU A 162     128.142 278.519  40.988  1.00  0.00           C  
ATOM   2466  O   LEU A 162     128.711 278.809  39.936  1.00  0.00           O  
ATOM   2467  CB  LEU A 162     126.577 276.556  40.959  1.00  0.00           C  
ATOM   2468  CG  LEU A 162     126.338 275.050  41.127  1.00  0.00           C  
ATOM   2469  CD1 LEU A 162     124.863 274.742  40.912  1.00  0.00           C  
ATOM   2470  CD2 LEU A 162     127.206 274.285  40.138  1.00  0.00           C  
ATOM   2471  H   LEU A 162     127.302 276.729  43.406  1.00  0.00           H  
ATOM   2472  HA  LEU A 162     128.728 276.457  40.929  1.00  0.00           H  
ATOM   2473 1HB  LEU A 162     125.814 277.078  41.534  1.00  0.00           H  
ATOM   2474 2HB  LEU A 162     126.438 276.798  39.905  1.00  0.00           H  
ATOM   2475  HG  LEU A 162     126.597 274.751  42.143  1.00  0.00           H  
ATOM   2476 1HD1 LEU A 162     124.693 273.671  41.032  1.00  0.00           H  
ATOM   2477 2HD1 LEU A 162     124.267 275.286  41.645  1.00  0.00           H  
ATOM   2478 3HD1 LEU A 162     124.570 275.045  39.908  1.00  0.00           H  
ATOM   2479 1HD2 LEU A 162     127.037 273.214  40.258  1.00  0.00           H  
ATOM   2480 2HD2 LEU A 162     126.947 274.581  39.121  1.00  0.00           H  
ATOM   2481 3HD2 LEU A 162     128.256 274.509  40.325  1.00  0.00           H  
ATOM   2482  N   ILE A 163     127.650 279.424  41.838  1.00  0.00           N  
ATOM   2483  CA  ILE A 163     127.834 280.840  41.645  1.00  0.00           C  
ATOM   2484  C   ILE A 163     129.294 281.219  41.806  1.00  0.00           C  
ATOM   2485  O   ILE A 163     129.838 281.985  41.010  1.00  0.00           O  
ATOM   2486  CB  ILE A 163     126.974 281.644  42.636  1.00  0.00           C  
ATOM   2487  CG1 ILE A 163     125.488 281.487  42.304  1.00  0.00           C  
ATOM   2488  CG2 ILE A 163     127.374 283.112  42.618  1.00  0.00           C  
ATOM   2489  CD1 ILE A 163     124.563 281.966  43.399  1.00  0.00           C  
ATOM   2490  H   ILE A 163     127.132 279.101  42.643  1.00  0.00           H  
ATOM   2491  HA  ILE A 163     127.524 281.094  40.631  1.00  0.00           H  
ATOM   2492  HB  ILE A 163     127.115 281.251  43.642  1.00  0.00           H  
ATOM   2493 1HG1 ILE A 163     125.258 282.042  41.395  1.00  0.00           H  
ATOM   2494 2HG1 ILE A 163     125.268 280.437  42.108  1.00  0.00           H  
ATOM   2495 1HG2 ILE A 163     126.755 283.666  43.324  1.00  0.00           H  
ATOM   2496 2HG2 ILE A 163     128.421 283.207  42.901  1.00  0.00           H  
ATOM   2497 3HG2 ILE A 163     127.231 283.516  41.616  1.00  0.00           H  
ATOM   2498 1HD1 ILE A 163     123.527 281.821  43.090  1.00  0.00           H  
ATOM   2499 2HD1 ILE A 163     124.752 281.397  44.310  1.00  0.00           H  
ATOM   2500 3HD1 ILE A 163     124.740 283.024  43.587  1.00  0.00           H  
ATOM   2501  N   GLU A 164     129.961 280.692  42.841  1.00  0.00           N  
ATOM   2502  CA  GLU A 164     131.345 281.078  43.075  1.00  0.00           C  
ATOM   2503  C   GLU A 164     132.279 280.626  41.946  1.00  0.00           C  
ATOM   2504  O   GLU A 164     133.199 281.348  41.563  1.00  0.00           O  
ATOM   2505  CB  GLU A 164     131.828 280.499  44.407  1.00  0.00           C  
ATOM   2506  CG  GLU A 164     131.297 281.223  45.636  1.00  0.00           C  
ATOM   2507  CD  GLU A 164     131.852 282.612  45.782  1.00  0.00           C  
ATOM   2508  OE1 GLU A 164     133.050 282.759  45.758  1.00  0.00           O  
ATOM   2509  OE2 GLU A 164     131.076 283.529  45.918  1.00  0.00           O  
ATOM   2510  H   GLU A 164     129.522 280.030  43.465  1.00  0.00           H  
ATOM   2511  HA  GLU A 164     131.398 282.166  43.120  1.00  0.00           H  
ATOM   2512 1HB  GLU A 164     131.529 279.453  44.479  1.00  0.00           H  
ATOM   2513 2HB  GLU A 164     132.917 280.531  44.444  1.00  0.00           H  
ATOM   2514 1HG  GLU A 164     130.211 281.283  45.568  1.00  0.00           H  
ATOM   2515 2HG  GLU A 164     131.546 280.642  46.523  1.00  0.00           H  
ATOM   2516  N   ILE A 165     132.062 279.424  41.392  1.00  0.00           N  
ATOM   2517  CA  ILE A 165     132.987 278.959  40.365  1.00  0.00           C  
ATOM   2518  C   ILE A 165     132.797 279.791  39.105  1.00  0.00           C  
ATOM   2519  O   ILE A 165     133.753 280.056  38.375  1.00  0.00           O  
ATOM   2520  CB  ILE A 165     132.773 277.468  40.047  1.00  0.00           C  
ATOM   2521  CG1 ILE A 165     134.005 276.889  39.346  1.00  0.00           C  
ATOM   2522  CG2 ILE A 165     131.531 277.279  39.190  1.00  0.00           C  
ATOM   2523  CD1 ILE A 165     134.101 275.383  39.425  1.00  0.00           C  
ATOM   2524  H   ILE A 165     131.287 278.834  41.660  1.00  0.00           H  
ATOM   2525  HA  ILE A 165     134.005 279.081  40.735  1.00  0.00           H  
ATOM   2526  HB  ILE A 165     132.649 276.912  40.977  1.00  0.00           H  
ATOM   2527 1HG1 ILE A 165     133.993 277.176  38.295  1.00  0.00           H  
ATOM   2528 2HG1 ILE A 165     134.907 277.311  39.789  1.00  0.00           H  
ATOM   2529 1HG2 ILE A 165     131.395 276.220  38.974  1.00  0.00           H  
ATOM   2530 2HG2 ILE A 165     130.660 277.655  39.725  1.00  0.00           H  
ATOM   2531 3HG2 ILE A 165     131.648 277.828  38.255  1.00  0.00           H  
ATOM   2532 1HD1 ILE A 165     135.000 275.048  38.907  1.00  0.00           H  
ATOM   2533 2HD1 ILE A 165     134.150 275.075  40.471  1.00  0.00           H  
ATOM   2534 3HD1 ILE A 165     133.225 274.937  38.956  1.00  0.00           H  
ATOM   2535  N   LEU A 166     131.554 280.221  38.822  1.00  0.00           N  
ATOM   2536  CA  LEU A 166     131.349 281.050  37.653  1.00  0.00           C  
ATOM   2537  C   LEU A 166     131.866 282.467  37.888  1.00  0.00           C  
ATOM   2538  O   LEU A 166     132.305 283.141  36.956  1.00  0.00           O  
ATOM   2539  CB  LEU A 166     129.859 281.090  37.291  1.00  0.00           C  
ATOM   2540  CG  LEU A 166     129.497 281.922  36.054  1.00  0.00           C  
ATOM   2541  CD1 LEU A 166     130.278 281.411  34.852  1.00  0.00           C  
ATOM   2542  CD2 LEU A 166     127.998 281.839  35.808  1.00  0.00           C  
ATOM   2543  H   LEU A 166     130.762 279.982  39.401  1.00  0.00           H  
ATOM   2544  HA  LEU A 166     131.901 280.616  36.820  1.00  0.00           H  
ATOM   2545 1HB  LEU A 166     129.517 280.071  37.117  1.00  0.00           H  
ATOM   2546 2HB  LEU A 166     129.306 281.496  38.138  1.00  0.00           H  
ATOM   2547  HG  LEU A 166     129.781 282.961  36.219  1.00  0.00           H  
ATOM   2548 1HD1 LEU A 166     130.021 282.002  33.973  1.00  0.00           H  
ATOM   2549 2HD1 LEU A 166     131.347 281.500  35.048  1.00  0.00           H  
ATOM   2550 3HD1 LEU A 166     130.027 280.366  34.672  1.00  0.00           H  
ATOM   2551 1HD2 LEU A 166     127.740 282.431  34.929  1.00  0.00           H  
ATOM   2552 2HD2 LEU A 166     127.713 280.800  35.642  1.00  0.00           H  
ATOM   2553 3HD2 LEU A 166     127.464 282.226  36.676  1.00  0.00           H  
ATOM   2554  N   LYS A 167     131.831 282.966  39.136  1.00  0.00           N  
ATOM   2555  CA  LYS A 167     132.490 284.236  39.443  1.00  0.00           C  
ATOM   2556  C   LYS A 167     133.973 284.191  39.068  1.00  0.00           C  
ATOM   2557  O   LYS A 167     134.487 285.160  38.490  1.00  0.00           O  
ATOM   2558  CB  LYS A 167     132.332 284.578  40.925  1.00  0.00           C  
ATOM   2559  CG  LYS A 167     130.991 285.203  41.287  1.00  0.00           C  
ATOM   2560  CD  LYS A 167     130.789 285.244  42.794  1.00  0.00           C  
ATOM   2561  CE  LYS A 167     131.951 285.936  43.490  1.00  0.00           C  
ATOM   2562  NZ  LYS A 167     131.688 286.145  44.940  1.00  0.00           N  
ATOM   2563  H   LYS A 167     131.310 282.473  39.867  1.00  0.00           H  
ATOM   2564  HA  LYS A 167     132.019 285.017  38.848  1.00  0.00           H  
ATOM   2565 1HB  LYS A 167     132.451 283.674  41.522  1.00  0.00           H  
ATOM   2566 2HB  LYS A 167     133.116 285.273  41.224  1.00  0.00           H  
ATOM   2567 1HG  LYS A 167     130.945 286.220  40.894  1.00  0.00           H  
ATOM   2568 2HG  LYS A 167     130.186 284.623  40.837  1.00  0.00           H  
ATOM   2569 1HD  LYS A 167     129.867 285.781  43.023  1.00  0.00           H  
ATOM   2570 2HD  LYS A 167     130.702 284.228  43.177  1.00  0.00           H  
ATOM   2571 1HE  LYS A 167     132.852 285.334  43.380  1.00  0.00           H  
ATOM   2572 2HE  LYS A 167     132.130 286.905  43.024  1.00  0.00           H  
ATOM   2573 1HZ  LYS A 167     132.480 286.606  45.364  1.00  0.00           H  
ATOM   2574 2HZ  LYS A 167     130.864 286.719  45.054  1.00  0.00           H  
ATOM   2575 3HZ  LYS A 167     131.539 285.251  45.387  1.00  0.00           H  
ATOM   2576  N   ILE A 168     134.657 283.074  39.357  1.00  0.00           N  
ATOM   2577  CA  ILE A 168     136.077 282.952  39.027  1.00  0.00           C  
ATOM   2578  C   ILE A 168     136.235 282.914  37.505  1.00  0.00           C  
ATOM   2579  O   ILE A 168     137.070 283.629  36.928  1.00  0.00           O  
ATOM   2580  CB  ILE A 168     136.695 281.689  39.654  1.00  0.00           C  
ATOM   2581  CG1 ILE A 168     136.727 281.810  41.180  1.00  0.00           C  
ATOM   2582  CG2 ILE A 168     138.095 281.453  39.107  1.00  0.00           C  
ATOM   2583  CD1 ILE A 168     136.993 280.503  41.891  1.00  0.00           C  
ATOM   2584  H   ILE A 168     134.188 282.321  39.878  1.00  0.00           H  
ATOM   2585  HA  ILE A 168     136.604 283.823  39.414  1.00  0.00           H  
ATOM   2586  HB  ILE A 168     136.074 280.825  39.419  1.00  0.00           H  
ATOM   2587 1HG1 ILE A 168     137.498 282.522  41.472  1.00  0.00           H  
ATOM   2588 2HG1 ILE A 168     135.772 282.201  41.533  1.00  0.00           H  
ATOM   2589 1HG2 ILE A 168     138.517 280.557  39.561  1.00  0.00           H  
ATOM   2590 2HG2 ILE A 168     138.046 281.324  38.027  1.00  0.00           H  
ATOM   2591 3HG2 ILE A 168     138.726 282.311  39.341  1.00  0.00           H  
ATOM   2592 1HD1 ILE A 168     137.000 280.670  42.969  1.00  0.00           H  
ATOM   2593 2HD1 ILE A 168     136.211 279.786  41.640  1.00  0.00           H  
ATOM   2594 3HD1 ILE A 168     137.960 280.111  41.580  1.00  0.00           H  
ATOM   2595  N   ILE A 169     135.383 282.127  36.835  1.00  0.00           N  
ATOM   2596  CA  ILE A 169     135.470 282.037  35.387  1.00  0.00           C  
ATOM   2597  C   ILE A 169     135.169 283.394  34.766  1.00  0.00           C  
ATOM   2598  O   ILE A 169     135.930 283.862  33.922  1.00  0.00           O  
ATOM   2599  CB  ILE A 169     134.507 280.981  34.794  1.00  0.00           C  
ATOM   2600  CG1 ILE A 169     134.945 279.580  35.215  1.00  0.00           C  
ATOM   2601  CG2 ILE A 169     134.518 281.104  33.262  1.00  0.00           C  
ATOM   2602  CD1 ILE A 169     133.927 278.460  34.970  1.00  0.00           C  
ATOM   2603  H   ILE A 169     134.720 281.547  37.364  1.00  0.00           H  
ATOM   2604  HA  ILE A 169     136.490 281.759  35.120  1.00  0.00           H  
ATOM   2605  HB  ILE A 169     133.498 281.143  35.173  1.00  0.00           H  
ATOM   2606 1HG1 ILE A 169     135.837 279.350  34.664  1.00  0.00           H  
ATOM   2607 2HG1 ILE A 169     135.183 279.598  36.280  1.00  0.00           H  
ATOM   2608 1HG2 ILE A 169     133.874 280.392  32.831  1.00  0.00           H  
ATOM   2609 2HG2 ILE A 169     134.187 282.086  32.968  1.00  0.00           H  
ATOM   2610 3HG2 ILE A 169     135.523 280.945  32.890  1.00  0.00           H  
ATOM   2611 1HD1 ILE A 169     134.354 277.518  35.308  1.00  0.00           H  
ATOM   2612 2HD1 ILE A 169     133.020 278.667  35.537  1.00  0.00           H  
ATOM   2613 3HD1 ILE A 169     133.686 278.381  33.920  1.00  0.00           H  
ATOM   2614  N   ALA A 170     134.098 284.068  35.191  1.00  0.00           N  
ATOM   2615  CA  ALA A 170     133.748 285.331  34.559  1.00  0.00           C  
ATOM   2616  C   ALA A 170     134.841 286.375  34.701  1.00  0.00           C  
ATOM   2617  O   ALA A 170     135.087 287.130  33.754  1.00  0.00           O  
ATOM   2618  CB  ALA A 170     132.444 285.861  35.139  1.00  0.00           C  
ATOM   2619  H   ALA A 170     133.502 283.667  35.917  1.00  0.00           H  
ATOM   2620  HA  ALA A 170     133.599 285.141  33.496  1.00  0.00           H  
ATOM   2621 1HB  ALA A 170     132.186 286.802  34.653  1.00  0.00           H  
ATOM   2622 2HB  ALA A 170     131.649 285.135  34.971  1.00  0.00           H  
ATOM   2623 3HB  ALA A 170     132.564 286.027  36.208  1.00  0.00           H  
ATOM   2624  N   LYS A 171     135.504 286.436  35.865  1.00  0.00           N  
ATOM   2625  CA  LYS A 171     136.576 287.410  36.011  1.00  0.00           C  
ATOM   2626  C   LYS A 171     137.776 287.058  35.134  1.00  0.00           C  
ATOM   2627  O   LYS A 171     138.377 287.953  34.518  1.00  0.00           O  
ATOM   2628  CB  LYS A 171     137.006 287.510  37.476  1.00  0.00           C  
ATOM   2629  CG  LYS A 171     135.978 288.163  38.390  1.00  0.00           C  
ATOM   2630  CD  LYS A 171     136.504 288.289  39.812  1.00  0.00           C  
ATOM   2631  CE  LYS A 171     135.418 288.770  40.764  1.00  0.00           C  
ATOM   2632  NZ  LYS A 171     134.859 290.085  40.351  1.00  0.00           N  
ATOM   2633  H   LYS A 171     135.218 285.832  36.645  1.00  0.00           H  
ATOM   2634  HA  LYS A 171     136.200 288.380  35.695  1.00  0.00           H  
ATOM   2635 1HB  LYS A 171     137.213 286.513  37.863  1.00  0.00           H  
ATOM   2636 2HB  LYS A 171     137.929 288.087  37.545  1.00  0.00           H  
ATOM   2637 1HG  LYS A 171     135.733 289.156  38.013  1.00  0.00           H  
ATOM   2638 2HG  LYS A 171     135.068 287.563  38.400  1.00  0.00           H  
ATOM   2639 1HD  LYS A 171     136.870 287.319  40.152  1.00  0.00           H  
ATOM   2640 2HD  LYS A 171     137.331 288.998  39.832  1.00  0.00           H  
ATOM   2641 1HE  LYS A 171     134.612 288.039  40.794  1.00  0.00           H  
ATOM   2642 2HE  LYS A 171     135.831 288.864  41.768  1.00  0.00           H  
ATOM   2643 1HZ  LYS A 171     134.145 290.369  41.006  1.00  0.00           H  
ATOM   2644 2HZ  LYS A 171     135.596 290.776  40.337  1.00  0.00           H  
ATOM   2645 3HZ  LYS A 171     134.456 290.006  39.428  1.00  0.00           H  
ATOM   2646  N   THR A 172     138.101 285.762  35.026  1.00  0.00           N  
ATOM   2647  CA  THR A 172     139.177 285.353  34.133  1.00  0.00           C  
ATOM   2648  C   THR A 172     138.809 285.673  32.674  1.00  0.00           C  
ATOM   2649  O   THR A 172     139.658 286.135  31.921  1.00  0.00           O  
ATOM   2650  CB  THR A 172     139.612 283.878  34.352  1.00  0.00           C  
ATOM   2651  OG1 THR A 172     140.085 283.733  35.696  1.00  0.00           O  
ATOM   2652  CG2 THR A 172     140.774 283.546  33.441  1.00  0.00           C  
ATOM   2653  H   THR A 172     137.630 285.060  35.620  1.00  0.00           H  
ATOM   2654  HA  THR A 172     140.053 285.950  34.379  1.00  0.00           H  
ATOM   2655  HB  THR A 172     138.769 283.206  34.172  1.00  0.00           H  
ATOM   2656  HG1 THR A 172     140.444 282.821  35.838  1.00  0.00           H  
ATOM   2657 1HG2 THR A 172     141.092 282.515  33.619  1.00  0.00           H  
ATOM   2658 2HG2 THR A 172     140.488 283.652  32.449  1.00  0.00           H  
ATOM   2659 3HG2 THR A 172     141.603 284.218  33.648  1.00  0.00           H  
ATOM   2660  N   VAL A 173     137.551 285.465  32.282  1.00  0.00           N  
ATOM   2661  CA  VAL A 173     137.093 285.774  30.922  1.00  0.00           C  
ATOM   2662  C   VAL A 173     137.287 287.237  30.573  1.00  0.00           C  
ATOM   2663  O   VAL A 173     137.731 287.569  29.458  1.00  0.00           O  
ATOM   2664  CB  VAL A 173     135.603 285.418  30.767  1.00  0.00           C  
ATOM   2665  CG1 VAL A 173     135.032 286.054  29.508  1.00  0.00           C  
ATOM   2666  CG2 VAL A 173     135.433 283.907  30.732  1.00  0.00           C  
ATOM   2667  H   VAL A 173     136.901 285.056  32.954  1.00  0.00           H  
ATOM   2668  HA  VAL A 173     137.667 285.182  30.223  1.00  0.00           H  
ATOM   2669  HB  VAL A 173     135.051 285.827  31.613  1.00  0.00           H  
ATOM   2670 1HG1 VAL A 173     133.978 285.792  29.414  1.00  0.00           H  
ATOM   2671 2HG1 VAL A 173     135.132 287.138  29.571  1.00  0.00           H  
ATOM   2672 3HG1 VAL A 173     135.575 285.688  28.637  1.00  0.00           H  
ATOM   2673 1HG2 VAL A 173     134.377 283.662  30.623  1.00  0.00           H  
ATOM   2674 2HG2 VAL A 173     135.990 283.497  29.889  1.00  0.00           H  
ATOM   2675 3HG2 VAL A 173     135.811 283.477  31.660  1.00  0.00           H  
ATOM   2676  N   ARG A 174     136.947 288.122  31.506  1.00  0.00           N  
ATOM   2677  CA  ARG A 174     137.107 289.539  31.254  1.00  0.00           C  
ATOM   2678  C   ARG A 174     138.585 289.913  31.134  1.00  0.00           C  
ATOM   2679  O   ARG A 174     138.944 290.732  30.285  1.00  0.00           O  
ATOM   2680  CB  ARG A 174     136.463 290.352  32.368  1.00  0.00           C  
ATOM   2681  CG  ARG A 174     135.018 290.754  32.113  1.00  0.00           C  
ATOM   2682  CD  ARG A 174     134.097 289.595  32.233  1.00  0.00           C  
ATOM   2683  NE  ARG A 174     132.748 289.928  31.802  1.00  0.00           N  
ATOM   2684  CZ  ARG A 174     131.748 289.037  31.663  1.00  0.00           C  
ATOM   2685  NH1 ARG A 174     131.959 287.766  31.924  1.00  0.00           N  
ATOM   2686  NH2 ARG A 174     130.554 289.441  31.265  1.00  0.00           N  
ATOM   2687  H   ARG A 174     136.544 287.784  32.388  1.00  0.00           H  
ATOM   2688  HA  ARG A 174     136.615 289.772  30.309  1.00  0.00           H  
ATOM   2689 1HB  ARG A 174     136.487 289.781  33.295  1.00  0.00           H  
ATOM   2690 2HB  ARG A 174     137.035 291.265  32.530  1.00  0.00           H  
ATOM   2691 1HG  ARG A 174     134.717 291.508  32.840  1.00  0.00           H  
ATOM   2692 2HG  ARG A 174     134.926 291.163  31.106  1.00  0.00           H  
ATOM   2693 1HD  ARG A 174     134.460 288.776  31.613  1.00  0.00           H  
ATOM   2694 2HD  ARG A 174     134.052 289.271  33.272  1.00  0.00           H  
ATOM   2695  HE  ARG A 174     132.548 290.897  31.592  1.00  0.00           H  
ATOM   2696 1HH1 ARG A 174     132.871 287.457  32.228  1.00  0.00           H  
ATOM   2697 2HH1 ARG A 174     131.209 287.098  31.820  1.00  0.00           H  
ATOM   2698 1HH2 ARG A 174     130.392 290.418  31.064  1.00  0.00           H  
ATOM   2699 2HH2 ARG A 174     129.804 288.773  31.160  1.00  0.00           H  
ATOM   2700  N   LYS A 175     139.453 289.261  31.922  1.00  0.00           N  
ATOM   2701  CA  LYS A 175     140.897 289.475  31.820  1.00  0.00           C  
ATOM   2702  C   LYS A 175     141.478 288.903  30.518  1.00  0.00           C  
ATOM   2703  O   LYS A 175     142.385 289.492  29.924  1.00  0.00           O  
ATOM   2704  CB  LYS A 175     141.606 288.857  33.025  1.00  0.00           C  
ATOM   2705  CG  LYS A 175     141.372 289.592  34.338  1.00  0.00           C  
ATOM   2706  CD  LYS A 175     142.087 288.905  35.492  1.00  0.00           C  
ATOM   2707  CE  LYS A 175     141.850 289.636  36.805  1.00  0.00           C  
ATOM   2708  NZ  LYS A 175     142.526 288.961  37.947  1.00  0.00           N  
ATOM   2709  H   LYS A 175     139.086 288.646  32.658  1.00  0.00           H  
ATOM   2710  HA  LYS A 175     141.079 290.551  31.814  1.00  0.00           H  
ATOM   2711 1HB  LYS A 175     141.274 287.827  33.155  1.00  0.00           H  
ATOM   2712 2HB  LYS A 175     142.681 288.834  32.843  1.00  0.00           H  
ATOM   2713 1HG  LYS A 175     141.738 290.616  34.253  1.00  0.00           H  
ATOM   2714 2HG  LYS A 175     140.304 289.624  34.552  1.00  0.00           H  
ATOM   2715 1HD  LYS A 175     141.726 287.880  35.585  1.00  0.00           H  
ATOM   2716 2HD  LYS A 175     143.158 288.877  35.291  1.00  0.00           H  
ATOM   2717 1HE  LYS A 175     142.226 290.655  36.727  1.00  0.00           H  
ATOM   2718 2HE  LYS A 175     140.780 289.681  37.009  1.00  0.00           H  
ATOM   2719 1HZ  LYS A 175     142.344 289.475  38.798  1.00  0.00           H  
ATOM   2720 2HZ  LYS A 175     142.171 288.020  38.041  1.00  0.00           H  
ATOM   2721 3HZ  LYS A 175     143.521 288.930  37.779  1.00  0.00           H  
ATOM   2722  N   MET A 176     140.950 287.747  30.084  1.00  0.00           N  
ATOM   2723  CA  MET A 176     141.383 287.071  28.861  1.00  0.00           C  
ATOM   2724  C   MET A 176     140.917 287.805  27.603  1.00  0.00           C  
ATOM   2725  O   MET A 176     141.567 287.710  26.551  1.00  0.00           O  
ATOM   2726  CB  MET A 176     140.886 285.625  28.845  1.00  0.00           C  
ATOM   2727  CG  MET A 176     141.555 284.704  29.858  1.00  0.00           C  
ATOM   2728  SD  MET A 176     141.080 282.968  29.678  1.00  0.00           S  
ATOM   2729  CE  MET A 176     139.298 282.869  29.940  1.00  0.00           C  
ATOM   2730  H   MET A 176     140.245 287.301  30.665  1.00  0.00           H  
ATOM   2731  HA  MET A 176     142.468 287.058  28.852  1.00  0.00           H  
ATOM   2732 1HB  MET A 176     139.832 285.633  29.074  1.00  0.00           H  
ATOM   2733 2HB  MET A 176     141.013 285.196  27.857  1.00  0.00           H  
ATOM   2734 1HG  MET A 176     142.629 284.766  29.703  1.00  0.00           H  
ATOM   2735 2HG  MET A 176     141.368 285.026  30.851  1.00  0.00           H  
ATOM   2736 1HE  MET A 176     138.984 281.850  29.822  1.00  0.00           H  
ATOM   2737 2HE  MET A 176     139.026 283.212  30.920  1.00  0.00           H  
ATOM   2738 3HE  MET A 176     138.807 283.462  29.222  1.00  0.00           H  
ATOM   2739  N   GLY A 177     139.805 288.548  27.694  1.00  0.00           N  
ATOM   2740  CA  GLY A 177     139.320 289.298  26.549  1.00  0.00           C  
ATOM   2741  C   GLY A 177     138.576 288.397  25.579  1.00  0.00           C  
ATOM   2742  O   GLY A 177     138.658 288.573  24.362  1.00  0.00           O  
ATOM   2743  H   GLY A 177     139.249 288.548  28.555  1.00  0.00           H  
ATOM   2744 1HA  GLY A 177     138.659 290.093  26.899  1.00  0.00           H  
ATOM   2745 2HA  GLY A 177     140.159 289.773  26.045  1.00  0.00           H  
ATOM   2746  N   VAL A 178     137.871 287.410  26.121  1.00  0.00           N  
ATOM   2747  CA  VAL A 178     137.166 286.434  25.291  1.00  0.00           C  
ATOM   2748  C   VAL A 178     135.678 286.446  25.622  1.00  0.00           C  
ATOM   2749  O   VAL A 178     135.268 287.099  26.583  1.00  0.00           O  
ATOM   2750  CB  VAL A 178     137.733 285.020  25.513  1.00  0.00           C  
ATOM   2751  CG1 VAL A 178     139.214 284.979  25.165  1.00  0.00           C  
ATOM   2752  CG2 VAL A 178     137.507 284.592  26.955  1.00  0.00           C  
ATOM   2753  H   VAL A 178     137.833 287.375  27.146  1.00  0.00           H  
ATOM   2754  HA  VAL A 178     137.282 286.714  24.243  1.00  0.00           H  
ATOM   2755  HB  VAL A 178     137.226 284.325  24.843  1.00  0.00           H  
ATOM   2756 1HG1 VAL A 178     139.598 283.971  25.328  1.00  0.00           H  
ATOM   2757 2HG1 VAL A 178     139.349 285.253  24.119  1.00  0.00           H  
ATOM   2758 3HG1 VAL A 178     139.756 285.680  25.798  1.00  0.00           H  
ATOM   2759 1HG2 VAL A 178     137.910 283.591  27.105  1.00  0.00           H  
ATOM   2760 2HG2 VAL A 178     138.009 285.290  27.625  1.00  0.00           H  
ATOM   2761 3HG2 VAL A 178     136.438 284.589  27.170  1.00  0.00           H  
ATOM   2762  N   THR A 179     134.863 285.792  24.791  1.00  0.00           N  
ATOM   2763  CA  THR A 179     133.416 285.878  24.952  1.00  0.00           C  
ATOM   2764  C   THR A 179     132.783 284.710  25.685  1.00  0.00           C  
ATOM   2765  O   THR A 179     132.963 283.553  25.312  1.00  0.00           O  
ATOM   2766  CB  THR A 179     132.736 286.019  23.578  1.00  0.00           C  
ATOM   2767  OG1 THR A 179     133.173 287.231  22.948  1.00  0.00           O  
ATOM   2768  CG2 THR A 179     131.224 286.047  23.731  1.00  0.00           C  
ATOM   2769  H   THR A 179     135.245 285.211  24.037  1.00  0.00           H  
ATOM   2770  HA  THR A 179     133.194 286.782  25.520  1.00  0.00           H  
ATOM   2771  HB  THR A 179     133.016 285.177  22.945  1.00  0.00           H  
ATOM   2772  HG1 THR A 179     134.108 287.165  22.742  1.00  0.00           H  
ATOM   2773 1HG2 THR A 179     130.760 286.147  22.749  1.00  0.00           H  
ATOM   2774 2HG2 THR A 179     130.887 285.122  24.198  1.00  0.00           H  
ATOM   2775 3HG2 THR A 179     130.937 286.894  24.354  1.00  0.00           H  
ATOM   2776  N   MET A 180     131.996 285.009  26.714  1.00  0.00           N  
ATOM   2777  CA  MET A 180     131.362 283.951  27.490  1.00  0.00           C  
ATOM   2778  C   MET A 180     129.893 284.180  27.765  1.00  0.00           C  
ATOM   2779  O   MET A 180     129.462 285.301  28.042  1.00  0.00           O  
ATOM   2780  CB  MET A 180     132.106 283.774  28.813  1.00  0.00           C  
ATOM   2781  CG  MET A 180     131.545 282.680  29.709  1.00  0.00           C  
ATOM   2782  SD  MET A 180     130.250 283.280  30.813  1.00  0.00           S  
ATOM   2783  CE  MET A 180     131.231 283.943  32.156  1.00  0.00           C  
ATOM   2784  H   MET A 180     131.843 285.980  26.953  1.00  0.00           H  
ATOM   2785  HA  MET A 180     131.436 283.025  26.926  1.00  0.00           H  
ATOM   2786 1HB  MET A 180     133.151 283.539  28.613  1.00  0.00           H  
ATOM   2787 2HB  MET A 180     132.082 284.710  29.372  1.00  0.00           H  
ATOM   2788 1HG  MET A 180     131.130 281.882  29.094  1.00  0.00           H  
ATOM   2789 2HG  MET A 180     132.347 282.260  30.316  1.00  0.00           H  
ATOM   2790 1HE  MET A 180     130.571 284.353  32.921  1.00  0.00           H  
ATOM   2791 2HE  MET A 180     131.840 283.148  32.589  1.00  0.00           H  
ATOM   2792 3HE  MET A 180     131.882 284.732  31.777  1.00  0.00           H  
ATOM   2793  N   ASP A 181     129.149 283.078  27.776  1.00  0.00           N  
ATOM   2794  CA  ASP A 181     127.760 283.068  28.201  1.00  0.00           C  
ATOM   2795  C   ASP A 181     127.486 281.722  28.872  1.00  0.00           C  
ATOM   2796  O   ASP A 181     128.347 280.840  28.899  1.00  0.00           O  
ATOM   2797  CB  ASP A 181     126.814 283.285  27.018  1.00  0.00           C  
ATOM   2798  CG  ASP A 181     125.474 283.879  27.432  1.00  0.00           C  
ATOM   2799  OD1 ASP A 181     125.109 283.732  28.574  1.00  0.00           O  
ATOM   2800  OD2 ASP A 181     124.830 284.475  26.602  1.00  0.00           O  
ATOM   2801  H   ASP A 181     129.579 282.216  27.427  1.00  0.00           H  
ATOM   2802  HA  ASP A 181     127.588 283.869  28.918  1.00  0.00           H  
ATOM   2803 1HB  ASP A 181     127.283 283.952  26.294  1.00  0.00           H  
ATOM   2804 2HB  ASP A 181     126.633 282.333  26.517  1.00  0.00           H  
ATOM   2805  N   VAL A 182     126.270 281.533  29.382  1.00  0.00           N  
ATOM   2806  CA  VAL A 182     126.009 280.296  30.116  1.00  0.00           C  
ATOM   2807  C   VAL A 182     124.649 279.747  29.695  1.00  0.00           C  
ATOM   2808  O   VAL A 182     123.776 280.477  29.233  1.00  0.00           O  
ATOM   2809  CB  VAL A 182     126.026 280.543  31.636  1.00  0.00           C  
ATOM   2810  CG1 VAL A 182     127.409 280.987  32.088  1.00  0.00           C  
ATOM   2811  CG2 VAL A 182     124.979 281.584  32.003  1.00  0.00           C  
ATOM   2812  H   VAL A 182     125.552 282.228  29.274  1.00  0.00           H  
ATOM   2813  HA  VAL A 182     126.755 279.553  29.859  1.00  0.00           H  
ATOM   2814  HB  VAL A 182     125.805 279.608  32.150  1.00  0.00           H  
ATOM   2815 1HG1 VAL A 182     127.403 281.158  33.165  1.00  0.00           H  
ATOM   2816 2HG1 VAL A 182     128.137 280.212  31.848  1.00  0.00           H  
ATOM   2817 3HG1 VAL A 182     127.680 281.911  31.577  1.00  0.00           H  
ATOM   2818 1HG2 VAL A 182     124.996 281.753  33.079  1.00  0.00           H  
ATOM   2819 2HG2 VAL A 182     125.197 282.518  31.485  1.00  0.00           H  
ATOM   2820 3HG2 VAL A 182     123.992 281.227  31.708  1.00  0.00           H  
ATOM   2821  N   ARG A 183     124.496 278.445  29.899  1.00  0.00           N  
ATOM   2822  CA  ARG A 183     123.261 277.713  29.672  1.00  0.00           C  
ATOM   2823  C   ARG A 183     123.022 276.720  30.814  1.00  0.00           C  
ATOM   2824  O   ARG A 183     123.140 275.505  30.644  1.00  0.00           O  
ATOM   2825  CB  ARG A 183     123.311 276.971  28.344  1.00  0.00           C  
ATOM   2826  CG  ARG A 183     123.387 277.863  27.116  1.00  0.00           C  
ATOM   2827  CD  ARG A 183     123.311 277.074  25.859  1.00  0.00           C  
ATOM   2828  NE  ARG A 183     124.482 276.230  25.677  1.00  0.00           N  
ATOM   2829  CZ  ARG A 183     124.589 275.260  24.748  1.00  0.00           C  
ATOM   2830  NH1 ARG A 183     123.590 275.024  23.926  1.00  0.00           N  
ATOM   2831  NH2 ARG A 183     125.698 274.546  24.663  1.00  0.00           N  
ATOM   2832  H   ARG A 183     125.325 277.924  30.180  1.00  0.00           H  
ATOM   2833  HA  ARG A 183     122.417 278.398  29.629  1.00  0.00           H  
ATOM   2834 1HB  ARG A 183     124.178 276.313  28.328  1.00  0.00           H  
ATOM   2835 2HB  ARG A 183     122.424 276.345  28.244  1.00  0.00           H  
ATOM   2836 1HG  ARG A 183     122.556 278.569  27.127  1.00  0.00           H  
ATOM   2837 2HG  ARG A 183     124.330 278.410  27.121  1.00  0.00           H  
ATOM   2838 1HD  ARG A 183     122.430 276.434  25.884  1.00  0.00           H  
ATOM   2839 2HD  ARG A 183     123.244 277.751  25.008  1.00  0.00           H  
ATOM   2840  HE  ARG A 183     125.271 276.382  26.291  1.00  0.00           H  
ATOM   2841 1HH1 ARG A 183     122.743 275.570  23.991  1.00  0.00           H  
ATOM   2842 2HH1 ARG A 183     123.671 274.298  23.230  1.00  0.00           H  
ATOM   2843 1HH2 ARG A 183     126.465 274.728  25.295  1.00  0.00           H  
ATOM   2844 2HH2 ARG A 183     125.778 273.820  23.967  1.00  0.00           H  
ATOM   2845  N   PRO A 184     122.697 277.260  31.984  1.00  0.00           N  
ATOM   2846  CA  PRO A 184     122.459 276.505  33.213  1.00  0.00           C  
ATOM   2847  C   PRO A 184     121.083 275.842  33.248  1.00  0.00           C  
ATOM   2848  O   PRO A 184     120.167 276.272  32.545  1.00  0.00           O  
ATOM   2849  CB  PRO A 184     122.584 277.583  34.294  1.00  0.00           C  
ATOM   2850  CG  PRO A 184     122.100 278.826  33.630  1.00  0.00           C  
ATOM   2851  CD  PRO A 184     122.626 278.728  32.223  1.00  0.00           C  
ATOM   2852  HA  PRO A 184     123.212 275.722  33.290  1.00  0.00           H  
ATOM   2853 1HB  PRO A 184     121.983 277.306  35.173  1.00  0.00           H  
ATOM   2854 2HB  PRO A 184     123.629 277.658  34.631  1.00  0.00           H  
ATOM   2855 1HG  PRO A 184     121.002 278.875  33.669  1.00  0.00           H  
ATOM   2856 2HG  PRO A 184     122.476 279.712  34.162  1.00  0.00           H  
ATOM   2857 1HD  PRO A 184     121.923 279.218  31.533  1.00  0.00           H  
ATOM   2858 2HD  PRO A 184     123.617 279.201  32.167  1.00  0.00           H  
ATOM   2859  N   SER A 185     120.944 274.810  34.090  1.00  0.00           N  
ATOM   2860  CA  SER A 185     119.643 274.206  34.393  1.00  0.00           C  
ATOM   2861  C   SER A 185     119.706 273.401  35.689  1.00  0.00           C  
ATOM   2862  O   SER A 185     120.692 272.704  35.949  1.00  0.00           O  
ATOM   2863  CB  SER A 185     119.200 273.311  33.252  1.00  0.00           C  
ATOM   2864  OG  SER A 185     117.964 272.714  33.533  1.00  0.00           O  
ATOM   2865  H   SER A 185     121.779 274.442  34.557  1.00  0.00           H  
ATOM   2866  HA  SER A 185     118.914 275.007  34.525  1.00  0.00           H  
ATOM   2867 1HB  SER A 185     119.124 273.898  32.337  1.00  0.00           H  
ATOM   2868 2HB  SER A 185     119.949 272.538  33.084  1.00  0.00           H  
ATOM   2869  HG  SER A 185     117.754 272.169  32.771  1.00  0.00           H  
ATOM   2870  N   GLY A 186     118.658 273.465  36.508  1.00  0.00           N  
ATOM   2871  CA  GLY A 186     118.633 272.623  37.699  1.00  0.00           C  
ATOM   2872  C   GLY A 186     119.810 273.002  38.585  1.00  0.00           C  
ATOM   2873  O   GLY A 186     119.894 274.139  39.044  1.00  0.00           O  
ATOM   2874  H   GLY A 186     117.888 274.087  36.297  1.00  0.00           H  
ATOM   2875 1HA  GLY A 186     117.697 272.769  38.237  1.00  0.00           H  
ATOM   2876 2HA  GLY A 186     118.693 271.573  37.418  1.00  0.00           H  
ATOM   2877  N   THR A 187     120.705 272.041  38.844  1.00  0.00           N  
ATOM   2878  CA  THR A 187     121.882 272.275  39.681  1.00  0.00           C  
ATOM   2879  C   THR A 187     123.200 272.098  38.922  1.00  0.00           C  
ATOM   2880  O   THR A 187     124.246 271.782  39.516  1.00  0.00           O  
ATOM   2881  CB  THR A 187     121.871 271.339  40.903  1.00  0.00           C  
ATOM   2882  OG1 THR A 187     121.820 269.976  40.464  1.00  0.00           O  
ATOM   2883  CG2 THR A 187     120.668 271.629  41.787  1.00  0.00           C  
ATOM   2884  H   THR A 187     120.574 271.131  38.424  1.00  0.00           H  
ATOM   2885  HA  THR A 187     121.854 273.319  39.987  1.00  0.00           H  
ATOM   2886  HB  THR A 187     122.783 271.486  41.482  1.00  0.00           H  
ATOM   2887  HG1 THR A 187     122.122 269.401  41.171  1.00  0.00           H  
ATOM   2888 1HG2 THR A 187     120.677 270.959  42.646  1.00  0.00           H  
ATOM   2889 2HG2 THR A 187     120.710 272.662  42.132  1.00  0.00           H  
ATOM   2890 3HG2 THR A 187     119.753 271.475  41.216  1.00  0.00           H  
ATOM   2891  N   GLU A 188     123.140 272.268  37.598  1.00  0.00           N  
ATOM   2892  CA  GLU A 188     124.341 272.278  36.776  1.00  0.00           C  
ATOM   2893  C   GLU A 188     124.464 273.577  35.987  1.00  0.00           C  
ATOM   2894  O   GLU A 188     123.477 274.125  35.471  1.00  0.00           O  
ATOM   2895  CB  GLU A 188     124.338 271.086  35.817  1.00  0.00           C  
ATOM   2896  CG  GLU A 188     124.380 269.728  36.503  1.00  0.00           C  
ATOM   2897  CD  GLU A 188     124.404 268.582  35.530  1.00  0.00           C  
ATOM   2898  OE1 GLU A 188     124.309 268.826  34.351  1.00  0.00           O  
ATOM   2899  OE2 GLU A 188     124.518 267.460  35.966  1.00  0.00           O  
ATOM   2900  H   GLU A 188     122.234 272.443  37.146  1.00  0.00           H  
ATOM   2901  HA  GLU A 188     125.194 272.201  37.433  1.00  0.00           H  
ATOM   2902 1HB  GLU A 188     123.442 271.120  35.197  1.00  0.00           H  
ATOM   2903 2HB  GLU A 188     125.199 271.152  35.151  1.00  0.00           H  
ATOM   2904 1HG  GLU A 188     125.271 269.676  37.129  1.00  0.00           H  
ATOM   2905 2HG  GLU A 188     123.509 269.631  37.149  1.00  0.00           H  
ATOM   2906  N   VAL A 189     125.689 274.053  35.828  1.00  0.00           N  
ATOM   2907  CA  VAL A 189     125.872 275.229  35.000  1.00  0.00           C  
ATOM   2908  C   VAL A 189     126.749 274.861  33.836  1.00  0.00           C  
ATOM   2909  O   VAL A 189     127.793 274.241  34.028  1.00  0.00           O  
ATOM   2910  CB  VAL A 189     126.517 276.377  35.799  1.00  0.00           C  
ATOM   2911  CG1 VAL A 189     127.816 275.915  36.441  1.00  0.00           C  
ATOM   2912  CG2 VAL A 189     126.760 277.570  34.887  1.00  0.00           C  
ATOM   2913  H   VAL A 189     126.461 273.593  36.320  1.00  0.00           H  
ATOM   2914  HA  VAL A 189     124.915 275.579  34.633  1.00  0.00           H  
ATOM   2915  HB  VAL A 189     125.844 276.667  36.607  1.00  0.00           H  
ATOM   2916 1HG1 VAL A 189     128.258 276.739  37.002  1.00  0.00           H  
ATOM   2917 2HG1 VAL A 189     127.613 275.085  37.117  1.00  0.00           H  
ATOM   2918 3HG1 VAL A 189     128.510 275.592  35.666  1.00  0.00           H  
ATOM   2919 1HG2 VAL A 189     127.215 278.378  35.459  1.00  0.00           H  
ATOM   2920 2HG2 VAL A 189     127.427 277.278  34.076  1.00  0.00           H  
ATOM   2921 3HG2 VAL A 189     125.811 277.909  34.471  1.00  0.00           H  
ATOM   2922  N   GLU A 190     126.336 275.232  32.631  1.00  0.00           N  
ATOM   2923  CA  GLU A 190     127.179 275.026  31.470  1.00  0.00           C  
ATOM   2924  C   GLU A 190     127.712 276.365  31.008  1.00  0.00           C  
ATOM   2925  O   GLU A 190     126.962 277.300  30.698  1.00  0.00           O  
ATOM   2926  CB  GLU A 190     126.404 274.342  30.342  1.00  0.00           C  
ATOM   2927  CG  GLU A 190     127.228 274.063  29.092  1.00  0.00           C  
ATOM   2928  CD  GLU A 190     126.442 273.363  28.018  1.00  0.00           C  
ATOM   2929  OE1 GLU A 190     125.538 272.635  28.349  1.00  0.00           O  
ATOM   2930  OE2 GLU A 190     126.747 273.558  26.865  1.00  0.00           O  
ATOM   2931  H   GLU A 190     125.426 275.657  32.523  1.00  0.00           H  
ATOM   2932  HA  GLU A 190     128.037 274.415  31.750  1.00  0.00           H  
ATOM   2933 1HB  GLU A 190     126.005 273.392  30.698  1.00  0.00           H  
ATOM   2934 2HB  GLU A 190     125.558 274.964  30.052  1.00  0.00           H  
ATOM   2935 1HG  GLU A 190     127.600 275.008  28.697  1.00  0.00           H  
ATOM   2936 2HG  GLU A 190     128.086 273.451  29.365  1.00  0.00           H  
ATOM   2937  N   VAL A 191     129.022 276.461  30.966  1.00  0.00           N  
ATOM   2938  CA  VAL A 191     129.681 277.695  30.625  1.00  0.00           C  
ATOM   2939  C   VAL A 191     130.408 277.570  29.305  1.00  0.00           C  
ATOM   2940  O   VAL A 191     131.251 276.695  29.131  1.00  0.00           O  
ATOM   2941  CB  VAL A 191     130.681 278.090  31.728  1.00  0.00           C  
ATOM   2942  CG1 VAL A 191     131.266 279.466  31.449  1.00  0.00           C  
ATOM   2943  CG2 VAL A 191     129.994 278.061  33.085  1.00  0.00           C  
ATOM   2944  H   VAL A 191     129.578 275.648  31.241  1.00  0.00           H  
ATOM   2945  HA  VAL A 191     128.941 278.492  30.548  1.00  0.00           H  
ATOM   2946  HB  VAL A 191     131.510 277.382  31.725  1.00  0.00           H  
ATOM   2947 1HG1 VAL A 191     131.971 279.729  32.239  1.00  0.00           H  
ATOM   2948 2HG1 VAL A 191     131.784 279.454  30.491  1.00  0.00           H  
ATOM   2949 3HG1 VAL A 191     130.464 280.203  31.420  1.00  0.00           H  
ATOM   2950 1HG2 VAL A 191     130.707 278.340  33.860  1.00  0.00           H  
ATOM   2951 2HG2 VAL A 191     129.161 278.765  33.086  1.00  0.00           H  
ATOM   2952 3HG2 VAL A 191     129.619 277.056  33.282  1.00  0.00           H  
ATOM   2953  N   VAL A 192     130.103 278.452  28.371  1.00  0.00           N  
ATOM   2954  CA  VAL A 192     130.727 278.328  27.062  1.00  0.00           C  
ATOM   2955  C   VAL A 192     131.526 279.574  26.713  1.00  0.00           C  
ATOM   2956  O   VAL A 192     131.008 280.692  26.739  1.00  0.00           O  
ATOM   2957  CB  VAL A 192     129.658 278.087  25.981  1.00  0.00           C  
ATOM   2958  CG1 VAL A 192     130.304 277.977  24.608  1.00  0.00           C  
ATOM   2959  CG2 VAL A 192     128.865 276.830  26.307  1.00  0.00           C  
ATOM   2960  H   VAL A 192     129.430 279.194  28.589  1.00  0.00           H  
ATOM   2961  HA  VAL A 192     131.417 277.485  27.075  1.00  0.00           H  
ATOM   2962  HB  VAL A 192     128.985 278.945  25.951  1.00  0.00           H  
ATOM   2963 1HG1 VAL A 192     129.533 277.807  23.855  1.00  0.00           H  
ATOM   2964 2HG1 VAL A 192     130.835 278.900  24.380  1.00  0.00           H  
ATOM   2965 3HG1 VAL A 192     131.005 277.142  24.602  1.00  0.00           H  
ATOM   2966 1HG2 VAL A 192     128.110 276.667  25.539  1.00  0.00           H  
ATOM   2967 2HG2 VAL A 192     129.539 275.974  26.342  1.00  0.00           H  
ATOM   2968 3HG2 VAL A 192     128.378 276.949  27.276  1.00  0.00           H  
ATOM   2969  N   ILE A 193     132.807 279.372  26.388  1.00  0.00           N  
ATOM   2970  CA  ILE A 193     133.671 280.498  26.047  1.00  0.00           C  
ATOM   2971  C   ILE A 193     134.217 280.381  24.627  1.00  0.00           C  
ATOM   2972  O   ILE A 193     134.786 279.359  24.243  1.00  0.00           O  
ATOM   2973  CB  ILE A 193     134.844 280.605  27.039  1.00  0.00           C  
ATOM   2974  CG1 ILE A 193     134.322 280.723  28.473  1.00  0.00           C  
ATOM   2975  CG2 ILE A 193     135.728 281.793  26.691  1.00  0.00           C  
ATOM   2976  CD1 ILE A 193     134.354 279.422  29.243  1.00  0.00           C  
ATOM   2977  H   ILE A 193     133.171 278.419  26.412  1.00  0.00           H  
ATOM   2978  HA  ILE A 193     133.098 281.410  26.100  1.00  0.00           H  
ATOM   2979  HB  ILE A 193     135.442 279.695  26.995  1.00  0.00           H  
ATOM   2980 1HG1 ILE A 193     134.916 281.456  29.017  1.00  0.00           H  
ATOM   2981 2HG1 ILE A 193     133.293 281.083  28.457  1.00  0.00           H  
ATOM   2982 1HG2 ILE A 193     136.551 281.854  27.402  1.00  0.00           H  
ATOM   2983 2HG2 ILE A 193     136.126 281.669  25.685  1.00  0.00           H  
ATOM   2984 3HG2 ILE A 193     135.139 282.710  26.738  1.00  0.00           H  
ATOM   2985 1HD1 ILE A 193     133.969 279.586  30.250  1.00  0.00           H  
ATOM   2986 2HD1 ILE A 193     133.737 278.682  28.734  1.00  0.00           H  
ATOM   2987 3HD1 ILE A 193     135.380 279.060  29.303  1.00  0.00           H  
ATOM   2988  N   LYS A 194     134.088 281.461  23.854  1.00  0.00           N  
ATOM   2989  CA  LYS A 194     134.565 281.469  22.473  1.00  0.00           C  
ATOM   2990  C   LYS A 194     135.686 282.477  22.194  1.00  0.00           C  
ATOM   2991  O   LYS A 194     135.778 283.554  22.809  1.00  0.00           O  
ATOM   2992  CB  LYS A 194     133.381 281.728  21.542  1.00  0.00           C  
ATOM   2993  CG  LYS A 194     132.329 280.619  21.564  1.00  0.00           C  
ATOM   2994  CD  LYS A 194     131.173 280.897  20.610  1.00  0.00           C  
ATOM   2995  CE  LYS A 194     130.137 279.767  20.655  1.00  0.00           C  
ATOM   2996  NZ  LYS A 194     128.989 280.017  19.725  1.00  0.00           N  
ATOM   2997  H   LYS A 194     133.599 282.267  24.240  1.00  0.00           H  
ATOM   2998  HA  LYS A 194     134.962 280.477  22.245  1.00  0.00           H  
ATOM   2999 1HB  LYS A 194     132.895 282.659  21.828  1.00  0.00           H  
ATOM   3000 2HB  LYS A 194     133.741 281.838  20.519  1.00  0.00           H  
ATOM   3001 1HG  LYS A 194     132.800 279.679  21.289  1.00  0.00           H  
ATOM   3002 2HG  LYS A 194     131.937 280.529  22.574  1.00  0.00           H  
ATOM   3003 1HD  LYS A 194     130.678 281.830  20.899  1.00  0.00           H  
ATOM   3004 2HD  LYS A 194     131.546 280.999  19.592  1.00  0.00           H  
ATOM   3005 1HE  LYS A 194     130.623 278.834  20.375  1.00  0.00           H  
ATOM   3006 2HE  LYS A 194     129.749 279.677  21.671  1.00  0.00           H  
ATOM   3007 1HZ  LYS A 194     128.329 279.259  19.789  1.00  0.00           H  
ATOM   3008 2HZ  LYS A 194     128.520 280.894  20.016  1.00  0.00           H  
ATOM   3009 3HZ  LYS A 194     129.314 280.102  18.779  1.00  0.00           H  
ATOM   3010  N   GLY A 195     136.521 282.129  21.204  1.00  0.00           N  
ATOM   3011  CA  GLY A 195     137.641 282.966  20.779  1.00  0.00           C  
ATOM   3012  C   GLY A 195     138.813 282.897  21.764  1.00  0.00           C  
ATOM   3013  O   GLY A 195     139.544 283.878  21.918  1.00  0.00           O  
ATOM   3014  H   GLY A 195     136.353 281.253  20.716  1.00  0.00           H  
ATOM   3015 1HA  GLY A 195     137.976 282.639  19.792  1.00  0.00           H  
ATOM   3016 2HA  GLY A 195     137.307 283.997  20.677  1.00  0.00           H  
ATOM   3017  N   LEU A 196     138.957 281.756  22.449  1.00  0.00           N  
ATOM   3018  CA  LEU A 196     139.954 281.577  23.496  1.00  0.00           C  
ATOM   3019  C   LEU A 196     141.220 280.856  23.019  1.00  0.00           C  
ATOM   3020  O   LEU A 196     141.173 279.729  22.507  1.00  0.00           O  
ATOM   3021  CB  LEU A 196     139.252 280.823  24.640  1.00  0.00           C  
ATOM   3022  CG  LEU A 196     140.037 280.466  25.889  1.00  0.00           C  
ATOM   3023  CD1 LEU A 196     140.422 281.645  26.600  1.00  0.00           C  
ATOM   3024  CD2 LEU A 196     139.172 279.656  26.799  1.00  0.00           C  
ATOM   3025  H   LEU A 196     138.351 280.962  22.233  1.00  0.00           H  
ATOM   3026  HA  LEU A 196     140.251 282.560  23.838  1.00  0.00           H  
ATOM   3027 1HB  LEU A 196     138.411 281.421  24.948  1.00  0.00           H  
ATOM   3028 2HB  LEU A 196     138.857 279.891  24.230  1.00  0.00           H  
ATOM   3029  HG  LEU A 196     140.935 279.926  25.612  1.00  0.00           H  
ATOM   3030 1HD1 LEU A 196     140.956 281.318  27.473  1.00  0.00           H  
ATOM   3031 2HD1 LEU A 196     141.054 282.269  25.996  1.00  0.00           H  
ATOM   3032 3HD1 LEU A 196     139.548 282.193  26.895  1.00  0.00           H  
ATOM   3033 1HD2 LEU A 196     139.725 279.403  27.698  1.00  0.00           H  
ATOM   3034 2HD2 LEU A 196     138.299 280.219  27.067  1.00  0.00           H  
ATOM   3035 3HD2 LEU A 196     138.868 278.780  26.303  1.00  0.00           H  
ATOM   3036  N   HIS A 197     142.373 281.504  23.217  1.00  0.00           N  
ATOM   3037  CA  HIS A 197     143.672 280.976  22.806  1.00  0.00           C  
ATOM   3038  C   HIS A 197     144.066 279.762  23.619  1.00  0.00           C  
ATOM   3039  O   HIS A 197     143.784 279.680  24.807  1.00  0.00           O  
ATOM   3040  CB  HIS A 197     144.759 282.049  22.934  1.00  0.00           C  
ATOM   3041  CG  HIS A 197     146.053 281.675  22.280  1.00  0.00           C  
ATOM   3042  ND1 HIS A 197     146.922 280.754  22.826  1.00  0.00           N  
ATOM   3043  CD2 HIS A 197     146.627 282.098  21.129  1.00  0.00           C  
ATOM   3044  CE1 HIS A 197     147.975 280.625  22.037  1.00  0.00           C  
ATOM   3045  NE2 HIS A 197     147.819 281.430  21.002  1.00  0.00           N  
ATOM   3046  H   HIS A 197     142.372 282.428  23.670  1.00  0.00           H  
ATOM   3047  HA  HIS A 197     143.614 280.666  21.762  1.00  0.00           H  
ATOM   3048 1HB  HIS A 197     144.407 282.979  22.485  1.00  0.00           H  
ATOM   3049 2HB  HIS A 197     144.952 282.246  23.987  1.00  0.00           H  
ATOM   3050  HD2 HIS A 197     146.218 282.831  20.433  1.00  0.00           H  
ATOM   3051  HE1 HIS A 197     148.826 279.967  22.211  1.00  0.00           H  
ATOM   3052  HE2 HIS A 197     148.469 281.540  20.236  1.00  0.00           H  
ATOM   3053  N   ILE A 198     144.767 278.833  23.012  1.00  0.00           N  
ATOM   3054  CA  ILE A 198     145.147 277.582  23.658  1.00  0.00           C  
ATOM   3055  C   ILE A 198     145.874 277.776  25.002  1.00  0.00           C  
ATOM   3056  O   ILE A 198     145.597 277.051  25.967  1.00  0.00           O  
ATOM   3057  CB  ILE A 198     146.040 276.754  22.716  1.00  0.00           C  
ATOM   3058  CG1 ILE A 198     145.236 276.268  21.508  1.00  0.00           C  
ATOM   3059  CG2 ILE A 198     146.652 275.578  23.461  1.00  0.00           C  
ATOM   3060  CD1 ILE A 198     146.089 275.726  20.384  1.00  0.00           C  
ATOM   3061  H   ILE A 198     145.021 278.983  22.047  1.00  0.00           H  
ATOM   3062  HA  ILE A 198     144.239 277.004  23.839  1.00  0.00           H  
ATOM   3063  HB  ILE A 198     146.841 277.383  22.329  1.00  0.00           H  
ATOM   3064 1HG1 ILE A 198     144.546 275.485  21.821  1.00  0.00           H  
ATOM   3065 2HG1 ILE A 198     144.638 277.090  21.114  1.00  0.00           H  
ATOM   3066 1HG2 ILE A 198     147.280 275.003  22.780  1.00  0.00           H  
ATOM   3067 2HG2 ILE A 198     147.257 275.946  24.288  1.00  0.00           H  
ATOM   3068 3HG2 ILE A 198     145.858 274.939  23.848  1.00  0.00           H  
ATOM   3069 1HD1 ILE A 198     145.448 275.401  19.564  1.00  0.00           H  
ATOM   3070 2HD1 ILE A 198     146.764 276.506  20.030  1.00  0.00           H  
ATOM   3071 3HD1 ILE A 198     146.671 274.879  20.746  1.00  0.00           H  
ATOM   3072  N   LYS A 199     146.764 278.767  25.085  1.00  0.00           N  
ATOM   3073  CA  LYS A 199     147.482 279.050  26.331  1.00  0.00           C  
ATOM   3074  C   LYS A 199     146.530 279.616  27.394  1.00  0.00           C  
ATOM   3075  O   LYS A 199     146.735 279.469  28.609  1.00  0.00           O  
ATOM   3076  CB  LYS A 199     148.632 280.026  26.078  1.00  0.00           C  
ATOM   3077  CG  LYS A 199     149.818 279.422  25.336  1.00  0.00           C  
ATOM   3078  CD  LYS A 199     150.958 280.422  25.210  1.00  0.00           C  
ATOM   3079  CE  LYS A 199     152.152 279.812  24.490  1.00  0.00           C  
ATOM   3080  NZ  LYS A 199     152.767 278.705  25.271  1.00  0.00           N  
ATOM   3081  H   LYS A 199     146.945 279.346  24.266  1.00  0.00           H  
ATOM   3082  HA  LYS A 199     147.914 278.121  26.705  1.00  0.00           H  
ATOM   3083 1HB  LYS A 199     148.270 280.872  25.494  1.00  0.00           H  
ATOM   3084 2HB  LYS A 199     148.996 280.416  27.029  1.00  0.00           H  
ATOM   3085 1HG  LYS A 199     150.175 278.544  25.875  1.00  0.00           H  
ATOM   3086 2HG  LYS A 199     149.504 279.114  24.340  1.00  0.00           H  
ATOM   3087 1HD  LYS A 199     150.616 281.296  24.654  1.00  0.00           H  
ATOM   3088 2HD  LYS A 199     151.271 280.744  26.204  1.00  0.00           H  
ATOM   3089 1HE  LYS A 199     151.835 279.426  23.523  1.00  0.00           H  
ATOM   3090 2HE  LYS A 199     152.905 280.581  24.320  1.00  0.00           H  
ATOM   3091 1HZ  LYS A 199     153.553 278.329  24.761  1.00  0.00           H  
ATOM   3092 2HZ  LYS A 199     153.083 279.056  26.165  1.00  0.00           H  
ATOM   3093 3HZ  LYS A 199     152.083 277.977  25.419  1.00  0.00           H  
ATOM   3094  N   GLN A 200     145.456 280.233  26.928  1.00  0.00           N  
ATOM   3095  CA  GLN A 200     144.427 280.792  27.763  1.00  0.00           C  
ATOM   3096  C   GLN A 200     143.485 279.682  28.183  1.00  0.00           C  
ATOM   3097  O   GLN A 200     142.933 279.733  29.281  1.00  0.00           O  
ATOM   3098  CB  GLN A 200     143.688 281.907  27.047  1.00  0.00           C  
ATOM   3099  CG  GLN A 200     144.483 283.122  26.758  1.00  0.00           C  
ATOM   3100  CD  GLN A 200     143.628 284.160  26.043  1.00  0.00           C  
ATOM   3101  OE1 GLN A 200     142.922 283.886  25.033  1.00  0.00           O  
ATOM   3102  NE2 GLN A 200     143.679 285.369  26.593  1.00  0.00           N  
ATOM   3103  H   GLN A 200     145.332 280.291  25.925  1.00  0.00           H  
ATOM   3104  HA  GLN A 200     144.885 281.209  28.657  1.00  0.00           H  
ATOM   3105 1HB  GLN A 200     143.277 281.541  26.128  1.00  0.00           H  
ATOM   3106 2HB  GLN A 200     142.890 282.229  27.654  1.00  0.00           H  
ATOM   3107 1HG  GLN A 200     144.808 283.546  27.703  1.00  0.00           H  
ATOM   3108 2HG  GLN A 200     145.348 282.871  26.152  1.00  0.00           H  
ATOM   3109 1HE2 GLN A 200     143.111 286.153  26.249  1.00  0.00           H  
ATOM   3110 2HE2 GLN A 200     144.253 285.530  27.396  1.00  0.00           H  
ATOM   3111  N   GLN A 201     143.318 278.658  27.327  1.00  0.00           N  
ATOM   3112  CA  GLN A 201     142.488 277.527  27.692  1.00  0.00           C  
ATOM   3113  C   GLN A 201     143.195 276.825  28.836  1.00  0.00           C  
ATOM   3114  O   GLN A 201     142.538 276.363  29.768  1.00  0.00           O  
ATOM   3115  CB  GLN A 201     142.270 276.577  26.511  1.00  0.00           C  
ATOM   3116  CG  GLN A 201     141.410 277.153  25.400  1.00  0.00           C  
ATOM   3117  CD  GLN A 201     141.260 276.199  24.230  1.00  0.00           C  
ATOM   3118  OE1 GLN A 201     141.262 274.977  24.404  1.00  0.00           O  
ATOM   3119  NE2 GLN A 201     141.128 276.751  23.030  1.00  0.00           N  
ATOM   3120  H   GLN A 201     143.734 278.715  26.397  1.00  0.00           H  
ATOM   3121  HA  GLN A 201     141.532 277.885  28.056  1.00  0.00           H  
ATOM   3122 1HB  GLN A 201     143.234 276.302  26.083  1.00  0.00           H  
ATOM   3123 2HB  GLN A 201     141.796 275.661  26.863  1.00  0.00           H  
ATOM   3124 1HG  GLN A 201     140.417 277.367  25.796  1.00  0.00           H  
ATOM   3125 2HG  GLN A 201     141.872 278.071  25.035  1.00  0.00           H  
ATOM   3126 1HE2 GLN A 201     141.025 276.172  22.220  1.00  0.00           H  
ATOM   3127 2HE2 GLN A 201     141.131 277.747  22.934  1.00  0.00           H  
ATOM   3128  N   ARG A 202     144.535 276.785  28.782  1.00  0.00           N  
ATOM   3129  CA  ARG A 202     145.309 276.177  29.858  1.00  0.00           C  
ATOM   3130  C   ARG A 202     145.184 276.996  31.131  1.00  0.00           C  
ATOM   3131  O   ARG A 202     145.029 276.414  32.207  1.00  0.00           O  
ATOM   3132  CB  ARG A 202     146.776 276.060  29.473  1.00  0.00           C  
ATOM   3133  CG  ARG A 202     147.648 275.338  30.487  1.00  0.00           C  
ATOM   3134  CD  ARG A 202     149.020 275.109  29.967  1.00  0.00           C  
ATOM   3135  NE  ARG A 202     149.851 274.396  30.924  1.00  0.00           N  
ATOM   3136  CZ  ARG A 202     151.045 273.842  30.637  1.00  0.00           C  
ATOM   3137  NH1 ARG A 202     151.533 273.926  29.419  1.00  0.00           N  
ATOM   3138  NH2 ARG A 202     151.726 273.213  31.580  1.00  0.00           N  
ATOM   3139  H   ARG A 202     144.978 277.156  27.936  1.00  0.00           H  
ATOM   3140  HA  ARG A 202     144.898 275.204  30.074  1.00  0.00           H  
ATOM   3141 1HB  ARG A 202     146.862 275.529  28.526  1.00  0.00           H  
ATOM   3142 2HB  ARG A 202     147.194 277.056  29.328  1.00  0.00           H  
ATOM   3143 1HG  ARG A 202     147.721 275.935  31.396  1.00  0.00           H  
ATOM   3144 2HG  ARG A 202     147.205 274.370  30.724  1.00  0.00           H  
ATOM   3145 1HD  ARG A 202     148.969 274.517  29.053  1.00  0.00           H  
ATOM   3146 2HD  ARG A 202     149.493 276.067  29.752  1.00  0.00           H  
ATOM   3147  HE  ARG A 202     149.509 274.311  31.872  1.00  0.00           H  
ATOM   3148 1HH1 ARG A 202     151.013 274.406  28.698  1.00  0.00           H  
ATOM   3149 2HH1 ARG A 202     152.428 273.510  29.204  1.00  0.00           H  
ATOM   3150 1HH2 ARG A 202     151.350 273.149  32.516  1.00  0.00           H  
ATOM   3151 2HH2 ARG A 202     152.620 272.798  31.365  1.00  0.00           H  
ATOM   3152  N   GLN A 203     145.245 278.330  31.057  1.00  0.00           N  
ATOM   3153  CA  GLN A 203     145.090 279.065  32.308  1.00  0.00           C  
ATOM   3154  C   GLN A 203     143.680 278.878  32.873  1.00  0.00           C  
ATOM   3155  O   GLN A 203     143.522 278.666  34.074  1.00  0.00           O  
ATOM   3156  CB  GLN A 203     145.321 280.565  32.111  1.00  0.00           C  
ATOM   3157  CG  GLN A 203     145.169 281.416  33.401  1.00  0.00           C  
ATOM   3158  CD  GLN A 203     146.213 281.050  34.465  1.00  0.00           C  
ATOM   3159  OE1 GLN A 203     147.401 281.001  34.130  1.00  0.00           O  
ATOM   3160  NE2 GLN A 203     145.811 280.806  35.711  1.00  0.00           N  
ATOM   3161  H   GLN A 203     145.461 278.807  30.175  1.00  0.00           H  
ATOM   3162  HA  GLN A 203     145.808 278.679  33.031  1.00  0.00           H  
ATOM   3163 1HB  GLN A 203     146.320 280.728  31.704  1.00  0.00           H  
ATOM   3164 2HB  GLN A 203     144.606 280.941  31.377  1.00  0.00           H  
ATOM   3165 1HG  GLN A 203     145.289 282.467  33.150  1.00  0.00           H  
ATOM   3166 2HG  GLN A 203     144.175 281.252  33.835  1.00  0.00           H  
ATOM   3167 1HE2 GLN A 203     146.474 280.576  36.416  1.00  0.00           H  
ATOM   3168 2HE2 GLN A 203     144.811 280.841  35.982  1.00  0.00           H  
ATOM   3169  N   LEU A 204     142.657 278.864  32.011  1.00  0.00           N  
ATOM   3170  CA  LEU A 204     141.298 278.674  32.494  1.00  0.00           C  
ATOM   3171  C   LEU A 204     141.140 277.263  33.048  1.00  0.00           C  
ATOM   3172  O   LEU A 204     140.511 277.066  34.088  1.00  0.00           O  
ATOM   3173  CB  LEU A 204     140.285 278.914  31.367  1.00  0.00           C  
ATOM   3174  CG  LEU A 204     138.809 278.811  31.765  1.00  0.00           C  
ATOM   3175  CD1 LEU A 204     138.480 279.894  32.783  1.00  0.00           C  
ATOM   3176  CD2 LEU A 204     137.937 278.944  30.525  1.00  0.00           C  
ATOM   3177  H   LEU A 204     142.815 279.056  31.018  1.00  0.00           H  
ATOM   3178  HA  LEU A 204     141.124 279.391  33.290  1.00  0.00           H  
ATOM   3179 1HB  LEU A 204     140.450 279.910  30.959  1.00  0.00           H  
ATOM   3180 2HB  LEU A 204     140.467 278.185  30.576  1.00  0.00           H  
ATOM   3181  HG  LEU A 204     138.624 277.845  32.236  1.00  0.00           H  
ATOM   3182 1HD1 LEU A 204     137.431 279.821  33.067  1.00  0.00           H  
ATOM   3183 2HD1 LEU A 204     139.104 279.764  33.668  1.00  0.00           H  
ATOM   3184 3HD1 LEU A 204     138.670 280.874  32.346  1.00  0.00           H  
ATOM   3185 1HD2 LEU A 204     136.886 278.870  30.809  1.00  0.00           H  
ATOM   3186 2HD2 LEU A 204     138.119 279.911  30.055  1.00  0.00           H  
ATOM   3187 3HD2 LEU A 204     138.180 278.147  29.823  1.00  0.00           H  
ATOM   3188  N   TYR A 205     141.752 276.268  32.395  1.00  0.00           N  
ATOM   3189  CA  TYR A 205     141.652 274.887  32.840  1.00  0.00           C  
ATOM   3190  C   TYR A 205     142.119 274.813  34.290  1.00  0.00           C  
ATOM   3191  O   TYR A 205     141.413 274.266  35.144  1.00  0.00           O  
ATOM   3192  CB  TYR A 205     142.478 273.958  31.948  1.00  0.00           C  
ATOM   3193  CG  TYR A 205     142.304 272.490  32.268  1.00  0.00           C  
ATOM   3194  CD1 TYR A 205     141.192 271.806  31.800  1.00  0.00           C  
ATOM   3195  CD2 TYR A 205     143.255 271.828  33.030  1.00  0.00           C  
ATOM   3196  CE1 TYR A 205     141.032 270.465  32.092  1.00  0.00           C  
ATOM   3197  CE2 TYR A 205     143.095 270.488  33.323  1.00  0.00           C  
ATOM   3198  CZ  TYR A 205     141.989 269.807  32.857  1.00  0.00           C  
ATOM   3199  OH  TYR A 205     141.830 268.472  33.148  1.00  0.00           O  
ATOM   3200  H   TYR A 205     142.253 276.452  31.525  1.00  0.00           H  
ATOM   3201  HA  TYR A 205     140.611 274.576  32.783  1.00  0.00           H  
ATOM   3202 1HB  TYR A 205     142.202 274.114  30.904  1.00  0.00           H  
ATOM   3203 2HB  TYR A 205     143.535 274.204  32.046  1.00  0.00           H  
ATOM   3204  HD1 TYR A 205     140.444 272.326  31.201  1.00  0.00           H  
ATOM   3205  HD2 TYR A 205     144.128 272.366  33.399  1.00  0.00           H  
ATOM   3206  HE1 TYR A 205     140.158 269.927  31.725  1.00  0.00           H  
ATOM   3207  HE2 TYR A 205     143.843 269.968  33.922  1.00  0.00           H  
ATOM   3208  HH  TYR A 205     142.653 268.121  33.498  1.00  0.00           H  
ATOM   3209  N   ARG A 206     143.264 275.437  34.601  1.00  0.00           N  
ATOM   3210  CA  ARG A 206     143.741 275.461  35.973  1.00  0.00           C  
ATOM   3211  C   ARG A 206     142.819 276.194  36.944  1.00  0.00           C  
ATOM   3212  O   ARG A 206     142.544 275.673  38.031  1.00  0.00           O  
ATOM   3213  CB  ARG A 206     145.117 276.109  36.023  1.00  0.00           C  
ATOM   3214  CG  ARG A 206     145.720 276.222  37.415  1.00  0.00           C  
ATOM   3215  CD  ARG A 206     147.065 276.852  37.381  1.00  0.00           C  
ATOM   3216  NE  ARG A 206     148.061 275.971  36.793  1.00  0.00           N  
ATOM   3217  CZ  ARG A 206     149.353 276.299  36.598  1.00  0.00           C  
ATOM   3218  NH1 ARG A 206     149.788 277.490  36.947  1.00  0.00           N  
ATOM   3219  NH2 ARG A 206     150.183 275.425  36.055  1.00  0.00           N  
ATOM   3220  H   ARG A 206     143.835 275.854  33.861  1.00  0.00           H  
ATOM   3221  HA  ARG A 206     143.849 274.430  36.307  1.00  0.00           H  
ATOM   3222 1HB  ARG A 206     145.810 275.537  35.409  1.00  0.00           H  
ATOM   3223 2HB  ARG A 206     145.061 277.114  35.605  1.00  0.00           H  
ATOM   3224 1HG  ARG A 206     145.071 276.832  38.044  1.00  0.00           H  
ATOM   3225 2HG  ARG A 206     145.818 275.227  37.851  1.00  0.00           H  
ATOM   3226 1HD  ARG A 206     147.024 277.764  36.787  1.00  0.00           H  
ATOM   3227 2HD  ARG A 206     147.379 277.093  38.395  1.00  0.00           H  
ATOM   3228  HE  ARG A 206     147.764 275.046  36.512  1.00  0.00           H  
ATOM   3229 1HH1 ARG A 206     149.154 278.158  37.362  1.00  0.00           H  
ATOM   3230 2HH1 ARG A 206     150.757 277.736  36.801  1.00  0.00           H  
ATOM   3231 1HH2 ARG A 206     149.848 274.510  35.786  1.00  0.00           H  
ATOM   3232 2HH2 ARG A 206     151.150 275.672  35.909  1.00  0.00           H  
ATOM   3233  N   ASP A 207     142.281 277.360  36.554  1.00  0.00           N  
ATOM   3234  CA  ASP A 207     141.451 278.126  37.477  1.00  0.00           C  
ATOM   3235  C   ASP A 207     140.197 277.369  37.830  1.00  0.00           C  
ATOM   3236  O   ASP A 207     139.738 277.406  38.983  1.00  0.00           O  
ATOM   3237  CB  ASP A 207     140.986 279.453  36.858  1.00  0.00           C  
ATOM   3238  CG  ASP A 207     142.059 280.524  36.650  1.00  0.00           C  
ATOM   3239  OD1 ASP A 207     143.179 280.394  37.100  1.00  0.00           O  
ATOM   3240  OD2 ASP A 207     141.708 281.526  36.073  1.00  0.00           O  
ATOM   3241  H   ASP A 207     142.539 277.766  35.648  1.00  0.00           H  
ATOM   3242  HA  ASP A 207     142.020 278.317  38.387  1.00  0.00           H  
ATOM   3243 1HB  ASP A 207     140.558 279.232  35.876  1.00  0.00           H  
ATOM   3244 2HB  ASP A 207     140.186 279.873  37.469  1.00  0.00           H  
ATOM   3245  N   VAL A 208     139.639 276.679  36.850  1.00  0.00           N  
ATOM   3246  CA  VAL A 208     138.401 275.973  37.039  1.00  0.00           C  
ATOM   3247  C   VAL A 208     138.615 274.709  37.819  1.00  0.00           C  
ATOM   3248  O   VAL A 208     137.848 274.437  38.745  1.00  0.00           O  
ATOM   3249  CB  VAL A 208     137.766 275.631  35.678  1.00  0.00           C  
ATOM   3250  CG1 VAL A 208     136.548 274.740  35.867  1.00  0.00           C  
ATOM   3251  CG2 VAL A 208     137.390 276.911  34.946  1.00  0.00           C  
ATOM   3252  H   VAL A 208     140.082 276.671  35.921  1.00  0.00           H  
ATOM   3253  HA  VAL A 208     137.739 276.618  37.616  1.00  0.00           H  
ATOM   3254  HB  VAL A 208     138.486 275.069  35.082  1.00  0.00           H  
ATOM   3255 1HG1 VAL A 208     136.111 274.508  34.895  1.00  0.00           H  
ATOM   3256 2HG1 VAL A 208     136.846 273.815  36.360  1.00  0.00           H  
ATOM   3257 3HG1 VAL A 208     135.810 275.258  36.481  1.00  0.00           H  
ATOM   3258 1HG2 VAL A 208     136.942 276.662  33.984  1.00  0.00           H  
ATOM   3259 2HG2 VAL A 208     136.675 277.475  35.545  1.00  0.00           H  
ATOM   3260 3HG2 VAL A 208     138.284 277.514  34.784  1.00  0.00           H  
ATOM   3261  N   ARG A 209     139.616 273.909  37.463  1.00  0.00           N  
ATOM   3262  CA  ARG A 209     139.783 272.667  38.172  1.00  0.00           C  
ATOM   3263  C   ARG A 209     140.153 272.937  39.628  1.00  0.00           C  
ATOM   3264  O   ARG A 209     139.638 272.259  40.517  1.00  0.00           O  
ATOM   3265  CB  ARG A 209     140.858 271.816  37.513  1.00  0.00           C  
ATOM   3266  CG  ARG A 209     140.500 271.290  36.132  1.00  0.00           C  
ATOM   3267  CD  ARG A 209     139.401 270.292  36.192  1.00  0.00           C  
ATOM   3268  NE  ARG A 209     139.771 269.123  36.973  1.00  0.00           N  
ATOM   3269  CZ  ARG A 209     140.404 268.041  36.479  1.00  0.00           C  
ATOM   3270  NH1 ARG A 209     140.728 267.995  35.206  1.00  0.00           N  
ATOM   3271  NH2 ARG A 209     140.697 267.027  37.273  1.00  0.00           N  
ATOM   3272  H   ARG A 209     140.254 274.152  36.697  1.00  0.00           H  
ATOM   3273  HA  ARG A 209     138.832 272.145  38.171  1.00  0.00           H  
ATOM   3274 1HB  ARG A 209     141.774 272.397  37.418  1.00  0.00           H  
ATOM   3275 2HB  ARG A 209     141.080 270.956  38.146  1.00  0.00           H  
ATOM   3276 1HG  ARG A 209     140.179 272.117  35.500  1.00  0.00           H  
ATOM   3277 2HG  ARG A 209     141.374 270.811  35.687  1.00  0.00           H  
ATOM   3278 1HD  ARG A 209     138.523 270.746  36.651  1.00  0.00           H  
ATOM   3279 2HD  ARG A 209     139.153 269.964  35.183  1.00  0.00           H  
ATOM   3280  HE  ARG A 209     139.538 269.122  37.957  1.00  0.00           H  
ATOM   3281 1HH1 ARG A 209     140.504 268.770  34.598  1.00  0.00           H  
ATOM   3282 2HH1 ARG A 209     141.202 267.184  34.835  1.00  0.00           H  
ATOM   3283 1HH2 ARG A 209     140.447 267.063  38.252  1.00  0.00           H  
ATOM   3284 2HH2 ARG A 209     141.171 266.216  36.903  1.00  0.00           H  
ATOM   3285  N   GLU A 210     140.992 273.954  39.903  1.00  0.00           N  
ATOM   3286  CA  GLU A 210     141.340 274.260  41.285  1.00  0.00           C  
ATOM   3287  C   GLU A 210     140.142 274.798  42.055  1.00  0.00           C  
ATOM   3288  O   GLU A 210     139.948 274.461  43.230  1.00  0.00           O  
ATOM   3289  CB  GLU A 210     142.485 275.275  41.333  1.00  0.00           C  
ATOM   3290  CG  GLU A 210     143.823 274.738  40.847  1.00  0.00           C  
ATOM   3291  CD  GLU A 210     144.344 273.611  41.696  1.00  0.00           C  
ATOM   3292  OE1 GLU A 210     144.180 273.668  42.891  1.00  0.00           O  
ATOM   3293  OE2 GLU A 210     144.905 272.692  41.148  1.00  0.00           O  
ATOM   3294  H   GLU A 210     141.432 274.501  39.155  1.00  0.00           H  
ATOM   3295  HA  GLU A 210     141.665 273.337  41.767  1.00  0.00           H  
ATOM   3296 1HB  GLU A 210     142.230 276.140  40.721  1.00  0.00           H  
ATOM   3297 2HB  GLU A 210     142.617 275.627  42.357  1.00  0.00           H  
ATOM   3298 1HG  GLU A 210     143.711 274.383  39.823  1.00  0.00           H  
ATOM   3299 2HG  GLU A 210     144.549 275.549  40.844  1.00  0.00           H  
ATOM   3300  N   ALA A 211     139.314 275.613  41.383  1.00  0.00           N  
ATOM   3301  CA  ALA A 211     138.126 276.157  42.010  1.00  0.00           C  
ATOM   3302  C   ALA A 211     137.187 275.027  42.388  1.00  0.00           C  
ATOM   3303  O   ALA A 211     136.611 275.050  43.478  1.00  0.00           O  
ATOM   3304  CB  ALA A 211     137.433 277.149  41.087  1.00  0.00           C  
ATOM   3305  H   ALA A 211     139.538 275.909  40.434  1.00  0.00           H  
ATOM   3306  HA  ALA A 211     138.415 276.688  42.912  1.00  0.00           H  
ATOM   3307 1HB  ALA A 211     136.538 277.535  41.574  1.00  0.00           H  
ATOM   3308 2HB  ALA A 211     138.110 277.974  40.866  1.00  0.00           H  
ATOM   3309 3HB  ALA A 211     137.155 276.650  40.160  1.00  0.00           H  
ATOM   3310  N   ALA A 212     137.042 274.038  41.507  1.00  0.00           N  
ATOM   3311  CA  ALA A 212     136.148 272.922  41.728  1.00  0.00           C  
ATOM   3312  C   ALA A 212     136.594 272.115  42.950  1.00  0.00           C  
ATOM   3313  O   ALA A 212     135.755 271.666  43.746  1.00  0.00           O  
ATOM   3314  CB  ALA A 212     136.088 272.039  40.490  1.00  0.00           C  
ATOM   3315  H   ALA A 212     137.531 274.092  40.611  1.00  0.00           H  
ATOM   3316  HA  ALA A 212     135.148 273.316  41.905  1.00  0.00           H  
ATOM   3317 1HB  ALA A 212     135.410 271.205  40.670  1.00  0.00           H  
ATOM   3318 2HB  ALA A 212     135.726 272.624  39.644  1.00  0.00           H  
ATOM   3319 3HB  ALA A 212     137.083 271.657  40.267  1.00  0.00           H  
ATOM   3320  N   LYS A 213     137.916 271.922  43.114  1.00  0.00           N  
ATOM   3321  CA  LYS A 213     138.423 271.173  44.260  1.00  0.00           C  
ATOM   3322  C   LYS A 213     138.178 271.920  45.563  1.00  0.00           C  
ATOM   3323  O   LYS A 213     137.784 271.311  46.560  1.00  0.00           O  
ATOM   3324  CB  LYS A 213     139.916 270.886  44.094  1.00  0.00           C  
ATOM   3325  CG  LYS A 213     140.243 269.855  43.022  1.00  0.00           C  
ATOM   3326  CD  LYS A 213     141.717 269.479  43.048  1.00  0.00           C  
ATOM   3327  CE  LYS A 213     142.587 270.608  42.515  1.00  0.00           C  
ATOM   3328  NZ  LYS A 213     144.009 270.193  42.369  1.00  0.00           N  
ATOM   3329  H   LYS A 213     138.565 272.257  42.392  1.00  0.00           H  
ATOM   3330  HA  LYS A 213     137.890 270.224  44.311  1.00  0.00           H  
ATOM   3331 1HB  LYS A 213     140.438 271.809  43.841  1.00  0.00           H  
ATOM   3332 2HB  LYS A 213     140.325 270.527  45.039  1.00  0.00           H  
ATOM   3333 1HG  LYS A 213     139.645 268.958  43.184  1.00  0.00           H  
ATOM   3334 2HG  LYS A 213     139.998 270.261  42.041  1.00  0.00           H  
ATOM   3335 1HD  LYS A 213     142.017 269.253  44.073  1.00  0.00           H  
ATOM   3336 2HD  LYS A 213     141.877 268.591  42.437  1.00  0.00           H  
ATOM   3337 1HE  LYS A 213     142.213 270.928  41.544  1.00  0.00           H  
ATOM   3338 2HE  LYS A 213     142.539 271.457  43.196  1.00  0.00           H  
ATOM   3339 1HZ  LYS A 213     144.551 270.968  42.014  1.00  0.00           H  
ATOM   3340 2HZ  LYS A 213     144.373 269.911  43.269  1.00  0.00           H  
ATOM   3341 3HZ  LYS A 213     144.069 269.418  41.724  1.00  0.00           H  
ATOM   3342  N   LYS A 214     138.360 273.246  45.541  1.00  0.00           N  
ATOM   3343  CA  LYS A 214     138.164 274.065  46.733  1.00  0.00           C  
ATOM   3344  C   LYS A 214     136.684 274.195  47.086  1.00  0.00           C  
ATOM   3345  O   LYS A 214     136.323 274.199  48.265  1.00  0.00           O  
ATOM   3346  CB  LYS A 214     138.780 275.450  46.534  1.00  0.00           C  
ATOM   3347  CG  LYS A 214     140.302 275.463  46.499  1.00  0.00           C  
ATOM   3348  CD  LYS A 214     140.838 276.868  46.266  1.00  0.00           C  
ATOM   3349  CE  LYS A 214     142.359 276.879  46.209  1.00  0.00           C  
ATOM   3350  NZ  LYS A 214     142.896 278.244  45.961  1.00  0.00           N  
ATOM   3351  H   LYS A 214     138.702 273.686  44.679  1.00  0.00           H  
ATOM   3352  HA  LYS A 214     138.659 273.572  47.566  1.00  0.00           H  
ATOM   3353 1HB  LYS A 214     138.420 275.878  45.597  1.00  0.00           H  
ATOM   3354 2HB  LYS A 214     138.458 276.111  47.339  1.00  0.00           H  
ATOM   3355 1HG  LYS A 214     140.692 275.087  47.445  1.00  0.00           H  
ATOM   3356 2HG  LYS A 214     140.653 274.813  45.698  1.00  0.00           H  
ATOM   3357 1HD  LYS A 214     140.444 277.257  45.326  1.00  0.00           H  
ATOM   3358 2HD  LYS A 214     140.510 277.521  47.075  1.00  0.00           H  
ATOM   3359 1HE  LYS A 214     142.761 276.509  47.151  1.00  0.00           H  
ATOM   3360 2HE  LYS A 214     142.697 276.218  45.411  1.00  0.00           H  
ATOM   3361 1HZ  LYS A 214     143.906 278.208  45.929  1.00  0.00           H  
ATOM   3362 2HZ  LYS A 214     142.544 278.590  45.079  1.00  0.00           H  
ATOM   3363 3HZ  LYS A 214     142.605 278.862  46.705  1.00  0.00           H  
ATOM   3364  N   LEU A 215     135.827 274.291  46.063  1.00  0.00           N  
ATOM   3365  CA  LEU A 215     134.397 274.455  46.269  1.00  0.00           C  
ATOM   3366  C   LEU A 215     133.713 273.116  46.561  1.00  0.00           C  
ATOM   3367  O   LEU A 215     132.672 273.091  47.220  1.00  0.00           O  
ATOM   3368  CB  LEU A 215     133.762 275.105  45.034  1.00  0.00           C  
ATOM   3369  CG  LEU A 215     134.174 276.557  44.760  1.00  0.00           C  
ATOM   3370  CD1 LEU A 215     133.745 276.951  43.353  1.00  0.00           C  
ATOM   3371  CD2 LEU A 215     133.540 277.469  45.800  1.00  0.00           C  
ATOM   3372  H   LEU A 215     136.201 274.304  45.113  1.00  0.00           H  
ATOM   3373  HA  LEU A 215     134.248 275.091  47.138  1.00  0.00           H  
ATOM   3374 1HB  LEU A 215     134.026 274.516  44.157  1.00  0.00           H  
ATOM   3375 2HB  LEU A 215     132.678 275.084  45.148  1.00  0.00           H  
ATOM   3376  HG  LEU A 215     135.259 276.644  44.815  1.00  0.00           H  
ATOM   3377 1HD1 LEU A 215     134.037 277.983  43.159  1.00  0.00           H  
ATOM   3378 2HD1 LEU A 215     134.228 276.295  42.629  1.00  0.00           H  
ATOM   3379 3HD1 LEU A 215     132.663 276.858  43.263  1.00  0.00           H  
ATOM   3380 1HD2 LEU A 215     133.833 278.501  45.607  1.00  0.00           H  
ATOM   3381 2HD2 LEU A 215     132.454 277.384  45.746  1.00  0.00           H  
ATOM   3382 3HD2 LEU A 215     133.877 277.176  46.795  1.00  0.00           H  
ATOM   3383  N   GLY A 216     134.318 272.003  46.133  1.00  0.00           N  
ATOM   3384  CA  GLY A 216     133.753 270.681  46.370  1.00  0.00           C  
ATOM   3385  C   GLY A 216     132.651 270.328  45.381  1.00  0.00           C  
ATOM   3386  O   GLY A 216     131.627 269.741  45.758  1.00  0.00           O  
ATOM   3387  H   GLY A 216     135.157 272.078  45.560  1.00  0.00           H  
ATOM   3388 1HA  GLY A 216     134.556 269.948  46.298  1.00  0.00           H  
ATOM   3389 2HA  GLY A 216     133.369 270.628  47.386  1.00  0.00           H  
ATOM   3390  N   VAL A 217     132.850 270.710  44.120  1.00  0.00           N  
ATOM   3391  CA  VAL A 217     131.866 270.452  43.066  1.00  0.00           C  
ATOM   3392  C   VAL A 217     132.471 269.625  41.943  1.00  0.00           C  
ATOM   3393  O   VAL A 217     133.695 269.572  41.796  1.00  0.00           O  
ATOM   3394  CB  VAL A 217     131.334 271.778  42.490  1.00  0.00           C  
ATOM   3395  CG1 VAL A 217     130.598 272.567  43.562  1.00  0.00           C  
ATOM   3396  CG2 VAL A 217     132.485 272.591  41.916  1.00  0.00           C  
ATOM   3397  H   VAL A 217     133.739 271.171  43.912  1.00  0.00           H  
ATOM   3398  HA  VAL A 217     131.026 269.901  43.490  1.00  0.00           H  
ATOM   3399  HB  VAL A 217     130.615 271.558  41.701  1.00  0.00           H  
ATOM   3400 1HG1 VAL A 217     130.228 273.501  43.137  1.00  0.00           H  
ATOM   3401 2HG1 VAL A 217     129.757 271.980  43.932  1.00  0.00           H  
ATOM   3402 3HG1 VAL A 217     131.278 272.787  44.384  1.00  0.00           H  
ATOM   3403 1HG2 VAL A 217     132.101 273.527  41.510  1.00  0.00           H  
ATOM   3404 2HG2 VAL A 217     133.207 272.806  42.703  1.00  0.00           H  
ATOM   3405 3HG2 VAL A 217     132.971 272.024  41.122  1.00  0.00           H  
ATOM   3406  N   GLU A 218     131.618 268.949  41.173  1.00  0.00           N  
ATOM   3407  CA  GLU A 218     132.111 268.113  40.087  1.00  0.00           C  
ATOM   3408  C   GLU A 218     132.194 268.909  38.797  1.00  0.00           C  
ATOM   3409  O   GLU A 218     131.227 269.559  38.397  1.00  0.00           O  
ATOM   3410  CB  GLU A 218     131.207 266.893  39.892  1.00  0.00           C  
ATOM   3411  CG  GLU A 218     131.682 265.924  38.819  1.00  0.00           C  
ATOM   3412  CD  GLU A 218     130.777 264.734  38.663  1.00  0.00           C  
ATOM   3413  OE1 GLU A 218     129.812 264.647  39.385  1.00  0.00           O  
ATOM   3414  OE2 GLU A 218     131.050 263.911  37.822  1.00  0.00           O  
ATOM   3415  H   GLU A 218     130.607 269.066  41.305  1.00  0.00           H  
ATOM   3416  HA  GLU A 218     133.115 267.770  40.338  1.00  0.00           H  
ATOM   3417 1HB  GLU A 218     131.130 266.343  40.830  1.00  0.00           H  
ATOM   3418 2HB  GLU A 218     130.204 267.224  39.623  1.00  0.00           H  
ATOM   3419 1HG  GLU A 218     131.739 266.450  37.867  1.00  0.00           H  
ATOM   3420 2HG  GLU A 218     132.685 265.580  39.073  1.00  0.00           H  
ATOM   3421  N   VAL A 219     133.337 268.862  38.128  1.00  0.00           N  
ATOM   3422  CA  VAL A 219     133.455 269.634  36.901  1.00  0.00           C  
ATOM   3423  C   VAL A 219     133.974 268.781  35.748  1.00  0.00           C  
ATOM   3424  O   VAL A 219     134.879 267.958  35.910  1.00  0.00           O  
ATOM   3425  CB  VAL A 219     134.401 270.830  37.118  1.00  0.00           C  
ATOM   3426  CG1 VAL A 219     135.774 270.349  37.561  1.00  0.00           C  
ATOM   3427  CG2 VAL A 219     134.502 271.648  35.839  1.00  0.00           C  
ATOM   3428  H   VAL A 219     134.115 268.322  38.475  1.00  0.00           H  
ATOM   3429  HA  VAL A 219     132.469 269.982  36.624  1.00  0.00           H  
ATOM   3430  HB  VAL A 219     134.005 271.454  37.919  1.00  0.00           H  
ATOM   3431 1HG1 VAL A 219     136.430 271.208  37.709  1.00  0.00           H  
ATOM   3432 2HG1 VAL A 219     135.682 269.797  38.496  1.00  0.00           H  
ATOM   3433 3HG1 VAL A 219     136.197 269.699  36.795  1.00  0.00           H  
ATOM   3434 1HG2 VAL A 219     135.172 272.492  36.000  1.00  0.00           H  
ATOM   3435 2HG2 VAL A 219     134.892 271.022  35.037  1.00  0.00           H  
ATOM   3436 3HG2 VAL A 219     133.513 272.017  35.564  1.00  0.00           H  
ATOM   3437  N   GLU A 220     133.395 269.013  34.575  1.00  0.00           N  
ATOM   3438  CA  GLU A 220     133.869 268.430  33.321  1.00  0.00           C  
ATOM   3439  C   GLU A 220     134.256 269.515  32.323  1.00  0.00           C  
ATOM   3440  O   GLU A 220     133.533 270.498  32.148  1.00  0.00           O  
ATOM   3441  CB  GLU A 220     132.797 267.524  32.713  1.00  0.00           C  
ATOM   3442  CG  GLU A 220     132.428 266.322  33.571  1.00  0.00           C  
ATOM   3443  CD  GLU A 220     131.345 265.477  32.960  1.00  0.00           C  
ATOM   3444  OE1 GLU A 220     130.853 265.838  31.919  1.00  0.00           O  
ATOM   3445  OE2 GLU A 220     131.011 264.469  33.536  1.00  0.00           O  
ATOM   3446  H   GLU A 220     132.570 269.622  34.596  1.00  0.00           H  
ATOM   3447  HA  GLU A 220     134.755 267.833  33.528  1.00  0.00           H  
ATOM   3448 1HB  GLU A 220     131.889 268.101  32.538  1.00  0.00           H  
ATOM   3449 2HB  GLU A 220     133.140 267.152  31.747  1.00  0.00           H  
ATOM   3450 1HG  GLU A 220     133.315 265.707  33.716  1.00  0.00           H  
ATOM   3451 2HG  GLU A 220     132.100 266.674  34.548  1.00  0.00           H  
ATOM   3452  N   ILE A 221     135.418 269.364  31.687  1.00  0.00           N  
ATOM   3453  CA  ILE A 221     135.855 270.369  30.718  1.00  0.00           C  
ATOM   3454  C   ILE A 221     136.180 269.787  29.337  1.00  0.00           C  
ATOM   3455  O   ILE A 221     136.953 268.831  29.205  1.00  0.00           O  
ATOM   3456  CB  ILE A 221     137.091 271.116  31.251  1.00  0.00           C  
ATOM   3457  CG1 ILE A 221     136.773 271.791  32.587  1.00  0.00           C  
ATOM   3458  CG2 ILE A 221     137.572 272.141  30.235  1.00  0.00           C  
ATOM   3459  CD1 ILE A 221     137.989 272.335  33.302  1.00  0.00           C  
ATOM   3460  H   ILE A 221     135.990 268.549  31.897  1.00  0.00           H  
ATOM   3461  HA  ILE A 221     135.037 271.075  30.575  1.00  0.00           H  
ATOM   3462  HB  ILE A 221     137.893 270.404  31.441  1.00  0.00           H  
ATOM   3463 1HG1 ILE A 221     136.077 272.613  32.423  1.00  0.00           H  
ATOM   3464 2HG1 ILE A 221     136.282 271.076  33.248  1.00  0.00           H  
ATOM   3465 1HG2 ILE A 221     138.446 272.661  30.627  1.00  0.00           H  
ATOM   3466 2HG2 ILE A 221     137.837 271.636  29.307  1.00  0.00           H  
ATOM   3467 3HG2 ILE A 221     136.777 272.862  30.042  1.00  0.00           H  
ATOM   3468 1HD1 ILE A 221     137.682 272.798  34.241  1.00  0.00           H  
ATOM   3469 2HD1 ILE A 221     138.684 271.521  33.508  1.00  0.00           H  
ATOM   3470 3HD1 ILE A 221     138.476 273.080  32.674  1.00  0.00           H  
ATOM   3471  N   GLU A 222     135.548 270.379  28.314  1.00  0.00           N  
ATOM   3472  CA  GLU A 222     135.689 269.965  26.922  1.00  0.00           C  
ATOM   3473  C   GLU A 222     136.219 271.090  26.023  1.00  0.00           C  
ATOM   3474  O   GLU A 222     135.645 272.179  25.956  1.00  0.00           O  
ATOM   3475  CB  GLU A 222     134.344 269.469  26.386  1.00  0.00           C  
ATOM   3476  CG  GLU A 222     134.398 268.907  24.972  1.00  0.00           C  
ATOM   3477  CD  GLU A 222     133.121 268.228  24.564  1.00  0.00           C  
ATOM   3478  OE1 GLU A 222     132.442 268.747  23.709  1.00  0.00           O  
ATOM   3479  OE2 GLU A 222     132.821 267.191  25.106  1.00  0.00           O  
ATOM   3480  H   GLU A 222     134.931 271.166  28.545  1.00  0.00           H  
ATOM   3481  HA  GLU A 222     136.400 269.139  26.880  1.00  0.00           H  
ATOM   3482 1HB  GLU A 222     133.956 268.689  27.042  1.00  0.00           H  
ATOM   3483 2HB  GLU A 222     133.626 270.289  26.393  1.00  0.00           H  
ATOM   3484 1HG  GLU A 222     134.603 269.720  24.276  1.00  0.00           H  
ATOM   3485 2HG  GLU A 222     135.219 268.194  24.908  1.00  0.00           H  
ATOM   3486  N   VAL A 223     137.306 270.819  25.304  1.00  0.00           N  
ATOM   3487  CA  VAL A 223     137.888 271.827  24.428  1.00  0.00           C  
ATOM   3488  C   VAL A 223     137.959 271.394  22.960  1.00  0.00           C  
ATOM   3489  O   VAL A 223     138.303 270.253  22.638  1.00  0.00           O  
ATOM   3490  CB  VAL A 223     139.308 272.175  24.915  1.00  0.00           C  
ATOM   3491  CG1 VAL A 223     139.252 272.854  26.276  1.00  0.00           C  
ATOM   3492  CG2 VAL A 223     140.157 270.915  24.975  1.00  0.00           C  
ATOM   3493  H   VAL A 223     137.733 269.893  25.372  1.00  0.00           H  
ATOM   3494  HA  VAL A 223     137.258 272.714  24.463  1.00  0.00           H  
ATOM   3495  HB  VAL A 223     139.757 272.884  24.220  1.00  0.00           H  
ATOM   3496 1HG1 VAL A 223     140.264 273.092  26.605  1.00  0.00           H  
ATOM   3497 2HG1 VAL A 223     138.670 273.771  26.201  1.00  0.00           H  
ATOM   3498 3HG1 VAL A 223     138.786 272.184  26.997  1.00  0.00           H  
ATOM   3499 1HG2 VAL A 223     141.160 271.168  25.320  1.00  0.00           H  
ATOM   3500 2HG2 VAL A 223     139.705 270.203  25.666  1.00  0.00           H  
ATOM   3501 3HG2 VAL A 223     140.217 270.469  23.982  1.00  0.00           H  
ATOM   3502  N   GLU A 224     137.612 272.313  22.059  1.00  0.00           N  
ATOM   3503  CA  GLU A 224     137.740 272.078  20.626  1.00  0.00           C  
ATOM   3504  C   GLU A 224     138.082 273.365  19.879  1.00  0.00           C  
ATOM   3505  O   GLU A 224     137.339 274.349  19.953  1.00  0.00           O  
ATOM   3506  CB  GLU A 224     136.445 271.482  20.069  1.00  0.00           C  
ATOM   3507  CG  GLU A 224     136.481 271.184  18.577  1.00  0.00           C  
ATOM   3508  CD  GLU A 224     135.211 270.555  18.075  1.00  0.00           C  
ATOM   3509  OE1 GLU A 224     134.440 270.093  18.882  1.00  0.00           O  
ATOM   3510  OE2 GLU A 224     135.011 270.536  16.884  1.00  0.00           O  
ATOM   3511  H   GLU A 224     137.249 273.217  22.373  1.00  0.00           H  
ATOM   3512  HA  GLU A 224     138.543 271.359  20.455  1.00  0.00           H  
ATOM   3513 1HB  GLU A 224     136.218 270.552  20.591  1.00  0.00           H  
ATOM   3514 2HB  GLU A 224     135.619 272.170  20.253  1.00  0.00           H  
ATOM   3515 1HG  GLU A 224     136.651 272.114  18.035  1.00  0.00           H  
ATOM   3516 2HG  GLU A 224     137.317 270.518  18.371  1.00  0.00           H  
ATOM   3517  N   GLY A 225     139.189 273.384  19.148  1.00  0.00           N  
ATOM   3518  CA  GLY A 225     139.561 274.626  18.482  1.00  0.00           C  
ATOM   3519  C   GLY A 225     139.742 275.742  19.516  1.00  0.00           C  
ATOM   3520  O   GLY A 225     140.548 275.600  20.440  1.00  0.00           O  
ATOM   3521  H   GLY A 225     139.773 272.556  19.086  1.00  0.00           H  
ATOM   3522 1HA  GLY A 225     140.487 274.480  17.929  1.00  0.00           H  
ATOM   3523 2HA  GLY A 225     138.792 274.905  17.765  1.00  0.00           H  
ATOM   3524  N   ASP A 226     139.019 276.865  19.333  1.00  0.00           N  
ATOM   3525  CA  ASP A 226     139.089 278.026  20.230  1.00  0.00           C  
ATOM   3526  C   ASP A 226     137.903 278.098  21.196  1.00  0.00           C  
ATOM   3527  O   ASP A 226     137.674 279.125  21.855  1.00  0.00           O  
ATOM   3528  CB  ASP A 226     139.156 279.319  19.414  1.00  0.00           C  
ATOM   3529  CG  ASP A 226     137.904 279.561  18.582  1.00  0.00           C  
ATOM   3530  OD1 ASP A 226     137.034 278.723  18.597  1.00  0.00           O  
ATOM   3531  OD2 ASP A 226     137.830 280.580  17.939  1.00  0.00           O  
ATOM   3532  H   ASP A 226     138.355 276.915  18.565  1.00  0.00           H  
ATOM   3533  HA  ASP A 226     140.005 277.965  20.802  1.00  0.00           H  
ATOM   3534 1HB  ASP A 226     139.297 280.166  20.086  1.00  0.00           H  
ATOM   3535 2HB  ASP A 226     140.017 279.284  18.747  1.00  0.00           H  
ATOM   3536  N   THR A 227     137.131 277.022  21.286  1.00  0.00           N  
ATOM   3537  CA  THR A 227     135.941 277.060  22.108  1.00  0.00           C  
ATOM   3538  C   THR A 227     135.991 276.021  23.210  1.00  0.00           C  
ATOM   3539  O   THR A 227     136.347 274.855  22.999  1.00  0.00           O  
ATOM   3540  CB  THR A 227     134.684 276.921  21.224  1.00  0.00           C  
ATOM   3541  OG1 THR A 227     134.642 278.046  20.299  1.00  0.00           O  
ATOM   3542  CG2 THR A 227     133.391 276.925  22.096  1.00  0.00           C  
ATOM   3543  H   THR A 227     137.348 276.174  20.754  1.00  0.00           H  
ATOM   3544  HA  THR A 227     135.890 278.032  22.581  1.00  0.00           H  
ATOM   3545  HB  THR A 227     134.742 275.992  20.654  1.00  0.00           H  
ATOM   3546  HG1 THR A 227     135.463 278.039  19.713  1.00  0.00           H  
ATOM   3547 1HG2 THR A 227     132.518 276.842  21.454  1.00  0.00           H  
ATOM   3548 2HG2 THR A 227     133.401 276.087  22.794  1.00  0.00           H  
ATOM   3549 3HG2 THR A 227     133.335 277.853  22.659  1.00  0.00           H  
ATOM   3550  N   VAL A 228     135.656 276.456  24.414  1.00  0.00           N  
ATOM   3551  CA  VAL A 228     135.642 275.550  25.549  1.00  0.00           C  
ATOM   3552  C   VAL A 228     134.312 275.531  26.284  1.00  0.00           C  
ATOM   3553  O   VAL A 228     133.690 276.571  26.512  1.00  0.00           O  
ATOM   3554  CB  VAL A 228     136.754 275.943  26.540  1.00  0.00           C  
ATOM   3555  CG1 VAL A 228     136.593 277.392  26.975  1.00  0.00           C  
ATOM   3556  CG2 VAL A 228     136.728 275.013  27.744  1.00  0.00           C  
ATOM   3557  H   VAL A 228     135.405 277.450  24.505  1.00  0.00           H  
ATOM   3558  HA  VAL A 228     135.822 274.540  25.180  1.00  0.00           H  
ATOM   3559  HB  VAL A 228     137.719 275.863  26.040  1.00  0.00           H  
ATOM   3560 1HG1 VAL A 228     137.387 277.653  27.675  1.00  0.00           H  
ATOM   3561 2HG1 VAL A 228     136.651 278.042  26.102  1.00  0.00           H  
ATOM   3562 3HG1 VAL A 228     135.626 277.521  27.461  1.00  0.00           H  
ATOM   3563 1HG2 VAL A 228     137.517 275.296  28.440  1.00  0.00           H  
ATOM   3564 2HG2 VAL A 228     135.760 275.089  28.241  1.00  0.00           H  
ATOM   3565 3HG2 VAL A 228     136.887 273.986  27.413  1.00  0.00           H  
ATOM   3566  N   THR A 229     133.881 274.333  26.666  1.00  0.00           N  
ATOM   3567  CA  THR A 229     132.682 274.189  27.477  1.00  0.00           C  
ATOM   3568  C   THR A 229     133.006 273.575  28.829  1.00  0.00           C  
ATOM   3569  O   THR A 229     133.653 272.527  28.943  1.00  0.00           O  
ATOM   3570  CB  THR A 229     131.625 273.330  26.759  1.00  0.00           C  
ATOM   3571  OG1 THR A 229     131.256 273.956  25.523  1.00  0.00           O  
ATOM   3572  CG2 THR A 229     130.389 273.166  27.630  1.00  0.00           C  
ATOM   3573  H   THR A 229     134.421 273.511  26.384  1.00  0.00           H  
ATOM   3574  HA  THR A 229     132.267 275.175  27.654  1.00  0.00           H  
ATOM   3575  HB  THR A 229     132.042 272.346  26.542  1.00  0.00           H  
ATOM   3576  HG1 THR A 229     131.984 273.888  24.901  1.00  0.00           H  
ATOM   3577 1HG2 THR A 229     129.654 272.555  27.106  1.00  0.00           H  
ATOM   3578 2HG2 THR A 229     130.665 272.679  28.565  1.00  0.00           H  
ATOM   3579 3HG2 THR A 229     129.962 274.145  27.842  1.00  0.00           H  
ATOM   3580  N   ILE A 230     132.543 274.248  29.865  1.00  0.00           N  
ATOM   3581  CA  ILE A 230     132.717 273.793  31.227  1.00  0.00           C  
ATOM   3582  C   ILE A 230     131.389 273.457  31.885  1.00  0.00           C  
ATOM   3583  O   ILE A 230     130.483 274.288  31.924  1.00  0.00           O  
ATOM   3584  CB  ILE A 230     133.449 274.859  32.064  1.00  0.00           C  
ATOM   3585  CG1 ILE A 230     134.821 275.164  31.458  1.00  0.00           C  
ATOM   3586  CG2 ILE A 230     133.591 274.397  33.506  1.00  0.00           C  
ATOM   3587  CD1 ILE A 230     134.871 276.459  30.680  1.00  0.00           C  
ATOM   3588  H   ILE A 230     132.061 275.129  29.677  1.00  0.00           H  
ATOM   3589  HA  ILE A 230     133.335 272.896  31.229  1.00  0.00           H  
ATOM   3590  HB  ILE A 230     132.882 275.789  32.044  1.00  0.00           H  
ATOM   3591 1HG1 ILE A 230     135.566 275.213  32.252  1.00  0.00           H  
ATOM   3592 2HG1 ILE A 230     135.112 274.353  30.789  1.00  0.00           H  
ATOM   3593 1HG2 ILE A 230     134.110 275.161  34.083  1.00  0.00           H  
ATOM   3594 2HG2 ILE A 230     132.603 274.229  33.933  1.00  0.00           H  
ATOM   3595 3HG2 ILE A 230     134.161 273.469  33.537  1.00  0.00           H  
ATOM   3596 1HD1 ILE A 230     135.875 276.605  30.281  1.00  0.00           H  
ATOM   3597 2HD1 ILE A 230     134.157 276.417  29.857  1.00  0.00           H  
ATOM   3598 3HD1 ILE A 230     134.618 277.288  31.338  1.00  0.00           H  
ATOM   3599  N   VAL A 231     131.265 272.259  32.433  1.00  0.00           N  
ATOM   3600  CA  VAL A 231     130.030 271.925  33.127  1.00  0.00           C  
ATOM   3601  C   VAL A 231     130.307 271.603  34.585  1.00  0.00           C  
ATOM   3602  O   VAL A 231     131.099 270.712  34.898  1.00  0.00           O  
ATOM   3603  CB  VAL A 231     129.345 270.719  32.457  1.00  0.00           C  
ATOM   3604  CG1 VAL A 231     128.076 270.342  33.208  1.00  0.00           C  
ATOM   3605  CG2 VAL A 231     129.035 271.042  31.003  1.00  0.00           C  
ATOM   3606  H   VAL A 231     132.037 271.591  32.336  1.00  0.00           H  
ATOM   3607  HA  VAL A 231     129.368 272.781  33.089  1.00  0.00           H  
ATOM   3608  HB  VAL A 231     130.014 269.860  32.505  1.00  0.00           H  
ATOM   3609 1HG1 VAL A 231     127.605 269.488  32.721  1.00  0.00           H  
ATOM   3610 2HG1 VAL A 231     128.326 270.081  34.236  1.00  0.00           H  
ATOM   3611 3HG1 VAL A 231     127.387 271.187  33.205  1.00  0.00           H  
ATOM   3612 1HG2 VAL A 231     128.551 270.185  30.535  1.00  0.00           H  
ATOM   3613 2HG2 VAL A 231     128.371 271.905  30.955  1.00  0.00           H  
ATOM   3614 3HG2 VAL A 231     129.962 271.267  30.475  1.00  0.00           H  
ATOM   3615  N   VAL A 232     129.619 272.313  35.477  1.00  0.00           N  
ATOM   3616  CA  VAL A 232     129.849 272.144  36.910  1.00  0.00           C  
ATOM   3617  C   VAL A 232     128.582 271.676  37.605  1.00  0.00           C  
ATOM   3618  O   VAL A 232     127.521 272.262  37.412  1.00  0.00           O  
ATOM   3619  CB  VAL A 232     130.319 273.467  37.543  1.00  0.00           C  
ATOM   3620  CG1 VAL A 232     130.617 273.274  39.022  1.00  0.00           C  
ATOM   3621  CG2 VAL A 232     131.545 273.986  36.808  1.00  0.00           C  
ATOM   3622  H   VAL A 232     128.960 273.014  35.117  1.00  0.00           H  
ATOM   3623  HA  VAL A 232     130.637 271.404  37.066  1.00  0.00           H  
ATOM   3624  HB  VAL A 232     129.514 274.200  37.470  1.00  0.00           H  
ATOM   3625 1HG1 VAL A 232     130.948 274.220  39.453  1.00  0.00           H  
ATOM   3626 2HG1 VAL A 232     129.716 272.938  39.534  1.00  0.00           H  
ATOM   3627 3HG1 VAL A 232     131.403 272.528  39.140  1.00  0.00           H  
ATOM   3628 1HG2 VAL A 232     131.872 274.922  37.260  1.00  0.00           H  
ATOM   3629 2HG2 VAL A 232     132.348 273.250  36.875  1.00  0.00           H  
ATOM   3630 3HG2 VAL A 232     131.297 274.156  35.760  1.00  0.00           H  
ATOM   3631  N   ARG A 233     128.695 270.651  38.447  1.00  0.00           N  
ATOM   3632  CA  ARG A 233     127.555 270.123  39.188  1.00  0.00           C  
ATOM   3633  C   ARG A 233     127.656 270.253  40.713  1.00  0.00           C  
ATOM   3634  O   ARG A 233     128.658 269.860  41.341  1.00  0.00           O  
ATOM   3635  CB  ARG A 233     127.409 268.648  38.845  1.00  0.00           C  
ATOM   3636  CG  ARG A 233     126.324 267.877  39.584  1.00  0.00           C  
ATOM   3637  CD  ARG A 233     126.380 266.438  39.217  1.00  0.00           C  
ATOM   3638  NE  ARG A 233     125.983 266.198  37.843  1.00  0.00           N  
ATOM   3639  CZ  ARG A 233     126.435 265.199  37.047  1.00  0.00           C  
ATOM   3640  NH1 ARG A 233     127.336 264.326  37.465  1.00  0.00           N  
ATOM   3641  NH2 ARG A 233     125.942 265.124  35.821  1.00  0.00           N  
ATOM   3642  H   ARG A 233     129.593 270.168  38.523  1.00  0.00           H  
ATOM   3643  HA  ARG A 233     126.659 270.653  38.864  1.00  0.00           H  
ATOM   3644 1HB  ARG A 233     127.202 268.555  37.779  1.00  0.00           H  
ATOM   3645 2HB  ARG A 233     128.349 268.154  39.024  1.00  0.00           H  
ATOM   3646 1HG  ARG A 233     126.465 267.954  40.665  1.00  0.00           H  
ATOM   3647 2HG  ARG A 233     125.343 268.268  39.311  1.00  0.00           H  
ATOM   3648 1HD  ARG A 233     127.401 266.094  39.350  1.00  0.00           H  
ATOM   3649 2HD  ARG A 233     125.718 265.872  39.870  1.00  0.00           H  
ATOM   3650  HE  ARG A 233     125.277 266.820  37.425  1.00  0.00           H  
ATOM   3651 1HH1 ARG A 233     127.745 264.382  38.413  1.00  0.00           H  
ATOM   3652 2HH1 ARG A 233     127.664 263.599  36.848  1.00  0.00           H  
ATOM   3653 1HH2 ARG A 233     125.239 265.827  35.537  1.00  0.00           H  
ATOM   3654 2HH2 ARG A 233     126.244 264.404  35.187  1.00  0.00           H  
ATOM   3655  N   GLY A 234     126.577 270.767  41.316  1.00  0.00           N  
ATOM   3656  CA  GLY A 234     126.538 270.972  42.762  1.00  0.00           C  
ATOM   3657  C   GLY A 234     125.729 269.845  43.416  1.00  0.00           C  
ATOM   3658  O   GLY A 234     126.191 268.706  43.460  1.00  0.00           O  
ATOM   3659  OXT GLY A 234     124.664 270.082  43.986  1.00  0.00           O  
ATOM   3660  H   GLY A 234     125.770 271.044  40.737  1.00  0.00           H  
ATOM   3661 1HA  GLY A 234     127.555 270.991  43.154  1.00  0.00           H  
ATOM   3662 2HA  GLY A 234     126.091 271.941  42.980  1.00  0.00           H  
TER                                                                             
ATOM   3664  N   GLY B   1     146.204 260.492   7.067  1.00  0.00           N  
ATOM   3665  CA  GLY B   1     147.390 261.297   6.807  1.00  0.00           C  
ATOM   3666  C   GLY B   1     147.771 262.128   8.025  1.00  0.00           C  
ATOM   3667  O   GLY B   1     148.686 261.778   8.770  1.00  0.00           O  
ATOM   3668 1H   GLY B   1     145.977 259.958   6.253  1.00  0.00           H  
ATOM   3669 2H   GLY B   1     146.381 259.874   7.833  1.00  0.00           H  
ATOM   3670 3H   GLY B   1     145.438 261.093   7.295  1.00  0.00           H  
ATOM   3671 1HA  GLY B   1     148.220 260.644   6.535  1.00  0.00           H  
ATOM   3672 2HA  GLY B   1     147.205 261.954   5.958  1.00  0.00           H  
ATOM   3673  N   ARG B   2     147.059 263.234   8.221  1.00  0.00           N  
ATOM   3674  CA  ARG B   2     147.333 264.130   9.338  1.00  0.00           C  
ATOM   3675  C   ARG B   2     146.814 263.551  10.648  1.00  0.00           C  
ATOM   3676  O   ARG B   2     147.301 263.893  11.725  1.00  0.00           O  
ATOM   3677  CB  ARG B   2     146.696 265.491   9.101  1.00  0.00           C  
ATOM   3678  CG  ARG B   2     147.272 266.272   7.930  1.00  0.00           C  
ATOM   3679  CD  ARG B   2     146.513 267.524   7.679  1.00  0.00           C  
ATOM   3680  NE  ARG B   2     145.192 267.258   7.133  1.00  0.00           N  
ATOM   3681  CZ  ARG B   2     144.217 268.179   7.007  1.00  0.00           C  
ATOM   3682  NH1 ARG B   2     144.429 269.418   7.390  1.00  0.00           N  
ATOM   3683  NH2 ARG B   2     143.047 267.837   6.497  1.00  0.00           N  
ATOM   3684  H   ARG B   2     146.312 263.459   7.580  1.00  0.00           H  
ATOM   3685  HA  ARG B   2     148.412 264.261   9.422  1.00  0.00           H  
ATOM   3686 1HB  ARG B   2     145.629 265.367   8.921  1.00  0.00           H  
ATOM   3687 2HB  ARG B   2     146.807 266.106   9.994  1.00  0.00           H  
ATOM   3688 1HG  ARG B   2     148.308 266.535   8.143  1.00  0.00           H  
ATOM   3689 2HG  ARG B   2     147.230 265.659   7.029  1.00  0.00           H  
ATOM   3690 1HD  ARG B   2     146.392 268.070   8.614  1.00  0.00           H  
ATOM   3691 2HD  ARG B   2     147.058 268.142   6.966  1.00  0.00           H  
ATOM   3692  HE  ARG B   2     144.991 266.315   6.827  1.00  0.00           H  
ATOM   3693 1HH1 ARG B   2     145.324 269.680   7.780  1.00  0.00           H  
ATOM   3694 2HH1 ARG B   2     143.699 270.109   7.296  1.00  0.00           H  
ATOM   3695 1HH2 ARG B   2     142.883 266.884   6.203  1.00  0.00           H  
ATOM   3696 2HH2 ARG B   2     142.316 268.526   6.403  1.00  0.00           H  
ATOM   3697  N   GLN B   3     145.822 262.667  10.553  1.00  0.00           N  
ATOM   3698  CA  GLN B   3     145.284 261.994  11.730  1.00  0.00           C  
ATOM   3699  C   GLN B   3     146.369 261.213  12.461  1.00  0.00           C  
ATOM   3700  O   GLN B   3     146.479 261.269  13.686  1.00  0.00           O  
ATOM   3701  CB  GLN B   3     144.140 261.056  11.336  1.00  0.00           C  
ATOM   3702  CG  GLN B   3     143.507 260.320  12.504  1.00  0.00           C  
ATOM   3703  CD  GLN B   3     142.309 259.490  12.085  1.00  0.00           C  
ATOM   3704  OE1 GLN B   3     142.451 258.467  11.409  1.00  0.00           O  
ATOM   3705  NE2 GLN B   3     141.120 259.926  12.484  1.00  0.00           N  
ATOM   3706  H   GLN B   3     145.445 262.444   9.644  1.00  0.00           H  
ATOM   3707  HA  GLN B   3     144.896 262.749  12.412  1.00  0.00           H  
ATOM   3708 1HB  GLN B   3     143.358 261.626  10.834  1.00  0.00           H  
ATOM   3709 2HB  GLN B   3     144.507 260.312  10.629  1.00  0.00           H  
ATOM   3710 1HG  GLN B   3     144.248 259.652  12.944  1.00  0.00           H  
ATOM   3711 2HG  GLN B   3     143.176 261.049  13.243  1.00  0.00           H  
ATOM   3712 1HE2 GLN B   3     140.292 259.419  12.238  1.00  0.00           H  
ATOM   3713 2HE2 GLN B   3     141.050 260.760  13.031  1.00  0.00           H  
ATOM   3714  N   GLU B   4     147.168 260.485  11.688  1.00  0.00           N  
ATOM   3715  CA  GLU B   4     148.264 259.691  12.229  1.00  0.00           C  
ATOM   3716  C   GLU B   4     149.324 260.580  12.870  1.00  0.00           C  
ATOM   3717  O   GLU B   4     149.890 260.230  13.906  1.00  0.00           O  
ATOM   3718  CB  GLU B   4     148.898 258.838  11.128  1.00  0.00           C  
ATOM   3719  CG  GLU B   4     148.007 257.719  10.608  1.00  0.00           C  
ATOM   3720  CD  GLU B   4     147.057 258.178   9.537  1.00  0.00           C  
ATOM   3721  OE1 GLU B   4     146.953 259.363   9.329  1.00  0.00           O  
ATOM   3722  OE2 GLU B   4     146.433 257.342   8.926  1.00  0.00           O  
ATOM   3723  H   GLU B   4     147.010 260.483  10.690  1.00  0.00           H  
ATOM   3724  HA  GLU B   4     147.866 259.029  12.998  1.00  0.00           H  
ATOM   3725 1HB  GLU B   4     149.164 259.474  10.283  1.00  0.00           H  
ATOM   3726 2HB  GLU B   4     149.818 258.388  11.501  1.00  0.00           H  
ATOM   3727 1HG  GLU B   4     148.636 256.926  10.204  1.00  0.00           H  
ATOM   3728 2HG  GLU B   4     147.438 257.306  11.440  1.00  0.00           H  
ATOM   3729  N   LYS B   5     149.584 261.729  12.251  1.00  0.00           N  
ATOM   3730  CA  LYS B   5     150.568 262.672  12.767  1.00  0.00           C  
ATOM   3731  C   LYS B   5     150.147 263.219  14.124  1.00  0.00           C  
ATOM   3732  O   LYS B   5     150.976 263.379  15.020  1.00  0.00           O  
ATOM   3733  CB  LYS B   5     150.778 263.821  11.779  1.00  0.00           C  
ATOM   3734  CG  LYS B   5     151.509 263.428  10.502  1.00  0.00           C  
ATOM   3735  CD  LYS B   5     151.669 264.618   9.568  1.00  0.00           C  
ATOM   3736  CE  LYS B   5     152.405 264.228   8.295  1.00  0.00           C  
ATOM   3737  NZ  LYS B   5     152.540 265.375   7.357  1.00  0.00           N  
ATOM   3738  H   LYS B   5     149.092 261.950  11.396  1.00  0.00           H  
ATOM   3739  HA  LYS B   5     151.516 262.147  12.897  1.00  0.00           H  
ATOM   3740 1HB  LYS B   5     149.812 264.239  11.496  1.00  0.00           H  
ATOM   3741 2HB  LYS B   5     151.349 264.615  12.261  1.00  0.00           H  
ATOM   3742 1HG  LYS B   5     152.496 263.038  10.753  1.00  0.00           H  
ATOM   3743 2HG  LYS B   5     150.950 262.646   9.989  1.00  0.00           H  
ATOM   3744 1HD  LYS B   5     150.685 265.008   9.304  1.00  0.00           H  
ATOM   3745 2HD  LYS B   5     152.229 265.404  10.074  1.00  0.00           H  
ATOM   3746 1HE  LYS B   5     153.399 263.862   8.547  1.00  0.00           H  
ATOM   3747 2HE  LYS B   5     151.863 263.427   7.792  1.00  0.00           H  
ATOM   3748 1HZ  LYS B   5     153.032 265.076   6.527  1.00  0.00           H  
ATOM   3749 2HZ  LYS B   5     151.623 265.712   7.101  1.00  0.00           H  
ATOM   3750 3HZ  LYS B   5     153.058 266.118   7.805  1.00  0.00           H  
ATOM   3751  N   VAL B   6     148.857 263.506  14.275  1.00  0.00           N  
ATOM   3752  CA  VAL B   6     148.329 263.962  15.556  1.00  0.00           C  
ATOM   3753  C   VAL B   6     148.394 262.858  16.603  1.00  0.00           C  
ATOM   3754  O   VAL B   6     148.805 263.095  17.739  1.00  0.00           O  
ATOM   3755  CB  VAL B   6     146.870 264.429  15.396  1.00  0.00           C  
ATOM   3756  CG1 VAL B   6     146.251 264.715  16.756  1.00  0.00           C  
ATOM   3757  CG2 VAL B   6     146.815 265.663  14.508  1.00  0.00           C  
ATOM   3758  H   VAL B   6     148.230 263.406  13.490  1.00  0.00           H  
ATOM   3759  HA  VAL B   6     148.932 264.804  15.898  1.00  0.00           H  
ATOM   3760  HB  VAL B   6     146.289 263.627  14.941  1.00  0.00           H  
ATOM   3761 1HG1 VAL B   6     145.220 265.044  16.625  1.00  0.00           H  
ATOM   3762 2HG1 VAL B   6     146.268 263.809  17.362  1.00  0.00           H  
ATOM   3763 3HG1 VAL B   6     146.820 265.499  17.257  1.00  0.00           H  
ATOM   3764 1HG2 VAL B   6     145.781 265.987  14.400  1.00  0.00           H  
ATOM   3765 2HG2 VAL B   6     147.401 266.463  14.961  1.00  0.00           H  
ATOM   3766 3HG2 VAL B   6     147.225 265.424  13.527  1.00  0.00           H  
ATOM   3767  N   LEU B   7     147.997 261.649  16.215  1.00  0.00           N  
ATOM   3768  CA  LEU B   7     148.019 260.509  17.124  1.00  0.00           C  
ATOM   3769  C   LEU B   7     149.439 260.185  17.567  1.00  0.00           C  
ATOM   3770  O   LEU B   7     149.667 259.819  18.720  1.00  0.00           O  
ATOM   3771  CB  LEU B   7     147.394 259.281  16.450  1.00  0.00           C  
ATOM   3772  CG  LEU B   7     145.891 259.374  16.159  1.00  0.00           C  
ATOM   3773  CD1 LEU B   7     145.482 258.242  15.226  1.00  0.00           C  
ATOM   3774  CD2 LEU B   7     145.116 259.312  17.467  1.00  0.00           C  
ATOM   3775  H   LEU B   7     147.678 261.513  15.266  1.00  0.00           H  
ATOM   3776  HA  LEU B   7     147.433 260.760  18.008  1.00  0.00           H  
ATOM   3777 1HB  LEU B   7     147.904 259.107  15.504  1.00  0.00           H  
ATOM   3778 2HB  LEU B   7     147.555 258.413  17.090  1.00  0.00           H  
ATOM   3779  HG  LEU B   7     145.675 260.316  15.654  1.00  0.00           H  
ATOM   3780 1HD1 LEU B   7     144.414 258.308  15.020  1.00  0.00           H  
ATOM   3781 2HD1 LEU B   7     146.037 258.322  14.292  1.00  0.00           H  
ATOM   3782 3HD1 LEU B   7     145.701 257.285  15.698  1.00  0.00           H  
ATOM   3783 1HD2 LEU B   7     144.047 259.379  17.260  1.00  0.00           H  
ATOM   3784 2HD2 LEU B   7     145.329 258.369  17.972  1.00  0.00           H  
ATOM   3785 3HD2 LEU B   7     145.414 260.142  18.107  1.00  0.00           H  
ATOM   3786  N   LYS B   8     150.391 260.321  16.646  1.00  0.00           N  
ATOM   3787  CA  LYS B   8     151.802 260.139  16.966  1.00  0.00           C  
ATOM   3788  C   LYS B   8     152.265 261.146  18.011  1.00  0.00           C  
ATOM   3789  O   LYS B   8     152.966 260.789  18.959  1.00  0.00           O  
ATOM   3790  CB  LYS B   8     152.657 260.259  15.704  1.00  0.00           C  
ATOM   3791  CG  LYS B   8     154.145 260.019  15.927  1.00  0.00           C  
ATOM   3792  CD  LYS B   8     154.912 260.048  14.614  1.00  0.00           C  
ATOM   3793  CE  LYS B   8     156.373 259.674  14.817  1.00  0.00           C  
ATOM   3794  NZ  LYS B   8     157.126 260.740  15.531  1.00  0.00           N  
ATOM   3795  H   LYS B   8     150.133 260.560  15.700  1.00  0.00           H  
ATOM   3796  HA  LYS B   8     151.936 259.140  17.383  1.00  0.00           H  
ATOM   3797 1HB  LYS B   8     152.311 259.542  14.959  1.00  0.00           H  
ATOM   3798 2HB  LYS B   8     152.540 261.256  15.278  1.00  0.00           H  
ATOM   3799 1HG  LYS B   8     154.543 260.790  16.588  1.00  0.00           H  
ATOM   3800 2HG  LYS B   8     154.289 259.049  16.401  1.00  0.00           H  
ATOM   3801 1HD  LYS B   8     154.460 259.346  13.912  1.00  0.00           H  
ATOM   3802 2HD  LYS B   8     154.860 261.048  14.183  1.00  0.00           H  
ATOM   3803 1HE  LYS B   8     156.435 258.752  15.394  1.00  0.00           H  
ATOM   3804 2HE  LYS B   8     156.842 259.502  13.848  1.00  0.00           H  
ATOM   3805 1HZ  LYS B   8     158.088 260.454  15.646  1.00  0.00           H  
ATOM   3806 2HZ  LYS B   8     157.091 261.595  14.995  1.00  0.00           H  
ATOM   3807 3HZ  LYS B   8     156.712 260.895  16.439  1.00  0.00           H  
ATOM   3808  N   SER B   9     151.870 262.404  17.833  1.00  0.00           N  
ATOM   3809  CA  SER B   9     152.192 263.448  18.798  1.00  0.00           C  
ATOM   3810  C   SER B   9     151.616 263.126  20.171  1.00  0.00           C  
ATOM   3811  O   SER B   9     152.272 263.327  21.194  1.00  0.00           O  
ATOM   3812  CB  SER B   9     151.661 264.784  18.318  1.00  0.00           C  
ATOM   3813  OG  SER B   9     151.970 265.804  19.228  1.00  0.00           O  
ATOM   3814  H   SER B   9     151.322 262.640  17.019  1.00  0.00           H  
ATOM   3815  HA  SER B   9     153.278 263.513  18.889  1.00  0.00           H  
ATOM   3816 1HB  SER B   9     152.092 265.018  17.345  1.00  0.00           H  
ATOM   3817 2HB  SER B   9     150.581 264.722  18.191  1.00  0.00           H  
ATOM   3818  HG  SER B   9     151.603 266.610  18.858  1.00  0.00           H  
ATOM   3819  N   ILE B  10     150.384 262.623  20.183  1.00  0.00           N  
ATOM   3820  CA  ILE B  10     149.732 262.218  21.421  1.00  0.00           C  
ATOM   3821  C   ILE B  10     150.464 261.055  22.077  1.00  0.00           C  
ATOM   3822  O   ILE B  10     150.719 261.073  23.281  1.00  0.00           O  
ATOM   3823  CB  ILE B  10     148.265 261.823  21.165  1.00  0.00           C  
ATOM   3824  CG1 ILE B  10     147.448 263.048  20.744  1.00  0.00           C  
ATOM   3825  CG2 ILE B  10     147.664 261.180  22.405  1.00  0.00           C  
ATOM   3826  CD1 ILE B  10     146.103 262.708  20.146  1.00  0.00           C  
ATOM   3827  H   ILE B  10     149.888 262.520  19.308  1.00  0.00           H  
ATOM   3828  HA  ILE B  10     149.745 263.063  22.111  1.00  0.00           H  
ATOM   3829  HB  ILE B  10     148.218 261.115  20.340  1.00  0.00           H  
ATOM   3830 1HG1 ILE B  10     147.285 263.691  21.608  1.00  0.00           H  
ATOM   3831 2HG1 ILE B  10     148.011 263.627  20.010  1.00  0.00           H  
ATOM   3832 1HG2 ILE B  10     146.627 260.907  22.207  1.00  0.00           H  
ATOM   3833 2HG2 ILE B  10     148.230 260.286  22.661  1.00  0.00           H  
ATOM   3834 3HG2 ILE B  10     147.701 261.883  23.236  1.00  0.00           H  
ATOM   3835 1HD1 ILE B  10     145.583 263.627  19.873  1.00  0.00           H  
ATOM   3836 2HD1 ILE B  10     146.245 262.093  19.257  1.00  0.00           H  
ATOM   3837 3HD1 ILE B  10     145.508 262.160  20.876  1.00  0.00           H  
ATOM   3838  N   GLU B  11     150.802 260.050  21.273  1.00  0.00           N  
ATOM   3839  CA  GLU B  11     151.511 258.873  21.756  1.00  0.00           C  
ATOM   3840  C   GLU B  11     152.846 259.255  22.384  1.00  0.00           C  
ATOM   3841  O   GLU B  11     153.187 258.775  23.467  1.00  0.00           O  
ATOM   3842  CB  GLU B  11     151.740 257.881  20.613  1.00  0.00           C  
ATOM   3843  CG  GLU B  11     152.500 256.624  21.013  1.00  0.00           C  
ATOM   3844  CD  GLU B  11     152.743 255.694  19.857  1.00  0.00           C  
ATOM   3845  OE1 GLU B  11     152.065 255.820  18.866  1.00  0.00           O  
ATOM   3846  OE2 GLU B  11     153.608 254.857  19.966  1.00  0.00           O  
ATOM   3847  H   GLU B  11     150.558 260.107  20.294  1.00  0.00           H  
ATOM   3848  HA  GLU B  11     150.902 258.390  22.520  1.00  0.00           H  
ATOM   3849 1HB  GLU B  11     150.779 257.574  20.200  1.00  0.00           H  
ATOM   3850 2HB  GLU B  11     152.299 258.369  19.815  1.00  0.00           H  
ATOM   3851 1HG  GLU B  11     153.461 256.913  21.440  1.00  0.00           H  
ATOM   3852 2HG  GLU B  11     151.935 256.100  21.782  1.00  0.00           H  
ATOM   3853  N   GLU B  12     153.598 260.116  21.704  1.00  0.00           N  
ATOM   3854  CA  GLU B  12     154.876 260.587  22.225  1.00  0.00           C  
ATOM   3855  C   GLU B  12     154.691 261.348  23.532  1.00  0.00           C  
ATOM   3856  O   GLU B  12     155.494 261.210  24.455  1.00  0.00           O  
ATOM   3857  CB  GLU B  12     155.574 261.480  21.196  1.00  0.00           C  
ATOM   3858  CG  GLU B  12     156.126 260.735  19.989  1.00  0.00           C  
ATOM   3859  CD  GLU B  12     156.801 261.644  19.000  1.00  0.00           C  
ATOM   3860  OE1 GLU B  12     156.892 262.818  19.267  1.00  0.00           O  
ATOM   3861  OE2 GLU B  12     157.226 261.164  17.975  1.00  0.00           O  
ATOM   3862  H   GLU B  12     153.277 260.454  20.809  1.00  0.00           H  
ATOM   3863  HA  GLU B  12     155.509 259.722  22.421  1.00  0.00           H  
ATOM   3864 1HB  GLU B  12     154.874 262.233  20.834  1.00  0.00           H  
ATOM   3865 2HB  GLU B  12     156.402 262.005  21.673  1.00  0.00           H  
ATOM   3866 1HG  GLU B  12     156.846 259.992  20.331  1.00  0.00           H  
ATOM   3867 2HG  GLU B  12     155.310 260.210  19.494  1.00  0.00           H  
ATOM   3868  N   THR B  13     153.635 262.155  23.604  1.00  0.00           N  
ATOM   3869  CA  THR B  13     153.320 262.881  24.828  1.00  0.00           C  
ATOM   3870  C   THR B  13     153.000 261.924  25.969  1.00  0.00           C  
ATOM   3871  O   THR B  13     153.467 262.113  27.092  1.00  0.00           O  
ATOM   3872  CB  THR B  13     152.137 263.843  24.612  1.00  0.00           C  
ATOM   3873  OG1 THR B  13     152.443 264.749  23.543  1.00  0.00           O  
ATOM   3874  CG2 THR B  13     151.857 264.637  25.879  1.00  0.00           C  
ATOM   3875  H   THR B  13     153.041 262.266  22.795  1.00  0.00           H  
ATOM   3876  HA  THR B  13     154.191 263.468  25.115  1.00  0.00           H  
ATOM   3877  HB  THR B  13     151.249 263.273  24.343  1.00  0.00           H  
ATOM   3878  HG1 THR B  13     152.420 264.276  22.708  1.00  0.00           H  
ATOM   3879 1HG2 THR B  13     151.018 265.311  25.708  1.00  0.00           H  
ATOM   3880 2HG2 THR B  13     151.613 263.951  26.691  1.00  0.00           H  
ATOM   3881 3HG2 THR B  13     152.739 265.217  26.147  1.00  0.00           H  
ATOM   3882  N   VAL B  14     152.206 260.896  25.679  1.00  0.00           N  
ATOM   3883  CA  VAL B  14     151.844 259.889  26.670  1.00  0.00           C  
ATOM   3884  C   VAL B  14     153.076 259.163  27.193  1.00  0.00           C  
ATOM   3885  O   VAL B  14     153.200 258.927  28.394  1.00  0.00           O  
ATOM   3886  CB  VAL B  14     150.869 258.865  26.059  1.00  0.00           C  
ATOM   3887  CG1 VAL B  14     150.749 257.642  26.957  1.00  0.00           C  
ATOM   3888  CG2 VAL B  14     149.509 259.510  25.842  1.00  0.00           C  
ATOM   3889  H   VAL B  14     151.842 260.811  24.740  1.00  0.00           H  
ATOM   3890  HA  VAL B  14     151.350 260.389  27.505  1.00  0.00           H  
ATOM   3891  HB  VAL B  14     151.267 258.524  25.103  1.00  0.00           H  
ATOM   3892 1HG1 VAL B  14     150.056 256.929  26.510  1.00  0.00           H  
ATOM   3893 2HG1 VAL B  14     151.728 257.176  27.069  1.00  0.00           H  
ATOM   3894 3HG1 VAL B  14     150.376 257.945  27.935  1.00  0.00           H  
ATOM   3895 1HG2 VAL B  14     148.825 258.780  25.409  1.00  0.00           H  
ATOM   3896 2HG2 VAL B  14     149.113 259.856  26.797  1.00  0.00           H  
ATOM   3897 3HG2 VAL B  14     149.612 260.357  25.163  1.00  0.00           H  
ATOM   3898  N   ARG B  15     153.984 258.809  26.290  1.00  0.00           N  
ATOM   3899  CA  ARG B  15     155.214 258.132  26.683  1.00  0.00           C  
ATOM   3900  C   ARG B  15     156.046 259.003  27.617  1.00  0.00           C  
ATOM   3901  O   ARG B  15     156.655 258.506  28.566  1.00  0.00           O  
ATOM   3902  CB  ARG B  15     156.043 257.773  25.458  1.00  0.00           C  
ATOM   3903  CG  ARG B  15     155.481 256.638  24.617  1.00  0.00           C  
ATOM   3904  CD  ARG B  15     156.300 256.399  23.401  1.00  0.00           C  
ATOM   3905  NE  ARG B  15     155.702 255.395  22.533  1.00  0.00           N  
ATOM   3906  CZ  ARG B  15     155.867 254.067  22.676  1.00  0.00           C  
ATOM   3907  NH1 ARG B  15     156.611 253.596  23.654  1.00  0.00           N  
ATOM   3908  NH2 ARG B  15     155.281 253.233  21.835  1.00  0.00           N  
ATOM   3909  H   ARG B  15     153.819 259.011  25.314  1.00  0.00           H  
ATOM   3910  HA  ARG B  15     154.952 257.214  27.208  1.00  0.00           H  
ATOM   3911 1HB  ARG B  15     156.136 258.646  24.814  1.00  0.00           H  
ATOM   3912 2HB  ARG B  15     157.047 257.486  25.769  1.00  0.00           H  
ATOM   3913 1HG  ARG B  15     155.465 255.722  25.206  1.00  0.00           H  
ATOM   3914 2HG  ARG B  15     154.466 256.887  24.303  1.00  0.00           H  
ATOM   3915 1HD  ARG B  15     156.391 257.326  22.835  1.00  0.00           H  
ATOM   3916 2HD  ARG B  15     157.290 256.052  23.692  1.00  0.00           H  
ATOM   3917  HE  ARG B  15     155.123 255.718  21.770  1.00  0.00           H  
ATOM   3918 1HH1 ARG B  15     157.059 254.233  24.298  1.00  0.00           H  
ATOM   3919 2HH1 ARG B  15     156.734 252.600  23.761  1.00  0.00           H  
ATOM   3920 1HH2 ARG B  15     154.709 253.595  21.083  1.00  0.00           H  
ATOM   3921 2HH2 ARG B  15     155.403 252.238  21.941  1.00  0.00           H  
ATOM   3922  N   LYS B  16     156.065 260.304  27.345  1.00  0.00           N  
ATOM   3923  CA  LYS B  16     156.770 261.257  28.192  1.00  0.00           C  
ATOM   3924  C   LYS B  16     156.069 261.425  29.534  1.00  0.00           C  
ATOM   3925  O   LYS B  16     156.719 261.533  30.574  1.00  0.00           O  
ATOM   3926  CB  LYS B  16     156.893 262.610  27.490  1.00  0.00           C  
ATOM   3927  CG  LYS B  16     157.867 262.626  26.320  1.00  0.00           C  
ATOM   3928  CD  LYS B  16     157.887 263.984  25.635  1.00  0.00           C  
ATOM   3929  CE  LYS B  16     158.844 263.995  24.452  1.00  0.00           C  
ATOM   3930  NZ  LYS B  16     158.839 265.304  23.744  1.00  0.00           N  
ATOM   3931  H   LYS B  16     155.576 260.643  26.528  1.00  0.00           H  
ATOM   3932  HA  LYS B  16     157.772 260.872  28.386  1.00  0.00           H  
ATOM   3933 1HB  LYS B  16     155.915 262.916  27.115  1.00  0.00           H  
ATOM   3934 2HB  LYS B  16     157.219 263.364  28.207  1.00  0.00           H  
ATOM   3935 1HG  LYS B  16     158.871 262.395  26.678  1.00  0.00           H  
ATOM   3936 2HG  LYS B  16     157.576 261.867  25.594  1.00  0.00           H  
ATOM   3937 1HD  LYS B  16     156.884 264.228  25.282  1.00  0.00           H  
ATOM   3938 2HD  LYS B  16     158.197 264.747  26.348  1.00  0.00           H  
ATOM   3939 1HE  LYS B  16     159.855 263.789  24.801  1.00  0.00           H  
ATOM   3940 2HE  LYS B  16     158.560 263.214  23.747  1.00  0.00           H  
ATOM   3941 1HZ  LYS B  16     159.485 265.270  22.968  1.00  0.00           H  
ATOM   3942 2HZ  LYS B  16     157.909 265.497  23.399  1.00  0.00           H  
ATOM   3943 3HZ  LYS B  16     159.119 266.034  24.383  1.00  0.00           H  
ATOM   3944  N   MET B  17     154.738 261.444  29.506  1.00  0.00           N  
ATOM   3945  CA  MET B  17     153.941 261.588  30.718  1.00  0.00           C  
ATOM   3946  C   MET B  17     154.010 260.332  31.575  1.00  0.00           C  
ATOM   3947  O   MET B  17     153.854 260.394  32.796  1.00  0.00           O  
ATOM   3948  CB  MET B  17     152.492 261.911  30.362  1.00  0.00           C  
ATOM   3949  CG  MET B  17     152.281 263.300  29.777  1.00  0.00           C  
ATOM   3950  SD  MET B  17     150.538 263.751  29.663  1.00  0.00           S  
ATOM   3951  CE  MET B  17     149.922 262.451  28.597  1.00  0.00           C  
ATOM   3952  H   MET B  17     154.264 261.358  28.618  1.00  0.00           H  
ATOM   3953  HA  MET B  17     154.349 262.411  31.304  1.00  0.00           H  
ATOM   3954 1HB  MET B  17     152.125 261.185  29.638  1.00  0.00           H  
ATOM   3955 2HB  MET B  17     151.870 261.826  31.254  1.00  0.00           H  
ATOM   3956 1HG  MET B  17     152.788 264.037  30.399  1.00  0.00           H  
ATOM   3957 2HG  MET B  17     152.714 263.343  28.777  1.00  0.00           H  
ATOM   3958 1HE  MET B  17     148.853 262.592  28.432  1.00  0.00           H  
ATOM   3959 2HE  MET B  17     150.445 262.487  27.640  1.00  0.00           H  
ATOM   3960 3HE  MET B  17     150.092 261.483  29.068  1.00  0.00           H  
ATOM   3961  N   GLY B  18     154.241 259.190  30.934  1.00  0.00           N  
ATOM   3962  CA  GLY B  18     154.403 257.930  31.650  1.00  0.00           C  
ATOM   3963  C   GLY B  18     153.057 257.369  32.090  1.00  0.00           C  
ATOM   3964  O   GLY B  18     152.937 256.791  33.169  1.00  0.00           O  
ATOM   3965  H   GLY B  18     154.306 259.193  29.927  1.00  0.00           H  
ATOM   3966 1HA  GLY B  18     154.909 257.208  31.008  1.00  0.00           H  
ATOM   3967 2HA  GLY B  18     155.038 258.085  32.521  1.00  0.00           H  
ATOM   3968  N   VAL B  19     152.044 257.544  31.246  1.00  0.00           N  
ATOM   3969  CA  VAL B  19     150.689 257.117  31.575  1.00  0.00           C  
ATOM   3970  C   VAL B  19     150.143 256.160  30.521  1.00  0.00           C  
ATOM   3971  O   VAL B  19     150.740 255.984  29.461  1.00  0.00           O  
ATOM   3972  CB  VAL B  19     149.757 258.337  31.691  1.00  0.00           C  
ATOM   3973  CG1 VAL B  19     150.247 259.281  32.779  1.00  0.00           C  
ATOM   3974  CG2 VAL B  19     149.674 259.054  30.352  1.00  0.00           C  
ATOM   3975  H   VAL B  19     152.215 257.994  30.358  1.00  0.00           H  
ATOM   3976  HA  VAL B  19     150.713 256.600  32.536  1.00  0.00           H  
ATOM   3977  HB  VAL B  19     148.763 257.997  31.984  1.00  0.00           H  
ATOM   3978 1HG1 VAL B  19     149.576 260.138  32.847  1.00  0.00           H  
ATOM   3979 2HG1 VAL B  19     150.264 258.757  33.734  1.00  0.00           H  
ATOM   3980 3HG1 VAL B  19     151.252 259.626  32.535  1.00  0.00           H  
ATOM   3981 1HG2 VAL B  19     149.012 259.915  30.441  1.00  0.00           H  
ATOM   3982 2HG2 VAL B  19     150.668 259.389  30.056  1.00  0.00           H  
ATOM   3983 3HG2 VAL B  19     149.281 258.372  29.598  1.00  0.00           H  
ATOM   3984  N   THR B  20     149.002 255.546  30.822  1.00  0.00           N  
ATOM   3985  CA  THR B  20     148.430 254.518  29.963  1.00  0.00           C  
ATOM   3986  C   THR B  20     147.466 255.118  28.950  1.00  0.00           C  
ATOM   3987  O   THR B  20     146.679 256.007  29.280  1.00  0.00           O  
ATOM   3988  CB  THR B  20     147.706 253.441  30.792  1.00  0.00           C  
ATOM   3989  OG1 THR B  20     148.650 252.768  31.634  1.00  0.00           O  
ATOM   3990  CG2 THR B  20     147.033 252.427  29.879  1.00  0.00           C  
ATOM   3991  H   THR B  20     148.517 255.800  31.672  1.00  0.00           H  
ATOM   3992  HA  THR B  20     149.240 254.039  29.412  1.00  0.00           H  
ATOM   3993  HB  THR B  20     146.952 253.913  31.420  1.00  0.00           H  
ATOM   3994  HG1 THR B  20     148.963 253.372  32.312  1.00  0.00           H  
ATOM   3995 1HG2 THR B  20     146.526 251.675  30.482  1.00  0.00           H  
ATOM   3996 2HG2 THR B  20     146.307 252.935  29.245  1.00  0.00           H  
ATOM   3997 3HG2 THR B  20     147.784 251.945  29.256  1.00  0.00           H  
ATOM   3998  N   MET B  21     147.523 254.630  27.715  1.00  0.00           N  
ATOM   3999  CA  MET B  21     146.625 255.100  26.668  1.00  0.00           C  
ATOM   4000  C   MET B  21     145.960 253.933  25.949  1.00  0.00           C  
ATOM   4001  O   MET B  21     146.578 252.892  25.726  1.00  0.00           O  
ATOM   4002  CB  MET B  21     147.384 255.975  25.674  1.00  0.00           C  
ATOM   4003  CG  MET B  21     148.418 255.231  24.841  1.00  0.00           C  
ATOM   4004  SD  MET B  21     149.392 256.332  23.796  1.00  0.00           S  
ATOM   4005  CE  MET B  21     148.168 256.820  22.584  1.00  0.00           C  
ATOM   4006  H   MET B  21     148.207 253.920  27.494  1.00  0.00           H  
ATOM   4007  HA  MET B  21     145.838 255.696  27.129  1.00  0.00           H  
ATOM   4008 1HB  MET B  21     146.679 256.444  24.989  1.00  0.00           H  
ATOM   4009 2HB  MET B  21     147.899 256.773  26.211  1.00  0.00           H  
ATOM   4010 1HG  MET B  21     149.097 254.692  25.501  1.00  0.00           H  
ATOM   4011 2HG  MET B  21     147.916 254.505  24.202  1.00  0.00           H  
ATOM   4012 1HE  MET B  21     148.619 257.504  21.865  1.00  0.00           H  
ATOM   4013 2HE  MET B  21     147.799 255.935  22.063  1.00  0.00           H  
ATOM   4014 3HE  MET B  21     147.337 257.317  23.086  1.00  0.00           H  
ATOM   4015  N   GLU B  22     144.696 254.121  25.580  1.00  0.00           N  
ATOM   4016  CA  GLU B  22     144.026 253.224  24.646  1.00  0.00           C  
ATOM   4017  C   GLU B  22     143.659 253.946  23.356  1.00  0.00           C  
ATOM   4018  O   GLU B  22     143.262 255.110  23.375  1.00  0.00           O  
ATOM   4019  CB  GLU B  22     142.768 252.631  25.285  1.00  0.00           C  
ATOM   4020  CG  GLU B  22     143.023 251.838  26.559  1.00  0.00           C  
ATOM   4021  CD  GLU B  22     141.764 251.288  27.168  1.00  0.00           C  
ATOM   4022  OE1 GLU B  22     140.756 251.287  26.503  1.00  0.00           O  
ATOM   4023  OE2 GLU B  22     141.809 250.869  28.300  1.00  0.00           O  
ATOM   4024  H   GLU B  22     144.190 254.914  25.949  1.00  0.00           H  
ATOM   4025  HA  GLU B  22     144.708 252.410  24.397  1.00  0.00           H  
ATOM   4026 1HB  GLU B  22     142.069 253.433  25.524  1.00  0.00           H  
ATOM   4027 2HB  GLU B  22     142.274 251.970  24.572  1.00  0.00           H  
ATOM   4028 1HG  GLU B  22     143.694 251.010  26.331  1.00  0.00           H  
ATOM   4029 2HG  GLU B  22     143.519 252.485  27.283  1.00  0.00           H  
ATOM   4030  N   THR B  23     143.795 253.251  22.232  1.00  0.00           N  
ATOM   4031  CA  THR B  23     143.445 253.832  20.942  1.00  0.00           C  
ATOM   4032  C   THR B  23     142.381 253.001  20.235  1.00  0.00           C  
ATOM   4033  O   THR B  23     142.533 251.792  20.068  1.00  0.00           O  
ATOM   4034  CB  THR B  23     144.684 253.965  20.038  1.00  0.00           C  
ATOM   4035  OG1 THR B  23     145.667 254.781  20.686  1.00  0.00           O  
ATOM   4036  CG2 THR B  23     144.308 254.592  18.704  1.00  0.00           C  
ATOM   4037  H   THR B  23     144.147 252.306  22.274  1.00  0.00           H  
ATOM   4038  HA  THR B  23     143.035 254.829  21.111  1.00  0.00           H  
ATOM   4039  HB  THR B  23     145.111 252.977  19.860  1.00  0.00           H  
ATOM   4040  HG1 THR B  23     146.032 254.306  21.436  1.00  0.00           H  
ATOM   4041 1HG2 THR B  23     145.196 254.678  18.079  1.00  0.00           H  
ATOM   4042 2HG2 THR B  23     143.568 253.968  18.204  1.00  0.00           H  
ATOM   4043 3HG2 THR B  23     143.889 255.583  18.875  1.00  0.00           H  
ATOM   4044  N   HIS B  24     141.306 253.661  19.819  1.00  0.00           N  
ATOM   4045  CA  HIS B  24     140.204 252.988  19.142  1.00  0.00           C  
ATOM   4046  C   HIS B  24     139.812 253.720  17.865  1.00  0.00           C  
ATOM   4047  O   HIS B  24     139.516 254.914  17.882  1.00  0.00           O  
ATOM   4048  CB  HIS B  24     138.989 252.876  20.066  1.00  0.00           C  
ATOM   4049  CG  HIS B  24     139.273 252.156  21.349  1.00  0.00           C  
ATOM   4050  ND1 HIS B  24     139.176 250.786  21.471  1.00  0.00           N  
ATOM   4051  CD2 HIS B  24     139.649 252.617  22.565  1.00  0.00           C  
ATOM   4052  CE1 HIS B  24     139.483 250.435  22.707  1.00  0.00           C  
ATOM   4053  NE2 HIS B  24     139.773 251.526  23.391  1.00  0.00           N  
ATOM   4054  H   HIS B  24     141.255 254.659  19.963  1.00  0.00           H  
ATOM   4055  HA  HIS B  24     140.510 251.980  18.863  1.00  0.00           H  
ATOM   4056 1HB  HIS B  24     138.622 253.873  20.309  1.00  0.00           H  
ATOM   4057 2HB  HIS B  24     138.186 252.348  19.550  1.00  0.00           H  
ATOM   4058  HD2 HIS B  24     139.823 253.659  22.838  1.00  0.00           H  
ATOM   4059  HE1 HIS B  24     139.495 249.418  23.097  1.00  0.00           H  
ATOM   4060  HE2 HIS B  24     140.044 251.561  24.364  1.00  0.00           H  
ATOM   4061  N   ARG B  25     139.836 252.994  16.754  1.00  0.00           N  
ATOM   4062  CA  ARG B  25     139.577 253.572  15.440  1.00  0.00           C  
ATOM   4063  C   ARG B  25     138.182 253.212  14.945  1.00  0.00           C  
ATOM   4064  O   ARG B  25     137.734 252.074  15.084  1.00  0.00           O  
ATOM   4065  CB  ARG B  25     140.610 253.091  14.431  1.00  0.00           C  
ATOM   4066  CG  ARG B  25     140.409 253.606  13.015  1.00  0.00           C  
ATOM   4067  CD  ARG B  25     141.485 253.141  12.103  1.00  0.00           C  
ATOM   4068  NE  ARG B  25     142.768 253.744  12.427  1.00  0.00           N  
ATOM   4069  CZ  ARG B  25     143.151 254.979  12.046  1.00  0.00           C  
ATOM   4070  NH1 ARG B  25     142.340 255.727  11.331  1.00  0.00           N  
ATOM   4071  NH2 ARG B  25     144.341 255.437  12.392  1.00  0.00           N  
ATOM   4072  H   ARG B  25     140.060 252.011  16.820  1.00  0.00           H  
ATOM   4073  HA  ARG B  25     139.649 254.656  15.520  1.00  0.00           H  
ATOM   4074 1HB  ARG B  25     141.604 253.396  14.755  1.00  0.00           H  
ATOM   4075 2HB  ARG B  25     140.599 252.002  14.391  1.00  0.00           H  
ATOM   4076 1HG  ARG B  25     139.454 253.248  12.629  1.00  0.00           H  
ATOM   4077 2HG  ARG B  25     140.412 254.697  13.021  1.00  0.00           H  
ATOM   4078 1HD  ARG B  25     141.587 252.059  12.184  1.00  0.00           H  
ATOM   4079 2HD  ARG B  25     141.233 253.406  11.078  1.00  0.00           H  
ATOM   4080  HE  ARG B  25     143.419 253.199  12.976  1.00  0.00           H  
ATOM   4081 1HH1 ARG B  25     141.430 255.376  11.067  1.00  0.00           H  
ATOM   4082 2HH1 ARG B  25     142.627 256.652  11.046  1.00  0.00           H  
ATOM   4083 1HH2 ARG B  25     144.964 254.862  12.941  1.00  0.00           H  
ATOM   4084 2HH2 ARG B  25     144.628 256.362  12.107  1.00  0.00           H  
ATOM   4085  N   SER B  26     137.502 254.194  14.362  1.00  0.00           N  
ATOM   4086  CA  SER B  26     136.240 253.955  13.672  1.00  0.00           C  
ATOM   4087  C   SER B  26     135.985 255.016  12.608  1.00  0.00           C  
ATOM   4088  O   SER B  26     136.027 256.213  12.891  1.00  0.00           O  
ATOM   4089  CB  SER B  26     135.097 253.939  14.666  1.00  0.00           C  
ATOM   4090  OG  SER B  26     133.869 253.746  14.018  1.00  0.00           O  
ATOM   4091  H   SER B  26     137.880 255.130  14.384  1.00  0.00           H  
ATOM   4092  HA  SER B  26     136.292 252.983  13.180  1.00  0.00           H  
ATOM   4093 1HB  SER B  26     135.257 253.141  15.391  1.00  0.00           H  
ATOM   4094 2HB  SER B  26     135.078 254.880  15.215  1.00  0.00           H  
ATOM   4095  HG  SER B  26     133.203 253.746  14.708  1.00  0.00           H  
ATOM   4096  N   GLY B  27     135.720 254.574  11.385  1.00  0.00           N  
ATOM   4097  CA  GLY B  27     135.486 255.503  10.286  1.00  0.00           C  
ATOM   4098  C   GLY B  27     136.697 256.397  10.053  1.00  0.00           C  
ATOM   4099  O   GLY B  27     137.818 255.909   9.902  1.00  0.00           O  
ATOM   4100  H   GLY B  27     135.684 253.580  11.212  1.00  0.00           H  
ATOM   4101 1HA  GLY B  27     135.263 254.942   9.378  1.00  0.00           H  
ATOM   4102 2HA  GLY B  27     134.614 256.117  10.507  1.00  0.00           H  
ATOM   4103  N   ASN B  28     136.468 257.705  10.037  1.00  0.00           N  
ATOM   4104  CA  ASN B  28     137.545 258.670   9.853  1.00  0.00           C  
ATOM   4105  C   ASN B  28     137.891 259.367  11.162  1.00  0.00           C  
ATOM   4106  O   ASN B  28     138.481 260.447  11.169  1.00  0.00           O  
ATOM   4107  CB  ASN B  28     137.175 259.686   8.788  1.00  0.00           C  
ATOM   4108  CG  ASN B  28     135.986 260.522   9.176  1.00  0.00           C  
ATOM   4109  OD1 ASN B  28     135.073 260.045   9.860  1.00  0.00           O  
ATOM   4110  ND2 ASN B  28     135.979 261.760   8.752  1.00  0.00           N  
ATOM   4111  H   ASN B  28     135.527 258.046  10.173  1.00  0.00           H  
ATOM   4112  HA  ASN B  28     138.437 258.135   9.526  1.00  0.00           H  
ATOM   4113 1HB  ASN B  28     138.023 260.346   8.604  1.00  0.00           H  
ATOM   4114 2HB  ASN B  28     136.953 259.171   7.854  1.00  0.00           H  
ATOM   4115 1HD2 ASN B  28     135.213 262.362   8.979  1.00  0.00           H  
ATOM   4116 2HD2 ASN B  28     136.739 262.104   8.201  1.00  0.00           H  
ATOM   4117  N   GLU B  29     137.526 258.735  12.275  1.00  0.00           N  
ATOM   4118  CA  GLU B  29     137.850 259.266  13.593  1.00  0.00           C  
ATOM   4119  C   GLU B  29     138.598 258.238  14.432  1.00  0.00           C  
ATOM   4120  O   GLU B  29     138.320 257.041  14.361  1.00  0.00           O  
ATOM   4121  CB  GLU B  29     136.576 259.702  14.321  1.00  0.00           C  
ATOM   4122  CG  GLU B  29     135.875 260.901  13.697  1.00  0.00           C  
ATOM   4123  CD  GLU B  29     134.678 261.354  14.486  1.00  0.00           C  
ATOM   4124  OE1 GLU B  29     134.257 260.633  15.357  1.00  0.00           O  
ATOM   4125  OE2 GLU B  29     134.185 262.424  14.217  1.00  0.00           O  
ATOM   4126  H   GLU B  29     137.031 257.857  12.209  1.00  0.00           H  
ATOM   4127  HA  GLU B  29     138.495 260.135  13.467  1.00  0.00           H  
ATOM   4128 1HB  GLU B  29     135.867 258.875  14.342  1.00  0.00           H  
ATOM   4129 2HB  GLU B  29     136.814 259.954  15.355  1.00  0.00           H  
ATOM   4130 1HG  GLU B  29     136.584 261.726  13.627  1.00  0.00           H  
ATOM   4131 2HG  GLU B  29     135.562 260.641  12.688  1.00  0.00           H  
ATOM   4132  N   VAL B  30     139.539 258.710  15.241  1.00  0.00           N  
ATOM   4133  CA  VAL B  30     140.194 257.857  16.224  1.00  0.00           C  
ATOM   4134  C   VAL B  30     140.058 258.430  17.629  1.00  0.00           C  
ATOM   4135  O   VAL B  30     140.326 259.612  17.851  1.00  0.00           O  
ATOM   4136  CB  VAL B  30     141.687 257.695  15.880  1.00  0.00           C  
ATOM   4137  CG1 VAL B  30     142.403 256.916  16.973  1.00  0.00           C  
ATOM   4138  CG2 VAL B  30     141.836 257.000  14.536  1.00  0.00           C  
ATOM   4139  H   VAL B  30     139.805 259.683  15.174  1.00  0.00           H  
ATOM   4140  HA  VAL B  30     139.721 256.874  16.199  1.00  0.00           H  
ATOM   4141  HB  VAL B  30     142.148 258.682  15.833  1.00  0.00           H  
ATOM   4142 1HG1 VAL B  30     143.457 256.812  16.714  1.00  0.00           H  
ATOM   4143 2HG1 VAL B  30     142.314 257.451  17.919  1.00  0.00           H  
ATOM   4144 3HG1 VAL B  30     141.954 255.928  17.070  1.00  0.00           H  
ATOM   4145 1HG2 VAL B  30     142.894 256.890  14.299  1.00  0.00           H  
ATOM   4146 2HG2 VAL B  30     141.369 256.016  14.582  1.00  0.00           H  
ATOM   4147 3HG2 VAL B  30     141.352 257.596  13.762  1.00  0.00           H  
ATOM   4148  N   LYS B  31     139.642 257.594  18.572  1.00  0.00           N  
ATOM   4149  CA  LYS B  31     139.534 258.025  19.961  1.00  0.00           C  
ATOM   4150  C   LYS B  31     140.698 257.501  20.792  1.00  0.00           C  
ATOM   4151  O   LYS B  31     141.023 256.314  20.756  1.00  0.00           O  
ATOM   4152  CB  LYS B  31     138.208 257.562  20.565  1.00  0.00           C  
ATOM   4153  CG  LYS B  31     137.976 258.018  21.999  1.00  0.00           C  
ATOM   4154  CD  LYS B  31     136.670 257.467  22.550  1.00  0.00           C  
ATOM   4155  CE  LYS B  31     135.472 258.232  22.008  1.00  0.00           C  
ATOM   4156  NZ  LYS B  31     134.198 257.792  22.639  1.00  0.00           N  
ATOM   4157  H   LYS B  31     139.397 256.645  18.328  1.00  0.00           H  
ATOM   4158  HA  LYS B  31     139.567 259.114  19.989  1.00  0.00           H  
ATOM   4159 1HB  LYS B  31     137.382 257.935  19.958  1.00  0.00           H  
ATOM   4160 2HB  LYS B  31     138.160 256.474  20.548  1.00  0.00           H  
ATOM   4161 1HG  LYS B  31     138.799 257.675  22.627  1.00  0.00           H  
ATOM   4162 2HG  LYS B  31     137.944 259.106  22.034  1.00  0.00           H  
ATOM   4163 1HD  LYS B  31     136.573 256.415  22.276  1.00  0.00           H  
ATOM   4164 2HD  LYS B  31     136.673 257.541  23.637  1.00  0.00           H  
ATOM   4165 1HE  LYS B  31     135.605 259.296  22.193  1.00  0.00           H  
ATOM   4166 2HE  LYS B  31     135.400 258.080  20.931  1.00  0.00           H  
ATOM   4167 1HZ  LYS B  31     133.429 258.321  22.252  1.00  0.00           H  
ATOM   4168 2HZ  LYS B  31     134.053 256.808  22.456  1.00  0.00           H  
ATOM   4169 3HZ  LYS B  31     134.244 257.945  23.635  1.00  0.00           H  
ATOM   4170  N   VAL B  32     141.325 258.399  21.542  1.00  0.00           N  
ATOM   4171  CA  VAL B  32     142.403 258.031  22.450  1.00  0.00           C  
ATOM   4172  C   VAL B  32     142.025 258.314  23.898  1.00  0.00           C  
ATOM   4173  O   VAL B  32     141.655 259.435  24.243  1.00  0.00           O  
ATOM   4174  CB  VAL B  32     143.687 258.804  22.097  1.00  0.00           C  
ATOM   4175  CG1 VAL B  32     144.800 258.466  23.078  1.00  0.00           C  
ATOM   4176  CG2 VAL B  32     144.109 258.484  20.671  1.00  0.00           C  
ATOM   4177  H   VAL B  32     141.047 259.369  21.483  1.00  0.00           H  
ATOM   4178  HA  VAL B  32     142.597 256.962  22.342  1.00  0.00           H  
ATOM   4179  HB  VAL B  32     143.493 259.873  22.188  1.00  0.00           H  
ATOM   4180 1HG1 VAL B  32     145.700 259.022  22.814  1.00  0.00           H  
ATOM   4181 2HG1 VAL B  32     144.490 258.738  24.087  1.00  0.00           H  
ATOM   4182 3HG1 VAL B  32     145.009 257.398  23.037  1.00  0.00           H  
ATOM   4183 1HG2 VAL B  32     145.017 259.035  20.428  1.00  0.00           H  
ATOM   4184 2HG2 VAL B  32     144.298 257.414  20.580  1.00  0.00           H  
ATOM   4185 3HG2 VAL B  32     143.315 258.772  19.983  1.00  0.00           H  
ATOM   4186  N   VAL B  33     142.117 257.298  24.746  1.00  0.00           N  
ATOM   4187  CA  VAL B  33     141.761 257.468  26.151  1.00  0.00           C  
ATOM   4188  C   VAL B  33     142.974 257.274  27.052  1.00  0.00           C  
ATOM   4189  O   VAL B  33     143.586 256.207  27.071  1.00  0.00           O  
ATOM   4190  CB  VAL B  33     140.663 256.465  26.550  1.00  0.00           C  
ATOM   4191  CG1 VAL B  33     140.294 256.634  28.016  1.00  0.00           C  
ATOM   4192  CG2 VAL B  33     139.443 256.653  25.661  1.00  0.00           C  
ATOM   4193  H   VAL B  33     142.436 256.398  24.417  1.00  0.00           H  
ATOM   4194  HA  VAL B  33     141.380 258.481  26.290  1.00  0.00           H  
ATOM   4195  HB  VAL B  33     141.048 255.452  26.430  1.00  0.00           H  
ATOM   4196 1HG1 VAL B  33     139.517 255.917  28.281  1.00  0.00           H  
ATOM   4197 2HG1 VAL B  33     141.174 256.459  28.635  1.00  0.00           H  
ATOM   4198 3HG1 VAL B  33     139.926 257.646  28.184  1.00  0.00           H  
ATOM   4199 1HG2 VAL B  33     138.670 255.940  25.949  1.00  0.00           H  
ATOM   4200 2HG2 VAL B  33     139.061 257.668  25.777  1.00  0.00           H  
ATOM   4201 3HG2 VAL B  33     139.721 256.487  24.621  1.00  0.00           H  
ATOM   4202  N   ILE B  34     143.319 258.319  27.793  1.00  0.00           N  
ATOM   4203  CA  ILE B  34     144.502 258.300  28.645  1.00  0.00           C  
ATOM   4204  C   ILE B  34     144.122 258.176  30.115  1.00  0.00           C  
ATOM   4205  O   ILE B  34     143.336 258.976  30.624  1.00  0.00           O  
ATOM   4206  CB  ILE B  34     145.348 259.570  28.439  1.00  0.00           C  
ATOM   4207  CG1 ILE B  34     145.837 259.657  26.991  1.00  0.00           C  
ATOM   4208  CG2 ILE B  34     146.524 259.588  29.403  1.00  0.00           C  
ATOM   4209  CD1 ILE B  34     146.417 261.003  26.622  1.00  0.00           C  
ATOM   4210  H   ILE B  34     142.745 259.150  27.771  1.00  0.00           H  
ATOM   4211  HA  ILE B  34     145.107 257.434  28.376  1.00  0.00           H  
ATOM   4212  HB  ILE B  34     144.731 260.451  28.616  1.00  0.00           H  
ATOM   4213 1HG1 ILE B  34     146.599 258.897  26.818  1.00  0.00           H  
ATOM   4214 2HG1 ILE B  34     145.008 259.447  26.314  1.00  0.00           H  
ATOM   4215 1HG2 ILE B  34     147.111 260.492  29.243  1.00  0.00           H  
ATOM   4216 2HG2 ILE B  34     146.154 259.572  30.428  1.00  0.00           H  
ATOM   4217 3HG2 ILE B  34     147.150 258.713  29.230  1.00  0.00           H  
ATOM   4218 1HD1 ILE B  34     146.741 260.986  25.581  1.00  0.00           H  
ATOM   4219 2HD1 ILE B  34     145.659 261.775  26.754  1.00  0.00           H  
ATOM   4220 3HD1 ILE B  34     147.271 261.219  27.263  1.00  0.00           H  
ATOM   4221  N   LYS B  35     144.677 257.178  30.794  1.00  0.00           N  
ATOM   4222  CA  LYS B  35     144.252 256.857  32.149  1.00  0.00           C  
ATOM   4223  C   LYS B  35     145.395 257.027  33.140  1.00  0.00           C  
ATOM   4224  O   LYS B  35     146.561 256.811  32.808  1.00  0.00           O  
ATOM   4225  CB  LYS B  35     143.706 255.429  32.215  1.00  0.00           C  
ATOM   4226  CG  LYS B  35     142.481 255.181  31.344  1.00  0.00           C  
ATOM   4227  CD  LYS B  35     142.108 253.707  31.320  1.00  0.00           C  
ATOM   4228  CE  LYS B  35     140.921 253.450  30.403  1.00  0.00           C  
ATOM   4229  NZ  LYS B  35     140.632 251.998  30.262  1.00  0.00           N  
ATOM   4230  H   LYS B  35     145.406 256.634  30.359  1.00  0.00           H  
ATOM   4231  HA  LYS B  35     143.455 257.545  32.436  1.00  0.00           H  
ATOM   4232 1HB  LYS B  35     144.483 254.727  31.906  1.00  0.00           H  
ATOM   4233 2HB  LYS B  35     143.439 255.187  33.243  1.00  0.00           H  
ATOM   4234 1HG  LYS B  35     141.638 255.755  31.731  1.00  0.00           H  
ATOM   4235 2HG  LYS B  35     142.687 255.511  30.327  1.00  0.00           H  
ATOM   4236 1HD  LYS B  35     142.960 253.121  30.972  1.00  0.00           H  
ATOM   4237 2HD  LYS B  35     141.853 253.380  32.329  1.00  0.00           H  
ATOM   4238 1HE  LYS B  35     140.039 253.947  30.804  1.00  0.00           H  
ATOM   4239 2HE  LYS B  35     141.129 253.864  29.418  1.00  0.00           H  
ATOM   4240 1HZ  LYS B  35     139.840 251.870  29.647  1.00  0.00           H  
ATOM   4241 2HZ  LYS B  35     141.438 251.529  29.873  1.00  0.00           H  
ATOM   4242 3HZ  LYS B  35     140.420 251.606  31.168  1.00  0.00           H  
ATOM   4243  N   GLY B  36     145.051 257.413  34.367  1.00  0.00           N  
ATOM   4244  CA  GLY B  36     146.035 257.571  35.430  1.00  0.00           C  
ATOM   4245  C   GLY B  36     146.885 258.817  35.214  1.00  0.00           C  
ATOM   4246  O   GLY B  36     148.077 258.831  35.520  1.00  0.00           O  
ATOM   4247  H   GLY B  36     144.078 257.605  34.565  1.00  0.00           H  
ATOM   4248 1HA  GLY B  36     145.526 257.636  36.392  1.00  0.00           H  
ATOM   4249 2HA  GLY B  36     146.677 256.691  35.466  1.00  0.00           H  
ATOM   4250  N   LEU B  37     146.262 259.859  34.673  1.00  0.00           N  
ATOM   4251  CA  LEU B  37     146.984 261.061  34.274  1.00  0.00           C  
ATOM   4252  C   LEU B  37     146.839 262.163  35.317  1.00  0.00           C  
ATOM   4253  O   LEU B  37     145.727 262.592  35.629  1.00  0.00           O  
ATOM   4254  CB  LEU B  37     146.471 261.562  32.918  1.00  0.00           C  
ATOM   4255  CG  LEU B  37     147.096 262.867  32.410  1.00  0.00           C  
ATOM   4256  CD1 LEU B  37     148.591 262.667  32.202  1.00  0.00           C  
ATOM   4257  CD2 LEU B  37     146.415 263.287  31.117  1.00  0.00           C  
ATOM   4258  H   LEU B  37     145.268 259.809  34.506  1.00  0.00           H  
ATOM   4259  HA  LEU B  37     148.041 260.816  34.178  1.00  0.00           H  
ATOM   4260 1HB  LEU B  37     146.658 260.792  32.170  1.00  0.00           H  
ATOM   4261 2HB  LEU B  37     145.394 261.716  32.989  1.00  0.00           H  
ATOM   4262  HG  LEU B  37     146.966 263.649  33.160  1.00  0.00           H  
ATOM   4263 1HD1 LEU B  37     149.036 263.595  31.841  1.00  0.00           H  
ATOM   4264 2HD1 LEU B  37     149.056 262.386  33.147  1.00  0.00           H  
ATOM   4265 3HD1 LEU B  37     148.754 261.878  31.468  1.00  0.00           H  
ATOM   4266 1HD2 LEU B  37     146.859 264.216  30.756  1.00  0.00           H  
ATOM   4267 2HD2 LEU B  37     146.546 262.507  30.366  1.00  0.00           H  
ATOM   4268 3HD2 LEU B  37     145.351 263.441  31.299  1.00  0.00           H  
ATOM   4269  N   HIS B  38     147.969 262.618  35.854  1.00  0.00           N  
ATOM   4270  CA  HIS B  38     147.972 263.596  36.934  1.00  0.00           C  
ATOM   4271  C   HIS B  38     147.518 264.963  36.439  1.00  0.00           C  
ATOM   4272  O   HIS B  38     147.796 265.340  35.300  1.00  0.00           O  
ATOM   4273  CB  HIS B  38     149.367 263.711  37.558  1.00  0.00           C  
ATOM   4274  CG  HIS B  38     149.388 264.469  38.850  1.00  0.00           C  
ATOM   4275  ND1 HIS B  38     149.355 265.846  38.904  1.00  0.00           N  
ATOM   4276  CD2 HIS B  38     149.439 264.041  40.134  1.00  0.00           C  
ATOM   4277  CE1 HIS B  38     149.384 266.234  40.168  1.00  0.00           C  
ATOM   4278  NE2 HIS B  38     149.435 265.159  40.931  1.00  0.00           N  
ATOM   4279  H   HIS B  38     148.851 262.264  35.509  1.00  0.00           H  
ATOM   4280  HA  HIS B  38     147.279 263.281  37.713  1.00  0.00           H  
ATOM   4281 1HB  HIS B  38     149.766 262.713  37.742  1.00  0.00           H  
ATOM   4282 2HB  HIS B  38     150.038 264.209  36.860  1.00  0.00           H  
ATOM   4283  HD2 HIS B  38     149.476 263.006  40.470  1.00  0.00           H  
ATOM   4284  HE1 HIS B  38     149.368 267.266  40.517  1.00  0.00           H  
ATOM   4285  HE2 HIS B  38     149.467 265.153  41.942  1.00  0.00           H  
ATOM   4286  N   GLU B  39     146.821 265.700  37.300  1.00  0.00           N  
ATOM   4287  CA  GLU B  39     146.266 267.005  36.955  1.00  0.00           C  
ATOM   4288  C   GLU B  39     147.346 267.941  36.433  1.00  0.00           C  
ATOM   4289  O   GLU B  39     147.104 268.730  35.517  1.00  0.00           O  
ATOM   4290  CB  GLU B  39     145.579 267.631  38.170  1.00  0.00           C  
ATOM   4291  CG  GLU B  39     144.289 266.940  38.589  1.00  0.00           C  
ATOM   4292  CD  GLU B  39     143.711 267.500  39.858  1.00  0.00           C  
ATOM   4293  OE1 GLU B  39     144.391 268.247  40.520  1.00  0.00           O  
ATOM   4294  OE2 GLU B  39     142.587 267.181  40.167  1.00  0.00           O  
ATOM   4295  H   GLU B  39     146.668 265.343  38.232  1.00  0.00           H  
ATOM   4296  HA  GLU B  39     145.524 266.867  36.167  1.00  0.00           H  
ATOM   4297 1HB  GLU B  39     146.259 267.615  39.021  1.00  0.00           H  
ATOM   4298 2HB  GLU B  39     145.345 268.675  37.958  1.00  0.00           H  
ATOM   4299 1HG  GLU B  39     143.556 267.047  37.790  1.00  0.00           H  
ATOM   4300 2HG  GLU B  39     144.487 265.877  38.723  1.00  0.00           H  
ATOM   4301  N   SER B  40     148.539 267.864  37.015  1.00  0.00           N  
ATOM   4302  CA  SER B  40     149.635 268.734  36.603  1.00  0.00           C  
ATOM   4303  C   SER B  40     150.116 268.387  35.200  1.00  0.00           C  
ATOM   4304  O   SER B  40     150.789 269.184  34.546  1.00  0.00           O  
ATOM   4305  CB  SER B  40     150.786 268.623  37.584  1.00  0.00           C  
ATOM   4306  OG  SER B  40     151.358 267.343  37.544  1.00  0.00           O  
ATOM   4307  H   SER B  40     148.690 267.190  37.752  1.00  0.00           H  
ATOM   4308  HA  SER B  40     149.276 269.764  36.597  1.00  0.00           H  
ATOM   4309 1HB  SER B  40     151.543 269.369  37.342  1.00  0.00           H  
ATOM   4310 2HB  SER B  40     150.428 268.833  38.590  1.00  0.00           H  
ATOM   4311  HG  SER B  40     150.790 266.784  38.080  1.00  0.00           H  
ATOM   4312  N   GLN B  41     149.763 267.190  34.749  1.00  0.00           N  
ATOM   4313  CA  GLN B  41     150.119 266.732  33.410  1.00  0.00           C  
ATOM   4314  C   GLN B  41     149.005 267.028  32.412  1.00  0.00           C  
ATOM   4315  O   GLN B  41     149.262 267.240  31.228  1.00  0.00           O  
ATOM   4316  CB  GLN B  41     150.426 265.233  33.418  1.00  0.00           C  
ATOM   4317  CG  GLN B  41     151.615 264.847  34.281  1.00  0.00           C  
ATOM   4318  CD  GLN B  41     151.832 263.346  34.330  1.00  0.00           C  
ATOM   4319  OE1 GLN B  41     150.945 262.590  34.736  1.00  0.00           O  
ATOM   4320  NE2 GLN B  41     153.015 262.906  33.917  1.00  0.00           N  
ATOM   4321  H   GLN B  41     149.232 266.575  35.347  1.00  0.00           H  
ATOM   4322  HA  GLN B  41     151.010 267.270  33.087  1.00  0.00           H  
ATOM   4323 1HB  GLN B  41     149.556 264.685  33.780  1.00  0.00           H  
ATOM   4324 2HB  GLN B  41     150.625 264.896  32.402  1.00  0.00           H  
ATOM   4325 1HG  GLN B  41     152.514 265.309  33.871  1.00  0.00           H  
ATOM   4326 2HG  GLN B  41     151.444 265.201  35.297  1.00  0.00           H  
ATOM   4327 1HE2 GLN B  41     153.215 261.926  33.926  1.00  0.00           H  
ATOM   4328 2HE2 GLN B  41     153.706 263.554  33.596  1.00  0.00           H  
ATOM   4329  N   GLN B  42     147.768 267.062  32.907  1.00  0.00           N  
ATOM   4330  CA  GLN B  42     146.611 267.332  32.062  1.00  0.00           C  
ATOM   4331  C   GLN B  42     146.699 268.718  31.433  1.00  0.00           C  
ATOM   4332  O   GLN B  42     146.289 268.920  30.290  1.00  0.00           O  
ATOM   4333  CB  GLN B  42     145.317 267.204  32.870  1.00  0.00           C  
ATOM   4334  CG  GLN B  42     144.982 265.783  33.288  1.00  0.00           C  
ATOM   4335  CD  GLN B  42     143.711 265.707  34.113  1.00  0.00           C  
ATOM   4336  OE1 GLN B  42     142.832 266.566  34.006  1.00  0.00           O  
ATOM   4337  NE2 GLN B  42     143.607 264.676  34.944  1.00  0.00           N  
ATOM   4338  H   GLN B  42     147.627 266.912  33.896  1.00  0.00           H  
ATOM   4339  HA  GLN B  42     146.594 266.599  31.255  1.00  0.00           H  
ATOM   4340 1HB  GLN B  42     145.389 267.812  33.771  1.00  0.00           H  
ATOM   4341 2HB  GLN B  42     144.482 267.587  32.282  1.00  0.00           H  
ATOM   4342 1HG  GLN B  42     144.846 265.174  32.395  1.00  0.00           H  
ATOM   4343 2HG  GLN B  42     145.803 265.389  33.888  1.00  0.00           H  
ATOM   4344 1HE2 GLN B  42     142.791 264.573  35.514  1.00  0.00           H  
ATOM   4345 2HE2 GLN B  42     144.343 264.002  35.000  1.00  0.00           H  
ATOM   4346  N   GLU B  43     147.239 269.664  32.196  1.00  0.00           N  
ATOM   4347  CA  GLU B  43     147.439 271.025  31.711  1.00  0.00           C  
ATOM   4348  C   GLU B  43     148.339 271.046  30.482  1.00  0.00           C  
ATOM   4349  O   GLU B  43     148.057 271.746  29.511  1.00  0.00           O  
ATOM   4350  CB  GLU B  43     148.042 271.900  32.812  1.00  0.00           C  
ATOM   4351  CG  GLU B  43     147.095 272.200  33.966  1.00  0.00           C  
ATOM   4352  CD  GLU B  43     147.740 273.011  35.055  1.00  0.00           C  
ATOM   4353  OE1 GLU B  43     148.931 273.202  35.003  1.00  0.00           O  
ATOM   4354  OE2 GLU B  43     147.040 273.441  35.942  1.00  0.00           O  
ATOM   4355  H   GLU B  43     147.528 269.429  33.136  1.00  0.00           H  
ATOM   4356  HA  GLU B  43     146.470 271.436  31.429  1.00  0.00           H  
ATOM   4357 1HB  GLU B  43     148.926 271.412  33.222  1.00  0.00           H  
ATOM   4358 2HB  GLU B  43     148.361 272.852  32.386  1.00  0.00           H  
ATOM   4359 1HG  GLU B  43     146.234 272.747  33.583  1.00  0.00           H  
ATOM   4360 2HG  GLU B  43     146.738 271.259  34.383  1.00  0.00           H  
ATOM   4361  N   GLN B  44     149.425 270.276  30.534  1.00  0.00           N  
ATOM   4362  CA  GLN B  44     150.377 270.226  29.431  1.00  0.00           C  
ATOM   4363  C   GLN B  44     149.801 269.470  28.240  1.00  0.00           C  
ATOM   4364  O   GLN B  44     150.020 269.854  27.091  1.00  0.00           O  
ATOM   4365  CB  GLN B  44     151.686 269.572  29.881  1.00  0.00           C  
ATOM   4366  CG  GLN B  44     152.820 269.690  28.876  1.00  0.00           C  
ATOM   4367  CD  GLN B  44     153.238 271.130  28.642  1.00  0.00           C  
ATOM   4368  OE1 GLN B  44     153.407 271.903  29.590  1.00  0.00           O  
ATOM   4369  NE2 GLN B  44     153.407 271.498  27.378  1.00  0.00           N  
ATOM   4370  H   GLN B  44     149.598 269.719  31.358  1.00  0.00           H  
ATOM   4371  HA  GLN B  44     150.590 271.246  29.112  1.00  0.00           H  
ATOM   4372 1HB  GLN B  44     152.016 270.025  30.815  1.00  0.00           H  
ATOM   4373 2HB  GLN B  44     151.516 268.512  30.073  1.00  0.00           H  
ATOM   4374 1HG  GLN B  44     153.682 269.140  29.250  1.00  0.00           H  
ATOM   4375 2HG  GLN B  44     152.493 269.271  27.925  1.00  0.00           H  
ATOM   4376 1HE2 GLN B  44     153.683 272.435  27.162  1.00  0.00           H  
ATOM   4377 2HE2 GLN B  44     153.260 270.839  26.641  1.00  0.00           H  
ATOM   4378  N   LEU B  45     149.067 268.396  28.519  1.00  0.00           N  
ATOM   4379  CA  LEU B  45     148.424 267.616  27.469  1.00  0.00           C  
ATOM   4380  C   LEU B  45     147.454 268.470  26.663  1.00  0.00           C  
ATOM   4381  O   LEU B  45     147.418 268.393  25.434  1.00  0.00           O  
ATOM   4382  CB  LEU B  45     147.678 266.421  28.077  1.00  0.00           C  
ATOM   4383  CG  LEU B  45     146.912 265.539  27.083  1.00  0.00           C  
ATOM   4384  CD1 LEU B  45     147.897 264.861  26.141  1.00  0.00           C  
ATOM   4385  CD2 LEU B  45     146.089 264.511  27.846  1.00  0.00           C  
ATOM   4386  H   LEU B  45     148.950 268.115  29.481  1.00  0.00           H  
ATOM   4387  HA  LEU B  45     149.194 267.242  26.794  1.00  0.00           H  
ATOM   4388 1HB  LEU B  45     148.398 265.789  28.594  1.00  0.00           H  
ATOM   4389 2HB  LEU B  45     146.962 266.795  28.809  1.00  0.00           H  
ATOM   4390  HG  LEU B  45     146.248 266.161  26.482  1.00  0.00           H  
ATOM   4391 1HD1 LEU B  45     147.352 264.234  25.435  1.00  0.00           H  
ATOM   4392 2HD1 LEU B  45     148.458 265.619  25.594  1.00  0.00           H  
ATOM   4393 3HD1 LEU B  45     148.585 264.244  26.717  1.00  0.00           H  
ATOM   4394 1HD2 LEU B  45     145.544 263.885  27.140  1.00  0.00           H  
ATOM   4395 2HD2 LEU B  45     146.752 263.888  28.447  1.00  0.00           H  
ATOM   4396 3HD2 LEU B  45     145.382 265.023  28.499  1.00  0.00           H  
ATOM   4397  N   LEU B  46     146.673 269.284  27.364  1.00  0.00           N  
ATOM   4398  CA  LEU B  46     145.728 270.195  26.729  1.00  0.00           C  
ATOM   4399  C   LEU B  46     146.412 271.043  25.664  1.00  0.00           C  
ATOM   4400  O   LEU B  46     145.947 271.120  24.526  1.00  0.00           O  
ATOM   4401  CB  LEU B  46     145.083 271.107  27.781  1.00  0.00           C  
ATOM   4402  CG  LEU B  46     143.947 272.006  27.275  1.00  0.00           C  
ATOM   4403  CD1 LEU B  46     142.899 272.163  28.368  1.00  0.00           C  
ATOM   4404  CD2 LEU B  46     144.514 273.356  26.863  1.00  0.00           C  
ATOM   4405  H   LEU B  46     146.736 269.279  28.372  1.00  0.00           H  
ATOM   4406  HA  LEU B  46     144.953 269.605  26.239  1.00  0.00           H  
ATOM   4407 1HB  LEU B  46     144.683 270.486  28.580  1.00  0.00           H  
ATOM   4408 2HB  LEU B  46     145.854 271.752  28.201  1.00  0.00           H  
ATOM   4409  HG  LEU B  46     143.466 271.536  26.417  1.00  0.00           H  
ATOM   4410 1HD1 LEU B  46     142.091 272.801  28.009  1.00  0.00           H  
ATOM   4411 2HD1 LEU B  46     142.496 271.184  28.630  1.00  0.00           H  
ATOM   4412 3HD1 LEU B  46     143.355 272.615  29.248  1.00  0.00           H  
ATOM   4413 1HD2 LEU B  46     143.706 273.995  26.503  1.00  0.00           H  
ATOM   4414 2HD2 LEU B  46     144.994 273.827  27.721  1.00  0.00           H  
ATOM   4415 3HD2 LEU B  46     145.247 273.216  26.069  1.00  0.00           H  
ATOM   4416  N   GLU B  47     147.522 271.670  26.041  1.00  0.00           N  
ATOM   4417  CA  GLU B  47     148.234 272.589  25.160  1.00  0.00           C  
ATOM   4418  C   GLU B  47     148.934 271.840  24.033  1.00  0.00           C  
ATOM   4419  O   GLU B  47     148.889 272.263  22.877  1.00  0.00           O  
ATOM   4420  CB  GLU B  47     149.255 273.406  25.954  1.00  0.00           C  
ATOM   4421  CG  GLU B  47     150.003 274.446  25.133  1.00  0.00           C  
ATOM   4422  CD  GLU B  47     150.743 275.441  25.983  1.00  0.00           C  
ATOM   4423  OE1 GLU B  47     150.672 275.336  27.184  1.00  0.00           O  
ATOM   4424  OE2 GLU B  47     151.380 276.307  25.431  1.00  0.00           O  
ATOM   4425  H   GLU B  47     147.879 271.516  26.973  1.00  0.00           H  
ATOM   4426  HA  GLU B  47     147.510 273.268  24.710  1.00  0.00           H  
ATOM   4427 1HB  GLU B  47     148.752 273.923  26.771  1.00  0.00           H  
ATOM   4428 2HB  GLU B  47     149.992 272.736  26.396  1.00  0.00           H  
ATOM   4429 1HG  GLU B  47     150.716 273.939  24.484  1.00  0.00           H  
ATOM   4430 2HG  GLU B  47     149.290 274.975  24.500  1.00  0.00           H  
ATOM   4431  N   ASP B  48     149.588 270.730  24.369  1.00  0.00           N  
ATOM   4432  CA  ASP B  48     150.397 269.998  23.401  1.00  0.00           C  
ATOM   4433  C   ASP B  48     149.551 269.520  22.227  1.00  0.00           C  
ATOM   4434  O   ASP B  48     149.942 269.662  21.068  1.00  0.00           O  
ATOM   4435  CB  ASP B  48     151.079 268.800  24.067  1.00  0.00           C  
ATOM   4436  CG  ASP B  48     152.245 269.203  24.959  1.00  0.00           C  
ATOM   4437  OD1 ASP B  48     152.661 270.336  24.885  1.00  0.00           O  
ATOM   4438  OD2 ASP B  48     152.710 268.375  25.705  1.00  0.00           O  
ATOM   4439  H   ASP B  48     149.531 270.391  25.319  1.00  0.00           H  
ATOM   4440  HA  ASP B  48     151.166 270.669  23.016  1.00  0.00           H  
ATOM   4441 1HB  ASP B  48     150.351 268.256  24.669  1.00  0.00           H  
ATOM   4442 2HB  ASP B  48     151.446 268.117  23.300  1.00  0.00           H  
ATOM   4443  N   VAL B  49     148.398 268.942  22.541  1.00  0.00           N  
ATOM   4444  CA  VAL B  49     147.550 268.304  21.540  1.00  0.00           C  
ATOM   4445  C   VAL B  49     146.856 269.341  20.665  1.00  0.00           C  
ATOM   4446  O   VAL B  49     146.798 269.189  19.445  1.00  0.00           O  
ATOM   4447  CB  VAL B  49     146.491 267.419  22.222  1.00  0.00           C  
ATOM   4448  CG1 VAL B  49     145.527 266.852  21.190  1.00  0.00           C  
ATOM   4449  CG2 VAL B  49     147.171 266.301  22.997  1.00  0.00           C  
ATOM   4450  H   VAL B  49     148.101 268.929  23.505  1.00  0.00           H  
ATOM   4451  HA  VAL B  49     148.178 267.675  20.905  1.00  0.00           H  
ATOM   4452  HB  VAL B  49     145.904 268.032  22.906  1.00  0.00           H  
ATOM   4453 1HG1 VAL B  49     144.784 266.229  21.690  1.00  0.00           H  
ATOM   4454 2HG1 VAL B  49     145.025 267.669  20.673  1.00  0.00           H  
ATOM   4455 3HG1 VAL B  49     146.079 266.249  20.469  1.00  0.00           H  
ATOM   4456 1HG2 VAL B  49     146.416 265.679  23.477  1.00  0.00           H  
ATOM   4457 2HG2 VAL B  49     147.762 265.691  22.313  1.00  0.00           H  
ATOM   4458 3HG2 VAL B  49     147.824 266.730  23.757  1.00  0.00           H  
ATOM   4459  N   LEU B  50     146.330 270.390  21.290  1.00  0.00           N  
ATOM   4460  CA  LEU B  50     145.630 271.437  20.556  1.00  0.00           C  
ATOM   4461  C   LEU B  50     146.571 272.171  19.610  1.00  0.00           C  
ATOM   4462  O   LEU B  50     146.190 272.511  18.490  1.00  0.00           O  
ATOM   4463  CB  LEU B  50     144.996 272.436  21.531  1.00  0.00           C  
ATOM   4464  CG  LEU B  50     143.818 271.902  22.358  1.00  0.00           C  
ATOM   4465  CD1 LEU B  50     143.443 272.921  23.425  1.00  0.00           C  
ATOM   4466  CD2 LEU B  50     142.641 271.615  21.437  1.00  0.00           C  
ATOM   4467  H   LEU B  50     146.417 270.468  22.294  1.00  0.00           H  
ATOM   4468  HA  LEU B  50     144.843 270.974  19.959  1.00  0.00           H  
ATOM   4469 1HB  LEU B  50     145.761 272.775  22.227  1.00  0.00           H  
ATOM   4470 2HB  LEU B  50     144.640 273.297  20.966  1.00  0.00           H  
ATOM   4471  HG  LEU B  50     144.116 270.983  22.864  1.00  0.00           H  
ATOM   4472 1HD1 LEU B  50     142.606 272.542  24.012  1.00  0.00           H  
ATOM   4473 2HD1 LEU B  50     144.297 273.093  24.080  1.00  0.00           H  
ATOM   4474 3HD1 LEU B  50     143.156 273.858  22.948  1.00  0.00           H  
ATOM   4475 1HD2 LEU B  50     141.804 271.235  22.024  1.00  0.00           H  
ATOM   4476 2HD2 LEU B  50     142.342 272.534  20.932  1.00  0.00           H  
ATOM   4477 3HD2 LEU B  50     142.932 270.871  20.696  1.00  0.00           H  
ATOM   4478  N   ARG B  51     147.801 272.410  20.061  1.00  0.00           N  
ATOM   4479  CA  ARG B  51     148.806 273.040  19.214  1.00  0.00           C  
ATOM   4480  C   ARG B  51     149.104 272.191  17.985  1.00  0.00           C  
ATOM   4481  O   ARG B  51     149.228 272.709  16.875  1.00  0.00           O  
ATOM   4482  CB  ARG B  51     150.094 273.270  19.991  1.00  0.00           C  
ATOM   4483  CG  ARG B  51     150.066 274.461  20.936  1.00  0.00           C  
ATOM   4484  CD  ARG B  51     151.411 274.748  21.497  1.00  0.00           C  
ATOM   4485  NE  ARG B  51     151.918 273.638  22.287  1.00  0.00           N  
ATOM   4486  CZ  ARG B  51     153.220 273.423  22.559  1.00  0.00           C  
ATOM   4487  NH1 ARG B  51     154.132 274.249  22.097  1.00  0.00           N  
ATOM   4488  NH2 ARG B  51     153.580 272.382  23.289  1.00  0.00           N  
ATOM   4489  H   ARG B  51     148.046 272.144  21.004  1.00  0.00           H  
ATOM   4490  HA  ARG B  51     148.420 274.003  18.876  1.00  0.00           H  
ATOM   4491 1HB  ARG B  51     150.324 272.386  20.582  1.00  0.00           H  
ATOM   4492 2HB  ARG B  51     150.918 273.422  19.294  1.00  0.00           H  
ATOM   4493 1HG  ARG B  51     149.723 275.345  20.398  1.00  0.00           H  
ATOM   4494 2HG  ARG B  51     149.387 274.254  21.763  1.00  0.00           H  
ATOM   4495 1HD  ARG B  51     152.112 274.935  20.684  1.00  0.00           H  
ATOM   4496 2HD  ARG B  51     151.357 275.627  22.138  1.00  0.00           H  
ATOM   4497  HE  ARG B  51     151.245 272.981  22.660  1.00  0.00           H  
ATOM   4498 1HH1 ARG B  51     153.857 275.045  21.539  1.00  0.00           H  
ATOM   4499 2HH1 ARG B  51     155.108 274.088  22.300  1.00  0.00           H  
ATOM   4500 1HH2 ARG B  51     152.878 271.747  23.644  1.00  0.00           H  
ATOM   4501 2HH2 ARG B  51     154.555 272.221  23.492  1.00  0.00           H  
ATOM   4502  N   THR B  52     149.216 270.881  18.190  1.00  0.00           N  
ATOM   4503  CA  THR B  52     149.459 269.953  17.091  1.00  0.00           C  
ATOM   4504  C   THR B  52     148.314 269.975  16.088  1.00  0.00           C  
ATOM   4505  O   THR B  52     148.538 269.998  14.878  1.00  0.00           O  
ATOM   4506  CB  THR B  52     149.662 268.517  17.613  1.00  0.00           C  
ATOM   4507  OG1 THR B  52     150.789 268.483  18.499  1.00  0.00           O  
ATOM   4508  CG2 THR B  52     149.902 267.559  16.456  1.00  0.00           C  
ATOM   4509  H   THR B  52     149.130 270.519  19.130  1.00  0.00           H  
ATOM   4510  HA  THR B  52     150.368 270.261  16.572  1.00  0.00           H  
ATOM   4511  HB  THR B  52     148.775 268.202  18.161  1.00  0.00           H  
ATOM   4512  HG1 THR B  52     150.559 268.918  19.325  1.00  0.00           H  
ATOM   4513 1HG2 THR B  52     150.043 266.550  16.842  1.00  0.00           H  
ATOM   4514 2HG2 THR B  52     149.043 267.575  15.786  1.00  0.00           H  
ATOM   4515 3HG2 THR B  52     150.794 267.867  15.909  1.00  0.00           H  
ATOM   4516  N   ALA B  53     147.085 269.971  16.597  1.00  0.00           N  
ATOM   4517  CA  ALA B  53     145.896 269.980  15.754  1.00  0.00           C  
ATOM   4518  C   ALA B  53     145.851 271.223  14.876  1.00  0.00           C  
ATOM   4519  O   ALA B  53     145.486 271.152  13.702  1.00  0.00           O  
ATOM   4520  CB  ALA B  53     144.641 269.889  16.608  1.00  0.00           C  
ATOM   4521  H   ALA B  53     146.968 269.955  17.599  1.00  0.00           H  
ATOM   4522  HA  ALA B  53     145.926 269.103  15.104  1.00  0.00           H  
ATOM   4523 1HB  ALA B  53     143.761 269.897  15.966  1.00  0.00           H  
ATOM   4524 2HB  ALA B  53     144.659 268.966  17.187  1.00  0.00           H  
ATOM   4525 3HB  ALA B  53     144.600 270.740  17.287  1.00  0.00           H  
ATOM   4526  N   GLU B  54     146.219 272.364  15.451  1.00  0.00           N  
ATOM   4527  CA  GLU B  54     146.202 273.631  14.728  1.00  0.00           C  
ATOM   4528  C   GLU B  54     147.277 273.664  13.649  1.00  0.00           C  
ATOM   4529  O   GLU B  54     147.054 274.189  12.559  1.00  0.00           O  
ATOM   4530  CB  GLU B  54     146.400 274.800  15.695  1.00  0.00           C  
ATOM   4531  CG  GLU B  54     145.202 275.087  16.588  1.00  0.00           C  
ATOM   4532  CD  GLU B  54     143.998 275.554  15.819  1.00  0.00           C  
ATOM   4533  OE1 GLU B  54     144.135 276.452  15.024  1.00  0.00           O  
ATOM   4534  OE2 GLU B  54     142.938 275.010  16.027  1.00  0.00           O  
ATOM   4535  H   GLU B  54     146.519 272.358  16.416  1.00  0.00           H  
ATOM   4536  HA  GLU B  54     145.233 273.735  14.237  1.00  0.00           H  
ATOM   4537 1HB  GLU B  54     147.257 274.598  16.340  1.00  0.00           H  
ATOM   4538 2HB  GLU B  54     146.621 275.705  15.130  1.00  0.00           H  
ATOM   4539 1HG  GLU B  54     144.942 274.180  17.133  1.00  0.00           H  
ATOM   4540 2HG  GLU B  54     145.479 275.848  17.317  1.00  0.00           H  
ATOM   4541  N   LYS B  55     148.440 273.100  13.958  1.00  0.00           N  
ATOM   4542  CA  LYS B  55     149.530 273.018  12.993  1.00  0.00           C  
ATOM   4543  C   LYS B  55     149.178 272.086  11.840  1.00  0.00           C  
ATOM   4544  O   LYS B  55     149.532 272.349  10.691  1.00  0.00           O  
ATOM   4545  CB  LYS B  55     150.816 272.549  13.676  1.00  0.00           C  
ATOM   4546  CG  LYS B  55     151.465 273.588  14.580  1.00  0.00           C  
ATOM   4547  CD  LYS B  55     152.732 273.047  15.223  1.00  0.00           C  
ATOM   4548  CE  LYS B  55     153.395 274.093  16.107  1.00  0.00           C  
ATOM   4549  NZ  LYS B  55     154.644 273.582  16.734  1.00  0.00           N  
ATOM   4550  H   LYS B  55     148.578 272.719  14.883  1.00  0.00           H  
ATOM   4551  HA  LYS B  55     149.699 274.013  12.577  1.00  0.00           H  
ATOM   4552 1HB  LYS B  55     150.606 271.665  14.279  1.00  0.00           H  
ATOM   4553 2HB  LYS B  55     151.547 272.262  12.918  1.00  0.00           H  
ATOM   4554 1HG  LYS B  55     151.714 274.475  13.994  1.00  0.00           H  
ATOM   4555 2HG  LYS B  55     150.764 273.877  15.363  1.00  0.00           H  
ATOM   4556 1HD  LYS B  55     152.489 272.173  15.828  1.00  0.00           H  
ATOM   4557 2HD  LYS B  55     153.435 272.745  14.445  1.00  0.00           H  
ATOM   4558 1HE  LYS B  55     153.636 274.973  15.512  1.00  0.00           H  
ATOM   4559 2HE  LYS B  55     152.704 274.393  16.896  1.00  0.00           H  
ATOM   4560 1HZ  LYS B  55     155.052 274.303  17.311  1.00  0.00           H  
ATOM   4561 2HZ  LYS B  55     154.429 272.775  17.305  1.00  0.00           H  
ATOM   4562 3HZ  LYS B  55     155.300 273.318  16.012  1.00  0.00           H  
ATOM   4563  N   GLN B  56     148.479 270.998  12.148  1.00  0.00           N  
ATOM   4564  CA  GLN B  56     148.064 270.046  11.124  1.00  0.00           C  
ATOM   4565  C   GLN B  56     146.854 270.559  10.354  1.00  0.00           C  
ATOM   4566  O   GLN B  56     146.687 270.255   9.173  1.00  0.00           O  
ATOM   4567  CB  GLN B  56     147.745 268.687  11.754  1.00  0.00           C  
ATOM   4568  CG  GLN B  56     148.954 267.966  12.324  1.00  0.00           C  
ATOM   4569  CD  GLN B  56     149.997 267.659  11.266  1.00  0.00           C  
ATOM   4570  OE1 GLN B  56     149.679 267.135  10.195  1.00  0.00           O  
ATOM   4571  NE2 GLN B  56     151.251 267.984  11.560  1.00  0.00           N  
ATOM   4572  H   GLN B  56     148.231 270.824  13.112  1.00  0.00           H  
ATOM   4573  HA  GLN B  56     148.882 269.918  10.419  1.00  0.00           H  
ATOM   4574 1HB  GLN B  56     147.022 268.819  12.559  1.00  0.00           H  
ATOM   4575 2HB  GLN B  56     147.288 268.038  11.007  1.00  0.00           H  
ATOM   4576 1HG  GLN B  56     149.415 268.596  13.085  1.00  0.00           H  
ATOM   4577 2HG  GLN B  56     148.628 267.025  12.766  1.00  0.00           H  
ATOM   4578 1HE2 GLN B  56     151.982 267.805  10.901  1.00  0.00           H  
ATOM   4579 2HE2 GLN B  56     151.465 268.407  12.441  1.00  0.00           H  
ATOM   4580  N   GLY B  57     146.010 271.339  11.023  1.00  0.00           N  
ATOM   4581  CA  GLY B  57     144.813 271.886  10.397  1.00  0.00           C  
ATOM   4582  C   GLY B  57     143.670 270.880  10.419  1.00  0.00           C  
ATOM   4583  O   GLY B  57     142.884 270.798   9.476  1.00  0.00           O  
ATOM   4584  H   GLY B  57     146.199 271.559  11.990  1.00  0.00           H  
ATOM   4585 1HA  GLY B  57     144.513 272.796  10.919  1.00  0.00           H  
ATOM   4586 2HA  GLY B  57     145.036 272.165   9.368  1.00  0.00           H  
ATOM   4587  N   VAL B  58     143.577 270.117  11.507  1.00  0.00           N  
ATOM   4588  CA  VAL B  58     142.531 269.111  11.647  1.00  0.00           C  
ATOM   4589  C   VAL B  58     141.714 269.340  12.913  1.00  0.00           C  
ATOM   4590  O   VAL B  58     142.135 270.063  13.815  1.00  0.00           O  
ATOM   4591  CB  VAL B  58     143.148 267.701  11.685  1.00  0.00           C  
ATOM   4592  CG1 VAL B  58     143.890 267.409  10.390  1.00  0.00           C  
ATOM   4593  CG2 VAL B  58     144.080 267.576  12.881  1.00  0.00           C  
ATOM   4594  H   VAL B  58     144.248 270.243  12.252  1.00  0.00           H  
ATOM   4595  HA  VAL B  58     141.867 269.178  10.785  1.00  0.00           H  
ATOM   4596  HB  VAL B  58     142.348 266.966  11.770  1.00  0.00           H  
ATOM   4597 1HG1 VAL B  58     144.320 266.407  10.434  1.00  0.00           H  
ATOM   4598 2HG1 VAL B  58     143.196 267.468   9.551  1.00  0.00           H  
ATOM   4599 3HG1 VAL B  58     144.688 268.139  10.254  1.00  0.00           H  
ATOM   4600 1HG2 VAL B  58     144.513 266.576  12.902  1.00  0.00           H  
ATOM   4601 2HG2 VAL B  58     144.878 268.315  12.799  1.00  0.00           H  
ATOM   4602 3HG2 VAL B  58     143.519 267.748  13.799  1.00  0.00           H  
ATOM   4603  N   ARG B  59     140.540 268.717  12.973  1.00  0.00           N  
ATOM   4604  CA  ARG B  59     139.625 268.907  14.093  1.00  0.00           C  
ATOM   4605  C   ARG B  59     139.914 267.916  15.213  1.00  0.00           C  
ATOM   4606  O   ARG B  59     139.824 266.704  15.017  1.00  0.00           O  
ATOM   4607  CB  ARG B  59     138.182 268.748  13.638  1.00  0.00           C  
ATOM   4608  CG  ARG B  59     137.140 269.063  14.699  1.00  0.00           C  
ATOM   4609  CD  ARG B  59     135.758 268.917  14.171  1.00  0.00           C  
ATOM   4610  NE  ARG B  59     135.502 269.823  13.064  1.00  0.00           N  
ATOM   4611  CZ  ARG B  59     135.157 271.118  13.200  1.00  0.00           C  
ATOM   4612  NH1 ARG B  59     135.033 271.643  14.400  1.00  0.00           N  
ATOM   4613  NH2 ARG B  59     134.944 271.862  12.128  1.00  0.00           N  
ATOM   4614  H   ARG B  59     140.275 268.089  12.227  1.00  0.00           H  
ATOM   4615  HA  ARG B  59     139.766 269.915  14.486  1.00  0.00           H  
ATOM   4616 1HB  ARG B  59     137.995 269.403  12.788  1.00  0.00           H  
ATOM   4617 2HB  ARG B  59     138.016 267.724  13.305  1.00  0.00           H  
ATOM   4618 1HG  ARG B  59     137.260 268.380  15.540  1.00  0.00           H  
ATOM   4619 2HG  ARG B  59     137.268 270.090  15.043  1.00  0.00           H  
ATOM   4620 1HD  ARG B  59     135.610 267.897  13.818  1.00  0.00           H  
ATOM   4621 2HD  ARG B  59     135.042 269.133  14.963  1.00  0.00           H  
ATOM   4622  HE  ARG B  59     135.588 269.455  12.126  1.00  0.00           H  
ATOM   4623 1HH1 ARG B  59     135.195 271.075  15.218  1.00  0.00           H  
ATOM   4624 2HH1 ARG B  59     134.775 272.614  14.501  1.00  0.00           H  
ATOM   4625 1HH2 ARG B  59     135.040 271.458  11.206  1.00  0.00           H  
ATOM   4626 2HH2 ARG B  59     134.687 272.832  12.230  1.00  0.00           H  
ATOM   4627  N   VAL B  60     140.272 268.428  16.384  1.00  0.00           N  
ATOM   4628  CA  VAL B  60     140.523 267.556  17.525  1.00  0.00           C  
ATOM   4629  C   VAL B  60     139.767 268.032  18.760  1.00  0.00           C  
ATOM   4630  O   VAL B  60     139.814 269.209  19.118  1.00  0.00           O  
ATOM   4631  CB  VAL B  60     142.030 267.506  17.837  1.00  0.00           C  
ATOM   4632  CG1 VAL B  60     142.293 266.640  19.060  1.00  0.00           C  
ATOM   4633  CG2 VAL B  60     142.792 266.980  16.630  1.00  0.00           C  
ATOM   4634  H   VAL B  60     140.388 269.426  16.478  1.00  0.00           H  
ATOM   4635  HA  VAL B  60     140.169 266.554  17.280  1.00  0.00           H  
ATOM   4636  HB  VAL B  60     142.376 268.512  18.076  1.00  0.00           H  
ATOM   4637 1HG1 VAL B  60     143.363 266.616  19.266  1.00  0.00           H  
ATOM   4638 2HG1 VAL B  60     141.767 267.056  19.920  1.00  0.00           H  
ATOM   4639 3HG1 VAL B  60     141.938 265.627  18.871  1.00  0.00           H  
ATOM   4640 1HG2 VAL B  60     143.857 266.948  16.858  1.00  0.00           H  
ATOM   4641 2HG2 VAL B  60     142.442 265.977  16.388  1.00  0.00           H  
ATOM   4642 3HG2 VAL B  60     142.623 267.639  15.778  1.00  0.00           H  
ATOM   4643  N   ARG B  61     139.079 267.101  19.412  1.00  0.00           N  
ATOM   4644  CA  ARG B  61     138.294 267.404  20.603  1.00  0.00           C  
ATOM   4645  C   ARG B  61     138.838 266.672  21.823  1.00  0.00           C  
ATOM   4646  O   ARG B  61     139.100 265.471  21.768  1.00  0.00           O  
ATOM   4647  CB  ARG B  61     136.836 267.022  20.394  1.00  0.00           C  
ATOM   4648  CG  ARG B  61     135.924 267.311  21.575  1.00  0.00           C  
ATOM   4649  CD  ARG B  61     134.515 266.942  21.284  1.00  0.00           C  
ATOM   4650  NE  ARG B  61     133.932 267.793  20.259  1.00  0.00           N  
ATOM   4651  CZ  ARG B  61     132.752 267.560  19.652  1.00  0.00           C  
ATOM   4652  NH1 ARG B  61     132.043 266.502  19.977  1.00  0.00           N  
ATOM   4653  NH2 ARG B  61     132.307 268.396  18.730  1.00  0.00           N  
ATOM   4654  H   ARG B  61     139.113 266.147  19.081  1.00  0.00           H  
ATOM   4655  HA  ARG B  61     138.350 268.479  20.789  1.00  0.00           H  
ATOM   4656 1HB  ARG B  61     136.440 267.559  19.532  1.00  0.00           H  
ATOM   4657 2HB  ARG B  61     136.767 265.957  20.176  1.00  0.00           H  
ATOM   4658 1HG  ARG B  61     136.257 266.738  22.441  1.00  0.00           H  
ATOM   4659 2HG  ARG B  61     135.958 268.376  21.810  1.00  0.00           H  
ATOM   4660 1HD  ARG B  61     134.474 265.911  20.935  1.00  0.00           H  
ATOM   4661 2HD  ARG B  61     133.918 267.042  22.190  1.00  0.00           H  
ATOM   4662  HE  ARG B  61     134.448 268.617  19.983  1.00  0.00           H  
ATOM   4663 1HH1 ARG B  61     132.383 265.863  20.682  1.00  0.00           H  
ATOM   4664 2HH1 ARG B  61     131.158 266.328  19.522  1.00  0.00           H  
ATOM   4665 1HH2 ARG B  61     132.852 269.210  18.480  1.00  0.00           H  
ATOM   4666 2HH2 ARG B  61     131.423 268.222  18.275  1.00  0.00           H  
ATOM   4667  N   ILE B  62     139.012 267.395  22.922  1.00  0.00           N  
ATOM   4668  CA  ILE B  62     139.541 266.788  24.138  1.00  0.00           C  
ATOM   4669  C   ILE B  62     138.576 266.960  25.305  1.00  0.00           C  
ATOM   4670  O   ILE B  62     138.092 268.062  25.564  1.00  0.00           O  
ATOM   4671  CB  ILE B  62     140.906 267.397  24.507  1.00  0.00           C  
ATOM   4672  CG1 ILE B  62     141.859 267.336  23.310  1.00  0.00           C  
ATOM   4673  CG2 ILE B  62     141.505 266.675  25.704  1.00  0.00           C  
ATOM   4674  CD1 ILE B  62     143.065 268.236  23.443  1.00  0.00           C  
ATOM   4675  H   ILE B  62     138.782 268.379  22.916  1.00  0.00           H  
ATOM   4676  HA  ILE B  62     139.676 265.722  23.963  1.00  0.00           H  
ATOM   4677  HB  ILE B  62     140.780 268.450  24.755  1.00  0.00           H  
ATOM   4678 1HG1 ILE B  62     142.209 266.313  23.175  1.00  0.00           H  
ATOM   4679 2HG1 ILE B  62     141.322 267.618  22.403  1.00  0.00           H  
ATOM   4680 1HG2 ILE B  62     142.470 267.117  25.951  1.00  0.00           H  
ATOM   4681 2HG2 ILE B  62     140.834 266.768  26.557  1.00  0.00           H  
ATOM   4682 3HG2 ILE B  62     141.640 265.620  25.463  1.00  0.00           H  
ATOM   4683 1HD1 ILE B  62     143.692 268.138  22.556  1.00  0.00           H  
ATOM   4684 2HD1 ILE B  62     142.738 269.272  23.543  1.00  0.00           H  
ATOM   4685 3HD1 ILE B  62     143.637 267.950  24.324  1.00  0.00           H  
ATOM   4686  N   ARG B  63     138.305 265.866  26.010  1.00  0.00           N  
ATOM   4687  CA  ARG B  63     137.423 265.900  27.171  1.00  0.00           C  
ATOM   4688  C   ARG B  63     138.170 265.512  28.440  1.00  0.00           C  
ATOM   4689  O   ARG B  63     138.805 264.461  28.502  1.00  0.00           O  
ATOM   4690  CB  ARG B  63     136.241 264.962  26.974  1.00  0.00           C  
ATOM   4691  CG  ARG B  63     135.241 264.945  28.119  1.00  0.00           C  
ATOM   4692  CD  ARG B  63     134.046 264.125  27.791  1.00  0.00           C  
ATOM   4693  NE  ARG B  63     133.218 264.756  26.776  1.00  0.00           N  
ATOM   4694  CZ  ARG B  63     132.142 264.183  26.202  1.00  0.00           C  
ATOM   4695  NH1 ARG B  63     131.777 262.970  26.553  1.00  0.00           N  
ATOM   4696  NH2 ARG B  63     131.453 264.842  25.286  1.00  0.00           N  
ATOM   4697  H   ARG B  63     138.731 264.990  25.741  1.00  0.00           H  
ATOM   4698  HA  ARG B  63     137.051 266.919  27.292  1.00  0.00           H  
ATOM   4699 1HB  ARG B  63     135.702 265.240  26.070  1.00  0.00           H  
ATOM   4700 2HB  ARG B  63     136.605 263.943  26.838  1.00  0.00           H  
ATOM   4701 1HG  ARG B  63     135.712 264.523  29.008  1.00  0.00           H  
ATOM   4702 2HG  ARG B  63     134.912 265.963  28.331  1.00  0.00           H  
ATOM   4703 1HD  ARG B  63     134.363 263.153  27.417  1.00  0.00           H  
ATOM   4704 2HD  ARG B  63     133.442 263.989  28.687  1.00  0.00           H  
ATOM   4705  HE  ARG B  63     133.467 265.691  26.480  1.00  0.00           H  
ATOM   4706 1HH1 ARG B  63     132.304 262.467  27.254  1.00  0.00           H  
ATOM   4707 2HH1 ARG B  63     130.971 262.541  26.123  1.00  0.00           H  
ATOM   4708 1HH2 ARG B  63     131.734 265.774  25.016  1.00  0.00           H  
ATOM   4709 2HH2 ARG B  63     130.647 264.413  24.856  1.00  0.00           H  
ATOM   4710  N   PHE B  64     138.092 266.364  29.456  1.00  0.00           N  
ATOM   4711  CA  PHE B  64     138.767 266.086  30.718  1.00  0.00           C  
ATOM   4712  C   PHE B  64     137.768 265.728  31.811  1.00  0.00           C  
ATOM   4713  O   PHE B  64     136.790 266.441  32.033  1.00  0.00           O  
ATOM   4714  CB  PHE B  64     139.599 267.294  31.156  1.00  0.00           C  
ATOM   4715  CG  PHE B  64     140.702 267.649  30.199  1.00  0.00           C  
ATOM   4716  CD1 PHE B  64     140.443 268.412  29.071  1.00  0.00           C  
ATOM   4717  CD2 PHE B  64     142.001 267.220  30.427  1.00  0.00           C  
ATOM   4718  CE1 PHE B  64     141.457 268.739  28.192  1.00  0.00           C  
ATOM   4719  CE2 PHE B  64     143.017 267.546  29.550  1.00  0.00           C  
ATOM   4720  CZ  PHE B  64     142.744 268.306  28.431  1.00  0.00           C  
ATOM   4721  H   PHE B  64     137.556 267.213  29.350  1.00  0.00           H  
ATOM   4722  HA  PHE B  64     139.436 265.237  30.573  1.00  0.00           H  
ATOM   4723 1HB  PHE B  64     138.949 268.162  31.263  1.00  0.00           H  
ATOM   4724 2HB  PHE B  64     140.043 267.096  32.130  1.00  0.00           H  
ATOM   4725  HD1 PHE B  64     139.425 268.755  28.882  1.00  0.00           H  
ATOM   4726  HD2 PHE B  64     142.216 266.619  31.312  1.00  0.00           H  
ATOM   4727  HE1 PHE B  64     141.240 269.339  27.308  1.00  0.00           H  
ATOM   4728  HE2 PHE B  64     144.033 267.204  29.741  1.00  0.00           H  
ATOM   4729  HZ  PHE B  64     143.544 268.563  27.737  1.00  0.00           H  
ATOM   4730  N   LYS B  65     138.022 264.613  32.484  1.00  0.00           N  
ATOM   4731  CA  LYS B  65     137.269 264.227  33.671  1.00  0.00           C  
ATOM   4732  C   LYS B  65     138.132 263.422  34.634  1.00  0.00           C  
ATOM   4733  O   LYS B  65     138.678 262.379  34.272  1.00  0.00           O  
ATOM   4734  CB  LYS B  65     136.027 263.423  33.280  1.00  0.00           C  
ATOM   4735  CG  LYS B  65     135.098 263.097  34.442  1.00  0.00           C  
ATOM   4736  CD  LYS B  65     133.834 262.401  33.960  1.00  0.00           C  
ATOM   4737  CE  LYS B  65     132.915 262.053  35.122  1.00  0.00           C  
ATOM   4738  NZ  LYS B  65     132.271 263.261  35.704  1.00  0.00           N  
ATOM   4739  H   LYS B  65     138.764 264.005  32.166  1.00  0.00           H  
ATOM   4740  HA  LYS B  65     136.933 265.121  34.197  1.00  0.00           H  
ATOM   4741 1HB  LYS B  65     135.454 263.978  32.538  1.00  0.00           H  
ATOM   4742 2HB  LYS B  65     136.333 262.482  32.822  1.00  0.00           H  
ATOM   4743 1HG  LYS B  65     135.614 262.446  35.149  1.00  0.00           H  
ATOM   4744 2HG  LYS B  65     134.822 264.017  34.957  1.00  0.00           H  
ATOM   4745 1HD  LYS B  65     133.300 263.055  33.269  1.00  0.00           H  
ATOM   4746 2HD  LYS B  65     134.101 261.485  33.433  1.00  0.00           H  
ATOM   4747 1HE  LYS B  65     132.138 261.371  34.778  1.00  0.00           H  
ATOM   4748 2HE  LYS B  65     133.489 261.551  35.901  1.00  0.00           H  
ATOM   4749 1HZ  LYS B  65     131.672 262.987  36.470  1.00  0.00           H  
ATOM   4750 2HZ  LYS B  65     132.983 263.892  36.043  1.00  0.00           H  
ATOM   4751 3HZ  LYS B  65     131.721 263.724  34.995  1.00  0.00           H  
ATOM   4752  N   GLY B  66     138.250 263.909  35.864  1.00  0.00           N  
ATOM   4753  CA  GLY B  66     139.032 263.217  36.881  1.00  0.00           C  
ATOM   4754  C   GLY B  66     140.480 263.044  36.441  1.00  0.00           C  
ATOM   4755  O   GLY B  66     141.159 264.018  36.118  1.00  0.00           O  
ATOM   4756  H   GLY B  66     137.793 264.777  36.098  1.00  0.00           H  
ATOM   4757 1HA  GLY B  66     138.998 263.779  37.813  1.00  0.00           H  
ATOM   4758 2HA  GLY B  66     138.590 262.240  37.077  1.00  0.00           H  
ATOM   4759  N   ASP B  67     140.946 261.799  36.415  1.00  0.00           N  
ATOM   4760  CA  ASP B  67     142.308 261.508  35.984  1.00  0.00           C  
ATOM   4761  C   ASP B  67     142.322 260.830  34.619  1.00  0.00           C  
ATOM   4762  O   ASP B  67     143.315 260.210  34.237  1.00  0.00           O  
ATOM   4763  CB  ASP B  67     143.017 260.618  37.009  1.00  0.00           C  
ATOM   4764  CG  ASP B  67     142.307 259.289  37.230  1.00  0.00           C  
ATOM   4765  OD1 ASP B  67     141.198 259.147  36.775  1.00  0.00           O  
ATOM   4766  OD2 ASP B  67     142.882 258.427  37.853  1.00  0.00           O  
ATOM   4767  H   ASP B  67     140.343 261.039  36.697  1.00  0.00           H  
ATOM   4768  HA  ASP B  67     142.854 262.448  35.903  1.00  0.00           H  
ATOM   4769 1HB  ASP B  67     144.035 260.418  36.674  1.00  0.00           H  
ATOM   4770 2HB  ASP B  67     143.083 261.142  37.963  1.00  0.00           H  
ATOM   4771  N   THR B  68     141.217 260.950  33.885  1.00  0.00           N  
ATOM   4772  CA  THR B  68     141.118 260.354  32.559  1.00  0.00           C  
ATOM   4773  C   THR B  68     140.804 261.406  31.503  1.00  0.00           C  
ATOM   4774  O   THR B  68     139.920 262.243  31.691  1.00  0.00           O  
ATOM   4775  CB  THR B  68     140.044 259.251  32.525  1.00  0.00           C  
ATOM   4776  OG1 THR B  68     140.390 258.214  33.452  1.00  0.00           O  
ATOM   4777  CG2 THR B  68     139.929 258.660  31.128  1.00  0.00           C  
ATOM   4778  H   THR B  68     140.426 261.463  34.248  1.00  0.00           H  
ATOM   4779  HA  THR B  68     142.080 259.905  32.309  1.00  0.00           H  
ATOM   4780  HB  THR B  68     139.081 259.672  32.815  1.00  0.00           H  
ATOM   4781  HG1 THR B  68     140.370 258.565  34.346  1.00  0.00           H  
ATOM   4782 1HG2 THR B  68     139.165 257.883  31.124  1.00  0.00           H  
ATOM   4783 2HG2 THR B  68     139.655 259.444  30.423  1.00  0.00           H  
ATOM   4784 3HG2 THR B  68     140.886 258.229  30.837  1.00  0.00           H  
ATOM   4785  N   VAL B  69     141.530 261.360  30.390  1.00  0.00           N  
ATOM   4786  CA  VAL B  69     141.323 262.311  29.305  1.00  0.00           C  
ATOM   4787  C   VAL B  69     141.070 261.594  27.985  1.00  0.00           C  
ATOM   4788  O   VAL B  69     141.783 260.657  27.626  1.00  0.00           O  
ATOM   4789  CB  VAL B  69     142.551 263.230  29.160  1.00  0.00           C  
ATOM   4790  CG1 VAL B  69     142.349 264.211  28.015  1.00  0.00           C  
ATOM   4791  CG2 VAL B  69     142.802 263.969  30.466  1.00  0.00           C  
ATOM   4792  H   VAL B  69     142.242 260.650  30.298  1.00  0.00           H  
ATOM   4793  HA  VAL B  69     140.454 262.924  29.543  1.00  0.00           H  
ATOM   4794  HB  VAL B  69     143.421 262.622  28.912  1.00  0.00           H  
ATOM   4795 1HG1 VAL B  69     143.226 264.853  27.927  1.00  0.00           H  
ATOM   4796 2HG1 VAL B  69     142.207 263.661  27.085  1.00  0.00           H  
ATOM   4797 3HG1 VAL B  69     141.470 264.825  28.213  1.00  0.00           H  
ATOM   4798 1HG2 VAL B  69     143.672 264.616  30.356  1.00  0.00           H  
ATOM   4799 2HG2 VAL B  69     141.929 264.572  30.716  1.00  0.00           H  
ATOM   4800 3HG2 VAL B  69     142.985 263.247  31.262  1.00  0.00           H  
ATOM   4801  N   THR B  70     140.047 262.041  27.263  1.00  0.00           N  
ATOM   4802  CA  THR B  70     139.710 261.455  25.971  1.00  0.00           C  
ATOM   4803  C   THR B  70     139.965 262.439  24.836  1.00  0.00           C  
ATOM   4804  O   THR B  70     139.518 263.585  24.882  1.00  0.00           O  
ATOM   4805  CB  THR B  70     138.241 260.994  25.936  1.00  0.00           C  
ATOM   4806  OG1 THR B  70     138.027 259.993  26.939  1.00  0.00           O  
ATOM   4807  CG2 THR B  70     137.893 260.421  24.571  1.00  0.00           C  
ATOM   4808  H   THR B  70     139.493 262.808  27.617  1.00  0.00           H  
ATOM   4809  HA  THR B  70     140.346 260.584  25.810  1.00  0.00           H  
ATOM   4810  HB  THR B  70     137.589 261.843  26.144  1.00  0.00           H  
ATOM   4811  HG1 THR B  70     138.066 260.399  27.808  1.00  0.00           H  
ATOM   4812 1HG2 THR B  70     136.851 260.102  24.565  1.00  0.00           H  
ATOM   4813 2HG2 THR B  70     138.044 261.184  23.807  1.00  0.00           H  
ATOM   4814 3HG2 THR B  70     138.536 259.567  24.361  1.00  0.00           H  
ATOM   4815  N   ILE B  71     140.683 261.982  23.817  1.00  0.00           N  
ATOM   4816  CA  ILE B  71     140.968 262.801  22.644  1.00  0.00           C  
ATOM   4817  C   ILE B  71     140.382 262.178  21.382  1.00  0.00           C  
ATOM   4818  O   ILE B  71     140.598 260.998  21.107  1.00  0.00           O  
ATOM   4819  CB  ILE B  71     142.485 262.995  22.466  1.00  0.00           C  
ATOM   4820  CG1 ILE B  71     143.105 263.559  23.747  1.00  0.00           C  
ATOM   4821  CG2 ILE B  71     142.768 263.911  21.285  1.00  0.00           C  
ATOM   4822  CD1 ILE B  71     143.838 262.528  24.575  1.00  0.00           C  
ATOM   4823  H   ILE B  71     141.045 261.041  23.854  1.00  0.00           H  
ATOM   4824  HA  ILE B  71     140.510 263.779  22.785  1.00  0.00           H  
ATOM   4825  HB  ILE B  71     142.956 262.030  22.286  1.00  0.00           H  
ATOM   4826 1HG1 ILE B  71     143.806 264.354  23.492  1.00  0.00           H  
ATOM   4827 2HG1 ILE B  71     142.324 263.999  24.366  1.00  0.00           H  
ATOM   4828 1HG2 ILE B  71     143.845 264.039  21.174  1.00  0.00           H  
ATOM   4829 2HG2 ILE B  71     142.359 263.471  20.377  1.00  0.00           H  
ATOM   4830 3HG2 ILE B  71     142.304 264.883  21.459  1.00  0.00           H  
ATOM   4831 1HD1 ILE B  71     144.249 263.003  25.466  1.00  0.00           H  
ATOM   4832 2HD1 ILE B  71     143.146 261.740  24.871  1.00  0.00           H  
ATOM   4833 3HD1 ILE B  71     144.648 262.099  23.987  1.00  0.00           H  
ATOM   4834  N   VAL B  72     139.639 262.969  20.618  1.00  0.00           N  
ATOM   4835  CA  VAL B  72     139.091 262.488  19.355  1.00  0.00           C  
ATOM   4836  C   VAL B  72     139.679 263.249  18.174  1.00  0.00           C  
ATOM   4837  O   VAL B  72     139.587 264.475  18.103  1.00  0.00           O  
ATOM   4838  CB  VAL B  72     137.558 262.636  19.346  1.00  0.00           C  
ATOM   4839  CG1 VAL B  72     136.985 262.151  18.022  1.00  0.00           C  
ATOM   4840  CG2 VAL B  72     136.956 261.863  20.510  1.00  0.00           C  
ATOM   4841  H   VAL B  72     139.448 263.915  20.917  1.00  0.00           H  
ATOM   4842  HA  VAL B  72     139.342 261.432  19.250  1.00  0.00           H  
ATOM   4843  HB  VAL B  72     137.303 263.691  19.440  1.00  0.00           H  
ATOM   4844 1HG1 VAL B  72     135.900 262.263  18.033  1.00  0.00           H  
ATOM   4845 2HG1 VAL B  72     137.401 262.743  17.207  1.00  0.00           H  
ATOM   4846 3HG1 VAL B  72     137.239 261.101  17.879  1.00  0.00           H  
ATOM   4847 1HG2 VAL B  72     135.873 261.972  20.498  1.00  0.00           H  
ATOM   4848 2HG2 VAL B  72     137.216 260.808  20.419  1.00  0.00           H  
ATOM   4849 3HG2 VAL B  72     137.350 262.254  21.448  1.00  0.00           H  
ATOM   4850  N   VAL B  73     140.292 262.516  17.249  1.00  0.00           N  
ATOM   4851  CA  VAL B  73     140.942 263.122  16.093  1.00  0.00           C  
ATOM   4852  C   VAL B  73     140.219 262.762  14.802  1.00  0.00           C  
ATOM   4853  O   VAL B  73     140.077 261.586  14.467  1.00  0.00           O  
ATOM   4854  CB  VAL B  73     142.409 262.660  16.002  1.00  0.00           C  
ATOM   4855  CG1 VAL B  73     143.102 263.319  14.819  1.00  0.00           C  
ATOM   4856  CG2 VAL B  73     143.134 262.981  17.299  1.00  0.00           C  
ATOM   4857  H   VAL B  73     140.318 261.512  17.357  1.00  0.00           H  
ATOM   4858  HA  VAL B  73     140.923 264.206  16.214  1.00  0.00           H  
ATOM   4859  HB  VAL B  73     142.431 261.584  15.829  1.00  0.00           H  
ATOM   4860 1HG1 VAL B  73     144.137 262.981  14.769  1.00  0.00           H  
ATOM   4861 2HG1 VAL B  73     142.587 263.046  13.897  1.00  0.00           H  
ATOM   4862 3HG1 VAL B  73     143.080 264.402  14.941  1.00  0.00           H  
ATOM   4863 1HG2 VAL B  73     144.170 262.652  17.228  1.00  0.00           H  
ATOM   4864 2HG2 VAL B  73     143.107 264.057  17.475  1.00  0.00           H  
ATOM   4865 3HG2 VAL B  73     142.646 262.466  18.127  1.00  0.00           H  
ATOM   4866  N   ARG B  74     139.766 263.780  14.078  1.00  0.00           N  
ATOM   4867  CA  ARG B  74     139.004 263.574  12.851  1.00  0.00           C  
ATOM   4868  C   ARG B  74     139.814 263.975  11.625  1.00  0.00           C  
ATOM   4869  O   ARG B  74     140.515 264.986  11.634  1.00  0.00           O  
ATOM   4870  CB  ARG B  74     137.711 264.375  12.884  1.00  0.00           C  
ATOM   4871  CG  ARG B  74     136.850 264.252  11.637  1.00  0.00           C  
ATOM   4872  CD  ARG B  74     135.634 265.100  11.723  1.00  0.00           C  
ATOM   4873  NE  ARG B  74     134.675 264.576  12.683  1.00  0.00           N  
ATOM   4874  CZ  ARG B  74     133.526 265.190  13.029  1.00  0.00           C  
ATOM   4875  NH1 ARG B  74     133.210 266.345  12.488  1.00  0.00           N  
ATOM   4876  NH2 ARG B  74     132.720 264.630  13.913  1.00  0.00           N  
ATOM   4877  H   ARG B  74     139.946 264.723  14.389  1.00  0.00           H  
ATOM   4878  HA  ARG B  74     138.755 262.516  12.772  1.00  0.00           H  
ATOM   4879 1HB  ARG B  74     137.107 264.056  13.733  1.00  0.00           H  
ATOM   4880 2HB  ARG B  74     137.940 265.432  13.023  1.00  0.00           H  
ATOM   4881 1HG  ARG B  74     137.426 264.567  10.765  1.00  0.00           H  
ATOM   4882 2HG  ARG B  74     136.539 263.214  11.511  1.00  0.00           H  
ATOM   4883 1HD  ARG B  74     135.912 266.106  12.034  1.00  0.00           H  
ATOM   4884 2HD  ARG B  74     135.150 265.143  10.748  1.00  0.00           H  
ATOM   4885  HE  ARG B  74     134.884 263.688  13.120  1.00  0.00           H  
ATOM   4886 1HH1 ARG B  74     133.827 266.772  11.811  1.00  0.00           H  
ATOM   4887 2HH1 ARG B  74     132.348 266.805  12.748  1.00  0.00           H  
ATOM   4888 1HH2 ARG B  74     132.963 263.742  14.330  1.00  0.00           H  
ATOM   4889 2HH2 ARG B  74     131.860 265.090  14.174  1.00  0.00           H  
ATOM   4890  N   GLU B  75     139.715 263.173  10.569  1.00  0.00           N  
ATOM   4891  CA  GLU B  75     140.231 263.567   9.264  1.00  0.00           C  
ATOM   4892  C   GLU B  75     139.415 262.943   8.139  1.00  0.00           C  
ATOM   4893  O   GLU B  75     138.366 263.430   7.817  1.00  0.00           O  
ATOM   4894  OXT GLU B  75     139.821 261.966   7.573  1.00  0.00           O  
ATOM   4895  CB  GLU B  75     141.700 263.162   9.127  1.00  0.00           C  
ATOM   4896  CG  GLU B  75     142.382 263.687   7.871  1.00  0.00           C  
ATOM   4897  CD  GLU B  75     143.825 263.275   7.773  1.00  0.00           C  
ATOM   4898  OE1 GLU B  75     144.162 262.234   8.285  1.00  0.00           O  
ATOM   4899  OE2 GLU B  75     144.591 264.002   7.186  1.00  0.00           O  
ATOM   4900  H   GLU B  75     139.274 262.270  10.674  1.00  0.00           H  
ATOM   4901  HA  GLU B  75     140.157 264.651   9.176  1.00  0.00           H  
ATOM   4902 1HB  GLU B  75     142.260 263.526   9.988  1.00  0.00           H  
ATOM   4903 2HB  GLU B  75     141.779 262.075   9.121  1.00  0.00           H  
ATOM   4904 1HG  GLU B  75     141.850 263.312   6.997  1.00  0.00           H  
ATOM   4905 2HG  GLU B  75     142.318 264.774   7.863  1.00  0.00           H  
TER                                                                             
REMARK PDBinfo-LABEL:  114 other_overlap
REMARK PDBinfo-LABEL:  115 other_overlap
REMARK PDBinfo-LABEL:  118 other_overlap
REMARK PDBinfo-LABEL:  119 other_overlap
REMARK PDBinfo-LABEL:  121 other_overlap
REMARK PDBinfo-LABEL:  122 other_overlap
REMARK PDBinfo-LABEL:  123 other_overlap
REMARK PDBinfo-LABEL:  125 other_overlap
REMARK PDBinfo-LABEL:  126 other_overlap
REMARK PDBinfo-LABEL:  128 other_overlap
REMARK PDBinfo-LABEL:  130 other_overlap
REMARK PDBinfo-LABEL:  133 other_overlap
REMARK PDBinfo-LABEL:  136 other_overlap
REMARK PDBinfo-LABEL:  137 other_overlap
REMARK PDBinfo-LABEL:  140 other_overlap
REMARK PDBinfo-LABEL:  155 other_overlap
REMARK PDBinfo-LABEL:  157 other_overlap
REMARK PDBinfo-LABEL:  158 other_overlap
REMARK PDBinfo-LABEL:  159 other_overlap
REMARK PDBinfo-LABEL:  160 other_overlap
REMARK PDBinfo-LABEL:  161 SCAFFOLD overlap
REMARK PDBinfo-LABEL:  162 SCAFFOLD overlap
REMARK PDBinfo-LABEL:  163 SCAFFOLD overlap
REMARK PDBinfo-LABEL:  164 SCAFFOLD overlap
REMARK PDBinfo-LABEL:  165 CORE SCAFFOLD orig_interface overlap
REMARK PDBinfo-LABEL:  166 SCAFFOLD orig_interface overlap
REMARK PDBinfo-LABEL:  167 SCAFFOLD other_overlap
REMARK PDBinfo-LABEL:  168 SCAFFOLD other_overlap
REMARK PDBinfo-LABEL:  169 CORE SCAFFOLD orig_interface
REMARK PDBinfo-LABEL:  170 SCAFFOLD other_overlap
REMARK PDBinfo-LABEL:  171 SCAFFOLD other_overlap
REMARK PDBinfo-LABEL:  172 CORE SCAFFOLD
REMARK PDBinfo-LABEL:  173 CORE SCAFFOLD orig_interface
REMARK PDBinfo-LABEL:  174 SCAFFOLD other_overlap
REMARK PDBinfo-LABEL:  175 SCAFFOLD
REMARK PDBinfo-LABEL:  176 CORE SCAFFOLD orig_interface
[truncated: 56,095 more chars]
