# Supplementary material for: Reconfigurable asymmetric protein assemblies through implicit negative design
Source: Science. Author manuscript; Available in PMC 2023 Jan 27. (PMC9881579; doi:10.1126/science.abj7662)
Supplement: Data S2 [file NIHMS1843281-supplement-Data_S2.gz › without_all_supplement_resubmit_20211001/components/single_fusions/29B53.pdb]

HEADER                                            22-AUG-19   XXXX              
EXPDTA    THEORETICAL MODEL                                                     
REMARK 220                                                                      
REMARK 220 EXPERIMENTAL DETAILS                                                 
REMARK 220  EXPERIMENT TYPE                : THEORETICAL MODELLING              
REMARK 220  DATE OF DATA COLLECTION        : 22-AUG-19                          
REMARK 220                                                                      
REMARK 220 REMARK: MODEL GENERATED BY ROSETTA                                   
REMARK 220  VERSION 2019.33.post.dev+105.master.686681e0609                     
ATOM      1  N   THR A   1     178.681 144.586  37.499  1.00  0.00           N  
ATOM      2  CA  THR A   1     178.703 144.544  36.042  1.00  0.00           C  
ATOM      3  C   THR A   1     179.063 143.147  35.531  1.00  0.00           C  
ATOM      4  O   THR A   1     179.609 142.316  36.281  1.00  0.00           O  
ATOM      5  CB  THR A   1     179.696 145.576  35.476  1.00  0.00           C  
ATOM      6  OG1 THR A   1     181.018 145.275  35.942  1.00  0.00           O  
ATOM      7  CG2 THR A   1     179.315 146.981  35.917  1.00  0.00           C  
ATOM      8 1H   THR A   1     177.992 145.249  37.821  1.00  0.00           H  
ATOM      9 2H   THR A   1     178.468 143.669  37.861  1.00  0.00           H  
ATOM     10 3H   THR A   1     179.600 144.867  37.818  1.00  0.00           H  
ATOM     11  HA  THR A   1     177.701 144.784  35.679  1.00  0.00           H  
ATOM     12  HB  THR A   1     179.690 145.528  34.387  1.00  0.00           H  
ATOM     13  HG1 THR A   1     181.662 145.706  35.374  1.00  0.00           H  
ATOM     14 1HG2 THR A   1     180.027 147.696  35.507  1.00  0.00           H  
ATOM     15 2HG2 THR A   1     178.314 147.217  35.555  1.00  0.00           H  
ATOM     16 3HG2 THR A   1     179.329 147.037  37.004  1.00  0.00           H  
ATOM     17  N   TRP A   2     178.667 142.888  34.277  1.00  0.00           N  
ATOM     18  CA  TRP A   2     178.976 141.641  33.589  1.00  0.00           C  
ATOM     19  C   TRP A   2     180.111 141.951  32.663  1.00  0.00           C  
ATOM     20  O   TRP A   2     180.097 142.975  31.973  1.00  0.00           O  
ATOM     21  CB  TRP A   2     177.776 141.101  32.808  1.00  0.00           C  
ATOM     22  CG  TRP A   2     176.678 140.579  33.683  1.00  0.00           C  
ATOM     23  CD1 TRP A   2     175.589 141.269  34.124  1.00  0.00           C  
ATOM     24  CD2 TRP A   2     176.555 139.244  34.231  1.00  0.00           C  
ATOM     25  NE1 TRP A   2     174.801 140.461  34.906  1.00  0.00           N  
ATOM     26  CE2 TRP A   2     175.376 139.218  34.981  1.00  0.00           C  
ATOM     27  CE3 TRP A   2     177.339 138.086  34.146  1.00  0.00           C  
ATOM     28  CZ2 TRP A   2     174.956 138.078  35.648  1.00  0.00           C  
ATOM     29  CZ3 TRP A   2     176.917 136.943  34.814  1.00  0.00           C  
ATOM     30  CH2 TRP A   2     175.756 136.939  35.545  1.00  0.00           C  
ATOM     31  H   TRP A   2     178.201 143.626  33.740  1.00  0.00           H  
ATOM     32  HA  TRP A   2     179.310 140.890  34.306  1.00  0.00           H  
ATOM     33 1HB  TRP A   2     177.367 141.891  32.178  1.00  0.00           H  
ATOM     34 2HB  TRP A   2     178.103 140.295  32.151  1.00  0.00           H  
ATOM     35  HD1 TRP A   2     175.375 142.311  33.890  1.00  0.00           H  
ATOM     36  HE1 TRP A   2     173.938 140.736  35.354  1.00  0.00           H  
ATOM     37  HE3 TRP A   2     178.260 138.083  33.564  1.00  0.00           H  
ATOM     38  HZ2 TRP A   2     174.037 138.055  36.234  1.00  0.00           H  
ATOM     39  HZ3 TRP A   2     177.533 136.047  34.743  1.00  0.00           H  
ATOM     40  HH2 TRP A   2     175.454 136.025  36.056  1.00  0.00           H  
ATOM     41  N   GLN A   3     181.118 141.110  32.677  1.00  0.00           N  
ATOM     42  CA  GLN A   3     182.194 141.365  31.770  1.00  0.00           C  
ATOM     43  C   GLN A   3     182.719 140.154  31.015  1.00  0.00           C  
ATOM     44  O   GLN A   3     182.663 139.013  31.508  1.00  0.00           O  
ATOM     45  CB  GLN A   3     183.344 142.018  32.541  1.00  0.00           C  
ATOM     46  CG  GLN A   3     182.971 143.321  33.229  1.00  0.00           C  
ATOM     47  CD  GLN A   3     184.166 143.994  33.877  1.00  0.00           C  
ATOM     48  OE1 GLN A   3     185.050 144.517  33.191  1.00  0.00           O  
ATOM     49  NE2 GLN A   3     184.200 143.987  35.204  1.00  0.00           N  
ATOM     50  H   GLN A   3     181.190 140.372  33.376  1.00  0.00           H  
ATOM     51  HA  GLN A   3     181.870 142.082  31.012  1.00  0.00           H  
ATOM     52 1HB  GLN A   3     183.710 141.328  33.301  1.00  0.00           H  
ATOM     53 2HB  GLN A   3     184.169 142.221  31.859  1.00  0.00           H  
ATOM     54 1HG  GLN A   3     182.553 144.003  32.490  1.00  0.00           H  
ATOM     55 2HG  GLN A   3     182.235 143.112  34.005  1.00  0.00           H  
ATOM     56 1HE2 GLN A   3     184.965 144.416  35.688  1.00  0.00           H  
ATOM     57 2HE2 GLN A   3     183.464 143.553  35.722  1.00  0.00           H  
ATOM     58  N   TRP A   4     183.225 140.383  29.794  1.00  0.00           N  
ATOM     59  CA  TRP A   4     183.835 139.321  29.037  1.00  0.00           C  
ATOM     60  C   TRP A   4     185.182 139.766  28.435  1.00  0.00           C  
ATOM     61  O   TRP A   4     185.361 140.917  27.980  1.00  0.00           O  
ATOM     62  CB  TRP A   4     182.886 138.863  27.927  1.00  0.00           C  
ATOM     63  CG  TRP A   4     181.544 138.425  28.431  1.00  0.00           C  
ATOM     64  CD1 TRP A   4     181.147 137.148  28.691  1.00  0.00           C  
ATOM     65  CD2 TRP A   4     180.407 139.268  28.738  1.00  0.00           C  
ATOM     66  NE1 TRP A   4     179.849 137.137  29.137  1.00  0.00           N  
ATOM     67  CE2 TRP A   4     179.381 138.426  29.174  1.00  0.00           C  
ATOM     68  CE3 TRP A   4     180.183 140.650  28.681  1.00  0.00           C  
ATOM     69  CZ2 TRP A   4     178.140 138.916  29.550  1.00  0.00           C  
ATOM     70  CZ3 TRP A   4     178.939 141.141  29.060  1.00  0.00           C  
ATOM     71  CH2 TRP A   4     177.944 140.295  29.483  1.00  0.00           C  
ATOM     72  H   TRP A   4     183.180 141.337  29.389  1.00  0.00           H  
ATOM     73  HA  TRP A   4     184.027 138.466  29.697  1.00  0.00           H  
ATOM     74 1HB  TRP A   4     182.738 139.677  27.218  1.00  0.00           H  
ATOM     75 2HB  TRP A   4     183.336 138.033  27.385  1.00  0.00           H  
ATOM     76  HD1 TRP A   4     181.771 136.264  28.565  1.00  0.00           H  
ATOM     77  HE1 TRP A   4     179.323 136.314  29.395  1.00  0.00           H  
ATOM     78  HE3 TRP A   4     180.970 141.325  28.348  1.00  0.00           H  
ATOM     79  HZ2 TRP A   4     177.337 138.260  29.889  1.00  0.00           H  
ATOM     80  HZ3 TRP A   4     178.771 142.217  29.011  1.00  0.00           H  
ATOM     81  HH2 TRP A   4     176.981 140.714  29.774  1.00  0.00           H  
ATOM     82  N   VAL A   5     186.124 138.831  28.372  1.00  0.00           N  
ATOM     83  CA  VAL A   5     187.389 139.006  27.645  1.00  0.00           C  
ATOM     84  C   VAL A   5     187.596 137.903  26.606  1.00  0.00           C  
ATOM     85  O   VAL A   5     187.668 136.724  26.945  1.00  0.00           O  
ATOM     86  CB  VAL A   5     188.575 139.006  28.627  1.00  0.00           C  
ATOM     87  CG1 VAL A   5     189.887 139.192  27.879  1.00  0.00           C  
ATOM     88  CG2 VAL A   5     188.387 140.101  29.666  1.00  0.00           C  
ATOM     89  H   VAL A   5     185.988 137.988  28.927  1.00  0.00           H  
ATOM     90  HA  VAL A   5     187.353 139.949  27.109  1.00  0.00           H  
ATOM     91  HB  VAL A   5     188.623 138.037  29.124  1.00  0.00           H  
ATOM     92 1HG1 VAL A   5     190.714 139.189  28.589  1.00  0.00           H  
ATOM     93 2HG1 VAL A   5     190.017 138.377  27.167  1.00  0.00           H  
ATOM     94 3HG1 VAL A   5     189.870 140.142  27.346  1.00  0.00           H  
ATOM     95 1HG2 VAL A   5     189.229 140.095  30.358  1.00  0.00           H  
ATOM     96 2HG2 VAL A   5     188.333 141.070  29.168  1.00  0.00           H  
ATOM     97 3HG2 VAL A   5     187.463 139.925  30.217  1.00  0.00           H  
ATOM     98  N   LEU A   6     187.595 138.274  25.315  1.00  0.00           N  
ATOM     99  CA  LEU A   6     187.712 137.270  24.239  1.00  0.00           C  
ATOM    100  C   LEU A   6     189.156 137.147  23.721  1.00  0.00           C  
ATOM    101  O   LEU A   6     189.738 138.090  23.175  1.00  0.00           O  
ATOM    102  CB  LEU A   6     186.780 137.636  23.077  1.00  0.00           C  
ATOM    103  CG  LEU A   6     185.338 137.985  23.464  1.00  0.00           C  
ATOM    104  CD1 LEU A   6     184.507 138.188  22.204  1.00  0.00           C  
ATOM    105  CD2 LEU A   6     184.760 136.872  24.326  1.00  0.00           C  
ATOM    106  H   LEU A   6     187.548 139.282  25.095  1.00  0.00           H  
ATOM    107  HA  LEU A   6     187.427 136.291  24.648  1.00  0.00           H  
ATOM    108 1HB  LEU A   6     187.199 138.493  22.552  1.00  0.00           H  
ATOM    109 2HB  LEU A   6     186.743 136.795  22.384  1.00  0.00           H  
ATOM    110  HG  LEU A   6     185.327 138.920  24.024  1.00  0.00           H  
ATOM    111 1HD1 LEU A   6     183.482 138.436  22.480  1.00  0.00           H  
ATOM    112 2HD1 LEU A   6     184.931 139.002  21.616  1.00  0.00           H  
ATOM    113 3HD1 LEU A   6     184.512 137.272  21.614  1.00  0.00           H  
ATOM    114 1HD2 LEU A   6     183.735 137.121  24.603  1.00  0.00           H  
ATOM    115 2HD2 LEU A   6     184.768 135.936  23.767  1.00  0.00           H  
ATOM    116 3HD2 LEU A   6     185.362 136.761  25.228  1.00  0.00           H  
ATOM    117  N   ILE A   7     189.761 135.980  23.945  1.00  0.00           N  
ATOM    118  CA  ILE A   7     191.213 135.830  23.755  1.00  0.00           C  
ATOM    119  C   ILE A   7     191.503 135.010  22.499  1.00  0.00           C  
ATOM    120  O   ILE A   7     190.916 133.937  22.323  1.00  0.00           O  
ATOM    121  CB  ILE A   7     191.870 135.157  24.974  1.00  0.00           C  
ATOM    122  CG1 ILE A   7     191.657 136.004  26.231  1.00  0.00           C  
ATOM    123  CG2 ILE A   7     193.353 134.934  24.723  1.00  0.00           C  
ATOM    124  CD1 ILE A   7     192.019 135.293  27.515  1.00  0.00           C  
ATOM    125  H   ILE A   7     189.209 135.169  24.267  1.00  0.00           H  
ATOM    126  HA  ILE A   7     191.646 136.816  23.626  1.00  0.00           H  
ATOM    127  HB  ILE A   7     191.393 134.194  25.158  1.00  0.00           H  
ATOM    128 1HG1 ILE A   7     192.255 136.912  26.163  1.00  0.00           H  
ATOM    129 2HG1 ILE A   7     190.611 136.306  26.293  1.00  0.00           H  
ATOM    130 1HG2 ILE A   7     193.802 134.457  25.595  1.00  0.00           H  
ATOM    131 2HG2 ILE A   7     193.482 134.292  23.852  1.00  0.00           H  
ATOM    132 3HG2 ILE A   7     193.840 135.892  24.543  1.00  0.00           H  
ATOM    133 1HD1 ILE A   7     191.841 135.957  28.361  1.00  0.00           H  
ATOM    134 2HD1 ILE A   7     191.406 134.397  27.621  1.00  0.00           H  
ATOM    135 3HD1 ILE A   7     193.071 135.012  27.490  1.00  0.00           H  
ATOM    136  N   ASN A   8     192.443 135.473  21.643  1.00  0.00           N  
ATOM    137  CA  ASN A   8     192.667 134.847  20.328  1.00  0.00           C  
ATOM    138  C   ASN A   8     191.483 135.050  19.396  1.00  0.00           C  
ATOM    139  O   ASN A   8     191.008 134.127  18.731  1.00  0.00           O  
ATOM    140  CB  ASN A   8     192.963 133.367  20.482  1.00  0.00           C  
ATOM    141  CG  ASN A   8     193.633 132.783  19.270  1.00  0.00           C  
ATOM    142  OD1 ASN A   8     194.394 133.467  18.576  1.00  0.00           O  
ATOM    143  ND2 ASN A   8     193.367 131.530  19.002  1.00  0.00           N  
ATOM    144  H   ASN A   8     192.982 136.294  21.899  1.00  0.00           H  
ATOM    145  HA  ASN A   8     193.501 135.368  19.852  1.00  0.00           H  
ATOM    146 1HB  ASN A   8     193.607 133.213  21.349  1.00  0.00           H  
ATOM    147 2HB  ASN A   8     192.034 132.827  20.665  1.00  0.00           H  
ATOM    148 1HD2 ASN A   8     193.784 131.088  18.208  1.00  0.00           H  
ATOM    149 2HD2 ASN A   8     192.745 131.014  19.592  1.00  0.00           H  
ATOM    150  N   ILE A   9     191.034 136.289  19.345  1.00  0.00           N  
ATOM    151  CA  ILE A   9     189.883 136.582  18.539  1.00  0.00           C  
ATOM    152  C   ILE A   9     190.260 137.382  17.277  1.00  0.00           C  
ATOM    153  O   ILE A   9     191.024 138.344  17.336  1.00  0.00           O  
ATOM    154  CB  ILE A   9     188.842 137.362  19.364  1.00  0.00           C  
ATOM    155  CG1 ILE A   9     187.578 137.605  18.536  1.00  0.00           C  
ATOM    156  CG2 ILE A   9     189.427 138.680  19.849  1.00  0.00           C  
ATOM    157  CD1 ILE A   9     186.405 138.107  19.346  1.00  0.00           C  
ATOM    158  H   ILE A   9     191.527 137.006  19.884  1.00  0.00           H  
ATOM    159  HA  ILE A   9     189.422 135.653  18.220  1.00  0.00           H  
ATOM    160  HB  ILE A   9     188.544 136.768  20.227  1.00  0.00           H  
ATOM    161 1HG1 ILE A   9     187.790 138.333  17.754  1.00  0.00           H  
ATOM    162 2HG1 ILE A   9     187.280 136.678  18.045  1.00  0.00           H  
ATOM    163 1HG2 ILE A   9     188.678 139.218  20.430  1.00  0.00           H  
ATOM    164 2HG2 ILE A   9     190.297 138.483  20.473  1.00  0.00           H  
ATOM    165 3HG2 ILE A   9     189.724 139.283  18.991  1.00  0.00           H  
ATOM    166 1HD1 ILE A   9     185.546 138.256  18.690  1.00  0.00           H  
ATOM    167 2HD1 ILE A   9     186.152 137.375  20.114  1.00  0.00           H  
ATOM    168 3HD1 ILE A   9     186.667 139.053  19.818  1.00  0.00           H  
ATOM    169  N   SER A  10     189.715 136.979  16.137  1.00  0.00           N  
ATOM    170  CA  SER A  10     189.971 137.632  14.848  1.00  0.00           C  
ATOM    171  C   SER A  10     189.208 138.947  14.771  1.00  0.00           C  
ATOM    172  O   SER A  10     188.270 139.147  15.536  1.00  0.00           O  
ATOM    173  CB  SER A  10     189.561 136.727  13.702  1.00  0.00           C  
ATOM    174  OG  SER A  10     188.169 136.579  13.651  1.00  0.00           O  
ATOM    175  H   SER A  10     189.087 136.172  16.147  1.00  0.00           H  
ATOM    176  HA  SER A  10     191.037 137.835  14.760  1.00  0.00           H  
ATOM    177 1HB  SER A  10     189.920 137.147  12.762  1.00  0.00           H  
ATOM    178 2HB  SER A  10     190.030 135.752  13.823  1.00  0.00           H  
ATOM    179  HG  SER A  10     187.994 135.971  12.929  1.00  0.00           H  
ATOM    180  N   GLU A  11     189.538 139.830  13.818  1.00  0.00           N  
ATOM    181  CA  GLU A  11     188.799 141.091  13.722  1.00  0.00           C  
ATOM    182  C   GLU A  11     187.349 140.876  13.303  1.00  0.00           C  
ATOM    183  O   GLU A  11     186.458 141.581  13.772  1.00  0.00           O  
ATOM    184  CB  GLU A  11     189.473 142.085  12.772  1.00  0.00           C  
ATOM    185  CG  GLU A  11     188.756 143.466  12.656  1.00  0.00           C  
ATOM    186  CD  GLU A  11     188.784 144.390  13.932  1.00  0.00           C  
ATOM    187  OE1 GLU A  11     189.679 144.265  14.754  1.00  0.00           O  
ATOM    188  OE2 GLU A  11     187.887 145.231  14.042  1.00  0.00           O  
ATOM    189  H   GLU A  11     190.313 139.642  13.193  1.00  0.00           H  
ATOM    190  HA  GLU A  11     188.786 141.549  14.710  1.00  0.00           H  
ATOM    191 1HB  GLU A  11     190.495 142.255  13.083  1.00  0.00           H  
ATOM    192 2HB  GLU A  11     189.511 141.646  11.775  1.00  0.00           H  
ATOM    193 1HG  GLU A  11     189.219 144.010  11.835  1.00  0.00           H  
ATOM    194 2HG  GLU A  11     187.725 143.286  12.379  1.00  0.00           H  
ATOM    195  N   GLU A  12     187.109 139.926  12.397  1.00  0.00           N  
ATOM    196  CA  GLU A  12     185.743 139.705  11.927  1.00  0.00           C  
ATOM    197  C   GLU A  12     184.878 139.238  13.092  1.00  0.00           C  
ATOM    198  O   GLU A  12     183.735 139.688  13.257  1.00  0.00           O  
ATOM    199  CB  GLU A  12     185.713 138.674  10.796  1.00  0.00           C  
ATOM    200  CG  GLU A  12     186.426 139.113   9.526  1.00  0.00           C  
ATOM    201  CD  GLU A  12     187.919 138.965   9.612  1.00  0.00           C  
ATOM    202  OE1 GLU A  12     188.394 138.503  10.623  1.00  0.00           O  
ATOM    203  OE2 GLU A  12     188.588 139.315   8.668  1.00  0.00           O  
ATOM    204  H   GLU A  12     187.872 139.363  12.057  1.00  0.00           H  
ATOM    205  HA  GLU A  12     185.344 140.641  11.547  1.00  0.00           H  
ATOM    206 1HB  GLU A  12     186.174 137.747  11.136  1.00  0.00           H  
ATOM    207 2HB  GLU A  12     184.678 138.448  10.538  1.00  0.00           H  
ATOM    208 1HG  GLU A  12     186.061 138.515   8.691  1.00  0.00           H  
ATOM    209 2HG  GLU A  12     186.180 140.155   9.325  1.00  0.00           H  
ATOM    210  N   ALA A  13     185.445 138.372  13.922  1.00  0.00           N  
ATOM    211  CA  ALA A  13     184.756 137.879  15.105  1.00  0.00           C  
ATOM    212  C   ALA A  13     184.482 139.023  16.084  1.00  0.00           C  
ATOM    213  O   ALA A  13     183.402 139.077  16.681  1.00  0.00           O  
ATOM    214  CB  ALA A  13     185.573 136.782  15.774  1.00  0.00           C  
ATOM    215  H   ALA A  13     186.374 138.008  13.695  1.00  0.00           H  
ATOM    216  HA  ALA A  13     183.804 137.461  14.799  1.00  0.00           H  
ATOM    217 1HB  ALA A  13     185.044 136.423  16.657  1.00  0.00           H  
ATOM    218 2HB  ALA A  13     185.716 135.957  15.076  1.00  0.00           H  
ATOM    219 3HB  ALA A  13     186.542 137.180  16.069  1.00  0.00           H  
ATOM    220  N   ARG A  14     185.447 139.947  16.232  1.00  0.00           N  
ATOM    221  CA  ARG A  14     185.249 141.079  17.128  1.00  0.00           C  
ATOM    222  C   ARG A  14     184.079 141.896  16.663  1.00  0.00           C  
ATOM    223  O   ARG A  14     183.241 142.267  17.485  1.00  0.00           O  
ATOM    224  CB  ARG A  14     186.475 141.994  17.229  1.00  0.00           C  
ATOM    225  CG  ARG A  14     187.626 141.414  18.001  1.00  0.00           C  
ATOM    226  CD  ARG A  14     188.701 142.387  18.323  1.00  0.00           C  
ATOM    227  NE  ARG A  14     189.539 142.697  17.178  1.00  0.00           N  
ATOM    228  CZ  ARG A  14     190.677 142.047  16.866  1.00  0.00           C  
ATOM    229  NH1 ARG A  14     191.095 141.038  17.588  1.00  0.00           N  
ATOM    230  NH2 ARG A  14     191.355 142.443  15.813  1.00  0.00           N  
ATOM    231  H   ARG A  14     186.334 139.810  15.751  1.00  0.00           H  
ATOM    232  HA  ARG A  14     185.028 140.707  18.110  1.00  0.00           H  
ATOM    233 1HB  ARG A  14     186.826 142.245  16.238  1.00  0.00           H  
ATOM    234 2HB  ARG A  14     186.190 142.922  17.718  1.00  0.00           H  
ATOM    235 1HG  ARG A  14     187.267 140.971  18.877  1.00  0.00           H  
ATOM    236 2HG  ARG A  14     188.087 140.661  17.404  1.00  0.00           H  
ATOM    237 1HD  ARG A  14     188.243 143.310  18.657  1.00  0.00           H  
ATOM    238 2HD  ARG A  14     189.330 142.006  19.128  1.00  0.00           H  
ATOM    239  HE  ARG A  14     189.269 143.459  16.537  1.00  0.00           H  
ATOM    240 1HH1 ARG A  14     190.548 140.721  18.378  1.00  0.00           H  
ATOM    241 2HH1 ARG A  14     191.931 140.530  17.323  1.00  0.00           H  
ATOM    242 1HH2 ARG A  14     190.976 143.230  15.266  1.00  0.00           H  
ATOM    243 2HH2 ARG A  14     192.206 141.982  15.540  1.00  0.00           H  
ATOM    244  N   GLN A  15     183.963 142.147  15.364  1.00  0.00           N  
ATOM    245  CA  GLN A  15     182.875 142.976  14.881  1.00  0.00           C  
ATOM    246  C   GLN A  15     181.529 142.275  15.039  1.00  0.00           C  
ATOM    247  O   GLN A  15     180.539 142.909  15.406  1.00  0.00           O  
ATOM    248  CB  GLN A  15     183.119 143.407  13.441  1.00  0.00           C  
ATOM    249  CG  GLN A  15     184.280 144.370  13.332  1.00  0.00           C  
ATOM    250  CD  GLN A  15     184.606 144.822  11.943  1.00  0.00           C  
ATOM    251  OE1 GLN A  15     183.791 144.762  11.009  1.00  0.00           O  
ATOM    252  NE2 GLN A  15     185.834 145.294  11.798  1.00  0.00           N  
ATOM    253  H   GLN A  15     184.696 141.813  14.721  1.00  0.00           H  
ATOM    254  HA  GLN A  15     182.852 143.879  15.494  1.00  0.00           H  
ATOM    255 1HB  GLN A  15     183.352 142.524  12.833  1.00  0.00           H  
ATOM    256 2HB  GLN A  15     182.226 143.871  13.032  1.00  0.00           H  
ATOM    257 1HG  GLN A  15     184.041 145.254  13.920  1.00  0.00           H  
ATOM    258 2HG  GLN A  15     185.172 143.896  13.742  1.00  0.00           H  
ATOM    259 1HE2 GLN A  15     186.151 145.621  10.909  1.00  0.00           H  
ATOM    260 2HE2 GLN A  15     186.472 145.302  12.612  1.00  0.00           H  
ATOM    261  N   ARG A  16     181.479 140.960  14.813  1.00  0.00           N  
ATOM    262  CA  ARG A  16     180.201 140.266  14.896  1.00  0.00           C  
ATOM    263  C   ARG A  16     179.614 140.351  16.318  1.00  0.00           C  
ATOM    264  O   ARG A  16     178.395 140.519  16.475  1.00  0.00           O  
ATOM    265  CB  ARG A  16     180.364 138.807  14.496  1.00  0.00           C  
ATOM    266  CG  ARG A  16     180.588 138.573  13.010  1.00  0.00           C  
ATOM    267  CD  ARG A  16     180.964 137.164  12.728  1.00  0.00           C  
ATOM    268  NE  ARG A  16     179.886 136.241  13.044  1.00  0.00           N  
ATOM    269  CZ  ARG A  16     180.025 134.903  13.131  1.00  0.00           C  
ATOM    270  NH1 ARG A  16     181.199 134.349  12.922  1.00  0.00           N  
ATOM    271  NH2 ARG A  16     178.981 134.148  13.425  1.00  0.00           N  
ATOM    272  H   ARG A  16     182.329 140.473  14.499  1.00  0.00           H  
ATOM    273  HA  ARG A  16     179.506 140.743  14.204  1.00  0.00           H  
ATOM    274 1HB  ARG A  16     181.210 138.376  15.029  1.00  0.00           H  
ATOM    275 2HB  ARG A  16     179.474 138.249  14.787  1.00  0.00           H  
ATOM    276 1HG  ARG A  16     179.673 138.799  12.463  1.00  0.00           H  
ATOM    277 2HG  ARG A  16     181.392 139.220  12.657  1.00  0.00           H  
ATOM    278 1HD  ARG A  16     181.205 137.057  11.670  1.00  0.00           H  
ATOM    279 2HD  ARG A  16     181.833 136.892  13.327  1.00  0.00           H  
ATOM    280  HE  ARG A  16     178.968 136.630  13.211  1.00  0.00           H  
ATOM    281 1HH1 ARG A  16     181.997 134.926  12.697  1.00  0.00           H  
ATOM    282 2HH1 ARG A  16     181.303 133.347  12.987  1.00  0.00           H  
ATOM    283 1HH2 ARG A  16     178.078 134.574  13.585  1.00  0.00           H  
ATOM    284 2HH2 ARG A  16     179.085 133.147  13.490  1.00  0.00           H  
ATOM    285  N   ILE A  17     180.484 140.281  17.329  1.00  0.00           N  
ATOM    286  CA  ILE A  17     180.083 140.267  18.731  1.00  0.00           C  
ATOM    287  C   ILE A  17     179.836 141.641  19.288  1.00  0.00           C  
ATOM    288  O   ILE A  17     178.937 141.822  20.114  1.00  0.00           O  
ATOM    289  CB  ILE A  17     181.149 139.568  19.595  1.00  0.00           C  
ATOM    290  CG1 ILE A  17     181.305 138.105  19.171  1.00  0.00           C  
ATOM    291  CG2 ILE A  17     180.786 139.663  21.068  1.00  0.00           C  
ATOM    292  CD1 ILE A  17     182.509 137.419  19.774  1.00  0.00           C  
ATOM    293  H   ILE A  17     181.486 140.199  17.099  1.00  0.00           H  
ATOM    294  HA  ILE A  17     179.130 139.751  18.807  1.00  0.00           H  
ATOM    295  HB  ILE A  17     182.115 140.046  19.437  1.00  0.00           H  
ATOM    296 1HG1 ILE A  17     180.414 137.547  19.459  1.00  0.00           H  
ATOM    297 2HG1 ILE A  17     181.388 138.047  18.086  1.00  0.00           H  
ATOM    298 1HG2 ILE A  17     181.549 139.164  21.665  1.00  0.00           H  
ATOM    299 2HG2 ILE A  17     180.724 140.711  21.361  1.00  0.00           H  
ATOM    300 3HG2 ILE A  17     179.822 139.183  21.238  1.00  0.00           H  
ATOM    301 1HD1 ILE A  17     182.552 136.387  19.427  1.00  0.00           H  
ATOM    302 2HD1 ILE A  17     183.416 137.943  19.469  1.00  0.00           H  
ATOM    303 3HD1 ILE A  17     182.430 137.433  20.860  1.00  0.00           H  
ATOM    304  N   GLU A  18     180.637 142.620  18.880  1.00  0.00           N  
ATOM    305  CA  GLU A  18     180.422 143.987  19.295  1.00  0.00           C  
ATOM    306  C   GLU A  18     179.030 144.434  18.878  1.00  0.00           C  
ATOM    307  O   GLU A  18     178.338 145.089  19.660  1.00  0.00           O  
ATOM    308  CB  GLU A  18     181.482 144.910  18.688  1.00  0.00           C  
ATOM    309  CG  GLU A  18     182.847 144.821  19.355  1.00  0.00           C  
ATOM    310  CD  GLU A  18     183.905 145.605  18.628  1.00  0.00           C  
ATOM    311  OE1 GLU A  18     183.639 146.059  17.541  1.00  0.00           O  
ATOM    312  OE2 GLU A  18     184.980 145.749  19.160  1.00  0.00           O  
ATOM    313  H   GLU A  18     181.418 142.424  18.260  1.00  0.00           H  
ATOM    314  HA  GLU A  18     180.496 144.040  20.374  1.00  0.00           H  
ATOM    315 1HB  GLU A  18     181.609 144.672  17.632  1.00  0.00           H  
ATOM    316 2HB  GLU A  18     181.144 145.944  18.753  1.00  0.00           H  
ATOM    317 1HG  GLU A  18     182.768 145.199  20.374  1.00  0.00           H  
ATOM    318 2HG  GLU A  18     183.148 143.776  19.407  1.00  0.00           H  
ATOM    319  N   GLU A  19     178.591 144.068  17.668  1.00  0.00           N  
ATOM    320  CA  GLU A  19     177.243 144.389  17.248  1.00  0.00           C  
ATOM    321  C   GLU A  19     176.200 143.640  18.052  1.00  0.00           C  
ATOM    322  O   GLU A  19     175.205 144.232  18.464  1.00  0.00           O  
ATOM    323  CB  GLU A  19     177.040 144.070  15.769  1.00  0.00           C  
ATOM    324  CG  GLU A  19     175.645 144.412  15.240  1.00  0.00           C  
ATOM    325  CD  GLU A  19     175.514 144.228  13.760  1.00  0.00           C  
ATOM    326  OE1 GLU A  19     176.492 143.929  13.121  1.00  0.00           O  
ATOM    327  OE2 GLU A  19     174.413 144.361  13.265  1.00  0.00           O  
ATOM    328  H   GLU A  19     179.211 143.592  17.000  1.00  0.00           H  
ATOM    329  HA  GLU A  19     177.085 145.457  17.394  1.00  0.00           H  
ATOM    330 1HB  GLU A  19     177.779 144.612  15.182  1.00  0.00           H  
ATOM    331 2HB  GLU A  19     177.220 143.001  15.608  1.00  0.00           H  
ATOM    332 1HG  GLU A  19     174.914 143.771  15.728  1.00  0.00           H  
ATOM    333 2HG  GLU A  19     175.411 145.443  15.501  1.00  0.00           H  
ATOM    334  N   TYR A  20     176.422 142.348  18.299  1.00  0.00           N  
ATOM    335  CA  TYR A  20     175.477 141.550  19.061  1.00  0.00           C  
ATOM    336  C   TYR A  20     175.232 142.131  20.437  1.00  0.00           C  
ATOM    337  O   TYR A  20     174.075 142.282  20.867  1.00  0.00           O  
ATOM    338  CB  TYR A  20     175.974 140.107  19.182  1.00  0.00           C  
ATOM    339  CG  TYR A  20     175.011 139.188  19.900  1.00  0.00           C  
ATOM    340  CD1 TYR A  20     173.902 138.687  19.234  1.00  0.00           C  
ATOM    341  CD2 TYR A  20     175.236 138.847  21.226  1.00  0.00           C  
ATOM    342  CE1 TYR A  20     173.023 137.848  19.890  1.00  0.00           C  
ATOM    343  CE2 TYR A  20     174.356 138.008  21.882  1.00  0.00           C  
ATOM    344  CZ  TYR A  20     173.254 137.509  21.219  1.00  0.00           C  
ATOM    345  OH  TYR A  20     172.378 136.673  21.872  1.00  0.00           O  
ATOM    346  H   TYR A  20     177.245 141.881  17.899  1.00  0.00           H  
ATOM    347  HA  TYR A  20     174.529 141.545  18.522  1.00  0.00           H  
ATOM    348 1HB  TYR A  20     176.154 139.700  18.186  1.00  0.00           H  
ATOM    349 2HB  TYR A  20     176.922 140.093  19.719  1.00  0.00           H  
ATOM    350  HD1 TYR A  20     173.725 138.955  18.192  1.00  0.00           H  
ATOM    351  HD2 TYR A  20     176.106 139.242  21.750  1.00  0.00           H  
ATOM    352  HE1 TYR A  20     172.152 137.454  19.366  1.00  0.00           H  
ATOM    353  HE2 TYR A  20     174.533 137.740  22.924  1.00  0.00           H  
ATOM    354  HH  TYR A  20     172.685 136.528  22.770  1.00  0.00           H  
ATOM    355  N   VAL A  21     176.309 142.466  21.144  1.00  0.00           N  
ATOM    356  CA  VAL A  21     176.175 142.967  22.490  1.00  0.00           C  
ATOM    357  C   VAL A  21     175.487 144.334  22.461  1.00  0.00           C  
ATOM    358  O   VAL A  21     174.638 144.602  23.312  1.00  0.00           O  
ATOM    359  CB  VAL A  21     177.557 143.084  23.160  1.00  0.00           C  
ATOM    360  CG1 VAL A  21     177.440 143.795  24.500  1.00  0.00           C  
ATOM    361  CG2 VAL A  21     178.166 141.701  23.335  1.00  0.00           C  
ATOM    362  H   VAL A  21     177.247 142.358  20.725  1.00  0.00           H  
ATOM    363  HA  VAL A  21     175.521 142.276  23.035  1.00  0.00           H  
ATOM    364  HB  VAL A  21     178.206 143.691  22.530  1.00  0.00           H  
ATOM    365 1HG1 VAL A  21     178.426 143.869  24.960  1.00  0.00           H  
ATOM    366 2HG1 VAL A  21     177.035 144.795  24.347  1.00  0.00           H  
ATOM    367 3HG1 VAL A  21     176.777 143.230  25.155  1.00  0.00           H  
ATOM    368 1HG2 VAL A  21     179.143 141.791  23.809  1.00  0.00           H  
ATOM    369 2HG2 VAL A  21     177.514 141.092  23.960  1.00  0.00           H  
ATOM    370 3HG2 VAL A  21     178.279 141.227  22.359  1.00  0.00           H  
ATOM    371  N   ARG A  22     175.875 145.225  21.524  1.00  0.00           N  
ATOM    372  CA  ARG A  22     175.274 146.552  21.492  1.00  0.00           C  
ATOM    373  C   ARG A  22     173.781 146.484  21.169  1.00  0.00           C  
ATOM    374  O   ARG A  22     173.010 147.265  21.723  1.00  0.00           O  
ATOM    375  CB  ARG A  22     175.974 147.427  20.463  1.00  0.00           C  
ATOM    376  CG  ARG A  22     177.356 147.913  20.871  1.00  0.00           C  
ATOM    377  CD  ARG A  22     177.981 148.744  19.810  1.00  0.00           C  
ATOM    378  NE  ARG A  22     178.355 147.951  18.650  1.00  0.00           N  
ATOM    379  CZ  ARG A  22     178.750 148.463  17.468  1.00  0.00           C  
ATOM    380  NH1 ARG A  22     178.817 149.766  17.306  1.00  0.00           N  
ATOM    381  NH2 ARG A  22     179.070 147.656  16.472  1.00  0.00           N  
ATOM    382  H   ARG A  22     176.584 144.982  20.824  1.00  0.00           H  
ATOM    383  HA  ARG A  22     175.390 146.992  22.484  1.00  0.00           H  
ATOM    384 1HB  ARG A  22     176.081 146.876  19.530  1.00  0.00           H  
ATOM    385 2HB  ARG A  22     175.363 148.305  20.256  1.00  0.00           H  
ATOM    386 1HG  ARG A  22     177.277 148.515  21.776  1.00  0.00           H  
ATOM    387 2HG  ARG A  22     178.002 147.056  21.060  1.00  0.00           H  
ATOM    388 1HD  ARG A  22     177.277 149.510  19.486  1.00  0.00           H  
ATOM    389 2HD  ARG A  22     178.879 149.219  20.202  1.00  0.00           H  
ATOM    390  HE  ARG A  22     178.316 146.944  18.736  1.00  0.00           H  
ATOM    391 1HH1 ARG A  22     178.572 150.383  18.067  1.00  0.00           H  
ATOM    392 2HH1 ARG A  22     179.113 150.150  16.420  1.00  0.00           H  
ATOM    393 1HH2 ARG A  22     179.019 146.654  16.597  1.00  0.00           H  
ATOM    394 2HH2 ARG A  22     179.366 148.040  15.587  1.00  0.00           H  
ATOM    395  N   ARG A  23     173.353 145.556  20.287  1.00  0.00           N  
ATOM    396  CA  ARG A  23     171.932 145.447  19.974  1.00  0.00           C  
ATOM    397  C   ARG A  23     171.116 145.037  21.196  1.00  0.00           C  
ATOM    398  O   ARG A  23     170.049 145.604  21.452  1.00  0.00           O  
ATOM    399  CB  ARG A  23     171.694 144.472  18.834  1.00  0.00           C  
ATOM    400  CG  ARG A  23     172.056 145.004  17.453  1.00  0.00           C  
ATOM    401  CD  ARG A  23     171.738 144.020  16.383  1.00  0.00           C  
ATOM    402  NE  ARG A  23     172.038 144.541  15.047  1.00  0.00           N  
ATOM    403  CZ  ARG A  23     171.231 145.317  14.301  1.00  0.00           C  
ATOM    404  NH1 ARG A  23     170.038 145.705  14.727  1.00  0.00           N  
ATOM    405  NH2 ARG A  23     171.678 145.682  13.123  1.00  0.00           N  
ATOM    406  H   ARG A  23     174.039 144.970  19.801  1.00  0.00           H  
ATOM    407  HA  ARG A  23     171.585 146.427  19.648  1.00  0.00           H  
ATOM    408 1HB  ARG A  23     172.295 143.577  19.003  1.00  0.00           H  
ATOM    409 2HB  ARG A  23     170.649 144.170  18.821  1.00  0.00           H  
ATOM    410 1HG  ARG A  23     171.495 145.915  17.266  1.00  0.00           H  
ATOM    411 2HG  ARG A  23     173.119 145.225  17.410  1.00  0.00           H  
ATOM    412 1HD  ARG A  23     172.355 143.131  16.538  1.00  0.00           H  
ATOM    413 2HD  ARG A  23     170.692 143.740  16.425  1.00  0.00           H  
ATOM    414  HE  ARG A  23     172.941 144.302  14.609  1.00  0.00           H  
ATOM    415 1HH1 ARG A  23     169.704 145.422  15.634  1.00  0.00           H  
ATOM    416 2HH1 ARG A  23     169.456 146.290  14.142  1.00  0.00           H  
ATOM    417 1HH2 ARG A  23     172.616 145.348  12.841  1.00  0.00           H  
ATOM    418 2HH2 ARG A  23     171.126 146.260  12.512  1.00  0.00           H  
ATOM    419  N   ILE A  24     171.648 144.099  21.992  1.00  0.00           N  
ATOM    420  CA  ILE A  24     170.959 143.727  23.219  1.00  0.00           C  
ATOM    421  C   ILE A  24     170.887 144.900  24.160  1.00  0.00           C  
ATOM    422  O   ILE A  24     169.832 145.162  24.726  1.00  0.00           O  
ATOM    423  CB  ILE A  24     171.661 142.550  23.920  1.00  0.00           C  
ATOM    424  CG1 ILE A  24     171.484 141.263  23.109  1.00  0.00           C  
ATOM    425  CG2 ILE A  24     171.123 142.373  25.331  1.00  0.00           C  
ATOM    426  CD1 ILE A  24     172.364 140.124  23.571  1.00  0.00           C  
ATOM    427  H   ILE A  24     172.507 143.619  21.706  1.00  0.00           H  
ATOM    428  HA  ILE A  24     169.939 143.445  22.960  1.00  0.00           H  
ATOM    429  HB  ILE A  24     172.732 142.744  23.971  1.00  0.00           H  
ATOM    430 1HG1 ILE A  24     170.446 140.937  23.167  1.00  0.00           H  
ATOM    431 2HG1 ILE A  24     171.706 141.460  22.060  1.00  0.00           H  
ATOM    432 1HG2 ILE A  24     171.629 141.536  25.811  1.00  0.00           H  
ATOM    433 2HG2 ILE A  24     171.299 143.282  25.904  1.00  0.00           H  
ATOM    434 3HG2 ILE A  24     170.052 142.172  25.289  1.00  0.00           H  
ATOM    435 1HD1 ILE A  24     172.181 139.248  22.949  1.00  0.00           H  
ATOM    436 2HD1 ILE A  24     173.411 140.416  23.488  1.00  0.00           H  
ATOM    437 3HD1 ILE A  24     172.135 139.885  24.609  1.00  0.00           H  
ATOM    438  N   SER A  25     171.997 145.612  24.315  1.00  0.00           N  
ATOM    439  CA  SER A  25     172.038 146.701  25.252  1.00  0.00           C  
ATOM    440  C   SER A  25     171.086 147.816  24.845  1.00  0.00           C  
ATOM    441  O   SER A  25     170.467 148.463  25.700  1.00  0.00           O  
ATOM    442  CB  SER A  25     173.453 147.237  25.358  1.00  0.00           C  
ATOM    443  OG  SER A  25     174.307 146.287  25.934  1.00  0.00           O  
ATOM    444  H   SER A  25     172.850 145.358  23.806  1.00  0.00           H  
ATOM    445  HA  SER A  25     171.729 146.314  26.217  1.00  0.00           H  
ATOM    446 1HB  SER A  25     173.816 147.502  24.365  1.00  0.00           H  
ATOM    447 2HB  SER A  25     173.454 148.144  25.960  1.00  0.00           H  
ATOM    448  HG  SER A  25     174.764 145.865  25.204  1.00  0.00           H  
ATOM    449  N   LYS A  26     170.962 148.079  23.538  1.00  0.00           N  
ATOM    450  CA  LYS A  26     170.009 149.095  23.105  1.00  0.00           C  
ATOM    451  C   LYS A  26     168.580 148.716  23.498  1.00  0.00           C  
ATOM    452  O   LYS A  26     167.824 149.575  23.961  1.00  0.00           O  
ATOM    453  CB  LYS A  26     170.103 149.304  21.592  1.00  0.00           C  
ATOM    454  CG  LYS A  26     171.351 150.048  21.137  1.00  0.00           C  
ATOM    455  CD  LYS A  26     171.395 150.177  19.621  1.00  0.00           C  
ATOM    456  CE  LYS A  26     172.645 150.915  19.164  1.00  0.00           C  
ATOM    457  NZ  LYS A  26     172.711 151.031  17.682  1.00  0.00           N  
ATOM    458  H   LYS A  26     171.568 147.607  22.860  1.00  0.00           H  
ATOM    459  HA  LYS A  26     170.256 150.027  23.594  1.00  0.00           H  
ATOM    460 1HB  LYS A  26     170.087 148.337  21.089  1.00  0.00           H  
ATOM    461 2HB  LYS A  26     169.234 149.866  21.248  1.00  0.00           H  
ATOM    462 1HG  LYS A  26     171.362 151.045  21.578  1.00  0.00           H  
ATOM    463 2HG  LYS A  26     172.237 149.511  21.473  1.00  0.00           H  
ATOM    464 1HD  LYS A  26     171.384 149.184  19.171  1.00  0.00           H  
ATOM    465 2HD  LYS A  26     170.517 150.723  19.277  1.00  0.00           H  
ATOM    466 1HE  LYS A  26     172.656 151.914  19.596  1.00  0.00           H  
ATOM    467 2HE  LYS A  26     173.530 150.382  19.513  1.00  0.00           H  
ATOM    468 1HZ  LYS A  26     173.553 151.525  17.420  1.00  0.00           H  
ATOM    469 2HZ  LYS A  26     172.721 150.108  17.271  1.00  0.00           H  
ATOM    470 3HZ  LYS A  26     171.905 151.540  17.348  1.00  0.00           H  
ATOM    471  N   LYS A  27     168.226 147.431  23.378  1.00  0.00           N  
ATOM    472  CA  LYS A  27     166.903 146.961  23.780  1.00  0.00           C  
ATOM    473  C   LYS A  27     166.719 146.957  25.308  1.00  0.00           C  
ATOM    474  O   LYS A  27     165.648 147.304  25.808  1.00  0.00           O  
ATOM    475  CB  LYS A  27     166.650 145.566  23.210  1.00  0.00           C  
ATOM    476  CG  LYS A  27     166.473 145.551  21.694  1.00  0.00           C  
ATOM    477  CD  LYS A  27     166.254 144.144  21.149  1.00  0.00           C  
ATOM    478  CE  LYS A  27     166.091 144.166  19.627  1.00  0.00           C  
ATOM    479  NZ  LYS A  27     165.913 142.800  19.057  1.00  0.00           N  
ATOM    480  H   LYS A  27     168.882 146.780  22.928  1.00  0.00           H  
ATOM    481  HA  LYS A  27     166.163 147.641  23.363  1.00  0.00           H  
ATOM    482 1HB  LYS A  27     167.498 144.919  23.457  1.00  0.00           H  
ATOM    483 2HB  LYS A  27     165.763 145.137  23.671  1.00  0.00           H  
ATOM    484 1HG  LYS A  27     165.623 146.178  21.427  1.00  0.00           H  
ATOM    485 2HG  LYS A  27     167.366 145.974  21.231  1.00  0.00           H  
ATOM    486 1HD  LYS A  27     167.118 143.523  21.402  1.00  0.00           H  
ATOM    487 2HD  LYS A  27     165.366 143.706  21.600  1.00  0.00           H  
ATOM    488 1HE  LYS A  27     165.223 144.772  19.374  1.00  0.00           H  
ATOM    489 2HE  LYS A  27     166.980 144.620  19.184  1.00  0.00           H  
ATOM    490 1HZ  LYS A  27     165.809 142.862  18.054  1.00  0.00           H  
ATOM    491 2HZ  LYS A  27     166.720 142.234  19.277  1.00  0.00           H  
ATOM    492 3HZ  LYS A  27     165.086 142.374  19.452  1.00  0.00           H  
ATOM    493  N   GLU A  28     167.772 146.575  26.041  1.00  0.00           N  
ATOM    494  CA  GLU A  28     167.742 146.485  27.502  1.00  0.00           C  
ATOM    495  C   GLU A  28     167.878 147.843  28.200  1.00  0.00           C  
ATOM    496  O   GLU A  28     167.383 148.019  29.316  1.00  0.00           O  
ATOM    497  CB  GLU A  28     168.825 145.526  28.014  1.00  0.00           C  
ATOM    498  CG  GLU A  28     168.623 144.063  27.648  1.00  0.00           C  
ATOM    499  CD  GLU A  28     167.399 143.476  28.293  1.00  0.00           C  
ATOM    500  OE1 GLU A  28     167.165 143.799  29.429  1.00  0.00           O  
ATOM    501  OE2 GLU A  28     166.704 142.689  27.672  1.00  0.00           O  
ATOM    502  H   GLU A  28     168.623 146.283  25.557  1.00  0.00           H  
ATOM    503  HA  GLU A  28     166.776 146.067  27.788  1.00  0.00           H  
ATOM    504 1HB  GLU A  28     169.799 145.841  27.624  1.00  0.00           H  
ATOM    505 2HB  GLU A  28     168.871 145.585  29.097  1.00  0.00           H  
ATOM    506 1HG  GLU A  28     168.530 143.977  26.564  1.00  0.00           H  
ATOM    507 2HG  GLU A  28     169.506 143.509  27.955  1.00  0.00           H  
ATOM    508  N   GLY A  29     168.539 148.812  27.562  1.00  0.00           N  
ATOM    509  CA  GLY A  29     168.741 150.124  28.160  1.00  0.00           C  
ATOM    510  C   GLY A  29     170.028 150.182  28.983  1.00  0.00           C  
ATOM    511  O   GLY A  29     170.133 150.941  29.948  1.00  0.00           O  
ATOM    512  H   GLY A  29     168.975 148.621  26.661  1.00  0.00           H  
ATOM    513 1HA  GLY A  29     168.776 150.871  27.369  1.00  0.00           H  
ATOM    514 2HA  GLY A  29     167.887 150.368  28.792  1.00  0.00           H  
ATOM    515  N   THR A  30     170.979 149.322  28.632  1.00  0.00           N  
ATOM    516  CA  THR A  30     172.258 149.240  29.328  1.00  0.00           C  
ATOM    517  C   THR A  30     173.366 150.039  28.661  1.00  0.00           C  
ATOM    518  O   THR A  30     173.244 150.481  27.513  1.00  0.00           O  
ATOM    519  CB  THR A  30     172.706 147.773  29.458  1.00  0.00           C  
ATOM    520  OG1 THR A  30     172.888 147.208  28.153  1.00  0.00           O  
ATOM    521  CG2 THR A  30     171.668 146.962  30.217  1.00  0.00           C  
ATOM    522  H   THR A  30     170.834 148.764  27.788  1.00  0.00           H  
ATOM    523  HA  THR A  30     172.124 149.639  30.336  1.00  0.00           H  
ATOM    524  HB  THR A  30     173.655 147.729  29.993  1.00  0.00           H  
ATOM    525  HG1 THR A  30     173.566 146.529  28.190  1.00  0.00           H  
ATOM    526 1HG2 THR A  30     172.001 145.929  30.300  1.00  0.00           H  
ATOM    527 2HG2 THR A  30     171.536 147.382  31.215  1.00  0.00           H  
ATOM    528 3HG2 THR A  30     170.720 146.995  29.682  1.00  0.00           H  
ATOM    529  N   GLU A  31     174.465 150.215  29.381  1.00  0.00           N  
ATOM    530  CA  GLU A  31     175.621 150.962  28.898  1.00  0.00           C  
ATOM    531  C   GLU A  31     176.703 150.016  28.403  1.00  0.00           C  
ATOM    532  O   GLU A  31     177.097 149.089  29.126  1.00  0.00           O  
ATOM    533  CB  GLU A  31     176.216 151.837  29.999  1.00  0.00           C  
ATOM    534  CG  GLU A  31     177.416 152.695  29.554  1.00  0.00           C  
ATOM    535  CD  GLU A  31     178.010 153.539  30.659  1.00  0.00           C  
ATOM    536  OE1 GLU A  31     177.437 153.607  31.727  1.00  0.00           O  
ATOM    537  OE2 GLU A  31     179.054 154.099  30.448  1.00  0.00           O  
ATOM    538  H   GLU A  31     174.507 149.781  30.296  1.00  0.00           H  
ATOM    539  HA  GLU A  31     175.306 151.594  28.064  1.00  0.00           H  
ATOM    540 1HB  GLU A  31     175.448 152.506  30.394  1.00  0.00           H  
ATOM    541 2HB  GLU A  31     176.543 151.202  30.810  1.00  0.00           H  
ATOM    542 1HG  GLU A  31     178.205 152.047  29.171  1.00  0.00           H  
ATOM    543 2HG  GLU A  31     177.099 153.346  28.739  1.00  0.00           H  
ATOM    544  N   VAL A  32     177.204 150.226  27.178  1.00  0.00           N  
ATOM    545  CA  VAL A  32     178.248 149.323  26.713  1.00  0.00           C  
ATOM    546  C   VAL A  32     179.550 150.046  26.440  1.00  0.00           C  
ATOM    547  O   VAL A  32     179.594 151.050  25.733  1.00  0.00           O  
ATOM    548  CB  VAL A  32     177.861 148.564  25.443  1.00  0.00           C  
ATOM    549  CG1 VAL A  32     179.032 147.636  25.031  1.00  0.00           C  
ATOM    550  CG2 VAL A  32     176.671 147.825  25.704  1.00  0.00           C  
ATOM    551  H   VAL A  32     176.863 150.988  26.605  1.00  0.00           H  
ATOM    552  HA  VAL A  32     178.432 148.591  27.485  1.00  0.00           H  
ATOM    553  HB  VAL A  32     177.689 149.252  24.622  1.00  0.00           H  
ATOM    554 1HG1 VAL A  32     178.759 147.085  24.152  1.00  0.00           H  
ATOM    555 2HG1 VAL A  32     179.929 148.201  24.824  1.00  0.00           H  
ATOM    556 3HG1 VAL A  32     179.238 146.940  25.831  1.00  0.00           H  
ATOM    557 1HG2 VAL A  32     176.390 147.256  24.829  1.00  0.00           H  
ATOM    558 2HG2 VAL A  32     176.875 147.192  26.508  1.00  0.00           H  
ATOM    559 3HG2 VAL A  32     175.883 148.494  25.977  1.00  0.00           H  
ATOM    560  N   HIS A  33     180.604 149.501  27.018  1.00  0.00           N  
ATOM    561  CA  HIS A  33     181.946 149.985  26.783  1.00  0.00           C  
ATOM    562  C   HIS A  33     182.822 148.823  26.338  1.00  0.00           C  
ATOM    563  O   HIS A  33     182.723 147.724  26.891  1.00  0.00           O  
ATOM    564  CB  HIS A  33     182.525 150.639  28.040  1.00  0.00           C  
ATOM    565  CG  HIS A  33     183.961 151.040  27.903  1.00  0.00           C  
ATOM    566  ND1 HIS A  33     184.357 152.164  27.208  1.00  0.00           N  
ATOM    567  CD2 HIS A  33     185.096 150.467  28.370  1.00  0.00           C  
ATOM    568  CE1 HIS A  33     185.674 152.265  27.254  1.00  0.00           C  
ATOM    569  NE2 HIS A  33     186.146 151.248  27.953  1.00  0.00           N  
ATOM    570  H   HIS A  33     180.436 148.691  27.622  1.00  0.00           H  
ATOM    571  HA  HIS A  33     181.925 150.744  26.005  1.00  0.00           H  
ATOM    572 1HB  HIS A  33     181.945 151.528  28.289  1.00  0.00           H  
ATOM    573 2HB  HIS A  33     182.443 149.949  28.881  1.00  0.00           H  
ATOM    574  HD2 HIS A  33     185.163 149.556  28.965  1.00  0.00           H  
ATOM    575  HE1 HIS A  33     186.269 153.054  26.794  1.00  0.00           H  
ATOM    576  HE2 HIS A  33     187.119 151.069  28.151  1.00  0.00           H  
ATOM    577  N   PHE A  34     183.691 149.056  25.360  1.00  0.00           N  
ATOM    578  CA  PHE A  34     184.599 148.002  24.929  1.00  0.00           C  
ATOM    579  C   PHE A  34     185.932 148.569  24.481  1.00  0.00           C  
ATOM    580  O   PHE A  34     186.010 149.729  24.059  1.00  0.00           O  
ATOM    581  CB  PHE A  34     183.977 147.194  23.789  1.00  0.00           C  
ATOM    582  CG  PHE A  34     183.672 148.008  22.564  1.00  0.00           C  
ATOM    583  CD1 PHE A  34     184.590 148.099  21.528  1.00  0.00           C  
ATOM    584  CD2 PHE A  34     182.468 148.686  22.445  1.00  0.00           C  
ATOM    585  CE1 PHE A  34     184.311 148.849  20.401  1.00  0.00           C  
ATOM    586  CE2 PHE A  34     182.186 149.435  21.320  1.00  0.00           C  
ATOM    587  CZ  PHE A  34     183.109 149.516  20.296  1.00  0.00           C  
ATOM    588  H   PHE A  34     183.734 149.969  24.928  1.00  0.00           H  
ATOM    589  HA  PHE A  34     184.777 147.345  25.773  1.00  0.00           H  
ATOM    590 1HB  PHE A  34     184.653 146.389  23.502  1.00  0.00           H  
ATOM    591 2HB  PHE A  34     183.050 146.735  24.131  1.00  0.00           H  
ATOM    592  HD1 PHE A  34     185.540 147.570  21.610  1.00  0.00           H  
ATOM    593  HD2 PHE A  34     181.740 148.622  23.254  1.00  0.00           H  
ATOM    594  HE1 PHE A  34     185.041 148.912  19.594  1.00  0.00           H  
ATOM    595  HE2 PHE A  34     181.236 149.962  21.239  1.00  0.00           H  
ATOM    596  HZ  PHE A  34     182.889 150.108  19.409  1.00  0.00           H  
ATOM    597  N   GLU A  35     186.961 147.730  24.511  1.00  0.00           N  
ATOM    598  CA  GLU A  35     188.309 148.140  24.118  1.00  0.00           C  
ATOM    599  C   GLU A  35     188.981 147.046  23.271  1.00  0.00           C  
ATOM    600  O   GLU A  35     188.703 145.850  23.413  1.00  0.00           O  
ATOM    601  CB  GLU A  35     189.156 148.444  25.356  1.00  0.00           C  
ATOM    602  CG  GLU A  35     188.598 149.546  26.245  1.00  0.00           C  
ATOM    603  CD  GLU A  35     189.495 149.872  27.406  1.00  0.00           C  
ATOM    604  OE1 GLU A  35     190.630 149.459  27.390  1.00  0.00           O  
ATOM    605  OE2 GLU A  35     189.045 150.536  28.311  1.00  0.00           O  
ATOM    606  H   GLU A  35     186.771 146.772  24.832  1.00  0.00           H  
ATOM    607  HA  GLU A  35     188.224 149.029  23.493  1.00  0.00           H  
ATOM    608 1HB  GLU A  35     189.252 147.542  25.961  1.00  0.00           H  
ATOM    609 2HB  GLU A  35     190.159 148.739  25.048  1.00  0.00           H  
ATOM    610 1HG  GLU A  35     188.457 150.445  25.646  1.00  0.00           H  
ATOM    611 2HG  GLU A  35     187.623 149.238  26.620  1.00  0.00           H  
ATOM    612  N   LYS A  36     189.848 147.436  22.340  1.00  0.00           N  
ATOM    613  CA  LYS A  36     190.633 146.427  21.625  1.00  0.00           C  
ATOM    614  C   LYS A  36     192.113 146.417  21.994  1.00  0.00           C  
ATOM    615  O   LYS A  36     192.697 147.458  22.317  1.00  0.00           O  
ATOM    616  CB  LYS A  36     190.466 146.630  20.119  1.00  0.00           C  
ATOM    617  CG  LYS A  36     189.037 146.460  19.642  1.00  0.00           C  
ATOM    618  CD  LYS A  36     188.894 146.700  18.144  1.00  0.00           C  
ATOM    619  CE  LYS A  36     187.434 146.655  17.741  1.00  0.00           C  
ATOM    620  NZ  LYS A  36     187.210 146.985  16.304  1.00  0.00           N  
ATOM    621  H   LYS A  36     189.973 148.423  22.142  1.00  0.00           H  
ATOM    622  HA  LYS A  36     190.241 145.440  21.876  1.00  0.00           H  
ATOM    623 1HB  LYS A  36     190.804 147.629  19.841  1.00  0.00           H  
ATOM    624 2HB  LYS A  36     191.091 145.910  19.584  1.00  0.00           H  
ATOM    625 1HG  LYS A  36     188.708 145.453  19.875  1.00  0.00           H  
ATOM    626 2HG  LYS A  36     188.388 147.156  20.167  1.00  0.00           H  
ATOM    627 1HD  LYS A  36     189.304 147.675  17.882  1.00  0.00           H  
ATOM    628 2HD  LYS A  36     189.438 145.932  17.584  1.00  0.00           H  
ATOM    629 1HE  LYS A  36     187.050 145.654  17.929  1.00  0.00           H  
ATOM    630 2HE  LYS A  36     186.877 147.366  18.352  1.00  0.00           H  
ATOM    631 1HZ  LYS A  36     186.178 146.923  16.188  1.00  0.00           H  
ATOM    632 2HZ  LYS A  36     187.523 147.917  16.110  1.00  0.00           H  
ATOM    633 3HZ  LYS A  36     187.709 146.313  15.653  1.00  0.00           H  
ATOM    634  N   ASP A  37     192.726 145.240  21.860  1.00  0.00           N  
ATOM    635  CA  ASP A  37     194.150 145.019  22.047  1.00  0.00           C  
ATOM    636  C   ASP A  37     194.612 143.972  21.031  1.00  0.00           C  
ATOM    637  O   ASP A  37     193.789 143.400  20.298  1.00  0.00           O  
ATOM    638  CB  ASP A  37     194.455 144.556  23.474  1.00  0.00           C  
ATOM    639  CG  ASP A  37     195.869 144.905  23.920  1.00  0.00           C  
ATOM    640  OD1 ASP A  37     196.738 144.963  23.084  1.00  0.00           O  
ATOM    641  OD2 ASP A  37     196.065 145.111  25.094  1.00  0.00           O  
ATOM    642  H   ASP A  37     192.147 144.413  21.682  1.00  0.00           H  
ATOM    643  HA  ASP A  37     194.688 145.952  21.878  1.00  0.00           H  
ATOM    644 1HB  ASP A  37     193.748 145.015  24.164  1.00  0.00           H  
ATOM    645 2HB  ASP A  37     194.325 143.475  23.541  1.00  0.00           H  
ATOM    646  N   ASP A  38     195.891 143.622  21.025  1.00  0.00           N  
ATOM    647  CA  ASP A  38     196.350 142.707  19.989  1.00  0.00           C  
ATOM    648  C   ASP A  38     195.853 141.274  20.240  1.00  0.00           C  
ATOM    649  O   ASP A  38     196.385 140.516  21.061  1.00  0.00           O  
ATOM    650  CB  ASP A  38     197.885 142.739  19.891  1.00  0.00           C  
ATOM    651  CG  ASP A  38     198.452 141.877  18.733  1.00  0.00           C  
ATOM    652  OD1 ASP A  38     197.676 141.276  18.034  1.00  0.00           O  
ATOM    653  OD2 ASP A  38     199.656 141.845  18.568  1.00  0.00           O  
ATOM    654  H   ASP A  38     196.546 144.027  21.686  1.00  0.00           H  
ATOM    655  HA  ASP A  38     195.946 143.048  19.030  1.00  0.00           H  
ATOM    656 1HB  ASP A  38     198.222 143.770  19.755  1.00  0.00           H  
ATOM    657 2HB  ASP A  38     198.313 142.380  20.829  1.00  0.00           H  
ATOM    658  N   GLY A  39     194.811 140.930  19.472  1.00  0.00           N  
ATOM    659  CA  GLY A  39     194.114 139.646  19.526  1.00  0.00           C  
ATOM    660  C   GLY A  39     193.118 139.504  20.681  1.00  0.00           C  
ATOM    661  O   GLY A  39     192.658 138.381  20.960  1.00  0.00           O  
ATOM    662  H   GLY A  39     194.453 141.669  18.867  1.00  0.00           H  
ATOM    663 1HA  GLY A  39     193.597 139.491  18.578  1.00  0.00           H  
ATOM    664 2HA  GLY A  39     194.852 138.854  19.597  1.00  0.00           H  
ATOM    665  N   VAL A  40     192.800 140.592  21.386  1.00  0.00           N  
ATOM    666  CA  VAL A  40     191.887 140.477  22.523  1.00  0.00           C  
ATOM    667  C   VAL A  40     190.770 141.544  22.504  1.00  0.00           C  
ATOM    668  O   VAL A  40     191.003 142.726  22.222  1.00  0.00           O  
ATOM    669  CB  VAL A  40     192.680 140.597  23.838  1.00  0.00           C  
ATOM    670  CG1 VAL A  40     191.743 140.520  25.034  1.00  0.00           C  
ATOM    671  CG2 VAL A  40     193.735 139.503  23.907  1.00  0.00           C  
ATOM    672  H   VAL A  40     193.172 141.501  21.099  1.00  0.00           H  
ATOM    673  HA  VAL A  40     191.399 139.509  22.477  1.00  0.00           H  
ATOM    674  HB  VAL A  40     193.164 141.573  23.872  1.00  0.00           H  
ATOM    675 1HG1 VAL A  40     192.320 140.606  25.955  1.00  0.00           H  
ATOM    676 2HG1 VAL A  40     191.019 141.333  24.982  1.00  0.00           H  
ATOM    677 3HG1 VAL A  40     191.218 139.564  25.024  1.00  0.00           H  
ATOM    678 1HG2 VAL A  40     194.292 139.594  24.839  1.00  0.00           H  
ATOM    679 2HG2 VAL A  40     193.250 138.527  23.868  1.00  0.00           H  
ATOM    680 3HG2 VAL A  40     194.419 139.603  23.064  1.00  0.00           H  
ATOM    681  N   LEU A  41     189.524 141.119  22.752  1.00  0.00           N  
ATOM    682  CA  LEU A  41     188.407 142.069  22.897  1.00  0.00           C  
ATOM    683  C   LEU A  41     187.823 142.116  24.299  1.00  0.00           C  
ATOM    684  O   LEU A  41     187.420 141.103  24.885  1.00  0.00           O  
ATOM    685  CB  LEU A  41     187.291 141.712  21.908  1.00  0.00           C  
ATOM    686  CG  LEU A  41     186.039 142.597  21.970  1.00  0.00           C  
ATOM    687  CD1 LEU A  41     186.391 144.007  21.517  1.00  0.00           C  
ATOM    688  CD2 LEU A  41     184.949 141.997  21.095  1.00  0.00           C  
ATOM    689  H   LEU A  41     189.368 140.108  22.876  1.00  0.00           H  
ATOM    690  HA  LEU A  41     188.791 143.070  22.682  1.00  0.00           H  
ATOM    691 1HB  LEU A  41     187.690 141.773  20.897  1.00  0.00           H  
ATOM    692 2HB  LEU A  41     186.979 140.684  22.092  1.00  0.00           H  
ATOM    693  HG  LEU A  41     185.686 142.656  23.000  1.00  0.00           H  
ATOM    694 1HD1 LEU A  41     185.502 144.636  21.561  1.00  0.00           H  
ATOM    695 2HD1 LEU A  41     187.159 144.419  22.172  1.00  0.00           H  
ATOM    696 3HD1 LEU A  41     186.764 143.978  20.494  1.00  0.00           H  
ATOM    697 1HD2 LEU A  41     184.059 142.626  21.139  1.00  0.00           H  
ATOM    698 2HD2 LEU A  41     185.301 141.939  20.064  1.00  0.00           H  
ATOM    699 3HD2 LEU A  41     184.705 140.997  21.452  1.00  0.00           H  
ATOM    700  N   HIS A  42     187.746 143.326  24.828  1.00  0.00           N  
ATOM    701  CA  HIS A  42     187.182 143.605  26.134  1.00  0.00           C  
ATOM    702  C   HIS A  42     185.757 144.160  26.067  1.00  0.00           C  
ATOM    703  O   HIS A  42     185.536 145.229  25.490  1.00  0.00           O  
ATOM    704  CB  HIS A  42     188.079 144.590  26.890  1.00  0.00           C  
ATOM    705  CG  HIS A  42     189.425 144.034  27.237  1.00  0.00           C  
ATOM    706  ND1 HIS A  42     189.743 143.594  28.504  1.00  0.00           N  
ATOM    707  CD2 HIS A  42     190.534 143.848  26.484  1.00  0.00           C  
ATOM    708  CE1 HIS A  42     190.991 143.159  28.515  1.00  0.00           C  
ATOM    709  NE2 HIS A  42     191.493 143.303  27.302  1.00  0.00           N  
ATOM    710  H   HIS A  42     188.116 144.125  24.299  1.00  0.00           H  
ATOM    711  HA  HIS A  42     187.166 142.667  26.705  1.00  0.00           H  
ATOM    712 1HB  HIS A  42     188.225 145.486  26.285  1.00  0.00           H  
ATOM    713 2HB  HIS A  42     187.587 144.895  27.813  1.00  0.00           H  
ATOM    714  HD1 HIS A  42     189.117 143.526  29.281  1.00  0.00           H  
ATOM    715  HD2 HIS A  42     190.759 144.045  25.435  1.00  0.00           H  
ATOM    716  HE1 HIS A  42     191.434 142.766  29.430  1.00  0.00           H  
ATOM    717  N   ILE A  43     184.790 143.409  26.632  1.00  0.00           N  
ATOM    718  CA  ILE A  43     183.381 143.794  26.614  1.00  0.00           C  
ATOM    719  C   ILE A  43     182.829 144.129  28.020  1.00  0.00           C  
ATOM    720  O   ILE A  43     182.762 143.235  28.872  1.00  0.00           O  
ATOM    721  CB  ILE A  43     182.579 142.588  26.136  1.00  0.00           C  
ATOM    722  CG1 ILE A  43     183.061 142.144  24.743  1.00  0.00           C  
ATOM    723  CG2 ILE A  43     181.083 142.929  26.134  1.00  0.00           C  
ATOM    724  CD1 ILE A  43     182.516 140.837  24.272  1.00  0.00           C  
ATOM    725  H   ILE A  43     185.026 142.519  27.080  1.00  0.00           H  
ATOM    726  HA  ILE A  43     183.248 144.657  25.965  1.00  0.00           H  
ATOM    727  HB  ILE A  43     182.762 141.804  26.792  1.00  0.00           H  
ATOM    728 1HG1 ILE A  43     182.821 142.899  24.030  1.00  0.00           H  
ATOM    729 2HG1 ILE A  43     184.125 142.015  24.768  1.00  0.00           H  
ATOM    730 1HG2 ILE A  43     180.501 142.073  25.829  1.00  0.00           H  
ATOM    731 2HG2 ILE A  43     180.768 143.218  27.130  1.00  0.00           H  
ATOM    732 3HG2 ILE A  43     180.916 143.757  25.450  1.00  0.00           H  
ATOM    733 1HD1 ILE A  43     182.947 140.617  23.308  1.00  0.00           H  
ATOM    734 2HD1 ILE A  43     182.800 140.054  24.974  1.00  0.00           H  
ATOM    735 3HD1 ILE A  43     181.453 140.873  24.180  1.00  0.00           H  
ATOM    736  N   ARG A  44     182.335 145.337  28.278  1.00  0.00           N  
ATOM    737  CA  ARG A  44     181.805 145.608  29.631  1.00  0.00           C  
ATOM    738  C   ARG A  44     180.400 146.184  29.604  1.00  0.00           C  
ATOM    739  O   ARG A  44     180.186 147.244  29.003  1.00  0.00           O  
ATOM    740  CB  ARG A  44     182.713 146.575  30.376  1.00  0.00           C  
ATOM    741  CG  ARG A  44     182.188 147.032  31.728  1.00  0.00           C  
ATOM    742  CD  ARG A  44     183.168 147.897  32.434  1.00  0.00           C  
ATOM    743  NE  ARG A  44     184.351 147.156  32.840  1.00  0.00           N  
ATOM    744  CZ  ARG A  44     185.452 147.711  33.384  1.00  0.00           C  
ATOM    745  NH1 ARG A  44     185.504 149.010  33.581  1.00  0.00           N  
ATOM    746  NH2 ARG A  44     186.478 146.950  33.721  1.00  0.00           N  
ATOM    747  H   ARG A  44     182.393 146.067  27.552  1.00  0.00           H  
ATOM    748  HA  ARG A  44     181.730 144.668  30.167  1.00  0.00           H  
ATOM    749 1HB  ARG A  44     183.684 146.110  30.539  1.00  0.00           H  
ATOM    750 2HB  ARG A  44     182.875 147.465  29.767  1.00  0.00           H  
ATOM    751 1HG  ARG A  44     181.268 147.599  31.588  1.00  0.00           H  
ATOM    752 2HG  ARG A  44     181.986 146.161  32.353  1.00  0.00           H  
ATOM    753 1HD  ARG A  44     183.481 148.705  31.773  1.00  0.00           H  
ATOM    754 2HD  ARG A  44     182.705 148.317  33.326  1.00  0.00           H  
ATOM    755  HE  ARG A  44     184.348 146.154  32.704  1.00  0.00           H  
ATOM    756 1HH1 ARG A  44     184.719 149.592  33.323  1.00  0.00           H  
ATOM    757 2HH1 ARG A  44     186.329 149.426  33.989  1.00  0.00           H  
ATOM    758 1HH2 ARG A  44     186.438 145.952  33.569  1.00  0.00           H  
ATOM    759 2HH2 ARG A  44     187.302 147.366  34.128  1.00  0.00           H  
ATOM    760  N   VAL A  45     179.430 145.548  30.298  1.00  0.00           N  
ATOM    761  CA  VAL A  45     178.068 146.081  30.253  1.00  0.00           C  
ATOM    762  C   VAL A  45     177.446 146.343  31.643  1.00  0.00           C  
ATOM    763  O   VAL A  45     177.349 145.434  32.490  1.00  0.00           O  
ATOM    764  CB  VAL A  45     177.135 145.070  29.540  1.00  0.00           C  
ATOM    765  CG1 VAL A  45     175.699 145.665  29.487  1.00  0.00           C  
ATOM    766  CG2 VAL A  45     177.697 144.626  28.158  1.00  0.00           C  
ATOM    767  H   VAL A  45     179.597 144.670  30.807  1.00  0.00           H  
ATOM    768  HA  VAL A  45     178.078 147.026  29.705  1.00  0.00           H  
ATOM    769  HB  VAL A  45     177.066 144.171  30.162  1.00  0.00           H  
ATOM    770 1HG1 VAL A  45     175.054 144.959  29.035  1.00  0.00           H  
ATOM    771 2HG1 VAL A  45     175.335 145.892  30.481  1.00  0.00           H  
ATOM    772 3HG1 VAL A  45     175.665 146.565  28.912  1.00  0.00           H  
ATOM    773 1HG2 VAL A  45     177.026 143.896  27.718  1.00  0.00           H  
ATOM    774 2HG2 VAL A  45     177.792 145.431  27.503  1.00  0.00           H  
ATOM    775 3HG2 VAL A  45     178.676 144.177  28.300  1.00  0.00           H  
ATOM    776  N   LYS A  46     176.963 147.566  31.857  1.00  0.00           N  
ATOM    777  CA  LYS A  46     176.397 147.932  33.150  1.00  0.00           C  
ATOM    778  C   LYS A  46     174.898 147.641  33.169  1.00  0.00           C  
ATOM    779  O   LYS A  46     174.216 147.864  32.177  1.00  0.00           O  
ATOM    780  CB  LYS A  46     176.621 149.415  33.454  1.00  0.00           C  
ATOM    781  CG  LYS A  46     178.085 149.862  33.532  1.00  0.00           C  
ATOM    782  CD  LYS A  46     178.166 151.349  33.897  1.00  0.00           C  
ATOM    783  CE  LYS A  46     179.554 151.940  33.694  1.00  0.00           C  
ATOM    784  NZ  LYS A  46     179.524 153.432  33.813  1.00  0.00           N  
ATOM    785  H   LYS A  46     177.014 148.246  31.091  1.00  0.00           H  
ATOM    786  HA  LYS A  46     176.859 147.330  33.922  1.00  0.00           H  
ATOM    787 1HB  LYS A  46     176.136 150.012  32.679  1.00  0.00           H  
ATOM    788 2HB  LYS A  46     176.140 149.663  34.399  1.00  0.00           H  
ATOM    789 1HG  LYS A  46     178.612 149.281  34.279  1.00  0.00           H  
ATOM    790 2HG  LYS A  46     178.564 149.703  32.563  1.00  0.00           H  
ATOM    791 1HD  LYS A  46     177.464 151.913  33.294  1.00  0.00           H  
ATOM    792 2HD  LYS A  46     177.891 151.473  34.942  1.00  0.00           H  
ATOM    793 1HE  LYS A  46     180.236 151.535  34.440  1.00  0.00           H  
ATOM    794 2HE  LYS A  46     179.913 151.677  32.700  1.00  0.00           H  
ATOM    795 1HZ  LYS A  46     180.444 153.810  33.659  1.00  0.00           H  
ATOM    796 2HZ  LYS A  46     178.873 153.792  33.081  1.00  0.00           H  
ATOM    797 3HZ  LYS A  46     179.192 153.707  34.722  1.00  0.00           H  
ATOM    798  N   ASN A  47     174.369 147.246  34.328  1.00  0.00           N  
ATOM    799  CA  ASN A  47     172.932 147.022  34.533  1.00  0.00           C  
ATOM    800  C   ASN A  47     172.285 145.971  33.610  1.00  0.00           C  
ATOM    801  O   ASN A  47     171.141 146.128  33.195  1.00  0.00           O  
ATOM    802  CB  ASN A  47     172.193 148.344  34.389  1.00  0.00           C  
ATOM    803  CG  ASN A  47     172.685 149.364  35.366  1.00  0.00           C  
ATOM    804  OD1 ASN A  47     173.000 149.044  36.522  1.00  0.00           O  
ATOM    805  ND2 ASN A  47     172.763 150.600  34.929  1.00  0.00           N  
ATOM    806  H   ASN A  47     174.986 147.090  35.114  1.00  0.00           H  
ATOM    807  HA  ASN A  47     172.791 146.667  35.552  1.00  0.00           H  
ATOM    808 1HB  ASN A  47     172.296 148.732  33.380  1.00  0.00           H  
ATOM    809 2HB  ASN A  47     171.131 148.181  34.567  1.00  0.00           H  
ATOM    810 1HD2 ASN A  47     173.085 151.326  35.538  1.00  0.00           H  
ATOM    811 2HD2 ASN A  47     172.497 150.817  33.989  1.00  0.00           H  
ATOM    812  N   LEU A  48     173.015 144.898  33.313  1.00  0.00           N  
ATOM    813  CA  LEU A  48     172.461 143.849  32.452  1.00  0.00           C  
ATOM    814  C   LEU A  48     171.928 142.652  33.249  1.00  0.00           C  
ATOM    815  O   LEU A  48     172.560 142.191  34.200  1.00  0.00           O  
ATOM    816  CB  LEU A  48     173.544 143.348  31.496  1.00  0.00           C  
ATOM    817  CG  LEU A  48     173.130 142.350  30.370  1.00  0.00           C  
ATOM    818  CD1 LEU A  48     172.289 143.083  29.290  1.00  0.00           C  
ATOM    819  CD2 LEU A  48     174.366 141.757  29.762  1.00  0.00           C  
ATOM    820  H   LEU A  48     173.947 144.829  33.686  1.00  0.00           H  
ATOM    821  HA  LEU A  48     171.642 144.280  31.882  1.00  0.00           H  
ATOM    822 1HB  LEU A  48     173.993 144.177  31.059  1.00  0.00           H  
ATOM    823 2HB  LEU A  48     174.290 142.852  32.093  1.00  0.00           H  
ATOM    824  HG  LEU A  48     172.537 141.542  30.789  1.00  0.00           H  
ATOM    825 1HD1 LEU A  48     172.032 142.406  28.514  1.00  0.00           H  
ATOM    826 2HD1 LEU A  48     171.380 143.488  29.724  1.00  0.00           H  
ATOM    827 3HD1 LEU A  48     172.847 143.880  28.857  1.00  0.00           H  
ATOM    828 1HD2 LEU A  48     174.070 141.052  29.003  1.00  0.00           H  
ATOM    829 2HD2 LEU A  48     174.983 142.531  29.322  1.00  0.00           H  
ATOM    830 3HD2 LEU A  48     174.917 141.253  30.520  1.00  0.00           H  
ATOM    831  N   HIS A  49     170.777 142.134  32.816  1.00  0.00           N  
ATOM    832  CA  HIS A  49     170.135 140.926  33.338  1.00  0.00           C  
ATOM    833  C   HIS A  49     170.966 139.661  33.056  1.00  0.00           C  
ATOM    834  O   HIS A  49     171.607 139.547  32.003  1.00  0.00           O  
ATOM    835  CB  HIS A  49     168.722 140.779  32.756  1.00  0.00           C  
ATOM    836  CG  HIS A  49     167.854 139.758  33.466  1.00  0.00           C  
ATOM    837  ND1 HIS A  49     167.964 138.391  33.266  1.00  0.00           N  
ATOM    838  CD2 HIS A  49     166.864 139.926  34.376  1.00  0.00           C  
ATOM    839  CE1 HIS A  49     167.077 137.767  34.035  1.00  0.00           C  
ATOM    840  NE2 HIS A  49     166.401 138.678  34.712  1.00  0.00           N  
ATOM    841  H   HIS A  49     170.281 142.634  32.091  1.00  0.00           H  
ATOM    842  HA  HIS A  49     170.038 141.016  34.421  1.00  0.00           H  
ATOM    843 1HB  HIS A  49     168.213 141.744  32.799  1.00  0.00           H  
ATOM    844 2HB  HIS A  49     168.791 140.495  31.706  1.00  0.00           H  
ATOM    845  HD2 HIS A  49     166.503 140.877  34.772  1.00  0.00           H  
ATOM    846  HE1 HIS A  49     166.927 136.688  34.095  1.00  0.00           H  
ATOM    847  HE2 HIS A  49     165.657 138.491  35.375  1.00  0.00           H  
ATOM    848  N   GLU A  50     170.951 138.708  33.994  1.00  0.00           N  
ATOM    849  CA  GLU A  50     171.671 137.440  33.848  1.00  0.00           C  
ATOM    850  C   GLU A  50     171.312 136.651  32.587  1.00  0.00           C  
ATOM    851  O   GLU A  50     172.178 135.974  32.015  1.00  0.00           O  
ATOM    852  CB  GLU A  50     171.411 136.542  35.060  1.00  0.00           C  
ATOM    853  CG  GLU A  50     172.156 135.195  35.013  1.00  0.00           C  
ATOM    854  CD  GLU A  50     171.999 134.391  36.272  1.00  0.00           C  
ATOM    855  OE1 GLU A  50     171.398 134.883  37.195  1.00  0.00           O  
ATOM    856  OE2 GLU A  50     172.464 133.263  36.302  1.00  0.00           O  
ATOM    857  H   GLU A  50     170.423 138.863  34.842  1.00  0.00           H  
ATOM    858  HA  GLU A  50     172.734 137.667  33.818  1.00  0.00           H  
ATOM    859 1HB  GLU A  50     171.708 137.064  35.967  1.00  0.00           H  
ATOM    860 2HB  GLU A  50     170.341 136.336  35.132  1.00  0.00           H  
ATOM    861 1HG  GLU A  50     171.773 134.595  34.188  1.00  0.00           H  
ATOM    862 2HG  GLU A  50     173.215 135.378  34.829  1.00  0.00           H  
ATOM    863  N   LYS A  51     170.045 136.662  32.168  1.00  0.00           N  
ATOM    864  CA  LYS A  51     169.679 135.896  30.983  1.00  0.00           C  
ATOM    865  C   LYS A  51     170.466 136.383  29.776  1.00  0.00           C  
ATOM    866  O   LYS A  51     171.039 135.580  29.034  1.00  0.00           O  
ATOM    867  CB  LYS A  51     168.176 136.005  30.713  1.00  0.00           C  
ATOM    868  CG  LYS A  51     167.667 135.221  29.489  1.00  0.00           C  
ATOM    869  CD  LYS A  51     166.141 135.352  29.371  1.00  0.00           C  
ATOM    870  CE  LYS A  51     165.546 134.504  28.234  1.00  0.00           C  
ATOM    871  NZ  LYS A  51     165.809 135.073  26.853  1.00  0.00           N  
ATOM    872  H   LYS A  51     169.342 137.214  32.663  1.00  0.00           H  
ATOM    873  HA  LYS A  51     169.934 134.851  31.152  1.00  0.00           H  
ATOM    874 1HB  LYS A  51     167.632 135.657  31.588  1.00  0.00           H  
ATOM    875 2HB  LYS A  51     167.914 137.054  30.567  1.00  0.00           H  
ATOM    876 1HG  LYS A  51     168.136 135.609  28.578  1.00  0.00           H  
ATOM    877 2HG  LYS A  51     167.934 134.169  29.593  1.00  0.00           H  
ATOM    878 1HD  LYS A  51     165.680 135.047  30.313  1.00  0.00           H  
ATOM    879 2HD  LYS A  51     165.890 136.398  29.194  1.00  0.00           H  
ATOM    880 1HE  LYS A  51     165.964 133.501  28.285  1.00  0.00           H  
ATOM    881 2HE  LYS A  51     164.467 134.444  28.383  1.00  0.00           H  
ATOM    882 1HZ  LYS A  51     165.381 134.476  26.166  1.00  0.00           H  
ATOM    883 2HZ  LYS A  51     165.407 135.994  26.789  1.00  0.00           H  
ATOM    884 3HZ  LYS A  51     166.818 135.142  26.622  1.00  0.00           H  
ATOM    885  N   ARG A  52     170.525 137.709  29.618  1.00  0.00           N  
ATOM    886  CA  ARG A  52     171.228 138.297  28.497  1.00  0.00           C  
ATOM    887  C   ARG A  52     172.722 138.089  28.627  1.00  0.00           C  
ATOM    888  O   ARG A  52     173.397 137.907  27.609  1.00  0.00           O  
ATOM    889  CB  ARG A  52     170.956 139.764  28.414  1.00  0.00           C  
ATOM    890  CG  ARG A  52     169.552 140.166  28.062  1.00  0.00           C  
ATOM    891  CD  ARG A  52     169.132 139.675  26.745  1.00  0.00           C  
ATOM    892  NE  ARG A  52     167.963 140.368  26.307  1.00  0.00           N  
ATOM    893  CZ  ARG A  52     167.237 140.094  25.233  1.00  0.00           C  
ATOM    894  NH1 ARG A  52     167.529 139.078  24.429  1.00  0.00           N  
ATOM    895  NH2 ARG A  52     166.212 140.888  25.019  1.00  0.00           N  
ATOM    896  H   ARG A  52     170.044 138.293  30.282  1.00  0.00           H  
ATOM    897  HA  ARG A  52     170.895 137.819  27.587  1.00  0.00           H  
ATOM    898 1HB  ARG A  52     171.184 140.207  29.375  1.00  0.00           H  
ATOM    899 2HB  ARG A  52     171.620 140.184  27.670  1.00  0.00           H  
ATOM    900 1HG  ARG A  52     168.863 139.768  28.805  1.00  0.00           H  
ATOM    901 2HG  ARG A  52     169.484 141.247  28.053  1.00  0.00           H  
ATOM    902 1HD  ARG A  52     169.921 139.798  26.009  1.00  0.00           H  
ATOM    903 2HD  ARG A  52     168.874 138.620  26.831  1.00  0.00           H  
ATOM    904  HE  ARG A  52     167.642 141.173  26.864  1.00  0.00           H  
ATOM    905 1HH1 ARG A  52     168.334 138.459  24.633  1.00  0.00           H  
ATOM    906 2HH1 ARG A  52     166.960 138.889  23.621  1.00  0.00           H  
ATOM    907 1HH2 ARG A  52     166.064 141.651  25.705  1.00  0.00           H  
ATOM    908 2HH2 ARG A  52     165.599 140.756  24.231  1.00  0.00           H  
ATOM    909  N   ALA A  53     173.244 138.128  29.856  1.00  0.00           N  
ATOM    910  CA  ALA A  53     174.674 137.940  30.077  1.00  0.00           C  
ATOM    911  C   ALA A  53     175.075 136.563  29.593  1.00  0.00           C  
ATOM    912  O   ALA A  53     176.123 136.403  28.960  1.00  0.00           O  
ATOM    913  CB  ALA A  53     175.028 138.118  31.546  1.00  0.00           C  
ATOM    914  H   ALA A  53     172.626 138.324  30.649  1.00  0.00           H  
ATOM    915  HA  ALA A  53     175.219 138.684  29.509  1.00  0.00           H  
ATOM    916 1HB  ALA A  53     176.097 137.952  31.685  1.00  0.00           H  
ATOM    917 2HB  ALA A  53     174.775 139.131  31.861  1.00  0.00           H  
ATOM    918 3HB  ALA A  53     174.469 137.401  32.145  1.00  0.00           H  
ATOM    919  N   ARG A  54     174.222 135.576  29.868  1.00  0.00           N  
ATOM    920  CA  ARG A  54     174.467 134.222  29.412  1.00  0.00           C  
ATOM    921  C   ARG A  54     174.365 134.101  27.887  1.00  0.00           C  
ATOM    922  O   ARG A  54     175.164 133.381  27.278  1.00  0.00           O  
ATOM    923  CB  ARG A  54     173.508 133.273  30.107  1.00  0.00           C  
ATOM    924  CG  ARG A  54     173.858 133.049  31.584  1.00  0.00           C  
ATOM    925  CD  ARG A  54     172.929 132.113  32.277  1.00  0.00           C  
ATOM    926  NE  ARG A  54     173.305 131.927  33.692  1.00  0.00           N  
ATOM    927  CZ  ARG A  54     174.227 131.069  34.166  1.00  0.00           C  
ATOM    928  NH1 ARG A  54     174.915 130.263  33.370  1.00  0.00           N  
ATOM    929  NH2 ARG A  54     174.420 131.062  35.466  1.00  0.00           N  
ATOM    930  H   ARG A  54     173.409 135.780  30.466  1.00  0.00           H  
ATOM    931  HA  ARG A  54     175.480 133.947  29.709  1.00  0.00           H  
ATOM    932 1HB  ARG A  54     172.495 133.682  30.061  1.00  0.00           H  
ATOM    933 2HB  ARG A  54     173.504 132.311  29.602  1.00  0.00           H  
ATOM    934 1HG  ARG A  54     174.871 132.657  31.651  1.00  0.00           H  
ATOM    935 2HG  ARG A  54     173.811 134.006  32.107  1.00  0.00           H  
ATOM    936 1HD  ARG A  54     171.923 132.539  32.252  1.00  0.00           H  
ATOM    937 2HD  ARG A  54     172.921 131.145  31.783  1.00  0.00           H  
ATOM    938  HE  ARG A  54     172.836 132.503  34.414  1.00  0.00           H  
ATOM    939 1HH1 ARG A  54     174.762 130.277  32.372  1.00  0.00           H  
ATOM    940 2HH1 ARG A  54     175.600 129.631  33.760  1.00  0.00           H  
ATOM    941 1HH2 ARG A  54     173.856 131.714  36.041  1.00  0.00           H  
ATOM    942 2HH2 ARG A  54     175.095 130.445  35.889  1.00  0.00           H  
ATOM    943  N   GLU A  55     173.428 134.831  27.266  1.00  0.00           N  
ATOM    944  CA  GLU A  55     173.296 134.825  25.810  1.00  0.00           C  
ATOM    945  C   GLU A  55     174.541 135.416  25.142  1.00  0.00           C  
ATOM    946  O   GLU A  55     175.005 134.909  24.118  1.00  0.00           O  
ATOM    947  CB  GLU A  55     172.052 135.605  25.384  1.00  0.00           C  
ATOM    948  CG  GLU A  55     170.720 134.930  25.739  1.00  0.00           C  
ATOM    949  CD  GLU A  55     169.530 135.819  25.483  1.00  0.00           C  
ATOM    950  OE1 GLU A  55     169.751 136.963  25.145  1.00  0.00           O  
ATOM    951  OE2 GLU A  55     168.407 135.360  25.628  1.00  0.00           O  
ATOM    952  H   GLU A  55     172.745 135.352  27.834  1.00  0.00           H  
ATOM    953  HA  GLU A  55     173.191 133.787  25.479  1.00  0.00           H  
ATOM    954 1HB  GLU A  55     172.071 136.585  25.852  1.00  0.00           H  
ATOM    955 2HB  GLU A  55     172.073 135.762  24.309  1.00  0.00           H  
ATOM    956 1HG  GLU A  55     170.617 134.027  25.138  1.00  0.00           H  
ATOM    957 2HG  GLU A  55     170.733 134.633  26.782  1.00  0.00           H  
ATOM    958  N   ILE A  56     175.125 136.456  25.761  1.00  0.00           N  
ATOM    959  CA  ILE A  56     176.344 137.050  25.236  1.00  0.00           C  
ATOM    960  C   ILE A  56     177.487 136.071  25.347  1.00  0.00           C  
ATOM    961  O   ILE A  56     178.254 135.938  24.388  1.00  0.00           O  
ATOM    962  CB  ILE A  56     176.699 138.350  25.981  1.00  0.00           C  
ATOM    963  CG1 ILE A  56     175.678 139.445  25.662  1.00  0.00           C  
ATOM    964  CG2 ILE A  56     178.104 138.805  25.616  1.00  0.00           C  
ATOM    965  CD1 ILE A  56     175.782 140.657  26.560  1.00  0.00           C  
ATOM    966  H   ILE A  56     174.649 136.868  26.568  1.00  0.00           H  
ATOM    967  HA  ILE A  56     176.213 137.253  24.189  1.00  0.00           H  
ATOM    968  HB  ILE A  56     176.651 138.177  27.056  1.00  0.00           H  
ATOM    969 1HG1 ILE A  56     175.806 139.772  24.631  1.00  0.00           H  
ATOM    970 2HG1 ILE A  56     174.670 139.040  25.753  1.00  0.00           H  
ATOM    971 1HG2 ILE A  56     178.339 139.724  26.151  1.00  0.00           H  
ATOM    972 2HG2 ILE A  56     178.820 138.031  25.892  1.00  0.00           H  
ATOM    973 3HG2 ILE A  56     178.161 138.985  24.543  1.00  0.00           H  
ATOM    974 1HD1 ILE A  56     175.027 141.388  26.273  1.00  0.00           H  
ATOM    975 2HD1 ILE A  56     175.622 140.357  27.596  1.00  0.00           H  
ATOM    976 3HD1 ILE A  56     176.772 141.100  26.459  1.00  0.00           H  
ATOM    977  N   HIS A  57     177.626 135.391  26.479  1.00  0.00           N  
ATOM    978  CA  HIS A  57     178.681 134.404  26.619  1.00  0.00           C  
ATOM    979  C   HIS A  57     178.562 133.302  25.562  1.00  0.00           C  
ATOM    980  O   HIS A  57     179.525 133.038  24.842  1.00  0.00           O  
ATOM    981  CB  HIS A  57     178.651 133.787  28.020  1.00  0.00           C  
ATOM    982  CG  HIS A  57     179.606 132.648  28.197  1.00  0.00           C  
ATOM    983  ND1 HIS A  57     180.972 132.827  28.267  1.00  0.00           N  
ATOM    984  CD2 HIS A  57     179.394 131.316  28.316  1.00  0.00           C  
ATOM    985  CE1 HIS A  57     181.559 131.653  28.423  1.00  0.00           C  
ATOM    986  NE2 HIS A  57     180.624 130.721  28.455  1.00  0.00           N  
ATOM    987  H   HIS A  57     177.001 135.588  27.274  1.00  0.00           H  
ATOM    988  HA  HIS A  57     179.644 134.910  26.481  1.00  0.00           H  
ATOM    989 1HB  HIS A  57     178.891 134.551  28.760  1.00  0.00           H  
ATOM    990 2HB  HIS A  57     177.646 133.426  28.237  1.00  0.00           H  
ATOM    991  HD1 HIS A  57     181.453 133.704  28.286  1.00  0.00           H  
ATOM    992  HD2 HIS A  57     178.490 130.707  28.317  1.00  0.00           H  
ATOM    993  HE1 HIS A  57     182.644 131.581  28.502  1.00  0.00           H  
ATOM    994  N   GLU A  58     177.355 132.711  25.408  1.00  0.00           N  
ATOM    995  CA  GLU A  58     177.186 131.630  24.434  1.00  0.00           C  
ATOM    996  C   GLU A  58     177.438 132.115  23.016  1.00  0.00           C  
ATOM    997  O   GLU A  58     178.103 131.435  22.228  1.00  0.00           O  
ATOM    998  CB  GLU A  58     175.779 131.025  24.499  1.00  0.00           C  
ATOM    999  CG  GLU A  58     175.561 129.875  23.485  1.00  0.00           C  
ATOM   1000  CD  GLU A  58     174.205 129.235  23.571  1.00  0.00           C  
ATOM   1001  OE1 GLU A  58     173.441 129.600  24.429  1.00  0.00           O  
ATOM   1002  OE2 GLU A  58     173.917 128.391  22.742  1.00  0.00           O  
ATOM   1003  H   GLU A  58     176.578 132.979  26.019  1.00  0.00           H  
ATOM   1004  HA  GLU A  58     177.905 130.849  24.658  1.00  0.00           H  
ATOM   1005 1HB  GLU A  58     175.596 130.642  25.503  1.00  0.00           H  
ATOM   1006 2HB  GLU A  58     175.038 131.804  24.306  1.00  0.00           H  
ATOM   1007 1HG  GLU A  58     175.688 130.264  22.477  1.00  0.00           H  
ATOM   1008 2HG  GLU A  58     176.327 129.117  23.646  1.00  0.00           H  
ATOM   1009  N   TYR A  59     176.907 133.295  22.681  1.00  0.00           N  
ATOM   1010  CA  TYR A  59     177.092 133.833  21.354  1.00  0.00           C  
ATOM   1011  C   TYR A  59     178.575 134.026  21.076  1.00  0.00           C  
ATOM   1012  O   TYR A  59     179.069 133.572  20.030  1.00  0.00           O  
ATOM   1013  CB  TYR A  59     176.335 135.153  21.195  1.00  0.00           C  
ATOM   1014  CG  TYR A  59     176.438 135.754  19.810  1.00  0.00           C  
ATOM   1015  CD1 TYR A  59     175.569 135.343  18.810  1.00  0.00           C  
ATOM   1016  CD2 TYR A  59     177.401 136.715  19.541  1.00  0.00           C  
ATOM   1017  CE1 TYR A  59     175.664 135.891  17.545  1.00  0.00           C  
ATOM   1018  CE2 TYR A  59     177.495 137.263  18.277  1.00  0.00           C  
ATOM   1019  CZ  TYR A  59     176.631 136.854  17.281  1.00  0.00           C  
ATOM   1020  OH  TYR A  59     176.725 137.400  16.022  1.00  0.00           O  
ATOM   1021  H   TYR A  59     176.322 133.802  23.351  1.00  0.00           H  
ATOM   1022  HA  TYR A  59     176.693 133.139  20.631  1.00  0.00           H  
ATOM   1023 1HB  TYR A  59     175.279 134.997  21.420  1.00  0.00           H  
ATOM   1024 2HB  TYR A  59     176.717 135.881  21.910  1.00  0.00           H  
ATOM   1025  HD1 TYR A  59     174.812 134.587  19.021  1.00  0.00           H  
ATOM   1026  HD2 TYR A  59     178.084 137.037  20.327  1.00  0.00           H  
ATOM   1027  HE1 TYR A  59     174.981 135.568  16.759  1.00  0.00           H  
ATOM   1028  HE2 TYR A  59     178.253 138.018  18.065  1.00  0.00           H  
ATOM   1029  HH  TYR A  59     177.409 138.074  16.016  1.00  0.00           H  
ATOM   1030  N   ALA A  60     179.297 134.659  21.996  1.00  0.00           N  
ATOM   1031  CA  ALA A  60     180.705 134.936  21.787  1.00  0.00           C  
ATOM   1032  C   ALA A  60     181.468 133.623  21.609  1.00  0.00           C  
ATOM   1033  O   ALA A  60     182.328 133.548  20.734  1.00  0.00           O  
ATOM   1034  CB  ALA A  60     181.271 135.741  22.947  1.00  0.00           C  
ATOM   1035  H   ALA A  60     178.835 135.009  22.850  1.00  0.00           H  
ATOM   1036  HA  ALA A  60     180.802 135.499  20.862  1.00  0.00           H  
ATOM   1037 1HB  ALA A  60     182.330 135.933  22.775  1.00  0.00           H  
ATOM   1038 2HB  ALA A  60     180.739 136.689  23.026  1.00  0.00           H  
ATOM   1039 3HB  ALA A  60     181.150 135.180  23.871  1.00  0.00           H  
ATOM   1040  N   LYS A  61     181.155 132.603  22.426  1.00  0.00           N  
ATOM   1041  CA  LYS A  61     181.849 131.324  22.288  1.00  0.00           C  
ATOM   1042  C   LYS A  61     181.667 130.740  20.891  1.00  0.00           C  
ATOM   1043  O   LYS A  61     182.649 130.304  20.278  1.00  0.00           O  
ATOM   1044  CB  LYS A  61     181.353 130.331  23.341  1.00  0.00           C  
ATOM   1045  CG  LYS A  61     182.020 128.964  23.278  1.00  0.00           C  
ATOM   1046  CD  LYS A  61     181.517 128.052  24.387  1.00  0.00           C  
ATOM   1047  CE  LYS A  61     182.091 126.649  24.255  1.00  0.00           C  
ATOM   1048  NZ  LYS A  61     181.622 125.750  25.344  1.00  0.00           N  
ATOM   1049  H   LYS A  61     180.456 132.730  23.163  1.00  0.00           H  
ATOM   1050  HA  LYS A  61     182.912 131.491  22.466  1.00  0.00           H  
ATOM   1051 1HB  LYS A  61     181.523 130.741  24.337  1.00  0.00           H  
ATOM   1052 2HB  LYS A  61     180.279 130.185  23.226  1.00  0.00           H  
ATOM   1053 1HG  LYS A  61     181.810 128.500  22.314  1.00  0.00           H  
ATOM   1054 2HG  LYS A  61     183.099 129.080  23.377  1.00  0.00           H  
ATOM   1055 1HD  LYS A  61     181.803 128.463  25.355  1.00  0.00           H  
ATOM   1056 2HD  LYS A  61     180.429 127.993  24.344  1.00  0.00           H  
ATOM   1057 1HE  LYS A  61     181.796 126.224  23.297  1.00  0.00           H  
ATOM   1058 2HE  LYS A  61     183.180 126.698  24.286  1.00  0.00           H  
ATOM   1059 1HZ  LYS A  61     182.025 124.832  25.221  1.00  0.00           H  
ATOM   1060 2HZ  LYS A  61     181.906 126.126  26.238  1.00  0.00           H  
ATOM   1061 3HZ  LYS A  61     180.614 125.682  25.314  1.00  0.00           H  
ATOM   1062  N   ARG A  62     180.429 130.760  20.371  1.00  0.00           N  
ATOM   1063  CA  ARG A  62     180.126 130.211  19.051  1.00  0.00           C  
ATOM   1064  C   ARG A  62     180.819 130.954  17.914  1.00  0.00           C  
ATOM   1065  O   ARG A  62     181.164 130.354  16.897  1.00  0.00           O  
ATOM   1066  CB  ARG A  62     178.628 130.196  18.809  1.00  0.00           C  
ATOM   1067  CG  ARG A  62     177.858 129.165  19.619  1.00  0.00           C  
ATOM   1068  CD  ARG A  62     176.400 129.198  19.318  1.00  0.00           C  
ATOM   1069  NE  ARG A  62     175.648 128.241  20.135  1.00  0.00           N  
ATOM   1070  CZ  ARG A  62     175.504 126.930  19.883  1.00  0.00           C  
ATOM   1071  NH1 ARG A  62     176.054 126.353  18.821  1.00  0.00           N  
ATOM   1072  NH2 ARG A  62     174.787 126.238  20.737  1.00  0.00           N  
ATOM   1073  H   ARG A  62     179.662 131.127  20.955  1.00  0.00           H  
ATOM   1074  HA  ARG A  62     180.478 129.176  19.038  1.00  0.00           H  
ATOM   1075 1HB  ARG A  62     178.217 131.178  19.051  1.00  0.00           H  
ATOM   1076 2HB  ARG A  62     178.434 130.011  17.752  1.00  0.00           H  
ATOM   1077 1HG  ARG A  62     178.241 128.171  19.393  1.00  0.00           H  
ATOM   1078 2HG  ARG A  62     177.991 129.366  20.684  1.00  0.00           H  
ATOM   1079 1HD  ARG A  62     176.024 130.198  19.545  1.00  0.00           H  
ATOM   1080 2HD  ARG A  62     176.225 128.978  18.269  1.00  0.00           H  
ATOM   1081  HE  ARG A  62     175.170 128.577  20.988  1.00  0.00           H  
ATOM   1082 1HH1 ARG A  62     176.599 126.897  18.171  1.00  0.00           H  
ATOM   1083 2HH1 ARG A  62     175.924 125.362  18.659  1.00  0.00           H  
ATOM   1084 1HH2 ARG A  62     174.381 126.744  21.544  1.00  0.00           H  
ATOM   1085 2HH2 ARG A  62     174.636 125.250  20.612  1.00  0.00           H  
ATOM   1086  N   VAL A  63     181.022 132.260  18.083  1.00  0.00           N  
ATOM   1087  CA  VAL A  63     181.675 133.068  17.060  1.00  0.00           C  
ATOM   1088  C   VAL A  63     183.187 132.868  17.027  1.00  0.00           C  
ATOM   1089  O   VAL A  63     183.764 132.801  15.926  1.00  0.00           O  
ATOM   1090  CB  VAL A  63     181.372 134.559  17.298  1.00  0.00           C  
ATOM   1091  CG1 VAL A  63     182.200 135.427  16.363  1.00  0.00           C  
ATOM   1092  CG2 VAL A  63     179.886 134.822  17.104  1.00  0.00           C  
ATOM   1093  H   VAL A  63     180.660 132.697  18.938  1.00  0.00           H  
ATOM   1094  HA  VAL A  63     181.270 132.766  16.100  1.00  0.00           H  
ATOM   1095  HB  VAL A  63     181.657 134.820  18.317  1.00  0.00           H  
ATOM   1096 1HG1 VAL A  63     181.973 136.478  16.545  1.00  0.00           H  
ATOM   1097 2HG1 VAL A  63     183.260 135.249  16.544  1.00  0.00           H  
ATOM   1098 3HG1 VAL A  63     181.961 135.179  15.329  1.00  0.00           H  
ATOM   1099 1HG2 VAL A  63     179.678 135.878  17.274  1.00  0.00           H  
ATOM   1100 2HG2 VAL A  63     179.599 134.555  16.086  1.00  0.00           H  
ATOM   1101 3HG2 VAL A  63     179.314 134.221  17.811  1.00  0.00           H  
ATOM   1102  N   ILE A  64     183.831 132.836  18.204  1.00  0.00           N  
ATOM   1103  CA  ILE A  64     185.284 132.760  18.301  1.00  0.00           C  
ATOM   1104  C   ILE A  64     185.847 131.326  18.274  1.00  0.00           C  
ATOM   1105  O   ILE A  64     187.036 131.155  17.991  1.00  0.00           O  
ATOM   1106  CB  ILE A  64     185.756 133.459  19.589  1.00  0.00           C  
ATOM   1107  CG1 ILE A  64     185.379 132.627  20.818  1.00  0.00           C  
ATOM   1108  CG2 ILE A  64     185.161 134.856  19.685  1.00  0.00           C  
ATOM   1109  CD1 ILE A  64     185.894 133.194  22.121  1.00  0.00           C  
ATOM   1110  H   ILE A  64     183.279 132.897  19.065  1.00  0.00           H  
ATOM   1111  HA  ILE A  64     185.693 133.269  17.456  1.00  0.00           H  
ATOM   1112  HB  ILE A  64     186.843 133.537  19.583  1.00  0.00           H  
ATOM   1113 1HG1 ILE A  64     184.294 132.549  20.885  1.00  0.00           H  
ATOM   1114 2HG1 ILE A  64     185.772 131.616  20.707  1.00  0.00           H  
ATOM   1115 1HG2 ILE A  64     185.505 135.336  20.601  1.00  0.00           H  
ATOM   1116 2HG2 ILE A  64     185.478 135.446  18.826  1.00  0.00           H  
ATOM   1117 3HG2 ILE A  64     184.073 134.788  19.697  1.00  0.00           H  
ATOM   1118 1HD1 ILE A  64     185.587 132.549  22.945  1.00  0.00           H  
ATOM   1119 2HD1 ILE A  64     186.983 133.248  22.089  1.00  0.00           H  
ATOM   1120 3HD1 ILE A  64     185.486 134.192  22.270  1.00  0.00           H  
ATOM   1121  N   LEU A  65     185.042 130.311  18.608  1.00  0.00           N  
ATOM   1122  CA  LEU A  65     185.521 128.926  18.608  1.00  0.00           C  
ATOM   1123  C   LEU A  65     185.057 128.130  17.391  1.00  0.00           C  
ATOM   1124  O   LEU A  65     185.757 128.089  16.380  1.00  0.00           O  
ATOM   1125  OXT LEU A  65     184.268 127.202  17.588  1.00  0.00           O  
ATOM   1126  CB  LEU A  65     185.051 128.217  19.884  1.00  0.00           C  
ATOM   1127  CG  LEU A  65     185.601 126.801  20.099  1.00  0.00           C  
ATOM   1128  CD1 LEU A  65     187.096 126.875  20.380  1.00  0.00           C  
ATOM   1129  CD2 LEU A  65     184.860 126.138  21.250  1.00  0.00           C  
ATOM   1130  H   LEU A  65     184.077 130.496  18.902  1.00  0.00           H  
ATOM   1131  HA  LEU A  65     186.610 128.949  18.574  1.00  0.00           H  
ATOM   1132 1HB  LEU A  65     185.342 128.819  20.743  1.00  0.00           H  
ATOM   1133 2HB  LEU A  65     183.963 128.150  19.864  1.00  0.00           H  
ATOM   1134  HG  LEU A  65     185.462 126.214  19.191  1.00  0.00           H  
ATOM   1135 1HD1 LEU A  65     187.487 125.869  20.533  1.00  0.00           H  
ATOM   1136 2HD1 LEU A  65     187.604 127.336  19.533  1.00  0.00           H  
ATOM   1137 3HD1 LEU A  65     187.270 127.470  21.275  1.00  0.00           H  
ATOM   1138 1HD2 LEU A  65     185.251 125.131  21.403  1.00  0.00           H  
ATOM   1139 2HD2 LEU A  65     185.001 126.723  22.159  1.00  0.00           H  
ATOM   1140 3HD2 LEU A  65     183.798 126.082  21.015  1.00  0.00           H  
TER                                                                             
ATOM   1142  N   SER B   1     180.108 139.087  37.064  1.00  0.00           N  
ATOM   1143  CA  SER B   1     181.409 138.430  37.052  1.00  0.00           C  
ATOM   1144  C   SER B   1     182.119 138.637  35.720  1.00  0.00           C  
ATOM   1145  O   SER B   1     181.504 139.047  34.735  1.00  0.00           O  
ATOM   1146  CB  SER B   1     181.246 136.946  37.322  1.00  0.00           C  
ATOM   1147  OG  SER B   1     180.512 136.327  36.303  1.00  0.00           O  
ATOM   1148 1H   SER B   1     179.664 138.935  37.947  1.00  0.00           H  
ATOM   1149 2H   SER B   1     180.229 140.070  36.917  1.00  0.00           H  
ATOM   1150 3H   SER B   1     179.536 138.710  36.335  1.00  0.00           H  
ATOM   1151  HA  SER B   1     182.025 138.865  37.839  1.00  0.00           H  
ATOM   1152 1HB  SER B   1     182.229 136.481  37.401  1.00  0.00           H  
ATOM   1153 2HB  SER B   1     180.739 136.805  38.276  1.00  0.00           H  
ATOM   1154  HG  SER B   1     180.504 135.391  36.513  1.00  0.00           H  
ATOM   1155  N   SER B   2     183.417 138.351  35.692  1.00  0.00           N  
ATOM   1156  CA  SER B   2     184.204 138.506  34.474  1.00  0.00           C  
ATOM   1157  C   SER B   2     184.653 137.155  33.933  1.00  0.00           C  
ATOM   1158  O   SER B   2     185.296 136.376  34.637  1.00  0.00           O  
ATOM   1159  CB  SER B   2     185.414 139.380  34.742  1.00  0.00           C  
ATOM   1160  OG  SER B   2     186.242 139.451  33.614  1.00  0.00           O  
ATOM   1161  H   SER B   2     183.869 138.020  36.532  1.00  0.00           H  
ATOM   1162  HA  SER B   2     183.585 138.995  33.723  1.00  0.00           H  
ATOM   1163 1HB  SER B   2     185.085 140.382  35.019  1.00  0.00           H  
ATOM   1164 2HB  SER B   2     185.975 138.977  35.584  1.00  0.00           H  
ATOM   1165  HG  SER B   2     187.092 139.769  33.929  1.00  0.00           H  
ATOM   1166  N   ILE B   3     184.309 136.880  32.680  1.00  0.00           N  
ATOM   1167  CA  ILE B   3     184.624 135.595  32.068  1.00  0.00           C  
ATOM   1168  C   ILE B   3     185.681 135.746  30.983  1.00  0.00           C  
ATOM   1169  O   ILE B   3     185.536 136.558  30.069  1.00  0.00           O  
ATOM   1170  CB  ILE B   3     183.362 134.948  31.469  1.00  0.00           C  
ATOM   1171  CG1 ILE B   3     182.287 134.776  32.546  1.00  0.00           C  
ATOM   1172  CG2 ILE B   3     183.701 133.609  30.833  1.00  0.00           C  
ATOM   1173  CD1 ILE B   3     180.919 134.441  31.995  1.00  0.00           C  
ATOM   1174  H   ILE B   3     183.814 137.575  32.139  1.00  0.00           H  
ATOM   1175  HA  ILE B   3     185.011 134.929  32.840  1.00  0.00           H  
ATOM   1176  HB  ILE B   3     182.942 135.605  30.708  1.00  0.00           H  
ATOM   1177 1HG1 ILE B   3     182.583 133.982  33.231  1.00  0.00           H  
ATOM   1178 2HG1 ILE B   3     182.204 135.694  33.127  1.00  0.00           H  
ATOM   1179 1HG2 ILE B   3     182.798 133.165  30.415  1.00  0.00           H  
ATOM   1180 2HG2 ILE B   3     184.433 133.758  30.039  1.00  0.00           H  
ATOM   1181 3HG2 ILE B   3     184.117 132.942  31.588  1.00  0.00           H  
ATOM   1182 1HD1 ILE B   3     180.212 134.335  32.818  1.00  0.00           H  
ATOM   1183 2HD1 ILE B   3     180.588 135.242  31.333  1.00  0.00           H  
ATOM   1184 3HD1 ILE B   3     180.970 133.507  31.439  1.00  0.00           H  
ATOM   1185  N   PHE B   4     186.739 134.948  31.084  1.00  0.00           N  
ATOM   1186  CA  PHE B   4     187.765 134.904  30.049  1.00  0.00           C  
ATOM   1187  C   PHE B   4     187.541 133.733  29.099  1.00  0.00           C  
ATOM   1188  O   PHE B   4     187.465 132.584  29.531  1.00  0.00           O  
ATOM   1189  CB  PHE B   4     189.155 134.797  30.680  1.00  0.00           C  
ATOM   1190  CG  PHE B   4     189.522 135.971  31.542  1.00  0.00           C  
ATOM   1191  CD1 PHE B   4     189.132 136.021  32.873  1.00  0.00           C  
ATOM   1192  CD2 PHE B   4     190.256 137.027  31.026  1.00  0.00           C  
ATOM   1193  CE1 PHE B   4     189.468 137.100  33.667  1.00  0.00           C  
ATOM   1194  CE2 PHE B   4     190.594 138.108  31.817  1.00  0.00           C  
ATOM   1195  CZ  PHE B   4     190.200 138.144  33.140  1.00  0.00           C  
ATOM   1196  H   PHE B   4     186.828 134.349  31.891  1.00  0.00           H  
ATOM   1197  HA  PHE B   4     187.715 135.825  29.471  1.00  0.00           H  
ATOM   1198 1HB  PHE B   4     189.207 133.896  31.292  1.00  0.00           H  
ATOM   1199 2HB  PHE B   4     189.905 134.704  29.896  1.00  0.00           H  
ATOM   1200  HD1 PHE B   4     188.555 135.196  33.290  1.00  0.00           H  
ATOM   1201  HD2 PHE B   4     190.567 136.998  29.981  1.00  0.00           H  
ATOM   1202  HE1 PHE B   4     189.156 137.127  34.711  1.00  0.00           H  
ATOM   1203  HE2 PHE B   4     191.172 138.931  31.399  1.00  0.00           H  
ATOM   1204  HZ  PHE B   4     190.464 138.996  33.764  1.00  0.00           H  
ATOM   1205  N   LEU B   5     187.429 134.033  27.810  1.00  0.00           N  
ATOM   1206  CA  LEU B   5     187.126 133.013  26.813  1.00  0.00           C  
ATOM   1207  C   LEU B   5     188.342 132.710  25.947  1.00  0.00           C  
ATOM   1208  O   LEU B   5     188.751 133.531  25.125  1.00  0.00           O  
ATOM   1209  CB  LEU B   5     185.960 133.469  25.928  1.00  0.00           C  
ATOM   1210  CG  LEU B   5     184.569 133.398  26.571  1.00  0.00           C  
ATOM   1211  CD1 LEU B   5     184.315 134.666  27.374  1.00  0.00           C  
ATOM   1212  CD2 LEU B   5     183.516 133.218  25.487  1.00  0.00           C  
ATOM   1213  H   LEU B   5     187.566 134.987  27.511  1.00  0.00           H  
ATOM   1214  HA  LEU B   5     186.842 132.096  27.330  1.00  0.00           H  
ATOM   1215 1HB  LEU B   5     186.133 134.501  25.628  1.00  0.00           H  
ATOM   1216 2HB  LEU B   5     185.942 132.851  25.031  1.00  0.00           H  
ATOM   1217  HG  LEU B   5     184.528 132.553  27.259  1.00  0.00           H  
ATOM   1218 1HD1 LEU B   5     183.327 134.616  27.832  1.00  0.00           H  
ATOM   1219 2HD1 LEU B   5     185.070 134.760  28.155  1.00  0.00           H  
ATOM   1220 3HD1 LEU B   5     184.365 135.531  26.714  1.00  0.00           H  
ATOM   1221 1HD2 LEU B   5     182.528 133.167  25.944  1.00  0.00           H  
ATOM   1222 2HD2 LEU B   5     183.555 134.062  24.798  1.00  0.00           H  
ATOM   1223 3HD2 LEU B   5     183.712 132.295  24.940  1.00  0.00           H  
ATOM   1224  N   LEU B   6     188.926 131.533  26.143  1.00  0.00           N  
ATOM   1225  CA  LEU B   6     190.163 131.170  25.465  1.00  0.00           C  
ATOM   1226  C   LEU B   6     189.899 130.208  24.314  1.00  0.00           C  
ATOM   1227  O   LEU B   6     189.633 129.026  24.530  1.00  0.00           O  
ATOM   1228  CB  LEU B   6     191.143 130.533  26.458  1.00  0.00           C  
ATOM   1229  CG  LEU B   6     191.889 131.509  27.376  1.00  0.00           C  
ATOM   1230  CD1 LEU B   6     190.952 131.989  28.476  1.00  0.00           C  
ATOM   1231  CD2 LEU B   6     193.113 130.821  27.962  1.00  0.00           C  
ATOM   1232  H   LEU B   6     188.516 130.879  26.795  1.00  0.00           H  
ATOM   1233  HA  LEU B   6     190.614 132.074  25.056  1.00  0.00           H  
ATOM   1234 1HB  LEU B   6     190.594 129.838  27.091  1.00  0.00           H  
ATOM   1235 2HB  LEU B   6     191.889 129.969  25.898  1.00  0.00           H  
ATOM   1236  HG  LEU B   6     192.203 132.381  26.802  1.00  0.00           H  
ATOM   1237 1HD1 LEU B   6     191.482 132.684  29.129  1.00  0.00           H  
ATOM   1238 2HD1 LEU B   6     190.096 132.495  28.030  1.00  0.00           H  
ATOM   1239 3HD1 LEU B   6     190.608 131.136  29.059  1.00  0.00           H  
ATOM   1240 1HD2 LEU B   6     193.644 131.516  28.614  1.00  0.00           H  
ATOM   1241 2HD2 LEU B   6     192.800 129.950  28.538  1.00  0.00           H  
ATOM   1242 3HD2 LEU B   6     193.774 130.504  27.155  1.00  0.00           H  
ATOM   1243  N   SER B   7     189.973 130.712  23.088  1.00  0.00           N  
ATOM   1244  CA  SER B   7     189.656 129.898  21.921  1.00  0.00           C  
ATOM   1245  C   SER B   7     190.906 129.227  21.363  1.00  0.00           C  
ATOM   1246  O   SER B   7     191.998 129.790  21.421  1.00  0.00           O  
ATOM   1247  CB  SER B   7     189.008 130.751  20.848  1.00  0.00           C  
ATOM   1248  OG  SER B   7     188.778 130.006  19.684  1.00  0.00           O  
ATOM   1249  H   SER B   7     190.255 131.674  22.959  1.00  0.00           H  
ATOM   1250  HA  SER B   7     188.962 129.115  22.224  1.00  0.00           H  
ATOM   1251 1HB  SER B   7     188.064 131.149  21.221  1.00  0.00           H  
ATOM   1252 2HB  SER B   7     189.652 131.599  20.620  1.00  0.00           H  
ATOM   1253  HG  SER B   7     188.225 130.555  19.124  1.00  0.00           H  
ATOM   1254  N   ASN B   8     190.731 128.024  20.818  1.00  0.00           N  
ATOM   1255  CA  ASN B   8     191.817 127.296  20.175  1.00  0.00           C  
ATOM   1256  C   ASN B   8     193.023 127.180  21.097  1.00  0.00           C  
ATOM   1257  O   ASN B   8     194.147 127.495  20.705  1.00  0.00           O  
ATOM   1258  CB  ASN B   8     192.206 127.961  18.867  1.00  0.00           C  
ATOM   1259  CG  ASN B   8     191.093 127.946  17.857  1.00  0.00           C  
ATOM   1260  OD1 ASN B   8     190.470 126.905  17.618  1.00  0.00           O  
ATOM   1261  ND2 ASN B   8     190.830 129.080  17.260  1.00  0.00           N  
ATOM   1262  H   ASN B   8     189.813 127.604  20.850  1.00  0.00           H  
ATOM   1263  HA  ASN B   8     191.475 126.282  19.961  1.00  0.00           H  
ATOM   1264 1HB  ASN B   8     192.494 128.996  19.057  1.00  0.00           H  
ATOM   1265 2HB  ASN B   8     193.072 127.453  18.444  1.00  0.00           H  
ATOM   1266 1HD2 ASN B   8     190.099 129.130  16.579  1.00  0.00           H  
ATOM   1267 2HD2 ASN B   8     191.359 129.898  17.485  1.00  0.00           H  
ATOM   1268  N   VAL B   9     192.787 126.722  22.323  1.00  0.00           N  
ATOM   1269  CA  VAL B   9     193.841 126.688  23.331  1.00  0.00           C  
ATOM   1270  C   VAL B   9     194.213 125.256  23.689  1.00  0.00           C  
ATOM   1271  O   VAL B   9     193.347 124.423  23.954  1.00  0.00           O  
ATOM   1272  CB  VAL B   9     193.391 127.432  24.602  1.00  0.00           C  
ATOM   1273  CG1 VAL B   9     192.118 126.812  25.159  1.00  0.00           C  
ATOM   1274  CG2 VAL B   9     194.503 127.405  25.639  1.00  0.00           C  
ATOM   1275  H   VAL B   9     191.857 126.410  22.558  1.00  0.00           H  
ATOM   1276  HA  VAL B   9     194.726 127.180  22.924  1.00  0.00           H  
ATOM   1277  HB  VAL B   9     193.158 128.466  24.344  1.00  0.00           H  
ATOM   1278 1HG1 VAL B   9     191.814 127.350  26.057  1.00  0.00           H  
ATOM   1279 2HG1 VAL B   9     191.326 126.875  24.413  1.00  0.00           H  
ATOM   1280 3HG1 VAL B   9     192.301 125.767  25.408  1.00  0.00           H  
ATOM   1281 1HG2 VAL B   9     194.178 127.933  26.535  1.00  0.00           H  
ATOM   1282 2HG2 VAL B   9     194.739 126.371  25.893  1.00  0.00           H  
ATOM   1283 3HG2 VAL B   9     195.391 127.891  25.234  1.00  0.00           H  
ATOM   1284  N   ASP B  10     195.518 124.978  23.703  1.00  0.00           N  
ATOM   1285  CA  ASP B  10     196.034 123.650  24.013  1.00  0.00           C  
ATOM   1286  C   ASP B  10     195.992 123.377  25.510  1.00  0.00           C  
ATOM   1287  O   ASP B  10     195.812 124.298  26.307  1.00  0.00           O  
ATOM   1288  CB  ASP B  10     197.468 123.500  23.500  1.00  0.00           C  
ATOM   1289  CG  ASP B  10     197.899 122.045  23.362  1.00  0.00           C  
ATOM   1290  OD1 ASP B  10     197.144 121.184  23.747  1.00  0.00           O  
ATOM   1291  OD2 ASP B  10     198.978 121.810  22.874  1.00  0.00           O  
ATOM   1292  H   ASP B  10     196.175 125.718  23.496  1.00  0.00           H  
ATOM   1293  HA  ASP B  10     195.408 122.911  23.511  1.00  0.00           H  
ATOM   1294 1HB  ASP B  10     197.560 123.984  22.528  1.00  0.00           H  
ATOM   1295 2HB  ASP B  10     198.153 124.003  24.183  1.00  0.00           H  
ATOM   1296  N   GLU B  11     196.171 122.114  25.892  1.00  0.00           N  
ATOM   1297  CA  GLU B  11     196.106 121.725  27.296  1.00  0.00           C  
ATOM   1298  C   GLU B  11     197.236 122.360  28.096  1.00  0.00           C  
ATOM   1299  O   GLU B  11     197.024 122.818  29.218  1.00  0.00           O  
ATOM   1300  CB  GLU B  11     196.167 120.201  27.430  1.00  0.00           C  
ATOM   1301  CG  GLU B  11     196.148 119.695  28.865  1.00  0.00           C  
ATOM   1302  CD  GLU B  11     194.868 120.019  29.582  1.00  0.00           C  
ATOM   1303  OE1 GLU B  11     193.874 120.215  28.924  1.00  0.00           O  
ATOM   1304  OE2 GLU B  11     194.883 120.071  30.789  1.00  0.00           O  
ATOM   1305  H   GLU B  11     196.349 121.409  25.193  1.00  0.00           H  
ATOM   1306  HA  GLU B  11     195.160 122.075  27.709  1.00  0.00           H  
ATOM   1307 1HB  GLU B  11     195.320 119.756  26.907  1.00  0.00           H  
ATOM   1308 2HB  GLU B  11     197.077 119.830  26.956  1.00  0.00           H  
ATOM   1309 1HG  GLU B  11     196.285 118.614  28.859  1.00  0.00           H  
ATOM   1310 2HG  GLU B  11     196.983 120.137  29.406  1.00  0.00           H  
ATOM   1311  N   SER B  12     198.432 122.391  27.518  1.00  0.00           N  
ATOM   1312  CA  SER B  12     199.573 123.006  28.186  1.00  0.00           C  
ATOM   1313  C   SER B  12     199.331 124.488  28.436  1.00  0.00           C  
ATOM   1314  O   SER B  12     199.678 125.020  29.490  1.00  0.00           O  
ATOM   1315  CB  SER B  12     200.827 122.822  27.354  1.00  0.00           C  
ATOM   1316  OG  SER B  12     200.726 123.507  26.136  1.00  0.00           O  
ATOM   1317  H   SER B  12     198.551 121.998  26.595  1.00  0.00           H  
ATOM   1318  HA  SER B  12     199.712 122.517  29.151  1.00  0.00           H  
ATOM   1319 1HB  SER B  12     201.690 123.189  27.909  1.00  0.00           H  
ATOM   1320 2HB  SER B  12     200.986 121.761  27.165  1.00  0.00           H  
ATOM   1321  HG  SER B  12     201.550 123.344  25.671  1.00  0.00           H  
ATOM   1322  N   ALA B  13     198.724 125.145  27.456  1.00  0.00           N  
ATOM   1323  CA  ALA B  13     198.353 126.549  27.581  1.00  0.00           C  
ATOM   1324  C   ALA B  13     197.251 126.738  28.617  1.00  0.00           C  
ATOM   1325  O   ALA B  13     197.271 127.702  29.382  1.00  0.00           O  
ATOM   1326  CB  ALA B  13     197.912 127.103  26.234  1.00  0.00           C  
ATOM   1327  H   ALA B  13     198.508 124.653  26.600  1.00  0.00           H  
ATOM   1328  HA  ALA B  13     199.227 127.109  27.914  1.00  0.00           H  
ATOM   1329 1HB  ALA B  13     197.639 128.153  26.344  1.00  0.00           H  
ATOM   1330 2HB  ALA B  13     198.731 127.015  25.519  1.00  0.00           H  
ATOM   1331 3HB  ALA B  13     197.053 126.541  25.873  1.00  0.00           H  
ATOM   1332  N   ARG B  14     196.294 125.809  28.645  1.00  0.00           N  
ATOM   1333  CA  ARG B  14     195.211 125.866  29.620  1.00  0.00           C  
ATOM   1334  C   ARG B  14     195.747 125.762  31.043  1.00  0.00           C  
ATOM   1335  O   ARG B  14     195.264 126.453  31.940  1.00  0.00           O  
ATOM   1336  CB  ARG B  14     194.211 124.746  29.375  1.00  0.00           C  
ATOM   1337  CG  ARG B  14     193.249 124.988  28.222  1.00  0.00           C  
ATOM   1338  CD  ARG B  14     192.129 124.013  28.227  1.00  0.00           C  
ATOM   1339  NE  ARG B  14     192.595 122.652  28.012  1.00  0.00           N  
ATOM   1340  CZ  ARG B  14     192.765 122.084  26.802  1.00  0.00           C  
ATOM   1341  NH1 ARG B  14     192.504 122.769  25.711  1.00  0.00           N  
ATOM   1342  NH2 ARG B  14     193.193 120.837  26.712  1.00  0.00           N  
ATOM   1343  H   ARG B  14     196.318 125.051  27.979  1.00  0.00           H  
ATOM   1344  HA  ARG B  14     194.705 126.826  29.520  1.00  0.00           H  
ATOM   1345 1HB  ARG B  14     194.745 123.820  29.168  1.00  0.00           H  
ATOM   1346 2HB  ARG B  14     193.615 124.587  30.273  1.00  0.00           H  
ATOM   1347 1HG  ARG B  14     192.830 125.992  28.303  1.00  0.00           H  
ATOM   1348 2HG  ARG B  14     193.783 124.893  27.276  1.00  0.00           H  
ATOM   1349 1HD  ARG B  14     191.618 124.050  29.188  1.00  0.00           H  
ATOM   1350 2HD  ARG B  14     191.427 124.262  27.433  1.00  0.00           H  
ATOM   1351  HE  ARG B  14     192.806 122.093  28.828  1.00  0.00           H  
ATOM   1352 1HH1 ARG B  14     192.176 123.722  25.780  1.00  0.00           H  
ATOM   1353 2HH1 ARG B  14     192.631 122.343  24.805  1.00  0.00           H  
ATOM   1354 1HH2 ARG B  14     193.394 120.309  27.551  1.00  0.00           H  
ATOM   1355 2HH2 ARG B  14     193.321 120.411  25.806  1.00  0.00           H  
ATOM   1356  N   GLN B  15     196.738 124.898  31.242  1.00  0.00           N  
ATOM   1357  CA  GLN B  15     197.321 124.686  32.561  1.00  0.00           C  
ATOM   1358  C   GLN B  15     198.047 125.933  33.049  1.00  0.00           C  
ATOM   1359  O   GLN B  15     197.952 126.291  34.224  1.00  0.00           O  
ATOM   1360  CB  GLN B  15     198.285 123.497  32.537  1.00  0.00           C  
ATOM   1361  CG  GLN B  15     197.607 122.150  32.357  1.00  0.00           C  
ATOM   1362  CD  GLN B  15     198.602 121.021  32.165  1.00  0.00           C  
ATOM   1363  OE1 GLN B  15     199.817 121.235  32.196  1.00  0.00           O  
ATOM   1364  NE2 GLN B  15     198.093 119.811  31.966  1.00  0.00           N  
ATOM   1365  H   GLN B  15     197.095 124.370  30.458  1.00  0.00           H  
ATOM   1366  HA  GLN B  15     196.516 124.472  33.264  1.00  0.00           H  
ATOM   1367 1HB  GLN B  15     199.001 123.625  31.725  1.00  0.00           H  
ATOM   1368 2HB  GLN B  15     198.850 123.467  33.469  1.00  0.00           H  
ATOM   1369 1HG  GLN B  15     197.011 121.933  33.244  1.00  0.00           H  
ATOM   1370 2HG  GLN B  15     196.965 122.193  31.477  1.00  0.00           H  
ATOM   1371 1HE2 GLN B  15     198.701 119.027  31.833  1.00  0.00           H  
ATOM   1372 2HE2 GLN B  15     197.101 119.682  31.949  1.00  0.00           H  
ATOM   1373  N   LEU B  16     198.768 126.594  32.148  1.00  0.00           N  
ATOM   1374  CA  LEU B  16     199.395 127.871  32.464  1.00  0.00           C  
ATOM   1375  C   LEU B  16     198.350 128.948  32.725  1.00  0.00           C  
ATOM   1376  O   LEU B  16     198.510 129.782  33.618  1.00  0.00           O  
ATOM   1377  CB  LEU B  16     200.314 128.309  31.317  1.00  0.00           C  
ATOM   1378  CG  LEU B  16     201.494 127.376  31.017  1.00  0.00           C  
ATOM   1379  CD1 LEU B  16     202.194 127.835  29.745  1.00  0.00           C  
ATOM   1380  CD2 LEU B  16     202.452 127.373  32.199  1.00  0.00           C  
ATOM   1381  H   LEU B  16     198.881 126.204  31.223  1.00  0.00           H  
ATOM   1382  HA  LEU B  16     199.996 127.747  33.365  1.00  0.00           H  
ATOM   1383 1HB  LEU B  16     199.720 128.393  30.409  1.00  0.00           H  
ATOM   1384 2HB  LEU B  16     200.721 129.292  31.553  1.00  0.00           H  
ATOM   1385  HG  LEU B  16     201.124 126.364  30.848  1.00  0.00           H  
ATOM   1386 1HD1 LEU B  16     203.033 127.171  29.532  1.00  0.00           H  
ATOM   1387 2HD1 LEU B  16     201.491 127.808  28.913  1.00  0.00           H  
ATOM   1388 3HD1 LEU B  16     202.561 128.852  29.879  1.00  0.00           H  
ATOM   1389 1HD2 LEU B  16     203.291 126.709  31.986  1.00  0.00           H  
ATOM   1390 2HD2 LEU B  16     202.824 128.384  32.368  1.00  0.00           H  
ATOM   1391 3HD2 LEU B  16     201.930 127.024  33.090  1.00  0.00           H  
ATOM   1392  N   ALA B  17     197.279 128.918  31.941  1.00  0.00           N  
ATOM   1393  CA  ALA B  17     196.205 129.896  32.061  1.00  0.00           C  
ATOM   1394  C   ALA B  17     195.558 129.838  33.440  1.00  0.00           C  
ATOM   1395  O   ALA B  17     195.347 130.867  34.081  1.00  0.00           O  
ATOM   1396  CB  ALA B  17     195.161 129.674  30.977  1.00  0.00           C  
ATOM   1397  H   ALA B  17     197.208 128.196  31.236  1.00  0.00           H  
ATOM   1398  HA  ALA B  17     196.627 130.892  31.926  1.00  0.00           H  
ATOM   1399 1HB  ALA B  17     194.366 130.413  31.081  1.00  0.00           H  
ATOM   1400 2HB  ALA B  17     195.626 129.776  29.997  1.00  0.00           H  
ATOM   1401 3HB  ALA B  17     194.741 128.674  31.077  1.00  0.00           H  
ATOM   1402  N   GLU B  18     195.254 128.625  33.887  1.00  0.00           N  
ATOM   1403  CA  GLU B  18     194.539 128.407  35.139  1.00  0.00           C  
ATOM   1404  C   GLU B  18     195.416 128.740  36.339  1.00  0.00           C  
ATOM   1405  O   GLU B  18     194.962 129.377  37.289  1.00  0.00           O  
ATOM   1406  CB  GLU B  18     194.057 126.958  35.233  1.00  0.00           C  
ATOM   1407  CG  GLU B  18     192.910 126.614  34.293  1.00  0.00           C  
ATOM   1408  CD  GLU B  18     192.176 125.367  34.697  1.00  0.00           C  
ATOM   1409  OE1 GLU B  18     192.687 124.636  35.512  1.00  0.00           O  
ATOM   1410  OE2 GLU B  18     191.100 125.144  34.193  1.00  0.00           O  
ATOM   1411  H   GLU B  18     195.528 127.818  33.344  1.00  0.00           H  
ATOM   1412  HA  GLU B  18     193.671 129.067  35.160  1.00  0.00           H  
ATOM   1413 1HB  GLU B  18     194.885 126.285  35.011  1.00  0.00           H  
ATOM   1414 2HB  GLU B  18     193.729 126.749  36.251  1.00  0.00           H  
ATOM   1415 1HG  GLU B  18     192.207 127.447  34.275  1.00  0.00           H  
ATOM   1416 2HG  GLU B  18     193.306 126.487  33.286  1.00  0.00           H  
ATOM   1417  N   GLU B  19     196.672 128.306  36.289  1.00  0.00           N  
ATOM   1418  CA  GLU B  19     197.598 128.490  37.399  1.00  0.00           C  
ATOM   1419  C   GLU B  19     197.758 129.965  37.745  1.00  0.00           C  
ATOM   1420  O   GLU B  19     197.716 130.342  38.915  1.00  0.00           O  
ATOM   1421  CB  GLU B  19     198.962 127.884  37.060  1.00  0.00           C  
ATOM   1422  CG  GLU B  19     199.990 127.986  38.178  1.00  0.00           C  
ATOM   1423  CD  GLU B  19     201.306 127.353  37.822  1.00  0.00           C  
ATOM   1424  OE1 GLU B  19     201.420 126.833  36.738  1.00  0.00           O  
ATOM   1425  OE2 GLU B  19     202.200 127.389  38.636  1.00  0.00           O  
ATOM   1426  H   GLU B  19     196.994 127.830  35.459  1.00  0.00           H  
ATOM   1427  HA  GLU B  19     197.196 127.979  38.275  1.00  0.00           H  
ATOM   1428 1HB  GLU B  19     198.841 126.830  36.813  1.00  0.00           H  
ATOM   1429 2HB  GLU B  19     199.373 128.381  36.182  1.00  0.00           H  
ATOM   1430 1HG  GLU B  19     200.157 129.038  38.409  1.00  0.00           H  
ATOM   1431 2HG  GLU B  19     199.591 127.506  39.070  1.00  0.00           H  
ATOM   1432  N   LEU B  20     197.951 130.791  36.721  1.00  0.00           N  
ATOM   1433  CA  LEU B  20     198.149 132.223  36.912  1.00  0.00           C  
ATOM   1434  C   LEU B  20     196.962 132.855  37.625  1.00  0.00           C  
ATOM   1435  O   LEU B  20     197.134 133.600  38.590  1.00  0.00           O  
ATOM   1436  CB  LEU B  20     198.366 132.913  35.559  1.00  0.00           C  
ATOM   1437  CG  LEU B  20     198.708 134.407  35.621  1.00  0.00           C  
ATOM   1438  CD1 LEU B  20     199.464 134.808  34.361  1.00  0.00           C  
ATOM   1439  CD2 LEU B  20     197.427 135.215  35.770  1.00  0.00           C  
ATOM   1440  H   LEU B  20     197.971 130.418  35.783  1.00  0.00           H  
ATOM   1441  HA  LEU B  20     199.028 132.370  37.540  1.00  0.00           H  
ATOM   1442 1HB  LEU B  20     199.178 132.408  35.038  1.00  0.00           H  
ATOM   1443 2HB  LEU B  20     197.459 132.805  34.964  1.00  0.00           H  
ATOM   1444  HG  LEU B  20     199.358 134.596  36.475  1.00  0.00           H  
ATOM   1445 1HD1 LEU B  20     199.707 135.870  34.405  1.00  0.00           H  
ATOM   1446 2HD1 LEU B  20     200.384 134.229  34.290  1.00  0.00           H  
ATOM   1447 3HD1 LEU B  20     198.843 134.614  33.487  1.00  0.00           H  
ATOM   1448 1HD2 LEU B  20     197.670 136.277  35.815  1.00  0.00           H  
ATOM   1449 2HD2 LEU B  20     196.776 135.027  34.916  1.00  0.00           H  
ATOM   1450 3HD2 LEU B  20     196.916 134.921  36.687  1.00  0.00           H  
ATOM   1451  N   VAL B  21     195.757 132.553  37.149  1.00  0.00           N  
ATOM   1452  CA  VAL B  21     194.548 133.108  37.743  1.00  0.00           C  
ATOM   1453  C   VAL B  21     194.335 132.582  39.158  1.00  0.00           C  
ATOM   1454  O   VAL B  21     193.955 133.338  40.050  1.00  0.00           O  
ATOM   1455  CB  VAL B  21     193.321 132.759  36.879  1.00  0.00           C  
ATOM   1456  CG1 VAL B  21     192.038 133.174  37.584  1.00  0.00           C  
ATOM   1457  CG2 VAL B  21     193.434 133.436  35.522  1.00  0.00           C  
ATOM   1458  H   VAL B  21     195.681 131.930  36.359  1.00  0.00           H  
ATOM   1459  HA  VAL B  21     194.648 134.194  37.785  1.00  0.00           H  
ATOM   1460  HB  VAL B  21     193.279 131.678  36.745  1.00  0.00           H  
ATOM   1461 1HG1 VAL B  21     191.181 132.920  36.959  1.00  0.00           H  
ATOM   1462 2HG1 VAL B  21     191.960 132.650  38.536  1.00  0.00           H  
ATOM   1463 3HG1 VAL B  21     192.051 134.250  37.760  1.00  0.00           H  
ATOM   1464 1HG2 VAL B  21     192.564 133.185  34.916  1.00  0.00           H  
ATOM   1465 2HG2 VAL B  21     193.483 134.517  35.657  1.00  0.00           H  
ATOM   1466 3HG2 VAL B  21     194.338 133.093  35.018  1.00  0.00           H  
ATOM   1467  N   ARG B  22     194.600 131.292  39.366  1.00  0.00           N  
ATOM   1468  CA  ARG B  22     194.456 130.694  40.687  1.00  0.00           C  
ATOM   1469  C   ARG B  22     195.355 131.387  41.705  1.00  0.00           C  
ATOM   1470  O   ARG B  22     194.955 131.595  42.851  1.00  0.00           O  
ATOM   1471  CB  ARG B  22     194.794 129.211  40.643  1.00  0.00           C  
ATOM   1472  CG  ARG B  22     193.754 128.339  39.957  1.00  0.00           C  
ATOM   1473  CD  ARG B  22     194.201 126.926  39.859  1.00  0.00           C  
ATOM   1474  NE  ARG B  22     193.365 126.154  38.954  1.00  0.00           N  
ATOM   1475  CZ  ARG B  22     192.196 125.577  39.296  1.00  0.00           C  
ATOM   1476  NH1 ARG B  22     191.741 125.693  40.524  1.00  0.00           N  
ATOM   1477  NH2 ARG B  22     191.508 124.894  38.398  1.00  0.00           N  
ATOM   1478  H   ARG B  22     194.918 130.719  38.597  1.00  0.00           H  
ATOM   1479  HA  ARG B  22     193.420 130.806  41.006  1.00  0.00           H  
ATOM   1480 1HB  ARG B  22     195.739 129.069  40.121  1.00  0.00           H  
ATOM   1481 2HB  ARG B  22     194.921 128.836  41.658  1.00  0.00           H  
ATOM   1482 1HG  ARG B  22     192.824 128.366  40.526  1.00  0.00           H  
ATOM   1483 2HG  ARG B  22     193.574 128.712  38.948  1.00  0.00           H  
ATOM   1484 1HD  ARG B  22     195.225 126.893  39.488  1.00  0.00           H  
ATOM   1485 2HD  ARG B  22     194.157 126.461  40.843  1.00  0.00           H  
ATOM   1486  HE  ARG B  22     193.682 126.043  38.000  1.00  0.00           H  
ATOM   1487 1HH1 ARG B  22     192.267 126.215  41.210  1.00  0.00           H  
ATOM   1488 2HH1 ARG B  22     190.865 125.261  40.780  1.00  0.00           H  
ATOM   1489 1HH2 ARG B  22     191.859 124.805  37.454  1.00  0.00           H  
ATOM   1490 2HH2 ARG B  22     190.633 124.462  38.654  1.00  0.00           H  
ATOM   1491  N   GLU B  23     196.567 131.741  41.284  1.00  0.00           N  
ATOM   1492  CA  GLU B  23     197.511 132.415  42.167  1.00  0.00           C  
ATOM   1493  C   GLU B  23     197.003 133.795  42.567  1.00  0.00           C  
ATOM   1494  O   GLU B  23     197.137 134.201  43.720  1.00  0.00           O  
ATOM   1495  CB  GLU B  23     198.877 132.540  41.490  1.00  0.00           C  
ATOM   1496  CG  GLU B  23     199.952 133.182  42.355  1.00  0.00           C  
ATOM   1497  CD  GLU B  23     200.285 132.369  43.575  1.00  0.00           C  
ATOM   1498  OE1 GLU B  23     199.977 131.201  43.589  1.00  0.00           O  
ATOM   1499  OE2 GLU B  23     200.848 132.916  44.494  1.00  0.00           O  
ATOM   1500  H   GLU B  23     196.842 131.533  40.334  1.00  0.00           H  
ATOM   1501  HA  GLU B  23     197.630 131.815  43.070  1.00  0.00           H  
ATOM   1502 1HB  GLU B  23     199.231 131.550  41.198  1.00  0.00           H  
ATOM   1503 2HB  GLU B  23     198.780 133.134  40.581  1.00  0.00           H  
ATOM   1504 1HG  GLU B  23     200.856 133.310  41.760  1.00  0.00           H  
ATOM   1505 2HG  GLU B  23     199.612 134.170  42.664  1.00  0.00           H  
ATOM   1506  N   ILE B  24     196.408 134.504  41.611  1.00  0.00           N  
ATOM   1507  CA  ILE B  24     195.848 135.822  41.885  1.00  0.00           C  
ATOM   1508  C   ILE B  24     194.640 135.727  42.806  1.00  0.00           C  
ATOM   1509  O   ILE B  24     194.541 136.459  43.791  1.00  0.00           O  
ATOM   1510  CB  ILE B  24     195.443 136.529  40.578  1.00  0.00           C  
ATOM   1511  CG1 ILE B  24     196.683 136.849  39.738  1.00  0.00           C  
ATOM   1512  CG2 ILE B  24     194.659 137.797  40.881  1.00  0.00           C  
ATOM   1513  CD1 ILE B  24     196.367 137.290  38.327  1.00  0.00           C  
ATOM   1514  H   ILE B  24     196.332 134.118  40.679  1.00  0.00           H  
ATOM   1515  HA  ILE B  24     196.610 136.426  42.377  1.00  0.00           H  
ATOM   1516  HB  ILE B  24     194.822 135.862  39.982  1.00  0.00           H  
ATOM   1517 1HG1 ILE B  24     197.256 137.639  40.223  1.00  0.00           H  
ATOM   1518 2HG1 ILE B  24     197.323 135.968  39.684  1.00  0.00           H  
ATOM   1519 1HG2 ILE B  24     194.382 138.284  39.946  1.00  0.00           H  
ATOM   1520 2HG2 ILE B  24     193.759 137.543  41.439  1.00  0.00           H  
ATOM   1521 3HG2 ILE B  24     195.276 138.473  41.474  1.00  0.00           H  
ATOM   1522 1HD1 ILE B  24     197.295 137.498  37.795  1.00  0.00           H  
ATOM   1523 2HD1 ILE B  24     195.822 136.498  37.812  1.00  0.00           H  
ATOM   1524 3HD1 ILE B  24     195.756 138.191  38.356  1.00  0.00           H  
ATOM   1525  N   SER B  25     193.727 134.820  42.478  1.00  0.00           N  
ATOM   1526  CA  SER B  25     192.475 134.675  43.213  1.00  0.00           C  
ATOM   1527  C   SER B  25     192.730 134.277  44.661  1.00  0.00           C  
ATOM   1528  O   SER B  25     191.987 134.674  45.558  1.00  0.00           O  
ATOM   1529  CB  SER B  25     191.592 133.641  42.543  1.00  0.00           C  
ATOM   1530  OG  SER B  25     192.143 132.358  42.661  1.00  0.00           O  
ATOM   1531  H   SER B  25     193.899 134.212  41.690  1.00  0.00           H  
ATOM   1532  HA  SER B  25     191.958 135.635  43.207  1.00  0.00           H  
ATOM   1533 1HB  SER B  25     190.602 133.658  42.997  1.00  0.00           H  
ATOM   1534 2HB  SER B  25     191.473 133.892  41.490  1.00  0.00           H  
ATOM   1535  HG  SER B  25     191.530 131.765  42.219  1.00  0.00           H  
ATOM   1536  N   LYS B  26     193.773 133.485  44.884  1.00  0.00           N  
ATOM   1537  CA  LYS B  26     194.175 133.120  46.238  1.00  0.00           C  
ATOM   1538  C   LYS B  26     194.580 134.349  47.042  1.00  0.00           C  
ATOM   1539  O   LYS B  26     194.161 134.515  48.188  1.00  0.00           O  
ATOM   1540  CB  LYS B  26     195.326 132.113  46.202  1.00  0.00           C  
ATOM   1541  CG  LYS B  26     195.791 131.641  47.573  1.00  0.00           C  
ATOM   1542  CD  LYS B  26     196.891 130.596  47.453  1.00  0.00           C  
ATOM   1543  CE  LYS B  26     197.381 130.147  48.822  1.00  0.00           C  
ATOM   1544  NZ  LYS B  26     198.457 129.125  48.720  1.00  0.00           N  
ATOM   1545  H   LYS B  26     194.300 133.127  44.101  1.00  0.00           H  
ATOM   1546  HA  LYS B  26     193.324 132.659  46.740  1.00  0.00           H  
ATOM   1547 1HB  LYS B  26     195.023 131.235  45.630  1.00  0.00           H  
ATOM   1548 2HB  LYS B  26     196.181 132.556  45.692  1.00  0.00           H  
ATOM   1549 1HG  LYS B  26     196.169 132.491  48.142  1.00  0.00           H  
ATOM   1550 2HG  LYS B  26     194.950 131.209  48.114  1.00  0.00           H  
ATOM   1551 1HD  LYS B  26     196.513 129.730  46.909  1.00  0.00           H  
ATOM   1552 2HD  LYS B  26     197.731 131.014  46.897  1.00  0.00           H  
ATOM   1553 1HE  LYS B  26     197.763 131.007  49.371  1.00  0.00           H  
ATOM   1554 2HE  LYS B  26     196.549 129.725  49.385  1.00  0.00           H  
ATOM   1555 1HZ  LYS B  26     198.753 128.854  49.647  1.00  0.00           H  
ATOM   1556 2HZ  LYS B  26     198.108 128.315  48.228  1.00  0.00           H  
ATOM   1557 3HZ  LYS B  26     199.243 129.512  48.216  1.00  0.00           H  
ATOM   1558  N   LYS B  27     195.397 135.207  46.440  1.00  0.00           N  
ATOM   1559  CA  LYS B  27     195.844 136.428  47.100  1.00  0.00           C  
ATOM   1560  C   LYS B  27     194.700 137.422  47.254  1.00  0.00           C  
ATOM   1561  O   LYS B  27     194.594 138.102  48.275  1.00  0.00           O  
ATOM   1562  CB  LYS B  27     196.995 137.068  46.322  1.00  0.00           C  
ATOM   1563  CG  LYS B  27     198.301 136.286  46.375  1.00  0.00           C  
ATOM   1564  CD  LYS B  27     199.385 136.965  45.551  1.00  0.00           C  
ATOM   1565  CE  LYS B  27     200.687 136.180  45.594  1.00  0.00           C  
ATOM   1566  NZ  LYS B  27     201.745 136.810  44.759  1.00  0.00           N  
ATOM   1567  H   LYS B  27     195.728 135.004  45.508  1.00  0.00           H  
ATOM   1568  HA  LYS B  27     196.199 136.172  48.099  1.00  0.00           H  
ATOM   1569 1HB  LYS B  27     196.711 137.174  45.275  1.00  0.00           H  
ATOM   1570 2HB  LYS B  27     197.187 138.067  46.712  1.00  0.00           H  
ATOM   1571 1HG  LYS B  27     198.638 136.210  47.410  1.00  0.00           H  
ATOM   1572 2HG  LYS B  27     198.139 135.280  45.990  1.00  0.00           H  
ATOM   1573 1HD  LYS B  27     199.055 137.049  44.514  1.00  0.00           H  
ATOM   1574 2HD  LYS B  27     199.563 137.967  45.939  1.00  0.00           H  
ATOM   1575 1HE  LYS B  27     201.041 136.119  46.622  1.00  0.00           H  
ATOM   1576 2HE  LYS B  27     200.514 135.166  45.233  1.00  0.00           H  
ATOM   1577 1HZ  LYS B  27     202.591 136.260  44.814  1.00  0.00           H  
ATOM   1578 2HZ  LYS B  27     201.435 136.855  43.798  1.00  0.00           H  
ATOM   1579 3HZ  LYS B  27     201.929 137.744  45.097  1.00  0.00           H  
ATOM   1580  N   GLU B  28     193.846 137.507  46.238  1.00  0.00           N  
ATOM   1581  CA  GLU B  28     192.729 138.444  46.254  1.00  0.00           C  
ATOM   1582  C   GLU B  28     191.616 137.959  47.172  1.00  0.00           C  
ATOM   1583  O   GLU B  28     190.900 138.764  47.769  1.00  0.00           O  
ATOM   1584  CB  GLU B  28     192.185 138.648  44.838  1.00  0.00           C  
ATOM   1585  CG  GLU B  28     193.133 139.377  43.898  1.00  0.00           C  
ATOM   1586  CD  GLU B  28     193.350 140.814  44.283  1.00  0.00           C  
ATOM   1587  OE1 GLU B  28     192.386 141.489  44.551  1.00  0.00           O  
ATOM   1588  OE2 GLU B  28     194.482 141.237  44.310  1.00  0.00           O  
ATOM   1589  H   GLU B  28     193.984 136.923  45.427  1.00  0.00           H  
ATOM   1590  HA  GLU B  28     193.086 139.403  46.631  1.00  0.00           H  
ATOM   1591 1HB  GLU B  28     191.953 137.680  44.395  1.00  0.00           H  
ATOM   1592 2HB  GLU B  28     191.256 139.218  44.885  1.00  0.00           H  
ATOM   1593 1HG  GLU B  28     194.095 138.864  43.899  1.00  0.00           H  
ATOM   1594 2HG  GLU B  28     192.731 139.333  42.887  1.00  0.00           H  
ATOM   1595  N   GLY B  29     191.469 136.643  47.284  1.00  0.00           N  
ATOM   1596  CA  GLY B  29     190.432 136.055  48.124  1.00  0.00           C  
ATOM   1597  C   GLY B  29     189.115 135.930  47.367  1.00  0.00           C  
ATOM   1598  O   GLY B  29     188.041 136.047  47.956  1.00  0.00           O  
ATOM   1599  H   GLY B  29     192.090 136.030  46.775  1.00  0.00           H  
ATOM   1600 1HA  GLY B  29     190.754 135.070  48.465  1.00  0.00           H  
ATOM   1601 2HA  GLY B  29     190.288 136.670  49.011  1.00  0.00           H  
ATOM   1602  N   THR B  30     189.207 135.702  46.060  1.00  0.00           N  
ATOM   1603  CA  THR B  30     188.025 135.616  45.211  1.00  0.00           C  
ATOM   1604  C   THR B  30     187.730 134.172  44.825  1.00  0.00           C  
ATOM   1605  O   THR B  30     188.576 133.290  44.968  1.00  0.00           O  
ATOM   1606  CB  THR B  30     188.192 136.468  43.939  1.00  0.00           C  
ATOM   1607  OG1 THR B  30     189.294 135.970  43.169  1.00  0.00           O  
ATOM   1608  CG2 THR B  30     188.448 137.923  44.302  1.00  0.00           C  
ATOM   1609  H   THR B  30     190.122 135.591  45.644  1.00  0.00           H  
ATOM   1610  HA  THR B  30     187.170 135.997  45.769  1.00  0.00           H  
ATOM   1611  HB  THR B  30     187.287 136.403  43.337  1.00  0.00           H  
ATOM   1612  HG1 THR B  30     189.200 136.254  42.256  1.00  0.00           H  
ATOM   1613 1HG2 THR B  30     188.563 138.510  43.391  1.00  0.00           H  
ATOM   1614 2HG2 THR B  30     187.607 138.307  44.878  1.00  0.00           H  
ATOM   1615 3HG2 THR B  30     189.358 137.995  44.897  1.00  0.00           H  
ATOM   1616  N   GLU B  31     186.521 133.942  44.321  1.00  0.00           N  
ATOM   1617  CA  GLU B  31     186.122 132.633  43.818  1.00  0.00           C  
ATOM   1618  C   GLU B  31     186.229 132.570  42.300  1.00  0.00           C  
ATOM   1619  O   GLU B  31     185.778 133.477  41.600  1.00  0.00           O  
ATOM   1620  CB  GLU B  31     184.690 132.309  44.252  1.00  0.00           C  
ATOM   1621  CG  GLU B  31     184.178 130.958  43.772  1.00  0.00           C  
ATOM   1622  CD  GLU B  31     182.748 130.706  44.155  1.00  0.00           C  
ATOM   1623  OE1 GLU B  31     182.136 131.587  44.708  1.00  0.00           O  
ATOM   1624  OE2 GLU B  31     182.265 129.628  43.894  1.00  0.00           O  
ATOM   1625  H   GLU B  31     185.863 134.707  44.268  1.00  0.00           H  
ATOM   1626  HA  GLU B  31     186.793 131.883  44.238  1.00  0.00           H  
ATOM   1627 1HB  GLU B  31     184.629 132.321  45.340  1.00  0.00           H  
ATOM   1628 2HB  GLU B  31     184.014 133.077  43.877  1.00  0.00           H  
ATOM   1629 1HG  GLU B  31     184.265 130.915  42.686  1.00  0.00           H  
ATOM   1630 2HG  GLU B  31     184.806 130.174  44.189  1.00  0.00           H  
ATOM   1631  N   VAL B  32     186.836 131.502  41.791  1.00  0.00           N  
ATOM   1632  CA  VAL B  32     186.951 131.326  40.347  1.00  0.00           C  
ATOM   1633  C   VAL B  32     186.437 129.959  39.917  1.00  0.00           C  
ATOM   1634  O   VAL B  32     186.811 128.931  40.482  1.00  0.00           O  
ATOM   1635  CB  VAL B  32     188.417 131.483  39.904  1.00  0.00           C  
ATOM   1636  CG1 VAL B  32     188.532 131.367  38.392  1.00  0.00           C  
ATOM   1637  CG2 VAL B  32     188.964 132.818  40.386  1.00  0.00           C  
ATOM   1638  H   VAL B  32     187.231 130.809  42.412  1.00  0.00           H  
ATOM   1639  HA  VAL B  32     186.350 132.095  39.858  1.00  0.00           H  
ATOM   1640  HB  VAL B  32     189.006 130.672  40.334  1.00  0.00           H  
ATOM   1641 1HG1 VAL B  32     189.576 131.480  38.096  1.00  0.00           H  
ATOM   1642 2HG1 VAL B  32     188.169 130.390  38.073  1.00  0.00           H  
ATOM   1643 3HG1 VAL B  32     187.936 132.148  37.921  1.00  0.00           H  
ATOM   1644 1HG2 VAL B  32     190.002 132.922  40.070  1.00  0.00           H  
ATOM   1645 2HG2 VAL B  32     188.372 133.629  39.961  1.00  0.00           H  
ATOM   1646 3HG2 VAL B  32     188.910 132.862  41.474  1.00  0.00           H  
ATOM   1647  N   ARG B  33     185.589 129.960  38.895  1.00  0.00           N  
ATOM   1648  CA  ARG B  33     185.070 128.735  38.300  1.00  0.00           C  
ATOM   1649  C   ARG B  33     185.837 128.367  37.036  1.00  0.00           C  
ATOM   1650  O   ARG B  33     185.970 129.186  36.126  1.00  0.00           O  
ATOM   1651  CB  ARG B  33     183.593 128.884  37.968  1.00  0.00           C  
ATOM   1652  CG  ARG B  33     182.937 127.640  37.392  1.00  0.00           C  
ATOM   1653  CD  ARG B  33     181.499 127.862  37.099  1.00  0.00           C  
ATOM   1654  NE  ARG B  33     181.307 128.778  35.986  1.00  0.00           N  
ATOM   1655  CZ  ARG B  33     181.279 128.412  34.691  1.00  0.00           C  
ATOM   1656  NH1 ARG B  33     181.433 127.150  34.360  1.00  0.00           N  
ATOM   1657  NH2 ARG B  33     181.099 129.324  33.749  1.00  0.00           N  
ATOM   1658  H   ARG B  33     185.307 130.848  38.502  1.00  0.00           H  
ATOM   1659  HA  ARG B  33     185.184 127.924  39.022  1.00  0.00           H  
ATOM   1660 1HB  ARG B  33     183.045 129.159  38.867  1.00  0.00           H  
ATOM   1661 2HB  ARG B  33     183.462 129.691  37.247  1.00  0.00           H  
ATOM   1662 1HG  ARG B  33     183.437 127.362  36.463  1.00  0.00           H  
ATOM   1663 2HG  ARG B  33     183.019 126.819  38.107  1.00  0.00           H  
ATOM   1664 1HD  ARG B  33     181.029 126.913  36.843  1.00  0.00           H  
ATOM   1665 2HD  ARG B  33     181.010 128.284  37.976  1.00  0.00           H  
ATOM   1666  HE  ARG B  33     181.185 129.760  36.202  1.00  0.00           H  
ATOM   1667 1HH1 ARG B  33     181.572 126.453  35.079  1.00  0.00           H  
ATOM   1668 2HH1 ARG B  33     181.413 126.876  33.388  1.00  0.00           H  
ATOM   1669 1HH2 ARG B  33     180.981 130.295  34.004  1.00  0.00           H  
ATOM   1670 2HH2 ARG B  33     181.079 129.050  32.779  1.00  0.00           H  
ATOM   1671  N   PHE B  34     186.336 127.138  36.980  1.00  0.00           N  
ATOM   1672  CA  PHE B  34     187.074 126.668  35.814  1.00  0.00           C  
ATOM   1673  C   PHE B  34     186.318 125.558  35.093  1.00  0.00           C  
ATOM   1674  O   PHE B  34     185.815 124.628  35.724  1.00  0.00           O  
ATOM   1675  CB  PHE B  34     188.458 126.165  36.226  1.00  0.00           C  
ATOM   1676  CG  PHE B  34     189.328 127.222  36.844  1.00  0.00           C  
ATOM   1677  CD1 PHE B  34     189.284 127.468  38.208  1.00  0.00           C  
ATOM   1678  CD2 PHE B  34     190.192 127.974  36.062  1.00  0.00           C  
ATOM   1679  CE1 PHE B  34     190.084 128.440  38.777  1.00  0.00           C  
ATOM   1680  CE2 PHE B  34     190.993 128.947  36.628  1.00  0.00           C  
ATOM   1681  CZ  PHE B  34     190.939 129.180  37.988  1.00  0.00           C  
ATOM   1682  H   PHE B  34     186.198 126.512  37.761  1.00  0.00           H  
ATOM   1683  HA  PHE B  34     187.204 127.505  35.127  1.00  0.00           H  
ATOM   1684 1HB  PHE B  34     188.351 125.351  36.943  1.00  0.00           H  
ATOM   1685 2HB  PHE B  34     188.975 125.766  35.354  1.00  0.00           H  
ATOM   1686  HD1 PHE B  34     188.609 126.882  38.833  1.00  0.00           H  
ATOM   1687  HD2 PHE B  34     190.235 127.790  34.988  1.00  0.00           H  
ATOM   1688  HE1 PHE B  34     190.039 128.623  39.851  1.00  0.00           H  
ATOM   1689  HE2 PHE B  34     191.668 129.530  36.002  1.00  0.00           H  
ATOM   1690  HZ  PHE B  34     191.569 129.947  38.435  1.00  0.00           H  
ATOM   1691  N   GLU B  35     186.249 125.655  33.771  1.00  0.00           N  
ATOM   1692  CA  GLU B  35     185.624 124.615  32.962  1.00  0.00           C  
ATOM   1693  C   GLU B  35     186.410 124.364  31.683  1.00  0.00           C  
ATOM   1694  O   GLU B  35     186.760 125.296  30.961  1.00  0.00           O  
ATOM   1695  CB  GLU B  35     184.182 125.001  32.620  1.00  0.00           C  
ATOM   1696  CG  GLU B  35     183.432 123.962  31.799  1.00  0.00           C  
ATOM   1697  CD  GLU B  35     182.009 124.355  31.516  1.00  0.00           C  
ATOM   1698  OE1 GLU B  35     181.595 125.388  31.983  1.00  0.00           O  
ATOM   1699  OE2 GLU B  35     181.335 123.621  30.832  1.00  0.00           O  
ATOM   1700  H   GLU B  35     186.651 126.460  33.311  1.00  0.00           H  
ATOM   1701  HA  GLU B  35     185.610 123.690  33.539  1.00  0.00           H  
ATOM   1702 1HB  GLU B  35     183.622 125.168  33.541  1.00  0.00           H  
ATOM   1703 2HB  GLU B  35     184.179 125.935  32.060  1.00  0.00           H  
ATOM   1704 1HG  GLU B  35     183.952 123.817  30.852  1.00  0.00           H  
ATOM   1705 2HG  GLU B  35     183.442 123.012  32.335  1.00  0.00           H  
ATOM   1706  N   LYS B  36     186.693 123.096  31.408  1.00  0.00           N  
ATOM   1707  CA  LYS B  36     187.461 122.738  30.223  1.00  0.00           C  
ATOM   1708  C   LYS B  36     186.577 122.077  29.173  1.00  0.00           C  
ATOM   1709  O   LYS B  36     185.949 121.050  29.430  1.00  0.00           O  
ATOM   1710  CB  LYS B  36     188.619 121.811  30.596  1.00  0.00           C  
ATOM   1711  CG  LYS B  36     189.701 122.466  31.444  1.00  0.00           C  
ATOM   1712  CD  LYS B  36     190.846 121.503  31.720  1.00  0.00           C  
ATOM   1713  CE  LYS B  36     191.930 122.157  32.564  1.00  0.00           C  
ATOM   1714  NZ  LYS B  36     193.039 121.215  32.873  1.00  0.00           N  
ATOM   1715  H   LYS B  36     186.380 122.375  32.041  1.00  0.00           H  
ATOM   1716  HA  LYS B  36     187.884 123.648  29.795  1.00  0.00           H  
ATOM   1717 1HB  LYS B  36     188.235 120.953  31.148  1.00  0.00           H  
ATOM   1718 2HB  LYS B  36     189.089 121.433  29.688  1.00  0.00           H  
ATOM   1719 1HG  LYS B  36     190.091 123.342  30.924  1.00  0.00           H  
ATOM   1720 2HG  LYS B  36     189.273 122.790  32.393  1.00  0.00           H  
ATOM   1721 1HD  LYS B  36     190.466 120.627  32.247  1.00  0.00           H  
ATOM   1722 2HD  LYS B  36     191.282 121.177  30.776  1.00  0.00           H  
ATOM   1723 1HE  LYS B  36     192.336 123.016  32.032  1.00  0.00           H  
ATOM   1724 2HE  LYS B  36     191.498 122.510  33.501  1.00  0.00           H  
ATOM   1725 1HZ  LYS B  36     193.736 121.686  33.433  1.00  0.00           H  
ATOM   1726 2HZ  LYS B  36     192.677 120.423  33.383  1.00  0.00           H  
ATOM   1727 3HZ  LYS B  36     193.460 120.896  32.012  1.00  0.00           H  
ATOM   1728  N   ASP B  37     186.543 122.679  27.992  1.00  0.00           N  
ATOM   1729  CA  ASP B  37     185.856 122.117  26.834  1.00  0.00           C  
ATOM   1730  C   ASP B  37     186.849 121.637  25.784  1.00  0.00           C  
ATOM   1731  O   ASP B  37     188.062 121.752  25.964  1.00  0.00           O  
ATOM   1732  CB  ASP B  37     184.910 123.150  26.218  1.00  0.00           C  
ATOM   1733  CG  ASP B  37     183.724 122.516  25.505  1.00  0.00           C  
ATOM   1734  OD1 ASP B  37     183.818 121.367  25.143  1.00  0.00           O  
ATOM   1735  OD2 ASP B  37     182.736 123.187  25.328  1.00  0.00           O  
ATOM   1736  H   ASP B  37     187.016 123.564  27.880  1.00  0.00           H  
ATOM   1737  HA  ASP B  37     185.263 121.263  27.165  1.00  0.00           H  
ATOM   1738 1HB  ASP B  37     184.535 123.812  26.999  1.00  0.00           H  
ATOM   1739 2HB  ASP B  37     185.459 123.764  25.503  1.00  0.00           H  
ATOM   1740  N   ASP B  38     186.335 121.108  24.681  1.00  0.00           N  
ATOM   1741  CA  ASP B  38     187.191 120.518  23.659  1.00  0.00           C  
ATOM   1742  C   ASP B  38     187.934 121.594  22.875  1.00  0.00           C  
ATOM   1743  O   ASP B  38     187.496 122.005  21.800  1.00  0.00           O  
ATOM   1744  CB  ASP B  38     186.368 119.656  22.700  1.00  0.00           C  
ATOM   1745  CG  ASP B  38     187.229 118.864  21.726  1.00  0.00           C  
ATOM   1746  OD1 ASP B  38     188.422 118.826  21.914  1.00  0.00           O  
ATOM   1747  OD2 ASP B  38     186.685 118.302  20.806  1.00  0.00           O  
ATOM   1748  H   ASP B  38     185.333 121.108  24.551  1.00  0.00           H  
ATOM   1749  HA  ASP B  38     187.930 119.884  24.150  1.00  0.00           H  
ATOM   1750 1HB  ASP B  38     185.756 118.958  23.272  1.00  0.00           H  
ATOM   1751 2HB  ASP B  38     185.691 120.293  22.128  1.00  0.00           H  
ATOM   1752  N   GLY B  39     189.062 122.041  23.420  1.00  0.00           N  
ATOM   1753  CA  GLY B  39     189.889 123.052  22.774  1.00  0.00           C  
ATOM   1754  C   GLY B  39     189.495 124.454  23.221  1.00  0.00           C  
ATOM   1755  O   GLY B  39     189.865 125.440  22.585  1.00  0.00           O  
ATOM   1756  H   GLY B  39     189.358 121.656  24.305  1.00  0.00           H  
ATOM   1757 1HA  GLY B  39     190.938 122.871  23.012  1.00  0.00           H  
ATOM   1758 2HA  GLY B  39     189.787 122.969  21.693  1.00  0.00           H  
ATOM   1759  N   PHE B  40     188.751 124.549  24.321  1.00  0.00           N  
ATOM   1760  CA  PHE B  40     188.270 125.842  24.787  1.00  0.00           C  
ATOM   1761  C   PHE B  40     188.202 125.889  26.308  1.00  0.00           C  
ATOM   1762  O   PHE B  40     187.684 124.972  26.947  1.00  0.00           O  
ATOM   1763  CB  PHE B  40     186.889 126.141  24.200  1.00  0.00           C  
ATOM   1764  CG  PHE B  40     186.274 127.411  24.715  1.00  0.00           C  
ATOM   1765  CD1 PHE B  40     186.623 128.639  24.171  1.00  0.00           C  
ATOM   1766  CD2 PHE B  40     185.345 127.382  25.744  1.00  0.00           C  
ATOM   1767  CE1 PHE B  40     186.058 129.808  24.645  1.00  0.00           C  
ATOM   1768  CE2 PHE B  40     184.777 128.548  26.218  1.00  0.00           C  
ATOM   1769  CZ  PHE B  40     185.135 129.763  25.668  1.00  0.00           C  
ATOM   1770  H   PHE B  40     188.513 123.712  24.836  1.00  0.00           H  
ATOM   1771  HA  PHE B  40     188.968 126.612  24.455  1.00  0.00           H  
ATOM   1772 1HB  PHE B  40     186.963 126.215  23.116  1.00  0.00           H  
ATOM   1773 2HB  PHE B  40     186.212 125.319  24.426  1.00  0.00           H  
ATOM   1774  HD1 PHE B  40     187.352 128.674  23.362  1.00  0.00           H  
ATOM   1775  HD2 PHE B  40     185.063 126.422  26.179  1.00  0.00           H  
ATOM   1776  HE1 PHE B  40     186.342 130.765  24.209  1.00  0.00           H  
ATOM   1777  HE2 PHE B  40     184.048 128.511  27.028  1.00  0.00           H  
ATOM   1778  HZ  PHE B  40     184.689 130.683  26.042  1.00  0.00           H  
ATOM   1779  N   LEU B  41     188.727 126.965  26.886  1.00  0.00           N  
ATOM   1780  CA  LEU B  41     188.793 127.109  28.335  1.00  0.00           C  
ATOM   1781  C   LEU B  41     187.960 128.293  28.810  1.00  0.00           C  
ATOM   1782  O   LEU B  41     188.052 129.390  28.257  1.00  0.00           O  
ATOM   1783  CB  LEU B  41     190.249 127.287  28.784  1.00  0.00           C  
ATOM   1784  CG  LEU B  41     190.459 127.508  30.287  1.00  0.00           C  
ATOM   1785  CD1 LEU B  41     190.058 126.250  31.046  1.00  0.00           C  
ATOM   1786  CD2 LEU B  41     191.915 127.864  30.549  1.00  0.00           C  
ATOM   1787  H   LEU B  41     189.090 127.707  26.305  1.00  0.00           H  
ATOM   1788  HA  LEU B  41     188.402 126.200  28.792  1.00  0.00           H  
ATOM   1789 1HB  LEU B  41     190.812 126.401  28.497  1.00  0.00           H  
ATOM   1790 2HB  LEU B  41     190.671 128.145  28.261  1.00  0.00           H  
ATOM   1791  HG  LEU B  41     189.820 128.322  30.629  1.00  0.00           H  
ATOM   1792 1HD1 LEU B  41     190.208 126.407  32.115  1.00  0.00           H  
ATOM   1793 2HD1 LEU B  41     189.008 126.030  30.856  1.00  0.00           H  
ATOM   1794 3HD1 LEU B  41     190.671 125.413  30.713  1.00  0.00           H  
ATOM   1795 1HD2 LEU B  41     192.065 128.021  31.618  1.00  0.00           H  
ATOM   1796 2HD2 LEU B  41     192.556 127.050  30.209  1.00  0.00           H  
ATOM   1797 3HD2 LEU B  41     192.170 128.776  30.009  1.00  0.00           H  
ATOM   1798  N   THR B  42     187.147 128.068  29.835  1.00  0.00           N  
ATOM   1799  CA  THR B  42     186.411 129.154  30.471  1.00  0.00           C  
ATOM   1800  C   THR B  42     186.953 129.446  31.863  1.00  0.00           C  
ATOM   1801  O   THR B  42     187.062 128.548  32.700  1.00  0.00           O  
ATOM   1802  CB  THR B  42     184.908 128.828  30.560  1.00  0.00           C  
ATOM   1803  OG1 THR B  42     184.378 128.639  29.241  1.00  0.00           O  
ATOM   1804  CG2 THR B  42     184.157 129.958  31.247  1.00  0.00           C  
ATOM   1805  H   THR B  42     187.042 127.128  30.189  1.00  0.00           H  
ATOM   1806  HA  THR B  42     186.528 130.052  29.865  1.00  0.00           H  
ATOM   1807  HB  THR B  42     184.769 127.908  31.128  1.00  0.00           H  
ATOM   1808  HG1 THR B  42     184.805 127.882  28.831  1.00  0.00           H  
ATOM   1809 1HG2 THR B  42     183.097 129.710  31.301  1.00  0.00           H  
ATOM   1810 2HG2 THR B  42     184.550 130.096  32.254  1.00  0.00           H  
ATOM   1811 3HG2 THR B  42     184.285 130.878  30.678  1.00  0.00           H  
ATOM   1812  N   ILE B  43     187.306 130.703  32.105  1.00  0.00           N  
ATOM   1813  CA  ILE B  43     187.677 131.140  33.446  1.00  0.00           C  
ATOM   1814  C   ILE B  43     186.772 132.265  33.930  1.00  0.00           C  
ATOM   1815  O   ILE B  43     186.839 133.386  33.425  1.00  0.00           O  
ATOM   1816  CB  ILE B  43     189.143 131.607  33.486  1.00  0.00           C  
ATOM   1817  CG1 ILE B  43     190.073 130.487  33.011  1.00  0.00           C  
ATOM   1818  CG2 ILE B  43     189.520 132.056  34.890  1.00  0.00           C  
ATOM   1819  CD1 ILE B  43     191.507 130.926  32.817  1.00  0.00           C  
ATOM   1820  H   ILE B  43     187.325 131.364  31.341  1.00  0.00           H  
ATOM   1821  HA  ILE B  43     187.566 130.298  34.127  1.00  0.00           H  
ATOM   1822  HB  ILE B  43     189.278 132.441  32.799  1.00  0.00           H  
ATOM   1823 1HG1 ILE B  43     190.060 129.672  33.734  1.00  0.00           H  
ATOM   1824 2HG1 ILE B  43     189.708 130.089  32.064  1.00  0.00           H  
ATOM   1825 1HG2 ILE B  43     190.560 132.382  34.900  1.00  0.00           H  
ATOM   1826 2HG2 ILE B  43     188.878 132.883  35.191  1.00  0.00           H  
ATOM   1827 3HG2 ILE B  43     189.393 131.226  35.584  1.00  0.00           H  
ATOM   1828 1HD1 ILE B  43     192.104 130.078  32.479  1.00  0.00           H  
ATOM   1829 2HD1 ILE B  43     191.547 131.719  32.069  1.00  0.00           H  
ATOM   1830 3HD1 ILE B  43     191.905 131.296  33.760  1.00  0.00           H  
ATOM   1831  N   GLU B  44     185.928 131.970  34.912  1.00  0.00           N  
ATOM   1832  CA  GLU B  44     185.017 132.976  35.445  1.00  0.00           C  
ATOM   1833  C   GLU B  44     185.468 133.456  36.819  1.00  0.00           C  
ATOM   1834  O   GLU B  44     185.521 132.676  37.770  1.00  0.00           O  
ATOM   1835  CB  GLU B  44     183.595 132.416  35.532  1.00  0.00           C  
ATOM   1836  CG  GLU B  44     182.564 133.398  36.069  1.00  0.00           C  
ATOM   1837  CD  GLU B  44     181.166 132.845  36.054  1.00  0.00           C  
ATOM   1838  OE1 GLU B  44     180.991 131.737  35.608  1.00  0.00           O  
ATOM   1839  OE2 GLU B  44     180.273 133.532  36.491  1.00  0.00           O  
ATOM   1840  H   GLU B  44     185.930 131.040  35.306  1.00  0.00           H  
ATOM   1841  HA  GLU B  44     185.014 133.833  34.770  1.00  0.00           H  
ATOM   1842 1HB  GLU B  44     183.269 132.096  34.542  1.00  0.00           H  
ATOM   1843 2HB  GLU B  44     183.589 131.538  36.178  1.00  0.00           H  
ATOM   1844 1HG  GLU B  44     182.828 133.663  37.093  1.00  0.00           H  
ATOM   1845 2HG  GLU B  44     182.597 134.307  35.469  1.00  0.00           H  
ATOM   1846  N   VAL B  45     185.799 134.740  36.923  1.00  0.00           N  
ATOM   1847  CA  VAL B  45     186.316 135.279  38.174  1.00  0.00           C  
ATOM   1848  C   VAL B  45     185.323 136.244  38.810  1.00  0.00           C  
ATOM   1849  O   VAL B  45     184.901 137.219  38.190  1.00  0.00           O  
ATOM   1850  CB  VAL B  45     187.651 136.007  37.932  1.00  0.00           C  
ATOM   1851  CG1 VAL B  45     188.229 136.513  39.245  1.00  0.00           C  
ATOM   1852  CG2 VAL B  45     188.631 135.073  37.236  1.00  0.00           C  
ATOM   1853  H   VAL B  45     185.702 135.344  36.120  1.00  0.00           H  
ATOM   1854  HA  VAL B  45     186.488 134.451  38.863  1.00  0.00           H  
ATOM   1855  HB  VAL B  45     187.470 136.879  37.303  1.00  0.00           H  
ATOM   1856 1HG1 VAL B  45     189.172 137.025  39.055  1.00  0.00           H  
ATOM   1857 2HG1 VAL B  45     187.527 137.207  39.708  1.00  0.00           H  
ATOM   1858 3HG1 VAL B  45     188.403 135.671  39.915  1.00  0.00           H  
ATOM   1859 1HG2 VAL B  45     189.572 135.595  37.067  1.00  0.00           H  
ATOM   1860 2HG2 VAL B  45     188.807 134.199  37.863  1.00  0.00           H  
ATOM   1861 3HG2 VAL B  45     188.215 134.757  36.280  1.00  0.00           H  
ATOM   1862  N   LYS B  46     184.956 135.971  40.059  1.00  0.00           N  
ATOM   1863  CA  LYS B  46     184.090 136.869  40.813  1.00  0.00           C  
ATOM   1864  C   LYS B  46     184.892 137.983  41.473  1.00  0.00           C  
ATOM   1865  O   LYS B  46     186.057 137.794  41.822  1.00  0.00           O  
ATOM   1866  CB  LYS B  46     183.301 136.091  41.868  1.00  0.00           C  
ATOM   1867  CG  LYS B  46     182.331 135.064  41.299  1.00  0.00           C  
ATOM   1868  CD  LYS B  46     181.524 134.395  42.402  1.00  0.00           C  
ATOM   1869  CE  LYS B  46     180.686 133.248  41.858  1.00  0.00           C  
ATOM   1870  NZ  LYS B  46     179.958 132.529  42.938  1.00  0.00           N  
ATOM   1871  H   LYS B  46     185.290 135.124  40.497  1.00  0.00           H  
ATOM   1872  HA  LYS B  46     183.385 137.330  40.121  1.00  0.00           H  
ATOM   1873 1HB  LYS B  46     183.994 135.568  42.527  1.00  0.00           H  
ATOM   1874 2HB  LYS B  46     182.729 136.788  42.481  1.00  0.00           H  
ATOM   1875 1HG  LYS B  46     181.648 135.556  40.606  1.00  0.00           H  
ATOM   1876 2HG  LYS B  46     182.886 134.303  40.753  1.00  0.00           H  
ATOM   1877 1HD  LYS B  46     182.201 134.011  43.166  1.00  0.00           H  
ATOM   1878 2HD  LYS B  46     180.862 135.129  42.863  1.00  0.00           H  
ATOM   1879 1HE  LYS B  46     179.962 133.635  41.142  1.00  0.00           H  
ATOM   1880 2HE  LYS B  46     181.333 132.540  41.338  1.00  0.00           H  
ATOM   1881 1HZ  LYS B  46     179.416 131.778  42.536  1.00  0.00           H  
ATOM   1882 2HZ  LYS B  46     180.623 132.150  43.597  1.00  0.00           H  
ATOM   1883 3HZ  LYS B  46     179.340 133.172  43.413  1.00  0.00           H  
ATOM   1884  N   ASN B  47     184.258 139.140  41.651  1.00  0.00           N  
ATOM   1885  CA  ASN B  47     184.863 140.264  42.354  1.00  0.00           C  
ATOM   1886  C   ASN B  47     186.226 140.611  41.769  1.00  0.00           C  
ATOM   1887  O   ASN B  47     187.176 140.869  42.509  1.00  0.00           O  
ATOM   1888  CB  ASN B  47     184.978 139.965  43.838  1.00  0.00           C  
ATOM   1889  CG  ASN B  47     183.640 139.766  44.492  1.00  0.00           C  
ATOM   1890  OD1 ASN B  47     182.660 140.436  44.148  1.00  0.00           O  
ATOM   1891  ND2 ASN B  47     183.579 138.856  45.431  1.00  0.00           N  
ATOM   1892  H   ASN B  47     183.316 139.238  41.298  1.00  0.00           H  
ATOM   1893  HA  ASN B  47     184.222 141.138  42.223  1.00  0.00           H  
ATOM   1894 1HB  ASN B  47     185.578 139.066  43.983  1.00  0.00           H  
ATOM   1895 2HB  ASN B  47     185.495 140.787  44.335  1.00  0.00           H  
ATOM   1896 1HD2 ASN B  47     182.714 138.681  45.903  1.00  0.00           H  
ATOM   1897 2HD2 ASN B  47     184.397 138.337  45.678  1.00  0.00           H  
ATOM   1898  N   LEU B  48     186.319 140.626  40.444  1.00  0.00           N  
ATOM   1899  CA  LEU B  48     187.577 140.936  39.776  1.00  0.00           C  
ATOM   1900  C   LEU B  48     187.672 142.418  39.438  1.00  0.00           C  
ATOM   1901  O   LEU B  48     186.815 142.962  38.741  1.00  0.00           O  
ATOM   1902  CB  LEU B  48     187.717 140.103  38.496  1.00  0.00           C  
ATOM   1903  CG  LEU B  48     188.991 140.349  37.678  1.00  0.00           C  
ATOM   1904  CD1 LEU B  48     190.208 139.944  38.499  1.00  0.00           C  
ATOM   1905  CD2 LEU B  48     188.921 139.561  36.378  1.00  0.00           C  
ATOM   1906  H   LEU B  48     185.503 140.413  39.887  1.00  0.00           H  
ATOM   1907  HA  LEU B  48     188.396 140.683  40.449  1.00  0.00           H  
ATOM   1908 1HB  LEU B  48     187.694 139.048  38.764  1.00  0.00           H  
ATOM   1909 2HB  LEU B  48     186.864 140.311  37.851  1.00  0.00           H  
ATOM   1910  HG  LEU B  48     189.080 141.412  37.454  1.00  0.00           H  
ATOM   1911 1HD1 LEU B  48     191.114 140.119  37.917  1.00  0.00           H  
ATOM   1912 2HD1 LEU B  48     190.244 140.536  39.413  1.00  0.00           H  
ATOM   1913 3HD1 LEU B  48     190.139 138.887  38.753  1.00  0.00           H  
ATOM   1914 1HD2 LEU B  48     189.826 139.737  35.797  1.00  0.00           H  
ATOM   1915 2HD2 LEU B  48     188.834 138.498  36.602  1.00  0.00           H  
ATOM   1916 3HD2 LEU B  48     188.052 139.884  35.804  1.00  0.00           H  
ATOM   1917  N   SER B  49     188.725 143.062  39.927  1.00  0.00           N  
ATOM   1918  CA  SER B  49     188.953 144.477  39.663  1.00  0.00           C  
ATOM   1919  C   SER B  49     189.433 144.700  38.234  1.00  0.00           C  
ATOM   1920  O   SER B  49     189.912 143.771  37.584  1.00  0.00           O  
ATOM   1921  CB  SER B  49     189.971 145.034  40.640  1.00  0.00           C  
ATOM   1922  OG  SER B  49     191.243 144.499  40.397  1.00  0.00           O  
ATOM   1923  H   SER B  49     189.393 142.557  40.493  1.00  0.00           H  
ATOM   1924  HA  SER B  49     188.021 145.026  39.787  1.00  0.00           H  
ATOM   1925 1HB  SER B  49     190.006 146.119  40.550  1.00  0.00           H  
ATOM   1926 2HB  SER B  49     189.663 144.799  41.657  1.00  0.00           H  
ATOM   1927  HG  SER B  49     191.852 145.008  40.940  1.00  0.00           H  
ATOM   1928  N   GLU B  50     189.301 145.935  37.753  1.00  0.00           N  
ATOM   1929  CA  GLU B  50     189.730 146.301  36.408  1.00  0.00           C  
ATOM   1930  C   GLU B  50     191.232 146.114  36.239  1.00  0.00           C  
ATOM   1931  O   GLU B  50     191.691 145.675  35.184  1.00  0.00           O  
ATOM   1932  CB  GLU B  50     189.349 147.751  36.103  1.00  0.00           C  
ATOM   1933  CG  GLU B  50     189.736 148.223  34.708  1.00  0.00           C  
ATOM   1934  CD  GLU B  50     189.228 149.603  34.396  1.00  0.00           C  
ATOM   1935  OE1 GLU B  50     188.177 149.952  34.876  1.00  0.00           O  
ATOM   1936  OE2 GLU B  50     189.893 150.310  33.676  1.00  0.00           O  
ATOM   1937  H   GLU B  50     188.886 146.644  38.338  1.00  0.00           H  
ATOM   1938  HA  GLU B  50     189.224 145.652  35.694  1.00  0.00           H  
ATOM   1939 1HB  GLU B  50     188.272 147.875  36.212  1.00  0.00           H  
ATOM   1940 2HB  GLU B  50     189.829 148.413  36.825  1.00  0.00           H  
ATOM   1941 1HG  GLU B  50     190.822 148.219  34.623  1.00  0.00           H  
ATOM   1942 2HG  GLU B  50     189.339 147.520  33.976  1.00  0.00           H  
ATOM   1943  N   GLU B  51     191.997 146.456  37.273  1.00  0.00           N  
ATOM   1944  CA  GLU B  51     193.451 146.379  37.205  1.00  0.00           C  
ATOM   1945  C   GLU B  51     193.918 144.943  37.012  1.00  0.00           C  
ATOM   1946  O   GLU B  51     194.802 144.671  36.199  1.00  0.00           O  
ATOM   1947  CB  GLU B  51     194.076 146.962  38.475  1.00  0.00           C  
ATOM   1948  CG  GLU B  51     193.845 148.454  38.661  1.00  0.00           C  
ATOM   1949  CD  GLU B  51     192.481 148.771  39.211  1.00  0.00           C  
ATOM   1950  OE1 GLU B  51     191.748 147.854  39.492  1.00  0.00           O  
ATOM   1951  OE2 GLU B  51     192.173 149.931  39.349  1.00  0.00           O  
ATOM   1952  H   GLU B  51     191.562 146.773  38.127  1.00  0.00           H  
ATOM   1953  HA  GLU B  51     193.790 146.964  36.350  1.00  0.00           H  
ATOM   1954 1HB  GLU B  51     193.672 146.450  39.347  1.00  0.00           H  
ATOM   1955 2HB  GLU B  51     195.152 146.790  38.462  1.00  0.00           H  
ATOM   1956 1HG  GLU B  51     194.598 148.846  39.343  1.00  0.00           H  
ATOM   1957 2HG  GLU B  51     193.968 148.954  37.701  1.00  0.00           H  
ATOM   1958  N   ARG B  52     193.313 144.026  37.761  1.00  0.00           N  
ATOM   1959  CA  ARG B  52     193.653 142.610  37.667  1.00  0.00           C  
ATOM   1960  C   ARG B  52     193.151 142.008  36.360  1.00  0.00           C  
ATOM   1961  O   ARG B  52     193.810 141.154  35.769  1.00  0.00           O  
ATOM   1962  CB  ARG B  52     193.061 141.839  38.837  1.00  0.00           C  
ATOM   1963  CG  ARG B  52     193.709 142.123  40.184  1.00  0.00           C  
ATOM   1964  CD  ARG B  52     195.152 141.773  40.184  1.00  0.00           C  
ATOM   1965  NE  ARG B  52     195.681 141.653  41.533  1.00  0.00           N  
ATOM   1966  CZ  ARG B  52     196.991 141.685  41.846  1.00  0.00           C  
ATOM   1967  NH1 ARG B  52     197.890 141.835  40.900  1.00  0.00           N  
ATOM   1968  NH2 ARG B  52     197.371 141.568  43.107  1.00  0.00           N  
ATOM   1969  H   ARG B  52     192.599 144.316  38.413  1.00  0.00           H  
ATOM   1970  HA  ARG B  52     194.739 142.514  37.699  1.00  0.00           H  
ATOM   1971 1HB  ARG B  52     192.001 142.070  38.926  1.00  0.00           H  
ATOM   1972 2HB  ARG B  52     193.148 140.769  38.648  1.00  0.00           H  
ATOM   1973 1HG  ARG B  52     193.614 143.184  40.417  1.00  0.00           H  
ATOM   1974 2HG  ARG B  52     193.213 141.535  40.957  1.00  0.00           H  
ATOM   1975 1HD  ARG B  52     195.295 140.819  39.675  1.00  0.00           H  
ATOM   1976 2HD  ARG B  52     195.715 142.548  39.664  1.00  0.00           H  
ATOM   1977  HE  ARG B  52     195.019 141.537  42.288  1.00  0.00           H  
ATOM   1978 1HH1 ARG B  52     197.600 141.925  39.937  1.00  0.00           H  
ATOM   1979 2HH1 ARG B  52     198.872 141.860  41.135  1.00  0.00           H  
ATOM   1980 1HH2 ARG B  52     196.680 141.454  43.835  1.00  0.00           H  
ATOM   1981 2HH2 ARG B  52     198.352 141.593  43.342  1.00  0.00           H  
ATOM   1982  N   LEU B  53     191.985 142.464  35.915  1.00  0.00           N  
ATOM   1983  CA  LEU B  53     191.403 142.000  34.661  1.00  0.00           C  
ATOM   1984  C   LEU B  53     192.341 142.257  33.490  1.00  0.00           C  
ATOM   1985  O   LEU B  53     192.599 141.362  32.683  1.00  0.00           O  
ATOM   1986  CB  LEU B  53     190.059 142.696  34.411  1.00  0.00           C  
ATOM   1987  CG  LEU B  53     189.224 142.133  33.253  1.00  0.00           C  
ATOM   1988  CD1 LEU B  53     187.743 142.270  33.581  1.00  0.00           C  
ATOM   1989  CD2 LEU B  53     189.571 142.874  31.970  1.00  0.00           C  
ATOM   1990  H   LEU B  53     191.488 143.159  36.456  1.00  0.00           H  
ATOM   1991  HA  LEU B  53     191.237 140.924  34.735  1.00  0.00           H  
ATOM   1992 1HB  LEU B  53     189.458 142.628  35.316  1.00  0.00           H  
ATOM   1993 2HB  LEU B  53     190.247 143.749  34.202  1.00  0.00           H  
ATOM   1994  HG  LEU B  53     189.442 141.072  33.130  1.00  0.00           H  
ATOM   1995 1HD1 LEU B  53     187.150 141.870  32.759  1.00  0.00           H  
ATOM   1996 2HD1 LEU B  53     187.520 141.715  34.492  1.00  0.00           H  
ATOM   1997 3HD1 LEU B  53     187.499 143.321  33.727  1.00  0.00           H  
ATOM   1998 1HD2 LEU B  53     188.978 142.473  31.147  1.00  0.00           H  
ATOM   1999 2HD2 LEU B  53     189.352 143.935  32.092  1.00  0.00           H  
ATOM   2000 3HD2 LEU B  53     190.630 142.745  31.750  1.00  0.00           H  
ATOM   2001  N   ARG B  54     192.855 143.480  33.411  1.00  0.00           N  
ATOM   2002  CA  ARG B  54     193.756 143.873  32.335  1.00  0.00           C  
ATOM   2003  C   ARG B  54     195.048 143.065  32.376  1.00  0.00           C  
ATOM   2004  O   ARG B  54     195.560 142.651  31.336  1.00  0.00           O  
ATOM   2005  CB  ARG B  54     194.085 145.355  32.428  1.00  0.00           C  
ATOM   2006  CG  ARG B  54     192.931 146.288  32.098  1.00  0.00           C  
ATOM   2007  CD  ARG B  54     193.327 147.715  32.215  1.00  0.00           C  
ATOM   2008  NE  ARG B  54     192.186 148.606  32.082  1.00  0.00           N  
ATOM   2009  CZ  ARG B  54     191.660 149.008  30.909  1.00  0.00           C  
ATOM   2010  NH1 ARG B  54     192.182 148.588  29.778  1.00  0.00           N  
ATOM   2011  NH2 ARG B  54     190.620 149.822  30.894  1.00  0.00           N  
ATOM   2012  H   ARG B  54     192.613 144.159  34.118  1.00  0.00           H  
ATOM   2013  HA  ARG B  54     193.260 143.685  31.383  1.00  0.00           H  
ATOM   2014 1HB  ARG B  54     194.421 145.591  33.437  1.00  0.00           H  
ATOM   2015 2HB  ARG B  54     194.904 145.589  31.747  1.00  0.00           H  
ATOM   2016 1HG  ARG B  54     192.598 146.107  31.075  1.00  0.00           H  
ATOM   2017 2HG  ARG B  54     192.105 146.104  32.786  1.00  0.00           H  
ATOM   2018 1HD  ARG B  54     193.783 147.887  33.189  1.00  0.00           H  
ATOM   2019 2HD  ARG B  54     194.043 147.959  31.431  1.00  0.00           H  
ATOM   2020  HE  ARG B  54     191.757 148.951  32.931  1.00  0.00           H  
ATOM   2021 1HH1 ARG B  54     192.978 147.966  29.788  1.00  0.00           H  
ATOM   2022 2HH1 ARG B  54     191.789 148.889  28.897  1.00  0.00           H  
ATOM   2023 1HH2 ARG B  54     190.219 150.145  31.764  1.00  0.00           H  
ATOM   2024 2HH2 ARG B  54     190.227 150.123  30.014  1.00  0.00           H  
ATOM   2025  N   GLU B  55     195.562 142.832  33.582  1.00  0.00           N  
ATOM   2026  CA  GLU B  55     196.780 142.050  33.758  1.00  0.00           C  
ATOM   2027  C   GLU B  55     196.585 140.613  33.293  1.00  0.00           C  
ATOM   2028  O   GLU B  55     197.446 140.044  32.622  1.00  0.00           O  
ATOM   2029  CB  GLU B  55     197.217 142.066  35.225  1.00  0.00           C  
ATOM   2030  CG  GLU B  55     197.769 143.402  35.702  1.00  0.00           C  
ATOM   2031  CD  GLU B  55     198.029 143.432  37.182  1.00  0.00           C  
ATOM   2032  OE1 GLU B  55     197.698 142.478  37.844  1.00  0.00           O  
ATOM   2033  OE2 GLU B  55     198.559 144.411  37.652  1.00  0.00           O  
ATOM   2034  H   GLU B  55     195.094 143.199  34.399  1.00  0.00           H  
ATOM   2035  HA  GLU B  55     197.570 142.500  33.156  1.00  0.00           H  
ATOM   2036 1HB  GLU B  55     196.369 141.808  35.860  1.00  0.00           H  
ATOM   2037 2HB  GLU B  55     197.986 141.310  35.383  1.00  0.00           H  
ATOM   2038 1HG  GLU B  55     198.702 143.606  35.176  1.00  0.00           H  
ATOM   2039 2HG  GLU B  55     197.060 144.188  35.446  1.00  0.00           H  
ATOM   2040  N   ILE B  56     195.441 140.036  33.650  1.00  0.00           N  
ATOM   2041  CA  ILE B  56     195.128 138.654  33.299  1.00  0.00           C  
ATOM   2042  C   ILE B  56     194.917 138.501  31.798  1.00  0.00           C  
ATOM   2043  O   ILE B  56     195.448 137.577  31.183  1.00  0.00           O  
ATOM   2044  CB  ILE B  56     193.873 138.168  34.046  1.00  0.00           C  
ATOM   2045  CG1 ILE B  56     194.154 138.061  35.548  1.00  0.00           C  
ATOM   2046  CG2 ILE B  56     193.409 136.830  33.492  1.00  0.00           C  
ATOM   2047  CD1 ILE B  56     192.912 137.877  36.390  1.00  0.00           C  
ATOM   2048  H   ILE B  56     194.763 140.569  34.174  1.00  0.00           H  
ATOM   2049  HA  ILE B  56     195.970 138.026  33.591  1.00  0.00           H  
ATOM   2050  HB  ILE B  56     193.073 138.898  33.927  1.00  0.00           H  
ATOM   2051 1HG1 ILE B  56     194.821 137.220  35.734  1.00  0.00           H  
ATOM   2052 2HG1 ILE B  56     194.665 138.962  35.888  1.00  0.00           H  
ATOM   2053 1HG2 ILE B  56     192.522 136.501  34.032  1.00  0.00           H  
ATOM   2054 2HG2 ILE B  56     193.171 136.938  32.434  1.00  0.00           H  
ATOM   2055 3HG2 ILE B  56     194.202 136.092  33.612  1.00  0.00           H  
ATOM   2056 1HD1 ILE B  56     193.192 137.809  37.441  1.00  0.00           H  
ATOM   2057 2HD1 ILE B  56     192.245 138.727  36.245  1.00  0.00           H  
ATOM   2058 3HD1 ILE B  56     192.404 136.961  36.091  1.00  0.00           H  
ATOM   2059  N   ALA B  57     194.148 139.415  31.213  1.00  0.00           N  
ATOM   2060  CA  ALA B  57     193.798 139.336  29.801  1.00  0.00           C  
ATOM   2061  C   ALA B  57     195.043 139.286  28.927  1.00  0.00           C  
ATOM   2062  O   ALA B  57     195.116 138.498  27.985  1.00  0.00           O  
ATOM   2063  CB  ALA B  57     192.922 140.517  29.406  1.00  0.00           C  
ATOM   2064  H   ALA B  57     193.794 140.187  31.761  1.00  0.00           H  
ATOM   2065  HA  ALA B  57     193.222 138.424  29.637  1.00  0.00           H  
ATOM   2066 1HB  ALA B  57     192.669 140.444  28.348  1.00  0.00           H  
ATOM   2067 2HB  ALA B  57     192.007 140.505  29.999  1.00  0.00           H  
ATOM   2068 3HB  ALA B  57     193.460 141.445  29.586  1.00  0.00           H  
ATOM   2069  N   ARG B  58     196.021 140.130  29.247  1.00  0.00           N  
ATOM   2070  CA  ARG B  58     197.273 140.168  28.499  1.00  0.00           C  
ATOM   2071  C   ARG B  58     198.058 138.875  28.674  1.00  0.00           C  
ATOM   2072  O   ARG B  58     198.555 138.308  27.701  1.00  0.00           O  
ATOM   2073  CB  ARG B  58     198.130 141.342  28.947  1.00  0.00           C  
ATOM   2074  CG  ARG B  58     199.528 141.379  28.350  1.00  0.00           C  
ATOM   2075  CD  ARG B  58     199.490 141.543  26.874  1.00  0.00           C  
ATOM   2076  NE  ARG B  58     198.853 142.790  26.483  1.00  0.00           N  
ATOM   2077  CZ  ARG B  58     199.480 143.980  26.414  1.00  0.00           C  
ATOM   2078  NH1 ARG B  58     200.757 144.069  26.712  1.00  0.00           N  
ATOM   2079  NH2 ARG B  58     198.810 145.059  26.046  1.00  0.00           N  
ATOM   2080  H   ARG B  58     195.895 140.758  30.027  1.00  0.00           H  
ATOM   2081  HA  ARG B  58     197.040 140.284  27.440  1.00  0.00           H  
ATOM   2082 1HB  ARG B  58     197.634 142.275  28.684  1.00  0.00           H  
ATOM   2083 2HB  ARG B  58     198.235 141.322  30.032  1.00  0.00           H  
ATOM   2084 1HG  ARG B  58     200.083 142.216  28.774  1.00  0.00           H  
ATOM   2085 2HG  ARG B  58     200.046 140.447  28.579  1.00  0.00           H  
ATOM   2086 1HD  ARG B  58     200.507 141.542  26.482  1.00  0.00           H  
ATOM   2087 2HD  ARG B  58     198.930 140.720  26.431  1.00  0.00           H  
ATOM   2088  HE  ARG B  58     197.870 142.761  26.246  1.00  0.00           H  
ATOM   2089 1HH1 ARG B  58     201.268 143.245  26.993  1.00  0.00           H  
ATOM   2090 2HH1 ARG B  58     201.226 144.961  26.661  1.00  0.00           H  
ATOM   2091 1HH2 ARG B  58     197.828 144.991  25.817  1.00  0.00           H  
ATOM   2092 2HH2 ARG B  58     199.280 145.951  25.994  1.00  0.00           H  
ATOM   2093  N   ALA B  59     198.162 138.416  29.917  1.00  0.00           N  
ATOM   2094  CA  ALA B  59     198.882 137.182  30.215  1.00  0.00           C  
ATOM   2095  C   ALA B  59     198.290 136.003  29.454  1.00  0.00           C  
ATOM   2096  O   ALA B  59     199.013 135.238  28.815  1.00  0.00           O  
ATOM   2097  CB  ALA B  59     198.866 136.908  31.711  1.00  0.00           C  
ATOM   2098  H   ALA B  59     197.734 138.930  30.673  1.00  0.00           H  
ATOM   2099  HA  ALA B  59     199.916 137.299  29.891  1.00  0.00           H  
ATOM   2100 1HB  ALA B  59     199.407 135.984  31.917  1.00  0.00           H  
ATOM   2101 2HB  ALA B  59     199.345 137.733  32.238  1.00  0.00           H  
ATOM   2102 3HB  ALA B  59     197.837 136.809  32.052  1.00  0.00           H  
ATOM   2103  N   LEU B  60     196.969 135.854  29.522  1.00  0.00           N  
ATOM   2104  CA  LEU B  60     196.308 134.676  28.970  1.00  0.00           C  
ATOM   2105  C   LEU B  60     196.504 134.591  27.463  1.00  0.00           C  
ATOM   2106  O   LEU B  60     196.667 133.503  26.909  1.00  0.00           O  
ATOM   2107  CB  LEU B  60     194.809 134.707  29.295  1.00  0.00           C  
ATOM   2108  CG  LEU B  60     194.446 134.533  30.775  1.00  0.00           C  
ATOM   2109  CD1 LEU B  60     192.951 134.754  30.961  1.00  0.00           C  
ATOM   2110  CD2 LEU B  60     194.855 133.143  31.238  1.00  0.00           C  
ATOM   2111  H   LEU B  60     196.410 136.569  29.965  1.00  0.00           H  
ATOM   2112  HA  LEU B  60     196.747 133.789  29.424  1.00  0.00           H  
ATOM   2113 1HB  LEU B  60     194.402 135.661  28.964  1.00  0.00           H  
ATOM   2114 2HB  LEU B  60     194.316 133.912  28.737  1.00  0.00           H  
ATOM   2115  HG  LEU B  60     194.970 135.282  31.369  1.00  0.00           H  
ATOM   2116 1HD1 LEU B  60     192.693 134.630  32.013  1.00  0.00           H  
ATOM   2117 2HD1 LEU B  60     192.689 135.763  30.640  1.00  0.00           H  
ATOM   2118 3HD1 LEU B  60     192.399 134.029  30.364  1.00  0.00           H  
ATOM   2119 1HD2 LEU B  60     194.597 133.019  32.290  1.00  0.00           H  
ATOM   2120 2HD2 LEU B  60     194.330 132.393  30.645  1.00  0.00           H  
ATOM   2121 3HD2 LEU B  60     195.930 133.018  31.111  1.00  0.00           H  
ATOM   2122  N   GLN B  61     196.487 135.745  26.803  1.00  0.00           N  
ATOM   2123  CA  GLN B  61     196.736 135.813  25.368  1.00  0.00           C  
ATOM   2124  C   GLN B  61     198.127 135.295  25.024  1.00  0.00           C  
ATOM   2125  O   GLN B  61     198.295 134.517  24.085  1.00  0.00           O  
ATOM   2126  CB  GLN B  61     196.574 137.250  24.864  1.00  0.00           C  
ATOM   2127  CG  GLN B  61     196.892 137.432  23.390  1.00  0.00           C  
ATOM   2128  CD  GLN B  61     195.905 136.711  22.492  1.00  0.00           C  
ATOM   2129  OE1 GLN B  61     194.692 136.918  22.586  1.00  0.00           O  
ATOM   2130  NE2 GLN B  61     196.420 135.858  21.614  1.00  0.00           N  
ATOM   2131  H   GLN B  61     196.297 136.597  27.310  1.00  0.00           H  
ATOM   2132  HA  GLN B  61     196.001 135.189  24.860  1.00  0.00           H  
ATOM   2133 1HB  GLN B  61     195.549 137.581  25.031  1.00  0.00           H  
ATOM   2134 2HB  GLN B  61     197.228 137.911  25.434  1.00  0.00           H  
ATOM   2135 1HG  GLN B  61     196.859 138.495  23.150  1.00  0.00           H  
ATOM   2136 2HG  GLN B  61     197.888 137.036  23.192  1.00  0.00           H  
ATOM   2137 1HE2 GLN B  61     195.817 135.352  20.994  1.00  0.00           H  
ATOM   2138 2HE2 GLN B  61     197.409 135.720  21.571  1.00  0.00           H  
ATOM   2139  N   LEU B  62     199.122 135.732  25.791  1.00  0.00           N  
ATOM   2140  CA  LEU B  62     200.500 135.297  25.594  1.00  0.00           C  
ATOM   2141  C   LEU B  62     200.643 133.799  25.832  1.00  0.00           C  
ATOM   2142  O   LEU B  62     201.457 133.134  25.191  1.00  0.00           O  
ATOM   2143  CB  LEU B  62     201.438 136.063  26.535  1.00  0.00           C  
ATOM   2144  CG  LEU B  62     201.462 137.586  26.355  1.00  0.00           C  
ATOM   2145  CD1 LEU B  62     202.283 138.217  27.472  1.00  0.00           C  
ATOM   2146  CD2 LEU B  62     202.043 137.927  24.991  1.00  0.00           C  
ATOM   2147  H   LEU B  62     198.914 136.385  26.533  1.00  0.00           H  
ATOM   2148  HA  LEU B  62     200.787 135.514  24.564  1.00  0.00           H  
ATOM   2149 1HB  LEU B  62     201.144 135.856  27.563  1.00  0.00           H  
ATOM   2150 2HB  LEU B  62     202.453 135.696  26.388  1.00  0.00           H  
ATOM   2151  HG  LEU B  62     200.447 137.977  26.426  1.00  0.00           H  
ATOM   2152 1HD1 LEU B  62     202.300 139.299  27.344  1.00  0.00           H  
ATOM   2153 2HD1 LEU B  62     201.834 137.973  28.435  1.00  0.00           H  
ATOM   2154 3HD1 LEU B  62     203.301 137.832  27.438  1.00  0.00           H  
ATOM   2155 1HD2 LEU B  62     202.059 139.010  24.863  1.00  0.00           H  
ATOM   2156 2HD2 LEU B  62     203.059 137.538  24.920  1.00  0.00           H  
ATOM   2157 3HD2 LEU B  62     201.427 137.479  24.211  1.00  0.00           H  
ATOM   2158  N   ILE B  63     199.851 133.266  26.756  1.00  0.00           N  
ATOM   2159  CA  ILE B  63     199.849 131.834  27.025  1.00  0.00           C  
ATOM   2160  C   ILE B  63     199.184 131.060  25.894  1.00  0.00           C  
ATOM   2161  O   ILE B  63     199.666 130.003  25.486  1.00  0.00           O  
ATOM   2162  CB  ILE B  63     199.129 131.525  28.350  1.00  0.00           C  
ATOM   2163  CG1 ILE B  63     199.915 132.101  29.531  1.00  0.00           C  
ATOM   2164  CG2 ILE B  63     198.937 130.026  28.515  1.00  0.00           C  
ATOM   2165  CD1 ILE B  63     199.159 132.073  30.840  1.00  0.00           C  
ATOM   2166  H   ILE B  63     199.234 133.867  27.285  1.00  0.00           H  
ATOM   2167  HA  ILE B  63     200.882 131.498  27.117  1.00  0.00           H  
ATOM   2168  HB  ILE B  63     198.153 132.010  28.356  1.00  0.00           H  
ATOM   2169 1HG1 ILE B  63     200.841 131.541  29.660  1.00  0.00           H  
ATOM   2170 2HG1 ILE B  63     200.188 133.135  29.318  1.00  0.00           H  
ATOM   2171 1HG2 ILE B  63     198.428 129.825  29.457  1.00  0.00           H  
ATOM   2172 2HG2 ILE B  63     198.338 129.643  27.690  1.00  0.00           H  
ATOM   2173 3HG2 ILE B  63     199.910 129.532  28.516  1.00  0.00           H  
ATOM   2174 1HD1 ILE B  63     199.781 132.498  31.629  1.00  0.00           H  
ATOM   2175 2HD1 ILE B  63     198.244 132.659  30.744  1.00  0.00           H  
ATOM   2176 3HD1 ILE B  63     198.907 131.044  31.092  1.00  0.00           H  
ATOM   2177  N   VAL B  64     198.081 131.553  25.367  1.00  0.00           N  
ATOM   2178  CA  VAL B  64     197.392 130.939  24.239  1.00  0.00           C  
ATOM   2179  C   VAL B  64     198.236 131.004  22.973  1.00  0.00           C  
ATOM   2180  O   VAL B  64     198.184 130.104  22.135  1.00  0.00           O  
ATOM   2181  CB  VAL B  64     196.044 131.642  23.991  1.00  0.00           C  
ATOM   2182  CG1 VAL B  64     195.474 131.239  22.639  1.00  0.00           C  
ATOM   2183  CG2 VAL B  64     195.070 131.304  25.109  1.00  0.00           C  
ATOM   2184  H   VAL B  64     197.706 132.399  25.772  1.00  0.00           H  
ATOM   2185  HA  VAL B  64     197.225 129.888  24.476  1.00  0.00           H  
ATOM   2186  HB  VAL B  64     196.207 132.720  23.963  1.00  0.00           H  
ATOM   2187 1HG1 VAL B  64     194.522 131.745  22.480  1.00  0.00           H  
ATOM   2188 2HG1 VAL B  64     196.172 131.523  21.851  1.00  0.00           H  
ATOM   2189 3HG1 VAL B  64     195.319 130.160  22.617  1.00  0.00           H  
ATOM   2190 1HG2 VAL B  64     194.119 131.806  24.927  1.00  0.00           H  
ATOM   2191 2HG2 VAL B  64     194.912 130.226  25.141  1.00  0.00           H  
ATOM   2192 3HG2 VAL B  64     195.480 131.639  26.062  1.00  0.00           H  
ATOM   2193  N   ASP B  65     199.013 132.073  22.841  1.00  0.00           N  
ATOM   2194  CA  ASP B  65     199.943 132.212  21.726  1.00  0.00           C  
ATOM   2195  C   ASP B  65     200.937 131.059  21.693  1.00  0.00           C  
ATOM   2196  O   ASP B  65     201.196 130.480  20.639  1.00  0.00           O  
ATOM   2197  CB  ASP B  65     200.696 133.541  21.817  1.00  0.00           C  
ATOM   2198  CG  ASP B  65     199.816 134.744  21.503  1.00  0.00           C  
ATOM   2199  OD1 ASP B  65     198.749 134.551  20.970  1.00  0.00           O  
ATOM   2200  OD2 ASP B  65     200.219 135.843  21.798  1.00  0.00           O  
ATOM   2201  H   ASP B  65     198.957 132.812  23.530  1.00  0.00           H  
ATOM   2202  HA  ASP B  65     199.374 132.183  20.795  1.00  0.00           H  
ATOM   2203 1HB  ASP B  65     201.103 133.660  22.821  1.00  0.00           H  
ATOM   2204 2HB  ASP B  65     201.536 133.532  21.122  1.00  0.00           H  
ATOM   2205  N   VAL B  66     201.494 130.733  22.855  1.00  0.00           N  
ATOM   2206  CA  VAL B  66     202.441 129.628  22.966  1.00  0.00           C  
ATOM   2207  C   VAL B  66     201.771 128.294  22.664  1.00  0.00           C  
ATOM   2208  O   VAL B  66     202.327 127.457  21.954  1.00  0.00           O  
ATOM   2209  CB  VAL B  66     203.050 129.585  24.380  1.00  0.00           C  
ATOM   2210  CG1 VAL B  66     203.895 128.333  24.558  1.00  0.00           C  
ATOM   2211  CG2 VAL B  66     203.880 130.836  24.625  1.00  0.00           C  
ATOM   2212  H   VAL B  66     201.257 131.261  23.681  1.00  0.00           H  
ATOM   2213  HA  VAL B  66     203.232 129.776  22.230  1.00  0.00           H  
ATOM   2214  HB  VAL B  66     202.243 129.535  25.111  1.00  0.00           H  
ATOM   2215 1HG1 VAL B  66     204.317 128.319  25.563  1.00  0.00           H  
ATOM   2216 2HG1 VAL B  66     203.273 127.450  24.414  1.00  0.00           H  
ATOM   2217 3HG1 VAL B  66     204.703 128.333  23.827  1.00  0.00           H  
ATOM   2218 1HG2 VAL B  66     204.306 130.799  25.627  1.00  0.00           H  
ATOM   2219 2HG2 VAL B  66     204.683 130.889  23.890  1.00  0.00           H  
ATOM   2220 3HG2 VAL B  66     203.245 131.718  24.533  1.00  0.00           H  
ATOM   2221  N   ALA B  67     200.574 128.104  23.209  1.00  0.00           N  
ATOM   2222  CA  ALA B  67     199.840 126.855  23.028  1.00  0.00           C  
ATOM   2223  C   ALA B  67     199.572 126.584  21.554  1.00  0.00           C  
ATOM   2224  O   ALA B  67     199.883 125.507  21.046  1.00  0.00           O  
ATOM   2225  CB  ALA B  67     198.532 126.892  23.805  1.00  0.00           C  
ATOM   2226  H   ALA B  67     200.162 128.841  23.762  1.00  0.00           H  
ATOM   2227  HA  ALA B  67     200.451 126.036  23.410  1.00  0.00           H  
ATOM   2228 1HB  ALA B  67     197.995 125.955  23.659  1.00  0.00           H  
ATOM   2229 2HB  ALA B  67     198.742 127.028  24.866  1.00  0.00           H  
ATOM   2230 3HB  ALA B  67     197.920 127.719  23.448  1.00  0.00           H  
ATOM   2231  N   ASN B  68     198.995 127.566  20.871  1.00  0.00           N  
ATOM   2232  CA  ASN B  68     198.644 127.418  19.463  1.00  0.00           C  
ATOM   2233  C   ASN B  68     199.885 127.192  18.608  1.00  0.00           C  
ATOM   2234  O   ASN B  68     199.884 126.357  17.704  1.00  0.00           O  
ATOM   2235  CB  ASN B  68     197.873 128.631  18.975  1.00  0.00           C  
ATOM   2236  CG  ASN B  68     197.363 128.464  17.570  1.00  0.00           C  
ATOM   2237  OD1 ASN B  68     196.548 127.575  17.294  1.00  0.00           O  
ATOM   2238  ND2 ASN B  68     197.826 129.301  16.677  1.00  0.00           N  
ATOM   2239  H   ASN B  68     198.794 128.437  21.338  1.00  0.00           H  
ATOM   2240  HA  ASN B  68     198.007 126.541  19.356  1.00  0.00           H  
ATOM   2241 1HB  ASN B  68     197.026 128.814  19.637  1.00  0.00           H  
ATOM   2242 2HB  ASN B  68     198.515 129.510  19.013  1.00  0.00           H  
ATOM   2243 1HD2 ASN B  68     197.522 129.237  15.727  1.00  0.00           H  
ATOM   2244 2HD2 ASN B  68     198.484 130.004  16.945  1.00  0.00           H  
ATOM   2245  N   ALA B  69     200.941 127.945  18.896  1.00  0.00           N  
ATOM   2246  CA  ALA B  69     202.208 127.790  18.191  1.00  0.00           C  
ATOM   2247  C   ALA B  69     202.794 126.400  18.411  1.00  0.00           C  
ATOM   2248  O   ALA B  69     203.277 125.765  17.475  1.00  0.00           O  
ATOM   2249  CB  ALA B  69     203.197 128.857  18.636  1.00  0.00           C  
ATOM   2250  H   ALA B  69     200.865 128.643  19.622  1.00  0.00           H  
ATOM   2251  HA  ALA B  69     202.027 127.907  17.123  1.00  0.00           H  
ATOM   2252 1HB  ALA B  69     204.137 128.727  18.102  1.00  0.00           H  
ATOM   2253 2HB  ALA B  69     202.790 129.844  18.419  1.00  0.00           H  
ATOM   2254 3HB  ALA B  69     203.373 128.765  19.707  1.00  0.00           H  
ATOM   2255  N   GLU B  70     202.746 125.934  19.656  1.00  0.00           N  
ATOM   2256  CA  GLU B  70     203.223 124.597  19.990  1.00  0.00           C  
ATOM   2257  C   GLU B  70     202.504 123.536  19.166  1.00  0.00           C  
ATOM   2258  O   GLU B  70     203.126 122.592  18.675  1.00  0.00           O  
ATOM   2259  CB  GLU B  70     203.027 124.318  21.482  1.00  0.00           C  
ATOM   2260  CG  GLU B  70     203.348 122.891  21.902  1.00  0.00           C  
ATOM   2261  CD  GLU B  70     203.200 122.669  23.382  1.00  0.00           C  
ATOM   2262  OE1 GLU B  70     202.869 123.603  24.073  1.00  0.00           O  
ATOM   2263  OE2 GLU B  70     203.418 121.565  23.822  1.00  0.00           O  
ATOM   2264  H   GLU B  70     202.374 126.522  20.387  1.00  0.00           H  
ATOM   2265  HA  GLU B  70     204.284 124.538  19.754  1.00  0.00           H  
ATOM   2266 1HB  GLU B  70     203.661 124.988  22.064  1.00  0.00           H  
ATOM   2267 2HB  GLU B  70     201.993 124.524  21.758  1.00  0.00           H  
ATOM   2268 1HG  GLU B  70     202.680 122.209  21.376  1.00  0.00           H  
ATOM   2269 2HG  GLU B  70     204.369 122.656  21.605  1.00  0.00           H  
ATOM   2270  N   ARG B  71     201.195 123.695  19.016  1.00  0.00           N  
ATOM   2271  CA  ARG B  71     200.396 122.769  18.223  1.00  0.00           C  
ATOM   2272  C   ARG B  71     200.896 122.702  16.786  1.00  0.00           C  
ATOM   2273  O   ARG B  71     200.971 121.626  16.194  1.00  0.00           O  
ATOM   2274  CB  ARG B  71     198.932 123.184  18.229  1.00  0.00           C  
ATOM   2275  CG  ARG B  71     198.004 122.267  17.447  1.00  0.00           C  
ATOM   2276  CD  ARG B  71     196.599 122.745  17.487  1.00  0.00           C  
ATOM   2277  NE  ARG B  71     196.448 124.042  16.847  1.00  0.00           N  
ATOM   2278  CZ  ARG B  71     196.364 124.232  15.516  1.00  0.00           C  
ATOM   2279  NH1 ARG B  71     196.417 123.203  14.700  1.00  0.00           N  
ATOM   2280  NH2 ARG B  71     196.228 125.454  15.031  1.00  0.00           N  
ATOM   2281  H   ARG B  71     200.740 124.478  19.466  1.00  0.00           H  
ATOM   2282  HA  ARG B  71     200.494 121.772  18.653  1.00  0.00           H  
ATOM   2283 1HB  ARG B  71     198.569 123.222  19.255  1.00  0.00           H  
ATOM   2284 2HB  ARG B  71     198.836 124.185  17.810  1.00  0.00           H  
ATOM   2285 1HG  ARG B  71     198.324 122.228  16.406  1.00  0.00           H  
ATOM   2286 2HG  ARG B  71     198.038 121.264  17.875  1.00  0.00           H  
ATOM   2287 1HD  ARG B  71     195.957 122.032  16.969  1.00  0.00           H  
ATOM   2288 2HD  ARG B  71     196.275 122.837  18.523  1.00  0.00           H  
ATOM   2289  HE  ARG B  71     196.404 124.858  17.443  1.00  0.00           H  
ATOM   2290 1HH1 ARG B  71     196.521 122.269  15.070  1.00  0.00           H  
ATOM   2291 2HH1 ARG B  71     196.354 123.346  13.702  1.00  0.00           H  
ATOM   2292 1HH2 ARG B  71     196.187 126.246  15.658  1.00  0.00           H  
ATOM   2293 2HH2 ARG B  71     196.165 125.597  14.034  1.00  0.00           H  
ATOM   2294  N   VAL B  72     201.233 123.861  16.229  1.00  0.00           N  
ATOM   2295  CA  VAL B  72     201.789 123.929  14.882  1.00  0.00           C  
ATOM   2296  C   VAL B  72     203.106 123.168  14.790  1.00  0.00           C  
ATOM   2297  O   VAL B  72     203.338 122.426  13.835  1.00  0.00           O  
ATOM   2298  CB  VAL B  72     202.017 125.396  14.471  1.00  0.00           C  
ATOM   2299  CG1 VAL B  72     202.790 125.468  13.162  1.00  0.00           C  
ATOM   2300  CG2 VAL B  72     200.682 126.113  14.349  1.00  0.00           C  
ATOM   2301  H   VAL B  72     201.104 124.715  16.752  1.00  0.00           H  
ATOM   2302  HA  VAL B  72     201.086 123.460  14.193  1.00  0.00           H  
ATOM   2303  HB  VAL B  72     202.626 125.886  15.231  1.00  0.00           H  
ATOM   2304 1HG1 VAL B  72     202.943 126.512  12.887  1.00  0.00           H  
ATOM   2305 2HG1 VAL B  72     203.757 124.980  13.284  1.00  0.00           H  
ATOM   2306 3HG1 VAL B  72     202.225 124.966  12.378  1.00  0.00           H  
ATOM   2307 1HG2 VAL B  72     200.851 127.150  14.059  1.00  0.00           H  
ATOM   2308 2HG2 VAL B  72     200.071 125.619  13.592  1.00  0.00           H  
ATOM   2309 3HG2 VAL B  72     200.164 126.085  15.308  1.00  0.00           H  
ATOM   2310  N   VAL B  73     203.964 123.358  15.788  1.00  0.00           N  
ATOM   2311  CA  VAL B  73     205.239 122.653  15.842  1.00  0.00           C  
ATOM   2312  C   VAL B  73     205.034 121.144  15.891  1.00  0.00           C  
ATOM   2313  O   VAL B  73     205.722 120.393  15.200  1.00  0.00           O  
ATOM   2314  CB  VAL B  73     206.042 123.100  17.077  1.00  0.00           C  
ATOM   2315  CG1 VAL B  73     207.284 122.236  17.245  1.00  0.00           C  
ATOM   2316  CG2 VAL B  73     206.419 124.568  16.947  1.00  0.00           C  
ATOM   2317  H   VAL B  73     203.726 124.005  16.525  1.00  0.00           H  
ATOM   2318  HA  VAL B  73     205.800 122.880  14.936  1.00  0.00           H  
ATOM   2319  HB  VAL B  73     205.430 122.958  17.968  1.00  0.00           H  
ATOM   2320 1HG1 VAL B  73     207.840 122.566  18.124  1.00  0.00           H  
ATOM   2321 2HG1 VAL B  73     206.989 121.195  17.373  1.00  0.00           H  
ATOM   2322 3HG1 VAL B  73     207.915 122.331  16.362  1.00  0.00           H  
ATOM   2323 1HG2 VAL B  73     206.986 124.877  17.825  1.00  0.00           H  
ATOM   2324 2HG2 VAL B  73     207.026 124.710  16.054  1.00  0.00           H  
ATOM   2325 3HG2 VAL B  73     205.514 125.170  16.871  1.00  0.00           H  
ATOM   2326  N   ARG B  74     204.085 120.707  16.710  1.00  0.00           N  
ATOM   2327  CA  ARG B  74     203.814 119.285  16.878  1.00  0.00           C  
ATOM   2328  C   ARG B  74     203.220 118.682  15.611  1.00  0.00           C  
ATOM   2329  O   ARG B  74     203.453 117.515  15.299  1.00  0.00           O  
ATOM   2330  CB  ARG B  74     202.859 119.056  18.041  1.00  0.00           C  
ATOM   2331  CG  ARG B  74     203.450 119.326  19.416  1.00  0.00           C  
ATOM   2332  CD  ARG B  74     202.470 119.049  20.498  1.00  0.00           C  
ATOM   2333  NE  ARG B  74     203.000 119.388  21.808  1.00  0.00           N  
ATOM   2334  CZ  ARG B  74     203.784 118.581  22.549  1.00  0.00           C  
ATOM   2335  NH1 ARG B  74     204.119 117.393  22.096  1.00  0.00           N  
ATOM   2336  NH2 ARG B  74     204.216 118.983  23.732  1.00  0.00           N  
ATOM   2337  H   ARG B  74     203.537 121.378  17.229  1.00  0.00           H  
ATOM   2338  HA  ARG B  74     204.755 118.773  17.076  1.00  0.00           H  
ATOM   2339 1HB  ARG B  74     201.986 119.696  17.925  1.00  0.00           H  
ATOM   2340 2HB  ARG B  74     202.512 118.023  18.028  1.00  0.00           H  
ATOM   2341 1HG  ARG B  74     204.320 118.688  19.570  1.00  0.00           H  
ATOM   2342 2HG  ARG B  74     203.749 120.372  19.484  1.00  0.00           H  
ATOM   2343 1HD  ARG B  74     201.569 119.638  20.331  1.00  0.00           H  
ATOM   2344 2HD  ARG B  74     202.217 117.990  20.496  1.00  0.00           H  
ATOM   2345  HE  ARG B  74     202.764 120.294  22.191  1.00  0.00           H  
ATOM   2346 1HH1 ARG B  74     203.789 117.086  21.192  1.00  0.00           H  
ATOM   2347 2HH1 ARG B  74     204.706 116.788  22.651  1.00  0.00           H  
ATOM   2348 1HH2 ARG B  74     203.958 119.896  24.081  1.00  0.00           H  
ATOM   2349 2HH2 ARG B  74     204.803 118.378  24.287  1.00  0.00           H  
ATOM   2350  N   GLU B  75     202.455 119.487  14.881  1.00  0.00           N  
ATOM   2351  CA  GLU B  75     201.817 119.032  13.652  1.00  0.00           C  
ATOM   2352  C   GLU B  75     202.846 118.817  12.547  1.00  0.00           C  
ATOM   2353  O   GLU B  75     202.779 117.835  11.808  1.00  0.00           O  
ATOM   2354  CB  GLU B  75     200.762 120.041  13.193  1.00  0.00           C  
ATOM   2355  CG  GLU B  75     199.976 119.612  11.962  1.00  0.00           C  
ATOM   2356  CD  GLU B  75     198.875 120.573  11.607  1.00  0.00           C  
ATOM   2357  OE1 GLU B  75     198.712 121.545  12.306  1.00  0.00           O  
ATOM   2358  OE2 GLU B  75     198.197 120.335  10.636  1.00  0.00           O  
ATOM   2359  H   GLU B  75     202.310 120.439  15.188  1.00  0.00           H  
ATOM   2360  HA  GLU B  75     201.336 118.074  13.846  1.00  0.00           H  
ATOM   2361 1HB  GLU B  75     200.051 120.216  14.000  1.00  0.00           H  
ATOM   2362 2HB  GLU B  75     201.243 120.993  12.968  1.00  0.00           H  
ATOM   2363 1HG  GLU B  75     200.659 119.532  11.117  1.00  0.00           H  
ATOM   2364 2HG  GLU B  75     199.547 118.627  12.143  1.00  0.00           H  
ATOM   2365  N   ARG B  76     203.794 119.740  12.440  1.00  0.00           N  
ATOM   2366  CA  ARG B  76     204.856 119.636  11.447  1.00  0.00           C  
ATOM   2367  C   ARG B  76     206.207 120.006  12.047  1.00  0.00           C  
ATOM   2368  O   ARG B  76     206.734 121.088  11.790  1.00  0.00           O  
ATOM   2369  CB  ARG B  76     204.568 120.540  10.257  1.00  0.00           C  
ATOM   2370  CG  ARG B  76     203.337 120.159   9.450  1.00  0.00           C  
ATOM   2371  CD  ARG B  76     203.532 118.881   8.719  1.00  0.00           C  
ATOM   2372  NE  ARG B  76     202.395 118.561   7.872  1.00  0.00           N  
ATOM   2373  CZ  ARG B  76     201.290 117.911   8.287  1.00  0.00           C  
ATOM   2374  NH1 ARG B  76     201.189 117.521   9.539  1.00  0.00           N  
ATOM   2375  NH2 ARG B  76     200.307 117.667   7.438  1.00  0.00           N  
ATOM   2376  H   ARG B  76     203.777 120.537  13.062  1.00  0.00           H  
ATOM   2377  HA  ARG B  76     204.916 118.600  11.114  1.00  0.00           H  
ATOM   2378 1HB  ARG B  76     204.433 121.563  10.603  1.00  0.00           H  
ATOM   2379 2HB  ARG B  76     205.421 120.532   9.580  1.00  0.00           H  
ATOM   2380 1HG  ARG B  76     202.483 120.045  10.119  1.00  0.00           H  
ATOM   2381 2HG  ARG B  76     203.124 120.942   8.720  1.00  0.00           H  
ATOM   2382 1HD  ARG B  76     204.417 118.955   8.088  1.00  0.00           H  
ATOM   2383 2HD  ARG B  76     203.663 118.070   9.434  1.00  0.00           H  
ATOM   2384  HE  ARG B  76     202.435 118.846   6.902  1.00  0.00           H  
ATOM   2385 1HH1 ARG B  76     201.940 117.707  10.188  1.00  0.00           H  
ATOM   2386 2HH1 ARG B  76     200.361 117.033   9.850  1.00  0.00           H  
ATOM   2387 1HH2 ARG B  76     200.384 117.969   6.476  1.00  0.00           H  
ATOM   2388 2HH2 ARG B  76     199.480 117.181   7.750  1.00  0.00           H  
ATOM   2389  N   PRO B  77     206.763 119.101  12.844  1.00  0.00           N  
ATOM   2390  CA  PRO B  77     208.055 119.329  13.479  1.00  0.00           C  
ATOM   2391  C   PRO B  77     209.142 119.581  12.442  1.00  0.00           C  
ATOM   2392  O   PRO B  77     209.320 118.794  11.513  1.00  0.00           O  
ATOM   2393  CB  PRO B  77     208.298 118.026  14.246  1.00  0.00           C  
ATOM   2394  CG  PRO B  77     206.930 117.491  14.501  1.00  0.00           C  
ATOM   2395  CD  PRO B  77     206.160 117.821  13.249  1.00  0.00           C  
ATOM   2396  HA  PRO B  77     207.983 120.220  14.103  1.00  0.00           H  
ATOM   2397 1HB  PRO B  77     208.917 117.345  13.644  1.00  0.00           H  
ATOM   2398 2HB  PRO B  77     208.854 118.231  15.173  1.00  0.00           H  
ATOM   2399 1HG  PRO B  77     206.975 116.409  14.695  1.00  0.00           H  
ATOM   2400 2HG  PRO B  77     206.500 117.958  15.399  1.00  0.00           H  
ATOM   2401 1HD  PRO B  77     206.322 117.033  12.499  1.00  0.00           H  
ATOM   2402 2HD  PRO B  77     205.091 117.915  13.490  1.00  0.00           H  
ATOM   2403  N   GLY B  78     209.867 120.682  12.608  1.00  0.00           N  
ATOM   2404  CA  GLY B  78     211.048 120.950  11.797  1.00  0.00           C  
ATOM   2405  C   GLY B  78     210.689 121.737  10.542  1.00  0.00           C  
ATOM   2406  O   GLY B  78     211.558 122.075   9.740  1.00  0.00           O  
ATOM   2407  H   GLY B  78     209.593 121.350  13.314  1.00  0.00           H  
ATOM   2408 1HA  GLY B  78     211.774 121.512  12.387  1.00  0.00           H  
ATOM   2409 2HA  GLY B  78     211.520 120.009  11.517  1.00  0.00           H  
ATOM   2410  N   SER B  79     209.402 122.024  10.381  1.00  0.00           N  
ATOM   2411  CA  SER B  79     208.922 122.773   9.223  1.00  0.00           C  
ATOM   2412  C   SER B  79     209.180 124.264   9.387  1.00  0.00           C  
ATOM   2413  O   SER B  79     209.471 124.736  10.485  1.00  0.00           O  
ATOM   2414  CB  SER B  79     207.441 122.526   9.018  1.00  0.00           C  
ATOM   2415  OG  SER B  79     206.689 123.096  10.054  1.00  0.00           O  
ATOM   2416  H   SER B  79     208.737 121.718  11.076  1.00  0.00           H  
ATOM   2417  HA  SER B  79     209.472 122.437   8.343  1.00  0.00           H  
ATOM   2418 1HB  SER B  79     207.130 122.951   8.063  1.00  0.00           H  
ATOM   2419 2HB  SER B  79     207.253 121.454   8.975  1.00  0.00           H  
ATOM   2420  HG  SER B  79     206.670 122.442  10.757  1.00  0.00           H  
ATOM   2421  N   ASN B  80     209.068 125.002   8.287  1.00  0.00           N  
ATOM   2422  CA  ASN B  80     209.193 126.455   8.324  1.00  0.00           C  
ATOM   2423  C   ASN B  80     208.053 127.084   9.113  1.00  0.00           C  
ATOM   2424  O   ASN B  80     208.225 128.131   9.741  1.00  0.00           O  
ATOM   2425  CB  ASN B  80     209.246 127.022   6.917  1.00  0.00           C  
ATOM   2426  CG  ASN B  80     210.556 126.751   6.233  1.00  0.00           C  
ATOM   2427  OD1 ASN B  80     211.573 126.500   6.890  1.00  0.00           O  
ATOM   2428  ND2 ASN B  80     210.551 126.793   4.925  1.00  0.00           N  
ATOM   2429  H   ASN B  80     208.895 124.545   7.402  1.00  0.00           H  
ATOM   2430  HA  ASN B  80     210.126 126.701   8.828  1.00  0.00           H  
ATOM   2431 1HB  ASN B  80     208.440 126.592   6.320  1.00  0.00           H  
ATOM   2432 2HB  ASN B  80     209.086 128.100   6.954  1.00  0.00           H  
ATOM   2433 1HD2 ASN B  80     211.396 126.620   4.416  1.00  0.00           H  
ATOM   2434 2HD2 ASN B  80     209.706 127.000   4.434  1.00  0.00           H  
ATOM   2435  N   LEU B  81     206.891 126.442   9.082  1.00  0.00           N  
ATOM   2436  CA  LEU B  81     205.766 126.851   9.912  1.00  0.00           C  
ATOM   2437  C   LEU B  81     206.083 126.680  11.393  1.00  0.00           C  
ATOM   2438  O   LEU B  81     205.730 127.524  12.216  1.00  0.00           O  
ATOM   2439  CB  LEU B  81     204.518 126.034   9.553  1.00  0.00           C  
ATOM   2440  CG  LEU B  81     203.955 126.265   8.145  1.00  0.00           C  
ATOM   2441  CD1 LEU B  81     202.839 125.266   7.874  1.00  0.00           C  
ATOM   2442  CD2 LEU B  81     203.449 127.696   8.029  1.00  0.00           C  
ATOM   2443  H   LEU B  81     206.784 125.649   8.465  1.00  0.00           H  
ATOM   2444  HA  LEU B  81     205.573 127.910   9.739  1.00  0.00           H  
ATOM   2445 1HB  LEU B  81     204.757 124.976   9.644  1.00  0.00           H  
ATOM   2446 2HB  LEU B  81     203.730 126.271  10.268  1.00  0.00           H  
ATOM   2447  HG  LEU B  81     204.740 126.097   7.407  1.00  0.00           H  
ATOM   2448 1HD1 LEU B  81     202.438 125.430   6.873  1.00  0.00           H  
ATOM   2449 2HD1 LEU B  81     203.232 124.253   7.944  1.00  0.00           H  
ATOM   2450 3HD1 LEU B  81     202.045 125.400   8.608  1.00  0.00           H  
ATOM   2451 1HD2 LEU B  81     203.050 127.860   7.027  1.00  0.00           H  
ATOM   2452 2HD2 LEU B  81     202.664 127.865   8.765  1.00  0.00           H  
ATOM   2453 3HD2 LEU B  81     204.271 128.388   8.210  1.00  0.00           H  
ATOM   2454  N   ALA B  82     206.750 125.578  11.726  1.00  0.00           N  
ATOM   2455  CA  ALA B  82     207.175 125.326  13.098  1.00  0.00           C  
ATOM   2456  C   ALA B  82     208.219 126.341  13.547  1.00  0.00           C  
ATOM   2457  O   ALA B  82     208.234 126.759  14.705  1.00  0.00           O  
ATOM   2458  CB  ALA B  82     207.719 123.911  13.232  1.00  0.00           C  
ATOM   2459  H   ALA B  82     206.968 124.900  11.010  1.00  0.00           H  
ATOM   2460  HA  ALA B  82     206.309 125.428  13.753  1.00  0.00           H  
ATOM   2461 1HB  ALA B  82     208.032 123.738  14.261  1.00  0.00           H  
ATOM   2462 2HB  ALA B  82     206.944 123.195  12.963  1.00  0.00           H  
ATOM   2463 3HB  ALA B  82     208.574 123.788  12.567  1.00  0.00           H  
ATOM   2464  N   LYS B  83     209.089 126.735  12.624  1.00  0.00           N  
ATOM   2465  CA  LYS B  83     210.092 127.756  12.904  1.00  0.00           C  
ATOM   2466  C   LYS B  83     209.440 129.084  13.263  1.00  0.00           C  
ATOM   2467  O   LYS B  83     209.863 129.760  14.202  1.00  0.00           O  
ATOM   2468  CB  LYS B  83     211.023 127.935  11.704  1.00  0.00           C  
ATOM   2469  CG  LYS B  83     211.964 126.763  11.457  1.00  0.00           C  
ATOM   2470  CD  LYS B  83     212.809 126.984  10.211  1.00  0.00           C  
ATOM   2471  CE  LYS B  83     213.678 125.773   9.909  1.00  0.00           C  
ATOM   2472  NZ  LYS B  83     214.462 125.951   8.657  1.00  0.00           N  
ATOM   2473  H   LYS B  83     209.055 126.317  11.704  1.00  0.00           H  
ATOM   2474  HA  LYS B  83     210.683 127.436  13.762  1.00  0.00           H  
ATOM   2475 1HB  LYS B  83     210.430 128.083  10.801  1.00  0.00           H  
ATOM   2476 2HB  LYS B  83     211.632 128.828  11.846  1.00  0.00           H  
ATOM   2477 1HG  LYS B  83     212.624 126.638  12.316  1.00  0.00           H  
ATOM   2478 2HG  LYS B  83     211.382 125.849  11.334  1.00  0.00           H  
ATOM   2479 1HD  LYS B  83     212.155 127.175   9.358  1.00  0.00           H  
ATOM   2480 2HD  LYS B  83     213.450 127.854  10.357  1.00  0.00           H  
ATOM   2481 1HE  LYS B  83     214.368 125.607  10.735  1.00  0.00           H  
ATOM   2482 2HE  LYS B  83     213.049 124.890   9.806  1.00  0.00           H  
ATOM   2483 1HZ  LYS B  83     215.025 125.128   8.492  1.00  0.00           H  
ATOM   2484 2HZ  LYS B  83     213.831 126.088   7.879  1.00  0.00           H  
ATOM   2485 3HZ  LYS B  83     215.065 126.757   8.748  1.00  0.00           H  
ATOM   2486  N   LYS B  84     208.408 129.453  12.512  1.00  0.00           N  
ATOM   2487  CA  LYS B  84     207.630 130.650  12.814  1.00  0.00           C  
ATOM   2488  C   LYS B  84     206.889 130.505  14.136  1.00  0.00           C  
ATOM   2489  O   LYS B  84     206.767 131.463  14.900  1.00  0.00           O  
ATOM   2490  CB  LYS B  84     206.639 130.944  11.686  1.00  0.00           C  
ATOM   2491  CG  LYS B  84     205.786 132.186  11.906  1.00  0.00           C  
ATOM   2492  CD  LYS B  84     206.633 133.450  11.883  1.00  0.00           C  
ATOM   2493  CE  LYS B  84     205.773 134.696  12.032  1.00  0.00           C  
ATOM   2494  NZ  LYS B  84     206.578 135.944  11.927  1.00  0.00           N  
ATOM   2495  H   LYS B  84     208.156 128.893  11.711  1.00  0.00           H  
ATOM   2496  HA  LYS B  84     208.314 131.493  12.907  1.00  0.00           H  
ATOM   2497 1HB  LYS B  84     207.182 131.073  10.749  1.00  0.00           H  
ATOM   2498 2HB  LYS B  84     205.968 130.095  11.561  1.00  0.00           H  
ATOM   2499 1HG  LYS B  84     205.029 132.251  11.124  1.00  0.00           H  
ATOM   2500 2HG  LYS B  84     205.282 132.115  12.869  1.00  0.00           H  
ATOM   2501 1HD  LYS B  84     207.357 133.418  12.699  1.00  0.00           H  
ATOM   2502 2HD  LYS B  84     207.177 133.506  10.939  1.00  0.00           H  
ATOM   2503 1HE  LYS B  84     205.009 134.706  11.256  1.00  0.00           H  
ATOM   2504 2HE  LYS B  84     205.275 134.681  13.001  1.00  0.00           H  
ATOM   2505 1HZ  LYS B  84     205.973 136.745  12.031  1.00  0.00           H  
ATOM   2506 2HZ  LYS B  84     207.279 135.954  12.654  1.00  0.00           H  
ATOM   2507 3HZ  LYS B  84     207.030 135.978  11.024  1.00  0.00           H  
ATOM   2508  N   ALA B  85     206.395 129.301  14.406  1.00  0.00           N  
ATOM   2509  CA  ALA B  85     205.736 129.007  15.673  1.00  0.00           C  
ATOM   2510  C   ALA B  85     206.679 129.229  16.847  1.00  0.00           C  
ATOM   2511  O   ALA B  85     206.296 129.815  17.860  1.00  0.00           O  
ATOM   2512  CB  ALA B  85     205.213 127.576  15.677  1.00  0.00           C  
ATOM   2513  H   ALA B  85     206.477 128.569  13.713  1.00  0.00           H  
ATOM   2514  HA  ALA B  85     204.892 129.688  15.790  1.00  0.00           H  
ATOM   2515 1HB  ALA B  85     204.723 127.372  16.629  1.00  0.00           H  
ATOM   2516 2HB  ALA B  85     204.495 127.449  14.866  1.00  0.00           H  
ATOM   2517 3HB  ALA B  85     206.042 126.886  15.540  1.00  0.00           H  
ATOM   2518  N   LEU B  86     207.915 128.759  16.708  1.00  0.00           N  
ATOM   2519  CA  LEU B  86     208.923 128.937  17.743  1.00  0.00           C  
ATOM   2520  C   LEU B  86     209.231 130.411  17.966  1.00  0.00           C  
ATOM   2521  O   LEU B  86     209.419 130.851  19.100  1.00  0.00           O  
ATOM   2522  CB  LEU B  86     210.209 128.192  17.363  1.00  0.00           C  
ATOM   2523  CG  LEU B  86     210.124 126.660  17.392  1.00  0.00           C  
ATOM   2524  CD1 LEU B  86     211.405 126.069  16.818  1.00  0.00           C  
ATOM   2525  CD2 LEU B  86     209.898 126.191  18.822  1.00  0.00           C  
ATOM   2526  H   LEU B  86     208.158 128.263  15.861  1.00  0.00           H  
ATOM   2527  HA  LEU B  86     208.535 128.535  18.679  1.00  0.00           H  
ATOM   2528 1HB  LEU B  86     210.498 128.488  16.355  1.00  0.00           H  
ATOM   2529 2HB  LEU B  86     211.001 128.493  18.049  1.00  0.00           H  
ATOM   2530  HG  LEU B  86     209.295 126.330  16.766  1.00  0.00           H  
ATOM   2531 1HD1 LEU B  86     211.343 124.980  16.838  1.00  0.00           H  
ATOM   2532 2HD1 LEU B  86     211.531 126.405  15.789  1.00  0.00           H  
ATOM   2533 3HD1 LEU B  86     212.255 126.396  17.414  1.00  0.00           H  
ATOM   2534 1HD2 LEU B  86     209.836 125.102  18.842  1.00  0.00           H  
ATOM   2535 2HD2 LEU B  86     210.727 126.519  19.448  1.00  0.00           H  
ATOM   2536 3HD2 LEU B  86     208.967 126.614  19.200  1.00  0.00           H  
ATOM   2537  N   GLU B  87     209.276 131.172  16.879  1.00  0.00           N  
ATOM   2538  CA  GLU B  87     209.411 132.622  16.962  1.00  0.00           C  
ATOM   2539  C   GLU B  87     208.282 133.234  17.780  1.00  0.00           C  
ATOM   2540  O   GLU B  87     208.522 134.050  18.673  1.00  0.00           O  
ATOM   2541  CB  GLU B  87     209.429 133.236  15.560  1.00  0.00           C  
ATOM   2542  CG  GLU B  87     209.543 134.754  15.542  1.00  0.00           C  
ATOM   2543  CD  GLU B  87     209.367 135.337  14.167  1.00  0.00           C  
ATOM   2544  OE1 GLU B  87     209.961 134.830  13.247  1.00  0.00           O  
ATOM   2545  OE2 GLU B  87     208.637 136.292  14.038  1.00  0.00           O  
ATOM   2546  H   GLU B  87     209.216 130.736  15.968  1.00  0.00           H  
ATOM   2547  HA  GLU B  87     210.349 132.853  17.467  1.00  0.00           H  
ATOM   2548 1HB  GLU B  87     210.269 132.832  14.996  1.00  0.00           H  
ATOM   2549 2HB  GLU B  87     208.517 132.963  15.031  1.00  0.00           H  
ATOM   2550 1HG  GLU B  87     208.784 135.174  16.201  1.00  0.00           H  
ATOM   2551 2HG  GLU B  87     210.519 135.040  15.930  1.00  0.00           H  
ATOM   2552  N   ILE B  88     207.054 132.838  17.471  1.00  0.00           N  
ATOM   2553  CA  ILE B  88     205.886 133.330  18.194  1.00  0.00           C  
ATOM   2554  C   ILE B  88     205.972 132.990  19.676  1.00  0.00           C  
ATOM   2555  O   ILE B  88     205.675 133.823  20.532  1.00  0.00           O  
ATOM   2556  CB  ILE B  88     204.589 132.743  17.608  1.00  0.00           C  
ATOM   2557  CG1 ILE B  88     204.330 133.311  16.209  1.00  0.00           C  
ATOM   2558  CG2 ILE B  88     203.412 133.031  18.527  1.00  0.00           C  
ATOM   2559  CD1 ILE B  88     203.271 132.564  15.433  1.00  0.00           C  
ATOM   2560  H   ILE B  88     206.923 132.178  16.718  1.00  0.00           H  
ATOM   2561  HA  ILE B  88     205.856 134.416  18.106  1.00  0.00           H  
ATOM   2562  HB  ILE B  88     204.695 131.666  17.495  1.00  0.00           H  
ATOM   2563 1HG1 ILE B  88     204.024 134.353  16.290  1.00  0.00           H  
ATOM   2564 2HG1 ILE B  88     205.255 133.287  15.630  1.00  0.00           H  
ATOM   2565 1HG2 ILE B  88     202.503 132.610  18.097  1.00  0.00           H  
ATOM   2566 2HG2 ILE B  88     203.594 132.581  19.502  1.00  0.00           H  
ATOM   2567 3HG2 ILE B  88     203.293 134.109  18.641  1.00  0.00           H  
ATOM   2568 1HD1 ILE B  88     203.144 133.024  14.453  1.00  0.00           H  
ATOM   2569 2HD1 ILE B  88     203.575 131.524  15.309  1.00  0.00           H  
ATOM   2570 3HD1 ILE B  88     202.326 132.604  15.976  1.00  0.00           H  
ATOM   2571  N   ILE B  89     206.380 131.762  19.974  1.00  0.00           N  
ATOM   2572  CA  ILE B  89     206.547 131.324  21.355  1.00  0.00           C  
ATOM   2573  C   ILE B  89     207.557 132.193  22.091  1.00  0.00           C  
ATOM   2574  O   ILE B  89     207.342 132.571  23.242  1.00  0.00           O  
ATOM   2575  CB  ILE B  89     206.997 129.852  21.414  1.00  0.00           C  
ATOM   2576  CG1 ILE B  89     205.869 128.930  20.946  1.00  0.00           C  
ATOM   2577  CG2 ILE B  89     207.438 129.488  22.823  1.00  0.00           C  
ATOM   2578  CD1 ILE B  89     206.309 127.507  20.690  1.00  0.00           C  
ATOM   2579  H   ILE B  89     206.580 131.114  19.225  1.00  0.00           H  
ATOM   2580  HA  ILE B  89     205.588 131.422  21.866  1.00  0.00           H  
ATOM   2581  HB  ILE B  89     207.832 129.700  20.731  1.00  0.00           H  
ATOM   2582 1HG1 ILE B  89     205.078 128.912  21.696  1.00  0.00           H  
ATOM   2583 2HG1 ILE B  89     205.435 129.322  20.026  1.00  0.00           H  
ATOM   2584 1HG2 ILE B  89     207.752 128.445  22.847  1.00  0.00           H  
ATOM   2585 2HG2 ILE B  89     208.271 130.124  23.119  1.00  0.00           H  
ATOM   2586 3HG2 ILE B  89     206.607 129.632  23.513  1.00  0.00           H  
ATOM   2587 1HD1 ILE B  89     205.455 126.915  20.362  1.00  0.00           H  
ATOM   2588 2HD1 ILE B  89     207.077 127.498  19.915  1.00  0.00           H  
ATOM   2589 3HD1 ILE B  89     206.715 127.082  21.607  1.00  0.00           H  
ATOM   2590  N   LEU B  90     208.658 132.510  21.420  1.00  0.00           N  
ATOM   2591  CA  LEU B  90     209.675 133.390  21.984  1.00  0.00           C  
ATOM   2592  C   LEU B  90     209.112 134.780  22.250  1.00  0.00           C  
ATOM   2593  O   LEU B  90     209.378 135.378  23.293  1.00  0.00           O  
ATOM   2594  CB  LEU B  90     210.877 133.490  21.036  1.00  0.00           C  
ATOM   2595  CG  LEU B  90     211.733 132.223  20.911  1.00  0.00           C  
ATOM   2596  CD1 LEU B  90     212.765 132.414  19.807  1.00  0.00           C  
ATOM   2597  CD2 LEU B  90     212.406 131.933  22.244  1.00  0.00           C  
ATOM   2598  H   LEU B  90     208.797 132.132  20.494  1.00  0.00           H  
ATOM   2599  HA  LEU B  90     209.998 132.974  22.939  1.00  0.00           H  
ATOM   2600 1HB  LEU B  90     210.514 133.743  20.042  1.00  0.00           H  
ATOM   2601 2HB  LEU B  90     211.524 134.296  21.380  1.00  0.00           H  
ATOM   2602  HG  LEU B  90     211.099 131.381  20.634  1.00  0.00           H  
ATOM   2603 1HD1 LEU B  90     213.373 131.514  19.718  1.00  0.00           H  
ATOM   2604 2HD1 LEU B  90     212.255 132.602  18.862  1.00  0.00           H  
ATOM   2605 3HD1 LEU B  90     213.404 133.262  20.049  1.00  0.00           H  
ATOM   2606 1HD2 LEU B  90     213.015 131.031  22.155  1.00  0.00           H  
ATOM   2607 2HD2 LEU B  90     213.042 132.774  22.522  1.00  0.00           H  
ATOM   2608 3HD2 LEU B  90     211.646 131.783  23.011  1.00  0.00           H  
ATOM   2609  N   ARG B  91     208.334 135.291  21.302  1.00  0.00           N  
ATOM   2610  CA  ARG B  91     207.717 136.604  21.442  1.00  0.00           C  
ATOM   2611  C   ARG B  91     206.771 136.645  22.634  1.00  0.00           C  
ATOM   2612  O   ARG B  91     206.790 137.589  23.423  1.00  0.00           O  
ATOM   2613  CB  ARG B  91     206.953 136.973  20.179  1.00  0.00           C  
ATOM   2614  CG  ARG B  91     207.824 137.293  18.974  1.00  0.00           C  
ATOM   2615  CD  ARG B  91     207.009 137.670  17.791  1.00  0.00           C  
ATOM   2616  NE  ARG B  91     207.833 137.899  16.616  1.00  0.00           N  
ATOM   2617  CZ  ARG B  91     208.455 139.060  16.331  1.00  0.00           C  
ATOM   2618  NH1 ARG B  91     208.336 140.085  17.146  1.00  0.00           N  
ATOM   2619  NH2 ARG B  91     209.183 139.168  15.234  1.00  0.00           N  
ATOM   2620  H   ARG B  91     208.167 134.754  20.464  1.00  0.00           H  
ATOM   2621  HA  ARG B  91     208.504 137.338  21.620  1.00  0.00           H  
ATOM   2622 1HB  ARG B  91     206.294 136.153  19.900  1.00  0.00           H  
ATOM   2623 2HB  ARG B  91     206.327 137.844  20.374  1.00  0.00           H  
ATOM   2624 1HG  ARG B  91     208.486 138.125  19.214  1.00  0.00           H  
ATOM   2625 2HG  ARG B  91     208.421 136.418  18.715  1.00  0.00           H  
ATOM   2626 1HD  ARG B  91     206.306 136.869  17.564  1.00  0.00           H  
ATOM   2627 2HD  ARG B  91     206.459 138.585  18.006  1.00  0.00           H  
ATOM   2628  HE  ARG B  91     207.948 137.133  15.965  1.00  0.00           H  
ATOM   2629 1HH1 ARG B  91     207.779 140.003  17.984  1.00  0.00           H  
ATOM   2630 2HH1 ARG B  91     208.802 140.956  16.933  1.00  0.00           H  
ATOM   2631 1HH2 ARG B  91     209.274 138.380  14.608  1.00  0.00           H  
ATOM   2632 2HH2 ARG B  91     209.649 140.038  15.021  1.00  0.00           H  
ATOM   2633  N   ALA B  92     205.940 135.615  22.758  1.00  0.00           N  
ATOM   2634  CA  ALA B  92     204.994 135.523  23.862  1.00  0.00           C  
ATOM   2635  C   ALA B  92     205.717 135.346  25.192  1.00  0.00           C  
ATOM   2636  O   ALA B  92     205.379 135.992  26.184  1.00  0.00           O  
ATOM   2637  CB  ALA B  92     204.020 134.376  23.632  1.00  0.00           C  
ATOM   2638  H   ALA B  92     205.964 134.877  22.069  1.00  0.00           H  
ATOM   2639  HA  ALA B  92     204.431 136.456  23.915  1.00  0.00           H  
ATOM   2640 1HB  ALA B  92     203.321 134.321  24.465  1.00  0.00           H  
ATOM   2641 2HB  ALA B  92     203.470 134.547  22.707  1.00  0.00           H  
ATOM   2642 3HB  ALA B  92     204.571 133.441  23.559  1.00  0.00           H  
ATOM   2643  N   ALA B  93     206.713 134.466  25.207  1.00  0.00           N  
ATOM   2644  CA  ALA B  93     207.490 134.208  26.412  1.00  0.00           C  
ATOM   2645  C   ALA B  93     208.245 135.453  26.857  1.00  0.00           C  
ATOM   2646  O   ALA B  93     208.354 135.733  28.052  1.00  0.00           O  
ATOM   2647  CB  ALA B  93     208.459 133.056  26.181  1.00  0.00           C  
ATOM   2648  H   ALA B  93     206.936 133.963  24.360  1.00  0.00           H  
ATOM   2649  HA  ALA B  93     206.805 133.935  27.214  1.00  0.00           H  
ATOM   2650 1HB  ALA B  93     209.032 132.876  27.089  1.00  0.00           H  
ATOM   2651 2HB  ALA B  93     207.900 132.158  25.918  1.00  0.00           H  
ATOM   2652 3HB  ALA B  93     209.137 133.311  25.368  1.00  0.00           H  
ATOM   2653  N   GLU B  94     208.769 136.200  25.890  1.00  0.00           N  
ATOM   2654  CA  GLU B  94     209.457 137.452  26.177  1.00  0.00           C  
ATOM   2655  C   GLU B  94     208.539 138.434  26.893  1.00  0.00           C  
ATOM   2656  O   GLU B  94     208.931 139.057  27.879  1.00  0.00           O  
ATOM   2657  CB  GLU B  94     209.983 138.080  24.884  1.00  0.00           C  
ATOM   2658  CG  GLU B  94     210.921 139.259  25.094  1.00  0.00           C  
ATOM   2659  CD  GLU B  94     211.459 139.815  23.805  1.00  0.00           C  
ATOM   2660  OE1 GLU B  94     210.675 140.208  22.976  1.00  0.00           O  
ATOM   2661  OE2 GLU B  94     212.658 139.848  23.650  1.00  0.00           O  
ATOM   2662  H   GLU B  94     208.686 135.891  24.931  1.00  0.00           H  
ATOM   2663  HA  GLU B  94     210.296 137.243  26.838  1.00  0.00           H  
ATOM   2664 1HB  GLU B  94     210.517 137.326  24.305  1.00  0.00           H  
ATOM   2665 2HB  GLU B  94     209.143 138.423  24.279  1.00  0.00           H  
ATOM   2666 1HG  GLU B  94     210.384 140.048  25.621  1.00  0.00           H  
ATOM   2667 2HG  GLU B  94     211.752 138.942  25.723  1.00  0.00           H  
ATOM   2668  N   GLU B  95     207.316 138.569  26.390  1.00  0.00           N  
ATOM   2669  CA  GLU B  95     206.333 139.460  26.993  1.00  0.00           C  
ATOM   2670  C   GLU B  95     205.912 138.968  28.370  1.00  0.00           C  
ATOM   2671  O   GLU B  95     205.658 139.764  29.274  1.00  0.00           O  
ATOM   2672  CB  GLU B  95     205.105 139.588  26.089  1.00  0.00           C  
ATOM   2673  CG  GLU B  95     205.358 140.330  24.785  1.00  0.00           C  
ATOM   2674  CD  GLU B  95     205.767 141.761  24.995  1.00  0.00           C  
ATOM   2675  OE1 GLU B  95     205.085 142.455  25.709  1.00  0.00           O  
ATOM   2676  OE2 GLU B  95     206.764 142.161  24.441  1.00  0.00           O  
ATOM   2677  H   GLU B  95     207.061 138.037  25.570  1.00  0.00           H  
ATOM   2678  HA  GLU B  95     206.791 140.443  27.120  1.00  0.00           H  
ATOM   2679 1HB  GLU B  95     204.730 138.595  25.842  1.00  0.00           H  
ATOM   2680 2HB  GLU B  95     204.313 140.113  26.624  1.00  0.00           H  
ATOM   2681 1HG  GLU B  95     206.146 139.816  24.234  1.00  0.00           H  
ATOM   2682 2HG  GLU B  95     204.452 140.301  24.181  1.00  0.00           H  
ATOM   2683  N   LEU B  96     205.839 137.650  28.525  1.00  0.00           N  
ATOM   2684  CA  LEU B  96     205.569 137.045  29.824  1.00  0.00           C  
ATOM   2685  C   LEU B  96     206.695 137.330  30.809  1.00  0.00           C  
ATOM   2686  O   LEU B  96     206.455 137.516  32.003  1.00  0.00           O  
ATOM   2687  CB  LEU B  96     205.383 135.530  29.674  1.00  0.00           C  
ATOM   2688  CG  LEU B  96     204.092 135.083  28.978  1.00  0.00           C  
ATOM   2689  CD1 LEU B  96     204.173 133.596  28.661  1.00  0.00           C  
ATOM   2690  CD2 LEU B  96     202.899 135.388  29.873  1.00  0.00           C  
ATOM   2691  H   LEU B  96     205.974 137.053  27.721  1.00  0.00           H  
ATOM   2692  HA  LEU B  96     204.658 137.486  30.228  1.00  0.00           H  
ATOM   2693 1HB  LEU B  96     206.221 135.132  29.106  1.00  0.00           H  
ATOM   2694 2HB  LEU B  96     205.397 135.079  30.667  1.00  0.00           H  
ATOM   2695  HG  LEU B  96     203.983 135.619  28.035  1.00  0.00           H  
ATOM   2696 1HD1 LEU B  96     203.256 133.278  28.166  1.00  0.00           H  
ATOM   2697 2HD1 LEU B  96     205.023 133.410  28.004  1.00  0.00           H  
ATOM   2698 3HD1 LEU B  96     204.298 133.033  29.586  1.00  0.00           H  
ATOM   2699 1HD2 LEU B  96     201.982 135.071  29.377  1.00  0.00           H  
ATOM   2700 2HD2 LEU B  96     203.007 134.850  30.816  1.00  0.00           H  
ATOM   2701 3HD2 LEU B  96     202.856 136.459  30.068  1.00  0.00           H  
ATOM   2702  N   ALA B  97     207.923 137.362  30.303  1.00  0.00           N  
ATOM   2703  CA  ALA B  97     209.077 137.724  31.115  1.00  0.00           C  
ATOM   2704  C   ALA B  97     209.021 139.189  31.530  1.00  0.00           C  
ATOM   2705  O   ALA B  97     209.435 139.548  32.632  1.00  0.00           O  
ATOM   2706  CB  ALA B  97     210.368 137.435  30.362  1.00  0.00           C  
ATOM   2707  H   ALA B  97     208.060 137.130  29.329  1.00  0.00           H  
ATOM   2708  HA  ALA B  97     209.062 137.122  32.026  1.00  0.00           H  
ATOM   2709 1HB  ALA B  97     211.222 137.712  30.984  1.00  0.00           H  
ATOM   2710 2HB  ALA B  97     210.421 136.373  30.125  1.00  0.00           H  
ATOM   2711 3HB  ALA B  97     210.388 138.014  29.441  1.00  0.00           H  
ATOM   2712  N   LYS B  98     208.510 140.030  30.638  1.00  0.00           N  
ATOM   2713  CA  LYS B  98     208.336 141.448  30.935  1.00  0.00           C  
ATOM   2714  C   LYS B  98     207.325 141.654  32.056  1.00  0.00           C  
ATOM   2715  O   LYS B  98     207.495 142.527  32.907  1.00  0.00           O  
ATOM   2716  CB  LYS B  98     207.897 142.209  29.683  1.00  0.00           C  
ATOM   2717  CG  LYS B  98     208.984 142.363  28.628  1.00  0.00           C  
ATOM   2718  CD  LYS B  98     208.467 143.109  27.407  1.00  0.00           C  
ATOM   2719  CE  LYS B  98     209.528 143.197  26.320  1.00  0.00           C  
ATOM   2720  NZ  LYS B  98     209.010 143.850  25.088  1.00  0.00           N  
ATOM   2721  H   LYS B  98     208.236 139.681  29.731  1.00  0.00           H  
ATOM   2722  HA  LYS B  98     209.292 141.850  31.273  1.00  0.00           H  
ATOM   2723 1HB  LYS B  98     207.054 141.694  29.221  1.00  0.00           H  
ATOM   2724 2HB  LYS B  98     207.558 143.205  29.963  1.00  0.00           H  
ATOM   2725 1HG  LYS B  98     209.826 142.915  29.050  1.00  0.00           H  
ATOM   2726 2HG  LYS B  98     209.336 141.380  28.320  1.00  0.00           H  
ATOM   2727 1HD  LYS B  98     207.593 142.594  27.009  1.00  0.00           H  
ATOM   2728 2HD  LYS B  98     208.173 144.118  27.695  1.00  0.00           H  
ATOM   2729 1HE  LYS B  98     210.379 143.769  26.688  1.00  0.00           H  
ATOM   2730 2HE  LYS B  98     209.874 142.195  26.067  1.00  0.00           H  
ATOM   2731 1HZ  LYS B  98     209.743 143.888  24.392  1.00  0.00           H  
ATOM   2732 2HZ  LYS B  98     208.230 143.317  24.726  1.00  0.00           H  
ATOM   2733 3HZ  LYS B  98     208.704 144.788  25.306  1.00  0.00           H  
ATOM   2734  N   LEU B  99     206.271 140.844  32.051  1.00  0.00           N  
ATOM   2735  CA  LEU B  99     205.229 140.937  33.067  1.00  0.00           C  
ATOM   2736  C   LEU B  99     205.789 140.672  34.458  1.00  0.00           C  
ATOM   2737  O   LEU B  99     206.582 139.751  34.653  1.00  0.00           O  
ATOM   2738  CB  LEU B  99     204.103 139.940  32.765  1.00  0.00           C  
ATOM   2739  CG  LEU B  99     203.161 140.329  31.618  1.00  0.00           C  
ATOM   2740  CD1 LEU B  99     202.193 139.185  31.347  1.00  0.00           C  
ATOM   2741  CD2 LEU B  99     202.414 141.602  31.984  1.00  0.00           C  
ATOM   2742  H   LEU B  99     206.188 140.146  31.326  1.00  0.00           H  
ATOM   2743  HA  LEU B  99     204.829 141.952  33.060  1.00  0.00           H  
ATOM   2744 1HB  LEU B  99     204.549 138.979  32.516  1.00  0.00           H  
ATOM   2745 2HB  LEU B  99     203.498 139.816  33.663  1.00  0.00           H  
ATOM   2746  HG  LEU B  99     203.742 140.496  30.711  1.00  0.00           H  
ATOM   2747 1HD1 LEU B  99     201.523 139.461  30.532  1.00  0.00           H  
ATOM   2748 2HD1 LEU B  99     202.753 138.292  31.069  1.00  0.00           H  
ATOM   2749 3HD1 LEU B  99     201.608 138.983  32.243  1.00  0.00           H  
ATOM   2750 1HD2 LEU B  99     201.745 141.879  31.168  1.00  0.00           H  
ATOM   2751 2HD2 LEU B  99     201.831 141.435  32.890  1.00  0.00           H  
ATOM   2752 3HD2 LEU B  99     203.129 142.407  32.155  1.00  0.00           H  
ATOM   2753  N   PRO B 100     205.374 141.485  35.423  1.00  0.00           N  
ATOM   2754  CA  PRO B 100     205.846 141.349  36.796  1.00  0.00           C  
ATOM   2755  C   PRO B 100     205.166 140.181  37.497  1.00  0.00           C  
ATOM   2756  O   PRO B 100     205.601 139.747  38.565  1.00  0.00           O  
ATOM   2757  CB  PRO B 100     205.460 142.690  37.429  1.00  0.00           C  
ATOM   2758  CG  PRO B 100     204.235 143.105  36.688  1.00  0.00           C  
ATOM   2759  CD  PRO B 100     204.490 142.668  35.269  1.00  0.00           C  
ATOM   2760  HA  PRO B 100     206.917 141.144  36.776  1.00  0.00           H  
ATOM   2761 1HB  PRO B 100     205.283 142.560  38.506  1.00  0.00           H  
ATOM   2762 2HB  PRO B 100     206.287 143.408  37.322  1.00  0.00           H  
ATOM   2763 1HG  PRO B 100     203.347 142.626  37.124  1.00  0.00           H  
ATOM   2764 2HG  PRO B 100     204.087 144.190  36.776  1.00  0.00           H  
ATOM   2765 1HD  PRO B 100     203.537 142.397  34.791  1.00  0.00           H  
ATOM   2766 2HD  PRO B 100     204.983 143.482  34.718  1.00  0.00           H  
ATOM   2767  N   LEU B 101     204.096 139.676  36.895  1.00  0.00           N  
ATOM   2768  CA  LEU B 101     203.334 138.578  37.479  1.00  0.00           C  
ATOM   2769  C   LEU B 101     204.201 137.341  37.666  1.00  0.00           C  
ATOM   2770  O   LEU B 101     204.788 136.834  36.710  1.00  0.00           O  
ATOM   2771  CB  LEU B 101     202.132 138.236  36.589  1.00  0.00           C  
ATOM   2772  CG  LEU B 101     201.035 139.306  36.513  1.00  0.00           C  
ATOM   2773  CD1 LEU B 101     199.986 138.887  35.492  1.00  0.00           C  
ATOM   2774  CD2 LEU B 101     200.414 139.496  37.889  1.00  0.00           C  
ATOM   2775  H   LEU B 101     203.804 140.062  36.008  1.00  0.00           H  
ATOM   2776  HA  LEU B 101     202.982 138.887  38.463  1.00  0.00           H  
ATOM   2777 1HB  LEU B 101     202.489 138.056  35.577  1.00  0.00           H  
ATOM   2778 2HB  LEU B 101     201.675 137.319  36.960  1.00  0.00           H  
ATOM   2779  HG  LEU B 101     201.469 140.249  36.178  1.00  0.00           H  
ATOM   2780 1HD1 LEU B 101     199.207 139.647  35.438  1.00  0.00           H  
ATOM   2781 2HD1 LEU B 101     200.454 138.778  34.514  1.00  0.00           H  
ATOM   2782 3HD1 LEU B 101     199.545 137.937  35.793  1.00  0.00           H  
ATOM   2783 1HD2 LEU B 101     199.635 140.257  37.835  1.00  0.00           H  
ATOM   2784 2HD2 LEU B 101     199.979 138.554  38.225  1.00  0.00           H  
ATOM   2785 3HD2 LEU B 101     201.182 139.812  38.595  1.00  0.00           H  
ATOM   2786  N   LYS B 102     204.278 136.861  38.902  1.00  0.00           N  
ATOM   2787  CA  LYS B 102     205.139 135.730  39.231  1.00  0.00           C  
ATOM   2788  C   LYS B 102     204.843 134.534  38.337  1.00  0.00           C  
ATOM   2789  O   LYS B 102     205.757 133.852  37.875  1.00  0.00           O  
ATOM   2790  CB  LYS B 102     204.973 135.341  40.701  1.00  0.00           C  
ATOM   2791  CG  LYS B 102     205.689 134.056  41.096  1.00  0.00           C  
ATOM   2792  CD  LYS B 102     205.565 133.790  42.589  1.00  0.00           C  
ATOM   2793  CE  LYS B 102     204.146 133.388  42.964  1.00  0.00           C  
ATOM   2794  NZ  LYS B 102     204.034 133.019  44.401  1.00  0.00           N  
ATOM   2795  H   LYS B 102     203.726 137.288  39.632  1.00  0.00           H  
ATOM   2796  HA  LYS B 102     206.174 136.023  39.060  1.00  0.00           H  
ATOM   2797 1HB  LYS B 102     205.352 136.143  41.335  1.00  0.00           H  
ATOM   2798 2HB  LYS B 102     203.914 135.217  40.928  1.00  0.00           H  
ATOM   2799 1HG  LYS B 102     205.258 133.216  40.549  1.00  0.00           H  
ATOM   2800 2HG  LYS B 102     206.744 134.133  40.836  1.00  0.00           H  
ATOM   2801 1HD  LYS B 102     206.248 132.989  42.874  1.00  0.00           H  
ATOM   2802 2HD  LYS B 102     205.836 134.689  43.142  1.00  0.00           H  
ATOM   2803 1HE  LYS B 102     203.468 134.216  42.760  1.00  0.00           H  
ATOM   2804 2HE  LYS B 102     203.837 132.537  42.359  1.00  0.00           H  
ATOM   2805 1HZ  LYS B 102     203.080 132.759  44.609  1.00  0.00           H  
ATOM   2806 2HZ  LYS B 102     204.646 132.239  44.598  1.00  0.00           H  
ATOM   2807 3HZ  LYS B 102     204.300 133.808  44.974  1.00  0.00           H  
ATOM   2808  N   ALA B 103     203.560 134.284  38.098  1.00  0.00           N  
ATOM   2809  CA  ALA B 103     203.136 133.100  37.356  1.00  0.00           C  
ATOM   2810  C   ALA B 103     203.432 133.247  35.870  1.00  0.00           C  
ATOM   2811  O   ALA B 103     203.793 132.280  35.200  1.00  0.00           O  
ATOM   2812  CB  ALA B 103     201.653 132.839  37.575  1.00  0.00           C  
ATOM   2813  H   ALA B 103     202.861 134.927  38.437  1.00  0.00           H  
ATOM   2814  HA  ALA B 103     203.698 132.243  37.723  1.00  0.00           H  
ATOM   2815 1HB  ALA B 103     201.352 131.954  37.015  1.00  0.00           H  
ATOM   2816 2HB  ALA B 103     201.465 132.677  38.637  1.00  0.00           H  
ATOM   2817 3HB  ALA B 103     201.078 133.698  37.233  1.00  0.00           H  
ATOM   2818  N   SER B 104     203.279 134.465  35.357  1.00  0.00           N  
ATOM   2819  CA  SER B 104     203.677 134.775  33.990  1.00  0.00           C  
ATOM   2820  C   SER B 104     205.167 134.536  33.783  1.00  0.00           C  
ATOM   2821  O   SER B 104     205.583 134.023  32.744  1.00  0.00           O  
ATOM   2822  CB  SER B 104     203.336 136.216  33.662  1.00  0.00           C  
ATOM   2823  OG  SER B 104     203.851 136.581  32.412  1.00  0.00           O  
ATOM   2824  H   SER B 104     202.875 135.192  35.930  1.00  0.00           H  
ATOM   2825  HA  SER B 104     203.139 134.111  33.313  1.00  0.00           H  
ATOM   2826 1HB  SER B 104     202.254 136.343  33.665  1.00  0.00           H  
ATOM   2827 2HB  SER B 104     203.744 136.870  34.432  1.00  0.00           H  
ATOM   2828  HG  SER B 104     204.780 136.776  32.554  1.00  0.00           H  
ATOM   2829  N   LEU B 105     205.965 134.910  34.776  1.00  0.00           N  
ATOM   2830  CA  LEU B 105     207.407 134.691  34.725  1.00  0.00           C  
ATOM   2831  C   LEU B 105     207.738 133.208  34.672  1.00  0.00           C  
ATOM   2832  O   LEU B 105     208.648 132.789  33.958  1.00  0.00           O  
ATOM   2833  CB  LEU B 105     208.084 135.329  35.944  1.00  0.00           C  
ATOM   2834  CG  LEU B 105     207.969 136.855  36.047  1.00  0.00           C  
ATOM   2835  CD1 LEU B 105     208.520 137.317  37.389  1.00  0.00           C  
ATOM   2836  CD2 LEU B 105     208.725 137.500  34.895  1.00  0.00           C  
ATOM   2837  H   LEU B 105     205.564 135.356  35.588  1.00  0.00           H  
ATOM   2838  HA  LEU B 105     207.793 135.149  33.813  1.00  0.00           H  
ATOM   2839 1HB  LEU B 105     207.648 134.902  36.846  1.00  0.00           H  
ATOM   2840 2HB  LEU B 105     209.144 135.076  35.924  1.00  0.00           H  
ATOM   2841  HG  LEU B 105     206.919 137.145  36.000  1.00  0.00           H  
ATOM   2842 1HD1 LEU B 105     208.438 138.401  37.462  1.00  0.00           H  
ATOM   2843 2HD1 LEU B 105     207.949 136.856  38.195  1.00  0.00           H  
ATOM   2844 3HD1 LEU B 105     209.567 137.026  37.473  1.00  0.00           H  
ATOM   2845 1HD2 LEU B 105     208.643 138.585  34.967  1.00  0.00           H  
ATOM   2846 2HD2 LEU B 105     209.775 137.211  34.942  1.00  0.00           H  
ATOM   2847 3HD2 LEU B 105     208.299 137.166  33.948  1.00  0.00           H  
ATOM   2848  N   LYS B 106     206.992 132.412  35.433  1.00  0.00           N  
ATOM   2849  CA  LYS B 106     207.140 130.962  35.402  1.00  0.00           C  
ATOM   2850  C   LYS B 106     206.819 130.406  34.019  1.00  0.00           C  
ATOM   2851  O   LYS B 106     207.537 129.550  33.504  1.00  0.00           O  
ATOM   2852  CB  LYS B 106     206.242 130.310  36.454  1.00  0.00           C  
ATOM   2853  CG  LYS B 106     206.364 128.794  36.533  1.00  0.00           C  
ATOM   2854  CD  LYS B 106     205.497 128.226  37.647  1.00  0.00           C  
ATOM   2855  CE  LYS B 106     205.595 126.709  37.708  1.00  0.00           C  
ATOM   2856  NZ  LYS B 106     204.752 126.140  38.794  1.00  0.00           N  
ATOM   2857  H   LYS B 106     206.305 132.823  36.049  1.00  0.00           H  
ATOM   2858  HA  LYS B 106     208.178 130.714  35.624  1.00  0.00           H  
ATOM   2859 1HB  LYS B 106     206.478 130.716  37.437  1.00  0.00           H  
ATOM   2860 2HB  LYS B 106     205.200 130.550  36.242  1.00  0.00           H  
ATOM   2861 1HG  LYS B 106     206.055 128.353  35.584  1.00  0.00           H  
ATOM   2862 2HG  LYS B 106     207.403 128.522  36.718  1.00  0.00           H  
ATOM   2863 1HD  LYS B 106     205.816 128.642  38.604  1.00  0.00           H  
ATOM   2864 2HD  LYS B 106     204.457 128.507  37.477  1.00  0.00           H  
ATOM   2865 1HE  LYS B 106     205.276 126.286  36.757  1.00  0.00           H  
ATOM   2866 2HE  LYS B 106     206.632 126.419  37.880  1.00  0.00           H  
ATOM   2867 1HZ  LYS B 106     204.845 125.134  38.801  1.00  0.00           H  
ATOM   2868 2HZ  LYS B 106     205.052 126.513  39.684  1.00  0.00           H  
ATOM   2869 3HZ  LYS B 106     203.786 126.387  38.635  1.00  0.00           H  
ATOM   2870  N   ALA B 107     205.737 130.898  33.425  1.00  0.00           N  
ATOM   2871  CA  ALA B 107     205.305 130.433  32.113  1.00  0.00           C  
ATOM   2872  C   ALA B 107     206.276 130.872  31.025  1.00  0.00           C  
ATOM   2873  O   ALA B 107     206.468 130.171  30.031  1.00  0.00           O  
ATOM   2874  CB  ALA B 107     203.903 130.940  31.806  1.00  0.00           C  
ATOM   2875  H   ALA B 107     205.200 131.614  33.895  1.00  0.00           H  
ATOM   2876  HA  ALA B 107     205.289 129.341  32.121  1.00  0.00           H  
ATOM   2877 1HB  ALA B 107     203.595 130.584  30.823  1.00  0.00           H  
ATOM   2878 2HB  ALA B 107     203.209 130.569  32.560  1.00  0.00           H  
ATOM   2879 3HB  ALA B 107     203.900 132.028  31.815  1.00  0.00           H  
ATOM   2880  N   ALA B 108     206.886 132.036  31.219  1.00  0.00           N  
ATOM   2881  CA  ALA B 108     207.917 132.523  30.309  1.00  0.00           C  
ATOM   2882  C   ALA B 108     209.071 131.535  30.207  1.00  0.00           C  
ATOM   2883  O   ALA B 108     209.549 131.234  29.113  1.00  0.00           O  
ATOM   2884  CB  ALA B 108     208.426 133.884  30.763  1.00  0.00           C  
ATOM   2885  H   ALA B 108     206.630 132.599  32.017  1.00  0.00           H  
ATOM   2886  HA  ALA B 108     207.481 132.625  29.314  1.00  0.00           H  
ATOM   2887 1HB  ALA B 108     209.195 134.233  30.073  1.00  0.00           H  
ATOM   2888 2HB  ALA B 108     207.601 134.596  30.774  1.00  0.00           H  
ATOM   2889 3HB  ALA B 108     208.847 133.800  31.763  1.00  0.00           H  
ATOM   2890  N   VAL B 109     209.515 131.032  31.353  1.00  0.00           N  
ATOM   2891  CA  VAL B 109     210.584 130.039  31.392  1.00  0.00           C  
ATOM   2892  C   VAL B 109     210.151 128.738  30.731  1.00  0.00           C  
ATOM   2893  O   VAL B 109     210.912 128.133  29.972  1.00  0.00           O  
ATOM   2894  CB  VAL B 109     211.000 129.757  32.848  1.00  0.00           C  
ATOM   2895  CG1 VAL B 109     211.981 128.596  32.906  1.00  0.00           C  
ATOM   2896  CG2 VAL B 109     211.607 131.008  33.464  1.00  0.00           C  
ATOM   2897  H   VAL B 109     209.103 131.344  32.221  1.00  0.00           H  
ATOM   2898  HA  VAL B 109     211.437 130.427  30.833  1.00  0.00           H  
ATOM   2899  HB  VAL B 109     210.119 129.462  33.417  1.00  0.00           H  
ATOM   2900 1HG1 VAL B 109     212.264 128.411  33.943  1.00  0.00           H  
ATOM   2901 2HG1 VAL B 109     211.513 127.703  32.493  1.00  0.00           H  
ATOM   2902 3HG1 VAL B 109     212.871 128.842  32.327  1.00  0.00           H  
ATOM   2903 1HG2 VAL B 109     211.898 130.802  34.494  1.00  0.00           H  
ATOM   2904 2HG2 VAL B 109     212.485 131.307  32.891  1.00  0.00           H  
ATOM   2905 3HG2 VAL B 109     210.873 131.814  33.450  1.00  0.00           H  
ATOM   2906  N   ILE B 110     208.928 128.311  31.019  1.00  0.00           N  
ATOM   2907  CA  ILE B 110     208.395 127.075  30.459  1.00  0.00           C  
ATOM   2908  C   ILE B 110     208.371 127.125  28.938  1.00  0.00           C  
ATOM   2909  O   ILE B 110     208.873 126.223  28.268  1.00  0.00           O  
ATOM   2910  CB  ILE B 110     206.974 126.800  30.986  1.00  0.00           C  
ATOM   2911  CG1 ILE B 110     207.013 126.481  32.483  1.00  0.00           C  
ATOM   2912  CG2 ILE B 110     206.331 125.660  30.212  1.00  0.00           C  
ATOM   2913  CD1 ILE B 110     205.653 126.486  33.143  1.00  0.00           C  
ATOM   2914  H   ILE B 110     208.351 128.857  31.646  1.00  0.00           H  
ATOM   2915  HA  ILE B 110     209.047 126.251  30.751  1.00  0.00           H  
ATOM   2916  HB  ILE B 110     206.364 127.695  30.870  1.00  0.00           H  
ATOM   2917 1HG1 ILE B 110     207.462 125.500  32.634  1.00  0.00           H  
ATOM   2918 2HG1 ILE B 110     207.642 127.210  32.994  1.00  0.00           H  
ATOM   2919 1HG2 ILE B 110     205.328 125.479  30.597  1.00  0.00           H  
ATOM   2920 2HG2 ILE B 110     206.271 125.925  29.157  1.00  0.00           H  
ATOM   2921 3HG2 ILE B 110     206.932 124.758  30.326  1.00  0.00           H  
ATOM   2922 1HD1 ILE B 110     205.762 126.251  34.202  1.00  0.00           H  
ATOM   2923 2HD1 ILE B 110     205.199 127.471  33.034  1.00  0.00           H  
ATOM   2924 3HD1 ILE B 110     205.017 125.738  32.671  1.00  0.00           H  
ATOM   2925  N   ALA B 111     207.783 128.187  28.395  1.00  0.00           N  
ATOM   2926  CA  ALA B 111     207.651 128.335  26.951  1.00  0.00           C  
ATOM   2927  C   ALA B 111     209.015 128.418  26.279  1.00  0.00           C  
ATOM   2928  O   ALA B 111     209.241 127.806  25.234  1.00  0.00           O  
ATOM   2929  CB  ALA B 111     206.822 129.567  26.618  1.00  0.00           C  
ATOM   2930  H   ALA B 111     207.419 128.910  28.999  1.00  0.00           H  
ATOM   2931  HA  ALA B 111     207.141 127.454  26.559  1.00  0.00           H  
ATOM   2932 1HB  ALA B 111     206.730 129.663  25.537  1.00  0.00           H  
ATOM   2933 2HB  ALA B 111     205.828 129.466  27.059  1.00  0.00           H  
ATOM   2934 3HB  ALA B 111     207.308 130.453  27.022  1.00  0.00           H  
ATOM   2935  N   ALA B 112     209.921 129.178  26.881  1.00  0.00           N  
ATOM   2936  CA  ALA B 112     211.283 129.299  26.372  1.00  0.00           C  
ATOM   2937  C   ALA B 112     211.997 127.953  26.385  1.00  0.00           C  
ATOM   2938  O   ALA B 112     212.676 127.591  25.424  1.00  0.00           O  
ATOM   2939  CB  ALA B 112     212.065 130.319  27.184  1.00  0.00           C  
ATOM   2940  H   ALA B 112     209.660 129.686  27.715  1.00  0.00           H  
ATOM   2941  HA  ALA B 112     211.236 129.637  25.335  1.00  0.00           H  
ATOM   2942 1HB  ALA B 112     213.079 130.397  26.791  1.00  0.00           H  
ATOM   2943 2HB  ALA B 112     211.575 131.291  27.116  1.00  0.00           H  
ATOM   2944 3HB  ALA B 112     212.103 130.004  28.226  1.00  0.00           H  
ATOM   2945  N   GLU B 113     211.842 127.217  27.480  1.00  0.00           N  
ATOM   2946  CA  GLU B 113     212.432 125.890  27.603  1.00  0.00           C  
ATOM   2947  C   GLU B 113     211.978 124.979  26.468  1.00  0.00           C  
ATOM   2948  O   GLU B 113     212.774 124.223  25.912  1.00  0.00           O  
ATOM   2949  CB  GLU B 113     212.066 125.265  28.950  1.00  0.00           C  
ATOM   2950  CG  GLU B 113     212.641 123.875  29.176  1.00  0.00           C  
ATOM   2951  CD  GLU B 113     212.352 123.338  30.551  1.00  0.00           C  
ATOM   2952  OE1 GLU B 113     212.143 124.125  31.443  1.00  0.00           O  
ATOM   2953  OE2 GLU B 113     212.340 122.141  30.708  1.00  0.00           O  
ATOM   2954  H   GLU B 113     211.298 127.587  28.249  1.00  0.00           H  
ATOM   2955  HA  GLU B 113     213.516 125.986  27.535  1.00  0.00           H  
ATOM   2956 1HB  GLU B 113     212.417 125.909  29.757  1.00  0.00           H  
ATOM   2957 2HB  GLU B 113     210.981 125.196  29.036  1.00  0.00           H  
ATOM   2958 1HG  GLU B 113     212.221 123.194  28.437  1.00  0.00           H  
ATOM   2959 2HG  GLU B 113     213.719 123.911  29.025  1.00  0.00           H  
ATOM   2960  N   LEU B 114     210.695 125.056  26.132  1.00  0.00           N  
ATOM   2961  CA  LEU B 114     210.140 124.259  25.045  1.00  0.00           C  
ATOM   2962  C   LEU B 114     210.869 124.532  23.735  1.00  0.00           C  
ATOM   2963  O   LEU B 114     211.167 123.610  22.976  1.00  0.00           O  
ATOM   2964  CB  LEU B 114     208.645 124.558  24.879  1.00  0.00           C  
ATOM   2965  CG  LEU B 114     207.968 123.910  23.664  1.00  0.00           C  
ATOM   2966  CD1 LEU B 114     208.069 122.395  23.773  1.00  0.00           C  
ATOM   2967  CD2 LEU B 114     206.516 124.358  23.593  1.00  0.00           C  
ATOM   2968  H   LEU B 114     210.090 125.681  26.645  1.00  0.00           H  
ATOM   2969  HA  LEU B 114     210.273 123.203  25.285  1.00  0.00           H  
ATOM   2970 1HB  LEU B 114     208.121 124.217  25.770  1.00  0.00           H  
ATOM   2971 2HB  LEU B 114     208.513 125.637  24.795  1.00  0.00           H  
ATOM   2972  HG  LEU B 114     208.487 124.214  22.754  1.00  0.00           H  
ATOM   2973 1HD1 LEU B 114     207.589 121.935  22.910  1.00  0.00           H  
ATOM   2974 2HD1 LEU B 114     209.119 122.101  23.803  1.00  0.00           H  
ATOM   2975 3HD1 LEU B 114     207.573 122.062  24.684  1.00  0.00           H  
ATOM   2976 1HD2 LEU B 114     206.035 123.898  22.728  1.00  0.00           H  
ATOM   2977 2HD2 LEU B 114     205.996 124.053  24.501  1.00  0.00           H  
ATOM   2978 3HD2 LEU B 114     206.474 125.443  23.497  1.00  0.00           H  
ATOM   2979  N   VAL B 115     211.151 125.804  23.475  1.00  0.00           N  
ATOM   2980  CA  VAL B 115     211.895 126.195  22.284  1.00  0.00           C  
ATOM   2981  C   VAL B 115     213.295 125.594  22.285  1.00  0.00           C  
ATOM   2982  O   VAL B 115     213.763 125.085  21.269  1.00  0.00           O  
ATOM   2983  CB  VAL B 115     211.998 127.730  22.200  1.00  0.00           C  
ATOM   2984  CG1 VAL B 115     212.930 128.140  21.069  1.00  0.00           C  
ATOM   2985  CG2 VAL B 115     210.615 128.332  22.005  1.00  0.00           C  
ATOM   2986  H   VAL B 115     210.843 126.517  24.120  1.00  0.00           H  
ATOM   2987  HA  VAL B 115     211.372 125.810  21.408  1.00  0.00           H  
ATOM   2988  HB  VAL B 115     212.432 128.107  23.126  1.00  0.00           H  
ATOM   2989 1HG1 VAL B 115     212.991 129.227  21.025  1.00  0.00           H  
ATOM   2990 2HG1 VAL B 115     213.923 127.728  21.248  1.00  0.00           H  
ATOM   2991 3HG1 VAL B 115     212.543 127.760  20.124  1.00  0.00           H  
ATOM   2992 1HG2 VAL B 115     210.696 129.417  21.947  1.00  0.00           H  
ATOM   2993 2HG2 VAL B 115     210.179 127.950  21.082  1.00  0.00           H  
ATOM   2994 3HG2 VAL B 115     209.978 128.060  22.847  1.00  0.00           H  
ATOM   2995  N   VAL B 116     213.959 125.659  23.436  1.00  0.00           N  
ATOM   2996  CA  VAL B 116     215.294 125.093  23.582  1.00  0.00           C  
ATOM   2997  C   VAL B 116     215.290 123.596  23.308  1.00  0.00           C  
ATOM   2998  O   VAL B 116     216.177 123.076  22.632  1.00  0.00           O  
ATOM   2999  CB  VAL B 116     215.831 125.351  25.002  1.00  0.00           C  
ATOM   3000  CG1 VAL B 116     217.130 124.590  25.227  1.00  0.00           C  
ATOM   3001  CG2 VAL B 116     216.037 126.843  25.215  1.00  0.00           C  
ATOM   3002  H   VAL B 116     213.526 126.113  24.228  1.00  0.00           H  
ATOM   3003  HA  VAL B 116     215.949 125.561  22.845  1.00  0.00           H  
ATOM   3004  HB  VAL B 116     215.110 124.976  25.727  1.00  0.00           H  
ATOM   3005 1HG1 VAL B 116     217.496 124.783  26.236  1.00  0.00           H  
ATOM   3006 2HG1 VAL B 116     216.951 123.521  25.104  1.00  0.00           H  
ATOM   3007 3HG1 VAL B 116     217.875 124.919  24.502  1.00  0.00           H  
ATOM   3008 1HG2 VAL B 116     216.416 127.019  26.222  1.00  0.00           H  
ATOM   3009 2HG2 VAL B 116     216.755 127.219  24.485  1.00  0.00           H  
ATOM   3010 3HG2 VAL B 116     215.088 127.362  25.091  1.00  0.00           H  
ATOM   3011  N   ARG B 117     214.287 122.905  23.841  1.00  0.00           N  
ATOM   3012  CA  ARG B 117     214.186 121.460  23.683  1.00  0.00           C  
ATOM   3013  C   ARG B 117     213.887 121.080  22.239  1.00  0.00           C  
ATOM   3014  O   ARG B 117     214.328 120.039  21.756  1.00  0.00           O  
ATOM   3015  CB  ARG B 117     213.097 120.897  24.587  1.00  0.00           C  
ATOM   3016  CG  ARG B 117     213.443 120.876  26.067  1.00  0.00           C  
ATOM   3017  CD  ARG B 117     212.342 120.300  26.881  1.00  0.00           C  
ATOM   3018  NE  ARG B 117     212.662 120.291  28.299  1.00  0.00           N  
ATOM   3019  CZ  ARG B 117     213.363 119.322  28.918  1.00  0.00           C  
ATOM   3020  NH1 ARG B 117     213.808 118.292  28.233  1.00  0.00           N  
ATOM   3021  NH2 ARG B 117     213.603 119.406  30.215  1.00  0.00           N  
ATOM   3022  H   ARG B 117     213.577 123.393  24.367  1.00  0.00           H  
ATOM   3023  HA  ARG B 117     215.144 121.013  23.950  1.00  0.00           H  
ATOM   3024 1HB  ARG B 117     212.188 121.486  24.470  1.00  0.00           H  
ATOM   3025 2HB  ARG B 117     212.867 119.876  24.287  1.00  0.00           H  
ATOM   3026 1HG  ARG B 117     214.337 120.271  26.223  1.00  0.00           H  
ATOM   3027 2HG  ARG B 117     213.628 121.894  26.412  1.00  0.00           H  
ATOM   3028 1HD  ARG B 117     211.437 120.891  26.739  1.00  0.00           H  
ATOM   3029 2HD  ARG B 117     212.156 119.274  26.566  1.00  0.00           H  
ATOM   3030  HE  ARG B 117     212.336 121.067  28.859  1.00  0.00           H  
ATOM   3031 1HH1 ARG B 117     213.626 118.228  27.242  1.00  0.00           H  
ATOM   3032 2HH1 ARG B 117     214.334 117.565  28.698  1.00  0.00           H  
ATOM   3033 1HH2 ARG B 117     213.259 120.198  30.742  1.00  0.00           H  
ATOM   3034 2HH2 ARG B 117     214.127 118.679  30.680  1.00  0.00           H  
ATOM   3035  N   GLU B 118     213.135 121.935  21.552  1.00  0.00           N  
ATOM   3036  CA  GLU B 118     212.764 121.686  20.164  1.00  0.00           C  
ATOM   3037  C   GLU B 118     213.966 121.823  19.239  1.00  0.00           C  
ATOM   3038  O   GLU B 118     214.154 121.020  18.326  1.00  0.00           O  
ATOM   3039  CB  GLU B 118     211.659 122.648  19.725  1.00  0.00           C  
ATOM   3040  CG  GLU B 118     211.184 122.449  18.293  1.00  0.00           C  
ATOM   3041  CD  GLU B 118     210.602 121.085  18.053  1.00  0.00           C  
ATOM   3042  OE1 GLU B 118     210.163 120.473  18.997  1.00  0.00           O  
ATOM   3043  OE2 GLU B 118     210.596 120.653  16.925  1.00  0.00           O  
ATOM   3044  H   GLU B 118     212.811 122.778  22.004  1.00  0.00           H  
ATOM   3045  HA  GLU B 118     212.400 120.662  20.083  1.00  0.00           H  
ATOM   3046 1HB  GLU B 118     210.796 122.535  20.382  1.00  0.00           H  
ATOM   3047 2HB  GLU B 118     212.011 123.675  19.822  1.00  0.00           H  
ATOM   3048 1HG  GLU B 118     210.428 123.199  18.064  1.00  0.00           H  
ATOM   3049 2HG  GLU B 118     212.025 122.604  17.618  1.00  0.00           H  
ATOM   3050  N   GLN B 119     214.780 122.844  19.484  1.00  0.00           N  
ATOM   3051  CA  GLN B 119     215.980 123.076  18.688  1.00  0.00           C  
ATOM   3052  C   GLN B 119     217.161 123.460  19.569  1.00  0.00           C  
ATOM   3053  O   GLN B 119     217.555 124.626  19.622  1.00  0.00           O  
ATOM   3054  CB  GLN B 119     215.728 124.170  17.646  1.00  0.00           C  
ATOM   3055  CG  GLN B 119     214.655 123.824  16.627  1.00  0.00           C  
ATOM   3056  CD  GLN B 119     215.082 122.705  15.697  1.00  0.00           C  
ATOM   3057  OE1 GLN B 119     216.254 122.597  15.327  1.00  0.00           O  
ATOM   3058  NE2 GLN B 119     214.129 121.864  15.310  1.00  0.00           N  
ATOM   3059  H   GLN B 119     214.563 123.476  20.241  1.00  0.00           H  
ATOM   3060  HA  GLN B 119     216.238 122.150  18.172  1.00  0.00           H  
ATOM   3061 1HB  GLN B 119     215.430 125.090  18.150  1.00  0.00           H  
ATOM   3062 2HB  GLN B 119     216.651 124.377  17.106  1.00  0.00           H  
ATOM   3063 1HG  GLN B 119     213.756 123.508  17.155  1.00  0.00           H  
ATOM   3064 2HG  GLN B 119     214.443 124.708  16.025  1.00  0.00           H  
ATOM   3065 1HE2 GLN B 119     214.350 121.105  14.695  1.00  0.00           H  
ATOM   3066 2HE2 GLN B 119     213.190 121.987  15.633  1.00  0.00           H  
ATOM   3067  N   PRO B 120     217.724 122.473  20.258  1.00  0.00           N  
ATOM   3068  CA  PRO B 120     218.867 122.707  21.134  1.00  0.00           C  
ATOM   3069  C   PRO B 120     220.039 123.298  20.366  1.00  0.00           C  
ATOM   3070  O   PRO B 120     220.464 122.754  19.345  1.00  0.00           O  
ATOM   3071  CB  PRO B 120     219.187 121.305  21.663  1.00  0.00           C  
ATOM   3072  CG  PRO B 120     217.891 120.575  21.574  1.00  0.00           C  
ATOM   3073  CD  PRO B 120     217.266 121.076  20.299  1.00  0.00           C  
ATOM   3074  HA  PRO B 120     218.574 123.426  21.899  1.00  0.00           H  
ATOM   3075 1HB  PRO B 120     219.979 120.845  21.054  1.00  0.00           H  
ATOM   3076 2HB  PRO B 120     219.570 121.370  22.692  1.00  0.00           H  
ATOM   3077 1HG  PRO B 120     218.066 119.489  21.561  1.00  0.00           H  
ATOM   3078 2HG  PRO B 120     217.274 120.786  22.460  1.00  0.00           H  
ATOM   3079 1HD  PRO B 120     217.647 120.492  19.449  1.00  0.00           H  
ATOM   3080 2HD  PRO B 120     216.171 120.992  20.369  1.00  0.00           H  
ATOM   3081  N   GLY B 121     220.559 124.416  20.859  1.00  0.00           N  
ATOM   3082  CA  GLY B 121     221.790 124.989  20.324  1.00  0.00           C  
ATOM   3083  C   GLY B 121     221.497 125.971  19.196  1.00  0.00           C  
ATOM   3084  O   GLY B 121     222.410 126.568  18.630  1.00  0.00           O  
ATOM   3085  H   GLY B 121     220.091 124.881  21.623  1.00  0.00           H  
ATOM   3086 1HA  GLY B 121     222.331 125.498  21.122  1.00  0.00           H  
ATOM   3087 2HA  GLY B 121     222.435 124.192  19.958  1.00  0.00           H  
ATOM   3088  N   SER B 122     220.217 126.127  18.873  1.00  0.00           N  
ATOM   3089  CA  SER B 122     219.800 127.032  17.808  1.00  0.00           C  
ATOM   3090  C   SER B 122     219.798 128.480  18.282  1.00  0.00           C  
ATOM   3091  O   SER B 122     219.862 128.748  19.481  1.00  0.00           O  
ATOM   3092  CB  SER B 122     218.421 126.651  17.311  1.00  0.00           C  
ATOM   3093  OG  SER B 122     217.447 126.907  18.286  1.00  0.00           O  
ATOM   3094  H   SER B 122     219.514 125.608  19.379  1.00  0.00           H  
ATOM   3095  HA  SER B 122     220.517 126.955  16.989  1.00  0.00           H  
ATOM   3096 1HB  SER B 122     218.191 127.214  16.408  1.00  0.00           H  
ATOM   3097 2HB  SER B 122     218.407 125.595  17.048  1.00  0.00           H  
ATOM   3098  HG  SER B 122     217.388 126.108  18.817  1.00  0.00           H  
ATOM   3099  N   ASN B 123     219.725 129.407  17.333  1.00  0.00           N  
ATOM   3100  CA  ASN B 123     219.610 130.823  17.657  1.00  0.00           C  
ATOM   3101  C   ASN B 123     218.290 131.127  18.352  1.00  0.00           C  
ATOM   3102  O   ASN B 123     218.206 132.037  19.176  1.00  0.00           O  
ATOM   3103  CB  ASN B 123     219.762 131.671  16.407  1.00  0.00           C  
ATOM   3104  CG  ASN B 123     221.179 131.712  15.904  1.00  0.00           C  
ATOM   3105  OD1 ASN B 123     222.125 131.458  16.660  1.00  0.00           O  
ATOM   3106  ND2 ASN B 123     221.343 132.028  14.646  1.00  0.00           N  
ATOM   3107  H   ASN B 123     219.746 129.123  16.365  1.00  0.00           H  
ATOM   3108  HA  ASN B 123     220.416 131.080  18.344  1.00  0.00           H  
ATOM   3109 1HB  ASN B 123     219.122 131.273  15.619  1.00  0.00           H  
ATOM   3110 2HB  ASN B 123     219.432 132.688  16.614  1.00  0.00           H  
ATOM   3111 1HD2 ASN B 123     222.265 132.072  14.256  1.00  0.00           H  
ATOM   3112 2HD2 ASN B 123     220.549 132.227  14.072  1.00  0.00           H  
ATOM   3113  N   LEU B 124     217.260 130.359  18.013  1.00  0.00           N  
ATOM   3114  CA  LEU B 124     215.983 130.440  18.712  1.00  0.00           C  
ATOM   3115  C   LEU B 124     216.123 130.014  20.169  1.00  0.00           C  
ATOM   3116  O   LEU B 124     215.539 130.625  21.064  1.00  0.00           O  
ATOM   3117  CB  LEU B 124     214.939 129.559  18.014  1.00  0.00           C  
ATOM   3118  CG  LEU B 124     214.537 129.998  16.600  1.00  0.00           C  
ATOM   3119  CD1 LEU B 124     213.676 128.919  15.958  1.00  0.00           C  
ATOM   3120  CD2 LEU B 124     213.792 131.323  16.672  1.00  0.00           C  
ATOM   3121  H   LEU B 124     217.364 129.702  17.254  1.00  0.00           H  
ATOM   3122  HA  LEU B 124     215.647 131.477  18.702  1.00  0.00           H  
ATOM   3123 1HB  LEU B 124     215.330 128.545  17.947  1.00  0.00           H  
ATOM   3124 2HB  LEU B 124     214.036 129.539  18.623  1.00  0.00           H  
ATOM   3125  HG  LEU B 124     215.431 130.119  15.988  1.00  0.00           H  
ATOM   3126 1HD1 LEU B 124     213.390 129.232  14.954  1.00  0.00           H  
ATOM   3127 2HD1 LEU B 124     214.240 127.989  15.901  1.00  0.00           H  
ATOM   3128 3HD1 LEU B 124     212.779 128.765  16.558  1.00  0.00           H  
ATOM   3129 1HD2 LEU B 124     213.507 131.635  15.667  1.00  0.00           H  
ATOM   3130 2HD2 LEU B 124     212.897 131.203  17.283  1.00  0.00           H  
ATOM   3131 3HD2 LEU B 124     214.437 132.080  17.118  1.00  0.00           H  
ATOM   3132  N   ALA B 125     216.903 128.962  20.398  1.00  0.00           N  
ATOM   3133  CA  ALA B 125     217.181 128.497  21.754  1.00  0.00           C  
ATOM   3134  C   ALA B 125     217.992 129.524  22.531  1.00  0.00           C  
ATOM   3135  O   ALA B 125     217.792 129.705  23.733  1.00  0.00           O  
ATOM   3136  CB  ALA B 125     217.913 127.163  21.717  1.00  0.00           C  
ATOM   3137  H   ALA B 125     217.312 128.471  19.616  1.00  0.00           H  
ATOM   3138  HA  ALA B 125     216.233 128.360  22.273  1.00  0.00           H  
ATOM   3139 1HB  ALA B 125     218.114 126.831  22.735  1.00  0.00           H  
ATOM   3140 2HB  ALA B 125     217.295 126.422  21.209  1.00  0.00           H  
ATOM   3141 3HB  ALA B 125     218.854 127.280  21.182  1.00  0.00           H  
ATOM   3142  N   LYS B 126     218.906 130.197  21.840  1.00  0.00           N  
ATOM   3143  CA  LYS B 126     219.707 131.249  22.452  1.00  0.00           C  
ATOM   3144  C   LYS B 126     218.830 132.389  22.954  1.00  0.00           C  
ATOM   3145  O   LYS B 126     219.029 132.900  24.056  1.00  0.00           O  
ATOM   3146  CB  LYS B 126     220.741 131.781  21.459  1.00  0.00           C  
ATOM   3147  CG  LYS B 126     221.873 130.810  21.150  1.00  0.00           C  
ATOM   3148  CD  LYS B 126     222.828 131.385  20.114  1.00  0.00           C  
ATOM   3149  CE  LYS B 126     223.902 130.378  19.732  1.00  0.00           C  
ATOM   3150  NZ  LYS B 126     224.807 130.905  18.674  1.00  0.00           N  
ATOM   3151  H   LYS B 126     219.049 129.971  20.866  1.00  0.00           H  
ATOM   3152  HA  LYS B 126     220.229 130.832  23.313  1.00  0.00           H  
ATOM   3153 1HB  LYS B 126     220.249 132.031  20.519  1.00  0.00           H  
ATOM   3154 2HB  LYS B 126     221.184 132.697  21.850  1.00  0.00           H  
ATOM   3155 1HG  LYS B 126     222.429 130.595  22.064  1.00  0.00           H  
ATOM   3156 2HG  LYS B 126     221.458 129.877  20.771  1.00  0.00           H  
ATOM   3157 1HD  LYS B 126     222.269 131.665  19.220  1.00  0.00           H  
ATOM   3158 2HD  LYS B 126     223.306 132.278  20.517  1.00  0.00           H  
ATOM   3159 1HE  LYS B 126     224.498 130.130  20.610  1.00  0.00           H  
ATOM   3160 2HE  LYS B 126     223.433 129.465  19.368  1.00  0.00           H  
ATOM   3161 1HZ  LYS B 126     225.504 130.209  18.449  1.00  0.00           H  
ATOM   3162 2HZ  LYS B 126     224.268 131.122  17.847  1.00  0.00           H  
ATOM   3163 3HZ  LYS B 126     225.263 131.742  19.007  1.00  0.00           H  
ATOM   3164  N   LYS B 127     217.857 132.783  22.139  1.00  0.00           N  
ATOM   3165  CA  LYS B 127     216.879 133.787  22.541  1.00  0.00           C  
ATOM   3166  C   LYS B 127     216.007 133.280  23.682  1.00  0.00           C  
ATOM   3167  O   LYS B 127     215.651 134.033  24.587  1.00  0.00           O  
ATOM   3168  CB  LYS B 127     216.007 134.192  21.351  1.00  0.00           C  
ATOM   3169  CG  LYS B 127     214.961 135.251  21.670  1.00  0.00           C  
ATOM   3170  CD  LYS B 127     215.612 136.582  22.020  1.00  0.00           C  
ATOM   3171  CE  LYS B 127     214.567 137.660  22.268  1.00  0.00           C  
ATOM   3172  NZ  LYS B 127     215.190 138.987  22.533  1.00  0.00           N  
ATOM   3173  H   LYS B 127     217.794 132.376  21.216  1.00  0.00           H  
ATOM   3174  HA  LYS B 127     217.414 134.667  22.899  1.00  0.00           H  
ATOM   3175 1HB  LYS B 127     216.639 134.575  20.550  1.00  0.00           H  
ATOM   3176 2HB  LYS B 127     215.487 133.314  20.966  1.00  0.00           H  
ATOM   3177 1HG  LYS B 127     214.309 135.391  20.807  1.00  0.00           H  
ATOM   3178 2HG  LYS B 127     214.354 134.921  22.511  1.00  0.00           H  
ATOM   3179 1HD  LYS B 127     216.221 136.464  22.916  1.00  0.00           H  
ATOM   3180 2HD  LYS B 127     216.258 136.897  21.200  1.00  0.00           H  
ATOM   3181 1HE  LYS B 127     213.918 137.745  21.398  1.00  0.00           H  
ATOM   3182 2HE  LYS B 127     213.955 137.383  23.126  1.00  0.00           H  
ATOM   3183 1HZ  LYS B 127     214.465 139.672  22.692  1.00  0.00           H  
ATOM   3184 2HZ  LYS B 127     215.781 138.925  23.350  1.00  0.00           H  
ATOM   3185 3HZ  LYS B 127     215.746 139.262  21.736  1.00  0.00           H  
ATOM   3186  N   ALA B 128     215.662 131.997  23.631  1.00  0.00           N  
ATOM   3187  CA  ALA B 128     214.897 131.368  24.700  1.00  0.00           C  
ATOM   3188  C   ALA B 128     215.637 131.443  26.028  1.00  0.00           C  
ATOM   3189  O   ALA B 128     215.047 131.758  27.062  1.00  0.00           O  
ATOM   3190  CB  ALA B 128     214.589 129.919  24.347  1.00  0.00           C  
ATOM   3191  H   ALA B 128     215.939 131.445  22.833  1.00  0.00           H  
ATOM   3192  HA  ALA B 128     213.955 131.905  24.814  1.00  0.00           H  
ATOM   3193 1HB  ALA B 128     214.016 129.461  25.153  1.00  0.00           H  
ATOM   3194 2HB  ALA B 128     214.009 129.884  23.424  1.00  0.00           H  
ATOM   3195 3HB  ALA B 128     215.521 129.372  24.210  1.00  0.00           H  
ATOM   3196  N   LEU B 129     216.934 131.155  25.995  1.00  0.00           N  
ATOM   3197  CA  LEU B 129     217.765 131.222  27.191  1.00  0.00           C  
ATOM   3198  C   LEU B 129     217.825 132.642  27.740  1.00  0.00           C  
ATOM   3199  O   LEU B 129     217.802 132.849  28.954  1.00  0.00           O  
ATOM   3200  CB  LEU B 129     219.183 130.726  26.880  1.00  0.00           C  
ATOM   3201  CG  LEU B 129     219.314 129.225  26.588  1.00  0.00           C  
ATOM   3202  CD1 LEU B 129     220.730 128.921  26.118  1.00  0.00           C  
ATOM   3203  CD2 LEU B 129     218.972 128.432  27.841  1.00  0.00           C  
ATOM   3204  H   LEU B 129     217.354 130.880  25.119  1.00  0.00           H  
ATOM   3205  HA  LEU B 129     217.318 130.589  27.957  1.00  0.00           H  
ATOM   3206 1HB  LEU B 129     219.557 131.266  26.012  1.00  0.00           H  
ATOM   3207 2HB  LEU B 129     219.826 130.955  27.730  1.00  0.00           H  
ATOM   3208  HG  LEU B 129     218.630 128.950  25.785  1.00  0.00           H  
ATOM   3209 1HD1 LEU B 129     220.823 127.854  25.911  1.00  0.00           H  
ATOM   3210 2HD1 LEU B 129     220.942 129.486  25.211  1.00  0.00           H  
ATOM   3211 3HD1 LEU B 129     221.440 129.202  26.896  1.00  0.00           H  
ATOM   3212 1HD2 LEU B 129     219.063 127.366  27.634  1.00  0.00           H  
ATOM   3213 2HD2 LEU B 129     219.656 128.707  28.643  1.00  0.00           H  
ATOM   3214 3HD2 LEU B 129     217.948 128.656  28.144  1.00  0.00           H  
ATOM   3215  N   GLU B 130     217.904 133.616  26.841  1.00  0.00           N  
ATOM   3216  CA  GLU B 130     217.812 135.021  27.222  1.00  0.00           C  
ATOM   3217  C   GLU B 130     216.509 135.307  27.956  1.00  0.00           C  
ATOM   3218  O   GLU B 130     216.508 135.934  29.016  1.00  0.00           O  
ATOM   3219  CB  GLU B 130     217.921 135.919  25.988  1.00  0.00           C  
ATOM   3220  CG  GLU B 130     217.808 137.408  26.281  1.00  0.00           C  
ATOM   3221  CD  GLU B 130     217.727 138.245  25.035  1.00  0.00           C  
ATOM   3222  OE1 GLU B 130     218.515 138.029  24.145  1.00  0.00           O  
ATOM   3223  OE2 GLU B 130     216.877 139.102  24.972  1.00  0.00           O  
ATOM   3224  H   GLU B 130     218.032 133.378  25.867  1.00  0.00           H  
ATOM   3225  HA  GLU B 130     218.633 135.249  27.903  1.00  0.00           H  
ATOM   3226 1HB  GLU B 130     218.879 135.747  25.497  1.00  0.00           H  
ATOM   3227 2HB  GLU B 130     217.138 135.657  25.277  1.00  0.00           H  
ATOM   3228 1HG  GLU B 130     216.914 137.582  26.880  1.00  0.00           H  
ATOM   3229 2HG  GLU B 130     218.671 137.719  26.868  1.00  0.00           H  
ATOM   3230  N   ILE B 131     215.402 134.846  27.385  1.00  0.00           N  
ATOM   3231  CA  ILE B 131     214.090 135.038  27.995  1.00  0.00           C  
ATOM   3232  C   ILE B 131     214.026 134.406  29.378  1.00  0.00           C  
ATOM   3233  O   ILE B 131     213.496 134.998  30.318  1.00  0.00           O  
ATOM   3234  CB  ILE B 131     212.979 134.445  27.109  1.00  0.00           C  
ATOM   3235  CG1 ILE B 131     212.839 135.253  25.816  1.00  0.00           C  
ATOM   3236  CG2 ILE B 131     211.659 134.408  27.863  1.00  0.00           C  
ATOM   3237  CD1 ILE B 131     212.001 134.572  24.757  1.00  0.00           C  
ATOM   3238  H   ILE B 131     215.467 134.351  26.509  1.00  0.00           H  
ATOM   3239  HA  ILE B 131     213.917 136.108  28.112  1.00  0.00           H  
ATOM   3240  HB  ILE B 131     213.249 133.430  26.817  1.00  0.00           H  
ATOM   3241 1HG1 ILE B 131     212.388 136.219  26.039  1.00  0.00           H  
ATOM   3242 2HG1 ILE B 131     213.827 135.444  25.396  1.00  0.00           H  
ATOM   3243 1HG2 ILE B 131     210.885 133.986  27.221  1.00  0.00           H  
ATOM   3244 2HG2 ILE B 131     211.767 133.792  28.754  1.00  0.00           H  
ATOM   3245 3HG2 ILE B 131     211.378 135.420  28.154  1.00  0.00           H  
ATOM   3246 1HD1 ILE B 131     211.949 135.206  23.872  1.00  0.00           H  
ATOM   3247 2HD1 ILE B 131     212.455 133.617  24.494  1.00  0.00           H  
ATOM   3248 3HD1 ILE B 131     210.996 134.403  25.142  1.00  0.00           H  
ATOM   3249  N   ILE B 132     214.569 133.199  29.496  1.00  0.00           N  
ATOM   3250  CA  ILE B 132     214.619 132.503  30.778  1.00  0.00           C  
ATOM   3251  C   ILE B 132     215.382 133.316  31.815  1.00  0.00           C  
ATOM   3252  O   ILE B 132     214.968 133.412  32.970  1.00  0.00           O  
ATOM   3253  CB  ILE B 132     215.275 131.118  30.625  1.00  0.00           C  
ATOM   3254  CG1 ILE B 132     214.375 130.188  29.808  1.00  0.00           C  
ATOM   3255  CG2 ILE B 132     215.569 130.516  31.991  1.00  0.00           C  
ATOM   3256  CD1 ILE B 132     215.056 128.913  29.367  1.00  0.00           C  
ATOM   3257  H   ILE B 132     214.956 132.750  28.679  1.00  0.00           H  
ATOM   3258  HA  ILE B 132     213.600 132.376  31.141  1.00  0.00           H  
ATOM   3259  HB  ILE B 132     216.209 131.217  30.074  1.00  0.00           H  
ATOM   3260 1HG1 ILE B 132     213.498 129.921  30.397  1.00  0.00           H  
ATOM   3261 2HG1 ILE B 132     214.023 130.712  28.918  1.00  0.00           H  
ATOM   3262 1HG2 ILE B 132     216.031 129.538  31.865  1.00  0.00           H  
ATOM   3263 2HG2 ILE B 132     216.246 131.170  32.539  1.00  0.00           H  
ATOM   3264 3HG2 ILE B 132     214.638 130.409  32.549  1.00  0.00           H  
ATOM   3265 1HD1 ILE B 132     214.354 128.307  28.793  1.00  0.00           H  
ATOM   3266 2HD1 ILE B 132     215.918 129.157  28.744  1.00  0.00           H  
ATOM   3267 3HD1 ILE B 132     215.386 128.355  30.241  1.00  0.00           H  
ATOM   3268  N   LEU B 133     216.502 133.896  31.399  1.00  0.00           N  
ATOM   3269  CA  LEU B 133     217.292 134.754  32.274  1.00  0.00           C  
ATOM   3270  C   LEU B 133     216.501 135.981  32.705  1.00  0.00           C  
ATOM   3271  O   LEU B 133     216.540 136.379  33.869  1.00  0.00           O  
ATOM   3272  CB  LEU B 133     218.579 135.192  31.565  1.00  0.00           C  
ATOM   3273  CG  LEU B 133     219.619 134.090  31.331  1.00  0.00           C  
ATOM   3274  CD1 LEU B 133     220.744 134.628  30.458  1.00  0.00           C  
ATOM   3275  CD2 LEU B 133     220.152 133.602  32.671  1.00  0.00           C  
ATOM   3276  H   LEU B 133     216.813 133.739  30.450  1.00  0.00           H  
ATOM   3277  HA  LEU B 133     217.545 134.191  33.174  1.00  0.00           H  
ATOM   3278 1HB  LEU B 133     218.316 135.610  30.594  1.00  0.00           H  
ATOM   3279 2HB  LEU B 133     219.053 135.976  32.157  1.00  0.00           H  
ATOM   3280  HG  LEU B 133     219.155 133.258  30.801  1.00  0.00           H  
ATOM   3281 1HD1 LEU B 133     221.483 133.845  30.292  1.00  0.00           H  
ATOM   3282 2HD1 LEU B 133     220.338 134.952  29.499  1.00  0.00           H  
ATOM   3283 3HD1 LEU B 133     221.219 135.474  30.956  1.00  0.00           H  
ATOM   3284 1HD2 LEU B 133     220.890 132.817  32.504  1.00  0.00           H  
ATOM   3285 2HD2 LEU B 133     220.617 134.432  33.201  1.00  0.00           H  
ATOM   3286 3HD2 LEU B 133     219.329 133.206  33.266  1.00  0.00           H  
ATOM   3287  N   ARG B 134     215.782 136.577  31.760  1.00  0.00           N  
ATOM   3288  CA  ARG B 134     214.961 137.747  32.046  1.00  0.00           C  
ATOM   3289  C   ARG B 134     213.872 137.423  33.062  1.00  0.00           C  
ATOM   3290  O   ARG B 134     213.653 138.175  34.011  1.00  0.00           O  
ATOM   3291  CB  ARG B 134     214.319 138.274  30.770  1.00  0.00           C  
ATOM   3292  CG  ARG B 134     215.282 138.933  29.796  1.00  0.00           C  
ATOM   3293  CD  ARG B 134     214.580 139.440  28.589  1.00  0.00           C  
ATOM   3294  NE  ARG B 134     215.510 139.964  27.601  1.00  0.00           N  
ATOM   3295  CZ  ARG B 134     216.052 141.197  27.640  1.00  0.00           C  
ATOM   3296  NH1 ARG B 134     215.749 142.019  28.621  1.00  0.00           N  
ATOM   3297  NH2 ARG B 134     216.889 141.581  26.692  1.00  0.00           N  
ATOM   3298  H   ARG B 134     215.802 136.208  30.821  1.00  0.00           H  
ATOM   3299  HA  ARG B 134     215.597 138.518  32.480  1.00  0.00           H  
ATOM   3300 1HB  ARG B 134     213.828 137.456  30.246  1.00  0.00           H  
ATOM   3301 2HB  ARG B 134     213.553 139.007  31.024  1.00  0.00           H  
ATOM   3302 1HG  ARG B 134     215.775 139.774  30.284  1.00  0.00           H  
ATOM   3303 2HG  ARG B 134     216.031 138.208  29.477  1.00  0.00           H  
ATOM   3304 1HD  ARG B 134     214.015 138.630  28.129  1.00  0.00           H  
ATOM   3305 2HD  ARG B 134     213.899 140.240  28.875  1.00  0.00           H  
ATOM   3306  HE  ARG B 134     215.767 139.362  26.831  1.00  0.00           H  
ATOM   3307 1HH1 ARG B 134     215.110 141.725  29.346  1.00  0.00           H  
ATOM   3308 2HH1 ARG B 134     216.155 142.942  28.650  1.00  0.00           H  
ATOM   3309 1HH2 ARG B 134     217.122 140.950  25.937  1.00  0.00           H  
ATOM   3310 2HH2 ARG B 134     217.296 142.504  26.721  1.00  0.00           H  
ATOM   3311  N   ALA B 135     213.192 136.302  32.855  1.00  0.00           N  
ATOM   3312  CA  ALA B 135     212.137 135.867  33.762  1.00  0.00           C  
ATOM   3313  C   ALA B 135     212.700 135.486  35.124  1.00  0.00           C  
ATOM   3314  O   ALA B 135     212.157 135.866  36.161  1.00  0.00           O  
ATOM   3315  CB  ALA B 135     211.370 134.698  33.162  1.00  0.00           C  
ATOM   3316  H   ALA B 135     213.414 135.732  32.050  1.00  0.00           H  
ATOM   3317  HA  ALA B 135     211.446 136.698  33.912  1.00  0.00           H  
ATOM   3318 1HB  ALA B 135     210.586 134.384  33.850  1.00  0.00           H  
ATOM   3319 2HB  ALA B 135     210.923 135.003  32.216  1.00  0.00           H  
ATOM   3320 3HB  ALA B 135     212.052 133.867  32.988  1.00  0.00           H  
ATOM   3321  N   ALA B 136     213.795 134.734  35.115  1.00  0.00           N  
ATOM   3322  CA  ALA B 136     214.436 134.297  36.350  1.00  0.00           C  
ATOM   3323  C   ALA B 136     214.948 135.484  37.155  1.00  0.00           C  
ATOM   3324  O   ALA B 136     214.858 135.500  38.382  1.00  0.00           O  
ATOM   3325  CB  ALA B 136     215.575 133.334  36.045  1.00  0.00           C  
ATOM   3326  H   ALA B 136     214.195 134.457  34.230  1.00  0.00           H  
ATOM   3327  HA  ALA B 136     213.694 133.781  36.961  1.00  0.00           H  
ATOM   3328 1HB  ALA B 136     216.041 133.018  36.978  1.00  0.00           H  
ATOM   3329 2HB  ALA B 136     215.183 132.463  35.521  1.00  0.00           H  
ATOM   3330 3HB  ALA B 136     216.313 133.833  35.420  1.00  0.00           H  
ATOM   3331  N   GLU B 137     215.486 136.477  36.456  1.00  0.00           N  
ATOM   3332  CA  GLU B 137     215.950 137.703  37.096  1.00  0.00           C  
ATOM   3333  C   GLU B 137     214.816 138.400  37.838  1.00  0.00           C  
ATOM   3334  O   GLU B 137     214.983 138.833  38.977  1.00  0.00           O  
ATOM   3335  CB  GLU B 137     216.553 138.652  36.058  1.00  0.00           C  
ATOM   3336  CG  GLU B 137     217.143 139.928  36.640  1.00  0.00           C  
ATOM   3337  CD  GLU B 137     217.846 140.770  35.611  1.00  0.00           C  
ATOM   3338  OE1 GLU B 137     217.873 140.379  34.469  1.00  0.00           O  
ATOM   3339  OE2 GLU B 137     218.354 141.806  35.968  1.00  0.00           O  
ATOM   3340  H   GLU B 137     215.576 136.383  35.455  1.00  0.00           H  
ATOM   3341  HA  GLU B 137     216.713 137.441  37.829  1.00  0.00           H  
ATOM   3342 1HB  GLU B 137     217.343 138.136  35.510  1.00  0.00           H  
ATOM   3343 2HB  GLU B 137     215.787 138.936  35.336  1.00  0.00           H  
ATOM   3344 1HG  GLU B 137     216.343 140.514  37.089  1.00  0.00           H  
ATOM   3345 2HG  GLU B 137     217.848 139.662  37.428  1.00  0.00           H  
ATOM   3346  N   GLU B 138     213.665 138.506  37.185  1.00  0.00           N  
ATOM   3347  CA  GLU B 138     212.493 139.121  37.793  1.00  0.00           C  
ATOM   3348  C   GLU B 138     211.969 138.282  38.951  1.00  0.00           C  
ATOM   3349  O   GLU B 138     211.488 138.816  39.951  1.00  0.00           O  
ATOM   3350  CB  GLU B 138     211.390 139.312  36.750  1.00  0.00           C  
ATOM   3351  CG  GLU B 138     211.715 140.338  35.673  1.00  0.00           C  
ATOM   3352  CD  GLU B 138     211.966 141.712  36.230  1.00  0.00           C  
ATOM   3353  OE1 GLU B 138     211.197 142.148  37.052  1.00  0.00           O  
ATOM   3354  OE2 GLU B 138     212.928 142.326  35.832  1.00  0.00           O  
ATOM   3355  H   GLU B 138     213.601 138.150  36.241  1.00  0.00           H  
ATOM   3356  HA  GLU B 138     212.781 140.094  38.193  1.00  0.00           H  
ATOM   3357 1HB  GLU B 138     211.187 138.363  36.255  1.00  0.00           H  
ATOM   3358 2HB  GLU B 138     210.471 139.628  37.245  1.00  0.00           H  
ATOM   3359 1HG  GLU B 138     212.602 140.012  35.131  1.00  0.00           H  
ATOM   3360 2HG  GLU B 138     210.887 140.383  34.967  1.00  0.00           H  
ATOM   3361  N   LEU B 139     212.065 136.963  38.813  1.00  0.00           N  
ATOM   3362  CA  LEU B 139     211.721 136.051  39.895  1.00  0.00           C  
ATOM   3363  C   LEU B 139     212.660 136.226  41.083  1.00  0.00           C  
ATOM   3364  O   LEU B 139     212.245 136.104  42.236  1.00  0.00           O  
ATOM   3365  CB  LEU B 139     211.775 134.599  39.402  1.00  0.00           C  
ATOM   3366  CG  LEU B 139     210.654 134.182  38.442  1.00  0.00           C  
ATOM   3367  CD1 LEU B 139     210.970 132.812  37.856  1.00  0.00           C  
ATOM   3368  CD2 LEU B 139     209.327 134.165  39.185  1.00  0.00           C  
ATOM   3369  H   LEU B 139     212.385 136.584  37.933  1.00  0.00           H  
ATOM   3370  HA  LEU B 139     210.711 136.282  40.236  1.00  0.00           H  
ATOM   3371 1HB  LEU B 139     212.724 134.441  38.893  1.00  0.00           H  
ATOM   3372 2HB  LEU B 139     211.733 133.937  40.266  1.00  0.00           H  
ATOM   3373  HG  LEU B 139     210.598 134.892  37.616  1.00  0.00           H  
ATOM   3374 1HD1 LEU B 139     210.174 132.515  37.173  1.00  0.00           H  
ATOM   3375 2HD1 LEU B 139     211.915 132.858  37.313  1.00  0.00           H  
ATOM   3376 3HD1 LEU B 139     211.048 132.082  38.661  1.00  0.00           H  
ATOM   3377 1HD2 LEU B 139     208.530 133.869  38.501  1.00  0.00           H  
ATOM   3378 2HD2 LEU B 139     209.380 133.454  40.010  1.00  0.00           H  
ATOM   3379 3HD2 LEU B 139     209.117 135.160  39.577  1.00  0.00           H  
ATOM   3380  N   ALA B 140     213.923 136.514  40.793  1.00  0.00           N  
ATOM   3381  CA  ALA B 140     214.901 136.805  41.835  1.00  0.00           C  
ATOM   3382  C   ALA B 140     214.578 138.113  42.544  1.00  0.00           C  
ATOM   3383  O   ALA B 140     214.798 138.249  43.748  1.00  0.00           O  
ATOM   3384  CB  ALA B 140     216.303 136.854  41.247  1.00  0.00           C  
ATOM   3385  H   ALA B 140     214.215 136.532  39.828  1.00  0.00           H  
ATOM   3386  HA  ALA B 140     214.859 136.008  42.580  1.00  0.00           H  
ATOM   3387 1HB  ALA B 140     217.022 137.072  42.038  1.00  0.00           H  
ATOM   3388 2HB  ALA B 140     216.543 135.890  40.797  1.00  0.00           H  
ATOM   3389 3HB  ALA B 140     216.353 137.632  40.488  1.00  0.00           H  
ATOM   3390  N   LYS B 141     214.057 139.076  41.789  1.00  0.00           N  
ATOM   3391  CA  LYS B 141     213.636 140.351  42.358  1.00  0.00           C  
ATOM   3392  C   LYS B 141     212.475 140.164  43.328  1.00  0.00           C  
ATOM   3393  O   LYS B 141     212.408 140.826  44.363  1.00  0.00           O  
ATOM   3394  CB  LYS B 141     213.243 141.328  41.250  1.00  0.00           C  
ATOM   3395  CG  LYS B 141     214.412 141.837  40.417  1.00  0.00           C  
ATOM   3396  CD  LYS B 141     213.939 142.771  39.312  1.00  0.00           C  
ATOM   3397  CE  LYS B 141     215.098 143.228  38.439  1.00  0.00           C  
ATOM   3398  NZ  LYS B 141     214.640 144.080  37.309  1.00  0.00           N  
ATOM   3399  H   LYS B 141     213.952 138.920  40.798  1.00  0.00           H  
ATOM   3400  HA  LYS B 141     214.470 140.773  42.918  1.00  0.00           H  
ATOM   3401 1HB  LYS B 141     212.535 140.847  40.573  1.00  0.00           H  
ATOM   3402 2HB  LYS B 141     212.742 142.192  41.686  1.00  0.00           H  
ATOM   3403 1HG  LYS B 141     215.111 142.374  41.060  1.00  0.00           H  
ATOM   3404 2HG  LYS B 141     214.935 140.993  39.968  1.00  0.00           H  
ATOM   3405 1HD  LYS B 141     213.207 142.255  38.689  1.00  0.00           H  
ATOM   3406 2HD  LYS B 141     213.462 143.645  39.754  1.00  0.00           H  
ATOM   3407 1HE  LYS B 141     215.806 143.795  39.043  1.00  0.00           H  
ATOM   3408 2HE  LYS B 141     215.615 142.359  38.034  1.00  0.00           H  
ATOM   3409 1HZ  LYS B 141     215.437 144.363  36.755  1.00  0.00           H  
ATOM   3410 2HZ  LYS B 141     213.997 143.558  36.731  1.00  0.00           H  
ATOM   3411 3HZ  LYS B 141     214.176 144.901  37.671  1.00  0.00           H  
ATOM   3412  N   LEU B 142     211.563 139.260  42.986  1.00  0.00           N  
ATOM   3413  CA  LEU B 142     210.409 138.980  43.829  1.00  0.00           C  
ATOM   3414  C   LEU B 142     210.836 138.443  45.189  1.00  0.00           C  
ATOM   3415  O   LEU B 142     211.727 137.600  45.282  1.00  0.00           O  
ATOM   3416  CB  LEU B 142     209.484 137.968  43.140  1.00  0.00           C  
ATOM   3417  CG  LEU B 142     208.660 138.513  41.967  1.00  0.00           C  
ATOM   3418  CD1 LEU B 142     207.918 137.367  41.292  1.00  0.00           C  
ATOM   3419  CD2 LEU B 142     207.689 139.569  42.474  1.00  0.00           C  
ATOM   3420  H   LEU B 142     211.676 138.753  42.119  1.00  0.00           H  
ATOM   3421  HA  LEU B 142     209.868 139.911  43.995  1.00  0.00           H  
ATOM   3422 1HB  LEU B 142     210.088 137.143  42.766  1.00  0.00           H  
ATOM   3423 2HB  LEU B 142     208.787 137.575  43.880  1.00  0.00           H  
ATOM   3424  HG  LEU B 142     209.327 138.958  41.229  1.00  0.00           H  
ATOM   3425 1HD1 LEU B 142     207.333 137.753  40.457  1.00  0.00           H  
ATOM   3426 2HD1 LEU B 142     208.637 136.636  40.921  1.00  0.00           H  
ATOM   3427 3HD1 LEU B 142     207.253 136.890  42.011  1.00  0.00           H  
ATOM   3428 1HD2 LEU B 142     207.104 139.956  41.639  1.00  0.00           H  
ATOM   3429 2HD2 LEU B 142     207.020 139.124  43.211  1.00  0.00           H  
ATOM   3430 3HD2 LEU B 142     208.246 140.384  42.936  1.00  0.00           H  
ATOM   3431  N   PRO B 143     210.195 138.940  46.242  1.00  0.00           N  
ATOM   3432  CA  PRO B 143     210.523 138.525  47.603  1.00  0.00           C  
ATOM   3433  C   PRO B 143     209.948 137.150  47.912  1.00  0.00           C  
ATOM   3434  O   PRO B 143     210.323 136.518  48.900  1.00  0.00           O  
ATOM   3435  CB  PRO B 143     209.875 139.614  48.463  1.00  0.00           C  
ATOM   3436  CG  PRO B 143     208.710 140.074  47.654  1.00  0.00           C  
ATOM   3437  CD  PRO B 143     209.194 140.007  46.230  1.00  0.00           C  
ATOM   3438  HA  PRO B 143     211.607 138.459  47.691  1.00  0.00           H  
ATOM   3439 1HB  PRO B 143     209.580 139.199  49.437  1.00  0.00           H  
ATOM   3440 2HB  PRO B 143     210.600 140.418  48.662  1.00  0.00           H  
ATOM   3441 1HG  PRO B 143     207.841 139.425  47.837  1.00  0.00           H  
ATOM   3442 2HG  PRO B 143     208.417 141.090  47.954  1.00  0.00           H  
ATOM   3443 1HD  PRO B 143     208.354 139.749  45.568  1.00  0.00           H  
ATOM   3444 2HD  PRO B 143     209.630 140.976  45.944  1.00  0.00           H  
ATOM   3445  N   ASP B 144     209.033 136.691  47.065  1.00  0.00           N  
ATOM   3446  CA  ASP B 144     208.381 135.402  47.265  1.00  0.00           C  
ATOM   3447  C   ASP B 144     209.396 134.267  47.281  1.00  0.00           C  
ATOM   3448  O   ASP B 144     210.147 134.079  46.324  1.00  0.00           O  
ATOM   3449  CB  ASP B 144     207.343 135.150  46.168  1.00  0.00           C  
ATOM   3450  CG  ASP B 144     206.536 133.879  46.397  1.00  0.00           C  
ATOM   3451  OD1 ASP B 144     207.086 132.933  46.908  1.00  0.00           O  
ATOM   3452  OD2 ASP B 144     205.376 133.867  46.058  1.00  0.00           O  
ATOM   3453  H   ASP B 144     208.784 137.248  46.261  1.00  0.00           H  
ATOM   3454  HA  ASP B 144     207.882 135.414  48.236  1.00  0.00           H  
ATOM   3455 1HB  ASP B 144     206.656 135.995  46.117  1.00  0.00           H  
ATOM   3456 2HB  ASP B 144     207.844 135.076  45.203  1.00  0.00           H  
ATOM   3457  N   PRO B 145     209.416 133.513  48.376  1.00  0.00           N  
ATOM   3458  CA  PRO B 145     210.394 132.449  48.555  1.00  0.00           C  
ATOM   3459  C   PRO B 145     210.373 131.476  47.382  1.00  0.00           C  
ATOM   3460  O   PRO B 145     211.422 131.036  46.909  1.00  0.00           O  
ATOM   3461  CB  PRO B 145     209.939 131.778  49.855  1.00  0.00           C  
ATOM   3462  CG  PRO B 145     209.317 132.882  50.638  1.00  0.00           C  
ATOM   3463  CD  PRO B 145     208.590 133.707  49.610  1.00  0.00           C  
ATOM   3464  HA  PRO B 145     211.388 132.896  48.597  1.00  0.00           H  
ATOM   3465 1HB  PRO B 145     209.235 130.963  49.630  1.00  0.00           H  
ATOM   3466 2HB  PRO B 145     210.801 131.325  50.367  1.00  0.00           H  
ATOM   3467 1HG  PRO B 145     208.643 132.470  51.405  1.00  0.00           H  
ATOM   3468 2HG  PRO B 145     210.092 133.455  51.169  1.00  0.00           H  
ATOM   3469 1HD  PRO B 145     207.573 133.311  49.473  1.00  0.00           H  
ATOM   3470 2HD  PRO B 145     208.557 134.757  49.937  1.00  0.00           H  
ATOM   3471  N   GLU B 146     209.174 131.145  46.917  1.00  0.00           N  
ATOM   3472  CA  GLU B 146     209.008 130.137  45.877  1.00  0.00           C  
ATOM   3473  C   GLU B 146     209.447 130.669  44.518  1.00  0.00           C  
ATOM   3474  O   GLU B 146     210.016 129.937  43.709  1.00  0.00           O  
ATOM   3475  CB  GLU B 146     207.550 129.678  45.808  1.00  0.00           C  
ATOM   3476  CG  GLU B 146     207.293 128.543  44.826  1.00  0.00           C  
ATOM   3477  CD  GLU B 146     205.882 128.029  44.882  1.00  0.00           C  
ATOM   3478  OE1 GLU B 146     205.007 128.785  45.230  1.00  0.00           O  
ATOM   3479  OE2 GLU B 146     205.678 126.877  44.577  1.00  0.00           O  
ATOM   3480  H   GLU B 146     208.355 131.604  47.292  1.00  0.00           H  
ATOM   3481  HA  GLU B 146     209.641 129.283  46.118  1.00  0.00           H  
ATOM   3482 1HB  GLU B 146     207.226 129.346  46.795  1.00  0.00           H  
ATOM   3483 2HB  GLU B 146     206.917 130.518  45.521  1.00  0.00           H  
ATOM   3484 1HG  GLU B 146     207.499 128.897  43.816  1.00  0.00           H  
ATOM   3485 2HG  GLU B 146     207.981 127.727  45.043  1.00  0.00           H  
ATOM   3486  N   ALA B 147     209.179 131.949  44.274  1.00  0.00           N  
ATOM   3487  CA  ALA B 147     209.699 132.627  43.094  1.00  0.00           C  
ATOM   3488  C   ALA B 147     211.221 132.636  43.088  1.00  0.00           C  
ATOM   3489  O   ALA B 147     211.849 132.447  42.045  1.00  0.00           O  
ATOM   3490  CB  ALA B 147     209.162 134.051  43.020  1.00  0.00           C  
ATOM   3491  H   ALA B 147     208.602 132.462  44.924  1.00  0.00           H  
ATOM   3492  HA  ALA B 147     209.368 132.083  42.208  1.00  0.00           H  
ATOM   3493 1HB  ALA B 147     209.559 134.543  42.133  1.00  0.00           H  
ATOM   3494 2HB  ALA B 147     208.073 134.025  42.966  1.00  0.00           H  
ATOM   3495 3HB  ALA B 147     209.468 134.599  43.908  1.00  0.00           H  
ATOM   3496  N   LEU B 148     211.811 132.859  44.258  1.00  0.00           N  
ATOM   3497  CA  LEU B 148     213.262 132.838  44.400  1.00  0.00           C  
ATOM   3498  C   LEU B 148     213.825 131.458  44.088  1.00  0.00           C  
ATOM   3499  O   LEU B 148     214.880 131.334  43.464  1.00  0.00           O  
ATOM   3500  CB  LEU B 148     213.660 133.251  45.822  1.00  0.00           C  
ATOM   3501  CG  LEU B 148     213.544 134.748  46.138  1.00  0.00           C  
ATOM   3502  CD1 LEU B 148     213.802 134.976  47.621  1.00  0.00           C  
ATOM   3503  CD2 LEU B 148     214.535 135.525  45.284  1.00  0.00           C  
ATOM   3504  H   LEU B 148     211.239 133.048  45.069  1.00  0.00           H  
ATOM   3505  HA  LEU B 148     213.691 133.539  43.685  1.00  0.00           H  
ATOM   3506 1HB  LEU B 148     213.031 132.714  46.529  1.00  0.00           H  
ATOM   3507 2HB  LEU B 148     214.696 132.956  45.993  1.00  0.00           H  
ATOM   3508  HG  LEU B 148     212.532 135.088  45.919  1.00  0.00           H  
ATOM   3509 1HD1 LEU B 148     213.719 136.040  47.845  1.00  0.00           H  
ATOM   3510 2HD1 LEU B 148     213.067 134.424  48.207  1.00  0.00           H  
ATOM   3511 3HD1 LEU B 148     214.803 134.629  47.874  1.00  0.00           H  
ATOM   3512 1HD2 LEU B 148     214.452 136.589  45.508  1.00  0.00           H  
ATOM   3513 2HD2 LEU B 148     215.548 135.187  45.503  1.00  0.00           H  
ATOM   3514 3HD2 LEU B 148     214.317 135.358  44.230  1.00  0.00           H  
ATOM   3515  N   LYS B 149     213.119 130.422  44.525  1.00  0.00           N  
ATOM   3516  CA  LYS B 149     213.493 129.050  44.209  1.00  0.00           C  
ATOM   3517  C   LYS B 149     213.460 128.800  42.707  1.00  0.00           C  
ATOM   3518  O   LYS B 149     214.366 128.181  42.149  1.00  0.00           O  
ATOM   3519  CB  LYS B 149     212.570 128.064  44.927  1.00  0.00           C  
ATOM   3520  CG  LYS B 149     213.060 126.623  44.919  1.00  0.00           C  
ATOM   3521  CD  LYS B 149     211.984 125.670  45.419  1.00  0.00           C  
ATOM   3522  CE  LYS B 149     211.750 125.833  46.914  1.00  0.00           C  
ATOM   3523  NZ  LYS B 149     210.897 127.014  47.218  1.00  0.00           N  
ATOM   3524  H   LYS B 149     212.298 130.590  45.091  1.00  0.00           H  
ATOM   3525  HA  LYS B 149     214.518 128.884  44.547  1.00  0.00           H  
ATOM   3526 1HB  LYS B 149     212.447 128.371  45.966  1.00  0.00           H  
ATOM   3527 2HB  LYS B 149     211.584 128.085  44.462  1.00  0.00           H  
ATOM   3528 1HG  LYS B 149     213.342 126.339  43.905  1.00  0.00           H  
ATOM   3529 2HG  LYS B 149     213.938 126.534  45.559  1.00  0.00           H  
ATOM   3530 1HD  LYS B 149     211.050 125.866  44.890  1.00  0.00           H  
ATOM   3531 2HD  LYS B 149     212.286 124.642  45.218  1.00  0.00           H  
ATOM   3532 1HE  LYS B 149     211.265 124.940  47.305  1.00  0.00           H  
ATOM   3533 2HE  LYS B 149     212.707 125.952  47.421  1.00  0.00           H  
ATOM   3534 1HZ  LYS B 149     210.766 127.087  48.217  1.00  0.00           H  
ATOM   3535 2HZ  LYS B 149     211.346 127.852  46.875  1.00  0.00           H  
ATOM   3536 3HZ  LYS B 149     209.999 126.906  46.768  1.00  0.00           H  
ATOM   3537  N   GLU B 150     212.409 129.288  42.054  1.00  0.00           N  
ATOM   3538  CA  GLU B 150     212.248 129.109  40.617  1.00  0.00           C  
ATOM   3539  C   GLU B 150     213.283 129.916  39.843  1.00  0.00           C  
ATOM   3540  O   GLU B 150     213.726 129.510  38.769  1.00  0.00           O  
ATOM   3541  CB  GLU B 150     210.839 129.519  40.184  1.00  0.00           C  
ATOM   3542  CG  GLU B 150     209.738 128.579  40.655  1.00  0.00           C  
ATOM   3543  CD  GLU B 150     209.877 127.189  40.098  1.00  0.00           C  
ATOM   3544  OE1 GLU B 150     210.023 127.060  38.906  1.00  0.00           O  
ATOM   3545  OE2 GLU B 150     209.836 126.256  40.865  1.00  0.00           O  
ATOM   3546  H   GLU B 150     211.703 129.794  42.569  1.00  0.00           H  
ATOM   3547  HA  GLU B 150     212.406 128.057  40.378  1.00  0.00           H  
ATOM   3548 1HB  GLU B 150     210.615 130.514  40.568  1.00  0.00           H  
ATOM   3549 2HB  GLU B 150     210.792 129.569  39.096  1.00  0.00           H  
ATOM   3550 1HG  GLU B 150     209.761 128.525  41.743  1.00  0.00           H  
ATOM   3551 2HG  GLU B 150     208.773 128.989  40.360  1.00  0.00           H  
ATOM   3552  N   ALA B 151     213.665 131.063  40.396  1.00  0.00           N  
ATOM   3553  CA  ALA B 151     214.727 131.877  39.816  1.00  0.00           C  
ATOM   3554  C   ALA B 151     216.029 131.092  39.716  1.00  0.00           C  
ATOM   3555  O   ALA B 151     216.700 131.110  38.682  1.00  0.00           O  
ATOM   3556  CB  ALA B 151     214.934 133.142  40.636  1.00  0.00           C  
ATOM   3557  H   ALA B 151     213.209 131.379  41.239  1.00  0.00           H  
ATOM   3558  HA  ALA B 151     214.432 132.160  38.805  1.00  0.00           H  
ATOM   3559 1HB  ALA B 151     215.730 133.739  40.189  1.00  0.00           H  
ATOM   3560 2HB  ALA B 151     214.012 133.722  40.649  1.00  0.00           H  
ATOM   3561 3HB  ALA B 151     215.209 132.874  41.655  1.00  0.00           H  
ATOM   3562  N   VAL B 152     216.384 130.405  40.797  1.00  0.00           N  
ATOM   3563  CA  VAL B 152     217.579 129.570  40.814  1.00  0.00           C  
ATOM   3564  C   VAL B 152     217.440 128.389  39.863  1.00  0.00           C  
ATOM   3565  O   VAL B 152     218.368 128.069  39.116  1.00  0.00           O  
ATOM   3566  CB  VAL B 152     217.846 129.049  42.239  1.00  0.00           C  
ATOM   3567  CG1 VAL B 152     218.968 128.022  42.228  1.00  0.00           C  
ATOM   3568  CG2 VAL B 152     218.187 130.210  43.159  1.00  0.00           C  
ATOM   3569  H   VAL B 152     215.811 130.461  41.625  1.00  0.00           H  
ATOM   3570  HA  VAL B 152     218.425 130.170  40.477  1.00  0.00           H  
ATOM   3571  HB  VAL B 152     216.952 128.544  42.604  1.00  0.00           H  
ATOM   3572 1HG1 VAL B 152     219.143 127.663  43.243  1.00  0.00           H  
ATOM   3573 2HG1 VAL B 152     218.688 127.182  41.592  1.00  0.00           H  
ATOM   3574 3HG1 VAL B 152     219.878 128.481  41.844  1.00  0.00           H  
ATOM   3575 1HG2 VAL B 152     218.374 129.834  44.165  1.00  0.00           H  
ATOM   3576 2HG2 VAL B 152     219.078 130.718  42.790  1.00  0.00           H  
ATOM   3577 3HG2 VAL B 152     217.353 130.912  43.184  1.00  0.00           H  
ATOM   3578  N   LYS B 153     216.280 127.744  39.893  1.00  0.00           N  
ATOM   3579  CA  LYS B 153     216.026 126.585  39.046  1.00  0.00           C  
ATOM   3580  C   LYS B 153     216.143 126.945  37.569  1.00  0.00           C  
ATOM   3581  O   LYS B 153     216.856 126.283  36.815  1.00  0.00           O  
ATOM   3582  CB  LYS B 153     214.641 126.003  39.337  1.00  0.00           C  
ATOM   3583  CG  LYS B 153     214.541 125.249  40.657  1.00  0.00           C  
ATOM   3584  CD  LYS B 153     213.091 124.976  41.028  1.00  0.00           C  
ATOM   3585  CE  LYS B 153     212.418 124.072  40.005  1.00  0.00           C  
ATOM   3586  NZ  LYS B 153     211.021 123.736  40.393  1.00  0.00           N  
ATOM   3587  H   LYS B 153     215.556 128.065  40.517  1.00  0.00           H  
ATOM   3588  HA  LYS B 153     216.776 125.826  39.262  1.00  0.00           H  
ATOM   3589 1HB  LYS B 153     213.905 126.806  39.353  1.00  0.00           H  
ATOM   3590 2HB  LYS B 153     214.359 125.317  38.539  1.00  0.00           H  
ATOM   3591 1HG  LYS B 153     215.072 124.300  40.575  1.00  0.00           H  
ATOM   3592 2HG  LYS B 153     215.005 125.838  41.447  1.00  0.00           H  
ATOM   3593 1HD  LYS B 153     213.050 124.496  42.008  1.00  0.00           H  
ATOM   3594 2HD  LYS B 153     212.545 125.918  41.081  1.00  0.00           H  
ATOM   3595 1HE  LYS B 153     212.404 124.568  39.036  1.00  0.00           H  
ATOM   3596 2HE  LYS B 153     212.986 123.147  39.907  1.00  0.00           H  
ATOM   3597 1HZ  LYS B 153     210.611 123.138  39.692  1.00  0.00           H  
ATOM   3598 2HZ  LYS B 153     211.023 123.259  41.284  1.00  0.00           H  
ATOM   3599 3HZ  LYS B 153     210.479 124.586  40.470  1.00  0.00           H  
ATOM   3600  N   ALA B 154     215.442 127.999  37.165  1.00  0.00           N  
ATOM   3601  CA  ALA B 154     215.436 128.426  35.770  1.00  0.00           C  
ATOM   3602  C   ALA B 154     216.829 128.847  35.317  1.00  0.00           C  
ATOM   3603  O   ALA B 154     217.265 128.503  34.219  1.00  0.00           O  
ATOM   3604  CB  ALA B 154     214.447 129.564  35.569  1.00  0.00           C  
ATOM   3605  H   ALA B 154     214.898 128.517  37.840  1.00  0.00           H  
ATOM   3606  HA  ALA B 154     215.129 127.581  35.151  1.00  0.00           H  
ATOM   3607 1HB  ALA B 154     214.453 129.871  34.523  1.00  0.00           H  
ATOM   3608 2HB  ALA B 154     213.446 129.229  35.842  1.00  0.00           H  
ATOM   3609 3HB  ALA B 154     214.730 130.407  36.197  1.00  0.00           H  
ATOM   3610  N   ALA B 155     217.523 129.591  36.169  1.00  0.00           N  
ATOM   3611  CA  ALA B 155     218.888 130.016  35.883  1.00  0.00           C  
ATOM   3612  C   ALA B 155     219.820 128.818  35.751  1.00  0.00           C  
ATOM   3613  O   ALA B 155     220.655 128.766  34.848  1.00  0.00           O  
ATOM   3614  CB  ALA B 155     219.389 130.958  36.966  1.00  0.00           C  
ATOM   3615  H   ALA B 155     217.092 129.874  37.039  1.00  0.00           H  
ATOM   3616  HA  ALA B 155     218.893 130.543  34.928  1.00  0.00           H  
ATOM   3617 1HB  ALA B 155     220.410 131.265  36.736  1.00  0.00           H  
ATOM   3618 2HB  ALA B 155     218.747 131.839  37.008  1.00  0.00           H  
ATOM   3619 3HB  ALA B 155     219.371 130.450  37.928  1.00  0.00           H  
ATOM   3620  N   GLU B 156     219.671 127.856  36.655  1.00  0.00           N  
ATOM   3621  CA  GLU B 156     220.463 126.634  36.611  1.00  0.00           C  
ATOM   3622  C   GLU B 156     220.307 125.924  35.272  1.00  0.00           C  
ATOM   3623  O   GLU B 156     221.278 125.419  34.709  1.00  0.00           O  
ATOM   3624  CB  GLU B 156     220.057 125.693  37.748  1.00  0.00           C  
ATOM   3625  CG  GLU B 156     220.828 124.381  37.786  1.00  0.00           C  
ATOM   3626  CD  GLU B 156     220.479 123.531  38.977  1.00  0.00           C  
ATOM   3627  OE1 GLU B 156     220.032 124.073  39.958  1.00  0.00           O  
ATOM   3628  OE2 GLU B 156     220.659 122.339  38.902  1.00  0.00           O  
ATOM   3629  H   GLU B 156     218.991 127.975  37.393  1.00  0.00           H  
ATOM   3630  HA  GLU B 156     221.515 126.898  36.723  1.00  0.00           H  
ATOM   3631 1HB  GLU B 156     220.202 126.194  38.704  1.00  0.00           H  
ATOM   3632 2HB  GLU B 156     218.996 125.455  37.661  1.00  0.00           H  
ATOM   3633 1HG  GLU B 156     220.616 123.820  36.877  1.00  0.00           H  
ATOM   3634 2HG  GLU B 156     221.895 124.601  37.804  1.00  0.00           H  
ATOM   3635  N   LYS B 157     219.078 125.888  34.766  1.00  0.00           N  
ATOM   3636  CA  LYS B 157     218.800 125.276  33.473  1.00  0.00           C  
ATOM   3637  C   LYS B 157     219.627 125.922  32.370  1.00  0.00           C  
ATOM   3638  O   LYS B 157     220.160 125.234  31.498  1.00  0.00           O  
ATOM   3639  CB  LYS B 157     217.310 125.376  33.142  1.00  0.00           C  
ATOM   3640  CG  LYS B 157     216.417 124.476  33.984  1.00  0.00           C  
ATOM   3641  CD  LYS B 157     214.946 124.696  33.659  1.00  0.00           C  
ATOM   3642  CE  LYS B 157     214.056 123.758  34.459  1.00  0.00           C  
ATOM   3643  NZ  LYS B 157     212.611 124.019  34.215  1.00  0.00           N  
ATOM   3644  H   LYS B 157     218.317 126.296  35.293  1.00  0.00           H  
ATOM   3645  HA  LYS B 157     219.075 124.222  33.522  1.00  0.00           H  
ATOM   3646 1HB  LYS B 157     216.975 126.405  33.280  1.00  0.00           H  
ATOM   3647 2HB  LYS B 157     217.152 125.119  32.094  1.00  0.00           H  
ATOM   3648 1HG  LYS B 157     216.670 123.433  33.794  1.00  0.00           H  
ATOM   3649 2HG  LYS B 157     216.582 124.685  35.040  1.00  0.00           H  
ATOM   3650 1HD  LYS B 157     214.673 125.728  33.890  1.00  0.00           H  
ATOM   3651 2HD  LYS B 157     214.779 124.523  32.596  1.00  0.00           H  
ATOM   3652 1HE  LYS B 157     214.277 122.727  34.186  1.00  0.00           H  
ATOM   3653 2HE  LYS B 157     214.259 123.880  35.522  1.00  0.00           H  
ATOM   3654 1HZ  LYS B 157     212.055 123.378  34.762  1.00  0.00           H  
ATOM   3655 2HZ  LYS B 157     212.390 124.969  34.482  1.00  0.00           H  
ATOM   3656 3HZ  LYS B 157     212.406 123.890  33.235  1.00  0.00           H  
ATOM   3657  N   VAL B 158     219.732 127.245  32.412  1.00  0.00           N  
ATOM   3658  CA  VAL B 158     220.546 127.981  31.452  1.00  0.00           C  
ATOM   3659  C   VAL B 158     222.012 127.580  31.549  1.00  0.00           C  
ATOM   3660  O   VAL B 158     222.678 127.372  30.536  1.00  0.00           O  
ATOM   3661  CB  VAL B 158     220.413 129.497  31.692  1.00  0.00           C  
ATOM   3662  CG1 VAL B 158     221.401 130.262  30.823  1.00  0.00           C  
ATOM   3663  CG2 VAL B 158     218.987 129.943  31.407  1.00  0.00           C  
ATOM   3664  H   VAL B 158     219.237 127.755  33.129  1.00  0.00           H  
ATOM   3665  HA  VAL B 158     220.202 127.733  30.446  1.00  0.00           H  
ATOM   3666  HB  VAL B 158     220.663 129.714  32.730  1.00  0.00           H  
ATOM   3667 1HG1 VAL B 158     221.294 131.331  31.006  1.00  0.00           H  
ATOM   3668 2HG1 VAL B 158     222.417 129.952  31.069  1.00  0.00           H  
ATOM   3669 3HG1 VAL B 158     221.201 130.052  29.773  1.00  0.00           H  
ATOM   3670 1HG2 VAL B 158     218.901 131.016  31.580  1.00  0.00           H  
ATOM   3671 2HG2 VAL B 158     218.736 129.721  30.370  1.00  0.00           H  
ATOM   3672 3HG2 VAL B 158     218.301 129.413  32.069  1.00  0.00           H  
ATOM   3673  N   VAL B 159     222.510 127.475  32.776  1.00  0.00           N  
ATOM   3674  CA  VAL B 159     223.889 127.065  33.011  1.00  0.00           C  
ATOM   3675  C   VAL B 159     224.156 125.675  32.449  1.00  0.00           C  
ATOM   3676  O   VAL B 159     225.184 125.437  31.817  1.00  0.00           O  
ATOM   3677  CB  VAL B 159     224.199 127.073  34.520  1.00  0.00           C  
ATOM   3678  CG1 VAL B 159     225.565 126.458  34.786  1.00  0.00           C  
ATOM   3679  CG2 VAL B 159     224.135 128.496  35.055  1.00  0.00           C  
ATOM   3680  H   VAL B 159     221.917 127.681  33.567  1.00  0.00           H  
ATOM   3681  HA  VAL B 159     224.550 127.762  32.494  1.00  0.00           H  
ATOM   3682  HB  VAL B 159     223.463 126.456  35.036  1.00  0.00           H  
ATOM   3683 1HG1 VAL B 159     225.768 126.471  35.858  1.00  0.00           H  
ATOM   3684 2HG1 VAL B 159     225.577 125.429  34.428  1.00  0.00           H  
ATOM   3685 3HG1 VAL B 159     226.331 127.033  34.266  1.00  0.00           H  
ATOM   3686 1HG2 VAL B 159     224.355 128.493  36.122  1.00  0.00           H  
ATOM   3687 2HG2 VAL B 159     224.867 129.113  34.534  1.00  0.00           H  
ATOM   3688 3HG2 VAL B 159     223.136 128.901  34.891  1.00  0.00           H  
ATOM   3689  N   ARG B 160     223.220 124.759  32.681  1.00  0.00           N  
ATOM   3690  CA  ARG B 160     223.369 123.382  32.229  1.00  0.00           C  
ATOM   3691  C   ARG B 160     223.302 123.292  30.710  1.00  0.00           C  
ATOM   3692  O   ARG B 160     223.952 122.440  30.099  1.00  0.00           O  
ATOM   3693  CB  ARG B 160     222.289 122.499  32.836  1.00  0.00           C  
ATOM   3694  CG  ARG B 160     222.444 122.226  34.324  1.00  0.00           C  
ATOM   3695  CD  ARG B 160     221.357 121.356  34.840  1.00  0.00           C  
ATOM   3696  NE  ARG B 160     221.486 121.117  36.268  1.00  0.00           N  
ATOM   3697  CZ  ARG B 160     222.245 120.149  36.817  1.00  0.00           C  
ATOM   3698  NH1 ARG B 160     222.936 119.340  36.045  1.00  0.00           N  
ATOM   3699  NH2 ARG B 160     222.296 120.014  38.130  1.00  0.00           N  
ATOM   3700  H   ARG B 160     222.387 125.025  33.185  1.00  0.00           H  
ATOM   3701  HA  ARG B 160     224.350 123.020  32.541  1.00  0.00           H  
ATOM   3702 1HB  ARG B 160     221.314 122.962  32.687  1.00  0.00           H  
ATOM   3703 2HB  ARG B 160     222.275 121.537  32.324  1.00  0.00           H  
ATOM   3704 1HG  ARG B 160     223.397 121.729  34.504  1.00  0.00           H  
ATOM   3705 2HG  ARG B 160     222.417 123.170  34.871  1.00  0.00           H  
ATOM   3706 1HD  ARG B 160     220.394 121.832  34.660  1.00  0.00           H  
ATOM   3707 2HD  ARG B 160     221.388 120.395  34.329  1.00  0.00           H  
ATOM   3708  HE  ARG B 160     220.970 121.721  36.894  1.00  0.00           H  
ATOM   3709 1HH1 ARG B 160     222.899 119.444  35.040  1.00  0.00           H  
ATOM   3710 2HH1 ARG B 160     223.506 118.614  36.456  1.00  0.00           H  
ATOM   3711 1HH2 ARG B 160     221.765 120.636  38.724  1.00  0.00           H  
ATOM   3712 2HH2 ARG B 160     222.865 119.288  38.541  1.00  0.00           H  
ATOM   3713  N   GLU B 161     222.513 124.170  30.104  1.00  0.00           N  
ATOM   3714  CA  GLU B 161     222.349 124.183  28.654  1.00  0.00           C  
ATOM   3715  C   GLU B 161     223.617 124.665  27.962  1.00  0.00           C  
ATOM   3716  O   GLU B 161     224.032 124.108  26.946  1.00  0.00           O  
ATOM   3717  CB  GLU B 161     221.170 125.074  28.259  1.00  0.00           C  
ATOM   3718  CG  GLU B 161     220.898 125.127  26.762  1.00  0.00           C  
ATOM   3719  CD  GLU B 161     220.555 123.784  26.180  1.00  0.00           C  
ATOM   3720  OE1 GLU B 161     220.111 122.935  26.916  1.00  0.00           O  
ATOM   3721  OE2 GLU B 161     220.737 123.606  24.999  1.00  0.00           O  
ATOM   3722  H   GLU B 161     222.013 124.849  30.660  1.00  0.00           H  
ATOM   3723  HA  GLU B 161     222.159 123.162  28.319  1.00  0.00           H  
ATOM   3724 1HB  GLU B 161     220.264 124.718  28.750  1.00  0.00           H  
ATOM   3725 2HB  GLU B 161     221.351 126.092  28.603  1.00  0.00           H  
ATOM   3726 1HG  GLU B 161     220.070 125.812  26.578  1.00  0.00           H  
ATOM   3727 2HG  GLU B 161     221.778 125.522  26.257  1.00  0.00           H  
ATOM   3728  N   GLN B 162     224.229 125.707  28.517  1.00  0.00           N  
ATOM   3729  CA  GLN B 162     225.462 126.254  27.965  1.00  0.00           C  
ATOM   3730  C   GLN B 162     226.457 126.590  29.069  1.00  0.00           C  
ATOM   3731  O   GLN B 162     226.651 127.757  29.407  1.00  0.00           O  
ATOM   3732  CB  GLN B 162     225.169 127.503  27.129  1.00  0.00           C  
ATOM   3733  CG  GLN B 162     224.293 127.247  25.914  1.00  0.00           C  
ATOM   3734  CD  GLN B 162     224.996 126.415  24.859  1.00  0.00           C  
ATOM   3735  OE1 GLN B 162     226.203 126.548  24.646  1.00  0.00           O  
ATOM   3736  NE2 GLN B 162     224.242 125.550  24.188  1.00  0.00           N  
ATOM   3737  H   GLN B 162     223.828 126.131  29.342  1.00  0.00           H  
ATOM   3738  HA  GLN B 162     225.920 125.499  27.326  1.00  0.00           H  
ATOM   3739 1HB  GLN B 162     224.673 128.249  27.750  1.00  0.00           H  
ATOM   3740 2HB  GLN B 162     226.107 127.936  26.782  1.00  0.00           H  
ATOM   3741 1HG  GLN B 162     223.398 126.712  26.231  1.00  0.00           H  
ATOM   3742 2HG  GLN B 162     224.018 128.203  25.468  1.00  0.00           H  
ATOM   3743 1HE2 GLN B 162     224.651 124.974  23.480  1.00  0.00           H  
ATOM   3744 2HE2 GLN B 162     223.264 125.475  24.393  1.00  0.00           H  
ATOM   3745  N   PRO B 163     227.085 125.560  29.627  1.00  0.00           N  
ATOM   3746  CA  PRO B 163     228.064 125.746  30.691  1.00  0.00           C  
ATOM   3747  C   PRO B 163     229.210 126.637  30.238  1.00  0.00           C  
ATOM   3748  O   PRO B 163     229.833 126.388  29.204  1.00  0.00           O  
ATOM   3749  CB  PRO B 163     228.537 124.317  30.976  1.00  0.00           C  
ATOM   3750  CG  PRO B 163     227.393 123.461  30.554  1.00  0.00           C  
ATOM   3751  CD  PRO B 163     226.851 124.141  29.325  1.00  0.00           C  
ATOM   3752  HA  PRO B 163     227.572 126.241  31.530  1.00  0.00           H  
ATOM   3753 1HB  PRO B 163     229.458 124.107  30.413  1.00  0.00           H  
ATOM   3754 2HB  PRO B 163     228.781 124.208  32.043  1.00  0.00           H  
ATOM   3755 1HG  PRO B 163     227.739 122.436  30.353  1.00  0.00           H  
ATOM   3756 2HG  PRO B 163     226.650 123.394  31.362  1.00  0.00           H  
ATOM   3757 1HD  PRO B 163     227.416 123.808  28.441  1.00  0.00           H  
ATOM   3758 2HD  PRO B 163     225.782 123.903  29.214  1.00  0.00           H  
ATOM   3759  N   GLY B 164     229.487 127.679  31.013  1.00  0.00           N  
ATOM   3760  CA  GLY B 164     230.665 128.510  30.791  1.00  0.00           C  
ATOM   3761  C   GLY B 164     230.355 129.664  29.847  1.00  0.00           C  
ATOM   3762  O   GLY B 164     231.221 130.487  29.552  1.00  0.00           O  
ATOM   3763  H   GLY B 164     228.865 127.903  31.778  1.00  0.00           H  
ATOM   3764 1HA  GLY B 164     231.020 128.900  31.746  1.00  0.00           H  
ATOM   3765 2HA  GLY B 164     231.467 127.900  30.377  1.00  0.00           H  
ATOM   3766  N   SER B 165     229.113 129.719  29.376  1.00  0.00           N  
ATOM   3767  CA  SER B 165     228.690 130.769  28.457  1.00  0.00           C  
ATOM   3768  C   SER B 165     228.411 132.071  29.198  1.00  0.00           C  
ATOM   3769  O   SER B 165     228.302 132.088  30.424  1.00  0.00           O  
ATOM   3770  CB  SER B 165     227.451 130.331  27.701  1.00  0.00           C  
ATOM   3771  OG  SER B 165     226.344 130.249  28.555  1.00  0.00           O  
ATOM   3772  H   SER B 165     228.447 129.017  29.663  1.00  0.00           H  
ATOM   3773  HA  SER B 165     229.497 130.956  27.749  1.00  0.00           H  
ATOM   3774 1HB  SER B 165     227.244 131.039  26.899  1.00  0.00           H  
ATOM   3775 2HB  SER B 165     227.630 129.360  27.240  1.00  0.00           H  
ATOM   3776  HG  SER B 165     226.338 129.353  28.897  1.00  0.00           H  
ATOM   3777  N   GLU B 166     228.296 133.160  28.446  1.00  0.00           N  
ATOM   3778  CA  GLU B 166     227.929 134.451  29.018  1.00  0.00           C  
ATOM   3779  C   GLU B 166     226.510 134.425  29.570  1.00  0.00           C  
ATOM   3780  O   GLU B 166     226.200 135.115  30.543  1.00  0.00           O  
ATOM   3781  CB  GLU B 166     228.057 135.555  27.968  1.00  0.00           C  
ATOM   3782  CG  GLU B 166     229.482 135.810  27.493  1.00  0.00           C  
ATOM   3783  CD  GLU B 166     230.396 136.255  28.601  1.00  0.00           C  
ATOM   3784  OE1 GLU B 166     230.008 137.115  29.356  1.00  0.00           O  
ATOM   3785  OE2 GLU B 166     231.482 135.736  28.693  1.00  0.00           O  
ATOM   3786  H   GLU B 166     228.467 133.094  27.452  1.00  0.00           H  
ATOM   3787  HA  GLU B 166     228.607 134.659  29.847  1.00  0.00           H  
ATOM   3788 1HB  GLU B 166     227.456 135.300  27.095  1.00  0.00           H  
ATOM   3789 2HB  GLU B 166     227.668 136.490  28.371  1.00  0.00           H  
ATOM   3790 1HG  GLU B 166     229.878 134.892  27.058  1.00  0.00           H  
ATOM   3791 2HG  GLU B 166     229.464 136.571  26.715  1.00  0.00           H  
ATOM   3792  N   LEU B 167     225.652 133.624  28.947  1.00  0.00           N  
ATOM   3793  CA  LEU B 167     224.307 133.394  29.462  1.00  0.00           C  
ATOM   3794  C   LEU B 167     224.347 132.687  30.811  1.00  0.00           C  
ATOM   3795  O   LEU B 167     223.579 133.013  31.715  1.00  0.00           O  
ATOM   3796  CB  LEU B 167     223.494 132.562  28.464  1.00  0.00           C  
ATOM   3797  CG  LEU B 167     223.197 133.238  27.119  1.00  0.00           C  
ATOM   3798  CD1 LEU B 167     222.587 132.221  26.163  1.00  0.00           C  
ATOM   3799  CD2 LEU B 167     222.257 134.414  27.338  1.00  0.00           C  
ATOM   3800  H   LEU B 167     225.939 133.162  28.095  1.00  0.00           H  
ATOM   3801  HA  LEU B 167     223.823 134.360  29.609  1.00  0.00           H  
ATOM   3802 1HB  LEU B 167     224.036 131.639  28.257  1.00  0.00           H  
ATOM   3803 2HB  LEU B 167     222.539 132.303  28.922  1.00  0.00           H  
ATOM   3804  HG  LEU B 167     224.127 133.595  26.678  1.00  0.00           H  
ATOM   3805 1HD1 LEU B 167     222.376 132.702  25.207  1.00  0.00           H  
ATOM   3806 2HD1 LEU B 167     223.288 131.401  26.008  1.00  0.00           H  
ATOM   3807 3HD1 LEU B 167     221.661 131.834  26.585  1.00  0.00           H  
ATOM   3808 1HD2 LEU B 167     222.046 134.895  26.383  1.00  0.00           H  
ATOM   3809 2HD2 LEU B 167     221.325 134.058  27.779  1.00  0.00           H  
ATOM   3810 3HD2 LEU B 167     222.725 135.132  28.011  1.00  0.00           H  
ATOM   3811  N   ALA B 168     225.246 131.718  30.938  1.00  0.00           N  
ATOM   3812  CA  ALA B 168     225.429 131.005  32.197  1.00  0.00           C  
ATOM   3813  C   ALA B 168     225.963 131.930  33.283  1.00  0.00           C  
ATOM   3814  O   ALA B 168     225.588 131.810  34.451  1.00  0.00           O  
ATOM   3815  CB  ALA B 168     226.367 129.822  32.004  1.00  0.00           C  
ATOM   3816  H   ALA B 168     225.819 131.471  30.144  1.00  0.00           H  
ATOM   3817  HA  ALA B 168     224.459 130.631  32.527  1.00  0.00           H  
ATOM   3818 1HB  ALA B 168     226.494 129.299  32.952  1.00  0.00           H  
ATOM   3819 2HB  ALA B 168     225.945 129.139  31.266  1.00  0.00           H  
ATOM   3820 3HB  ALA B 168     227.335 130.178  31.656  1.00  0.00           H  
ATOM   3821  N   LYS B 169     226.834 132.851  32.893  1.00  0.00           N  
ATOM   3822  CA  LYS B 169     227.372 133.839  33.822  1.00  0.00           C  
ATOM   3823  C   LYS B 169     226.266 134.713  34.397  1.00  0.00           C  
ATOM   3824  O   LYS B 169     226.242 134.993  35.595  1.00  0.00           O  
ATOM   3825  CB  LYS B 169     228.423 134.708  33.130  1.00  0.00           C  
ATOM   3826  CG  LYS B 169     229.728 133.988  32.818  1.00  0.00           C  
ATOM   3827  CD  LYS B 169     230.713 134.908  32.111  1.00  0.00           C  
ATOM   3828  CE  LYS B 169     231.988 134.171  31.733  1.00  0.00           C  
ATOM   3829  NZ  LYS B 169     232.938 135.045  30.991  1.00  0.00           N  
ATOM   3830  H   LYS B 169     227.133 132.869  31.928  1.00  0.00           H  
ATOM   3831  HA  LYS B 169     227.842 133.312  34.651  1.00  0.00           H  
ATOM   3832 1HB  LYS B 169     228.021 135.090  32.191  1.00  0.00           H  
ATOM   3833 2HB  LYS B 169     228.657 135.567  33.759  1.00  0.00           H  
ATOM   3834 1HG  LYS B 169     230.179 133.634  33.746  1.00  0.00           H  
ATOM   3835 2HG  LYS B 169     229.526 133.127  32.181  1.00  0.00           H  
ATOM   3836 1HD  LYS B 169     230.252 135.307  31.206  1.00  0.00           H  
ATOM   3837 2HD  LYS B 169     230.966 135.742  32.766  1.00  0.00           H  
ATOM   3838 1HE  LYS B 169     232.478 133.806  32.634  1.00  0.00           H  
ATOM   3839 2HE  LYS B 169     231.741 133.312  31.108  1.00  0.00           H  
ATOM   3840 1HZ  LYS B 169     233.768 134.519  30.759  1.00  0.00           H  
ATOM   3841 2HZ  LYS B 169     232.500 135.374  30.142  1.00  0.00           H  
ATOM   3842 3HZ  LYS B 169     233.190 135.834  31.567  1.00  0.00           H  
ATOM   3843  N   LYS B 170     225.350 135.145  33.535  1.00  0.00           N  
ATOM   3844  CA  LYS B 170     224.181 135.898  33.972  1.00  0.00           C  
ATOM   3845  C   LYS B 170     223.274 135.047  34.851  1.00  0.00           C  
ATOM   3846  O   LYS B 170     222.698 135.534  35.824  1.00  0.00           O  
ATOM   3847  CB  LYS B 170     223.402 136.424  32.766  1.00  0.00           C  
ATOM   3848  CG  LYS B 170     222.147 137.208  33.121  1.00  0.00           C  
ATOM   3849  CD  LYS B 170     222.489 138.503  33.843  1.00  0.00           C  
ATOM   3850  CE  LYS B 170     221.240 139.322  34.137  1.00  0.00           C  
ATOM   3851  NZ  LYS B 170     221.562 140.608  34.811  1.00  0.00           N  
ATOM   3852  H   LYS B 170     225.467 134.945  32.552  1.00  0.00           H  
ATOM   3853  HA  LYS B 170     224.518 136.745  34.571  1.00  0.00           H  
ATOM   3854 1HB  LYS B 170     224.046 137.075  32.173  1.00  0.00           H  
ATOM   3855 2HB  LYS B 170     223.106 135.588  32.131  1.00  0.00           H  
ATOM   3856 1HG  LYS B 170     221.594 137.444  32.211  1.00  0.00           H  
ATOM   3857 2HG  LYS B 170     221.508 136.602  33.765  1.00  0.00           H  
ATOM   3858 1HD  LYS B 170     222.993 138.274  34.782  1.00  0.00           H  
ATOM   3859 2HD  LYS B 170     223.162 139.097  33.225  1.00  0.00           H  
ATOM   3860 1HE  LYS B 170     220.717 139.534  33.205  1.00  0.00           H  
ATOM   3861 2HE  LYS B 170     220.572 138.747  34.780  1.00  0.00           H  
ATOM   3862 1HZ  LYS B 170     220.710 141.119  34.988  1.00  0.00           H  
ATOM   3863 2HZ  LYS B 170     222.032 140.422  35.687  1.00  0.00           H  
ATOM   3864 3HZ  LYS B 170     222.166 141.158  34.216  1.00  0.00           H  
ATOM   3865  N   ALA B 171     223.149 133.771  34.502  1.00  0.00           N  
ATOM   3866  CA  ALA B 171     222.368 132.831  35.298  1.00  0.00           C  
ATOM   3867  C   ALA B 171     222.923 132.716  36.714  1.00  0.00           C  
ATOM   3868  O   ALA B 171     222.170 132.715  37.688  1.00  0.00           O  
ATOM   3869  CB  ALA B 171     222.340 131.465  34.629  1.00  0.00           C  
ATOM   3870  H   ALA B 171     223.608 133.443  33.665  1.00  0.00           H  
ATOM   3871  HA  ALA B 171     221.347 133.205  35.372  1.00  0.00           H  
ATOM   3872 1HB  ALA B 171     221.755 130.774  35.234  1.00  0.00           H  
ATOM   3873 2HB  ALA B 171     221.889 131.553  33.640  1.00  0.00           H  
ATOM   3874 3HB  ALA B 171     223.357 131.087  34.529  1.00  0.00           H  
ATOM   3875  N   LEU B 172     224.244 132.618  36.821  1.00  0.00           N  
ATOM   3876  CA  LEU B 172     224.903 132.515  38.117  1.00  0.00           C  
ATOM   3877  C   LEU B 172     224.666 133.765  38.956  1.00  0.00           C  
ATOM   3878  O   LEU B 172     224.469 133.684  40.167  1.00  0.00           O  
ATOM   3879  CB  LEU B 172     226.409 132.295  37.929  1.00  0.00           C  
ATOM   3880  CG  LEU B 172     226.817 130.927  37.367  1.00  0.00           C  
ATOM   3881  CD1 LEU B 172     228.314 130.916  37.090  1.00  0.00           C  
ATOM   3882  CD2 LEU B 172     226.436 129.837  38.359  1.00  0.00           C  
ATOM   3883  H   LEU B 172     224.806 132.613  35.980  1.00  0.00           H  
ATOM   3884  HA  LEU B 172     224.474 131.669  38.656  1.00  0.00           H  
ATOM   3885 1HB  LEU B 172     226.790 133.058  37.251  1.00  0.00           H  
ATOM   3886 2HB  LEU B 172     226.902 132.417  38.893  1.00  0.00           H  
ATOM   3887  HG  LEU B 172     226.302 130.752  36.422  1.00  0.00           H  
ATOM   3888 1HD1 LEU B 172     228.604 129.944  36.691  1.00  0.00           H  
ATOM   3889 2HD1 LEU B 172     228.555 131.692  36.364  1.00  0.00           H  
ATOM   3890 3HD1 LEU B 172     228.856 131.105  38.016  1.00  0.00           H  
ATOM   3891 1HD2 LEU B 172     226.726 128.865  37.960  1.00  0.00           H  
ATOM   3892 2HD2 LEU B 172     226.953 130.010  39.304  1.00  0.00           H  
ATOM   3893 3HD2 LEU B 172     225.359 129.856  38.525  1.00  0.00           H  
ATOM   3894  N   GLU B 173     224.684 134.921  38.301  1.00  0.00           N  
ATOM   3895  CA  GLU B 173     224.319 136.174  38.950  1.00  0.00           C  
ATOM   3896  C   GLU B 173     222.909 136.108  39.522  1.00  0.00           C  
ATOM   3897  O   GLU B 173     222.681 136.461  40.678  1.00  0.00           O  
ATOM   3898  CB  GLU B 173     224.425 137.338  37.962  1.00  0.00           C  
ATOM   3899  CG  GLU B 173     224.022 138.688  38.536  1.00  0.00           C  
ATOM   3900  CD  GLU B 173     224.002 139.781  37.503  1.00  0.00           C  
ATOM   3901  OE1 GLU B 173     224.549 139.582  36.444  1.00  0.00           O  
ATOM   3902  OE2 GLU B 173     223.438 140.815  37.771  1.00  0.00           O  
ATOM   3903  H   GLU B 173     224.960 134.933  37.329  1.00  0.00           H  
ATOM   3904  HA  GLU B 173     225.005 136.347  39.781  1.00  0.00           H  
ATOM   3905 1HB  GLU B 173     225.451 137.419  37.604  1.00  0.00           H  
ATOM   3906 2HB  GLU B 173     223.791 137.139  37.097  1.00  0.00           H  
ATOM   3907 1HG  GLU B 173     223.029 138.604  38.977  1.00  0.00           H  
ATOM   3908 2HG  GLU B 173     224.719 138.957  39.328  1.00  0.00           H  
ATOM   3909  N   ILE B 174     221.966 135.653  38.705  1.00  0.00           N  
ATOM   3910  CA  ILE B 174     220.577 135.526  39.132  1.00  0.00           C  
ATOM   3911  C   ILE B 174     220.452 134.583  40.322  1.00  0.00           C  
ATOM   3912  O   ILE B 174     219.736 134.871  41.282  1.00  0.00           O  
ATOM   3913  CB  ILE B 174     219.691 135.019  37.979  1.00  0.00           C  
ATOM   3914  CG1 ILE B 174     219.586 136.081  36.880  1.00  0.00           C  
ATOM   3915  CG2 ILE B 174     218.310 134.644  38.494  1.00  0.00           C  
ATOM   3916  CD1 ILE B 174     219.006 135.563  35.584  1.00  0.00           C  
ATOM   3917  H   ILE B 174     222.216 135.391  37.763  1.00  0.00           H  
ATOM   3918  HA  ILE B 174     220.221 136.506  39.449  1.00  0.00           H  
ATOM   3919  HB  ILE B 174     220.150 134.142  37.526  1.00  0.00           H  
ATOM   3920 1HG1 ILE B 174     218.962 136.903  37.229  1.00  0.00           H  
ATOM   3921 2HG1 ILE B 174     220.576 136.488  36.672  1.00  0.00           H  
ATOM   3922 1HG2 ILE B 174     217.697 134.289  37.667  1.00  0.00           H  
ATOM   3923 2HG2 ILE B 174     218.403 133.856  39.241  1.00  0.00           H  
ATOM   3924 3HG2 ILE B 174     217.840 135.518  38.946  1.00  0.00           H  
ATOM   3925 1HD1 ILE B 174     218.964 136.373  34.855  1.00  0.00           H  
ATOM   3926 2HD1 ILE B 174     219.636 134.760  35.199  1.00  0.00           H  
ATOM   3927 3HD1 ILE B 174     218.002 135.182  35.762  1.00  0.00           H  
ATOM   3928  N   ILE B 175     221.153 133.457  40.254  1.00  0.00           N  
ATOM   3929  CA  ILE B 175     221.146 132.484  41.341  1.00  0.00           C  
ATOM   3930  C   ILE B 175     221.658 133.102  42.636  1.00  0.00           C  
ATOM   3931  O   ILE B 175     221.084 132.888  43.704  1.00  0.00           O  
ATOM   3932  CB  ILE B 175     222.004 131.256  40.984  1.00  0.00           C  
ATOM   3933  CG1 ILE B 175     221.356 130.464  39.845  1.00  0.00           C  
ATOM   3934  CG2 ILE B 175     222.203 130.373  42.206  1.00  0.00           C  
ATOM   3935  CD1 ILE B 175     222.263 129.422  39.232  1.00  0.00           C  
ATOM   3936  H   ILE B 175     221.703 133.269  39.429  1.00  0.00           H  
ATOM   3937  HA  ILE B 175     220.119 132.162  41.511  1.00  0.00           H  
ATOM   3938  HB  ILE B 175     222.978 131.586  40.624  1.00  0.00           H  
ATOM   3939 1HG1 ILE B 175     220.462 129.963  40.215  1.00  0.00           H  
ATOM   3940 2HG1 ILE B 175     221.045 131.149  39.057  1.00  0.00           H  
ATOM   3941 1HG2 ILE B 175     222.811 129.510  41.936  1.00  0.00           H  
ATOM   3942 2HG2 ILE B 175     222.706 130.940  42.988  1.00  0.00           H  
ATOM   3943 3HG2 ILE B 175     221.234 130.034  42.571  1.00  0.00           H  
ATOM   3944 1HD1 ILE B 175     221.734 128.903  38.433  1.00  0.00           H  
ATOM   3945 2HD1 ILE B 175     223.151 129.907  38.824  1.00  0.00           H  
ATOM   3946 3HD1 ILE B 175     222.560 128.705  39.996  1.00  0.00           H  
ATOM   3947  N   GLU B 176     222.738 133.867  42.534  1.00  0.00           N  
ATOM   3948  CA  GLU B 176     223.302 134.553  43.690  1.00  0.00           C  
ATOM   3949  C   GLU B 176     222.310 135.551  44.277  1.00  0.00           C  
ATOM   3950  O   GLU B 176     222.130 135.621  45.492  1.00  0.00           O  
ATOM   3951  CB  GLU B 176     224.596 135.273  43.305  1.00  0.00           C  
ATOM   3952  CG  GLU B 176     225.283 135.992  44.457  1.00  0.00           C  
ATOM   3953  CD  GLU B 176     226.577 136.642  44.053  1.00  0.00           C  
ATOM   3954  OE1 GLU B 176     226.956 136.510  42.915  1.00  0.00           O  
ATOM   3955  OE2 GLU B 176     227.187 137.272  44.884  1.00  0.00           O  
ATOM   3956  H   GLU B 176     223.181 133.976  41.634  1.00  0.00           H  
ATOM   3957  HA  GLU B 176     223.520 133.813  44.461  1.00  0.00           H  
ATOM   3958 1HB  GLU B 176     225.303 134.554  42.890  1.00  0.00           H  
ATOM   3959 2HB  GLU B 176     224.386 136.010  42.529  1.00  0.00           H  
ATOM   3960 1HG  GLU B 176     224.612 136.757  44.847  1.00  0.00           H  
ATOM   3961 2HG  GLU B 176     225.475 135.276  45.255  1.00  0.00           H  
ATOM   3962  N   ARG B 177     221.667 136.322  43.406  1.00  0.00           N  
ATOM   3963  CA  ARG B 177     220.688 137.311  43.834  1.00  0.00           C  
ATOM   3964  C   ARG B 177     219.511 136.652  44.544  1.00  0.00           C  
ATOM   3965  O   ARG B 177     219.063 137.120  45.591  1.00  0.00           O  
ATOM   3966  CB  ARG B 177     220.176 138.108  42.643  1.00  0.00           C  
ATOM   3967  CG  ARG B 177     221.178 139.084  42.048  1.00  0.00           C  
ATOM   3968  CD  ARG B 177     220.596 139.845  40.914  1.00  0.00           C  
ATOM   3969  NE  ARG B 177     221.577 140.716  40.285  1.00  0.00           N  
ATOM   3970  CZ  ARG B 177     221.921 141.936  40.741  1.00  0.00           C  
ATOM   3971  NH1 ARG B 177     221.358 142.414  41.828  1.00  0.00           N  
ATOM   3972  NH2 ARG B 177     222.826 142.651  40.096  1.00  0.00           N  
ATOM   3973  H   ARG B 177     221.862 136.218  42.420  1.00  0.00           H  
ATOM   3974  HA  ARG B 177     221.166 137.986  44.545  1.00  0.00           H  
ATOM   3975 1HB  ARG B 177     219.872 137.423  41.852  1.00  0.00           H  
ATOM   3976 2HB  ARG B 177     219.295 138.678  42.938  1.00  0.00           H  
ATOM   3977 1HG  ARG B 177     221.493 139.793  42.812  1.00  0.00           H  
ATOM   3978 2HG  ARG B 177     222.047 138.535  41.682  1.00  0.00           H  
ATOM   3979 1HD  ARG B 177     220.224 139.151  40.161  1.00  0.00           H  
ATOM   3980 2HD  ARG B 177     219.775 140.463  41.274  1.00  0.00           H  
ATOM   3981  HE  ARG B 177     222.032 140.382  39.446  1.00  0.00           H  
ATOM   3982 1HH1 ARG B 177     220.666 141.868  42.321  1.00  0.00           H  
ATOM   3983 2HH1 ARG B 177     221.615 143.328  42.170  1.00  0.00           H  
ATOM   3984 1HH2 ARG B 177     223.260 142.283  39.260  1.00  0.00           H  
ATOM   3985 2HH2 ARG B 177     223.084 143.565  40.438  1.00  0.00           H  
ATOM   3986  N   ALA B 178     219.013 135.565  43.967  1.00  0.00           N  
ATOM   3987  CA  ALA B 178     217.896 134.831  44.550  1.00  0.00           C  
ATOM   3988  C   ALA B 178     218.284 134.205  45.883  1.00  0.00           C  
ATOM   3989  O   ALA B 178     217.519 134.254  46.848  1.00  0.00           O  
ATOM   3990  CB  ALA B 178     217.403 133.761  43.587  1.00  0.00           C  
ATOM   3991  H   ALA B 178     219.420 135.235  43.102  1.00  0.00           H  
ATOM   3992  HA  ALA B 178     217.082 135.532  44.739  1.00  0.00           H  
ATOM   3993 1HB  ALA B 178     216.570 133.222  44.036  1.00  0.00           H  
ATOM   3994 2HB  ALA B 178     217.076 134.230  42.659  1.00  0.00           H  
ATOM   3995 3HB  ALA B 178     218.213 133.063  43.373  1.00  0.00           H  
ATOM   3996  N   ALA B 179     219.472 133.614  45.931  1.00  0.00           N  
ATOM   3997  CA  ALA B 179     219.971 132.993  47.152  1.00  0.00           C  
ATOM   3998  C   ALA B 179     220.135 134.021  48.265  1.00  0.00           C  
ATOM   3999  O   ALA B 179     219.849 133.738  49.430  1.00  0.00           O  
ATOM   4000  CB  ALA B 179     221.295 132.289  46.884  1.00  0.00           C  
ATOM   4001  H   ALA B 179     220.046 133.597  45.100  1.00  0.00           H  
ATOM   4002  HA  ALA B 179     219.244 132.256  47.486  1.00  0.00           H  
ATOM   4003 1HB  ALA B 179     221.654 131.830  47.805  1.00  0.00           H  
ATOM   4004 2HB  ALA B 179     221.149 131.519  46.127  1.00  0.00           H  
ATOM   4005 3HB  ALA B 179     222.025 133.012  46.530  1.00  0.00           H  
ATOM   4006  N   GLU B 180     220.594 135.213  47.901  1.00  0.00           N  
ATOM   4007  CA  GLU B 180     220.730 136.305  48.857  1.00  0.00           C  
ATOM   4008  C   GLU B 180     219.395 136.638  49.508  1.00  0.00           C  
ATOM   4009  O   GLU B 180     219.307 136.795  50.726  1.00  0.00           O  
ATOM   4010  CB  GLU B 180     221.299 137.549  48.170  1.00  0.00           C  
ATOM   4011  CG  GLU B 180     221.489 138.745  49.092  1.00  0.00           C  
ATOM   4012  CD  GLU B 180     222.067 139.940  48.387  1.00  0.00           C  
ATOM   4013  OE1 GLU B 180     222.410 139.819  47.236  1.00  0.00           O  
ATOM   4014  OE2 GLU B 180     222.164 140.977  49.000  1.00  0.00           O  
ATOM   4015  H   GLU B 180     220.854 135.367  46.938  1.00  0.00           H  
ATOM   4016  HA  GLU B 180     221.413 135.990  49.648  1.00  0.00           H  
ATOM   4017 1HB  GLU B 180     222.266 137.310  47.728  1.00  0.00           H  
ATOM   4018 2HB  GLU B 180     220.635 137.852  47.360  1.00  0.00           H  
ATOM   4019 1HG  GLU B 180     220.524 139.019  49.518  1.00  0.00           H  
ATOM   4020 2HG  GLU B 180     222.148 138.458  49.910  1.00  0.00           H  
ATOM   4021  N   GLU B 181     218.355 136.749  48.688  1.00  0.00           N  
ATOM   4022  CA  GLU B 181     217.022 137.066  49.182  1.00  0.00           C  
ATOM   4023  C   GLU B 181     216.461 135.931  50.026  1.00  0.00           C  
ATOM   4024  O   GLU B 181     215.756 136.162  51.008  1.00  0.00           O  
ATOM   4025  CB  GLU B 181     216.077 137.360  48.015  1.00  0.00           C  
ATOM   4026  CG  GLU B 181     216.409 138.628  47.241  1.00  0.00           C  
ATOM   4027  CD  GLU B 181     216.379 139.862  48.098  1.00  0.00           C  
ATOM   4028  OE1 GLU B 181     215.447 140.018  48.849  1.00  0.00           O  
ATOM   4029  OE2 GLU B 181     217.290 140.652  48.001  1.00  0.00           O  
ATOM   4030  H   GLU B 181     218.492 136.610  47.697  1.00  0.00           H  
ATOM   4031  HA  GLU B 181     217.089 137.950  49.819  1.00  0.00           H  
ATOM   4032 1HB  GLU B 181     216.093 136.526  47.314  1.00  0.00           H  
ATOM   4033 2HB  GLU B 181     215.057 137.455  48.388  1.00  0.00           H  
ATOM   4034 1HG  GLU B 181     217.404 138.525  46.807  1.00  0.00           H  
ATOM   4035 2HG  GLU B 181     215.698 138.740  46.424  1.00  0.00           H  
ATOM   4036  N   LEU B 182     216.780 134.700  49.639  1.00  0.00           N  
ATOM   4037  CA  LEU B 182     216.415 133.530  50.428  1.00  0.00           C  
ATOM   4038  C   LEU B 182     217.124 133.532  51.777  1.00  0.00           C  
ATOM   4039  O   LEU B 182     216.560 133.109  52.787  1.00  0.00           O  
ATOM   4040  CB  LEU B 182     216.762 132.246  49.664  1.00  0.00           C  
ATOM   4041  CG  LEU B 182     215.922 131.971  48.410  1.00  0.00           C  
ATOM   4042  CD1 LEU B 182     216.598 130.894  47.572  1.00  0.00           C  
ATOM   4043  CD2 LEU B 182     214.521 131.546  48.820  1.00  0.00           C  
ATOM   4044  H   LEU B 182     217.288 134.571  48.777  1.00  0.00           H  
ATOM   4045  HA  LEU B 182     215.343 133.560  50.620  1.00  0.00           H  
ATOM   4046 1HB  LEU B 182     217.806 132.295  49.359  1.00  0.00           H  
ATOM   4047 2HB  LEU B 182     216.641 131.397  50.336  1.00  0.00           H  
ATOM   4048  HG  LEU B 182     215.864 132.876  47.805  1.00  0.00           H  
ATOM   4049 1HD1 LEU B 182     216.001 130.698  46.681  1.00  0.00           H  
ATOM   4050 2HD1 LEU B 182     217.591 131.232  47.276  1.00  0.00           H  
ATOM   4051 3HD1 LEU B 182     216.685 129.979  48.157  1.00  0.00           H  
ATOM   4052 1HD2 LEU B 182     213.923 131.351  47.929  1.00  0.00           H  
ATOM   4053 2HD2 LEU B 182     214.577 130.640  49.424  1.00  0.00           H  
ATOM   4054 3HD2 LEU B 182     214.055 132.341  49.402  1.00  0.00           H  
ATOM   4055  N   LYS B 183     218.363 134.013  51.790  1.00  0.00           N  
ATOM   4056  CA  LYS B 183     219.112 134.167  53.030  1.00  0.00           C  
ATOM   4057  C   LYS B 183     218.503 135.249  53.912  1.00  0.00           C  
ATOM   4058  O   LYS B 183     218.492 135.131  55.137  1.00  0.00           O  
ATOM   4059  CB  LYS B 183     220.577 134.495  52.732  1.00  0.00           C  
ATOM   4060  CG  LYS B 183     221.469 134.562  53.964  1.00  0.00           C  
ATOM   4061  CD  LYS B 183     222.926 134.776  53.580  1.00  0.00           C  
ATOM   4062  CE  LYS B 183     223.819 134.844  54.810  1.00  0.00           C  
ATOM   4063  NZ  LYS B 183     225.248 135.054  54.450  1.00  0.00           N  
ATOM   4064  H   LYS B 183     218.796 134.277  50.916  1.00  0.00           H  
ATOM   4065  HA  LYS B 183     219.068 133.227  53.580  1.00  0.00           H  
ATOM   4066 1HB  LYS B 183     220.989 133.741  52.061  1.00  0.00           H  
ATOM   4067 2HB  LYS B 183     220.638 135.456  52.222  1.00  0.00           H  
ATOM   4068 1HG  LYS B 183     221.146 135.384  54.603  1.00  0.00           H  
ATOM   4069 2HG  LYS B 183     221.384 133.633  54.526  1.00  0.00           H  
ATOM   4070 1HD  LYS B 183     223.259 133.957  52.944  1.00  0.00           H  
ATOM   4071 2HD  LYS B 183     223.021 135.708  53.022  1.00  0.00           H  
ATOM   4072 1HE  LYS B 183     223.495 135.663  55.451  1.00  0.00           H  
ATOM   4073 2HE  LYS B 183     223.733 133.915  55.374  1.00  0.00           H  
ATOM   4074 1HZ  LYS B 183     225.806 135.091  55.291  1.00  0.00           H  
ATOM   4075 2HZ  LYS B 183     225.565 134.289  53.870  1.00  0.00           H  
ATOM   4076 3HZ  LYS B 183     225.343 135.922  53.943  1.00  0.00           H  
ATOM   4077  N   LYS B 184     217.996 136.303  53.281  1.00  0.00           N  
ATOM   4078  CA  LYS B 184     217.320 137.375  54.003  1.00  0.00           C  
ATOM   4079  C   LYS B 184     216.061 136.866  54.691  1.00  0.00           C  
ATOM   4080  O   LYS B 184     215.739 137.284  55.804  1.00  0.00           O  
ATOM   4081  CB  LYS B 184     216.972 138.524  53.055  1.00  0.00           C  
ATOM   4082  CG  LYS B 184     218.173 139.331  52.579  1.00  0.00           C  
ATOM   4083  CD  LYS B 184     217.753 140.427  51.611  1.00  0.00           C  
ATOM   4084  CE  LYS B 184     218.957 141.195  51.087  1.00  0.00           C  
ATOM   4085  NZ  LYS B 184     218.571 142.204  50.063  1.00  0.00           N  
ATOM   4086  H   LYS B 184     218.080 136.363  52.277  1.00  0.00           H  
ATOM   4087  HA  LYS B 184     217.992 137.749  54.775  1.00  0.00           H  
ATOM   4088 1HB  LYS B 184     216.465 138.129  52.175  1.00  0.00           H  
ATOM   4089 2HB  LYS B 184     216.284 139.208  53.550  1.00  0.00           H  
ATOM   4090 1HG  LYS B 184     218.668 139.787  53.437  1.00  0.00           H  
ATOM   4091 2HG  LYS B 184     218.882 138.670  52.082  1.00  0.00           H  
ATOM   4092 1HD  LYS B 184     217.221 139.984  50.767  1.00  0.00           H  
ATOM   4093 2HD  LYS B 184     217.082 141.122  52.116  1.00  0.00           H  
ATOM   4094 1HE  LYS B 184     219.450 141.706  51.914  1.00  0.00           H  
ATOM   4095 2HE  LYS B 184     219.669 140.499  50.643  1.00  0.00           H  
ATOM   4096 1HZ  LYS B 184     219.397 142.691  49.742  1.00  0.00           H  
ATOM   4097 2HZ  LYS B 184     218.130 141.739  49.282  1.00  0.00           H  
ATOM   4098 3HZ  LYS B 184     217.926 142.867  50.468  1.00  0.00           H  
ATOM   4099  N   SER B 185     215.351 135.961  54.025  1.00  0.00           N  
ATOM   4100  CA  SER B 185     214.140 135.375  54.585  1.00  0.00           C  
ATOM   4101  C   SER B 185     214.434 134.641  55.888  1.00  0.00           C  
ATOM   4102  O   SER B 185     215.436 133.934  56.000  1.00  0.00           O  
ATOM   4103  CB  SER B 185     213.513 134.420  53.586  1.00  0.00           C  
ATOM   4104  OG  SER B 185     212.410 133.763  54.146  1.00  0.00           O  
ATOM   4105  H   SER B 185     215.659 135.674  53.108  1.00  0.00           H  
ATOM   4106  HA  SER B 185     213.439 136.177  54.809  1.00  0.00           H  
ATOM   4107 1HB  SER B 185     213.200 134.974  52.702  1.00  0.00           H  
ATOM   4108 2HB  SER B 185     214.253 133.688  53.269  1.00  0.00           H  
ATOM   4109  HG  SER B 185     211.660 133.981  53.587  1.00  0.00           H  
ATOM   4110  N   PRO B 186     213.556 134.813  56.868  1.00  0.00           N  
ATOM   4111  CA  PRO B 186     213.729 134.181  58.171  1.00  0.00           C  
ATOM   4112  C   PRO B 186     213.399 132.694  58.111  1.00  0.00           C  
ATOM   4113  O   PRO B 186     213.719 131.940  59.029  1.00  0.00           O  
ATOM   4114  CB  PRO B 186     212.741 134.944  59.058  1.00  0.00           C  
ATOM   4115  CG  PRO B 186     211.667 135.379  58.120  1.00  0.00           C  
ATOM   4116  CD  PRO B 186     212.394 135.691  56.839  1.00  0.00           C  
ATOM   4117  HA  PRO B 186     214.774 134.275  58.467  1.00  0.00           H  
ATOM   4118 1HB  PRO B 186     212.368 134.287  59.858  1.00  0.00           H  
ATOM   4119 2HB  PRO B 186     213.248 135.789  59.547  1.00  0.00           H  
ATOM   4120 1HG  PRO B 186     210.921 134.579  57.999  1.00  0.00           H  
ATOM   4121 2HG  PRO B 186     211.135 136.250  58.528  1.00  0.00           H  
ATOM   4122 1HD  PRO B 186     211.746 135.456  55.982  1.00  0.00           H  
ATOM   4123 2HD  PRO B 186     212.680 136.753  56.829  1.00  0.00           H  
ATOM   4124  N   ASP B 187     212.758 132.281  57.024  1.00  0.00           N  
ATOM   4125  CA  ASP B 187     212.369 130.885  56.848  1.00  0.00           C  
ATOM   4126  C   ASP B 187     213.588 129.973  56.831  1.00  0.00           C  
ATOM   4127  O   ASP B 187     214.474 130.121  55.990  1.00  0.00           O  
ATOM   4128  CB  ASP B 187     211.573 130.708  55.553  1.00  0.00           C  
ATOM   4129  CG  ASP B 187     211.034 129.294  55.378  1.00  0.00           C  
ATOM   4130  OD1 ASP B 187     210.009 128.996  55.944  1.00  0.00           O  
ATOM   4131  OD2 ASP B 187     211.653 128.526  54.681  1.00  0.00           O  
ATOM   4132  H   ASP B 187     212.535 132.949  56.298  1.00  0.00           H  
ATOM   4133  HA  ASP B 187     211.747 130.592  57.694  1.00  0.00           H  
ATOM   4134 1HB  ASP B 187     210.735 131.404  55.543  1.00  0.00           H  
ATOM   4135 2HB  ASP B 187     212.208 130.947  54.700  1.00  0.00           H  
ATOM   4136  N   PRO B 188     213.625 129.028  57.764  1.00  0.00           N  
ATOM   4137  CA  PRO B 188     214.768 128.134  57.905  1.00  0.00           C  
ATOM   4138  C   PRO B 188     215.070 127.414  56.595  1.00  0.00           C  
ATOM   4139  O   PRO B 188     216.229 127.267  56.209  1.00  0.00           O  
ATOM   4140  CB  PRO B 188     214.311 127.159  58.993  1.00  0.00           C  
ATOM   4141  CG  PRO B 188     213.387 127.964  59.841  1.00  0.00           C  
ATOM   4142  CD  PRO B 188     212.633 128.823  58.861  1.00  0.00           C  
ATOM   4143  HA  PRO B 188     215.644 128.731  58.162  1.00  0.00           H  
ATOM   4144 1HB  PRO B 188     213.821 126.286  58.536  1.00  0.00           H  
ATOM   4145 2HB  PRO B 188     215.183 126.782  59.551  1.00  0.00           H  
ATOM   4146 1HG  PRO B 188     212.726 127.301  60.418  1.00  0.00           H  
ATOM   4147 2HG  PRO B 188     213.958 128.556  60.570  1.00  0.00           H  
ATOM   4148 1HD  PRO B 188     211.747 128.277  58.501  1.00  0.00           H  
ATOM   4149 2HD  PRO B 188     212.338 129.763  59.347  1.00  0.00           H  
ATOM   4150  N   GLU B 189     214.018 126.968  55.915  1.00  0.00           N  
ATOM   4151  CA  GLU B 189     214.171 126.142  54.725  1.00  0.00           C  
ATOM   4152  C   GLU B 189     214.649 126.968  53.538  1.00  0.00           C  
ATOM   4153  O   GLU B 189     215.434 126.495  52.718  1.00  0.00           O  
ATOM   4154  CB  GLU B 189     212.848 125.454  54.380  1.00  0.00           C  
ATOM   4155  CG  GLU B 189     212.932 124.479  53.214  1.00  0.00           C  
ATOM   4156  CD  GLU B 189     211.651 123.724  52.990  1.00  0.00           C  
ATOM   4157  OE1 GLU B 189     210.935 123.511  53.939  1.00  0.00           O  
ATOM   4158  OE2 GLU B 189     211.388 123.359  51.868  1.00  0.00           O  
ATOM   4159  H   GLU B 189     213.090 127.206  56.235  1.00  0.00           H  
ATOM   4160  HA  GLU B 189     214.927 125.383  54.925  1.00  0.00           H  
ATOM   4161 1HB  GLU B 189     212.485 124.906  55.250  1.00  0.00           H  
ATOM   4162 2HB  GLU B 189     212.100 126.207  54.132  1.00  0.00           H  
ATOM   4163 1HG  GLU B 189     213.177 125.032  52.308  1.00  0.00           H  
ATOM   4164 2HG  GLU B 189     213.737 123.771  53.404  1.00  0.00           H  
ATOM   4165  N   ALA B 190     214.171 128.205  53.454  1.00  0.00           N  
ATOM   4166  CA  ALA B 190     214.657 129.148  52.455  1.00  0.00           C  
ATOM   4167  C   ALA B 190     216.150 129.404  52.620  1.00  0.00           C  
ATOM   4168  O   ALA B 190     216.890 129.477  51.639  1.00  0.00           O  
ATOM   4169  CB  ALA B 190     213.884 130.456  52.541  1.00  0.00           C  
ATOM   4170  H   ALA B 190     213.451 128.499  54.098  1.00  0.00           H  
ATOM   4171  HA  ALA B 190     214.504 128.716  51.467  1.00  0.00           H  
ATOM   4172 1HB  ALA B 190     214.260 131.150  51.789  1.00  0.00           H  
ATOM   4173 2HB  ALA B 190     212.827 130.266  52.363  1.00  0.00           H  
ATOM   4174 3HB  ALA B 190     214.015 130.891  53.531  1.00  0.00           H  
ATOM   4175  N   GLN B 191     216.589 129.538  53.868  1.00  0.00           N  
ATOM   4176  CA  GLN B 191     218.003 129.730  54.167  1.00  0.00           C  
ATOM   4177  C   GLN B 191     218.825 128.516  53.757  1.00  0.00           C  
ATOM   4178  O   GLN B 191     219.941 128.650  53.259  1.00  0.00           O  
ATOM   4179  CB  GLN B 191     218.202 130.015  55.658  1.00  0.00           C  
ATOM   4180  CG  GLN B 191     219.639 130.313  56.049  1.00  0.00           C  
ATOM   4181  CD  GLN B 191     219.779 130.662  57.518  1.00  0.00           C  
ATOM   4182  OE1 GLN B 191     218.850 130.470  58.307  1.00  0.00           O  
ATOM   4183  NE2 GLN B 191     220.944 131.178  57.895  1.00  0.00           N  
ATOM   4184  H   GLN B 191     215.926 129.503  54.628  1.00  0.00           H  
ATOM   4185  HA  GLN B 191     218.363 130.583  53.590  1.00  0.00           H  
ATOM   4186 1HB  GLN B 191     217.590 130.869  55.950  1.00  0.00           H  
ATOM   4187 2HB  GLN B 191     217.866 129.158  56.240  1.00  0.00           H  
ATOM   4188 1HG  GLN B 191     220.250 129.433  55.846  1.00  0.00           H  
ATOM   4189 2HG  GLN B 191     219.997 131.159  55.461  1.00  0.00           H  
ATOM   4190 1HE2 GLN B 191     221.094 131.428  58.852  1.00  0.00           H  
ATOM   4191 2HE2 GLN B 191     221.670 131.317  57.222  1.00  0.00           H  
ATOM   4192  N   LYS B 192     218.263 127.330  53.970  1.00  0.00           N  
ATOM   4193  CA  LYS B 192     218.898 126.092  53.531  1.00  0.00           C  
ATOM   4194  C   LYS B 192     219.079 126.076  52.019  1.00  0.00           C  
ATOM   4195  O   LYS B 192     220.134 125.688  51.515  1.00  0.00           O  
ATOM   4196  CB  LYS B 192     218.078 124.880  53.976  1.00  0.00           C  
ATOM   4197  CG  LYS B 192     218.727 123.536  53.672  1.00  0.00           C  
ATOM   4198  CD  LYS B 192     217.872 122.384  54.179  1.00  0.00           C  
ATOM   4199  CE  LYS B 192     217.848 122.338  55.699  1.00  0.00           C  
ATOM   4200  NZ  LYS B 192     219.171 121.961  56.266  1.00  0.00           N  
ATOM   4201  H   LYS B 192     217.376 127.285  54.450  1.00  0.00           H  
ATOM   4202  HA  LYS B 192     219.887 126.032  53.984  1.00  0.00           H  
ATOM   4203 1HB  LYS B 192     217.906 124.933  55.052  1.00  0.00           H  
ATOM   4204 2HB  LYS B 192     217.104 124.900  53.487  1.00  0.00           H  
ATOM   4205 1HG  LYS B 192     218.861 123.432  52.595  1.00  0.00           H  
ATOM   4206 2HG  LYS B 192     219.705 123.489  54.149  1.00  0.00           H  
ATOM   4207 1HD  LYS B 192     216.852 122.497  53.810  1.00  0.00           H  
ATOM   4208 2HD  LYS B 192     218.273 121.442  53.803  1.00  0.00           H  
ATOM   4209 1HE  LYS B 192     217.565 123.315  56.088  1.00  0.00           H  
ATOM   4210 2HE  LYS B 192     217.105 121.612  56.030  1.00  0.00           H  
ATOM   4211 1HZ  LYS B 192     219.112 121.941  57.275  1.00  0.00           H  
ATOM   4212 2HZ  LYS B 192     219.435 121.046  55.927  1.00  0.00           H  
ATOM   4213 3HZ  LYS B 192     219.864 122.638  55.983  1.00  0.00           H  
ATOM   4214  N   GLU B 193     218.045 126.496  51.298  1.00  0.00           N  
ATOM   4215  CA  GLU B 193     218.091 126.532  49.840  1.00  0.00           C  
ATOM   4216  C   GLU B 193     219.052 127.603  49.346  1.00  0.00           C  
ATOM   4217  O   GLU B 193     219.687 127.448  48.303  1.00  0.00           O  
ATOM   4218  CB  GLU B 193     216.694 126.784  49.268  1.00  0.00           C  
ATOM   4219  CG  GLU B 193     216.612 126.702  47.750  1.00  0.00           C  
ATOM   4220  CD  GLU B 193     215.206 126.820  47.233  1.00  0.00           C  
ATOM   4221  OE1 GLU B 193     214.769 127.921  46.998  1.00  0.00           O  
ATOM   4222  OE2 GLU B 193     214.567 125.807  47.072  1.00  0.00           O  
ATOM   4223  H   GLU B 193     217.206 126.799  51.771  1.00  0.00           H  
ATOM   4224  HA  GLU B 193     218.457 125.568  49.484  1.00  0.00           H  
ATOM   4225 1HB  GLU B 193     215.995 126.056  49.680  1.00  0.00           H  
ATOM   4226 2HB  GLU B 193     216.351 127.774  49.568  1.00  0.00           H  
ATOM   4227 1HG  GLU B 193     217.213 127.504  47.321  1.00  0.00           H  
ATOM   4228 2HG  GLU B 193     217.036 125.753  47.425  1.00  0.00           H  
ATOM   4229  N   ALA B 194     219.154 128.693  50.099  1.00  0.00           N  
ATOM   4230  CA  ALA B 194     220.138 129.731  49.817  1.00  0.00           C  
ATOM   4231  C   ALA B 194     221.555 129.169  49.844  1.00  0.00           C  
ATOM   4232  O   ALA B 194     222.370 129.473  48.975  1.00  0.00           O  
ATOM   4233  CB  ALA B 194     220.004 130.875  50.812  1.00  0.00           C  
ATOM   4234  H   ALA B 194     218.534 128.807  50.888  1.00  0.00           H  
ATOM   4235  HA  ALA B 194     219.957 130.118  48.814  1.00  0.00           H  
ATOM   4236 1HB  ALA B 194     220.748 131.641  50.588  1.00  0.00           H  
ATOM   4237 2HB  ALA B 194     219.006 131.305  50.739  1.00  0.00           H  
ATOM   4238 3HB  ALA B 194     220.165 130.499  51.820  1.00  0.00           H  
ATOM   4239  N   LYS B 195     221.841 128.348  50.849  1.00  0.00           N  
ATOM   4240  CA  LYS B 195     223.143 127.702  50.963  1.00  0.00           C  
ATOM   4241  C   LYS B 195     223.397 126.764  49.791  1.00  0.00           C  
ATOM   4242  O   LYS B 195     224.497 126.728  49.239  1.00  0.00           O  
ATOM   4243  CB  LYS B 195     223.247 126.937  52.283  1.00  0.00           C  
ATOM   4244  CG  LYS B 195     223.318 127.822  53.520  1.00  0.00           C  
ATOM   4245  CD  LYS B 195     223.372 126.990  54.793  1.00  0.00           C  
ATOM   4246  CE  LYS B 195     223.416 127.873  56.031  1.00  0.00           C  
ATOM   4247  NZ  LYS B 195     223.438 127.073  57.285  1.00  0.00           N  
ATOM   4248  H   LYS B 195     221.137 128.166  51.551  1.00  0.00           H  
ATOM   4249  HA  LYS B 195     223.914 128.473  50.944  1.00  0.00           H  
ATOM   4250 1HB  LYS B 195     222.384 126.280  52.391  1.00  0.00           H  
ATOM   4251 2HB  LYS B 195     224.137 126.308  52.269  1.00  0.00           H  
ATOM   4252 1HG  LYS B 195     224.208 128.449  53.468  1.00  0.00           H  
ATOM   4253 2HG  LYS B 195     222.441 128.468  53.556  1.00  0.00           H  
ATOM   4254 1HD  LYS B 195     222.492 126.347  54.845  1.00  0.00           H  
ATOM   4255 2HD  LYS B 195     224.261 126.360  54.776  1.00  0.00           H  
ATOM   4256 1HE  LYS B 195     224.305 128.501  55.999  1.00  0.00           H  
ATOM   4257 2HE  LYS B 195     222.540 128.522  56.045  1.00  0.00           H  
ATOM   4258 1HZ  LYS B 195     223.466 127.693  58.081  1.00  0.00           H  
ATOM   4259 2HZ  LYS B 195     222.607 126.499  57.335  1.00  0.00           H  
ATOM   4260 3HZ  LYS B 195     224.256 126.480  57.292  1.00  0.00           H  
ATOM   4261  N   LYS B 196     222.374 126.005  49.414  1.00  0.00           N  
ATOM   4262  CA  LYS B 196     222.469 125.101  48.274  1.00  0.00           C  
ATOM   4263  C   LYS B 196     222.799 125.861  46.995  1.00  0.00           C  
ATOM   4264  O   LYS B 196     223.717 125.493  46.263  1.00  0.00           O  
ATOM   4265  CB  LYS B 196     221.166 124.319  48.100  1.00  0.00           C  
ATOM   4266  CG  LYS B 196     220.894 123.298  49.197  1.00  0.00           C  
ATOM   4267  CD  LYS B 196     219.563 122.594  48.979  1.00  0.00           C  
ATOM   4268  CE  LYS B 196     219.201 121.713  50.166  1.00  0.00           C  
ATOM   4269  NZ  LYS B 196     217.867 121.078  50.000  1.00  0.00           N  
ATOM   4270  H   LYS B 196     221.507 126.055  49.932  1.00  0.00           H  
ATOM   4271  HA  LYS B 196     223.281 124.396  48.458  1.00  0.00           H  
ATOM   4272 1HB  LYS B 196     220.326 125.013  48.072  1.00  0.00           H  
ATOM   4273 2HB  LYS B 196     221.184 123.789  47.148  1.00  0.00           H  
ATOM   4274 1HG  LYS B 196     221.691 122.556  49.209  1.00  0.00           H  
ATOM   4275 2HG  LYS B 196     220.875 123.801  50.164  1.00  0.00           H  
ATOM   4276 1HD  LYS B 196     218.777 123.337  48.835  1.00  0.00           H  
ATOM   4277 2HD  LYS B 196     219.622 121.975  48.084  1.00  0.00           H  
ATOM   4278 1HE  LYS B 196     219.951 120.931  50.280  1.00  0.00           H  
ATOM   4279 2HE  LYS B 196     219.193 122.313  51.075  1.00  0.00           H  
ATOM   4280 1HZ  LYS B 196     217.663 120.503  50.806  1.00  0.00           H  
ATOM   4281 2HZ  LYS B 196     217.160 121.795  49.911  1.00  0.00           H  
ATOM   4282 3HZ  LYS B 196     217.867 120.503  49.170  1.00  0.00           H  
ATOM   4283  N   ALA B 197     222.044 126.922  46.734  1.00  0.00           N  
ATOM   4284  CA  ALA B 197     222.233 127.717  45.524  1.00  0.00           C  
ATOM   4285  C   ALA B 197     223.616 128.351  45.493  1.00  0.00           C  
ATOM   4286  O   ALA B 197     224.274 128.376  44.454  1.00  0.00           O  
ATOM   4287  CB  ALA B 197     221.157 128.788  45.421  1.00  0.00           C  
ATOM   4288  H   ALA B 197     221.320 127.186  47.387  1.00  0.00           H  
ATOM   4289  HA  ALA B 197     222.151 127.057  44.660  1.00  0.00           H  
ATOM   4290 1HB  ALA B 197     221.311 129.371  44.513  1.00  0.00           H  
ATOM   4291 2HB  ALA B 197     220.174 128.315  45.385  1.00  0.00           H  
ATOM   4292 3HB  ALA B 197     221.212 129.444  46.287  1.00  0.00           H  
ATOM   4293  N   GLU B 198     224.055 128.863  46.640  1.00  0.00           N  
ATOM   4294  CA  GLU B 198     225.384 129.450  46.758  1.00  0.00           C  
ATOM   4295  C   GLU B 198     226.467 128.431  46.437  1.00  0.00           C  
ATOM   4296  O   GLU B 198     227.412 128.724  45.703  1.00  0.00           O  
ATOM   4297  CB  GLU B 198     225.597 130.009  48.166  1.00  0.00           C  
ATOM   4298  CG  GLU B 198     226.972 130.617  48.399  1.00  0.00           C  
ATOM   4299  CD  GLU B 198     227.152 131.135  49.799  1.00  0.00           C  
ATOM   4300  OE1 GLU B 198     226.170 131.462  50.423  1.00  0.00           O  
ATOM   4301  OE2 GLU B 198     228.273 131.204  50.246  1.00  0.00           O  
ATOM   4302  H   GLU B 198     223.450 128.843  47.448  1.00  0.00           H  
ATOM   4303  HA  GLU B 198     225.467 130.261  46.034  1.00  0.00           H  
ATOM   4304 1HB  GLU B 198     224.851 130.778  48.368  1.00  0.00           H  
ATOM   4305 2HB  GLU B 198     225.453 129.214  48.898  1.00  0.00           H  
ATOM   4306 1HG  GLU B 198     227.730 129.860  48.204  1.00  0.00           H  
ATOM   4307 2HG  GLU B 198     227.121 131.433  47.693  1.00  0.00           H  
ATOM   4308  N   GLN B 199     226.328 127.231  46.989  1.00  0.00           N  
ATOM   4309  CA  GLN B 199     227.269 126.150  46.726  1.00  0.00           C  
ATOM   4310  C   GLN B 199     227.358 125.849  45.236  1.00  0.00           C  
ATOM   4311  O   GLN B 199     228.446 125.647  44.698  1.00  0.00           O  
ATOM   4312  CB  GLN B 199     226.863 124.886  47.490  1.00  0.00           C  
ATOM   4313  CG  GLN B 199     227.810 123.713  47.301  1.00  0.00           C  
ATOM   4314  CD  GLN B 199     229.187 123.982  47.876  1.00  0.00           C  
ATOM   4315  OE1 GLN B 199     229.337 124.745  48.835  1.00  0.00           O  
ATOM   4316  NE2 GLN B 199     230.204 123.356  47.295  1.00  0.00           N  
ATOM   4317  H   GLN B 199     225.549 127.064  47.611  1.00  0.00           H  
ATOM   4318  HA  GLN B 199     228.258 126.463  47.060  1.00  0.00           H  
ATOM   4319 1HB  GLN B 199     226.810 125.107  48.556  1.00  0.00           H  
ATOM   4320 2HB  GLN B 199     225.870 124.571  47.171  1.00  0.00           H  
ATOM   4321 1HG  GLN B 199     227.394 122.839  47.803  1.00  0.00           H  
ATOM   4322 2HG  GLN B 199     227.918 123.515  46.235  1.00  0.00           H  
ATOM   4323 1HE2 GLN B 199     231.136 123.494  47.631  1.00  0.00           H  
ATOM   4324 2HE2 GLN B 199     230.038 122.745  46.520  1.00  0.00           H  
ATOM   4325  N   LYS B 200     226.207 125.822  44.571  1.00  0.00           N  
ATOM   4326  CA  LYS B 200     226.155 125.565  43.138  1.00  0.00           C  
ATOM   4327  C   LYS B 200     226.958 126.604  42.364  1.00  0.00           C  
ATOM   4328  O   LYS B 200     227.714 126.264  41.455  1.00  0.00           O  
ATOM   4329  CB  LYS B 200     224.705 125.551  42.650  1.00  0.00           C  
ATOM   4330  CG  LYS B 200     223.902 124.337  43.098  1.00  0.00           C  
ATOM   4331  CD  LYS B 200     222.452 124.436  42.647  1.00  0.00           C  
ATOM   4332  CE  LYS B 200     221.663 123.197  43.046  1.00  0.00           C  
ATOM   4333  NZ  LYS B 200     220.225 123.313  42.679  1.00  0.00           N  
ATOM   4334  H   LYS B 200     225.346 125.983  45.076  1.00  0.00           H  
ATOM   4335  HA  LYS B 200     226.601 124.590  42.944  1.00  0.00           H  
ATOM   4336 1HB  LYS B 200     224.191 126.442  43.009  1.00  0.00           H  
ATOM   4337 2HB  LYS B 200     224.688 125.578  41.560  1.00  0.00           H  
ATOM   4338 1HG  LYS B 200     224.344 123.433  42.679  1.00  0.00           H  
ATOM   4339 2HG  LYS B 200     223.931 124.264  44.186  1.00  0.00           H  
ATOM   4340 1HD  LYS B 200     221.989 125.313  43.100  1.00  0.00           H  
ATOM   4341 2HD  LYS B 200     222.416 124.545  41.564  1.00  0.00           H  
ATOM   4342 1HE  LYS B 200     222.084 122.323  42.551  1.00  0.00           H  
ATOM   4343 2HE  LYS B 200     221.738 123.048  44.124  1.00  0.00           H  
ATOM   4344 1HZ  LYS B 200     219.738 122.474  42.960  1.00  0.00           H  
ATOM   4345 2HZ  LYS B 200     219.820 124.110  43.149  1.00  0.00           H  
ATOM   4346 3HZ  LYS B 200     220.141 123.431  41.679  1.00  0.00           H  
ATOM   4347  N   VAL B 201     226.790 127.870  42.731  1.00  0.00           N  
ATOM   4348  CA  VAL B 201     227.524 128.957  42.095  1.00  0.00           C  
ATOM   4349  C   VAL B 201     229.024 128.817  42.326  1.00  0.00           C  
ATOM   4350  O   VAL B 201     229.822 128.990  41.404  1.00  0.00           O  
ATOM   4351  CB  VAL B 201     227.048 130.316  42.644  1.00  0.00           C  
ATOM   4352  CG1 VAL B 201     227.954 131.435  42.153  1.00  0.00           C  
ATOM   4353  CG2 VAL B 201     225.607 130.567  42.226  1.00  0.00           C  
ATOM   4354  H   VAL B 201     226.134 128.084  43.470  1.00  0.00           H  
ATOM   4355  HA  VAL B 201     227.350 128.909  41.019  1.00  0.00           H  
ATOM   4356  HB  VAL B 201     227.114 130.301  43.732  1.00  0.00           H  
ATOM   4357 1HG1 VAL B 201     227.604 132.388  42.551  1.00  0.00           H  
ATOM   4358 2HG1 VAL B 201     228.974 131.253  42.494  1.00  0.00           H  
ATOM   4359 3HG1 VAL B 201     227.936 131.468  41.064  1.00  0.00           H  
ATOM   4360 1HG2 VAL B 201     225.277 131.528  42.617  1.00  0.00           H  
ATOM   4361 2HG2 VAL B 201     225.540 130.575  41.138  1.00  0.00           H  
ATOM   4362 3HG2 VAL B 201     224.970 129.776  42.622  1.00  0.00           H  
ATOM   4363  N   ARG B 202     229.401 128.503  43.560  1.00  0.00           N  
ATOM   4364  CA  ARG B 202     230.804 128.340  43.915  1.00  0.00           C  
ATOM   4365  C   ARG B 202     231.456 127.239  43.088  1.00  0.00           C  
ATOM   4366  O   ARG B 202     232.590 127.381  42.630  1.00  0.00           O  
ATOM   4367  CB  ARG B 202     230.948 128.014  45.394  1.00  0.00           C  
ATOM   4368  CG  ARG B 202     230.675 129.176  46.335  1.00  0.00           C  
ATOM   4369  CD  ARG B 202     230.834 128.781  47.758  1.00  0.00           C  
ATOM   4370  NE  ARG B 202     230.556 129.884  48.663  1.00  0.00           N  
ATOM   4371  CZ  ARG B 202     231.453 130.822  49.024  1.00  0.00           C  
ATOM   4372  NH1 ARG B 202     232.678 130.777  48.549  1.00  0.00           N  
ATOM   4373  NH2 ARG B 202     231.101 131.788  49.854  1.00  0.00           N  
ATOM   4374  H   ARG B 202     228.694 128.374  44.272  1.00  0.00           H  
ATOM   4375  HA  ARG B 202     231.328 129.272  43.695  1.00  0.00           H  
ATOM   4376 1HB  ARG B 202     230.263 127.209  45.657  1.00  0.00           H  
ATOM   4377 2HB  ARG B 202     231.960 127.661  45.592  1.00  0.00           H  
ATOM   4378 1HG  ARG B 202     231.373 129.987  46.125  1.00  0.00           H  
ATOM   4379 2HG  ARG B 202     229.653 129.530  46.190  1.00  0.00           H  
ATOM   4380 1HD  ARG B 202     230.145 127.968  47.988  1.00  0.00           H  
ATOM   4381 2HD  ARG B 202     231.856 128.448  47.931  1.00  0.00           H  
ATOM   4382  HE  ARG B 202     229.623 129.952  49.048  1.00  0.00           H  
ATOM   4383 1HH1 ARG B 202     232.947 130.038  47.915  1.00  0.00           H  
ATOM   4384 2HH1 ARG B 202     233.350 131.480  48.820  1.00  0.00           H  
ATOM   4385 1HH2 ARG B 202     230.158 131.823  50.219  1.00  0.00           H  
ATOM   4386 2HH2 ARG B 202     231.773 132.490  50.125  1.00  0.00           H  
ATOM   4387  N   GLU B 203     230.734 126.140  42.901  1.00  0.00           N  
ATOM   4388  CA  GLU B 203     231.246 125.007  42.141  1.00  0.00           C  
ATOM   4389  C   GLU B 203     231.379 125.350  40.662  1.00  0.00           C  
ATOM   4390  O   GLU B 203     232.295 124.881  39.987  1.00  0.00           O  
ATOM   4391  CB  GLU B 203     230.329 123.793  42.313  1.00  0.00           C  
ATOM   4392  CG  GLU B 203     230.354 123.179  43.706  1.00  0.00           C  
ATOM   4393  CD  GLU B 203     229.392 122.033  43.857  1.00  0.00           C  
ATOM   4394  OE1 GLU B 203     228.766 121.677  42.889  1.00  0.00           O  
ATOM   4395  OE2 GLU B 203     229.283 121.515  44.943  1.00  0.00           O  
ATOM   4396  H   GLU B 203     229.805 126.088  43.296  1.00  0.00           H  
ATOM   4397  HA  GLU B 203     232.240 124.760  42.515  1.00  0.00           H  
ATOM   4398 1HB  GLU B 203     229.301 124.080  42.093  1.00  0.00           H  
ATOM   4399 2HB  GLU B 203     230.614 123.019  41.601  1.00  0.00           H  
ATOM   4400 1HG  GLU B 203     231.362 122.821  43.915  1.00  0.00           H  
ATOM   4401 2HG  GLU B 203     230.112 123.949  44.436  1.00  0.00           H  
ATOM   4402  N   GLU B 204     230.460 126.169  40.166  1.00  0.00           N  
ATOM   4403  CA  GLU B 204     230.479 126.585  38.768  1.00  0.00           C  
ATOM   4404  C   GLU B 204     231.617 127.562  38.499  1.00  0.00           C  
ATOM   4405  O   GLU B 204     232.274 127.494  37.462  1.00  0.00           O  
ATOM   4406  CB  GLU B 204     229.144 127.227  38.384  1.00  0.00           C  
ATOM   4407  CG  GLU B 204     227.989 126.243  38.251  1.00  0.00           C  
ATOM   4408  CD  GLU B 204     228.214 125.219  37.173  1.00  0.00           C  
ATOM   4409  OE1 GLU B 204     228.714 125.578  36.134  1.00  0.00           O  
ATOM   4410  OE2 GLU B 204     227.884 124.077  37.388  1.00  0.00           O  
ATOM   4411  H   GLU B 204     229.727 126.512  40.770  1.00  0.00           H  
ATOM   4412  HA  GLU B 204     230.646 125.705  38.148  1.00  0.00           H  
ATOM   4413 1HB  GLU B 204     228.868 127.969  39.132  1.00  0.00           H  
ATOM   4414 2HB  GLU B 204     229.251 127.747  37.431  1.00  0.00           H  
ATOM   4415 1HG  GLU B 204     227.854 125.728  39.202  1.00  0.00           H  
ATOM   4416 2HG  GLU B 204     227.077 126.797  38.035  1.00  0.00           H  
ATOM   4417  N   ARG B 205     231.846 128.469  39.444  1.00  0.00           N  
ATOM   4418  CA  ARG B 205     232.912 129.456  39.316  1.00  0.00           C  
ATOM   4419  C   ARG B 205     233.672 129.619  40.624  1.00  0.00           C  
ATOM   4420  O   ARG B 205     233.493 130.607  41.339  1.00  0.00           O  
ATOM   4421  CB  ARG B 205     232.347 130.803  38.890  1.00  0.00           C  
ATOM   4422  CG  ARG B 205     231.468 131.484  39.927  1.00  0.00           C  
ATOM   4423  CD  ARG B 205     230.957 132.792  39.440  1.00  0.00           C  
ATOM   4424  NE  ARG B 205     230.240 133.514  40.479  1.00  0.00           N  
ATOM   4425  CZ  ARG B 205     229.553 134.656  40.281  1.00  0.00           C  
ATOM   4426  NH1 ARG B 205     229.498 135.190  39.081  1.00  0.00           N  
ATOM   4427  NH2 ARG B 205     228.932 135.237  41.292  1.00  0.00           N  
ATOM   4428  H   ARG B 205     231.266 128.476  40.270  1.00  0.00           H  
ATOM   4429  HA  ARG B 205     233.618 129.105  38.564  1.00  0.00           H  
ATOM   4430 1HB  ARG B 205     233.165 131.482  38.654  1.00  0.00           H  
ATOM   4431 2HB  ARG B 205     231.752 130.678  37.985  1.00  0.00           H  
ATOM   4432 1HG  ARG B 205     230.614 130.846  40.157  1.00  0.00           H  
ATOM   4433 2HG  ARG B 205     232.045 131.658  40.836  1.00  0.00           H  
ATOM   4434 1HD  ARG B 205     231.793 133.408  39.111  1.00  0.00           H  
ATOM   4435 2HD  ARG B 205     230.276 132.628  38.606  1.00  0.00           H  
ATOM   4436  HE  ARG B 205     230.259 133.133  41.415  1.00  0.00           H  
ATOM   4437 1HH1 ARG B 205     229.972 134.745  38.308  1.00  0.00           H  
ATOM   4438 2HH1 ARG B 205     228.982 136.045  38.933  1.00  0.00           H  
ATOM   4439 1HH2 ARG B 205     228.974 134.826  42.215  1.00  0.00           H  
ATOM   4440 2HH2 ARG B 205     228.417 136.092  41.144  1.00  0.00           H  
ATOM   4441  N   PRO B 206     234.520 128.645  40.936  1.00  0.00           N  
ATOM   4442  CA  PRO B 206     235.311 128.680  42.161  1.00  0.00           C  
ATOM   4443  C   PRO B 206     236.162 129.943  42.229  1.00  0.00           C  
ATOM   4444  O   PRO B 206     236.900 130.256  41.294  1.00  0.00           O  
ATOM   4445  CB  PRO B 206     236.176 127.420  42.049  1.00  0.00           C  
ATOM   4446  CG  PRO B 206     235.373 126.501  41.193  1.00  0.00           C  
ATOM   4447  CD  PRO B 206     234.734 127.402  40.171  1.00  0.00           C  
ATOM   4448  HA  PRO B 206     234.632 128.694  43.013  1.00  0.00           H  
ATOM   4449 1HB  PRO B 206     237.152 127.672  41.607  1.00  0.00           H  
ATOM   4450 2HB  PRO B 206     236.374 127.010  43.050  1.00  0.00           H  
ATOM   4451 1HG  PRO B 206     236.023 125.739  40.740  1.00  0.00           H  
ATOM   4452 2HG  PRO B 206     234.633 125.962  41.805  1.00  0.00           H  
ATOM   4453 1HD  PRO B 206     235.427 127.552  39.329  1.00  0.00           H  
ATOM   4454 2HD  PRO B 206     233.792 126.952  39.822  1.00  0.00           H  
ATOM   4455  N   GLY B 207     236.055 130.663  43.340  1.00  0.00           N  
ATOM   4456  CA  GLY B 207     236.917 131.810  43.595  1.00  0.00           C  
ATOM   4457  C   GLY B 207     236.292 133.096  43.072  1.00  0.00           C  
ATOM   4458  O   GLY B 207     236.866 134.176  43.205  1.00  0.00           O  
ATOM   4459  H   GLY B 207     235.358 130.409  44.025  1.00  0.00           H  
ATOM   4460 1HA  GLY B 207     237.097 131.898  44.667  1.00  0.00           H  
ATOM   4461 2HA  GLY B 207     237.884 131.652  43.119  1.00  0.00           H  
ATOM   4462  N   SER B 208     235.109 132.974  42.479  1.00  0.00           N  
ATOM   4463  CA  SER B 208     234.404 134.128  41.931  1.00  0.00           C  
ATOM   4464  C   SER B 208     232.980 134.211  42.472  1.00  0.00           C  
ATOM   4465  O   SER B 208     232.367 133.194  42.788  1.00  0.00           O  
ATOM   4466  OXT SER B 208     232.446 135.279  42.594  1.00  0.00           O  
ATOM   4467  CB  SER B 208     234.374 134.052  40.417  1.00  0.00           C  
ATOM   4468  OG  SER B 208     233.649 135.122  39.875  1.00  0.00           O  
ATOM   4469  H   SER B 208     234.687 132.059  42.404  1.00  0.00           H  
ATOM   4470  HA  SER B 208     234.929 135.031  42.239  1.00  0.00           H  
ATOM   4471 1HB  SER B 208     235.394 134.067  40.032  1.00  0.00           H  
ATOM   4472 2HB  SER B 208     233.922 133.110  40.108  1.00  0.00           H  
ATOM   4473  HG  SER B 208     234.104 135.919  40.156  1.00  0.00           H  
TER                                                                             
REMARK PDBinfo-LABEL:    2 orig_interface
REMARK PDBinfo-LABEL:    3 HBNet orig_interface
REMARK PDBinfo-LABEL:    4 orig_interface
REMARK PDBinfo-LABEL:    5 orig_interface
REMARK PDBinfo-LABEL:    6 orig_interface
REMARK PDBinfo-LABEL:    7 orig_interface
REMARK PDBinfo-LABEL:    8 orig_interface
REMARK PDBinfo-LABEL:    9 orig_interface
REMARK PDBinfo-LABEL:   13 orig_interface
REMARK PDBinfo-LABEL:   17 orig_interface
REMARK PDBinfo-LABEL:   21 orig_interface
REMARK PDBinfo-LABEL:   24 orig_interface
REMARK PDBinfo-LABEL:   29 orig_interface
REMARK PDBinfo-LABEL:   32 orig_interface
REMARK PDBinfo-LABEL:   33 orig_interface
REMARK PDBinfo-LABEL:   35 HBNet orig_interface
REMARK PDBinfo-LABEL:   37 orig_interface
REMARK PDBinfo-LABEL:   38 orig_interface
REMARK PDBinfo-LABEL:   39 orig_interface
REMARK PDBinfo-LABEL:   40 orig_interface
REMARK PDBinfo-LABEL:   41 orig_interface
REMARK PDBinfo-LABEL:   42 HBNet orig_interface
REMARK PDBinfo-LABEL:   43 orig_interface
REMARK PDBinfo-LABEL:   44 HBNet orig_interface
REMARK PDBinfo-LABEL:   45 orig_interface
REMARK PDBinfo-LABEL:   48 orig_interface
REMARK PDBinfo-LABEL:   53 orig_interface
REMARK PDBinfo-LABEL:   56 orig_interface
REMARK PDBinfo-LABEL:   57 orig_interface
REMARK PDBinfo-LABEL:   60 orig_interface
REMARK PDBinfo-LABEL:   61 orig_interface
REMARK PDBinfo-LABEL:   63 orig_interface
REMARK PDBinfo-LABEL:   64 orig_interface
REMARK PDBinfo-LABEL:   65 orig_interface
REMARK PDBinfo-LABEL:   66 orig_interface
REMARK PDBinfo-LABEL:   67 HBNet orig_interface
REMARK PDBinfo-LABEL:   68 orig_interface
REMARK PDBinfo-LABEL:   69 orig_interface
REMARK PDBinfo-LABEL:   70 orig_interface
REMARK PDBinfo-LABEL:   71 orig_interface
REMARK PDBinfo-LABEL:   72 orig_interface
REMARK PDBinfo-LABEL:   73 orig_interface
REMARK PDBinfo-LABEL:   74 orig_interface
REMARK PDBinfo-LABEL:   75 other_overlap
REMARK PDBinfo-LABEL:   77 other_overlap
REMARK PDBinfo-LABEL:   78 orig_interface
REMARK PDBinfo-LABEL:   79 other_overlap
REMARK PDBinfo-LABEL:   81 other_overlap
REMARK PDBinfo-LABEL:   82 orig_interface
REMARK PDBinfo-LABEL:   84 other_overlap
REMARK PDBinfo-LABEL:   85 other_overlap
REMARK PDBinfo-LABEL:   86 orig_interface
REMARK PDBinfo-LABEL:   88 other_overlap
REMARK PDBinfo-LABEL:   89 orig_interface
REMARK PDBinfo-LABEL:   94 orig_interface
REMARK PDBinfo-LABEL:   97 orig_interface
REMARK PDBinfo-LABEL:  102 orig_interface
REMARK PDBinfo-LABEL:  104 orig_interface
REMARK PDBinfo-LABEL:  105 orig_interface
REMARK PDBinfo-LABEL:  106 orig_interface
REMARK PDBinfo-LABEL:  107 orig_interface
REMARK PDBinfo-LABEL:  108 orig_interface
REMARK PDBinfo-LABEL:  109 orig_interface
REMARK PDBinfo-LABEL:  110 orig_interface
REMARK PDBinfo-LABEL:  113 orig_interface
REMARK PDBinfo-LABEL:  115 HBNet orig_interface
REMARK PDBinfo-LABEL:  118 orig_interface
REMARK PDBinfo-LABEL:  119 HBNet orig_interface
REMARK PDBinfo-LABEL:  120 other_overlap
REMARK PDBinfo-LABEL:  121 orig_interface
REMARK PDBinfo-LABEL:  122 orig_interface
REMARK PDBinfo-LABEL:  123 other_overlap
REMARK PDBinfo-LABEL:  124 overlap
REMARK PDBinfo-LABEL:  125 orig_interface overlap
REMARK PDBinfo-LABEL:  126 orig_interface overlap
REMARK PDBinfo-LABEL:  127 overlap
REMARK PDBinfo-LABEL:  128 orig_interface overlap
REMARK PDBinfo-LABEL:  129 orig_interface overlap
REMARK PDBinfo-LABEL:  130 other_overlap
REMARK PDBinfo-LABEL:  131 other_overlap
REMARK PDBinfo-LABEL:  132 other_overlap
REMARK PDBinfo-LABEL:  133 other_overlap
REMARK PDBinfo-LABEL:  135 other_overlap
REMARK PDBinfo-LABEL:  136 other_overlap
REMARK PDBinfo-LABEL:  139 other_overlap
REMARK PDBinfo-LABEL:  157 other_overlap
REMARK PDBinfo-LABEL:  160 other_overlap
REMARK PDBinfo-LABEL:  161 other_overlap
REMARK PDBinfo-LABEL:  164 other_overlap
REMARK PDBinfo-LABEL:  166 other_overlap
REMARK PDBinfo-LABEL:  167 other_overlap
REMARK PDBinfo-LABEL:  168 other_overlap
REMARK PDBinfo-LABEL:  169 other_overlap
REMARK PDBinfo-LABEL:  171 other_overlap
REMARK PDBinfo-LABEL:  172 other_overlap
REMARK PDBinfo-LABEL:  175 other_overlap
REMARK PDBinfo-LABEL:  176 other_overlap
REMARK PDBinfo-LABEL:  179 other_overlap
REMARK PDBinfo-LABEL:  210 was_helix_P
REMARK PDBinfo-LABEL:  253 was_helix_P

BuriedUnsatHbonds vbuns: 
  all_heavy_atom_unsats = 0
  bb_heavy_atom_unsats = 0
  sc_heavy_atom_unsats = 0
  countable_nonheavy_unsats = 0


BuriedUnsatHbonds sbuns: 
      Unsatisfied HEAVY polar atom at residue 138: VAL  O  
      Unsatisfied HEAVY polar atom at residue 164: LEU  O  
      Unsatisfied HEAVY polar atom at residue 166: LEU  N  
      Unsatisfied Hpol polar atom at residue 166: LEU  H  
      Unsatisfied HEAVY polar atom at residue 169: SER  N  
      Unsatisfied Hpol polar atom at residue 169: SER  H  
      Unsatisfied HEAVY polar atom at residue 212: ALA  N  
      Unsatisfied Hpol polar atom at residue 212: ALA  H  
  all_heavy_atom_unsats = 5
  bb_heavy_atom_unsats = 5
  sc_heavy_atom_unsats = 0
  countable_nonheavy_unsats = 3


BuriedUnsatHbonds buns_int: 
      Unsatisfied HEAVY polar atom at residue 138: VAL  O  
      Unsatisfied HEAVY polar atom at residue 164: LEU  O  
      Unsatisfied HEAVY polar atom at residue 166: LEU  N  
      Unsatisfied Hpol polar atom at residue 166: LEU  H  
      Unsatisfied HEAVY polar atom at residue 169: SER  N  
      Unsatisfied Hpol polar atom at residue 169: SER  H  
  all_heavy_atom_unsats = 4
  bb_heavy_atom_unsats = 4
  sc_heavy_atom_unsats = 0
  countable_nonheavy_unsats = 2


BuriedUnsatHbonds vbuns: 
  all_heavy_atom_unsats = 0
  bb_heavy_atom_unsats = 0
  sc_heavy_atom_unsats = 0
  countable_nonheavy_unsats = 0


BuriedUnsatHbonds sbuns: 
      Unsatisfied HEAVY polar atom at residue 138: VAL  O  
      Unsatisfied HEAVY polar atom at residue 164: LEU  O  
      Unsatisfied HEAVY polar atom at residue 166: LEU  N  
      Unsatisfied Hpol polar atom at residue 166: LEU  H  
      Unsatisfied HEAVY polar atom at residue 169: SER  N  
      Unsatisfied Hpol polar atom at residue 169: SER  H  
      Unsatisfied HEAVY polar atom at residue 212: ALA  N  
      Unsatisfied Hpol polar atom at residue 212: ALA  H  
  all_heavy_atom_unsats = 5
  bb_heavy_atom_unsats = 5
  sc_heavy_atom_unsats = 0
  countable_nonheavy_unsats = 3


BuriedUnsatHbonds buns_int: 
      Unsatisfied HEAVY polar atom at residue 138: VAL  O  
      Unsatisfied HEAVY polar atom at residue 164: LEU  O  
      Unsatisfied HEAVY polar atom at residue 166: LEU  N  
      Unsatisfied Hpol polar atom at residue 166: LEU  H  
      Unsatisfied HEAVY polar atom at residue 169: SER  N  
      Unsatisfied Hpol polar atom at residue 169: SER  H  
  all_heavy_atom_unsats = 4
  bb_heavy_atom_unsats = 4
  sc_heavy_atom_unsats = 0
  countable_nonheavy_unsats = 2


BuriedUnsatHbonds vbuns: 
      Unsatisfied HEAVY polar atom at residue 159: ALA  N  
      Unsatisfied Hpol polar atom at residue 159: ALA  H  
  all_heavy_atom_unsats = 1
  bb_heavy_atom_unsats = 1
  sc_heavy_atom_unsats = 0
  countable_nonheavy_unsats = 1


BuriedUnsatHbonds sbuns: 
      Unsatisfied HEAVY polar atom at residue 120: GLN  OE1
      Unsatisfied HEAVY polar atom at residue 130: LEU  O  
      Unsatisfied HEAVY polar atom at residue 131: ALA  O  
      Unsatisfied HEAVY polar atom at residue 150: VAL  O  
  all_heavy_atom_unsats = 4
  bb_heavy_atom_unsats = 3
  sc_heavy_atom_unsats = 1
  countable_nonheavy_unsats = 0


BuriedUnsatHbonds buns_int: 
      Unsatisfied HEAVY polar atom at residue 120: GLN  OE1
      Unsatisfied HEAVY polar atom at residue 130: LEU  O  
      Unsatisfied HEAVY polar atom at residue 131: ALA  O  
  all_heavy_atom_unsats = 3
  bb_heavy_atom_unsats = 2
  sc_heavy_atom_unsats = 1
  countable_nonheavy_unsats = 0


BuriedUnsatHbonds vbuns: 
      Unsatisfied HEAVY polar atom at residue 159: ALA  N  
      Unsatisfied Hpol polar atom at residue 159: ALA  H  
  all_heavy_atom_unsats = 1
  bb_heavy_atom_unsats = 1
  sc_heavy_atom_unsats = 0
  countable_nonheavy_unsats = 1


BuriedUnsatHbonds sbuns: 
      Unsatisfied HEAVY polar atom at residue 120: GLN  OE1
      Unsatisfied HEAVY polar atom at residue 130: LEU  O  
      Unsatisfied HEAVY polar atom at residue 131: ALA  O  
      Unsatisfied HEAVY polar atom at residue 150: VAL  O  
  all_heavy_atom_unsats = 4
  bb_heavy_atom_unsats = 3
  sc_heavy_atom_unsats = 1
  countable_nonheavy_unsats = 0


BuriedUnsatHbonds buns_int: 
      Unsatisfied HEAVY polar atom at residue 120: GLN  OE1
      Unsatisfied HEAVY polar atom at residue 130: LEU  O  
      Unsatisfied HEAVY polar atom at residue 131: ALA  O  
  all_heavy_atom_unsats = 3
  bb_heavy_atom_unsats = 2
  sc_heavy_atom_unsats = 1
  countable_nonheavy_unsats = 0

sc1_int_area 930.691
sc2_int_area 891.713

# All scores below are weighted scores, not raw scores.
#BEGIN_POSE_ENERGIES_TABLE LHD29_DHR53_AB_B_0005_0001.pdb
label fa_atr fa_rep fa_sol fa_intra_atr_xover4 fa_intra_rep_xover4 fa_intra_sol_xover4 lk_ball lk_ball_iso lk_ball_bridge lk_ball_bridge_uncpl fa_elec fa_intra_elec pro_close hbond_sr_bb hbond_lr_bb hbond_bb_sc hbond_sc dslf_fa13 omega fa_dun_dev fa_dun_rot fa_dun_semi p_aa_pp hxl_tors ref rama_prepro gen_bonded total
weights 1 0.55 1 1 0.55 1 0.92 -0.38 -0.33 -0.33 1 1 1.25 1 1 1 1 1.25 0.48 0.69 0.76 0.78 0.61 1 1 0.5 1 NA
pose -1685.52 352.817 1294.61 -98.1039 62.3628 71.7899 753.736 -718.884 -1.51027 -9.82742 -636.893 -61.4969 0.7296 -206.45 -49.7597 -19.94 -74.3589 0 27.8634 21.6684 153.492 216.085 -59.6519 26.2835 -122.477 14.9128 0 -748.53
THR:NtermProteinFull_1 -2.74831 0.16622 2.02235 -0.13706 0.05336 0.07517 0.75242 -0.96613 -0.00068 -0.0023 -1.00058 -1.32127 0 0 0 0 0 0 0.07019 0.00458 0.02203 0 0 2.29906 -1.0874 0 0 -1.79836
TRP_2 -7.82794 0.93457 3.8708 -0.79093 0.01471 0.3003 2.60009 -2.56013 -0 -0 -2.82841 -0.21755 0 0 0 0 0 0 -0.02647 0.01653 0 1.37327 0.0716 0 1.6906 -0.15155 0 -3.53051
GLN_3 -7.64723 0.74817 6.22903 -0.26507 0.03729 0.22981 3.24019 -3.05521 -0.0173 -0.10906 -3.62227 -0.65841 0 0 0 0 -0.84073 0 0.01294 0.14516 0 3.06048 -0.11375 0 -0.18838 -0.25531 0 -3.06966
TRP_4 -11.9535 1.56723 3.15372 -0.99434 0.22287 0.78525 3.21039 -3.15597 -0 -0 -2.47733 -0.07868 0 0 0 0 0 0 0.35017 0.19506 0 1.95311 -0.08487 0 1.6906 -0.15202 0 -5.76832
VAL_5 -7.57743 0.78197 2.10418 -0.27908 0.19666 0.06255 2.33901 -2.30094 -0 -0 -2.8191 -0.33346 0 0 0 0 0 0 -0.03505 0.00765 0.09137 0 -0.58493 0 1.9342 -0.06437 0 -6.47678
LEU_6 -8.93867 2.03062 1.41251 -0.52131 0.45901 0.12898 2.53443 -2.15585 -0.023 -0.10547 -2.26382 0.12908 0 0 0 0 0 0 0.86009 0.78809 1.13713 0 -0.31584 0 0.18072 -0.05568 0 -4.71899
ILE_7 -9.18549 2.18643 2.55848 -0.47944 0.5803 0.09873 2.1568 -2.47649 -0 -0 -2.25909 0.15972 0 0 0 0 0 0 0.53291 0.02097 0.41745 0 -0.70625 0 0.73287 -0.28872 0 -5.95082
ASN_8 -4.16488 0.70072 3.90994 -0.36888 0.07623 0.75089 2.0181 -1.9362 -0.01245 -0.10107 -1.75647 -0.85699 0 0 0 -1.07421 0 0 0.07599 0.00763 0 1.5859 -0.95937 0 -0.93687 0.20234 0 -2.83966
ILE_9 -8.67838 1.61257 2.82948 -0.59414 0.95908 0.13473 1.58498 -2.42354 -0.023 -0.10547 -1.23417 0.09977 0 0 0 0 0 0 -0.06203 0.06067 1.37532 0 -0.68904 0 0.73287 0.22792 0 -4.19237
SER_10 -4.12223 0.30852 4.77183 -0.02945 0 0.06832 2.45215 -2.35707 -0.00679 -0.02263 -2.05137 -0.43143 0 0 0 -0.45515 0 0 -0.00933 0.0106 0.12237 0 -0.43689 0.60292 -0.77834 -0.46751 0 -2.83147
GLU_11 -6.04877 0.35781 8.75759 -0.60516 0.15912 1.07973 4.00936 -3.56873 -0 -0 -5.95164 -0.45602 0 0 0 0 -2.6187 0 -0.05066 0.09665 0 3.32749 -0.30517 0 -2.7348 -0.47777 0 -5.02967
GLU_12 -3.90162 0.21419 5.06967 -0.46165 0.258 1.45797 1.94503 -2.25707 -0.02956 -0.14661 -1.71257 -2.89021 0 0 0 0 0 0 0.10791 0.02958 0 3.69334 -0.23656 0 -2.7348 -0.41953 0 -2.0145
ALA_13 -6.10502 0.77293 3.55337 -0.02165 0 0 2.28364 -2.61918 -0.02956 -0.14661 -1.12553 -0.36561 0 0 0 -0.45515 0 0 0.0341 0 0 0 -0.20578 0 1.8394 -0.28797 0 -2.87863
ARG_14 -11.8598 1.09441 11.5805 -0.70071 0.14895 0.43086 4.46398 -5.12266 -0.01077 -0.09984 -4.01848 0.34108 0 0 0 0 -0.80269 0 -0.03668 0.54527 2.111 0 -0.0668 0 -1.2888 -0.03662 0 -3.32782
GLN_15 -5.0986 0.25671 6.5939 -0.27304 0.03918 0.21644 2.9199 -2.88101 -0.0186 -0.15463 -2.83237 -0.48499 0 0 0 0 -1.04718 0 -0.04864 0.00806 0 2.71044 -0.15475 0 -0.18838 0.01918 0 -0.41839
ARG_16 -6.04896 0.32776 5.3515 -0.63665 0.09807 0.37161 2.24894 -2.65973 -0.01381 -0.14859 -2.21352 0.47927 0 0 0 0 0 0 -0.03588 0.13123 2.14017 0 -0.14604 0 -1.2888 -0.13583 0 -2.17925
ILE_17 -9.26278 1.77001 2.83743 -0.52759 0.81956 0.10807 2.80105 -2.79864 -0 -0 -2.09796 -0.18394 0 0 0 0 0 0 0.23173 0.0972 0.83982 0 -0.25993 0 0.73287 -0.07075 0 -4.96386
GLU_18 -7.46393 0.49043 8.56462 -0.21376 0.02902 0.30182 3.59089 -3.71402 -0.00957 -0.07325 -3.88104 -0.60549 0 0 0 0 0 0 0.22178 0.21377 0 2.74617 -0.19532 0 -2.7348 -0.08151 0 -2.81418
GLU_19 -5.6915 0.25048 7.06937 -0.34802 0.07572 0.41347 3.39109 -3.04461 -0 -0 -3.56312 -0.60034 0 0 0 0 -1.15695 0 -0.00049 0.028 0 3.1695 -0.17281 0 -2.7348 -0.19427 0 -3.10928
TYR_20 -8.97849 0.98179 4.06906 -0.89032 0.04072 0.32899 2.47933 -2.78268 -0 -0 -1.47555 -0.28225 0 0 0 0 0 0 -0.00529 0.11077 0 1.32095 -0.36279 0.00054 1.2797 0.21361 0 -3.95193
VAL_21 -7.24141 0.50197 2.94631 -0.31142 0.24433 0.07139 2.57728 -2.55875 -0 -0 -2.68653 -0.18911 0 0 0 0 0 0 -0.06072 0.01193 0.03904 0 -0.30955 0 1.9342 0.36757 0 -4.66349
ARG_22 -6.95916 0.36002 6.91467 -0.64819 0.08774 0.42932 3.27404 -3.22526 -0.00117 -0.01499 -2.70932 0.55199 0 0 0 0 0 0 0.03087 0.06212 2.37916 0 -0.14285 0 -1.2888 -0.05249 0 -0.95231
ARG_23 -5.53491 0.20923 6.77665 -0.60752 0.08307 0.3321 3.29314 -2.85754 -0 -0 -3.80845 0.19762 0 0 0 0 -1.15695 0 0.24618 0.25554 2.26779 0 -0.08523 0 -1.2888 -0.14763 0 -1.8257
ILE_24 -7.88466 0.70927 4.80352 -0.51719 0.67217 0.10214 2.79038 -2.87378 -0 -0 -2.27851 0.07722 0 0 0 0 0 0 0.0019 0.08638 0.46365 0 -0.42215 0 0.73287 0.15159 0 -3.38518
SER_25 -6.7233 1.15263 6.99795 -0.0295 0 0.02254 3.88475 -3.45705 -0 -0 -3.50916 -0.07991 0 0 0 0 0 0 0.17277 0.00268 0.57762 0 0.26817 1.72191 -0.77834 0.1773 0 0.40106
LYS_26 -3.67107 0.24982 4.42011 -0.30401 0.02618 0.13377 1.74119 -1.99508 -0 -0 -0.95893 -0.01103 0 0 0 0 0 0 0.11657 0.06488 1.63895 0 -0.01919 0 -1.5107 -0.13925 0 -0.21779
LYS_27 -3.10113 0.11908 3.72112 -0.30547 0.03356 0.14066 1.36066 -1.65721 -0 -0 -0.58484 -0.02131 0 0 0 0 0 0 -0.03946 0.00275 1.79994 0 -0.08608 0 -1.5107 -0.23866 0 -0.36707
GLU_28 -5.02879 0.2603 4.83766 -0.45148 0.06806 0.90099 1.96958 -2.11068 -0 -0 -2.55044 -0.38244 0 0 0 0 -1.00419 0 -0.02999 0.02369 0 3.29901 -0.24266 0 -2.7348 -0.34055 0 -3.51674
GLY_29 -1.69666 0.08392 2.36738 -6e-05 0 0 1.07341 -1.17788 -0 -0 -1.27709 -0.36892 0 0 0 0 0 0 -0.1567 0 0 0 -1.48345 0 0.83697 -0.27151 0 -2.0706
THR_30 -5.76767 1.16475 3.61444 -0.10676 0.05977 0.07169 1.5721 -2.14121 -0.00441 -0.01361 -1.3565 -0.72113 0 0 0 0 0 0 0.01507 0.02705 0.00638 0 -0.47328 2.42334 -1.0874 -0.16893 0 -2.88628
GLU_31 -3.98686 0.50885 5.31361 -0.30378 0.06597 0.37131 2.64684 -2.15398 -0.01531 -0.05307 -3.11934 -0.33874 0 0 0 0 -0.50733 0 -0.04407 0.00735 0 2.76398 0.24067 0 -2.7348 -0.15857 0 -1.49729
VAL_32 -4.63447 0.85207 0.3145 -0.28439 0.26859 0.05992 0.38926 -1.09058 -0.00441 -0.01361 -0.19419 -0.20247 0 0 0 0 0 0 0.18054 0.0453 0.29911 0 -0.80116 0 1.9342 -0.28326 0 -3.16505
HIS_33 -4.44564 0.24803 4.57464 -0.58613 0.0151 0.41425 2.75125 -2.20347 -0.01531 -0.05307 -3.08485 -0.91964 0 0 0 0 -1.11331 0 -0.01275 0.10953 0 2.59317 -0.04606 0 -0.45461 -0.43899 0 -2.66786
PHE_34 -5.121 0.61918 2.85131 -1.07863 0.13567 0.71752 0.56147 -1.62074 -0 -0 -0.61426 -0.12659 0 0 0 0 0 0 0.07868 0.05599 0 0.92854 -0.38729 0 1.0402 -0.23198 0 -2.19194
GLU_35 -4.66395 0.32199 5.7505 -0.19673 0.04186 0.29283 3.69496 -2.46098 -0.0011 -0.00507 -4.77128 -0.58561 0 0 0 0 -2.57634 0 0.13397 0.05722 0 2.72787 -0.08024 0 -2.7348 -0.0955 0 -5.15041
LYS_36 -3.78662 0.2372 4.34376 -0.30892 0.05589 0.16226 1.97016 -1.57863 -0.02744 -0.1882 -3.09211 -0.14109 0 0 0 0 -0.76883 0 0.04266 0.18217 1.58329 0 -0.01492 0 -1.5107 -0.17719 0 -3.01726
ASP_37 -3.17826 0.22318 5.15843 -0.11029 0.01284 0.32656 2.91769 -2.15053 -0.00683 -0.09121 -4.83919 -1.34729 0 0 0 -0.75641 -0.82063 0 0.13618 0.00012 0 2.06867 -0.12102 0 -2.3716 -0.02524 0 -4.97484
ASP_38 -1.6155 0.16252 2.66274 -0.22366 0.05164 0.72289 1.34522 -1.16564 -0.00683 -0.09121 -0.80577 -1.16508 0 0 0 -0.75641 0 0 -0.0131 0.02923 0 1.61925 -0.88861 0 -2.3716 0.32815 0 -2.18176
GLY_39 -3.55689 0.30217 3.82984 -5e-05 0 0 2.29274 -2.09261 -0 -0 -1.42625 -0.38029 0 0 0 0 0 0 -0.17381 0 0 0 -1.37715 0 0.83697 -0.2305 0 -1.97583
VAL_40 -7.3348 0.90297 3.54016 -0.26166 0.21355 0.05218 2.54348 -2.69662 -0.00599 -0.02365 -1.61568 -0.25105 0 0 0 0 0 0 0.19082 0 0.30348 0 -0.67977 0 1.9342 -0.56722 0 -3.7556
LEU_41 -9.04601 1.05459 3.58068 -0.60595 0.3588 0.15493 2.82836 -2.52149 -0.00513 -0.0149 -2.44213 0.33821 0 0 0 0 0 0 -0.00476 0.01995 0.51116 0 -0.2421 0 0.18072 -0.16312 0 -6.01817
HIS_D_42 -6.84187 0.88171 4.25175 -0.4036 0.0266 0.44641 2.66849 -2.59682 -0.00985 -0.03792 -2.77176 -0.33831 0 0 0 0 0 0 -0.0744 0.02584 0 2.25744 -0.11625 0 -0.45461 -0.04606 0 -3.13319
ILE_43 -6.99829 0.58525 1.91581 -0.51988 0.55044 0.13633 2.36453 -1.84819 -0.00513 -0.0149 -2.64888 -0.10486 0 0 0 0 0 0 0.00602 0.05102 0.19374 0 -0.7391 0 0.73287 -0.23043 0 -6.57363
ARG_44 -6.65421 0.41795 6.29128 -0.72211 0.16543 0.47971 3.81436 -2.81675 -0.01156 -0.04682 -4.52216 0.46191 0 0 0 0 -1.28543 0 -0.05339 0.13199 1.99654 0 0.00612 0 -1.2888 -0.21993 0 -3.85588
VAL_45 -6.95667 0.80743 1.65045 -0.27707 0.25359 0.06273 1.91092 -1.9773 -0.02452 -0.1142 -2.45559 -0.26532 0 0 0 0 0 0 -0.05287 0.05557 0.21041 0 -0.74591 0 1.9342 -0.16185 0 -6.146
LYS_46 -5.15887 0.89585 5.61756 -0.30483 0.03287 0.15184 2.65446 -2.35185 -0.00661 -0.02748 -3.39729 0.00058 0 0 0 0 -0.50733 0 -0.00454 0.68104 1.66726 0 0.01918 0 -1.5107 -0.34344 0 -1.89232
ASN_47 -2.0357 0.34413 1.44684 -0.19915 0.0373 0.34392 0.17386 -0.81801 -0.00782 -0.02516 0.04068 -0.98796 0 0 0 0 0 0 -0.10409 0.11015 0 1.46912 -0.97747 0 -0.93687 -0.42471 0 -2.55094
LEU_48 -7.08911 0.90809 1.27596 -0.51447 0.14021 0.10763 0.82312 -1.64612 -0.02452 -0.1142 -0.00709 0.29457 0 0 0 0 0 0 0.08621 0.22987 0.80687 0 -0.36674 0 0.18072 -0.41322 0 -5.32223
HIS_49 -4.56385 0.21023 5.26025 -0.46208 0.02339 0.31001 2.76009 -2.45466 -0.00782 -0.02516 -2.50034 -0.95394 0 0 0 -1.15812 0 0 -0.03601 0.13225 0 0.91421 -0.07881 0 -0.45461 -0.37999 0 -3.46494
GLU_50 -5.3231 0.24814 5.20566 -0.36927 0.12788 0.46986 2.50795 -2.45545 -0 -0 -2.54229 -0.6515 0 0 0 0 -1.16856 0 -0.07265 0.03577 0 3.08869 -0.26707 0 -2.7348 -0.30244 0 -4.20318
LYS_51 -4.75721 0.28367 6.296 -0.43244 0.05206 0.25231 3.10395 -2.66447 -0 -0 -3.23113 0.07624 0 0 0 -1.15812 -0.3732 0 -0.01984 0.09982 1.99033 0 0.05155 0 -1.5107 -0.00702 0 -1.94818
ARG_52 -8.64958 0.67494 8.10268 -0.70844 0.17644 0.38077 3.64994 -3.56506 -0.01936 -0.14407 -3.72944 0.36859 0 0 0 0 -1.88134 0 -0.0093 0.41341 2.25699 0 -0.14431 0 -1.2888 -0.05692 0 -4.17286
ALA_53 -6.63045 0.86511 3.40012 -0.02132 0 0 2.68566 -2.72803 -0 -0 -1.98256 -0.38155 0 0 0 0 0 0 0.11321 0 0 0 -0.24539 0 1.8394 -0.18794 0 -3.27375
ARG_54 -5.35554 0.25917 6.53362 -0.60441 0.08337 0.33519 3.43036 -2.85439 -0 -0 -4.1733 0.14725 0 0 0 0 -1.16856 0 0.16196 0.08719 2.2405 0 -0.12715 0 -1.2888 -0.17201 0 -2.46555
GLU_55 -6.55087 0.32966 8.78825 -0.21442 0.03592 0.31258 4.22067 -3.73403 -0.01936 -0.14407 -5.26959 -0.6154 0 0 0 0 -1.25034 0 0.13184 0.08352 0 2.54631 -0.31487 0 -2.7348 -0.34993 0 -4.74895
ILE_56 -8.96032 0.70379 2.88497 -0.51723 0.65178 0.10286 2.64868 -2.75306 -0 -0 -2.34068 0.03616 0 0 0 0 0 0 0.01641 0.04639 0.54843 0 -0.43591 0 0.73287 -0.12136 0 -6.75622
HIS_D_57 -7.21893 0.35559 5.95123 -0.7178 0.01399 0.74908 2.8532 -3.26109 -0.01573 -0.13338 -1.79174 -0.32091 0 0 0 0 0 0 -0.00941 0.13781 0 1.33527 -0.22459 0 -0.45461 0.50647 0 -2.24556
GLU_58 -5.09577 0.17062 6.39664 -0.34657 0.10334 0.41359 3.1211 -2.81693 -0 -0 -3.57969 -0.61533 0 0 0 0 -1.19211 0 -0.00963 0.02522 0 3.06581 -0.15246 0 -2.7348 0.30007 0 -2.94689
TYR_59 -8.92079 1.01822 4.3772 -0.86689 0.05018 0.3122 2.84258 -2.97322 -0.01381 -0.14859 -2.1994 -0.29456 0 0 0 0 0 0 -0.00796 0.08512 0 1.50624 -0.32346 0.00452 1.2797 0.22128 0 -4.05143
ALA_60 -6.3583 0.84523 3.1914 -0.02144 0 0 3.03374 -2.77628 -0 -0 -2.51124 -0.37404 0 0 0 0 0 0 0.00353 0 0 0 -0.20211 0 1.8394 0.32505 0 -3.00505
LYS_61 -7.21675 0.4446 6.81315 -0.42559 0.07118 0.22956 3.49175 -3.1304 -0 -0 -4.20345 -0.09457 0 0 0 0 -0.62857 0 -0.02521 0.04697 1.68254 0 0.04007 0 -1.5107 0.06833 0 -4.34708
ARG_62 -4.24298 0.11045 5.16634 -0.6178 0.09159 0.34879 2.31996 -2.2214 -0 -0 -2.60065 0.18925 0 0 0 0 -1.19211 0 -0.03052 0.02628 2.22768 0 -0.17935 0 -1.2888 -0.08079 0 -1.97406
VAL_63 -6.81502 0.94323 2.21943 -0.31802 0.32566 0.07316 1.68486 -2.14728 -0 -0 -0.62726 -0.22252 0 0 0 0 0 0 0.06682 0.06047 0.0346 0 -0.36147 0 1.9342 -0.10135 0 -3.25048
ILE_64 -7.35971 1.43277 1.84001 -0.56528 0.9467 0.13071 1.74777 -1.94868 -0.00518 -0.06899 -1.56306 0.54394 0 0 0 -0.47201 0 0 -0.01823 0.45026 0.44653 0 0.36803 0 0.73287 0.11768 0 -3.24387
LEU:CtermProteinFull_65 -4.84121 0.5924 2.55052 -0.78134 0.86613 0.6316 1.48443 -1.58915 -0.00066 -0.01313 -0.64115 0.01342 0 0 0 0 0 0 0 0.44681 0.47652 0 0 0 0.18072 0.08528 0 -0.53881
SER:NtermProteinFull_66 -3.63504 0.04384 4.19914 -0.03121 0 0.06219 2.76171 -1.84207 -0.00859 -0.02938 -2.9639 -1.49384 0 0 0 0 -0.71932 0 -0.00046 0.05337 0.1923 0 0 0.60846 -0.77834 0 0 -3.58113
SER_67 -5.09235 0.44638 4.38824 -0.03256 0.00042 0.05773 2.80872 -2.14523 -0.0133 -0.0453 -2.10825 -0.87178 0 0 0 0 0 0 -0.03095 0.00094 0.48743 0 0.5322 0.77084 -0.77834 0.12705 0 -1.49813
ILE_68 -7.82161 0.87387 4.09188 -0.48457 0.55716 0.10302 2.47763 -2.65561 -0.0112 -0.03677 -2.51777 0.07355 0 0 0 0 0 0 0.27965 0.19665 0.29645 0 -0.78085 0 0.73287 -0.1758 0 -4.80142
PHE_69 -10.5395 1.11208 1.27898 -0.60859 0.07744 0.32869 2.76394 -2.37919 -0.0151 -0.0502 -2.19378 0.15232 0 0 0 0 0 0 0.01542 0.19516 0 1.73126 -0.15313 0 1.0402 -0.41257 0 -7.65653
LEU_70 -9.0404 1.08805 2.2726 -0.50175 0.53282 0.14018 2.49336 -2.55222 -0.00261 -0.00739 -2.80774 -0.0378 0 0 0 0 0 0 -0.0383 0.32368 2.05836 0 -0.24513 0 0.18072 -0.01857 0 -6.16215
LEU_71 -8.91399 1.98172 1.77236 -0.52522 0.80252 0.14278 2.04806 -2.22477 -0.01667 -0.07651 -1.85852 -0.0387 0 0 0 0 0 0 -0.06496 0.10847 2.08615 0 -0.23632 0 0.18072 0.19417 0 -4.6387
SER_72 -5.37662 0.44046 4.66978 -0.02723 0 0.04462 1.98535 -2.28447 -0 -0 -1.95553 -0.96372 0 0 0 -0.71242 0 0 -0.02047 0.00118 1.22393 0 0.06305 0.66329 -0.77834 0.05167 0 -2.97547
ASN_73 -3.04127 0.19994 3.20144 -0.19387 0.02877 0.32994 1.41144 -1.61351 -0.0149 -0.13509 -0.2439 -1.01997 0 0 0 0 0 0 0.26532 0.00081 0 1.63683 -1.0465 0 -0.93687 -0.18454 0 -1.35594
VAL_74 -7.58902 0.9245 2.16989 -0.39784 0.89134 0.09667 1.5257 -2.31209 -0.01525 -0.10946 -0.80211 -0.13784 0 0 0 0 0 0 -0.05834 0 1.00044 0 -0.76817 0 1.9342 -0.35756 0 -4.00493
ASP_75 -5.75714 1.39817 6.40219 -0.12321 0.02874 0.37352 3.46076 -3.20351 -0.02818 -0.17836 -2.85318 -1.35942 0 0 0 -0.51803 0 0 0.11816 0 0 2.79167 0.06204 0 -2.3716 -0.2685 0 -2.02587
GLU_76 -6.31607 2.25945 9.49828 -0.68047 0.17501 1.27293 4.73968 -3.9065 -0 -0 -6.7054 -0.55531 0 0 0 -0.51803 -1.58026 0 0.0608 0.05117 0 3.29948 -0.22126 0 -2.7348 -0.21326 0 -2.07456
SER_77 -3.99405 0.22912 4.94491 -0.02514 0 0.03864 2.22979 -2.28673 -0.01244 -0.14872 -1.49671 -1.0981 0 0 0 0 -0.39646 0 0.21822 0 0.98968 0 0.28655 0.6 -0.77834 -0.05766 0 -0.75746
ALA_78 -6.73353 57.0484 3.02547 -0.022 0 0 2.66561 -2.8485 -0 -0 -1.35299 -0.3534 0 0 0 0 0 0 0.09018 0 0 0 -0.09783 0 1.8394 0.0356 0 53.2964
ARG_79 -12.0048 3.21558 11.539 -0.81238 0.19238 0.54357 5.052 -5.39116 -0.00331 -0.0383 -3.98413 0.41509 0 0 0 0 -0.44561 0 -0.04616 0.34665 2.02737 0 -0.10965 0 -1.2888 -0.11296 0 -0.9056
GLN_80 -5.35622 0.34383 6.36275 -0.26488 0.03709 0.20571 2.94704 -2.88399 -0.01244 -0.14872 -2.33558 -0.50379 0 0 0 0 -0.42322 0 0.53304 0.04346 0 2.54757 -0.08422 0 -0.18838 -0.00219 0 0.81686
LEU_81 -7.0028 1.39187 3.24994 -0.5079 0.46653 0.11748 2.09504 -2.45932 -0 -0 -1.5019 0.28133 0 0 0 0 0 0 -0.03481 0.35035 0.26211 0 -0.28719 0 0.18072 6e-05 0 -3.39851
ALA_82 -6.07696 0.82236 2.62205 -0.02061 0 0 2.56417 -2.55407 -0 -0 -1.83068 -0.33932 0 0 0 0 0 0 0.03983 0 0 0 -0.03092 0 1.8394 0.21147 0 -2.75329
GLU_83 -8.21062 0.97244 8.39749 -0.21382 0.02885 0.26936 3.5027 -3.73866 -9e-05 -0.00052 -4.73012 -0.54052 0 0 0 0 -0.45941 0 -0.02954 1.08111 0 2.82595 -0.18258 0 -2.7348 0.183 0 -3.57976
GLU_84 -4.87264 0.15031 6.75011 -0.33021 0.06984 0.38646 3.29727 -2.92026 -0.00016 -0.00367 -3.68298 -0.58408 0 0 0 0 -0.78754 0 -0.02413 0 0 2.82423 -0.06317 0 -2.7348 0.02721 0 -2.49821
LEU_85 -7.51762 1.19699 2.85078 -0.70068 3.08326 0.31724 2.15267 -2.48619 -0 -0 -1.39172 -0.10452 0 0 0 0 0 0 -0.00648 0 1.6824 0 -0.19706 0 0.18072 0.41858 0 -0.52163
VAL_86 -7.58524 0.65682 2.76269 -0.31391 0.2841 0.07198 2.70605 -2.59532 -0 -0 -1.79407 -0.14464 0 0 0 0 0 0 -0.03471 0.001 0.16128 0 -0.22147 0 1.9342 0.33201 0 -3.77923
ARG_87 -7.65955 0.69516 7.67205 -0.61669 0.16012 0.34646 3.32286 -3.54675 -9e-05 -0.00052 -3.12447 0.27278 0 0 0 0 -0.45941 0 -0.0204 0.37835 2.25056 0 -0.14495 0 -1.2888 -0.00634 0 -1.76962
GLU_88 -5.22497 0.23592 7.1369 -0.65526 0.19796 1.21935 3.15904 -2.92664 -0.0012 -0.01697 -3.39028 -0.66289 0 0 0 0 0 0 0.0788 0 0 3.24458 -0.24723 0 -2.7348 -0.2048 0 -0.79249
ILE_89 -7.44712 0.63356 4.95398 -0.51094 0.64433 0.09857 3.08806 -2.85175 -0 -0 -2.30735 0.12834 0 0 0 0 0 0 0.02608 0 0.42849 0 -0.49489 0 0.73287 0.03665 0 -2.84115
SER_90 -5.96925 0.39538 6.69341 -0.02692 0 0.04275 3.97557 -3.24921 -0 -0 -2.68064 -1.0889 0 0 0 0 0 0 0.32873 0.02607 0.46132 0 0.20564 0.60003 -0.77834 0.16322 0 -0.90116
LYS_91 -3.3475 0.17752 4.23035 -0.41948 0.06381 0.2251 1.7085 -1.95151 -0 -0 -0.82662 -0.09309 0 0 0 0 0 0 0.02683 0 1.73947 0 0.0585 0 -1.5107 0.02244 0 0.10363
LYS_92 -3.81772 0.17812 5.18462 -0.30628 0.0291 0.13981 2.03664 -2.11878 -0.06606 -0.2341 -0.4881 -0.03157 0 0 0 0 0 0 -0.03905 0.00325 1.76645 0 -0.06978 0 -1.5107 -0.04177 0 0.6141
GLU_93 -4.72801 0.31444 4.86268 -0.4358 0.05768 0.84834 1.90624 -2.15197 -0 -0 -2.21019 -0.40715 0 0 0 0 -0.61264 0 -0.01 0.08366 0 3.17513 -0.29708 0 -2.7348 -0.36503 0 -2.7045
GLY_94 -1.8855 0.13214 2.515 -5e-05 0 0 1.20021 -1.27287 -0 -0 -1.10309 -0.38387 0 0 0 0 0 0 -0.07291 0 0 0 -1.43649 0 0.83697 -0.10428 0 -1.57474
THR_95 -4.44989 0.34416 3.50768 -0.1075 0.05602 0.07464 1.56144 -1.83436 -0.00414 -0.01345 -1.02588 -0.70382 0 0 0 0 0 0 0.01088 0.01344 0.03241 0 -0.44009 2.31723 -1.0874 0.0032 0 -1.7454
GLU_96 -3.47828 0.28823 4.52718 -0.30683 0.087 0.3832 1.97422 -1.79399 -0 -0 -2.7792 -0.3025 0 0 0 0 -0.51216 0 -0.02817 0.04419 0 2.87866 0.20036 0 -2.7348 -0.17786 0 -1.73075
VAL_97 -6.27946 1.70596 -0.05542 -0.26655 0.18622 0.05416 0.55753 -1.36435 -0.00957 -0.02996 -0.33316 -0.29575 0 0 0 0 0 0 0.04768 0.19215 0.2796 0 -0.76111 0 1.9342 -0.23538 0 -4.67321
ARG_98 -4.807 0.2593 5.46648 -0.97749 0.24035 0.73013 3.28683 -2.45825 -0.00131 -0.00513 -4.44334 0.44878 0 0 0 0 -1.04304 0 -0.04234 0.31818 2.44405 0 0.10561 0 -1.2888 -0.22823 0 -1.9952
PHE_99 -7.92503 1.15497 1.74755 -0.59606 0.05734 0.32335 0.44788 -1.71682 -0.00543 -0.01651 -0.92227 0.1207 0 0 0 0 0 0 0.02677 0.08769 0 1.36318 -0.07788 0 1.0402 -0.21553 0 -5.10591
GLU_100 -3.39894 0.26191 4.30171 -0.2978 0.06617 0.36283 2.28383 -1.82974 -0.00969 -0.03061 -2.97041 -0.30122 0 0 0 0 -0.40991 0 -0.00035 0.01083 0 2.62731 -0.05415 0 -2.7348 0.09781 0 -2.02522
LYS_101 -3.75486 0.24104 4.05519 -0.30705 0.03046 0.15573 1.26297 -1.50022 -0.00331 -0.0383 -2.18773 -0.17766 0 0 0 0 -0.71143 0 0.42668 0.04046 2.02162 0 0.35528 0 -1.5107 0.28864 0 -1.3132
ASP_102 -3.6565 0.56196 5.76373 -0.11102 0.02 0.3316 3.6275 -2.40397 -0.01204 -0.07743 -6.04129 -1.20745 0 0 0 -0.58187 -0.62857 0 0.19385 0.02966 0 1.95563 -0.00403 0 -2.3716 0.13635 0 -4.47549
ASP_103 -1.33945 0.19697 2.37185 -0.25281 0.05779 0.83312 1.07256 -1.0254 -0.00367 -0.05195 -0.78624 -0.8422 0 0 0 -0.58187 0 0 0.17522 0.03823 0 1.77107 -0.79574 0 -2.3716 0.58823 0 -0.94586
GLY_104 -2.82853 0.12541 3.14429 -6e-05 0 0 1.83342 -1.69068 -0.00358 -0.01701 -1.70177 -0.39234 0 0 0 0 0 0 -0.02359 0 0 0 -1.50191 0 0.83697 0.16308 0 -2.05629
PHE_105 -10.3589 1.80789 4.72969 -0.8069 0.05653 0.10894 2.4772 -3.21243 -0.00635 -0.02526 -1.64067 -0.61086 0 0 0 0 0 0 0.10574 0.13038 0 1.74222 -0.26345 0 1.0402 -0.00063 0 -4.72669
LEU_106 -9.12051 1.84512 3.42217 -0.58506 0.36776 0.13496 2.54669 -2.56247 -0.00371 -0.01311 -1.67112 0.34755 0 0 0 0 0 0 0.29676 0 0.59983 0 -0.1651 0 0.18072 0.23693 0 -4.14258
THR_107 -5.30988 0.68495 4.02066 -0.17744 0.12194 0.0643 2.32394 -2.23213 -0.02208 -0.15864 -2.18969 -0.33085 0 0 0 0 0 0 0.56017 0.00159 0.0735 0 -0.08342 2.38092 -1.0874 -0.07579 0 -1.43534
ILE_108 -8.30072 1.07351 1.083 -0.49889 0.6931 0.12055 2.35396 -2.01906 -0.00786 -0.02496 -2.44937 -0.16047 0 0 0 0 0 0 0.05975 0.03206 0.13864 0 -0.51902 0 0.73287 0.06306 0 -7.62984
GLU_109 -6.72967 0.72097 6.11408 -0.32424 0.06572 0.42365 3.65466 -2.8365 -0.01272 -0.04182 -4.81595 -0.3952 0 0 0 0 -1.35245 0 -0.06043 0.02563 0 2.75832 0.34509 0 -2.7348 0.11362 0 -5.08206
VAL_110 -7.02521 1.31141 1.90478 -0.27746 0.18761 0.05777 2.09884 -2.0546 -0.0275 -0.10949 -2.87338 -0.22549 0 0 0 0 0 0 0.22104 0.24052 0.17207 0 -0.72459 0 1.9342 -0.19427 0 -5.38374
LYS_111 -4.86449 0.47805 5.61427 -0.30426 0.03385 0.14312 2.33844 -2.28427 -0.01272 -0.04182 -2.79895 0.07607 0 0 0 0 -0.51216 0 -0.00284 0.18016 1.54018 0 -0.05569 0 -1.5107 -0.43609 0 -2.41985
ASN_112 -1.9432 0.15107 1.42297 -0.19321 0.03507 0.33036 0.21493 -0.77809 -0 -0 0.21007 -1.02347 0 0 0 0 0 0 -0.08555 0.01802 0 1.50035 -1.03674 0 -0.93687 -0.4778 0 -2.59209
LEU_113 -6.24436 1.48103 1.27719 -0.6071 0.42381 0.15663 0.45558 -1.4566 -0.03996 -0.20439 0.3364 0.34477 0 0 0 0 0 0 -0.02923 0.01248 0.38961 0 -0.36323 0 0.18072 -0.37893 0 -4.26559
SER_114 -3.76005 0.19504 4.82513 -0.02933 0 0.06779 2.47911 -2.13191 -0.00489 -0.05795 -2.14022 -0.41977 0 0 0 -0.24574 0 0 0.01192 0.0096 0.19583 0 -0.34189 0.6561 -0.77834 -0.39811 0 -1.86769
GLU_115 -5.11921 0.20612 6.72731 -0.34473 0.07646 0.40601 3.05927 -2.71683 -0 -0 -3.32295 -0.57678 0 0 0 0 -1.26844 0 -0.04844 0.02836 0 3.70418 -0.2617 0 -2.7348 -0.50245 0 -2.68863
GLU_116 -4.04085 0.22925 5.34851 -0.4607 0.24437 1.44916 1.74591 -2.26921 -0.02984 -0.15576 -0.98528 -2.88715 0 0 0 0 0 0 0.02029 0.01381 0 3.7816 -0.14007 0 -2.7348 -0.27017 0 -1.14093
ARG_117 -7.58889 0.61637 7.68122 -0.71042 0.33396 0.37482 3.44671 -3.42441 -0.04796 -0.30467 -3.71044 0.41389 0 0 0 -0.24574 -1.33854 0 0.0908 0.66837 2.24923 0 -0.13771 0 -1.2888 -0.17773 0 -3.09991
LEU_118 -8.69732 0.63732 5.00786 -0.66942 0.87104 0.26827 3.35204 -3.17809 -0.00489 -0.05795 -2.30941 -0.07667 0 0 0 0 0 0 -0.00898 0.42255 1.66502 0 -0.19459 0 0.18072 0.23234 0 -2.56015
ARG_119 -5.89756 0.23035 7.37588 -0.62568 0.16904 0.35026 4.03312 -3.25429 -0 -0 -5.13653 0.27749 0 0 0 0 -2.28677 0 0.03726 0.07511 2.2594 0 -0.09647 0 -1.2888 0.29571 0 -3.48248
GLU_120 -5.4924 0.43286 6.32824 -0.21421 0.0331 0.30719 2.8843 -2.91639 -0.01812 -0.14891 -2.67372 -0.59705 0 0 0 0 -0.7259 0 -0.03384 0.0499 0 2.68862 -0.16338 0 -2.7348 -0.14751 0 -3.142
ILE_121 -8.96213 1.20114 2.91212 -0.5132 0.6366 0.1004 2.96211 -2.81131 -0.00572 -0.04203 -2.32624 0.09816 0 0 0 0 0 0 0.00723 0.02419 0.50141 0 -0.47488 0 0.73287 0.04758 0 -5.9117
ALA_122 -5.65461 0.57038 3.13447 -0.02128 0 0 2.20556 -2.46622 -0 -0 -1.62963 -0.35286 0 0 0 0 0 0 0.01448 0 0 0 -0.19026 0 1.8394 0.26454 0 -2.286
ARG_123 -4.98801 0.37821 5.50386 -1.33263 0.60237 0.97353 2.71987 -2.54981 -0.01977 -0.15866 -3.21072 0.24791 0 0 0 0 -0.82063 0 0.01963 0.24675 3.06232 0 0.00059 0 -1.2888 0.26758 0 -0.34641
ALA_124 -6.07499 0.59811 3.46043 -0.0202 0 0 2.89244 -2.63294 -0 -0 -2.00675 -0.3368 0 0 0 0 0 0 0.21267 0 0 0 0.05141 0 1.8394 0.54166 0 -1.47557
LEU_125 -9.55149 2.69889 2.51671 -0.5156 0.6379 0.12406 2.96834 -2.82928 -0 -0 -2.67342 0.27624 0 0 0 0 0 0 0.19744 0.00313 0.19818 0 -0.29521 0 0.18072 0.36144 0 -5.70195
GLN_126 -8.88977 0.97079 8.5312 -0.89959 0.15469 0.95854 4.41798 -4.28495 -0.00572 -0.04203 -3.57133 -0.71484 0 0 0 -0.8338 -0.60377 0 0.04513 0.20033 0 2.71909 0.08807 0 -0.18838 0.24541 0 -1.70294
LEU_127 -9.69539 1.76718 4.81484 -0.51167 0.43755 0.12173 3.10225 -3.21546 -0 -0 -2.12721 0.28353 0 0 0 0 0 0 0.16142 0.50357 0.17556 0 -0.308 0 0.18072 0.22767 0 -4.08171
ILE_128 -9.38927 1.40128 3.78596 -0.5179 0.70103 0.10267 3.13227 -3.3094 -0 -0 -2.18016 0.00872 0 0 0 0 0 0 0.08962 0 0.75639 0 -0.38825 0 0.73287 -0.01718 0 -5.09134
VAL_129 -7.61237 0.9261 3.88832 -0.32284 0.41808 0.0751 2.91269 -2.90285 -0.0065 -0.08653 -2.35305 -0.30153 0 0 0 0 0 0 0.16529 0.34378 0.87495 0 0.04691 0 1.9342 -0.00752 0 -2.00778
ASP_130 -6.16158 0.37179 7.18688 -0.11123 0.01658 0.3427 3.3023 -3.50548 -1e-05 -0.00031 -3.14634 -0.25446 0 0 0 0 -0.60377 0 0.04308 0 0 1.49978 0.28997 0 -2.3716 0.31334 0 -2.78835
VAL_131 -7.24485 0.83916 3.1651 -0.3109 0.26779 0.07088 2.97107 -2.74906 -0 -0 -1.76829 -0.09036 0 0 0 0 0 0 -0.06531 0 0.02282 0 -0.30079 0 1.9342 0.43274 0 -2.82581
ALA_132 -6.21659 57.1424 3.96313 -0.01958 0 0 2.90549 -2.8764 -0.01695 -0.09753 -1.3473 -0.325 0 0 0 0 0 0 0.0008 0 0 0 0.17672 0 1.8394 0.65799 0 55.7866
ASN_133 -4.84515 0.29238 5.72539 -0.3388 0.00892 0.65869 3.07115 -2.78622 -1e-05 -0.00031 -2.82291 -0.13453 0 0 0 0 -0.65523 0 0.12484 0 0 2.81339 0.55867 0 -0.93687 0.87381 0 1.6072
ALA_134 -6.50999 1.45519 3.56496 -0.02123 0 0 3.37739 -2.95469 -0 -0 -2.30302 -0.34742 0 0 0 0 0 0 0.12104 0 0 0 -0.1307 0 1.8394 0.38047 0 -1.5286
GLU_135 -7.49184 0.58274 8.71064 -0.35022 0.10636 0.42043 4.79181 -3.90258 -0 -0 -4.79593 -0.61605 0 0 0 0 -1.02553 0 0.04519 0.34494 0 2.93882 -0.16123 0 -2.7348 0.03811 0 -3.09914
ARG_136 -5.6469 0.29117 6.78405 -1.09526 0.32011 0.74512 3.3929 -3.13755 -0 -0 -2.93018 0.15937 0 0 0 0 -0.65523 0 0.14532 0 2.20522 0 -0.11715 0 -1.2888 0.01786 0 -0.80997
VAL_137 -6.42789 0.47136 4.70204 -0.31167 0.27217 0.07096 3.0194 -2.9325 -0.0007 -0.01478 -1.8243 -0.06168 0 0 0 0 0 0 0.0156 0.00213 0.01312 0 -0.25463 0 1.9342 0.21648 0 -1.11068
VAL_138 -7.86722 1.08221 3.76778 -0.31103 0.26786 0.07082 2.93237 -2.95176 -0 -0 -1.24816 -0.05609 0 0 0 0 0 0 -0.03974 0.01044 0.02828 0 -0.22653 0 1.9342 0.32461 0 -2.28197
ARG_139 -5.1003 0.34876 5.73512 -0.62976 0.16814 0.35767 2.60062 -2.4413 -0 -0 -2.81274 0.24065 0 0 0 0 -0.62907 0 -0.02999 0 2.24971 0 -0.16948 0 -1.2888 0.01582 0 -1.38494
GLU_140 -4.54157 0.74339 5.43818 -0.33269 0.05911 0.39296 2.3103 -2.23676 -0 -0 -2.07125 -0.58344 0 0 0 -0.38101 0 0 0.08379 0 0 3.22744 -0.21116 0 -2.7348 -0.26432 0 -1.10184
ARG_141 -5.37694 1.13356 6.2647 -1.01177 0.44659 0.76758 3.20974 -2.72718 -0.01437 -0.08358 -3.92952 -0.11997 0.0018 0 0 -0.38101 0 0 0.13986 0.08104 1.75418 0 -0.21216 0 -1.2888 1.16514 0 -0.18114
PRO_142 -3.54906 0.92396 2.44073 -0.129 0.008 0.09227 0.98128 -1.10526 -0 -0 -0.26325 0.20447 0.03032 0 0 0 0 0 0.72245 0.00516 0.24884 0 -0.50449 0 -2.4119 1.27591 0 -1.02957
GLY_143 -1.35352 0.03166 1.7317 -6e-05 0 0 0.52453 -0.85364 -0 -0 -0.2983 -0.40279 0 0 0 0 0 0 -0.16048 0 0 0 -1.49976 0 0.83697 -0.48179 0 -1.92548
SER_144 -5.14871 0.64888 5.86106 -0.03539 0 0.06411 3.92066 -2.79761 -0.00672 -0.08158 -3.12836 -0.22395 0 0 0 -0.7016 0 0 0.00869 0.004 0.14408 0 -0.41859 1.72711 -0.77834 -0.73038 0 -1.67264
ASN_145 -3.49504 0.32694 3.75332 -0.18019 0.03861 0.2719 1.70916 -1.74793 -0 -0 -0.96731 -0.31567 0 0 0 0 0 0 0.66705 5e-05 0 1.09415 0.11573 0 -0.93687 -0.22579 0 0.10812
LEU_146 -3.9842 0.2238 3.57764 -0.50977 0.51264 0.11921 1.76692 -1.92766 -0 -0 -0.87358 0.27732 0 0 0 0 0 0 0.17683 0.07789 0.29914 0 -0.27246 0 0.18072 0.03008 0 -0.32549
ALA_147 -6.79221 0.89182 3.8813 -0.0225 0 0 3.7591 -3.17031 -0.01106 -0.05372 -1.48185 -0.36449 0 0 0 -0.7016 0 0 0.21046 0 0 0 -0.18307 0 1.8394 -0.18442 0 -2.38312
LYS_148 -5.97006 0.57176 6.30669 -0.30698 0.0304 0.13957 3.16985 -2.97172 -0.00271 -0.03694 -2.63868 0.01024 0 0 0 0 0 0 0.32196 0.0474 1.71688 0 0.0291 0 -1.5107 -0.22212 0 -1.31605
LYS_149 -5.66241 0.42738 6.99819 -0.78506 0.39843 0.63248 3.54062 -3.06275 -0.00108 -0.01626 -3.68207 -0.12715 0 0 0 0 -0.58406 0 0.24944 0.06941 2.48979 0 -0.0418 0 -1.5107 -0.21505 0 -0.88265
ALA_150 -7.0937 1.61022 3.78803 -0.02113 0 0 3.48829 -3.15269 -0 -0 -2.28311 -0.34918 0 0 0 0 0 0 0.05858 0 0 0 -0.14584 0 1.8394 -0.07662 0 -2.33776
LEU_151 -9.16401 1.37088 4.1391 -0.51267 0.59364 0.12285 3.05054 -3.00339 -0 -0 -2.19397 0.26873 0 0 0 0 0 0 0.62796 0.00504 0.23816 0 -0.28144 0 0.18072 0.10425 0 -4.45362
[truncated: 21,496 more chars]
