# Supplementary material for: Reconfigurable asymmetric protein assemblies through implicit negative design
Source: Science. Author manuscript; Available in PMC 2023 Jan 27. (PMC9881579; doi:10.1126/science.abj7662)
Supplement: Data S2 [file NIHMS1843281-supplement-Data_S2.gz › without_all_supplement_resubmit_20211001/components/single_fusions/206A54.pdb]

HEADER                                            25-SEP-20   XXXX              
EXPDTA    THEORETICAL MODEL                                                     
REMARK 220                                                                      
REMARK 220 EXPERIMENTAL DETAILS                                                 
REMARK 220  EXPERIMENT TYPE                : THEORETICAL MODELLING              
REMARK 220  DATE OF DATA COLLECTION        : 25-SEP-20                          
REMARK 220                                                                      
REMARK 220 REMARK: MODEL GENERATED BY ROSETTA                                   
REMARK 220  VERSION 2020.38.post.dev+45.master.d3ddb5bb4d7                      
ATOM      1  N   THR A   1     167.969 284.066  52.947  1.00  0.00           N  
ATOM      2  CA  THR A   1     167.870 285.289  52.159  1.00  0.00           C  
ATOM      3  C   THR A   1     169.222 285.681  51.578  1.00  0.00           C  
ATOM      4  O   THR A   1     169.370 285.814  50.362  1.00  0.00           O  
ATOM      5  CB  THR A   1     167.313 286.450  53.005  1.00  0.00           C  
ATOM      6  OG1 THR A   1     166.047 286.076  53.561  1.00  0.00           O  
ATOM      7  CG2 THR A   1     167.140 287.696  52.151  1.00  0.00           C  
ATOM      8 1H   THR A   1     167.069 283.833  53.316  1.00  0.00           H  
ATOM      9 2H   THR A   1     168.294 283.320  52.366  1.00  0.00           H  
ATOM     10 3H   THR A   1     168.612 284.206  53.701  1.00  0.00           H  
ATOM     11  HA  THR A   1     167.189 285.101  51.328  1.00  0.00           H  
ATOM     12  HB  THR A   1     168.003 286.668  53.820  1.00  0.00           H  
ATOM     13  HG1 THR A   1     165.397 286.005  52.857  1.00  0.00           H  
ATOM     14 1HG2 THR A   1     166.746 288.507  52.765  1.00  0.00           H  
ATOM     15 2HG2 THR A   1     168.103 287.990  51.735  1.00  0.00           H  
ATOM     16 3HG2 THR A   1     166.444 287.487  51.339  1.00  0.00           H  
ATOM     17  N   GLU A   2     170.206 285.865  52.451  1.00  0.00           N  
ATOM     18  CA  GLU A   2     171.536 286.284  52.030  1.00  0.00           C  
ATOM     19  C   GLU A   2     172.182 285.240  51.130  1.00  0.00           C  
ATOM     20  O   GLU A   2     172.803 285.574  50.120  1.00  0.00           O  
ATOM     21  CB  GLU A   2     172.424 286.543  53.248  1.00  0.00           C  
ATOM     22  CG  GLU A   2     173.837 286.997  52.912  1.00  0.00           C  
ATOM     23  CD  GLU A   2     174.664 287.288  54.133  1.00  0.00           C  
ATOM     24  OE1 GLU A   2     174.123 287.272  55.212  1.00  0.00           O  
ATOM     25  OE2 GLU A   2     175.840 287.527  53.987  1.00  0.00           O  
ATOM     26  H   GLU A   2     170.026 285.711  53.434  1.00  0.00           H  
ATOM     27  HA  GLU A   2     171.442 287.206  51.455  1.00  0.00           H  
ATOM     28 1HB  GLU A   2     171.967 287.308  53.877  1.00  0.00           H  
ATOM     29 2HB  GLU A   2     172.499 285.633  53.845  1.00  0.00           H  
ATOM     30 1HG  GLU A   2     174.330 286.218  52.331  1.00  0.00           H  
ATOM     31 2HG  GLU A   2     173.782 287.893  52.295  1.00  0.00           H  
ATOM     32  N   ASP A   3     172.036 283.973  51.501  1.00  0.00           N  
ATOM     33  CA  ASP A   3     172.637 282.878  50.748  1.00  0.00           C  
ATOM     34  C   ASP A   3     172.080 282.815  49.331  1.00  0.00           C  
ATOM     35  O   ASP A   3     172.816 282.571  48.375  1.00  0.00           O  
ATOM     36  CB  ASP A   3     172.397 281.543  51.457  1.00  0.00           C  
ATOM     37  CG  ASP A   3     173.212 281.396  52.735  1.00  0.00           C  
ATOM     38  OD1 ASP A   3     174.136 282.153  52.917  1.00  0.00           O  
ATOM     39  OD2 ASP A   3     172.904 280.528  53.516  1.00  0.00           O  
ATOM     40  H   ASP A   3     171.495 283.762  52.328  1.00  0.00           H  
ATOM     41  HA  ASP A   3     173.709 283.058  50.673  1.00  0.00           H  
ATOM     42 1HB  ASP A   3     171.340 281.447  51.705  1.00  0.00           H  
ATOM     43 2HB  ASP A   3     172.650 280.723  50.785  1.00  0.00           H  
ATOM     44  N   GLU A   4     170.776 283.037  49.202  1.00  0.00           N  
ATOM     45  CA  GLU A   4     170.127 283.055  47.898  1.00  0.00           C  
ATOM     46  C   GLU A   4     170.659 284.190  47.033  1.00  0.00           C  
ATOM     47  O   GLU A   4     170.949 283.999  45.851  1.00  0.00           O  
ATOM     48  CB  GLU A   4     168.612 283.190  48.057  1.00  0.00           C  
ATOM     49  CG  GLU A   4     167.935 281.977  48.680  1.00  0.00           C  
ATOM     50  CD  GLU A   4     167.885 282.043  50.181  1.00  0.00           C  
ATOM     51  OE1 GLU A   4     168.758 282.643  50.760  1.00  0.00           O  
ATOM     52  OE2 GLU A   4     166.972 281.491  50.749  1.00  0.00           O  
ATOM     53  H   GLU A   4     170.220 283.197  50.030  1.00  0.00           H  
ATOM     54  HA  GLU A   4     170.351 282.118  47.387  1.00  0.00           H  
ATOM     55 1HB  GLU A   4     168.387 284.055  48.680  1.00  0.00           H  
ATOM     56 2HB  GLU A   4     168.157 283.363  47.081  1.00  0.00           H  
ATOM     57 1HG  GLU A   4     166.917 281.906  48.297  1.00  0.00           H  
ATOM     58 2HG  GLU A   4     168.471 281.080  48.377  1.00  0.00           H  
ATOM     59  N   ARG A   5     170.788 285.371  47.628  1.00  0.00           N  
ATOM     60  CA  ARG A   5     171.246 286.550  46.901  1.00  0.00           C  
ATOM     61  C   ARG A   5     172.665 286.359  46.383  1.00  0.00           C  
ATOM     62  O   ARG A   5     172.975 286.722  45.247  1.00  0.00           O  
ATOM     63  CB  ARG A   5     171.198 287.782  47.794  1.00  0.00           C  
ATOM     64  CG  ARG A   5     171.525 289.091  47.095  1.00  0.00           C  
ATOM     65  CD  ARG A   5     171.284 290.261  47.978  1.00  0.00           C  
ATOM     66  NE  ARG A   5     169.867 290.462  48.238  1.00  0.00           N  
ATOM     67  CZ  ARG A   5     169.371 291.154  49.282  1.00  0.00           C  
ATOM     68  NH1 ARG A   5     170.188 291.704  50.153  1.00  0.00           N  
ATOM     69  NH2 ARG A   5     168.064 291.280  49.431  1.00  0.00           N  
ATOM     70  H   ARG A   5     170.562 285.454  48.609  1.00  0.00           H  
ATOM     71  HA  ARG A   5     170.595 286.699  46.039  1.00  0.00           H  
ATOM     72 1HB  ARG A   5     170.204 287.878  48.227  1.00  0.00           H  
ATOM     73 2HB  ARG A   5     171.903 287.662  48.617  1.00  0.00           H  
ATOM     74 1HG  ARG A   5     172.575 289.095  46.800  1.00  0.00           H  
ATOM     75 2HG  ARG A   5     170.898 289.197  46.208  1.00  0.00           H  
ATOM     76 1HD  ARG A   5     171.786 290.106  48.932  1.00  0.00           H  
ATOM     77 2HD  ARG A   5     171.674 291.161  47.505  1.00  0.00           H  
ATOM     78  HE  ARG A   5     169.208 290.052  47.589  1.00  0.00           H  
ATOM     79 1HH1 ARG A   5     171.187 291.608  50.039  1.00  0.00           H  
ATOM     80 2HH1 ARG A   5     169.816 292.223  50.935  1.00  0.00           H  
ATOM     81 1HH2 ARG A   5     167.436 290.857  48.760  1.00  0.00           H  
ATOM     82 2HH2 ARG A   5     167.692 291.798  50.212  1.00  0.00           H  
ATOM     83  N   ARG A   6     173.524 285.786  47.218  1.00  0.00           N  
ATOM     84  CA  ARG A   6     174.918 285.568  46.852  1.00  0.00           C  
ATOM     85  C   ARG A   6     175.038 284.584  45.696  1.00  0.00           C  
ATOM     86  O   ARG A   6     175.794 284.810  44.751  1.00  0.00           O  
ATOM     87  CB  ARG A   6     175.708 285.046  48.043  1.00  0.00           C  
ATOM     88  CG  ARG A   6     175.986 286.075  49.127  1.00  0.00           C  
ATOM     89  CD  ARG A   6     176.755 285.491  50.256  1.00  0.00           C  
ATOM     90  NE  ARG A   6     176.953 286.449  51.331  1.00  0.00           N  
ATOM     91  CZ  ARG A   6     177.939 287.367  51.367  1.00  0.00           C  
ATOM     92  NH1 ARG A   6     178.807 287.437  50.382  1.00  0.00           N  
ATOM     93  NH2 ARG A   6     178.034 288.196  52.392  1.00  0.00           N  
ATOM     94  H   ARG A   6     173.203 285.493  48.129  1.00  0.00           H  
ATOM     95  HA  ARG A   6     175.342 286.515  46.523  1.00  0.00           H  
ATOM     96 1HB  ARG A   6     175.169 284.220  48.503  1.00  0.00           H  
ATOM     97 2HB  ARG A   6     176.669 284.661  47.702  1.00  0.00           H  
ATOM     98 1HG  ARG A   6     176.564 286.899  48.708  1.00  0.00           H  
ATOM     99 2HG  ARG A   6     175.041 286.457  49.518  1.00  0.00           H  
ATOM    100 1HD  ARG A   6     176.217 284.634  50.658  1.00  0.00           H  
ATOM    101 2HD  ARG A   6     177.734 285.171  49.901  1.00  0.00           H  
ATOM    102  HE  ARG A   6     176.304 286.426  52.107  1.00  0.00           H  
ATOM    103 1HH1 ARG A   6     178.734 286.804  49.599  1.00  0.00           H  
ATOM    104 2HH1 ARG A   6     179.546 288.125  50.409  1.00  0.00           H  
ATOM    105 1HH2 ARG A   6     177.366 288.141  53.149  1.00  0.00           H  
ATOM    106 2HH2 ARG A   6     178.773 288.882  52.419  1.00  0.00           H  
ATOM    107  N   GLU A   7     174.287 283.489  45.777  1.00  0.00           N  
ATOM    108  CA  GLU A   7     174.332 282.452  44.753  1.00  0.00           C  
ATOM    109  C   GLU A   7     173.674 282.923  43.462  1.00  0.00           C  
ATOM    110  O   GLU A   7     174.133 282.602  42.366  1.00  0.00           O  
ATOM    111  CB  GLU A   7     173.645 281.179  45.253  1.00  0.00           C  
ATOM    112  CG  GLU A   7     174.406 280.442  46.345  1.00  0.00           C  
ATOM    113  CD  GLU A   7     175.772 279.993  45.906  1.00  0.00           C  
ATOM    114  OE1 GLU A   7     175.860 279.295  44.924  1.00  0.00           O  
ATOM    115  OE2 GLU A   7     176.729 280.347  46.553  1.00  0.00           O  
ATOM    116  H   GLU A   7     173.669 283.373  46.567  1.00  0.00           H  
ATOM    117  HA  GLU A   7     175.375 282.229  44.530  1.00  0.00           H  
ATOM    118 1HB  GLU A   7     172.658 281.427  45.642  1.00  0.00           H  
ATOM    119 2HB  GLU A   7     173.505 280.490  44.419  1.00  0.00           H  
ATOM    120 1HG  GLU A   7     174.513 281.100  47.207  1.00  0.00           H  
ATOM    121 2HG  GLU A   7     173.826 279.574  46.655  1.00  0.00           H  
ATOM    122  N   LEU A   8     172.594 283.686  43.600  1.00  0.00           N  
ATOM    123  CA  LEU A   8     171.891 284.232  42.444  1.00  0.00           C  
ATOM    124  C   LEU A   8     172.756 285.237  41.695  1.00  0.00           C  
ATOM    125  O   LEU A   8     172.694 285.335  40.470  1.00  0.00           O  
ATOM    126  CB  LEU A   8     170.585 284.904  42.886  1.00  0.00           C  
ATOM    127  CG  LEU A   8     169.443 283.952  43.266  1.00  0.00           C  
ATOM    128  CD1 LEU A   8     168.338 284.738  43.960  1.00  0.00           C  
ATOM    129  CD2 LEU A   8     168.921 283.260  42.016  1.00  0.00           C  
ATOM    130  H   LEU A   8     172.253 283.895  44.526  1.00  0.00           H  
ATOM    131  HA  LEU A   8     171.668 283.414  41.758  1.00  0.00           H  
ATOM    132 1HB  LEU A   8     170.793 285.534  43.749  1.00  0.00           H  
ATOM    133 2HB  LEU A   8     170.229 285.541  42.075  1.00  0.00           H  
ATOM    134  HG  LEU A   8     169.812 283.205  43.969  1.00  0.00           H  
ATOM    135 1HD1 LEU A   8     167.527 284.061  44.231  1.00  0.00           H  
ATOM    136 2HD1 LEU A   8     168.735 285.206  44.861  1.00  0.00           H  
ATOM    137 3HD1 LEU A   8     167.959 285.505  43.286  1.00  0.00           H  
ATOM    138 1HD2 LEU A   8     168.109 282.584  42.288  1.00  0.00           H  
ATOM    139 2HD2 LEU A   8     168.550 284.007  41.314  1.00  0.00           H  
ATOM    140 3HD2 LEU A   8     169.727 282.693  41.551  1.00  0.00           H  
ATOM    141  N   GLU A   9     173.564 285.985  42.441  1.00  0.00           N  
ATOM    142  CA  GLU A   9     174.527 286.904  41.843  1.00  0.00           C  
ATOM    143  C   GLU A   9     175.563 286.155  41.016  1.00  0.00           C  
ATOM    144  O   GLU A   9     175.926 286.585  39.921  1.00  0.00           O  
ATOM    145  CB  GLU A   9     175.223 287.727  42.928  1.00  0.00           C  
ATOM    146  CG  GLU A   9     176.271 288.699  42.404  1.00  0.00           C  
ATOM    147  CD  GLU A   9     175.679 289.811  41.586  1.00  0.00           C  
ATOM    148  OE1 GLU A   9     174.525 290.114  41.775  1.00  0.00           O  
ATOM    149  OE2 GLU A   9     176.383 290.362  40.772  1.00  0.00           O  
ATOM    150  H   GLU A   9     173.510 285.917  43.447  1.00  0.00           H  
ATOM    151  HA  GLU A   9     173.989 287.576  41.171  1.00  0.00           H  
ATOM    152 1HB  GLU A   9     174.481 288.302  43.482  1.00  0.00           H  
ATOM    153 2HB  GLU A   9     175.712 287.056  43.635  1.00  0.00           H  
ATOM    154 1HG  GLU A   9     176.807 289.130  43.250  1.00  0.00           H  
ATOM    155 2HG  GLU A   9     176.989 288.149  41.796  1.00  0.00           H  
ATOM    156  N   LYS A  10     176.033 285.030  41.545  1.00  0.00           N  
ATOM    157  CA  LYS A  10     176.950 284.165  40.813  1.00  0.00           C  
ATOM    158  C   LYS A  10     176.324 283.675  39.512  1.00  0.00           C  
ATOM    159  O   LYS A  10     176.980 283.643  38.470  1.00  0.00           O  
ATOM    160  CB  LYS A  10     177.369 282.975  41.678  1.00  0.00           C  
ATOM    161  CG  LYS A  10     178.254 283.337  42.862  1.00  0.00           C  
ATOM    162  CD  LYS A  10     178.547 282.120  43.727  1.00  0.00           C  
ATOM    163  CE  LYS A  10     179.220 282.517  45.032  1.00  0.00           C  
ATOM    164  NZ  LYS A  10     179.378 281.357  45.951  1.00  0.00           N  
ATOM    165  H   LYS A  10     175.749 284.769  42.477  1.00  0.00           H  
ATOM    166  HA  LYS A  10     177.839 284.742  40.555  1.00  0.00           H  
ATOM    167 1HB  LYS A  10     176.479 282.475  42.064  1.00  0.00           H  
ATOM    168 2HB  LYS A  10     177.909 282.253  41.065  1.00  0.00           H  
ATOM    169 1HG  LYS A  10     179.195 283.751  42.499  1.00  0.00           H  
ATOM    170 2HG  LYS A  10     177.756 284.092  43.470  1.00  0.00           H  
ATOM    171 1HD  LYS A  10     177.616 281.599  43.950  1.00  0.00           H  
ATOM    172 2HD  LYS A  10     179.203 281.439  43.184  1.00  0.00           H  
ATOM    173 1HE  LYS A  10     180.203 282.936  44.823  1.00  0.00           H  
ATOM    174 2HE  LYS A  10     178.623 283.280  45.531  1.00  0.00           H  
ATOM    175 1HZ  LYS A  10     179.827 281.662  46.804  1.00  0.00           H  
ATOM    176 2HZ  LYS A  10     178.470 280.972  46.167  1.00  0.00           H  
ATOM    177 3HZ  LYS A  10     179.947 280.651  45.507  1.00  0.00           H  
ATOM    178  N   VAL A  11     175.055 283.290  39.580  1.00  0.00           N  
ATOM    179  CA  VAL A  11     174.332 282.818  38.405  1.00  0.00           C  
ATOM    180  C   VAL A  11     174.225 283.910  37.348  1.00  0.00           C  
ATOM    181  O   VAL A  11     174.448 283.665  36.163  1.00  0.00           O  
ATOM    182  CB  VAL A  11     172.919 282.348  38.799  1.00  0.00           C  
ATOM    183  CG1 VAL A  11     172.074 282.106  37.558  1.00  0.00           C  
ATOM    184  CG2 VAL A  11     173.010 281.087  39.644  1.00  0.00           C  
ATOM    185  H   VAL A  11     174.576 283.328  40.469  1.00  0.00           H  
ATOM    186  HA  VAL A  11     174.889 281.989  37.966  1.00  0.00           H  
ATOM    187  HB  VAL A  11     172.432 283.136  39.372  1.00  0.00           H  
ATOM    188 1HG1 VAL A  11     171.078 281.775  37.855  1.00  0.00           H  
ATOM    189 2HG1 VAL A  11     171.993 283.031  36.987  1.00  0.00           H  
ATOM    190 3HG1 VAL A  11     172.542 281.338  36.943  1.00  0.00           H  
ATOM    191 1HG2 VAL A  11     172.007 280.761  39.920  1.00  0.00           H  
ATOM    192 2HG2 VAL A  11     173.503 280.301  39.073  1.00  0.00           H  
ATOM    193 3HG2 VAL A  11     173.585 281.294  40.547  1.00  0.00           H  
ATOM    194  N   ALA A  12     173.882 285.116  37.785  1.00  0.00           N  
ATOM    195  CA  ALA A  12     173.737 286.248  36.878  1.00  0.00           C  
ATOM    196  C   ALA A  12     175.035 286.524  36.127  1.00  0.00           C  
ATOM    197  O   ALA A  12     175.033 286.702  34.909  1.00  0.00           O  
ATOM    198  CB  ALA A  12     173.296 287.487  37.641  1.00  0.00           C  
ATOM    199  H   ALA A  12     173.717 285.255  38.772  1.00  0.00           H  
ATOM    200  HA  ALA A  12     172.975 286.002  36.137  1.00  0.00           H  
ATOM    201 1HB  ALA A  12     173.192 288.324  36.949  1.00  0.00           H  
ATOM    202 2HB  ALA A  12     172.338 287.296  38.122  1.00  0.00           H  
ATOM    203 3HB  ALA A  12     174.039 287.732  38.398  1.00  0.00           H  
ATOM    204  N   ARG A  13     176.141 286.553  36.862  1.00  0.00           N  
ATOM    205  CA  ARG A  13     177.435 286.900  36.286  1.00  0.00           C  
ATOM    206  C   ARG A  13     177.848 285.898  35.216  1.00  0.00           C  
ATOM    207  O   ARG A  13     178.359 286.275  34.161  1.00  0.00           O  
ATOM    208  CB  ARG A  13     178.504 286.955  37.367  1.00  0.00           C  
ATOM    209  CG  ARG A  13     178.386 288.130  38.324  1.00  0.00           C  
ATOM    210  CD  ARG A  13     179.422 288.080  39.386  1.00  0.00           C  
ATOM    211  NE  ARG A  13     179.237 289.128  40.376  1.00  0.00           N  
ATOM    212  CZ  ARG A  13     180.126 289.436  41.340  1.00  0.00           C  
ATOM    213  NH1 ARG A  13     181.256 288.770  41.430  1.00  0.00           N  
ATOM    214  NH2 ARG A  13     179.863 290.409  42.195  1.00  0.00           N  
ATOM    215  H   ARG A  13     176.084 286.329  37.845  1.00  0.00           H  
ATOM    216  HA  ARG A  13     177.349 287.877  35.807  1.00  0.00           H  
ATOM    217 1HB  ARG A  13     178.467 286.043  37.961  1.00  0.00           H  
ATOM    218 2HB  ARG A  13     179.488 287.005  36.902  1.00  0.00           H  
ATOM    219 1HG  ARG A  13     178.507 289.063  37.771  1.00  0.00           H  
ATOM    220 2HG  ARG A  13     177.405 288.116  38.800  1.00  0.00           H  
ATOM    221 1HD  ARG A  13     179.374 287.118  39.896  1.00  0.00           H  
ATOM    222 2HD  ARG A  13     180.409 288.204  38.939  1.00  0.00           H  
ATOM    223  HE  ARG A  13     178.379 289.663  40.338  1.00  0.00           H  
ATOM    224 1HH1 ARG A  13     181.456 288.026  40.777  1.00  0.00           H  
ATOM    225 2HH1 ARG A  13     181.923 289.001  42.153  1.00  0.00           H  
ATOM    226 1HH2 ARG A  13     178.995 290.922  42.126  1.00  0.00           H  
ATOM    227 2HH2 ARG A  13     180.529 290.641  42.918  1.00  0.00           H  
ATOM    228  N   LYS A  14     177.626 284.618  35.494  1.00  0.00           N  
ATOM    229  CA  LYS A  14     177.961 283.560  34.550  1.00  0.00           C  
ATOM    230  C   LYS A  14     177.055 283.601  33.327  1.00  0.00           C  
ATOM    231  O   LYS A  14     177.515 283.446  32.196  1.00  0.00           O  
ATOM    232  CB  LYS A  14     177.869 282.190  35.225  1.00  0.00           C  
ATOM    233  CG  LYS A  14     178.963 281.918  36.250  1.00  0.00           C  
ATOM    234  CD  LYS A  14     178.786 280.553  36.898  1.00  0.00           C  
ATOM    235  CE  LYS A  14     179.870 280.287  37.932  1.00  0.00           C  
ATOM    236  NZ  LYS A  14     179.701 278.961  38.585  1.00  0.00           N  
ATOM    237  H   LYS A  14     177.212 284.372  36.382  1.00  0.00           H  
ATOM    238  HA  LYS A  14     178.985 283.714  34.207  1.00  0.00           H  
ATOM    239 1HB  LYS A  14     176.907 282.099  35.731  1.00  0.00           H  
ATOM    240 2HB  LYS A  14     177.917 281.407  34.469  1.00  0.00           H  
ATOM    241 1HG  LYS A  14     179.936 281.955  35.760  1.00  0.00           H  
ATOM    242 2HG  LYS A  14     178.935 282.685  37.023  1.00  0.00           H  
ATOM    243 1HD  LYS A  14     177.812 280.506  37.385  1.00  0.00           H  
ATOM    244 2HD  LYS A  14     178.829 279.779  36.133  1.00  0.00           H  
ATOM    245 1HE  LYS A  14     180.847 280.319  37.450  1.00  0.00           H  
ATOM    246 2HE  LYS A  14     179.842 281.061  38.698  1.00  0.00           H  
ATOM    247 1HZ  LYS A  14     180.438 278.822  39.263  1.00  0.00           H  
ATOM    248 2HZ  LYS A  14     178.805 278.926  39.051  1.00  0.00           H  
ATOM    249 3HZ  LYS A  14     179.746 278.232  37.887  1.00  0.00           H  
ATOM    250  N   ALA A  15     175.765 283.811  33.561  1.00  0.00           N  
ATOM    251  CA  ALA A  15     174.785 283.845  32.481  1.00  0.00           C  
ATOM    252  C   ALA A  15     175.020 285.035  31.560  1.00  0.00           C  
ATOM    253  O   ALA A  15     174.873 284.930  30.344  1.00  0.00           O  
ATOM    254  CB  ALA A  15     173.374 283.882  33.045  1.00  0.00           C  
ATOM    255  H   ALA A  15     175.455 283.952  34.512  1.00  0.00           H  
ATOM    256  HA  ALA A  15     174.897 282.939  31.885  1.00  0.00           H  
ATOM    257 1HB  ALA A  15     172.655 283.906  32.227  1.00  0.00           H  
ATOM    258 2HB  ALA A  15     173.202 282.995  33.654  1.00  0.00           H  
ATOM    259 3HB  ALA A  15     173.251 284.773  33.662  1.00  0.00           H  
ATOM    260  N   ILE A  16     175.387 286.169  32.152  1.00  0.00           N  
ATOM    261  CA  ILE A  16     175.631 287.385  31.386  1.00  0.00           C  
ATOM    262  C   ILE A  16     176.820 287.217  30.449  1.00  0.00           C  
ATOM    263  O   ILE A  16     176.745 287.558  29.268  1.00  0.00           O  
ATOM    264  CB  ILE A  16     175.881 288.583  32.322  1.00  0.00           C  
ATOM    265  CG1 ILE A  16     174.592 288.967  33.052  1.00  0.00           C  
ATOM    266  CG2 ILE A  16     176.426 289.766  31.537  1.00  0.00           C  
ATOM    267  CD1 ILE A  16     174.813 289.845  34.263  1.00  0.00           C  
ATOM    268  H   ILE A  16     175.497 286.187  33.154  1.00  0.00           H  
ATOM    269  HA  ILE A  16     174.754 287.592  30.773  1.00  0.00           H  
ATOM    270  HB  ILE A  16     176.604 288.302  33.087  1.00  0.00           H  
ATOM    271 1HG1 ILE A  16     173.929 289.494  32.366  1.00  0.00           H  
ATOM    272 2HG1 ILE A  16     174.074 288.064  33.377  1.00  0.00           H  
ATOM    273 1HG2 ILE A  16     176.596 290.603  32.214  1.00  0.00           H  
ATOM    274 2HG2 ILE A  16     177.366 289.486  31.064  1.00  0.00           H  
ATOM    275 3HG2 ILE A  16     175.707 290.058  30.772  1.00  0.00           H  
ATOM    276 1HD1 ILE A  16     173.854 290.075  34.727  1.00  0.00           H  
ATOM    277 2HD1 ILE A  16     175.448 289.321  34.980  1.00  0.00           H  
ATOM    278 3HD1 ILE A  16     175.300 290.770  33.958  1.00  0.00           H  
ATOM    279  N   GLU A  17     177.918 286.688  30.980  1.00  0.00           N  
ATOM    280  CA  GLU A  17     179.123 286.470  30.192  1.00  0.00           C  
ATOM    281  C   GLU A  17     178.888 285.427  29.104  1.00  0.00           C  
ATOM    282  O   GLU A  17     179.366 285.571  27.979  1.00  0.00           O  
ATOM    283  CB  GLU A  17     180.276 286.029  31.095  1.00  0.00           C  
ATOM    284  CG  GLU A  17     180.845 287.134  31.974  1.00  0.00           C  
ATOM    285  CD  GLU A  17     181.482 288.242  31.182  1.00  0.00           C  
ATOM    286  OE1 GLU A  17     182.376 287.963  30.419  1.00  0.00           O  
ATOM    287  OE2 GLU A  17     181.074 289.368  31.340  1.00  0.00           O  
ATOM    288  H   GLU A  17     177.915 286.432  31.958  1.00  0.00           H  
ATOM    289  HA  GLU A  17     179.390 287.405  29.701  1.00  0.00           H  
ATOM    290 1HB  GLU A  17     179.941 285.222  31.747  1.00  0.00           H  
ATOM    291 2HB  GLU A  17     181.089 285.638  30.482  1.00  0.00           H  
ATOM    292 1HG  GLU A  17     180.041 287.553  32.579  1.00  0.00           H  
ATOM    293 2HG  GLU A  17     181.584 286.705  32.648  1.00  0.00           H  
ATOM    294  N   ALA A  18     178.147 284.380  29.448  1.00  0.00           N  
ATOM    295  CA  ALA A  18     177.789 283.347  28.483  1.00  0.00           C  
ATOM    296  C   ALA A  18     176.941 283.919  27.352  1.00  0.00           C  
ATOM    297  O   ALA A  18     177.135 283.578  26.185  1.00  0.00           O  
ATOM    298  CB  ALA A  18     177.050 282.208  29.172  1.00  0.00           C  
ATOM    299  H   ALA A  18     177.825 284.295  30.401  1.00  0.00           H  
ATOM    300  HA  ALA A  18     178.703 282.951  28.041  1.00  0.00           H  
ATOM    301 1HB  ALA A  18     176.789 281.446  28.439  1.00  0.00           H  
ATOM    302 2HB  ALA A  18     177.691 281.769  29.938  1.00  0.00           H  
ATOM    303 3HB  ALA A  18     176.143 282.591  29.635  1.00  0.00           H  
ATOM    304  N   ALA A  19     176.003 284.790  27.705  1.00  0.00           N  
ATOM    305  CA  ALA A  19     175.153 285.444  26.717  1.00  0.00           C  
ATOM    306  C   ALA A  19     175.972 286.332  25.789  1.00  0.00           C  
ATOM    307  O   ALA A  19     175.693 286.419  24.595  1.00  0.00           O  
ATOM    308  CB  ALA A  19     174.068 286.258  27.408  1.00  0.00           C  
ATOM    309  H   ALA A  19     175.875 285.004  28.684  1.00  0.00           H  
ATOM    310  HA  ALA A  19     174.678 284.676  26.107  1.00  0.00           H  
ATOM    311 1HB  ALA A  19     173.442 286.741  26.658  1.00  0.00           H  
ATOM    312 2HB  ALA A  19     173.455 285.600  28.023  1.00  0.00           H  
ATOM    313 3HB  ALA A  19     174.528 287.018  28.038  1.00  0.00           H  
ATOM    314  N   ARG A  20     176.982 286.990  26.347  1.00  0.00           N  
ATOM    315  CA  ARG A  20     177.857 287.854  25.564  1.00  0.00           C  
ATOM    316  C   ARG A  20     178.732 287.040  24.618  1.00  0.00           C  
ATOM    317  O   ARG A  20     178.982 287.447  23.484  1.00  0.00           O  
ATOM    318  CB  ARG A  20     178.742 288.688  26.478  1.00  0.00           C  
ATOM    319  CG  ARG A  20     178.021 289.793  27.232  1.00  0.00           C  
ATOM    320  CD  ARG A  20     178.892 290.413  28.264  1.00  0.00           C  
ATOM    321  NE  ARG A  20     178.240 291.533  28.923  1.00  0.00           N  
ATOM    322  CZ  ARG A  20     178.701 292.143  30.031  1.00  0.00           C  
ATOM    323  NH1 ARG A  20     179.816 291.732  30.592  1.00  0.00           N  
ATOM    324  NH2 ARG A  20     178.034 293.157  30.556  1.00  0.00           N  
ATOM    325  H   ARG A  20     177.148 286.888  27.339  1.00  0.00           H  
ATOM    326  HA  ARG A  20     177.239 288.514  24.957  1.00  0.00           H  
ATOM    327 1HB  ARG A  20     179.215 288.040  27.215  1.00  0.00           H  
ATOM    328 2HB  ARG A  20     179.536 289.153  25.892  1.00  0.00           H  
ATOM    329 1HG  ARG A  20     177.712 290.570  26.533  1.00  0.00           H  
ATOM    330 2HG  ARG A  20     177.142 289.381  27.729  1.00  0.00           H  
ATOM    331 1HD  ARG A  20     179.142 289.671  29.022  1.00  0.00           H  
ATOM    332 2HD  ARG A  20     179.806 290.777  27.796  1.00  0.00           H  
ATOM    333  HE  ARG A  20     177.378 291.879  28.520  1.00  0.00           H  
ATOM    334 1HH1 ARG A  20     180.328 290.958  30.192  1.00  0.00           H  
ATOM    335 2HH1 ARG A  20     180.163 292.189  31.423  1.00  0.00           H  
ATOM    336 1HH2 ARG A  20     177.175 293.473  30.125  1.00  0.00           H  
ATOM    337 2HH2 ARG A  20     178.379 293.613  31.386  1.00  0.00           H  
ATOM    338  N   GLU A  21     179.196 285.889  25.093  1.00  0.00           N  
ATOM    339  CA  GLU A  21     179.989 284.985  24.268  1.00  0.00           C  
ATOM    340  C   GLU A  21     179.132 284.321  23.197  1.00  0.00           C  
ATOM    341  O   GLU A  21     179.618 283.993  22.115  1.00  0.00           O  
ATOM    342  CB  GLU A  21     180.655 283.916  25.137  1.00  0.00           C  
ATOM    343  CG  GLU A  21     181.793 284.431  26.007  1.00  0.00           C  
ATOM    344  CD  GLU A  21     182.458 283.345  26.805  1.00  0.00           C  
ATOM    345  OE1 GLU A  21     181.982 282.236  26.776  1.00  0.00           O  
ATOM    346  OE2 GLU A  21     183.445 283.624  27.445  1.00  0.00           O  
ATOM    347  H   GLU A  21     178.995 285.633  26.049  1.00  0.00           H  
ATOM    348  HA  GLU A  21     180.760 285.564  23.761  1.00  0.00           H  
ATOM    349 1HB  GLU A  21     179.910 283.465  25.794  1.00  0.00           H  
ATOM    350 2HB  GLU A  21     181.053 283.125  24.501  1.00  0.00           H  
ATOM    351 1HG  GLU A  21     182.538 284.906  25.369  1.00  0.00           H  
ATOM    352 2HG  GLU A  21     181.402 285.188  26.687  1.00  0.00           H  
ATOM    353  N   GLY A  22     177.854 284.127  23.507  1.00  0.00           N  
ATOM    354  CA  GLY A  22     176.929 283.492  22.576  1.00  0.00           C  
ATOM    355  C   GLY A  22     176.612 282.064  22.999  1.00  0.00           C  
ATOM    356  O   GLY A  22     175.981 281.311  22.258  1.00  0.00           O  
ATOM    357  H   GLY A  22     177.516 284.425  24.410  1.00  0.00           H  
ATOM    358 1HA  GLY A  22     176.007 284.073  22.525  1.00  0.00           H  
ATOM    359 2HA  GLY A  22     177.362 283.491  21.576  1.00  0.00           H  
ATOM    360  N   ASN A  23     177.055 281.697  24.197  1.00  0.00           N  
ATOM    361  CA  ASN A  23     176.837 280.352  24.715  1.00  0.00           C  
ATOM    362  C   ASN A  23     175.461 280.224  25.357  1.00  0.00           C  
ATOM    363  O   ASN A  23     175.341 280.163  26.581  1.00  0.00           O  
ATOM    364  CB  ASN A  23     177.925 279.978  25.704  1.00  0.00           C  
ATOM    365  CG  ASN A  23     177.887 278.524  26.086  1.00  0.00           C  
ATOM    366  OD1 ASN A  23     176.848 277.864  25.959  1.00  0.00           O  
ATOM    367  ND2 ASN A  23     178.998 278.011  26.549  1.00  0.00           N  
ATOM    368  H   ASN A  23     177.554 282.367  24.764  1.00  0.00           H  
ATOM    369  HA  ASN A  23     176.879 279.649  23.882  1.00  0.00           H  
ATOM    370 1HB  ASN A  23     178.903 280.203  25.274  1.00  0.00           H  
ATOM    371 2HB  ASN A  23     177.820 280.581  26.607  1.00  0.00           H  
ATOM    372 1HD2 ASN A  23     179.030 277.049  26.818  1.00  0.00           H  
ATOM    373 2HD2 ASN A  23     179.814 278.583  26.634  1.00  0.00           H  
ATOM    374  N   THR A  24     174.427 280.183  24.526  1.00  0.00           N  
ATOM    375  CA  THR A  24     173.053 280.162  25.013  1.00  0.00           C  
ATOM    376  C   THR A  24     172.794 278.938  25.878  1.00  0.00           C  
ATOM    377  O   THR A  24     172.053 279.004  26.860  1.00  0.00           O  
ATOM    378  CB  THR A  24     172.051 280.188  23.844  1.00  0.00           C  
ATOM    379  OG1 THR A  24     172.249 281.378  23.068  1.00  0.00           O  
ATOM    380  CG2 THR A  24     170.622 280.160  24.366  1.00  0.00           C  
ATOM    381  H   THR A  24     174.597 280.168  23.528  1.00  0.00           H  
ATOM    382  HA  THR A  24     172.892 281.045  25.632  1.00  0.00           H  
ATOM    383  HB  THR A  24     172.215 279.323  23.204  1.00  0.00           H  
ATOM    384  HG1 THR A  24     171.785 281.295  22.231  1.00  0.00           H  
ATOM    385 1HG2 THR A  24     169.928 280.180  23.526  1.00  0.00           H  
ATOM    386 2HG2 THR A  24     170.465 279.252  24.947  1.00  0.00           H  
ATOM    387 3HG2 THR A  24     170.449 281.030  24.999  1.00  0.00           H  
ATOM    388  N   ASP A  25     173.409 277.819  25.512  1.00  0.00           N  
ATOM    389  CA  ASP A  25     173.228 276.569  26.243  1.00  0.00           C  
ATOM    390  C   ASP A  25     173.624 276.725  27.705  1.00  0.00           C  
ATOM    391  O   ASP A  25     172.945 276.219  28.600  1.00  0.00           O  
ATOM    392  CB  ASP A  25     174.050 275.449  25.603  1.00  0.00           C  
ATOM    393  CG  ASP A  25     173.450 274.945  24.297  1.00  0.00           C  
ATOM    394  OD1 ASP A  25     172.278 275.153  24.086  1.00  0.00           O  
ATOM    395  OD2 ASP A  25     174.168 274.357  23.524  1.00  0.00           O  
ATOM    396  H   ASP A  25     174.018 277.834  24.705  1.00  0.00           H  
ATOM    397  HA  ASP A  25     172.171 276.300  26.211  1.00  0.00           H  
ATOM    398 1HB  ASP A  25     175.062 275.806  25.407  1.00  0.00           H  
ATOM    399 2HB  ASP A  25     174.129 274.612  26.297  1.00  0.00           H  
ATOM    400  N   GLU A  26     174.723 277.430  27.945  1.00  0.00           N  
ATOM    401  CA  GLU A  26     175.161 277.732  29.302  1.00  0.00           C  
ATOM    402  C   GLU A  26     174.191 278.676  29.998  1.00  0.00           C  
ATOM    403  O   GLU A  26     173.907 278.527  31.186  1.00  0.00           O  
ATOM    404  CB  GLU A  26     176.563 278.348  29.286  1.00  0.00           C  
ATOM    405  CG  GLU A  26     177.108 278.705  30.662  1.00  0.00           C  
ATOM    406  CD  GLU A  26     177.375 277.496  31.516  1.00  0.00           C  
ATOM    407  OE1 GLU A  26     177.672 276.461  30.971  1.00  0.00           O  
ATOM    408  OE2 GLU A  26     177.282 277.610  32.716  1.00  0.00           O  
ATOM    409  H   GLU A  26     175.271 277.766  27.165  1.00  0.00           H  
ATOM    410  HA  GLU A  26     175.183 276.802  29.873  1.00  0.00           H  
ATOM    411 1HB  GLU A  26     177.260 277.652  28.820  1.00  0.00           H  
ATOM    412 2HB  GLU A  26     176.554 279.257  28.684  1.00  0.00           H  
ATOM    413 1HG  GLU A  26     178.037 279.261  30.539  1.00  0.00           H  
ATOM    414 2HG  GLU A  26     176.392 279.351  31.169  1.00  0.00           H  
ATOM    415  N   VAL A  27     173.683 279.650  29.249  1.00  0.00           N  
ATOM    416  CA  VAL A  27     172.724 280.609  29.785  1.00  0.00           C  
ATOM    417  C   VAL A  27     171.445 279.915  30.236  1.00  0.00           C  
ATOM    418  O   VAL A  27     170.904 280.217  31.299  1.00  0.00           O  
ATOM    419  CB  VAL A  27     172.381 281.671  28.726  1.00  0.00           C  
ATOM    420  CG1 VAL A  27     171.253 282.567  29.215  1.00  0.00           C  
ATOM    421  CG2 VAL A  27     173.618 282.494  28.397  1.00  0.00           C  
ATOM    422  H   VAL A  27     173.969 279.730  28.283  1.00  0.00           H  
ATOM    423  HA  VAL A  27     173.165 281.086  30.660  1.00  0.00           H  
ATOM    424  HB  VAL A  27     172.026 281.171  27.823  1.00  0.00           H  
ATOM    425 1HG1 VAL A  27     171.024 283.313  28.454  1.00  0.00           H  
ATOM    426 2HG1 VAL A  27     170.366 281.963  29.408  1.00  0.00           H  
ATOM    427 3HG1 VAL A  27     171.559 283.069  30.132  1.00  0.00           H  
ATOM    428 1HG2 VAL A  27     173.369 283.243  27.647  1.00  0.00           H  
ATOM    429 2HG2 VAL A  27     173.976 282.988  29.300  1.00  0.00           H  
ATOM    430 3HG2 VAL A  27     174.398 281.836  28.010  1.00  0.00           H  
ATOM    431  N   ARG A  28     170.965 278.981  29.419  1.00  0.00           N  
ATOM    432  CA  ARG A  28     169.752 278.238  29.737  1.00  0.00           C  
ATOM    433  C   ARG A  28     169.861 277.558  31.093  1.00  0.00           C  
ATOM    434  O   ARG A  28     168.944 277.633  31.913  1.00  0.00           O  
ATOM    435  CB  ARG A  28     169.471 277.191  28.670  1.00  0.00           C  
ATOM    436  CG  ARG A  28     168.179 276.411  28.862  1.00  0.00           C  
ATOM    437  CD  ARG A  28     167.819 275.637  27.647  1.00  0.00           C  
ATOM    438  NE  ARG A  28     168.838 274.658  27.306  1.00  0.00           N  
ATOM    439  CZ  ARG A  28     169.681 274.764  26.260  1.00  0.00           C  
ATOM    440  NH1 ARG A  28     169.613 275.809  25.465  1.00  0.00           N  
ATOM    441  NH2 ARG A  28     170.575 273.819  26.033  1.00  0.00           N  
ATOM    442  H   ARG A  28     171.455 278.782  28.559  1.00  0.00           H  
ATOM    443  HA  ARG A  28     168.918 278.940  29.785  1.00  0.00           H  
ATOM    444 1HB  ARG A  28     169.424 277.669  27.693  1.00  0.00           H  
ATOM    445 2HB  ARG A  28     170.289 276.471  28.642  1.00  0.00           H  
ATOM    446 1HG  ARG A  28     168.295 275.714  29.693  1.00  0.00           H  
ATOM    447 2HG  ARG A  28     167.366 277.104  29.081  1.00  0.00           H  
ATOM    448 1HD  ARG A  28     166.881 275.107  27.818  1.00  0.00           H  
ATOM    449 2HD  ARG A  28     167.702 276.316  26.804  1.00  0.00           H  
ATOM    450  HE  ARG A  28     168.921 273.840  27.894  1.00  0.00           H  
ATOM    451 1HH1 ARG A  28     168.929 276.533  25.639  1.00  0.00           H  
ATOM    452 2HH1 ARG A  28     170.245 275.889  24.682  1.00  0.00           H  
ATOM    453 1HH2 ARG A  28     170.627 273.015  26.645  1.00  0.00           H  
ATOM    454 2HH2 ARG A  28     171.207 273.899  25.250  1.00  0.00           H  
ATOM    455  N   GLU A  29     170.986 276.891  31.329  1.00  0.00           N  
ATOM    456  CA  GLU A  29     171.224 276.208  32.595  1.00  0.00           C  
ATOM    457  C   GLU A  29     171.246 277.196  33.756  1.00  0.00           C  
ATOM    458  O   GLU A  29     170.656 276.944  34.807  1.00  0.00           O  
ATOM    459  CB  GLU A  29     172.542 275.434  32.545  1.00  0.00           C  
ATOM    460  CG  GLU A  29     172.878 274.680  33.824  1.00  0.00           C  
ATOM    461  CD  GLU A  29     174.167 273.912  33.729  1.00  0.00           C  
ATOM    462  OE1 GLU A  29     174.423 273.345  32.694  1.00  0.00           O  
ATOM    463  OE2 GLU A  29     174.895 273.891  34.692  1.00  0.00           O  
ATOM    464  H   GLU A  29     171.697 276.857  30.611  1.00  0.00           H  
ATOM    465  HA  GLU A  29     170.406 275.510  32.769  1.00  0.00           H  
ATOM    466 1HB  GLU A  29     172.510 274.711  31.729  1.00  0.00           H  
ATOM    467 2HB  GLU A  29     173.362 276.124  32.339  1.00  0.00           H  
ATOM    468 1HG  GLU A  29     172.954 275.393  34.644  1.00  0.00           H  
ATOM    469 2HG  GLU A  29     172.066 273.992  34.050  1.00  0.00           H  
ATOM    470  N   GLN A  30     171.929 278.318  33.559  1.00  0.00           N  
ATOM    471  CA  GLN A  30     172.073 279.321  34.608  1.00  0.00           C  
ATOM    472  C   GLN A  30     170.728 279.939  34.966  1.00  0.00           C  
ATOM    473  O   GLN A  30     170.447 280.207  36.134  1.00  0.00           O  
ATOM    474  CB  GLN A  30     173.052 280.415  34.172  1.00  0.00           C  
ATOM    475  CG  GLN A  30     174.495 279.953  34.066  1.00  0.00           C  
ATOM    476  CD  GLN A  30     175.032 279.421  35.380  1.00  0.00           C  
ATOM    477  OE1 GLN A  30     174.610 279.851  36.458  1.00  0.00           O  
ATOM    478  NE2 GLN A  30     175.968 278.483  35.301  1.00  0.00           N  
ATOM    479  H   GLN A  30     172.362 278.480  32.662  1.00  0.00           H  
ATOM    480  HA  GLN A  30     172.461 278.834  35.502  1.00  0.00           H  
ATOM    481 1HB  GLN A  30     172.751 280.807  33.201  1.00  0.00           H  
ATOM    482 2HB  GLN A  30     173.015 281.240  34.885  1.00  0.00           H  
ATOM    483 1HG  GLN A  30     174.556 279.156  33.324  1.00  0.00           H  
ATOM    484 2HG  GLN A  30     175.114 280.796  33.759  1.00  0.00           H  
ATOM    485 1HE2 GLN A  30     176.360 278.094  36.136  1.00  0.00           H  
ATOM    486 2HE2 GLN A  30     176.282 278.164  34.406  1.00  0.00           H  
ATOM    487  N   LEU A  31     169.896 280.161  33.953  1.00  0.00           N  
ATOM    488  CA  LEU A  31     168.552 280.684  34.167  1.00  0.00           C  
ATOM    489  C   LEU A  31     167.699 279.702  34.961  1.00  0.00           C  
ATOM    490  O   LEU A  31     166.915 280.102  35.820  1.00  0.00           O  
ATOM    491  CB  LEU A  31     167.878 280.981  32.820  1.00  0.00           C  
ATOM    492  CG  LEU A  31     168.466 282.156  32.028  1.00  0.00           C  
ATOM    493  CD1 LEU A  31     167.962 282.104  30.593  1.00  0.00           C  
ATOM    494  CD2 LEU A  31     168.076 283.465  32.698  1.00  0.00           C  
ATOM    495  H   LEU A  31     170.205 279.965  33.012  1.00  0.00           H  
ATOM    496  HA  LEU A  31     168.626 281.602  34.748  1.00  0.00           H  
ATOM    497 1HB  LEU A  31     167.947 280.093  32.195  1.00  0.00           H  
ATOM    498 2HB  LEU A  31     166.825 281.194  32.998  1.00  0.00           H  
ATOM    499  HG  LEU A  31     169.553 282.071  32.003  1.00  0.00           H  
ATOM    500 1HD1 LEU A  31     168.379 282.939  30.030  1.00  0.00           H  
ATOM    501 2HD1 LEU A  31     168.271 281.166  30.131  1.00  0.00           H  
ATOM    502 3HD1 LEU A  31     166.874 282.170  30.586  1.00  0.00           H  
ATOM    503 1HD2 LEU A  31     168.494 284.301  32.136  1.00  0.00           H  
ATOM    504 2HD2 LEU A  31     166.990 283.552  32.722  1.00  0.00           H  
ATOM    505 3HD2 LEU A  31     168.465 283.483  33.717  1.00  0.00           H  
ATOM    506  N   GLN A  32     167.860 278.416  34.669  1.00  0.00           N  
ATOM    507  CA  GLN A  32     167.159 277.370  35.403  1.00  0.00           C  
ATOM    508  C   GLN A  32     167.595 277.333  36.861  1.00  0.00           C  
ATOM    509  O   GLN A  32     166.781 277.117  37.758  1.00  0.00           O  
ATOM    510  CB  GLN A  32     167.396 276.006  34.751  1.00  0.00           C  
ATOM    511  CG  GLN A  32     166.632 274.864  35.399  1.00  0.00           C  
ATOM    512  CD  GLN A  32     165.130 275.014  35.252  1.00  0.00           C  
ATOM    513  OE1 GLN A  32     164.641 275.537  34.246  1.00  0.00           O  
ATOM    514  NE2 GLN A  32     164.389 274.557  36.254  1.00  0.00           N  
ATOM    515  H   GLN A  32     168.483 278.157  33.918  1.00  0.00           H  
ATOM    516  HA  GLN A  32     166.090 277.590  35.381  1.00  0.00           H  
ATOM    517 1HB  GLN A  32     167.109 276.049  33.700  1.00  0.00           H  
ATOM    518 2HB  GLN A  32     168.458 275.764  34.789  1.00  0.00           H  
ATOM    519 1HG  GLN A  32     166.930 273.927  34.929  1.00  0.00           H  
ATOM    520 2HG  GLN A  32     166.870 274.840  36.464  1.00  0.00           H  
ATOM    521 1HE2 GLN A  32     163.391 274.629  36.212  1.00  0.00           H  
ATOM    522 2HE2 GLN A  32     164.826 274.141  37.051  1.00  0.00           H  
ATOM    523  N   ARG A  33     168.888 277.545  37.092  1.00  0.00           N  
ATOM    524  CA  ARG A  33     169.431 277.560  38.443  1.00  0.00           C  
ATOM    525  C   ARG A  33     168.804 278.670  39.278  1.00  0.00           C  
ATOM    526  O   ARG A  33     168.522 278.484  40.462  1.00  0.00           O  
ATOM    527  CB  ARG A  33     170.941 277.745  38.410  1.00  0.00           C  
ATOM    528  CG  ARG A  33     171.726 276.521  37.964  1.00  0.00           C  
ATOM    529  CD  ARG A  33     173.183 276.801  37.888  1.00  0.00           C  
ATOM    530  NE  ARG A  33     173.931 275.654  37.398  1.00  0.00           N  
ATOM    531  CZ  ARG A  33     174.396 274.657  38.174  1.00  0.00           C  
ATOM    532  NH1 ARG A  33     174.183 274.678  39.470  1.00  0.00           N  
ATOM    533  NH2 ARG A  33     175.066 273.655  37.630  1.00  0.00           N  
ATOM    534  H   ARG A  33     169.508 277.702  36.311  1.00  0.00           H  
ATOM    535  HA  ARG A  33     169.193 276.609  38.923  1.00  0.00           H  
ATOM    536 1HB  ARG A  33     171.193 278.562  37.735  1.00  0.00           H  
ATOM    537 2HB  ARG A  33     171.296 278.020  39.404  1.00  0.00           H  
ATOM    538 1HG  ARG A  33     171.569 275.710  38.674  1.00  0.00           H  
ATOM    539 2HG  ARG A  33     171.385 276.210  36.976  1.00  0.00           H  
ATOM    540 1HD  ARG A  33     173.358 277.638  37.212  1.00  0.00           H  
ATOM    541 2HD  ARG A  33     173.556 277.054  38.880  1.00  0.00           H  
ATOM    542  HE  ARG A  33     174.114 275.603  36.404  1.00  0.00           H  
ATOM    543 1HH1 ARG A  33     173.671 275.443  39.886  1.00  0.00           H  
ATOM    544 2HH1 ARG A  33     174.532 273.930  40.052  1.00  0.00           H  
ATOM    545 1HH2 ARG A  33     175.230 273.639  36.634  1.00  0.00           H  
ATOM    546 2HH2 ARG A  33     175.416 272.908  38.212  1.00  0.00           H  
ATOM    547  N   ALA A  34     168.586 279.822  38.654  1.00  0.00           N  
ATOM    548  CA  ALA A  34     167.915 280.936  39.314  1.00  0.00           C  
ATOM    549  C   ALA A  34     166.508 280.550  39.752  1.00  0.00           C  
ATOM    550  O   ALA A  34     166.060 280.922  40.836  1.00  0.00           O  
ATOM    551  CB  ALA A  34     167.871 282.146  38.394  1.00  0.00           C  
ATOM    552  H   ALA A  34     168.893 279.929  37.697  1.00  0.00           H  
ATOM    553  HA  ALA A  34     168.479 281.198  40.209  1.00  0.00           H  
ATOM    554 1HB  ALA A  34     167.368 282.970  38.901  1.00  0.00           H  
ATOM    555 2HB  ALA A  34     168.886 282.445  38.136  1.00  0.00           H  
ATOM    556 3HB  ALA A  34     167.327 281.894  37.486  1.00  0.00           H  
ATOM    557  N   LEU A  35     165.814 279.800  38.901  1.00  0.00           N  
ATOM    558  CA  LEU A  35     164.484 279.301  39.229  1.00  0.00           C  
ATOM    559  C   LEU A  35     164.537 278.300  40.375  1.00  0.00           C  
ATOM    560  O   LEU A  35     163.717 278.346  41.292  1.00  0.00           O  
ATOM    561  CB  LEU A  35     163.845 278.646  37.998  1.00  0.00           C  
ATOM    562  CG  LEU A  35     162.502 277.944  38.240  1.00  0.00           C  
ATOM    563  CD1 LEU A  35     161.493 278.951  38.775  1.00  0.00           C  
ATOM    564  CD2 LEU A  35     162.015 277.319  36.942  1.00  0.00           C  
ATOM    565  H   LEU A  35     166.219 279.569  38.005  1.00  0.00           H  
ATOM    566  HA  LEU A  35     163.871 280.142  39.555  1.00  0.00           H  
ATOM    567 1HB  LEU A  35     163.687 279.411  37.240  1.00  0.00           H  
ATOM    568 2HB  LEU A  35     164.538 277.906  37.600  1.00  0.00           H  
ATOM    569  HG  LEU A  35     162.629 277.166  38.993  1.00  0.00           H  
ATOM    570 1HD1 LEU A  35     160.538 278.452  38.947  1.00  0.00           H  
ATOM    571 2HD1 LEU A  35     161.857 279.367  39.714  1.00  0.00           H  
ATOM    572 3HD1 LEU A  35     161.358 279.752  38.050  1.00  0.00           H  
ATOM    573 1HD2 LEU A  35     161.061 276.820  37.114  1.00  0.00           H  
ATOM    574 2HD2 LEU A  35     161.887 278.097  36.189  1.00  0.00           H  
ATOM    575 3HD2 LEU A  35     162.746 276.592  36.591  1.00  0.00           H  
ATOM    576  N   GLU A  36     165.507 277.393  40.319  1.00  0.00           N  
ATOM    577  CA  GLU A  36     165.627 276.334  41.313  1.00  0.00           C  
ATOM    578  C   GLU A  36     165.916 276.909  42.695  1.00  0.00           C  
ATOM    579  O   GLU A  36     165.401 276.420  43.700  1.00  0.00           O  
ATOM    580  CB  GLU A  36     166.731 275.352  40.916  1.00  0.00           C  
ATOM    581  CG  GLU A  36     166.404 274.496  39.701  1.00  0.00           C  
ATOM    582  CD  GLU A  36     165.208 273.611  39.914  1.00  0.00           C  
ATOM    583  OE1 GLU A  36     164.972 273.221  41.032  1.00  0.00           O  
ATOM    584  OE2 GLU A  36     164.530 273.322  38.956  1.00  0.00           O  
ATOM    585  H   GLU A  36     166.178 277.439  39.565  1.00  0.00           H  
ATOM    586  HA  GLU A  36     164.676 275.802  41.368  1.00  0.00           H  
ATOM    587 1HB  GLU A  36     167.647 275.901  40.703  1.00  0.00           H  
ATOM    588 2HB  GLU A  36     166.939 274.681  41.751  1.00  0.00           H  
ATOM    589 1HG  GLU A  36     166.211 275.150  38.851  1.00  0.00           H  
ATOM    590 2HG  GLU A  36     167.269 273.880  39.461  1.00  0.00           H  
ATOM    591  N   ILE A  37     166.743 277.947  42.737  1.00  0.00           N  
ATOM    592  CA  ILE A  37     167.075 278.611  43.992  1.00  0.00           C  
ATOM    593  C   ILE A  37     165.840 279.235  44.628  1.00  0.00           C  
ATOM    594  O   ILE A  37     165.602 279.084  45.827  1.00  0.00           O  
ATOM    595  CB  ILE A  37     168.144 279.697  43.771  1.00  0.00           C  
ATOM    596  CG1 ILE A  37     169.490 279.058  43.420  1.00  0.00           C  
ATOM    597  CG2 ILE A  37     168.274 280.573  45.008  1.00  0.00           C  
ATOM    598  CD1 ILE A  37     170.496 280.029  42.847  1.00  0.00           C  
ATOM    599  H   ILE A  37     167.154 278.285  41.878  1.00  0.00           H  
ATOM    600  HA  ILE A  37     167.464 277.865  44.686  1.00  0.00           H  
ATOM    601  HB  ILE A  37     167.861 280.321  42.925  1.00  0.00           H  
ATOM    602 1HG1 ILE A  37     169.922 278.606  44.312  1.00  0.00           H  
ATOM    603 2HG1 ILE A  37     169.335 278.260  42.693  1.00  0.00           H  
ATOM    604 1HG2 ILE A  37     169.035 281.335  44.836  1.00  0.00           H  
ATOM    605 2HG2 ILE A  37     167.319 281.054  45.215  1.00  0.00           H  
ATOM    606 3HG2 ILE A  37     168.563 279.959  45.861  1.00  0.00           H  
ATOM    607 1HD1 ILE A  37     171.424 279.503  42.622  1.00  0.00           H  
ATOM    608 2HD1 ILE A  37     170.098 280.469  41.932  1.00  0.00           H  
ATOM    609 3HD1 ILE A  37     170.694 280.818  43.572  1.00  0.00           H  
ATOM    610  N   ALA A  38     165.055 279.939  43.819  1.00  0.00           N  
ATOM    611  CA  ALA A  38     163.804 280.528  44.284  1.00  0.00           C  
ATOM    612  C   ALA A  38     162.827 279.453  44.742  1.00  0.00           C  
ATOM    613  O   ALA A  38     162.109 279.633  45.726  1.00  0.00           O  
ATOM    614  CB  ALA A  38     163.182 281.379  43.187  1.00  0.00           C  
ATOM    615  H   ALA A  38     165.332 280.069  42.855  1.00  0.00           H  
ATOM    616  HA  ALA A  38     164.021 281.165  45.143  1.00  0.00           H  
ATOM    617 1HB  ALA A  38     162.249 281.812  43.550  1.00  0.00           H  
ATOM    618 2HB  ALA A  38     163.870 282.179  42.911  1.00  0.00           H  
ATOM    619 3HB  ALA A  38     162.978 280.758  42.316  1.00  0.00           H  
ATOM    620  N   ARG A  39     162.805 278.336  44.025  1.00  0.00           N  
ATOM    621  CA  ARG A  39     161.900 277.238  44.341  1.00  0.00           C  
ATOM    622  C   ARG A  39     162.247 276.606  45.682  1.00  0.00           C  
ATOM    623  O   ARG A  39     161.367 276.335  46.499  1.00  0.00           O  
ATOM    624  CB  ARG A  39     161.946 276.174  43.255  1.00  0.00           C  
ATOM    625  CG  ARG A  39     160.961 275.029  43.438  1.00  0.00           C  
ATOM    626  CD  ARG A  39     160.979 274.099  42.281  1.00  0.00           C  
ATOM    627  NE  ARG A  39     162.214 273.333  42.221  1.00  0.00           N  
ATOM    628  CZ  ARG A  39     162.465 272.227  42.947  1.00  0.00           C  
ATOM    629  NH1 ARG A  39     161.559 271.770  43.783  1.00  0.00           N  
ATOM    630  NH2 ARG A  39     163.621 271.601  42.820  1.00  0.00           N  
ATOM    631  H   ARG A  39     163.433 278.244  43.238  1.00  0.00           H  
ATOM    632  HA  ARG A  39     160.886 277.636  44.417  1.00  0.00           H  
ATOM    633 1HB  ARG A  39     161.741 276.632  42.288  1.00  0.00           H  
ATOM    634 2HB  ARG A  39     162.945 275.744  43.209  1.00  0.00           H  
ATOM    635 1HG  ARG A  39     161.219 274.466  44.336  1.00  0.00           H  
ATOM    636 2HG  ARG A  39     159.952 275.430  43.540  1.00  0.00           H  
ATOM    637 1HD  ARG A  39     160.149 273.399  42.363  1.00  0.00           H  
ATOM    638 2HD  ARG A  39     160.885 274.667  41.356  1.00  0.00           H  
ATOM    639  HE  ARG A  39     162.936 273.654  41.588  1.00  0.00           H  
ATOM    640 1HH1 ARG A  39     160.674 272.249  43.881  1.00  0.00           H  
ATOM    641 2HH1 ARG A  39     161.746 270.941  44.328  1.00  0.00           H  
ATOM    642 1HH2 ARG A  39     164.318 271.951  42.177  1.00  0.00           H  
ATOM    643 2HH2 ARG A  39     163.809 270.772  43.365  1.00  0.00           H  
ATOM    644  N   GLU A  40     163.537 276.372  45.904  1.00  0.00           N  
ATOM    645  CA  GLU A  40     164.004 275.765  47.143  1.00  0.00           C  
ATOM    646  C   GLU A  40     163.831 276.715  48.321  1.00  0.00           C  
ATOM    647  O   GLU A  40     163.494 276.294  49.426  1.00  0.00           O  
ATOM    648  CB  GLU A  40     165.472 275.354  47.015  1.00  0.00           C  
ATOM    649  CG  GLU A  40     165.710 274.137  46.134  1.00  0.00           C  
ATOM    650  CD  GLU A  40     167.152 273.710  46.102  1.00  0.00           C  
ATOM    651  OE1 GLU A  40     167.981 274.452  46.569  1.00  0.00           O  
ATOM    652  OE2 GLU A  40     167.423 272.641  45.609  1.00  0.00           O  
ATOM    653  H   GLU A  40     164.211 276.621  45.193  1.00  0.00           H  
ATOM    654  HA  GLU A  40     163.399 274.879  47.344  1.00  0.00           H  
ATOM    655 1HB  GLU A  40     166.047 276.183  46.603  1.00  0.00           H  
ATOM    656 2HB  GLU A  40     165.876 275.135  48.003  1.00  0.00           H  
ATOM    657 1HG  GLU A  40     165.107 273.309  46.504  1.00  0.00           H  
ATOM    658 2HG  GLU A  40     165.381 274.364  45.120  1.00  0.00           H  
ATOM    659  N   SER A  41     164.070 277.999  48.077  1.00  0.00           N  
ATOM    660  CA  SER A  41     163.962 279.011  49.123  1.00  0.00           C  
ATOM    661  C   SER A  41     162.517 279.176  49.581  1.00  0.00           C  
ATOM    662  O   SER A  41     162.228 279.133  50.776  1.00  0.00           O  
ATOM    663  CB  SER A  41     164.498 280.337  48.621  1.00  0.00           C  
ATOM    664  OG  SER A  41     164.414 281.321  49.616  1.00  0.00           O  
ATOM    665  H   SER A  41     164.332 278.284  47.144  1.00  0.00           H  
ATOM    666  HA  SER A  41     164.546 278.682  49.983  1.00  0.00           H  
ATOM    667 1HB  SER A  41     165.537 280.217  48.314  1.00  0.00           H  
ATOM    668 2HB  SER A  41     163.932 280.652  47.746  1.00  0.00           H  
ATOM    669  HG  SER A  41     165.269 281.331  50.053  1.00  0.00           H  
ATOM    670  N   GLY A  42     161.618 279.368  48.624  1.00  0.00           N  
ATOM    671  CA  GLY A  42     160.195 279.485  48.922  1.00  0.00           C  
ATOM    672  C   GLY A  42     159.873 280.834  49.550  1.00  0.00           C  
ATOM    673  O   GLY A  42     158.899 280.969  50.290  1.00  0.00           O  
ATOM    674  H   GLY A  42     161.926 279.432  47.664  1.00  0.00           H  
ATOM    675 1HA  GLY A  42     159.619 279.360  48.005  1.00  0.00           H  
ATOM    676 2HA  GLY A  42     159.898 278.685  49.598  1.00  0.00           H  
ATOM    677  N   THR A  43     160.701 281.831  49.253  1.00  0.00           N  
ATOM    678  CA  THR A  43     160.520 283.168  49.809  1.00  0.00           C  
ATOM    679  C   THR A  43     160.277 284.193  48.708  1.00  0.00           C  
ATOM    680  O   THR A  43     160.710 284.012  47.571  1.00  0.00           O  
ATOM    681  CB  THR A  43     161.741 283.589  50.648  1.00  0.00           C  
ATOM    682  OG1 THR A  43     162.894 283.689  49.802  1.00  0.00           O  
ATOM    683  CG2 THR A  43     162.010 282.573  51.747  1.00  0.00           C  
ATOM    684  H   THR A  43     161.474 281.660  48.627  1.00  0.00           H  
ATOM    685  HA  THR A  43     159.640 283.159  50.453  1.00  0.00           H  
ATOM    686  HB  THR A  43     161.555 284.563  51.099  1.00  0.00           H  
ATOM    687  HG1 THR A  43     163.241 282.811  49.629  1.00  0.00           H  
ATOM    688 1HG2 THR A  43     162.875 282.887  52.329  1.00  0.00           H  
ATOM    689 2HG2 THR A  43     161.139 282.503  52.399  1.00  0.00           H  
ATOM    690 3HG2 THR A  43     162.207 281.598  51.300  1.00  0.00           H  
ATOM    691  N   THR A  44     159.582 285.271  49.055  1.00  0.00           N  
ATOM    692  CA  THR A  44     159.289 286.333  48.098  1.00  0.00           C  
ATOM    693  C   THR A  44     160.571 286.987  47.594  1.00  0.00           C  
ATOM    694  O   THR A  44     160.696 287.300  46.410  1.00  0.00           O  
ATOM    695  CB  THR A  44     158.374 287.403  48.721  1.00  0.00           C  
ATOM    696  OG1 THR A  44     157.137 286.800  49.127  1.00  0.00           O  
ATOM    697  CG2 THR A  44     158.087 288.510  47.718  1.00  0.00           C  
ATOM    698  H   THR A  44     159.247 285.356  50.003  1.00  0.00           H  
ATOM    699  HA  THR A  44     158.782 285.889  47.242  1.00  0.00           H  
ATOM    700  HB  THR A  44     158.857 287.831  49.598  1.00  0.00           H  
ATOM    701  HG1 THR A  44     156.636 287.424  49.659  1.00  0.00           H  
ATOM    702 1HG2 THR A  44     157.439 289.258  48.175  1.00  0.00           H  
ATOM    703 2HG2 THR A  44     159.024 288.979  47.416  1.00  0.00           H  
ATOM    704 3HG2 THR A  44     157.594 288.089  46.842  1.00  0.00           H  
ATOM    705  N   GLU A  45     161.521 287.192  48.500  1.00  0.00           N  
ATOM    706  CA  GLU A  45     162.764 287.875  48.165  1.00  0.00           C  
ATOM    707  C   GLU A  45     163.591 287.060  47.178  1.00  0.00           C  
ATOM    708  O   GLU A  45     164.180 287.607  46.246  1.00  0.00           O  
ATOM    709  CB  GLU A  45     163.583 288.145  49.429  1.00  0.00           C  
ATOM    710  CG  GLU A  45     164.854 288.949  49.196  1.00  0.00           C  
ATOM    711  CD  GLU A  45     164.582 290.351  48.725  1.00  0.00           C  
ATOM    712  OE1 GLU A  45     163.465 290.794  48.854  1.00  0.00           O  
ATOM    713  OE2 GLU A  45     165.491 290.979  48.237  1.00  0.00           O  
ATOM    714  H   GLU A  45     161.377 286.867  49.445  1.00  0.00           H  
ATOM    715  HA  GLU A  45     162.521 288.824  47.688  1.00  0.00           H  
ATOM    716 1HB  GLU A  45     162.971 288.688  50.149  1.00  0.00           H  
ATOM    717 2HB  GLU A  45     163.866 287.198  49.889  1.00  0.00           H  
ATOM    718 1HG  GLU A  45     165.420 288.994  50.126  1.00  0.00           H  
ATOM    719 2HG  GLU A  45     165.466 288.435  48.455  1.00  0.00           H  
ATOM    720  N   ALA A  46     163.634 285.748  47.390  1.00  0.00           N  
ATOM    721  CA  ALA A  46     164.355 284.851  46.497  1.00  0.00           C  
ATOM    722  C   ALA A  46     163.753 284.866  45.097  1.00  0.00           C  
ATOM    723  O   ALA A  46     164.476 284.810  44.101  1.00  0.00           O  
ATOM    724  CB  ALA A  46     164.356 283.437  47.056  1.00  0.00           C  
ATOM    725  H   ALA A  46     163.153 285.365  48.191  1.00  0.00           H  
ATOM    726  HA  ALA A  46     165.386 285.195  46.420  1.00  0.00           H  
ATOM    727 1HB  ALA A  46     164.900 282.777  46.378  1.00  0.00           H  
ATOM    728 2HB  ALA A  46     164.842 283.431  48.032  1.00  0.00           H  
ATOM    729 3HB  ALA A  46     163.332 283.084  47.159  1.00  0.00           H  
ATOM    730  N   VAL A  47     162.429 284.943  45.028  1.00  0.00           N  
ATOM    731  CA  VAL A  47     161.734 285.046  43.752  1.00  0.00           C  
ATOM    732  C   VAL A  47     162.053 286.361  43.052  1.00  0.00           C  
ATOM    733  O   VAL A  47     162.356 286.386  41.860  1.00  0.00           O  
ATOM    734  CB  VAL A  47     160.212 284.937  43.963  1.00  0.00           C  
ATOM    735  CG1 VAL A  47     159.470 285.290  42.684  1.00  0.00           C  
ATOM    736  CG2 VAL A  47     159.853 283.533  44.425  1.00  0.00           C  
ATOM    737  H   VAL A  47     161.890 284.932  45.882  1.00  0.00           H  
ATOM    738  HA  VAL A  47     162.078 284.238  43.106  1.00  0.00           H  
ATOM    739  HB  VAL A  47     159.907 285.659  44.721  1.00  0.00           H  
ATOM    740 1HG1 VAL A  47     158.396 285.207  42.851  1.00  0.00           H  
ATOM    741 2HG1 VAL A  47     159.714 286.311  42.391  1.00  0.00           H  
ATOM    742 3HG1 VAL A  47     159.765 284.603  41.890  1.00  0.00           H  
ATOM    743 1HG2 VAL A  47     158.776 283.463  44.575  1.00  0.00           H  
ATOM    744 2HG2 VAL A  47     160.163 282.810  43.670  1.00  0.00           H  
ATOM    745 3HG2 VAL A  47     160.363 283.317  45.365  1.00  0.00           H  
ATOM    746  N   LYS A  48     161.984 287.455  43.805  1.00  0.00           N  
ATOM    747  CA  LYS A  48     162.294 288.774  43.267  1.00  0.00           C  
ATOM    748  C   LYS A  48     163.723 288.836  42.745  1.00  0.00           C  
ATOM    749  O   LYS A  48     163.976 289.360  41.660  1.00  0.00           O  
ATOM    750  CB  LYS A  48     162.077 289.852  44.330  1.00  0.00           C  
ATOM    751  CG  LYS A  48     162.348 291.272  43.852  1.00  0.00           C  
ATOM    752  CD  LYS A  48     162.002 292.292  44.926  1.00  0.00           C  
ATOM    753  CE  LYS A  48     162.295 293.710  44.458  1.00  0.00           C  
ATOM    754  NZ  LYS A  48     161.979 294.718  45.506  1.00  0.00           N  
ATOM    755  H   LYS A  48     161.710 287.371  44.773  1.00  0.00           H  
ATOM    756  HA  LYS A  48     161.626 288.971  42.426  1.00  0.00           H  
ATOM    757 1HB  LYS A  48     161.047 289.809  44.686  1.00  0.00           H  
ATOM    758 2HB  LYS A  48     162.726 289.656  45.184  1.00  0.00           H  
ATOM    759 1HG  LYS A  48     163.402 291.374  43.592  1.00  0.00           H  
ATOM    760 2HG  LYS A  48     161.752 291.477  42.963  1.00  0.00           H  
ATOM    761 1HD  LYS A  48     160.944 292.212  45.176  1.00  0.00           H  
ATOM    762 2HD  LYS A  48     162.587 292.088  45.822  1.00  0.00           H  
ATOM    763 1HE  LYS A  48     163.349 293.796  44.195  1.00  0.00           H  
ATOM    764 2HE  LYS A  48     161.703 293.931  43.570  1.00  0.00           H  
ATOM    765 1HZ  LYS A  48     162.186 295.644  45.157  1.00  0.00           H  
ATOM    766 2HZ  LYS A  48     160.999 294.661  45.744  1.00  0.00           H  
ATOM    767 3HZ  LYS A  48     162.536 294.537  46.328  1.00  0.00           H  
ATOM    768  N   LEU A  49     164.655 288.297  43.523  1.00  0.00           N  
ATOM    769  CA  LEU A  49     166.062 288.291  43.140  1.00  0.00           C  
ATOM    770  C   LEU A  49     166.296 287.423  41.912  1.00  0.00           C  
ATOM    771  O   LEU A  49     167.073 287.778  41.026  1.00  0.00           O  
ATOM    772  CB  LEU A  49     166.925 287.784  44.304  1.00  0.00           C  
ATOM    773  CG  LEU A  49     167.018 288.717  45.518  1.00  0.00           C  
ATOM    774  CD1 LEU A  49     167.610 287.958  46.697  1.00  0.00           C  
ATOM    775  CD2 LEU A  49     167.867 289.928  45.164  1.00  0.00           C  
ATOM    776  H   LEU A  49     164.382 287.879  44.400  1.00  0.00           H  
ATOM    777  HA  LEU A  49     166.356 289.309  42.886  1.00  0.00           H  
ATOM    778 1HB  LEU A  49     166.521 286.833  44.646  1.00  0.00           H  
ATOM    779 2HB  LEU A  49     167.937 287.616  43.937  1.00  0.00           H  
ATOM    780  HG  LEU A  49     166.017 289.045  45.802  1.00  0.00           H  
ATOM    781 1HD1 LEU A  49     167.676 288.620  47.560  1.00  0.00           H  
ATOM    782 2HD1 LEU A  49     166.972 287.109  46.940  1.00  0.00           H  
ATOM    783 3HD1 LEU A  49     168.606 287.602  46.436  1.00  0.00           H  
ATOM    784 1HD2 LEU A  49     167.932 290.592  46.027  1.00  0.00           H  
ATOM    785 2HD2 LEU A  49     168.868 289.601  44.881  1.00  0.00           H  
ATOM    786 3HD2 LEU A  49     167.411 290.462  44.329  1.00  0.00           H  
ATOM    787  N   ALA A  50     165.620 286.280  41.864  1.00  0.00           N  
ATOM    788  CA  ALA A  50     165.718 285.379  40.721  1.00  0.00           C  
ATOM    789  C   ALA A  50     165.239 286.055  39.444  1.00  0.00           C  
ATOM    790  O   ALA A  50     165.812 285.859  38.373  1.00  0.00           O  
ATOM    791  CB  ALA A  50     164.921 284.109  40.979  1.00  0.00           C  
ATOM    792  H   ALA A  50     165.021 286.029  42.638  1.00  0.00           H  
ATOM    793  HA  ALA A  50     166.766 285.113  40.580  1.00  0.00           H  
ATOM    794 1HB  ALA A  50     165.004 283.446  40.116  1.00  0.00           H  
ATOM    795 2HB  ALA A  50     165.314 283.605  41.862  1.00  0.00           H  
ATOM    796 3HB  ALA A  50     163.874 284.362  41.141  1.00  0.00           H  
ATOM    797  N   LEU A  51     164.182 286.852  39.563  1.00  0.00           N  
ATOM    798  CA  LEU A  51     163.662 287.608  38.431  1.00  0.00           C  
ATOM    799  C   LEU A  51     164.642 288.690  37.995  1.00  0.00           C  
ATOM    800  O   LEU A  51     164.772 288.982  36.805  1.00  0.00           O  
ATOM    801  CB  LEU A  51     162.315 288.246  38.793  1.00  0.00           C  
ATOM    802  CG  LEU A  51     161.133 287.277  38.923  1.00  0.00           C  
ATOM    803  CD1 LEU A  51     159.939 288.009  39.521  1.00  0.00           C  
ATOM    804  CD2 LEU A  51     160.794 286.703  37.555  1.00  0.00           C  
ATOM    805  H   LEU A  51     163.727 286.934  40.460  1.00  0.00           H  
ATOM    806  HA  LEU A  51     163.526 286.927  37.591  1.00  0.00           H  
ATOM    807 1HB  LEU A  51     162.422 288.767  39.744  1.00  0.00           H  
ATOM    808 2HB  LEU A  51     162.060 288.979  38.028  1.00  0.00           H  
ATOM    809  HG  LEU A  51     161.401 286.465  39.601  1.00  0.00           H  
ATOM    810 1HD1 LEU A  51     159.099 287.319  39.613  1.00  0.00           H  
ATOM    811 2HD1 LEU A  51     160.203 288.392  40.507  1.00  0.00           H  
ATOM    812 3HD1 LEU A  51     159.658 288.837  38.872  1.00  0.00           H  
ATOM    813 1HD2 LEU A  51     159.955 286.013  37.648  1.00  0.00           H  
ATOM    814 2HD2 LEU A  51     160.525 287.514  36.878  1.00  0.00           H  
ATOM    815 3HD2 LEU A  51     161.660 286.171  37.159  1.00  0.00           H  
ATOM    816  N   GLU A  52     165.331 289.282  38.964  1.00  0.00           N  
ATOM    817  CA  GLU A  52     166.370 290.265  38.674  1.00  0.00           C  
ATOM    818  C   GLU A  52     167.518 289.637  37.893  1.00  0.00           C  
ATOM    819  O   GLU A  52     168.070 290.253  36.982  1.00  0.00           O  
ATOM    820  CB  GLU A  52     166.900 290.880  39.972  1.00  0.00           C  
ATOM    821  CG  GLU A  52     168.024 291.888  39.776  1.00  0.00           C  
ATOM    822  CD  GLU A  52     167.577 293.128  39.051  1.00  0.00           C  
ATOM    823  OE1 GLU A  52     166.407 293.422  39.080  1.00  0.00           O  
ATOM    824  OE2 GLU A  52     168.410 293.782  38.468  1.00  0.00           O  
ATOM    825  H   GLU A  52     165.128 289.048  39.924  1.00  0.00           H  
ATOM    826  HA  GLU A  52     165.940 291.052  38.056  1.00  0.00           H  
ATOM    827 1HB  GLU A  52     166.086 291.384  40.494  1.00  0.00           H  
ATOM    828 2HB  GLU A  52     167.269 290.090  40.625  1.00  0.00           H  
ATOM    829 1HG  GLU A  52     168.415 292.173  40.752  1.00  0.00           H  
ATOM    830 2HG  GLU A  52     168.828 291.415  39.216  1.00  0.00           H  
ATOM    831  N   VAL A  53     167.872 288.408  38.257  1.00  0.00           N  
ATOM    832  CA  VAL A  53     168.888 287.658  37.528  1.00  0.00           C  
ATOM    833  C   VAL A  53     168.484 287.454  36.074  1.00  0.00           C  
ATOM    834  O   VAL A  53     169.289 287.646  35.163  1.00  0.00           O  
ATOM    835  CB  VAL A  53     169.120 286.289  38.192  1.00  0.00           C  
ATOM    836  CG1 VAL A  53     169.982 285.404  37.304  1.00  0.00           C  
ATOM    837  CG2 VAL A  53     169.766 286.476  39.556  1.00  0.00           C  
ATOM    838  H   VAL A  53     167.427 287.984  39.057  1.00  0.00           H  
ATOM    839  HA  VAL A  53     169.815 288.232  37.536  1.00  0.00           H  
ATOM    840  HB  VAL A  53     168.159 285.785  38.311  1.00  0.00           H  
ATOM    841 1HG1 VAL A  53     170.136 284.440  37.788  1.00  0.00           H  
ATOM    842 2HG1 VAL A  53     169.483 285.254  36.346  1.00  0.00           H  
ATOM    843 3HG1 VAL A  53     170.946 285.884  37.140  1.00  0.00           H  
ATOM    844 1HG2 VAL A  53     169.927 285.504  40.020  1.00  0.00           H  
ATOM    845 2HG2 VAL A  53     170.723 286.984  39.439  1.00  0.00           H  
ATOM    846 3HG2 VAL A  53     169.113 287.077  40.189  1.00  0.00           H  
ATOM    847  N   VAL A  54     167.233 287.059  35.861  1.00  0.00           N  
ATOM    848  CA  VAL A  54     166.716 286.841  34.516  1.00  0.00           C  
ATOM    849  C   VAL A  54     166.727 288.132  33.707  1.00  0.00           C  
ATOM    850  O   VAL A  54     167.097 288.136  32.532  1.00  0.00           O  
ATOM    851  CB  VAL A  54     165.280 286.290  34.579  1.00  0.00           C  
ATOM    852  CG1 VAL A  54     164.664 286.249  33.188  1.00  0.00           C  
ATOM    853  CG2 VAL A  54     165.282 284.906  35.209  1.00  0.00           C  
ATOM    854  H   VAL A  54     166.625 286.907  36.654  1.00  0.00           H  
ATOM    855  HA  VAL A  54     167.364 286.126  34.010  1.00  0.00           H  
ATOM    856  HB  VAL A  54     164.668 286.963  35.181  1.00  0.00           H  
ATOM    857 1HG1 VAL A  54     163.648 285.857  33.251  1.00  0.00           H  
ATOM    858 2HG1 VAL A  54     164.638 287.255  32.771  1.00  0.00           H  
ATOM    859 3HG1 VAL A  54     165.261 285.602  32.545  1.00  0.00           H  
ATOM    860 1HG2 VAL A  54     164.263 284.523  35.251  1.00  0.00           H  
ATOM    861 2HG2 VAL A  54     165.899 284.235  34.610  1.00  0.00           H  
ATOM    862 3HG2 VAL A  54     165.688 284.967  36.219  1.00  0.00           H  
ATOM    863  N   ALA A  55     166.319 289.226  34.341  1.00  0.00           N  
ATOM    864  CA  ALA A  55     166.289 290.526  33.685  1.00  0.00           C  
ATOM    865  C   ALA A  55     167.670 290.921  33.180  1.00  0.00           C  
ATOM    866  O   ALA A  55     167.827 291.341  32.033  1.00  0.00           O  
ATOM    867  CB  ALA A  55     165.749 291.586  34.632  1.00  0.00           C  
ATOM    868  H   ALA A  55     166.022 289.155  35.305  1.00  0.00           H  
ATOM    869  HA  ALA A  55     165.629 290.461  32.818  1.00  0.00           H  
ATOM    870 1HB  ALA A  55     165.732 292.552  34.126  1.00  0.00           H  
ATOM    871 2HB  ALA A  55     164.738 291.320  34.938  1.00  0.00           H  
ATOM    872 3HB  ALA A  55     166.389 291.647  35.511  1.00  0.00           H  
ATOM    873  N   ARG A  56     168.671 290.786  34.043  1.00  0.00           N  
ATOM    874  CA  ARG A  56     170.033 291.181  33.706  1.00  0.00           C  
ATOM    875  C   ARG A  56     170.544 290.414  32.492  1.00  0.00           C  
ATOM    876  O   ARG A  56     171.206 290.979  31.622  1.00  0.00           O  
ATOM    877  CB  ARG A  56     170.966 290.942  34.884  1.00  0.00           C  
ATOM    878  CG  ARG A  56     170.757 291.875  36.066  1.00  0.00           C  
ATOM    879  CD  ARG A  56     171.623 291.509  37.215  1.00  0.00           C  
ATOM    880  NE  ARG A  56     171.312 292.293  38.399  1.00  0.00           N  
ATOM    881  CZ  ARG A  56     171.969 292.200  39.572  1.00  0.00           C  
ATOM    882  NH1 ARG A  56     172.968 291.356  39.701  1.00  0.00           N  
ATOM    883  NH2 ARG A  56     171.609 292.959  40.593  1.00  0.00           N  
ATOM    884  H   ARG A  56     168.482 290.400  34.957  1.00  0.00           H  
ATOM    885  HA  ARG A  56     170.034 292.240  33.453  1.00  0.00           H  
ATOM    886 1HB  ARG A  56     170.845 289.921  35.243  1.00  0.00           H  
ATOM    887 2HB  ARG A  56     172.000 291.052  34.557  1.00  0.00           H  
ATOM    888 1HG  ARG A  56     170.993 292.898  35.769  1.00  0.00           H  
ATOM    889 2HG  ARG A  56     169.716 291.823  36.390  1.00  0.00           H  
ATOM    890 1HD  ARG A  56     171.481 290.457  37.456  1.00  0.00           H  
ATOM    891 2HD  ARG A  56     172.666 291.685  36.955  1.00  0.00           H  
ATOM    892  HE  ARG A  56     170.549 292.955  38.339  1.00  0.00           H  
ATOM    893 1HH1 ARG A  56     173.244 290.777  38.921  1.00  0.00           H  
ATOM    894 2HH1 ARG A  56     173.461 291.286  40.580  1.00  0.00           H  
ATOM    895 1HH2 ARG A  56     170.841 293.609  40.495  1.00  0.00           H  
ATOM    896 2HH2 ARG A  56     172.102 292.890  41.471  1.00  0.00           H  
ATOM    897  N   VAL A  57     170.233 289.123  32.440  1.00  0.00           N  
ATOM    898  CA  VAL A  57     170.660 288.277  31.332  1.00  0.00           C  
ATOM    899  C   VAL A  57     169.942 288.654  30.043  1.00  0.00           C  
ATOM    900  O   VAL A  57     170.570 288.809  28.994  1.00  0.00           O  
ATOM    901  CB  VAL A  57     170.384 286.796  31.654  1.00  0.00           C  
ATOM    902  CG1 VAL A  57     170.674 285.924  30.442  1.00  0.00           C  
ATOM    903  CG2 VAL A  57     171.224 286.361  32.845  1.00  0.00           C  
ATOM    904  H   VAL A  57     169.686 288.717  33.186  1.00  0.00           H  
ATOM    905  HA  VAL A  57     171.728 288.427  31.173  1.00  0.00           H  
ATOM    906  HB  VAL A  57     169.327 286.676  31.891  1.00  0.00           H  
ATOM    907 1HG1 VAL A  57     170.474 284.880  30.688  1.00  0.00           H  
ATOM    908 2HG1 VAL A  57     170.036 286.229  29.613  1.00  0.00           H  
ATOM    909 3HG1 VAL A  57     171.720 286.034  30.156  1.00  0.00           H  
ATOM    910 1HG2 VAL A  57     171.024 285.313  33.069  1.00  0.00           H  
ATOM    911 2HG2 VAL A  57     172.281 286.486  32.610  1.00  0.00           H  
ATOM    912 3HG2 VAL A  57     170.970 286.971  33.712  1.00  0.00           H  
ATOM    913  N   ALA A  58     168.624 288.803  30.125  1.00  0.00           N  
ATOM    914  CA  ALA A  58     167.813 289.115  28.956  1.00  0.00           C  
ATOM    915  C   ALA A  58     168.174 290.478  28.382  1.00  0.00           C  
ATOM    916  O   ALA A  58     168.196 290.664  27.163  1.00  0.00           O  
ATOM    917  CB  ALA A  58     166.333 289.063  29.308  1.00  0.00           C  
ATOM    918  H   ALA A  58     168.174 288.698  31.024  1.00  0.00           H  
ATOM    919  HA  ALA A  58     168.015 288.368  28.186  1.00  0.00           H  
ATOM    920 1HB  ALA A  58     165.740 289.297  28.424  1.00  0.00           H  
ATOM    921 2HB  ALA A  58     166.078 288.065  29.662  1.00  0.00           H  
ATOM    922 3HB  ALA A  58     166.121 289.792  30.090  1.00  0.00           H  
ATOM    923  N   ILE A  59     168.458 291.430  29.265  1.00  0.00           N  
ATOM    924  CA  ILE A  59     168.804 292.783  28.846  1.00  0.00           C  
ATOM    925  C   ILE A  59     170.139 292.809  28.112  1.00  0.00           C  
ATOM    926  O   ILE A  59     170.252 293.390  27.032  1.00  0.00           O  
ATOM    927  CB  ILE A  59     168.865 293.732  30.057  1.00  0.00           C  
ATOM    928  CG1 ILE A  59     167.466 293.939  30.644  1.00  0.00           C  
ATOM    929  CG2 ILE A  59     169.479 295.065  29.657  1.00  0.00           C  
ATOM    930  CD1 ILE A  59     167.469 294.526  32.037  1.00  0.00           C  
ATOM    931  H   ILE A  59     168.432 291.210  30.248  1.00  0.00           H  
ATOM    932  HA  ILE A  59     168.040 293.137  28.154  1.00  0.00           H  
ATOM    933  HB  ILE A  59     169.473 293.284  30.842  1.00  0.00           H  
ATOM    934 1HG1 ILE A  59     166.893 294.600  29.996  1.00  0.00           H  
ATOM    935 2HG1 ILE A  59     166.942 292.983  30.679  1.00  0.00           H  
ATOM    936 1HG2 ILE A  59     169.513 295.725  30.524  1.00  0.00           H  
ATOM    937 2HG2 ILE A  59     170.490 294.902  29.284  1.00  0.00           H  
ATOM    938 3HG2 ILE A  59     168.874 295.525  28.875  1.00  0.00           H  
ATOM    939 1HD1 ILE A  59     166.443 294.641  32.386  1.00  0.00           H  
ATOM    940 2HD1 ILE A  59     168.009 293.860  32.711  1.00  0.00           H  
ATOM    941 3HD1 ILE A  59     167.958 295.499  32.020  1.00  0.00           H  
ATOM    942  N   GLU A  60     171.146 292.177  28.704  1.00  0.00           N  
ATOM    943  CA  GLU A  60     172.471 292.118  28.102  1.00  0.00           C  
ATOM    944  C   GLU A  60     172.462 291.282  26.828  1.00  0.00           C  
ATOM    945  O   GLU A  60     173.144 291.609  25.856  1.00  0.00           O  
ATOM    946  CB  GLU A  60     173.483 291.542  29.095  1.00  0.00           C  
ATOM    947  CG  GLU A  60     173.898 292.502  30.200  1.00  0.00           C  
ATOM    948  CD  GLU A  60     174.680 293.678  29.688  1.00  0.00           C  
ATOM    949  OE1 GLU A  60     175.712 293.470  29.096  1.00  0.00           O  
ATOM    950  OE2 GLU A  60     174.246 294.788  29.890  1.00  0.00           O  
ATOM    951  H   GLU A  60     170.989 291.728  29.595  1.00  0.00           H  
ATOM    952  HA  GLU A  60     172.775 293.129  27.829  1.00  0.00           H  
ATOM    953 1HB  GLU A  60     173.064 290.650  29.565  1.00  0.00           H  
ATOM    954 2HB  GLU A  60     174.384 291.236  28.562  1.00  0.00           H  
ATOM    955 1HG  GLU A  60     173.004 292.866  30.705  1.00  0.00           H  
ATOM    956 2HG  GLU A  60     174.499 291.962  30.930  1.00  0.00           H  
ATOM    957  N   ALA A  61     171.687 290.205  26.840  1.00  0.00           N  
ATOM    958  CA  ALA A  61     171.522 289.365  25.659  1.00  0.00           C  
ATOM    959  C   ALA A  61     170.862 290.136  24.524  1.00  0.00           C  
ATOM    960  O   ALA A  61     171.260 290.017  23.365  1.00  0.00           O  
ATOM    961  CB  ALA A  61     170.710 288.124  26.000  1.00  0.00           C  
ATOM    962  H   ALA A  61     171.196 289.960  27.690  1.00  0.00           H  
ATOM    963  HA  ALA A  61     172.508 289.053  25.317  1.00  0.00           H  
ATOM    964 1HB  ALA A  61     170.596 287.508  25.107  1.00  0.00           H  
ATOM    965 2HB  ALA A  61     171.225 287.552  26.772  1.00  0.00           H  
ATOM    966 3HB  ALA A  61     169.727 288.421  26.363  1.00  0.00           H  
ATOM    967  N   ALA A  62     169.849 290.926  24.863  1.00  0.00           N  
ATOM    968  CA  ALA A  62     169.162 291.757  23.879  1.00  0.00           C  
ATOM    969  C   ALA A  62     170.099 292.809  23.297  1.00  0.00           C  
ATOM    970  O   ALA A  62     170.052 293.104  22.104  1.00  0.00           O  
ATOM    971  CB  ALA A  62     167.944 292.419  24.504  1.00  0.00           C  
ATOM    972  H   ALA A  62     169.546 290.952  25.825  1.00  0.00           H  
ATOM    973  HA  ALA A  62     168.832 291.118  23.059  1.00  0.00           H  
ATOM    974 1HB  ALA A  62     167.442 293.036  23.758  1.00  0.00           H  
ATOM    975 2HB  ALA A  62     167.257 291.655  24.863  1.00  0.00           H  
ATOM    976 3HB  ALA A  62     168.258 293.046  25.337  1.00  0.00           H  
ATOM    977  N   ARG A  63     170.950 293.372  24.150  1.00  0.00           N  
ATOM    978  CA  ARG A  63     171.952 294.334  23.706  1.00  0.00           C  
ATOM    979  C   ARG A  63     173.018 293.663  22.849  1.00  0.00           C  
ATOM    980  O   ARG A  63     173.489 294.235  21.868  1.00  0.00           O  
ATOM    981  CB  ARG A  63     172.614 295.006  24.900  1.00  0.00           C  
ATOM    982  CG  ARG A  63     171.723 295.969  25.667  1.00  0.00           C  
ATOM    983  CD  ARG A  63     172.344 296.391  26.948  1.00  0.00           C  
ATOM    984  NE  ARG A  63     171.535 297.379  27.644  1.00  0.00           N  
ATOM    985  CZ  ARG A  63     171.744 297.781  28.914  1.00  0.00           C  
ATOM    986  NH1 ARG A  63     172.736 297.273  29.611  1.00  0.00           N  
ATOM    987  NH2 ARG A  63     170.949 298.687  29.458  1.00  0.00           N  
ATOM    988  H   ARG A  63     170.901 293.128  25.127  1.00  0.00           H  
ATOM    989  HA  ARG A  63     171.459 295.087  23.092  1.00  0.00           H  
ATOM    990 1HB  ARG A  63     172.957 294.246  25.600  1.00  0.00           H  
ATOM    991 2HB  ARG A  63     173.490 295.561  24.566  1.00  0.00           H  
ATOM    992 1HG  ARG A  63     171.545 296.860  25.064  1.00  0.00           H  
ATOM    993 2HG  ARG A  63     170.771 295.486  25.890  1.00  0.00           H  
ATOM    994 1HD  ARG A  63     172.459 295.525  27.599  1.00  0.00           H  
ATOM    995 2HD  ARG A  63     173.322 296.830  26.751  1.00  0.00           H  
ATOM    996  HE  ARG A  63     170.762 297.793  27.141  1.00  0.00           H  
ATOM    997 1HH1 ARG A  63     173.342 296.581  29.194  1.00  0.00           H  
ATOM    998 2HH1 ARG A  63     172.891 297.574  30.560  1.00  0.00           H  
ATOM    999 1HH2 ARG A  63     170.187 299.078  28.923  1.00  0.00           H  
ATOM   1000 2HH2 ARG A  63     171.105 298.988  30.409  1.00  0.00           H  
ATOM   1001  N   ARG A  64     173.397 292.446  23.229  1.00  0.00           N  
ATOM   1002  CA  ARG A  64     174.386 291.684  22.478  1.00  0.00           C  
ATOM   1003  C   ARG A  64     173.845 291.267  21.116  1.00  0.00           C  
ATOM   1004  O   ARG A  64     174.590 291.186  20.140  1.00  0.00           O  
ATOM   1005  CB  ARG A  64     174.807 290.443  23.254  1.00  0.00           C  
ATOM   1006  CG  ARG A  64     175.757 289.518  22.513  1.00  0.00           C  
ATOM   1007  CD  ARG A  64     177.092 290.140  22.320  1.00  0.00           C  
ATOM   1008  NE  ARG A  64     178.016 289.245  21.644  1.00  0.00           N  
ATOM   1009  CZ  ARG A  64     178.127 289.128  20.306  1.00  0.00           C  
ATOM   1010  NH1 ARG A  64     177.366 289.853  19.517  1.00  0.00           N  
ATOM   1011  NH2 ARG A  64     179.000 288.281  19.787  1.00  0.00           N  
ATOM   1012  H   ARG A  64     172.987 292.040  24.058  1.00  0.00           H  
ATOM   1013  HA  ARG A  64     175.256 292.318  22.308  1.00  0.00           H  
ATOM   1014 1HB  ARG A  64     175.293 290.743  24.181  1.00  0.00           H  
ATOM   1015 2HB  ARG A  64     173.923 289.864  23.521  1.00  0.00           H  
ATOM   1016 1HG  ARG A  64     175.888 288.597  23.083  1.00  0.00           H  
ATOM   1017 2HG  ARG A  64     175.345 289.280  21.532  1.00  0.00           H  
ATOM   1018 1HD  ARG A  64     176.989 291.043  21.717  1.00  0.00           H  
ATOM   1019 2HD  ARG A  64     177.516 290.399  23.289  1.00  0.00           H  
ATOM   1020  HE  ARG A  64     178.619 288.669  22.218  1.00  0.00           H  
ATOM   1021 1HH1 ARG A  64     176.700 290.500  19.914  1.00  0.00           H  
ATOM   1022 2HH1 ARG A  64     177.449 289.765  18.514  1.00  0.00           H  
ATOM   1023 1HH2 ARG A  64     179.585 287.723  20.393  1.00  0.00           H  
ATOM   1024 2HH2 ARG A  64     179.084 288.193  18.786  1.00  0.00           H  
ATOM   1025  N   GLY A  65     172.544 291.006  21.058  1.00  0.00           N  
ATOM   1026  CA  GLY A  65     171.919 290.491  19.845  1.00  0.00           C  
ATOM   1027  C   GLY A  65     171.587 289.011  19.981  1.00  0.00           C  
ATOM   1028  O   GLY A  65     171.173 288.365  19.019  1.00  0.00           O  
ATOM   1029  H   GLY A  65     171.972 291.166  21.874  1.00  0.00           H  
ATOM   1030 1HA  GLY A  65     171.009 291.055  19.638  1.00  0.00           H  
ATOM   1031 2HA  GLY A  65     172.590 290.640  19.000  1.00  0.00           H  
ATOM   1032  N   ASN A  66     171.771 288.477  21.185  1.00  0.00           N  
ATOM   1033  CA  ASN A  66     171.508 287.068  21.446  1.00  0.00           C  
ATOM   1034  C   ASN A  66     170.037 286.830  21.760  1.00  0.00           C  
ATOM   1035  O   ASN A  66     169.675 286.545  22.902  1.00  0.00           O  
ATOM   1036  CB  ASN A  66     172.385 286.562  22.576  1.00  0.00           C  
ATOM   1037  CG  ASN A  66     172.319 285.068  22.734  1.00  0.00           C  
ATOM   1038  OD1 ASN A  66     171.373 284.423  22.268  1.00  0.00           O  
ATOM   1039  ND2 ASN A  66     173.306 284.505  23.383  1.00  0.00           N  
ATOM   1040  H   ASN A  66     172.103 289.063  21.938  1.00  0.00           H  
ATOM   1041  HA  ASN A  66     171.750 286.498  20.547  1.00  0.00           H  
ATOM   1042 1HB  ASN A  66     173.421 286.850  22.390  1.00  0.00           H  
ATOM   1043 2HB  ASN A  66     172.078 287.028  23.512  1.00  0.00           H  
ATOM   1044 1HD2 ASN A  66     173.315 283.514  23.519  1.00  0.00           H  
ATOM   1045 2HD2 ASN A  66     174.051 285.066  23.744  1.00  0.00           H  
ATOM   1046  N   THR A  67     169.192 286.952  20.743  1.00  0.00           N  
ATOM   1047  CA  THR A  67     167.749 286.882  20.932  1.00  0.00           C  
ATOM   1048  C   THR A  67     167.333 285.539  21.519  1.00  0.00           C  
ATOM   1049  O   THR A  67     166.402 285.461  22.319  1.00  0.00           O  
ATOM   1050  CB  THR A  67     167.002 287.119  19.608  1.00  0.00           C  
ATOM   1051  OG1 THR A  67     167.353 288.407  19.083  1.00  0.00           O  
ATOM   1052  CG2 THR A  67     165.498 287.057  19.823  1.00  0.00           C  
ATOM   1053  H   THR A  67     169.560 287.096  19.814  1.00  0.00           H  
ATOM   1054  HA  THR A  67     167.456 287.658  21.643  1.00  0.00           H  
ATOM   1055  HB  THR A  67     167.292 286.357  18.884  1.00  0.00           H  
ATOM   1056  HG1 THR A  67     167.094 288.457  18.159  1.00  0.00           H  
ATOM   1057 1HG2 THR A  67     164.987 287.227  18.875  1.00  0.00           H  
ATOM   1058 2HG2 THR A  67     165.226 286.075  20.210  1.00  0.00           H  
ATOM   1059 3HG2 THR A  67     165.201 287.824  20.537  1.00  0.00           H  
ATOM   1060  N   ASP A  68     168.031 284.483  21.116  1.00  0.00           N  
ATOM   1061  CA  ASP A  68     167.736 283.139  21.598  1.00  0.00           C  
ATOM   1062  C   ASP A  68     167.836 283.065  23.117  1.00  0.00           C  
ATOM   1063  O   ASP A  68     166.982 282.470  23.776  1.00  0.00           O  
ATOM   1064  CB  ASP A  68     168.689 282.121  20.967  1.00  0.00           C  
ATOM   1065  CG  ASP A  68     168.375 281.844  19.503  1.00  0.00           C  
ATOM   1066  OD1 ASP A  68     167.269 282.108  19.092  1.00  0.00           O  
ATOM   1067  OD2 ASP A  68     169.243 281.369  18.809  1.00  0.00           O  
ATOM   1068  H   ASP A  68     168.788 284.614  20.459  1.00  0.00           H  
ATOM   1069  HA  ASP A  68     166.711 282.891  21.322  1.00  0.00           H  
ATOM   1070 1HB  ASP A  68     169.713 282.488  21.040  1.00  0.00           H  
ATOM   1071 2HB  ASP A  68     168.637 281.182  21.519  1.00  0.00           H  
ATOM   1072  N   ALA A  69     168.883 283.671  23.667  1.00  0.00           N  
ATOM   1073  CA  ALA A  69     169.056 283.739  25.113  1.00  0.00           C  
ATOM   1074  C   ALA A  69     167.959 284.576  25.758  1.00  0.00           C  
ATOM   1075  O   ALA A  69     167.514 284.284  26.867  1.00  0.00           O  
ATOM   1076  CB  ALA A  69     170.424 284.307  25.456  1.00  0.00           C  
ATOM   1077  H   ALA A  69     169.577 284.094  23.067  1.00  0.00           H  
ATOM   1078  HA  ALA A  69     168.982 282.730  25.518  1.00  0.00           H  
ATOM   1079 1HB  ALA A  69     170.539 284.352  26.538  1.00  0.00           H  
ATOM   1080 2HB  ALA A  69     171.200 283.665  25.036  1.00  0.00           H  
ATOM   1081 3HB  ALA A  69     170.520 285.308  25.038  1.00  0.00           H  
ATOM   1082  N   VAL A  70     167.529 285.621  25.057  1.00  0.00           N  
ATOM   1083  CA  VAL A  70     166.452 286.476  25.541  1.00  0.00           C  
ATOM   1084  C   VAL A  70     165.133 285.719  25.610  1.00  0.00           C  
ATOM   1085  O   VAL A  70     164.407 285.804  26.602  1.00  0.00           O  
ATOM   1086  CB  VAL A  70     166.289 287.702  24.623  1.00  0.00           C  
ATOM   1087  CG1 VAL A  70     165.072 288.517  25.034  1.00  0.00           C  
ATOM   1088  CG2 VAL A  70     167.549 288.553  24.666  1.00  0.00           C  
ATOM   1089  H   VAL A  70     167.959 285.826  24.166  1.00  0.00           H  
ATOM   1090  HA  VAL A  70     166.699 286.803  26.552  1.00  0.00           H  
ATOM   1091  HB  VAL A  70     166.116 287.359  23.602  1.00  0.00           H  
ATOM   1092 1HG1 VAL A  70     164.972 289.379  24.375  1.00  0.00           H  
ATOM   1093 2HG1 VAL A  70     164.178 287.899  24.961  1.00  0.00           H  
ATOM   1094 3HG1 VAL A  70     165.194 288.860  26.061  1.00  0.00           H  
ATOM   1095 1HG2 VAL A  70     167.427 289.418  24.015  1.00  0.00           H  
ATOM   1096 2HG2 VAL A  70     167.724 288.891  25.688  1.00  0.00           H  
ATOM   1097 3HG2 VAL A  70     168.400 287.961  24.329  1.00  0.00           H  
ATOM   1098  N   ARG A  71     164.828 284.976  24.552  1.00  0.00           N  
ATOM   1099  CA  ARG A  71     163.597 284.197  24.492  1.00  0.00           C  
ATOM   1100  C   ARG A  71     163.489 283.248  25.678  1.00  0.00           C  
ATOM   1101  O   ARG A  71     162.443 283.159  26.322  1.00  0.00           O  
ATOM   1102  CB  ARG A  71     163.532 283.396  23.200  1.00  0.00           C  
ATOM   1103  CG  ARG A  71     162.243 282.615  22.995  1.00  0.00           C  
ATOM   1104  CD  ARG A  71     162.144 282.071  21.617  1.00  0.00           C  
ATOM   1105  NE  ARG A  71     163.224 281.146  21.320  1.00  0.00           N  
ATOM   1106  CZ  ARG A  71     164.272 281.423  20.520  1.00  0.00           C  
ATOM   1107  NH1 ARG A  71     164.365 282.603  19.945  1.00  0.00           N  
ATOM   1108  NH2 ARG A  71     165.206 280.512  20.311  1.00  0.00           N  
ATOM   1109  H   ARG A  71     165.464 284.950  23.767  1.00  0.00           H  
ATOM   1110  HA  ARG A  71     162.751 284.881  24.540  1.00  0.00           H  
ATOM   1111 1HB  ARG A  71     163.648 284.067  22.350  1.00  0.00           H  
ATOM   1112 2HB  ARG A  71     164.357 282.685  23.170  1.00  0.00           H  
ATOM   1113 1HG  ARG A  71     162.208 281.781  23.697  1.00  0.00           H  
ATOM   1114 2HG  ARG A  71     161.389 283.271  23.168  1.00  0.00           H  
ATOM   1115 1HD  ARG A  71     161.199 281.539  21.503  1.00  0.00           H  
ATOM   1116 2HD  ARG A  71     162.188 282.889  20.899  1.00  0.00           H  
ATOM   1117  HE  ARG A  71     163.188 280.228  21.744  1.00  0.00           H  
ATOM   1118 1HH1 ARG A  71     163.651 283.299  20.103  1.00  0.00           H  
ATOM   1119 2HH1 ARG A  71     165.149 282.811  19.345  1.00  0.00           H  
ATOM   1120 1HH2 ARG A  71     165.134 279.606  20.753  1.00  0.00           H  
ATOM   1121 2HH2 ARG A  71     165.991 280.721  19.712  1.00  0.00           H  
ATOM   1122  N   GLU A  72     164.575 282.537  25.963  1.00  0.00           N  
ATOM   1123  CA  GLU A  72     164.612 281.611  27.089  1.00  0.00           C  
ATOM   1124  C   GLU A  72     164.448 282.346  28.413  1.00  0.00           C  
ATOM   1125  O   GLU A  72     163.706 281.905  29.290  1.00  0.00           O  
ATOM   1126  CB  GLU A  72     165.926 280.826  27.090  1.00  0.00           C  
ATOM   1127  CG  GLU A  72     166.053 279.808  25.965  1.00  0.00           C  
ATOM   1128  CD  GLU A  72     167.364 279.075  25.985  1.00  0.00           C  
ATOM   1129  OE1 GLU A  72     168.243 279.484  26.706  1.00  0.00           O  
ATOM   1130  OE2 GLU A  72     167.489 278.102  25.277  1.00  0.00           O  
ATOM   1131  H   GLU A  72     165.397 282.640  25.385  1.00  0.00           H  
ATOM   1132  HA  GLU A  72     163.779 280.915  26.992  1.00  0.00           H  
ATOM   1133 1HB  GLU A  72     166.764 281.519  27.010  1.00  0.00           H  
ATOM   1134 2HB  GLU A  72     166.032 280.294  28.036  1.00  0.00           H  
ATOM   1135 1HG  GLU A  72     165.243 279.085  26.052  1.00  0.00           H  
ATOM   1136 2HG  GLU A  72     165.943 280.323  25.011  1.00  0.00           H  
ATOM   1137  N   ALA A  73     165.145 283.468  28.551  1.00  0.00           N  
ATOM   1138  CA  ALA A  73     165.092 284.258  29.775  1.00  0.00           C  
ATOM   1139  C   ALA A  73     163.679 284.755  30.051  1.00  0.00           C  
ATOM   1140  O   ALA A  73     163.220 284.746  31.194  1.00  0.00           O  
ATOM   1141  CB  ALA A  73     166.058 285.430  29.692  1.00  0.00           C  
ATOM   1142  H   ALA A  73     165.726 283.784  27.787  1.00  0.00           H  
ATOM   1143  HA  ALA A  73     165.388 283.619  30.609  1.00  0.00           H  
ATOM   1144 1HB  ALA A  73     166.008 286.009  30.613  1.00  0.00           H  
ATOM   1145 2HB  ALA A  73     167.073 285.056  29.553  1.00  0.00           H  
ATOM   1146 3HB  ALA A  73     165.786 286.066  28.849  1.00  0.00           H  
ATOM   1147  N   LEU A  74     162.993 285.186  28.998  1.00  0.00           N  
ATOM   1148  CA  LEU A  74     161.635 285.699  29.126  1.00  0.00           C  
ATOM   1149  C   LEU A  74     160.676 284.611  29.589  1.00  0.00           C  
ATOM   1150  O   LEU A  74     159.796 284.854  30.414  1.00  0.00           O  
ATOM   1151  CB  LEU A  74     161.157 286.274  27.786  1.00  0.00           C  
ATOM   1152  CG  LEU A  74     161.856 287.560  27.327  1.00  0.00           C  
ATOM   1153  CD1 LEU A  74     161.602 287.774  25.841  1.00  0.00           C  
ATOM   1154  CD2 LEU A  74     161.342 288.737  28.145  1.00  0.00           C  
ATOM   1155  H   LEU A  74     163.425 285.161  28.086  1.00  0.00           H  
ATOM   1156  HA  LEU A  74     161.632 286.486  29.883  1.00  0.00           H  
ATOM   1157 1HB  LEU A  74     161.306 285.522  27.013  1.00  0.00           H  
ATOM   1158 2HB  LEU A  74     160.090 286.484  27.859  1.00  0.00           H  
ATOM   1159  HG  LEU A  74     162.932 287.461  27.471  1.00  0.00           H  
ATOM   1160 1HD1 LEU A  74     162.098 288.688  25.515  1.00  0.00           H  
ATOM   1161 2HD1 LEU A  74     161.996 286.928  25.279  1.00  0.00           H  
ATOM   1162 3HD1 LEU A  74     160.530 287.861  25.664  1.00  0.00           H  
ATOM   1163 1HD2 LEU A  74     161.839 289.651  27.819  1.00  0.00           H  
ATOM   1164 2HD2 LEU A  74     160.266 288.837  28.001  1.00  0.00           H  
ATOM   1165 3HD2 LEU A  74     161.553 288.566  29.200  1.00  0.00           H  
ATOM   1166  N   GLU A  75     160.852 283.407  29.051  1.00  0.00           N  
ATOM   1167  CA  GLU A  75     160.016 282.274  29.424  1.00  0.00           C  
ATOM   1168  C   GLU A  75     160.251 281.868  30.873  1.00  0.00           C  
ATOM   1169  O   GLU A  75     159.319 281.486  31.581  1.00  0.00           O  
ATOM   1170  CB  GLU A  75     160.287 281.085  28.499  1.00  0.00           C  
ATOM   1171  CG  GLU A  75     159.754 281.255  27.084  1.00  0.00           C  
ATOM   1172  CD  GLU A  75     158.252 281.282  27.023  1.00  0.00           C  
ATOM   1173  OE1 GLU A  75     157.638 280.404  27.579  1.00  0.00           O  
ATOM   1174  OE2 GLU A  75     157.718 282.182  26.419  1.00  0.00           O  
ATOM   1175  H   GLU A  75     161.583 283.275  28.367  1.00  0.00           H  
ATOM   1176  HA  GLU A  75     158.971 282.570  29.331  1.00  0.00           H  
ATOM   1177 1HB  GLU A  75     161.361 280.913  28.434  1.00  0.00           H  
ATOM   1178 2HB  GLU A  75     159.836 280.187  28.921  1.00  0.00           H  
ATOM   1179 1HG  GLU A  75     160.140 282.187  26.671  1.00  0.00           H  
ATOM   1180 2HG  GLU A  75     160.124 280.437  26.467  1.00  0.00           H  
ATOM   1181  N   VAL A  76     161.503 281.949  31.309  1.00  0.00           N  
ATOM   1182  CA  VAL A  76     161.859 281.621  32.685  1.00  0.00           C  
ATOM   1183  C   VAL A  76     161.223 282.596  33.666  1.00  0.00           C  
ATOM   1184  O   VAL A  76     160.770 282.205  34.741  1.00  0.00           O  
ATOM   1185  CB  VAL A  76     163.388 281.646  32.862  1.00  0.00           C  
ATOM   1186  CG1 VAL A  76     163.755 281.593  34.338  1.00  0.00           C  
ATOM   1187  CG2 VAL A  76     164.016 280.484  32.108  1.00  0.00           C  
ATOM   1188  H   VAL A  76     162.228 282.245  30.673  1.00  0.00           H  
ATOM   1189  HA  VAL A  76     161.477 280.626  32.914  1.00  0.00           H  
ATOM   1190  HB  VAL A  76     163.776 282.586  32.469  1.00  0.00           H  
ATOM   1191 1HG1 VAL A  76     164.840 281.613  34.444  1.00  0.00           H  
ATOM   1192 2HG1 VAL A  76     163.326 282.454  34.850  1.00  0.00           H  
ATOM   1193 3HG1 VAL A  76     163.364 280.676  34.777  1.00  0.00           H  
ATOM   1194 1HG2 VAL A  76     165.098 280.508  32.237  1.00  0.00           H  
ATOM   1195 2HG2 VAL A  76     163.624 279.543  32.498  1.00  0.00           H  
ATOM   1196 3HG2 VAL A  76     163.775 280.564  31.049  1.00  0.00           H  
ATOM   1197  N   ALA A  77     161.189 283.870  33.288  1.00  0.00           N  
ATOM   1198  CA  ALA A  77     160.512 284.887  34.083  1.00  0.00           C  
ATOM   1199  C   ALA A  77     159.059 284.511  34.339  1.00  0.00           C  
ATOM   1200  O   ALA A  77     158.539 284.716  35.436  1.00  0.00           O  
ATOM   1201  CB  ALA A  77     160.595 286.240  33.392  1.00  0.00           C  
ATOM   1202  H   ALA A  77     161.643 284.141  32.428  1.00  0.00           H  
ATOM   1203  HA  ALA A  77     161.011 284.958  35.050  1.00  0.00           H  
ATOM   1204 1HB  ALA A  77     160.087 286.990  33.998  1.00  0.00           H  
ATOM   1205 2HB  ALA A  77     161.641 286.522  33.268  1.00  0.00           H  
ATOM   1206 3HB  ALA A  77     160.119 286.180  32.414  1.00  0.00           H  
ATOM   1207  N   LEU A  78     158.408 283.961  33.321  1.00  0.00           N  
ATOM   1208  CA  LEU A  78     157.052 283.444  33.468  1.00  0.00           C  
ATOM   1209  C   LEU A  78     157.012 282.269  34.437  1.00  0.00           C  
ATOM   1210  O   LEU A  78     156.145 282.200  35.307  1.00  0.00           O  
ATOM   1211  CB  LEU A  78     156.500 283.010  32.104  1.00  0.00           C  
ATOM   1212  CG  LEU A  78     155.021 282.604  32.084  1.00  0.00           C  
ATOM   1213  CD1 LEU A  78     154.407 282.987  30.745  1.00  0.00           C  
ATOM   1214  CD2 LEU A  78     154.901 281.107  32.333  1.00  0.00           C  
ATOM   1215  H   LEU A  78     158.863 283.898  32.421  1.00  0.00           H  
ATOM   1216  HA  LEU A  78     156.423 284.235  33.880  1.00  0.00           H  
ATOM   1217 1HB  LEU A  78     156.628 283.831  31.401  1.00  0.00           H  
ATOM   1218 2HB  LEU A  78     157.082 282.160  31.749  1.00  0.00           H  
ATOM   1219  HG  LEU A  78     154.484 283.145  32.864  1.00  0.00           H  
ATOM   1220 1HD1 LEU A  78     153.356 282.699  30.730  1.00  0.00           H  
ATOM   1221 2HD1 LEU A  78     154.488 284.064  30.602  1.00  0.00           H  
ATOM   1222 3HD1 LEU A  78     154.935 282.473  29.942  1.00  0.00           H  
ATOM   1223 1HD2 LEU A  78     153.850 280.819  32.319  1.00  0.00           H  
ATOM   1224 2HD2 LEU A  78     155.437 280.565  31.553  1.00  0.00           H  
ATOM   1225 3HD2 LEU A  78     155.332 280.864  33.304  1.00  0.00           H  
ATOM   1226  N   GLU A  79     157.955 281.348  34.278  1.00  0.00           N  
ATOM   1227  CA  GLU A  79     157.983 280.135  35.089  1.00  0.00           C  
ATOM   1228  C   GLU A  79     158.216 280.459  36.559  1.00  0.00           C  
ATOM   1229  O   GLU A  79     157.646 279.819  37.442  1.00  0.00           O  
ATOM   1230  CB  GLU A  79     159.074 279.185  34.588  1.00  0.00           C  
ATOM   1231  CG  GLU A  79     158.763 278.520  33.255  1.00  0.00           C  
ATOM   1232  CD  GLU A  79     157.550 277.633  33.311  1.00  0.00           C  
ATOM   1233  OE1 GLU A  79     157.315 277.045  34.340  1.00  0.00           O  
ATOM   1234  OE2 GLU A  79     156.858 277.543  32.324  1.00  0.00           O  
ATOM   1235  H   GLU A  79     158.670 281.490  33.579  1.00  0.00           H  
ATOM   1236  HA  GLU A  79     157.014 279.643  35.008  1.00  0.00           H  
ATOM   1237 1HB  GLU A  79     160.010 279.730  34.479  1.00  0.00           H  
ATOM   1238 2HB  GLU A  79     159.236 278.398  35.324  1.00  0.00           H  
ATOM   1239 1HG  GLU A  79     158.599 279.292  32.504  1.00  0.00           H  
ATOM   1240 2HG  GLU A  79     159.624 277.929  32.946  1.00  0.00           H  
ATOM   1241  N   ILE A  80     159.054 281.459  36.814  1.00  0.00           N  
ATOM   1242  CA  ILE A  80     159.333 281.896  38.175  1.00  0.00           C  
ATOM   1243  C   ILE A  80     158.077 282.438  38.848  1.00  0.00           C  
ATOM   1244  O   ILE A  80     157.785 282.104  39.995  1.00  0.00           O  
ATOM   1245  CB  ILE A  80     160.431 282.975  38.190  1.00  0.00           C  
ATOM   1246  CG1 ILE A  80     161.780 282.368  37.795  1.00  0.00           C  
ATOM   1247  CG2 ILE A  80     160.518 283.626  39.561  1.00  0.00           C  
ATOM   1248  CD1 ILE A  80     162.843 283.395  37.477  1.00  0.00           C  
ATOM   1249  H   ILE A  80     159.510 281.926  36.043  1.00  0.00           H  
ATOM   1250  HA  ILE A  80     159.671 281.035  38.751  1.00  0.00           H  
ATOM   1251  HB  ILE A  80     160.201 283.739  37.449  1.00  0.00           H  
ATOM   1252 1HG1 ILE A  80     162.147 281.737  38.605  1.00  0.00           H  
ATOM   1253 2HG1 ILE A  80     161.651 281.731  36.919  1.00  0.00           H  
ATOM   1254 1HG2 ILE A  80     161.300 284.385  39.554  1.00  0.00           H  
ATOM   1255 2HG2 ILE A  80     159.563 284.090  39.804  1.00  0.00           H  
ATOM   1256 3HG2 ILE A  80     160.754 282.869  40.309  1.00  0.00           H  
ATOM   1257 1HD1 ILE A  80     163.769 282.889  37.206  1.00  0.00           H  
ATOM   1258 2HD1 ILE A  80     162.511 284.016  36.645  1.00  0.00           H  
ATOM   1259 3HD1 ILE A  80     163.015 284.022  38.351  1.00  0.00           H  
ATOM   1260  N   ALA A  81     157.341 283.276  38.125  1.00  0.00           N  
ATOM   1261  CA  ALA A  81     156.075 283.802  38.619  1.00  0.00           C  
ATOM   1262  C   ALA A  81     155.060 282.687  38.832  1.00  0.00           C  
ATOM   1263  O   ALA A  81     154.302 282.698  39.802  1.00  0.00           O  
ATOM   1264  CB  ALA A  81     155.524 284.844  37.655  1.00  0.00           C  
ATOM   1265  H   ALA A  81     157.669 283.555  37.212  1.00  0.00           H  
ATOM   1266  HA  ALA A  81     156.251 284.279  39.584  1.00  0.00           H  
ATOM   1267 1HB  ALA A  81     154.578 285.228  38.038  1.00  0.00           H  
ATOM   1268 2HB  ALA A  81     156.236 285.664  37.559  1.00  0.00           H  
ATOM   1269 3HB  ALA A  81     155.361 284.387  36.680  1.00  0.00           H  
ATOM   1270  N   ARG A  82     155.049 281.722  37.918  1.00  0.00           N  
ATOM   1271  CA  ARG A  82     154.140 280.586  38.013  1.00  0.00           C  
ATOM   1272  C   ARG A  82     154.455 279.729  39.232  1.00  0.00           C  
ATOM   1273  O   ARG A  82     153.551 279.262  39.924  1.00  0.00           O  
ATOM   1274  CB  ARG A  82     154.223 279.728  36.759  1.00  0.00           C  
ATOM   1275  CG  ARG A  82     153.185 278.619  36.673  1.00  0.00           C  
ATOM   1276  CD  ARG A  82     153.269 277.887  35.384  1.00  0.00           C  
ATOM   1277  NE  ARG A  82     154.475 277.081  35.296  1.00  0.00           N  
ATOM   1278  CZ  ARG A  82     154.622 275.860  35.846  1.00  0.00           C  
ATOM   1279  NH1 ARG A  82     153.630 275.320  36.519  1.00  0.00           N  
ATOM   1280  NH2 ARG A  82     155.762 275.205  35.709  1.00  0.00           N  
ATOM   1281  H   ARG A  82     155.685 281.778  37.135  1.00  0.00           H  
ATOM   1282  HA  ARG A  82     153.123 280.966  38.129  1.00  0.00           H  
ATOM   1283 1HB  ARG A  82     154.106 280.358  35.879  1.00  0.00           H  
ATOM   1284 2HB  ARG A  82     155.207 279.263  36.701  1.00  0.00           H  
ATOM   1285 1HG  ARG A  82     153.345 277.908  37.483  1.00  0.00           H  
ATOM   1286 2HG  ARG A  82     152.187 279.048  36.759  1.00  0.00           H  
ATOM   1287 1HD  ARG A  82     152.410 277.226  35.284  1.00  0.00           H  
ATOM   1288 2HD  ARG A  82     153.275 278.601  34.560  1.00  0.00           H  
ATOM   1289  HE  ARG A  82     155.262 277.463  34.785  1.00  0.00           H  
ATOM   1290 1HH1 ARG A  82     152.759 275.820  36.624  1.00  0.00           H  
ATOM   1291 2HH1 ARG A  82     153.739 274.405  36.931  1.00  0.00           H  
ATOM   1292 1HH2 ARG A  82     156.524 275.620  35.192  1.00  0.00           H  
ATOM   1293 2HH2 ARG A  82     155.871 274.290  36.122  1.00  0.00           H  
ATOM   1294  N   GLU A  83     155.742 279.526  39.489  1.00  0.00           N  
ATOM   1295  CA  GLU A  83     156.181 278.735  40.632  1.00  0.00           C  
ATOM   1296  C   GLU A  83     155.880 279.448  41.943  1.00  0.00           C  
ATOM   1297  O   GLU A  83     155.488 278.822  42.928  1.00  0.00           O  
ATOM   1298  CB  GLU A  83     157.679 278.439  40.533  1.00  0.00           C  
ATOM   1299  CG  GLU A  83     158.211 277.513  41.618  1.00  0.00           C  
ATOM   1300  CD  GLU A  83     157.639 276.125  41.534  1.00  0.00           C  
ATOM   1301  OE1 GLU A  83     157.208 275.744  40.472  1.00  0.00           O  
ATOM   1302  OE2 GLU A  83     157.634 275.445  42.533  1.00  0.00           O  
ATOM   1303  H   GLU A  83     156.436 279.933  38.877  1.00  0.00           H  
ATOM   1304  HA  GLU A  83     155.628 277.794  40.634  1.00  0.00           H  
ATOM   1305 1HB  GLU A  83     157.896 277.981  39.567  1.00  0.00           H  
ATOM   1306 2HB  GLU A  83     158.238 279.373  40.586  1.00  0.00           H  
ATOM   1307 1HG  GLU A  83     159.295 277.453  41.530  1.00  0.00           H  
ATOM   1308 2HG  GLU A  83     157.975 277.939  42.592  1.00  0.00           H  
ATOM   1309  N   SER A  84     156.067 280.764  41.953  1.00  0.00           N  
ATOM   1310  CA  SER A  84     155.774 281.573  43.130  1.00  0.00           C  
ATOM   1311  C   SER A  84     154.289 281.545  43.463  1.00  0.00           C  
ATOM   1312  O   SER A  84     153.903 281.323  44.611  1.00  0.00           O  
ATOM   1313  CB  SER A  84     156.224 283.004  42.906  1.00  0.00           C  
ATOM   1314  OG  SER A  84     155.916 283.806  44.012  1.00  0.00           O  
ATOM   1315  H   SER A  84     156.419 281.216  41.121  1.00  0.00           H  
ATOM   1316  HA  SER A  84     156.311 281.151  43.980  1.00  0.00           H  
ATOM   1317 1HB  SER A  84     157.298 283.023  42.727  1.00  0.00           H  
ATOM   1318 2HB  SER A  84     155.737 283.402  42.017  1.00  0.00           H  
ATOM   1319  HG  SER A  84     156.610 283.647  44.656  1.00  0.00           H  
ATOM   1320  N   GLY A  85     153.457 281.771  42.451  1.00  0.00           N  
ATOM   1321  CA  GLY A  85     152.009 281.697  42.617  1.00  0.00           C  
ATOM   1322  C   GLY A  85     151.475 282.921  43.348  1.00  0.00           C  
ATOM   1323  O   GLY A  85     150.431 282.863  43.996  1.00  0.00           O  
ATOM   1324  H   GLY A  85     153.837 282.003  41.545  1.00  0.00           H  
ATOM   1325 1HA  GLY A  85     151.536 281.614  41.640  1.00  0.00           H  
ATOM   1326 2HA  GLY A  85     151.754 280.796  43.175  1.00  0.00           H  
ATOM   1327  N   THR A  86     152.196 284.031  43.236  1.00  0.00           N  
ATOM   1328  CA  THR A  86     151.808 285.268  43.905  1.00  0.00           C  
ATOM   1329  C   THR A  86     151.622 286.402  42.905  1.00  0.00           C  
ATOM   1330  O   THR A  86     152.247 286.414  41.845  1.00  0.00           O  
ATOM   1331  CB  THR A  86     152.850 285.677  44.961  1.00  0.00           C  
ATOM   1332  OG1 THR A  86     154.096 285.978  44.318  1.00  0.00           O  
ATOM   1333  CG2 THR A  86     153.061 284.554  45.966  1.00  0.00           C  
ATOM   1334  H   THR A  86     153.035 284.020  42.674  1.00  0.00           H  
ATOM   1335  HA  THR A  86     150.852 285.106  44.405  1.00  0.00           H  
ATOM   1336  HB  THR A  86     152.505 286.568  45.488  1.00  0.00           H  
ATOM   1337  HG1 THR A  86     154.539 285.159  44.083  1.00  0.00           H  
ATOM   1338 1HG2 THR A  86     153.801 284.861  46.705  1.00  0.00           H  
ATOM   1339 2HG2 THR A  86     152.119 284.332  46.466  1.00  0.00           H  
ATOM   1340 3HG2 THR A  86     153.416 283.664  45.447  1.00  0.00           H  
ATOM   1341  N   THR A  87     150.758 287.350  43.248  1.00  0.00           N  
ATOM   1342  CA  THR A  87     150.514 288.509  42.396  1.00  0.00           C  
ATOM   1343  C   THR A  87     151.776 289.343  42.225  1.00  0.00           C  
ATOM   1344  O   THR A  87     152.071 289.822  41.131  1.00  0.00           O  
ATOM   1345  CB  THR A  87     149.387 289.390  42.965  1.00  0.00           C  
ATOM   1346  OG1 THR A  87     148.177 288.627  43.050  1.00  0.00           O  
ATOM   1347  CG2 THR A  87     149.156 290.602  42.076  1.00  0.00           C  
ATOM   1348  H   THR A  87     150.257 287.268  44.121  1.00  0.00           H  
ATOM   1349  HA  THR A  87     150.217 288.149  41.412  1.00  0.00           H  
ATOM   1350  HB  THR A  87     149.659 289.727  43.965  1.00  0.00           H  
ATOM   1351  HG1 THR A  87     147.527 289.113  43.564  1.00  0.00           H  
ATOM   1352 1HG2 THR A  87     148.356 291.213  42.494  1.00  0.00           H  
ATOM   1353 2HG2 THR A  87     150.071 291.191  42.019  1.00  0.00           H  
ATOM   1354 3HG2 THR A  87     148.875 290.272  41.077  1.00  0.00           H  
ATOM   1355  N   GLU A  88     152.520 289.512  43.315  1.00  0.00           N  
ATOM   1356  CA  GLU A  88     153.744 290.301  43.290  1.00  0.00           C  
ATOM   1357  C   GLU A  88     154.757 289.717  42.315  1.00  0.00           C  
ATOM   1358  O   GLU A  88     155.400 290.447  41.561  1.00  0.00           O  
ATOM   1359  CB  GLU A  88     154.355 290.380  44.691  1.00  0.00           C  
ATOM   1360  CG  GLU A  88     155.614 291.232  44.781  1.00  0.00           C  
ATOM   1361  CD  GLU A  88     156.118 291.382  46.189  1.00  0.00           C  
ATOM   1362  OE1 GLU A  88     155.495 290.863  47.083  1.00  0.00           O  
ATOM   1363  OE2 GLU A  88     157.131 292.016  46.371  1.00  0.00           O  
ATOM   1364  H   GLU A  88     152.227 289.084  44.180  1.00  0.00           H  
ATOM   1365  HA  GLU A  88     153.501 291.309  42.949  1.00  0.00           H  
ATOM   1366 1HB  GLU A  88     153.622 290.790  45.386  1.00  0.00           H  
ATOM   1367 2HB  GLU A  88     154.607 289.377  45.035  1.00  0.00           H  
ATOM   1368 1HG  GLU A  88     156.394 290.776  44.174  1.00  0.00           H  
ATOM   1369 2HG  GLU A  88     155.401 292.218  44.370  1.00  0.00           H  
ATOM   1370  N   ALA A  89     154.897 288.396  42.335  1.00  0.00           N  
ATOM   1371  CA  ALA A  89     155.827 287.709  41.446  1.00  0.00           C  
ATOM   1372  C   ALA A  89     155.444 287.914  39.986  1.00  0.00           C  
ATOM   1373  O   ALA A  89     156.310 288.071  39.125  1.00  0.00           O  
ATOM   1374  CB  ALA A  89     155.877 286.224  41.776  1.00  0.00           C  
ATOM   1375  H   ALA A  89     154.344 287.852  42.985  1.00  0.00           H  
ATOM   1376  HA  ALA A  89     156.821 288.133  41.591  1.00  0.00           H  
ATOM   1377 1HB  ALA A  89     156.575 285.725  41.103  1.00  0.00           H  
ATOM   1378 2HB  ALA A  89     156.210 286.092  42.805  1.00  0.00           H  
ATOM   1379 3HB  ALA A  89     154.887 285.791  41.655  1.00  0.00           H  
ATOM   1380  N   VAL A  90     154.144 287.912  39.714  1.00  0.00           N  
ATOM   1381  CA  VAL A  90     153.640 288.175  38.371  1.00  0.00           C  
ATOM   1382  C   VAL A  90     153.946 289.603  37.939  1.00  0.00           C  
ATOM   1383  O   VAL A  90     154.412 289.839  36.825  1.00  0.00           O  
ATOM   1384  CB  VAL A  90     152.120 287.939  38.315  1.00  0.00           C  
ATOM   1385  CG1 VAL A  90     151.554 288.431  36.991  1.00  0.00           C  
ATOM   1386  CG2 VAL A  90     151.818 286.462  38.515  1.00  0.00           C  
ATOM   1387  H   VAL A  90     153.486 287.723  40.458  1.00  0.00           H  
ATOM   1388  HA  VAL A  90     154.147 287.505  37.675  1.00  0.00           H  
ATOM   1389  HB  VAL A  90     151.641 288.519  39.105  1.00  0.00           H  
ATOM   1390 1HG1 VAL A  90     150.478 288.257  36.968  1.00  0.00           H  
ATOM   1391 2HG1 VAL A  90     151.750 289.498  36.885  1.00  0.00           H  
ATOM   1392 3HG1 VAL A  90     152.025 287.891  36.170  1.00  0.00           H  
ATOM   1393 1HG2 VAL A  90     150.740 286.302  38.474  1.00  0.00           H  
ATOM   1394 2HG2 VAL A  90     152.300 285.881  37.729  1.00  0.00           H  
ATOM   1395 3HG2 VAL A  90     152.195 286.141  39.486  1.00  0.00           H  
ATOM   1396  N   LYS A  91     153.683 290.553  38.829  1.00  0.00           N  
ATOM   1397  CA  LYS A  91     153.978 291.958  38.563  1.00  0.00           C  
ATOM   1398  C   LYS A  91     155.463 292.165  38.294  1.00  0.00           C  
ATOM   1399  O   LYS A  91     155.842 292.894  37.376  1.00  0.00           O  
ATOM   1400  CB  LYS A  91     153.529 292.831  39.735  1.00  0.00           C  
ATOM   1401  CG  LYS A  91     153.768 294.322  39.535  1.00  0.00           C  
ATOM   1402  CD  LYS A  91     153.173 295.135  40.676  1.00  0.00           C  
ATOM   1403  CE  LYS A  91     153.418 296.624  40.482  1.00  0.00           C  
ATOM   1404  NZ  LYS A  91     152.841 297.432  41.591  1.00  0.00           N  
ATOM   1405  H   LYS A  91     153.266 290.298  39.714  1.00  0.00           H  
ATOM   1406  HA  LYS A  91     153.435 292.261  37.668  1.00  0.00           H  
ATOM   1407 1HB  LYS A  91     152.463 292.684  39.911  1.00  0.00           H  
ATOM   1408 2HB  LYS A  91     154.056 292.526  40.639  1.00  0.00           H  
ATOM   1409 1HG  LYS A  91     154.840 294.515  39.485  1.00  0.00           H  
ATOM   1410 2HG  LYS A  91     153.315 294.641  38.598  1.00  0.00           H  
ATOM   1411 1HD  LYS A  91     152.098 294.955  40.728  1.00  0.00           H  
ATOM   1412 2HD  LYS A  91     153.622 294.822  41.619  1.00  0.00           H  
ATOM   1413 1HE  LYS A  91     154.489 296.813  40.430  1.00  0.00           H  
ATOM   1414 2HE  LYS A  91     152.968 296.947  39.543  1.00  0.00           H  
ATOM   1415 1HZ  LYS A  91     153.022 298.411  41.425  1.00  0.00           H  
ATOM   1416 2HZ  LYS A  91     151.842 297.278  41.636  1.00  0.00           H  
ATOM   1417 3HZ  LYS A  91     153.263 297.154  42.465  1.00  0.00           H  
ATOM   1418  N   LEU A  92     156.301 291.521  39.099  1.00  0.00           N  
ATOM   1419  CA  LEU A  92     157.747 291.619  38.937  1.00  0.00           C  
ATOM   1420  C   LEU A  92     158.197 290.996  37.622  1.00  0.00           C  
ATOM   1421  O   LEU A  92     159.055 291.542  36.928  1.00  0.00           O  
ATOM   1422  CB  LEU A  92     158.459 290.929  40.107  1.00  0.00           C  
ATOM   1423  CG  LEU A  92     158.352 291.639  41.462  1.00  0.00           C  
ATOM   1424  CD1 LEU A  92     158.788 290.688  42.570  1.00  0.00           C  
ATOM   1425  CD2 LEU A  92     159.212 292.893  41.449  1.00  0.00           C  
ATOM   1426  H   LEU A  92     155.927 290.950  39.843  1.00  0.00           H  
ATOM   1427  HA  LEU A  92     158.022 292.674  38.913  1.00  0.00           H  
ATOM   1428 1HB  LEU A  92     158.047 289.928  40.223  1.00  0.00           H  
ATOM   1429 2HB  LEU A  92     159.518 290.837  39.864  1.00  0.00           H  
ATOM   1430  HG  LEU A  92     157.314 291.913  41.649  1.00  0.00           H  
ATOM   1431 1HD1 LEU A  92     158.711 291.193  43.533  1.00  0.00           H  
ATOM   1432 2HD1 LEU A  92     158.144 289.809  42.569  1.00  0.00           H  
ATOM   1433 3HD1 LEU A  92     159.820 290.383  42.402  1.00  0.00           H  
ATOM   1434 1HD2 LEU A  92     159.136 293.398  42.413  1.00  0.00           H  
ATOM   1435 2HD2 LEU A  92     160.251 292.620  41.264  1.00  0.00           H  
ATOM   1436 3HD2 LEU A  92     158.868 293.563  40.660  1.00  0.00           H  
ATOM   1437  N   ALA A  93     157.614 289.851  37.285  1.00  0.00           N  
ATOM   1438  CA  ALA A  93     157.931 289.168  36.037  1.00  0.00           C  
ATOM   1439  C   ALA A  93     157.573 290.026  34.830  1.00  0.00           C  
ATOM   1440  O   ALA A  93     158.290 290.039  33.830  1.00  0.00           O  
ATOM   1441  CB  ALA A  93     157.209 287.829  35.966  1.00  0.00           C  
ATOM   1442  H   ALA A  93     156.932 289.444  37.909  1.00  0.00           H  
ATOM   1443  HA  ALA A  93     159.007 288.986  36.005  1.00  0.00           H  
ATOM   1444 1HB  ALA A  93     157.457 287.332  35.028  1.00  0.00           H  
ATOM   1445 2HB  ALA A  93     157.521 287.203  36.803  1.00  0.00           H  
ATOM   1446 3HB  ALA A  93     156.134 287.994  36.016  1.00  0.00           H  
ATOM   1447  N   LEU A  94     156.460 290.744  34.932  1.00  0.00           N  
ATOM   1448  CA  LEU A  94     156.046 291.669  33.884  1.00  0.00           C  
ATOM   1449  C   LEU A  94     157.007 292.846  33.775  1.00  0.00           C  
ATOM   1450  O   LEU A  94     157.272 293.345  32.682  1.00  0.00           O  
ATOM   1451  CB  LEU A  94     154.627 292.183  34.160  1.00  0.00           C  
ATOM   1452  CG  LEU A  94     153.499 291.164  33.959  1.00  0.00           C  
ATOM   1453  CD1 LEU A  94     152.198 291.730  34.513  1.00  0.00           C  
ATOM   1454  CD2 LEU A  94     153.367 290.838  32.479  1.00  0.00           C  
ATOM   1455  H   LEU A  94     155.884 290.648  35.757  1.00  0.00           H  
ATOM   1456  HA  LEU A  94     156.061 291.142  32.931  1.00  0.00           H  
ATOM   1457 1HB  LEU A  94     154.579 292.532  35.191  1.00  0.00           H  
ATOM   1458 2HB  LEU A  94     154.430 293.030  33.503  1.00  0.00           H  
ATOM   1459  HG  LEU A  94     153.729 290.253  34.512  1.00  0.00           H  
ATOM   1460 1HD1 LEU A  94     151.396 291.005  34.370  1.00  0.00           H  
ATOM   1461 2HD1 LEU A  94     152.315 291.935  35.577  1.00  0.00           H  
ATOM   1462 3HD1 LEU A  94     151.951 292.652  33.989  1.00  0.00           H  
ATOM   1463 1HD2 LEU A  94     152.565 290.112  32.336  1.00  0.00           H  
ATOM   1464 2HD2 LEU A  94     153.136 291.748  31.925  1.00  0.00           H  
ATOM   1465 3HD2 LEU A  94     154.305 290.419  32.114  1.00  0.00           H  
ATOM   1466  N   GLU A  95     157.526 293.286  34.917  1.00  0.00           N  
ATOM   1467  CA  GLU A  95     158.544 294.328  34.943  1.00  0.00           C  
ATOM   1468  C   GLU A  95     159.823 293.868  34.258  1.00  0.00           C  
ATOM   1469  O   GLU A  95     160.473 294.639  33.549  1.00  0.00           O  
ATOM   1470  CB  GLU A  95     158.846 294.744  36.384  1.00  0.00           C  
ATOM   1471  CG  GLU A  95     159.974 295.756  36.525  1.00  0.00           C  
ATOM   1472  CD  GLU A  95     159.637 297.094  35.925  1.00  0.00           C  
ATOM   1473  OE1 GLU A  95     158.474 297.391  35.803  1.00  0.00           O  
ATOM   1474  OE2 GLU A  95     160.544 297.818  35.590  1.00  0.00           O  
ATOM   1475  H   GLU A  95     157.208 292.886  35.789  1.00  0.00           H  
ATOM   1476  HA  GLU A  95     158.169 295.191  34.394  1.00  0.00           H  
ATOM   1477 1HB  GLU A  95     157.951 295.175  36.833  1.00  0.00           H  
ATOM   1478 2HB  GLU A  95     159.114 293.862  36.968  1.00  0.00           H  
ATOM   1479 1HG  GLU A  95     160.199 295.890  37.581  1.00  0.00           H  
ATOM   1480 2HG  GLU A  95     160.866 295.360  36.038  1.00  0.00           H  
ATOM   1481  N   VAL A  96     160.183 292.607  34.473  1.00  0.00           N  
ATOM   1482  CA  VAL A  96     161.334 292.013  33.803  1.00  0.00           C  
ATOM   1483  C   VAL A  96     161.178 292.065  32.289  1.00  0.00           C  
ATOM   1484  O   VAL A  96     162.108 292.431  31.572  1.00  0.00           O  
ATOM   1485  CB  VAL A  96     161.515 290.549  34.247  1.00  0.00           C  
ATOM   1486  CG1 VAL A  96     162.535 289.847  33.365  1.00  0.00           C  
ATOM   1487  CG2 VAL A  96     161.940 290.500  35.707  1.00  0.00           C  
ATOM   1488  H   VAL A  96     159.643 292.045  35.115  1.00  0.00           H  
ATOM   1489  HA  VAL A  96     162.221 292.590  34.063  1.00  0.00           H  
ATOM   1490  HB  VAL A  96     160.567 290.023  34.126  1.00  0.00           H  
ATOM   1491 1HG1 VAL A  96     162.650 288.813  33.693  1.00  0.00           H  
ATOM   1492 2HG1 VAL A  96     162.193 289.862  32.330  1.00  0.00           H  
ATOM   1493 3HG1 VAL A  96     163.494 290.359  33.438  1.00  0.00           H  
ATOM   1494 1HG2 VAL A  96     162.065 289.462  36.014  1.00  0.00           H  
ATOM   1495 2HG2 VAL A  96     162.884 291.032  35.829  1.00  0.00           H  
ATOM   1496 3HG2 VAL A  96     161.175 290.972  36.325  1.00  0.00           H  
ATOM   1497  N   VAL A  97     159.996 291.693  31.809  1.00  0.00           N  
ATOM   1498  CA  VAL A  97     159.711 291.708  30.379  1.00  0.00           C  
ATOM   1499  C   VAL A  97     159.762 293.125  29.822  1.00  0.00           C  
ATOM   1500  O   VAL A  97     160.288 293.358  28.735  1.00  0.00           O  
ATOM   1501  CB  VAL A  97     158.323 291.101  30.104  1.00  0.00           C  
ATOM   1502  CG1 VAL A  97     157.948 291.271  28.639  1.00  0.00           C  
ATOM   1503  CG2 VAL A  97     158.314 289.631  30.496  1.00  0.00           C  
ATOM   1504  H   VAL A  97     159.275 291.392  32.448  1.00  0.00           H  
ATOM   1505  HA  VAL A  97     160.479 291.126  29.866  1.00  0.00           H  
ATOM   1506  HB  VAL A  97     157.579 291.639  30.691  1.00  0.00           H  
ATOM   1507 1HG1 VAL A  97     156.964 290.836  28.463  1.00  0.00           H  
ATOM   1508 2HG1 VAL A  97     157.925 292.331  28.390  1.00  0.00           H  
ATOM   1509 3HG1 VAL A  97     158.684 290.765  28.014  1.00  0.00           H  
ATOM   1510 1HG2 VAL A  97     157.329 289.209  30.300  1.00  0.00           H  
ATOM   1511 2HG2 VAL A  97     159.063 289.095  29.913  1.00  0.00           H  
ATOM   1512 3HG2 VAL A  97     158.544 289.537  31.558  1.00  0.00           H  
ATOM   1513  N   ALA A  98     159.207 294.070  30.574  1.00  0.00           N  
ATOM   1514  CA  ALA A  98     159.208 295.472  30.169  1.00  0.00           C  
ATOM   1515  C   ALA A  98     160.624 295.977  29.933  1.00  0.00           C  
ATOM   1516  O   ALA A  98     160.901 296.629  28.926  1.00  0.00           O  
ATOM   1517  CB  ALA A  98     158.507 296.327  31.214  1.00  0.00           C  
ATOM   1518  H   ALA A  98     158.775 293.813  31.449  1.00  0.00           H  
ATOM   1519  HA  ALA A  98     158.665 295.559  29.227  1.00  0.00           H  
ATOM   1520 1HB  ALA A  98     158.516 297.370  30.896  1.00  0.00           H  
ATOM   1521 2HB  ALA A  98     157.478 295.991  31.329  1.00  0.00           H  
ATOM   1522 3HB  ALA A  98     159.028 296.234  32.166  1.00  0.00           H  
ATOM   1523  N   ARG A  99     161.520 295.672  30.867  1.00  0.00           N  
ATOM   1524  CA  ARG A  99     162.904 296.117  30.774  1.00  0.00           C  
ATOM   1525  C   ARG A  99     163.570 295.587  29.513  1.00  0.00           C  
ATOM   1526  O   ARG A  99     164.330 296.297  28.855  1.00  0.00           O  
ATOM   1527  CB  ARG A  99     163.695 295.660  31.992  1.00  0.00           C  
ATOM   1528  CG  ARG A  99     163.312 296.340  33.296  1.00  0.00           C  
ATOM   1529  CD  ARG A  99     164.036 295.756  34.454  1.00  0.00           C  
ATOM   1530  NE  ARG A  99     163.534 296.266  35.721  1.00  0.00           N  
ATOM   1531  CZ  ARG A  99     164.024 295.927  36.928  1.00  0.00           C  
ATOM   1532  NH1 ARG A  99     165.027 295.082  37.019  1.00  0.00           N  
ATOM   1533  NH2 ARG A  99     163.498 296.447  38.024  1.00  0.00           N  
ATOM   1534  H   ARG A  99     161.231 295.118  31.660  1.00  0.00           H  
ATOM   1535  HA  ARG A  99     162.915 297.206  30.722  1.00  0.00           H  
ATOM   1536 1HB  ARG A  99     163.564 294.587  32.129  1.00  0.00           H  
ATOM   1537 2HB  ARG A  99     164.757 295.841  31.825  1.00  0.00           H  
ATOM   1538 1HG  ARG A  99     163.556 297.401  33.238  1.00  0.00           H  
ATOM   1539 2HG  ARG A  99     162.240 296.223  33.468  1.00  0.00           H  
ATOM   1540 1HD  ARG A  99     163.915 294.674  34.450  1.00  0.00           H  
ATOM   1541 2HD  ARG A  99     165.094 296.003  34.383  1.00  0.00           H  
ATOM   1542  HE  ARG A  99     162.762 296.919  35.692  1.00  0.00           H  
ATOM   1543 1HH1 ARG A  99     165.430 294.686  36.181  1.00  0.00           H  
ATOM   1544 2HH1 ARG A  99     165.394 294.829  37.924  1.00  0.00           H  
ATOM   1545 1HH2 ARG A  99     162.727 297.097  37.956  1.00  0.00           H  
ATOM   1546 2HH2 ARG A  99     163.865 296.194  38.930  1.00  0.00           H  
ATOM   1547  N   VAL A 100     163.282 294.333  29.179  1.00  0.00           N  
ATOM   1548  CA  VAL A 100     163.861 293.702  27.999  1.00  0.00           C  
ATOM   1549  C   VAL A 100     163.318 294.326  26.719  1.00  0.00           C  
ATOM   1550  O   VAL A 100     164.078 294.669  25.813  1.00  0.00           O  
ATOM   1551  CB  VAL A 100     163.561 292.191  27.999  1.00  0.00           C  
ATOM   1552  CG1 VAL A 100     164.032 291.555  26.699  1.00  0.00           C  
ATOM   1553  CG2 VAL A 100     164.227 291.531  29.195  1.00  0.00           C  
ATOM   1554  H   VAL A 100     162.645 293.804  29.758  1.00  0.00           H  
ATOM   1555  HA  VAL A 100     164.939 293.864  28.015  1.00  0.00           H  
ATOM   1556  HB  VAL A 100     162.481 292.045  28.056  1.00  0.00           H  
ATOM   1557 1HG1 VAL A 100     163.811 290.487  26.716  1.00  0.00           H  
ATOM   1558 2HG1 VAL A 100     163.515 292.018  25.859  1.00  0.00           H  
ATOM   1559 3HG1 VAL A 100     165.106 291.701  26.591  1.00  0.00           H  
ATOM   1560 1HG2 VAL A 100     164.011 290.463  29.189  1.00  0.00           H  
ATOM   1561 2HG2 VAL A 100     165.306 291.683  29.141  1.00  0.00           H  
ATOM   1562 3HG2 VAL A 100     163.845 291.973  30.115  1.00  0.00           H  
ATOM   1563  N   ALA A 101     161.999 294.469  26.650  1.00  0.00           N  
ATOM   1564  CA  ALA A 101     161.347 294.996  25.457  1.00  0.00           C  
ATOM   1565  C   ALA A 101     161.761 296.438  25.194  1.00  0.00           C  
ATOM   1566  O   ALA A 101     161.955 296.838  24.047  1.00  0.00           O  
ATOM   1567  CB  ALA A 101     159.836 294.895  25.592  1.00  0.00           C  
ATOM   1568  H   ALA A 101     161.434 294.205  27.444  1.00  0.00           H  
ATOM   1569  HA  ALA A 101     161.662 294.401  24.600  1.00  0.00           H  
ATOM   1570 1HB  ALA A 101     159.363 295.290  24.694  1.00  0.00           H  
ATOM   1571 2HB  ALA A 101     159.550 293.850  25.721  1.00  0.00           H  
ATOM   1572 3HB  ALA A 101     159.508 295.470  26.457  1.00  0.00           H  
ATOM   1573  N   ILE A 102     161.895 297.213  26.264  1.00  0.00           N  
ATOM   1574  CA  ILE A 102     162.261 298.621  26.150  1.00  0.00           C  
ATOM   1575  C   ILE A 102     163.698 298.778  25.670  1.00  0.00           C  
ATOM   1576  O   ILE A 102     163.975 299.548  24.750  1.00  0.00           O  
ATOM   1577  CB  ILE A 102     162.086 299.346  27.498  1.00  0.00           C  
ATOM   1578  CG1 ILE A 102     160.605 299.423  27.875  1.00  0.00           C  
ATOM   1579  CG2 ILE A 102     162.697 300.737  27.435  1.00  0.00           C  
ATOM   1580  CD1 ILE A 102     160.360 299.775  29.324  1.00  0.00           C  
ATOM   1581  H   ILE A 102     161.739 296.819  27.180  1.00  0.00           H  
ATOM   1582  HA  ILE A 102     161.613 299.087  25.408  1.00  0.00           H  
ATOM   1583  HB  ILE A 102     162.582 298.777  28.283  1.00  0.00           H  
ATOM   1584 1HG1 ILE A 102     160.110 300.170  27.255  1.00  0.00           H  
ATOM   1585 2HG1 ILE A 102     160.127 298.464  27.672  1.00  0.00           H  
ATOM   1586 1HG2 ILE A 102     162.564 301.236  28.396  1.00  0.00           H  
ATOM   1587 2HG2 ILE A 102     163.759 300.659  27.211  1.00  0.00           H  
ATOM   1588 3HG2 ILE A 102     162.203 301.317  26.655  1.00  0.00           H  
ATOM   1589 1HD1 ILE A 102     159.288 299.810  29.515  1.00  0.00           H  
ATOM   1590 2HD1 ILE A 102     160.818 299.019  29.964  1.00  0.00           H  
ATOM   1591 3HD1 ILE A 102     160.799 300.749  29.540  1.00  0.00           H  
ATOM   1592  N   GLU A 103     164.610 298.046  26.300  1.00  0.00           N  
ATOM   1593  CA  GLU A 103     166.019 298.091  25.927  1.00  0.00           C  
ATOM   1594  C   GLU A 103     166.240 297.498  24.541  1.00  0.00           C  
ATOM   1595  O   GLU A 103     167.066 297.991  23.770  1.00  0.00           O  
ATOM   1596  CB  GLU A 103     166.867 297.339  26.955  1.00  0.00           C  
ATOM   1597  CG  GLU A 103     167.066 298.080  28.270  1.00  0.00           C  
ATOM   1598  CD  GLU A 103     167.864 299.345  28.113  1.00  0.00           C  
ATOM   1599  OE1 GLU A 103     168.977 299.270  27.652  1.00  0.00           O  
ATOM   1600  OE2 GLU A 103     167.358 300.388  28.456  1.00  0.00           O  
ATOM   1601  H   GLU A 103     164.320 297.445  27.058  1.00  0.00           H  
ATOM   1602  HA  GLU A 103     166.337 299.132  25.898  1.00  0.00           H  
ATOM   1603 1HB  GLU A 103     166.402 296.379  27.179  1.00  0.00           H  
ATOM   1604 2HB  GLU A 103     167.853 297.135  26.534  1.00  0.00           H  
ATOM   1605 1HG  GLU A 103     166.090 298.329  28.685  1.00  0.00           H  
ATOM   1606 2HG  GLU A 103     167.573 297.422  28.973  1.00  0.00           H  
ATOM   1607  N   ALA A 104     165.498 296.442  24.229  1.00  0.00           N  
ATOM   1608  CA  ALA A 104     165.550 295.835  22.904  1.00  0.00           C  
ATOM   1609  C   ALA A 104     165.089 296.812  21.831  1.00  0.00           C  
ATOM   1610  O   ALA A 104     165.682 296.893  20.755  1.00  0.00           O  
ATOM   1611  CB  ALA A 104     164.704 294.571  22.867  1.00  0.00           C  
ATOM   1612  H   ALA A 104     164.883 296.050  24.926  1.00  0.00           H  
ATOM   1613  HA  ALA A 104     166.584 295.568  22.686  1.00  0.00           H  
ATOM   1614 1HB  ALA A 104     164.752 294.129  21.872  1.00  0.00           H  
ATOM   1615 2HB  ALA A 104     165.082 293.858  23.599  1.00  0.00           H  
ATOM   1616 3HB  ALA A 104     163.671 294.819  23.103  1.00  0.00           H  
ATOM   1617  N   ALA A 105     164.028 297.554  22.129  1.00  0.00           N  
ATOM   1618  CA  ALA A 105     163.520 298.568  21.213  1.00  0.00           C  
ATOM   1619  C   ALA A 105     164.535 299.685  21.011  1.00  0.00           C  
ATOM   1620  O   ALA A 105     164.691 300.204  19.904  1.00  0.00           O  
ATOM   1621  CB  ALA A 105     162.205 299.137  21.729  1.00  0.00           C  
ATOM   1622  H   ALA A 105     163.561 297.411  23.014  1.00  0.00           H  
ATOM   1623  HA  ALA A 105     163.344 298.103  20.244  1.00  0.00           H  
ATOM   1624 1HB  ALA A 105     161.840 299.895  21.035  1.00  0.00           H  
ATOM   1625 2HB  ALA A 105     161.472 298.337  21.813  1.00  0.00           H  
ATOM   1626 3HB  ALA A 105     162.364 299.588  22.707  1.00  0.00           H  
ATOM   1627  N   ARG A 106     165.228 300.051  22.084  1.00  0.00           N  
ATOM   1628  CA  ARG A 106     166.284 301.053  22.010  1.00  0.00           C  
ATOM   1629  C   ARG A 106     167.501 300.518  21.267  1.00  0.00           C  
ATOM   1630  O   ARG A 106     168.178 301.256  20.551  1.00  0.00           O  
ATOM   1631  CB  ARG A 106     166.703 301.496  23.405  1.00  0.00           C  
ATOM   1632  CG  ARG A 106     165.672 302.334  24.145  1.00  0.00           C  
ATOM   1633  CD  ARG A 106     166.046 302.532  25.568  1.00  0.00           C  
ATOM   1634  NE  ARG A 106     165.073 303.349  26.277  1.00  0.00           N  
ATOM   1635  CZ  ARG A 106     165.013 303.478  27.616  1.00  0.00           C  
ATOM   1636  NH1 ARG A 106     165.874 302.841  28.377  1.00  0.00           N  
ATOM   1637  NH2 ARG A 106     164.088 304.247  28.165  1.00  0.00           N  
ATOM   1638  H   ARG A 106     165.016 299.624  22.975  1.00  0.00           H  
ATOM   1639  HA  ARG A 106     165.908 301.912  21.453  1.00  0.00           H  
ATOM   1640 1HB  ARG A 106     166.914 300.619  24.016  1.00  0.00           H  
ATOM   1641 2HB  ARG A 106     167.620 302.079  23.342  1.00  0.00           H  
ATOM   1642 1HG  ARG A 106     165.594 303.313  23.672  1.00  0.00           H  
ATOM   1643 2HG  ARG A 106     164.704 301.835  24.111  1.00  0.00           H  
ATOM   1644 1HD  ARG A 106     166.107 301.565  26.067  1.00  0.00           H  
ATOM   1645 2HD  ARG A 106     167.013 303.031  25.625  1.00  0.00           H  
ATOM   1646  HE  ARG A 106     164.393 303.855  25.725  1.00  0.00           H  
ATOM   1647 1HH1 ARG A 106     166.581 302.254  27.958  1.00  0.00           H  
ATOM   1648 2HH1 ARG A 106     165.830 302.939  29.381  1.00  0.00           H  
ATOM   1649 1HH2 ARG A 106     163.426 304.736  27.579  1.00  0.00           H  
ATOM   1650 2HH2 ARG A 106     164.043 304.343  29.168  1.00  0.00           H  
ATOM   1651  N   ARG A 107     167.772 299.229  21.438  1.00  0.00           N  
ATOM   1652  CA  ARG A 107     168.885 298.581  20.751  1.00  0.00           C  
ATOM   1653  C   ARG A 107     168.586 298.401  19.269  1.00  0.00           C  
ATOM   1654  O   ARG A 107     169.490 298.451  18.435  1.00  0.00           O  
ATOM   1655  CB  ARG A 107     169.183 297.225  21.374  1.00  0.00           C  
ATOM   1656  CG  ARG A 107     170.270 296.425  20.672  1.00  0.00           C  
ATOM   1657  CD  ARG A 107     171.603 297.065  20.815  1.00  0.00           C  
ATOM   1658  NE  ARG A 107     172.652 296.279  20.186  1.00  0.00           N  
ATOM   1659  CZ  ARG A 107     172.989 296.356  18.884  1.00  0.00           C  
ATOM   1660  NH1 ARG A 107     172.352 297.187  18.088  1.00  0.00           N  
ATOM   1661  NH2 ARG A 107     173.961 295.598  18.407  1.00  0.00           N  
ATOM   1662  H   ARG A 107     167.194 298.683  22.061  1.00  0.00           H  
ATOM   1663  HA  ARG A 107     169.763 299.223  20.836  1.00  0.00           H  
ATOM   1664 1HB  ARG A 107     169.491 297.360  22.409  1.00  0.00           H  
ATOM   1665 2HB  ARG A 107     168.277 296.619  21.377  1.00  0.00           H  
ATOM   1666 1HG  ARG A 107     170.321 295.425  21.103  1.00  0.00           H  
ATOM   1667 2HG  ARG A 107     170.038 296.350  19.609  1.00  0.00           H  
ATOM   1668 1HD  ARG A 107     171.586 298.049  20.347  1.00  0.00           H  
ATOM   1669 2HD  ARG A 107     171.843 297.171  21.873  1.00  0.00           H  
ATOM   1670  HE  ARG A 107     173.165 295.629  20.767  1.00  0.00           H  
ATOM   1671 1HH1 ARG A 107     171.609 297.766  18.453  1.00  0.00           H  
ATOM   1672 2HH1 ARG A 107     172.604 297.244  17.112  1.00  0.00           H  
ATOM   1673 1HH2 ARG A 107     174.450 294.960  19.018  1.00  0.00           H  
ATOM   1674 2HH2 ARG A 107     174.213 295.656  17.432  1.00  0.00           H  
ATOM   1675  N   GLY A 108     167.315 298.191  18.948  1.00  0.00           N  
ATOM   1676  CA  GLY A 108     166.907 297.917  17.575  1.00  0.00           C  
ATOM   1677  C   GLY A 108     166.610 296.439  17.370  1.00  0.00           C  
ATOM   1678  O   GLY A 108     166.426 295.983  16.242  1.00  0.00           O  
ATOM   1679  H   GLY A 108     166.612 298.218  19.674  1.00  0.00           H  
ATOM   1680 1HA  GLY A 108     166.021 298.508  17.335  1.00  0.00           H  
ATOM   1681 2HA  GLY A 108     167.696 298.232  16.892  1.00  0.00           H  
ATOM   1682  N   ASN A 109     166.565 295.692  18.467  1.00  0.00           N  
ATOM   1683  CA  ASN A 109     166.329 294.254  18.407  1.00  0.00           C  
ATOM   1684  C   ASN A 109     164.840 293.941  18.358  1.00  0.00           C  
ATOM   1685  O   ASN A 109     164.253 293.501  19.348  1.00  0.00           O  
ATOM   1686  CB  ASN A 109     166.983 293.557  19.586  1.00  0.00           C  
ATOM   1687  CG  ASN A 109     166.989 292.060  19.442  1.00  0.00           C  
ATOM   1688  OD1 ASN A 109     166.151 291.490  18.733  1.00  0.00           O  
ATOM   1689  ND2 ASN A 109     167.916 291.413  20.100  1.00  0.00           N  
ATOM   1690  H   ASN A 109     166.696 296.131  19.367  1.00  0.00           H  
ATOM   1691  HA  ASN A 109     166.779 293.868  17.491  1.00  0.00           H  
ATOM   1692 1HB  ASN A 109     168.012 293.905  19.691  1.00  0.00           H  
ATOM   1693 2HB  ASN A 109     166.455 293.820  20.503  1.00  0.00           H  
ATOM   1694 1HD2 ASN A 109     167.967 290.416  20.041  1.00  0.00           H  
ATOM   1695 2HD2 ASN A 109     168.573 291.916  20.661  1.00  0.00           H  
ATOM   1696  N   THR A 110     164.229 294.175  17.200  1.00  0.00           N  
ATOM   1697  CA  THR A 110     162.784 294.044  17.055  1.00  0.00           C  
ATOM   1698  C   THR A 110     162.314 292.649  17.448  1.00  0.00           C  
ATOM   1699  O   THR A 110     161.269 292.490  18.078  1.00  0.00           O  
ATOM   1700  CB  THR A 110     162.341 294.352  15.614  1.00  0.00           C  
ATOM   1701  OG1 THR A 110     162.720 295.692  15.270  1.00  0.00           O  
ATOM   1702  CG2 THR A 110     160.833 294.206  15.476  1.00  0.00           C  
ATOM   1703  H   THR A 110     164.781 294.447  16.400  1.00  0.00           H  
ATOM   1704  HA  THR A 110     162.304 294.757  17.728  1.00  0.00           H  
ATOM   1705  HB  THR A 110     162.831 293.663  14.926  1.00  0.00           H  
ATOM   1706  HG1 THR A 110     162.658 295.807  14.319  1.00  0.00           H  
ATOM   1707 1HG2 THR A 110     160.538 294.428  14.451  1.00  0.00           H  
ATOM   1708 2HG2 THR A 110     160.542 293.185  15.726  1.00  0.00           H  
ATOM   1709 3HG2 THR A 110     160.337 294.900  16.154  1.00  0.00           H  
ATOM   1710  N   ASP A 111     163.092 291.641  17.070  1.00  0.00           N  
ATOM   1711  CA  ASP A 111     162.741 290.255  17.350  1.00  0.00           C  
ATOM   1712  C   ASP A 111     162.578 290.019  18.848  1.00  0.00           C  
ATOM   1713  O   ASP A 111     161.629 289.369  19.283  1.00  0.00           O  
ATOM   1714  CB  ASP A 111     163.806 289.308  16.791  1.00  0.00           C  
ATOM   1715  CG  ASP A 111     163.784 289.222  15.271  1.00  0.00           C  
ATOM   1716  OD1 ASP A 111     162.809 289.633  14.687  1.00  0.00           O  
ATOM   1717  OD2 ASP A 111     164.741 288.747  14.709  1.00  0.00           O  
ATOM   1718  H   ASP A 111     163.950 291.840  16.576  1.00  0.00           H  
ATOM   1719  HA  ASP A 111     161.783 290.038  16.877  1.00  0.00           H  
ATOM   1720 1HB  ASP A 111     164.794 289.645  17.107  1.00  0.00           H  
ATOM   1721 2HB  ASP A 111     163.655 288.308  17.199  1.00  0.00           H  
ATOM   1722  N   ALA A 112     163.511 290.550  19.629  1.00  0.00           N  
ATOM   1723  CA  ALA A 112     163.451 290.436  21.081  1.00  0.00           C  
ATOM   1724  C   ALA A 112     162.238 291.168  21.642  1.00  0.00           C  
ATOM   1725  O   ALA A 112     161.633 290.728  22.619  1.00  0.00           O  
ATOM   1726  CB  ALA A 112     164.728 290.974  21.708  1.00  0.00           C  
ATOM   1727  H   ALA A 112     164.282 291.048  19.207  1.00  0.00           H  
ATOM   1728  HA  ALA A 112     163.349 289.382  21.342  1.00  0.00           H  
ATOM   1729 1HB  ALA A 112     164.669 290.883  22.792  1.00  0.00           H  
ATOM   1730 2HB  ALA A 112     165.581 290.403  21.342  1.00  0.00           H  
ATOM   1731 3HB  ALA A 112     164.853 292.023  21.439  1.00  0.00           H  
ATOM   1732  N   VAL A 113     161.887 292.288  21.016  1.00  0.00           N  
ATOM   1733  CA  VAL A 113     160.723 293.061  21.427  1.00  0.00           C  
ATOM   1734  C   VAL A 113     159.435 292.284  21.196  1.00  0.00           C  
ATOM   1735  O   VAL A 113     158.581 292.200  22.078  1.00  0.00           O  
ATOM   1736  CB  VAL A 113     160.662 294.391  20.652  1.00  0.00           C  
ATOM   1737  CG1 VAL A 113     159.357 295.117  20.941  1.00  0.00           C  
ATOM   1738  CG2 VAL A 113     161.856 295.260  21.020  1.00  0.00           C  
ATOM   1739  H   VAL A 113     162.444 292.608  20.237  1.00  0.00           H  
ATOM   1740  HA  VAL A 113     160.801 293.262  22.496  1.00  0.00           H  
ATOM   1741  HB  VAL A 113     160.682 294.178  19.583  1.00  0.00           H  
ATOM   1742 1HG1 VAL A 113     159.331 296.055  20.384  1.00  0.00           H  
ATOM   1743 2HG1 VAL A 113     158.518 294.492  20.636  1.00  0.00           H  
ATOM   1744 3HG1 VAL A 113     159.286 295.327  22.007  1.00  0.00           H  
ATOM   1745 1HG2 VAL A 113     161.807 296.198  20.468  1.00  0.00           H  
ATOM   1746 2HG2 VAL A 113     161.838 295.467  22.090  1.00  0.00           H  
ATOM   1747 3HG2 VAL A 113     162.779 294.737  20.767  1.00  0.00           H  
ATOM   1748  N   ARG A 114     159.299 291.716  20.002  1.00  0.00           N  
ATOM   1749  CA  ARG A 114     158.100 290.970  19.639  1.00  0.00           C  
ATOM   1750  C   ARG A 114     157.884 289.785  20.572  1.00  0.00           C  
ATOM   1751  O   ARG A 114     156.757 289.498  20.977  1.00  0.00           O  
ATOM   1752  CB  ARG A 114     158.194 290.471  18.205  1.00  0.00           C  
ATOM   1753  CG  ARG A 114     157.003 289.653  17.733  1.00  0.00           C  
ATOM   1754  CD  ARG A 114     157.145 289.245  16.312  1.00  0.00           C  
ATOM   1755  NE  ARG A 114     157.208 290.393  15.422  1.00  0.00           N  
ATOM   1756  CZ  ARG A 114     158.322 290.810  14.789  1.00  0.00           C  
ATOM   1757  NH1 ARG A 114     159.455 290.164  14.958  1.00  0.00           N  
ATOM   1758  NH2 ARG A 114     158.276 291.869  13.999  1.00  0.00           N  
ATOM   1759  H   ARG A 114     160.046 291.801  19.328  1.00  0.00           H  
ATOM   1760  HA  ARG A 114     157.239 291.631  19.739  1.00  0.00           H  
ATOM   1761 1HB  ARG A 114     158.298 291.320  17.531  1.00  0.00           H  
ATOM   1762 2HB  ARG A 114     159.085 289.853  18.092  1.00  0.00           H  
ATOM   1763 1HG  ARG A 114     156.917 288.752  18.341  1.00  0.00           H  
ATOM   1764 2HG  ARG A 114     156.092 290.245  17.831  1.00  0.00           H  
ATOM   1765 1HD  ARG A 114     158.061 288.668  16.189  1.00  0.00           H  
ATOM   1766 2HD  ARG A 114     156.290 288.636  16.021  1.00  0.00           H  
ATOM   1767  HE  ARG A 114     156.356 290.916  15.267  1.00  0.00           H  
ATOM   1768 1HH1 ARG A 114     159.490 289.355  15.562  1.00  0.00           H  
ATOM   1769 2HH1 ARG A 114     160.290 290.477  14.483  1.00  0.00           H  
ATOM   1770 1HH2 ARG A 114     157.405 292.365  13.869  1.00  0.00           H  
ATOM   1771 2HH2 ARG A 114     159.111 292.181  13.525  1.00  0.00           H  
ATOM   1772  N   GLU A 115     158.971 289.101  20.913  1.00  0.00           N  
ATOM   1773  CA  GLU A 115     158.911 287.981  21.842  1.00  0.00           C  
ATOM   1774  C   GLU A 115     158.532 288.444  23.243  1.00  0.00           C  
ATOM   1775  O   GLU A 115     157.696 287.829  23.904  1.00  0.00           O  
ATOM   1776  CB  GLU A 115     160.255 287.249  21.881  1.00  0.00           C  
ATOM   1777  CG  GLU A 115     160.578 286.460  20.621  1.00  0.00           C  
ATOM   1778  CD  GLU A 115     161.930 285.801  20.674  1.00  0.00           C  
ATOM   1779  OE1 GLU A 115     162.688 286.114  21.560  1.00  0.00           O  
ATOM   1780  OE2 GLU A 115     162.203 284.984  19.827  1.00  0.00           O  
ATOM   1781  H   GLU A 115     159.863 289.365  20.518  1.00  0.00           H  
ATOM   1782  HA  GLU A 115     158.138 287.290  21.502  1.00  0.00           H  
ATOM   1783 1HB  GLU A 115     161.057 287.970  22.039  1.00  0.00           H  
ATOM   1784 2HB  GLU A 115     160.267 286.555  22.723  1.00  0.00           H  
ATOM   1785 1HG  GLU A 115     159.819 285.691  20.480  1.00  0.00           H  
ATOM   1786 2HG  GLU A 115     160.540 287.131  19.765  1.00  0.00           H  
ATOM   1787  N   ALA A 116     159.149 289.532  23.687  1.00  0.00           N  
ATOM   1788  CA  ALA A 116     158.885 290.075  25.016  1.00  0.00           C  
ATOM   1789  C   ALA A 116     157.429 290.499  25.157  1.00  0.00           C  
ATOM   1790  O   ALA A 116     156.805 290.270  26.193  1.00  0.00           O  
ATOM   1791  CB  ALA A 116     159.808 291.250  25.300  1.00  0.00           C  
ATOM   1792  H   ALA A 116     159.819 289.997  23.091  1.00  0.00           H  
ATOM   1793  HA  ALA A 116     159.076 289.294  25.751  1.00  0.00           H  
ATOM   1794 1HB  ALA A 116     159.600 291.645  26.294  1.00  0.00           H  
ATOM   1795 2HB  ALA A 116     160.847 290.919  25.251  1.00  0.00           H  
ATOM   1796 3HB  ALA A 116     159.643 292.032  24.558  1.00  0.00           H  
ATOM   1797  N   LEU A 117     156.893 291.116  24.110  1.00  0.00           N  
ATOM   1798  CA  LEU A 117     155.511 291.584  24.121  1.00  0.00           C  
ATOM   1799  C   LEU A 117     154.537 290.419  24.230  1.00  0.00           C  
ATOM   1800  O   LEU A 117     153.545 290.493  24.955  1.00  0.00           O  
ATOM   1801  CB  LEU A 117     155.214 292.390  22.851  1.00  0.00           C  
ATOM   1802  CG  LEU A 117     155.927 293.744  22.740  1.00  0.00           C  
ATOM   1803  CD1 LEU A 117     155.836 294.251  21.307  1.00  0.00           C  
ATOM   1804  CD2 LEU A 117     155.296 294.731  23.710  1.00  0.00           C  
ATOM   1805  H   LEU A 117     157.457 291.265  23.287  1.00  0.00           H  
ATOM   1806  HA  LEU A 117     155.369 292.218  24.998  1.00  0.00           H  
ATOM   1807 1HB  LEU A 117     155.500 291.794  21.986  1.00  0.00           H  
ATOM   1808 2HB  LEU A 117     154.141 292.576  22.800  1.00  0.00           H  
ATOM   1809  HG  LEU A 117     156.983 293.620  22.984  1.00  0.00           H  
ATOM   1810 1HD1 LEU A 117     156.343 295.212  21.228  1.00  0.00           H  
ATOM   1811 2HD1 LEU A 117     156.312 293.535  20.637  1.00  0.00           H  
ATOM   1812 3HD1 LEU A 117     154.790 294.368  21.029  1.00  0.00           H  
ATOM   1813 1HD2 LEU A 117     155.803 295.693  23.632  1.00  0.00           H  
ATOM   1814 2HD2 LEU A 117     154.240 294.857  23.467  1.00  0.00           H  
ATOM   1815 3HD2 LEU A 117     155.391 294.353  24.728  1.00  0.00           H  
ATOM   1816  N   ALA A 118     154.824 289.344  23.504  1.00  0.00           N  
ATOM   1817  CA  ALA A 118     154.004 288.138  23.562  1.00  0.00           C  
ATOM   1818  C   ALA A 118     154.023 287.528  24.958  1.00  0.00           C  
ATOM   1819  O   ALA A 118     152.995 287.074  25.461  1.00  0.00           O  
ATOM   1820  CB  ALA A 118     154.481 287.122  22.535  1.00  0.00           C  
ATOM   1821  H   ALA A 118     155.630 289.361  22.897  1.00  0.00           H  
ATOM   1822  HA  ALA A 118     152.973 288.410  23.334  1.00  0.00           H  
ATOM   1823 1HB  ALA A 118     153.860 286.228  22.592  1.00  0.00           H  
ATOM   1824 2HB  ALA A 118     154.407 287.553  21.536  1.00  0.00           H  
ATOM   1825 3HB  ALA A 118     155.517 286.857  22.739  1.00  0.00           H  
ATOM   1826  N   VAL A 119     155.198 287.520  25.580  1.00  0.00           N  
ATOM   1827  CA  VAL A 119     155.358 286.930  26.905  1.00  0.00           C  
ATOM   1828  C   VAL A 119     154.608 287.734  27.959  1.00  0.00           C  
ATOM   1829  O   VAL A 119     154.020 287.170  28.882  1.00  0.00           O  
ATOM   1830  CB  VAL A 119     156.850 286.860  27.283  1.00  0.00           C  
ATOM   1831  CG1 VAL A 119     157.011 286.507  28.754  1.00  0.00           C  
ATOM   1832  CG2 VAL A 119     157.560 285.843  26.403  1.00  0.00           C  
ATOM   1833  H   VAL A 119     155.998 287.931  25.123  1.00  0.00           H  
ATOM   1834  HA  VAL A 119     154.934 285.927  26.891  1.00  0.00           H  
ATOM   1835  HB  VAL A 119     157.299 287.843  27.137  1.00  0.00           H  
ATOM   1836 1HG1 VAL A 119     158.072 286.462  29.003  1.00  0.00           H  
ATOM   1837 2HG1 VAL A 119     156.527 287.268  29.366  1.00  0.00           H  
ATOM   1838 3HG1 VAL A 119     156.552 285.538  28.947  1.00  0.00           H  
ATOM   1839 1HG2 VAL A 119     158.614 285.799  26.675  1.00  0.00           H  
ATOM   1840 2HG2 VAL A 119     157.107 284.861  26.544  1.00  0.00           H  
ATOM   1841 3HG2 VAL A 119     157.467 286.138  25.357  1.00  0.00           H  
ATOM   1842  N   ALA A 120     154.632 289.056  27.818  1.00  0.00           N  
ATOM   1843  CA  ALA A 120     153.893 289.936  28.716  1.00  0.00           C  
ATOM   1844  C   ALA A 120     152.427 289.532  28.797  1.00  0.00           C  
ATOM   1845  O   ALA A 120     151.833 289.534  29.875  1.00  0.00           O  
ATOM   1846  CB  ALA A 120     154.020 291.382  28.262  1.00  0.00           C  
ATOM   1847  H   ALA A 120     155.178 289.461  27.070  1.00  0.00           H  
ATOM   1848  HA  ALA A 120     154.318 289.846  29.716  1.00  0.00           H  
ATOM   1849 1HB  ALA A 120     153.462 292.028  28.941  1.00  0.00           H  
ATOM   1850 2HB  ALA A 120     155.070 291.675  28.263  1.00  0.00           H  
ATOM   1851 3HB  ALA A 120     153.617 291.484  27.254  1.00  0.00           H  
ATOM   1852  N   VAL A 121     151.849 289.186  27.653  1.00  0.00           N  
ATOM   1853  CA  VAL A 121     150.461 288.741  27.600  1.00  0.00           C  
ATOM   1854  C   VAL A 121     150.307 287.347  28.197  1.00  0.00           C  
ATOM   1855  O   VAL A 121     149.357 287.080  28.932  1.00  0.00           O  
ATOM   1856  CB  VAL A 121     149.957 288.732  26.144  1.00  0.00           C  
ATOM   1857  CG1 VAL A 121     148.529 288.214  26.079  1.00  0.00           C  
ATOM   1858  CG2 VAL A 121     150.051 290.131  25.556  1.00  0.00           C  
ATOM   1859  H   VAL A 121     152.382 289.233  26.798  1.00  0.00           H  
ATOM   1860  HA  VAL A 121     149.856 289.424  28.195  1.00  0.00           H  
ATOM   1861  HB  VAL A 121     150.574 288.049  25.560  1.00  0.00           H  
ATOM   1862 1HG1 VAL A 121     148.189 288.214  25.042  1.00  0.00           H  
ATOM   1863 2HG1 VAL A 121     148.492 287.198  26.472  1.00  0.00           H  
ATOM   1864 3HG1 VAL A 121     147.880 288.858  26.672  1.00  0.00           H  
ATOM   1865 1HG2 VAL A 121     149.694 290.118  24.526  1.00  0.00           H  
ATOM   1866 2HG2 VAL A 121     149.439 290.816  26.143  1.00  0.00           H  
ATOM   1867 3HG2 VAL A 121     151.089 290.466  25.575  1.00  0.00           H  
ATOM   1868  N   LYS A 122     151.244 286.464  27.873  1.00  0.00           N  
ATOM   1869  CA  LYS A 122     151.202 285.089  28.356  1.00  0.00           C  
ATOM   1870  C   LYS A 122     151.273 285.036  29.877  1.00  0.00           C  
ATOM   1871  O   LYS A 122     150.597 284.230  30.513  1.00  0.00           O  
ATOM   1872  CB  LYS A 122     152.342 284.273  27.747  1.00  0.00           C  
ATOM   1873  CG  LYS A 122     152.163 283.946  26.270  1.00  0.00           C  
ATOM   1874  CD  LYS A 122     153.399 283.265  25.701  1.00  0.00           C  
ATOM   1875  CE  LYS A 122     153.586 281.874  26.289  1.00  0.00           C  
ATOM   1876  NZ  LYS A 122     154.747 281.166  25.684  1.00  0.00           N  
ATOM   1877  H   LYS A 122     152.008 286.751  27.277  1.00  0.00           H  
ATOM   1878  HA  LYS A 122     150.253 284.647  28.055  1.00  0.00           H  
ATOM   1879 1HB  LYS A 122     153.280 284.818  27.858  1.00  0.00           H  
ATOM   1880 2HB  LYS A 122     152.445 283.332  28.287  1.00  0.00           H  
ATOM   1881 1HG  LYS A 122     151.304 283.286  26.145  1.00  0.00           H  
ATOM   1882 2HG  LYS A 122     151.977 284.865  25.715  1.00  0.00           H  
ATOM   1883 1HD  LYS A 122     153.303 283.183  24.617  1.00  0.00           H  
ATOM   1884 2HD  LYS A 122     154.281 283.865  25.925  1.00  0.00           H  
ATOM   1885 1HE  LYS A 122     153.742 281.952  27.363  1.00  0.00           H  
ATOM   1886 2HE  LYS A 122     152.686 281.283  26.117  1.00  0.00           H  
ATOM   1887 1HZ  LYS A 122     154.836 280.250  26.100  1.00  0.00           H  
ATOM   1888 2HZ  LYS A 122     154.603 281.072  24.689  1.00  0.00           H  
ATOM   1889 3HZ  LYS A 122     155.590 281.695  25.854  1.00  0.00           H  
ATOM   1890  N   ILE A 123     152.097 285.904  30.455  1.00  0.00           N  
ATOM   1891  CA  ILE A 123     152.217 285.997  31.905  1.00  0.00           C  
ATOM   1892  C   ILE A 123     150.887 286.373  32.545  1.00  0.00           C  
ATOM   1893  O   ILE A 123     150.478 285.781  33.543  1.00  0.00           O  
ATOM   1894  CB  ILE A 123     153.288 287.029  32.302  1.00  0.00           C  
ATOM   1895  CG1 ILE A 123     154.684 286.515  31.940  1.00  0.00           C  
ATOM   1896  CG2 ILE A 123     153.201 287.343  33.787  1.00  0.00           C  
ATOM   1897  CD1 ILE A 123     155.768 287.563  32.052  1.00  0.00           C  
ATOM   1898  H   ILE A 123     152.655 286.516  29.875  1.00  0.00           H  
ATOM   1899  HA  ILE A 123     152.505 285.021  32.293  1.00  0.00           H  
ATOM   1900  HB  ILE A 123     153.135 287.948  31.737  1.00  0.00           H  
ATOM   1901 1HG1 ILE A 123     154.945 285.683  32.593  1.00  0.00           H  
ATOM   1902 2HG1 ILE A 123     154.680 286.139  30.917  1.00  0.00           H  
ATOM   1903 1HG2 ILE A 123     153.965 288.073  34.051  1.00  0.00           H  
ATOM   1904 2HG2 ILE A 123     152.216 287.749  34.016  1.00  0.00           H  
ATOM   1905 3HG2 ILE A 123     153.358 286.429  34.362  1.00  0.00           H  
ATOM   1906 1HD1 ILE A 123     156.728 287.124  31.780  1.00  0.00           H  
ATOM   1907 2HD1 ILE A 123     155.545 288.392  31.379  1.00  0.00           H  
ATOM   1908 3HD1 ILE A 123     155.815 287.930  33.076  1.00  0.00           H  
ATOM   1909  N   ALA A 124     150.215 287.363  31.965  1.00  0.00           N  
ATOM   1910  CA  ALA A 124     148.906 287.786  32.448  1.00  0.00           C  
ATOM   1911  C   ALA A 124     147.881 286.668  32.313  1.00  0.00           C  
ATOM   1912  O   ALA A 124     147.036 286.479  33.188  1.00  0.00           O  
ATOM   1913  CB  ALA A 124     148.439 289.025  31.696  1.00  0.00           C  
ATOM   1914  H   ALA A 124     150.623 287.832  31.169  1.00  0.00           H  
ATOM   1915  HA  ALA A 124     148.992 288.032  33.507  1.00  0.00           H  
ATOM   1916 1HB  ALA A 124     147.461 289.329  32.067  1.00  0.00           H  
ATOM   1917 2HB  ALA A 124     149.154 289.834  31.848  1.00  0.00           H  
ATOM   1918 3HB  ALA A 124     148.370 288.799  30.632  1.00  0.00           H  
ATOM   1919  N   LEU A 125     147.961 285.928  31.212  1.00  0.00           N  
ATOM   1920  CA  LEU A 125     147.040 284.826  30.962  1.00  0.00           C  
ATOM   1921  C   LEU A 125     147.225 283.711  31.984  1.00  0.00           C  
ATOM   1922  O   LEU A 125     146.253 283.155  32.494  1.00  0.00           O  
ATOM   1923  CB  LEU A 125     147.250 284.272  29.547  1.00  0.00           C  
ATOM   1924  CG  LEU A 125     146.427 283.027  29.192  1.00  0.00           C  
ATOM   1925  CD1 LEU A 125     144.944 283.345  29.317  1.00  0.00           C  
ATOM   1926  CD2 LEU A 125     146.772 282.577  27.780  1.00  0.00           C  
ATOM   1927  H   LEU A 125     148.677 286.136  30.530  1.00  0.00           H  
ATOM   1928  HA  LEU A 125     146.019 285.197  31.059  1.00  0.00           H  
ATOM   1929 1HB  LEU A 125     147.000 285.051  28.829  1.00  0.00           H  
ATOM   1930 2HB  LEU A 125     148.303 284.019  29.425  1.00  0.00           H  
ATOM   1931  HG  LEU A 125     146.657 282.226  29.895  1.00  0.00           H  
ATOM   1932 1HD1 LEU A 125     144.359 282.461  29.065  1.00  0.00           H  
ATOM   1933 2HD1 LEU A 125     144.722 283.646  30.341  1.00  0.00           H  
ATOM   1934 3HD1 LEU A 125     144.687 284.156  28.637  1.00  0.00           H  
ATOM   1935 1HD2 LEU A 125     146.188 281.691  27.527  1.00  0.00           H  
ATOM   1936 2HD2 LEU A 125     146.542 283.376  27.076  1.00  0.00           H  
ATOM   1937 3HD2 LEU A 125     147.835 282.339  27.723  1.00  0.00           H  
ATOM   1938  N   LYS A 126     148.480 283.388  32.278  1.00  0.00           N  
ATOM   1939  CA  LYS A 126     148.795 282.334  33.235  1.00  0.00           C  
ATOM   1940  C   LYS A 126     148.440 282.756  34.655  1.00  0.00           C  
ATOM   1941  O   LYS A 126     148.006 281.936  35.464  1.00  0.00           O  
ATOM   1942  CB  LYS A 126     150.276 281.961  33.152  1.00  0.00           C  
ATOM   1943  CG  LYS A 126     150.703 281.373  31.814  1.00  0.00           C  
ATOM   1944  CD  LYS A 126     150.162 279.963  31.632  1.00  0.00           C  
ATOM   1945  CE  LYS A 126     150.532 279.398  30.269  1.00  0.00           C  
ATOM   1946  NZ  LYS A 126     149.927 278.059  30.038  1.00  0.00           N  
ATOM   1947  H   LYS A 126     149.236 283.887  31.829  1.00  0.00           H  
ATOM   1948  HA  LYS A 126     148.197 281.455  32.991  1.00  0.00           H  
ATOM   1949 1HB  LYS A 126     150.885 282.846  33.338  1.00  0.00           H  
ATOM   1950 2HB  LYS A 126     150.512 281.233  33.928  1.00  0.00           H  
ATOM   1951 1HG  LYS A 126     150.331 282.003  31.004  1.00  0.00           H  
ATOM   1952 2HG  LYS A 126     151.791 281.346  31.759  1.00  0.00           H  
ATOM   1953 1HD  LYS A 126     150.570 279.314  32.408  1.00  0.00           H  
ATOM   1954 2HD  LYS A 126     149.076 279.974  31.727  1.00  0.00           H  
ATOM   1955 1HE  LYS A 126     150.190 280.077  29.489  1.00  0.00           H  
ATOM   1956 2HE  LYS A 126     151.616 279.311  30.193  1.00  0.00           H  
ATOM   1957 1HZ  LYS A 126     150.196 277.720  29.125  1.00  0.00           H  
ATOM   1958 2HZ  LYS A 126     150.253 277.415  30.745  1.00  0.00           H  
ATOM   1959 3HZ  LYS A 126     148.921 278.130  30.087  1.00  0.00           H  
ATOM   1960  N   SER A 127     148.626 284.038  34.951  1.00  0.00           N  
ATOM   1961  CA  SER A 127     148.187 284.602  36.222  1.00  0.00           C  
ATOM   1962  C   SER A 127     146.671 284.525  36.362  1.00  0.00           C  
ATOM   1963  O   SER A 127     146.157 284.110  37.401  1.00  0.00           O  
ATOM   1964  CB  SER A 127     148.642 286.044  36.338  1.00  0.00           C  
ATOM   1965  OG  SER A 127     148.222 286.607  37.550  1.00  0.00           O  
ATOM   1966  H   SER A 127     149.085 284.637  34.279  1.00  0.00           H  
ATOM   1967  HA  SER A 127     148.625 284.017  37.030  1.00  0.00           H  
ATOM   1968 1HB  SER A 127     149.729 286.089  36.271  1.00  0.00           H  
ATOM   1969 2HB  SER A 127     148.239 286.621  35.507  1.00  0.00           H  
ATOM   1970  HG  SER A 127     148.546 287.511  37.549  1.00  0.00           H  
ATOM   1971  N   GLY A 128     145.962 284.927  35.313  1.00  0.00           N  
ATOM   1972  CA  GLY A 128     144.524 284.713  35.234  1.00  0.00           C  
ATOM   1973  C   GLY A 128     143.761 285.815  35.958  1.00  0.00           C  
ATOM   1974  O   GLY A 128     142.576 285.671  36.260  1.00  0.00           O  
ATOM   1975  H   GLY A 128     146.434 285.391  34.550  1.00  0.00           H  
ATOM   1976 1HA  GLY A 128     144.218 284.680  34.188  1.00  0.00           H  
ATOM   1977 2HA  GLY A 128     144.274 283.747  35.671  1.00  0.00           H  
ATOM   1978  N   THR A 129     144.448 286.918  36.236  1.00  0.00           N  
ATOM   1979  CA  THR A 129     143.840 288.044  36.935  1.00  0.00           C  
ATOM   1980  C   THR A 129     143.775 289.278  36.041  1.00  0.00           C  
ATOM   1981  O   THR A 129     144.665 289.510  35.224  1.00  0.00           O  
ATOM   1982  CB  THR A 129     144.613 288.379  38.224  1.00  0.00           C  
ATOM   1983  OG1 THR A 129     145.908 288.894  37.887  1.00  0.00           O  
ATOM   1984  CG2 THR A 129     144.774 287.137  39.087  1.00  0.00           C  
ATOM   1985  H   THR A 129     145.418 286.978  35.955  1.00  0.00           H  
ATOM   1986  HA  THR A 129     142.818 287.776  37.200  1.00  0.00           H  
ATOM   1987  HB  THR A 129     144.071 289.138  38.787  1.00  0.00           H  
ATOM   1988  HG1 THR A 129     146.363 289.163  38.689  1.00  0.00           H  
ATOM   1989 1HG2 THR A 129     145.323 287.393  39.994  1.00  0.00           H  
ATOM   1990 2HG2 THR A 129     143.791 286.750  39.355  1.00  0.00           H  
ATOM   1991 3HG2 THR A 129     145.325 286.378  38.533  1.00  0.00           H  
ATOM   1992  N   GLU A 130     142.717 290.062  36.203  1.00  0.00           N  
ATOM   1993  CA  GLU A 130     142.562 291.303  35.451  1.00  0.00           C  
ATOM   1994  C   GLU A 130     143.721 292.254  35.714  1.00  0.00           C  
ATOM   1995  O   GLU A 130     144.194 292.939  34.806  1.00  0.00           O  
ATOM   1996  CB  GLU A 130     141.241 291.985  35.811  1.00  0.00           C  
ATOM   1997  CG  GLU A 130     140.973 293.278  35.054  1.00  0.00           C  
ATOM   1998  CD  GLU A 130     139.624 293.867  35.359  1.00  0.00           C  
ATOM   1999  OE1 GLU A 130     138.659 293.143  35.321  1.00  0.00           O  
ATOM   2000  OE2 GLU A 130     139.559 295.043  35.631  1.00  0.00           O  
ATOM   2001  H   GLU A 130     142.000 289.794  36.862  1.00  0.00           H  
ATOM   2002  HA  GLU A 130     142.566 291.058  34.388  1.00  0.00           H  
ATOM   2003 1HB  GLU A 130     140.413 291.304  35.612  1.00  0.00           H  
ATOM   2004 2HB  GLU A 130     141.227 292.213  36.877  1.00  0.00           H  
ATOM   2005 1HG  GLU A 130     141.742 294.006  35.315  1.00  0.00           H  
ATOM   2006 2HG  GLU A 130     141.046 293.082  33.985  1.00  0.00           H  
ATOM   2007  N   GLU A 131     144.174 292.297  36.963  1.00  0.00           N  
ATOM   2008  CA  GLU A 131     145.284 293.161  37.347  1.00  0.00           C  
ATOM   2009  C   GLU A 131     146.531 292.855  36.530  1.00  0.00           C  
ATOM   2010  O   GLU A 131     147.228 293.764  36.076  1.00  0.00           O  
ATOM   2011  CB  GLU A 131     145.590 293.007  38.838  1.00  0.00           C  
ATOM   2012  CG  GLU A 131     146.699 293.915  39.350  1.00  0.00           C  
ATOM   2013  CD  GLU A 131     146.934 293.775  40.828  1.00  0.00           C  
ATOM   2014  OE1 GLU A 131     146.240 293.009  41.451  1.00  0.00           O  
ATOM   2015  OE2 GLU A 131     147.810 294.436  41.335  1.00  0.00           O  
ATOM   2016  H   GLU A 131     143.741 291.713  37.663  1.00  0.00           H  
ATOM   2017  HA  GLU A 131     145.001 294.195  37.144  1.00  0.00           H  
ATOM   2018 1HB  GLU A 131     144.691 293.217  39.418  1.00  0.00           H  
ATOM   2019 2HB  GLU A 131     145.879 291.976  39.045  1.00  0.00           H  
ATOM   2020 1HG  GLU A 131     147.622 293.676  38.822  1.00  0.00           H  
ATOM   2021 2HG  GLU A 131     146.441 294.949  39.124  1.00  0.00           H  
ATOM   2022  N   ALA A 132     146.808 291.568  36.342  1.00  0.00           N  
ATOM   2023  CA  ALA A 132     147.977 291.140  35.585  1.00  0.00           C  
ATOM   2024  C   ALA A 132     147.885 291.583  34.129  1.00  0.00           C  
ATOM   2025  O   ALA A 132     148.888 291.954  33.518  1.00  0.00           O  
ATOM   2026  CB  ALA A 132     148.139 289.630  35.669  1.00  0.00           C  
ATOM   2027  H   ALA A 132     146.193 290.871  36.732  1.00  0.00           H  
ATOM   2028  HA  ALA A 132     148.862 291.610  36.017  1.00  0.00           H  
ATOM   2029 1HB  ALA A 132     149.016 289.325  35.098  1.00  0.00           H  
ATOM   2030 2HB  ALA A 132     148.262 289.333  36.711  1.00  0.00           H  
ATOM   2031 3HB  ALA A 132     147.254 289.146  35.257  1.00  0.00           H  
ATOM   2032  N   PHE A 133     146.678 291.540  33.579  1.00  0.00           N  
ATOM   2033  CA  PHE A 133     146.445 291.984  32.209  1.00  0.00           C  
ATOM   2034  C   PHE A 133     146.591 293.495  32.085  1.00  0.00           C  
ATOM   2035  O   PHE A 133     147.149 293.994  31.110  1.00  0.00           O  
ATOM   2036  CB  PHE A 133     145.052 291.561  31.740  1.00  0.00           C  
ATOM   2037  CG  PHE A 133     145.002 290.177  31.159  1.00  0.00           C  
ATOM   2038  CD1 PHE A 133     144.625 289.094  31.941  1.00  0.00           C  
ATOM   2039  CD2 PHE A 133     145.332 289.953  29.831  1.00  0.00           C  
ATOM   2040  CE1 PHE A 133     144.579 287.820  31.408  1.00  0.00           C  
ATOM   2041  CE2 PHE A 133     145.285 288.681  29.295  1.00  0.00           C  
ATOM   2042  CZ  PHE A 133     144.909 287.613  30.085  1.00  0.00           C  
ATOM   2043  H   PHE A 133     145.901 291.194  34.124  1.00  0.00           H  
ATOM   2044  HA  PHE A 133     147.194 291.524  31.564  1.00  0.00           H  
ATOM   2045 1HB  PHE A 133     144.358 291.604  32.578  1.00  0.00           H  
ATOM   2046 2HB  PHE A 133     144.695 292.260  30.984  1.00  0.00           H  
ATOM   2047  HD1 PHE A 133     144.364 289.258  32.987  1.00  0.00           H  
ATOM   2048  HD2 PHE A 133     145.630 290.797  29.207  1.00  0.00           H  
ATOM   2049  HE1 PHE A 133     144.282 286.979  32.033  1.00  0.00           H  
ATOM   2050  HE2 PHE A 133     145.547 288.519  28.250  1.00  0.00           H  
ATOM   2051  HZ  PHE A 133     144.874 286.609  29.665  1.00  0.00           H  
ATOM   2052  N   ARG A 134     146.087 294.216  33.080  1.00  0.00           N  
ATOM   2053  CA  ARG A 134     146.255 295.664  33.137  1.00  0.00           C  
ATOM   2054  C   ARG A 134     147.727 296.045  33.220  1.00  0.00           C  
ATOM   2055  O   ARG A 134     148.164 297.011  32.595  1.00  0.00           O  
ATOM   2056  CB  ARG A 134     145.516 296.242  34.335  1.00  0.00           C  
ATOM   2057  CG  ARG A 134     144.002 296.282  34.195  1.00  0.00           C  
ATOM   2058  CD  ARG A 134     143.352 296.824  35.415  1.00  0.00           C  
ATOM   2059  NE  ARG A 134     141.903 296.845  35.294  1.00  0.00           N  
ATOM   2060  CZ  ARG A 134     141.197 297.847  34.734  1.00  0.00           C  
ATOM   2061  NH1 ARG A 134     141.819 298.899  34.250  1.00  0.00           N  
ATOM   2062  NH2 ARG A 134     139.879 297.771  34.671  1.00  0.00           N  
ATOM   2063  H   ARG A 134     145.577 293.749  33.816  1.00  0.00           H  
ATOM   2064  HA  ARG A 134     145.853 296.094  32.220  1.00  0.00           H  
ATOM   2065 1HB  ARG A 134     145.749 295.657  35.223  1.00  0.00           H  
ATOM   2066 2HB  ARG A 134     145.857 297.261  34.516  1.00  0.00           H  
ATOM   2067 1HG  ARG A 134     143.732 296.918  33.351  1.00  0.00           H  
ATOM   2068 2HG  ARG A 134     143.626 295.273  34.025  1.00  0.00           H  
ATOM   2069 1HD  ARG A 134     143.613 296.204  36.272  1.00  0.00           H  
ATOM   2070 2HD  ARG A 134     143.694 297.844  35.588  1.00  0.00           H  
ATOM   2071  HE  ARG A 134     141.389 296.053  35.655  1.00  0.00           H  
ATOM   2072 1HH1 ARG A 134     142.826 298.956  34.298  1.00  0.00           H  
ATOM   2073 2HH1 ARG A 134     141.290 299.649  33.830  1.00  0.00           H  
ATOM   2074 1HH2 ARG A 134     139.401 296.962  35.043  1.00  0.00           H  
ATOM   2075 2HH2 ARG A 134     139.350 298.521  34.251  1.00  0.00           H  
ATOM   2076  N   LEU A 135     148.488 295.280  33.996  1.00  0.00           N  
ATOM   2077  CA  LEU A 135     149.931 295.474  34.081  1.00  0.00           C  
ATOM   2078  C   LEU A 135     150.610 295.141  32.761  1.00  0.00           C  
ATOM   2079  O   LEU A 135     151.535 295.832  32.336  1.00  0.00           O  
ATOM   2080  CB  LEU A 135     150.517 294.602  35.198  1.00  0.00           C  
ATOM   2081  CG  LEU A 135     150.165 295.028  36.630  1.00  0.00           C  
ATOM   2082  CD1 LEU A 135     150.505 293.900  37.595  1.00  0.00           C  
ATOM   2083  CD2 LEU A 135     150.925 296.298  36.983  1.00  0.00           C  
ATOM   2084  H   LEU A 135     148.057 294.546  34.539  1.00  0.00           H  
ATOM   2085  HA  LEU A 135     150.127 296.523  34.299  1.00  0.00           H  
ATOM   2086 1HB  LEU A 135     150.168 293.580  35.062  1.00  0.00           H  
ATOM   2087 2HB  LEU A 135     151.604 294.607  35.110  1.00  0.00           H  
ATOM   2088  HG  LEU A 135     149.093 295.215  36.700  1.00  0.00           H  
ATOM   2089 1HD1 LEU A 135     150.254 294.203  38.611  1.00  0.00           H  
ATOM   2090 2HD1 LEU A 135     149.933 293.010  37.331  1.00  0.00           H  
ATOM   2091 3HD1 LEU A 135     151.570 293.679  37.534  1.00  0.00           H  
ATOM   2092 1HD2 LEU A 135     150.673 296.601  38.000  1.00  0.00           H  
ATOM   2093 2HD2 LEU A 135     151.997 296.112  36.914  1.00  0.00           H  
ATOM   2094 3HD2 LEU A 135     150.649 297.092  36.289  1.00  0.00           H  
ATOM   2095  N   ALA A 136     150.147 294.078  32.112  1.00  0.00           N  
ATOM   2096  CA  ALA A 136     150.681 293.675  30.818  1.00  0.00           C  
ATOM   2097  C   ALA A 136     150.469 294.762  29.772  1.00  0.00           C  
ATOM   2098  O   ALA A 136     151.327 294.997  28.921  1.00  0.00           O  
ATOM   2099  CB  ALA A 136     150.042 292.371  30.364  1.00  0.00           C  
ATOM   2100  H   ALA A 136     149.404 293.533  32.530  1.00  0.00           H  
ATOM   2101  HA  ALA A 136     151.755 293.521  30.920  1.00  0.00           H  
ATOM   2102 1HB  ALA A 136     150.451 292.083  29.395  1.00  0.00           H  
ATOM   2103 2HB  ALA A 136     150.251 291.589  31.094  1.00  0.00           H  
ATOM   2104 3HB  ALA A 136     148.965 292.506  30.276  1.00  0.00           H  
ATOM   2105  N   LYS A 137     149.317 295.424  29.840  1.00  0.00           N  
ATOM   2106  CA  LYS A 137     149.028 296.550  28.958  1.00  0.00           C  
ATOM   2107  C   LYS A 137     149.976 297.712  29.221  1.00  0.00           C  
ATOM   2108  O   LYS A 137     150.405 298.397  28.293  1.00  0.00           O  
ATOM   2109  CB  LYS A 137     147.578 297.006  29.129  1.00  0.00           C  
ATOM   2110  CG  LYS A 137     147.162 298.140  28.201  1.00  0.00           C  
ATOM   2111  CD  LYS A 137     145.684 298.466  28.355  1.00  0.00           C  
ATOM   2112  CE  LYS A 137     145.299 299.691  27.539  1.00  0.00           C  
ATOM   2113  NZ  LYS A 137     145.447 299.454  26.077  1.00  0.00           N  
ATOM   2114  H   LYS A 137     148.628 295.140  30.519  1.00  0.00           H  
ATOM   2115  HA  LYS A 137     149.176 296.228  27.927  1.00  0.00           H  
ATOM   2116 1HB  LYS A 137     146.908 296.165  28.949  1.00  0.00           H  
ATOM   2117 2HB  LYS A 137     147.419 297.338  30.155  1.00  0.00           H  
ATOM   2118 1HG  LYS A 137     147.748 299.031  28.431  1.00  0.00           H  
ATOM   2119 2HG  LYS A 137     147.357 297.855  27.168  1.00  0.00           H  
ATOM   2120 1HD  LYS A 137     145.087 297.616  28.023  1.00  0.00           H  
ATOM   2121 2HD  LYS A 137     145.461 298.657  29.405  1.00  0.00           H  
ATOM   2122 1HE  LYS A 137     144.264 299.956  27.748  1.00  0.00           H  
ATOM   2123 2HE  LYS A 137     145.931 300.532  27.823  1.00  0.00           H  
ATOM   2124 1HZ  LYS A 137     145.182 300.288  25.572  1.00  0.00           H  
ATOM   2125 2HZ  LYS A 137     146.409 299.225  25.868  1.00  0.00           H  
ATOM   2126 3HZ  LYS A 137     144.851 298.689  25.797  1.00  0.00           H  
ATOM   2127  N   GLU A 138     150.299 297.931  30.490  1.00  0.00           N  
ATOM   2128  CA  GLU A 138     151.285 298.939  30.868  1.00  0.00           C  
ATOM   2129  C   GLU A 138     152.663 298.595  30.319  1.00  0.00           C  
ATOM   2130  O   GLU A 138     153.384 299.468  29.838  1.00  0.00           O  
ATOM   2131  CB  GLU A 138     151.350 299.076  32.391  1.00  0.00           C  
ATOM   2132  CG  GLU A 138     152.421 300.035  32.890  1.00  0.00           C  
ATOM   2133  CD  GLU A 138     152.143 301.466  32.522  1.00  0.00           C  
ATOM   2134  OE1 GLU A 138     151.003 301.785  32.278  1.00  0.00           O  
ATOM   2135  OE2 GLU A 138     153.068 302.241  32.486  1.00  0.00           O  
ATOM   2136  H   GLU A 138     149.855 297.383  31.214  1.00  0.00           H  
ATOM   2137  HA  GLU A 138     150.986 299.893  30.434  1.00  0.00           H  
ATOM   2138 1HB  GLU A 138     150.388 299.423  32.766  1.00  0.00           H  
ATOM   2139 2HB  GLU A 138     151.543 298.099  32.836  1.00  0.00           H  
ATOM   2140 1HG  GLU A 138     152.487 299.957  33.974  1.00  0.00           H  
ATOM   2141 2HG  GLU A 138     153.383 299.738  32.472  1.00  0.00           H  
ATOM   2142  N   VAL A 139     153.023 297.318  30.394  1.00  0.00           N  
ATOM   2143  CA  VAL A 139     154.283 296.843  29.835  1.00  0.00           C  
ATOM   2144  C   VAL A 139     154.364 297.121  28.340  1.00  0.00           C  
ATOM   2145  O   VAL A 139     155.373 297.618  27.844  1.00  0.00           O  
ATOM   2146  CB  VAL A 139     154.440 295.331  30.083  1.00  0.00           C  
ATOM   2147  CG1 VAL A 139     155.603 294.777  29.274  1.00  0.00           C  
ATOM   2148  CG2 VAL A 139     154.641 295.068  31.568  1.00  0.00           C  
ATOM   2149  H   VAL A 139     152.408 296.658  30.850  1.00  0.00           H  
ATOM   2150  HA  VAL A 139     155.099 297.386  30.315  1.00  0.00           H  
ATOM   2151  HB  VAL A 139     153.539 294.821  29.741  1.00  0.00           H  
ATOM   2152 1HG1 VAL A 139     155.700 293.707  29.461  1.00  0.00           H  
ATOM   2153 2HG1 VAL A 139     155.421 294.944  28.213  1.00  0.00           H  
ATOM   2154 3HG1 VAL A 139     156.524 295.280  29.569  1.00  0.00           H  
ATOM   2155 1HG2 VAL A 139     154.750 293.997  31.735  1.00  0.00           H  
ATOM   2156 2HG2 VAL A 139     155.538 295.583  31.910  1.00  0.00           H  
ATOM   2157 3HG2 VAL A 139     153.777 295.435  32.123  1.00  0.00           H  
ATOM   2158  N   ILE A 140     153.290 296.796  27.626  1.00  0.00           N  
ATOM   2159  CA  ILE A 140     153.245 296.983  26.180  1.00  0.00           C  
ATOM   2160  C   ILE A 140     153.255 298.463  25.816  1.00  0.00           C  
ATOM   2161  O   ILE A 140     153.944 298.878  24.884  1.00  0.00           O  
ATOM   2162  CB  ILE A 140     151.997 296.313  25.577  1.00  0.00           C  
ATOM   2163  CG1 ILE A 140     152.073 294.793  25.745  1.00  0.00           C  
ATOM   2164  CG2 ILE A 140     151.851 296.683  24.109  1.00  0.00           C  
ATOM   2165  CD1 ILE A 140     150.757 294.087  25.515  1.00  0.00           C  
ATOM   2166  H   ILE A 140     152.484 296.410  28.096  1.00  0.00           H  
ATOM   2167  HA  ILE A 140     154.138 296.530  25.745  1.00  0.00           H  
ATOM   2168  HB  ILE A 140     151.110 296.645  26.116  1.00  0.00           H  
ATOM   2169 1HG1 ILE A 140     152.805 294.387  25.047  1.00  0.00           H  
ATOM   2170 2HG1 ILE A 140     152.416 294.555  26.752  1.00  0.00           H  
ATOM   2171 1HG2 ILE A 140     150.964 296.201  23.699  1.00  0.00           H  
ATOM   2172 2HG2 ILE A 140     151.752 297.764  24.015  1.00  0.00           H  
ATOM   2173 3HG2 ILE A 140     152.732 296.350  23.560  1.00  0.00           H  
ATOM   2174 1HD1 ILE A 140     150.891 293.013  25.652  1.00  0.00           H  
ATOM   2175 2HD1 ILE A 140     150.018 294.454  26.228  1.00  0.00           H  
ATOM   2176 3HD1 ILE A 140     150.411 294.282  24.501  1.00  0.00           H  
ATOM   2177  N   LYS A 141     152.486 299.253  26.558  1.00  0.00           N  
ATOM   2178  CA  LYS A 141     152.405 300.689  26.315  1.00  0.00           C  
ATOM   2179  C   LYS A 141     153.772 301.348  26.457  1.00  0.00           C  
ATOM   2180  O   LYS A 141     154.148 302.201  25.653  1.00  0.00           O  
ATOM   2181  CB  LYS A 141     151.405 301.340  27.272  1.00  0.00           C  
ATOM   2182  CG  LYS A 141     151.232 302.840  27.077  1.00  0.00           C  
ATOM   2183  CD  LYS A 141     150.597 303.152  25.730  1.00  0.00           C  
ATOM   2184  CE  LYS A 141     150.054 304.573  25.690  1.00  0.00           C  
ATOM   2185  NZ  LYS A 141     151.144 305.584  25.627  1.00  0.00           N  
ATOM   2186  H   LYS A 141     151.942 298.850  27.306  1.00  0.00           H  
ATOM   2187  HA  LYS A 141     152.066 300.849  25.291  1.00  0.00           H  
ATOM   2188 1HB  LYS A 141     150.428 300.872  27.151  1.00  0.00           H  
ATOM   2189 2HB  LYS A 141     151.724 301.171  28.301  1.00  0.00           H  
ATOM   2190 1HG  LYS A 141     150.599 303.240  27.870  1.00  0.00           H  
ATOM   2191 2HG  LYS A 141     152.204 303.329  27.133  1.00  0.00           H  
ATOM   2192 1HD  LYS A 141     151.340 303.034  24.941  1.00  0.00           H  
ATOM   2193 2HD  LYS A 141     149.779 302.456  25.544  1.00  0.00           H  
ATOM   2194 1HE  LYS A 141     149.413 304.693  24.817  1.00  0.00           H  
ATOM   2195 2HE  LYS A 141     149.454 304.759  26.581  1.00  0.00           H  
ATOM   2196 1HZ  LYS A 141     150.743 306.511  25.602  1.00  0.00           H  
ATOM   2197 2HZ  LYS A 141     151.734 305.495  26.442  1.00  0.00           H  
ATOM   2198 3HZ  LYS A 141     151.695 305.434  24.794  1.00  0.00           H  
ATOM   2199  N   ARG A 142     154.513 300.947  27.485  1.00  0.00           N  
ATOM   2200  CA  ARG A 142     155.855 301.468  27.710  1.00  0.00           C  
ATOM   2201  C   ARG A 142     156.743 301.251  26.492  1.00  0.00           C  
ATOM   2202  O   ARG A 142     157.509 302.132  26.105  1.00  0.00           O  
ATOM   2203  CB  ARG A 142     156.491 300.800  28.922  1.00  0.00           C  
ATOM   2204  CG  ARG A 142     155.941 301.255  30.264  1.00  0.00           C  
ATOM   2205  CD  ARG A 142     156.519 300.473  31.388  1.00  0.00           C  
ATOM   2206  NE  ARG A 142     155.898 300.810  32.658  1.00  0.00           N  
ATOM   2207  CZ  ARG A 142     156.266 300.300  33.850  1.00  0.00           C  
ATOM   2208  NH1 ARG A 142     157.250 299.430  33.916  1.00  0.00           N  
ATOM   2209  NH2 ARG A 142     155.636 300.669  34.951  1.00  0.00           N  
ATOM   2210  H   ARG A 142     154.135 300.265  28.126  1.00  0.00           H  
ATOM   2211  HA  ARG A 142     155.786 302.541  27.881  1.00  0.00           H  
ATOM   2212 1HB  ARG A 142     156.352 299.722  28.858  1.00  0.00           H  
ATOM   2213 2HB  ARG A 142     157.563 300.992  28.922  1.00  0.00           H  
ATOM   2214 1HG  ARG A 142     156.182 302.307  30.419  1.00  0.00           H  
ATOM   2215 2HG  ARG A 142     154.858 301.125  30.278  1.00  0.00           H  
ATOM   2216 1HD  ARG A 142     156.369 299.409  31.205  1.00  0.00           H  
ATOM   2217 2HD  ARG A 142     157.586 300.680  31.464  1.00  0.00           H  
ATOM   2218  HE  ARG A 142     155.137 301.475  32.648  1.00  0.00           H  
ATOM   2219 1HH1 ARG A 142     157.731 299.147  33.073  1.00  0.00           H  
ATOM   2220 2HH1 ARG A 142     157.527 299.047  34.807  1.00  0.00           H  
ATOM   2221 1HH2 ARG A 142     154.879 301.337  34.900  1.00  0.00           H  
ATOM   2222 2HH2 ARG A 142     155.913 300.286  35.843  1.00  0.00           H  
ATOM   2223  N   VAL A 143     156.632 300.074  25.887  1.00  0.00           N  
ATOM   2224  CA  VAL A 143     157.429 299.735  24.715  1.00  0.00           C  
ATOM   2225  C   VAL A 143     157.090 300.640  23.538  1.00  0.00           C  
ATOM   2226  O   VAL A 143     157.978 301.142  22.852  1.00  0.00           O  
ATOM   2227  CB  VAL A 143     157.194 298.266  24.316  1.00  0.00           C  
ATOM   2228  CG1 VAL A 143     157.901 297.951  23.006  1.00  0.00           C  
ATOM   2229  CG2 VAL A 143     157.678 297.344  25.425  1.00  0.00           C  
ATOM   2230  H   VAL A 143     155.979 299.394  26.250  1.00  0.00           H  
ATOM   2231  HA  VAL A 143     158.482 299.889  24.956  1.00  0.00           H  
ATOM   2232  HB  VAL A 143     156.128 298.110  24.152  1.00  0.00           H  
ATOM   2233 1HG1 VAL A 143     157.723 296.909  22.738  1.00  0.00           H  
ATOM   2234 2HG1 VAL A 143     157.513 298.598  22.219  1.00  0.00           H  
ATOM   2235 3HG1 VAL A 143     158.971 298.119  23.120  1.00  0.00           H  
ATOM   2236 1HG2 VAL A 143     157.508 296.308  25.136  1.00  0.00           H  
ATOM   2237 2HG2 VAL A 143     158.743 297.505  25.593  1.00  0.00           H  
ATOM   2238 3HG2 VAL A 143     157.130 297.560  26.342  1.00  0.00           H  
ATOM   2239  N   SER A 144     155.796 300.843  23.308  1.00  0.00           N  
ATOM   2240  CA  SER A 144     155.335 301.686  22.213  1.00  0.00           C  
ATOM   2241  C   SER A 144     155.842 303.114  22.366  1.00  0.00           C  
ATOM   2242  O   SER A 144     156.324 303.719  21.408  1.00  0.00           O  
ATOM   2243  CB  SER A 144     153.820 301.682  22.152  1.00  0.00           C  
ATOM   2244  OG  SER A 144     153.358 302.459  21.082  1.00  0.00           O  
ATOM   2245  H   SER A 144     155.115 300.400  23.909  1.00  0.00           H  
ATOM   2246  HA  SER A 144     155.738 301.291  21.279  1.00  0.00           H  
ATOM   2247 1HB  SER A 144     153.463 300.658  22.042  1.00  0.00           H  
ATOM   2248 2HB  SER A 144     153.418 302.070  23.087  1.00  0.00           H  
ATOM   2249  HG  SER A 144     152.417 302.283  21.014  1.00  0.00           H  
ATOM   2250  N   ASP A 145     155.728 303.649  23.576  1.00  0.00           N  
ATOM   2251  CA  ASP A 145     156.091 305.038  23.837  1.00  0.00           C  
ATOM   2252  C   ASP A 145     157.595 305.246  23.719  1.00  0.00           C  
ATOM   2253  O   ASP A 145     158.052 306.200  23.089  1.00  0.00           O  
ATOM   2254  CB  ASP A 145     155.620 305.464  25.229  1.00  0.00           C  
ATOM   2255  CG  ASP A 145     154.105 305.594  25.328  1.00  0.00           C  
ATOM   2256  OD1 ASP A 145     153.460 305.587  24.307  1.00  0.00           O  
ATOM   2257  OD2 ASP A 145     153.609 305.700  26.424  1.00  0.00           O  
ATOM   2258  H   ASP A 145     155.381 303.081  24.335  1.00  0.00           H  
ATOM   2259  HA  ASP A 145     155.611 305.668  23.088  1.00  0.00           H  
ATOM   2260 1HB  ASP A 145     155.955 304.735  25.967  1.00  0.00           H  
ATOM   2261 2HB  ASP A 145     156.070 306.423  25.489  1.00  0.00           H  
ATOM   2262  N   GLU A 146     158.361 304.347  24.329  1.00  0.00           N  
ATOM   2263  CA  GLU A 146     159.813 304.465  24.347  1.00  0.00           C  
ATOM   2264  C   GLU A 146     160.409 304.153  22.979  1.00  0.00           C  
ATOM   2265  O   GLU A 146     161.385 304.777  22.560  1.00  0.00           O  
ATOM   2266  CB  GLU A 146     160.412 303.530  25.400  1.00  0.00           C  
ATOM   2267  CG  GLU A 146     160.130 303.941  26.839  1.00  0.00           C  
ATOM   2268  CD  GLU A 146     160.667 305.307  27.172  1.00  0.00           C  
ATOM   2269  OE1 GLU A 146     161.849 305.510  27.031  1.00  0.00           O  
ATOM   2270  OE2 GLU A 146     159.895 306.146  27.568  1.00  0.00           O  
ATOM   2271  H   GLU A 146     157.925 303.563  24.790  1.00  0.00           H  
ATOM   2272  HA  GLU A 146     160.074 305.496  24.594  1.00  0.00           H  
ATOM   2273 1HB  GLU A 146     160.019 302.523  25.258  1.00  0.00           H  
ATOM   2274 2HB  GLU A 146     161.493 303.481  25.271  1.00  0.00           H  
ATOM   2275 1HG  GLU A 146     159.053 303.937  27.003  1.00  0.00           H  
ATOM   2276 2HG  GLU A 146     160.576 303.207  27.508  1.00  0.00           H  
ATOM   2277  N   ALA A 147     159.817 303.187  22.289  1.00  0.00           N  
ATOM   2278  CA  ALA A 147     160.228 302.853  20.929  1.00  0.00           C  
ATOM   2279  C   ALA A 147     160.014 304.028  19.986  1.00  0.00           C  
ATOM   2280  O   ALA A 147     160.826 304.279  19.095  1.00  0.00           O  
ATOM   2281  CB  ALA A 147     159.474 301.629  20.432  1.00  0.00           C  
ATOM   2282  H   ALA A 147     159.062 302.670  22.716  1.00  0.00           H  
ATOM   2283  HA  ALA A 147     161.295 302.625  20.936  1.00  0.00           H  
ATOM   2284 1HB  ALA A 147     159.790 301.393  19.416  1.00  0.00           H  
ATOM   2285 2HB  ALA A 147     159.684 300.781  21.083  1.00  0.00           H  
ATOM   2286 3HB  ALA A 147     158.404 301.835  20.438  1.00  0.00           H  
ATOM   2287  N   LYS A 148     158.914 304.748  20.184  1.00  0.00           N  
ATOM   2288  CA  LYS A 148     158.599 305.910  19.362  1.00  0.00           C  
ATOM   2289  C   LYS A 148     159.612 307.029  19.578  1.00  0.00           C  
ATOM   2290  O   LYS A 148     159.988 307.726  18.638  1.00  0.00           O  
ATOM   2291  CB  LYS A 148     157.187 306.413  19.664  1.00  0.00           C  
ATOM   2292  CG  LYS A 148     156.670 307.461  18.688  1.00  0.00           C  
ATOM   2293  CD  LYS A 148     156.384 306.850  17.324  1.00  0.00           C  
ATOM   2294  CE  LYS A 148     155.809 307.883  16.365  1.00  0.00           C  
ATOM   2295  NZ  LYS A 148     155.532 307.302  15.022  1.00  0.00           N  
ATOM   2296  H   LYS A 148     158.279 304.482  20.925  1.00  0.00           H  
ATOM   2297  HA  LYS A 148     158.651 305.617  18.313  1.00  0.00           H  
ATOM   2298 1HB  LYS A 148     156.492 305.573  19.654  1.00  0.00           H  
ATOM   2299 2HB  LYS A 148     157.160 306.846  20.664  1.00  0.00           H  
ATOM   2300 1HG  LYS A 148     155.752 307.901  19.079  1.00  0.00           H  
ATOM   2301 2HG  LYS A 148     157.412 308.250  18.575  1.00  0.00           H  
ATOM   2302 1HD  LYS A 148     157.307 306.450  16.903  1.00  0.00           H  
ATOM   2303 2HD  LYS A 148     155.671 306.034  17.432  1.00  0.00           H  
ATOM   2304 1HE  LYS A 148     154.882 308.282  16.773  1.00  0.00           H  
ATOM   2305 2HE  LYS A 148     156.515 308.706  16.251  1.00  0.00           H  
ATOM   2306 1HZ  LYS A 148     155.153 308.017  14.417  1.00  0.00           H  
ATOM   2307 2HZ  LYS A 148     156.390 306.945  14.625  1.00  0.00           H  
ATOM   2308 3HZ  LYS A 148     154.864 306.550  15.112  1.00  0.00           H  
ATOM   2309  N   LYS A 149     160.049 307.191  20.822  1.00  0.00           N  
ATOM   2310  CA  LYS A 149     161.114 308.135  21.143  1.00  0.00           C  
ATOM   2311  C   LYS A 149     162.407 307.769  20.424  1.00  0.00           C  
ATOM   2312  O   LYS A 149     163.114 308.640  19.918  1.00  0.00           O  
ATOM   2313  CB  LYS A 149     161.348 308.187  22.653  1.00  0.00           C  
ATOM   2314  CG  LYS A 149     160.213 308.822  23.444  1.00  0.00           C  
ATOM   2315  CD  LYS A 149     160.473 308.748  24.941  1.00  0.00           C  
ATOM   2316  CE  LYS A 149     159.249 309.173  25.739  1.00  0.00           C  
ATOM   2317  NZ  LYS A 149     159.436 308.964  27.200  1.00  0.00           N  
ATOM   2318  H   LYS A 149     159.633 306.650  21.565  1.00  0.00           H  
ATOM   2319  HA  LYS A 149     160.814 309.124  20.800  1.00  0.00           H  
ATOM   2320 1HB  LYS A 149     161.497 307.175  23.033  1.00  0.00           H  
ATOM   2321 2HB  LYS A 149     162.258 308.751  22.861  1.00  0.00           H  
ATOM   2322 1HG  LYS A 149     160.106 309.868  23.153  1.00  0.00           H  
ATOM   2323 2HG  LYS A 149     159.280 308.305  23.220  1.00  0.00           H  
ATOM   2324 1HD  LYS A 149     160.738 307.726  25.215  1.00  0.00           H  
ATOM   2325 2HD  LYS A 149     161.306 309.401  25.198  1.00  0.00           H  
ATOM   2326 1HE  LYS A 149     159.045 310.227  25.558  1.00  0.00           H  
ATOM   2327 2HE  LYS A 149     158.383 308.597  25.411  1.00  0.00           H  
ATOM   2328 1HZ  LYS A 149     158.604 309.256  27.693  1.00  0.00           H  
ATOM   2329 2HZ  LYS A 149     159.607 307.984  27.382  1.00  0.00           H  
ATOM   2330 3HZ  LYS A 149     160.225 309.508  27.520  1.00  0.00           H  
ATOM   2331  N   GLN A 150     162.709 306.476  20.379  1.00  0.00           N  
ATOM   2332  CA  GLN A 150     163.887 305.988  19.671  1.00  0.00           C  
ATOM   2333  C   GLN A 150     163.736 306.162  18.167  1.00  0.00           C  
ATOM   2334  O   GLN A 150     164.712 306.417  17.462  1.00  0.00           O  
ATOM   2335  CB  GLN A 150     164.139 304.515  20.004  1.00  0.00           C  
ATOM   2336  CG  GLN A 150     165.426 303.957  19.421  1.00  0.00           C  
ATOM   2337  CD  GLN A 150     166.662 304.581  20.041  1.00  0.00           C  
ATOM   2338  OE1 GLN A 150     166.769 304.692  21.266  1.00  0.00           O  
ATOM   2339  NE2 GLN A 150     167.603 304.992  19.200  1.00  0.00           N  
ATOM   2340  H   GLN A 150     162.107 305.813  20.850  1.00  0.00           H  
ATOM   2341  HA  GLN A 150     164.748 306.577  19.989  1.00  0.00           H  
ATOM   2342 1HB  GLN A 150     164.177 304.387  21.086  1.00  0.00           H  
ATOM   2343 2HB  GLN A 150     163.312 303.910  19.632  1.00  0.00           H  
ATOM   2344 1HG  GLN A 150     165.458 302.882  19.601  1.00  0.00           H  
ATOM   2345 2HG  GLN A 150     165.443 304.157  18.349  1.00  0.00           H  
ATOM   2346 1HE2 GLN A 150     168.441 305.411  19.551  1.00  0.00           H  
ATOM   2347 2HE2 GLN A 150     167.475 304.881  18.214  1.00  0.00           H  
ATOM   2348  N   GLY A 151     162.509 306.022  17.679  1.00  0.00           N  
ATOM   2349  CA  GLY A 151     162.246 306.039  16.246  1.00  0.00           C  
ATOM   2350  C   GLY A 151     162.096 304.625  15.696  1.00  0.00           C  
ATOM   2351  O   GLY A 151     162.101 304.415  14.485  1.00  0.00           O  
ATOM   2352  H   GLY A 151     161.736 305.902  18.320  1.00  0.00           H  
ATOM   2353 1HA  GLY A 151     161.337 306.607  16.049  1.00  0.00           H  
ATOM   2354 2HA  GLY A 151     163.061 306.548  15.733  1.00  0.00           H  
ATOM   2355  N   ASN A 152     161.962 303.658  16.598  1.00  0.00           N  
ATOM   2356  CA  ASN A 152     161.847 302.258  16.207  1.00  0.00           C  
ATOM   2357  C   ASN A 152     160.413 301.907  15.831  1.00  0.00           C  
ATOM   2358  O   ASN A 152     159.676 301.326  16.629  1.00  0.00           O  
ATOM   2359  CB  ASN A 152     162.343 301.351  17.318  1.00  0.00           C  
ATOM   2360  CG  ASN A 152     162.431 299.912  16.893  1.00  0.00           C  
ATOM   2361  OD1 ASN A 152     161.744 299.484  15.960  1.00  0.00           O  
ATOM   2362  ND2 ASN A 152     163.265 299.155  17.561  1.00  0.00           N  
ATOM   2363  H   ASN A 152     161.939 303.898  17.579  1.00  0.00           H  
ATOM   2364  HA  ASN A 152     162.470 302.092  15.328  1.00  0.00           H  
ATOM   2365 1HB  ASN A 152     163.331 301.682  17.645  1.00  0.00           H  
ATOM   2366 2HB  ASN A 152     161.674 301.423  18.175  1.00  0.00           H  
ATOM   2367 1HD2 ASN A 152     163.365 298.189  17.322  1.00  0.00           H  
ATOM   2368 2HD2 ASN A 152     163.801 299.543  18.309  1.00  0.00           H  
ATOM   2369  N   GLU A 153     160.022 302.263  14.611  1.00  0.00           N  
ATOM   2370  CA  GLU A 153     158.637 302.126  14.179  1.00  0.00           C  
ATOM   2371  C   GLU A 153     158.188 300.671  14.220  1.00  0.00           C  
ATOM   2372  O   GLU A 153     157.022 300.379  14.491  1.00  0.00           O  
ATOM   2373  CB  GLU A 153     158.461 302.685  12.766  1.00  0.00           C  
ATOM   2374  CG  GLU A 153     158.581 304.200  12.669  1.00  0.00           C  
ATOM   2375  CD  GLU A 153     157.440 304.921  13.331  1.00  0.00           C  
ATOM   2376  OE1 GLU A 153     156.315 304.543  13.108  1.00  0.00           O  
ATOM   2377  OE2 GLU A 153     157.695 305.851  14.060  1.00  0.00           O  
ATOM   2378  H   GLU A 153     160.705 302.635  13.966  1.00  0.00           H  
ATOM   2379  HA  GLU A 153     158.004 302.686  14.868  1.00  0.00           H  
ATOM   2380 1HB  GLU A 153     159.209 302.248  12.106  1.00  0.00           H  
ATOM   2381 2HB  GLU A 153     157.481 302.403  12.382  1.00  0.00           H  
ATOM   2382 1HG  GLU A 153     159.514 304.510  13.140  1.00  0.00           H  
ATOM   2383 2HG  GLU A 153     158.625 304.484  11.619  1.00  0.00           H  
ATOM   2384  N   ASP A 154     159.118 299.762  13.948  1.00  0.00           N  
ATOM   2385  CA  ASP A 154     158.816 298.335  13.935  1.00  0.00           C  
ATOM   2386  C   ASP A 154     158.410 297.847  15.320  1.00  0.00           C  
ATOM   2387  O   ASP A 154     157.459 297.077  15.463  1.00  0.00           O  
ATOM   2388  CB  ASP A 154     160.022 297.535  13.439  1.00  0.00           C  
ATOM   2389  CG  ASP A 154     160.281 297.715  11.950  1.00  0.00           C  
ATOM   2390  OD1 ASP A 154     159.408 298.203  11.270  1.00  0.00           O  
ATOM   2391  OD2 ASP A 154     161.348 297.365  11.506  1.00  0.00           O  
ATOM   2392  H   ASP A 154     160.060 300.067  13.747  1.00  0.00           H  
ATOM   2393  HA  ASP A 154     157.971 298.167  13.266  1.00  0.00           H  
ATOM   2394 1HB  ASP A 154     160.913 297.840  13.988  1.00  0.00           H  
ATOM   2395 2HB  ASP A 154     159.862 296.475  13.639  1.00  0.00           H  
ATOM   2396  N   ALA A 155     159.136 298.298  16.337  1.00  0.00           N  
ATOM   2397  CA  ALA A 155     158.816 297.954  17.718  1.00  0.00           C  
ATOM   2398  C   ALA A 155     157.486 298.565  18.143  1.00  0.00           C  
ATOM   2399  O   ALA A 155     156.727 297.957  18.898  1.00  0.00           O  
ATOM   2400  CB  ALA A 155     159.927 298.414  18.650  1.00  0.00           C  
ATOM   2401  H   ALA A 155     159.929 298.892  16.150  1.00  0.00           H  
ATOM   2402  HA  ALA A 155     158.721 296.872  17.794  1.00  0.00           H  
ATOM   2403 1HB  ALA A 155     159.673 298.152  19.678  1.00  0.00           H  
ATOM   2404 2HB  ALA A 155     160.861 297.925  18.371  1.00  0.00           H  
ATOM   2405 3HB  ALA A 155     160.046 299.493  18.570  1.00  0.00           H  
ATOM   2406  N   VAL A 156     157.209 299.768  17.652  1.00  0.00           N  
ATOM   2407  CA  VAL A 156     155.950 300.443  17.946  1.00  0.00           C  
ATOM   2408  C   VAL A 156     154.770 299.703  17.330  1.00  0.00           C  
ATOM   2409  O   VAL A 156     153.755 299.476  17.987  1.00  0.00           O  
ATOM   2410  CB  VAL A 156     155.980 301.888  17.411  1.00  0.00           C  
ATOM   2411  CG1 VAL A 156     154.612 302.537  17.549  1.00  0.00           C  
ATOM   2412  CG2 VAL A 156     157.036 302.692  18.155  1.00  0.00           C  
ATOM   2413  H   VAL A 156     157.886 300.226  17.063  1.00  0.00           H  
ATOM   2414  HA  VAL A 156     155.806 300.451  19.027  1.00  0.00           H  
ATOM   2415  HB  VAL A 156     156.221 301.867  16.348  1.00  0.00           H  
ATOM   2416 1HG1 VAL A 156     154.652 303.556  17.167  1.00  0.00           H  
ATOM   2417 2HG1 VAL A 156     153.879 301.965  16.980  1.00  0.00           H  
ATOM   2418 3HG1 VAL A 156     154.322 302.556  18.600  1.00  0.00           H  
ATOM   2419 1HG2 VAL A 156     157.053 303.712  17.771  1.00  0.00           H  
ATOM   2420 2HG2 VAL A 156     156.799 302.707  19.219  1.00  0.00           H  
ATOM   2421 3HG2 VAL A 156     158.014 302.233  18.009  1.00  0.00           H  
ATOM   2422  N   LYS A 157     154.911 299.329  16.062  1.00  0.00           N  
ATOM   2423  CA  LYS A 157     153.862 298.601  15.357  1.00  0.00           C  
ATOM   2424  C   LYS A 157     153.508 297.309  16.080  1.00  0.00           C  
ATOM   2425  O   LYS A 157     152.332 296.979  16.241  1.00  0.00           O  
ATOM   2426  CB  LYS A 157     154.291 298.299  13.920  1.00  0.00           C  
ATOM   2427  CG  LYS A 157     153.238 297.579  13.088  1.00  0.00           C  
ATOM   2428  CD  LYS A 157     153.706 297.386  11.653  1.00  0.00           C  
ATOM   2429  CE  LYS A 157     152.720 296.545  10.857  1.00  0.00           C  
ATOM   2430  NZ  LYS A 157     151.412 297.234  10.684  1.00  0.00           N  
ATOM   2431  H   LYS A 157     155.766 299.553  15.575  1.00  0.00           H  
ATOM   2432  HA  LYS A 157     152.966 299.223  15.333  1.00  0.00           H  
ATOM   2433 1HB  LYS A 157     154.541 299.230  13.411  1.00  0.00           H  
ATOM   2434 2HB  LYS A 157     155.189 297.681  13.932  1.00  0.00           H  
ATOM   2435 1HG  LYS A 157     153.031 296.603  13.528  1.00  0.00           H  
ATOM   2436 2HG  LYS A 157     152.317 298.160  13.086  1.00  0.00           H  
ATOM   2437 1HD  LYS A 157     153.813 298.359  11.171  1.00  0.00           H  
ATOM   2438 2HD  LYS A 157     154.677 296.891  11.650  1.00  0.00           H  
ATOM   2439 1HE  LYS A 157     153.136 296.330   9.874  1.00  0.00           H  
ATOM   2440 2HE  LYS A 157     152.551 295.598  11.370  1.00  0.00           H  
ATOM   2441 1HZ  LYS A 157     150.788 296.644  10.153  1.00  0.00           H  
ATOM   2442 2HZ  LYS A 157     151.007 297.422  11.591  1.00  0.00           H  
ATOM   2443 3HZ  LYS A 157     151.553 298.105  10.191  1.00  0.00           H  
ATOM   2444  N   GLU A 158     154.531 296.579  16.514  1.00  0.00           N  
ATOM   2445  CA  GLU A 158     154.328 295.339  17.254  1.00  0.00           C  
ATOM   2446  C   GLU A 158     153.654 295.600  18.595  1.00  0.00           C  
ATOM   2447  O   GLU A 158     152.750 294.873  18.998  1.00  0.00           O  
ATOM   2448  CB  GLU A 158     155.664 294.625  17.474  1.00  0.00           C  
ATOM   2449  CG  GLU A 158     156.288 294.054  16.209  1.00  0.00           C  
ATOM   2450  CD  GLU A 158     155.462 292.960  15.592  1.00  0.00           C  
ATOM   2451  OE1 GLU A 158     154.902 292.180  16.323  1.00  0.00           O  
ATOM   2452  OE2 GLU A 158     155.391 292.905  14.386  1.00  0.00           O  
ATOM   2453  H   GLU A 158     155.471 296.893  16.328  1.00  0.00           H  
ATOM   2454  HA  GLU A 158     153.669 294.694  16.672  1.00  0.00           H  
ATOM   2455 1HB  GLU A 158     156.379 295.320  17.916  1.00  0.00           H  
ATOM   2456 2HB  GLU A 158     155.526 293.805  18.179  1.00  0.00           H  
ATOM   2457 1HG  GLU A 158     156.409 294.857  15.482  1.00  0.00           H  
ATOM   2458 2HG  GLU A 158     157.277 293.666  16.448  1.00  0.00           H  
ATOM   2459  N   ALA A 159     154.102 296.646  19.282  1.00  0.00           N  
ATOM   2460  CA  ALA A 159     153.560 296.993  20.590  1.00  0.00           C  
ATOM   2461  C   ALA A 159     152.073 297.313  20.500  1.00  0.00           C  
ATOM   2462  O   ALA A 159     151.288 296.901  21.355  1.00  0.00           O  
ATOM   2463  CB  ALA A 159     154.320 298.170  21.184  1.00  0.00           C  
ATOM   2464  H   ALA A 159     154.839 297.215  18.888  1.00  0.00           H  
ATOM   2465  HA  ALA A 159     153.675 296.135  21.251  1.00  0.00           H  
ATOM   2466 1HB  ALA A 159     153.903 298.417  22.160  1.00  0.00           H  
ATOM   2467 2HB  ALA A 159     155.371 297.905  21.296  1.00  0.00           H  
ATOM   2468 3HB  ALA A 159     154.231 299.030  20.523  1.00  0.00           H  
ATOM   2469  N   GLU A 160     151.693 298.051  19.463  1.00  0.00           N  
ATOM   2470  CA  GLU A 160     150.300 298.437  19.266  1.00  0.00           C  
ATOM   2471  C   GLU A 160     149.436 297.227  18.930  1.00  0.00           C  
ATOM   2472  O   GLU A 160     148.298 297.120  19.384  1.00  0.00           O  
ATOM   2473  CB  GLU A 160     150.188 299.481  18.153  1.00  0.00           C  
ATOM   2474  CG  GLU A 160     150.756 300.847  18.513  1.00  0.00           C  
ATOM   2475  CD  GLU A 160     150.022 301.505  19.648  1.00  0.00           C  
ATOM   2476  OE1 GLU A 160     148.816 301.554  19.602  1.00  0.00           O  
ATOM   2477  OE2 GLU A 160     150.668 301.960  20.562  1.00  0.00           O  
ATOM   2478  H   GLU A 160     152.386 298.353  18.794  1.00  0.00           H  
ATOM   2479  HA  GLU A 160     149.924 298.863  20.196  1.00  0.00           H  
ATOM   2480 1HB  GLU A 160     150.711 299.125  17.266  1.00  0.00           H  
ATOM   2481 2HB  GLU A 160     149.140 299.615  17.884  1.00  0.00           H  
ATOM   2482 1HG  GLU A 160     151.803 300.732  18.791  1.00  0.00           H  
ATOM   2483 2HG  GLU A 160     150.711 301.490  17.635  1.00  0.00           H  
ATOM   2484  N   SER A 161     149.986 296.316  18.133  1.00  0.00           N  
ATOM   2485  CA  SER A 161     149.294 295.080  17.791  1.00  0.00           C  
ATOM   2486  C   SER A 161     149.094 294.202  19.018  1.00  0.00           C  
ATOM   2487  O   SER A 161     148.005 293.669  19.243  1.00  0.00           O  
ATOM   2488  CB  SER A 161     150.074 294.320  16.736  1.00  0.00           C  
ATOM   2489  OG  SER A 161     149.441 293.112  16.416  1.00  0.00           O  
ATOM   2490  H   SER A 161     150.906 296.485  17.756  1.00  0.00           H  
ATOM   2491  HA  SER A 161     148.308 295.333  17.402  1.00  0.00           H  
ATOM   2492 1HB  SER A 161     150.168 294.933  15.840  1.00  0.00           H  
ATOM   2493 2HB  SER A 161     151.080 294.120  17.103  1.00  0.00           H  
ATOM   2494  HG  SER A 161     149.349 293.107  15.460  1.00  0.00           H  
ATOM   2495  N   PHE A 162     150.150 294.054  19.810  1.00  0.00           N  
ATOM   2496  CA  PHE A 162     150.098 293.220  21.007  1.00  0.00           C  
ATOM   2497  C   PHE A 162     149.211 293.843  22.075  1.00  0.00           C  
ATOM   2498  O   PHE A 162     148.549 293.138  22.838  1.00  0.00           O  
ATOM   2499  CB  PHE A 162     151.505 293.003  21.569  1.00  0.00           C  
ATOM   2500  CG  PHE A 162     152.226 291.834  20.961  1.00  0.00           C  
ATOM   2501  CD1 PHE A 162     153.295 292.032  20.099  1.00  0.00           C  
ATOM   2502  CD2 PHE A 162     151.839 290.534  21.249  1.00  0.00           C  
ATOM   2503  CE1 PHE A 162     153.959 290.957  19.539  1.00  0.00           C  
ATOM   2504  CE2 PHE A 162     152.502 289.458  20.692  1.00  0.00           C  
ATOM   2505  CZ  PHE A 162     153.563 289.671  19.836  1.00  0.00           C  
ATOM   2506  H   PHE A 162     151.010 294.529  19.580  1.00  0.00           H  
ATOM   2507  HA  PHE A 162     149.666 292.256  20.739  1.00  0.00           H  
ATOM   2508 1HB  PHE A 162     152.105 293.897  21.402  1.00  0.00           H  
ATOM   2509 2HB  PHE A 162     151.446 292.844  22.645  1.00  0.00           H  
ATOM   2510  HD1 PHE A 162     153.609 293.050  19.865  1.00  0.00           H  
ATOM   2511  HD2 PHE A 162     151.000 290.367  21.925  1.00  0.00           H  
ATOM   2512  HE1 PHE A 162     154.797 291.128  18.863  1.00  0.00           H  
ATOM   2513  HE2 PHE A 162     152.187 288.442  20.927  1.00  0.00           H  
ATOM   2514  HZ  PHE A 162     154.086 288.823  19.394  1.00  0.00           H  
ATOM   2515  N   ASP A 163     149.201 295.171  22.127  1.00  0.00           N  
ATOM   2516  CA  ASP A 163     148.306 295.895  23.022  1.00  0.00           C  
ATOM   2517  C   ASP A 163     146.850 295.523  22.771  1.00  0.00           C  
ATOM   2518  O   ASP A 163     146.107 295.219  23.703  1.00  0.00           O  
ATOM   2519  CB  ASP A 163     148.488 297.405  22.855  1.00  0.00           C  
ATOM   2520  CG  ASP A 163     147.491 298.216  23.672  1.00  0.00           C  
ATOM   2521  OD1 ASP A 163     147.706 298.371  24.851  1.00  0.00           O  
ATOM   2522  OD2 ASP A 163     146.526 298.674  23.109  1.00  0.00           O  
ATOM   2523  H   ASP A 163     149.826 295.692  21.530  1.00  0.00           H  
ATOM   2524  HA  ASP A 163     148.544 295.616  24.049  1.00  0.00           H  
ATOM   2525 1HB  ASP A 163     149.497 297.686  23.157  1.00  0.00           H  
ATOM   2526 2HB  ASP A 163     148.375 297.671  21.803  1.00  0.00           H  
ATOM   2527  N   ALA A 164     146.450 295.546  21.504  1.00  0.00           N  
ATOM   2528  CA  ALA A 164     145.111 295.118  21.115  1.00  0.00           C  
ATOM   2529  C   ALA A 164     144.891 293.646  21.435  1.00  0.00           C  
ATOM   2530  O   ALA A 164     143.813 293.252  21.883  1.00  0.00           O  
ATOM   2531  CB  ALA A 164     144.879 295.378  19.634  1.00  0.00           C  
ATOM   2532  H   ALA A 164     147.090 295.870  20.791  1.00  0.00           H  
ATOM   2533  HA  ALA A 164     144.385 295.694  21.687  1.00  0.00           H  
ATOM   2534 1HB  ALA A 164     143.876 295.051  19.360  1.00  0.00           H  
ATOM   2535 2HB  ALA A 164     144.982 296.444  19.431  1.00  0.00           H  
ATOM   2536 3HB  ALA A 164     145.612 294.825  19.049  1.00  0.00           H  
ATOM   2537  N   ALA A 165     145.916 292.833  21.202  1.00  0.00           N  
ATOM   2538  CA  ALA A 165     145.840 291.403  21.476  1.00  0.00           C  
ATOM   2539  C   ALA A 165     145.641 291.139  22.962  1.00  0.00           C  
ATOM   2540  O   ALA A 165     144.895 290.239  23.349  1.00  0.00           O  
ATOM   2541  CB  ALA A 165     147.093 290.699  20.976  1.00  0.00           C  
ATOM   2542  H   ALA A 165     146.771 293.216  20.824  1.00  0.00           H  
ATOM   2543  HA  ALA A 165     144.976 290.995  20.950  1.00  0.00           H  
ATOM   2544 1HB  ALA A 165     147.021 289.633  21.189  1.00  0.00           H  
ATOM   2545 2HB  ALA A 165     147.191 290.849  19.901  1.00  0.00           H  
ATOM   2546 3HB  ALA A 165     147.966 291.111  21.480  1.00  0.00           H  
ATOM   2547  N   ALA A 166     146.313 291.927  23.796  1.00  0.00           N  
ATOM   2548  CA  ALA A 166     146.217 291.774  25.243  1.00  0.00           C  
ATOM   2549  C   ALA A 166     144.787 291.980  25.725  1.00  0.00           C  
ATOM   2550  O   ALA A 166     144.310 291.266  26.607  1.00  0.00           O  
ATOM   2551  CB  ALA A 166     147.156 292.746  25.942  1.00  0.00           C  
ATOM   2552  H   ALA A 166     146.906 292.651  23.416  1.00  0.00           H  
ATOM   2553  HA  ALA A 166     146.521 290.760  25.505  1.00  0.00           H  
ATOM   2554 1HB  ALA A 166     147.072 292.620  27.022  1.00  0.00           H  
ATOM   2555 2HB  ALA A 166     148.182 292.548  25.632  1.00  0.00           H  
ATOM   2556 3HB  ALA A 166     146.887 293.767  25.675  1.00  0.00           H  
ATOM   2557  N   GLU A 167     144.064 293.049  25.082  1.00  0.00           N  
ATOM   2558  CA  GLU A 167     142.656 293.359  25.332  1.00  0.00           C  
ATOM   2559  C   GLU A 167     141.774 292.238  24.829  1.00  0.00           C  
ATOM   2560  O   GLU A 167     140.785 291.880  25.469  1.00  0.00           O  
ATOM   2561  CB  GLU A 167     142.260 294.674  24.659  1.00  0.00           C  
ATOM   2562  CG  GLU A 167     143.018 295.893  25.165  1.00  0.00           C  
ATOM   2563  CD  GLU A 167     142.647 297.156  24.438  1.00  0.00           C  
ATOM   2564  OE1 GLU A 167     141.907 297.077  23.487  1.00  0.00           O  
ATOM   2565  OE2 GLU A 167     143.105 298.202  24.835  1.00  0.00           O  
ATOM   2566  H   GLU A 167     144.580 293.608  24.418  1.00  0.00           H  
ATOM   2567  HA  GLU A 167     142.510 293.459  26.408  1.00  0.00           H  
ATOM   2568 1HB  GLU A 167     142.428 294.599  23.584  1.00  0.00           H  
ATOM   2569 2HB  GLU A 167     141.196 294.855  24.812  1.00  0.00           H  
ATOM   2570 1HG  GLU A 167     142.808 296.024  26.227  1.00  0.00           H  
ATOM   2571 2HG  GLU A 167     144.087 295.716  25.054  1.00  0.00           H  
ATOM   2572  N   LEU A 168     142.123 291.674  23.678  1.00  0.00           N  
ATOM   2573  CA  LEU A 168     141.390 290.555  23.148  1.00  0.00           C  
ATOM   2574  C   LEU A 168     141.446 289.363  24.064  1.00  0.00           C  
ATOM   2575  O   LEU A 168     140.421 288.756  24.372  1.00  0.00           O  
ATOM   2576  CB  LEU A 168     141.943 290.170  21.770  1.00  0.00           C  
ATOM   2577  CG  LEU A 168     141.367 288.889  21.155  1.00  0.00           C  
ATOM   2578  CD1 LEU A 168     139.879 289.078  20.888  1.00  0.00           C  
ATOM   2579  CD2 LEU A 168     142.115 288.560  19.872  1.00  0.00           C  
ATOM   2580  H   LEU A 168     142.915 292.033  23.163  1.00  0.00           H  
ATOM   2581  HA  LEU A 168     140.346 290.846  23.037  1.00  0.00           H  
ATOM   2582 1HB  LEU A 168     141.748 290.987  21.077  1.00  0.00           H  
ATOM   2583 2HB  LEU A 168     143.023 290.042  21.852  1.00  0.00           H  
ATOM   2584  HG  LEU A 168     141.477 288.065  21.861  1.00  0.00           H  
ATOM   2585 1HD1 LEU A 168     139.469 288.167  20.452  1.00  0.00           H  
ATOM   2586 2HD1 LEU A 168     139.366 289.292  21.826  1.00  0.00           H  
ATOM   2587 3HD1 LEU A 168     139.736 289.907  20.197  1.00  0.00           H  
ATOM   2588 1HD2 LEU A 168     141.705 287.648  19.435  1.00  0.00           H  
ATOM   2589 2HD2 LEU A 168     142.004 289.382  19.165  1.00  0.00           H  
ATOM   2590 3HD2 LEU A 168     143.172 288.412  20.094  1.00  0.00           H  
ATOM   2591  N   ILE A 169     142.645 289.009  24.512  1.00  0.00           N  
ATOM   2592  CA  ILE A 169     142.746 287.837  25.351  1.00  0.00           C  
ATOM   2593  C   ILE A 169     142.016 288.014  26.671  1.00  0.00           C  
ATOM   2594  O   ILE A 169     141.340 287.100  27.145  1.00  0.00           O  
ATOM   2595  CB  ILE A 169     144.222 287.496  25.623  1.00  0.00           C  
ATOM   2596  CG1 ILE A 169     144.939 287.145  24.317  1.00  0.00           C  
ATOM   2597  CG2 ILE A 169     144.329 286.350  26.617  1.00  0.00           C  
ATOM   2598  CD1 ILE A 169     144.389 285.917  23.630  1.00  0.00           C  
ATOM   2599  H   ILE A 169     143.482 289.528  24.289  1.00  0.00           H  
ATOM   2600  HA  ILE A 169     142.293 286.997  24.826  1.00  0.00           H  
ATOM   2601  HB  ILE A 169     144.727 288.370  26.035  1.00  0.00           H  
ATOM   2602 1HG1 ILE A 169     144.868 287.984  23.626  1.00  0.00           H  
ATOM   2603 2HG1 ILE A 169     145.998 286.977  24.517  1.00  0.00           H  
ATOM   2604 1HG2 ILE A 169     145.379 286.122  26.798  1.00  0.00           H  
ATOM   2605 2HG2 ILE A 169     143.853 286.636  27.555  1.00  0.00           H  
ATOM   2606 3HG2 ILE A 169     143.831 285.469  26.212  1.00  0.00           H  
ATOM   2607 1HD1 ILE A 169     144.948 285.732  22.712  1.00  0.00           H  
ATOM   2608 2HD1 ILE A 169     144.484 285.056  24.292  1.00  0.00           H  
ATOM   2609 3HD1 ILE A 169     143.339 286.075  23.388  1.00  0.00           H  
ATOM   2610  N   LEU A 170     142.124 289.186  27.307  1.00  0.00           N  
ATOM   2611  CA  LEU A 170     141.375 289.409  28.534  1.00  0.00           C  
ATOM   2612  C   LEU A 170     139.874 289.321  28.293  1.00  0.00           C  
ATOM   2613  O   LEU A 170     139.149 288.686  29.059  1.00  0.00           O  
ATOM   2614  CB  LEU A 170     141.724 290.781  29.123  1.00  0.00           C  
ATOM   2615  CG  LEU A 170     140.922 291.196  30.363  1.00  0.00           C  
ATOM   2616  CD1 LEU A 170     141.170 290.199  31.486  1.00  0.00           C  
ATOM   2617  CD2 LEU A 170     141.325 292.603  30.781  1.00  0.00           C  
ATOM   2618  H   LEU A 170     142.717 289.922  26.952  1.00  0.00           H  
ATOM   2619  HA  LEU A 170     141.647 288.634  29.251  1.00  0.00           H  
ATOM   2620 1HB  LEU A 170     142.779 290.784  29.395  1.00  0.00           H  
ATOM   2621 2HB  LEU A 170     141.566 291.539  28.356  1.00  0.00           H  
ATOM   2622  HG  LEU A 170     139.857 291.179  30.130  1.00  0.00           H  
ATOM   2623 1HD1 LEU A 170     140.600 290.494  32.367  1.00  0.00           H  
ATOM   2624 2HD1 LEU A 170     140.854 289.206  31.167  1.00  0.00           H  
ATOM   2625 3HD1 LEU A 170     142.231 290.183  31.731  1.00  0.00           H  
ATOM   2626 1HD2 LEU A 170     140.755 292.898  31.662  1.00  0.00           H  
ATOM   2627 2HD2 LEU A 170     142.390 292.621  31.015  1.00  0.00           H  
ATOM   2628 3HD2 LEU A 170     141.121 293.297  29.966  1.00  0.00           H  
ATOM   2629  N   SER A 171     139.371 289.951  27.229  1.00  0.00           N  
ATOM   2630  CA  SER A 171     137.939 289.896  27.024  1.00  0.00           C  
ATOM   2631  C   SER A 171     137.486 288.446  26.791  1.00  0.00           C  
ATOM   2632  O   SER A 171     136.433 288.030  27.274  1.00  0.00           O  
ATOM   2633  CB  SER A 171     137.550 290.766  25.845  1.00  0.00           C  
ATOM   2634  OG  SER A 171     137.792 292.119  26.119  1.00  0.00           O  
ATOM   2635  H   SER A 171     139.943 290.459  26.570  1.00  0.00           H  
ATOM   2636  HA  SER A 171     137.447 290.281  27.918  1.00  0.00           H  
ATOM   2637 1HB  SER A 171     138.118 290.463  24.966  1.00  0.00           H  
ATOM   2638 2HB  SER A 171     136.495 290.621  25.619  1.00  0.00           H  
ATOM   2639  HG  SER A 171     137.522 292.600  25.332  1.00  0.00           H  
ATOM   2640  N   LEU A 172     138.291 287.667  26.041  1.00  0.00           N  
ATOM   2641  CA  LEU A 172     137.934 286.284  25.780  1.00  0.00           C  
ATOM   2642  C   LEU A 172     138.039 285.474  27.055  1.00  0.00           C  
ATOM   2643  O   LEU A 172     137.172 284.649  27.327  1.00  0.00           O  
ATOM   2644  CB  LEU A 172     138.847 285.685  24.702  1.00  0.00           C  
ATOM   2645  CG  LEU A 172     138.671 286.256  23.289  1.00  0.00           C  
ATOM   2646  CD1 LEU A 172     139.748 285.689  22.374  1.00  0.00           C  
ATOM   2647  CD2 LEU A 172     137.281 285.915  22.773  1.00  0.00           C  
ATOM   2648  H   LEU A 172     139.141 288.051  25.619  1.00  0.00           H  
ATOM   2649  HA  LEU A 172     136.905 286.247  25.439  1.00  0.00           H  
ATOM   2650 1HB  LEU A 172     139.883 285.844  24.997  1.00  0.00           H  
ATOM   2651 2HB  LEU A 172     138.666 284.612  24.651  1.00  0.00           H  
ATOM   2652  HG  LEU A 172     138.792 287.339  23.316  1.00  0.00           H  
ATOM   2653 1HD1 LEU A 172     139.623 286.095  21.370  1.00  0.00           H  
ATOM   2654 2HD1 LEU A 172     140.731 285.964  22.756  1.00  0.00           H  
ATOM   2655 3HD1 LEU A 172     139.662 284.604  22.340  1.00  0.00           H  
ATOM   2656 1HD2 LEU A 172     137.155 286.322  21.769  1.00  0.00           H  
ATOM   2657 2HD2 LEU A 172     137.158 284.832  22.745  1.00  0.00           H  
ATOM   2658 3HD2 LEU A 172     136.531 286.347  23.436  1.00  0.00           H  
ATOM   2659  N   LEU A 173     139.029 285.754  27.912  1.00  0.00           N  
ATOM   2660  CA  LEU A 173     139.188 284.960  29.116  1.00  0.00           C  
ATOM   2661  C   LEU A 173     137.991 285.078  30.015  1.00  0.00           C  
ATOM   2662  O   LEU A 173     137.525 284.072  30.557  1.00  0.00           O  
ATOM   2663  CB  LEU A 173     140.445 285.395  29.880  1.00  0.00           C  
ATOM   2664  CG  LEU A 173     140.738 284.624  31.173  1.00  0.00           C  
ATOM   2665  CD1 LEU A 173     140.967 283.154  30.848  1.00  0.00           C  
ATOM   2666  CD2 LEU A 173     141.953 285.228  31.860  1.00  0.00           C  
ATOM   2667  H   LEU A 173     139.731 286.464  27.687  1.00  0.00           H  
ATOM   2668  HA  LEU A 173     139.282 283.916  28.832  1.00  0.00           H  
ATOM   2669 1HB  LEU A 173     141.307 285.281  29.224  1.00  0.00           H  
ATOM   2670 2HB  LEU A 173     140.347 286.449  30.137  1.00  0.00           H  
ATOM   2671  HG  LEU A 173     139.876 284.688  31.838  1.00  0.00           H  
ATOM   2672 1HD1 LEU A 173     141.175 282.606  31.767  1.00  0.00           H  
ATOM   2673 2HD1 LEU A 173     140.075 282.743  30.375  1.00  0.00           H  
ATOM   2674 3HD1 LEU A 173     141.815 283.060  30.170  1.00  0.00           H  
ATOM   2675 1HD2 LEU A 173     142.161 284.681  32.780  1.00  0.00           H  
ATOM   2676 2HD2 LEU A 173     142.816 285.164  31.197  1.00  0.00           H  
ATOM   2677 3HD2 LEU A 173     141.755 286.274  32.097  1.00  0.00           H  
ATOM   2678  N   LYS A 174     137.462 286.297  30.155  1.00  0.00           N  
ATOM   2679  CA  LYS A 174     136.309 286.460  31.016  1.00  0.00           C  
ATOM   2680  C   LYS A 174     135.114 285.690  30.461  1.00  0.00           C  
ATOM   2681  O   LYS A 174     134.408 285.016  31.225  1.00  0.00           O  
ATOM   2682  CB  LYS A 174     135.963 287.941  31.174  1.00  0.00           C  
ATOM   2683  CG  LYS A 174     136.941 288.726  32.039  1.00  0.00           C  
ATOM   2684  CD  LYS A 174     136.492 290.170  32.210  1.00  0.00           C  
ATOM   2685  CE  LYS A 174     137.389 290.918  33.185  1.00  0.00           C  
ATOM   2686  NZ  LYS A 174     136.919 292.311  33.417  1.00  0.00           N  
ATOM   2687  H   LYS A 174     137.921 287.105  29.714  1.00  0.00           H  
ATOM   2688  HA  LYS A 174     136.549 286.058  31.996  1.00  0.00           H  
ATOM   2689 1HB  LYS A 174     135.930 288.415  30.193  1.00  0.00           H  
ATOM   2690 2HB  LYS A 174     134.972 288.038  31.618  1.00  0.00           H  
ATOM   2691 1HG  LYS A 174     137.014 288.259  33.022  1.00  0.00           H  
ATOM   2692 2HG  LYS A 174     137.927 288.714  31.576  1.00  0.00           H  
ATOM   2693 1HD  LYS A 174     136.518 290.676  31.244  1.00  0.00           H  
ATOM   2694 2HD  LYS A 174     135.468 290.191  32.583  1.00  0.00           H  
ATOM   2695 1HE  LYS A 174     137.409 290.391  34.138  1.00  0.00           H  
ATOM   2696 2HE  LYS A 174     138.405 290.952  32.793  1.00  0.00           H  
ATOM   2697 1HZ  LYS A 174     137.539 292.772  34.068  1.00  0.00           H  
ATOM   2698 2HZ  LYS A 174     136.914 292.815  32.542  1.00  0.00           H  
ATOM   2699 3HZ  LYS A 174     135.984 292.292  33.800  1.00  0.00           H  
ATOM   2700  N   LEU A 175     134.914 285.729  29.141  1.00  0.00           N  
ATOM   2701  CA  LEU A 175     133.789 285.021  28.558  1.00  0.00           C  
ATOM   2702  C   LEU A 175     133.940 283.509  28.625  1.00  0.00           C  
ATOM   2703  O   LEU A 175     132.987 282.810  28.961  1.00  0.00           O  
ATOM   2704  CB  LEU A 175     133.584 285.416  27.096  1.00  0.00           C  
ATOM   2705  CG  LEU A 175     132.432 284.671  26.368  1.00  0.00           C  
ATOM   2706  CD1 LEU A 175     131.071 284.913  27.043  1.00  0.00           C  
ATOM   2707  CD2 LEU A 175     132.387 285.112  24.984  1.00  0.00           C  
ATOM   2708  H   LEU A 175     135.520 286.314  28.550  1.00  0.00           H  
ATOM   2709  HA  LEU A 175     132.908 285.303  29.125  1.00  0.00           H  
ATOM   2710 1HB  LEU A 175     133.388 286.486  27.049  1.00  0.00           H  
ATOM   2711 2HB  LEU A 175     134.515 285.214  26.555  1.00  0.00           H  
ATOM   2712  HG  LEU A 175     132.644 283.614  26.389  1.00  0.00           H  
ATOM   2713 1HD1 LEU A 175     130.307 284.369  26.499  1.00  0.00           H  
ATOM   2714 2HD1 LEU A 175     131.072 284.566  28.073  1.00  0.00           H  
ATOM   2715 3HD1 LEU A 175     130.835 285.976  27.023  1.00  0.00           H  
ATOM   2716 1HD2 LEU A 175     131.618 284.564  24.466  1.00  0.00           H  
ATOM   2717 2HD2 LEU A 175     132.161 286.151  24.957  1.00  0.00           H  
ATOM   2718 3HD2 LEU A 175     133.349 284.924  24.525  1.00  0.00           H  
ATOM   2719  N   PHE A 176     135.123 282.993  28.314  1.00  0.00           N  
ATOM   2720  CA  PHE A 176     135.323 281.559  28.301  1.00  0.00           C  
ATOM   2721  C   PHE A 176     135.111 280.992  29.696  1.00  0.00           C  
ATOM   2722  O   PHE A 176     134.469 279.945  29.848  1.00  0.00           O  
ATOM   2723  CB  PHE A 176     136.727 281.215  27.802  1.00  0.00           C  
ATOM   2724  CG  PHE A 176     136.839 281.149  26.305  1.00  0.00           C  
ATOM   2725  CD1 PHE A 176     137.287 282.242  25.580  1.00  0.00           C  
ATOM   2726  CD2 PHE A 176     136.495 279.993  25.619  1.00  0.00           C  
ATOM   2727  CE1 PHE A 176     137.390 282.183  24.203  1.00  0.00           C  
ATOM   2728  CE2 PHE A 176     136.598 279.931  24.243  1.00  0.00           C  
ATOM   2729  CZ  PHE A 176     137.046 281.027  23.534  1.00  0.00           C  
ATOM   2730  H   PHE A 176     135.881 283.610  28.035  1.00  0.00           H  
ATOM   2731  HA  PHE A 176     134.593 281.097  27.643  1.00  0.00           H  
ATOM   2732 1HB  PHE A 176     137.434 281.960  28.163  1.00  0.00           H  
ATOM   2733 2HB  PHE A 176     137.031 280.251  28.208  1.00  0.00           H  
ATOM   2734  HD1 PHE A 176     137.560 283.156  26.108  1.00  0.00           H  
ATOM   2735  HD2 PHE A 176     136.141 279.127  26.179  1.00  0.00           H  
ATOM   2736  HE1 PHE A 176     137.743 283.050  23.645  1.00  0.00           H  
ATOM   2737  HE2 PHE A 176     136.325 279.016  23.716  1.00  0.00           H  
ATOM   2738  HZ  PHE A 176     137.125 280.980  22.449  1.00  0.00           H  
ATOM   2739  N   ARG A 177     135.611 281.689  30.723  1.00  0.00           N  
ATOM   2740  CA  ARG A 177     135.416 281.213  32.081  1.00  0.00           C  
ATOM   2741  C   ARG A 177     133.939 281.307  32.485  1.00  0.00           C  
ATOM   2742  O   ARG A 177     133.421 280.387  33.132  1.00  0.00           O  
ATOM   2743  CB  ARG A 177     136.266 282.018  33.054  1.00  0.00           C  
ATOM   2744  CG  ARG A 177     137.754 281.711  33.008  1.00  0.00           C  
ATOM   2745  CD  ARG A 177     138.515 282.534  33.982  1.00  0.00           C  
ATOM   2746  NE  ARG A 177     139.882 282.063  34.140  1.00  0.00           N  
ATOM   2747  CZ  ARG A 177     140.852 282.734  34.792  1.00  0.00           C  
ATOM   2748  NH1 ARG A 177     140.590 283.899  35.340  1.00  0.00           N  
ATOM   2749  NH2 ARG A 177     142.066 282.220  34.880  1.00  0.00           N  
ATOM   2750  H   ARG A 177     136.164 282.534  30.545  1.00  0.00           H  
ATOM   2751  HA  ARG A 177     135.713 280.168  32.122  1.00  0.00           H  
ATOM   2752 1HB  ARG A 177     136.143 283.081  32.851  1.00  0.00           H  
ATOM   2753 2HB  ARG A 177     135.923 281.837  34.072  1.00  0.00           H  
ATOM   2754 1HG  ARG A 177     137.916 280.659  33.247  1.00  0.00           H  
ATOM   2755 2HG  ARG A 177     138.139 281.919  32.009  1.00  0.00           H  
ATOM   2756 1HD  ARG A 177     138.548 283.567  33.638  1.00  0.00           H  
ATOM   2757 2HD  ARG A 177     138.026 282.491  34.955  1.00  0.00           H  
ATOM   2758  HE  ARG A 177     140.121 281.170  33.731  1.00  0.00           H  
ATOM   2759 1HH1 ARG A 177     139.662 284.293  35.273  1.00  0.00           H  
ATOM   2760 2HH1 ARG A 177     141.317 284.402  35.829  1.00  0.00           H  
ATOM   2761 1HH2 ARG A 177     142.267 281.323  34.458  1.00  0.00           H  
ATOM   2762 2HH2 ARG A 177     142.792 282.722  35.368  1.00  0.00           H  
ATOM   2763  N   GLU A 178     133.233 282.371  32.061  1.00  0.00           N  
ATOM   2764  CA  GLU A 178     131.803 282.474  32.352  1.00  0.00           C  
ATOM   2765  C   GLU A 178     131.016 281.323  31.745  1.00  0.00           C  
ATOM   2766  O   GLU A 178     130.124 280.764  32.393  1.00  0.00           O  
ATOM   2767  CB  GLU A 178     131.218 283.783  31.812  1.00  0.00           C  
ATOM   2768  CG  GLU A 178     129.705 283.946  32.073  1.00  0.00           C  
ATOM   2769  CD  GLU A 178     129.144 285.264  31.598  1.00  0.00           C  
ATOM   2770  OE1 GLU A 178     129.904 286.128  31.246  1.00  0.00           O  
ATOM   2771  OE2 GLU A 178     127.936 285.387  31.552  1.00  0.00           O  
ATOM   2772  H   GLU A 178     133.704 283.150  31.582  1.00  0.00           H  
ATOM   2773  HA  GLU A 178     131.674 282.445  33.435  1.00  0.00           H  
ATOM   2774 1HB  GLU A 178     131.741 284.628  32.259  1.00  0.00           H  
ATOM   2775 2HB  GLU A 178     131.380 283.833  30.735  1.00  0.00           H  
ATOM   2776 1HG  GLU A 178     129.174 283.151  31.553  1.00  0.00           H  
ATOM   2777 2HG  GLU A 178     129.514 283.832  33.139  1.00  0.00           H  
ATOM   2778  N   LEU A 179     131.342 280.966  30.501  1.00  0.00           N  
ATOM   2779  CA  LEU A 179     130.632 279.901  29.810  1.00  0.00           C  
ATOM   2780  C   LEU A 179     130.896 278.559  30.494  1.00  0.00           C  
ATOM   2781  O   LEU A 179     129.989 277.718  30.603  1.00  0.00           O  
ATOM   2782  CB  LEU A 179     131.050 279.891  28.348  1.00  0.00           C  
ATOM   2783  CG  LEU A 179     130.628 281.139  27.506  1.00  0.00           C  
ATOM   2784  CD1 LEU A 179     131.278 281.032  26.133  1.00  0.00           C  
ATOM   2785  CD2 LEU A 179     129.120 281.266  27.420  1.00  0.00           C  
ATOM   2786  H   LEU A 179     132.068 281.498  30.010  1.00  0.00           H  
ATOM   2787  HA  LEU A 179     129.570 280.085  29.883  1.00  0.00           H  
ATOM   2788 1HB  LEU A 179     132.135 279.832  28.311  1.00  0.00           H  
ATOM   2789 2HB  LEU A 179     130.627 279.004  27.880  1.00  0.00           H  
ATOM   2790  HG  LEU A 179     131.000 282.029  27.971  1.00  0.00           H  
ATOM   2791 1HD1 LEU A 179     131.017 281.905  25.539  1.00  0.00           H  
ATOM   2792 2HD1 LEU A 179     132.362 280.982  26.248  1.00  0.00           H  
ATOM   2793 3HD1 LEU A 179     130.936 280.154  25.638  1.00  0.00           H  
ATOM   2794 1HD2 LEU A 179     128.884 282.136  26.834  1.00  0.00           H  
ATOM   2795 2HD2 LEU A 179     128.696 280.397  26.965  1.00  0.00           H  
ATOM   2796 3HD2 LEU A 179     128.690 281.390  28.400  1.00  0.00           H  
ATOM   2797  N   HIS A 180     132.131 278.365  30.981  1.00  0.00           N  
ATOM   2798  CA  HIS A 180     132.458 277.172  31.740  1.00  0.00           C  
ATOM   2799  C   HIS A 180     131.563 277.058  32.959  1.00  0.00           C  
ATOM   2800  O   HIS A 180     130.936 276.019  33.176  1.00  0.00           O  
ATOM   2801  CB  HIS A 180     133.928 277.185  32.170  1.00  0.00           C  
ATOM   2802  CG  HIS A 180     134.249 276.187  33.241  1.00  0.00           C  
ATOM   2803  ND1 HIS A 180     134.552 274.872  32.965  1.00  0.00           N  
ATOM   2804  CD2 HIS A 180     134.314 276.316  34.587  1.00  0.00           C  
ATOM   2805  CE1 HIS A 180     134.790 274.231  34.097  1.00  0.00           C  
ATOM   2806  NE2 HIS A 180     134.651 275.085  35.095  1.00  0.00           N  
ATOM   2807  H   HIS A 180     132.866 279.052  30.779  1.00  0.00           H  
ATOM   2808  HA  HIS A 180     132.302 276.290  31.120  1.00  0.00           H  
ATOM   2809 1HB  HIS A 180     134.562 276.975  31.308  1.00  0.00           H  
ATOM   2810 2HB  HIS A 180     134.191 278.176  32.537  1.00  0.00           H  
ATOM   2811  HD1 HIS A 180     134.664 274.468  32.056  1.00  0.00           H  
ATOM   2812  HD2 HIS A 180     134.153 277.158  35.260  1.00  0.00           H  
ATOM   2813  HE1 HIS A 180     135.052 273.173  34.091  1.00  0.00           H  
ATOM   2814  N   GLU A 181     131.464 278.142  33.735  1.00  0.00           N  
ATOM   2815  CA  GLU A 181     130.688 278.126  34.971  1.00  0.00           C  
ATOM   2816  C   GLU A 181     129.195 277.962  34.684  1.00  0.00           C  
ATOM   2817  O   GLU A 181     128.473 277.351  35.478  1.00  0.00           O  
ATOM   2818  CB  GLU A 181     130.929 279.410  35.766  1.00  0.00           C  
ATOM   2819  CG  GLU A 181     132.324 279.530  36.362  1.00  0.00           C  
ATOM   2820  CD  GLU A 181     132.492 280.752  37.220  1.00  0.00           C  
ATOM   2821  OE1 GLU A 181     131.559 281.510  37.331  1.00  0.00           O  
ATOM   2822  OE2 GLU A 181     133.556 280.929  37.765  1.00  0.00           O  
ATOM   2823  H   GLU A 181     131.992 278.984  33.479  1.00  0.00           H  
ATOM   2824  HA  GLU A 181     131.014 277.270  35.564  1.00  0.00           H  
ATOM   2825 1HB  GLU A 181     130.767 280.274  35.120  1.00  0.00           H  
ATOM   2826 2HB  GLU A 181     130.210 279.473  36.583  1.00  0.00           H  
ATOM   2827 1HG  GLU A 181     132.526 278.646  36.966  1.00  0.00           H  
ATOM   2828 2HG  GLU A 181     133.053 279.556  35.552  1.00  0.00           H  
ATOM   2829  N   ARG A 182     128.737 278.486  33.535  1.00  0.00           N  
ATOM   2830  CA  ARG A 182     127.365 278.278  33.077  1.00  0.00           C  
ATOM   2831  C   ARG A 182     127.147 276.834  32.610  1.00  0.00           C  
ATOM   2832  O   ARG A 182     126.015 276.342  32.621  1.00  0.00           O  
ATOM   2833  CB  ARG A 182     126.996 279.233  31.956  1.00  0.00           C  
ATOM   2834  CG  ARG A 182     126.800 280.671  32.375  1.00  0.00           C  
ATOM   2835  CD  ARG A 182     126.420 281.530  31.224  1.00  0.00           C  
ATOM   2836  NE  ARG A 182     126.284 282.937  31.612  1.00  0.00           N  
ATOM   2837  CZ  ARG A 182     125.194 283.507  32.155  1.00  0.00           C  
ATOM   2838  NH1 ARG A 182     124.091 282.815  32.399  1.00  0.00           N  
ATOM   2839  NH2 ARG A 182     125.265 284.788  32.436  1.00  0.00           N  
ATOM   2840  H   ARG A 182     129.368 279.082  32.991  1.00  0.00           H  
ATOM   2841  HA  ARG A 182     126.698 278.473  33.915  1.00  0.00           H  
ATOM   2842 1HB  ARG A 182     127.770 279.210  31.191  1.00  0.00           H  
ATOM   2843 2HB  ARG A 182     126.071 278.901  31.492  1.00  0.00           H  
ATOM   2844 1HG  ARG A 182     126.014 280.722  33.124  1.00  0.00           H  
ATOM   2845 2HG  ARG A 182     127.724 281.059  32.800  1.00  0.00           H  
ATOM   2846 1HD  ARG A 182     127.206 281.469  30.472  1.00  0.00           H  
ATOM   2847 2HD  ARG A 182     125.482 281.192  30.790  1.00  0.00           H  
ATOM   2848  HE  ARG A 182     127.084 283.577  31.465  1.00  0.00           H  
ATOM   2849 1HH1 ARG A 182     124.048 281.833  32.178  1.00  0.00           H  
ATOM   2850 2HH1 ARG A 182     123.289 283.272  32.808  1.00  0.00           H  
ATOM   2851 1HH2 ARG A 182     126.150 285.278  32.220  1.00  0.00           H  
ATOM   2852 2HH2 ARG A 182     124.484 285.276  32.844  1.00  0.00           H  
ATOM   2853  N   GLY A 183     128.224 276.149  32.210  1.00  0.00           N  
ATOM   2854  CA  GLY A 183     128.149 274.757  31.803  1.00  0.00           C  
ATOM   2855  C   GLY A 183     127.722 274.569  30.359  1.00  0.00           C  
ATOM   2856  O   GLY A 183     127.135 273.540  30.013  1.00  0.00           O  
ATOM   2857  H   GLY A 183     129.132 276.617  32.127  1.00  0.00           H  
ATOM   2858 1HA  GLY A 183     129.130 274.305  31.956  1.00  0.00           H  
ATOM   2859 2HA  GLY A 183     127.456 274.233  32.460  1.00  0.00           H  
ATOM   2860  N   THR A 184     127.956 275.578  29.522  1.00  0.00           N  
ATOM   2861  CA  THR A 184     127.544 275.486  28.129  1.00  0.00           C  
ATOM   2862  C   THR A 184     128.697 275.019  27.241  1.00  0.00           C  
ATOM   2863  O   THR A 184     129.855 275.023  27.660  1.00  0.00           O  
ATOM   2864  CB  THR A 184     127.013 276.839  27.621  1.00  0.00           C  
ATOM   2865  OG1 THR A 184     128.072 277.806  27.632  1.00  0.00           O  
ATOM   2866  CG2 THR A 184     125.874 277.330  28.501  1.00  0.00           C  
ATOM   2867  H   THR A 184     128.483 276.393  29.850  1.00  0.00           H  
ATOM   2868  HA  THR A 184     126.754 274.739  28.050  1.00  0.00           H  
ATOM   2869  HB  THR A 184     126.652 276.728  26.598  1.00  0.00           H  
ATOM   2870  HG1 THR A 184     127.940 278.432  26.915  1.00  0.00           H  
ATOM   2871 1HG2 THR A 184     125.511 278.287  28.127  1.00  0.00           H  
ATOM   2872 2HG2 THR A 184     125.063 276.603  28.486  1.00  0.00           H  
ATOM   2873 3HG2 THR A 184     126.232 277.453  29.523  1.00  0.00           H  
ATOM   2874  N   GLU A 185     128.372 274.595  26.012  1.00  0.00           N  
ATOM   2875  CA  GLU A 185     129.385 274.282  24.992  1.00  0.00           C  
ATOM   2876  C   GLU A 185     130.056 275.554  24.524  1.00  0.00           C  
ATOM   2877  O   GLU A 185     129.375 276.570  24.390  1.00  0.00           O  
ATOM   2878  CB  GLU A 185     128.760 273.556  23.798  1.00  0.00           C  
ATOM   2879  CG  GLU A 185     128.057 272.253  24.152  1.00  0.00           C  
ATOM   2880  CD  GLU A 185     126.628 272.456  24.573  1.00  0.00           C  
ATOM   2881  OE1 GLU A 185     126.267 273.570  24.867  1.00  0.00           O  
ATOM   2882  OE2 GLU A 185     125.896 271.495  24.601  1.00  0.00           O  
ATOM   2883  H   GLU A 185     127.395 274.504  25.774  1.00  0.00           H  
ATOM   2884  HA  GLU A 185     130.147 273.634  25.430  1.00  0.00           H  
ATOM   2885 1HB  GLU A 185     128.032 274.209  23.316  1.00  0.00           H  
ATOM   2886 2HB  GLU A 185     129.533 273.330  23.064  1.00  0.00           H  
ATOM   2887 1HG  GLU A 185     128.078 271.594  23.286  1.00  0.00           H  
ATOM   2888 2HG  GLU A 185     128.602 271.766  24.959  1.00  0.00           H  
ATOM   2889  N   ILE A 186     131.365 275.514  24.259  1.00  0.00           N  
ATOM   2890  CA  ILE A 186     132.077 276.708  23.831  1.00  0.00           C  
ATOM   2891  C   ILE A 186     132.661 276.548  22.431  1.00  0.00           C  
ATOM   2892  O   ILE A 186     133.518 275.690  22.200  1.00  0.00           O  
ATOM   2893  CB  ILE A 186     133.205 277.051  24.821  1.00  0.00           C  
ATOM   2894  CG1 ILE A 186     132.629 277.333  26.211  1.00  0.00           C  
ATOM   2895  CG2 ILE A 186     134.007 278.242  24.322  1.00  0.00           C  
ATOM   2896  CD1 ILE A 186     133.672 277.396  27.304  1.00  0.00           C  
ATOM   2897  H   ILE A 186     131.881 274.629  24.321  1.00  0.00           H  
ATOM   2898  HA  ILE A 186     131.386 277.550  23.817  1.00  0.00           H  
ATOM   2899  HB  ILE A 186     133.871 276.194  24.925  1.00  0.00           H  
ATOM   2900 1HG1 ILE A 186     132.092 278.281  26.196  1.00  0.00           H  
ATOM   2901 2HG1 ILE A 186     131.910 276.556  26.472  1.00  0.00           H  
ATOM   2902 1HG2 ILE A 186     134.800 278.472  25.034  1.00  0.00           H  
ATOM   2903 2HG2 ILE A 186     134.447 278.005  23.354  1.00  0.00           H  
ATOM   2904 3HG2 ILE A 186     133.350 279.106  24.220  1.00  0.00           H  
ATOM   2905 1HD1 ILE A 186     133.186 277.599  28.259  1.00  0.00           H  
ATOM   2906 2HD1 ILE A 186     134.198 276.443  27.360  1.00  0.00           H  
ATOM   2907 3HD1 ILE A 186     134.382 278.191  27.082  1.00  0.00           H  
ATOM   2908  N   VAL A 187     132.246 277.401  21.501  1.00  0.00           N  
ATOM   2909  CA  VAL A 187     132.846 277.355  20.178  1.00  0.00           C  
ATOM   2910  C   VAL A 187     133.470 278.700  19.877  1.00  0.00           C  
ATOM   2911  O   VAL A 187     132.842 279.748  20.039  1.00  0.00           O  
ATOM   2912  CB  VAL A 187     131.794 277.014  19.106  1.00  0.00           C  
ATOM   2913  CG1 VAL A 187     132.393 277.141  17.713  1.00  0.00           C  
ATOM   2914  CG2 VAL A 187     131.257 275.610  19.336  1.00  0.00           C  
ATOM   2915  H   VAL A 187     131.485 278.059  21.712  1.00  0.00           H  
ATOM   2916  HA  VAL A 187     133.642 276.615  20.173  1.00  0.00           H  
ATOM   2917  HB  VAL A 187     130.977 277.732  19.171  1.00  0.00           H  
ATOM   2918 1HG1 VAL A 187     131.636 276.897  16.968  1.00  0.00           H  
ATOM   2919 2HG1 VAL A 187     132.738 278.163  17.557  1.00  0.00           H  
ATOM   2920 3HG1 VAL A 187     133.233 276.454  17.614  1.00  0.00           H  
ATOM   2921 1HG2 VAL A 187     130.513 275.375  18.575  1.00  0.00           H  
ATOM   2922 2HG2 VAL A 187     132.076 274.892  19.277  1.00  0.00           H  
ATOM   2923 3HG2 VAL A 187     130.796 275.553  20.322  1.00  0.00           H  
ATOM   2924  N   VAL A 188     134.715 278.678  19.442  1.00  0.00           N  
ATOM   2925  CA  VAL A 188     135.387 279.918  19.121  1.00  0.00           C  
ATOM   2926  C   VAL A 188     135.913 279.927  17.687  1.00  0.00           C  
ATOM   2927  O   VAL A 188     136.589 278.996  17.236  1.00  0.00           O  
ATOM   2928  CB  VAL A 188     136.556 280.147  20.097  1.00  0.00           C  
ATOM   2929  CG1 VAL A 188     137.546 278.994  20.023  1.00  0.00           C  
ATOM   2930  CG2 VAL A 188     137.243 281.467  19.781  1.00  0.00           C  
ATOM   2931  H   VAL A 188     135.193 277.773  19.374  1.00  0.00           H  
ATOM   2932  HA  VAL A 188     134.685 280.742  19.231  1.00  0.00           H  
ATOM   2933  HB  VAL A 188     136.168 280.173  21.115  1.00  0.00           H  
ATOM   2934 1HG1 VAL A 188     138.366 279.172  20.719  1.00  0.00           H  
ATOM   2935 2HG1 VAL A 188     137.041 278.064  20.287  1.00  0.00           H  
ATOM   2936 3HG1 VAL A 188     137.941 278.918  19.010  1.00  0.00           H  
ATOM   2937 1HG2 VAL A 188     138.068 281.623  20.475  1.00  0.00           H  
ATOM   2938 2HG2 VAL A 188     137.626 281.444  18.761  1.00  0.00           H  
ATOM   2939 3HG2 VAL A 188     136.526 282.283  19.881  1.00  0.00           H  
ATOM   2940  N   GLU A 189     135.615 281.002  16.975  1.00  0.00           N  
ATOM   2941  CA  GLU A 189     136.126 281.196  15.631  1.00  0.00           C  
ATOM   2942  C   GLU A 189     137.234 282.235  15.669  1.00  0.00           C  
ATOM   2943  O   GLU A 189     137.014 283.377  16.072  1.00  0.00           O  
ATOM   2944  CB  GLU A 189     135.010 281.654  14.704  1.00  0.00           C  
ATOM   2945  CG  GLU A 189     135.429 281.847  13.279  1.00  0.00           C  
ATOM   2946  CD  GLU A 189     134.315 282.395  12.392  1.00  0.00           C  
ATOM   2947  OE1 GLU A 189     134.006 283.586  12.463  1.00  0.00           O  
ATOM   2948  OE2 GLU A 189     133.773 281.623  11.629  1.00  0.00           O  
ATOM   2949  H   GLU A 189     134.994 281.706  17.382  1.00  0.00           H  
ATOM   2950  HA  GLU A 189     136.546 280.260  15.262  1.00  0.00           H  
ATOM   2951 1HB  GLU A 189     134.198 280.924  14.724  1.00  0.00           H  
ATOM   2952 2HB  GLU A 189     134.613 282.581  15.065  1.00  0.00           H  
ATOM   2953 1HG  GLU A 189     136.268 282.534  13.252  1.00  0.00           H  
ATOM   2954 2HG  GLU A 189     135.775 280.895  12.896  1.00  0.00           H  
ATOM   2955  N   VAL A 190     138.427 281.843  15.242  1.00  0.00           N  
ATOM   2956  CA  VAL A 190     139.582 282.710  15.371  1.00  0.00           C  
ATOM   2957  C   VAL A 190     140.088 283.224  14.025  1.00  0.00           C  
ATOM   2958  O   VAL A 190     140.449 282.433  13.151  1.00  0.00           O  
ATOM   2959  CB  VAL A 190     140.719 281.954  16.084  1.00  0.00           C  
ATOM   2960  CG1 VAL A 190     141.948 282.841  16.213  1.00  0.00           C  
ATOM   2961  CG2 VAL A 190     140.249 281.481  17.451  1.00  0.00           C  
ATOM   2962  H   VAL A 190     138.561 280.897  14.873  1.00  0.00           H  
ATOM   2963  HA  VAL A 190     139.303 283.565  15.981  1.00  0.00           H  
ATOM   2964  HB  VAL A 190     141.006 281.093  15.480  1.00  0.00           H  
ATOM   2965 1HG1 VAL A 190     142.742 282.291  16.719  1.00  0.00           H  
ATOM   2966 2HG1 VAL A 190     142.289 283.138  15.221  1.00  0.00           H  
ATOM   2967 3HG1 VAL A 190     141.697 283.729  16.793  1.00  0.00           H  
ATOM   2968 1HG2 VAL A 190     141.058 280.947  17.949  1.00  0.00           H  
ATOM   2969 2HG2 VAL A 190     139.957 282.342  18.054  1.00  0.00           H  
ATOM   2970 3HG2 VAL A 190     139.394 280.815  17.332  1.00  0.00           H  
ATOM   2971  N   HIS A 191     140.187 284.553  13.873  1.00  0.00           N  
ATOM   2972  CA  HIS A 191     140.682 285.150  12.636  1.00  0.00           C  
ATOM   2973  C   HIS A 191     141.939 285.984  12.872  1.00  0.00           C  
ATOM   2974  O   HIS A 191     141.901 287.101  13.410  1.00  0.00           O  
ATOM   2975  CB  HIS A 191     139.646 286.105  12.032  1.00  0.00           C  
ATOM   2976  CG  HIS A 191     138.350 285.505  11.656  1.00  0.00           C  
ATOM   2977  ND1 HIS A 191     138.096 284.974  10.406  1.00  0.00           N  
ATOM   2978  CD2 HIS A 191     137.213 285.374  12.363  1.00  0.00           C  
ATOM   2979  CE1 HIS A 191     136.852 284.537  10.369  1.00  0.00           C  
ATOM   2980  NE2 HIS A 191     136.297 284.775  11.539  1.00  0.00           N  
ATOM   2981  H   HIS A 191     139.838 285.176  14.602  1.00  0.00           H  
ATOM   2982  HA  HIS A 191     140.917 284.375  11.914  1.00  0.00           H  
ATOM   2983 1HB  HIS A 191     139.441 286.894  12.751  1.00  0.00           H  
ATOM   2984 2HB  HIS A 191     140.066 286.576  11.147  1.00  0.00           H  
ATOM   2985  HD2 HIS A 191     137.051 285.690  13.398  1.00  0.00           H  
ATOM   2986  HE1 HIS A 191     136.359 284.063   9.521  1.00  0.00           H  
ATOM   2987  HE2 HIS A 191     135.324 284.538  11.806  1.00  0.00           H  
ATOM   2988  N   ILE A 192     143.085 285.415  12.497  1.00  0.00           N  
ATOM   2989  CA  ILE A 192     144.360 286.094  12.708  1.00  0.00           C  
ATOM   2990  C   ILE A 192     145.075 286.356  11.406  1.00  0.00           C  
ATOM   2991  O   ILE A 192     145.510 285.434  10.724  1.00  0.00           O  
ATOM   2992  CB  ILE A 192     145.284 285.296  13.658  1.00  0.00           C  
ATOM   2993  CG1 ILE A 192     144.602 285.143  15.013  1.00  0.00           C  
ATOM   2994  CG2 ILE A 192     146.637 286.032  13.819  1.00  0.00           C  
ATOM   2995  CD1 ILE A 192     145.220 284.148  15.947  1.00  0.00           C  
ATOM   2996  H   ILE A 192     143.039 284.502  12.028  1.00  0.00           H  
ATOM   2997  HA  ILE A 192     144.166 287.057  13.175  1.00  0.00           H  
ATOM   2998  HB  ILE A 192     145.455 284.301  13.244  1.00  0.00           H  
ATOM   2999 1HG1 ILE A 192     144.655 286.096  15.498  1.00  0.00           H  
ATOM   3000 2HG1 ILE A 192     143.569 284.890  14.864  1.00  0.00           H  
ATOM   3001 1HG2 ILE A 192     147.289 285.468  14.465  1.00  0.00           H  
ATOM   3002 2HG2 ILE A 192     147.117 286.131  12.861  1.00  0.00           H  
ATOM   3003 3HG2 ILE A 192     146.468 287.023  14.239  1.00  0.00           H  
ATOM   3004 1HD1 ILE A 192     144.668 284.151  16.884  1.00  0.00           H  
ATOM   3005 2HD1 ILE A 192     145.170 283.161  15.501  1.00  0.00           H  
ATOM   3006 3HD1 ILE A 192     146.242 284.400  16.138  1.00  0.00           H  
ATOM   3007  N   ASN A 193     145.216 287.630  11.102  1.00  0.00           N  
ATOM   3008  CA  ASN A 193     145.856 288.117   9.886  1.00  0.00           C  
ATOM   3009  C   ASN A 193     145.206 287.503   8.644  1.00  0.00           C  
ATOM   3010  O   ASN A 193     145.871 287.235   7.643  1.00  0.00           O  
ATOM   3011  CB  ASN A 193     147.346 287.800   9.948  1.00  0.00           C  
ATOM   3012  CG  ASN A 193     148.213 288.669   9.087  1.00  0.00           C  
ATOM   3013  OD1 ASN A 193     147.918 289.859   8.882  1.00  0.00           O  
ATOM   3014  ND2 ASN A 193     149.303 288.111   8.600  1.00  0.00           N  
ATOM   3015  H   ASN A 193     144.807 288.277  11.763  1.00  0.00           H  
ATOM   3016  HA  ASN A 193     145.717 289.198   9.830  1.00  0.00           H  
ATOM   3017 1HB  ASN A 193     147.682 287.873  10.962  1.00  0.00           H  
ATOM   3018 2HB  ASN A 193     147.505 286.763   9.640  1.00  0.00           H  
ATOM   3019 1HD2 ASN A 193     149.925 288.645   8.031  1.00  0.00           H  
ATOM   3020 2HD2 ASN A 193     149.530 287.129   8.810  1.00  0.00           H  
ATOM   3021  N   GLY A 194     143.898 287.265   8.719  1.00  0.00           N  
ATOM   3022  CA  GLY A 194     143.148 286.620   7.652  1.00  0.00           C  
ATOM   3023  C   GLY A 194     143.047 285.090   7.764  1.00  0.00           C  
ATOM   3024  O   GLY A 194     142.288 284.474   7.010  1.00  0.00           O  
ATOM   3025  H   GLY A 194     143.394 287.584   9.536  1.00  0.00           H  
ATOM   3026 1HA  GLY A 194     142.144 287.042   7.625  1.00  0.00           H  
ATOM   3027 2HA  GLY A 194     143.611 286.874   6.699  1.00  0.00           H  
ATOM   3028  N   ARG A 195     143.786 284.470   8.688  1.00  0.00           N  
ATOM   3029  CA  ARG A 195     143.748 283.020   8.838  1.00  0.00           C  
ATOM   3030  C   ARG A 195     142.645 282.551   9.779  1.00  0.00           C  
ATOM   3031  O   ARG A 195     142.582 282.969  10.940  1.00  0.00           O  
ATOM   3032  CB  ARG A 195     145.085 282.511   9.356  1.00  0.00           C  
ATOM   3033  CG  ARG A 195     145.224 280.997   9.388  1.00  0.00           C  
ATOM   3034  CD  ARG A 195     146.564 280.578   9.872  1.00  0.00           C  
ATOM   3035  NE  ARG A 195     146.747 279.138   9.786  1.00  0.00           N  
ATOM   3036  CZ  ARG A 195     147.197 278.489   8.695  1.00  0.00           C  
ATOM   3037  NH1 ARG A 195     147.504 279.162   7.610  1.00  0.00           N  
ATOM   3038  NH2 ARG A 195     147.329 277.173   8.717  1.00  0.00           N  
ATOM   3039  H   ARG A 195     144.417 285.001   9.292  1.00  0.00           H  
ATOM   3040  HA  ARG A 195     143.563 282.581   7.858  1.00  0.00           H  
ATOM   3041 1HB  ARG A 195     145.888 282.901   8.732  1.00  0.00           H  
ATOM   3042 2HB  ARG A 195     145.248 282.879  10.368  1.00  0.00           H  
ATOM   3043 1HG  ARG A 195     144.471 280.577  10.057  1.00  0.00           H  
ATOM   3044 2HG  ARG A 195     145.081 280.596   8.384  1.00  0.00           H  
ATOM   3045 1HD  ARG A 195     147.334 281.056   9.268  1.00  0.00           H  
ATOM   3046 2HD  ARG A 195     146.683 280.875  10.914  1.00  0.00           H  
ATOM   3047  HE  ARG A 195     146.521 278.586  10.602  1.00  0.00           H  
ATOM   3048 1HH1 ARG A 195     147.404 280.168   7.593  1.00  0.00           H  
ATOM   3049 2HH1 ARG A 195     147.843 278.674   6.791  1.00  0.00           H  
ATOM   3050 1HH2 ARG A 195     147.093 276.655   9.552  1.00  0.00           H  
ATOM   3051 2HH2 ARG A 195     147.666 276.687   7.900  1.00  0.00           H  
ATOM   3052  N   LYS A 196     141.783 281.665   9.275  1.00  0.00           N  
ATOM   3053  CA  LYS A 196     140.635 281.185  10.038  1.00  0.00           C  
ATOM   3054  C   LYS A 196     140.846 279.796  10.633  1.00  0.00           C  
ATOM   3055  O   LYS A 196     141.177 278.850   9.912  1.00  0.00           O  
ATOM   3056  CB  LYS A 196     139.387 281.181   9.155  1.00  0.00           C  
ATOM   3057  CG  LYS A 196     138.134 280.649   9.838  1.00  0.00           C  
ATOM   3058  CD  LYS A 196     136.935 280.690   8.903  1.00  0.00           C  
ATOM   3059  CE  LYS A 196     135.752 279.931   9.485  1.00  0.00           C  
ATOM   3060  NZ  LYS A 196     134.545 280.033   8.620  1.00  0.00           N  
ATOM   3061  H   LYS A 196     141.929 281.328   8.334  1.00  0.00           H  
ATOM   3062  HA  LYS A 196     140.445 281.888  10.847  1.00  0.00           H  
ATOM   3063 1HB  LYS A 196     139.177 282.196   8.816  1.00  0.00           H  
ATOM   3064 2HB  LYS A 196     139.570 280.572   8.269  1.00  0.00           H  
ATOM   3065 1HG  LYS A 196     138.302 279.619  10.154  1.00  0.00           H  
ATOM   3066 2HG  LYS A 196     137.918 281.250  10.720  1.00  0.00           H  
ATOM   3067 1HD  LYS A 196     136.642 281.727   8.732  1.00  0.00           H  
ATOM   3068 2HD  LYS A 196     137.204 280.245   7.945  1.00  0.00           H  
ATOM   3069 1HE  LYS A 196     136.014 278.880   9.598  1.00  0.00           H  
ATOM   3070 2HE  LYS A 196     135.512 280.331  10.470  1.00  0.00           H  
ATOM   3071 1HZ  LYS A 196     133.784 279.518   9.040  1.00  0.00           H  
ATOM   3072 2HZ  LYS A 196     134.281 281.004   8.523  1.00  0.00           H  
ATOM   3073 3HZ  LYS A 196     134.749 279.648   7.709  1.00  0.00           H  
ATOM   3074  N   THR A 197     140.607 279.664  11.932  1.00  0.00           N  
ATOM   3075  CA  THR A 197     140.577 278.357  12.578  1.00  0.00           C  
ATOM   3076  C   THR A 197     139.345 278.199  13.466  1.00  0.00           C  
ATOM   3077  O   THR A 197     138.936 279.133  14.163  1.00  0.00           O  
ATOM   3078  CB  THR A 197     141.849 278.126  13.415  1.00  0.00           C  
ATOM   3079  OG1 THR A 197     143.003 278.219  12.570  1.00  0.00           O  
ATOM   3080  CG2 THR A 197     141.814 276.754  14.070  1.00  0.00           C  
ATOM   3081  H   THR A 197     140.462 280.521  12.482  1.00  0.00           H  
ATOM   3082  HA  THR A 197     140.511 277.600  11.797  1.00  0.00           H  
ATOM   3083  HB  THR A 197     141.919 278.890  14.188  1.00  0.00           H  
ATOM   3084  HG1 THR A 197     143.121 279.130  12.289  1.00  0.00           H  
ATOM   3085 1HG2 THR A 197     142.721 276.608  14.657  1.00  0.00           H  
ATOM   3086 2HG2 THR A 197     140.944 276.684  14.722  1.00  0.00           H  
ATOM   3087 3HG2 THR A 197     141.753 275.985  13.301  1.00  0.00           H  
ATOM   3088  N   GLU A 198     138.718 277.028  13.406  1.00  0.00           N  
ATOM   3089  CA  GLU A 198     137.547 276.754  14.229  1.00  0.00           C  
ATOM   3090  C   GLU A 198     137.777 275.711  15.314  1.00  0.00           C  
ATOM   3091  O   GLU A 198     138.056 274.543  15.031  1.00  0.00           O  
ATOM   3092  CB  GLU A 198     136.389 276.301  13.337  1.00  0.00           C  
ATOM   3093  CG  GLU A 198     135.898 277.359  12.359  1.00  0.00           C  
ATOM   3094  CD  GLU A 198     134.783 276.868  11.478  1.00  0.00           C  
ATOM   3095  OE1 GLU A 198     134.490 275.698  11.519  1.00  0.00           O  
ATOM   3096  OE2 GLU A 198     134.224 277.666  10.762  1.00  0.00           O  
ATOM   3097  H   GLU A 198     139.051 276.310  12.773  1.00  0.00           H  
ATOM   3098  HA  GLU A 198     137.257 277.677  14.726  1.00  0.00           H  
ATOM   3099 1HB  GLU A 198     136.694 275.428  12.760  1.00  0.00           H  
ATOM   3100 2HB  GLU A 198     135.545 276.004  13.960  1.00  0.00           H  
ATOM   3101 1HG  GLU A 198     135.547 278.224  12.922  1.00  0.00           H  
ATOM   3102 2HG  GLU A 198     136.732 277.679  11.737  1.00  0.00           H  
ATOM   3103  N   ILE A 199     137.600 276.133  16.561  1.00  0.00           N  
ATOM   3104  CA  ILE A 199     137.869 275.281  17.704  1.00  0.00           C  
ATOM   3105  C   ILE A 199     136.569 275.012  18.433  1.00  0.00           C  
ATOM   3106  O   ILE A 199     135.881 275.945  18.856  1.00  0.00           O  
ATOM   3107  CB  ILE A 199     138.883 275.943  18.662  1.00  0.00           C  
ATOM   3108  CG1 ILE A 199     140.188 276.144  17.894  1.00  0.00           C  
ATOM   3109  CG2 ILE A 199     139.038 275.157  19.984  1.00  0.00           C  
ATOM   3110  CD1 ILE A 199     141.178 277.114  18.480  1.00  0.00           C  
ATOM   3111  H   ILE A 199     137.268 277.095  16.707  1.00  0.00           H  
ATOM   3112  HA  ILE A 199     138.276 274.331  17.355  1.00  0.00           H  
ATOM   3113  HB  ILE A 199     138.527 276.931  18.902  1.00  0.00           H  
ATOM   3114 1HG1 ILE A 199     140.639 275.194  17.780  1.00  0.00           H  
ATOM   3115 2HG1 ILE A 199     139.934 276.521  16.904  1.00  0.00           H  
ATOM   3116 1HG2 ILE A 199     139.738 275.665  20.631  1.00  0.00           H  
ATOM   3117 2HG2 ILE A 199     138.076 275.092  20.495  1.00  0.00           H  
ATOM   3118 3HG2 ILE A 199     139.393 274.164  19.787  1.00  0.00           H  
ATOM   3119 1HD1 ILE A 199     142.043 277.180  17.826  1.00  0.00           H  
ATOM   3120 2HD1 ILE A 199     140.717 278.099  18.569  1.00  0.00           H  
ATOM   3121 3HD1 ILE A 199     141.500 276.766  19.450  1.00  0.00           H  
ATOM   3122  N   GLU A 200     136.218 273.747  18.622  1.00  0.00           N  
ATOM   3123  CA  GLU A 200     134.996 273.480  19.359  1.00  0.00           C  
ATOM   3124  C   GLU A 200     135.324 272.666  20.592  1.00  0.00           C  
ATOM   3125  O   GLU A 200     136.023 271.649  20.496  1.00  0.00           O  
ATOM   3126  CB  GLU A 200     133.980 272.737  18.487  1.00  0.00           C  
ATOM   3127  CG  GLU A 200     133.669 273.420  17.163  1.00  0.00           C  
ATOM   3128  CD  GLU A 200     132.622 272.695  16.363  1.00  0.00           C  
ATOM   3129  OE1 GLU A 200     132.055 271.759  16.872  1.00  0.00           O  
ATOM   3130  OE2 GLU A 200     132.389 273.079  15.242  1.00  0.00           O  
ATOM   3131  H   GLU A 200     136.745 272.954  18.226  1.00  0.00           H  
ATOM   3132  HA  GLU A 200     134.568 274.419  19.698  1.00  0.00           H  
ATOM   3133 1HB  GLU A 200     134.352 271.736  18.268  1.00  0.00           H  
ATOM   3134 2HB  GLU A 200     133.044 272.626  19.035  1.00  0.00           H  
ATOM   3135 1HG  GLU A 200     133.321 274.433  17.362  1.00  0.00           H  
ATOM   3136 2HG  GLU A 200     134.585 273.488  16.578  1.00  0.00           H  
ATOM   3137  N   VAL A 201     134.850 273.105  21.755  1.00  0.00           N  
ATOM   3138  CA  VAL A 201     135.080 272.303  22.946  1.00  0.00           C  
ATOM   3139  C   VAL A 201     133.891 272.143  23.902  1.00  0.00           C  
ATOM   3140  O   VAL A 201     133.050 273.032  24.058  1.00  0.00           O  
ATOM   3141  CB  VAL A 201     136.253 272.917  23.732  1.00  0.00           C  
ATOM   3142  CG1 VAL A 201     137.547 272.791  22.943  1.00  0.00           C  
ATOM   3143  CG2 VAL A 201     135.956 274.375  24.049  1.00  0.00           C  
ATOM   3144  H   VAL A 201     134.382 274.013  21.834  1.00  0.00           H  
ATOM   3145  HA  VAL A 201     135.351 271.308  22.611  1.00  0.00           H  
ATOM   3146  HB  VAL A 201     136.387 272.363  24.660  1.00  0.00           H  
ATOM   3147 1HG1 VAL A 201     138.366 273.230  23.513  1.00  0.00           H  
ATOM   3148 2HG1 VAL A 201     137.759 271.737  22.758  1.00  0.00           H  
ATOM   3149 3HG1 VAL A 201     137.447 273.314  21.992  1.00  0.00           H  
ATOM   3150 1HG2 VAL A 201     136.789 274.804  24.606  1.00  0.00           H  
ATOM   3151 2HG2 VAL A 201     135.816 274.929  23.121  1.00  0.00           H  
ATOM   3152 3HG2 VAL A 201     135.048 274.439  24.650  1.00  0.00           H  
ATOM   3153  N   GLN A 202     133.850 270.999  24.577  1.00  0.00           N  
ATOM   3154  CA  GLN A 202     132.877 270.779  25.655  1.00  0.00           C  
ATOM   3155  C   GLN A 202     133.424 269.949  26.797  1.00  0.00           C  
ATOM   3156  O   GLN A 202     134.293 269.111  26.593  1.00  0.00           O  
ATOM   3157  CB  GLN A 202     131.619 270.103  25.103  1.00  0.00           C  
ATOM   3158  CG  GLN A 202     131.857 268.716  24.532  1.00  0.00           C  
ATOM   3159  CD  GLN A 202     130.574 268.049  24.077  1.00  0.00           C  
ATOM   3160  OE1 GLN A 202     129.701 267.731  24.889  1.00  0.00           O  
ATOM   3161  NE2 GLN A 202     130.450 267.833  22.772  1.00  0.00           N  
ATOM   3162  H   GLN A 202     134.528 270.276  24.315  1.00  0.00           H  
ATOM   3163  HA  GLN A 202     132.594 271.749  26.071  1.00  0.00           H  
ATOM   3164 1HB  GLN A 202     130.874 270.018  25.894  1.00  0.00           H  
ATOM   3165 2HB  GLN A 202     131.190 270.722  24.316  1.00  0.00           H  
ATOM   3166 1HG  GLN A 202     132.523 268.797  23.672  1.00  0.00           H  
ATOM   3167 2HG  GLN A 202     132.313 268.092  25.300  1.00  0.00           H  
ATOM   3168 1HE2 GLN A 202     129.624 267.396  22.412  1.00  0.00           H  
ATOM   3169 2HE2 GLN A 202     131.182 268.107  22.148  1.00  0.00           H  
ATOM   3170  N   GLY A 203     132.989 270.263  28.022  1.00  0.00           N  
ATOM   3171  CA  GLY A 203     133.424 269.545  29.232  1.00  0.00           C  
ATOM   3172  C   GLY A 203     134.778 270.066  29.706  1.00  0.00           C  
ATOM   3173  O   GLY A 203     135.394 269.548  30.639  1.00  0.00           O  
ATOM   3174  H   GLY A 203     132.264 270.974  28.112  1.00  0.00           H  
ATOM   3175 1HA  GLY A 203     132.680 269.676  30.019  1.00  0.00           H  
ATOM   3176 2HA  GLY A 203     133.490 268.475  29.024  1.00  0.00           H  
ATOM   3177  N   ILE A 204     135.211 271.112  29.036  1.00  0.00           N  
ATOM   3178  CA  ILE A 204     136.484 271.757  29.211  1.00  0.00           C  
ATOM   3179  C   ILE A 204     136.524 272.622  30.473  1.00  0.00           C  
ATOM   3180  O   ILE A 204     135.575 273.361  30.762  1.00  0.00           O  
ATOM   3181  CB  ILE A 204     136.753 272.577  27.929  1.00  0.00           C  
ATOM   3182  CG1 ILE A 204     138.184 272.984  27.884  1.00  0.00           C  
ATOM   3183  CG2 ILE A 204     135.800 273.792  27.839  1.00  0.00           C  
ATOM   3184  CD1 ILE A 204     138.679 273.502  26.568  1.00  0.00           C  
ATOM   3185  H   ILE A 204     134.598 271.449  28.312  1.00  0.00           H  
ATOM   3186  HA  ILE A 204     137.248 270.983  29.300  1.00  0.00           H  
ATOM   3187  HB  ILE A 204     136.575 271.939  27.069  1.00  0.00           H  
ATOM   3188 1HG1 ILE A 204     138.350 273.747  28.634  1.00  0.00           H  
ATOM   3189 2HG1 ILE A 204     138.765 272.113  28.127  1.00  0.00           H  
ATOM   3190 1HG2 ILE A 204     135.973 274.328  26.931  1.00  0.00           H  
ATOM   3191 2HG2 ILE A 204     134.769 273.457  27.852  1.00  0.00           H  
ATOM   3192 3HG2 ILE A 204     135.960 274.463  28.665  1.00  0.00           H  
ATOM   3193 1HD1 ILE A 204     139.727 273.760  26.635  1.00  0.00           H  
ATOM   3194 2HD1 ILE A 204     138.543 272.747  25.798  1.00  0.00           H  
ATOM   3195 3HD1 ILE A 204     138.129 274.383  26.312  1.00  0.00           H  
ATOM   3196  N   ASP A 205     137.641 272.523  31.195  1.00  0.00           N  
ATOM   3197  CA  ASP A 205     137.940 273.271  32.411  1.00  0.00           C  
ATOM   3198  C   ASP A 205     138.530 274.636  32.117  1.00  0.00           C  
ATOM   3199  O   ASP A 205     138.791 274.978  30.959  1.00  0.00           O  
ATOM   3200  CB  ASP A 205     138.908 272.482  33.297  1.00  0.00           C  
ATOM   3201  CG  ASP A 205     138.756 272.808  34.777  1.00  0.00           C  
ATOM   3202  OD1 ASP A 205     138.243 273.858  35.084  1.00  0.00           O  
ATOM   3203  OD2 ASP A 205     139.154 272.003  35.584  1.00  0.00           O  
ATOM   3204  H   ASP A 205     138.329 271.853  30.887  1.00  0.00           H  
ATOM   3205  HA  ASP A 205     137.023 273.401  32.968  1.00  0.00           H  
ATOM   3206 1HB  ASP A 205     138.740 271.414  33.156  1.00  0.00           H  
ATOM   3207 2HB  ASP A 205     139.934 272.696  32.996  1.00  0.00           H  
ATOM   3208  N   LYS A 206     138.799 275.408  33.174  1.00  0.00           N  
ATOM   3209  CA  LYS A 206     139.322 276.757  32.988  1.00  0.00           C  
ATOM   3210  C   LYS A 206     140.767 276.761  32.490  1.00  0.00           C  
ATOM   3211  O   LYS A 206     141.108 277.565  31.620  1.00  0.00           O  
ATOM   3212  CB  LYS A 206     139.225 277.569  34.280  1.00  0.00           C  
ATOM   3213  CG  LYS A 206     137.804 277.942  34.680  1.00  0.00           C  
ATOM   3214  CD  LYS A 206     137.776 278.790  35.964  1.00  0.00           C  
ATOM   3215  CE  LYS A 206     136.342 279.193  36.336  1.00  0.00           C  
ATOM   3216  NZ  LYS A 206     136.269 280.001  37.593  1.00  0.00           N  
ATOM   3217  H   LYS A 206     138.623 275.054  34.102  1.00  0.00           H  
ATOM   3218  HA  LYS A 206     138.716 277.252  32.235  1.00  0.00           H  
ATOM   3219 1HB  LYS A 206     139.676 277.009  35.099  1.00  0.00           H  
ATOM   3220 2HB  LYS A 206     139.793 278.496  34.168  1.00  0.00           H  
ATOM   3221 1HG  LYS A 206     137.326 278.489  33.870  1.00  0.00           H  
ATOM   3222 2HG  LYS A 206     137.242 277.034  34.853  1.00  0.00           H  
ATOM   3223 1HD  LYS A 206     138.212 278.222  36.787  1.00  0.00           H  
ATOM   3224 2HD  LYS A 206     138.367 279.699  35.815  1.00  0.00           H  
ATOM   3225 1HE  LYS A 206     135.917 279.771  35.521  1.00  0.00           H  
ATOM   3226 2HE  LYS A 206     135.748 278.300  36.473  1.00  0.00           H  
ATOM   3227 1HZ  LYS A 206     135.270 280.241  37.765  1.00  0.00           H  
ATOM   3228 2HZ  LYS A 206     136.633 279.475  38.369  1.00  0.00           H  
ATOM   3229 3HZ  LYS A 206     136.797 280.857  37.492  1.00  0.00           H  
ATOM   3230  N   ARG A 207     141.613 275.864  33.010  1.00  0.00           N  
ATOM   3231  CA  ARG A 207     142.999 275.805  32.537  1.00  0.00           C  
ATOM   3232  C   ARG A 207     143.048 275.355  31.079  1.00  0.00           C  
ATOM   3233  O   ARG A 207     143.884 275.820  30.290  1.00  0.00           O  
ATOM   3234  CB  ARG A 207     143.822 274.852  33.390  1.00  0.00           C  
ATOM   3235  CG  ARG A 207     144.175 275.375  34.773  1.00  0.00           C  
ATOM   3236  CD  ARG A 207     144.879 274.349  35.586  1.00  0.00           C  
ATOM   3237  NE  ARG A 207     146.115 273.913  34.956  1.00  0.00           N  
ATOM   3238  CZ  ARG A 207     147.299 274.545  35.078  1.00  0.00           C  
ATOM   3239  NH1 ARG A 207     147.390 275.636  35.806  1.00  0.00           N  
ATOM   3240  NH2 ARG A 207     148.368 274.069  34.464  1.00  0.00           N  
ATOM   3241  H   ARG A 207     141.296 275.256  33.751  1.00  0.00           H  
ATOM   3242  HA  ARG A 207     143.422 276.808  32.591  1.00  0.00           H  
ATOM   3243 1HB  ARG A 207     143.276 273.918  33.520  1.00  0.00           H  
ATOM   3244 2HB  ARG A 207     144.754 274.617  32.878  1.00  0.00           H  
ATOM   3245 1HG  ARG A 207     144.828 276.244  34.678  1.00  0.00           H  
ATOM   3246 2HG  ARG A 207     143.263 275.662  35.298  1.00  0.00           H  
ATOM   3247 1HD  ARG A 207     145.121 274.763  36.563  1.00  0.00           H  
ATOM   3248 2HD  ARG A 207     144.235 273.479  35.709  1.00  0.00           H  
ATOM   3249  HE  ARG A 207     146.085 273.078  34.387  1.00  0.00           H  
ATOM   3250 1HH1 ARG A 207     146.573 276.000  36.275  1.00  0.00           H  
ATOM   3251 2HH1 ARG A 207     148.277 276.109  35.898  1.00  0.00           H  
ATOM   3252 1HH2 ARG A 207     148.298 273.230  33.904  1.00  0.00           H  
ATOM   3253 2HH2 ARG A 207     149.255 274.543  34.556  1.00  0.00           H  
ATOM   3254  N   LEU A 208     142.151 274.456  30.704  1.00  0.00           N  
ATOM   3255  CA  LEU A 208     142.137 273.978  29.338  1.00  0.00           C  
ATOM   3256  C   LEU A 208     141.697 275.127  28.401  1.00  0.00           C  
ATOM   3257  O   LEU A 208     142.271 275.322  27.327  1.00  0.00           O  
ATOM   3258  CB  LEU A 208     141.192 272.778  29.204  1.00  0.00           C  
ATOM   3259  CG  LEU A 208     141.652 271.489  29.897  1.00  0.00           C  
ATOM   3260  CD1 LEU A 208     140.501 270.492  29.932  1.00  0.00           C  
ATOM   3261  CD2 LEU A 208     142.850 270.914  29.156  1.00  0.00           C  
ATOM   3262  H   LEU A 208     141.490 274.088  31.391  1.00  0.00           H  
ATOM   3263  HA  LEU A 208     143.147 273.698  29.058  1.00  0.00           H  
ATOM   3264 1HB  LEU A 208     140.223 273.050  29.621  1.00  0.00           H  
ATOM   3265 2HB  LEU A 208     141.059 272.556  28.145  1.00  0.00           H  
ATOM   3266  HG  LEU A 208     141.933 271.709  30.927  1.00  0.00           H  
ATOM   3267 1HD1 LEU A 208     140.828 269.576  30.425  1.00  0.00           H  
ATOM   3268 2HD1 LEU A 208     139.665 270.921  30.485  1.00  0.00           H  
ATOM   3269 3HD1 LEU A 208     140.186 270.264  28.915  1.00  0.00           H  
ATOM   3270 1HD2 LEU A 208     143.178 269.998  29.649  1.00  0.00           H  
ATOM   3271 2HD2 LEU A 208     142.569 270.692  28.127  1.00  0.00           H  
ATOM   3272 3HD2 LEU A 208     143.663 271.640  29.161  1.00  0.00           H  
ATOM   3273  N   LEU A 209     140.788 275.992  28.866  1.00  0.00           N  
ATOM   3274  CA  LEU A 209     140.365 277.143  28.065  1.00  0.00           C  
ATOM   3275  C   LEU A 209     141.514 278.150  27.947  1.00  0.00           C  
ATOM   3276  O   LEU A 209     141.667 278.799  26.905  1.00  0.00           O  
ATOM   3277  CB  LEU A 209     139.139 277.816  28.695  1.00  0.00           C  
ATOM   3278  CG  LEU A 209     137.842 276.999  28.664  1.00  0.00           C  
ATOM   3279  CD1 LEU A 209     136.764 277.725  29.458  1.00  0.00           C  
ATOM   3280  CD2 LEU A 209     137.409 276.789  27.220  1.00  0.00           C  
ATOM   3281  H   LEU A 209     140.328 275.803  29.763  1.00  0.00           H  
ATOM   3282  HA  LEU A 209     140.138 276.792  27.069  1.00  0.00           H  
ATOM   3283 1HB  LEU A 209     139.364 278.041  29.737  1.00  0.00           H  
ATOM   3284 2HB  LEU A 209     138.952 278.755  28.175  1.00  0.00           H  
ATOM   3285  HG  LEU A 209     138.010 276.031  29.137  1.00  0.00           H  
ATOM   3286 1HD1 LEU A 209     135.842 277.144  29.435  1.00  0.00           H  
ATOM   3287 2HD1 LEU A 209     137.092 277.844  30.491  1.00  0.00           H  
ATOM   3288 3HD1 LEU A 209     136.586 278.705  29.017  1.00  0.00           H  
ATOM   3289 1HD2 LEU A 209     136.487 276.207  27.198  1.00  0.00           H  
ATOM   3290 2HD2 LEU A 209     137.240 277.756  26.747  1.00  0.00           H  
ATOM   3291 3HD2 LEU A 209     138.190 276.252  26.681  1.00  0.00           H  
ATOM   3292  N   GLN A 210     142.348 278.268  28.986  1.00  0.00           N  
ATOM   3293  CA  GLN A 210     143.498 279.165  28.914  1.00  0.00           C  
ATOM   3294  C   GLN A 210     144.460 278.694  27.813  1.00  0.00           C  
ATOM   3295  O   GLN A 210     145.125 279.518  27.183  1.00  0.00           O  
ATOM   3296  CB  GLN A 210     144.220 279.231  30.262  1.00  0.00           C  
ATOM   3297  CG  GLN A 210     143.486 280.033  31.323  1.00  0.00           C  
ATOM   3298  CD  GLN A 210     144.139 279.921  32.688  1.00  0.00           C  
ATOM   3299  OE1 GLN A 210     143.907 278.959  33.426  1.00  0.00           O  
ATOM   3300  NE2 GLN A 210     144.961 280.906  33.032  1.00  0.00           N  
ATOM   3301  H   GLN A 210     142.134 277.754  29.849  1.00  0.00           H  
ATOM   3302  HA  GLN A 210     143.144 280.155  28.646  1.00  0.00           H  
ATOM   3303 1HB  GLN A 210     144.367 278.221  30.646  1.00  0.00           H  
ATOM   3304 2HB  GLN A 210     145.206 279.676  30.126  1.00  0.00           H  
ATOM   3305 1HG  GLN A 210     143.481 281.083  31.032  1.00  0.00           H  
ATOM   3306 2HG  GLN A 210     142.464 279.662  31.402  1.00  0.00           H  
ATOM   3307 1HE2 GLN A 210     145.421 280.887  33.921  1.00  0.00           H  
ATOM   3308 2HE2 GLN A 210     145.120 281.667  32.404  1.00  0.00           H  
ATOM   3309  N   ILE A 211     144.556 277.365  27.594  1.00  0.00           N  
ATOM   3310  CA  ILE A 211     145.457 276.823  26.572  1.00  0.00           C  
ATOM   3311  C   ILE A 211     145.034 277.350  25.193  1.00  0.00           C  
ATOM   3312  O   ILE A 211     145.880 277.759  24.392  1.00  0.00           O  
ATOM   3313  CB  ILE A 211     145.448 275.284  26.574  1.00  0.00           C  
ATOM   3314  CG1 ILE A 211     146.117 274.748  27.842  1.00  0.00           C  
ATOM   3315  CG2 ILE A 211     146.145 274.746  25.333  1.00  0.00           C  
ATOM   3316  CD1 ILE A 211     145.948 273.259  28.040  1.00  0.00           C  
ATOM   3317  H   ILE A 211     143.995 276.729  28.175  1.00  0.00           H  
ATOM   3318  HA  ILE A 211     146.463 277.182  26.782  1.00  0.00           H  
ATOM   3319  HB  ILE A 211     144.419 274.926  26.585  1.00  0.00           H  
ATOM   3320 1HG1 ILE A 211     147.183 274.969  27.813  1.00  0.00           H  
ATOM   3321 2HG1 ILE A 211     145.703 275.256  28.714  1.00  0.00           H  
ATOM   3322 1HG2 ILE A 211     146.130 273.657  25.351  1.00  0.00           H  
ATOM   3323 2HG2 ILE A 211     145.627 275.101  24.443  1.00  0.00           H  
ATOM   3324 3HG2 ILE A 211     147.178 275.095  25.316  1.00  0.00           H  
ATOM   3325 1HD1 ILE A 211     146.448 272.954  28.959  1.00  0.00           H  
ATOM   3326 2HD1 ILE A 211     144.886 273.019  28.108  1.00  0.00           H  
ATOM   3327 3HD1 ILE A 211     146.386 272.728  27.196  1.00  0.00           H  
ATOM   3328  N   ILE A 212     143.719 277.374  24.949  1.00  0.00           N  
ATOM   3329  CA  ILE A 212     143.157 277.929  23.714  1.00  0.00           C  
ATOM   3330  C   ILE A 212     143.587 279.381  23.536  1.00  0.00           C  
ATOM   3331  O   ILE A 212     143.938 279.778  22.423  1.00  0.00           O  
ATOM   3332  CB  ILE A 212     141.619 277.843  23.715  1.00  0.00           C  
ATOM   3333  CG1 ILE A 212     141.166 276.384  23.616  1.00  0.00           C  
ATOM   3334  CG2 ILE A 212     141.040 278.662  22.572  1.00  0.00           C  
ATOM   3335  CD1 ILE A 212     139.702 276.177  23.929  1.00  0.00           C  
ATOM   3336  H   ILE A 212     143.116 276.945  25.661  1.00  0.00           H  
ATOM   3337  HA  ILE A 212     143.565 277.363  22.881  1.00  0.00           H  
ATOM   3338  HB  ILE A 212     141.234 278.229  24.658  1.00  0.00           H  
ATOM   3339 1HG1 ILE A 212     141.357 276.011  22.611  1.00  0.00           H  
ATOM   3340 2HG1 ILE A 212     141.750 275.774  24.306  1.00  0.00           H  
ATOM   3341 1HG2 ILE A 212     139.953 278.589  22.587  1.00  0.00           H  
ATOM   3342 2HG2 ILE A 212     141.336 279.704  22.685  1.00  0.00           H  
ATOM   3343 3HG2 ILE A 212     141.416 278.279  21.623  1.00  0.00           H  
ATOM   3344 1HD1 ILE A 212     139.456 275.118  23.838  1.00  0.00           H  
ATOM   3345 2HD1 ILE A 212     139.496 276.511  24.946  1.00  0.00           H  
ATOM   3346 3HD1 ILE A 212     139.096 276.750  23.228  1.00  0.00           H  
ATOM   3347  N   LEU A 213     143.559 280.180  24.595  1.00  0.00           N  
ATOM   3348  CA  LEU A 213     144.043 281.550  24.473  1.00  0.00           C  
ATOM   3349  C   LEU A 213     145.548 281.582  24.244  1.00  0.00           C  
ATOM   3350  O   LEU A 213     146.040 282.415  23.476  1.00  0.00           O  
ATOM   3351  CB  LEU A 213     143.694 282.350  25.734  1.00  0.00           C  
ATOM   3352  CG  LEU A 213     142.199 282.602  25.970  1.00  0.00           C  
ATOM   3353  CD1 LEU A 213     141.990 283.139  27.379  1.00  0.00           C  
ATOM   3354  CD2 LEU A 213     141.679 283.582  24.928  1.00  0.00           C  
ATOM   3355  H   LEU A 213     143.159 279.820  25.469  1.00  0.00           H  
ATOM   3356  HA  LEU A 213     143.562 282.013  23.615  1.00  0.00           H  
ATOM   3357 1HB  LEU A 213     144.080 281.818  26.602  1.00  0.00           H  
ATOM   3358 2HB  LEU A 213     144.189 283.320  25.679  1.00  0.00           H  
ATOM   3359  HG  LEU A 213     141.654 281.662  25.887  1.00  0.00           H  
ATOM   3360 1HD1 LEU A 213     140.928 283.318  27.546  1.00  0.00           H  
ATOM   3361 2HD1 LEU A 213     142.353 282.410  28.104  1.00  0.00           H  
ATOM   3362 3HD1 LEU A 213     142.538 284.073  27.497  1.00  0.00           H  
ATOM   3363 1HD2 LEU A 213     140.616 283.761  25.095  1.00  0.00           H  
ATOM   3364 2HD2 LEU A 213     142.223 284.524  25.011  1.00  0.00           H  
ATOM   3365 3HD2 LEU A 213     141.825 283.165  23.932  1.00  0.00           H  
ATOM   3366  N   GLU A 214     146.285 280.656  24.870  1.00  0.00           N  
ATOM   3367  CA  GLU A 214     147.728 280.605  24.680  1.00  0.00           C  
ATOM   3368  C   GLU A 214     148.055 280.369  23.210  1.00  0.00           C  
ATOM   3369  O   GLU A 214     148.968 280.995  22.668  1.00  0.00           O  
ATOM   3370  CB  GLU A 214     148.347 279.502  25.542  1.00  0.00           C  
ATOM   3371  CG  GLU A 214     149.864 279.414  25.457  1.00  0.00           C  
ATOM   3372  CD  GLU A 214     150.442 278.369  26.369  1.00  0.00           C  
ATOM   3373  OE1 GLU A 214     149.857 278.113  27.394  1.00  0.00           O  
ATOM   3374  OE2 GLU A 214     151.470 277.825  26.041  1.00  0.00           O  
ATOM   3375  H   GLU A 214     145.835 280.016  25.535  1.00  0.00           H  
ATOM   3376  HA  GLU A 214     148.145 281.572  24.968  1.00  0.00           H  
ATOM   3377 1HB  GLU A 214     148.079 279.663  26.586  1.00  0.00           H  
ATOM   3378 2HB  GLU A 214     147.939 278.536  25.244  1.00  0.00           H  
ATOM   3379 1HG  GLU A 214     150.147 279.181  24.431  1.00  0.00           H  
ATOM   3380 2HG  GLU A 214     150.288 280.385  25.710  1.00  0.00           H  
ATOM   3381  N   VAL A 215     147.288 279.490  22.557  1.00  0.00           N  
ATOM   3382  CA  VAL A 215     147.482 279.157  21.155  1.00  0.00           C  
ATOM   3383  C   VAL A 215     147.150 280.382  20.292  1.00  0.00           C  
ATOM   3384  O   VAL A 215     147.882 280.712  19.342  1.00  0.00           O  
ATOM   3385  CB  VAL A 215     146.587 277.970  20.750  1.00  0.00           C  
ATOM   3386  CG1 VAL A 215     146.630 277.759  19.244  1.00  0.00           C  
ATOM   3387  CG2 VAL A 215     147.032 276.713  21.483  1.00  0.00           C  
ATOM   3388  H   VAL A 215     146.582 278.976  23.091  1.00  0.00           H  
ATOM   3389  HA  VAL A 215     148.522 278.884  20.997  1.00  0.00           H  
ATOM   3390  HB  VAL A 215     145.555 278.198  21.014  1.00  0.00           H  
ATOM   3391 1HG1 VAL A 215     145.993 276.917  18.976  1.00  0.00           H  
ATOM   3392 2HG1 VAL A 215     146.274 278.658  18.741  1.00  0.00           H  
ATOM   3393 3HG1 VAL A 215     147.654 277.551  18.935  1.00  0.00           H  
ATOM   3394 1HG2 VAL A 215     146.395 275.878  21.193  1.00  0.00           H  
ATOM   3395 2HG2 VAL A 215     148.067 276.488  21.224  1.00  0.00           H  
ATOM   3396 3HG2 VAL A 215     146.954 276.873  22.559  1.00  0.00           H  
ATOM   3397  N   ILE A 216     146.064 281.083  20.647  1.00  0.00           N  
ATOM   3398  CA  ILE A 216     145.669 282.289  19.938  1.00  0.00           C  
ATOM   3399  C   ILE A 216     146.800 283.315  20.045  1.00  0.00           C  
ATOM   3400  O   ILE A 216     147.115 283.973  19.055  1.00  0.00           O  
ATOM   3401  CB  ILE A 216     144.362 282.872  20.507  1.00  0.00           C  
ATOM   3402  CG1 ILE A 216     143.176 281.973  20.149  1.00  0.00           C  
ATOM   3403  CG2 ILE A 216     144.140 284.284  19.988  1.00  0.00           C  
ATOM   3404  CD1 ILE A 216     141.910 282.302  20.908  1.00  0.00           C  
ATOM   3405  H   ILE A 216     145.479 280.727  21.412  1.00  0.00           H  
ATOM   3406  HA  ILE A 216     145.539 282.042  18.883  1.00  0.00           H  
ATOM   3407  HB  ILE A 216     144.420 282.900  21.595  1.00  0.00           H  
ATOM   3408 1HG1 ILE A 216     142.966 282.055  19.083  1.00  0.00           H  
ATOM   3409 2HG1 ILE A 216     143.433 280.933  20.352  1.00  0.00           H  
ATOM   3410 1HG2 ILE A 216     143.212 284.681  20.400  1.00  0.00           H  
ATOM   3411 2HG2 ILE A 216     144.972 284.918  20.292  1.00  0.00           H  
ATOM   3412 3HG2 ILE A 216     144.076 284.266  18.900  1.00  0.00           H  
ATOM   3413 1HD1 ILE A 216     141.115 281.622  20.600  1.00  0.00           H  
ATOM   3414 2HD1 ILE A 216     142.088 282.192  21.978  1.00  0.00           H  
ATOM   3415 3HD1 ILE A 216     141.613 283.327  20.693  1.00  0.00           H  
ATOM   3416  N   ILE A 217     147.417 283.447  21.235  1.00  0.00           N  
ATOM   3417  CA  ILE A 217     148.515 284.396  21.410  1.00  0.00           C  
ATOM   3418  C   ILE A 217     149.711 284.056  20.530  1.00  0.00           C  
ATOM   3419  O   ILE A 217     150.260 284.945  19.869  1.00  0.00           O  
ATOM   3420  CB  ILE A 217     148.965 284.442  22.882  1.00  0.00           C  
ATOM   3421  CG1 ILE A 217     147.870 285.058  23.756  1.00  0.00           C  
ATOM   3422  CG2 ILE A 217     150.262 285.225  23.017  1.00  0.00           C  
ATOM   3423  CD1 ILE A 217     148.067 284.824  25.237  1.00  0.00           C  
ATOM   3424  H   ILE A 217     147.087 282.904  22.036  1.00  0.00           H  
ATOM   3425  HA  ILE A 217     148.156 285.390  21.153  1.00  0.00           H  
ATOM   3426  HB  ILE A 217     149.125 283.427  23.245  1.00  0.00           H  
ATOM   3427 1HG1 ILE A 217     147.827 286.132  23.583  1.00  0.00           H  
ATOM   3428 2HG1 ILE A 217     146.902 284.643  23.473  1.00  0.00           H  
ATOM   3429 1HG2 ILE A 217     150.565 285.248  24.063  1.00  0.00           H  
ATOM   3430 2HG2 ILE A 217     151.040 284.745  22.424  1.00  0.00           H  
ATOM   3431 3HG2 ILE A 217     150.110 286.244  22.661  1.00  0.00           H  
ATOM   3432 1HD1 ILE A 217     147.251 285.289  25.790  1.00  0.00           H  
ATOM   3433 2HD1 ILE A 217     148.077 283.752  25.438  1.00  0.00           H  
ATOM   3434 3HD1 ILE A 217     149.013 285.261  25.551  1.00  0.00           H  
ATOM   3435  N   GLU A 218     150.111 282.780  20.491  1.00  0.00           N  
ATOM   3436  CA  GLU A 218     151.237 282.393  19.653  1.00  0.00           C  
ATOM   3437  C   GLU A 218     150.978 282.683  18.186  1.00  0.00           C  
ATOM   3438  O   GLU A 218     151.864 283.186  17.491  1.00  0.00           O  
ATOM   3439  CB  GLU A 218     151.546 280.906  19.837  1.00  0.00           C  
ATOM   3440  CG  GLU A 218     152.751 280.412  19.049  1.00  0.00           C  
ATOM   3441  CD  GLU A 218     153.066 278.965  19.307  1.00  0.00           C  
ATOM   3442  OE1 GLU A 218     152.382 278.359  20.096  1.00  0.00           O  
ATOM   3443  OE2 GLU A 218     153.993 278.465  18.714  1.00  0.00           O  
ATOM   3444  H   GLU A 218     149.659 282.089  21.104  1.00  0.00           H  
ATOM   3445  HA  GLU A 218     152.102 282.983  19.963  1.00  0.00           H  
ATOM   3446 1HB  GLU A 218     151.728 280.699  20.891  1.00  0.00           H  
ATOM   3447 2HB  GLU A 218     150.682 280.314  19.532  1.00  0.00           H  
ATOM   3448 1HG  GLU A 218     152.556 280.545  17.985  1.00  0.00           H  
ATOM   3449 2HG  GLU A 218     153.616 281.020  19.310  1.00  0.00           H  
ATOM   3450  N   GLU A 219     149.759 282.411  17.708  1.00  0.00           N  
ATOM   3451  CA  GLU A 219     149.453 282.682  16.307  1.00  0.00           C  
ATOM   3452  C   GLU A 219     149.490 284.182  16.012  1.00  0.00           C  
ATOM   3453  O   GLU A 219     149.971 284.590  14.948  1.00  0.00           O  
ATOM   3454  CB  GLU A 219     148.079 282.113  15.943  1.00  0.00           C  
ATOM   3455  CG  GLU A 219     148.023 280.593  15.888  1.00  0.00           C  
ATOM   3456  CD  GLU A 219     148.862 280.017  14.782  1.00  0.00           C  
ATOM   3457  OE1 GLU A 219     148.694 280.427  13.658  1.00  0.00           O  
ATOM   3458  OE2 GLU A 219     149.673 279.165  15.060  1.00  0.00           O  
ATOM   3459  H   GLU A 219     149.068 281.955  18.322  1.00  0.00           H  
ATOM   3460  HA  GLU A 219     150.226 282.209  15.705  1.00  0.00           H  
ATOM   3461 1HB  GLU A 219     147.342 282.449  16.672  1.00  0.00           H  
ATOM   3462 2HB  GLU A 219     147.774 282.495  14.969  1.00  0.00           H  
ATOM   3463 1HG  GLU A 219     148.372 280.192  16.839  1.00  0.00           H  
ATOM   3464 2HG  GLU A 219     146.988 280.283  15.752  1.00  0.00           H  
ATOM   3465  N   ILE A 220     149.028 285.005  16.959  1.00  0.00           N  
ATOM   3466  CA  ILE A 220     149.115 286.445  16.776  1.00  0.00           C  
ATOM   3467  C   ILE A 220     150.569 286.874  16.756  1.00  0.00           C  
ATOM   3468  O   ILE A 220     150.960 287.683  15.904  1.00  0.00           O  
ATOM   3469  CB  ILE A 220     148.419 287.213  17.921  1.00  0.00           C  
ATOM   3470  CG1 ILE A 220     146.931 286.986  17.825  1.00  0.00           C  
ATOM   3471  CG2 ILE A 220     148.773 288.725  17.838  1.00  0.00           C  
ATOM   3472  CD1 ILE A 220     146.154 287.424  19.011  1.00  0.00           C  
ATOM   3473  H   ILE A 220     148.541 284.607  17.770  1.00  0.00           H  
ATOM   3474  HA  ILE A 220     148.660 286.720  15.836  1.00  0.00           H  
ATOM   3475  HB  ILE A 220     148.748 286.815  18.882  1.00  0.00           H  
ATOM   3476 1HG1 ILE A 220     146.558 287.467  16.950  1.00  0.00           H  
ATOM   3477 2HG1 ILE A 220     146.766 285.942  17.720  1.00  0.00           H  
ATOM   3478 1HG2 ILE A 220     148.289 289.271  18.640  1.00  0.00           H  
ATOM   3479 2HG2 ILE A 220     149.844 288.880  17.933  1.00  0.00           H  
ATOM   3480 3HG2 ILE A 220     148.446 289.126  16.882  1.00  0.00           H  
ATOM   3481 1HD1 ILE A 220     145.115 287.184  18.847  1.00  0.00           H  
ATOM   3482 2HD1 ILE A 220     146.511 286.895  19.892  1.00  0.00           H  
ATOM   3483 3HD1 ILE A 220     146.249 288.491  19.164  1.00  0.00           H  
ATOM   3484  N   ALA A 221     151.359 286.359  17.698  1.00  0.00           N  
ATOM   3485  CA  ALA A 221     152.762 286.714  17.783  1.00  0.00           C  
ATOM   3486  C   ALA A 221     153.535 286.313  16.533  1.00  0.00           C  
ATOM   3487  O   ALA A 221     154.414 287.055  16.091  1.00  0.00           O  
ATOM   3488  CB  ALA A 221     153.386 286.073  19.014  1.00  0.00           C  
ATOM   3489  H   ALA A 221     150.958 285.717  18.393  1.00  0.00           H  
ATOM   3490  HA  ALA A 221     152.832 287.793  17.892  1.00  0.00           H  
ATOM   3491 1HB  ALA A 221     154.437 286.355  19.078  1.00  0.00           H  
ATOM   3492 2HB  ALA A 221     152.864 286.416  19.907  1.00  0.00           H  
ATOM   3493 3HB  ALA A 221     153.305 284.990  18.941  1.00  0.00           H  
ATOM   3494  N   ARG A 222     153.198 285.164  15.931  1.00  0.00           N  
ATOM   3495  CA  ARG A 222     153.917 284.738  14.739  1.00  0.00           C  
ATOM   3496  C   ARG A 222     153.478 285.486  13.488  1.00  0.00           C  
ATOM   3497  O   ARG A 222     154.325 285.802  12.647  1.00  0.00           O  
ATOM   3498  CB  ARG A 222     153.725 283.245  14.517  1.00  0.00           C  
ATOM   3499  CG  ARG A 222     154.450 282.352  15.511  1.00  0.00           C  
ATOM   3500  CD  ARG A 222     154.248 280.913  15.205  1.00  0.00           C  
ATOM   3501  NE  ARG A 222     154.866 280.054  16.202  1.00  0.00           N  
ATOM   3502  CZ  ARG A 222     156.169 279.710  16.214  1.00  0.00           C  
ATOM   3503  NH1 ARG A 222     156.975 280.159  15.278  1.00  0.00           N  
ATOM   3504  NH2 ARG A 222     156.636 278.922  17.167  1.00  0.00           N  
ATOM   3505  H   ARG A 222     152.477 284.564  16.341  1.00  0.00           H  
ATOM   3506  HA  ARG A 222     154.973 284.943  14.899  1.00  0.00           H  
ATOM   3507 1HB  ARG A 222     152.665 283.003  14.569  1.00  0.00           H  
ATOM   3508 2HB  ARG A 222     154.073 282.978  13.519  1.00  0.00           H  
ATOM   3509 1HG  ARG A 222     155.519 282.563  15.478  1.00  0.00           H  
ATOM   3510 2HG  ARG A 222     154.073 282.545  16.516  1.00  0.00           H  
ATOM   3511 1HD  ARG A 222     153.181 280.692  15.180  1.00  0.00           H  
ATOM   3512 2HD  ARG A 222     154.688 280.681  14.236  1.00  0.00           H  
ATOM   3513  HE  ARG A 222     154.277 279.689  16.939  1.00  0.00           H  
ATOM   3514 1HH1 ARG A 222     156.618 280.761  14.550  1.00  0.00           H  
ATOM   3515 2HH1 ARG A 222     157.952 279.901  15.287  1.00  0.00           H  
ATOM   3516 1HH2 ARG A 222     156.015 278.577  17.887  1.00  0.00           H  
ATOM   3517 2HH2 ARG A 222     157.611 278.665  17.176  1.00  0.00           H  
ATOM   3518  N   GLU A 223     152.180 285.784  13.353  1.00  0.00           N  
ATOM   3519  CA  GLU A 223     151.727 286.456  12.143  1.00  0.00           C  
ATOM   3520  C   GLU A 223     152.048 287.950  12.163  1.00  0.00           C  
ATOM   3521  O   GLU A 223     152.395 288.524  11.129  1.00  0.00           O  
ATOM   3522  CB  GLU A 223     150.232 286.258  11.917  1.00  0.00           C  
ATOM   3523  CG  GLU A 223     149.821 284.854  11.474  1.00  0.00           C  
ATOM   3524  CD  GLU A 223     150.345 284.467  10.116  1.00  0.00           C  
ATOM   3525  OE1 GLU A 223     150.299 285.274   9.205  1.00  0.00           O  
ATOM   3526  OE2 GLU A 223     150.762 283.325   9.975  1.00  0.00           O  
ATOM   3527  H   GLU A 223     151.503 285.506  14.071  1.00  0.00           H  
ATOM   3528  HA  GLU A 223     152.255 286.017  11.294  1.00  0.00           H  
ATOM   3529 1HB  GLU A 223     149.703 286.485  12.843  1.00  0.00           H  
ATOM   3530 2HB  GLU A 223     149.899 286.961  11.173  1.00  0.00           H  
ATOM   3531 1HG  GLU A 223     150.183 284.142  12.212  1.00  0.00           H  
ATOM   3532 2HG  GLU A 223     148.737 284.786  11.451  1.00  0.00           H  
ATOM   3533  N   GLY A 224     151.932 288.593  13.337  1.00  0.00           N  
ATOM   3534  CA  GLY A 224     152.094 290.038  13.428  1.00  0.00           C  
ATOM   3535  C   GLY A 224     150.965 290.795  12.731  1.00  0.00           C  
ATOM   3536  O   GLY A 224     151.212 291.581  11.817  1.00  0.00           O  
ATOM   3537  H   GLY A 224     151.707 288.078  14.191  1.00  0.00           H  
ATOM   3538 1HA  GLY A 224     152.126 290.319  14.479  1.00  0.00           H  
ATOM   3539 2HA  GLY A 224     153.053 290.320  12.995  1.00  0.00           H  
ATOM   3540  N   PRO A 225     149.726 290.534  13.136  1.00  0.00           N  
ATOM   3541  CA  PRO A 225     148.577 291.152  12.477  1.00  0.00           C  
ATOM   3542  C   PRO A 225     148.372 292.621  12.795  1.00  0.00           C  
ATOM   3543  O   PRO A 225     148.799 293.125  13.834  1.00  0.00           O  
ATOM   3544  CB  PRO A 225     147.411 290.312  13.009  1.00  0.00           C  
ATOM   3545  CG  PRO A 225     147.867 289.865  14.356  1.00  0.00           C  
ATOM   3546  CD  PRO A 225     149.332 289.571  14.176  1.00  0.00           C  
ATOM   3547  HA  PRO A 225     148.723 291.058  11.399  1.00  0.00           H  
ATOM   3548 1HB  PRO A 225     146.496 290.922  13.049  1.00  0.00           H  
ATOM   3549 2HB  PRO A 225     147.208 289.474  12.326  1.00  0.00           H  
ATOM   3550 1HG  PRO A 225     147.681 290.652  15.101  1.00  0.00           H  
ATOM   3551 2HG  PRO A 225     147.294 288.982  14.677  1.00  0.00           H  
ATOM   3552 1HD  PRO A 225     149.862 289.756  15.122  1.00  0.00           H  
ATOM   3553 2HD  PRO A 225     149.461 288.526  13.857  1.00  0.00           H  
ATOM   3554  N   ASP A 226     147.656 293.294  11.893  1.00  0.00           N  
ATOM   3555  CA  ASP A 226     147.112 294.627  12.113  1.00  0.00           C  
ATOM   3556  C   ASP A 226     145.745 294.586  12.804  1.00  0.00           C  
ATOM   3557  O   ASP A 226     145.365 295.524  13.509  1.00  0.00           O  
ATOM   3558  CB  ASP A 226     146.992 295.372  10.781  1.00  0.00           C  
ATOM   3559  CG  ASP A 226     148.341 295.637  10.127  1.00  0.00           C  
ATOM   3560  OD1 ASP A 226     149.141 296.323  10.718  1.00  0.00           O  
ATOM   3561  OD2 ASP A 226     148.559 295.150   9.043  1.00  0.00           O  
ATOM   3562  H   ASP A 226     147.475 292.852  11.001  1.00  0.00           H  
ATOM   3563  HA  ASP A 226     147.806 295.180  12.747  1.00  0.00           H  
ATOM   3564 1HB  ASP A 226     146.379 294.790  10.092  1.00  0.00           H  
ATOM   3565 2HB  ASP A 226     146.489 296.325  10.941  1.00  0.00           H  
ATOM   3566  N   LYS A 227     144.992 293.524  12.528  1.00  0.00           N  
ATOM   3567  CA  LYS A 227     143.641 293.302  13.049  1.00  0.00           C  
ATOM   3568  C   LYS A 227     143.444 291.854  13.494  1.00  0.00           C  
ATOM   3569  O   LYS A 227     143.844 290.917  12.788  1.00  0.00           O  
ATOM   3570  CB  LYS A 227     142.595 293.673  11.997  1.00  0.00           C  
ATOM   3571  CG  LYS A 227     142.651 295.124  11.538  1.00  0.00           C  
ATOM   3572  CD  LYS A 227     142.129 296.065  12.614  1.00  0.00           C  
ATOM   3573  CE  LYS A 227     142.110 297.506  12.128  1.00  0.00           C  
ATOM   3574  NZ  LYS A 227     141.611 298.440  13.174  1.00  0.00           N  
ATOM   3575  H   LYS A 227     145.414 292.803  11.952  1.00  0.00           H  
ATOM   3576  HA  LYS A 227     143.485 293.954  13.913  1.00  0.00           H  
ATOM   3577 1HB  LYS A 227     142.721 293.039  11.119  1.00  0.00           H  
ATOM   3578 2HB  LYS A 227     141.597 293.487  12.395  1.00  0.00           H  
ATOM   3579 1HG  LYS A 227     143.682 295.392  11.303  1.00  0.00           H  
ATOM   3580 2HG  LYS A 227     142.049 295.245  10.638  1.00  0.00           H  
ATOM   3581 1HD  LYS A 227     141.117 295.771  12.894  1.00  0.00           H  
ATOM   3582 2HD  LYS A 227     142.765 295.997  13.496  1.00  0.00           H  
ATOM   3583 1HE  LYS A 227     143.116 297.807  11.841  1.00  0.00           H  
ATOM   3584 2HE  LYS A 227     141.467 297.587  11.251  1.00  0.00           H  
ATOM   3585 1HZ  LYS A 227     141.613 299.383  12.813  1.00  0.00           H  
ATOM   3586 2HZ  LYS A 227     140.669 298.182  13.435  1.00  0.00           H  
ATOM   3587 3HZ  LYS A 227     142.210 298.389  13.985  1.00  0.00           H  
ATOM   3588  N   VAL A 228     142.792 291.659  14.641  1.00  0.00           N  
ATOM   3589  CA  VAL A 228     142.389 290.305  15.040  1.00  0.00           C  
ATOM   3590  C   VAL A 228     140.939 290.220  15.471  1.00  0.00           C  
ATOM   3591  O   VAL A 228     140.458 291.038  16.263  1.00  0.00           O  
ATOM   3592  CB  VAL A 228     143.276 289.809  16.197  1.00  0.00           C  
ATOM   3593  CG1 VAL A 228     142.874 288.402  16.611  1.00  0.00           C  
ATOM   3594  CG2 VAL A 228     144.739 289.853  15.783  1.00  0.00           C  
ATOM   3595  H   VAL A 228     142.566 292.477  15.222  1.00  0.00           H  
ATOM   3596  HA  VAL A 228     142.503 289.651  14.172  1.00  0.00           H  
ATOM   3597  HB  VAL A 228     143.123 290.455  17.062  1.00  0.00           H  
ATOM   3598 1HG1 VAL A 228     143.511 288.067  17.430  1.00  0.00           H  
ATOM   3599 2HG1 VAL A 228     141.834 288.401  16.938  1.00  0.00           H  
ATOM   3600 3HG1 VAL A 228     142.989 287.726  15.764  1.00  0.00           H  
ATOM   3601 1HG2 VAL A 228     145.360 289.502  16.606  1.00  0.00           H  
ATOM   3602 2HG2 VAL A 228     144.890 289.212  14.914  1.00  0.00           H  
ATOM   3603 3HG2 VAL A 228     145.016 290.877  15.531  1.00  0.00           H  
ATOM   3604  N   GLU A 229     140.237 289.192  14.988  1.00  0.00           N  
ATOM   3605  CA  GLU A 229     138.849 289.030  15.397  1.00  0.00           C  
ATOM   3606  C   GLU A 229     138.544 287.640  15.903  1.00  0.00           C  
ATOM   3607  O   GLU A 229     138.942 286.640  15.302  1.00  0.00           O  
ATOM   3608  CB  GLU A 229     137.916 289.359  14.230  1.00  0.00           C  
ATOM   3609  CG  GLU A 229     136.435 289.218  14.551  1.00  0.00           C  
ATOM   3610  CD  GLU A 229     135.547 289.646  13.416  1.00  0.00           C  
ATOM   3611  OE1 GLU A 229     135.729 290.733  12.922  1.00  0.00           O  
ATOM   3612  OE2 GLU A 229     134.686 288.885  13.042  1.00  0.00           O  
ATOM   3613  H   GLU A 229     140.683 288.523  14.348  1.00  0.00           H  
ATOM   3614  HA  GLU A 229     138.644 289.718  16.213  1.00  0.00           H  
ATOM   3615 1HB  GLU A 229     138.091 290.384  13.902  1.00  0.00           H  
ATOM   3616 2HB  GLU A 229     138.140 288.703  13.389  1.00  0.00           H  
ATOM   3617 1HG  GLU A 229     136.223 288.176  14.789  1.00  0.00           H  
ATOM   3618 2HG  GLU A 229     136.206 289.817  15.431  1.00  0.00           H  
ATOM   3619  N   VAL A 230     137.844 287.586  17.025  1.00  0.00           N  
ATOM   3620  CA  VAL A 230     137.410 286.304  17.548  1.00  0.00           C  
ATOM   3621  C   VAL A 230     135.908 286.319  17.841  1.00  0.00           C  
ATOM   3622  O   VAL A 230     135.387 287.247  18.461  1.00  0.00           O  
ATOM   3623  CB  VAL A 230     138.210 285.898  18.799  1.00  0.00           C  
ATOM   3624  CG1 VAL A 230     137.698 284.588  19.334  1.00  0.00           C  
ATOM   3625  CG2 VAL A 230     139.694 285.763  18.440  1.00  0.00           C  
ATOM   3626  H   VAL A 230     137.625 288.469  17.502  1.00  0.00           H  
ATOM   3627  HA  VAL A 230     137.595 285.555  16.789  1.00  0.00           H  
ATOM   3628  HB  VAL A 230     138.067 286.637  19.566  1.00  0.00           H  
ATOM   3629 1HG1 VAL A 230     138.273 284.311  20.214  1.00  0.00           H  
ATOM   3630 2HG1 VAL A 230     136.652 284.668  19.603  1.00  0.00           H  
ATOM   3631 3HG1 VAL A 230     137.816 283.826  18.567  1.00  0.00           H  
ATOM   3632 1HG2 VAL A 230     140.267 285.474  19.314  1.00  0.00           H  
ATOM   3633 2HG2 VAL A 230     139.807 285.019  17.680  1.00  0.00           H  
ATOM   3634 3HG2 VAL A 230     140.060 286.713  18.067  1.00  0.00           H  
ATOM   3635  N   ASN A 231     135.213 285.296  17.354  1.00  0.00           N  
ATOM   3636  CA  ASN A 231     133.771 285.161  17.551  1.00  0.00           C  
ATOM   3637  C   ASN A 231     133.480 283.961  18.430  1.00  0.00           C  
ATOM   3638  O   ASN A 231     133.890 282.832  18.139  1.00  0.00           O  
ATOM   3639  CB  ASN A 231     133.016 285.084  16.236  1.00  0.00           C  
ATOM   3640  CG  ASN A 231     133.123 286.351  15.476  1.00  0.00           C  
ATOM   3641  OD1 ASN A 231     132.668 287.400  15.953  1.00  0.00           O  
ATOM   3642  ND2 ASN A 231     133.708 286.290  14.299  1.00  0.00           N  
ATOM   3643  H   ASN A 231     135.738 284.577  16.848  1.00  0.00           H  
ATOM   3644  HA  ASN A 231     133.410 286.036  18.085  1.00  0.00           H  
ATOM   3645 1HB  ASN A 231     133.397 284.281  15.628  1.00  0.00           H  
ATOM   3646 2HB  ASN A 231     131.963 284.875  16.435  1.00  0.00           H  
ATOM   3647 1HD2 ASN A 231     133.839 287.147  13.751  1.00  0.00           H  
ATOM   3648 2HD2 ASN A 231     134.023 285.380  13.928  1.00  0.00           H  
ATOM   3649  N   VAL A 232     132.817 284.207  19.540  1.00  0.00           N  
ATOM   3650  CA  VAL A 232     132.545 283.119  20.455  1.00  0.00           C  
ATOM   3651  C   VAL A 232     131.068 282.821  20.423  1.00  0.00           C  
ATOM   3652  O   VAL A 232     130.235 283.717  20.503  1.00  0.00           O  
ATOM   3653  CB  VAL A 232     133.009 283.451  21.871  1.00  0.00           C  
ATOM   3654  CG1 VAL A 232     132.654 282.285  22.836  1.00  0.00           C  
ATOM   3655  CG2 VAL A 232     134.497 283.715  21.842  1.00  0.00           C  
ATOM   3656  H   VAL A 232     132.492 285.164  19.712  1.00  0.00           H  
ATOM   3657  HA  VAL A 232     133.079 282.229  20.125  1.00  0.00           H  
ATOM   3658  HB  VAL A 232     132.494 284.336  22.214  1.00  0.00           H  
ATOM   3659 1HG1 VAL A 232     132.990 282.522  23.842  1.00  0.00           H  
ATOM   3660 2HG1 VAL A 232     131.576 282.120  22.854  1.00  0.00           H  
ATOM   3661 3HG1 VAL A 232     133.152 281.375  22.503  1.00  0.00           H  
ATOM   3662 1HG2 VAL A 232     134.834 283.968  22.840  1.00  0.00           H  
ATOM   3663 2HG2 VAL A 232     135.007 282.835  21.495  1.00  0.00           H  
ATOM   3664 3HG2 VAL A 232     134.710 284.544  21.170  1.00  0.00           H  
ATOM   3665  N   HIS A 233     130.750 281.551  20.264  1.00  0.00           N  
ATOM   3666  CA  HIS A 233     129.382 281.092  20.164  1.00  0.00           C  
ATOM   3667  C   HIS A 233     129.035 280.125  21.288  1.00  0.00           C  
ATOM   3668  O   HIS A 233     129.759 279.151  21.539  1.00  0.00           O  
ATOM   3669  CB  HIS A 233     129.199 280.384  18.828  1.00  0.00           C  
ATOM   3670  CG  HIS A 233     129.524 281.222  17.640  1.00  0.00           C  
ATOM   3671  ND1 HIS A 233     128.601 282.044  17.033  1.00  0.00           N  
ATOM   3672  CD2 HIS A 233     130.679 281.362  16.929  1.00  0.00           C  
ATOM   3673  CE1 HIS A 233     129.164 282.637  15.988  1.00  0.00           C  
ATOM   3674  NE2 HIS A 233     130.417 282.245  15.908  1.00  0.00           N  
ATOM   3675  H   HIS A 233     131.505 280.873  20.171  1.00  0.00           H  
ATOM   3676  HA  HIS A 233     128.699 281.935  20.216  1.00  0.00           H  
ATOM   3677 1HB  HIS A 233     129.843 279.516  18.801  1.00  0.00           H  
ATOM   3678 2HB  HIS A 233     128.174 280.036  18.735  1.00  0.00           H  
ATOM   3679  HD2 HIS A 233     131.632 280.859  17.130  1.00  0.00           H  
ATOM   3680  HE1 HIS A 233     128.672 283.337  15.311  1.00  0.00           H  
ATOM   3681  HE2 HIS A 233     131.069 282.545  15.191  1.00  0.00           H  
ATOM   3682  N   SER A 234     127.968 280.431  22.026  1.00  0.00           N  
ATOM   3683  CA  SER A 234     127.536 279.516  23.088  1.00  0.00           C  
ATOM   3684  C   SER A 234     126.127 279.801  23.611  1.00  0.00           C  
ATOM   3685  O   SER A 234     125.746 280.952  23.819  1.00  0.00           O  
ATOM   3686  CB  SER A 234     128.490 279.561  24.237  1.00  0.00           C  
ATOM   3687  OG  SER A 234     128.062 278.701  25.245  1.00  0.00           O  
ATOM   3688  H   SER A 234     127.437 281.276  21.782  1.00  0.00           H  
ATOM   3689  HA  SER A 234     127.548 278.502  22.684  1.00  0.00           H  
ATOM   3690 1HB  SER A 234     129.485 279.280  23.925  1.00  0.00           H  
ATOM   3691 2HB  SER A 234     128.534 280.564  24.608  1.00  0.00           H  
ATOM   3692  HG  SER A 234     128.490 277.854  25.012  1.00  0.00           H  
ATOM   3693  N   GLY A 235     125.332 278.758  23.833  1.00  0.00           N  
ATOM   3694  CA  GLY A 235     124.033 278.934  24.490  1.00  0.00           C  
ATOM   3695  C   GLY A 235     123.000 279.587  23.573  1.00  0.00           C  
ATOM   3696  O   GLY A 235     121.956 280.054  24.022  1.00  0.00           O  
ATOM   3697  H   GLY A 235     125.668 277.831  23.610  1.00  0.00           H  
ATOM   3698 1HA  GLY A 235     123.662 277.966  24.824  1.00  0.00           H  
ATOM   3699 2HA  GLY A 235     124.163 279.545  25.385  1.00  0.00           H  
ATOM   3700  N   GLY A 236     123.323 279.649  22.285  1.00  0.00           N  
ATOM   3701  CA  GLY A 236     122.492 280.310  21.291  1.00  0.00           C  
ATOM   3702  C   GLY A 236     122.925 281.762  21.057  1.00  0.00           C  
ATOM   3703  O   GLY A 236     122.378 282.438  20.183  1.00  0.00           O  
ATOM   3704  H   GLY A 236     124.183 279.212  21.996  1.00  0.00           H  
ATOM   3705 1HA  GLY A 236     122.550 279.758  20.352  1.00  0.00           H  
ATOM   3706 2HA  GLY A 236     121.453 280.286  21.611  1.00  0.00           H  
ATOM   3707  N   GLN A 237     123.887 282.253  21.847  1.00  0.00           N  
ATOM   3708  CA  GLN A 237     124.372 283.624  21.719  1.00  0.00           C  
ATOM   3709  C   GLN A 237     125.736 283.714  21.048  1.00  0.00           C  
ATOM   3710  O   GLN A 237     126.536 282.773  21.098  1.00  0.00           O  
ATOM   3711  CB  GLN A 237     124.437 284.287  23.097  1.00  0.00           C  
ATOM   3712  CG  GLN A 237     123.093 284.402  23.796  1.00  0.00           C  
ATOM   3713  CD  GLN A 237     122.138 285.327  23.066  1.00  0.00           C  
ATOM   3714  OE1 GLN A 237     122.459 286.487  22.797  1.00  0.00           O  
ATOM   3715  NE2 GLN A 237     120.955 284.817  22.740  1.00  0.00           N  
ATOM   3716  H   GLN A 237     124.313 281.667  22.568  1.00  0.00           H  
ATOM   3717  HA  GLN A 237     123.671 284.179  21.102  1.00  0.00           H  
ATOM   3718 1HB  GLN A 237     125.105 283.718  23.744  1.00  0.00           H  
ATOM   3719 2HB  GLN A 237     124.852 285.290  22.999  1.00  0.00           H  
ATOM   3720 1HG  GLN A 237     122.637 283.413  23.850  1.00  0.00           H  
ATOM   3721 2HG  GLN A 237     123.250 284.796  24.800  1.00  0.00           H  
ATOM   3722 1HE2 GLN A 237     120.283 285.381  22.257  1.00  0.00           H  
ATOM   3723 2HE2 GLN A 237     120.735 283.871  22.978  1.00  0.00           H  
ATOM   3724  N   THR A 238     126.020 284.871  20.440  1.00  0.00           N  
ATOM   3725  CA  THR A 238     127.327 285.101  19.826  1.00  0.00           C  
ATOM   3726  C   THR A 238     127.957 286.374  20.370  1.00  0.00           C  
ATOM   3727  O   THR A 238     127.299 287.414  20.447  1.00  0.00           O  
ATOM   3728  CB  THR A 238     127.249 285.252  18.283  1.00  0.00           C  
ATOM   3729  OG1 THR A 238     126.730 284.046  17.680  1.00  0.00           O  
ATOM   3730  CG2 THR A 238     128.660 285.573  17.669  1.00  0.00           C  
ATOM   3731  H   THR A 238     125.324 285.603  20.413  1.00  0.00           H  
ATOM   3732  HA  THR A 238     127.976 284.267  20.063  1.00  0.00           H  
ATOM   3733  HB  THR A 238     126.573 286.068  18.047  1.00  0.00           H  
ATOM   3734  HG1 THR A 238     127.392 283.323  17.709  1.00  0.00           H  
ATOM   3735 1HG2 THR A 238     128.567 285.678  16.592  1.00  0.00           H  
ATOM   3736 2HG2 THR A 238     129.057 286.500  18.072  1.00  0.00           H  
ATOM   3737 3HG2 THR A 238     129.352 284.759  17.898  1.00  0.00           H  
ATOM   3738  N   TRP A 239     129.238 286.305  20.706  1.00  0.00           N  
ATOM   3739  CA  TRP A 239     129.968 287.496  21.108  1.00  0.00           C  
ATOM   3740  C   TRP A 239     131.051 287.794  20.077  1.00  0.00           C  
ATOM   3741  O   TRP A 239     131.772 286.886  19.649  1.00  0.00           O  
ATOM   3742  CB  TRP A 239     130.593 287.312  22.492  1.00  0.00           C  
ATOM   3743  CG  TRP A 239     129.584 287.112  23.583  1.00  0.00           C  
ATOM   3744  CD1 TRP A 239     129.082 288.068  24.414  1.00  0.00           C  
ATOM   3745  CD2 TRP A 239     128.943 285.872  23.967  1.00  0.00           C  
ATOM   3746  NE1 TRP A 239     128.180 287.512  25.287  1.00  0.00           N  
ATOM   3747  CE2 TRP A 239     128.081 286.168  25.026  1.00  0.00           C  
ATOM   3748  CE3 TRP A 239     129.031 284.553  23.504  1.00  0.00           C  
ATOM   3749  CZ2 TRP A 239     127.307 285.195  25.637  1.00  0.00           C  
ATOM   3750  CZ3 TRP A 239     128.254 283.576  24.115  1.00  0.00           C  
ATOM   3751  CH2 TRP A 239     127.414 283.891  25.154  1.00  0.00           C  
ATOM   3752  H   TRP A 239     129.698 285.392  20.672  1.00  0.00           H  
ATOM   3753  HA  TRP A 239     129.281 288.341  21.160  1.00  0.00           H  
ATOM   3754 1HB  TRP A 239     131.257 286.448  22.479  1.00  0.00           H  
ATOM   3755 2HB  TRP A 239     131.194 288.185  22.739  1.00  0.00           H  
ATOM   3756  HD1 TRP A 239     129.359 289.122  24.391  1.00  0.00           H  
ATOM   3757  HE1 TRP A 239     127.672 288.009  26.004  1.00  0.00           H  
ATOM   3758  HE3 TRP A 239     129.694 284.299  22.677  1.00  0.00           H  
ATOM   3759  HZ2 TRP A 239     126.634 285.423  26.464  1.00  0.00           H  
ATOM   3760  HZ3 TRP A 239     128.328 282.552  23.748  1.00  0.00           H  
ATOM   3761  HH2 TRP A 239     126.818 283.100  25.611  1.00  0.00           H  
ATOM   3762  N   THR A 240     131.219 289.064  19.717  1.00  0.00           N  
ATOM   3763  CA  THR A 240     132.292 289.427  18.786  1.00  0.00           C  
ATOM   3764  C   THR A 240     133.351 290.269  19.442  1.00  0.00           C  
ATOM   3765  O   THR A 240     133.079 291.347  19.978  1.00  0.00           O  
ATOM   3766  CB  THR A 240     131.769 290.186  17.543  1.00  0.00           C  
ATOM   3767  OG1 THR A 240     130.882 289.343  16.803  1.00  0.00           O  
ATOM   3768  CG2 THR A 240     132.937 290.645  16.618  1.00  0.00           C  
ATOM   3769  H   THR A 240     130.588 289.775  20.054  1.00  0.00           H  
ATOM   3770  HA  THR A 240     132.776 288.513  18.436  1.00  0.00           H  
ATOM   3771  HB  THR A 240     131.218 291.066  17.866  1.00  0.00           H  
ATOM   3772  HG1 THR A 240     131.390 288.560  16.495  1.00  0.00           H  
ATOM   3773 1HG2 THR A 240     132.530 291.169  15.756  1.00  0.00           H  
ATOM   3774 2HG2 THR A 240     133.609 291.313  17.149  1.00  0.00           H  
ATOM   3775 3HG2 THR A 240     133.497 289.776  16.277  1.00  0.00           H  
ATOM   3776  N   PHE A 241     134.579 289.799  19.327  1.00  0.00           N  
ATOM   3777  CA  PHE A 241     135.714 290.474  19.894  1.00  0.00           C  
ATOM   3778  C   PHE A 241     136.650 290.979  18.804  1.00  0.00           C  
ATOM   3779  O   PHE A 241     137.406 290.206  18.213  1.00  0.00           O  
ATOM   3780  CB  PHE A 241     136.456 289.495  20.782  1.00  0.00           C  
ATOM   3781  CG  PHE A 241     135.623 289.008  21.893  1.00  0.00           C  
ATOM   3782  CD1 PHE A 241     134.863 287.866  21.745  1.00  0.00           C  
ATOM   3783  CD2 PHE A 241     135.556 289.687  23.061  1.00  0.00           C  
ATOM   3784  CE1 PHE A 241     134.081 287.421  22.767  1.00  0.00           C  
ATOM   3785  CE2 PHE A 241     134.764 289.242  24.088  1.00  0.00           C  
ATOM   3786  CZ  PHE A 241     134.040 288.116  23.945  1.00  0.00           C  
ATOM   3787  H   PHE A 241     134.713 288.890  18.880  1.00  0.00           H  
ATOM   3788  HA  PHE A 241     135.367 291.323  20.482  1.00  0.00           H  
ATOM   3789 1HB  PHE A 241     136.785 288.635  20.197  1.00  0.00           H  
ATOM   3790 2HB  PHE A 241     137.325 289.981  21.200  1.00  0.00           H  
ATOM   3791  HD1 PHE A 241     134.897 287.320  20.798  1.00  0.00           H  
ATOM   3792  HD2 PHE A 241     136.135 290.595  23.172  1.00  0.00           H  
ATOM   3793  HE1 PHE A 241     133.497 286.522  22.636  1.00  0.00           H  
ATOM   3794  HE2 PHE A 241     134.709 289.796  25.025  1.00  0.00           H  
ATOM   3795  HZ  PHE A 241     133.429 287.789  24.767  1.00  0.00           H  
ATOM   3796  N   ARG A 242     136.560 292.264  18.475  1.00  0.00           N  
ATOM   3797  CA  ARG A 242     137.365 292.806  17.377  1.00  0.00           C  
ATOM   3798  C   ARG A 242     138.286 293.912  17.878  1.00  0.00           C  
ATOM   3799  O   ARG A 242     137.827 294.974  18.315  1.00  0.00           O  
ATOM   3800  CB  ARG A 242     136.474 293.353  16.271  1.00  0.00           C  
ATOM   3801  CG  ARG A 242     137.218 293.972  15.098  1.00  0.00           C  
ATOM   3802  CD  ARG A 242     136.283 294.495  14.070  1.00  0.00           C  
ATOM   3803  NE  ARG A 242     135.609 293.423  13.354  1.00  0.00           N  
ATOM   3804  CZ  ARG A 242     134.549 293.595  12.541  1.00  0.00           C  
ATOM   3805  NH1 ARG A 242     134.054 294.798  12.350  1.00  0.00           N  
ATOM   3806  NH2 ARG A 242     134.006 292.554  11.934  1.00  0.00           N  
ATOM   3807  H   ARG A 242     135.937 292.871  18.995  1.00  0.00           H  
ATOM   3808  HA  ARG A 242     138.020 292.023  17.006  1.00  0.00           H  
ATOM   3809 1HB  ARG A 242     135.848 292.553  15.879  1.00  0.00           H  
ATOM   3810 2HB  ARG A 242     135.812 294.115  16.681  1.00  0.00           H  
ATOM   3811 1HG  ARG A 242     137.834 294.798  15.454  1.00  0.00           H  
ATOM   3812 2HG  ARG A 242     137.854 293.219  14.632  1.00  0.00           H  
ATOM   3813 1HD  ARG A 242     135.525 295.114  14.548  1.00  0.00           H  
ATOM   3814 2HD  ARG A 242     136.836 295.093  13.346  1.00  0.00           H  
ATOM   3815  HE  ARG A 242     135.961 292.483  13.476  1.00  0.00           H  
ATOM   3816 1HH1 ARG A 242     134.469 295.594  12.814  1.00  0.00           H  
ATOM   3817 2HH1 ARG A 242     133.260 294.926  11.741  1.00  0.00           H  
ATOM   3818 1HH2 ARG A 242     134.386 291.628  12.081  1.00  0.00           H  
ATOM   3819 2HH2 ARG A 242     133.212 292.682  11.325  1.00  0.00           H  
ATOM   3820  N   TYR A 243     139.584 293.610  17.913  1.00  0.00           N  
ATOM   3821  CA  TYR A 243     140.564 294.530  18.464  1.00  0.00           C  
ATOM   3822  C   TYR A 243     141.676 294.774  17.453  1.00  0.00           C  
ATOM   3823  O   TYR A 243     142.065 293.867  16.700  1.00  0.00           O  
ATOM   3824  CB  TYR A 243     141.136 293.990  19.776  1.00  0.00           C  
ATOM   3825  CG  TYR A 243     140.124 293.910  20.897  1.00  0.00           C  
ATOM   3826  CD1 TYR A 243     139.289 292.807  21.000  1.00  0.00           C  
ATOM   3827  CD2 TYR A 243     140.030 294.940  21.821  1.00  0.00           C  
ATOM   3828  CE1 TYR A 243     138.364 292.734  22.024  1.00  0.00           C  
ATOM   3829  CE2 TYR A 243     139.105 294.867  22.845  1.00  0.00           C  
ATOM   3830  CZ  TYR A 243     138.274 293.769  22.947  1.00  0.00           C  
ATOM   3831  OH  TYR A 243     137.353 293.697  23.967  1.00  0.00           O  
ATOM   3832  H   TYR A 243     139.893 292.736  17.475  1.00  0.00           H  
ATOM   3833  HA  TYR A 243     140.075 295.485  18.661  1.00  0.00           H  
ATOM   3834 1HB  TYR A 243     141.542 292.991  19.612  1.00  0.00           H  
ATOM   3835 2HB  TYR A 243     141.957 294.627  20.105  1.00  0.00           H  
ATOM   3836  HD1 TYR A 243     139.363 291.998  20.273  1.00  0.00           H  
ATOM   3837  HD2 TYR A 243     140.685 295.807  21.740  1.00  0.00           H  
ATOM   3838  HE1 TYR A 243     137.708 291.868  22.105  1.00  0.00           H  
ATOM   3839  HE2 TYR A 243     139.030 295.677  23.571  1.00  0.00           H  
ATOM   3840  HH  TYR A 243     137.395 294.499  24.493  1.00  0.00           H  
ATOM   3841  N   GLY A 244     142.197 295.999  17.460  1.00  0.00           N  
ATOM   3842  CA  GLY A 244     143.296 296.394  16.593  1.00  0.00           C  
ATOM   3843  C   GLY A 244     143.370 297.913  16.492  1.00  0.00           C  
ATOM   3844  O   GLY A 244     143.656 298.587  17.482  1.00  0.00           O  
ATOM   3845  OXT GLY A 244     142.859 298.461  15.516  1.00  0.00           O  
ATOM   3846  H   GLY A 244     141.783 296.687  18.075  1.00  0.00           H  
ATOM   3847 1HA  GLY A 244     144.232 295.997  16.987  1.00  0.00           H  
ATOM   3848 2HA  GLY A 244     143.154 295.958  15.605  1.00  0.00           H  
TER                                                                             
ATOM   3850  N   GLY B   1     143.325 264.636   2.864  1.00  0.00           N  
ATOM   3851  CA  GLY B   1     144.565 265.401   2.827  1.00  0.00           C  
ATOM   3852  C   GLY B   1     145.016 265.784   4.233  1.00  0.00           C  
ATOM   3853  O   GLY B   1     145.909 265.158   4.803  1.00  0.00           O  
ATOM   3854 1H   GLY B   1     143.052 264.398   1.931  1.00  0.00           H  
ATOM   3855 2H   GLY B   1     143.462 263.799   3.394  1.00  0.00           H  
ATOM   3856 3H   GLY B   1     142.607 265.186   3.290  1.00  0.00           H  
ATOM   3857 1HA  GLY B   1     145.342 264.810   2.342  1.00  0.00           H  
ATOM   3858 2HA  GLY B   1     144.421 266.301   2.231  1.00  0.00           H  
ATOM   3859  N   ARG B   2     144.391 266.819   4.782  1.00  0.00           N  
ATOM   3860  CA  ARG B   2     144.736 267.298   6.117  1.00  0.00           C  
ATOM   3861  C   ARG B   2     144.179 266.376   7.193  1.00  0.00           C  
ATOM   3862  O   ARG B   2     144.632 266.399   8.337  1.00  0.00           O  
ATOM   3863  CB  ARG B   2     144.204 268.706   6.335  1.00  0.00           C  
ATOM   3864  CG  ARG B   2     144.839 269.773   5.458  1.00  0.00           C  
ATOM   3865  CD  ARG B   2     144.222 271.106   5.679  1.00  0.00           C  
ATOM   3866  NE  ARG B   2     142.880 271.182   5.123  1.00  0.00           N  
ATOM   3867  CZ  ARG B   2     142.041 272.223   5.289  1.00  0.00           C  
ATOM   3868  NH1 ARG B   2     142.419 273.265   5.995  1.00  0.00           N  
ATOM   3869  NH2 ARG B   2     140.839 272.195   4.741  1.00  0.00           N  
ATOM   3870  H   ARG B   2     143.659 267.285   4.265  1.00  0.00           H  
ATOM   3871  HA  ARG B   2     145.821 267.320   6.206  1.00  0.00           H  
ATOM   3872 1HB  ARG B   2     143.131 268.722   6.149  1.00  0.00           H  
ATOM   3873 2HB  ARG B   2     144.360 268.998   7.374  1.00  0.00           H  
ATOM   3874 1HG  ARG B   2     145.903 269.846   5.686  1.00  0.00           H  
ATOM   3875 2HG  ARG B   2     144.710 269.506   4.408  1.00  0.00           H  
ATOM   3876 1HD  ARG B   2     144.159 271.304   6.749  1.00  0.00           H  
ATOM   3877 2HD  ARG B   2     144.832 271.873   5.203  1.00  0.00           H  
ATOM   3878  HE  ARG B   2     142.554 270.398   4.574  1.00  0.00           H  
ATOM   3879 1HH1 ARG B   2     143.338 273.286   6.413  1.00  0.00           H  
ATOM   3880 2HH1 ARG B   2     141.790 274.045   6.118  1.00  0.00           H  
ATOM   3881 1HH2 ARG B   2     140.549 271.394   4.198  1.00  0.00           H  
ATOM   3882 2HH2 ARG B   2     140.210 272.975   4.865  1.00  0.00           H  
ATOM   3883  N   GLN B   3     143.194 265.561   6.825  1.00  0.00           N  
ATOM   3884  CA  GLN B   3     142.628 264.581   7.744  1.00  0.00           C  
ATOM   3885  C   GLN B   3     143.700 263.632   8.264  1.00  0.00           C  
ATOM   3886  O   GLN B   3     143.762 263.334   9.457  1.00  0.00           O  
ATOM   3887  CB  GLN B   3     141.514 263.785   7.060  1.00  0.00           C  
ATOM   3888  CG  GLN B   3     140.266 264.598   6.756  1.00  0.00           C  
ATOM   3889  CD  GLN B   3     139.298 263.855   5.856  1.00  0.00           C  
ATOM   3890  OE1 GLN B   3     138.854 262.749   6.177  1.00  0.00           O  
ATOM   3891  NE2 GLN B   3     138.962 264.459   4.722  1.00  0.00           N  
ATOM   3892  H   GLN B   3     142.840 265.610   5.879  1.00  0.00           H  
ATOM   3893  HA  GLN B   3     142.205 265.112   8.596  1.00  0.00           H  
ATOM   3894 1HB  GLN B   3     141.884 263.373   6.123  1.00  0.00           H  
ATOM   3895 2HB  GLN B   3     141.222 262.948   7.695  1.00  0.00           H  
ATOM   3896 1HG  GLN B   3     139.757 264.828   7.691  1.00  0.00           H  
ATOM   3897 2HG  GLN B   3     140.560 265.520   6.254  1.00  0.00           H  
ATOM   3898 1HE2 GLN B   3     138.326 264.016   4.087  1.00  0.00           H  
ATOM   3899 2HE2 GLN B   3     139.344 265.355   4.499  1.00  0.00           H  
ATOM   3900  N   GLU B   4     144.544 263.166   7.350  1.00  0.00           N  
ATOM   3901  CA  GLU B   4     145.630 262.252   7.684  1.00  0.00           C  
ATOM   3902  C   GLU B   4     146.724 262.963   8.473  1.00  0.00           C  
ATOM   3903  O   GLU B   4     147.260 262.410   9.433  1.00  0.00           O  
ATOM   3904  CB  GLU B   4     146.219 261.638   6.412  1.00  0.00           C  
ATOM   3905  CG  GLU B   4     145.280 260.692   5.677  1.00  0.00           C  
ATOM   3906  CD  GLU B   4     144.230 261.413   4.880  1.00  0.00           C  
ATOM   3907  OE1 GLU B   4     144.349 262.603   4.715  1.00  0.00           O  
ATOM   3908  OE2 GLU B   4     143.306 260.773   4.436  1.00  0.00           O  
ATOM   3909  H   GLU B   4     144.430 263.458   6.390  1.00  0.00           H  
ATOM   3910  HA  GLU B   4     145.228 261.452   8.306  1.00  0.00           H  
ATOM   3911 1HB  GLU B   4     146.502 262.432   5.722  1.00  0.00           H  
ATOM   3912 2HB  GLU B   4     147.124 261.084   6.662  1.00  0.00           H  
ATOM   3913 1HG  GLU B   4     145.865 260.067   5.004  1.00  0.00           H  
ATOM   3914 2HG  GLU B   4     144.795 260.041   6.403  1.00  0.00           H  
ATOM   3915  N   LYS B   5     147.048 264.185   8.061  1.00  0.00           N  
ATOM   3916  CA  LYS B   5     148.110 264.952   8.703  1.00  0.00           C  
ATOM   3917  C   LYS B   5     147.788 265.222  10.167  1.00  0.00           C  
ATOM   3918  O   LYS B   5     148.661 265.124  11.029  1.00  0.00           O  
ATOM   3919  CB  LYS B   5     148.339 266.271   7.963  1.00  0.00           C  
ATOM   3920  CG  LYS B   5     148.978 266.119   6.589  1.00  0.00           C  
ATOM   3921  CD  LYS B   5     149.157 267.469   5.910  1.00  0.00           C  
ATOM   3922  CE  LYS B   5     149.797 267.318   4.538  1.00  0.00           C  
ATOM   3923  NZ  LYS B   5     149.949 268.628   3.848  1.00  0.00           N  
ATOM   3924  H   LYS B   5     146.551 264.591   7.282  1.00  0.00           H  
ATOM   3925  HA  LYS B   5     149.030 264.367   8.665  1.00  0.00           H  
ATOM   3926 1HB  LYS B   5     147.387 266.787   7.834  1.00  0.00           H  
ATOM   3927 2HB  LYS B   5     148.983 266.917   8.561  1.00  0.00           H  
ATOM   3928 1HG  LYS B   5     149.952 265.641   6.691  1.00  0.00           H  
ATOM   3929 2HG  LYS B   5     148.347 265.488   5.963  1.00  0.00           H  
ATOM   3930 1HD  LYS B   5     148.186 267.952   5.798  1.00  0.00           H  
ATOM   3931 2HD  LYS B   5     149.791 268.105   6.528  1.00  0.00           H  
ATOM   3932 1HE  LYS B   5     150.779 266.860   4.642  1.00  0.00           H  
ATOM   3933 2HE  LYS B   5     149.180 266.667   3.918  1.00  0.00           H  
ATOM   3934 1HZ  LYS B   5     150.376 268.486   2.944  1.00  0.00           H  
ATOM   3935 2HZ  LYS B   5     149.041 269.055   3.729  1.00  0.00           H  
ATOM   3936 3HZ  LYS B   5     150.535 269.235   4.404  1.00  0.00           H  
ATOM   3937  N   VAL B   6     146.533 265.564  10.446  1.00  0.00           N  
ATOM   3938  CA  VAL B   6     146.112 265.838  11.814  1.00  0.00           C  
ATOM   3939  C   VAL B   6     146.119 264.570  12.656  1.00  0.00           C  
ATOM   3940  O   VAL B   6     146.571 264.582  13.802  1.00  0.00           O  
ATOM   3941  CB  VAL B   6     144.698 266.450  11.825  1.00  0.00           C  
ATOM   3942  CG1 VAL B   6     144.186 266.581  13.252  1.00  0.00           C  
ATOM   3943  CG2 VAL B   6     144.714 267.804  11.131  1.00  0.00           C  
ATOM   3944  H   VAL B   6     145.858 265.636   9.697  1.00  0.00           H  
ATOM   3945  HA  VAL B   6     146.806 266.554  12.252  1.00  0.00           H  
ATOM   3946  HB  VAL B   6     144.018 265.780  11.300  1.00  0.00           H  
ATOM   3947 1HG1 VAL B   6     143.186 267.015  13.241  1.00  0.00           H  
ATOM   3948 2HG1 VAL B   6     144.149 265.597  13.717  1.00  0.00           H  
ATOM   3949 3HG1 VAL B   6     144.855 267.227  13.820  1.00  0.00           H  
ATOM   3950 1HG2 VAL B   6     143.712 268.230  11.142  1.00  0.00           H  
ATOM   3951 2HG2 VAL B   6     145.399 268.472  11.653  1.00  0.00           H  
ATOM   3952 3HG2 VAL B   6     145.044 267.680  10.100  1.00  0.00           H  
ATOM   3953  N   LEU B   7     145.629 263.474  12.085  1.00  0.00           N  
ATOM   3954  CA  LEU B   7     145.601 262.195  12.781  1.00  0.00           C  
ATOM   3955  C   LEU B   7     147.005 261.753  13.177  1.00  0.00           C  
ATOM   3956  O   LEU B   7     147.216 261.254  14.283  1.00  0.00           O  
ATOM   3957  CB  LEU B   7     144.951 261.124  11.895  1.00  0.00           C  
ATOM   3958  CG  LEU B   7     144.902 259.710  12.488  1.00  0.00           C  
ATOM   3959  CD1 LEU B   7     144.133 259.736  13.802  1.00  0.00           C  
ATOM   3960  CD2 LEU B   7     144.250 258.764  11.491  1.00  0.00           C  
ATOM   3961  H   LEU B   7     145.270 263.527  11.141  1.00  0.00           H  
ATOM   3962  HA  LEU B   7     145.009 262.306  13.689  1.00  0.00           H  
ATOM   3963 1HB  LEU B   7     143.928 261.428  11.678  1.00  0.00           H  
ATOM   3964 2HB  LEU B   7     145.500 261.071  10.955  1.00  0.00           H  
ATOM   3965  HG  LEU B   7     145.916 259.370  12.702  1.00  0.00           H  
ATOM   3966 1HD1 LEU B   7     144.099 258.731  14.223  1.00  0.00           H  
ATOM   3967 2HD1 LEU B   7     144.632 260.405  14.503  1.00  0.00           H  
ATOM   3968 3HD1 LEU B   7     143.118 260.089  13.622  1.00  0.00           H  
ATOM   3969 1HD2 LEU B   7     144.216 257.759  11.912  1.00  0.00           H  
ATOM   3970 2HD2 LEU B   7     143.236 259.103  11.278  1.00  0.00           H  
ATOM   3971 3HD2 LEU B   7     144.830 258.752  10.568  1.00  0.00           H  
ATOM   3972  N   LYS B   8     147.960 261.939  12.269  1.00  0.00           N  
ATOM   3973  CA  LYS B   8     149.355 261.616  12.544  1.00  0.00           C  
ATOM   3974  C   LYS B   8     149.900 262.455  13.692  1.00  0.00           C  
ATOM   3975  O   LYS B   8     150.635 261.952  14.543  1.00  0.00           O  
ATOM   3976  CB  LYS B   8     150.209 261.821  11.291  1.00  0.00           C  
ATOM   3977  CG  LYS B   8     150.004 260.768  10.211  1.00  0.00           C  
ATOM   3978  CD  LYS B   8     150.856 261.060   8.985  1.00  0.00           C  
ATOM   3979  CE  LYS B   8     150.652 260.009   7.904  1.00  0.00           C  
ATOM   3980  NZ  LYS B   8     151.472 260.288   6.694  1.00  0.00           N  
ATOM   3981  H   LYS B   8     147.718 262.315  11.364  1.00  0.00           H  
ATOM   3982  HA  LYS B   8     149.416 260.566  12.839  1.00  0.00           H  
ATOM   3983 1HB  LYS B   8     149.987 262.795  10.855  1.00  0.00           H  
ATOM   3984 2HB  LYS B   8     151.264 261.818  11.566  1.00  0.00           H  
ATOM   3985 1HG  LYS B   8     150.272 259.786  10.603  1.00  0.00           H  
ATOM   3986 2HG  LYS B   8     148.955 260.747   9.917  1.00  0.00           H  
ATOM   3987 1HD  LYS B   8     150.592 262.039   8.583  1.00  0.00           H  
ATOM   3988 2HD  LYS B   8     151.909 261.076   9.269  1.00  0.00           H  
ATOM   3989 1HE  LYS B   8     150.924 259.029   8.294  1.00  0.00           H  
ATOM   3990 2HE  LYS B   8     149.601 259.982   7.616  1.00  0.00           H  
ATOM   3991 1HZ  LYS B   8     151.309 259.570   6.003  1.00  0.00           H  
ATOM   3992 2HZ  LYS B   8     151.215 261.188   6.312  1.00  0.00           H  
ATOM   3993 3HZ  LYS B   8     152.451 260.297   6.944  1.00  0.00           H  
ATOM   3994  N   SER B   9     149.535 263.734  13.712  1.00  0.00           N  
ATOM   3995  CA  SER B   9     149.936 264.626  14.795  1.00  0.00           C  
ATOM   3996  C   SER B   9     149.389 264.147  16.133  1.00  0.00           C  
ATOM   3997  O   SER B   9     150.092 264.161  17.144  1.00  0.00           O  
ATOM   3998  CB  SER B   9     149.454 266.036  14.517  1.00  0.00           C  
ATOM   3999  OG  SER B   9     149.837 266.909  15.543  1.00  0.00           O  
ATOM   4000  H   SER B   9     148.953 264.095  12.969  1.00  0.00           H  
ATOM   4001  HA  SER B   9     151.025 264.630  14.853  1.00  0.00           H  
ATOM   4002 1HB  SER B   9     149.866 266.381  13.569  1.00  0.00           H  
ATOM   4003 2HB  SER B   9     148.369 266.037  14.421  1.00  0.00           H  
ATOM   4004  HG  SER B   9     149.440 267.758  15.331  1.00  0.00           H  
ATOM   4005  N   ILE B  10     148.127 263.724  16.129  1.00  0.00           N  
ATOM   4006  CA  ILE B  10     147.492 263.192  17.328  1.00  0.00           C  
ATOM   4007  C   ILE B  10     148.177 261.912  17.792  1.00  0.00           C  
ATOM   4008  O   ILE B  10     148.438 261.738  18.983  1.00  0.00           O  
ATOM   4009  CB  ILE B  10     145.997 262.914  17.081  1.00  0.00           C  
ATOM   4010  CG1 ILE B  10     145.238 264.226  16.872  1.00  0.00           C  
ATOM   4011  CG2 ILE B  10     145.403 262.130  18.240  1.00  0.00           C  
ATOM   4012  CD1 ILE B  10     143.843 264.044  16.321  1.00  0.00           C  
ATOM   4013  H   ILE B  10     147.594 263.775  15.272  1.00  0.00           H  
ATOM   4014  HA  ILE B  10     147.578 263.932  18.123  1.00  0.00           H  
ATOM   4015  HB  ILE B  10     145.882 262.335  16.166  1.00  0.00           H  
ATOM   4016 1HG1 ILE B  10     145.164 264.759  17.819  1.00  0.00           H  
ATOM   4017 2HG1 ILE B  10     145.794 264.864  16.184  1.00  0.00           H  
ATOM   4018 1HG2 ILE B  10     144.347 261.943  18.050  1.00  0.00           H  
ATOM   4019 2HG2 ILE B  10     145.927 261.181  18.344  1.00  0.00           H  
ATOM   4020 3HG2 ILE B  10     145.509 262.705  19.160  1.00  0.00           H  
ATOM   4021 1HD1 ILE B  10     143.368 265.019  16.200  1.00  0.00           H  
ATOM   4022 2HD1 ILE B  10     143.896 263.544  15.353  1.00  0.00           H  
ATOM   4023 3HD1 ILE B  10     143.256 263.439  17.011  1.00  0.00           H  
ATOM   4024  N   GLU B  11     148.464 261.025  16.843  1.00  0.00           N  
ATOM   4025  CA  GLU B  11     149.154 259.774  17.131  1.00  0.00           C  
ATOM   4026  C   GLU B  11     150.506 260.030  17.786  1.00  0.00           C  
ATOM   4027  O   GLU B  11     150.882 259.337  18.731  1.00  0.00           O  
ATOM   4028  CB  GLU B  11     149.343 258.963  15.847  1.00  0.00           C  
ATOM   4029  CG  GLU B  11     150.055 257.632  16.044  1.00  0.00           C  
ATOM   4030  CD  GLU B  11     150.180 256.841  14.771  1.00  0.00           C  
ATOM   4031  OE1 GLU B  11     149.555 257.206  13.804  1.00  0.00           O  
ATOM   4032  OE2 GLU B  11     150.901 255.871  14.767  1.00  0.00           O  
ATOM   4033  H   GLU B  11     148.194 261.228  15.890  1.00  0.00           H  
ATOM   4034  HA  GLU B  11     148.546 259.194  17.823  1.00  0.00           H  
ATOM   4035 1HB  GLU B  11     148.371 258.759  15.399  1.00  0.00           H  
ATOM   4036 2HB  GLU B  11     149.919 259.547  15.129  1.00  0.00           H  
ATOM   4037 1HG  GLU B  11     151.052 257.820  16.441  1.00  0.00           H  
ATOM   4038 2HG  GLU B  11     149.506 257.044  16.779  1.00  0.00           H  
ATOM   4039  N   GLU B  12     151.231 261.024  17.280  1.00  0.00           N  
ATOM   4040  CA  GLU B  12     152.566 261.325  17.787  1.00  0.00           C  
ATOM   4041  C   GLU B  12     152.529 261.657  19.273  1.00  0.00           C  
ATOM   4042  O   GLU B  12     153.295 261.100  20.058  1.00  0.00           O  
ATOM   4043  CB  GLU B  12     153.181 262.491  17.010  1.00  0.00           C  
ATOM   4044  CG  GLU B  12     154.568 262.901  17.485  1.00  0.00           C  
ATOM   4045  CD  GLU B  12     155.123 264.075  16.727  1.00  0.00           C  
ATOM   4046  OE1 GLU B  12     154.605 264.380  15.680  1.00  0.00           O  
ATOM   4047  OE2 GLU B  12     156.065 264.668  17.197  1.00  0.00           O  
ATOM   4048  H   GLU B  12     150.851 261.583  16.532  1.00  0.00           H  
ATOM   4049  HA  GLU B  12     153.195 260.445  17.650  1.00  0.00           H  
ATOM   4050 1HB  GLU B  12     153.253 262.228  15.954  1.00  0.00           H  
ATOM   4051 2HB  GLU B  12     152.531 263.363  17.086  1.00  0.00           H  
ATOM   4052 1HG  GLU B  12     154.518 263.156  18.543  1.00  0.00           H  
ATOM   4053 2HG  GLU B  12     155.243 262.053  17.376  1.00  0.00           H  
ATOM   4054  N   THR B  13     151.638 262.570  19.654  1.00  0.00           N  
ATOM   4055  CA  THR B  13     151.575 263.034  21.034  1.00  0.00           C  
ATOM   4056  C   THR B  13     151.029 261.951  21.956  1.00  0.00           C  
ATOM   4057  O   THR B  13     151.410 261.874  23.123  1.00  0.00           O  
ATOM   4058  CB  THR B  13     150.708 264.301  21.154  1.00  0.00           C  
ATOM   4059  OG1 THR B  13     150.707 264.756  22.514  1.00  0.00           O  
ATOM   4060  CG2 THR B  13     149.279 264.011  20.719  1.00  0.00           C  
ATOM   4061  H   THR B  13     150.995 262.950  18.974  1.00  0.00           H  
ATOM   4062  HA  THR B  13     152.585 263.279  21.364  1.00  0.00           H  
ATOM   4063  HB  THR B  13     151.122 265.086  20.523  1.00  0.00           H  
ATOM   4064  HG1 THR B  13     150.773 265.713  22.530  1.00  0.00           H  
ATOM   4065 1HG2 THR B  13     148.681 264.918  20.810  1.00  0.00           H  
ATOM   4066 2HG2 THR B  13     149.275 263.676  19.682  1.00  0.00           H  
ATOM   4067 3HG2 THR B  13     148.856 263.233  21.354  1.00  0.00           H  
ATOM   4068  N   VAL B  14     150.139 261.115  21.428  1.00  0.00           N  
ATOM   4069  CA  VAL B  14     149.614 259.970  22.164  1.00  0.00           C  
ATOM   4070  C   VAL B  14     150.721 258.984  22.511  1.00  0.00           C  
ATOM   4071  O   VAL B  14     150.784 258.484  23.634  1.00  0.00           O  
ATOM   4072  CB  VAL B  14     148.532 259.252  21.336  1.00  0.00           C  
ATOM   4073  CG1 VAL B  14     148.252 257.871  21.909  1.00  0.00           C  
ATOM   4074  CG2 VAL B  14     147.263 260.090  21.304  1.00  0.00           C  
ATOM   4075  H   VAL B  14     149.816 261.278  20.485  1.00  0.00           H  
ATOM   4076  HA  VAL B  14     149.164 260.332  23.089  1.00  0.00           H  
ATOM   4077  HB  VAL B  14     148.900 259.110  20.320  1.00  0.00           H  
ATOM   4078 1HG1 VAL B  14     147.485 257.377  21.311  1.00  0.00           H  
ATOM   4079 2HG1 VAL B  14     149.166 257.277  21.888  1.00  0.00           H  
ATOM   4080 3HG1 VAL B  14     147.903 257.967  22.937  1.00  0.00           H  
ATOM   4081 1HG2 VAL B  14     146.502 259.577  20.717  1.00  0.00           H  
ATOM   4082 2HG2 VAL B  14     146.898 260.237  22.321  1.00  0.00           H  
ATOM   4083 3HG2 VAL B  14     147.477 261.059  20.853  1.00  0.00           H  
ATOM   4084  N   ARG B  15     151.591 258.705  21.547  1.00  0.00           N  
ATOM   4085  CA  ARG B  15     152.711 257.801  21.780  1.00  0.00           C  
ATOM   4086  C   ARG B  15     153.663 258.362  22.827  1.00  0.00           C  
ATOM   4087  O   ARG B  15     154.198 257.623  23.655  1.00  0.00           O  
ATOM   4088  CB  ARG B  15     153.474 257.550  20.488  1.00  0.00           C  
ATOM   4089  CG  ARG B  15     152.757 256.661  19.484  1.00  0.00           C  
ATOM   4090  CD  ARG B  15     153.548 256.489  18.239  1.00  0.00           C  
ATOM   4091  NE  ARG B  15     152.837 255.696  17.249  1.00  0.00           N  
ATOM   4092  CZ  ARG B  15     152.826 254.349  17.211  1.00  0.00           C  
ATOM   4093  NH1 ARG B  15     153.492 253.661  18.112  1.00  0.00           N  
ATOM   4094  NH2 ARG B  15     152.147 253.720  16.268  1.00  0.00           N  
ATOM   4095  H   ARG B  15     151.475 259.126  20.636  1.00  0.00           H  
ATOM   4096  HA  ARG B  15     152.319 256.850  22.142  1.00  0.00           H  
ATOM   4097 1HB  ARG B  15     153.681 258.500  19.997  1.00  0.00           H  
ATOM   4098 2HB  ARG B  15     154.432 257.084  20.716  1.00  0.00           H  
ATOM   4099 1HG  ARG B  15     152.591 255.677  19.924  1.00  0.00           H  
ATOM   4100 2HG  ARG B  15     151.797 257.108  19.222  1.00  0.00           H  
ATOM   4101 1HD  ARG B  15     153.760 257.465  17.805  1.00  0.00           H  
ATOM   4102 2HD  ARG B  15     154.485 255.984  18.471  1.00  0.00           H  
ATOM   4103  HE  ARG B  15     152.313 256.191  16.540  1.00  0.00           H  
ATOM   4104 1HH1 ARG B  15     154.011 254.142  18.833  1.00  0.00           H  
ATOM   4105 2HH1 ARG B  15     153.484 252.652  18.084  1.00  0.00           H  
ATOM   4106 1HH2 ARG B  15     151.635 254.250  15.576  1.00  0.00           H  
ATOM   4107 2HH2 ARG B  15     152.139 252.712  16.240  1.00  0.00           H  
ATOM   4108  N   LYS B  16     153.868 259.676  22.789  1.00  0.00           N  
ATOM   4109  CA  LYS B  16     154.740 260.346  23.746  1.00  0.00           C  
ATOM   4110  C   LYS B  16     154.131 260.344  25.143  1.00  0.00           C  
ATOM   4111  O   LYS B  16     154.834 260.152  26.135  1.00  0.00           O  
ATOM   4112  CB  LYS B  16     155.023 261.781  23.298  1.00  0.00           C  
ATOM   4113  CG  LYS B  16     155.936 261.893  22.084  1.00  0.00           C  
ATOM   4114  CD  LYS B  16     156.095 263.340  21.643  1.00  0.00           C  
ATOM   4115  CE  LYS B  16     157.023 263.455  20.443  1.00  0.00           C  
ATOM   4116  NZ  LYS B  16     157.072 264.843  19.908  1.00  0.00           N  
ATOM   4117  H   LYS B  16     153.407 260.227  22.078  1.00  0.00           H  
ATOM   4118  HA  LYS B  16     155.684 259.804  23.793  1.00  0.00           H  
ATOM   4119 1HB  LYS B  16     154.083 262.279  23.057  1.00  0.00           H  
ATOM   4120 2HB  LYS B  16     155.485 262.333  24.116  1.00  0.00           H  
ATOM   4121 1HG  LYS B  16     156.918 261.486  22.328  1.00  0.00           H  
ATOM   4122 2HG  LYS B  16     155.518 261.315  21.260  1.00  0.00           H  
ATOM   4123 1HD  LYS B  16     155.119 263.750  21.378  1.00  0.00           H  
ATOM   4124 2HD  LYS B  16     156.505 263.928  22.464  1.00  0.00           H  
ATOM   4125 1HE  LYS B  16     158.029 263.154  20.731  1.00  0.00           H  
ATOM   4126 2HE  LYS B  16     156.680 262.787  19.652  1.00  0.00           H  
ATOM   4127 1HZ  LYS B  16     157.696 264.877  19.115  1.00  0.00           H  
ATOM   4128 2HZ  LYS B  16     156.145 265.127  19.620  1.00  0.00           H  
ATOM   4129 3HZ  LYS B  16     157.406 265.469  20.626  1.00  0.00           H  
ATOM   4130  N   MET B  17     152.819 260.555  25.215  1.00  0.00           N  
ATOM   4131  CA  MET B  17     152.100 260.533  26.482  1.00  0.00           C  
ATOM   4132  C   MET B  17     152.023 259.122  27.048  1.00  0.00           C  
ATOM   4133  O   MET B  17     152.001 258.933  28.264  1.00  0.00           O  
ATOM   4134  CB  MET B  17     150.698 261.112  26.304  1.00  0.00           C  
ATOM   4135  CG  MET B  17     150.661 262.620  26.098  1.00  0.00           C  
ATOM   4136  SD  MET B  17     148.985 263.287  26.142  1.00  0.00           S  
ATOM   4137  CE  MET B  17     148.273 262.509  24.695  1.00  0.00           C  
ATOM   4138  H   MET B  17     152.303 260.740  24.364  1.00  0.00           H  
ATOM   4139  HA  MET B  17     152.644 261.147  27.198  1.00  0.00           H  
ATOM   4140 1HB  MET B  17     150.218 260.646  25.444  1.00  0.00           H  
ATOM   4141 2HB  MET B  17     150.093 260.879  27.181  1.00  0.00           H  
ATOM   4142 1HG  MET B  17     151.247 263.108  26.876  1.00  0.00           H  
ATOM   4143 2HG  MET B  17     151.104 262.866  25.133  1.00  0.00           H  
ATOM   4144 1HE  MET B  17     147.235 262.824  24.587  1.00  0.00           H  
ATOM   4145 2HE  MET B  17     148.837 262.804  23.809  1.00  0.00           H  
ATOM   4146 3HE  MET B  17     148.314 261.425  24.807  1.00  0.00           H  
ATOM   4147  N   GLY B  18     151.979 258.131  26.161  1.00  0.00           N  
ATOM   4148  CA  GLY B  18     151.915 256.736  26.577  1.00  0.00           C  
ATOM   4149  C   GLY B  18     150.492 256.335  26.950  1.00  0.00           C  
ATOM   4150  O   GLY B  18     150.277 255.603  27.914  1.00  0.00           O  
ATOM   4151  H   GLY B  18     151.988 258.349  25.176  1.00  0.00           H  
ATOM   4152 1HA  GLY B  18     152.275 256.098  25.769  1.00  0.00           H  
ATOM   4153 2HA  GLY B  18     152.576 256.579  27.429  1.00  0.00           H  
ATOM   4154  N   VAL B  19     149.525 256.824  26.180  1.00  0.00           N  
ATOM   4155  CA  VAL B  19     148.119 256.538  26.443  1.00  0.00           C  
ATOM   4156  C   VAL B  19     147.469 255.838  25.256  1.00  0.00           C  
ATOM   4157  O   VAL B  19     148.037 255.789  24.164  1.00  0.00           O  
ATOM   4158  CB  VAL B  19     147.356 257.840  26.749  1.00  0.00           C  
ATOM   4159  CG1 VAL B  19     147.960 258.541  27.957  1.00  0.00           C  
ATOM   4160  CG2 VAL B  19     147.377 258.751  25.531  1.00  0.00           C  
ATOM   4161  H   VAL B  19     149.769 257.416  25.400  1.00  0.00           H  
ATOM   4162  HA  VAL B  19     148.057 255.882  27.312  1.00  0.00           H  
ATOM   4163  HB  VAL B  19     146.324 257.595  27.003  1.00  0.00           H  
ATOM   4164 1HG1 VAL B  19     147.408 259.459  28.159  1.00  0.00           H  
ATOM   4165 2HG1 VAL B  19     147.902 257.885  28.825  1.00  0.00           H  
ATOM   4166 3HG1 VAL B  19     149.003 258.783  27.753  1.00  0.00           H  
ATOM   4167 1HG2 VAL B  19     146.835 259.669  25.754  1.00  0.00           H  
ATOM   4168 2HG2 VAL B  19     148.409 258.991  25.274  1.00  0.00           H  
ATOM   4169 3HG2 VAL B  19     146.902 258.245  24.690  1.00  0.00           H  
ATOM   4170  N   THR B  20     146.273 255.297  25.476  1.00  0.00           N  
ATOM   4171  CA  THR B  20     145.596 254.489  24.469  1.00  0.00           C  
ATOM   4172  C   THR B  20     144.718 255.351  23.572  1.00  0.00           C  
ATOM   4173  O   THR B  20     144.007 256.236  24.049  1.00  0.00           O  
ATOM   4174  CB  THR B  20     144.742 253.387  25.123  1.00  0.00           C  
ATOM   4175  OG1 THR B  20     145.593 252.484  25.842  1.00  0.00           O  
ATOM   4176  CG2 THR B  20     143.966 252.616  24.068  1.00  0.00           C  
ATOM   4177  H   THR B  20     145.822 255.450  26.367  1.00  0.00           H  
ATOM   4178  HA  THR B  20     146.350 254.013  23.844  1.00  0.00           H  
ATOM   4179  HB  THR B  20     144.041 253.839  25.824  1.00  0.00           H  
ATOM   4180  HG1 THR B  20     145.969 252.935  26.601  1.00  0.00           H  
ATOM   4181 1HG2 THR B  20     143.369 251.841  24.548  1.00  0.00           H  
ATOM   4182 2HG2 THR B  20     143.310 253.298  23.527  1.00  0.00           H  
ATOM   4183 3HG2 THR B  20     144.664 252.154  23.369  1.00  0.00           H  
ATOM   4184  N   MET B  21     144.766 255.088  22.270  1.00  0.00           N  
ATOM   4185  CA  MET B  21     143.909 255.789  21.321  1.00  0.00           C  
ATOM   4186  C   MET B  21     143.141 254.807  20.446  1.00  0.00           C  
ATOM   4187  O   MET B  21     143.669 253.772  20.042  1.00  0.00           O  
ATOM   4188  CB  MET B  21     144.741 256.735  20.458  1.00  0.00           C  
ATOM   4189  CG  MET B  21     145.685 256.038  19.489  1.00  0.00           C  
ATOM   4190  SD  MET B  21     146.726 257.196  18.578  1.00  0.00           S  
ATOM   4191  CE  MET B  21     145.519 257.960  17.499  1.00  0.00           C  
ATOM   4192  H   MET B  21     145.410 254.390  21.927  1.00  0.00           H  
ATOM   4193  HA  MET B  21     143.180 256.375  21.879  1.00  0.00           H  
ATOM   4194 1HB  MET B  21     144.078 257.374  19.876  1.00  0.00           H  
ATOM   4195 2HB  MET B  21     145.339 257.383  21.100  1.00  0.00           H  
ATOM   4196 1HG  MET B  21     146.330 255.354  20.039  1.00  0.00           H  
ATOM   4197 2HG  MET B  21     145.107 255.458  18.771  1.00  0.00           H  
ATOM   4198 1HE  MET B  21     146.011 258.702  16.870  1.00  0.00           H  
ATOM   4199 2HE  MET B  21     145.060 257.197  16.869  1.00  0.00           H  
ATOM   4200 3HE  MET B  21     144.749 258.445  18.099  1.00  0.00           H  
ATOM   4201  N   GLU B  22     141.890 255.147  20.148  1.00  0.00           N  
ATOM   4202  CA  GLU B  22     141.122 254.447  19.126  1.00  0.00           C  
ATOM   4203  C   GLU B  22     140.757 255.378  17.976  1.00  0.00           C  
ATOM   4204  O   GLU B  22     140.419 256.541  18.190  1.00  0.00           O  
ATOM   4205  CB  GLU B  22     139.852 253.844  19.732  1.00  0.00           C  
ATOM   4206  CG  GLU B  22     140.103 252.840  20.848  1.00  0.00           C  
ATOM   4207  CD  GLU B  22     138.833 252.308  21.452  1.00  0.00           C  
ATOM   4208  OE1 GLU B  22     137.783 252.601  20.934  1.00  0.00           O  
ATOM   4209  OE2 GLU B  22     138.915 251.610  22.435  1.00  0.00           O  
ATOM   4210  H   GLU B  22     141.463 255.923  20.638  1.00  0.00           H  
ATOM   4211  HA  GLU B  22     141.736 253.639  18.726  1.00  0.00           H  
ATOM   4212 1HB  GLU B  22     139.227 254.642  20.134  1.00  0.00           H  
ATOM   4213 2HB  GLU B  22     139.281 253.342  18.952  1.00  0.00           H  
ATOM   4214 1HG  GLU B  22     140.679 252.005  20.449  1.00  0.00           H  
ATOM   4215 2HG  GLU B  22     140.698 253.317  21.625  1.00  0.00           H  
ATOM   4216  N   THR B  23     140.825 254.862  16.755  1.00  0.00           N  
ATOM   4217  CA  THR B  23     140.465 255.652  15.583  1.00  0.00           C  
ATOM   4218  C   THR B  23     139.221 255.092  14.905  1.00  0.00           C  
ATOM   4219  O   THR B  23     139.157 253.908  14.578  1.00  0.00           O  
ATOM   4220  CB  THR B  23     141.626 255.706  14.573  1.00  0.00           C  
ATOM   4221  OG1 THR B  23     142.779 256.285  15.198  1.00  0.00           O  
ATOM   4222  CG2 THR B  23     141.238 256.538  13.360  1.00  0.00           C  
ATOM   4223  H   THR B  23     141.132 253.906  16.636  1.00  0.00           H  
ATOM   4224  HA  THR B  23     140.243 256.669  15.907  1.00  0.00           H  
ATOM   4225  HB  THR B  23     141.875 254.695  14.250  1.00  0.00           H  
ATOM   4226  HG1 THR B  23     143.121 255.682  15.861  1.00  0.00           H  
ATOM   4227 1HG2 THR B  23     142.071 256.565  12.658  1.00  0.00           H  
ATOM   4228 2HG2 THR B  23     140.370 256.093  12.877  1.00  0.00           H  
ATOM   4229 3HG2 THR B  23     140.999 257.552  13.677  1.00  0.00           H  
ATOM   4230  N   HIS B  24     138.235 255.957  14.692  1.00  0.00           N  
ATOM   4231  CA  HIS B  24     136.970 255.549  14.091  1.00  0.00           C  
ATOM   4232  C   HIS B  24     136.575 256.479  12.953  1.00  0.00           C  
ATOM   4233  O   HIS B  24     135.579 257.198  13.034  1.00  0.00           O  
ATOM   4234  CB  HIS B  24     135.858 255.519  15.143  1.00  0.00           C  
ATOM   4235  CG  HIS B  24     136.124 254.575  16.275  1.00  0.00           C  
ATOM   4236  ND1 HIS B  24     135.883 253.220  16.187  1.00  0.00           N  
ATOM   4237  CD2 HIS B  24     136.611 254.790  17.520  1.00  0.00           C  
ATOM   4238  CE1 HIS B  24     136.211 252.641  17.329  1.00  0.00           C  
ATOM   4239  NE2 HIS B  24     136.654 253.573  18.153  1.00  0.00           N  
ATOM   4240  H   HIS B  24     138.369 256.926  14.939  1.00  0.00           H  
ATOM   4241  HA  HIS B  24     137.071 254.547  13.676  1.00  0.00           H  
ATOM   4242 1HB  HIS B  24     135.720 256.517  15.557  1.00  0.00           H  
ATOM   4243 2HB  HIS B  24     134.919 255.228  14.672  1.00  0.00           H  
ATOM   4244  HD2 HIS B  24     136.913 255.750  17.940  1.00  0.00           H  
ATOM   4245  HE1 HIS B  24     136.129 251.579  17.552  1.00  0.00           H  
ATOM   4246  HE2 HIS B  24     136.977 253.420  19.099  1.00  0.00           H  
ATOM   4247  N   ARG B  25     137.381 256.477  11.898  1.00  0.00           N  
ATOM   4248  CA  ARG B  25     137.227 257.418  10.796  1.00  0.00           C  
ATOM   4249  C   ARG B  25     136.026 257.060   9.930  1.00  0.00           C  
ATOM   4250  O   ARG B  25     135.740 255.885   9.698  1.00  0.00           O  
ATOM   4251  CB  ARG B  25     138.481 257.441   9.934  1.00  0.00           C  
ATOM   4252  CG  ARG B  25     138.461 258.458   8.804  1.00  0.00           C  
ATOM   4253  CD  ARG B  25     139.762 258.510   8.089  1.00  0.00           C  
ATOM   4254  NE  ARG B  25     139.791 259.568   7.092  1.00  0.00           N  
ATOM   4255  CZ  ARG B  25     140.799 259.772   6.221  1.00  0.00           C  
ATOM   4256  NH1 ARG B  25     141.850 258.983   6.237  1.00  0.00           N  
ATOM   4257  NH2 ARG B  25     140.730 260.766   5.351  1.00  0.00           N  
ATOM   4258  H   ARG B  25     138.141 255.809  11.871  1.00  0.00           H  
ATOM   4259  HA  ARG B  25     137.072 258.413  11.211  1.00  0.00           H  
ATOM   4260 1HB  ARG B  25     139.348 257.659  10.558  1.00  0.00           H  
ATOM   4261 2HB  ARG B  25     138.637 256.458   9.491  1.00  0.00           H  
ATOM   4262 1HG  ARG B  25     137.686 258.189   8.086  1.00  0.00           H  
ATOM   4263 2HG  ARG B  25     138.251 259.448   9.208  1.00  0.00           H  
ATOM   4264 1HD  ARG B  25     140.563 258.695   8.805  1.00  0.00           H  
ATOM   4265 2HD  ARG B  25     139.939 257.562   7.585  1.00  0.00           H  
ATOM   4266  HE  ARG B  25     138.999 260.196   7.049  1.00  0.00           H  
ATOM   4267 1HH1 ARG B  25     141.903 258.224   6.901  1.00  0.00           H  
ATOM   4268 2HH1 ARG B  25     142.605 259.137   5.583  1.00  0.00           H  
ATOM   4269 1HH2 ARG B  25     139.921 261.371   5.339  1.00  0.00           H  
ATOM   4270 2HH2 ARG B  25     141.484 260.918   4.699  1.00  0.00           H  
ATOM   4271  N   SER B  26     135.333 258.086   9.448  1.00  0.00           N  
ATOM   4272  CA  SER B  26     134.220 257.901   8.524  1.00  0.00           C  
ATOM   4273  C   SER B  26     134.012 259.137   7.658  1.00  0.00           C  
ATOM   4274  O   SER B  26     134.059 260.264   8.149  1.00  0.00           O  
ATOM   4275  CB  SER B  26     132.951 257.589   9.290  1.00  0.00           C  
ATOM   4276  OG  SER B  26     131.863 257.438   8.420  1.00  0.00           O  
ATOM   4277  H   SER B  26     135.593 259.024   9.720  1.00  0.00           H  
ATOM   4278  HA  SER B  26     134.450 257.058   7.870  1.00  0.00           H  
ATOM   4279 1HB  SER B  26     133.088 256.674   9.866  1.00  0.00           H  
ATOM   4280 2HB  SER B  26     132.746 258.393   9.998  1.00  0.00           H  
ATOM   4281  HG  SER B  26     131.105 257.240   8.976  1.00  0.00           H  
ATOM   4282  N   GLY B  27     133.780 258.922   6.369  1.00  0.00           N  
ATOM   4283  CA  GLY B  27     133.546 260.031   5.452  1.00  0.00           C  
ATOM   4284  C   GLY B  27     134.739 260.978   5.418  1.00  0.00           C  
ATOM   4285  O   GLY B  27     135.871 260.553   5.180  1.00  0.00           O  
ATOM   4286  H   GLY B  27     133.771 257.976   6.015  1.00  0.00           H  
ATOM   4287 1HA  GLY B  27     133.355 259.644   4.451  1.00  0.00           H  
ATOM   4288 2HA  GLY B  27     132.655 260.577   5.762  1.00  0.00           H  
ATOM   4289  N   ASN B  28     134.483 262.256   5.666  1.00  0.00           N  
ATOM   4290  CA  ASN B  28     135.539 263.262   5.682  1.00  0.00           C  
ATOM   4291  C   ASN B  28     135.783 263.782   7.093  1.00  0.00           C  
ATOM   4292  O   ASN B  28     136.301 264.883   7.281  1.00  0.00           O  
ATOM   4293  CB  ASN B  28     135.201 264.406   4.744  1.00  0.00           C  
ATOM   4294  CG  ASN B  28     135.371 264.034   3.296  1.00  0.00           C  
ATOM   4295  OD1 ASN B  28     136.492 263.805   2.828  1.00  0.00           O  
ATOM   4296  ND2 ASN B  28     134.279 263.967   2.579  1.00  0.00           N  
ATOM   4297  H   ASN B  28     133.535 262.543   5.867  1.00  0.00           H  
ATOM   4298  HA  ASN B  28     136.466 262.796   5.345  1.00  0.00           H  
ATOM   4299 1HB  ASN B  28     134.170 264.720   4.909  1.00  0.00           H  
ATOM   4300 2HB  ASN B  28     135.843 265.258   4.965  1.00  0.00           H  
ATOM   4301 1HD2 ASN B  28     134.330 263.725   1.609  1.00  0.00           H  
ATOM   4302 2HD2 ASN B  28     133.392 264.160   2.999  1.00  0.00           H  
ATOM   4303  N   GLU B  29     135.416 262.976   8.086  1.00  0.00           N  
ATOM   4304  CA  GLU B  29     135.698 263.303   9.478  1.00  0.00           C  
ATOM   4305  C   GLU B  29     136.514 262.205  10.148  1.00  0.00           C  
ATOM   4306  O   GLU B  29     136.276 261.017   9.927  1.00  0.00           O  
ATOM   4307  CB  GLU B  29     134.394 263.527  10.249  1.00  0.00           C  
ATOM   4308  CG  GLU B  29     133.616 264.763   9.822  1.00  0.00           C  
ATOM   4309  CD  GLU B  29     132.427 265.036  10.699  1.00  0.00           C  
ATOM   4310  OE1 GLU B  29     132.118 264.211  11.525  1.00  0.00           O  
ATOM   4311  OE2 GLU B  29     131.825 266.072  10.545  1.00  0.00           O  
ATOM   4312  H   GLU B  29     134.947 262.106   7.873  1.00  0.00           H  
ATOM   4313  HA  GLU B  29     136.282 264.224   9.505  1.00  0.00           H  
ATOM   4314 1HB  GLU B  29     133.744 262.661  10.122  1.00  0.00           H  
ATOM   4315 2HB  GLU B  29     134.612 263.619  11.313  1.00  0.00           H  
ATOM   4316 1HG  GLU B  29     134.280 265.625   9.850  1.00  0.00           H  
ATOM   4317 2HG  GLU B  29     133.280 264.631   8.795  1.00  0.00           H  
ATOM   4318  N   VAL B  30     137.466 262.605  10.981  1.00  0.00           N  
ATOM   4319  CA  VAL B  30     138.268 261.647  11.733  1.00  0.00           C  
ATOM   4320  C   VAL B  30     137.929 261.691  13.217  1.00  0.00           C  
ATOM   4321  O   VAL B  30     138.052 262.736  13.857  1.00  0.00           O  
ATOM   4322  CB  VAL B  30     139.768 261.941  11.542  1.00  0.00           C  
ATOM   4323  CG1 VAL B  30     140.610 260.927  12.302  1.00  0.00           C  
ATOM   4324  CG2 VAL B  30     140.114 261.927  10.061  1.00  0.00           C  
ATOM   4325  H   VAL B  30     137.636 263.593  11.099  1.00  0.00           H  
ATOM   4326  HA  VAL B  30     138.057 260.646  11.354  1.00  0.00           H  
ATOM   4327  HB  VAL B  30     139.992 262.923  11.960  1.00  0.00           H  
ATOM   4328 1HG1 VAL B  30     141.667 261.150  12.157  1.00  0.00           H  
ATOM   4329 2HG1 VAL B  30     140.371 260.980  13.364  1.00  0.00           H  
ATOM   4330 3HG1 VAL B  30     140.396 259.925  11.930  1.00  0.00           H  
ATOM   4331 1HG2 VAL B  30     141.176 262.137   9.934  1.00  0.00           H  
ATOM   4332 2HG2 VAL B  30     139.884 260.947   9.643  1.00  0.00           H  
ATOM   4333 3HG2 VAL B  30     139.530 262.689   9.544  1.00  0.00           H  
ATOM   4334  N   LYS B  31     137.504 260.558  13.762  1.00  0.00           N  
ATOM   4335  CA  LYS B  31     137.180 260.484  15.183  1.00  0.00           C  
ATOM   4336  C   LYS B  31     138.226 259.685  15.946  1.00  0.00           C  
ATOM   4337  O   LYS B  31     138.495 258.525  15.635  1.00  0.00           O  
ATOM   4338  CB  LYS B  31     135.797 259.865  15.386  1.00  0.00           C  
ATOM   4339  CG  LYS B  31     135.364 259.756  16.842  1.00  0.00           C  
ATOM   4340  CD  LYS B  31     133.971 259.156  16.962  1.00  0.00           C  
ATOM   4341  CE  LYS B  31     133.552 259.014  18.417  1.00  0.00           C  
ATOM   4342  NZ  LYS B  31     132.193 258.422  18.550  1.00  0.00           N  
ATOM   4343  H   LYS B  31     137.404 259.733  13.187  1.00  0.00           H  
ATOM   4344  HA  LYS B  31     137.169 261.496  15.587  1.00  0.00           H  
ATOM   4345 1HB  LYS B  31     135.050 260.461  14.859  1.00  0.00           H  
ATOM   4346 2HB  LYS B  31     135.779 258.864  14.956  1.00  0.00           H  
ATOM   4347 1HG  LYS B  31     136.070 259.125  17.385  1.00  0.00           H  
ATOM   4348 2HG  LYS B  31     135.365 260.746  17.297  1.00  0.00           H  
ATOM   4349 1HD  LYS B  31     133.254 259.797  16.446  1.00  0.00           H  
ATOM   4350 2HD  LYS B  31     133.957 258.173  16.492  1.00  0.00           H  
ATOM   4351 1HE  LYS B  31     134.264 258.378  18.940  1.00  0.00           H  
ATOM   4352 2HE  LYS B  31     133.555 259.994  18.894  1.00  0.00           H  
ATOM   4353 1HZ  LYS B  31     131.952 258.345  19.528  1.00  0.00           H  
ATOM   4354 2HZ  LYS B  31     131.520 259.015  18.083  1.00  0.00           H  
ATOM   4355 3HZ  LYS B  31     132.182 257.505  18.128  1.00  0.00           H  
ATOM   4356  N   VAL B  32     138.818 260.319  16.950  1.00  0.00           N  
ATOM   4357  CA  VAL B  32     139.816 259.670  17.793  1.00  0.00           C  
ATOM   4358  C   VAL B  32     139.417 259.730  19.262  1.00  0.00           C  
ATOM   4359  O   VAL B  32     139.050 260.788  19.772  1.00  0.00           O  
ATOM   4360  CB  VAL B  32     141.190 260.340  17.610  1.00  0.00           C  
ATOM   4361  CG1 VAL B  32     142.223 259.697  18.522  1.00  0.00           C  
ATOM   4362  CG2 VAL B  32     141.622 260.245  16.154  1.00  0.00           C  
ATOM   4363  H   VAL B  32     138.572 261.280  17.139  1.00  0.00           H  
ATOM   4364  HA  VAL B  32     139.894 258.624  17.494  1.00  0.00           H  
ATOM   4365  HB  VAL B  32     141.114 261.389  17.899  1.00  0.00           H  
ATOM   4366 1HG1 VAL B  32     143.189 260.183  18.380  1.00  0.00           H  
ATOM   4367 2HG1 VAL B  32     141.911 259.809  19.561  1.00  0.00           H  
ATOM   4368 3HG1 VAL B  32     142.313 258.638  18.281  1.00  0.00           H  
ATOM   4369 1HG2 VAL B  32     142.594 260.722  16.032  1.00  0.00           H  
ATOM   4370 2HG2 VAL B  32     141.693 259.197  15.864  1.00  0.00           H  
ATOM   4371 3HG2 VAL B  32     140.889 260.748  15.523  1.00  0.00           H  
ATOM   4372  N   VAL B  33     139.489 258.595  19.944  1.00  0.00           N  
ATOM   4373  CA  VAL B  33     139.173 258.561  21.367  1.00  0.00           C  
ATOM   4374  C   VAL B  33     140.388 258.155  22.191  1.00  0.00           C  
ATOM   4375  O   VAL B  33     140.977 257.096  21.974  1.00  0.00           O  
ATOM   4376  CB  VAL B  33     138.021 257.574  21.634  1.00  0.00           C  
ATOM   4377  CG1 VAL B  33     137.695 257.525  23.119  1.00  0.00           C  
ATOM   4378  CG2 VAL B  33     136.796 257.977  20.827  1.00  0.00           C  
ATOM   4379  H   VAL B  33     139.767 257.745  19.474  1.00  0.00           H  
ATOM   4380  HA  VAL B  33     138.859 259.559  21.674  1.00  0.00           H  
ATOM   4381  HB  VAL B  33     138.337 256.573  21.341  1.00  0.00           H  
ATOM   4382 1HG1 VAL B  33     136.879 256.822  23.290  1.00  0.00           H  
ATOM   4383 2HG1 VAL B  33     138.576 257.200  23.674  1.00  0.00           H  
ATOM   4384 3HG1 VAL B  33     137.397 258.516  23.459  1.00  0.00           H  
ATOM   4385 1HG2 VAL B  33     135.986 257.274  21.020  1.00  0.00           H  
ATOM   4386 2HG2 VAL B  33     136.483 258.980  21.116  1.00  0.00           H  
ATOM   4387 3HG2 VAL B  33     137.040 257.965  19.764  1.00  0.00           H  
ATOM   4388  N   ILE B  34     140.760 259.010  23.135  1.00  0.00           N  
ATOM   4389  CA  ILE B  34     141.925 258.766  23.977  1.00  0.00           C  
ATOM   4390  C   ILE B  34     141.513 258.292  25.365  1.00  0.00           C  
ATOM   4391  O   ILE B  34     140.717 258.949  26.036  1.00  0.00           O  
ATOM   4392  CB  ILE B  34     142.788 260.034  24.103  1.00  0.00           C  
ATOM   4393  CG1 ILE B  34     143.053 260.639  22.722  1.00  0.00           C  
ATOM   4394  CG2 ILE B  34     144.097 259.719  24.810  1.00  0.00           C  
ATOM   4395  CD1 ILE B  34     143.749 259.697  21.766  1.00  0.00           C  
ATOM   4396  H   ILE B  34     140.221 259.852  23.278  1.00  0.00           H  
ATOM   4397  HA  ILE B  34     142.527 257.982  23.516  1.00  0.00           H  
ATOM   4398  HB  ILE B  34     142.248 260.786  24.678  1.00  0.00           H  
ATOM   4399 1HG1 ILE B  34     142.109 260.945  22.272  1.00  0.00           H  
ATOM   4400 2HG1 ILE B  34     143.669 261.532  22.827  1.00  0.00           H  
ATOM   4401 1HG2 ILE B  34     144.695 260.626  24.889  1.00  0.00           H  
ATOM   4402 2HG2 ILE B  34     143.889 259.333  25.807  1.00  0.00           H  
ATOM   4403 3HG2 ILE B  34     144.648 258.971  24.239  1.00  0.00           H  
ATOM   4404 1HD1 ILE B  34     143.903 260.197  20.809  1.00  0.00           H  
ATOM   4405 2HD1 ILE B  34     144.714 259.404  22.182  1.00  0.00           H  
ATOM   4406 3HD1 ILE B  34     143.134 258.810  21.617  1.00  0.00           H  
ATOM   4407  N   LYS B  35     142.052 257.156  25.793  1.00  0.00           N  
ATOM   4408  CA  LYS B  35     141.639 256.547  27.052  1.00  0.00           C  
ATOM   4409  C   LYS B  35     142.810 256.433  28.019  1.00  0.00           C  
ATOM   4410  O   LYS B  35     143.954 256.246  27.610  1.00  0.00           O  
ATOM   4411  CB  LYS B  35     141.023 255.170  26.802  1.00  0.00           C  
ATOM   4412  CG  LYS B  35     139.725 255.195  26.006  1.00  0.00           C  
ATOM   4413  CD  LYS B  35     139.226 253.786  25.720  1.00  0.00           C  
ATOM   4414  CE  LYS B  35     137.904 253.810  24.968  1.00  0.00           C  
ATOM   4415  NZ  LYS B  35     137.463 252.444  24.574  1.00  0.00           N  
ATOM   4416  H   LYS B  35     142.763 256.708  25.234  1.00  0.00           H  
ATOM   4417  HA  LYS B  35     140.886 257.187  27.513  1.00  0.00           H  
ATOM   4418 1HB  LYS B  35     141.736 254.545  26.262  1.00  0.00           H  
ATOM   4419 2HB  LYS B  35     140.821 254.685  27.756  1.00  0.00           H  
ATOM   4420 1HG  LYS B  35     138.964 255.734  26.568  1.00  0.00           H  
ATOM   4421 2HG  LYS B  35     139.888 255.712  25.061  1.00  0.00           H  
ATOM   4422 1HD  LYS B  35     139.965 253.253  25.122  1.00  0.00           H  
ATOM   4423 2HD  LYS B  35     139.089 253.251  26.659  1.00  0.00           H  
ATOM   4424 1HE  LYS B  35     137.136 254.259  25.596  1.00  0.00           H  
ATOM   4425 2HE  LYS B  35     138.008 254.417  24.068  1.00  0.00           H  
ATOM   4426 1HZ  LYS B  35     136.584 252.502  24.078  1.00  0.00           H  
ATOM   4427 2HZ  LYS B  35     138.160 252.023  23.976  1.00  0.00           H  
ATOM   4428 3HZ  LYS B  35     137.345 251.876  25.402  1.00  0.00           H  
ATOM   4429  N   GLY B  36     142.509 256.543  29.311  1.00  0.00           N  
ATOM   4430  CA  GLY B  36     143.536 256.499  30.348  1.00  0.00           C  
ATOM   4431  C   GLY B  36     144.364 257.778  30.355  1.00  0.00           C  
ATOM   4432  O   GLY B  36     145.565 257.751  30.621  1.00  0.00           O  
ATOM   4433  H   GLY B  36     141.543 256.663  29.581  1.00  0.00           H  
ATOM   4434 1HA  GLY B  36     143.065 256.359  31.320  1.00  0.00           H  
ATOM   4435 2HA  GLY B  36     144.184 255.642  30.178  1.00  0.00           H  
ATOM   4436  N   LEU B  37     143.711 258.896  30.053  1.00  0.00           N  
ATOM   4437  CA  LEU B  37     144.410 260.160  29.848  1.00  0.00           C  
ATOM   4438  C   LEU B  37     144.261 261.074  31.058  1.00  0.00           C  
ATOM   4439  O   LEU B  37     143.172 261.577  31.337  1.00  0.00           O  
ATOM   4440  CB  LEU B  37     143.874 260.867  28.597  1.00  0.00           C  
ATOM   4441  CG  LEU B  37     144.565 262.186  28.230  1.00  0.00           C  
ATOM   4442  CD1 LEU B  37     146.014 261.912  27.852  1.00  0.00           C  
ATOM   4443  CD2 LEU B  37     143.817 262.849  27.083  1.00  0.00           C  
ATOM   4444  H   LEU B  37     142.710 258.867  29.931  1.00  0.00           H  
ATOM   4445  HA  LEU B  37     145.469 259.951  29.703  1.00  0.00           H  
ATOM   4446 1HB  LEU B  37     143.974 260.193  27.748  1.00  0.00           H  
ATOM   4447 2HB  LEU B  37     142.814 261.077  28.744  1.00  0.00           H  
ATOM   4448  HG  LEU B  37     144.565 262.850  29.095  1.00  0.00           H  
ATOM   4449 1HD1 LEU B  37     146.506 262.850  27.592  1.00  0.00           H  
ATOM   4450 2HD1 LEU B  37     146.531 261.456  28.697  1.00  0.00           H  
ATOM   4451 3HD1 LEU B  37     146.047 261.237  26.999  1.00  0.00           H  
ATOM   4452 1HD2 LEU B  37     144.308 263.787  26.823  1.00  0.00           H  
ATOM   4453 2HD2 LEU B  37     143.817 262.187  26.217  1.00  0.00           H  
ATOM   4454 3HD2 LEU B  37     142.789 263.049  27.386  1.00  0.00           H  
ATOM   4455  N   HIS B  38     145.363 261.285  31.775  1.00  0.00           N  
ATOM   4456  CA  HIS B  38     145.354 262.103  32.982  1.00  0.00           C  
ATOM   4457  C   HIS B  38     145.134 263.575  32.649  1.00  0.00           C  
ATOM   4458  O   HIS B  38     145.584 264.051  31.606  1.00  0.00           O  
ATOM   4459  CB  HIS B  38     146.665 261.939  33.757  1.00  0.00           C  
ATOM   4460  CG  HIS B  38     146.642 262.564  35.117  1.00  0.00           C  
ATOM   4461  ND1 HIS B  38     146.823 263.917  35.316  1.00  0.00           N  
ATOM   4462  CD2 HIS B  38     146.461 262.024  36.345  1.00  0.00           C  
ATOM   4463  CE1 HIS B  38     146.753 264.181  36.610  1.00  0.00           C  
ATOM   4464  NE2 HIS B  38     146.534 263.050  37.254  1.00  0.00           N  
ATOM   4465  H   HIS B  38     146.229 260.856  31.479  1.00  0.00           H  
ATOM   4466  HA  HIS B  38     144.537 261.787  33.629  1.00  0.00           H  
ATOM   4467 1HB  HIS B  38     146.888 260.878  33.873  1.00  0.00           H  
ATOM   4468 2HB  HIS B  38     147.481 262.385  33.190  1.00  0.00           H  
ATOM   4469  HD2 HIS B  38     146.289 260.971  36.570  1.00  0.00           H  
ATOM   4470  HE1 HIS B  38     146.857 265.165  37.066  1.00  0.00           H  
ATOM   4471  HE2 HIS B  38     146.436 262.949  38.255  1.00  0.00           H  
ATOM   4472  N   LYS B  39     144.446 264.284  33.537  1.00  0.00           N  
ATOM   4473  CA  LYS B  39     144.092 265.683  33.329  1.00  0.00           C  
ATOM   4474  C   LYS B  39     145.316 266.509  32.954  1.00  0.00           C  
ATOM   4475  O   LYS B  39     145.230 267.412  32.121  1.00  0.00           O  
ATOM   4476  CB  LYS B  39     143.431 266.262  34.581  1.00  0.00           C  
ATOM   4477  CG  LYS B  39     142.874 267.668  34.406  1.00  0.00           C  
ATOM   4478  CD  LYS B  39     142.055 268.093  35.616  1.00  0.00           C  
ATOM   4479  CE  LYS B  39     141.402 269.449  35.395  1.00  0.00           C  
ATOM   4480  NZ  LYS B  39     140.515 269.831  36.527  1.00  0.00           N  
ATOM   4481  H   LYS B  39     144.153 263.836  34.395  1.00  0.00           H  
ATOM   4482  HA  LYS B  39     143.378 265.740  32.508  1.00  0.00           H  
ATOM   4483 1HB  LYS B  39     142.612 265.613  34.893  1.00  0.00           H  
ATOM   4484 2HB  LYS B  39     144.156 266.288  35.396  1.00  0.00           H  
ATOM   4485 1HG  LYS B  39     143.696 268.371  34.269  1.00  0.00           H  
ATOM   4486 2HG  LYS B  39     142.240 267.700  33.520  1.00  0.00           H  
ATOM   4487 1HD  LYS B  39     141.278 267.351  35.808  1.00  0.00           H  
ATOM   4488 2HD  LYS B  39     142.702 268.150  36.491  1.00  0.00           H  
ATOM   4489 1HE  LYS B  39     142.173 270.209  35.281  1.00  0.00           H  
ATOM   4490 2HE  LYS B  39     140.811 269.424  34.479  1.00  0.00           H  
ATOM   4491 1HZ  LYS B  39     140.102 270.734  36.342  1.00  0.00           H  
ATOM   4492 2HZ  LYS B  39     139.783 269.141  36.629  1.00  0.00           H  
ATOM   4493 3HZ  LYS B  39     141.056 269.876  37.378  1.00  0.00           H  
ATOM   4494  N   SER B  40     146.454 266.206  33.570  1.00  0.00           N  
ATOM   4495  CA  SER B  40     147.698 266.888  33.227  1.00  0.00           C  
ATOM   4496  C   SER B  40     148.126 266.567  31.800  1.00  0.00           C  
ATOM   4497  O   SER B  40     148.772 267.377  31.137  1.00  0.00           O  
ATOM   4498  CB  SER B  40     148.794 266.488  34.195  1.00  0.00           C  
ATOM   4499  OG  SER B  40     149.095 265.125  34.080  1.00  0.00           O  
ATOM   4500  H   SER B  40     146.460 265.491  34.283  1.00  0.00           H  
ATOM   4501  HA  SER B  40     147.536 267.963  33.304  1.00  0.00           H  
ATOM   4502 1HB  SER B  40     149.690 267.078  33.994  1.00  0.00           H  
ATOM   4503 2HB  SER B  40     148.479 266.710  35.213  1.00  0.00           H  
ATOM   4504  HG  SER B  40     148.429 264.662  34.596  1.00  0.00           H  
ATOM   4505  N   GLN B  41     147.758 265.378  31.341  1.00  0.00           N  
ATOM   4506  CA  GLN B  41     148.051 264.952  29.976  1.00  0.00           C  
ATOM   4507  C   GLN B  41     147.021 265.500  28.996  1.00  0.00           C  
ATOM   4508  O   GLN B  41     147.319 265.701  27.818  1.00  0.00           O  
ATOM   4509  CB  GLN B  41     148.096 263.426  29.890  1.00  0.00           C  
ATOM   4510  CG  GLN B  41     149.212 262.787  30.698  1.00  0.00           C  
ATOM   4511  CD  GLN B  41     149.134 261.272  30.699  1.00  0.00           C  
ATOM   4512  OE1 GLN B  41     148.075 260.692  30.959  1.00  0.00           O  
ATOM   4513  NE2 GLN B  41     150.254 260.622  30.407  1.00  0.00           N  
ATOM   4514  H   GLN B  41     147.260 264.746  31.950  1.00  0.00           H  
ATOM   4515  HA  GLN B  41     149.028 265.346  29.694  1.00  0.00           H  
ATOM   4516 1HB  GLN B  41     147.149 263.013  30.240  1.00  0.00           H  
ATOM   4517 2HB  GLN B  41     148.217 263.123  28.849  1.00  0.00           H  
ATOM   4518 1HG  GLN B  41     150.170 263.080  30.266  1.00  0.00           H  
ATOM   4519 2HG  GLN B  41     149.145 263.135  31.728  1.00  0.00           H  
ATOM   4520 1HE2 GLN B  41     150.264 259.621  30.392  1.00  0.00           H  
ATOM   4521 2HE2 GLN B  41     151.090 261.132  30.202  1.00  0.00           H  
ATOM   4522  N   GLN B  42     145.814 265.759  29.495  1.00  0.00           N  
ATOM   4523  CA  GLN B  42     144.767 266.381  28.692  1.00  0.00           C  
ATOM   4524  C   GLN B  42     145.159 267.793  28.274  1.00  0.00           C  
ATOM   4525  O   GLN B  42     144.851 268.232  27.165  1.00  0.00           O  
ATOM   4526  CB  GLN B  42     143.447 266.414  29.465  1.00  0.00           C  
ATOM   4527  CG  GLN B  42     142.828 265.046  29.696  1.00  0.00           C  
ATOM   4528  CD  GLN B  42     141.538 265.121  30.492  1.00  0.00           C  
ATOM   4529  OE1 GLN B  42     140.870 266.159  30.522  1.00  0.00           O  
ATOM   4530  NE2 GLN B  42     141.180 264.021  31.142  1.00  0.00           N  
ATOM   4531  H   GLN B  42     145.621 265.534  30.461  1.00  0.00           H  
ATOM   4532  HA  GLN B  42     144.630 265.789  27.787  1.00  0.00           H  
ATOM   4533 1HB  GLN B  42     143.605 266.880  30.438  1.00  0.00           H  
ATOM   4534 2HB  GLN B  42     142.724 267.023  28.924  1.00  0.00           H  
ATOM   4535 1HG  GLN B  42     142.607 264.590  28.730  1.00  0.00           H  
ATOM   4536 2HG  GLN B  42     143.534 264.427  30.249  1.00  0.00           H  
ATOM   4537 1HE2 GLN B  42     140.338 264.010  31.685  1.00  0.00           H  
ATOM   4538 2HE2 GLN B  42     141.750 263.200  31.091  1.00  0.00           H  
ATOM   4539  N   GLU B  43     145.845 268.492  29.174  1.00  0.00           N  
ATOM   4540  CA  GLU B  43     146.393 269.809  28.871  1.00  0.00           C  
ATOM   4541  C   GLU B  43     147.443 269.731  27.770  1.00  0.00           C  
ATOM   4542  O   GLU B  43     147.479 270.576  26.876  1.00  0.00           O  
ATOM   4543  CB  GLU B  43     147.003 270.434  30.128  1.00  0.00           C  
ATOM   4544  CG  GLU B  43     145.986 270.853  31.179  1.00  0.00           C  
ATOM   4545  CD  GLU B  43     146.617 271.512  32.374  1.00  0.00           C  
ATOM   4546  OE1 GLU B  43     147.811 271.688  32.370  1.00  0.00           O  
ATOM   4547  OE2 GLU B  43     145.903 271.841  33.292  1.00  0.00           O  
ATOM   4548  H   GLU B  43     145.998 268.094  30.089  1.00  0.00           H  
ATOM   4549  HA  GLU B  43     145.583 270.450  28.521  1.00  0.00           H  
ATOM   4550 1HB  GLU B  43     147.690 269.725  30.590  1.00  0.00           H  
ATOM   4551 2HB  GLU B  43     147.581 271.316  29.851  1.00  0.00           H  
ATOM   4552 1HG  GLU B  43     145.277 271.547  30.728  1.00  0.00           H  
ATOM   4553 2HG  GLU B  43     145.433 269.973  31.505  1.00  0.00           H  
ATOM   4554  N   GLN B  44     148.300 268.712  27.843  1.00  0.00           N  
ATOM   4555  CA  GLN B  44     149.310 268.490  26.816  1.00  0.00           C  
ATOM   4556  C   GLN B  44     148.670 268.120  25.485  1.00  0.00           C  
ATOM   4557  O   GLN B  44     149.085 268.609  24.434  1.00  0.00           O  
ATOM   4558  CB  GLN B  44     150.284 267.392  27.251  1.00  0.00           C  
ATOM   4559  CG  GLN B  44     151.381 267.098  26.242  1.00  0.00           C  
ATOM   4560  CD  GLN B  44     152.299 268.285  26.023  1.00  0.00           C  
ATOM   4561  OE1 GLN B  44     152.792 268.892  26.978  1.00  0.00           O  
ATOM   4562  NE2 GLN B  44     152.536 268.624  24.761  1.00  0.00           N  
ATOM   4563  H   GLN B  44     148.253 268.083  28.631  1.00  0.00           H  
ATOM   4564  HA  GLN B  44     149.868 269.416  26.675  1.00  0.00           H  
ATOM   4565 1HB  GLN B  44     150.758 267.678  28.190  1.00  0.00           H  
ATOM   4566 2HB  GLN B  44     149.735 266.468  27.430  1.00  0.00           H  
ATOM   4567 1HG  GLN B  44     151.981 266.264  26.607  1.00  0.00           H  
ATOM   4568 2HG  GLN B  44     150.923 266.839  25.288  1.00  0.00           H  
ATOM   4569 1HE2 GLN B  44     153.134 269.400  24.554  1.00  0.00           H  
ATOM   4570 2HE2 GLN B  44     152.116 268.105  24.016  1.00  0.00           H  
ATOM   4571  N   LEU B  45     147.662 267.252  25.533  1.00  0.00           N  
ATOM   4572  CA  LEU B  45     146.982 266.800  24.324  1.00  0.00           C  
ATOM   4573  C   LEU B  45     146.279 267.954  23.622  1.00  0.00           C  
ATOM   4574  O   LEU B  45     146.436 268.147  22.415  1.00  0.00           O  
ATOM   4575  CB  LEU B  45     145.962 265.706  24.666  1.00  0.00           C  
ATOM   4576  CG  LEU B  45     145.079 265.234  23.504  1.00  0.00           C  
ATOM   4577  CD1 LEU B  45     145.956 264.666  22.397  1.00  0.00           C  
ATOM   4578  CD2 LEU B  45     144.092 264.191  24.009  1.00  0.00           C  
ATOM   4579  H   LEU B  45     147.355 266.902  26.428  1.00  0.00           H  
ATOM   4580  HA  LEU B  45     147.727 266.386  23.645  1.00  0.00           H  
ATOM   4581 1HB  LEU B  45     146.498 264.839  25.048  1.00  0.00           H  
ATOM   4582 2HB  LEU B  45     145.305 266.077  25.452  1.00  0.00           H  
ATOM   4583  HG  LEU B  45     144.532 266.083  23.094  1.00  0.00           H  
ATOM   4584 1HD1 LEU B  45     145.328 264.330  21.571  1.00  0.00           H  
ATOM   4585 2HD1 LEU B  45     146.639 265.438  22.042  1.00  0.00           H  
ATOM   4586 3HD1 LEU B  45     146.529 263.823  22.783  1.00  0.00           H  
ATOM   4587 1HD2 LEU B  45     143.463 263.856  23.183  1.00  0.00           H  
ATOM   4588 2HD2 LEU B  45     144.638 263.341  24.418  1.00  0.00           H  
ATOM   4589 3HD2 LEU B  45     143.466 264.629  24.786  1.00  0.00           H  
ATOM   4590  N   LEU B  46     145.508 268.720  24.385  1.00  0.00           N  
ATOM   4591  CA  LEU B  46     144.701 269.805  23.838  1.00  0.00           C  
ATOM   4592  C   LEU B  46     145.567 270.814  23.095  1.00  0.00           C  
ATOM   4593  O   LEU B  46     145.244 271.217  21.978  1.00  0.00           O  
ATOM   4594  CB  LEU B  46     143.930 270.511  24.961  1.00  0.00           C  
ATOM   4595  CG  LEU B  46     143.094 271.724  24.532  1.00  0.00           C  
ATOM   4596  CD1 LEU B  46     142.032 271.281  23.534  1.00  0.00           C  
ATOM   4597  CD2 LEU B  46     142.459 272.361  25.759  1.00  0.00           C  
ATOM   4598  H   LEU B  46     145.482 268.553  25.381  1.00  0.00           H  
ATOM   4599  HA  LEU B  46     143.993 269.383  23.124  1.00  0.00           H  
ATOM   4600 1HB  LEU B  46     143.258 269.792  25.426  1.00  0.00           H  
ATOM   4601 2HB  LEU B  46     144.643 270.849  25.712  1.00  0.00           H  
ATOM   4602  HG  LEU B  46     143.735 272.452  24.036  1.00  0.00           H  
ATOM   4603 1HD1 LEU B  46     141.438 272.143  23.230  1.00  0.00           H  
ATOM   4604 2HD1 LEU B  46     142.514 270.847  22.659  1.00  0.00           H  
ATOM   4605 3HD1 LEU B  46     141.383 270.539  23.998  1.00  0.00           H  
ATOM   4606 1HD2 LEU B  46     141.865 273.224  25.455  1.00  0.00           H  
ATOM   4607 2HD2 LEU B  46     141.815 271.634  26.256  1.00  0.00           H  
ATOM   4608 3HD2 LEU B  46     143.240 272.684  26.447  1.00  0.00           H  
ATOM   4609  N   LYS B  47     146.669 271.212  23.723  1.00  0.00           N  
ATOM   4610  CA  LYS B  47     147.582 272.193  23.146  1.00  0.00           C  
ATOM   4611  C   LYS B  47     148.152 271.702  21.823  1.00  0.00           C  
ATOM   4612  O   LYS B  47     148.240 272.464  20.858  1.00  0.00           O  
ATOM   4613  CB  LYS B  47     148.716 272.509  24.123  1.00  0.00           C  
ATOM   4614  CG  LYS B  47     149.674 273.592  23.644  1.00  0.00           C  
ATOM   4615  CD  LYS B  47     150.621 274.022  24.755  1.00  0.00           C  
ATOM   4616  CE  LYS B  47     151.616 275.062  24.262  1.00  0.00           C  
ATOM   4617  NZ  LYS B  47     152.440 275.613  25.372  1.00  0.00           N  
ATOM   4618  H   LYS B  47     146.878 270.832  24.635  1.00  0.00           H  
ATOM   4619  HA  LYS B  47     147.026 273.110  22.952  1.00  0.00           H  
ATOM   4620 1HB  LYS B  47     148.296 272.831  25.076  1.00  0.00           H  
ATOM   4621 2HB  LYS B  47     149.298 271.606  24.309  1.00  0.00           H  
ATOM   4622 1HG  LYS B  47     150.259 273.215  22.805  1.00  0.00           H  
ATOM   4623 2HG  LYS B  47     149.105 274.458  23.308  1.00  0.00           H  
ATOM   4624 1HD  LYS B  47     150.046 274.444  25.580  1.00  0.00           H  
ATOM   4625 2HD  LYS B  47     151.168 273.154  25.122  1.00  0.00           H  
ATOM   4626 1HE  LYS B  47     152.278 274.611  23.524  1.00  0.00           H  
ATOM   4627 2HE  LYS B  47     151.080 275.882  23.784  1.00  0.00           H  
ATOM   4628 1HZ  LYS B  47     153.086 276.298  25.005  1.00  0.00           H  
ATOM   4629 2HZ  LYS B  47     151.837 276.051  26.055  1.00  0.00           H  
ATOM   4630 3HZ  LYS B  47     152.957 274.865  25.811  1.00  0.00           H  
ATOM   4631  N   ASP B  48     148.548 270.432  21.776  1.00  0.00           N  
ATOM   4632  CA  ASP B  48     149.114 269.852  20.564  1.00  0.00           C  
ATOM   4633  C   ASP B  48     148.077 269.789  19.449  1.00  0.00           C  
ATOM   4634  O   ASP B  48     148.390 270.020  18.281  1.00  0.00           O  
ATOM   4635  CB  ASP B  48     149.658 268.449  20.843  1.00  0.00           C  
ATOM   4636  CG  ASP B  48     150.933 268.463  21.676  1.00  0.00           C  
ATOM   4637  OD1 ASP B  48     151.574 269.486  21.728  1.00  0.00           O  
ATOM   4638  OD2 ASP B  48     151.254 267.451  22.251  1.00  0.00           O  
ATOM   4639  H   ASP B  48     148.465 269.858  22.603  1.00  0.00           H  
ATOM   4640  HA  ASP B  48     149.936 270.486  20.228  1.00  0.00           H  
ATOM   4641 1HB  ASP B  48     148.903 267.865  21.371  1.00  0.00           H  
ATOM   4642 2HB  ASP B  48     149.863 267.943  19.899  1.00  0.00           H  
ATOM   4643  N   VAL B  49     146.843 269.463  19.821  1.00  0.00           N  
ATOM   4644  CA  VAL B  49     145.746 269.359  18.867  1.00  0.00           C  
ATOM   4645  C   VAL B  49     145.358 270.729  18.325  1.00  0.00           C  
ATOM   4646  O   VAL B  49     145.161 270.888  17.119  1.00  0.00           O  
ATOM   4647  CB  VAL B  49     144.520 268.706  19.532  1.00  0.00           C  
ATOM   4648  CG1 VAL B  49     143.302 268.816  18.627  1.00  0.00           C  
ATOM   4649  CG2 VAL B  49     144.821 267.251  19.857  1.00  0.00           C  
ATOM   4650  H   VAL B  49     146.663 269.266  20.795  1.00  0.00           H  
ATOM   4651  HA  VAL B  49     146.069 268.732  18.035  1.00  0.00           H  
ATOM   4652  HB  VAL B  49     144.287 269.244  20.451  1.00  0.00           H  
ATOM   4653 1HG1 VAL B  49     142.444 268.350  19.112  1.00  0.00           H  
ATOM   4654 2HG1 VAL B  49     143.084 269.867  18.437  1.00  0.00           H  
ATOM   4655 3HG1 VAL B  49     143.503 268.310  17.683  1.00  0.00           H  
ATOM   4656 1HG2 VAL B  49     143.950 266.796  20.327  1.00  0.00           H  
ATOM   4657 2HG2 VAL B  49     145.060 266.715  18.938  1.00  0.00           H  
ATOM   4658 3HG2 VAL B  49     145.670 267.199  20.539  1.00  0.00           H  
ATOM   4659  N   LEU B  50     145.247 271.712  19.213  1.00  0.00           N  
ATOM   4660  CA  LEU B  50     144.842 273.054  18.812  1.00  0.00           C  
ATOM   4661  C   LEU B  50     145.880 273.692  17.899  1.00  0.00           C  
ATOM   4662  O   LEU B  50     145.530 274.335  16.910  1.00  0.00           O  
ATOM   4663  CB  LEU B  50     144.630 273.935  20.049  1.00  0.00           C  
ATOM   4664  CG  LEU B  50     143.456 273.539  20.954  1.00  0.00           C  
ATOM   4665  CD1 LEU B  50     143.487 274.380  22.223  1.00  0.00           C  
ATOM   4666  CD2 LEU B  50     142.148 273.730  20.203  1.00  0.00           C  
ATOM   4667  H   LEU B  50     145.448 271.529  20.186  1.00  0.00           H  
ATOM   4668  HA  LEU B  50     143.905 272.981  18.260  1.00  0.00           H  
ATOM   4669 1HB  LEU B  50     145.536 273.912  20.652  1.00  0.00           H  
ATOM   4670 2HB  LEU B  50     144.463 274.961  19.720  1.00  0.00           H  
ATOM   4671  HG  LEU B  50     143.558 272.493  21.246  1.00  0.00           H  
ATOM   4672 1HD1 LEU B  50     142.653 274.099  22.867  1.00  0.00           H  
ATOM   4673 2HD1 LEU B  50     144.425 274.210  22.751  1.00  0.00           H  
ATOM   4674 3HD1 LEU B  50     143.403 275.435  21.962  1.00  0.00           H  
ATOM   4675 1HD2 LEU B  50     141.314 273.448  20.846  1.00  0.00           H  
ATOM   4676 2HD2 LEU B  50     142.044 274.776  19.913  1.00  0.00           H  
ATOM   4677 3HD2 LEU B  50     142.146 273.104  19.310  1.00  0.00           H  
ATOM   4678  N   LYS B  51     147.156 273.512  18.232  1.00  0.00           N  
ATOM   4679  CA  LYS B  51     148.234 274.019  17.392  1.00  0.00           C  
ATOM   4680  C   LYS B  51     148.216 273.367  16.017  1.00  0.00           C  
ATOM   4681  O   LYS B  51     148.460 274.023  15.003  1.00  0.00           O  
ATOM   4682  CB  LYS B  51     149.589 273.791  18.065  1.00  0.00           C  
ATOM   4683  CG  LYS B  51     149.868 274.712  19.245  1.00  0.00           C  
ATOM   4684  CD  LYS B  51     151.131 274.295  19.985  1.00  0.00           C  
ATOM   4685  CE  LYS B  51     152.374 274.551  19.146  1.00  0.00           C  
ATOM   4686  NZ  LYS B  51     152.506 275.985  18.769  1.00  0.00           N  
ATOM   4687  H   LYS B  51     147.384 273.011  19.079  1.00  0.00           H  
ATOM   4688  HA  LYS B  51     148.094 275.094  17.260  1.00  0.00           H  
ATOM   4689 1HB  LYS B  51     149.650 272.763  18.421  1.00  0.00           H  
ATOM   4690 2HB  LYS B  51     150.386 273.933  17.334  1.00  0.00           H  
ATOM   4691 1HG  LYS B  51     149.988 275.736  18.888  1.00  0.00           H  
ATOM   4692 2HG  LYS B  51     149.026 274.683  19.936  1.00  0.00           H  
ATOM   4693 1HD  LYS B  51     151.209 274.856  20.917  1.00  0.00           H  
ATOM   4694 2HD  LYS B  51     151.078 273.233  20.224  1.00  0.00           H  
ATOM   4695 1HE  LYS B  51     153.259 274.253  19.707  1.00  0.00           H  
ATOM   4696 2HE  LYS B  51     152.330 273.952  18.237  1.00  0.00           H  
ATOM   4697 1HZ  LYS B  51     153.341 276.112  18.215  1.00  0.00           H  
ATOM   4698 2HZ  LYS B  51     151.699 276.268  18.232  1.00  0.00           H  
ATOM   4699 3HZ  LYS B  51     152.568 276.549  19.605  1.00  0.00           H  
ATOM   4700  N   THR B  52     147.923 272.069  15.987  1.00  0.00           N  
ATOM   4701  CA  THR B  52     147.774 271.347  14.729  1.00  0.00           C  
ATOM   4702  C   THR B  52     146.601 271.884  13.921  1.00  0.00           C  
ATOM   4703  O   THR B  52     146.703 272.069  12.708  1.00  0.00           O  
ATOM   4704  CB  THR B  52     147.586 269.839  14.974  1.00  0.00           C  
ATOM   4705  OG1 THR B  52     148.734 269.316  15.655  1.00  0.00           O  
ATOM   4706  CG2 THR B  52     147.406 269.102  13.654  1.00  0.00           C  
ATOM   4707  H   THR B  52     147.799 271.572  16.858  1.00  0.00           H  
ATOM   4708  HA  THR B  52     148.681 271.491  14.139  1.00  0.00           H  
ATOM   4709  HB  THR B  52     146.705 269.678  15.596  1.00  0.00           H  
ATOM   4710  HG1 THR B  52     148.714 269.595  16.574  1.00  0.00           H  
ATOM   4711 1HG2 THR B  52     147.274 268.038  13.846  1.00  0.00           H  
ATOM   4712 2HG2 THR B  52     146.527 269.490  13.138  1.00  0.00           H  
ATOM   4713 3HG2 THR B  52     148.286 269.252  13.031  1.00  0.00           H  
ATOM   4714  N   ALA B  53     145.484 272.132  14.600  1.00  0.00           N  
ATOM   4715  CA  ALA B  53     144.283 272.651  13.957  1.00  0.00           C  
ATOM   4716  C   ALA B  53     144.551 273.995  13.291  1.00  0.00           C  
ATOM   4717  O   ALA B  53     144.055 274.265  12.196  1.00  0.00           O  
ATOM   4718  CB  ALA B  53     143.153 272.778  14.967  1.00  0.00           C  
ATOM   4719  H   ALA B  53     145.461 271.952  15.592  1.00  0.00           H  
ATOM   4720  HA  ALA B  53     143.970 271.944  13.187  1.00  0.00           H  
ATOM   4721 1HB  ALA B  53     142.263 273.167  14.472  1.00  0.00           H  
ATOM   4722 2HB  ALA B  53     142.933 271.798  15.392  1.00  0.00           H  
ATOM   4723 3HB  ALA B  53     143.452 273.459  15.762  1.00  0.00           H  
ATOM   4724  N   ASN B  54     145.334 274.836  13.958  1.00  0.00           N  
ATOM   4725  CA  ASN B  54     145.682 276.150  13.425  1.00  0.00           C  
ATOM   4726  C   ASN B  54     146.680 276.033  12.281  1.00  0.00           C  
ATOM   4727  O   ASN B  54     146.619 276.791  11.315  1.00  0.00           O  
ATOM   4728  CB  ASN B  54     146.229 277.044  14.522  1.00  0.00           C  
ATOM   4729  CG  ASN B  54     145.153 277.568  15.432  1.00  0.00           C  
ATOM   4730  OD1 ASN B  54     144.551 278.614  15.164  1.00  0.00           O  
ATOM   4731  ND2 ASN B  54     144.898 276.860  16.503  1.00  0.00           N  
ATOM   4732  H   ASN B  54     145.699 274.566  14.858  1.00  0.00           H  
ATOM   4733  HA  ASN B  54     144.776 276.613  13.031  1.00  0.00           H  
ATOM   4734 1HB  ASN B  54     146.953 276.487  15.119  1.00  0.00           H  
ATOM   4735 2HB  ASN B  54     146.754 277.889  14.076  1.00  0.00           H  
ATOM   4736 1HD2 ASN B  54     144.192 277.161  17.145  1.00  0.00           H  
ATOM   4737 2HD2 ASN B  54     145.410 276.020  16.681  1.00  0.00           H  
ATOM   4738  N   LYS B  55     147.598 275.078  12.394  1.00  0.00           N  
ATOM   4739  CA  LYS B  55     148.593 274.846  11.353  1.00  0.00           C  
ATOM   4740  C   LYS B  55     147.944 274.307  10.083  1.00  0.00           C  
ATOM   4741  O   LYS B  55     148.316 274.696   8.976  1.00  0.00           O  
ATOM   4742  CB  LYS B  55     149.668 273.877  11.847  1.00  0.00           C  
ATOM   4743  CG  LYS B  55     150.804 273.641  10.860  1.00  0.00           C  
ATOM   4744  CD  LYS B  55     151.895 272.774  11.470  1.00  0.00           C  
ATOM   4745  CE  LYS B  55     153.030 272.538  10.485  1.00  0.00           C  
ATOM   4746  NZ  LYS B  55     154.110 271.698  11.072  1.00  0.00           N  
ATOM   4747  H   LYS B  55     147.614 274.500  13.221  1.00  0.00           H  
ATOM   4748  HA  LYS B  55     149.065 275.798  11.107  1.00  0.00           H  
ATOM   4749 1HB  LYS B  55     150.102 274.256  12.772  1.00  0.00           H  
ATOM   4750 2HB  LYS B  55     149.213 272.912  12.070  1.00  0.00           H  
ATOM   4751 1HG  LYS B  55     150.415 273.148   9.968  1.00  0.00           H  
ATOM   4752 2HG  LYS B  55     151.234 274.598  10.566  1.00  0.00           H  
ATOM   4753 1HD  LYS B  55     152.292 273.261  12.361  1.00  0.00           H  
ATOM   4754 2HD  LYS B  55     151.474 271.811  11.761  1.00  0.00           H  
ATOM   4755 1HE  LYS B  55     152.644 272.042   9.596  1.00  0.00           H  
ATOM   4756 2HE  LYS B  55     153.456 273.495  10.184  1.00  0.00           H  
ATOM   4757 1HZ  LYS B  55     154.843 271.566  10.389  1.00  0.00           H  
ATOM   4758 2HZ  LYS B  55     154.490 272.158  11.887  1.00  0.00           H  
ATOM   4759 3HZ  LYS B  55     153.732 270.800  11.337  1.00  0.00           H  
ATOM   4760  N   GLN B  56     146.972 273.414  10.245  1.00  0.00           N  
ATOM   4761  CA  GLN B  56     146.334 272.771   9.104  1.00  0.00           C  
ATOM   4762  C   GLN B  56     145.146 273.585   8.605  1.00  0.00           C  
ATOM   4763  O   GLN B  56     144.788 273.518   7.429  1.00  0.00           O  
ATOM   4764  CB  GLN B  56     145.879 271.355   9.471  1.00  0.00           C  
ATOM   4765  CG  GLN B  56     147.014 270.410   9.826  1.00  0.00           C  
ATOM   4766  CD  GLN B  56     147.979 270.206   8.673  1.00  0.00           C  
ATOM   4767  OE1 GLN B  56     147.577 269.835   7.567  1.00  0.00           O  
ATOM   4768  NE2 GLN B  56     149.260 270.447   8.926  1.00  0.00           N  
ATOM   4769  H   GLN B  56     146.672 273.172  11.178  1.00  0.00           H  
ATOM   4770  HA  GLN B  56     147.057 272.702   8.294  1.00  0.00           H  
ATOM   4771 1HB  GLN B  56     145.201 271.401  10.323  1.00  0.00           H  
ATOM   4772 2HB  GLN B  56     145.328 270.922   8.637  1.00  0.00           H  
ATOM   4773 1HG  GLN B  56     147.569 270.825  10.667  1.00  0.00           H  
ATOM   4774 2HG  GLN B  56     146.595 269.441  10.096  1.00  0.00           H  
ATOM   4775 1HE2 GLN B  56     149.944 270.330   8.204  1.00  0.00           H  
ATOM   4776 2HE2 GLN B  56     149.543 270.746   9.837  1.00  0.00           H  
ATOM   4777  N   GLY B  57     144.538 274.358   9.500  1.00  0.00           N  
ATOM   4778  CA  GLY B  57     143.393 275.186   9.144  1.00  0.00           C  
ATOM   4779  C   GLY B  57     142.120 274.356   9.048  1.00  0.00           C  
ATOM   4780  O   GLY B  57     141.366 274.470   8.082  1.00  0.00           O  
ATOM   4781  H   GLY B  57     144.875 274.372  10.452  1.00  0.00           H  
ATOM   4782 1HA  GLY B  57     143.264 275.970   9.892  1.00  0.00           H  
ATOM   4783 2HA  GLY B  57     143.584 275.679   8.192  1.00  0.00           H  
ATOM   4784  N   VAL B  58     141.883 273.522  10.057  1.00  0.00           N  
ATOM   4785  CA  VAL B  58     140.745 272.609  10.042  1.00  0.00           C  
ATOM   4786  C   VAL B  58     139.865 272.810  11.269  1.00  0.00           C  
ATOM   4787  O   VAL B  58     140.266 273.458  12.236  1.00  0.00           O  
ATOM   4788  CB  VAL B  58     141.231 271.148   9.996  1.00  0.00           C  
ATOM   4789  CG1 VAL B  58     142.003 270.884   8.712  1.00  0.00           C  
ATOM   4790  CG2 VAL B  58     142.092 270.850  11.215  1.00  0.00           C  
ATOM   4791  H   VAL B  58     142.507 273.524  10.850  1.00  0.00           H  
ATOM   4792  HA  VAL B  58     140.152 272.809   9.150  1.00  0.00           H  
ATOM   4793  HB  VAL B  58     140.365 270.487   9.992  1.00  0.00           H  
ATOM   4794 1HG1 VAL B  58     142.339 269.847   8.696  1.00  0.00           H  
ATOM   4795 2HG1 VAL B  58     141.357 271.069   7.855  1.00  0.00           H  
ATOM   4796 3HG1 VAL B  58     142.868 271.545   8.666  1.00  0.00           H  
ATOM   4797 1HG2 VAL B  58     142.431 269.816  11.176  1.00  0.00           H  
ATOM   4798 2HG2 VAL B  58     142.955 271.516  11.222  1.00  0.00           H  
ATOM   4799 3HG2 VAL B  58     141.506 271.006  12.121  1.00  0.00           H  
ATOM   4800  N   ASN B  59     138.660 272.248  11.226  1.00  0.00           N  
ATOM   4801  CA  ASN B  59     137.742 272.307  12.356  1.00  0.00           C  
ATOM   4802  C   ASN B  59     137.902 271.092  13.261  1.00  0.00           C  
ATOM   4803  O   ASN B  59     137.749 269.956  12.816  1.00  0.00           O  
ATOM   4804  CB  ASN B  59     136.308 272.429  11.873  1.00  0.00           C  
ATOM   4805  CG  ASN B  59     135.315 272.417  13.002  1.00  0.00           C  
ATOM   4806  OD1 ASN B  59     135.278 271.477  13.803  1.00  0.00           O  
ATOM   4807  ND2 ASN B  59     134.509 273.446  13.080  1.00  0.00           N  
ATOM   4808  H   ASN B  59     138.373 271.760  10.388  1.00  0.00           H  
ATOM   4809  HA  ASN B  59     137.971 273.199  12.941  1.00  0.00           H  
ATOM   4810 1HB  ASN B  59     136.191 273.355  11.310  1.00  0.00           H  
ATOM   4811 2HB  ASN B  59     136.081 271.603  11.197  1.00  0.00           H  
ATOM   4812 1HD2 ASN B  59     133.828 273.492  13.812  1.00  0.00           H  
ATOM   4813 2HD2 ASN B  59     134.575 274.184  12.411  1.00  0.00           H  
ATOM   4814  N   VAL B  60     138.222 271.328  14.525  1.00  0.00           N  
ATOM   4815  CA  VAL B  60     138.412 270.225  15.459  1.00  0.00           C  
ATOM   4816  C   VAL B  60     137.530 270.388  16.692  1.00  0.00           C  
ATOM   4817  O   VAL B  60     137.499 271.452  17.313  1.00  0.00           O  
ATOM   4818  CB  VAL B  60     139.887 270.141  15.894  1.00  0.00           C  
ATOM   4819  CG1 VAL B  60     140.095 268.977  16.851  1.00  0.00           C  
ATOM   4820  CG2 VAL B  60     140.780 270.000  14.670  1.00  0.00           C  
ATOM   4821  H   VAL B  60     138.353 272.280  14.839  1.00  0.00           H  
ATOM   4822  HA  VAL B  60     138.124 269.299  14.962  1.00  0.00           H  
ATOM   4823  HB  VAL B  60     140.150 271.051  16.433  1.00  0.00           H  
ATOM   4824 1HG1 VAL B  60     141.143 268.932  17.148  1.00  0.00           H  
ATOM   4825 2HG1 VAL B  60     139.474 269.117  17.735  1.00  0.00           H  
ATOM   4826 3HG1 VAL B  60     139.820 268.045  16.356  1.00  0.00           H  
ATOM   4827 1HG2 VAL B  60     141.822 269.942  14.985  1.00  0.00           H  
ATOM   4828 2HG2 VAL B  60     140.513 269.093  14.128  1.00  0.00           H  
ATOM   4829 3HG2 VAL B  60     140.645 270.864  14.020  1.00  0.00           H  
ATOM   4830  N   HIS B  61     136.826 269.318  17.046  1.00  0.00           N  
ATOM   4831  CA  HIS B  61     135.965 269.309  18.222  1.00  0.00           C  
ATOM   4832  C   HIS B  61     136.517 268.384  19.302  1.00  0.00           C  
ATOM   4833  O   HIS B  61     136.715 267.192  19.065  1.00  0.00           O  
ATOM   4834  CB  HIS B  61     134.545 268.876  17.848  1.00  0.00           C  
ATOM   4835  CG  HIS B  61     133.578 268.938  18.989  1.00  0.00           C  
ATOM   4836  ND1 HIS B  61     132.612 269.917  19.095  1.00  0.00           N  
ATOM   4837  CD2 HIS B  61     133.426 268.142  20.074  1.00  0.00           C  
ATOM   4838  CE1 HIS B  61     131.909 269.720  20.196  1.00  0.00           C  
ATOM   4839  NE2 HIS B  61     132.382 268.651  20.808  1.00  0.00           N  
ATOM   4840  H   HIS B  61     136.902 268.479  16.490  1.00  0.00           H  
ATOM   4841  HA  HIS B  61     135.917 270.321  18.626  1.00  0.00           H  
ATOM   4842 1HB  HIS B  61     134.169 269.514  17.048  1.00  0.00           H  
ATOM   4843 2HB  HIS B  61     134.562 267.854  17.471  1.00  0.00           H  
ATOM   4844  HD1 HIS B  61     132.407 270.621  18.415  1.00  0.00           H  
ATOM   4845  HD2 HIS B  61     133.953 267.252  20.419  1.00  0.00           H  
ATOM   4846  HE1 HIS B  61     131.092 270.393  20.461  1.00  0.00           H  
ATOM   4847  N   ILE B  62     136.771 268.932  20.483  1.00  0.00           N  
ATOM   4848  CA  ILE B  62     137.322 268.137  21.572  1.00  0.00           C  
ATOM   4849  C   ILE B  62     136.350 268.055  22.745  1.00  0.00           C  
ATOM   4850  O   ILE B  62     135.931 269.078  23.284  1.00  0.00           O  
ATOM   4851  CB  ILE B  62     138.662 268.722  22.055  1.00  0.00           C  
ATOM   4852  CG1 ILE B  62     139.630 268.877  20.879  1.00  0.00           C  
ATOM   4853  CG2 ILE B  62     139.268 267.842  23.136  1.00  0.00           C  
ATOM   4854  CD1 ILE B  62     139.723 270.289  20.346  1.00  0.00           C  
ATOM   4855  H   ILE B  62     136.585 269.916  20.628  1.00  0.00           H  
ATOM   4856  HA  ILE B  62     137.498 267.126  21.207  1.00  0.00           H  
ATOM   4857  HB  ILE B  62     138.497 269.720  22.461  1.00  0.00           H  
ATOM   4858 1HG1 ILE B  62     140.627 268.562  21.186  1.00  0.00           H  
ATOM   4859 2HG1 ILE B  62     139.319 268.225  20.063  1.00  0.00           H  
ATOM   4860 1HG2 ILE B  62     140.215 268.270  23.465  1.00  0.00           H  
ATOM   4861 2HG2 ILE B  62     138.585 267.781  23.982  1.00  0.00           H  
ATOM   4862 3HG2 ILE B  62     139.442 266.842  22.737  1.00  0.00           H  
ATOM   4863 1HD1 ILE B  62     140.428 270.319  19.515  1.00  0.00           H  
ATOM   4864 2HD1 ILE B  62     138.740 270.612  20.000  1.00  0.00           H  
ATOM   4865 3HD1 ILE B  62     140.066 270.954  21.136  1.00  0.00           H  
ATOM   4866  N   SER B  63     136.000 266.834  23.135  1.00  0.00           N  
ATOM   4867  CA  SER B  63     135.061 266.618  24.230  1.00  0.00           C  
ATOM   4868  C   SER B  63     135.731 265.911  25.399  1.00  0.00           C  
ATOM   4869  O   SER B  63     136.300 264.830  25.240  1.00  0.00           O  
ATOM   4870  CB  SER B  63     133.875 265.806  23.749  1.00  0.00           C  
ATOM   4871  OG  SER B  63     133.009 265.505  24.808  1.00  0.00           O  
ATOM   4872  H   SER B  63     136.407 266.034  22.670  1.00  0.00           H  
ATOM   4873  HA  SER B  63     134.707 267.590  24.577  1.00  0.00           H  
ATOM   4874 1HB  SER B  63     133.337 266.365  22.983  1.00  0.00           H  
ATOM   4875 2HB  SER B  63     134.228 264.883  23.291  1.00  0.00           H  
ATOM   4876  HG  SER B  63     132.253 265.063  24.415  1.00  0.00           H  
ATOM   4877  N   PHE B  64     135.664 266.519  26.577  1.00  0.00           N  
ATOM   4878  CA  PHE B  64     136.318 265.953  27.750  1.00  0.00           C  
ATOM   4879  C   PHE B  64     135.313 265.244  28.651  1.00  0.00           C  
ATOM   4880  O   PHE B  64     134.344 265.845  29.114  1.00  0.00           O  
ATOM   4881  CB  PHE B  64     137.036 267.046  28.542  1.00  0.00           C  
ATOM   4882  CG  PHE B  64     138.126 267.735  27.771  1.00  0.00           C  
ATOM   4883  CD1 PHE B  64     137.845 268.841  26.982  1.00  0.00           C  
ATOM   4884  CD2 PHE B  64     139.435 267.278  27.831  1.00  0.00           C  
ATOM   4885  CE1 PHE B  64     138.848 269.474  26.272  1.00  0.00           C  
ATOM   4886  CE2 PHE B  64     140.438 267.911  27.124  1.00  0.00           C  
ATOM   4887  CZ  PHE B  64     140.144 269.010  26.342  1.00  0.00           C  
ATOM   4888  H   PHE B  64     135.153 267.386  26.657  1.00  0.00           H  
ATOM   4889  HA  PHE B  64     137.055 265.220  27.418  1.00  0.00           H  
ATOM   4890 1HB  PHE B  64     136.317 267.798  28.859  1.00  0.00           H  
ATOM   4891 2HB  PHE B  64     137.477 266.615  29.440  1.00  0.00           H  
ATOM   4892  HD1 PHE B  64     136.821 269.208  26.927  1.00  0.00           H  
ATOM   4893  HD2 PHE B  64     139.667 266.408  28.447  1.00  0.00           H  
ATOM   4894  HE1 PHE B  64     138.612 270.342  25.655  1.00  0.00           H  
ATOM   4895  HE2 PHE B  64     141.462 267.542  27.181  1.00  0.00           H  
ATOM   4896  HZ  PHE B  64     140.934 269.509  25.783  1.00  0.00           H  
ATOM   4897  N   ARG B  65     135.551 263.960  28.886  1.00  0.00           N  
ATOM   4898  CA  ARG B  65     134.726 263.162  29.784  1.00  0.00           C  
ATOM   4899  C   ARG B  65     135.581 262.340  30.738  1.00  0.00           C  
ATOM   4900  O   ARG B  65     136.004 261.231  30.413  1.00  0.00           O  
ATOM   4901  CB  ARG B  65     133.819 262.230  28.992  1.00  0.00           C  
ATOM   4902  CG  ARG B  65     132.791 262.930  28.117  1.00  0.00           C  
ATOM   4903  CD  ARG B  65     131.740 263.594  28.930  1.00  0.00           C  
ATOM   4904  NE  ARG B  65     130.681 264.148  28.100  1.00  0.00           N  
ATOM   4905  CZ  ARG B  65     130.719 265.363  27.523  1.00  0.00           C  
ATOM   4906  NH1 ARG B  65     131.766 266.141  27.693  1.00  0.00           N  
ATOM   4907  NH2 ARG B  65     129.703 265.777  26.785  1.00  0.00           N  
ATOM   4908  H   ARG B  65     136.335 263.515  28.430  1.00  0.00           H  
ATOM   4909  HA  ARG B  65     134.100 263.820  30.385  1.00  0.00           H  
ATOM   4910 1HB  ARG B  65     134.426 261.596  28.345  1.00  0.00           H  
ATOM   4911 2HB  ARG B  65     133.280 261.577  29.677  1.00  0.00           H  
ATOM   4912 1HG  ARG B  65     133.286 263.687  27.509  1.00  0.00           H  
ATOM   4913 2HG  ARG B  65     132.310 262.199  27.465  1.00  0.00           H  
ATOM   4914 1HD  ARG B  65     131.296 262.870  29.612  1.00  0.00           H  
ATOM   4915 2HD  ARG B  65     132.183 264.407  29.503  1.00  0.00           H  
ATOM   4916  HE  ARG B  65     129.860 263.580  27.946  1.00  0.00           H  
ATOM   4917 1HH1 ARG B  65     132.542 265.824  28.258  1.00  0.00           H  
ATOM   4918 2HH1 ARG B  65     131.795 267.052  27.261  1.00  0.00           H  
ATOM   4919 1HH2 ARG B  65     128.898 265.180  26.654  1.00  0.00           H  
ATOM   4920 2HH2 ARG B  65     129.732 266.688  26.353  1.00  0.00           H  
ATOM   4921  N   GLY B  66     135.835 262.890  31.921  1.00  0.00           N  
ATOM   4922  CA  GLY B  66     136.704 262.234  32.890  1.00  0.00           C  
ATOM   4923  C   GLY B  66     138.111 262.051  32.336  1.00  0.00           C  
ATOM   4924  O   GLY B  66     138.761 263.020  31.943  1.00  0.00           O  
ATOM   4925  H   GLY B  66     135.419 263.781  32.151  1.00  0.00           H  
ATOM   4926 1HA  GLY B  66     136.743 262.828  33.804  1.00  0.00           H  
ATOM   4927 2HA  GLY B  66     136.285 261.264  33.155  1.00  0.00           H  
ATOM   4928  N   ASP B  67     138.572 260.806  32.291  1.00  0.00           N  
ATOM   4929  CA  ASP B  67     139.901 260.508  31.770  1.00  0.00           C
[truncated: 75,549 more chars]
