# Supplementary material for: Reconfigurable asymmetric protein assemblies through implicit negative design
Source: Science. Author manuscript; Available in PMC 2023 Jan 27. (PMC9881579; doi:10.1126/science.abj7662)
Supplement: Data S2 [file NIHMS1843281-supplement-Data_S2.gz › without_all_supplement_resubmit_20211001/components/single_fusions/101B14.pdb]

HEADER                                            09-NOV-19   XXXX              
EXPDTA    THEORETICAL MODEL                                                     
REMARK 220                                                                      
REMARK 220 EXPERIMENTAL DETAILS                                                 
REMARK 220  EXPERIMENT TYPE                : THEORETICAL MODELLING              
REMARK 220  DATE OF DATA COLLECTION        : 09-NOV-19                          
REMARK 220                                                                      
REMARK 220 REMARK: MODEL GENERATED BY ROSETTA                                   
REMARK 220  VERSION 2019.45+HEAD.fc8ab401178                                    
ATOM      1  N   GLY A   1     124.938 277.613  45.328  1.00  0.00           N  
ATOM      2  CA  GLY A   1     125.903 278.242  46.227  1.00  0.00           C  
ATOM      3  C   GLY A   1     127.292 278.313  45.595  1.00  0.00           C  
ATOM      4  O   GLY A   1     127.778 279.386  45.206  1.00  0.00           O  
ATOM      5 1H   GLY A   1     124.024 277.603  45.749  1.00  0.00           H  
ATOM      6 2H   GLY A   1     124.917 278.172  44.479  1.00  0.00           H  
ATOM      7 3H   GLY A   1     125.224 276.657  45.103  1.00  0.00           H  
ATOM      8 1HA  GLY A   1     125.561 279.246  46.473  1.00  0.00           H  
ATOM      9 2HA  GLY A   1     125.952 277.676  47.156  1.00  0.00           H  
ATOM     10  N   ARG A   2     127.939 277.160  45.499  1.00  0.00           N  
ATOM     11  CA  ARG A   2     129.286 277.113  44.953  1.00  0.00           C  
ATOM     12  C   ARG A   2     129.279 277.197  43.431  1.00  0.00           C  
ATOM     13  O   ARG A   2     130.309 277.445  42.802  1.00  0.00           O  
ATOM     14  CB  ARG A   2     129.989 275.833  45.383  1.00  0.00           C  
ATOM     15  CG  ARG A   2     130.232 275.710  46.878  1.00  0.00           C  
ATOM     16  CD  ARG A   2     130.852 274.406  47.229  1.00  0.00           C  
ATOM     17  NE  ARG A   2     129.922 273.301  47.060  1.00  0.00           N  
ATOM     18  CZ  ARG A   2     130.258 271.999  47.140  1.00  0.00           C  
ATOM     19  NH1 ARG A   2     131.504 271.656  47.386  1.00  0.00           N  
ATOM     20  NH2 ARG A   2     129.336 271.066  46.973  1.00  0.00           N  
ATOM     21  H   ARG A   2     127.518 276.285  45.836  1.00  0.00           H  
ATOM     22  HA  ARG A   2     129.844 277.962  45.347  1.00  0.00           H  
ATOM     23 1HB  ARG A   2     129.400 274.973  45.071  1.00  0.00           H  
ATOM     24 2HB  ARG A   2     130.957 275.765  44.885  1.00  0.00           H  
ATOM     25 1HG  ARG A   2     130.901 276.506  47.207  1.00  0.00           H  
ATOM     26 2HG  ARG A   2     129.283 275.791  47.410  1.00  0.00           H  
ATOM     27 1HD  ARG A   2     131.712 274.227  46.584  1.00  0.00           H  
ATOM     28 2HD  ARG A   2     131.176 274.424  48.268  1.00  0.00           H  
ATOM     29  HE  ARG A   2     128.954 273.525  46.871  1.00  0.00           H  
ATOM     30 1HH1 ARG A   2     132.208 272.368  47.514  1.00  0.00           H  
ATOM     31 2HH1 ARG A   2     131.756 270.679  47.446  1.00  0.00           H  
ATOM     32 1HH2 ARG A   2     128.379 271.330  46.785  1.00  0.00           H  
ATOM     33 2HH2 ARG A   2     129.589 270.091  47.033  1.00  0.00           H  
ATOM     34  N   GLN A   3     128.105 277.007  42.828  1.00  0.00           N  
ATOM     35  CA  GLN A   3     127.963 277.118  41.386  1.00  0.00           C  
ATOM     36  C   GLN A   3     128.218 278.564  40.979  1.00  0.00           C  
ATOM     37  O   GLN A   3     128.957 278.840  40.022  1.00  0.00           O  
ATOM     38  CB  GLN A   3     126.533 276.727  41.003  1.00  0.00           C  
ATOM     39  CG  GLN A   3     126.215 275.262  41.179  1.00  0.00           C  
ATOM     40  CD  GLN A   3     124.732 274.940  40.972  1.00  0.00           C  
ATOM     41  OE1 GLN A   3     124.165 275.160  39.892  1.00  0.00           O  
ATOM     42  NE2 GLN A   3     124.100 274.434  42.035  1.00  0.00           N  
ATOM     43  H   GLN A   3     127.306 276.765  43.397  1.00  0.00           H  
ATOM     44  HA  GLN A   3     128.689 276.469  40.892  1.00  0.00           H  
ATOM     45 1HB  GLN A   3     125.839 277.281  41.637  1.00  0.00           H  
ATOM     46 2HB  GLN A   3     126.319 277.015  39.996  1.00  0.00           H  
ATOM     47 1HG  GLN A   3     126.802 274.670  40.472  1.00  0.00           H  
ATOM     48 2HG  GLN A   3     126.468 274.996  42.190  1.00  0.00           H  
ATOM     49 1HE2 GLN A   3     123.110 274.152  41.995  1.00  0.00           H  
ATOM     50 2HE2 GLN A   3     124.621 274.314  42.919  1.00  0.00           H  
ATOM     51  N   GLU A   4     127.667 279.489  41.769  1.00  0.00           N  
ATOM     52  CA  GLU A   4     127.826 280.900  41.528  1.00  0.00           C  
ATOM     53  C   GLU A   4     129.240 281.345  41.852  1.00  0.00           C  
ATOM     54  O   GLU A   4     129.810 282.151  41.121  1.00  0.00           O  
ATOM     55  CB  GLU A   4     126.818 281.699  42.359  1.00  0.00           C  
ATOM     56  CG  GLU A   4     125.369 281.520  41.929  1.00  0.00           C  
ATOM     57  CD  GLU A   4     124.793 280.197  42.347  1.00  0.00           C  
ATOM     58  OE1 GLU A   4     125.349 279.579  43.224  1.00  0.00           O  
ATOM     59  OE2 GLU A   4     123.796 279.802  41.789  1.00  0.00           O  
ATOM     60  H   GLU A   4     127.045 279.208  42.530  1.00  0.00           H  
ATOM     61  HA  GLU A   4     127.645 281.091  40.471  1.00  0.00           H  
ATOM     62 1HB  GLU A   4     126.896 281.405  43.405  1.00  0.00           H  
ATOM     63 2HB  GLU A   4     127.058 282.760  42.298  1.00  0.00           H  
ATOM     64 1HG  GLU A   4     124.770 282.319  42.368  1.00  0.00           H  
ATOM     65 2HG  GLU A   4     125.308 281.612  40.845  1.00  0.00           H  
ATOM     66  N   LYS A   5     129.820 280.821  42.939  1.00  0.00           N  
ATOM     67  CA  LYS A   5     131.170 281.230  43.300  1.00  0.00           C  
ATOM     68  C   LYS A   5     132.203 280.848  42.234  1.00  0.00           C  
ATOM     69  O   LYS A   5     133.091 281.654  41.917  1.00  0.00           O  
ATOM     70  CB  LYS A   5     131.559 280.617  44.646  1.00  0.00           C  
ATOM     71  CG  LYS A   5     130.818 281.202  45.841  1.00  0.00           C  
ATOM     72  CD  LYS A   5     131.225 280.514  47.135  1.00  0.00           C  
ATOM     73  CE  LYS A   5     130.500 281.110  48.332  1.00  0.00           C  
ATOM     74  NZ  LYS A   5     130.870 280.431  49.603  1.00  0.00           N  
ATOM     75  H   LYS A   5     129.289 280.182  43.541  1.00  0.00           H  
ATOM     76  HA  LYS A   5     131.178 282.319  43.382  1.00  0.00           H  
ATOM     77 1HB  LYS A   5     131.367 279.544  44.627  1.00  0.00           H  
ATOM     78 2HB  LYS A   5     132.627 280.756  44.814  1.00  0.00           H  
ATOM     79 1HG  LYS A   5     131.039 282.267  45.920  1.00  0.00           H  
ATOM     80 2HG  LYS A   5     129.744 281.082  45.698  1.00  0.00           H  
ATOM     81 1HD  LYS A   5     130.992 279.451  47.072  1.00  0.00           H  
ATOM     82 2HD  LYS A   5     132.300 280.624  47.283  1.00  0.00           H  
ATOM     83 1HE  LYS A   5     130.744 282.168  48.416  1.00  0.00           H  
ATOM     84 2HE  LYS A   5     129.423 281.019  48.187  1.00  0.00           H  
ATOM     85 1HZ  LYS A   5     130.368 280.854  50.371  1.00  0.00           H  
ATOM     86 2HZ  LYS A   5     130.631 279.451  49.544  1.00  0.00           H  
ATOM     87 3HZ  LYS A   5     131.864 280.525  49.758  1.00  0.00           H  
ATOM     88  N   VAL A   6     132.072 279.660  41.626  1.00  0.00           N  
ATOM     89  CA  VAL A   6     133.022 279.312  40.575  1.00  0.00           C  
ATOM     90  C   VAL A   6     132.781 280.204  39.366  1.00  0.00           C  
ATOM     91  O   VAL A   6     133.740 280.635  38.720  1.00  0.00           O  
ATOM     92  CB  VAL A   6     132.980 277.840  40.153  1.00  0.00           C  
ATOM     93  CG1 VAL A   6     133.959 277.602  38.950  1.00  0.00           C  
ATOM     94  CG2 VAL A   6     133.377 276.960  41.306  1.00  0.00           C  
ATOM     95  H   VAL A   6     131.350 278.995  41.933  1.00  0.00           H  
ATOM     96  HA  VAL A   6     134.023 279.514  40.948  1.00  0.00           H  
ATOM     97  HB  VAL A   6     131.976 277.596  39.832  1.00  0.00           H  
ATOM     98 1HG1 VAL A   6     133.932 276.556  38.661  1.00  0.00           H  
ATOM     99 2HG1 VAL A   6     133.679 278.212  38.095  1.00  0.00           H  
ATOM    100 3HG1 VAL A   6     134.975 277.858  39.255  1.00  0.00           H  
ATOM    101 1HG2 VAL A   6     133.338 275.947  40.981  1.00  0.00           H  
ATOM    102 2HG2 VAL A   6     134.371 277.194  41.616  1.00  0.00           H  
ATOM    103 3HG2 VAL A   6     132.692 277.107  42.135  1.00  0.00           H  
ATOM    104  N   LEU A   7     131.506 280.452  39.017  1.00  0.00           N  
ATOM    105  CA  LEU A   7     131.245 281.310  37.880  1.00  0.00           C  
ATOM    106  C   LEU A   7     131.822 282.706  38.103  1.00  0.00           C  
ATOM    107  O   LEU A   7     132.371 283.277  37.163  1.00  0.00           O  
ATOM    108  CB  LEU A   7     129.735 281.402  37.627  1.00  0.00           C  
ATOM    109  CG  LEU A   7     129.310 282.310  36.466  1.00  0.00           C  
ATOM    110  CD1 LEU A   7     129.921 281.797  35.169  1.00  0.00           C  
ATOM    111  CD2 LEU A   7     127.791 282.344  36.378  1.00  0.00           C  
ATOM    112  H   LEU A   7     130.720 280.034  39.525  1.00  0.00           H  
ATOM    113  HA  LEU A   7     131.737 280.868  37.021  1.00  0.00           H  
ATOM    114 1HB  LEU A   7     129.356 280.402  37.422  1.00  0.00           H  
ATOM    115 2HB  LEU A   7     129.253 281.773  38.531  1.00  0.00           H  
ATOM    116  HG  LEU A   7     129.686 283.319  36.635  1.00  0.00           H  
ATOM    117 1HD1 LEU A   7     129.619 282.442  34.344  1.00  0.00           H  
ATOM    118 2HD1 LEU A   7     131.008 281.801  35.253  1.00  0.00           H  
ATOM    119 3HD1 LEU A   7     129.575 280.781  34.981  1.00  0.00           H  
ATOM    120 1HD2 LEU A   7     127.489 282.990  35.553  1.00  0.00           H  
ATOM    121 2HD2 LEU A   7     127.414 281.336  36.206  1.00  0.00           H  
ATOM    122 3HD2 LEU A   7     127.381 282.731  37.311  1.00  0.00           H  
ATOM    123  N   LYS A   8     131.705 283.264  39.320  1.00  0.00           N  
ATOM    124  CA  LYS A   8     132.251 284.597  39.577  1.00  0.00           C  
ATOM    125  C   LYS A   8     133.765 284.623  39.363  1.00  0.00           C  
ATOM    126  O   LYS A   8     134.289 285.605  38.817  1.00  0.00           O  
ATOM    127  CB  LYS A   8     131.911 285.050  40.998  1.00  0.00           C  
ATOM    128  CG  LYS A   8     130.448 285.413  41.210  1.00  0.00           C  
ATOM    129  CD  LYS A   8     130.176 285.791  42.659  1.00  0.00           C  
ATOM    130  CE  LYS A   8     128.708 286.123  42.879  1.00  0.00           C  
ATOM    131  NZ  LYS A   8     128.421 286.465  44.299  1.00  0.00           N  
ATOM    132  H   LYS A   8     131.201 282.768  40.060  1.00  0.00           H  
ATOM    133  HA  LYS A   8     131.802 285.291  38.868  1.00  0.00           H  
ATOM    134 1HB  LYS A   8     132.165 284.258  41.703  1.00  0.00           H  
ATOM    135 2HB  LYS A   8     132.513 285.923  41.255  1.00  0.00           H  
ATOM    136 1HG  LYS A   8     130.185 286.255  40.568  1.00  0.00           H  
ATOM    137 2HG  LYS A   8     129.820 284.564  40.941  1.00  0.00           H  
ATOM    138 1HD  LYS A   8     130.454 284.961  43.310  1.00  0.00           H  
ATOM    139 2HD  LYS A   8     130.779 286.658  42.928  1.00  0.00           H  
ATOM    140 1HE  LYS A   8     128.428 286.968  42.251  1.00  0.00           H  
ATOM    141 2HE  LYS A   8     128.094 285.269  42.593  1.00  0.00           H  
ATOM    142 1HZ  LYS A   8     127.440 286.678  44.403  1.00  0.00           H  
ATOM    143 2HZ  LYS A   8     128.660 285.680  44.889  1.00  0.00           H  
ATOM    144 3HZ  LYS A   8     128.970 287.268  44.570  1.00  0.00           H  
ATOM    145  N   SER A   9     134.470 283.550  39.754  1.00  0.00           N  
ATOM    146  CA  SER A   9     135.915 283.477  39.538  1.00  0.00           C  
ATOM    147  C   SER A   9     136.200 283.546  38.035  1.00  0.00           C  
ATOM    148  O   SER A   9     137.076 284.300  37.583  1.00  0.00           O  
ATOM    149  CB  SER A   9     136.481 282.198  40.124  1.00  0.00           C  
ATOM    150  OG  SER A   9     137.866 282.124  39.925  1.00  0.00           O  
ATOM    151  H   SER A   9     133.993 282.799  40.271  1.00  0.00           H  
ATOM    152  HA  SER A   9     136.387 284.328  40.025  1.00  0.00           H  
ATOM    153 1HB  SER A   9     136.261 282.158  41.190  1.00  0.00           H  
ATOM    154 2HB  SER A   9     135.999 281.340  39.658  1.00  0.00           H  
ATOM    155  HG  SER A   9     138.150 281.308  40.343  1.00  0.00           H  
ATOM    156  N   ILE A  10     135.413 282.808  37.243  1.00  0.00           N  
ATOM    157  CA  ILE A  10     135.600 282.846  35.802  1.00  0.00           C  
ATOM    158  C   ILE A  10     135.299 284.243  35.278  1.00  0.00           C  
ATOM    159  O   ILE A  10     136.090 284.794  34.516  1.00  0.00           O  
ATOM    160  CB  ILE A  10     134.714 281.820  35.056  1.00  0.00           C  
ATOM    161  CG1 ILE A  10     135.169 280.400  35.384  1.00  0.00           C  
ATOM    162  CG2 ILE A  10     134.822 282.078  33.544  1.00  0.00           C  
ATOM    163  CD1 ILE A  10     134.209 279.278  34.970  1.00  0.00           C  
ATOM    164  H   ILE A  10     134.728 282.175  37.672  1.00  0.00           H  
ATOM    165  HA  ILE A  10     136.644 282.618  35.585  1.00  0.00           H  
ATOM    166  HB  ILE A  10     133.677 281.921  35.377  1.00  0.00           H  
ATOM    167 1HG1 ILE A  10     136.104 280.245  34.881  1.00  0.00           H  
ATOM    168 2HG1 ILE A  10     135.332 280.330  36.461  1.00  0.00           H  
ATOM    169 1HG2 ILE A  10     134.232 281.389  33.010  1.00  0.00           H  
ATOM    170 2HG2 ILE A  10     134.479 283.072  33.314  1.00  0.00           H  
ATOM    171 3HG2 ILE A  10     135.854 281.978  33.230  1.00  0.00           H  
ATOM    172 1HD1 ILE A  10     134.644 278.322  35.255  1.00  0.00           H  
ATOM    173 2HD1 ILE A  10     133.259 279.409  35.485  1.00  0.00           H  
ATOM    174 3HD1 ILE A  10     134.045 279.287  33.902  1.00  0.00           H  
ATOM    175  N   GLU A  11     134.192 284.858  35.700  1.00  0.00           N  
ATOM    176  CA  GLU A  11     133.844 286.163  35.155  1.00  0.00           C  
ATOM    177  C   GLU A  11     134.942 287.190  35.364  1.00  0.00           C  
ATOM    178  O   GLU A  11     135.224 287.973  34.450  1.00  0.00           O  
ATOM    179  CB  GLU A  11     132.552 286.711  35.767  1.00  0.00           C  
ATOM    180  CG  GLU A  11     132.134 288.081  35.183  1.00  0.00           C  
ATOM    181  CD  GLU A  11     130.819 288.594  35.703  1.00  0.00           C  
ATOM    182  OE1 GLU A  11     130.124 287.854  36.353  1.00  0.00           O  
ATOM    183  OE2 GLU A  11     130.521 289.747  35.464  1.00  0.00           O  
ATOM    184  H   GLU A  11     133.569 284.387  36.358  1.00  0.00           H  
ATOM    185  HA  GLU A  11     133.692 286.046  34.083  1.00  0.00           H  
ATOM    186 1HB  GLU A  11     131.742 286.001  35.647  1.00  0.00           H  
ATOM    187 2HB  GLU A  11     132.700 286.841  36.840  1.00  0.00           H  
ATOM    188 1HG  GLU A  11     132.901 288.815  35.423  1.00  0.00           H  
ATOM    189 2HG  GLU A  11     132.084 287.998  34.097  1.00  0.00           H  
ATOM    190  N   GLU A  12     135.570 287.208  36.549  1.00  0.00           N  
ATOM    191  CA  GLU A  12     136.637 288.175  36.764  1.00  0.00           C  
ATOM    192  C   GLU A  12     137.796 287.955  35.795  1.00  0.00           C  
ATOM    193  O   GLU A  12     138.286 288.919  35.185  1.00  0.00           O  
ATOM    194  CB  GLU A  12     137.142 288.094  38.206  1.00  0.00           C  
ATOM    195  CG  GLU A  12     138.247 289.084  38.542  1.00  0.00           C  
ATOM    196  CD  GLU A  12     138.686 289.007  39.978  1.00  0.00           C  
ATOM    197  OE1 GLU A  12     138.092 288.263  40.721  1.00  0.00           O  
ATOM    198  OE2 GLU A  12     139.616 289.693  40.332  1.00  0.00           O  
ATOM    199  H   GLU A  12     135.261 286.575  37.298  1.00  0.00           H  
ATOM    200  HA  GLU A  12     136.234 289.170  36.588  1.00  0.00           H  
ATOM    201 1HB  GLU A  12     136.314 288.271  38.892  1.00  0.00           H  
ATOM    202 2HB  GLU A  12     137.520 287.090  38.403  1.00  0.00           H  
ATOM    203 1HG  GLU A  12     139.106 288.886  37.901  1.00  0.00           H  
ATOM    204 2HG  GLU A  12     137.895 290.092  38.328  1.00  0.00           H  
ATOM    205  N   THR A  13     138.207 286.693  35.602  1.00  0.00           N  
ATOM    206  CA  THR A  13     139.299 286.415  34.678  1.00  0.00           C  
ATOM    207  C   THR A  13     138.890 286.787  33.243  1.00  0.00           C  
ATOM    208  O   THR A  13     139.691 287.354  32.510  1.00  0.00           O  
ATOM    209  CB  THR A  13     139.845 284.968  34.811  1.00  0.00           C  
ATOM    210  OG1 THR A  13     140.335 284.782  36.143  1.00  0.00           O  
ATOM    211  CG2 THR A  13     141.024 284.778  33.880  1.00  0.00           C  
ATOM    212  H   THR A  13     137.791 285.924  36.153  1.00  0.00           H  
ATOM    213  HA  THR A  13     140.132 287.062  34.949  1.00  0.00           H  
ATOM    214  HB  THR A  13     139.054 284.246  34.594  1.00  0.00           H  
ATOM    215  HG1 THR A  13     140.819 283.920  36.215  1.00  0.00           H  
ATOM    216 1HG2 THR A  13     141.418 283.765  33.998  1.00  0.00           H  
ATOM    217 2HG2 THR A  13     140.724 284.918  32.896  1.00  0.00           H  
ATOM    218 3HG2 THR A  13     141.800 285.497  34.125  1.00  0.00           H  
ATOM    219  N   VAL A  14     137.646 286.506  32.850  1.00  0.00           N  
ATOM    220  CA  VAL A  14     137.158 286.827  31.504  1.00  0.00           C  
ATOM    221  C   VAL A  14     137.231 288.313  31.208  1.00  0.00           C  
ATOM    222  O   VAL A  14     137.655 288.721  30.111  1.00  0.00           O  
ATOM    223  CB  VAL A  14     135.700 286.357  31.338  1.00  0.00           C  
ATOM    224  CG1 VAL A  14     135.079 286.979  30.096  1.00  0.00           C  
ATOM    225  CG2 VAL A  14     135.651 284.839  31.264  1.00  0.00           C  
ATOM    226  H   VAL A  14     137.030 286.031  33.512  1.00  0.00           H  
ATOM    227  HA  VAL A  14     137.774 286.309  30.783  1.00  0.00           H  
ATOM    228  HB  VAL A  14     135.119 286.699  32.194  1.00  0.00           H  
ATOM    229 1HG1 VAL A  14     134.049 286.636  29.995  1.00  0.00           H  
ATOM    230 2HG1 VAL A  14     135.092 288.065  30.187  1.00  0.00           H  
ATOM    231 3HG1 VAL A  14     135.648 286.680  29.216  1.00  0.00           H  
ATOM    232 1HG2 VAL A  14     134.617 284.514  31.147  1.00  0.00           H  
ATOM    233 2HG2 VAL A  14     136.238 284.497  30.411  1.00  0.00           H  
ATOM    234 3HG2 VAL A  14     136.063 284.416  32.180  1.00  0.00           H  
ATOM    235  N   ARG A  15     136.811 289.132  32.169  1.00  0.00           N  
ATOM    236  CA  ARG A  15     136.868 290.566  31.975  1.00  0.00           C  
ATOM    237  C   ARG A  15     138.313 291.042  31.815  1.00  0.00           C  
ATOM    238  O   ARG A  15     138.596 291.859  30.936  1.00  0.00           O  
ATOM    239  CB  ARG A  15     136.186 291.277  33.130  1.00  0.00           C  
ATOM    240  CG  ARG A  15     134.663 291.152  33.119  1.00  0.00           C  
ATOM    241  CD  ARG A  15     134.022 291.851  34.269  1.00  0.00           C  
ATOM    242  NE  ARG A  15     132.560 291.719  34.239  1.00  0.00           N  
ATOM    243  CZ  ARG A  15     131.709 292.497  33.548  1.00  0.00           C  
ATOM    244  NH1 ARG A  15     132.132 293.502  32.797  1.00  0.00           N  
ATOM    245  NH2 ARG A  15     130.431 292.217  33.647  1.00  0.00           N  
ATOM    246  H   ARG A  15     136.421 288.730  33.029  1.00  0.00           H  
ATOM    247  HA  ARG A  15     136.323 290.805  31.061  1.00  0.00           H  
ATOM    248 1HB  ARG A  15     136.541 290.846  34.070  1.00  0.00           H  
ATOM    249 2HB  ARG A  15     136.451 292.331  33.125  1.00  0.00           H  
ATOM    250 1HG  ARG A  15     134.274 291.571  32.194  1.00  0.00           H  
ATOM    251 2HG  ARG A  15     134.390 290.098  33.176  1.00  0.00           H  
ATOM    252 1HD  ARG A  15     134.380 291.395  35.193  1.00  0.00           H  
ATOM    253 2HD  ARG A  15     134.283 292.906  34.265  1.00  0.00           H  
ATOM    254  HE  ARG A  15     132.115 290.967  34.790  1.00  0.00           H  
ATOM    255 1HH1 ARG A  15     133.116 293.707  32.730  1.00  0.00           H  
ATOM    256 2HH1 ARG A  15     131.468 294.068  32.291  1.00  0.00           H  
ATOM    257 1HH2 ARG A  15     130.158 291.420  34.247  1.00  0.00           H  
ATOM    258 2HH2 ARG A  15     129.741 292.762  33.154  1.00  0.00           H  
ATOM    259  N   LYS A  16     139.240 290.479  32.603  1.00  0.00           N  
ATOM    260  CA  LYS A  16     140.654 290.843  32.511  1.00  0.00           C  
ATOM    261  C   LYS A  16     141.288 290.381  31.189  1.00  0.00           C  
ATOM    262  O   LYS A  16     142.124 291.084  30.616  1.00  0.00           O  
ATOM    263  CB  LYS A  16     141.426 290.256  33.693  1.00  0.00           C  
ATOM    264  CG  LYS A  16     141.120 290.914  35.033  1.00  0.00           C  
ATOM    265  CD  LYS A  16     141.878 290.238  36.166  1.00  0.00           C  
ATOM    266  CE  LYS A  16     141.589 290.907  37.502  1.00  0.00           C  
ATOM    267  NZ  LYS A  16     142.262 290.208  38.631  1.00  0.00           N  
ATOM    268  H   LYS A  16     138.936 289.823  33.332  1.00  0.00           H  
ATOM    269  HA  LYS A  16     140.725 291.931  32.545  1.00  0.00           H  
ATOM    270 1HB  LYS A  16     141.201 289.193  33.784  1.00  0.00           H  
ATOM    271 2HB  LYS A  16     142.497 290.350  33.512  1.00  0.00           H  
ATOM    272 1HG  LYS A  16     141.404 291.966  34.995  1.00  0.00           H  
ATOM    273 2HG  LYS A  16     140.051 290.851  35.233  1.00  0.00           H  
ATOM    274 1HD  LYS A  16     141.586 289.188  36.224  1.00  0.00           H  
ATOM    275 2HD  LYS A  16     142.949 290.289  35.969  1.00  0.00           H  
ATOM    276 1HE  LYS A  16     141.932 291.940  37.473  1.00  0.00           H  
ATOM    277 2HE  LYS A  16     140.514 290.909  37.683  1.00  0.00           H  
ATOM    278 1HZ  LYS A  16     142.046 290.681  39.497  1.00  0.00           H  
ATOM    279 2HZ  LYS A  16     141.937 289.253  38.678  1.00  0.00           H  
ATOM    280 3HZ  LYS A  16     143.261 290.216  38.484  1.00  0.00           H  
ATOM    281  N   MET A  17     140.884 289.192  30.715  1.00  0.00           N  
ATOM    282  CA  MET A  17     141.376 288.612  29.465  1.00  0.00           C  
ATOM    283  C   MET A  17     140.865 289.371  28.240  1.00  0.00           C  
ATOM    284  O   MET A  17     141.530 289.382  27.193  1.00  0.00           O  
ATOM    285  CB  MET A  17     140.990 287.136  29.372  1.00  0.00           C  
ATOM    286  CG  MET A  17     141.723 286.217  30.343  1.00  0.00           C  
ATOM    287  SD  MET A  17     141.384 284.462  30.069  1.00  0.00           S  
ATOM    288  CE  MET A  17     139.614 284.213  30.307  1.00  0.00           C  
ATOM    289  H   MET A  17     140.236 288.651  31.283  1.00  0.00           H  
ATOM    290  HA  MET A  17     142.459 288.682  29.467  1.00  0.00           H  
ATOM    291 1HB  MET A  17     139.938 287.053  29.594  1.00  0.00           H  
ATOM    292 2HB  MET A  17     141.152 286.768  28.365  1.00  0.00           H  
ATOM    293 1HG  MET A  17     142.790 286.370  30.200  1.00  0.00           H  
ATOM    294 2HG  MET A  17     141.507 286.472  31.349  1.00  0.00           H  
ATOM    295 1HE  MET A  17     139.380 283.180  30.134  1.00  0.00           H  
ATOM    296 2HE  MET A  17     139.310 284.483  31.300  1.00  0.00           H  
ATOM    297 3HE  MET A  17     139.084 284.803  29.616  1.00  0.00           H  
ATOM    298  N   GLY A  18     139.697 290.018  28.353  1.00  0.00           N  
ATOM    299  CA  GLY A  18     139.165 290.788  27.242  1.00  0.00           C  
ATOM    300  C   GLY A  18     138.446 289.893  26.249  1.00  0.00           C  
ATOM    301  O   GLY A  18     138.462 290.145  25.042  1.00  0.00           O  
ATOM    302  H   GLY A  18     139.133 289.927  29.204  1.00  0.00           H  
ATOM    303 1HA  GLY A  18     138.478 291.543  27.628  1.00  0.00           H  
ATOM    304 2HA  GLY A  18     139.977 291.315  26.746  1.00  0.00           H  
ATOM    305  N   VAL A  19     137.838 288.827  26.757  1.00  0.00           N  
ATOM    306  CA  VAL A  19     137.148 287.864  25.899  1.00  0.00           C  
ATOM    307  C   VAL A  19     135.678 287.776  26.291  1.00  0.00           C  
ATOM    308  O   VAL A  19     135.262 288.411  27.262  1.00  0.00           O  
ATOM    309  CB  VAL A  19     137.797 286.472  26.012  1.00  0.00           C  
ATOM    310  CG1 VAL A  19     139.268 286.537  25.629  1.00  0.00           C  
ATOM    311  CG2 VAL A  19     137.631 285.936  27.425  1.00  0.00           C  
ATOM    312  H   VAL A  19     137.862 288.720  27.777  1.00  0.00           H  
ATOM    313  HA  VAL A  19     137.203 288.210  24.866  1.00  0.00           H  
ATOM    314  HB  VAL A  19     137.311 285.796  25.307  1.00  0.00           H  
ATOM    315 1HG1 VAL A  19     139.711 285.545  25.714  1.00  0.00           H  
ATOM    316 2HG1 VAL A  19     139.361 286.889  24.601  1.00  0.00           H  
ATOM    317 3HG1 VAL A  19     139.787 287.224  26.297  1.00  0.00           H  
ATOM    318 1HG2 VAL A  19     138.091 284.951  27.498  1.00  0.00           H  
ATOM    319 2HG2 VAL A  19     138.111 286.615  28.130  1.00  0.00           H  
ATOM    320 3HG2 VAL A  19     136.570 285.858  27.663  1.00  0.00           H  
ATOM    321  N   THR A  20     134.878 287.056  25.501  1.00  0.00           N  
ATOM    322  CA  THR A  20     133.439 287.012  25.744  1.00  0.00           C  
ATOM    323  C   THR A  20     132.937 285.734  26.388  1.00  0.00           C  
ATOM    324  O   THR A  20     133.213 284.633  25.915  1.00  0.00           O  
ATOM    325  CB  THR A  20     132.672 287.232  24.428  1.00  0.00           C  
ATOM    326  OG1 THR A  20     132.984 288.527  23.899  1.00  0.00           O  
ATOM    327  CG2 THR A  20     131.173 287.131  24.661  1.00  0.00           C  
ATOM    328  H   THR A  20     135.266 286.514  24.721  1.00  0.00           H  
ATOM    329  HA  THR A  20     133.186 287.838  26.411  1.00  0.00           H  
ATOM    330  HB  THR A  20     132.972 286.477  23.701  1.00  0.00           H  
ATOM    331  HG1 THR A  20     133.901 288.544  23.613  1.00  0.00           H  
ATOM    332 1HG2 THR A  20     130.646 287.288  23.719  1.00  0.00           H  
ATOM    333 2HG2 THR A  20     130.930 286.143  25.052  1.00  0.00           H  
ATOM    334 3HG2 THR A  20     130.865 287.890  25.379  1.00  0.00           H  
ATOM    335  N   MET A  21     132.154 285.871  27.453  1.00  0.00           N  
ATOM    336  CA  MET A  21     131.633 284.698  28.143  1.00  0.00           C  
ATOM    337  C   MET A  21     130.128 284.682  28.287  1.00  0.00           C  
ATOM    338  O   MET A  21     129.513 285.680  28.669  1.00  0.00           O  
ATOM    339  CB  MET A  21     132.278 284.589  29.523  1.00  0.00           C  
ATOM    340  CG  MET A  21     131.815 283.392  30.342  1.00  0.00           C  
ATOM    341  SD  MET A  21     130.368 283.761  31.354  1.00  0.00           S  
ATOM    342  CE  MET A  21     131.140 284.481  32.799  1.00  0.00           C  
ATOM    343  H   MET A  21     131.925 286.800  27.781  1.00  0.00           H  
ATOM    344  HA  MET A  21     131.902 283.817  27.565  1.00  0.00           H  
ATOM    345 1HB  MET A  21     133.360 284.520  29.414  1.00  0.00           H  
ATOM    346 2HB  MET A  21     132.064 285.491  30.097  1.00  0.00           H  
ATOM    347 1HG  MET A  21     131.568 282.568  29.674  1.00  0.00           H  
ATOM    348 2HG  MET A  21     132.621 283.068  31.000  1.00  0.00           H  
ATOM    349 1HE  MET A  21     130.373 284.762  33.520  1.00  0.00           H  
ATOM    350 2HE  MET A  21     131.816 283.754  33.252  1.00  0.00           H  
ATOM    351 3HE  MET A  21     131.705 285.368  32.507  1.00  0.00           H  
ATOM    352  N   GLU A  22     129.558 283.502  28.065  1.00  0.00           N  
ATOM    353  CA  GLU A  22     128.122 283.293  28.133  1.00  0.00           C  
ATOM    354  C   GLU A  22     127.858 282.183  29.150  1.00  0.00           C  
ATOM    355  O   GLU A  22     128.620 281.217  29.247  1.00  0.00           O  
ATOM    356  CB  GLU A  22     127.568 282.857  26.774  1.00  0.00           C  
ATOM    357  CG  GLU A  22     127.835 283.794  25.620  1.00  0.00           C  
ATOM    358  CD  GLU A  22     127.449 283.188  24.279  1.00  0.00           C  
ATOM    359  OE1 GLU A  22     126.809 282.140  24.251  1.00  0.00           O  
ATOM    360  OE2 GLU A  22     127.817 283.765  23.263  1.00  0.00           O  
ATOM    361  H   GLU A  22     130.171 282.726  27.795  1.00  0.00           H  
ATOM    362  HA  GLU A  22     127.632 284.207  28.463  1.00  0.00           H  
ATOM    363 1HB  GLU A  22     127.963 281.882  26.517  1.00  0.00           H  
ATOM    364 2HB  GLU A  22     126.491 282.762  26.862  1.00  0.00           H  
ATOM    365 1HG  GLU A  22     127.273 284.714  25.774  1.00  0.00           H  
ATOM    366 2HG  GLU A  22     128.896 284.045  25.611  1.00  0.00           H  
ATOM    367  N   THR A  23     126.755 282.284  29.890  1.00  0.00           N  
ATOM    368  CA  THR A  23     126.431 281.193  30.808  1.00  0.00           C  
ATOM    369  C   THR A  23     125.081 280.601  30.416  1.00  0.00           C  
ATOM    370  O   THR A  23     124.096 281.311  30.229  1.00  0.00           O  
ATOM    371  CB  THR A  23     126.397 281.671  32.271  1.00  0.00           C  
ATOM    372  OG1 THR A  23     127.671 282.223  32.627  1.00  0.00           O  
ATOM    373  CG2 THR A  23     126.074 280.511  33.202  1.00  0.00           C  
ATOM    374  H   THR A  23     126.165 283.096  29.826  1.00  0.00           H  
ATOM    375  HA  THR A  23     127.172 280.408  30.718  1.00  0.00           H  
ATOM    376  HB  THR A  23     125.636 282.442  32.385  1.00  0.00           H  
ATOM    377  HG1 THR A  23     127.804 283.048  32.154  1.00  0.00           H  
ATOM    378 1HG2 THR A  23     126.054 280.867  34.232  1.00  0.00           H  
ATOM    379 2HG2 THR A  23     125.101 280.095  32.942  1.00  0.00           H  
ATOM    380 3HG2 THR A  23     126.837 279.740  33.101  1.00  0.00           H  
ATOM    381  N   HIS A  24     125.068 279.277  30.328  1.00  0.00           N  
ATOM    382  CA  HIS A  24     123.917 278.487  29.923  1.00  0.00           C  
ATOM    383  C   HIS A  24     123.690 277.342  30.914  1.00  0.00           C  
ATOM    384  O   HIS A  24     123.845 276.166  30.583  1.00  0.00           O  
ATOM    385  CB  HIS A  24     124.185 277.937  28.519  1.00  0.00           C  
ATOM    386  CG  HIS A  24     124.418 279.012  27.492  1.00  0.00           C  
ATOM    387  ND1 HIS A  24     123.390 279.733  26.922  1.00  0.00           N  
ATOM    388  CD2 HIS A  24     125.570 279.508  26.959  1.00  0.00           C  
ATOM    389  CE1 HIS A  24     123.894 280.621  26.076  1.00  0.00           C  
ATOM    390  NE2 HIS A  24     125.211 280.505  26.075  1.00  0.00           N  
ATOM    391  H   HIS A  24     125.948 278.797  30.505  1.00  0.00           H  
ATOM    392  HA  HIS A  24     123.022 279.106  29.900  1.00  0.00           H  
ATOM    393 1HB  HIS A  24     125.072 277.322  28.541  1.00  0.00           H  
ATOM    394 2HB  HIS A  24     123.353 277.315  28.195  1.00  0.00           H  
ATOM    395  HD2 HIS A  24     126.585 279.184  27.192  1.00  0.00           H  
ATOM    396  HE1 HIS A  24     123.322 281.331  25.480  1.00  0.00           H  
ATOM    397  HE2 HIS A  24     125.860 281.093  25.501  1.00  0.00           H  
ATOM    398  N   ARG A  25     123.332 277.710  32.141  1.00  0.00           N  
ATOM    399  CA  ARG A  25     123.170 276.795  33.270  1.00  0.00           C  
ATOM    400  C   ARG A  25     121.817 276.087  33.275  1.00  0.00           C  
ATOM    401  O   ARG A  25     120.826 276.634  32.788  1.00  0.00           O  
ATOM    402  CB  ARG A  25     123.337 277.548  34.581  1.00  0.00           C  
ATOM    403  CG  ARG A  25     122.228 278.540  34.895  1.00  0.00           C  
ATOM    404  CD  ARG A  25     122.514 279.310  36.132  1.00  0.00           C  
ATOM    405  NE  ARG A  25     122.523 278.459  37.311  1.00  0.00           N  
ATOM    406  CZ  ARG A  25     122.851 278.872  38.551  1.00  0.00           C  
ATOM    407  NH1 ARG A  25     123.192 280.125  38.757  1.00  0.00           N  
ATOM    408  NH2 ARG A  25     122.828 278.019  39.560  1.00  0.00           N  
ATOM    409  H   ARG A  25     123.158 278.692  32.300  1.00  0.00           H  
ATOM    410  HA  ARG A  25     123.948 276.035  33.215  1.00  0.00           H  
ATOM    411 1HB  ARG A  25     123.387 276.839  35.405  1.00  0.00           H  
ATOM    412 2HB  ARG A  25     124.278 278.100  34.567  1.00  0.00           H  
ATOM    413 1HG  ARG A  25     122.124 279.244  34.069  1.00  0.00           H  
ATOM    414 2HG  ARG A  25     121.289 278.003  35.035  1.00  0.00           H  
ATOM    415 1HD  ARG A  25     123.491 279.785  36.047  1.00  0.00           H  
ATOM    416 2HD  ARG A  25     121.749 280.073  36.270  1.00  0.00           H  
ATOM    417  HE  ARG A  25     122.265 277.488  37.192  1.00  0.00           H  
ATOM    418 1HH1 ARG A  25     123.209 280.778  37.986  1.00  0.00           H  
ATOM    419 2HH1 ARG A  25     123.437 280.435  39.687  1.00  0.00           H  
ATOM    420 1HH2 ARG A  25     122.565 277.055  39.402  1.00  0.00           H  
ATOM    421 2HH2 ARG A  25     123.074 278.329  40.488  1.00  0.00           H  
ATOM    422  N   SER A  26     121.783 274.879  33.853  1.00  0.00           N  
ATOM    423  CA  SER A  26     120.542 274.117  34.020  1.00  0.00           C  
ATOM    424  C   SER A  26     120.647 273.159  35.205  1.00  0.00           C  
ATOM    425  O   SER A  26     121.692 272.536  35.418  1.00  0.00           O  
ATOM    426  CB  SER A  26     120.208 273.346  32.759  1.00  0.00           C  
ATOM    427  OG  SER A  26     119.033 272.592  32.925  1.00  0.00           O  
ATOM    428  H   SER A  26     122.658 274.481  34.211  1.00  0.00           H  
ATOM    429  HA  SER A  26     119.731 274.820  34.221  1.00  0.00           H  
ATOM    430 1HB  SER A  26     120.077 274.051  31.938  1.00  0.00           H  
ATOM    431 2HB  SER A  26     121.038 272.691  32.499  1.00  0.00           H  
ATOM    432  HG  SER A  26     118.885 272.139  32.090  1.00  0.00           H  
ATOM    433  N   GLY A  27     119.573 273.012  35.977  1.00  0.00           N  
ATOM    434  CA  GLY A  27     119.638 272.111  37.123  1.00  0.00           C  
ATOM    435  C   GLY A  27     120.725 272.604  38.066  1.00  0.00           C  
ATOM    436  O   GLY A  27     120.698 273.760  38.483  1.00  0.00           O  
ATOM    437  H   GLY A  27     118.721 273.516  35.763  1.00  0.00           H  
ATOM    438 1HA  GLY A  27     118.677 272.092  37.635  1.00  0.00           H  
ATOM    439 2HA  GLY A  27     119.857 271.097  36.791  1.00  0.00           H  
ATOM    440  N   ASN A  28     121.665 271.721  38.420  1.00  0.00           N  
ATOM    441  CA  ASN A  28     122.770 272.071  39.312  1.00  0.00           C  
ATOM    442  C   ASN A  28     124.131 272.059  38.611  1.00  0.00           C  
ATOM    443  O   ASN A  28     125.182 271.880  39.250  1.00  0.00           O  
ATOM    444  CB  ASN A  28     122.756 271.235  40.569  1.00  0.00           C  
ATOM    445  CG  ASN A  28     121.599 271.630  41.449  1.00  0.00           C  
ATOM    446  OD1 ASN A  28     121.589 272.742  42.028  1.00  0.00           O  
ATOM    447  ND2 ASN A  28     120.620 270.761  41.563  1.00  0.00           N  
ATOM    448  H   ASN A  28     121.622 270.787  38.036  1.00  0.00           H  
ATOM    449  HA  ASN A  28     122.609 273.099  39.631  1.00  0.00           H  
ATOM    450 1HB  ASN A  28     122.673 270.178  40.315  1.00  0.00           H  
ATOM    451 2HB  ASN A  28     123.688 271.373  41.126  1.00  0.00           H  
ATOM    452 1HD2 ASN A  28     119.825 270.976  42.133  1.00  0.00           H  
ATOM    453 2HD2 ASN A  28     120.666 269.885  41.084  1.00  0.00           H  
ATOM    454  N   GLU A  29     124.107 272.217  37.284  1.00  0.00           N  
ATOM    455  CA  GLU A  29     125.333 272.323  36.506  1.00  0.00           C  
ATOM    456  C   GLU A  29     125.401 273.647  35.754  1.00  0.00           C  
ATOM    457  O   GLU A  29     124.470 274.040  35.035  1.00  0.00           O  
ATOM    458  CB  GLU A  29     125.437 271.158  35.520  1.00  0.00           C  
ATOM    459  CG  GLU A  29     125.616 269.795  36.173  1.00  0.00           C  
ATOM    460  CD  GLU A  29     125.784 268.684  35.174  1.00  0.00           C  
ATOM    461  OE1 GLU A  29     125.618 268.934  34.004  1.00  0.00           O  
ATOM    462  OE2 GLU A  29     126.078 267.585  35.581  1.00  0.00           O  
ATOM    463  H   GLU A  29     123.207 272.313  36.797  1.00  0.00           H  
ATOM    464  HA  GLU A  29     126.165 272.281  37.192  1.00  0.00           H  
ATOM    465 1HB  GLU A  29     124.538 271.119  34.905  1.00  0.00           H  
ATOM    466 2HB  GLU A  29     126.283 271.322  34.852  1.00  0.00           H  
ATOM    467 1HG  GLU A  29     126.494 269.824  36.817  1.00  0.00           H  
ATOM    468 2HG  GLU A  29     124.748 269.587  36.798  1.00  0.00           H  
ATOM    469  N   VAL A  30     126.535 274.323  35.858  1.00  0.00           N  
ATOM    470  CA  VAL A  30     126.649 275.593  35.169  1.00  0.00           C  
ATOM    471  C   VAL A  30     127.553 275.412  33.981  1.00  0.00           C  
ATOM    472  O   VAL A  30     128.718 275.057  34.148  1.00  0.00           O  
ATOM    473  CB  VAL A  30     127.217 276.682  36.098  1.00  0.00           C  
ATOM    474  CG1 VAL A  30     127.365 277.998  35.349  1.00  0.00           C  
ATOM    475  CG2 VAL A  30     126.315 276.850  37.311  1.00  0.00           C  
ATOM    476  H   VAL A  30     127.281 273.941  36.448  1.00  0.00           H  
ATOM    477  HA  VAL A  30     125.674 275.922  34.832  1.00  0.00           H  
ATOM    478  HB  VAL A  30     128.214 276.384  36.424  1.00  0.00           H  
ATOM    479 1HG1 VAL A  30     127.768 278.756  36.020  1.00  0.00           H  
ATOM    480 2HG1 VAL A  30     128.043 277.862  34.506  1.00  0.00           H  
ATOM    481 3HG1 VAL A  30     126.390 278.319  34.983  1.00  0.00           H  
ATOM    482 1HG2 VAL A  30     126.723 277.621  37.964  1.00  0.00           H  
ATOM    483 2HG2 VAL A  30     125.317 277.142  36.984  1.00  0.00           H  
ATOM    484 3HG2 VAL A  30     126.257 275.907  37.855  1.00  0.00           H  
ATOM    485  N   LYS A  31     127.029 275.645  32.786  1.00  0.00           N  
ATOM    486  CA  LYS A  31     127.842 275.524  31.591  1.00  0.00           C  
ATOM    487  C   LYS A  31     128.307 276.902  31.173  1.00  0.00           C  
ATOM    488  O   LYS A  31     127.513 277.789  30.832  1.00  0.00           O  
ATOM    489  CB  LYS A  31     127.064 274.851  30.460  1.00  0.00           C  
ATOM    490  CG  LYS A  31     127.873 274.621  29.190  1.00  0.00           C  
ATOM    491  CD  LYS A  31     127.029 273.962  28.109  1.00  0.00           C  
ATOM    492  CE  LYS A  31     127.844 273.705  26.850  1.00  0.00           C  
ATOM    493  NZ  LYS A  31     127.012 273.134  25.756  1.00  0.00           N  
ATOM    494  H   LYS A  31     126.056 275.906  32.708  1.00  0.00           H  
ATOM    495  HA  LYS A  31     128.731 274.937  31.818  1.00  0.00           H  
ATOM    496 1HB  LYS A  31     126.692 273.883  30.799  1.00  0.00           H  
ATOM    497 2HB  LYS A  31     126.199 275.461  30.199  1.00  0.00           H  
ATOM    498 1HG  LYS A  31     128.244 275.577  28.817  1.00  0.00           H  
ATOM    499 2HG  LYS A  31     128.726 273.982  29.413  1.00  0.00           H  
ATOM    500 1HD  LYS A  31     126.639 273.013  28.479  1.00  0.00           H  
ATOM    501 2HD  LYS A  31     126.188 274.609  27.859  1.00  0.00           H  
ATOM    502 1HE  LYS A  31     128.285 274.639  26.505  1.00  0.00           H  
ATOM    503 2HE  LYS A  31     128.652 273.009  27.075  1.00  0.00           H  
ATOM    504 1HZ  LYS A  31     127.588 272.978  24.941  1.00  0.00           H  
ATOM    505 2HZ  LYS A  31     126.613 272.256  26.059  1.00  0.00           H  
ATOM    506 3HZ  LYS A  31     126.271 273.779  25.524  1.00  0.00           H  
ATOM    507  N   VAL A  32     129.607 277.087  31.205  1.00  0.00           N  
ATOM    508  CA  VAL A  32     130.199 278.367  30.911  1.00  0.00           C  
ATOM    509  C   VAL A  32     130.997 278.309  29.628  1.00  0.00           C  
ATOM    510  O   VAL A  32     131.917 277.507  29.494  1.00  0.00           O  
ATOM    511  CB  VAL A  32     131.115 278.811  32.068  1.00  0.00           C  
ATOM    512  CG1 VAL A  32     131.648 280.214  31.817  1.00  0.00           C  
ATOM    513  CG2 VAL A  32     130.353 278.750  33.383  1.00  0.00           C  
ATOM    514  H   VAL A  32     130.201 276.310  31.503  1.00  0.00           H  
ATOM    515  HA  VAL A  32     129.413 279.114  30.806  1.00  0.00           H  
ATOM    516  HB  VAL A  32     131.975 278.143  32.114  1.00  0.00           H  
ATOM    517 1HG1 VAL A  32     132.293 280.511  32.644  1.00  0.00           H  
ATOM    518 2HG1 VAL A  32     132.219 280.225  30.889  1.00  0.00           H  
ATOM    519 3HG1 VAL A  32     130.814 280.911  31.739  1.00  0.00           H  
ATOM    520 1HG2 VAL A  32     131.007 279.065  34.196  1.00  0.00           H  
ATOM    521 2HG2 VAL A  32     129.489 279.413  33.334  1.00  0.00           H  
ATOM    522 3HG2 VAL A  32     130.017 277.729  33.562  1.00  0.00           H  
ATOM    523  N   VAL A  33     130.666 279.167  28.680  1.00  0.00           N  
ATOM    524  CA  VAL A  33     131.364 279.103  27.405  1.00  0.00           C  
ATOM    525  C   VAL A  33     132.088 280.407  27.108  1.00  0.00           C  
ATOM    526  O   VAL A  33     131.480 281.477  27.055  1.00  0.00           O  
ATOM    527  CB  VAL A  33     130.370 278.800  26.268  1.00  0.00           C  
ATOM    528  CG1 VAL A  33     131.093 278.743  24.931  1.00  0.00           C  
ATOM    529  CG2 VAL A  33     129.646 277.491  26.548  1.00  0.00           C  
ATOM    530  H   VAL A  33     129.924 279.849  28.866  1.00  0.00           H  
ATOM    531  HA  VAL A  33     132.109 278.311  27.446  1.00  0.00           H  
ATOM    532  HB  VAL A  33     129.644 279.612  26.206  1.00  0.00           H  
ATOM    533 1HG1 VAL A  33     130.375 278.528  24.138  1.00  0.00           H  
ATOM    534 2HG1 VAL A  33     131.572 279.701  24.735  1.00  0.00           H  
ATOM    535 3HG1 VAL A  33     131.846 277.957  24.958  1.00  0.00           H  
ATOM    536 1HG2 VAL A  33     128.945 277.284  25.740  1.00  0.00           H  
ATOM    537 2HG2 VAL A  33     130.373 276.681  26.614  1.00  0.00           H  
ATOM    538 3HG2 VAL A  33     129.103 277.570  27.489  1.00  0.00           H  
ATOM    539  N   ILE A  34     133.408 280.308  26.918  1.00  0.00           N  
ATOM    540  CA  ILE A  34     134.207 281.499  26.644  1.00  0.00           C  
ATOM    541  C   ILE A  34     134.718 281.517  25.206  1.00  0.00           C  
ATOM    542  O   ILE A  34     135.422 280.608  24.766  1.00  0.00           O  
ATOM    543  CB  ILE A  34     135.402 281.588  27.612  1.00  0.00           C  
ATOM    544  CG1 ILE A  34     134.912 281.614  29.062  1.00  0.00           C  
ATOM    545  CG2 ILE A  34     136.242 282.819  27.308  1.00  0.00           C  
ATOM    546  CD1 ILE A  34     134.831 280.248  29.704  1.00  0.00           C  
ATOM    547  H   ILE A  34     133.844 279.389  26.997  1.00  0.00           H  
ATOM    548  HA  ILE A  34     133.594 282.374  26.781  1.00  0.00           H  
ATOM    549  HB  ILE A  34     136.023 280.700  27.505  1.00  0.00           H  
ATOM    550 1HG1 ILE A  34     135.581 282.233  29.660  1.00  0.00           H  
ATOM    551 2HG1 ILE A  34     133.922 282.069  29.104  1.00  0.00           H  
ATOM    552 1HG2 ILE A  34     137.081 282.867  28.001  1.00  0.00           H  
ATOM    553 2HG2 ILE A  34     136.618 282.759  26.287  1.00  0.00           H  
ATOM    554 3HG2 ILE A  34     135.629 283.714  27.417  1.00  0.00           H  
ATOM    555 1HD1 ILE A  34     134.476 280.348  30.730  1.00  0.00           H  
ATOM    556 2HD1 ILE A  34     134.138 279.622  29.140  1.00  0.00           H  
ATOM    557 3HD1 ILE A  34     135.818 279.787  29.705  1.00  0.00           H  
ATOM    558  N   LYS A  35     134.403 282.591  24.481  1.00  0.00           N  
ATOM    559  CA  LYS A  35     134.750 282.682  23.064  1.00  0.00           C  
ATOM    560  C   LYS A  35     135.843 283.708  22.742  1.00  0.00           C  
ATOM    561  O   LYS A  35     135.962 284.771  23.375  1.00  0.00           O  
ATOM    562  CB  LYS A  35     133.485 282.992  22.264  1.00  0.00           C  
ATOM    563  CG  LYS A  35     132.404 281.918  22.384  1.00  0.00           C  
ATOM    564  CD  LYS A  35     131.103 282.325  21.703  1.00  0.00           C  
ATOM    565  CE  LYS A  35     130.010 281.274  21.928  1.00  0.00           C  
ATOM    566  NZ  LYS A  35     128.688 281.705  21.370  1.00  0.00           N  
ATOM    567  H   LYS A  35     133.867 283.330  24.933  1.00  0.00           H  
ATOM    568  HA  LYS A  35     135.122 281.707  22.743  1.00  0.00           H  
ATOM    569 1HB  LYS A  35     133.063 283.934  22.609  1.00  0.00           H  
ATOM    570 2HB  LYS A  35     133.740 283.104  21.210  1.00  0.00           H  
ATOM    571 1HG  LYS A  35     132.769 280.998  21.936  1.00  0.00           H  
ATOM    572 2HG  LYS A  35     132.207 281.736  23.438  1.00  0.00           H  
ATOM    573 1HD  LYS A  35     130.756 283.277  22.118  1.00  0.00           H  
ATOM    574 2HD  LYS A  35     131.265 282.447  20.633  1.00  0.00           H  
ATOM    575 1HE  LYS A  35     130.311 280.345  21.447  1.00  0.00           H  
ATOM    576 2HE  LYS A  35     129.895 281.100  23.000  1.00  0.00           H  
ATOM    577 1HZ  LYS A  35     127.997 280.994  21.544  1.00  0.00           H  
ATOM    578 2HZ  LYS A  35     128.400 282.577  21.852  1.00  0.00           H  
ATOM    579 3HZ  LYS A  35     128.760 281.871  20.382  1.00  0.00           H  
ATOM    580  N   GLY A  36     136.620 283.391  21.696  1.00  0.00           N  
ATOM    581  CA  GLY A  36     137.667 284.275  21.188  1.00  0.00           C  
ATOM    582  C   GLY A  36     138.880 284.321  22.123  1.00  0.00           C  
ATOM    583  O   GLY A  36     139.544 285.356  22.216  1.00  0.00           O  
ATOM    584  H   GLY A  36     136.458 282.505  21.225  1.00  0.00           H  
ATOM    585 1HA  GLY A  36     137.981 283.926  20.202  1.00  0.00           H  
ATOM    586 2HA  GLY A  36     137.265 285.279  21.058  1.00  0.00           H  
ATOM    587  N   LEU A  37     139.134 283.216  22.834  1.00  0.00           N  
ATOM    588  CA  LEU A  37     140.186 283.140  23.839  1.00  0.00           C  
ATOM    589  C   LEU A  37     141.512 282.595  23.296  1.00  0.00           C  
ATOM    590  O   LEU A  37     141.582 281.492  22.736  1.00  0.00           O  
ATOM    591  CB  LEU A  37     139.630 282.278  24.987  1.00  0.00           C  
ATOM    592  CG  LEU A  37     140.495 282.017  26.207  1.00  0.00           C  
ATOM    593  CD1 LEU A  37     140.767 283.233  26.907  1.00  0.00           C  
ATOM    594  CD2 LEU A  37     139.759 281.115  27.146  1.00  0.00           C  
ATOM    595  H   LEU A  37     138.575 282.375  22.671  1.00  0.00           H  
ATOM    596  HA  LEU A  37     140.372 284.145  24.197  1.00  0.00           H  
ATOM    597 1HB  LEU A  37     138.724 282.748  25.330  1.00  0.00           H  
ATOM    598 2HB  LEU A  37     139.358 281.306  24.570  1.00  0.00           H  
ATOM    599  HG  LEU A  37     141.438 281.582  25.898  1.00  0.00           H  
ATOM    600 1HD1 LEU A  37     141.365 282.972  27.760  1.00  0.00           H  
ATOM    601 2HD1 LEU A  37     141.301 283.924  26.282  1.00  0.00           H  
ATOM    602 3HD1 LEU A  37     139.846 283.679  27.233  1.00  0.00           H  
ATOM    603 1HD2 LEU A  37     140.369 280.929  28.024  1.00  0.00           H  
ATOM    604 2HD2 LEU A  37     138.838 281.575  27.445  1.00  0.00           H  
ATOM    605 3HD2 LEU A  37     139.541 280.209  26.659  1.00  0.00           H  
ATOM    606  N   HIS A  38     142.587 283.367  23.491  1.00  0.00           N  
ATOM    607  CA  HIS A  38     143.920 283.027  23.000  1.00  0.00           C  
ATOM    608  C   HIS A  38     144.485 281.815  23.711  1.00  0.00           C  
ATOM    609  O   HIS A  38     144.265 281.621  24.898  1.00  0.00           O  
ATOM    610  CB  HIS A  38     144.880 284.210  23.170  1.00  0.00           C  
ATOM    611  CG  HIS A  38     146.203 284.012  22.498  1.00  0.00           C  
ATOM    612  ND1 HIS A  38     147.199 283.224  23.034  1.00  0.00           N  
ATOM    613  CD2 HIS A  38     146.695 284.502  21.335  1.00  0.00           C  
ATOM    614  CE1 HIS A  38     148.247 283.236  22.228  1.00  0.00           C  
ATOM    615  NE2 HIS A  38     147.966 284.004  21.191  1.00  0.00           N  
ATOM    616  H   HIS A  38     142.495 284.257  23.999  1.00  0.00           H  
ATOM    617  HA  HIS A  38     143.856 282.784  21.940  1.00  0.00           H  
ATOM    618 1HB  HIS A  38     144.421 285.111  22.762  1.00  0.00           H  
ATOM    619 2HB  HIS A  38     145.058 284.384  24.230  1.00  0.00           H  
ATOM    620  HD2 HIS A  38     146.178 285.166  20.642  1.00  0.00           H  
ATOM    621  HE1 HIS A  38     149.184 282.703  22.392  1.00  0.00           H  
ATOM    622  HE2 HIS A  38     148.582 284.197  20.415  1.00  0.00           H  
ATOM    623  N   ILE A  39     145.263 281.019  23.015  1.00  0.00           N  
ATOM    624  CA  ILE A  39     145.791 279.768  23.548  1.00  0.00           C  
ATOM    625  C   ILE A  39     146.501 279.925  24.905  1.00  0.00           C  
ATOM    626  O   ILE A  39     146.310 279.094  25.804  1.00  0.00           O  
ATOM    627  CB  ILE A  39     146.767 279.137  22.538  1.00  0.00           C  
ATOM    628  CG1 ILE A  39     146.013 278.660  21.293  1.00  0.00           C  
ATOM    629  CG2 ILE A  39     147.524 277.985  23.179  1.00  0.00           C  
ATOM    630  CD1 ILE A  39     146.916 278.265  20.147  1.00  0.00           C  
ATOM    631  H   ILE A  39     145.473 281.272  22.061  1.00  0.00           H  
ATOM    632  HA  ILE A  39     144.958 279.074  23.673  1.00  0.00           H  
ATOM    633  HB  ILE A  39     147.481 279.889  22.204  1.00  0.00           H  
ATOM    634 1HG1 ILE A  39     145.392 277.803  21.550  1.00  0.00           H  
ATOM    635 2HG1 ILE A  39     145.348 279.451  20.945  1.00  0.00           H  
ATOM    636 1HG2 ILE A  39     148.209 277.550  22.451  1.00  0.00           H  
ATOM    637 2HG2 ILE A  39     148.090 278.352  24.034  1.00  0.00           H  
ATOM    638 3HG2 ILE A  39     146.817 277.224  23.511  1.00  0.00           H  
ATOM    639 1HD1 ILE A  39     146.309 277.939  19.301  1.00  0.00           H  
ATOM    640 2HD1 ILE A  39     147.522 279.121  19.849  1.00  0.00           H  
ATOM    641 3HD1 ILE A  39     147.566 277.450  20.461  1.00  0.00           H  
ATOM    642  N   LYS A  40     147.278 280.996  25.076  1.00  0.00           N  
ATOM    643  CA  LYS A  40     148.004 281.225  26.328  1.00  0.00           C  
ATOM    644  C   LYS A  40     147.052 281.713  27.429  1.00  0.00           C  
ATOM    645  O   LYS A  40     147.321 281.592  28.635  1.00  0.00           O  
ATOM    646  CB  LYS A  40     149.132 282.236  26.117  1.00  0.00           C  
ATOM    647  CG  LYS A  40     150.309 281.707  25.308  1.00  0.00           C  
ATOM    648  CD  LYS A  40     151.434 282.729  25.236  1.00  0.00           C  
ATOM    649  CE  LYS A  40     152.616 282.197  24.438  1.00  0.00           C  
ATOM    650  NZ  LYS A  40     153.278 281.052  25.121  1.00  0.00           N  
ATOM    651  H   LYS A  40     147.366 281.675  24.321  1.00  0.00           H  
ATOM    652  HA  LYS A  40     148.458 280.286  26.646  1.00  0.00           H  
ATOM    653 1HB  LYS A  40     148.742 283.115  25.603  1.00  0.00           H  
ATOM    654 2HB  LYS A  40     149.512 282.566  27.085  1.00  0.00           H  
ATOM    655 1HG  LYS A  40     150.687 280.795  25.771  1.00  0.00           H  
ATOM    656 2HG  LYS A  40     149.979 281.472  24.298  1.00  0.00           H  
ATOM    657 1HD  LYS A  40     151.068 283.641  24.763  1.00  0.00           H  
ATOM    658 2HD  LYS A  40     151.770 282.972  26.245  1.00  0.00           H  
ATOM    659 1HE  LYS A  40     152.274 281.871  23.457  1.00  0.00           H  
ATOM    660 2HE  LYS A  40     153.348 282.992  24.298  1.00  0.00           H  
ATOM    661 1HZ  LYS A  40     154.054 280.729  24.561  1.00  0.00           H  
ATOM    662 2HZ  LYS A  40     153.615 281.347  26.026  1.00  0.00           H  
ATOM    663 3HZ  LYS A  40     152.613 280.300  25.239  1.00  0.00           H  
ATOM    664  N   GLN A  41     145.910 282.230  27.008  1.00  0.00           N  
ATOM    665  CA  GLN A  41     144.855 282.664  27.885  1.00  0.00           C  
ATOM    666  C   GLN A  41     144.005 281.466  28.254  1.00  0.00           C  
ATOM    667  O   GLN A  41     143.438 281.433  29.346  1.00  0.00           O  
ATOM    668  CB  GLN A  41     144.024 283.757  27.240  1.00  0.00           C  
ATOM    669  CG  GLN A  41     144.721 285.043  27.009  1.00  0.00           C  
ATOM    670  CD  GLN A  41     143.772 286.059  26.387  1.00  0.00           C  
ATOM    671  OE1 GLN A  41     143.049 285.796  25.387  1.00  0.00           O  
ATOM    672  NE2 GLN A  41     143.763 287.235  27.008  1.00  0.00           N  
ATOM    673  H   GLN A  41     145.751 282.299  26.011  1.00  0.00           H  
ATOM    674  HA  GLN A  41     145.295 283.066  28.796  1.00  0.00           H  
ATOM    675 1HB  GLN A  41     143.627 283.412  26.307  1.00  0.00           H  
ATOM    676 2HB  GLN A  41     143.213 283.985  27.873  1.00  0.00           H  
ATOM    677 1HG  GLN A  41     145.046 285.428  27.971  1.00  0.00           H  
ATOM    678 2HG  GLN A  41     145.582 284.894  26.365  1.00  0.00           H  
ATOM    679 1HE2 GLN A  41     143.131 287.996  26.731  1.00  0.00           H  
ATOM    680 2HE2 GLN A  41     144.355 287.388  27.800  1.00  0.00           H  
ATOM    681  N   GLN A  42     143.936 280.461  27.364  1.00  0.00           N  
ATOM    682  CA  GLN A  42     143.169 279.267  27.664  1.00  0.00           C  
ATOM    683  C   GLN A  42     143.907 278.551  28.779  1.00  0.00           C  
ATOM    684  O   GLN A  42     143.270 277.960  29.651  1.00  0.00           O  
ATOM    685  CB  GLN A  42     143.015 278.367  26.436  1.00  0.00           C  
ATOM    686  CG  GLN A  42     142.170 278.968  25.325  1.00  0.00           C  
ATOM    687  CD  GLN A  42     141.977 278.013  24.163  1.00  0.00           C  
ATOM    688  OE1 GLN A  42     142.002 276.791  24.335  1.00  0.00           O  
ATOM    689  NE2 GLN A  42     141.783 278.564  22.971  1.00  0.00           N  
ATOM    690  H   GLN A  42     144.380 280.574  26.451  1.00  0.00           H  
ATOM    691  HA  GLN A  42     142.192 279.553  28.036  1.00  0.00           H  
ATOM    692 1HB  GLN A  42     143.998 278.140  26.025  1.00  0.00           H  
ATOM    693 2HB  GLN A  42     142.558 277.423  26.732  1.00  0.00           H  
ATOM    694 1HG  GLN A  42     141.189 279.222  25.726  1.00  0.00           H  
ATOM    695 2HG  GLN A  42     142.665 279.865  24.952  1.00  0.00           H  
ATOM    696 1HE2 GLN A  42     141.649 277.984  22.166  1.00  0.00           H  
ATOM    697 2HE2 GLN A  42     141.770 279.560  22.876  1.00  0.00           H  
ATOM    698  N   ARG A  43     145.246 278.641  28.771  1.00  0.00           N  
ATOM    699  CA  ARG A  43     146.042 278.035  29.831  1.00  0.00           C  
ATOM    700  C   ARG A  43     145.874 278.805  31.129  1.00  0.00           C  
ATOM    701  O   ARG A  43     145.754 278.181  32.186  1.00  0.00           O  
ATOM    702  CB  ARG A  43     147.515 277.999  29.451  1.00  0.00           C  
ATOM    703  CG  ARG A  43     148.415 277.282  30.445  1.00  0.00           C  
ATOM    704  CD  ARG A  43     149.776 277.060  29.892  1.00  0.00           C  
ATOM    705  NE  ARG A  43     150.648 276.399  30.849  1.00  0.00           N  
ATOM    706  CZ  ARG A  43     151.869 275.908  30.559  1.00  0.00           C  
ATOM    707  NH1 ARG A  43     152.346 276.012  29.339  1.00  0.00           N  
ATOM    708  NH2 ARG A  43     152.587 275.323  31.502  1.00  0.00           N  
ATOM    709  H   ARG A  43     145.676 279.110  27.968  1.00  0.00           H  
ATOM    710  HA  ARG A  43     145.676 277.037  30.013  1.00  0.00           H  
ATOM    711 1HB  ARG A  43     147.629 277.505  28.487  1.00  0.00           H  
ATOM    712 2HB  ARG A  43     147.888 279.018  29.343  1.00  0.00           H  
ATOM    713 1HG  ARG A  43     148.506 277.881  31.351  1.00  0.00           H  
ATOM    714 2HG  ARG A  43     147.983 276.312  30.693  1.00  0.00           H  
ATOM    715 1HD  ARG A  43     149.710 276.435  29.002  1.00  0.00           H  
ATOM    716 2HD  ARG A  43     150.222 278.019  29.629  1.00  0.00           H  
ATOM    717  HE  ARG A  43     150.316 276.301  31.799  1.00  0.00           H  
ATOM    718 1HH1 ARG A  43     151.798 276.459  28.618  1.00  0.00           H  
ATOM    719 2HH1 ARG A  43     153.261 275.644  29.121  1.00  0.00           H  
ATOM    720 1HH2 ARG A  43     152.220 275.243  32.441  1.00  0.00           H  
ATOM    721 2HH2 ARG A  43     153.501 274.955  31.285  1.00  0.00           H  
ATOM    722  N   GLN A  44     145.859 280.142  31.097  1.00  0.00           N  
ATOM    723  CA  GLN A  44     145.669 280.827  32.372  1.00  0.00           C  
ATOM    724  C   GLN A  44     144.278 280.534  32.939  1.00  0.00           C  
ATOM    725  O   GLN A  44     144.146 280.266  34.133  1.00  0.00           O  
ATOM    726  CB  GLN A  44     145.803 282.344  32.219  1.00  0.00           C  
ATOM    727  CG  GLN A  44     145.640 283.142  33.542  1.00  0.00           C  
ATOM    728  CD  GLN A  44     146.745 282.819  34.555  1.00  0.00           C  
ATOM    729  OE1 GLN A  44     147.922 282.887  34.184  1.00  0.00           O  
ATOM    730  NE2 GLN A  44     146.406 282.485  35.800  1.00  0.00           N  
ATOM    731  H   GLN A  44     146.044 280.657  30.230  1.00  0.00           H  
ATOM    732  HA  GLN A  44     146.416 280.466  33.077  1.00  0.00           H  
ATOM    733 1HB  GLN A  44     146.778 282.580  31.790  1.00  0.00           H  
ATOM    734 2HB  GLN A  44     145.045 282.699  31.519  1.00  0.00           H  
ATOM    735 1HG  GLN A  44     145.676 284.206  33.321  1.00  0.00           H  
ATOM    736 2HG  GLN A  44     144.676 282.894  34.004  1.00  0.00           H  
ATOM    737 1HE2 GLN A  44     147.110 282.281  36.473  1.00  0.00           H  
ATOM    738 2HE2 GLN A  44     145.417 282.422  36.101  1.00  0.00           H  
ATOM    739  N   LEU A  45     143.248 280.494  32.086  1.00  0.00           N  
ATOM    740  CA  LEU A  45     141.910 280.196  32.570  1.00  0.00           C  
ATOM    741  C   LEU A  45     141.854 278.762  33.082  1.00  0.00           C  
ATOM    742  O   LEU A  45     141.308 278.501  34.155  1.00  0.00           O  
ATOM    743  CB  LEU A  45     140.875 280.400  31.457  1.00  0.00           C  
ATOM    744  CG  LEU A  45     139.418 280.119  31.843  1.00  0.00           C  
ATOM    745  CD1 LEU A  45     138.975 281.109  32.912  1.00  0.00           C  
ATOM    746  CD2 LEU A  45     138.536 280.218  30.607  1.00  0.00           C  
ATOM    747  H   LEU A  45     143.384 280.740  31.102  1.00  0.00           H  
ATOM    748  HA  LEU A  45     141.693 280.876  33.389  1.00  0.00           H  
ATOM    749 1HB  LEU A  45     140.934 281.430  31.112  1.00  0.00           H  
ATOM    750 2HB  LEU A  45     141.128 279.744  30.623  1.00  0.00           H  
ATOM    751  HG  LEU A  45     139.339 279.116  32.264  1.00  0.00           H  
ATOM    752 1HD1 LEU A  45     137.940 280.909  33.187  1.00  0.00           H  
ATOM    753 2HD1 LEU A  45     139.610 281.003  33.791  1.00  0.00           H  
ATOM    754 3HD1 LEU A  45     139.059 282.124  32.524  1.00  0.00           H  
ATOM    755 1HD2 LEU A  45     137.499 280.019  30.882  1.00  0.00           H  
ATOM    756 2HD2 LEU A  45     138.613 281.222  30.186  1.00  0.00           H  
ATOM    757 3HD2 LEU A  45     138.863 279.488  29.867  1.00  0.00           H  
ATOM    758  N   TYR A  46     142.462 277.818  32.354  1.00  0.00           N  
ATOM    759  CA  TYR A  46     142.431 276.417  32.739  1.00  0.00           C  
ATOM    760  C   TYR A  46     142.921 276.302  34.178  1.00  0.00           C  
ATOM    761  O   TYR A  46     142.249 275.693  35.017  1.00  0.00           O  
ATOM    762  CB  TYR A  46     143.286 275.566  31.797  1.00  0.00           C  
ATOM    763  CG  TYR A  46     143.230 274.084  32.094  1.00  0.00           C  
ATOM    764  CD1 TYR A  46     142.166 273.323  31.633  1.00  0.00           C  
ATOM    765  CD2 TYR A  46     144.244 273.486  32.828  1.00  0.00           C  
ATOM    766  CE1 TYR A  46     142.116 271.969  31.905  1.00  0.00           C  
ATOM    767  CE2 TYR A  46     144.194 272.132  33.100  1.00  0.00           C  
ATOM    768  CZ  TYR A  46     143.135 271.375  32.641  1.00  0.00           C  
ATOM    769  OH  TYR A  46     143.085 270.027  32.912  1.00  0.00           O  
ATOM    770  H   TYR A  46     142.910 278.059  31.469  1.00  0.00           H  
ATOM    771  HA  TYR A  46     141.404 276.061  32.680  1.00  0.00           H  
ATOM    772 1HB  TYR A  46     142.956 275.719  30.768  1.00  0.00           H  
ATOM    773 2HB  TYR A  46     144.325 275.887  31.859  1.00  0.00           H  
ATOM    774  HD1 TYR A  46     141.369 273.793  31.056  1.00  0.00           H  
ATOM    775  HD2 TYR A  46     145.080 274.084  33.191  1.00  0.00           H  
ATOM    776  HE1 TYR A  46     141.280 271.371  31.543  1.00  0.00           H  
ATOM    777  HE2 TYR A  46     144.990 271.662  33.677  1.00  0.00           H  
ATOM    778  HH  TYR A  46     143.896 269.759  33.350  1.00  0.00           H  
ATOM    779  N   ARG A  47     144.046 276.955  34.501  1.00  0.00           N  
ATOM    780  CA  ARG A  47     144.545 276.936  35.864  1.00  0.00           C  
ATOM    781  C   ARG A  47     143.603 277.567  36.886  1.00  0.00           C  
ATOM    782  O   ARG A  47     143.355 276.966  37.937  1.00  0.00           O  
ATOM    783  CB  ARG A  47     145.885 277.654  35.928  1.00  0.00           C  
ATOM    784  CG  ARG A  47     146.497 277.745  37.316  1.00  0.00           C  
ATOM    785  CD  ARG A  47     147.754 278.535  37.312  1.00  0.00           C  
ATOM    786  NE  ARG A  47     148.838 277.827  36.650  1.00  0.00           N  
ATOM    787  CZ  ARG A  47     150.039 278.364  36.360  1.00  0.00           C  
ATOM    788  NH1 ARG A  47     150.294 279.614  36.679  1.00  0.00           N  
ATOM    789  NH2 ARG A  47     150.961 277.635  35.755  1.00  0.00           N  
ATOM    790  H   ARG A  47     144.587 277.429  33.771  1.00  0.00           H  
ATOM    791  HA  ARG A  47     144.714 275.897  36.143  1.00  0.00           H  
ATOM    792 1HB  ARG A  47     146.601 277.144  35.285  1.00  0.00           H  
ATOM    793 2HB  ARG A  47     145.772 278.670  35.550  1.00  0.00           H  
ATOM    794 1HG  ARG A  47     145.792 278.226  37.994  1.00  0.00           H  
ATOM    795 2HG  ARG A  47     146.724 276.742  37.681  1.00  0.00           H  
ATOM    796 1HD  ARG A  47     147.591 279.476  36.786  1.00  0.00           H  
ATOM    797 2HD  ARG A  47     148.058 278.742  38.337  1.00  0.00           H  
ATOM    798  HE  ARG A  47     148.679 276.863  36.389  1.00  0.00           H  
ATOM    799 1HH1 ARG A  47     149.590 280.171  37.141  1.00  0.00           H  
ATOM    800 2HH1 ARG A  47     151.194 280.017  36.462  1.00  0.00           H  
ATOM    801 1HH2 ARG A  47     150.764 276.674  35.510  1.00  0.00           H  
ATOM    802 2HH2 ARG A  47     151.860 278.038  35.538  1.00  0.00           H  
ATOM    803  N   ASP A  48     143.018 278.735  36.575  1.00  0.00           N  
ATOM    804  CA  ASP A  48     142.189 279.421  37.561  1.00  0.00           C  
ATOM    805  C   ASP A  48     140.962 278.611  37.891  1.00  0.00           C  
ATOM    806  O   ASP A  48     140.532 278.558  39.055  1.00  0.00           O  
ATOM    807  CB  ASP A  48     141.678 280.770  37.035  1.00  0.00           C  
ATOM    808  CG  ASP A  48     142.726 281.868  36.832  1.00  0.00           C  
ATOM    809  OD1 ASP A  48     143.858 281.746  37.254  1.00  0.00           O  
ATOM    810  OD2 ASP A  48     142.343 282.879  36.293  1.00  0.00           O  
ATOM    811  H   ASP A  48     143.238 279.199  35.688  1.00  0.00           H  
ATOM    812  HA  ASP A  48     142.772 279.570  38.469  1.00  0.00           H  
ATOM    813 1HB  ASP A  48     141.206 280.594  36.064  1.00  0.00           H  
ATOM    814 2HB  ASP A  48     140.902 281.147  37.704  1.00  0.00           H  
ATOM    815  N   VAL A  49     140.395 277.976  36.879  1.00  0.00           N  
ATOM    816  CA  VAL A  49     139.199 277.199  37.056  1.00  0.00           C  
ATOM    817  C   VAL A  49     139.468 275.973  37.877  1.00  0.00           C  
ATOM    818  O   VAL A  49     138.687 275.672  38.783  1.00  0.00           O  
ATOM    819  CB  VAL A  49     138.623 276.782  35.690  1.00  0.00           C  
ATOM    820  CG1 VAL A  49     137.483 275.791  35.872  1.00  0.00           C  
ATOM    821  CG2 VAL A  49     138.152 278.012  34.929  1.00  0.00           C  
ATOM    822  H   VAL A  49     140.800 278.062  35.937  1.00  0.00           H  
ATOM    823  HA  VAL A  49     138.482 277.817  37.597  1.00  0.00           H  
ATOM    824  HB  VAL A  49     139.401 276.276  35.118  1.00  0.00           H  
ATOM    825 1HG1 VAL A  49     137.089 275.507  34.896  1.00  0.00           H  
ATOM    826 2HG1 VAL A  49     137.852 274.903  36.386  1.00  0.00           H  
ATOM    827 3HG1 VAL A  49     136.692 276.252  36.462  1.00  0.00           H  
ATOM    828 1HG2 VAL A  49     137.747 277.710  33.964  1.00  0.00           H  
ATOM    829 2HG2 VAL A  49     137.379 278.521  35.504  1.00  0.00           H  
ATOM    830 3HG2 VAL A  49     138.993 278.688  34.774  1.00  0.00           H  
ATOM    831  N   ARG A  50     140.533 275.234  37.579  1.00  0.00           N  
ATOM    832  CA  ARG A  50     140.764 274.032  38.337  1.00  0.00           C  
ATOM    833  C   ARG A  50     141.093 274.379  39.787  1.00  0.00           C  
ATOM    834  O   ARG A  50     140.619 273.694  40.693  1.00  0.00           O  
ATOM    835  CB  ARG A  50     141.901 273.225  37.726  1.00  0.00           C  
ATOM    836  CG  ARG A  50     141.600 272.631  36.359  1.00  0.00           C  
ATOM    837  CD  ARG A  50     140.580 271.554  36.441  1.00  0.00           C  
ATOM    838  NE  ARG A  50     141.058 270.411  37.203  1.00  0.00           N  
ATOM    839  CZ  ARG A  50     141.757 269.383  36.683  1.00  0.00           C  
ATOM    840  NH1 ARG A  50     142.051 269.370  35.402  1.00  0.00           N  
ATOM    841  NH2 ARG A  50     142.147 268.389  37.462  1.00  0.00           N  
ATOM    842  H   ARG A  50     141.175 275.495  36.822  1.00  0.00           H  
ATOM    843  HA  ARG A  50     139.848 273.452  38.342  1.00  0.00           H  
ATOM    844 1HB  ARG A  50     142.781 273.858  37.624  1.00  0.00           H  
ATOM    845 2HB  ARG A  50     142.164 272.404  38.393  1.00  0.00           H  
ATOM    846 1HG  ARG A  50     141.223 273.411  35.698  1.00  0.00           H  
ATOM    847 2HG  ARG A  50     142.513 272.207  35.938  1.00  0.00           H  
ATOM    848 1HD  ARG A  50     139.684 271.938  36.928  1.00  0.00           H  
ATOM    849 2HD  ARG A  50     140.330 271.213  35.437  1.00  0.00           H  
ATOM    850  HE  ARG A  50     140.851 270.386  38.193  1.00  0.00           H  
ATOM    851 1HH1 ARG A  50     141.753 270.130  34.807  1.00  0.00           H  
ATOM    852 2HH1 ARG A  50     142.575 268.600  35.013  1.00  0.00           H  
ATOM    853 1HH2 ARG A  50     141.921 268.399  38.447  1.00  0.00           H  
ATOM    854 2HH2 ARG A  50     142.671 267.619  37.072  1.00  0.00           H  
ATOM    855  N   GLU A  51     141.849 275.465  40.035  1.00  0.00           N  
ATOM    856  CA  GLU A  51     142.202 275.811  41.407  1.00  0.00           C  
ATOM    857  C   GLU A  51     140.981 276.257  42.199  1.00  0.00           C  
ATOM    858  O   GLU A  51     140.828 275.895  43.373  1.00  0.00           O  
ATOM    859  CB  GLU A  51     143.262 276.916  41.421  1.00  0.00           C  
ATOM    860  CG  GLU A  51     144.647 276.464  40.983  1.00  0.00           C  
ATOM    861  CD  GLU A  51     145.234 275.416  41.887  1.00  0.00           C  
ATOM    862  OE1 GLU A  51     145.151 275.575  43.082  1.00  0.00           O  
ATOM    863  OE2 GLU A  51     145.766 274.455  41.383  1.00  0.00           O  
ATOM    864  H   GLU A  51     142.224 276.041  39.273  1.00  0.00           H  
ATOM    865  HA  GLU A  51     142.611 274.921  41.888  1.00  0.00           H  
ATOM    866 1HB  GLU A  51     142.951 277.727  40.762  1.00  0.00           H  
ATOM    867 2HB  GLU A  51     143.346 277.326  42.427  1.00  0.00           H  
ATOM    868 1HG  GLU A  51     144.584 276.061  39.972  1.00  0.00           H  
ATOM    869 2HG  GLU A  51     145.309 277.328  40.959  1.00  0.00           H  
ATOM    870  N   THR A  52     140.090 277.021  41.549  1.00  0.00           N  
ATOM    871  CA  THR A  52     138.888 277.495  42.206  1.00  0.00           C  
ATOM    872  C   THR A  52     138.000 276.315  42.553  1.00  0.00           C  
ATOM    873  O   THR A  52     137.449 276.268  43.655  1.00  0.00           O  
ATOM    874  CB  THR A  52     138.118 278.495  41.323  1.00  0.00           C  
ATOM    875  OG1 THR A  52     138.946 279.633  41.053  1.00  0.00           O  
ATOM    876  CG2 THR A  52     136.846 278.951  42.020  1.00  0.00           C  
ATOM    877  H   THR A  52     140.272 277.330  40.594  1.00  0.00           H  
ATOM    878  HA  THR A  52     139.165 278.005  43.123  1.00  0.00           H  
ATOM    879  HB  THR A  52     137.858 278.020  40.378  1.00  0.00           H  
ATOM    880  HG1 THR A  52     139.653 279.380  40.455  1.00  0.00           H  
ATOM    881 1HG2 THR A  52     136.315 279.657  41.382  1.00  0.00           H  
ATOM    882 2HG2 THR A  52     136.209 278.089  42.217  1.00  0.00           H  
ATOM    883 3HG2 THR A  52     137.101 279.436  42.962  1.00  0.00           H  
ATOM    884  N   SER A  53     137.870 275.360  41.632  1.00  0.00           N  
ATOM    885  CA  SER A  53     137.006 274.214  41.812  1.00  0.00           C  
ATOM    886  C   SER A  53     137.502 273.350  42.974  1.00  0.00           C  
ATOM    887  O   SER A  53     136.695 272.821  43.753  1.00  0.00           O  
ATOM    888  CB  SER A  53     136.949 273.399  40.536  1.00  0.00           C  
ATOM    889  OG  SER A  53     136.364 274.134  39.496  1.00  0.00           O  
ATOM    890  H   SER A  53     138.349 275.464  40.735  1.00  0.00           H  
ATOM    891  HA  SER A  53     136.004 274.575  42.038  1.00  0.00           H  
ATOM    892 1HB  SER A  53     137.957 273.100  40.250  1.00  0.00           H  
ATOM    893 2HB  SER A  53     136.375 272.490  40.709  1.00  0.00           H  
ATOM    894  HG  SER A  53     137.077 274.633  39.090  1.00  0.00           H  
ATOM    895  N   LYS A  54     138.833 273.197  43.105  1.00  0.00           N  
ATOM    896  CA  LYS A  54     139.389 272.431  44.217  1.00  0.00           C  
ATOM    897  C   LYS A  54     139.094 273.099  45.552  1.00  0.00           C  
ATOM    898  O   LYS A  54     138.701 272.425  46.507  1.00  0.00           O  
ATOM    899  CB  LYS A  54     140.899 272.253  44.044  1.00  0.00           C  
ATOM    900  CG  LYS A  54     141.294 271.266  42.954  1.00  0.00           C  
ATOM    901  CD  LYS A  54     142.788 270.977  42.985  1.00  0.00           C  
ATOM    902  CE  LYS A  54     143.594 272.175  42.505  1.00  0.00           C  
ATOM    903  NZ  LYS A  54     145.044 271.859  42.390  1.00  0.00           N  
ATOM    904  H   LYS A  54     139.455 273.575  42.381  1.00  0.00           H  
ATOM    905  HA  LYS A  54     138.922 271.447  44.223  1.00  0.00           H  
ATOM    906 1HB  LYS A  54     141.353 273.215  43.805  1.00  0.00           H  
ATOM    907 2HB  LYS A  54     141.334 271.909  44.982  1.00  0.00           H  
ATOM    908 1HG  LYS A  54     140.749 270.332  43.093  1.00  0.00           H  
ATOM    909 2HG  LYS A  54     141.033 271.676  41.979  1.00  0.00           H  
ATOM    910 1HD  LYS A  54     143.089 270.731  44.005  1.00  0.00           H  
ATOM    911 2HD  LYS A  54     143.007 270.123  42.345  1.00  0.00           H  
ATOM    912 1HE  LYS A  54     143.226 272.494  41.531  1.00  0.00           H  
ATOM    913 2HE  LYS A  54     143.470 273.001  43.204  1.00  0.00           H  
ATOM    914 1HZ  LYS A  54     145.543 272.677  42.070  1.00  0.00           H  
ATOM    915 2HZ  LYS A  54     145.401 271.580  43.294  1.00  0.00           H  
ATOM    916 3HZ  LYS A  54     145.174 271.107  41.730  1.00  0.00           H  
ATOM    917  N   LYS A  55     139.232 274.430  45.604  1.00  0.00           N  
ATOM    918  CA  LYS A  55     138.970 275.178  46.829  1.00  0.00           C  
ATOM    919  C   LYS A  55     137.490 275.136  47.206  1.00  0.00           C  
ATOM    920  O   LYS A  55     137.150 275.064  48.389  1.00  0.00           O  
ATOM    921  CB  LYS A  55     139.431 276.628  46.675  1.00  0.00           C  
ATOM    922  CG  LYS A  55     140.943 276.807  46.640  1.00  0.00           C  
ATOM    923  CD  LYS A  55     141.322 278.268  46.448  1.00  0.00           C  
ATOM    924  CE  LYS A  55     142.832 278.446  46.390  1.00  0.00           C  
ATOM    925  NZ  LYS A  55     143.218 279.868  46.182  1.00  0.00           N  
ATOM    926  H   LYS A  55     139.587 274.925  44.778  1.00  0.00           H  
ATOM    927  HA  LYS A  55     139.528 274.711  47.637  1.00  0.00           H  
ATOM    928 1HB  LYS A  55     139.023 277.044  45.754  1.00  0.00           H  
ATOM    929 2HB  LYS A  55     139.043 277.223  47.503  1.00  0.00           H  
ATOM    930 1HG  LYS A  55     141.374 276.449  47.576  1.00  0.00           H  
ATOM    931 2HG  LYS A  55     141.359 276.222  45.821  1.00  0.00           H  
ATOM    932 1HD  LYS A  55     140.885 278.638  45.520  1.00  0.00           H  
ATOM    933 2HD  LYS A  55     140.928 278.858  47.275  1.00  0.00           H  
ATOM    934 1HE  LYS A  55     143.275 278.094  47.321  1.00  0.00           H  
ATOM    935 2HE  LYS A  55     143.238 277.849  45.573  1.00  0.00           H  
ATOM    936 1HZ  LYS A  55     144.225 279.943  46.149  1.00  0.00           H  
ATOM    937 2HZ  LYS A  55     142.827 280.199  45.311  1.00  0.00           H  
ATOM    938 3HZ  LYS A  55     142.864 280.428  46.944  1.00  0.00           H  
ATOM    939  N   GLN A  56     136.611 275.171  46.198  1.00  0.00           N  
ATOM    940  CA  GLN A  56     135.176 275.122  46.426  1.00  0.00           C  
ATOM    941  C   GLN A  56     134.705 273.703  46.757  1.00  0.00           C  
ATOM    942  O   GLN A  56     133.738 273.536  47.502  1.00  0.00           O  
ATOM    943  CB  GLN A  56     134.428 275.650  45.198  1.00  0.00           C  
ATOM    944  CG  GLN A  56     134.615 277.136  44.947  1.00  0.00           C  
ATOM    945  CD  GLN A  56     134.067 277.988  46.076  1.00  0.00           C  
ATOM    946  OE1 GLN A  56     132.899 277.862  46.456  1.00  0.00           O  
ATOM    947  NE2 GLN A  56     134.907 278.861  46.619  1.00  0.00           N  
ATOM    948  H   GLN A  56     136.964 275.289  45.247  1.00  0.00           H  
ATOM    949  HA  GLN A  56     134.945 275.748  47.284  1.00  0.00           H  
ATOM    950 1HB  GLN A  56     134.762 275.113  44.310  1.00  0.00           H  
ATOM    951 2HB  GLN A  56     133.361 275.460  45.313  1.00  0.00           H  
ATOM    952 1HG  GLN A  56     135.680 277.346  44.847  1.00  0.00           H  
ATOM    953 2HG  GLN A  56     134.094 277.407  44.029  1.00  0.00           H  
ATOM    954 1HE2 GLN A  56     134.601 279.451  47.368  1.00  0.00           H  
ATOM    955 2HE2 GLN A  56     135.845 278.931  46.280  1.00  0.00           H  
ATOM    956  N   GLY A  57     135.417 272.682  46.265  1.00  0.00           N  
ATOM    957  CA  GLY A  57     135.042 271.295  46.512  1.00  0.00           C  
ATOM    958  C   GLY A  57     133.946 270.808  45.574  1.00  0.00           C  
ATOM    959  O   GLY A  57     133.057 270.048  45.983  1.00  0.00           O  
ATOM    960  H   GLY A  57     136.197 272.872  45.639  1.00  0.00           H  
ATOM    961 1HA  GLY A  57     135.930 270.675  46.388  1.00  0.00           H  
ATOM    962 2HA  GLY A  57     134.722 271.185  47.545  1.00  0.00           H  
ATOM    963  N   VAL A  58     133.996 271.267  44.325  1.00  0.00           N  
ATOM    964  CA  VAL A  58     132.983 270.914  43.326  1.00  0.00           C  
ATOM    965  C   VAL A  58     133.582 270.067  42.215  1.00  0.00           C  
ATOM    966  O   VAL A  58     134.806 269.967  42.096  1.00  0.00           O  
ATOM    967  CB  VAL A  58     132.362 272.185  42.717  1.00  0.00           C  
ATOM    968  CG1 VAL A  58     131.678 273.013  43.795  1.00  0.00           C  
ATOM    969  CG2 VAL A  58     133.436 272.999  42.011  1.00  0.00           C  
ATOM    970  H   VAL A  58     134.793 271.860  44.081  1.00  0.00           H  
ATOM    971  HA  VAL A  58     132.191 270.343  43.811  1.00  0.00           H  
ATOM    972  HB  VAL A  58     131.594 271.894  41.999  1.00  0.00           H  
ATOM    973 1HG1 VAL A  58     131.244 273.907  43.346  1.00  0.00           H  
ATOM    974 2HG1 VAL A  58     130.890 272.423  44.261  1.00  0.00           H  
ATOM    975 3HG1 VAL A  58     132.409 273.304  44.548  1.00  0.00           H  
ATOM    976 1HG2 VAL A  58     132.989 273.895  41.582  1.00  0.00           H  
ATOM    977 2HG2 VAL A  58     134.206 273.284  42.728  1.00  0.00           H  
ATOM    978 3HG2 VAL A  58     133.883 272.401  41.217  1.00  0.00           H  
ATOM    979  N   GLU A  59     132.722 269.426  41.423  1.00  0.00           N  
ATOM    980  CA  GLU A  59     133.207 268.594  40.331  1.00  0.00           C  
ATOM    981  C   GLU A  59     133.184 269.365  39.023  1.00  0.00           C  
ATOM    982  O   GLU A  59     132.114 269.704  38.515  1.00  0.00           O  
ATOM    983  CB  GLU A  59     132.364 267.323  40.204  1.00  0.00           C  
ATOM    984  CG  GLU A  59     132.825 266.369  39.112  1.00  0.00           C  
ATOM    985  CD  GLU A  59     131.983 265.126  39.028  1.00  0.00           C  
ATOM    986  OE1 GLU A  59     131.034 265.023  39.767  1.00  0.00           O  
ATOM    987  OE2 GLU A  59     132.290 264.278  38.222  1.00  0.00           O  
ATOM    988  H   GLU A  59     131.713 269.567  41.545  1.00  0.00           H  
ATOM    989  HA  GLU A  59     134.240 268.311  40.538  1.00  0.00           H  
ATOM    990 1HB  GLU A  59     132.378 266.781  41.150  1.00  0.00           H  
ATOM    991 2HB  GLU A  59     131.328 267.593  39.997  1.00  0.00           H  
ATOM    992 1HG  GLU A  59     132.787 266.885  38.153  1.00  0.00           H  
ATOM    993 2HG  GLU A  59     133.860 266.089  39.302  1.00  0.00           H  
ATOM    994  N   THR A  60     134.350 269.641  38.460  1.00  0.00           N  
ATOM    995  CA  THR A  60     134.365 270.462  37.260  1.00  0.00           C  
ATOM    996  C   THR A  60     135.081 269.763  36.109  1.00  0.00           C  
ATOM    997  O   THR A  60     136.176 269.216  36.266  1.00  0.00           O  
ATOM    998  CB  THR A  60     135.034 271.822  37.535  1.00  0.00           C  
ATOM    999  OG1 THR A  60     134.305 272.519  38.554  1.00  0.00           O  
ATOM   1000  CG2 THR A  60     135.063 272.667  36.270  1.00  0.00           C  
ATOM   1001  H   THR A  60     135.210 269.309  38.869  1.00  0.00           H  
ATOM   1002  HA  THR A  60     133.343 270.627  36.950  1.00  0.00           H  
ATOM   1003  HB  THR A  60     136.055 271.662  37.881  1.00  0.00           H  
ATOM   1004  HG1 THR A  60     134.847 273.230  38.904  1.00  0.00           H  
ATOM   1005 1HG2 THR A  60     135.539 273.624  36.483  1.00  0.00           H  
ATOM   1006 2HG2 THR A  60     135.626 272.145  35.497  1.00  0.00           H  
ATOM   1007 3HG2 THR A  60     134.044 272.838  35.924  1.00  0.00           H  
ATOM   1008  N   GLU A  61     134.446 269.812  34.943  1.00  0.00           N  
ATOM   1009  CA  GLU A  61     135.006 269.272  33.705  1.00  0.00           C  
ATOM   1010  C   GLU A  61     135.324 270.386  32.715  1.00  0.00           C  
ATOM   1011  O   GLU A  61     134.600 271.381  32.631  1.00  0.00           O  
ATOM   1012  CB  GLU A  61     134.037 268.273  33.070  1.00  0.00           C  
ATOM   1013  CG  GLU A  61     133.764 267.037  33.915  1.00  0.00           C  
ATOM   1014  CD  GLU A  61     132.827 266.068  33.250  1.00  0.00           C  
ATOM   1015  OE1 GLU A  61     132.382 266.352  32.164  1.00  0.00           O  
ATOM   1016  OE2 GLU A  61     132.556 265.042  33.828  1.00  0.00           O  
ATOM   1017  H   GLU A  61     133.515 270.243  34.958  1.00  0.00           H  
ATOM   1018  HA  GLU A  61     135.936 268.756  33.940  1.00  0.00           H  
ATOM   1019 1HB  GLU A  61     133.083 268.764  32.878  1.00  0.00           H  
ATOM   1020 2HB  GLU A  61     134.433 267.941  32.110  1.00  0.00           H  
ATOM   1021 1HG  GLU A  61     134.708 266.532  34.116  1.00  0.00           H  
ATOM   1022 2HG  GLU A  61     133.340 267.348  34.869  1.00  0.00           H  
ATOM   1023  N   ILE A  62     136.428 270.245  31.981  1.00  0.00           N  
ATOM   1024  CA  ILE A  62     136.765 271.247  30.970  1.00  0.00           C  
ATOM   1025  C   ILE A  62     137.012 270.653  29.578  1.00  0.00           C  
ATOM   1026  O   ILE A  62     137.775 269.695  29.412  1.00  0.00           O  
ATOM   1027  CB  ILE A  62     138.011 272.041  31.404  1.00  0.00           C  
ATOM   1028  CG1 ILE A  62     137.761 272.735  32.746  1.00  0.00           C  
ATOM   1029  CG2 ILE A  62     138.391 273.058  30.339  1.00  0.00           C  
ATOM   1030  CD1 ILE A  62     139.000 273.348  33.357  1.00  0.00           C  
ATOM   1031  H   ILE A  62     137.028 269.441  32.147  1.00  0.00           H  
ATOM   1032  HA  ILE A  62     135.917 271.926  30.874  1.00  0.00           H  
ATOM   1033  HB  ILE A  62     138.845 271.356  31.554  1.00  0.00           H  
ATOM   1034 1HG1 ILE A  62     137.019 273.522  32.616  1.00  0.00           H  
ATOM   1035 2HG1 ILE A  62     137.352 272.016  33.457  1.00  0.00           H  
ATOM   1036 1HG2 ILE A  62     139.273 273.610  30.662  1.00  0.00           H  
ATOM   1037 2HG2 ILE A  62     138.609 272.541  29.405  1.00  0.00           H  
ATOM   1038 3HG2 ILE A  62     137.564 273.751  30.186  1.00  0.00           H  
ATOM   1039 1HD1 ILE A  62     138.743 273.820  34.306  1.00  0.00           H  
ATOM   1040 2HD1 ILE A  62     139.744 272.569  33.529  1.00  0.00           H  
ATOM   1041 3HD1 ILE A  62     139.408 274.096  32.679  1.00  0.00           H  
ATOM   1042  N   GLU A  63     136.324 271.237  28.587  1.00  0.00           N  
ATOM   1043  CA  GLU A  63     136.438 270.854  27.183  1.00  0.00           C  
ATOM   1044  C   GLU A  63     136.930 272.006  26.297  1.00  0.00           C  
ATOM   1045  O   GLU A  63     136.337 273.086  26.263  1.00  0.00           O  
ATOM   1046  CB  GLU A  63     135.087 270.351  26.670  1.00  0.00           C  
ATOM   1047  CG  GLU A  63     135.104 269.863  25.228  1.00  0.00           C  
ATOM   1048  CD  GLU A  63     133.786 269.290  24.788  1.00  0.00           C  
ATOM   1049  OE1 GLU A  63     132.833 270.028  24.717  1.00  0.00           O  
ATOM   1050  OE2 GLU A  63     133.732 268.112  24.523  1.00  0.00           O  
ATOM   1051  H   GLU A  63     135.683 271.994  28.853  1.00  0.00           H  
ATOM   1052  HA  GLU A  63     137.159 270.040  27.107  1.00  0.00           H  
ATOM   1053 1HB  GLU A  63     134.743 269.528  27.297  1.00  0.00           H  
ATOM   1054 2HB  GLU A  63     134.349 271.150  26.744  1.00  0.00           H  
ATOM   1055 1HG  GLU A  63     135.360 270.698  24.576  1.00  0.00           H  
ATOM   1056 2HG  GLU A  63     135.878 269.105  25.121  1.00  0.00           H  
ATOM   1057  N   VAL A  64     138.007 271.767  25.551  1.00  0.00           N  
ATOM   1058  CA  VAL A  64     138.597 272.824  24.738  1.00  0.00           C  
ATOM   1059  C   VAL A  64     138.717 272.458  23.255  1.00  0.00           C  
ATOM   1060  O   VAL A  64     139.185 271.375  22.891  1.00  0.00           O  
ATOM   1061  CB  VAL A  64     139.996 273.171  25.282  1.00  0.00           C  
ATOM   1062  CG1 VAL A  64     140.625 274.285  24.459  1.00  0.00           C  
ATOM   1063  CG2 VAL A  64     139.897 273.571  26.746  1.00  0.00           C  
ATOM   1064  H   VAL A  64     138.421 270.833  25.553  1.00  0.00           H  
ATOM   1065  HA  VAL A  64     137.951 273.697  24.795  1.00  0.00           H  
ATOM   1066  HB  VAL A  64     140.640 272.297  25.185  1.00  0.00           H  
ATOM   1067 1HG1 VAL A  64     141.613 274.518  24.857  1.00  0.00           H  
ATOM   1068 2HG1 VAL A  64     140.719 273.964  23.422  1.00  0.00           H  
ATOM   1069 3HG1 VAL A  64     139.996 275.174  24.509  1.00  0.00           H  
ATOM   1070 1HG2 VAL A  64     140.890 273.814  27.124  1.00  0.00           H  
ATOM   1071 2HG2 VAL A  64     139.248 274.441  26.843  1.00  0.00           H  
ATOM   1072 3HG2 VAL A  64     139.483 272.743  27.322  1.00  0.00           H  
ATOM   1073  N   GLU A  65     138.272 273.368  22.388  1.00  0.00           N  
ATOM   1074  CA  GLU A  65     138.416 273.199  20.948  1.00  0.00           C  
ATOM   1075  C   GLU A  65     138.594 274.543  20.244  1.00  0.00           C  
ATOM   1076  O   GLU A  65     137.838 275.486  20.496  1.00  0.00           O  
ATOM   1077  CB  GLU A  65     137.200 272.468  20.375  1.00  0.00           C  
ATOM   1078  CG  GLU A  65     137.326 272.092  18.906  1.00  0.00           C  
ATOM   1079  CD  GLU A  65     136.176 271.258  18.415  1.00  0.00           C  
ATOM   1080  OE1 GLU A  65     135.226 271.102  19.143  1.00  0.00           O  
ATOM   1081  OE2 GLU A  65     136.248 270.775  17.309  1.00  0.00           O  
ATOM   1082  H   GLU A  65     137.819 274.217  22.735  1.00  0.00           H  
ATOM   1083  HA  GLU A  65     139.300 272.590  20.749  1.00  0.00           H  
ATOM   1084 1HB  GLU A  65     137.025 271.553  20.941  1.00  0.00           H  
ATOM   1085 2HB  GLU A  65     136.314 273.095  20.486  1.00  0.00           H  
ATOM   1086 1HG  GLU A  65     137.378 273.004  18.311  1.00  0.00           H  
ATOM   1087 2HG  GLU A  65     138.255 271.544  18.761  1.00  0.00           H  
ATOM   1088  N   GLY A  66     139.572 274.655  19.356  1.00  0.00           N  
ATOM   1089  CA  GLY A  66     139.743 275.928  18.667  1.00  0.00           C  
ATOM   1090  C   GLY A  66     140.037 277.038  19.681  1.00  0.00           C  
ATOM   1091  O   GLY A  66     140.976 276.915  20.474  1.00  0.00           O  
ATOM   1092  H   GLY A  66     140.202 273.876  19.190  1.00  0.00           H  
ATOM   1093 1HA  GLY A  66     140.563 275.851  17.956  1.00  0.00           H  
ATOM   1094 2HA  GLY A  66     138.843 276.167  18.105  1.00  0.00           H  
ATOM   1095  N   ASP A  67     139.256 278.135  19.627  1.00  0.00           N  
ATOM   1096  CA  ASP A  67     139.420 279.289  20.521  1.00  0.00           C  
ATOM   1097  C   ASP A  67     138.362 279.333  21.628  1.00  0.00           C  
ATOM   1098  O   ASP A  67     138.206 280.348  22.326  1.00  0.00           O  
ATOM   1099  CB  ASP A  67     139.365 280.590  19.717  1.00  0.00           C  
ATOM   1100  CG  ASP A  67     138.026 280.805  19.026  1.00  0.00           C  
ATOM   1101  OD1 ASP A  67     137.214 279.911  19.056  1.00  0.00           O  
ATOM   1102  OD2 ASP A  67     137.828 281.861  18.473  1.00  0.00           O  
ATOM   1103  H   ASP A  67     138.482 278.169  18.968  1.00  0.00           H  
ATOM   1104  HA  ASP A  67     140.401 279.238  20.974  1.00  0.00           H  
ATOM   1105 1HB  ASP A  67     139.555 281.436  20.379  1.00  0.00           H  
ATOM   1106 2HB  ASP A  67     140.152 280.584  18.961  1.00  0.00           H  
ATOM   1107  N   THR A  68     137.619 278.246  21.797  1.00  0.00           N  
ATOM   1108  CA  THR A  68     136.499 278.278  22.711  1.00  0.00           C  
ATOM   1109  C   THR A  68     136.669 277.280  23.839  1.00  0.00           C  
ATOM   1110  O   THR A  68     136.987 276.103  23.632  1.00  0.00           O  
ATOM   1111  CB  THR A  68     135.180 278.073  21.937  1.00  0.00           C  
ATOM   1112  OG1 THR A  68     135.042 279.150  20.965  1.00  0.00           O  
ATOM   1113  CG2 THR A  68     133.959 278.097  22.907  1.00  0.00           C  
ATOM   1114  H   THR A  68     137.809 277.392  21.263  1.00  0.00           H  
ATOM   1115  HA  THR A  68     136.456 279.264  23.154  1.00  0.00           H  
ATOM   1116  HB  THR A  68     135.214 277.118  21.409  1.00  0.00           H  
ATOM   1117  HG1 THR A  68     135.787 279.099  20.287  1.00  0.00           H  
ATOM   1118 1HG2 THR A  68     133.041 277.967  22.340  1.00  0.00           H  
ATOM   1119 2HG2 THR A  68     134.042 277.294  23.641  1.00  0.00           H  
ATOM   1120 3HG2 THR A  68     133.926 279.050  23.427  1.00  0.00           H  
ATOM   1121  N   VAL A  69     136.482 277.764  25.056  1.00  0.00           N  
ATOM   1122  CA  VAL A  69     136.607 276.904  26.220  1.00  0.00           C  
ATOM   1123  C   VAL A  69     135.308 276.752  26.995  1.00  0.00           C  
ATOM   1124  O   VAL A  69     134.681 277.736  27.394  1.00  0.00           O  
ATOM   1125  CB  VAL A  69     137.689 277.461  27.164  1.00  0.00           C  
ATOM   1126  CG1 VAL A  69     137.780 276.617  28.427  1.00  0.00           C  
ATOM   1127  CG2 VAL A  69     139.029 277.505  26.447  1.00  0.00           C  
ATOM   1128  H   VAL A  69     136.244 278.762  25.137  1.00  0.00           H  
ATOM   1129  HA  VAL A  69     136.897 275.910  25.878  1.00  0.00           H  
ATOM   1130  HB  VAL A  69     137.406 278.469  27.470  1.00  0.00           H  
ATOM   1131 1HG1 VAL A  69     138.549 277.026  29.083  1.00  0.00           H  
ATOM   1132 2HG1 VAL A  69     136.820 276.630  28.942  1.00  0.00           H  
ATOM   1133 3HG1 VAL A  69     138.037 275.592  28.161  1.00  0.00           H  
ATOM   1134 1HG2 VAL A  69     139.789 277.901  27.120  1.00  0.00           H  
ATOM   1135 2HG2 VAL A  69     139.308 276.499  26.135  1.00  0.00           H  
ATOM   1136 3HG2 VAL A  69     138.952 278.148  25.569  1.00  0.00           H  
ATOM   1137  N   THR A  70     134.910 275.503  27.214  1.00  0.00           N  
ATOM   1138  CA  THR A  70     133.688 275.223  27.951  1.00  0.00           C  
ATOM   1139  C   THR A  70     133.992 274.576  29.292  1.00  0.00           C  
ATOM   1140  O   THR A  70     134.677 273.549  29.392  1.00  0.00           O  
ATOM   1141  CB  THR A  70     132.745 274.315  27.141  1.00  0.00           C  
ATOM   1142  OG1 THR A  70     132.380 274.970  25.919  1.00  0.00           O  
ATOM   1143  CG2 THR A  70     131.489 274.000  27.939  1.00  0.00           C  
ATOM   1144  H   THR A  70     135.491 274.739  26.861  1.00  0.00           H  
ATOM   1145  HA  THR A  70     133.182 276.163  28.147  1.00  0.00           H  
ATOM   1146  HB  THR A  70     133.257 273.383  26.898  1.00  0.00           H  
ATOM   1147  HG1 THR A  70     133.134 274.983  25.325  1.00  0.00           H  
ATOM   1148 1HG2 THR A  70     130.836 273.356  27.350  1.00  0.00           H  
ATOM   1149 2HG2 THR A  70     131.763 273.492  28.862  1.00  0.00           H  
ATOM   1150 3HG2 THR A  70     130.968 274.927  28.175  1.00  0.00           H  
ATOM   1151  N   ILE A  71     133.471 275.193  30.334  1.00  0.00           N  
ATOM   1152  CA  ILE A  71     133.607 274.690  31.684  1.00  0.00           C  
ATOM   1153  C   ILE A  71     132.269 274.272  32.269  1.00  0.00           C  
ATOM   1154  O   ILE A  71     131.321 275.055  32.284  1.00  0.00           O  
ATOM   1155  CB  ILE A  71     134.256 275.750  32.593  1.00  0.00           C  
ATOM   1156  CG1 ILE A  71     135.637 276.138  32.059  1.00  0.00           C  
ATOM   1157  CG2 ILE A  71     134.359 275.235  34.020  1.00  0.00           C  
ATOM   1158  CD1 ILE A  71     135.670 277.484  31.372  1.00  0.00           C  
ATOM   1159  H   ILE A  71     132.969 276.067  30.161  1.00  0.00           H  
ATOM   1160  HA  ILE A  71     134.263 273.820  31.677  1.00  0.00           H  
ATOM   1161  HB  ILE A  71     133.650 276.655  32.586  1.00  0.00           H  
ATOM   1162 1HG1 ILE A  71     136.353 276.157  32.881  1.00  0.00           H  
ATOM   1163 2HG1 ILE A  71     135.978 275.385  31.348  1.00  0.00           H  
ATOM   1164 1HG2 ILE A  71     134.820 275.996  34.649  1.00  0.00           H  
ATOM   1165 2HG2 ILE A  71     133.363 275.007  34.398  1.00  0.00           H  
ATOM   1166 3HG2 ILE A  71     134.969 274.331  34.038  1.00  0.00           H  
ATOM   1167 1HD1 ILE A  71     136.682 277.689  31.020  1.00  0.00           H  
ATOM   1168 2HD1 ILE A  71     134.986 277.476  30.523  1.00  0.00           H  
ATOM   1169 3HD1 ILE A  71     135.367 278.259  32.075  1.00  0.00           H  
ATOM   1170  N   VAL A  72     132.180 273.056  32.782  1.00  0.00           N  
ATOM   1171  CA  VAL A  72     130.930 272.639  33.401  1.00  0.00           C  
ATOM   1172  C   VAL A  72     131.129 272.381  34.884  1.00  0.00           C  
ATOM   1173  O   VAL A  72     131.887 271.492  35.277  1.00  0.00           O  
ATOM   1174  CB  VAL A  72     130.392 271.364  32.726  1.00  0.00           C  
ATOM   1175  CG1 VAL A  72     129.098 270.917  33.388  1.00  0.00           C  
ATOM   1176  CG2 VAL A  72     130.180 271.615  31.241  1.00  0.00           C  
ATOM   1177  H   VAL A  72     132.991 272.431  32.712  1.00  0.00           H  
ATOM   1178  HA  VAL A  72     130.206 273.438  33.291  1.00  0.00           H  
ATOM   1179  HB  VAL A  72     131.116 270.560  32.859  1.00  0.00           H  
ATOM   1180 1HG1 VAL A  72     128.732 270.014  32.898  1.00  0.00           H  
ATOM   1181 2HG1 VAL A  72     129.281 270.708  34.442  1.00  0.00           H  
ATOM   1182 3HG1 VAL A  72     128.351 271.705  33.298  1.00  0.00           H  
ATOM   1183 1HG2 VAL A  72     129.800 270.709  30.769  1.00  0.00           H  
ATOM   1184 2HG2 VAL A  72     129.460 272.423  31.107  1.00  0.00           H  
ATOM   1185 3HG2 VAL A  72     131.128 271.894  30.780  1.00  0.00           H  
ATOM   1186  N   VAL A  73     130.412 273.144  35.708  1.00  0.00           N  
ATOM   1187  CA  VAL A  73     130.596 273.066  37.156  1.00  0.00           C  
ATOM   1188  C   VAL A  73     129.411 272.379  37.811  1.00  0.00           C  
ATOM   1189  O   VAL A  73     128.291 272.876  37.735  1.00  0.00           O  
ATOM   1190  CB  VAL A  73     130.766 274.474  37.756  1.00  0.00           C  
ATOM   1191  CG1 VAL A  73     130.977 274.390  39.260  1.00  0.00           C  
ATOM   1192  CG2 VAL A  73     131.932 275.185  37.087  1.00  0.00           C  
ATOM   1193  H   VAL A  73     129.765 273.818  35.284  1.00  0.00           H  
ATOM   1194  HA  VAL A  73     131.505 272.500  37.375  1.00  0.00           H  
ATOM   1195  HB  VAL A  73     129.850 275.042  37.592  1.00  0.00           H  
ATOM   1196 1HG1 VAL A  73     131.095 275.394  39.668  1.00  0.00           H  
ATOM   1197 2HG1 VAL A  73     130.115 273.910  39.723  1.00  0.00           H  
ATOM   1198 3HG1 VAL A  73     131.874 273.806  39.470  1.00  0.00           H  
ATOM   1199 1HG2 VAL A  73     132.046 276.180  37.515  1.00  0.00           H  
ATOM   1200 2HG2 VAL A  73     132.847 274.614  37.246  1.00  0.00           H  
ATOM   1201 3HG2 VAL A  73     131.740 275.271  36.017  1.00  0.00           H  
ATOM   1202  N   ARG A  74     129.658 271.262  38.492  1.00  0.00           N  
ATOM   1203  CA  ARG A  74     128.603 270.511  39.164  1.00  0.00           C  
ATOM   1204  C   ARG A  74     128.648 270.559  40.697  1.00  0.00           C  
ATOM   1205  O   ARG A  74     129.663 270.220  41.335  1.00  0.00           O  
ATOM   1206  CB  ARG A  74     128.707 269.057  38.731  1.00  0.00           C  
ATOM   1207  CG  ARG A  74     127.738 268.078  39.379  1.00  0.00           C  
ATOM   1208  CD  ARG A  74     128.086 266.685  38.996  1.00  0.00           C  
ATOM   1209  NE  ARG A  74     127.765 266.391  37.612  1.00  0.00           N  
ATOM   1210  CZ  ARG A  74     128.251 265.357  36.885  1.00  0.00           C  
ATOM   1211  NH1 ARG A  74     129.119 264.496  37.388  1.00  0.00           N  
ATOM   1212  NH2 ARG A  74     127.829 265.235  35.637  1.00  0.00           N  
ATOM   1213  H   ARG A  74     130.604 270.874  38.484  1.00  0.00           H  
ATOM   1214  HA  ARG A  74     127.640 270.909  38.843  1.00  0.00           H  
ATOM   1215 1HB  ARG A  74     128.551 269.000  37.654  1.00  0.00           H  
ATOM   1216 2HB  ARG A  74     129.708 268.707  38.919  1.00  0.00           H  
ATOM   1217 1HG  ARG A  74     127.789 268.150  40.468  1.00  0.00           H  
ATOM   1218 2HG  ARG A  74     126.721 268.287  39.042  1.00  0.00           H  
ATOM   1219 1HD  ARG A  74     129.153 266.550  39.142  1.00  0.00           H  
ATOM   1220 2HD  ARG A  74     127.542 265.987  39.630  1.00  0.00           H  
ATOM   1221  HE  ARG A  74     127.090 267.001  37.129  1.00  0.00           H  
ATOM   1222 1HH1 ARG A  74     129.474 264.587  38.355  1.00  0.00           H  
ATOM   1223 2HH1 ARG A  74     129.474 263.741  36.821  1.00  0.00           H  
ATOM   1224 1HH2 ARG A  74     127.149 265.931  35.285  1.00  0.00           H  
ATOM   1225 2HH2 ARG A  74     128.159 264.487  35.050  1.00  0.00           H  
ATOM   1226  N   GLU A  75     127.510 270.938  41.291  1.00  0.00           N  
ATOM   1227  CA  GLU A  75     127.394 270.997  42.747  1.00  0.00           C  
ATOM   1228  C   GLU A  75     126.482 269.864  43.231  1.00  0.00           C  
ATOM   1229  O   GLU A  75     126.873 268.699  43.181  1.00  0.00           O  
ATOM   1230  OXT GLU A  75     125.399 270.109  43.763  1.00  0.00           O  
ATOM   1231  CB  GLU A  75     126.900 272.386  43.198  1.00  0.00           C  
ATOM   1232  CG  GLU A  75     126.844 272.617  44.736  1.00  0.00           C  
ATOM   1233  CD  GLU A  75     126.494 274.067  45.188  1.00  0.00           C  
ATOM   1234  OE1 GLU A  75     125.655 274.740  44.602  1.00  0.00           O  
ATOM   1235  OE2 GLU A  75     127.122 274.512  46.124  1.00  0.00           O  
ATOM   1236  H   GLU A  75     126.711 271.218  40.701  1.00  0.00           H  
ATOM   1237  HA  GLU A  75     128.379 270.838  43.181  1.00  0.00           H  
ATOM   1238 1HB  GLU A  75     127.561 273.144  42.777  1.00  0.00           H  
ATOM   1239 2HB  GLU A  75     125.906 272.546  42.796  1.00  0.00           H  
ATOM   1240 1HG  GLU A  75     126.117 271.945  45.181  1.00  0.00           H  
ATOM   1241 2HG  GLU A  75     127.812 272.359  45.131  1.00  0.00           H  
TER                                                                             
ATOM   1243  N   SER B   1     180.290 236.170  12.548  1.00  0.00           N  
ATOM   1244  CA  SER B   1     179.327 237.217  12.227  1.00  0.00           C  
ATOM   1245  C   SER B   1     179.333 237.534  10.737  1.00  0.00           C  
ATOM   1246  O   SER B   1     178.331 237.987  10.185  1.00  0.00           O  
ATOM   1247  CB  SER B   1     179.636 238.471  13.021  1.00  0.00           C  
ATOM   1248  OG  SER B   1     180.873 239.011  12.645  1.00  0.00           O  
ATOM   1249 1H   SER B   1     180.264 235.983  13.530  1.00  0.00           H  
ATOM   1250 2H   SER B   1     180.057 235.338  12.044  1.00  0.00           H  
ATOM   1251 3H   SER B   1     181.208 236.471  12.289  1.00  0.00           H  
ATOM   1252  HA  SER B   1     178.333 236.854  12.488  1.00  0.00           H  
ATOM   1253 1HB  SER B   1     178.850 239.208  12.859  1.00  0.00           H  
ATOM   1254 2HB  SER B   1     179.647 238.235  14.084  1.00  0.00           H  
ATOM   1255  HG  SER B   1     180.676 239.718  12.024  1.00  0.00           H  
ATOM   1256  N   GLU B   2     180.466 237.291  10.091  1.00  0.00           N  
ATOM   1257  CA  GLU B   2     180.627 237.614   8.677  1.00  0.00           C  
ATOM   1258  C   GLU B   2     179.809 236.678   7.801  1.00  0.00           C  
ATOM   1259  O   GLU B   2     179.264 237.090   6.775  1.00  0.00           O  
ATOM   1260  CB  GLU B   2     182.103 237.542   8.278  1.00  0.00           C  
ATOM   1261  CG  GLU B   2     182.391 237.990   6.852  1.00  0.00           C  
ATOM   1262  CD  GLU B   2     181.993 239.418   6.595  1.00  0.00           C  
ATOM   1263  OE1 GLU B   2     182.098 240.215   7.496  1.00  0.00           O  
ATOM   1264  OE2 GLU B   2     181.583 239.711   5.497  1.00  0.00           O  
ATOM   1265  H   GLU B   2     181.238 236.872  10.591  1.00  0.00           H  
ATOM   1266  HA  GLU B   2     180.262 238.629   8.511  1.00  0.00           H  
ATOM   1267 1HB  GLU B   2     182.693 238.166   8.950  1.00  0.00           H  
ATOM   1268 2HB  GLU B   2     182.460 236.518   8.385  1.00  0.00           H  
ATOM   1269 1HG  GLU B   2     183.458 237.882   6.656  1.00  0.00           H  
ATOM   1270 2HG  GLU B   2     181.855 237.339   6.162  1.00  0.00           H  
ATOM   1271  N   GLU B   3     179.725 235.416   8.209  1.00  0.00           N  
ATOM   1272  CA  GLU B   3     178.856 234.451   7.544  1.00  0.00           C  
ATOM   1273  C   GLU B   3     177.421 234.961   7.473  1.00  0.00           C  
ATOM   1274  O   GLU B   3     176.778 234.885   6.426  1.00  0.00           O  
ATOM   1275  CB  GLU B   3     178.894 233.108   8.275  1.00  0.00           C  
ATOM   1276  CG  GLU B   3     177.975 232.046   7.688  1.00  0.00           C  
ATOM   1277  CD  GLU B   3     177.965 230.773   8.488  1.00  0.00           C  
ATOM   1278  OE1 GLU B   3     178.920 230.525   9.186  1.00  0.00           O  
ATOM   1279  OE2 GLU B   3     177.003 230.048   8.402  1.00  0.00           O  
ATOM   1280  H   GLU B   3     180.277 235.118   9.000  1.00  0.00           H  
ATOM   1281  HA  GLU B   3     179.210 234.316   6.521  1.00  0.00           H  
ATOM   1282 1HB  GLU B   3     179.911 232.714   8.260  1.00  0.00           H  
ATOM   1283 2HB  GLU B   3     178.615 233.252   9.319  1.00  0.00           H  
ATOM   1284 1HG  GLU B   3     176.961 232.442   7.646  1.00  0.00           H  
ATOM   1285 2HG  GLU B   3     178.292 231.828   6.670  1.00  0.00           H  
ATOM   1286  N   VAL B   4     176.926 235.480   8.592  1.00  0.00           N  
ATOM   1287  CA  VAL B   4     175.595 236.071   8.638  1.00  0.00           C  
ATOM   1288  C   VAL B   4     175.491 237.263   7.695  1.00  0.00           C  
ATOM   1289  O   VAL B   4     174.502 237.414   6.977  1.00  0.00           O  
ATOM   1290  CB  VAL B   4     175.261 236.524  10.071  1.00  0.00           C  
ATOM   1291  CG1 VAL B   4     173.976 237.338  10.087  1.00  0.00           C  
ATOM   1292  CG2 VAL B   4     175.143 235.312  10.983  1.00  0.00           C  
ATOM   1293  H   VAL B   4     177.486 235.460   9.433  1.00  0.00           H  
ATOM   1294  HA  VAL B   4     174.872 235.325   8.311  1.00  0.00           H  
ATOM   1295  HB  VAL B   4     176.057 237.175  10.433  1.00  0.00           H  
ATOM   1296 1HG1 VAL B   4     173.755 237.650  11.108  1.00  0.00           H  
ATOM   1297 2HG1 VAL B   4     174.096 238.220   9.457  1.00  0.00           H  
ATOM   1298 3HG1 VAL B   4     173.155 236.729   9.709  1.00  0.00           H  
ATOM   1299 1HG2 VAL B   4     174.907 235.639  11.995  1.00  0.00           H  
ATOM   1300 2HG2 VAL B   4     174.350 234.659  10.618  1.00  0.00           H  
ATOM   1301 3HG2 VAL B   4     176.087 234.768  10.989  1.00  0.00           H  
ATOM   1302  N   ASN B   5     176.516 238.105   7.699  1.00  0.00           N  
ATOM   1303  CA  ASN B   5     176.568 239.254   6.800  1.00  0.00           C  
ATOM   1304  C   ASN B   5     176.440 238.822   5.346  1.00  0.00           C  
ATOM   1305  O   ASN B   5     175.760 239.473   4.553  1.00  0.00           O  
ATOM   1306  CB  ASN B   5     177.849 240.040   7.011  1.00  0.00           C  
ATOM   1307  CG  ASN B   5     177.908 241.286   6.170  1.00  0.00           C  
ATOM   1308  OD1 ASN B   5     176.956 242.074   6.140  1.00  0.00           O  
ATOM   1309  ND2 ASN B   5     179.007 241.478   5.488  1.00  0.00           N  
ATOM   1310  H   ASN B   5     177.282 237.948   8.340  1.00  0.00           H  
ATOM   1311  HA  ASN B   5     175.726 239.908   7.026  1.00  0.00           H  
ATOM   1312 1HB  ASN B   5     177.936 240.321   8.061  1.00  0.00           H  
ATOM   1313 2HB  ASN B   5     178.706 239.412   6.768  1.00  0.00           H  
ATOM   1314 1HD2 ASN B   5     179.102 242.291   4.912  1.00  0.00           H  
ATOM   1315 2HD2 ASN B   5     179.752 240.814   5.543  1.00  0.00           H  
ATOM   1316  N   GLU B   6     177.098 237.721   5.001  1.00  0.00           N  
ATOM   1317  CA  GLU B   6     177.029 237.177   3.650  1.00  0.00           C  
ATOM   1318  C   GLU B   6     175.644 236.619   3.351  1.00  0.00           C  
ATOM   1319  O   GLU B   6     175.119 236.791   2.251  1.00  0.00           O  
ATOM   1320  CB  GLU B   6     178.082 236.083   3.459  1.00  0.00           C  
ATOM   1321  CG  GLU B   6     178.073 235.435   2.082  1.00  0.00           C  
ATOM   1322  CD  GLU B   6     178.412 236.400   0.979  1.00  0.00           C  
ATOM   1323  OE1 GLU B   6     179.005 237.413   1.264  1.00  0.00           O  
ATOM   1324  OE2 GLU B   6     178.077 236.123  -0.148  1.00  0.00           O  
ATOM   1325  H   GLU B   6     177.661 237.245   5.693  1.00  0.00           H  
ATOM   1326  HA  GLU B   6     177.219 237.987   2.943  1.00  0.00           H  
ATOM   1327 1HB  GLU B   6     179.075 236.502   3.626  1.00  0.00           H  
ATOM   1328 2HB  GLU B   6     177.929 235.298   4.200  1.00  0.00           H  
ATOM   1329 1HG  GLU B   6     178.797 234.621   2.071  1.00  0.00           H  
ATOM   1330 2HG  GLU B   6     177.088 235.011   1.898  1.00  0.00           H  
ATOM   1331  N   ARG B   7     175.058 235.946   4.335  1.00  0.00           N  
ATOM   1332  CA  ARG B   7     173.700 235.430   4.208  1.00  0.00           C  
ATOM   1333  C   ARG B   7     172.701 236.558   3.983  1.00  0.00           C  
ATOM   1334  O   ARG B   7     171.793 236.441   3.158  1.00  0.00           O  
ATOM   1335  CB  ARG B   7     173.305 234.649   5.452  1.00  0.00           C  
ATOM   1336  CG  ARG B   7     174.003 233.308   5.613  1.00  0.00           C  
ATOM   1337  CD  ARG B   7     173.613 232.634   6.878  1.00  0.00           C  
ATOM   1338  NE  ARG B   7     174.343 231.393   7.079  1.00  0.00           N  
ATOM   1339  CZ  ARG B   7     173.991 230.204   6.553  1.00  0.00           C  
ATOM   1340  NH1 ARG B   7     172.917 230.111   5.799  1.00  0.00           N  
ATOM   1341  NH2 ARG B   7     174.722 229.131   6.796  1.00  0.00           N  
ATOM   1342  H   ARG B   7     175.565 235.789   5.194  1.00  0.00           H  
ATOM   1343  HA  ARG B   7     173.660 234.774   3.337  1.00  0.00           H  
ATOM   1344 1HB  ARG B   7     173.523 235.242   6.339  1.00  0.00           H  
ATOM   1345 2HB  ARG B   7     172.231 234.462   5.440  1.00  0.00           H  
ATOM   1346 1HG  ARG B   7     173.736 232.656   4.781  1.00  0.00           H  
ATOM   1347 2HG  ARG B   7     175.084 233.459   5.625  1.00  0.00           H  
ATOM   1348 1HD  ARG B   7     173.822 233.293   7.721  1.00  0.00           H  
ATOM   1349 2HD  ARG B   7     172.549 232.403   6.854  1.00  0.00           H  
ATOM   1350  HE  ARG B   7     175.175 231.424   7.654  1.00  0.00           H  
ATOM   1351 1HH1 ARG B   7     172.358 230.932   5.613  1.00  0.00           H  
ATOM   1352 2HH1 ARG B   7     172.653 229.220   5.405  1.00  0.00           H  
ATOM   1353 1HH2 ARG B   7     175.547 229.201   7.376  1.00  0.00           H  
ATOM   1354 2HH2 ARG B   7     174.457 228.240   6.402  1.00  0.00           H  
ATOM   1355  N   VAL B   8     172.871 237.649   4.718  1.00  0.00           N  
ATOM   1356  CA  VAL B   8     172.038 238.833   4.542  1.00  0.00           C  
ATOM   1357  C   VAL B   8     172.160 239.384   3.128  1.00  0.00           C  
ATOM   1358  O   VAL B   8     171.158 239.689   2.481  1.00  0.00           O  
ATOM   1359  CB  VAL B   8     172.439 239.924   5.552  1.00  0.00           C  
ATOM   1360  CG1 VAL B   8     171.767 241.244   5.205  1.00  0.00           C  
ATOM   1361  CG2 VAL B   8     172.070 239.485   6.961  1.00  0.00           C  
ATOM   1362  H   VAL B   8     173.599 237.659   5.420  1.00  0.00           H  
ATOM   1363  HA  VAL B   8     170.998 238.548   4.697  1.00  0.00           H  
ATOM   1364  HB  VAL B   8     173.515 240.086   5.491  1.00  0.00           H  
ATOM   1365 1HG1 VAL B   8     172.061 242.004   5.929  1.00  0.00           H  
ATOM   1366 2HG1 VAL B   8     172.073 241.556   4.207  1.00  0.00           H  
ATOM   1367 3HG1 VAL B   8     170.684 241.119   5.231  1.00  0.00           H  
ATOM   1368 1HG2 VAL B   8     172.357 240.262   7.671  1.00  0.00           H  
ATOM   1369 2HG2 VAL B   8     170.994 239.319   7.021  1.00  0.00           H  
ATOM   1370 3HG2 VAL B   8     172.595 238.561   7.204  1.00  0.00           H  
ATOM   1371  N   LYS B   9     173.395 239.515   2.653  1.00  0.00           N  
ATOM   1372  CA  LYS B   9     173.648 240.007   1.305  1.00  0.00           C  
ATOM   1373  C   LYS B   9     172.917 239.169   0.264  1.00  0.00           C  
ATOM   1374  O   LYS B   9     172.202 239.701  -0.585  1.00  0.00           O  
ATOM   1375  CB  LYS B   9     175.150 240.015   1.013  1.00  0.00           C  
ATOM   1376  CG  LYS B   9     175.519 240.542  -0.368  1.00  0.00           C  
ATOM   1377  CD  LYS B   9     177.027 240.537  -0.576  1.00  0.00           C  
ATOM   1378  CE  LYS B   9     177.408 241.224  -1.880  1.00  0.00           C  
ATOM   1379  NZ  LYS B   9     176.981 240.436  -3.068  1.00  0.00           N  
ATOM   1380  H   LYS B   9     174.177 239.266   3.241  1.00  0.00           H  
ATOM   1381  HA  LYS B   9     173.271 241.027   1.231  1.00  0.00           H  
ATOM   1382 1HB  LYS B   9     175.661 240.630   1.753  1.00  0.00           H  
ATOM   1383 2HB  LYS B   9     175.543 239.002   1.100  1.00  0.00           H  
ATOM   1384 1HG  LYS B   9     175.054 239.917  -1.133  1.00  0.00           H  
ATOM   1385 2HG  LYS B   9     175.148 241.560  -0.481  1.00  0.00           H  
ATOM   1386 1HD  LYS B   9     177.510 241.057   0.253  1.00  0.00           H  
ATOM   1387 2HD  LYS B   9     177.388 239.509  -0.599  1.00  0.00           H  
ATOM   1388 1HE  LYS B   9     176.941 242.206  -1.924  1.00  0.00           H  
ATOM   1389 2HE  LYS B   9     178.489 241.357  -1.917  1.00  0.00           H  
ATOM   1390 1HZ  LYS B   9     177.253 240.923  -3.910  1.00  0.00           H  
ATOM   1391 2HZ  LYS B   9     177.425 239.527  -3.048  1.00  0.00           H  
ATOM   1392 3HZ  LYS B   9     175.979 240.321  -3.055  1.00  0.00           H  
ATOM   1393  N   GLN B  10     173.099 237.854   0.338  1.00  0.00           N  
ATOM   1394  CA  GLN B  10     172.535 236.948  -0.656  1.00  0.00           C  
ATOM   1395  C   GLN B  10     171.012 236.962  -0.615  1.00  0.00           C  
ATOM   1396  O   GLN B  10     170.354 237.010  -1.654  1.00  0.00           O  
ATOM   1397  CB  GLN B  10     173.050 235.523  -0.435  1.00  0.00           C  
ATOM   1398  CG  GLN B  10     174.524 235.339  -0.751  1.00  0.00           C  
ATOM   1399  CD  GLN B  10     174.999 233.921  -0.493  1.00  0.00           C  
ATOM   1400  OE1 GLN B  10     174.193 232.998  -0.352  1.00  0.00           O  
ATOM   1401  NE2 GLN B  10     176.313 233.740  -0.430  1.00  0.00           N  
ATOM   1402  H   GLN B  10     173.639 237.473   1.100  1.00  0.00           H  
ATOM   1403  HA  GLN B  10     172.842 237.285  -1.647  1.00  0.00           H  
ATOM   1404 1HB  GLN B  10     172.891 235.235   0.605  1.00  0.00           H  
ATOM   1405 2HB  GLN B  10     172.484 234.831  -1.057  1.00  0.00           H  
ATOM   1406 1HG  GLN B  10     174.692 235.569  -1.803  1.00  0.00           H  
ATOM   1407 2HG  GLN B  10     175.108 236.014  -0.124  1.00  0.00           H  
ATOM   1408 1HE2 GLN B  10     176.685 232.825  -0.262  1.00  0.00           H  
ATOM   1409 2HE2 GLN B  10     176.932 234.516  -0.550  1.00  0.00           H  
ATOM   1410  N   LEU B  11     170.458 236.920   0.591  1.00  0.00           N  
ATOM   1411  CA  LEU B  11     169.012 236.876   0.768  1.00  0.00           C  
ATOM   1412  C   LEU B  11     168.361 238.176   0.313  1.00  0.00           C  
ATOM   1413  O   LEU B  11     167.289 238.167  -0.293  1.00  0.00           O  
ATOM   1414  CB  LEU B  11     168.667 236.611   2.239  1.00  0.00           C  
ATOM   1415  CG  LEU B  11     168.930 235.185   2.738  1.00  0.00           C  
ATOM   1416  CD1 LEU B  11     168.673 235.116   4.238  1.00  0.00           C  
ATOM   1417  CD2 LEU B  11     168.038 234.211   1.984  1.00  0.00           C  
ATOM   1418  H   LEU B  11     171.053 236.917   1.408  1.00  0.00           H  
ATOM   1419  HA  LEU B  11     168.612 236.072   0.151  1.00  0.00           H  
ATOM   1420 1HB  LEU B  11     169.247 237.292   2.860  1.00  0.00           H  
ATOM   1421 2HB  LEU B  11     167.610 236.827   2.392  1.00  0.00           H  
ATOM   1422  HG  LEU B  11     169.975 234.927   2.568  1.00  0.00           H  
ATOM   1423 1HD1 LEU B  11     168.860 234.102   4.593  1.00  0.00           H  
ATOM   1424 2HD1 LEU B  11     169.337 235.808   4.754  1.00  0.00           H  
ATOM   1425 3HD1 LEU B  11     167.637 235.385   4.441  1.00  0.00           H  
ATOM   1426 1HD2 LEU B  11     168.226 233.196   2.339  1.00  0.00           H  
ATOM   1427 2HD2 LEU B  11     166.992 234.467   2.156  1.00  0.00           H  
ATOM   1428 3HD2 LEU B  11     168.256 234.268   0.918  1.00  0.00           H  
ATOM   1429  N   ALA B  12     169.017 239.293   0.606  1.00  0.00           N  
ATOM   1430  CA  ALA B  12     168.548 240.599   0.153  1.00  0.00           C  
ATOM   1431  C   ALA B  12     168.472 240.660  -1.366  1.00  0.00           C  
ATOM   1432  O   ALA B  12     167.509 241.179  -1.929  1.00  0.00           O  
ATOM   1433  CB  ALA B  12     169.453 241.701   0.684  1.00  0.00           C  
ATOM   1434  H   ALA B  12     169.862 239.239   1.155  1.00  0.00           H  
ATOM   1435  HA  ALA B  12     167.540 240.756   0.541  1.00  0.00           H  
ATOM   1436 1HB  ALA B  12     169.091 242.668   0.338  1.00  0.00           H  
ATOM   1437 2HB  ALA B  12     169.451 241.682   1.775  1.00  0.00           H  
ATOM   1438 3HB  ALA B  12     170.468 241.541   0.322  1.00  0.00           H  
ATOM   1439  N   GLU B  13     169.498 240.131  -2.024  1.00  0.00           N  
ATOM   1440  CA  GLU B  13     169.526 240.079  -3.482  1.00  0.00           C  
ATOM   1441  C   GLU B  13     168.439 239.161  -4.022  1.00  0.00           C  
ATOM   1442  O   GLU B  13     167.807 239.461  -5.036  1.00  0.00           O  
ATOM   1443  CB  GLU B  13     170.896 239.606  -3.972  1.00  0.00           C  
ATOM   1444  CG  GLU B  13     172.028 240.593  -3.726  1.00  0.00           C  
ATOM   1445  CD  GLU B  13     173.385 240.008  -4.002  1.00  0.00           C  
ATOM   1446  OE1 GLU B  13     173.449 238.884  -4.440  1.00  0.00           O  
ATOM   1447  OE2 GLU B  13     174.360 240.686  -3.774  1.00  0.00           O  
ATOM   1448  H   GLU B  13     170.277 239.754  -1.504  1.00  0.00           H  
ATOM   1449  HA  GLU B  13     169.334 241.082  -3.867  1.00  0.00           H  
ATOM   1450 1HB  GLU B  13     171.156 238.669  -3.480  1.00  0.00           H  
ATOM   1451 2HB  GLU B  13     170.851 239.410  -5.044  1.00  0.00           H  
ATOM   1452 1HG  GLU B  13     171.883 241.463  -4.365  1.00  0.00           H  
ATOM   1453 2HG  GLU B  13     171.986 240.926  -2.689  1.00  0.00           H  
ATOM   1454  N   LYS B  14     168.224 238.041  -3.341  1.00  0.00           N  
ATOM   1455  CA  LYS B  14     167.162 237.110  -3.707  1.00  0.00           C  
ATOM   1456  C   LYS B  14     165.791 237.763  -3.580  1.00  0.00           C  
ATOM   1457  O   LYS B  14     164.923 237.574  -4.432  1.00  0.00           O  
ATOM   1458  CB  LYS B  14     167.229 235.852  -2.840  1.00  0.00           C  
ATOM   1459  CG  LYS B  14     168.395 234.928  -3.162  1.00  0.00           C  
ATOM   1460  CD  LYS B  14     168.418 233.723  -2.233  1.00  0.00           C  
ATOM   1461  CE  LYS B  14     169.586 232.800  -2.549  1.00  0.00           C  
ATOM   1462  NZ  LYS B  14     169.618 231.614  -1.651  1.00  0.00           N  
ATOM   1463  H   LYS B  14     168.811 237.827  -2.547  1.00  0.00           H  
ATOM   1464  HA  LYS B  14     167.298 236.826  -4.750  1.00  0.00           H  
ATOM   1465 1HB  LYS B  14     167.307 236.137  -1.791  1.00  0.00           H  
ATOM   1466 2HB  LYS B  14     166.307 235.281  -2.956  1.00  0.00           H  
ATOM   1467 1HG  LYS B  14     168.312 234.580  -4.191  1.00  0.00           H  
ATOM   1468 2HG  LYS B  14     169.332 235.474  -3.056  1.00  0.00           H  
ATOM   1469 1HD  LYS B  14     168.502 234.061  -1.199  1.00  0.00           H  
ATOM   1470 2HD  LYS B  14     167.488 233.165  -2.338  1.00  0.00           H  
ATOM   1471 1HE  LYS B  14     169.510 232.459  -3.580  1.00  0.00           H  
ATOM   1472 2HE  LYS B  14     170.522 233.348  -2.439  1.00  0.00           H  
ATOM   1473 1HZ  LYS B  14     170.405 231.029  -1.893  1.00  0.00           H  
ATOM   1474 2HZ  LYS B  14     169.707 231.919  -0.692  1.00  0.00           H  
ATOM   1475 3HZ  LYS B  14     168.762 231.087  -1.758  1.00  0.00           H  
ATOM   1476  N   ALA B  15     165.604 238.530  -2.513  1.00  0.00           N  
ATOM   1477  CA  ALA B  15     164.351 239.241  -2.292  1.00  0.00           C  
ATOM   1478  C   ALA B  15     164.082 240.244  -3.408  1.00  0.00           C  
ATOM   1479  O   ALA B  15     162.946 240.398  -3.857  1.00  0.00           O  
ATOM   1480  CB  ALA B  15     164.370 239.945  -0.943  1.00  0.00           C  
ATOM   1481  H   ALA B  15     166.347 238.624  -1.836  1.00  0.00           H  
ATOM   1482  HA  ALA B  15     163.536 238.518  -2.297  1.00  0.00           H  
ATOM   1483 1HB  ALA B  15     163.429 240.472  -0.795  1.00  0.00           H  
ATOM   1484 2HB  ALA B  15     164.504 239.209  -0.151  1.00  0.00           H  
ATOM   1485 3HB  ALA B  15     165.193 240.659  -0.918  1.00  0.00           H  
ATOM   1486  N   LYS B  16     165.135 240.922  -3.851  1.00  0.00           N  
ATOM   1487  CA  LYS B  16     165.020 241.890  -4.936  1.00  0.00           C  
ATOM   1488  C   LYS B  16     164.691 241.203  -6.256  1.00  0.00           C  
ATOM   1489  O   LYS B  16     163.873 241.690  -7.034  1.00  0.00           O  
ATOM   1490  CB  LYS B  16     166.312 242.698  -5.071  1.00  0.00           C  
ATOM   1491  CG  LYS B  16     166.561 243.681  -3.936  1.00  0.00           C  
ATOM   1492  CD  LYS B  16     167.875 244.424  -4.126  1.00  0.00           C  
ATOM   1493  CE  LYS B  16     168.133 245.396  -2.984  1.00  0.00           C  
ATOM   1494  NZ  LYS B  16     169.432 246.106  -3.141  1.00  0.00           N  
ATOM   1495  H   LYS B  16     166.036 240.766  -3.427  1.00  0.00           H  
ATOM   1496  HA  LYS B  16     164.200 242.572  -4.706  1.00  0.00           H  
ATOM   1497 1HB  LYS B  16     167.163 242.018  -5.119  1.00  0.00           H  
ATOM   1498 2HB  LYS B  16     166.293 243.262  -6.005  1.00  0.00           H  
ATOM   1499 1HG  LYS B  16     165.747 244.405  -3.896  1.00  0.00           H  
ATOM   1500 2HG  LYS B  16     166.592 243.143  -2.989  1.00  0.00           H  
ATOM   1501 1HD  LYS B  16     168.696 243.707  -4.175  1.00  0.00           H  
ATOM   1502 2HD  LYS B  16     167.845 244.981  -5.063  1.00  0.00           H  
ATOM   1503 1HE  LYS B  16     167.333 246.132  -2.945  1.00  0.00           H  
ATOM   1504 2HE  LYS B  16     168.143 244.852  -2.040  1.00  0.00           H  
ATOM   1505 1HZ  LYS B  16     169.566 246.739  -2.364  1.00  0.00           H  
ATOM   1506 2HZ  LYS B  16     170.185 245.432  -3.159  1.00  0.00           H  
ATOM   1507 3HZ  LYS B  16     169.427 246.630  -4.003  1.00  0.00           H  
ATOM   1508  N   GLU B  17     165.337 240.068  -6.501  1.00  0.00           N  
ATOM   1509  CA  GLU B  17     165.129 239.320  -7.735  1.00  0.00           C  
ATOM   1510  C   GLU B  17     163.766 238.643  -7.746  1.00  0.00           C  
ATOM   1511  O   GLU B  17     163.105 238.571  -8.782  1.00  0.00           O  
ATOM   1512  CB  GLU B  17     166.230 238.272  -7.917  1.00  0.00           C  
ATOM   1513  CG  GLU B  17     167.602 238.851  -8.232  1.00  0.00           C  
ATOM   1514  CD  GLU B  17     168.666 237.797  -8.356  1.00  0.00           C  
ATOM   1515  OE1 GLU B  17     168.382 236.656  -8.080  1.00  0.00           O  
ATOM   1516  OE2 GLU B  17     169.767 238.133  -8.728  1.00  0.00           O  
ATOM   1517  H   GLU B  17     165.990 239.715  -5.816  1.00  0.00           H  
ATOM   1518  HA  GLU B  17     165.159 240.017  -8.572  1.00  0.00           H  
ATOM   1519 1HB  GLU B  17     166.319 237.677  -7.008  1.00  0.00           H  
ATOM   1520 2HB  GLU B  17     165.957 237.596  -8.726  1.00  0.00           H  
ATOM   1521 1HG  GLU B  17     167.544 239.405  -9.170  1.00  0.00           H  
ATOM   1522 2HG  GLU B  17     167.879 239.551  -7.446  1.00  0.00           H  
ATOM   1523  N   ALA B  18     163.348 238.147  -6.586  1.00  0.00           N  
ATOM   1524  CA  ALA B  18     162.067 237.462  -6.462  1.00  0.00           C  
ATOM   1525  C   ALA B  18     160.905 238.419  -6.694  1.00  0.00           C  
ATOM   1526  O   ALA B  18     160.948 239.576  -6.271  1.00  0.00           O  
ATOM   1527  CB  ALA B  18     161.947 236.805  -5.095  1.00  0.00           C  
ATOM   1528  H   ALA B  18     163.933 238.246  -5.769  1.00  0.00           H  
ATOM   1529  HA  ALA B  18     162.013 236.687  -7.228  1.00  0.00           H  
ATOM   1530 1HB  ALA B  18     160.986 236.297  -5.019  1.00  0.00           H  
ATOM   1531 2HB  ALA B  18     162.751 236.080  -4.968  1.00  0.00           H  
ATOM   1532 3HB  ALA B  18     162.017 237.566  -4.318  1.00  0.00           H  
ATOM   1533  N   THR B  19     159.868 237.934  -7.368  1.00  0.00           N  
ATOM   1534  CA  THR B  19     158.687 238.741  -7.644  1.00  0.00           C  
ATOM   1535  C   THR B  19     157.477 238.231  -6.870  1.00  0.00           C  
ATOM   1536  O   THR B  19     156.537 238.980  -6.605  1.00  0.00           O  
ATOM   1537  CB  THR B  19     158.368 238.759  -9.152  1.00  0.00           C  
ATOM   1538  OG1 THR B  19     158.090 237.425  -9.599  1.00  0.00           O  
ATOM   1539  CG2 THR B  19     159.544 239.319  -9.938  1.00  0.00           C  
ATOM   1540  H   THR B  19     159.901 236.979  -7.697  1.00  0.00           H  
ATOM   1541  HA  THR B  19     158.883 239.763  -7.316  1.00  0.00           H  
ATOM   1542  HB  THR B  19     157.490 239.378  -9.330  1.00  0.00           H  
ATOM   1543  HG1 THR B  19     157.140 237.283  -9.608  1.00  0.00           H  
ATOM   1544 1HG2 THR B  19     159.300 239.324 -11.000  1.00  0.00           H  
ATOM   1545 2HG2 THR B  19     159.750 240.337  -9.608  1.00  0.00           H  
ATOM   1546 3HG2 THR B  19     160.423 238.699  -9.771  1.00  0.00           H  
ATOM   1547  N   ASP B  20     157.508 236.953  -6.512  1.00  0.00           N  
ATOM   1548  CA  ASP B  20     156.428 236.346  -5.744  1.00  0.00           C  
ATOM   1549  C   ASP B  20     156.347 236.937  -4.344  1.00  0.00           C  
ATOM   1550  O   ASP B  20     157.327 236.927  -3.598  1.00  0.00           O  
ATOM   1551  CB  ASP B  20     156.618 234.830  -5.654  1.00  0.00           C  
ATOM   1552  CG  ASP B  20     155.459 234.127  -4.963  1.00  0.00           C  
ATOM   1553  OD1 ASP B  20     155.408 234.152  -3.755  1.00  0.00           O  
ATOM   1554  OD2 ASP B  20     154.634 233.570  -5.648  1.00  0.00           O  
ATOM   1555  H   ASP B  20     158.302 236.386  -6.777  1.00  0.00           H  
ATOM   1556  HA  ASP B  20     155.482 236.561  -6.248  1.00  0.00           H  
ATOM   1557 1HB  ASP B  20     156.729 234.416  -6.657  1.00  0.00           H  
ATOM   1558 2HB  ASP B  20     157.535 234.610  -5.107  1.00  0.00           H  
ATOM   1559  N   LYS B  21     155.173 237.450  -3.987  1.00  0.00           N  
ATOM   1560  CA  LYS B  21     154.984 238.112  -2.702  1.00  0.00           C  
ATOM   1561  C   LYS B  21     155.415 237.212  -1.551  1.00  0.00           C  
ATOM   1562  O   LYS B  21     156.251 237.595  -0.732  1.00  0.00           O  
ATOM   1563  CB  LYS B  21     153.523 238.529  -2.524  1.00  0.00           C  
ATOM   1564  CG  LYS B  21     153.219 239.205  -1.193  1.00  0.00           C  
ATOM   1565  CD  LYS B  21     151.794 239.736  -1.157  1.00  0.00           C  
ATOM   1566  CE  LYS B  21     150.782 238.604  -1.067  1.00  0.00           C  
ATOM   1567  NZ  LYS B  21     149.385 239.092  -1.220  1.00  0.00           N  
ATOM   1568  H   LYS B  21     154.394 237.381  -4.626  1.00  0.00           H  
ATOM   1569  HA  LYS B  21     155.612 239.003  -2.685  1.00  0.00           H  
ATOM   1570 1HB  LYS B  21     153.241 239.218  -3.321  1.00  0.00           H  
ATOM   1571 2HB  LYS B  21     152.881 237.652  -2.609  1.00  0.00           H  
ATOM   1572 1HG  LYS B  21     153.352 238.487  -0.383  1.00  0.00           H  
ATOM   1573 2HG  LYS B  21     153.911 240.031  -1.040  1.00  0.00           H  
ATOM   1574 1HD  LYS B  21     151.672 240.390  -0.292  1.00  0.00           H  
ATOM   1575 2HD  LYS B  21     151.598 240.315  -2.058  1.00  0.00           H  
ATOM   1576 1HE  LYS B  21     150.986 237.872  -1.848  1.00  0.00           H  
ATOM   1577 2HE  LYS B  21     150.876 238.106  -0.102  1.00  0.00           H  
ATOM   1578 1HZ  LYS B  21     148.746 238.313  -1.154  1.00  0.00           H  
ATOM   1579 2HZ  LYS B  21     149.179 239.759  -0.489  1.00  0.00           H  
ATOM   1580 3HZ  LYS B  21     149.280 239.538  -2.121  1.00  0.00           H  
ATOM   1581  N   GLU B  22     154.841 236.014  -1.495  1.00  0.00           N  
ATOM   1582  CA  GLU B  22     155.085 235.101  -0.386  1.00  0.00           C  
ATOM   1583  C   GLU B  22     156.556 234.713  -0.305  1.00  0.00           C  
ATOM   1584  O   GLU B  22     157.132 234.654   0.781  1.00  0.00           O  
ATOM   1585  CB  GLU B  22     154.225 233.843  -0.531  1.00  0.00           C  
ATOM   1586  CG  GLU B  22     152.734 234.074  -0.324  1.00  0.00           C  
ATOM   1587  CD  GLU B  22     151.918 232.828  -0.514  1.00  0.00           C  
ATOM   1588  OE1 GLU B  22     152.479 231.819  -0.869  1.00  0.00           O  
ATOM   1589  OE2 GLU B  22     150.728 232.882  -0.303  1.00  0.00           O  
ATOM   1590  H   GLU B  22     154.220 235.732  -2.239  1.00  0.00           H  
ATOM   1591  HA  GLU B  22     154.824 235.607   0.544  1.00  0.00           H  
ATOM   1592 1HB  GLU B  22     154.363 233.421  -1.527  1.00  0.00           H  
ATOM   1593 2HB  GLU B  22     154.550 233.094   0.189  1.00  0.00           H  
ATOM   1594 1HG  GLU B  22     152.573 234.450   0.686  1.00  0.00           H  
ATOM   1595 2HG  GLU B  22     152.395 234.836  -1.025  1.00  0.00           H  
ATOM   1596  N   GLU B  23     157.160 234.455  -1.459  1.00  0.00           N  
ATOM   1597  CA  GLU B  23     158.570 234.087  -1.521  1.00  0.00           C  
ATOM   1598  C   GLU B  23     159.445 235.143  -0.858  1.00  0.00           C  
ATOM   1599  O   GLU B  23     160.294 234.824  -0.026  1.00  0.00           O  
ATOM   1600  CB  GLU B  23     159.007 233.890  -2.975  1.00  0.00           C  
ATOM   1601  CG  GLU B  23     160.458 233.465  -3.143  1.00  0.00           C  
ATOM   1602  CD  GLU B  23     160.848 233.269  -4.581  1.00  0.00           C  
ATOM   1603  OE1 GLU B  23     160.026 233.498  -5.436  1.00  0.00           O  
ATOM   1604  OE2 GLU B  23     161.969 232.888  -4.826  1.00  0.00           O  
ATOM   1605  H   GLU B  23     156.629 234.514  -2.317  1.00  0.00           H  
ATOM   1606  HA  GLU B  23     158.707 233.153  -0.976  1.00  0.00           H  
ATOM   1607 1HB  GLU B  23     158.380 233.130  -3.443  1.00  0.00           H  
ATOM   1608 2HB  GLU B  23     158.863 234.818  -3.527  1.00  0.00           H  
ATOM   1609 1HG  GLU B  23     161.102 234.227  -2.705  1.00  0.00           H  
ATOM   1610 2HG  GLU B  23     160.620 232.536  -2.597  1.00  0.00           H  
ATOM   1611  N   VAL B  24     159.231 236.399  -1.231  1.00  0.00           N  
ATOM   1612  CA  VAL B  24     159.989 237.506  -0.659  1.00  0.00           C  
ATOM   1613  C   VAL B  24     159.766 237.608   0.845  1.00  0.00           C  
ATOM   1614  O   VAL B  24     160.710 237.811   1.609  1.00  0.00           O  
ATOM   1615  CB  VAL B  24     159.581 238.834  -1.327  1.00  0.00           C  
ATOM   1616  CG1 VAL B  24     160.218 240.011  -0.603  1.00  0.00           C  
ATOM   1617  CG2 VAL B  24     159.983 238.821  -2.793  1.00  0.00           C  
ATOM   1618  H   VAL B  24     158.526 236.593  -1.927  1.00  0.00           H  
ATOM   1619  HA  VAL B  24     161.050 237.321  -0.823  1.00  0.00           H  
ATOM   1620  HB  VAL B  24     158.501 238.954  -1.246  1.00  0.00           H  
ATOM   1621 1HG1 VAL B  24     159.918 240.941  -1.087  1.00  0.00           H  
ATOM   1622 2HG1 VAL B  24     159.887 240.022   0.436  1.00  0.00           H  
ATOM   1623 3HG1 VAL B  24     161.303 239.917  -0.639  1.00  0.00           H  
ATOM   1624 1HG2 VAL B  24     159.691 239.762  -3.259  1.00  0.00           H  
ATOM   1625 2HG2 VAL B  24     161.063 238.696  -2.874  1.00  0.00           H  
ATOM   1626 3HG2 VAL B  24     159.483 237.995  -3.300  1.00  0.00           H  
ATOM   1627  N   ILE B  25     158.512 237.467   1.264  1.00  0.00           N  
ATOM   1628  CA  ILE B  25     158.162 237.548   2.675  1.00  0.00           C  
ATOM   1629  C   ILE B  25     158.951 236.539   3.498  1.00  0.00           C  
ATOM   1630  O   ILE B  25     159.468 236.864   4.568  1.00  0.00           O  
ATOM   1631  CB  ILE B  25     156.654 237.313   2.882  1.00  0.00           C  
ATOM   1632  CG1 ILE B  25     155.849 238.485   2.313  1.00  0.00           C  
ATOM   1633  CG2 ILE B  25     156.344 237.116   4.357  1.00  0.00           C  
ATOM   1634  CD1 ILE B  25     154.365 238.214   2.212  1.00  0.00           C  
ATOM   1635  H   ILE B  25     157.784 237.294   0.585  1.00  0.00           H  
ATOM   1636  HA  ILE B  25     158.418 238.544   3.038  1.00  0.00           H  
ATOM   1637  HB  ILE B  25     156.346 236.424   2.333  1.00  0.00           H  
ATOM   1638 1HG1 ILE B  25     155.993 239.364   2.941  1.00  0.00           H  
ATOM   1639 2HG1 ILE B  25     156.218 238.731   1.317  1.00  0.00           H  
ATOM   1640 1HG2 ILE B  25     155.274 236.952   4.485  1.00  0.00           H  
ATOM   1641 2HG2 ILE B  25     156.890 236.251   4.731  1.00  0.00           H  
ATOM   1642 3HG2 ILE B  25     156.643 238.004   4.914  1.00  0.00           H  
ATOM   1643 1HD1 ILE B  25     153.862 239.089   1.801  1.00  0.00           H  
ATOM   1644 2HD1 ILE B  25     154.195 237.357   1.558  1.00  0.00           H  
ATOM   1645 3HD1 ILE B  25     153.966 237.999   3.203  1.00  0.00           H  
ATOM   1646  N   GLU B  26     159.041 235.313   2.994  1.00  0.00           N  
ATOM   1647  CA  GLU B  26     159.791 234.261   3.670  1.00  0.00           C  
ATOM   1648  C   GLU B  26     161.267 234.619   3.777  1.00  0.00           C  
ATOM   1649  O   GLU B  26     161.902 234.380   4.804  1.00  0.00           O  
ATOM   1650  CB  GLU B  26     159.633 232.932   2.928  1.00  0.00           C  
ATOM   1651  CG  GLU B  26     158.241 232.322   3.022  1.00  0.00           C  
ATOM   1652  CD  GLU B  26     158.097 231.065   2.208  1.00  0.00           C  
ATOM   1653  OE1 GLU B  26     158.986 230.769   1.446  1.00  0.00           O  
ATOM   1654  OE2 GLU B  26     157.097 230.402   2.349  1.00  0.00           O  
ATOM   1655  H   GLU B  26     158.577 235.105   2.122  1.00  0.00           H  
ATOM   1656  HA  GLU B  26     159.401 234.153   4.683  1.00  0.00           H  
ATOM   1657 1HB  GLU B  26     159.864 233.074   1.872  1.00  0.00           H  
ATOM   1658 2HB  GLU B  26     160.344 232.207   3.323  1.00  0.00           H  
ATOM   1659 1HG  GLU B  26     158.027 232.092   4.065  1.00  0.00           H  
ATOM   1660 2HG  GLU B  26     157.511 233.054   2.682  1.00  0.00           H  
ATOM   1661  N   ILE B  27     161.811 235.195   2.709  1.00  0.00           N  
ATOM   1662  CA  ILE B  27     163.188 235.669   2.713  1.00  0.00           C  
ATOM   1663  C   ILE B  27     163.390 236.767   3.752  1.00  0.00           C  
ATOM   1664  O   ILE B  27     164.383 236.769   4.481  1.00  0.00           O  
ATOM   1665  CB  ILE B  27     163.590 236.196   1.323  1.00  0.00           C  
ATOM   1666  CG1 ILE B  27     163.647 235.047   0.312  1.00  0.00           C  
ATOM   1667  CG2 ILE B  27     164.929 236.913   1.393  1.00  0.00           C  
ATOM   1668  CD1 ILE B  27     163.743 235.503  -1.126  1.00  0.00           C  
ATOM   1669  H   ILE B  27     161.254 235.307   1.874  1.00  0.00           H  
ATOM   1670  HA  ILE B  27     163.841 234.839   2.980  1.00  0.00           H  
ATOM   1671  HB  ILE B  27     162.834 236.893   0.965  1.00  0.00           H  
ATOM   1672 1HG1 ILE B  27     164.507 234.415   0.529  1.00  0.00           H  
ATOM   1673 2HG1 ILE B  27     162.754 234.429   0.415  1.00  0.00           H  
ATOM   1674 1HG2 ILE B  27     165.199 237.278   0.402  1.00  0.00           H  
ATOM   1675 2HG2 ILE B  27     164.856 237.754   2.081  1.00  0.00           H  
ATOM   1676 3HG2 ILE B  27     165.695 236.223   1.746  1.00  0.00           H  
ATOM   1677 1HD1 ILE B  27     163.778 234.632  -1.782  1.00  0.00           H  
ATOM   1678 2HD1 ILE B  27     162.873 236.109  -1.374  1.00  0.00           H  
ATOM   1679 3HD1 ILE B  27     164.648 236.094  -1.260  1.00  0.00           H  
ATOM   1680  N   VAL B  28     162.444 237.699   3.814  1.00  0.00           N  
ATOM   1681  CA  VAL B  28     162.512 238.796   4.770  1.00  0.00           C  
ATOM   1682  C   VAL B  28     162.493 238.279   6.203  1.00  0.00           C  
ATOM   1683  O   VAL B  28     163.220 238.780   7.063  1.00  0.00           O  
ATOM   1684  CB  VAL B  28     161.332 239.763   4.559  1.00  0.00           C  
ATOM   1685  CG1 VAL B  28     161.267 240.779   5.689  1.00  0.00           C  
ATOM   1686  CG2 VAL B  28     161.467 240.460   3.214  1.00  0.00           C  
ATOM   1687  H   VAL B  28     161.660 237.643   3.181  1.00  0.00           H  
ATOM   1688  HA  VAL B  28     163.455 239.326   4.622  1.00  0.00           H  
ATOM   1689  HB  VAL B  28     160.402 239.195   4.583  1.00  0.00           H  
ATOM   1690 1HG1 VAL B  28     160.427 241.453   5.525  1.00  0.00           H  
ATOM   1691 2HG1 VAL B  28     161.134 240.260   6.638  1.00  0.00           H  
ATOM   1692 3HG1 VAL B  28     162.192 241.353   5.716  1.00  0.00           H  
ATOM   1693 1HG2 VAL B  28     160.629 241.141   3.071  1.00  0.00           H  
ATOM   1694 2HG2 VAL B  28     162.401 241.023   3.188  1.00  0.00           H  
ATOM   1695 3HG2 VAL B  28     161.470 239.716   2.417  1.00  0.00           H  
ATOM   1696  N   LYS B  29     161.659 237.277   6.455  1.00  0.00           N  
ATOM   1697  CA  LYS B  29     161.604 236.636   7.762  1.00  0.00           C  
ATOM   1698  C   LYS B  29     162.962 236.071   8.155  1.00  0.00           C  
ATOM   1699  O   LYS B  29     163.389 236.195   9.304  1.00  0.00           O  
ATOM   1700  CB  LYS B  29     160.550 235.528   7.770  1.00  0.00           C  
ATOM   1701  CG  LYS B  29     159.111 236.027   7.766  1.00  0.00           C  
ATOM   1702  CD  LYS B  29     158.124 234.870   7.757  1.00  0.00           C  
ATOM   1703  CE  LYS B  29     156.687 235.365   7.828  1.00  0.00           C  
ATOM   1704  NZ  LYS B  29     155.710 234.245   7.803  1.00  0.00           N  
ATOM   1705  H   LYS B  29     161.044 236.953   5.721  1.00  0.00           H  
ATOM   1706  HA  LYS B  29     161.331 237.385   8.505  1.00  0.00           H  
ATOM   1707 1HB  LYS B  29     160.685 234.891   6.896  1.00  0.00           H  
ATOM   1708 2HB  LYS B  29     160.685 234.904   8.654  1.00  0.00           H  
ATOM   1709 1HG  LYS B  29     158.935 236.636   8.654  1.00  0.00           H  
ATOM   1710 2HG  LYS B  29     158.943 236.644   6.885  1.00  0.00           H  
ATOM   1711 1HD  LYS B  29     158.254 234.287   6.844  1.00  0.00           H  
ATOM   1712 2HD  LYS B  29     158.316 234.221   8.611  1.00  0.00           H  
ATOM   1713 1HE  LYS B  29     156.545 235.936   8.744  1.00  0.00           H  
ATOM   1714 2HE  LYS B  29     156.488 236.023   6.982  1.00  0.00           H  
ATOM   1715 1HZ  LYS B  29     154.771 234.614   7.851  1.00  0.00           H  
ATOM   1716 2HZ  LYS B  29     155.821 233.719   6.947  1.00  0.00           H  
ATOM   1717 3HZ  LYS B  29     155.872 233.637   8.594  1.00  0.00           H  
ATOM   1718  N   GLU B  30     163.639 235.449   7.196  1.00  0.00           N  
ATOM   1719  CA  GLU B  30     164.969 234.899   7.429  1.00  0.00           C  
ATOM   1720  C   GLU B  30     165.969 235.997   7.763  1.00  0.00           C  
ATOM   1721  O   GLU B  30     166.824 235.828   8.633  1.00  0.00           O  
ATOM   1722  CB  GLU B  30     165.447 234.119   6.202  1.00  0.00           C  
ATOM   1723  CG  GLU B  30     164.705 232.812   5.960  1.00  0.00           C  
ATOM   1724  CD  GLU B  30     165.170 232.096   4.722  1.00  0.00           C  
ATOM   1725  OE1 GLU B  30     165.979 232.642   4.012  1.00  0.00           O  
ATOM   1726  OE2 GLU B  30     164.714 231.002   4.487  1.00  0.00           O  
ATOM   1727  H   GLU B  30     163.222 235.357   6.280  1.00  0.00           H  
ATOM   1728  HA  GLU B  30     164.920 234.225   8.286  1.00  0.00           H  
ATOM   1729 1HB  GLU B  30     165.335 234.737   5.311  1.00  0.00           H  
ATOM   1730 2HB  GLU B  30     166.507 233.887   6.308  1.00  0.00           H  
ATOM   1731 1HG  GLU B  30     164.851 232.159   6.820  1.00  0.00           H  
ATOM   1732 2HG  GLU B  30     163.639 233.022   5.874  1.00  0.00           H  
ATOM   1733  N   LEU B  31     165.860 237.123   7.067  1.00  0.00           N  
ATOM   1734  CA  LEU B  31     166.702 238.281   7.341  1.00  0.00           C  
ATOM   1735  C   LEU B  31     166.505 238.781   8.768  1.00  0.00           C  
ATOM   1736  O   LEU B  31     167.464 239.158   9.440  1.00  0.00           O  
ATOM   1737  CB  LEU B  31     166.391 239.410   6.350  1.00  0.00           C  
ATOM   1738  CG  LEU B  31     166.858 239.176   4.908  1.00  0.00           C  
ATOM   1739  CD1 LEU B  31     166.290 240.263   4.007  1.00  0.00           C  
ATOM   1740  CD2 LEU B  31     168.379 239.166   4.862  1.00  0.00           C  
ATOM   1741  H   LEU B  31     165.173 237.179   6.328  1.00  0.00           H  
ATOM   1742  HA  LEU B  31     167.745 237.981   7.238  1.00  0.00           H  
ATOM   1743 1HB  LEU B  31     165.314 239.565   6.328  1.00  0.00           H  
ATOM   1744 2HB  LEU B  31     166.862 240.325   6.707  1.00  0.00           H  
ATOM   1745  HG  LEU B  31     166.479 238.217   4.554  1.00  0.00           H  
ATOM   1746 1HD1 LEU B  31     166.622 240.097   2.982  1.00  0.00           H  
ATOM   1747 2HD1 LEU B  31     165.200 240.235   4.044  1.00  0.00           H  
ATOM   1748 3HD1 LEU B  31     166.639 241.238   4.348  1.00  0.00           H  
ATOM   1749 1HD2 LEU B  31     168.711 238.999   3.837  1.00  0.00           H  
ATOM   1750 2HD2 LEU B  31     168.759 240.124   5.216  1.00  0.00           H  
ATOM   1751 3HD2 LEU B  31     168.757 238.368   5.501  1.00  0.00           H  
ATOM   1752  N   ALA B  32     165.258 238.776   9.223  1.00  0.00           N  
ATOM   1753  CA  ALA B  32     164.938 239.177  10.589  1.00  0.00           C  
ATOM   1754  C   ALA B  32     165.543 238.213  11.601  1.00  0.00           C  
ATOM   1755  O   ALA B  32     166.018 238.627  12.659  1.00  0.00           O  
ATOM   1756  CB  ALA B  32     163.431 239.263  10.776  1.00  0.00           C  
ATOM   1757  H   ALA B  32     164.509 238.488   8.608  1.00  0.00           H  
ATOM   1758  HA  ALA B  32     165.372 240.161  10.769  1.00  0.00           H  
ATOM   1759 1HB  ALA B  32     163.208 239.564  11.799  1.00  0.00           H  
ATOM   1760 2HB  ALA B  32     163.020 239.999  10.083  1.00  0.00           H  
ATOM   1761 3HB  ALA B  32     162.984 238.291  10.579  1.00  0.00           H  
ATOM   1762  N   GLU B  33     165.523 236.927  11.271  1.00  0.00           N  
ATOM   1763  CA  GLU B  33     166.087 235.902  12.141  1.00  0.00           C  
ATOM   1764  C   GLU B  33     167.605 236.011  12.206  1.00  0.00           C  
ATOM   1765  O   GLU B  33     168.215 235.739  13.242  1.00  0.00           O  
ATOM   1766  CB  GLU B  33     165.687 234.509  11.655  1.00  0.00           C  
ATOM   1767  CG  GLU B  33     164.209 234.184  11.823  1.00  0.00           C  
ATOM   1768  CD  GLU B  33     163.751 234.268  13.253  1.00  0.00           C  
ATOM   1769  OE1 GLU B  33     164.398 233.699  14.099  1.00  0.00           O  
ATOM   1770  OE2 GLU B  33     162.753 234.904  13.499  1.00  0.00           O  
ATOM   1771  H   GLU B  33     165.104 236.651  10.393  1.00  0.00           H  
ATOM   1772  HA  GLU B  33     165.702 236.055  13.149  1.00  0.00           H  
ATOM   1773 1HB  GLU B  33     165.933 234.407  10.598  1.00  0.00           H  
ATOM   1774 2HB  GLU B  33     166.258 233.756  12.198  1.00  0.00           H  
ATOM   1775 1HG  GLU B  33     163.624 234.882  11.225  1.00  0.00           H  
ATOM   1776 2HG  GLU B  33     164.023 233.179  11.446  1.00  0.00           H  
ATOM   1777  N   LEU B  34     168.212 236.407  11.093  1.00  0.00           N  
ATOM   1778  CA  LEU B  34     169.646 236.667  11.054  1.00  0.00           C  
ATOM   1779  C   LEU B  34     170.019 237.847  11.943  1.00  0.00           C  
ATOM   1780  O   LEU B  34     171.062 237.841  12.594  1.00  0.00           O  
ATOM   1781  CB  LEU B  34     170.097 236.943   9.614  1.00  0.00           C  
ATOM   1782  CG  LEU B  34     170.079 235.735   8.669  1.00  0.00           C  
ATOM   1783  CD1 LEU B  34     170.421 236.189   7.257  1.00  0.00           C  
ATOM   1784  CD2 LEU B  34     171.069 234.689   9.162  1.00  0.00           C  
ATOM   1785  H   LEU B  34     167.667 236.534  10.253  1.00  0.00           H  
ATOM   1786  HA  LEU B  34     170.168 235.789  11.435  1.00  0.00           H  
ATOM   1787 1HB  LEU B  34     169.449 237.706   9.187  1.00  0.00           H  
ATOM   1788 2HB  LEU B  34     171.115 237.331   9.636  1.00  0.00           H  
ATOM   1789  HG  LEU B  34     169.077 235.305   8.647  1.00  0.00           H  
ATOM   1790 1HD1 LEU B  34     170.408 235.331   6.585  1.00  0.00           H  
ATOM   1791 2HD1 LEU B  34     169.686 236.922   6.921  1.00  0.00           H  
ATOM   1792 3HD1 LEU B  34     171.413 236.639   7.250  1.00  0.00           H  
ATOM   1793 1HD2 LEU B  34     171.055 233.830   8.490  1.00  0.00           H  
ATOM   1794 2HD2 LEU B  34     172.070 235.118   9.182  1.00  0.00           H  
ATOM   1795 3HD2 LEU B  34     170.790 234.369  10.166  1.00  0.00           H  
ATOM   1796  N   ALA B  35     169.154 238.857  11.969  1.00  0.00           N  
ATOM   1797  CA  ALA B  35     169.323 239.986  12.876  1.00  0.00           C  
ATOM   1798  C   ALA B  35     169.273 239.533  14.329  1.00  0.00           C  
ATOM   1799  O   ALA B  35     170.016 240.037  15.173  1.00  0.00           O  
ATOM   1800  CB  ALA B  35     168.259 241.041  12.613  1.00  0.00           C  
ATOM   1801  H   ALA B  35     168.364 238.844  11.342  1.00  0.00           H  
ATOM   1802  HA  ALA B  35     170.304 240.428  12.702  1.00  0.00           H  
ATOM   1803 1HB  ALA B  35     168.396 241.876  13.299  1.00  0.00           H  
ATOM   1804 2HB  ALA B  35     168.343 241.397  11.586  1.00  0.00           H  
ATOM   1805 3HB  ALA B  35     167.273 240.606  12.765  1.00  0.00           H  
ATOM   1806  N   LYS B  36     168.391 238.583  14.620  1.00  0.00           N  
ATOM   1807  CA  LYS B  36     168.285 238.017  15.959  1.00  0.00           C  
ATOM   1808  C   LYS B  36     169.541 237.236  16.326  1.00  0.00           C  
ATOM   1809  O   LYS B  36     170.038 237.334  17.449  1.00  0.00           O  
ATOM   1810  CB  LYS B  36     167.054 237.114  16.063  1.00  0.00           C  
ATOM   1811  CG  LYS B  36     165.725 237.853  15.987  1.00  0.00           C  
ATOM   1812  CD  LYS B  36     164.552 236.883  16.010  1.00  0.00           C  
ATOM   1813  CE  LYS B  36     163.233 237.604  15.778  1.00  0.00           C  
ATOM   1814  NZ  LYS B  36     162.087 236.657  15.703  1.00  0.00           N  
ATOM   1815  H   LYS B  36     167.777 238.245  13.892  1.00  0.00           H  
ATOM   1816  HA  LYS B  36     168.183 238.833  16.673  1.00  0.00           H  
ATOM   1817 1HB  LYS B  36     167.075 236.377  15.261  1.00  0.00           H  
ATOM   1818 2HB  LYS B  36     167.081 236.571  17.008  1.00  0.00           H  
ATOM   1819 1HG  LYS B  36     165.638 238.536  16.832  1.00  0.00           H  
ATOM   1820 2HG  LYS B  36     165.685 238.435  15.066  1.00  0.00           H  
ATOM   1821 1HD  LYS B  36     164.687 236.129  15.233  1.00  0.00           H  
ATOM   1822 2HD  LYS B  36     164.516 236.381  16.977  1.00  0.00           H  
ATOM   1823 1HE  LYS B  36     163.055 238.306  16.591  1.00  0.00           H  
ATOM   1824 2HE  LYS B  36     163.285 238.166  14.846  1.00  0.00           H  
ATOM   1825 1HZ  LYS B  36     161.232 237.173  15.547  1.00  0.00           H  
ATOM   1826 2HZ  LYS B  36     162.233 236.011  14.939  1.00  0.00           H  
ATOM   1827 3HZ  LYS B  36     162.017 236.142  16.569  1.00  0.00           H  
ATOM   1828  N   GLN B  37     170.052 236.462  15.374  1.00  0.00           N  
ATOM   1829  CA  GLN B  37     171.205 235.606  15.618  1.00  0.00           C  
ATOM   1830  C   GLN B  37     172.468 236.428  15.833  1.00  0.00           C  
ATOM   1831  O   GLN B  37     173.277 236.128  16.711  1.00  0.00           O  
ATOM   1832  CB  GLN B  37     171.407 234.634  14.453  1.00  0.00           C  
ATOM   1833  CG  GLN B  37     170.347 233.551  14.355  1.00  0.00           C  
ATOM   1834  CD  GLN B  37     170.521 232.679  13.125  1.00  0.00           C  
ATOM   1835  OE1 GLN B  37     171.328 232.982  12.243  1.00  0.00           O  
ATOM   1836  NE2 GLN B  37     169.764 231.590  13.062  1.00  0.00           N  
ATOM   1837  H   GLN B  37     169.628 236.468  14.457  1.00  0.00           H  
ATOM   1838  HA  GLN B  37     171.024 235.035  16.531  1.00  0.00           H  
ATOM   1839 1HB  GLN B  37     171.411 235.187  13.514  1.00  0.00           H  
ATOM   1840 2HB  GLN B  37     172.377 234.147  14.550  1.00  0.00           H  
ATOM   1841 1HG  GLN B  37     170.410 232.914  15.237  1.00  0.00           H  
ATOM   1842 2HG  GLN B  37     169.365 234.022  14.304  1.00  0.00           H  
ATOM   1843 1HE2 GLN B  37     169.836 230.976  12.274  1.00  0.00           H  
ATOM   1844 2HE2 GLN B  37     169.123 231.382  13.800  1.00  0.00           H  
ATOM   1845  N   SER B  38     172.630 237.471  15.025  1.00  0.00           N  
ATOM   1846  CA  SER B  38     173.820 238.313  15.091  1.00  0.00           C  
ATOM   1847  C   SER B  38     173.857 239.111  16.389  1.00  0.00           C  
ATOM   1848  O   SER B  38     172.828 239.584  16.867  1.00  0.00           O  
ATOM   1849  CB  SER B  38     173.859 239.258  13.905  1.00  0.00           C  
ATOM   1850  OG  SER B  38     174.936 240.149  14.008  1.00  0.00           O  
ATOM   1851  H   SER B  38     171.915 237.686  14.346  1.00  0.00           H  
ATOM   1852  HA  SER B  38     174.701 237.671  15.072  1.00  0.00           H  
ATOM   1853 1HB  SER B  38     173.949 238.682  12.984  1.00  0.00           H  
ATOM   1854 2HB  SER B  38     172.925 239.815  13.854  1.00  0.00           H  
ATOM   1855  HG  SER B  38     174.589 241.011  13.768  1.00  0.00           H  
ATOM   1856  N   THR B  39     175.053 239.256  16.953  1.00  0.00           N  
ATOM   1857  CA  THR B  39     175.252 240.114  18.115  1.00  0.00           C  
ATOM   1858  C   THR B  39     175.795 241.477  17.708  1.00  0.00           C  
ATOM   1859  O   THR B  39     176.056 242.331  18.557  1.00  0.00           O  
ATOM   1860  CB  THR B  39     176.207 239.459  19.130  1.00  0.00           C  
ATOM   1861  OG1 THR B  39     177.488 239.254  18.521  1.00  0.00           O  
ATOM   1862  CG2 THR B  39     175.652 238.123  19.600  1.00  0.00           C  
ATOM   1863  H   THR B  39     175.842 238.760  16.566  1.00  0.00           H  
ATOM   1864  HA  THR B  39     174.287 240.273  18.596  1.00  0.00           H  
ATOM   1865  HB  THR B  39     176.330 240.118  19.990  1.00  0.00           H  
ATOM   1866  HG1 THR B  39     177.692 239.997  17.948  1.00  0.00           H  
ATOM   1867 1HG2 THR B  39     176.340 237.675  20.318  1.00  0.00           H  
ATOM   1868 2HG2 THR B  39     174.683 238.278  20.074  1.00  0.00           H  
ATOM   1869 3HG2 THR B  39     175.536 237.457  18.746  1.00  0.00           H  
ATOM   1870  N   ASP B  40     175.964 241.675  16.406  1.00  0.00           N  
ATOM   1871  CA  ASP B  40     176.494 242.929  15.884  1.00  0.00           C  
ATOM   1872  C   ASP B  40     175.373 243.867  15.454  1.00  0.00           C  
ATOM   1873  O   ASP B  40     174.681 243.611  14.468  1.00  0.00           O  
ATOM   1874  CB  ASP B  40     177.428 242.664  14.700  1.00  0.00           C  
ATOM   1875  CG  ASP B  40     178.090 243.930  14.174  1.00  0.00           C  
ATOM   1876  OD1 ASP B  40     177.700 244.997  14.587  1.00  0.00           O  
ATOM   1877  OD2 ASP B  40     178.979 243.819  13.364  1.00  0.00           O  
ATOM   1878  H   ASP B  40     175.719 240.940  15.760  1.00  0.00           H  
ATOM   1879  HA  ASP B  40     177.053 243.425  16.679  1.00  0.00           H  
ATOM   1880 1HB  ASP B  40     178.206 241.963  15.001  1.00  0.00           H  
ATOM   1881 2HB  ASP B  40     176.865 242.201  13.890  1.00  0.00           H  
ATOM   1882  N   SER B  41     175.200 244.952  16.200  1.00  0.00           N  
ATOM   1883  CA  SER B  41     174.105 245.884  15.951  1.00  0.00           C  
ATOM   1884  C   SER B  41     174.248 246.553  14.590  1.00  0.00           C  
ATOM   1885  O   SER B  41     173.259 246.945  13.972  1.00  0.00           O  
ATOM   1886  CB  SER B  41     174.059 246.938  17.040  1.00  0.00           C  
ATOM   1887  OG  SER B  41     175.197 247.756  16.996  1.00  0.00           O  
ATOM   1888  H   SER B  41     175.840 245.137  16.958  1.00  0.00           H  
ATOM   1889  HA  SER B  41     173.173 245.320  15.949  1.00  0.00           H  
ATOM   1890 1HB  SER B  41     173.165 247.549  16.918  1.00  0.00           H  
ATOM   1891 2HB  SER B  41     173.994 246.454  18.013  1.00  0.00           H  
ATOM   1892  HG  SER B  41     175.082 248.329  16.235  1.00  0.00           H  
ATOM   1893  N   GLU B  42     175.488 246.681  14.129  1.00  0.00           N  
ATOM   1894  CA  GLU B  42     175.765 247.297  12.836  1.00  0.00           C  
ATOM   1895  C   GLU B  42     175.357 246.379  11.691  1.00  0.00           C  
ATOM   1896  O   GLU B  42     174.842 246.837  10.670  1.00  0.00           O  
ATOM   1897  CB  GLU B  42     177.249 247.646  12.718  1.00  0.00           C  
ATOM   1898  CG  GLU B  42     177.616 248.418  11.458  1.00  0.00           C  
ATOM   1899  CD  GLU B  42     176.894 249.731  11.345  1.00  0.00           C  
ATOM   1900  OE1 GLU B  42     176.707 250.373  12.351  1.00  0.00           O  
ATOM   1901  OE2 GLU B  42     176.529 250.095  10.252  1.00  0.00           O  
ATOM   1902  H   GLU B  42     176.259 246.343  14.688  1.00  0.00           H  
ATOM   1903  HA  GLU B  42     175.174 248.210  12.754  1.00  0.00           H  
ATOM   1904 1HB  GLU B  42     177.551 248.246  13.577  1.00  0.00           H  
ATOM   1905 2HB  GLU B  42     177.841 246.731  12.734  1.00  0.00           H  
ATOM   1906 1HG  GLU B  42     178.689 248.605  11.458  1.00  0.00           H  
ATOM   1907 2HG  GLU B  42     177.382 247.805  10.589  1.00  0.00           H  
ATOM   1908  N   LEU B  43     175.591 245.084  11.866  1.00  0.00           N  
ATOM   1909  CA  LEU B  43     175.085 244.081  10.936  1.00  0.00           C  
ATOM   1910  C   LEU B  43     173.571 244.182  10.787  1.00  0.00           C  
ATOM   1911  O   LEU B  43     173.043 244.139   9.676  1.00  0.00           O  
ATOM   1912  CB  LEU B  43     175.466 242.674  11.415  1.00  0.00           C  
ATOM   1913  CG  LEU B  43     175.178 241.536  10.429  1.00  0.00           C  
ATOM   1914  CD1 LEU B  43     176.120 240.372  10.707  1.00  0.00           C  
ATOM   1915  CD2 LEU B  43     173.725 241.106  10.559  1.00  0.00           C  
ATOM   1916  H   LEU B  43     176.133 244.785  12.662  1.00  0.00           H  
ATOM   1917  HA  LEU B  43     175.526 244.263   9.956  1.00  0.00           H  
ATOM   1918 1HB  LEU B  43     176.532 242.659  11.636  1.00  0.00           H  
ATOM   1919 2HB  LEU B  43     174.922 242.461  12.335  1.00  0.00           H  
ATOM   1920  HG  LEU B  43     175.365 241.879   9.411  1.00  0.00           H  
ATOM   1921 1HD1 LEU B  43     175.916 239.562  10.006  1.00  0.00           H  
ATOM   1922 2HD1 LEU B  43     177.152 240.703  10.587  1.00  0.00           H  
ATOM   1923 3HD1 LEU B  43     175.967 240.017  11.725  1.00  0.00           H  
ATOM   1924 1HD2 LEU B  43     173.519 240.297   9.858  1.00  0.00           H  
ATOM   1925 2HD2 LEU B  43     173.537 240.760  11.576  1.00  0.00           H  
ATOM   1926 3HD2 LEU B  43     173.073 241.951  10.338  1.00  0.00           H  
ATOM   1927  N   VAL B  44     172.880 244.316  11.911  1.00  0.00           N  
ATOM   1928  CA  VAL B  44     171.436 244.528  11.905  1.00  0.00           C  
ATOM   1929  C   VAL B  44     171.075 245.813  11.171  1.00  0.00           C  
ATOM   1930  O   VAL B  44     170.116 245.850  10.401  1.00  0.00           O  
ATOM   1931  CB  VAL B  44     170.898 244.593  13.346  1.00  0.00           C  
ATOM   1932  CG1 VAL B  44     169.426 244.979  13.349  1.00  0.00           C  
ATOM   1933  CG2 VAL B  44     171.106 243.254  14.038  1.00  0.00           C  
ATOM   1934  H   VAL B  44     173.364 244.269  12.796  1.00  0.00           H  
ATOM   1935  HA  VAL B  44     170.968 243.700  11.372  1.00  0.00           H  
ATOM   1936  HB  VAL B  44     171.435 245.371  13.890  1.00  0.00           H  
ATOM   1937 1HG1 VAL B  44     169.063 245.020  14.376  1.00  0.00           H  
ATOM   1938 2HG1 VAL B  44     169.306 245.957  12.882  1.00  0.00           H  
ATOM   1939 3HG1 VAL B  44     168.855 244.236  12.792  1.00  0.00           H  
ATOM   1940 1HG2 VAL B  44     170.724 243.308  15.057  1.00  0.00           H  
ATOM   1941 2HG2 VAL B  44     170.573 242.476  13.491  1.00  0.00           H  
ATOM   1942 3HG2 VAL B  44     172.170 243.018  14.062  1.00  0.00           H  
ATOM   1943  N   ASN B  45     171.848 246.866  11.415  1.00  0.00           N  
ATOM   1944  CA  ASN B  45     171.670 248.129  10.705  1.00  0.00           C  
ATOM   1945  C   ASN B  45     171.767 247.931   9.200  1.00  0.00           C  
ATOM   1946  O   ASN B  45     171.027 248.548   8.433  1.00  0.00           O  
ATOM   1947  CB  ASN B  45     172.684 249.154  11.176  1.00  0.00           C  
ATOM   1948  CG  ASN B  45     172.475 250.504  10.548  1.00  0.00           C  
ATOM   1949  OD1 ASN B  45     171.345 251.000  10.475  1.00  0.00           O  
ATOM   1950  ND2 ASN B  45     173.543 251.109  10.092  1.00  0.00           N  
ATOM   1951  H   ASN B  45     172.576 246.790  12.111  1.00  0.00           H  
ATOM   1952  HA  ASN B  45     170.674 248.511  10.925  1.00  0.00           H  
ATOM   1953 1HB  ASN B  45     172.622 249.257  12.260  1.00  0.00           H  
ATOM   1954 2HB  ASN B  45     173.690 248.808  10.937  1.00  0.00           H  
ATOM   1955 1HD2 ASN B  45     173.464 252.009   9.664  1.00  0.00           H  
ATOM   1956 2HD2 ASN B  45     174.437 250.670  10.172  1.00  0.00           H  
ATOM   1957  N   GLU B  46     172.684 247.066   8.777  1.00  0.00           N  
ATOM   1958  CA  GLU B  46     172.844 246.748   7.364  1.00  0.00           C  
ATOM   1959  C   GLU B  46     171.641 245.985   6.829  1.00  0.00           C  
ATOM   1960  O   GLU B  46     171.210 246.200   5.697  1.00  0.00           O  
ATOM   1961  CB  GLU B  46     174.118 245.928   7.144  1.00  0.00           C  
ATOM   1962  CG  GLU B  46     174.428 245.627   5.684  1.00  0.00           C  
ATOM   1963  CD  GLU B  46     174.703 246.865   4.877  1.00  0.00           C  
ATOM   1964  OE1 GLU B  46     175.159 247.830   5.442  1.00  0.00           O  
ATOM   1965  OE2 GLU B  46     174.456 246.846   3.694  1.00  0.00           O  
ATOM   1966  H   GLU B  46     173.283 246.616   9.454  1.00  0.00           H  
ATOM   1967  HA  GLU B  46     172.920 247.681   6.806  1.00  0.00           H  
ATOM   1968 1HB  GLU B  46     174.971 246.461   7.563  1.00  0.00           H  
ATOM   1969 2HB  GLU B  46     174.035 244.977   7.671  1.00  0.00           H  
ATOM   1970 1HG  GLU B  46     175.299 244.975   5.635  1.00  0.00           H  
ATOM   1971 2HG  GLU B  46     173.584 245.094   5.247  1.00  0.00           H  
ATOM   1972  N   ILE B  47     171.100 245.091   7.650  1.00  0.00           N  
ATOM   1973  CA  ILE B  47     169.877 244.377   7.307  1.00  0.00           C  
ATOM   1974  C   ILE B  47     168.722 245.340   7.074  1.00  0.00           C  
ATOM   1975  O   ILE B  47     167.941 245.176   6.136  1.00  0.00           O  
ATOM   1976  CB  ILE B  47     169.496 243.378   8.416  1.00  0.00           C  
ATOM   1977  CG1 ILE B  47     170.498 242.221   8.460  1.00  0.00           C  
ATOM   1978  CG2 ILE B  47     168.084 242.855   8.199  1.00  0.00           C  
ATOM   1979  CD1 ILE B  47     170.340 241.322   9.665  1.00  0.00           C  
ATOM   1980  H   ILE B  47     171.549 244.902   8.536  1.00  0.00           H  
ATOM   1981  HA  ILE B  47     170.044 243.829   6.379  1.00  0.00           H  
ATOM   1982  HB  ILE B  47     169.545 243.873   9.385  1.00  0.00           H  
ATOM   1983 1HG1 ILE B  47     170.389 241.611   7.562  1.00  0.00           H  
ATOM   1984 2HG1 ILE B  47     171.513 242.619   8.462  1.00  0.00           H  
ATOM   1985 1HG2 ILE B  47     167.831 242.151   8.990  1.00  0.00           H  
ATOM   1986 2HG2 ILE B  47     167.382 243.688   8.216  1.00  0.00           H  
ATOM   1987 3HG2 ILE B  47     168.027 242.353   7.233  1.00  0.00           H  
ATOM   1988 1HD1 ILE B  47     171.085 240.526   9.625  1.00  0.00           H  
ATOM   1989 2HD1 ILE B  47     170.481 241.906  10.575  1.00  0.00           H  
ATOM   1990 3HD1 ILE B  47     169.344 240.884   9.664  1.00  0.00           H  
ATOM   1991  N   VAL B  48     168.619 246.351   7.932  1.00  0.00           N  
ATOM   1992  CA  VAL B  48     167.629 247.407   7.755  1.00  0.00           C  
ATOM   1993  C   VAL B  48     167.819 248.124   6.425  1.00  0.00           C  
ATOM   1994  O   VAL B  48     166.861 248.337   5.680  1.00  0.00           O  
ATOM   1995  CB  VAL B  48     167.726 248.428   8.904  1.00  0.00           C  
ATOM   1996  CG1 VAL B  48     166.891 249.662   8.592  1.00  0.00           C  
ATOM   1997  CG2 VAL B  48     167.274 247.786  10.207  1.00  0.00           C  
ATOM   1998  H   VAL B  48     169.243 246.388   8.724  1.00  0.00           H  
ATOM   1999  HA  VAL B  48     166.637 246.954   7.746  1.00  0.00           H  
ATOM   2000  HB  VAL B  48     168.761 248.756   8.999  1.00  0.00           H  
ATOM   2001 1HG1 VAL B  48     166.972 250.373   9.414  1.00  0.00           H  
ATOM   2002 2HG1 VAL B  48     167.256 250.125   7.675  1.00  0.00           H  
ATOM   2003 3HG1 VAL B  48     165.848 249.372   8.465  1.00  0.00           H  
ATOM   2004 1HG2 VAL B  48     167.347 248.514  11.015  1.00  0.00           H  
ATOM   2005 2HG2 VAL B  48     166.242 247.453  10.109  1.00  0.00           H  
ATOM   2006 3HG2 VAL B  48     167.913 246.931  10.431  1.00  0.00           H  
ATOM   2007  N   LYS B  49     169.060 248.498   6.133  1.00  0.00           N  
ATOM   2008  CA  LYS B  49     169.387 249.145   4.867  1.00  0.00           C  
ATOM   2009  C   LYS B  49     168.966 248.283   3.684  1.00  0.00           C  
ATOM   2010  O   LYS B  49     168.280 248.751   2.776  1.00  0.00           O  
ATOM   2011  CB  LYS B  49     170.884 249.447   4.791  1.00  0.00           C  
ATOM   2012  CG  LYS B  49     171.329 250.101   3.490  1.00  0.00           C  
ATOM   2013  CD  LYS B  49     172.825 250.380   3.494  1.00  0.00           C  
ATOM   2014  CE  LYS B  49     173.251 251.136   2.245  1.00  0.00           C  
ATOM   2015  NZ  LYS B  49     173.208 250.276   1.031  1.00  0.00           N  
ATOM   2016  H   LYS B  49     169.795 248.331   6.805  1.00  0.00           H  
ATOM   2017  HA  LYS B  49     168.836 250.083   4.805  1.00  0.00           H  
ATOM   2018 1HB  LYS B  49     171.164 250.108   5.611  1.00  0.00           H  
ATOM   2019 2HB  LYS B  49     171.449 248.521   4.910  1.00  0.00           H  
ATOM   2020 1HG  LYS B  49     171.094 249.443   2.653  1.00  0.00           H  
ATOM   2021 2HG  LYS B  49     170.793 251.039   3.353  1.00  0.00           H  
ATOM   2022 1HD  LYS B  49     173.082 250.972   4.374  1.00  0.00           H  
ATOM   2023 2HD  LYS B  49     173.370 249.438   3.541  1.00  0.00           H  
ATOM   2024 1HE  LYS B  49     172.593 251.990   2.093  1.00  0.00           H  
ATOM   2025 2HE  LYS B  49     174.268 251.507   2.374  1.00  0.00           H  
ATOM   2026 1HZ  LYS B  49     173.497 250.813   0.226  1.00  0.00           H  
ATOM   2027 2HZ  LYS B  49     173.830 249.489   1.153  1.00  0.00           H  
ATOM   2028 3HZ  LYS B  49     172.265 249.940   0.890  1.00  0.00           H  
ATOM   2029  N   GLN B  50     169.382 247.020   3.700  1.00  0.00           N  
ATOM   2030  CA  GLN B  50     169.110 246.110   2.593  1.00  0.00           C  
ATOM   2031  C   GLN B  50     167.617 245.843   2.457  1.00  0.00           C  
ATOM   2032  O   GLN B  50     167.078 245.828   1.349  1.00  0.00           O  
ATOM   2033  CB  GLN B  50     169.863 244.791   2.787  1.00  0.00           C  
ATOM   2034  CG  GLN B  50     171.373 244.916   2.686  1.00  0.00           C  
ATOM   2035  CD  GLN B  50     171.828 245.342   1.303  1.00  0.00           C  
ATOM   2036  OE1 GLN B  50     171.217 244.978   0.293  1.00  0.00           O  
ATOM   2037  NE2 GLN B  50     172.906 246.116   1.247  1.00  0.00           N  
ATOM   2038  H   GLN B  50     169.899 246.684   4.499  1.00  0.00           H  
ATOM   2039  HA  GLN B  50     169.449 246.579   1.669  1.00  0.00           H  
ATOM   2040 1HB  GLN B  50     169.624 244.376   3.765  1.00  0.00           H  
ATOM   2041 2HB  GLN B  50     169.534 244.072   2.037  1.00  0.00           H  
ATOM   2042 1HG  GLN B  50     171.714 245.663   3.403  1.00  0.00           H  
ATOM   2043 2HG  GLN B  50     171.823 243.949   2.911  1.00  0.00           H  
ATOM   2044 1HE2 GLN B  50     173.253 246.428   0.362  1.00  0.00           H  
ATOM   2045 2HE2 GLN B  50     173.371 246.387   2.089  1.00  0.00           H  
ATOM   2046  N   LEU B  51     166.953 245.629   3.585  1.00  0.00           N  
ATOM   2047  CA  LEU B  51     165.526 245.323   3.590  1.00  0.00           C  
ATOM   2048  C   LEU B  51     164.707 246.516   3.115  1.00  0.00           C  
ATOM   2049  O   LEU B  51     163.718 246.356   2.400  1.00  0.00           O  
ATOM   2050  CB  LEU B  51     165.075 244.913   4.998  1.00  0.00           C  
ATOM   2051  CG  LEU B  51     163.619 244.448   5.122  1.00  0.00           C  
ATOM   2052  CD1 LEU B  51     163.360 243.318   4.133  1.00  0.00           C  
ATOM   2053  CD2 LEU B  51     163.348 243.998   6.549  1.00  0.00           C  
ATOM   2054  H   LEU B  51     167.448 245.678   4.465  1.00  0.00           H  
ATOM   2055  HA  LEU B  51     165.348 244.501   2.896  1.00  0.00           H  
ATOM   2056 1HB  LEU B  51     165.713 244.100   5.344  1.00  0.00           H  
ATOM   2057 2HB  LEU B  51     165.211 245.762   5.666  1.00  0.00           H  
ATOM   2058  HG  LEU B  51     162.952 245.272   4.868  1.00  0.00           H  
ATOM   2059 1HD1 LEU B  51     162.325 242.989   4.221  1.00  0.00           H  
ATOM   2060 2HD1 LEU B  51     163.542 243.673   3.119  1.00  0.00           H  
ATOM   2061 3HD1 LEU B  51     164.026 242.485   4.352  1.00  0.00           H  
ATOM   2062 1HD2 LEU B  51     162.312 243.669   6.637  1.00  0.00           H  
ATOM   2063 2HD2 LEU B  51     164.015 243.174   6.803  1.00  0.00           H  
ATOM   2064 3HD2 LEU B  51     163.524 244.830   7.232  1.00  0.00           H  
ATOM   2065  N   ALA B  52     165.124 247.712   3.519  1.00  0.00           N  
ATOM   2066  CA  ALA B  52     164.503 248.939   3.038  1.00  0.00           C  
ATOM   2067  C   ALA B  52     164.598 249.048   1.519  1.00  0.00           C  
ATOM   2068  O   ALA B  52     163.647 249.458   0.857  1.00  0.00           O  
ATOM   2069  CB  ALA B  52     165.147 250.151   3.696  1.00  0.00           C  
ATOM   2070  H   ALA B  52     165.888 247.770   4.174  1.00  0.00           H  
ATOM   2071  HA  ALA B  52     163.446 248.921   3.300  1.00  0.00           H  
ATOM   2072 1HB  ALA B  52     164.674 251.060   3.328  1.00  0.00           H  
ATOM   2073 2HB  ALA B  52     165.021 250.088   4.777  1.00  0.00           H  
ATOM   2074 3HB  ALA B  52     166.210 250.172   3.457  1.00  0.00           H  
ATOM   2075  N   GLU B  53     165.752 248.677   0.978  1.00  0.00           N  
ATOM   2076  CA  GLU B  53     165.960 248.690  -0.465  1.00  0.00           C  
ATOM   2077  C   GLU B  53     165.039 247.697  -1.164  1.00  0.00           C  
ATOM   2078  O   GLU B  53     164.536 247.966  -2.256  1.00  0.00           O  
ATOM   2079  CB  GLU B  53     167.419 248.366  -0.797  1.00  0.00           C  
ATOM   2080  CG  GLU B  53     168.410 249.450  -0.396  1.00  0.00           C  
ATOM   2081  CD  GLU B  53     169.841 249.006  -0.510  1.00  0.00           C  
ATOM   2082  OE1 GLU B  53     170.079 247.978  -1.098  1.00  0.00           O  
ATOM   2083  OE2 GLU B  53     170.698 249.695  -0.010  1.00  0.00           O  
ATOM   2084  H   GLU B  53     166.505 248.376   1.579  1.00  0.00           H  
ATOM   2085  HA  GLU B  53     165.720 249.685  -0.841  1.00  0.00           H  
ATOM   2086 1HB  GLU B  53     167.711 247.444  -0.294  1.00  0.00           H  
ATOM   2087 2HB  GLU B  53     167.520 248.201  -1.869  1.00  0.00           H  
ATOM   2088 1HG  GLU B  53     168.259 250.321  -1.035  1.00  0.00           H  
ATOM   2089 2HG  GLU B  53     168.208 249.750   0.631  1.00  0.00           H  
ATOM   2090  N   VAL B  54     164.821 246.551  -0.529  1.00  0.00           N  
ATOM   2091  CA  VAL B  54     163.876 245.563  -1.034  1.00  0.00           C  
ATOM   2092  C   VAL B  54     162.463 246.128  -1.090  1.00  0.00           C  
ATOM   2093  O   VAL B  54     161.730 245.901  -2.054  1.00  0.00           O  
ATOM   2094  CB  VAL B  54     163.888 244.308  -0.142  1.00  0.00           C  
ATOM   2095  CG1 VAL B  54     162.748 243.373  -0.521  1.00  0.00           C  
ATOM   2096  CG2 VAL B  54     165.229 243.600  -0.261  1.00  0.00           C  
ATOM   2097  H   VAL B  54     165.323 246.360   0.327  1.00  0.00           H  
ATOM   2098  HA  VAL B  54     164.165 245.296  -2.051  1.00  0.00           H  
ATOM   2099  HB  VAL B  54     163.725 244.608   0.895  1.00  0.00           H  
ATOM   2100 1HG1 VAL B  54     162.772 242.492   0.120  1.00  0.00           H  
ATOM   2101 2HG1 VAL B  54     161.797 243.889  -0.393  1.00  0.00           H  
ATOM   2102 3HG1 VAL B  54     162.860 243.068  -1.561  1.00  0.00           H  
ATOM   2103 1HG2 VAL B  54     165.231 242.714   0.374  1.00  0.00           H  
ATOM   2104 2HG2 VAL B  54     165.393 243.304  -1.298  1.00  0.00           H  
ATOM   2105 3HG2 VAL B  54     166.026 244.274   0.056  1.00  0.00           H  
ATOM   2106  N   ALA B  55     162.085 246.867  -0.051  1.00  0.00           N  
ATOM   2107  CA  ALA B  55     160.790 247.533  -0.015  1.00  0.00           C  
ATOM   2108  C   ALA B  55     160.655 248.537  -1.153  1.00  0.00           C  
ATOM   2109  O   ALA B  55     159.588 248.672  -1.752  1.00  0.00           O  
ATOM   2110  CB  ALA B  55     160.584 248.223   1.326  1.00  0.00           C  
ATOM   2111  H   ALA B  55     162.713 246.968   0.735  1.00  0.00           H  
ATOM   2112  HA  ALA B  55     160.010 246.781  -0.145  1.00  0.00           H  
ATOM   2113 1HB  ALA B  55     159.613 248.715   1.336  1.00  0.00           H  
ATOM   2114 2HB  ALA B  55     160.626 247.483   2.125  1.00  0.00           H  
ATOM   2115 3HB  ALA B  55     161.369 248.963   1.476  1.00  0.00           H  
ATOM   2116  N   LYS B  56     161.744 249.239  -1.447  1.00  0.00           N  
ATOM   2117  CA  LYS B  56     161.764 250.195  -2.548  1.00  0.00           C  
ATOM   2118  C   LYS B  56     161.604 249.492  -3.890  1.00  0.00           C  
ATOM   2119  O   LYS B  56     160.910 249.984  -4.780  1.00  0.00           O  
ATOM   2120  CB  LYS B  56     163.061 251.005  -2.531  1.00  0.00           C  
ATOM   2121  CG  LYS B  56     163.175 251.986  -1.371  1.00  0.00           C  
ATOM   2122  CD  LYS B  56     164.508 252.718  -1.396  1.00  0.00           C  
ATOM   2123  CE  LYS B  56     164.650 253.650  -0.202  1.00  0.00           C  
ATOM   2124  NZ  LYS B  56     165.965 254.346  -0.193  1.00  0.00           N  
ATOM   2125  H   LYS B  56     162.577 249.111  -0.892  1.00  0.00           H  
ATOM   2126  HA  LYS B  56     160.923 250.878  -2.430  1.00  0.00           H  
ATOM   2127 1HB  LYS B  56     163.913 250.328  -2.482  1.00  0.00           H  
ATOM   2128 2HB  LYS B  56     163.147 251.573  -3.459  1.00  0.00           H  
ATOM   2129 1HG  LYS B  56     162.367 252.717  -1.432  1.00  0.00           H  
ATOM   2130 2HG  LYS B  56     163.083 251.447  -0.430  1.00  0.00           H  
ATOM   2131 1HD  LYS B  56     165.323 251.992  -1.378  1.00  0.00           H  
ATOM   2132 2HD  LYS B  56     164.586 253.304  -2.312  1.00  0.00           H  
ATOM   2133 1HE  LYS B  56     163.858 254.398  -0.227  1.00  0.00           H  
ATOM   2134 2HE  LYS B  56     164.550 253.079   0.720  1.00  0.00           H  
ATOM   2135 1HZ  LYS B  56     166.020 254.954   0.614  1.00  0.00           H  
ATOM   2136 2HZ  LYS B  56     166.709 253.663  -0.149  1.00  0.00           H  
ATOM   2137 3HZ  LYS B  56     166.061 254.897  -1.034  1.00  0.00           H  
ATOM   2138  N   GLU B  57     162.250 248.338  -4.030  1.00  0.00           N  
ATOM   2139  CA  GLU B  57     162.170 247.559  -5.259  1.00  0.00           C  
ATOM   2140  C   GLU B  57     160.791 246.932  -5.425  1.00  0.00           C  
ATOM   2141  O   GLU B  57     160.274 246.832  -6.538  1.00  0.00           O  
ATOM   2142  CB  GLU B  57     163.243 246.469  -5.269  1.00  0.00           C  
ATOM   2143  CG  GLU B  57     164.665 246.987  -5.420  1.00  0.00           C  
ATOM   2144  CD  GLU B  57     164.900 247.678  -6.735  1.00  0.00           C  
ATOM   2145  OE1 GLU B  57     164.486 247.155  -7.741  1.00  0.00           O  
ATOM   2146  OE2 GLU B  57     165.493 248.730  -6.732  1.00  0.00           O  
ATOM   2147  H   GLU B  57     162.809 247.993  -3.263  1.00  0.00           H  
ATOM   2148  HA  GLU B  57     162.333 248.228  -6.102  1.00  0.00           H  
ATOM   2149 1HB  GLU B  57     163.191 245.898  -4.341  1.00  0.00           H  
ATOM   2150 2HB  GLU B  57     163.050 245.776  -6.089  1.00  0.00           H  
ATOM   2151 1HG  GLU B  57     164.873 247.688  -4.613  1.00  0.00           H  
ATOM   2152 2HG  GLU B  57     165.357 246.151  -5.326  1.00  0.00           H  
ATOM   2153  N   ALA B  58     160.199 246.512  -4.313  1.00  0.00           N  
ATOM   2154  CA  ALA B  58     158.877 245.897  -4.334  1.00  0.00           C  
ATOM   2155  C   ALA B  58     157.813 246.892  -4.779  1.00  0.00           C  
ATOM   2156  O   ALA B  58     157.856 248.066  -4.412  1.00  0.00           O  
ATOM   2157  CB  ALA B  58     158.533 245.335  -2.962  1.00  0.00           C  
ATOM   2158  H   ALA B  58     160.678 246.621  -3.430  1.00  0.00           H  
ATOM   2159  HA  ALA B  58     158.888 245.078  -5.054  1.00  0.00           H  
ATOM   2160 1HB  ALA B  58     157.544 244.878  -2.994  1.00  0.00           H  
ATOM   2161 2HB  ALA B  58     159.269 244.581  -2.682  1.00  0.00           H  
ATOM   2162 3HB  ALA B  58     158.539 246.138  -2.228  1.00  0.00           H  
ATOM   2163  N   THR B  59     156.861 246.415  -5.574  1.00  0.00           N  
ATOM   2164  CA  THR B  59     155.787 247.264  -6.075  1.00  0.00           C  
ATOM   2165  C   THR B  59     154.445 246.868  -5.470  1.00  0.00           C  
ATOM   2166  O   THR B  59     153.524 247.680  -5.391  1.00  0.00           O  
ATOM   2167  CB  THR B  59     155.702 247.202  -7.610  1.00  0.00           C  
ATOM   2168  OG1 THR B  59     155.414 245.861  -8.023  1.00  0.00           O  
ATOM   2169  CG2 THR B  59     157.015 247.651  -8.236  1.00  0.00           C  
ATOM   2170  H   THR B  59     156.884 245.441  -5.837  1.00  0.00           H  
ATOM   2171  HA  THR B  59     155.991 248.293  -5.776  1.00  0.00           H  
ATOM   2172  HB  THR B  59     154.900 247.854  -7.957  1.00  0.00           H  
ATOM   2173  HG1 THR B  59     154.470 245.768  -8.174  1.00  0.00           H  
ATOM   2174 1HG2 THR B  59     156.936 247.602  -9.321  1.00  0.00           H  
ATOM   2175 2HG2 THR B  59     157.230 248.676  -7.933  1.00  0.00           H  
ATOM   2176 3HG2 THR B  59     157.818 246.996  -7.900  1.00  0.00           H  
ATOM   2177  N   ASP B  60     154.341 245.612  -5.047  1.00  0.00           N  
ATOM   2178  CA  ASP B  60     153.118 245.111  -4.430  1.00  0.00           C  
ATOM   2179  C   ASP B  60     152.858 245.789  -3.093  1.00  0.00           C  
ATOM   2180  O   ASP B  60     153.706 245.773  -2.202  1.00  0.00           O  
ATOM   2181  CB  ASP B  60     153.200 243.595  -4.232  1.00  0.00           C  
ATOM   2182  CG  ASP B  60     151.902 242.994  -3.710  1.00  0.00           C  
ATOM   2183  OD1 ASP B  60     151.701 243.006  -2.519  1.00  0.00           O  
ATOM   2184  OD2 ASP B  60     151.123 242.529  -4.508  1.00  0.00           O  
ATOM   2185  H   ASP B  60     155.130 244.990  -5.152  1.00  0.00           H  
ATOM   2186  HA  ASP B  60     152.280 245.343  -5.088  1.00  0.00           H  
ATOM   2187 1HB  ASP B  60     153.449 243.117  -5.180  1.00  0.00           H  
ATOM   2188 2HB  ASP B  60     153.999 243.362  -3.529  1.00  0.00           H  
ATOM   2189  N   LYS B  61     151.676 246.384  -2.957  1.00  0.00           N  
ATOM   2190  CA  LYS B  61     151.328 247.132  -1.755  1.00  0.00           C  
ATOM   2191  C   LYS B  61     151.513 246.283  -0.504  1.00  0.00           C  
ATOM   2192  O   LYS B  61     152.232 246.667   0.419  1.00  0.00           O  
ATOM   2193  CB  LYS B  61     149.888 247.641  -1.838  1.00  0.00           C  
ATOM   2194  CG  LYS B  61     149.425 248.419  -0.615  1.00  0.00           C  
ATOM   2195  CD  LYS B  61     148.072 249.073  -0.856  1.00  0.00           C  
ATOM   2196  CE  LYS B  61     146.958 248.039  -0.913  1.00  0.00           C  
ATOM   2197  NZ  LYS B  61     145.654 248.646  -1.294  1.00  0.00           N  
ATOM   2198  H   LYS B  61     151.003 246.315  -3.706  1.00  0.00           H  
ATOM   2199  HA  LYS B  61     152.003 247.986  -1.681  1.00  0.00           H  
ATOM   2200 1HB  LYS B  61     149.781 248.289  -2.708  1.00  0.00           H  
ATOM   2201 2HB  LYS B  61     149.212 246.796  -1.975  1.00  0.00           H  
ATOM   2202 1HG  LYS B  61     149.345 247.743   0.238  1.00  0.00           H  
ATOM   2203 2HG  LYS B  61     150.155 249.191  -0.377  1.00  0.00           H  
ATOM   2204 1HD  LYS B  61     147.861 249.780  -0.053  1.00  0.00           H  
ATOM   2205 2HD  LYS B  61     148.096 249.620  -1.799  1.00  0.00           H  
ATOM   2206 1HE  LYS B  61     147.213 247.270  -1.641  1.00  0.00           H  
ATOM   2207 2HE  LYS B  61     146.851 247.565   0.062  1.00  0.00           H  
ATOM   2208 1HZ  LYS B  61     144.943 247.929  -1.320  1.00  0.00           H  
ATOM   2209 2HZ  LYS B  61     145.398 249.349  -0.615  1.00  0.00           H  
ATOM   2210 3HZ  LYS B  61     145.734 249.072  -2.205  1.00  0.00           H  
ATOM   2211  N   GLU B  62     150.861 245.126  -0.481  1.00  0.00           N  
ATOM   2212  CA  GLU B  62     150.872 244.265   0.698  1.00  0.00           C  
ATOM   2213  C   GLU B  62     152.284 243.807   1.032  1.00  0.00           C  
ATOM   2214  O   GLU B  62     152.681 243.792   2.199  1.00  0.00           O  
ATOM   2215  CB  GLU B  62     149.970 243.048   0.478  1.00  0.00           C  
ATOM   2216  CG  GLU B  62     148.481 243.366   0.456  1.00  0.00           C  
ATOM   2217  CD  GLU B  62     147.624 242.141   0.291  1.00  0.00           C  
ATOM   2218  OE1 GLU B  62     148.167 241.066   0.220  1.00  0.00           O  
ATOM   2219  OE2 GLU B  62     146.425 242.283   0.236  1.00  0.00           O  
ATOM   2220  H   GLU B  62     150.345 244.834  -1.298  1.00  0.00           H  
ATOM   2221  HA  GLU B  62     150.499 244.838   1.548  1.00  0.00           H  
ATOM   2222 1HB  GLU B  62     150.225 242.573  -0.468  1.00  0.00           H  
ATOM   2223 2HB  GLU B  62     150.144 242.319   1.270  1.00  0.00           H  
ATOM   2224 1HG  GLU B  62     148.211 243.862   1.388  1.00  0.00           H  
ATOM   2225 2HG  GLU B  62     148.280 244.057  -0.363  1.00  0.00           H  
ATOM   2226  N   LEU B  63     153.039 243.434   0.006  1.00  0.00           N  
ATOM   2227  CA  LEU B  63     154.409 242.971   0.191  1.00  0.00           C  
ATOM   2228  C   LEU B  63     155.245 244.005   0.935  1.00  0.00           C  
ATOM   2229  O   LEU B  63     155.931 243.681   1.905  1.00  0.00           O  
ATOM   2230  CB  LEU B  63     155.054 242.665  -1.167  1.00  0.00           C  
ATOM   2231  CG  LEU B  63     156.516 242.205  -1.121  1.00  0.00           C  
ATOM   2232  CD1 LEU B  63     156.630 240.961  -0.248  1.00  0.00           C  
ATOM   2233  CD2 LEU B  63     157.006 241.927  -2.534  1.00  0.00           C  
ATOM   2234  H   LEU B  63     152.655 243.470  -0.927  1.00  0.00           H  
ATOM   2235  HA  LEU B  63     154.391 242.063   0.796  1.00  0.00           H  
ATOM   2236 1HB  LEU B  63     154.476 241.884  -1.658  1.00  0.00           H  
ATOM   2237 2HB  LEU B  63     155.009 243.563  -1.783  1.00  0.00           H  
ATOM   2238  HG  LEU B  63     157.130 242.985  -0.671  1.00  0.00           H  
ATOM   2239 1HD1 LEU B  63     157.668 240.634  -0.215  1.00  0.00           H  
ATOM   2240 2HD1 LEU B  63     156.291 241.194   0.762  1.00  0.00           H  
ATOM   2241 3HD1 LEU B  63     156.012 240.167  -0.665  1.00  0.00           H  
ATOM   2242 1HD2 LEU B  63     158.046 241.599  -2.501  1.00  0.00           H  
ATOM   2243 2HD2 LEU B  63     156.394 241.145  -2.985  1.00  0.00           H  
ATOM   2244 3HD2 LEU B  63     156.931 242.835  -3.131  1.00  0.00           H  
ATOM   2245  N   VAL B  64     155.181 245.251   0.476  1.00  0.00           N  
ATOM   2246  CA  VAL B  64     155.910 246.339   1.115  1.00  0.00           C  
ATOM   2247  C   VAL B  64     155.463 246.531   2.559  1.00  0.00           C  
ATOM   2248  O   VAL B  64     156.287 246.721   3.454  1.00  0.00           O  
ATOM   2249  CB  VAL B  64     155.698 247.652   0.336  1.00  0.00           C  
ATOM   2250  CG1 VAL B  64     156.289 248.826   1.103  1.00  0.00           C  
ATOM   2251  CG2 VAL B  64     156.323 247.540  -1.045  1.00  0.00           C  
ATOM   2252  H   VAL B  64     154.613 245.447  -0.335  1.00  0.00           H  
ATOM   2253  HA  VAL B  64     156.969 246.086   1.129  1.00  0.00           H  
ATOM   2254  HB  VAL B  64     154.629 247.837   0.238  1.00  0.00           H  
ATOM   2255 1HG1 VAL B  64     156.130 249.745   0.538  1.00  0.00           H  
ATOM   2256 2HG1 VAL B  64     155.801 248.909   2.074  1.00  0.00           H  
ATOM   2257 3HG1 VAL B  64     157.357 248.668   1.243  1.00  0.00           H  
ATOM   2258 1HG2 VAL B  64     156.169 248.471  -1.591  1.00  0.00           H  
ATOM   2259 2HG2 VAL B  64     157.392 247.350  -0.948  1.00  0.00           H  
ATOM   2260 3HG2 VAL B  64     155.857 246.720  -1.592  1.00  0.00           H  
ATOM   2261  N   ILE B  65     154.153 246.479   2.779  1.00  0.00           N  
ATOM   2262  CA  ILE B  65     153.594 246.635   4.116  1.00  0.00           C  
ATOM   2263  C   ILE B  65     154.166 245.600   5.077  1.00  0.00           C  
ATOM   2264  O   ILE B  65     154.540 245.925   6.203  1.00  0.00           O  
ATOM   2265  CB  ILE B  65     152.060 246.516   4.086  1.00  0.00           C  
ATOM   2266  CG1 ILE B  65     151.446 247.715   3.359  1.00  0.00           C  
ATOM   2267  CG2 ILE B  65     151.508 246.406   5.499  1.00  0.00           C  
ATOM   2268  CD1 ILE B  65     149.983 247.540   3.020  1.00  0.00           C  
ATOM   2269  H   ILE B  65     153.529 246.326   1.999  1.00  0.00           H  
ATOM   2270  HA  ILE B  65     153.868 247.621   4.493  1.00  0.00           H  
ATOM   2271  HB  ILE B  65     151.774 245.627   3.524  1.00  0.00           H  
ATOM   2272 1HG1 ILE B  65     151.548 248.606   3.977  1.00  0.00           H  
ATOM   2273 2HG1 ILE B  65     151.991 247.897   2.432  1.00  0.00           H  
ATOM   2274 1HG2 ILE B  65     150.422 246.323   5.459  1.00  0.00           H  
ATOM   2275 2HG2 ILE B  65     151.922 245.522   5.982  1.00  0.00           H  
ATOM   2276 3HG2 ILE B  65     151.784 247.293   6.068  1.00  0.00           H  
ATOM   2277 1HD1 ILE B  65     149.620 248.429   2.506  1.00  0.00           H  
ATOM   2278 2HD1 ILE B  65     149.862 246.671   2.371  1.00  0.00           H  
ATOM   2279 3HD1 ILE B  65     149.412 247.391   3.935  1.00  0.00           H  
ATOM   2280  N   TYR B  66     154.231 244.352   4.625  1.00  0.00           N  
ATOM   2281  CA  TYR B  66     154.781 243.273   5.434  1.00  0.00           C  
ATOM   2282  C   TYR B  66     156.253 243.512   5.744  1.00  0.00           C  
ATOM   2283  O   TYR B  66     156.712 243.254   6.857  1.00  0.00           O  
ATOM   2284  CB  TYR B  66     154.600 241.927   4.727  1.00  0.00           C  
ATOM   2285  CG  TYR B  66     153.161 241.466   4.652  1.00  0.00           C  
ATOM   2286  CD1 TYR B  66     152.619 241.081   3.435  1.00  0.00           C  
ATOM   2287  CD2 TYR B  66     152.384 241.429   5.801  1.00  0.00           C  
ATOM   2288  CE1 TYR B  66     151.304 240.659   3.367  1.00  0.00           C  
ATOM   2289  CE2 TYR B  66     151.070 241.008   5.732  1.00  0.00           C  
ATOM   2290  CZ  TYR B  66     150.530 240.624   4.521  1.00  0.00           C  
ATOM   2291  OH  TYR B  66     149.222 240.205   4.453  1.00  0.00           O  
ATOM   2292  H   TYR B  66     153.888 244.147   3.697  1.00  0.00           H  
ATOM   2293  HA  TYR B  66     154.244 243.241   6.381  1.00  0.00           H  
ATOM   2294 1HB  TYR B  66     154.989 241.995   3.711  1.00  0.00           H  
ATOM   2295 2HB  TYR B  66     155.175 241.162   5.248  1.00  0.00           H  
ATOM   2296  HD1 TYR B  66     153.230 241.110   2.532  1.00  0.00           H  
ATOM   2297  HD2 TYR B  66     152.810 241.733   6.756  1.00  0.00           H  
ATOM   2298  HE1 TYR B  66     150.879 240.357   2.410  1.00  0.00           H  
ATOM   2299  HE2 TYR B  66     150.459 240.980   6.634  1.00  0.00           H  
ATOM   2300  HH  TYR B  66     148.899 240.314   3.556  1.00  0.00           H  
ATOM   2301  N   ILE B  67     156.989 244.008   4.755  1.00  0.00           N  
ATOM   2302  CA  ILE B  67     158.391 244.358   4.944  1.00  0.00           C  
ATOM   2303  C   ILE B  67     158.547 245.459   5.987  1.00  0.00           C  
ATOM   2304  O   ILE B  67     159.422 245.388   6.850  1.00  0.00           O  
ATOM   2305  CB  ILE B  67     159.029 244.812   3.619  1.00  0.00           C  
ATOM   2306  CG1 ILE B  67     159.120 243.638   2.641  1.00  0.00           C  
ATOM   2307  CG2 ILE B  67     160.405 245.412   3.867  1.00  0.00           C  
ATOM   2308  CD1 ILE B  67     159.436 244.050   1.220  1.00  0.00           C  
ATOM   2309  H   ILE B  67     156.566 244.143   3.847  1.00  0.00           H  
ATOM   2310  HA  ILE B  67     158.923 243.479   5.309  1.00  0.00           H  
ATOM   2311  HB  ILE B  67     158.395 245.565   3.149  1.00  0.00           H  
ATOM   2312 1HG1 ILE B  67     159.893 242.946   2.975  1.00  0.00           H  
ATOM   2313 2HG1 ILE B  67     158.175 243.095   2.634  1.00  0.00           H  
ATOM   2314 1HG2 ILE B  67     160.840 245.727   2.919  1.00  0.00           H  
ATOM   2315 2HG2 ILE B  67     160.313 246.273   4.528  1.00  0.00           H  
ATOM   2316 3HG2 ILE B  67     161.048 244.664   4.332  1.00  0.00           H  
ATOM   2317 1HD1 ILE B  67     159.484 243.164   0.587  1.00  0.00           H  
ATOM   2318 2HD1 ILE B  67     158.656 244.717   0.852  1.00  0.00           H  
ATOM   2319 3HD1 ILE B  67     160.395 244.565   1.196  1.00  0.00           H  
ATOM   2320  N   VAL B  68     157.696 246.474   5.899  1.00  0.00           N  
ATOM   2321  CA  VAL B  68     157.727 247.584   6.844  1.00  0.00           C  
ATOM   2322  C   VAL B  68     157.451 247.108   8.264  1.00  0.00           C  
ATOM   2323  O   VAL B  68     158.081 247.563   9.218  1.00  0.00           O  
ATOM   2324  CB  VAL B  68     156.688 248.650   6.451  1.00  0.00           C  
ATOM   2325  CG1 VAL B  68     156.524 249.671   7.567  1.00  0.00           C  
ATOM   2326  CG2 VAL B  68     157.105 249.328   5.155  1.00  0.00           C  
ATOM   2327  H   VAL B  68     157.009 246.476   5.159  1.00  0.00           H  
ATOM   2328  HA  VAL B  68     158.727 248.020   6.831  1.00  0.00           H  
ATOM   2329  HB  VAL B  68     155.720 248.167   6.314  1.00  0.00           H  
ATOM   2330 1HG1 VAL B  68     155.785 250.417   7.273  1.00  0.00           H  
ATOM   2331 2HG1 VAL B  68     156.191 249.169   8.474  1.00  0.00           H  
ATOM   2332 3HG1 VAL B  68     157.480 250.162   7.753  1.00  0.00           H  
ATOM   2333 1HG2 VAL B  68     156.365 250.080   4.883  1.00  0.00           H  
ATOM   2334 2HG2 VAL B  68     158.075 249.807   5.291  1.00  0.00           H  
ATOM   2335 3HG2 VAL B  68     157.175 248.585   4.361  1.00  0.00           H  
ATOM   2336  N   LYS B  69     156.503 246.186   8.398  1.00  0.00           N  
ATOM   2337  CA  LYS B  69     156.192 245.588   9.690  1.00  0.00           C  
ATOM   2338  C   LYS B  69     157.419 244.917  10.296  1.00  0.00           C  
ATOM   2339  O   LYS B  69     157.684 245.049  11.491  1.00  0.00           O  
ATOM   2340  CB  LYS B  69     155.054 244.575   9.553  1.00  0.00           C  
ATOM   2341  CG  LYS B  69     153.683 245.198   9.325  1.00  0.00           C  
ATOM   2342  CD  LYS B  69     152.609 244.130   9.182  1.00  0.00           C  
ATOM   2343  CE  LYS B  69     151.227 244.751   9.033  1.00  0.00           C  
ATOM   2344  NZ  LYS B  69     150.165 243.718   8.892  1.00  0.00           N  
ATOM   2345  H   LYS B  69     155.983 245.891   7.582  1.00  0.00           H  
ATOM   2346  HA  LYS B  69     155.879 246.379  10.371  1.00  0.00           H  
ATOM   2347 1HB  LYS B  69     155.261 243.906   8.717  1.00  0.00           H  
ATOM   2348 2HB  LYS B  69     154.998 243.966  10.455  1.00  0.00           H  
ATOM   2349 1HG  LYS B  69     153.432 245.844  10.166  1.00  0.00           H  
ATOM   2350 2HG  LYS B  69     153.705 245.803   8.418  1.00  0.00           H  
ATOM   2351 1HD  LYS B  69     152.819 243.517   8.305  1.00  0.00           H  
ATOM   2352 2HD  LYS B  69     152.614 243.488  10.063  1.00  0.00           H  
ATOM   2353 1HE  LYS B  69     151.008 245.363   9.907  1.00  0.00           H  
ATOM   2354 2HE  LYS B  69     151.210 245.394   8.153  1.00  0.00           H  
ATOM   2355 1HZ  LYS B  69     149.266 244.170   8.796  1.00  0.00           H  
ATOM   2356 2HZ  LYS B  69     150.349 243.155   8.073  1.00  0.00           H  
ATOM   2357 3HZ  LYS B  69     150.159 243.127   9.712  1.00  0.00           H  
ATOM   2358  N   ILE B  70     158.163 244.197   9.465  1.00  0.00           N  
ATOM   2359  CA  ILE B  70     159.385 243.536   9.908  1.00  0.00           C  
ATOM   2360  C   ILE B  70     160.437 244.551  10.339  1.00  0.00           C  
ATOM   2361  O   ILE B  70     161.133 244.354  11.335  1.00  0.00           O  
ATOM   2362  CB  ILE B  70     159.959 242.641   8.795  1.00  0.00           C  
ATOM   2363  CG1 ILE B  70     159.013 241.473   8.506  1.00  0.00           C  
ATOM   2364  CG2 ILE B  70     161.339 242.130   9.182  1.00  0.00           C  
ATOM   2365  CD1 ILE B  70     158.794 240.559   9.690  1.00  0.00           C  
ATOM   2366  H   ILE B  70     157.876 244.105   8.501  1.00  0.00           H  
ATOM   2367  HA  ILE B  70     159.149 242.917  10.774  1.00  0.00           H  
ATOM   2368  HB  ILE B  70     160.041 243.215   7.872  1.00  0.00           H  
ATOM   2369 1HG1 ILE B  70     158.045 241.859   8.190  1.00  0.00           H  
ATOM   2370 2HG1 ILE B  70     159.410 240.877   7.684  1.00  0.00           H  
ATOM   2371 1HG2 ILE B  70     161.730 241.499   8.384  1.00  0.00           H  
ATOM   2372 2HG2 ILE B  70     162.009 242.974   9.338  1.00  0.00           H  
ATOM   2373 3HG2 ILE B  70     161.266 241.549  10.102  1.00  0.00           H  
ATOM   2374 1HD1 ILE B  70     158.113 239.756   9.408  1.00  0.00           H  
ATOM   2375 2HD1 ILE B  70     159.748 240.131  10.002  1.00  0.00           H  
ATOM   2376 3HD1 ILE B  70     158.363 241.126  10.513  1.00  0.00           H  
ATOM   2377  N   LEU B  71     160.546 245.637   9.583  1.00  0.00           N  
ATOM   2378  CA  LEU B  71     161.454 246.724   9.930  1.00  0.00           C  
ATOM   2379  C   LEU B  71     161.109 247.320  11.288  1.00  0.00           C  
ATOM   2380  O   LEU B  71     161.993 247.661  12.072  1.00  0.00           O  
ATOM   2381  CB  LEU B  71     161.405 247.819   8.858  1.00  0.00           C  
ATOM   2382  CG  LEU B  71     162.111 247.488   7.536  1.00  0.00           C  
ATOM   2383  CD1 LEU B  71     161.742 248.529   6.488  1.00  0.00           C  
ATOM   2384  CD2 LEU B  71     163.615 247.448   7.761  1.00  0.00           C  
ATOM   2385  H   LEU B  71     159.985 245.716   8.747  1.00  0.00           H  
ATOM   2386  HA  LEU B  71     162.465 246.321   9.996  1.00  0.00           H  
ATOM   2387 1HB  LEU B  71     160.362 248.035   8.630  1.00  0.00           H  
ATOM   2388 2HB  LEU B  71     161.862 248.722   9.261  1.00  0.00           H  
ATOM   2389  HG  LEU B  71     161.772 246.517   7.176  1.00  0.00           H  
ATOM   2390 1HD1 LEU B  71     162.243 248.294   5.549  1.00  0.00           H  
ATOM   2391 2HD1 LEU B  71     160.662 248.523   6.333  1.00  0.00           H  
ATOM   2392 3HD1 LEU B  71     162.054 249.516   6.830  1.00  0.00           H  
ATOM   2393 1HD2 LEU B  71     164.117 247.213   6.822  1.00  0.00           H  
ATOM   2394 2HD2 LEU B  71     163.955 248.421   8.120  1.00  0.00           H  
ATOM   2395 3HD2 LEU B  71     163.852 246.684   8.501  1.00  0.00           H  
ATOM   2396  N   ALA B  72     159.813 247.445  11.560  1.00  0.00           N  
ATOM   2397  CA  ALA B  72     159.345 247.926  12.855  1.00  0.00           C  
ATOM   2398  C   ALA B  72     159.703 246.949  13.968  1.00  0.00           C  
ATOM   2399  O   ALA B  72     160.058 247.357  15.074  1.00  0.00           O  
ATOM   2400  CB  ALA B  72     157.842 248.159  12.821  1.00  0.00           C  
ATOM   2401  H   ALA B  72     159.135 247.200  10.851  1.00  0.00           H  
ATOM   2402  HA  ALA B  72     159.840 248.871  13.074  1.00  0.00           H  
ATOM   2403 1HB  ALA B  72     157.507 248.519  13.795  1.00  0.00           H  
ATOM   2404 2HB  ALA B  72     157.607 248.904  12.059  1.00  0.00           H  
ATOM   2405 3HB  ALA B  72     157.334 247.227  12.584  1.00  0.00           H  
ATOM   2406  N   GLU B  73     159.609 245.660  13.669  1.00  0.00           N  
ATOM   2407  CA  GLU B  73     159.969 244.622  14.629  1.00  0.00           C  
ATOM   2408  C   GLU B  73     161.471 244.603  14.883  1.00  0.00           C  
ATOM   2409  O   GLU B  73     161.918 244.309  15.992  1.00  0.00           O  
ATOM   2410  CB  GLU B  73     159.510 243.250  14.129  1.00  0.00           C  
ATOM   2411  CG  GLU B  73     158.000 243.059  14.117  1.00  0.00           C  
ATOM   2412  CD  GLU B  73     157.379 243.223  15.476  1.00  0.00           C  
ATOM   2413  OE1 GLU B  73     157.866 242.626  16.407  1.00  0.00           O  
ATOM   2414  OE2 GLU B  73     156.417 243.947  15.585  1.00  0.00           O  
ATOM   2415  H   GLU B  73     159.282 245.389  12.752  1.00  0.00           H  
ATOM   2416  HA  GLU B  73     159.476 244.840  15.576  1.00  0.00           H  
ATOM   2417 1HB  GLU B  73     159.874 243.093  13.113  1.00  0.00           H  
ATOM   2418 2HB  GLU B  73     159.941 242.471  14.756  1.00  0.00           H  
ATOM   2419 1HG  GLU B  73     157.557 243.786  13.437  1.00  0.00           H  
ATOM   2420 2HG  GLU B  73     157.773 242.063  13.737  1.00  0.00           H  
ATOM   2421  N   LEU B  74     162.244 244.919  13.851  1.00  0.00           N  
ATOM   2422  CA  LEU B  74     163.690 245.067  13.993  1.00  0.00           C  
ATOM   2423  C   LEU B  74     164.034 246.246  14.896  1.00  0.00           C  
ATOM   2424  O   LEU B  74     164.990 246.185  15.671  1.00  0.00           O  
ATOM   2425  CB  LEU B  74     164.342 245.260  12.619  1.00  0.00           C  
ATOM   2426  CG  LEU B  74     164.354 244.025  11.709  1.00  0.00           C  
ATOM   2427  CD1 LEU B  74     164.881 244.412  10.333  1.00  0.00           C  
ATOM   2428  CD2 LEU B  74     165.212 242.939  12.338  1.00  0.00           C  
ATOM   2429  H   LEU B  74     161.824 245.059  12.943  1.00  0.00           H  
ATOM   2430  HA  LEU B  74     164.085 244.164  14.461  1.00  0.00           H  
ATOM   2431 1HB  LEU B  74     163.815 246.055  12.092  1.00  0.00           H  
ATOM   2432 2HB  LEU B  74     165.375 245.573  12.765  1.00  0.00           H  
ATOM   2433  HG  LEU B  74     163.335 243.656  11.583  1.00  0.00           H  
ATOM   2434 1HD1 LEU B  74     164.889 243.534   9.687  1.00  0.00           H  
ATOM   2435 2HD1 LEU B  74     164.237 245.176   9.899  1.00  0.00           H  
ATOM   2436 3HD1 LEU B  74     165.894 244.801  10.429  1.00  0.00           H  
ATOM   2437 1HD2 LEU B  74     165.220 242.060  11.691  1.00  0.00           H  
ATOM   2438 2HD2 LEU B  74     166.232 243.307  12.463  1.00  0.00           H  
ATOM   2439 3HD2 LEU B  74     164.803 242.669  13.312  1.00  0.00           H  
ATOM   2440  N   ALA B  75     163.253 247.314  14.789  1.00  0.00           N  
ATOM   2441  CA  ALA B  75     163.387 248.452  15.693  1.00  0.00           C  
ATOM   2442  C   ALA B  75     163.125 248.042  17.135  1.00  0.00           C  
ATOM   2443  O   ALA B  75     163.795 248.513  18.055  1.00  0.00           O  
ATOM   2444  CB  ALA B  75     162.442 249.570  15.279  1.00  0.00           C  
ATOM   2445  H   ALA B  75     162.550 247.339  14.065  1.00  0.00           H  
ATOM   2446  HA  ALA B  75     164.410 248.821  15.634  1.00  0.00           H  
ATOM   2447 1HB  ALA B  75     162.552 250.412  15.962  1.00  0.00           H  
ATOM   2448 2HB  ALA B  75     162.679 249.893  14.265  1.00  0.00           H  
ATOM   2449 3HB  ALA B  75     161.416 249.209  15.312  1.00  0.00           H  
ATOM   2450  N   LYS B  76     162.144 247.167  17.328  1.00  0.00           N  
ATOM   2451  CA  LYS B  76     161.848 246.630  18.649  1.00  0.00           C  
ATOM   2452  C   LYS B  76     162.990 245.759  19.161  1.00  0.00           C  
ATOM   2453  O   LYS B  76     163.352 245.822  20.335  1.00  0.00           O  
ATOM   2454  CB  LYS B  76     160.546 245.827  18.620  1.00  0.00           C  
ATOM   2455  CG  LYS B  76     159.296 246.664  18.390  1.00  0.00           C  
ATOM   2456  CD  LYS B  76     158.055 245.789  18.291  1.00  0.00           C  
ATOM   2457  CE  LYS B  76     156.829 246.607  17.914  1.00  0.00           C  
ATOM   2458  NZ  LYS B  76     155.629 245.749  17.713  1.00  0.00           N  
ATOM   2459  H   LYS B  76     161.591 246.866  16.539  1.00  0.00           H  
ATOM   2460  HA  LYS B  76     161.731 247.460  19.344  1.00  0.00           H  
ATOM   2461 1HB  LYS B  76     160.598 245.078  17.829  1.00  0.00           H  
ATOM   2462 2HB  LYS B  76     160.425 245.296  19.565  1.00  0.00           H  
ATOM   2463 1HG  LYS B  76     159.170 247.366  19.215  1.00  0.00           H  
ATOM   2464 2HG  LYS B  76     159.403 247.232  17.466  1.00  0.00           H  
ATOM   2465 1HD  LYS B  76     158.213 245.016  17.538  1.00  0.00           H  
ATOM   2466 2HD  LYS B  76     157.876 245.304  19.251  1.00  0.00           H  
ATOM   2467 1HE  LYS B  76     156.617 247.328  18.701  1.00  0.00           H  
ATOM   2468 2HE  LYS B  76     157.026 247.154  16.993  1.00  0.00           H  
ATOM   2469 1HZ  LYS B  76     154.839 246.327  17.463  1.00  0.00           H  
ATOM   2470 2HZ  LYS B  76     155.808 245.087  16.971  1.00  0.00           H  
ATOM   2471 3HZ  LYS B  76     155.424 245.250  18.567  1.00  0.00           H  
ATOM   2472  N   GLN B  77     163.555 244.951  18.270  1.00  0.00           N  
ATOM   2473  CA  GLN B  77     164.615 244.019  18.644  1.00  0.00           C  
ATOM   2474  C   GLN B  77     165.890 244.760  19.025  1.00  0.00           C  
ATOM   2475  O   GLN B  77     166.561 244.401  19.991  1.00  0.00           O  
ATOM   2476  CB  GLN B  77     164.900 243.043  17.500  1.00  0.00           C  
ATOM   2477  CG  GLN B  77     165.920 241.968  17.838  1.00  0.00           C  
ATOM   2478  CD  GLN B  77     165.443 241.047  18.945  1.00  0.00           C  
ATOM   2479  OE1 GLN B  77     164.360 240.462  18.861  1.00  0.00           O  
ATOM   2480  NE2 GLN B  77     166.251 240.911  19.989  1.00  0.00           N  
ATOM   2481  H   GLN B  77     163.244 244.981  17.311  1.00  0.00           H  
ATOM   2482  HA  GLN B  77     164.285 243.456  19.518  1.00  0.00           H  
ATOM   2483 1HB  GLN B  77     163.975 242.548  17.204  1.00  0.00           H  
ATOM   2484 2HB  GLN B  77     165.268 243.594  16.634  1.00  0.00           H  
ATOM   2485 1HG  GLN B  77     166.107 241.367  16.949  1.00  0.00           H  
ATOM   2486 2HG  GLN B  77     166.842 242.447  18.166  1.00  0.00           H  
ATOM   2487 1HE2 GLN B  77     165.989 240.317  20.751  1.00  0.00           H  
ATOM   2488 2HE2 GLN B  77     167.121 241.405  20.017  1.00  0.00           H  
ATOM   2489  N   SER B  78     166.217 245.796  18.261  1.00  0.00           N  
ATOM   2490  CA  SER B  78     167.431 246.571  18.499  1.00  0.00           C  
ATOM   2491  C   SER B  78     167.329 247.367  19.791  1.00  0.00           C  
ATOM   2492  O   SER B  78     166.267 247.891  20.128  1.00  0.00           O  
ATOM   2493  CB  SER B  78     167.688 247.510  17.336  1.00  0.00           C  
ATOM   2494  OG  SER B  78     168.789 248.336  17.592  1.00  0.00           O  
ATOM   2495  H   SER B  78     165.611 246.053  17.496  1.00  0.00           H  
ATOM   2496  HA  SER B  78     168.265 245.880  18.601  1.00  0.00           H  
ATOM   2497 1HB  SER B  78     167.869 246.928  16.433  1.00  0.00           H  
ATOM   2498 2HB  SER B  78     166.803 248.120  17.159  1.00  0.00           H  
ATOM   2499  HG  SER B  78     168.533 249.216  17.304  1.00  0.00           H  
ATOM   2500  N   THR B  79     168.440 247.458  20.513  1.00  0.00           N  
ATOM   2501  CA  THR B  79     168.516 248.302  21.700  1.00  0.00           C  
ATOM   2502  C   THR B  79     169.155 249.646  21.378  1.00  0.00           C  
ATOM   2503  O   THR B  79     169.332 250.489  22.261  1.00  0.00           O  
ATOM   2504  CB  THR B  79     169.308 247.610  22.825  1.00  0.00           C  
ATOM   2505  OG1 THR B  79     170.649 247.361  22.385  1.00  0.00           O  
ATOM   2506  CG2 THR B  79     168.651 246.293  23.206  1.00  0.00           C  
ATOM   2507  H   THR B  79     169.253 246.928  20.234  1.00  0.00           H  
ATOM   2508  HA  THR B  79     167.504 248.493  22.054  1.00  0.00           H  
ATOM   2509  HB  THR B  79     169.341 248.259  23.699  1.00  0.00           H  
ATOM   2510  HG1 THR B  79     170.945 248.090  21.834  1.00  0.00           H  
ATOM   2511 1HG2 THR B  79     169.224 245.817  24.002  1.00  0.00           H  
ATOM   2512 2HG2 THR B  79     167.634 246.479  23.552  1.00  0.00           H  
ATOM   2513 3HG2 THR B  79     168.623 245.635  22.338  1.00  0.00           H  
ATOM   2514  N   ASP B  80     169.498 249.846  20.110  1.00  0.00           N  
ATOM   2515  CA  ASP B  80     170.135 251.083  19.673  1.00  0.00           C  
ATOM   2516  C   ASP B  80     169.114 252.057  19.101  1.00  0.00           C  
ATOM   2517  O   ASP B  80     168.551 251.824  18.033  1.00  0.00           O  
ATOM   2518  CB  ASP B  80     171.212 250.792  18.625  1.00  0.00           C  
ATOM   2519  CG  ASP B  80     171.980 252.037  18.204  1.00  0.00           C  
ATOM   2520  OD1 ASP B  80     171.580 253.114  18.578  1.00  0.00           O  
ATOM   2521  OD2 ASP B  80     172.960 251.899  17.512  1.00  0.00           O  
ATOM   2522  H   ASP B  80     169.314 249.120  19.431  1.00  0.00           H  
ATOM   2523  HA  ASP B  80     170.597 251.559  20.539  1.00  0.00           H  
ATOM   2524 1HB  ASP B  80     171.918 250.063  19.022  1.00  0.00           H  
ATOM   2525 2HB  ASP B  80     170.750 250.351  17.741  1.00  0.00           H  
ATOM   2526  N   SER B  81     168.877 253.148  19.823  1.00  0.00           N  
ATOM   2527  CA  SER B  81     167.862 254.118  19.431  1.00  0.00           C  
ATOM   2528  C   SER B  81     168.216 254.781  18.106  1.00  0.00           C  
ATOM   2529  O   SER B  81     167.336 255.214  17.364  1.00  0.00           O  
ATOM   2530  CB  SER B  81     167.705 255.174  20.508  1.00  0.00           C  
ATOM   2531  OG  SER B  81     168.864 255.953  20.620  1.00  0.00           O  
ATOM   2532  H   SER B  81     169.412 253.308  20.664  1.00  0.00           H  
ATOM   2533  HA  SER B  81     166.920 253.589  19.297  1.00  0.00           H  
ATOM   2534 1HB  SER B  81     166.855 255.813  20.270  1.00  0.00           H  
ATOM   2535 2HB  SER B  81     167.494 254.692  21.462  1.00  0.00           H  
ATOM   2536  HG  SER B  81     168.687 256.592  21.315  1.00  0.00           H  
ATOM   2537  N   GLU B  82     169.511 254.858  17.817  1.00  0.00           N  
ATOM   2538  CA  GLU B  82     169.984 255.465  16.579  1.00  0.00           C  
ATOM   2539  C   GLU B  82     169.713 254.563  15.383  1.00  0.00           C  
ATOM   2540  O   GLU B  82     169.352 255.034  14.305  1.00  0.00           O  
ATOM   2541  CB  GLU B  82     171.481 255.769  16.670  1.00  0.00           C  
ATOM   2542  CG  GLU B  82     172.045 256.519  15.472  1.00  0.00           C  
ATOM   2543  CD  GLU B  82     171.387 257.852  15.253  1.00  0.00           C  
ATOM   2544  OE1 GLU B  82     171.105 258.520  16.219  1.00  0.00           O  
ATOM   2545  OE2 GLU B  82     171.167 258.204  14.118  1.00  0.00           O  
ATOM   2546  H   GLU B  82     170.184 254.487  18.472  1.00  0.00           H  
ATOM   2547  HA  GLU B  82     169.438 256.398  16.419  1.00  0.00           H  
ATOM   2548 1HB  GLU B  82     171.678 256.366  17.561  1.00  0.00           H  
ATOM   2549 2HB  GLU B  82     172.035 254.836  16.773  1.00  0.00           H  
ATOM   2550 1HG  GLU B  82     173.113 256.673  15.623  1.00  0.00           H  
ATOM   2551 2HG  GLU B  82     171.919 255.906  14.580  1.00  0.00           H  
ATOM   2552  N   LEU B  83     169.890 253.261  15.580  1.00  0.00           N  
ATOM   2553  CA  LEU B  83     169.484 252.274  14.587  1.00  0.00           C  
ATOM   2554  C   LEU B  83     168.005 252.407  14.251  1.00  0.00           C  
ATOM   2555  O   LEU B  83     167.617 252.375  13.083  1.00  0.00           O  
ATOM   2556  CB  LEU B  83     169.772 250.857  15.099  1.00  0.00           C  
ATOM   2557  CG  LEU B  83     169.596 249.730  14.074  1.00  0.00           C  
ATOM   2558  CD1 LEU B  83     170.465 248.543  14.468  1.00  0.00           C  
ATOM   2559  CD2 LEU B  83     168.129 249.333  14.001  1.00  0.00           C  
ATOM   2560  H   LEU B  83     170.317 252.946  16.440  1.00  0.00           H  
ATOM   2561  HA  LEU B  83     170.048 252.450  13.672  1.00  0.00           H  
ATOM   2562 1HB  LEU B  83     170.799 250.821  15.459  1.00  0.00           H  
ATOM   2563 2HB  LEU B  83     169.107 250.649  15.937  1.00  0.00           H  
ATOM   2564  HG  LEU B  83     169.928 250.074  13.094  1.00  0.00           H  
ATOM   2565 1HD1 LEU B  83     170.341 247.743  13.739  1.00  0.00           H  
ATOM   2566 2HD1 LEU B  83     171.511 248.851  14.493  1.00  0.00           H  
ATOM   2567 3HD1 LEU B  83     170.168 248.186  15.453  1.00  0.00           H  
ATOM   2568 1HD2 LEU B  83     168.004 248.533  13.272  1.00  0.00           H  
ATOM   2569 2HD2 LEU B  83     167.797 248.987  14.980  1.00  0.00           H  
ATOM   2570 3HD2 LEU B  83     167.533 250.195  13.700  1.00  0.00           H  
ATOM   2571  N   VAL B  84     167.179 252.556  15.282  1.00  0.00           N  
ATOM   2572  CA  VAL B  84     165.754 252.805  15.094  1.00  0.00           C  
ATOM   2573  C   VAL B  84     165.519 254.100  14.327  1.00  0.00           C  
ATOM   2574  O   VAL B  84     164.664 254.161  13.443  1.00  0.00           O  
ATOM   2575  CB  VAL B  84     165.040 252.881  16.456  1.00  0.00           C  
ATOM   2576  CG1 VAL B  84     163.590 253.303  16.274  1.00  0.00           C  
ATOM   2577  CG2 VAL B  84     165.126 251.537  17.162  1.00  0.00           C  
ATOM   2578  H   VAL B  84     167.548 252.497  16.220  1.00  0.00           H  
ATOM   2579  HA  VAL B  84     165.337 251.990  14.501  1.00  0.00           H  
ATOM   2580  HB  VAL B  84     165.523 253.645  17.066  1.00  0.00           H  
ATOM   2581 1HG1 VAL B  84     163.100 253.353  17.247  1.00  0.00           H  
ATOM   2582 2HG1 VAL B  84     163.553 254.285  15.799  1.00  0.00           H  
ATOM   2583 3HG1 VAL B  84     163.075 252.576  15.646  1.00  0.00           H  
ATOM   2584 1HG2 VAL B  84     164.619 251.599  18.124  1.00  0.00           H  
ATOM   2585 2HG2 VAL B  84     164.648 250.773  16.548  1.00  0.00           H  
ATOM   2586 3HG2 VAL B  84     166.172 251.274  17.318  1.00  0.00           H  
ATOM   2587  N   ASN B  85     166.281 255.132  14.670  1.00  0.00           N  
ATOM   2588  CA  ASN B  85     166.227 256.398  13.950  1.00  0.00           C  
ATOM   2589  C   ASN B  85     166.507 256.199  12.464  1.00  0.00           C  
ATOM   2590  O   ASN B  85     165.886 256.839  11.615  1.00  0.00           O  
ATOM   2591  CB  ASN B  85     167.203 257.394  14.550  1.00  0.00           C  
ATOM   2592  CG  ASN B  85     167.138 258.740  13.882  1.00  0.00           C  
ATOM   2593  OD1 ASN B  85     166.050 259.283  13.657  1.00  0.00           O  
ATOM   2594  ND2 ASN B  85     168.282 259.288  13.560  1.00  0.00           N  
ATOM   2595  H   ASN B  85     166.914 255.038  15.451  1.00  0.00           H  
ATOM   2596  HA  ASN B  85     165.221 256.808  14.043  1.00  0.00           H  
ATOM   2597 1HB  ASN B  85     166.989 257.518  15.612  1.00  0.00           H  
ATOM   2598 2HB  ASN B  85     168.217 257.007  14.463  1.00  0.00           H  
ATOM   2599 1HD2 ASN B  85     168.300 260.182  13.113  1.00  0.00           H  
ATOM   2600 2HD2 ASN B  85     169.138 258.812  13.761  1.00  0.00           H  
ATOM   2601  N   GLU B  86     167.446 255.309  12.161  1.00  0.00           N  
ATOM   2602  CA  GLU B  86     167.777 254.989  10.777  1.00  0.00           C  
ATOM   2603  C   GLU B  86     166.628 254.265  10.087  1.00  0.00           C  
ATOM   2604  O   GLU B  86     166.346 254.505   8.913  1.00  0.00           O  
ATOM   2605  CB  GLU B  86     169.043 254.133  10.716  1.00  0.00           C  
ATOM   2606  CG  GLU B  86     169.518 253.812   9.306  1.00  0.00           C  
ATOM   2607  CD  GLU B  86     169.928 255.035   8.534  1.00  0.00           C  
ATOM   2608  OE1 GLU B  86     170.363 255.981   9.145  1.00  0.00           O  
ATOM   2609  OE2 GLU B  86     169.805 255.022   7.332  1.00  0.00           O  
ATOM   2610  H   GLU B  86     167.939 254.841  12.906  1.00  0.00           H  
ATOM   2611  HA  GLU B  86     167.950 255.922  10.238  1.00  0.00           H  
ATOM   2612 1HB  GLU B  86     169.855 254.644  11.234  1.00  0.00           H  
ATOM   2613 2HB  GLU B  86     168.870 253.189  11.234  1.00  0.00           H  
ATOM   2614 1HG  GLU B  86     170.368 253.132   9.365  1.00  0.00           H  
ATOM   2615 2HG  GLU B  86     168.718 253.302   8.772  1.00  0.00           H  
ATOM   2616  N   ILE B  87     165.970 253.377  10.824  1.00  0.00           N  
ATOM   2617  CA  ILE B  87     164.780 252.697  10.321  1.00  0.00           C  
ATOM   2618  C   ILE B  87     163.689 253.696   9.954  1.00  0.00           C  
ATOM   2619  O   ILE B  87     163.037 253.562   8.919  1.00  0.00           O  
ATOM   2620  CB  ILE B  87     164.236 251.701  11.361  1.00  0.00           C  
ATOM   2621  CG1 ILE B  87     165.193 250.516  11.516  1.00  0.00           C  
ATOM   2622  CG2 ILE B  87     162.849 251.221  10.963  1.00  0.00           C  
ATOM   2623  CD1 ILE B  87     164.875 249.625  12.694  1.00  0.00           C  
ATOM   2624  H   ILE B  87     166.298 253.168  11.756  1.00  0.00           H  
ATOM   2625  HA  ILE B  87     165.051 252.154   9.415  1.00  0.00           H  
ATOM   2626  HB  ILE B  87     164.177 252.187  12.335  1.00  0.00           H  
ATOM   2627 1HG1 ILE B  87     165.170 249.909  10.612  1.00  0.00           H  
ATOM   2628 2HG1 ILE B  87     166.212 250.884  11.635  1.00  0.00           H  
ATOM   2629 1HG2 ILE B  87     162.480 250.518  11.708  1.00  0.00           H  
ATOM   2630 2HG2 ILE B  87     162.173 252.074  10.903  1.00  0.00           H  
ATOM   2631 3HG2 ILE B  87     162.899 250.729   9.993  1.00  0.00           H  
ATOM   2632 1HD1 ILE B  87     165.595 248.808  12.738  1.00  0.00           H  
ATOM   2633 2HD1 ILE B  87     164.928 250.205  13.616  1.00  0.00           H  
ATOM   2634 3HD1 ILE B  87     163.871 249.216  12.581  1.00  0.00           H  
ATOM   2635  N   VAL B  88     163.496 254.695  10.808  1.00  0.00           N  
ATOM   2636  CA  VAL B  88     162.568 255.782  10.518  1.00  0.00           C  
ATOM   2637  C   VAL B  88     162.953 256.506   9.234  1.00  0.00           C  
ATOM   2638  O   VAL B  88     162.108 256.755   8.374  1.00  0.00           O  
ATOM   2639  CB  VAL B  88     162.542 256.789  11.683  1.00  0.00           C  
ATOM   2640  CG1 VAL B  88     161.829 258.067  11.267  1.00  0.00           C  
ATOM   2641  CG2 VAL B  88     161.866 256.163  12.893  1.00  0.00           C  
ATOM   2642  H   VAL B  88     164.007 254.702  11.679  1.00  0.00           H  
ATOM   2643  HA  VAL B  88     161.574 255.359  10.373  1.00  0.00           H  
ATOM   2644  HB  VAL B  88     163.567 257.062  11.938  1.00  0.00           H  
ATOM   2645 1HG1 VAL B  88     161.820 258.768  12.102  1.00  0.00           H  
ATOM   2646 2HG1 VAL B  88     162.351 258.517  10.422  1.00  0.00           H  
ATOM   2647 3HG1 VAL B  88     160.804 257.834  10.979  1.00  0.00           H  
ATOM   2648 1HG2 VAL B  88     161.852 256.881  13.713  1.00  0.00           H  
ATOM   2649 2HG2 VAL B  88     160.844 255.886  12.636  1.00  0.00           H  
ATOM   2650 3HG2 VAL B  88     162.418 255.274  13.199  1.00  0.00           H  
ATOM   2651  N   LYS B  89     164.231 256.843   9.112  1.00  0.00           N  
ATOM   2652  CA  LYS B  89     164.746 257.468   7.898  1.00  0.00           C  
ATOM   2653  C   LYS B  89     164.456 256.614   6.672  1.00  0.00           C  
ATOM   2654  O   LYS B  89     163.960 257.111   5.659  1.00  0.00           O  
ATOM   2655  CB  LYS B  89     166.250 257.718   8.020  1.00  0.00           C  
ATOM   2656  CG  LYS B  89     166.875 258.400   6.810  1.00  0.00           C  
ATOM   2657  CD  LYS B  89     168.348 258.699   7.044  1.00  0.00           C  
ATOM   2658  CE  LYS B  89     168.934 259.520   5.904  1.00  0.00           C  
ATOM   2659  NZ  LYS B  89     169.182 258.692   4.692  1.00  0.00           N  
ATOM   2660  H   LYS B  89     164.865 256.660   9.876  1.00  0.00           H  
ATOM   2661  HA  LYS B  89     164.240 258.426   7.762  1.00  0.00           H  
ATOM   2662 1HB  LYS B  89     166.445 258.341   8.893  1.00  0.00           H  
ATOM   2663 2HB  LYS B  89     166.766 256.770   8.172  1.00  0.00           H  
ATOM   2664 1HG  LYS B  89     166.778 257.754   5.937  1.00  0.00           H  
ATOM   2665 2HG  LYS B  89     166.351 259.334   6.609  1.00  0.00           H  
ATOM   2666 1HD  LYS B  89     168.464 259.253   7.976  1.00  0.00           H  
ATOM   2667 2HD  LYS B  89     168.901 257.764   7.126  1.00  0.00           H  
ATOM   2668 1HE  LYS B  89     168.249 260.324   5.645  1.00  0.00           H  
ATOM   2669 2HE  LYS B  89     169.877 259.964   6.224  1.00  0.00           H  
ATOM   2670 1HZ  LYS B  89     169.571 259.271   3.961  1.00  0.00           H  
ATOM   2671 2HZ  LYS B  89     169.832 257.951   4.916  1.00  0.00           H  
ATOM   2672 3HZ  LYS B  89     168.311 258.290   4.376  1.00  0.00           H  
ATOM   2673  N   GLN B  90     164.767 255.326   6.767  1.00  0.00           N  
ATOM   2674  CA  GLN B  90     164.601 254.412   5.644  1.00  0.00           C  
ATOM   2675  C   GLN B  90     163.135 254.285   5.249  1.00  0.00           C  
ATOM   2676  O   GLN B  90     162.800 254.270   4.066  1.00  0.00           O  
ATOM   2677  CB  GLN B  90     165.171 253.032   5.986  1.00  0.00           C  
ATOM   2678  CG  GLN B  90     166.684 252.996   6.107  1.00  0.00           C  
ATOM   2679  CD  GLN B  90     167.378 253.289   4.791  1.00  0.00           C  
ATOM   2680  OE1 GLN B  90     166.901 252.898   3.721  1.00  0.00           O  
ATOM   2681  NE2 GLN B  90     168.510 253.980   4.860  1.00  0.00           N  
ATOM   2682  H   GLN B  90     165.129 254.970   7.641  1.00  0.00           H  
ATOM   2683  HA  GLN B  90     165.141 254.815   4.787  1.00  0.00           H  
ATOM   2684 1HB  GLN B  90     164.749 252.688   6.930  1.00  0.00           H  
ATOM   2685 2HB  GLN B  90     164.878 252.317   5.217  1.00  0.00           H  
ATOM   2686 1HG  GLN B  90     166.998 253.747   6.833  1.00  0.00           H  
ATOM   2687 2HG  GLN B  90     166.989 252.004   6.441  1.00  0.00           H  
ATOM   2688 1HE2 GLN B  90     169.013 254.204   4.023  1.00  0.00           H  
ATOM   2689 2HE2 GLN B  90     168.861 254.278   5.748  1.00  0.00           H  
ATOM   2690  N   LEU B  91     162.265 254.195   6.250  1.00  0.00           N  
ATOM   2691  CA  LEU B  91     160.833 254.053   6.007  1.00  0.00           C  
ATOM   2692  C   LEU B  91     160.263 255.297   5.340  1.00  0.00           C  
ATOM   2693  O   LEU B  91     159.398 255.205   4.468  1.00  0.00           O  
ATOM   2694  CB  LEU B  91     160.096 253.789   7.327  1.00  0.00           C  
ATOM   2695  CG  LEU B  91     160.293 252.393   7.931  1.00  0.00           C  
ATOM   2696  CD1 LEU B  91     159.596 252.321   9.283  1.00  0.00           C  
ATOM   2697  CD2 LEU B  91     159.740 251.344   6.976  1.00  0.00           C  
ATOM   2698  H   LEU B  91     162.603 254.225   7.199  1.00  0.00           H  
ATOM   2699  HA  LEU B  91     160.678 253.214   5.330  1.00  0.00           H  
ATOM   2700 1HB  LEU B  91     160.430 254.518   8.063  1.00  0.00           H  
ATOM   2701 2HB  LEU B  91     159.028 253.932   7.163  1.00  0.00           H  
ATOM   2702  HG  LEU B  91     161.355 252.212   8.093  1.00  0.00           H  
ATOM   2703 1HD1 LEU B  91     159.736 251.328   9.712  1.00  0.00           H  
ATOM   2704 2HD1 LEU B  91     160.024 253.068   9.952  1.00  0.00           H  
ATOM   2705 3HD1 LEU B  91     158.532 252.514   9.155  1.00  0.00           H  
ATOM   2706 1HD2 LEU B  91     159.881 250.351   7.405  1.00  0.00           H  
ATOM   2707 2HD2 LEU B  91     158.678 251.522   6.814  1.00  0.00           H  
ATOM   2708 3HD2 LEU B  91     160.268 251.405   6.024  1.00  0.00           H  
ATOM   2709  N   ALA B  92     160.751 256.461   5.753  1.00  0.00           N  
ATOM   2710  CA  ALA B  92     160.381 257.720   5.113  1.00  0.00           C  
ATOM   2711  C   ALA B  92     160.762 257.719   3.640  1.00  0.00           C  
ATOM   2712  O   ALA B  92     159.997 258.179   2.790  1.00  0.00           O  
ATOM   2713  CB  ALA B  92     161.036 258.891   5.828  1.00  0.00           C  
ATOM   2714  H   ALA B  92     161.395 256.477   6.532  1.00  0.00           H  
ATOM   2715  HA  ALA B  92     159.296 257.832   5.174  1.00  0.00           H  
ATOM   2716 1HB  ALA B  92     160.751 259.822   5.339  1.00  0.00           H  
ATOM   2717 2HB  ALA B  92     160.707 258.914   6.868  1.00  0.00           H  
ATOM   2718 3HB  ALA B  92     162.118 258.779   5.794  1.00  0.00           H  
ATOM   2719  N   GLU B  93     161.949 257.201   3.340  1.00  0.00           N  
ATOM   2720  CA  GLU B  93     162.418 257.107   1.963  1.00  0.00           C  
ATOM   2721  C   GLU B  93     161.551 256.157   1.149  1.00  0.00           C  
ATOM   2722  O   GLU B  93     161.260 256.411  -0.019  1.00  0.00           O  
ATOM   2723  CB  GLU B  93     163.875 256.639   1.927  1.00  0.00           C  
ATOM   2724  CG  GLU B  93     164.872 257.650   2.476  1.00  0.00           C  
ATOM   2725  CD  GLU B  93     166.271 257.106   2.557  1.00  0.00           C  
ATOM   2726  OE1 GLU B  93     166.517 256.065   1.995  1.00  0.00           O  
ATOM   2727  OE2 GLU B  93     167.095 257.731   3.182  1.00  0.00           O  
ATOM   2728  H   GLU B  93     162.540 256.863   4.084  1.00  0.00           H  
ATOM   2729  HA  GLU B  93     162.346 258.093   1.505  1.00  0.00           H  
ATOM   2730 1HB  GLU B  93     163.977 255.721   2.504  1.00  0.00           H  
ATOM   2731 2HB  GLU B  93     164.159 256.414   0.899  1.00  0.00           H  
ATOM   2732 1HG  GLU B  93     164.875 258.530   1.833  1.00  0.00           H  
ATOM   2733 2HG  GLU B  93     164.550 257.960   3.469  1.00  0.00           H  
ATOM   2734  N   VAL B  94     161.141 255.054   1.773  1.00  0.00           N  
ATOM   2735  CA  VAL B  94     160.219 254.117   1.144  1.00  0.00           C  
ATOM   2736  C   VAL B  94     158.876 254.771   0.856  1.00  0.00           C  
ATOM   2737  O   VAL B  94     158.293 254.572  -0.212  1.00  0.00           O  
ATOM   2738  CB  VAL B  94     160.004 252.890   2.050  1.00  0.00           C  
ATOM   2739  CG1 VAL B  94     158.875 252.024   1.513  1.00  0.00           C  
ATOM   2740  CG2 VAL B  94     161.295 252.091   2.154  1.00  0.00           C  
ATOM   2741  H   VAL B  94     161.476 254.867   2.706  1.00  0.00           H  
ATOM   2742  HA  VAL B  94     160.645 253.800   0.192  1.00  0.00           H  
ATOM   2743  HB  VAL B  94     159.706 253.230   3.041  1.00  0.00           H  
ATOM   2744 1HG1 VAL B  94     158.737 251.162   2.166  1.00  0.00           H  
ATOM   2745 2HG1 VAL B  94     157.953 252.606   1.482  1.00  0.00           H  
ATOM   2746 3HG1 VAL B  94     159.124 251.682   0.509  1.00  0.00           H  
ATOM   2747 1HG2 VAL B  94     161.135 251.226   2.796  1.00  0.00           H  
ATOM   2748 2HG2 VAL B  94     161.596 251.756   1.161  1.00  0.00           H  
ATOM   2749 3HG2 VAL B  94     162.078 252.719   2.578  1.00  0.00           H  
ATOM   2750  N   ALA B  95     158.389 255.557   1.809  1.00  0.00           N  
ATOM   2751  CA  ALA B  95     157.149 256.303   1.629  1.00  0.00           C  
ATOM   2752  C   ALA B  95     157.263 257.287   0.471  1.00  0.00           C  
ATOM   2753  O   ALA B  95     156.311 257.480  -0.286  1.00  0.00           O  
ATOM   2754  CB  ALA B  95     156.780 257.035   2.912  1.00  0.00           C  
ATOM   2755  H   ALA B  95     158.890 255.640   2.683  1.00  0.00           H  
ATOM   2756  HA  ALA B  95     156.352 255.600   1.389  1.00  0.00           H  
ATOM   2757 1HB  ALA B  95     155.854 257.589   2.760  1.00  0.00           H  
ATOM   2758 2HB  ALA B  95     156.646 256.314   3.717  1.00  0.00           H  
ATOM   2759 3HB  ALA B  95     157.578 257.728   3.175  1.00  0.00           H  
ATOM   2760  N   LYS B  96     158.431 257.906   0.340  1.00  0.00           N  
ATOM   2761  CA  LYS B  96     158.689 258.826  -0.761  1.00  0.00           C  
ATOM   2762  C   LYS B  96     158.681 258.102  -2.099  1.00  0.00           C  
ATOM   2763  O   LYS B  96     158.166 258.614  -3.093  1.00  0.00           O  
ATOM   2764  CB  LYS B  96     160.026 259.542  -0.558  1.00  0.00           C  
ATOM   2765  CG  LYS B  96     160.026 260.565   0.570  1.00  0.00           C  
ATOM   2766  CD  LYS B  96     161.401 261.192   0.746  1.00  0.00           C  
ATOM   2767  CE  LYS B  96     161.414 262.186   1.898  1.00  0.00           C  
ATOM   2768  NZ  LYS B  96     162.761 262.787   2.101  1.00  0.00           N  
ATOM   2769  H   LYS B  96     159.157 257.737   1.020  1.00  0.00           H  
ATOM   2770  HA  LYS B  96     157.893 259.572  -0.784  1.00  0.00           H  
ATOM   2771 1HB  LYS B  96     160.803 258.808  -0.343  1.00  0.00           H  
ATOM   2772 2HB  LYS B  96     160.306 260.056  -1.477  1.00  0.00           H  
ATOM   2773 1HG  LYS B  96     159.304 261.352   0.348  1.00  0.00           H  
ATOM   2774 2HG  LYS B  96     159.734 260.081   1.501  1.00  0.00           H  
ATOM   2775 1HD  LYS B  96     162.135 260.410   0.945  1.00  0.00           H  
ATOM   2776 2HD  LYS B  96     161.687 261.709  -0.170  1.00  0.00           H  
ATOM   2777 1HE  LYS B  96     160.700 262.984   1.698  1.00  0.00           H  
ATOM   2778 2HE  LYS B  96     161.113 261.683   2.817  1.00  0.00           H  
ATOM   2779 1HZ  LYS B  96     162.727 263.439   2.872  1.00  0.00           H  
ATOM   2780 2HZ  LYS B  96     163.428 262.057   2.306  1.00  0.00           H  
ATOM   2781 3HZ  LYS B  96     163.042 263.273   1.261  1.00  0.00           H  
ATOM   2782  N   GLU B  97     159.256 256.903  -2.119  1.00  0.00           N  
ATOM   2783  CA  GLU B  97     159.294 256.092  -3.331  1.00  0.00           C  
ATOM   2784  C   GLU B  97     157.913 255.554  -3.678  1.00  0.00           C  
ATOM   2785  O   GLU B  97     157.554 255.446  -4.852  1.00  0.00           O  
ATOM   2786  CB  GLU B  97     160.278 254.931  -3.167  1.00  0.00           C  
ATOM   2787  CG  GLU B  97     161.741 255.347  -3.128  1.00  0.00           C  
ATOM   2788  CD  GLU B  97     162.202 255.981  -4.410  1.00  0.00           C  
ATOM   2789  OE1 GLU B  97     161.914 255.446  -5.454  1.00  0.00           O  
ATOM   2790  OE2 GLU B  97     162.845 257.002  -4.347  1.00  0.00           O  
ATOM   2791  H   GLU B  97     159.676 256.544  -1.274  1.00  0.00           H  
ATOM   2792  HA  GLU B  97     159.621 256.724  -4.158  1.00  0.00           H  
ATOM   2793 1HB  GLU B  97     160.057 254.397  -2.241  1.00  0.00           H  
ATOM   2794 2HB  GLU B  97     160.151 254.228  -3.989  1.00  0.00           H  
ATOM   2795 1HG  GLU B  97     161.885 256.056  -2.313  1.00  0.00           H  
ATOM   2796 2HG  GLU B  97     162.352 254.469  -2.922  1.00  0.00           H  
ATOM   2797  N   ALA B  98     157.139 255.217  -2.652  1.00  0.00           N  
ATOM   2798  CA  ALA B  98     155.789 254.703  -2.845  1.00  0.00           C  
ATOM   2799  C   ALA B  98     154.878 255.760  -3.457  1.00  0.00           C  
ATOM   2800  O   ALA B  98     154.961 256.939  -3.112  1.00  0.00           O  
ATOM   2801  CB  ALA B  98     155.215 254.210  -1.526  1.00  0.00           C  
ATOM   2802  H   ALA B  98     157.495 255.322  -1.711  1.00  0.00           H  
ATOM   2803  HA  ALA B  98     155.835 253.865  -3.542  1.00  0.00           H  
ATOM   2804 1HB  ALA B  98     154.207 253.828  -1.687  1.00  0.00           H  
ATOM   2805 2HB  ALA B  98     155.844 253.415  -1.129  1.00  0.00           H  
ATOM   2806 3HB  ALA B  98     155.181 255.034  -0.815  1.00  0.00           H  
ATOM   2807  N   THR B  99     154.011 255.331  -4.368  1.00  0.00           N  
ATOM   2808  CA  THR B  99     153.079 256.238  -5.025  1.00  0.00           C  
ATOM   2809  C   THR B  99     151.642 255.951  -4.608  1.00  0.00           C  
ATOM   2810  O   THR B  99     150.781 256.831  -4.661  1.00  0.00           O  
ATOM   2811  CB  THR B  99     153.200 256.145  -6.557  1.00  0.00           C  
ATOM   2812  OG1 THR B  99     152.876 254.816  -6.985  1.00  0.00           O  
ATOM   2813  CG2 THR B  99     154.615 256.486  -7.002  1.00  0.00           C  
ATOM   2814  H   THR B  99     153.996 254.351  -4.611  1.00  0.00           H  
ATOM   2815  HA  THR B  99     153.314 257.259  -4.718  1.00  0.00           H  
ATOM   2816  HB  THR B  99     152.501 256.842  -7.021  1.00  0.00           H  
ATOM   2817  HG1 THR B  99     151.958 254.786  -7.267  1.00  0.00           H  
ATOM   2818 1HG2 THR B  99     154.680 256.416  -8.087  1.00  0.00           H  
ATOM   2819 2HG2 THR B  99     154.859 257.501  -6.688  1.00  0.00           H  
ATOM   2820 3HG2 THR B  99     155.316 255.787  -6.549  1.00  0.00           H  
ATOM   2821  N   ASP B 100     151.389 254.715  -4.191  1.00  0.00           N  
ATOM   2822  CA  ASP B 100     150.062 254.315  -3.740  1.00  0.00           C  
ATOM   2823  C   ASP B 100     149.683 255.027  -2.447  1.00  0.00           C  
ATOM   2824  O   ASP B 100     150.407 254.958  -1.454  1.00  0.00           O  
ATOM   2825  CB  ASP B 100     150.001 252.799  -3.533  1.00  0.00           C  
ATOM   2826  CG  ASP B 100     148.604 252.305  -3.184  1.00  0.00           C  
ATOM   2827  OD1 ASP B 100     148.246 252.361  -2.031  1.00  0.00           O  
ATOM   2828  OD2 ASP B 100     147.907 251.877  -4.073  1.00  0.00           O  
ATOM   2829  H   ASP B 100     152.134 254.033  -4.189  1.00  0.00           H  
ATOM   2830  HA  ASP B 100     149.336 254.603  -4.501  1.00  0.00           H  
ATOM   2831 1HB  ASP B 100     150.333 252.295  -4.441  1.00  0.00           H  
ATOM   2832 2HB  ASP B 100     150.683 252.514  -2.732  1.00  0.00           H  
ATOM   2833  N   LYS B 101     148.544 255.711  -2.467  1.00  0.00           N  
ATOM   2834  CA  LYS B 101     148.098 256.490  -1.317  1.00  0.00           C  
ATOM   2835  C   LYS B 101     148.049 255.635  -0.058  1.00  0.00           C  
ATOM   2836  O   LYS B 101     148.658 255.972   0.958  1.00  0.00           O  
ATOM   2837  CB  LYS B 101     146.724 257.106  -1.588  1.00  0.00           C  
ATOM   2838  CG  LYS B 101     146.171 257.940  -0.439  1.00  0.00           C  
ATOM   2839  CD  LYS B 101     144.863 258.612  -0.824  1.00  0.00           C  
ATOM   2840  CE  LYS B 101     143.734 257.599  -0.946  1.00  0.00           C  
ATOM   2841  NZ  LYS B 101     142.482 258.221  -1.457  1.00  0.00           N  
ATOM   2842  H   LYS B 101     147.971 255.691  -3.299  1.00  0.00           H  
ATOM   2843  HA  LYS B 101     148.819 257.291  -1.150  1.00  0.00           H  
ATOM   2844 1HB  LYS B 101     146.780 257.747  -2.469  1.00  0.00           H  
ATOM   2845 2HB  LYS B 101     146.006 256.315  -1.803  1.00  0.00           H  
ATOM   2846 1HG  LYS B 101     146.000 257.299   0.426  1.00  0.00           H  
ATOM   2847 2HG  LYS B 101     146.896 258.705  -0.164  1.00  0.00           H  
ATOM   2848 1HD  LYS B 101     144.597 259.352  -0.067  1.00  0.00           H  
ATOM   2849 2HD  LYS B 101     144.983 259.123  -1.779  1.00  0.00           H  
ATOM   2850 1HE  LYS B 101     144.032 256.802  -1.624  1.00  0.00           H  
ATOM   2851 2HE  LYS B 101     143.533 257.160   0.031  1.00  0.00           H  
ATOM   2852 1HZ  LYS B 101     141.758 257.517  -1.523  1.00  0.00           H  
ATOM   2853 2HZ  LYS B 101     142.185 258.950  -0.824  1.00  0.00           H  
ATOM   2854 3HZ  LYS B 101     142.650 258.616  -2.370  1.00  0.00           H  
ATOM   2855  N   GLU B 102     147.322 254.525  -0.129  1.00  0.00           N  
ATOM   2856  CA  GLU B 102     147.111 253.670   1.032  1.00  0.00           C  
ATOM   2857  C   GLU B 102     148.431 253.118   1.556  1.00  0.00           C  
ATOM   2858  O   GLU B 102     148.660 253.074   2.764  1.00  0.00           O  
ATOM   2859  CB  GLU B 102     146.166 252.519   0.683  1.00  0.00           C  
ATOM   2860  CG  GLU B 102     144.722 252.937   0.451  1.00  0.00           C  
ATOM   2861  CD  GLU B 102     143.823 251.780   0.116  1.00  0.00           C  
ATOM   2862  OE1 GLU B 102     144.321 250.691  -0.034  1.00  0.00           O  
ATOM   2863  OE2 GLU B 102     142.637 251.985   0.014  1.00  0.00           O  
ATOM   2864  H   GLU B 102     146.904 254.268  -1.012  1.00  0.00           H  
ATOM   2865  HA  GLU B 102     146.666 254.269   1.827  1.00  0.00           H  
ATOM   2866 1HB  GLU B 102     146.520 252.020  -0.221  1.00  0.00           H  
ATOM   2867 2HB  GLU B 102     146.177 251.783   1.487  1.00  0.00           H  
ATOM   2868 1HG  GLU B 102     144.347 253.425   1.351  1.00  0.00           H  
ATOM   2869 2HG  GLU B 102     144.691 253.662  -0.361  1.00  0.00           H  
ATOM   2870  N   LEU B 103     149.293 252.695   0.638  1.00  0.00           N  
ATOM   2871  CA  LEU B 103     150.591 252.141   1.005  1.00  0.00           C  
ATOM   2872  C   LEU B 103     151.381 253.114   1.869  1.00  0.00           C  
ATOM   2873  O   LEU B 103     151.909 252.741   2.920  1.00  0.00           O  
ATOM   2874  CB  LEU B 103     151.397 251.797  -0.255  1.00  0.00           C  
ATOM   2875  CG  LEU B 103     152.809 251.250  -0.013  1.00  0.00           C  
ATOM   2876  CD1 LEU B 103     152.729 250.008   0.864  1.00  0.00           C  
ATOM   2877  CD2 LEU B 103     153.467 250.935  -1.347  1.00  0.00           C  
ATOM   2878  H   LEU B 103     149.046 252.759  -0.340  1.00  0.00           H  
ATOM   2879  HA  LEU B 103     150.427 251.235   1.591  1.00  0.00           H  
ATOM   2880 1HB  LEU B 103     150.847 251.052  -0.827  1.00  0.00           H  
ATOM   2881 2HB  LEU B 103     151.490 252.697  -0.863  1.00  0.00           H  
ATOM   2882  HG  LEU B 103     153.402 251.996   0.518  1.00  0.00           H  
ATOM   2883 1HD1 LEU B 103     153.733 249.619   1.036  1.00  0.00           H  
ATOM   2884 2HD1 LEU B 103     152.272 250.266   1.820  1.00  0.00           H  
ATOM   2885 3HD1 LEU B 103     152.127 249.249   0.367  1.00  0.00           H  
ATOM   2886 1HD2 LEU B 103     154.472 250.547  -1.176  1.00  0.00           H  
ATOM   2887 2HD2 LEU B 103     152.876 250.189  -1.878  1.00  0.00           H  
ATOM   2888 3HD2 LEU B 103     153.528 251.844  -1.946  1.00  0.00           H  
ATOM   2889  N   VAL B 104     151.459 254.364   1.428  1.00  0.00           N  
ATOM   2890  CA  VAL B 104     152.154 255.402   2.180  1.00  0.00           C  
ATOM   2891  C   VAL B 104     151.519 255.610   3.548  1.00  0.00           C  
ATOM   2892  O   VAL B 104     152.217 255.739   4.554  1.00  0.00           O  
ATOM   2893  CB  VAL B 104     152.134 256.730   1.400  1.00  0.00           C  
ATOM   2894  CG1 VAL B 104     152.686 257.859   2.258  1.00  0.00           C  
ATOM   2895  CG2 VAL B 104     152.933 256.588   0.114  1.00  0.00           C  
ATOM   2896  H   VAL B 104     151.025 254.601   0.546  1.00  0.00           H  
ATOM   2897  HA  VAL B 104     153.183 255.084   2.337  1.00  0.00           H  
ATOM   2898  HB  VAL B 104     151.101 256.984   1.161  1.00  0.00           H  
ATOM   2899 1HG1 VAL B 104     152.664 258.790   1.692  1.00  0.00           H  
ATOM   2900 2HG1 VAL B 104     152.077 257.966   3.155  1.00  0.00           H  
ATOM   2901 3HG1 VAL B 104     153.714 257.632   2.540  1.00  0.00           H  
ATOM   2902 1HG2 VAL B 104     152.914 257.531  -0.432  1.00  0.00           H  
ATOM   2903 2HG2 VAL B 104     153.965 256.329   0.353  1.00  0.00           H  
ATOM   2904 3HG2 VAL B 104     152.495 255.803  -0.502  1.00  0.00           H  
ATOM   2905  N   ILE B 105     150.191 255.638   3.582  1.00  0.00           N  
ATOM   2906  CA  ILE B 105     149.459 255.816   4.830  1.00  0.00           C  
ATOM   2907  C   ILE B 105     149.828 254.739   5.842  1.00  0.00           C  
ATOM   2908  O   ILE B 105     150.050 255.029   7.018  1.00  0.00           O  
ATOM   2909  CB  ILE B 105     147.939 255.792   4.583  1.00  0.00           C  
ATOM   2910  CG1 ILE B 105     147.507 257.029   3.791  1.00  0.00           C  
ATOM   2911  CG2 ILE B 105     147.187 255.711   5.902  1.00  0.00           C  
ATOM   2912  CD1 ILE B 105     146.094 256.952   3.261  1.00  0.00           C  
ATOM   2913  H   ILE B 105     149.675 255.535   2.719  1.00  0.00           H  
ATOM   2914  HA  ILE B 105     149.734 256.781   5.257  1.00  0.00           H  
ATOM   2915  HB  ILE B 105     147.683 254.924   3.976  1.00  0.00           H  
ATOM   2916 1HG1 ILE B 105     147.587 257.912   4.423  1.00  0.00           H  
ATOM   2917 2HG1 ILE B 105     148.180 257.172   2.945  1.00  0.00           H  
ATOM   2918 1HG2 ILE B 105     146.115 255.696   5.709  1.00  0.00           H  
ATOM   2919 2HG2 ILE B 105     147.474 254.803   6.429  1.00  0.00           H  
ATOM   2920 3HG2 ILE B 105     147.433 256.579   6.515  1.00  0.00           H  
ATOM   2921 1HD1 ILE B 105     145.861 257.864   2.711  1.00  0.00           H  
ATOM   2922 2HD1 ILE B 105     146.001 256.093   2.595  1.00  0.00           H  
ATOM   2923 3HD1 ILE B 105     145.399 256.843   4.093  1.00  0.00           H  
ATOM   2924  N   TYR B 106     149.891 253.494   5.380  1.00  0.00           N  
ATOM   2925  CA  TYR B 106     150.247 252.375   6.241  1.00  0.00           C  
ATOM   2926  C   TYR B 106     151.662 252.524   6.784  1.00  0.00           C  
ATOM   2927  O   TYR B 106     151.927 252.216   7.946  1.00  0.00           O  
ATOM   2928  CB  TYR B 106     150.106 251.053   5.485  1.00  0.00           C  
ATOM   2929  CG  TYR B 106     148.710 250.472   5.526  1.00  0.00           C  
ATOM   2930  CD1 TYR B 106     147.843 250.672   4.462  1.00  0.00           C  
ATOM   2931  CD2 TYR B 106     148.296 249.739   6.629  1.00  0.00           C  
ATOM   2932  CE1 TYR B 106     146.568 250.141   4.500  1.00  0.00           C  
ATOM   2933  CE2 TYR B 106     147.021 249.209   6.667  1.00  0.00           C  
ATOM   2934  CZ  TYR B 106     146.159 249.408   5.608  1.00  0.00           C  
ATOM   2935  OH  TYR B 106     144.889 248.879   5.646  1.00  0.00           O  
ATOM   2936  H   TYR B 106     149.689 253.322   4.406  1.00  0.00           H  
ATOM   2937  HA  TYR B 106     149.565 252.363   7.094  1.00  0.00           H  
ATOM   2938 1HB  TYR B 106     150.382 251.199   4.440  1.00  0.00           H  
ATOM   2939 2HB  TYR B 106     150.792 250.318   5.905  1.00  0.00           H  
ATOM   2940  HD1 TYR B 106     148.168 251.248   3.595  1.00  0.00           H  
ATOM   2941  HD2 TYR B 106     148.977 249.583   7.466  1.00  0.00           H  
ATOM   2942  HE1 TYR B 106     145.887 250.298   3.664  1.00  0.00           H  
ATOM   2943  HE2 TYR B 106     146.696 248.633   7.534  1.00  0.00           H  
ATOM   2944  HH  TYR B 106     144.424 249.108   4.838  1.00  0.00           H  
ATOM   2945  N   ILE B 107     152.568 252.997   5.936  1.00  0.00           N  
ATOM   2946  CA  ILE B 107     153.937 253.274   6.354  1.00  0.00           C  
ATOM   2947  C   ILE B 107     153.979 254.348   7.432  1.00  0.00           C  
ATOM   2948  O   ILE B 107     154.693 254.214   8.426  1.00  0.00           O  
ATOM   2949  CB  ILE B 107     154.798 253.716   5.155  1.00  0.00           C  
ATOM   2950  CG1 ILE B 107     154.964 252.564   4.162  1.00  0.00           C  
ATOM   2951  CG2 ILE B 107     156.154 254.214   5.631  1.00  0.00           C  
ATOM   2952  CD1 ILE B 107     155.512 252.990   2.819  1.00  0.00           C  
ATOM   2953  H   ILE B 107     152.302 253.172   4.977  1.00  0.00           H  
ATOM   2954  HA  ILE B 107     154.359 252.363   6.776  1.00  0.00           H  
ATOM   2955  HB  ILE B 107     154.293 254.522   4.623  1.00  0.00           H  
ATOM   2956 1HG1 ILE B 107     155.634 251.816   4.583  1.00  0.00           H  
ATOM   2957 2HG1 ILE B 107     154.000 252.083   3.999  1.00  0.00           H  
ATOM   2958 1HG2 ILE B 107     156.749 254.523   4.772  1.00  0.00           H  
ATOM   2959 2HG2 ILE B 107     156.017 255.062   6.300  1.00  0.00           H  
ATOM   2960 3HG2 ILE B 107     156.670 253.414   6.161  1.00  0.00           H  
ATOM   2961 1HD1 ILE B 107     155.602 252.118   2.170  1.00  0.00           H  
ATOM   2962 2HD1 ILE B 107     154.837 253.713   2.363  1.00  0.00           H  
ATOM   2963 3HD1 ILE B 107     156.494 253.442   2.954  1.00  0.00           H  
ATOM   2964  N   VAL B 108     153.207 255.411   7.233  1.00  0.00           N  
ATOM   2965  CA  VAL B 108     153.146 256.505   8.196  1.00  0.00           C  
ATOM   2966  C   VAL B 108     152.598 256.028   9.534  1.00  0.00           C  
ATOM   2967  O   VAL B 108     153.084 256.431  10.593  1.00  0.00           O  
ATOM   2968  CB  VAL B 108     152.258 257.642   7.657  1.00  0.00           C  
ATOM   2969  CG1 VAL B 108     152.040 258.700   8.728  1.00  0.00           C  
ATOM   2970  CG2 VAL B 108     152.895 258.254   6.417  1.00  0.00           C  
ATOM   2971  H   VAL B 108     152.649 255.462   6.394  1.00  0.00           H  
ATOM   2972  HA  VAL B 108     154.157 256.874   8.364  1.00  0.00           H  
ATOM   2973  HB  VAL B 108     151.279 257.237   7.401  1.00  0.00           H  
ATOM   2974 1HG1 VAL B 108     151.409 259.497   8.330  1.00  0.00           H  
ATOM   2975 2HG1 VAL B 108     151.551 258.249   9.591  1.00  0.00           H  
ATOM   2976 3HG1 VAL B 108     153.000 259.116   9.030  1.00  0.00           H  
ATOM   2977 1HG2 VAL B 108     152.261 259.057   6.042  1.00  0.00           H  
ATOM   2978 2HG2 VAL B 108     153.876 258.654   6.672  1.00  0.00           H  
ATOM   2979 3HG2 VAL B 108     153.003 257.488   5.649  1.00  0.00           H  
ATOM   2980  N   ASP B 109     151.586 255.171   9.484  1.00  0.00           N  
ATOM   2981  CA  ASP B 109     151.015 254.584  10.692  1.00  0.00           C  
ATOM   2982  C   ASP B 109     152.074 253.836  11.491  1.00  0.00           C  
ATOM   2983  O   ASP B 109     152.127 253.937  12.716  1.00  0.00           O  
ATOM   2984  CB  ASP B 109     149.868 253.633  10.338  1.00  0.00           C  
ATOM   2985  CG  ASP B 109     148.572 254.364  10.015  1.00  0.00           C  
ATOM   2986  OD1 ASP B 109     148.472 255.525  10.332  1.00  0.00           O  
ATOM   2987  OD2 ASP B 109     147.694 253.753   9.454  1.00  0.00           O  
ATOM   2988  H   ASP B 109     151.199 254.918   8.586  1.00  0.00           H  
ATOM   2989  HA  ASP B 109     150.634 255.389  11.319  1.00  0.00           H  
ATOM   2990 1HB  ASP B 109     150.151 253.027   9.477  1.00  0.00           H  
ATOM   2991 2HB  ASP B 109     149.688 252.954  11.172  1.00  0.00           H  
ATOM   2992  N   ILE B 110     152.916 253.085  10.791  1.00  0.00           N  
ATOM   2993  CA  ILE B 110     154.000 252.348  11.431  1.00  0.00           C  
ATOM   2994  C   ILE B 110     154.994 253.296  12.090  1.00  0.00           C  
ATOM   2995  O   ILE B 110     155.488 253.029  13.187  1.00  0.00           O  
ATOM   2996  CB  ILE B 110     154.735 251.458  10.412  1.00  0.00           C  
ATOM   2997  CG1 ILE B 110     153.797 250.374   9.875  1.00  0.00           C  
ATOM   2998  CG2 ILE B 110     155.969 250.833  11.045  1.00  0.00           C  
ATOM   2999  CD1 ILE B 110     153.274 249.437  10.940  1.00  0.00           C  
ATOM   3000  H   ILE B 110     152.804 253.020   9.790  1.00  0.00           H  
ATOM   3001  HA  ILE B 110     153.577 251.717  12.213  1.00  0.00           H  
ATOM   3002  HB  ILE B 110     155.042 252.060   9.558  1.00  0.00           H  
ATOM   3003 1HG1 ILE B 110     152.945 250.842   9.383  1.00  0.00           H  
ATOM   3004 2HG1 ILE B 110     154.320 249.779   9.126  1.00  0.00           H  
ATOM   3005 1HG2 ILE B 110     156.476 250.207  10.312  1.00  0.00           H  
ATOM   3006 2HG2 ILE B 110     156.644 251.620  11.379  1.00  0.00           H  
ATOM   3007 3HG2 ILE B 110     155.671 250.224  11.899  1.00  0.00           H  
ATOM   3008 1HD1 ILE B 110     152.617 248.697  10.483  1.00  0.00           H  
ATOM   3009 2HD1 ILE B 110     154.111 248.931  11.423  1.00  0.00           H  
ATOM   3010 3HD1 ILE B 110     152.717 250.006  11.683  1.00  0.00           H  
ATOM   3011  N   LEU B 111     155.286 254.402  11.416  1.00  0.00           N  
ATOM   3012  CA  LEU B 111     156.158 255.430  11.971  1.00  0.00           C  
ATOM   3013  C   LEU B 111     155.592 255.989  13.271  1.00  0.00           C  
ATOM   3014  O   LEU B 111     156.334 256.253  14.218  1.00  0.00           O  
ATOM   3015  CB  LEU B 111     156.349 256.566  10.958  1.00  0.00           C  
ATOM   3016  CG  LEU B 111     157.178 256.218   9.715  1.00  0.00           C  
ATOM   3017  CD1 LEU B 111     157.129 257.377   8.730  1.00  0.00           C  
ATOM   3018  CD2 LEU B 111     158.609 255.911  10.129  1.00  0.00           C  
ATOM   3019  H   LEU B 111     154.894 254.534  10.494  1.00  0.00           H  
ATOM   3020  HA  LEU B 111     157.125 254.981  12.197  1.00  0.00           H  
ATOM   3021 1HB  LEU B 111     155.369 256.899  10.620  1.00  0.00           H  
ATOM   3022 2HB  LEU B 111     156.839 257.401  11.460  1.00  0.00           H  
ATOM   3023  HG  LEU B 111     156.747 255.345   9.224  1.00  0.00           H  
ATOM   3024 1HD1 LEU B 111     157.718 257.129   7.847  1.00  0.00           H  
ATOM   3025 2HD1 LEU B 111     156.096 257.562   8.436  1.00  0.00           H  
ATOM   3026 3HD1 LEU B 111     157.539 258.271   9.200  1.00  0.00           H  
ATOM   3027 1HD2 LEU B 111     159.198 255.662   9.246  1.00  0.00           H  
ATOM   3028 2HD2 LEU B 111     159.041 256.784  10.619  1.00  0.00           H  
ATOM   3029 3HD2 LEU B 111     158.616 255.067  10.819  1.00  0.00           H  
ATOM   3030  N   LEU B 112     154.277 256.164  13.310  1.00  0.00           N  
ATOM   3031  CA  LEU B 112     153.599 256.607  14.525  1.00  0.00           C  
ATOM   3032  C   LEU B 112     153.709 255.565  15.628  1.00  0.00           C  
ATOM   3033  O   LEU B 112     153.872 255.903  16.801  1.00  0.00           O  
ATOM   3034  CB  LEU B 112     152.121 256.896  14.233  1.00  0.00           C  
ATOM   3035  CG  LEU B 112     151.341 257.580  15.363  1.00  0.00           C  
ATOM   3036  CD1 LEU B 112     151.984 258.923  15.683  1.00  0.00           C  
ATOM   3037  CD2 LEU B 112     149.889 257.755  14.944  1.00  0.00           C  
ATOM   3038  H   LEU B 112     153.730 255.988  12.480  1.00  0.00           H  
ATOM   3039  HA  LEU B 112     154.084 257.517  14.878  1.00  0.00           H  
ATOM   3040 1HB  LEU B 112     152.059 257.535  13.353  1.00  0.00           H  
ATOM   3041 2HB  LEU B 112     151.621 255.954  14.008  1.00  0.00           H  
ATOM   3042  HG  LEU B 112     151.388 256.965  16.262  1.00  0.00           H  
ATOM   3043 1HD1 LEU B 112     151.429 259.409  16.486  1.00  0.00           H  
ATOM   3044 2HD1 LEU B 112     153.015 258.767  15.998  1.00  0.00           H  
ATOM   3045 3HD1 LEU B 112     151.966 259.555  14.796  1.00  0.00           H  
ATOM   3046 1HD2 LEU B 112     149.334 258.240  15.747  1.00  0.00           H  
ATOM   3047 2HD2 LEU B 112     149.841 258.371  14.046  1.00  0.00           H  
ATOM   3048 3HD2 LEU B 112     149.449 256.778  14.738  1.00  0.00           H  
ATOM   3049  N   LYS B 113     153.624 254.295  15.247  1.00  0.00           N  
ATOM   3050  CA  LYS B 113     153.744 253.199  16.202  1.00  0.00           C  
ATOM   3051  C   LYS B 113     155.163 253.097  16.747  1.00  0.00           C  
ATOM   3052  O   LYS B 113     155.368 252.733  17.905  1.00  0.00           O  
ATOM   3053  CB  LYS B 113     153.334 251.876  15.553  1.00  0.00           C  
ATOM   3054  CG  LYS B 113     151.863 251.794  15.168  1.00  0.00           C  
ATOM   3055  CD  LYS B 113     150.965 251.884  16.393  1.00  0.00           C  
ATOM   3056  CE  LYS B 113     151.040 250.615  17.230  1.00  0.00           C  
ATOM   3057  NZ  LYS B 113     150.097 250.651  18.381  1.00  0.00           N  
ATOM   3058  H   LYS B 113     153.471 254.083  14.272  1.00  0.00           H  
ATOM   3059  HA  LYS B 113     153.079 253.398  17.044  1.00  0.00           H  
ATOM   3060 1HB  LYS B 113     153.925 251.714  14.652  1.00  0.00           H  
ATOM   3061 2HB  LYS B 113     153.547 251.054  16.237  1.00  0.00           H  
ATOM   3062 1HG  LYS B 113     151.618 252.611  14.488  1.00  0.00           H  
ATOM   3063 2HG  LYS B 113     151.673 250.850  14.657  1.00  0.00           H  
ATOM   3064 1HD  LYS B 113     151.270 252.733  17.007  1.00  0.00           H  
ATOM   3065 2HD  LYS B 113     149.933 252.039  16.077  1.00  0.00           H  
ATOM   3066 1HE  LYS B 113     150.801 249.754  16.607  1.00  0.00           H  
ATOM   3067 2HE  LYS B 113     152.053 250.490  17.611  1.00  0.00           H  
ATOM   3068 1HZ  LYS B 113     150.178 249.794  18.909  1.00  0.00           H  
ATOM   3069 2HZ  LYS B 113     150.322 251.436  18.976  1.00  0.00           H  
ATOM   3070 3HZ  LYS B 113     149.152 250.748  18.039  1.00  0.00           H  
ATOM   3071  N   LEU B 114     156.139 253.421  15.906  1.00  0.00           N  
ATOM   3072  CA  LEU B 114     157.530 253.493  16.339  1.00  0.00           C  
ATOM   3073  C   LEU B 114     157.735 254.613  17.349  1.00  0.00           C  
ATOM   3074  O   LEU B 114     158.505 254.471  18.300  1.00  0.00           O  
ATOM   3075  CB  LEU B 114     158.450 253.710  15.131  1.00  0.00           C  
ATOM   3076  CG  LEU B 114     158.672 252.486  14.235  1.00  0.00           C  
ATOM   3077  CD1 LEU B 114     159.454 252.899  12.994  1.00  0.00           C  
ATOM   3078  CD2 LEU B 114     159.414 251.412  15.016  1.00  0.00           C  
ATOM   3079  H   LEU B 114     155.912 253.624  14.942  1.00  0.00           H  
ATOM   3080  HA  LEU B 114     157.790 252.553  16.829  1.00  0.00           H  
ATOM   3081 1HB  LEU B 114     158.030 254.502  14.512  1.00  0.00           H  
ATOM   3082 2HB  LEU B 114     159.425 254.038  15.492  1.00  0.00           H  
ATOM   3083  HG  LEU B 114     157.709 252.095  13.907  1.00  0.00           H  
ATOM   3084 1HD1 LEU B 114     159.611 252.028  12.357  1.00  0.00           H  
ATOM   3085 2HD1 LEU B 114     158.891 253.653  12.444  1.00  0.00           H  
ATOM   3086 3HD1 LEU B 114     160.418 253.309  13.292  1.00  0.00           H  
ATOM   3087 1HD2 LEU B 114     159.572 250.541  14.379  1.00  0.00           H  
ATOM   3088 2HD2 LEU B 114     160.379 251.801  15.343  1.00  0.00           H  
ATOM   3089 3HD2 LEU B 114     158.825 251.123  15.887  1.00  0.00           H  
ATOM   3090  N   ALA B 115     157.044 255.728  17.140  1.00  0.00           N  
ATOM   3091  CA  ALA B 115     157.038 256.820  18.104  1.00  0.00           C  
ATOM   3092  C   ALA B 115     156.449 256.376  19.436  1.00  0.00           C  
ATOM   3093  O   ALA B 115     156.925 256.774  20.500  1.00  0.00           O  
ATOM   3094  CB  ALA B 115     156.264 258.010  17.554  1.00  0.00           C  
ATOM   3095  H   ALA B 115     156.505 255.820  16.288  1.00  0.00           H  
ATOM   3096  HA  ALA B 115     158.069 257.127  18.285  1.00  0.00           H  
ATOM   3097 1HB  ALA B 115     156.267 258.818  18.288  1.00  0.00           H  
ATOM   3098 2HB  ALA B 115     156.731 258.355  16.632  1.00  0.00           H  
ATOM   3099 3HB  ALA B 115     155.238 257.713  17.350  1.00  0.00           H  
ATOM   3100  N   GLU B 116     155.409 255.551  19.372  1.00  0.00           N  
ATOM   3101  CA  GLU B 116     154.803 254.988  20.572  1.00  0.00           C  
ATOM   3102  C   GLU B 116     155.765 254.047  21.286  1.00  0.00           C  
ATOM   3103  O   GLU B 116     155.857 254.054  22.513  1.00  0.00           O  
ATOM   3104  CB  GLU B 116     153.514 254.244  20.219  1.00  0.00           C  
ATOM   3105  CG  GLU B 116     152.762 253.684  21.418  1.00  0.00           C  
ATOM   3106  CD  GLU B 116     151.456 253.041  21.043  1.00  0.00           C  
ATOM   3107  OE1 GLU B 116     151.125 253.047  19.881  1.00  0.00           O  
ATOM   3108  OE2 GLU B 116     150.788 252.544  21.918  1.00  0.00           O  
ATOM   3109  H   GLU B 116     155.030 255.308  18.468  1.00  0.00           H  
ATOM   3110  HA  GLU B 116     154.568 255.805  21.257  1.00  0.00           H  
ATOM   3111 1HB  GLU B 116     152.840 254.915  19.685  1.00  0.00           H  
ATOM   3112 2HB  GLU B 116     153.744 253.413  19.552  1.00  0.00           H  
ATOM   3113 1HG  GLU B 116     153.389 252.944  21.914  1.00  0.00           H  
ATOM   3114 2HG  GLU B 116     152.574 254.492  22.125  1.00  0.00           H  
ATOM   3115  N   GLN B 117     156.479 253.239  20.510  1.00  0.00           N  
ATOM   3116  CA  GLN B 117     157.392 252.248  21.070  1.00  0.00           C  
ATOM   3117  C   GLN B 117     158.580 252.919  21.750  1.00  0.00           C  
ATOM   3118  O   GLN B 117     159.006 252.502  22.826  1.00  0.00           O  
ATOM   3119  CB  GLN B 117     157.884 251.296  19.977  1.00  0.00           C  
ATOM   3120  CG  GLN B 117     158.763 250.166  20.487  1.00  0.00           C  
ATOM   3121  CD  GLN B 117     158.017 249.225  21.414  1.00  0.00           C  
ATOM   3122  OE1 GLN B 117     156.970 248.678  21.054  1.00  0.00           O  
ATOM   3123  NE2 GLN B 117     158.552 249.029  22.613  1.00  0.00           N  
ATOM   3124  H   GLN B 117     156.385 253.311  19.506  1.00  0.00           H  
ATOM   3125  HA  GLN B 117     156.857 251.676  21.828  1.00  0.00           H  
ATOM   3126 1HB  GLN B 117     157.027 250.852  19.469  1.00  0.00           H  
ATOM   3127 2HB  GLN B 117     158.452 251.855  19.235  1.00  0.00           H  
ATOM   3128 1HG  GLN B 117     159.127 249.590  19.636  1.00  0.00           H  
ATOM   3129 2HG  GLN B 117     159.602 250.592  21.036  1.00  0.00           H  
ATOM   3130 1HE2 GLN B 117     158.105 248.418  23.267  1.00  0.00           H  
ATOM   3131 2HE2 GLN B 117     159.402 249.492  22.864  1.00  0.00           H  
ATOM   3132  N   ALA B 118     159.112 253.956  21.113  1.00  0.00           N  
ATOM   3133  CA  ALA B 118     160.265 254.672  21.644  1.00  0.00           C  
ATOM   3134  C   ALA B 118     159.895 255.459  22.896  1.00  0.00           C  
ATOM   3135  O   ALA B 118     158.806 256.025  22.985  1.00  0.00           O  
ATOM   3136  CB  ALA B 118     160.844 255.601  20.587  1.00  0.00           C  
ATOM   3137  H   ALA B 118     158.706 254.257  20.236  1.00  0.00           H  
ATOM   3138  HA  ALA B 118     161.024 253.943  21.925  1.00  0.00           H  
ATOM   3139 1HB  ALA B 118     161.704 256.129  20.999  1.00  0.00           H  
ATOM   3140 2HB  ALA B 118     161.157 255.017  19.722  1.00  0.00           H  
ATOM   3141 3HB  ALA B 118     160.088 256.323  20.283  1.00  0.00           H  
ATOM   3142  N   ASP B 119     160.810 255.492  23.858  1.00  0.00           N  
ATOM   3143  CA  ASP B 119     160.643 256.323  25.044  1.00  0.00           C  
ATOM   3144  C   ASP B 119     161.405 257.635  24.909  1.00  0.00           C  
ATOM   3145  O   ASP B 119     161.402 258.464  25.821  1.00  0.00           O  
ATOM   3146  CB  ASP B 119     161.116 255.575  26.293  1.00  0.00           C  
ATOM   3147  CG  ASP B 119     162.603 255.246  26.258  1.00  0.00           C  
ATOM   3148  OD1 ASP B 119     163.149 255.168  25.184  1.00  0.00           O  
ATOM   3149  OD2 ASP B 119     163.177 255.077  27.307  1.00  0.00           O  
ATOM   3150  H   ASP B 119     161.640 254.926  23.767  1.00  0.00           H  
ATOM   3151  HA  ASP B 119     159.584 256.565  25.152  1.00  0.00           H  
ATOM   3152 1HB  ASP B 119     160.913 256.179  27.177  1.00  0.00           H  
ATOM   3153 2HB  ASP B 119     160.556 254.646  26.395  1.00  0.00           H  
ATOM   3154  N   ASP B 120     162.056 257.819  23.767  1.00  0.00           N  
ATOM   3155  CA  ASP B 120     162.840 259.022  23.518  1.00  0.00           C  
ATOM   3156  C   ASP B 120     162.045 260.044  22.713  1.00  0.00           C  
ATOM   3157  O   ASP B 120     161.763 259.833  21.533  1.00  0.00           O  
ATOM   3158  CB  ASP B 120     164.134 258.676  22.778  1.00  0.00           C  
ATOM   3159  CG  ASP B 120     165.027 259.887  22.545  1.00  0.00           C  
ATOM   3160  OD1 ASP B 120     164.502 260.960  22.362  1.00  0.00           O  
ATOM   3161  OD2 ASP B 120     166.224 259.728  22.552  1.00  0.00           O  
ATOM   3162  H   ASP B 120     162.006 257.108  23.050  1.00  0.00           H  
ATOM   3163  HA  ASP B 120     163.088 259.480  24.476  1.00  0.00           H  
ATOM   3164 1HB  ASP B 120     164.693 257.935  23.350  1.00  0.00           H  
ATOM   3165 2HB  ASP B 120     163.893 258.229  21.813  1.00  0.00           H  
ATOM   3166  N   ASP B 121     161.686 261.148  23.358  1.00  0.00           N  
ATOM   3167  CA  ASP B 121     160.869 262.175  22.723  1.00  0.00           C  
ATOM   3168  C   ASP B 121     161.597 262.812  21.548  1.00  0.00           C  
ATOM   3169  O   ASP B 121     160.970 263.288  20.601  1.00  0.00           O  
ATOM   3170  CB  ASP B 121     160.482 263.254  23.737  1.00  0.00           C  
ATOM   3171  CG  ASP B 121     161.680 263.821  24.486  1.00  0.00           C  
ATOM   3172  OD1 ASP B 121     162.393 263.057  25.091  1.00  0.00           O  
ATOM   3173  OD2 ASP B 121     161.871 265.013  24.445  1.00  0.00           O  
ATOM   3174  H   ASP B 121     161.990 261.282  24.310  1.00  0.00           H  
ATOM   3175  HA  ASP B 121     159.965 261.698  22.338  1.00  0.00           H  
ATOM   3176 1HB  ASP B 121     159.974 264.071  23.223  1.00  0.00           H  
ATOM   3177 2HB  ASP B 121     159.782 262.839  24.462  1.00  0.00           H  
ATOM   3178  N   GLU B 122     162.924 262.820  21.614  1.00  0.00           N  
ATOM   3179  CA  GLU B 122     163.739 263.396  20.552  1.00  0.00           C  
ATOM   3180  C   GLU B 122     163.724 262.517  19.308  1.00  0.00           C  
ATOM   3181  O   GLU B 122     163.684 263.020  18.183  1.00  0.00           O  
ATOM   3182  CB  GLU B 122     165.179 263.592  21.031  1.00  0.00           C  
ATOM   3183  CG  GLU B 122     166.096 264.257  20.014  1.00  0.00           C  
ATOM   3184  CD  GLU B 122     165.677 265.661  19.678  1.00  0.00           C  
ATOM   3185  OE1 GLU B 122     164.963 266.249  20.454  1.00  0.00           O  
ATOM   3186  OE2 GLU B 122     166.072 266.146  18.644  1.00  0.00           O  
ATOM   3187  H   GLU B 122     163.378 262.416  22.419  1.00  0.00           H  
ATOM   3188  HA  GLU B 122     163.318 264.364  20.279  1.00  0.00           H  
ATOM   3189 1HB  GLU B 122     165.182 264.204  21.934  1.00  0.00           H  
ATOM   3190 2HB  GLU B 122     165.611 262.626  21.290  1.00  0.00           H  
ATOM   3191 1HG  GLU B 122     167.110 264.278  20.413  1.00  0.00           H  
ATOM   3192 2HG  GLU B 122     166.105 263.658  19.104  1.00  0.00           H  
ATOM   3193  N   LEU B 123     163.755 261.206  19.514  1.00  0.00           N  
ATOM   3194  CA  LEU B 123     163.545 260.254  18.430  1.00  0.00           C  
ATOM   3195  C   LEU B 123     162.211 260.496  17.735  1.00  0.00           C  
ATOM   3196  O   LEU B 123     162.129 260.486  16.507  1.00  0.00           O  
ATOM   3197  CB  LEU B 123     163.594 258.818  18.968  1.00  0.00           C  
ATOM   3198  CG  LEU B 123     163.686 257.713  17.907  1.00  0.00           C  
ATOM   3199  CD1 LEU B 123     164.375 256.493  18.502  1.00  0.00           C  
ATOM   3200  CD2 LEU B 123     162.289 257.366  17.414  1.00  0.00           C  
ATOM   3201  H   LEU B 123     163.930 260.860  20.447  1.00  0.00           H  
ATOM   3202  HA  LEU B 123     164.334 260.393  17.690  1.00  0.00           H  
ATOM   3203 1HB  LEU B 123     164.460 258.722  19.621  1.00  0.00           H  
ATOM   3204 2HB  LEU B 123     162.696 258.637  19.558  1.00  0.00           H  
ATOM   3205  HG  LEU B 123     164.290 258.062  17.069  1.00  0.00           H  
ATOM   3206 1HD1 LEU B 123     164.441 255.708  17.749  1.00  0.00           H  
ATOM   3207 2HD1 LEU B 123     165.379 256.766  18.829  1.00  0.00           H  
ATOM   3208 3HD1 LEU B 123     163.802 256.131  19.355  1.00  0.00           H  
ATOM   3209 1HD2 LEU B 123     162.354 256.581  16.660  1.00  0.00           H  
ATOM   3210 2HD2 LEU B 123     161.684 257.016  18.251  1.00  0.00           H  
ATOM   3211 3HD2 LEU B 123     161.826 258.251  16.978  1.00  0.00           H  
ATOM   3212  N   VAL B 124     161.168 260.715  18.529  1.00  0.00           N  
ATOM   3213  CA  VAL B 124     159.857 261.057  17.992  1.00  0.00           C  
ATOM   3214  C   VAL B 124     159.912 262.348  17.185  1.00  0.00           C  
ATOM   3215  O   VAL B 124     159.307 262.451  16.117  1.00  0.00           O  
ATOM   3216  CB  VAL B 124     158.836 261.213  19.135  1.00  0.00           C  
ATOM   3217  CG1 VAL B 124     157.487 261.656  18.588  1.00  0.00           C  
ATOM   3218  CG2 VAL B 124     158.705 259.902  19.895  1.00  0.00           C  
ATOM   3219  H   VAL B 124     161.286 260.642  19.528  1.00  0.00           H  
ATOM   3220  HA  VAL B 124     159.539 260.261  17.319  1.00  0.00           H  
ATOM   3221  HB  VAL B 124     159.180 261.994  19.813  1.00  0.00           H  
ATOM   3222 1HG1 VAL B 124     156.778 261.761  19.409  1.00  0.00           H  
ATOM   3223 2HG1 VAL B 124     157.598 262.613  18.079  1.00  0.00           H  
ATOM   3224 3HG1 VAL B 124     157.118 260.910  17.884  1.00  0.00           H  
ATOM   3225 1HG2 VAL B 124     157.983 260.019  20.702  1.00  0.00           H  
ATOM   3226 2HG2 VAL B 124     158.367 259.119  19.215  1.00  0.00           H  
ATOM   3227 3HG2 VAL B 124     159.674 259.625  20.313  1.00  0.00           H  
ATOM   3228  N   GLU B 125     160.640 263.333  17.700  1.00  0.00           N  
ATOM   3229  CA  GLU B 125     160.852 264.585  16.984  1.00  0.00           C  
ATOM   3230  C   GLU B 125     161.495 264.340  15.624  1.00  0.00           C  
ATOM   3231  O   GLU B 125     161.163 265.006  14.642  1.00  0.00           O  
ATOM   3232  CB  GLU B 125     161.728 265.530  17.810  1.00  0.00           C  
ATOM   3233  CG  GLU B 125     161.055 266.082  19.058  1.00  0.00           C  
ATOM   3234  CD  GLU B 125     159.886 266.975  18.746  1.00  0.00           C  
ATOM   3235  OE1 GLU B 125     159.967 267.717  17.797  1.00  0.00           O  
ATOM   3236  OE2 GLU B 125     158.911 266.915  19.458  1.00  0.00           O  
ATOM   3237  H   GLU B 125     161.058 263.210  18.612  1.00  0.00           H  
ATOM   3238  HA  GLU B 125     159.883 265.054  16.814  1.00  0.00           H  
ATOM   3239 1HB  GLU B 125     162.633 265.008  18.121  1.00  0.00           H  
ATOM   3240 2HB  GLU B 125     162.034 266.375  17.193  1.00  0.00           H  
ATOM   3241 1HG  GLU B 125     160.708 265.249  19.669  1.00  0.00           H  
ATOM   3242 2HG  GLU B 125     161.788 266.641  19.637  1.00  0.00           H  
ATOM   3243  N   GLU B 126     162.412 263.381  15.574  1.00  0.00           N  
ATOM   3244  CA  GLU B 126     163.069 263.016  14.325  1.00  0.00           C  
ATOM   3245  C   GLU B 126     162.087 262.362  13.358  1.00  0.00           C  
ATOM   3246  O   GLU B 126     162.160 262.574  12.147  1.00  0.00           O  
ATOM   3247  CB  GLU B 126     164.241 262.070  14.596  1.00  0.00           C  
ATOM   3248  CG  GLU B 126     165.414 262.715  15.321  1.00  0.00           C  
ATOM   3249  CD  GLU B 126     166.054 263.821  14.529  1.00  0.00           C  
ATOM   3250  OE1 GLU B 126     166.159 263.686  13.333  1.00  0.00           O  
ATOM   3251  OE2 GLU B 126     166.439 264.802  15.120  1.00  0.00           O  
ATOM   3252  H   GLU B 126     162.664 262.894  16.422  1.00  0.00           H  
ATOM   3253  HA  GLU B 126     163.443 263.924  13.851  1.00  0.00           H  
ATOM   3254 1HB  GLU B 126     163.898 261.228  15.198  1.00  0.00           H  
ATOM   3255 2HB  GLU B 126     164.611 261.669  13.652  1.00  0.00           H  
ATOM   3256 1HG  GLU B 126     165.063 263.120  16.270  1.00  0.00           H  
ATOM   3257 2HG  GLU B 126     166.159 261.950  15.536  1.00  0.00           H  
ATOM   3258  N   ILE B 127     161.172 261.569  13.901  1.00  0.00           N  
ATOM   3259  CA  ILE B 127     160.088 260.994  13.110  1.00  0.00           C  
ATOM   3260  C   ILE B 127     159.226 262.084  12.487  1.00  0.00           C  
ATOM   3261  O   ILE B 127     158.832 261.989  11.325  1.00  0.00           O  
ATOM   3262  CB  ILE B 127     159.208 260.072  13.973  1.00  0.00           C  
ATOM   3263  CG1 ILE B 127     159.959 258.783  14.315  1.00  0.00           C  
ATOM   3264  CG2 ILE B 127     157.905 259.757  13.254  1.00  0.00           C  
ATOM   3265  CD1 ILE B 127     159.282 257.944  15.374  1.00  0.00           C  
ATOM   3266  H   ILE B 127     161.226 261.355  14.887  1.00  0.00           H  
ATOM   3267  HA  ILE B 127     160.524 260.413  12.299  1.00  0.00           H  
ATOM   3268  HB  ILE B 127     158.980 260.565  14.917  1.00  0.00           H  
ATOM   3269 1HG1 ILE B 127     160.069 258.176  13.417  1.00  0.00           H  
ATOM   3270 2HG1 ILE B 127     160.962 259.029  14.667  1.00  0.00           H  
ATOM   3271 1HG2 ILE B 127     157.294 259.103  13.877  1.00  0.00           H  
ATOM   3272 2HG2 ILE B 127     157.364 260.682  13.060  1.00  0.00           H  
ATOM   3273 3HG2 ILE B 127     158.121 259.258  12.309  1.00  0.00           H  
ATOM   3274 1HD1 ILE B 127     159.874 257.048  15.563  1.00  0.00           H  
ATOM   3275 2HD1 ILE B 127     159.193 258.521  16.295  1.00  0.00           H  
ATOM   3276 3HD1 ILE B 127     158.289 257.656  15.030  1.00  0.00           H  
ATOM   3277  N   ARG B 128     158.934 263.122  13.266  1.00  0.00           N  
ATOM   3278  CA  ARG B 128     158.211 264.280  12.760  1.00  0.00           C  
ATOM   3279  C   ARG B 128     158.952 264.927  11.596  1.00  0.00           C  
ATOM   3280  O   ARG B 128     158.357 265.243  10.567  1.00  0.00           O  
ATOM   3281  CB  ARG B 128     158.009 265.308  13.863  1.00  0.00           C  
ATOM   3282  CG  ARG B 128     157.425 266.635  13.403  1.00  0.00           C  
ATOM   3283  CD  ARG B 128     157.328 267.609  14.519  1.00  0.00           C  
ATOM   3284  NE  ARG B 128     158.636 267.956  15.052  1.00  0.00           N  
ATOM   3285  CZ  ARG B 128     159.488 268.830  14.481  1.00  0.00           C  
ATOM   3286  NH1 ARG B 128     159.156 269.436  13.363  1.00  0.00           N  
ATOM   3287  NH2 ARG B 128     160.657 269.077  15.045  1.00  0.00           N  
ATOM   3288  H   ARG B 128     159.222 263.104  14.234  1.00  0.00           H  
ATOM   3289  HA  ARG B 128     157.242 263.948  12.390  1.00  0.00           H  
ATOM   3290 1HB  ARG B 128     157.342 264.901  14.622  1.00  0.00           H  
ATOM   3291 2HB  ARG B 128     158.964 265.517  14.346  1.00  0.00           H  
ATOM   3292 1HG  ARG B 128     158.062 267.063  12.628  1.00  0.00           H  
ATOM   3293 2HG  ARG B 128     156.424 266.473  13.001  1.00  0.00           H  
ATOM   3294 1HD  ARG B 128     156.852 268.523  14.165  1.00  0.00           H  
ATOM   3295 2HD  ARG B 128     156.735 267.181  15.326  1.00  0.00           H  
ATOM   3296  HE  ARG B 128     158.927 267.509  15.912  1.00  0.00           H  
ATOM   3297 1HH1 ARG B 128     158.262 269.247  12.932  1.00  0.00           H  
ATOM   3298 2HH1 ARG B 128     159.794 270.091  12.935  1.00  0.00           H  
ATOM   3299 1HH2 ARG B 128     160.913 268.611  15.905  1.00  0.00           H  
ATOM   3300 2HH2 ARG B 128     161.295 269.732  14.617  1.00  0.00           H  
ATOM   3301  N   LYS B 129     160.256 265.122  11.766  1.00  0.00           N  
ATOM   3302  CA  LYS B 129     161.088 265.698  10.717  1.00  0.00           C  
ATOM   3303  C   LYS B 129     160.992 264.891   9.431  1.00  0.00           C  
ATOM   3304  O   LYS B 129     160.730 265.437   8.360  1.00  0.00           O  
ATOM   3305  CB  LYS B 129     162.544 265.786  11.178  1.00  0.00           C  
ATOM   3306  CG  LYS B 129     162.799 266.823  12.263  1.00  0.00           C  
ATOM   3307  CD  LYS B 129     164.254 266.811  12.706  1.00  0.00           C  
ATOM   3308  CE  LYS B 129     164.484 267.750  13.881  1.00  0.00           C  
ATOM   3309  NZ  LYS B 129     165.885 267.689  14.378  1.00  0.00           N  
ATOM   3310  H   LYS B 129     160.682 264.861  12.645  1.00  0.00           H  
ATOM   3311  HA  LYS B 129     160.725 266.704  10.503  1.00  0.00           H  
ATOM   3312 1HB  LYS B 129     162.864 264.815  11.559  1.00  0.00           H  
ATOM   3313 2HB  LYS B 129     163.180 266.028  10.327  1.00  0.00           H  
ATOM   3314 1HG  LYS B 129     162.552 267.815  11.884  1.00  0.00           H  
ATOM   3315 2HG  LYS B 129     162.165 266.613  13.124  1.00  0.00           H  
ATOM   3316 1HD  LYS B 129     164.538 265.799  13.001  1.00  0.00           H  
ATOM   3317 2HD  LYS B 129     164.890 267.120  11.877  1.00  0.00           H  
ATOM   3318 1HE  LYS B 129     164.265 268.773  13.577  1.00  0.00           H  
ATOM   3319 2HE  LYS B 129     163.812 267.484  14.696  1.00  0.00           H  
ATOM   3320 1HZ  LYS B 129     165.996 268.324  15.155  1.00  0.00           H  
ATOM   3321 2HZ  LYS B 129     166.094 266.748  14.681  1.00  0.00           H  
ATOM   3322 3HZ  LYS B 129     166.519 267.951  13.636  1.00  0.00           H  
ATOM   3323  N   GLN B 130     161.206 263.582   9.541  1.00  0.00           N  
ATOM   3324  CA  GLN B 130     161.211 262.707   8.376  1.00  0.00           C  
ATOM   3325  C   GLN B 130     159.830 262.634   7.735  1.00  0.00           C  
ATOM   3326  O   GLN B 130     159.701 262.669   6.511  1.00  0.00           O  
ATOM   3327  CB  GLN B 130     161.683 261.303   8.763  1.00  0.00           C  
ATOM   3328  CG  GLN B 130     163.145 261.227   9.169  1.00  0.00           C  
ATOM   3329  CD  GLN B 130     164.080 261.591   8.032  1.00  0.00           C  
ATOM   3330  OE1 GLN B 130     163.982 261.046   6.930  1.00  0.00           O  
ATOM   3331  NE2 GLN B 130     164.996 262.517   8.294  1.00  0.00           N  
ATOM   3332  H   GLN B 130     161.370 263.188  10.456  1.00  0.00           H  
ATOM   3333  HA  GLN B 130     161.898 263.117   7.637  1.00  0.00           H  
ATOM   3334 1HB  GLN B 130     161.083 260.934   9.596  1.00  0.00           H  
ATOM   3335 2HB  GLN B 130     161.531 260.624   7.925  1.00  0.00           H  
ATOM   3336 1HG  GLN B 130     163.319 261.921   9.991  1.00  0.00           H  
ATOM   3337 2HG  GLN B 130     163.371 260.209   9.486  1.00  0.00           H  
ATOM   3338 1HE2 GLN B 130     165.641 262.798   7.582  1.00  0.00           H  
ATOM   3339 2HE2 GLN B 130     165.041 262.934   9.202  1.00  0.00           H  
ATOM   3340  N   LEU B 131     158.800 262.534   8.569  1.00  0.00           N  
ATOM   3341  CA  LEU B 131     157.430 262.424   8.086  1.00  0.00           C  
ATOM   3342  C   LEU B 131     156.985 263.709   7.400  1.00  0.00           C  
ATOM   3343  O   LEU B 131     156.269 263.674   6.397  1.00  0.00           O  
ATOM   3344  CB  LEU B 131     156.483 262.100   9.248  1.00  0.00           C  
ATOM   3345  CG  LEU B 131     155.008 261.909   8.870  1.00  0.00           C  
ATOM   3346  CD1 LEU B 131     154.884 260.773   7.865  1.00  0.00           C  
ATOM   3347  CD2 LEU B 131     154.196 261.620  10.124  1.00  0.00           C  
ATOM   3348  H   LEU B 131     158.972 262.534   9.566  1.00  0.00           H  
ATOM   3349  HA  LEU B 131     157.388 261.624   7.346  1.00  0.00           H  
ATOM   3350 1HB  LEU B 131     156.823 261.185   9.729  1.00  0.00           H  
ATOM   3351 2HB  LEU B 131     156.536 262.910   9.976  1.00  0.00           H  
ATOM   3352  HG  LEU B 131     154.633 262.816   8.396  1.00  0.00           H  
ATOM   3353 1HD1 LEU B 131     153.837 260.637   7.596  1.00  0.00           H  
ATOM   3354 2HD1 LEU B 131     155.459 261.014   6.970  1.00  0.00           H  
ATOM   3355 3HD1 LEU B 131     155.268 259.853   8.306  1.00  0.00           H  
ATOM   3356 1HD2 LEU B 131     153.148 261.485   9.856  1.00  0.00           H  
ATOM   3357 2HD2 LEU B 131     154.570 260.713  10.599  1.00  0.00           H  
ATOM   3358 3HD2 LEU B 131     154.289 262.456  10.818  1.00  0.00           H  
ATOM   3359  N   GLU B 132     157.409 264.844   7.946  1.00  0.00           N  
ATOM   3360  CA  GLU B 132     157.151 266.136   7.325  1.00  0.00           C  
ATOM   3361  C   GLU B 132     157.704 266.187   5.907  1.00  0.00           C  
ATOM   3362  O   GLU B 132     157.060 266.708   4.997  1.00  0.00           O  
ATOM   3363  CB  GLU B 132     157.762 267.261   8.163  1.00  0.00           C  
ATOM   3364  CG  GLU B 132     157.492 268.661   7.628  1.00  0.00           C  
ATOM   3365  CD  GLU B 132     158.056 269.742   8.508  1.00  0.00           C  
ATOM   3366  OE1 GLU B 132     158.625 269.419   9.523  1.00  0.00           O  
ATOM   3367  OE2 GLU B 132     157.917 270.892   8.165  1.00  0.00           O  
ATOM   3368  H   GLU B 132     157.925 264.809   8.814  1.00  0.00           H  
ATOM   3369  HA  GLU B 132     156.072 266.283   7.263  1.00  0.00           H  
ATOM   3370 1HB  GLU B 132     157.373 267.211   9.180  1.00  0.00           H  
ATOM   3371 2HB  GLU B 132     158.843 267.127   8.219  1.00  0.00           H  
ATOM   3372 1HG  GLU B 132     157.933 268.750   6.635  1.00  0.00           H  
ATOM   3373 2HG  GLU B 132     156.417 268.801   7.533  1.00  0.00           H  
ATOM   3374  N   GLU B 133     158.902 265.642   5.725  1.00  0.00           N  
ATOM   3375  CA  GLU B 133     159.527 265.586   4.409  1.00  0.00           C  
ATOM   3376  C   GLU B 133     158.732 264.700   3.459  1.00  0.00           C  
ATOM   3377  O   GLU B 133     158.633 264.985   2.265  1.00  0.00           O  
ATOM   3378  CB  GLU B 133     160.963 265.068   4.522  1.00  0.00           C  
ATOM   3379  CG  GLU B 133     161.922 266.023   5.221  1.00  0.00           C  
ATOM   3380  CD  GLU B 133     162.041 267.349   4.523  1.00  0.00           C  
ATOM   3381  OE1 GLU B 133     162.231 267.358   3.331  1.00  0.00           O  
ATOM   3382  OE2 GLU B 133     161.939 268.356   5.185  1.00  0.00           O  
ATOM   3383  H   GLU B 133     159.394 265.258   6.520  1.00  0.00           H  
ATOM   3384  HA  GLU B 133     159.540 266.593   3.988  1.00  0.00           H  
ATOM   3385 1HB  GLU B 133     160.969 264.127   5.070  1.00  0.00           H  
ATOM   3386 2HB  GLU B 133     161.358 264.869   3.525  1.00  0.00           H  
ATOM   3387 1HG  GLU B 133     161.573 266.190   6.240  1.00  0.00           H  
ATOM   3388 2HG  GLU B 133     162.905 265.557   5.275  1.00  0.00           H  
ATOM   3389  N   VAL B 134     158.165 263.625   3.996  1.00  0.00           N  
ATOM   3390  CA  VAL B 134     157.275 262.764   3.227  1.00  0.00           C  
ATOM   3391  C   VAL B 134     156.047 263.527   2.751  1.00  0.00           C  
ATOM   3392  O   VAL B 134     155.604 263.362   1.614  1.00  0.00           O  
ATOM   3393  CB  VAL B 134     156.829 261.560   4.078  1.00  0.00           C  
ATOM   3394  CG1 VAL B 134     155.742 260.774   3.360  1.00  0.00           C  
ATOM   3395  CG2 VAL B 134     158.024 260.671   4.384  1.00  0.00           C  
ATOM   3396  H   VAL B 134     158.355 263.400   4.962  1.00  0.00           H  
ATOM   3397  HA  VAL B 134     157.810 262.414   2.343  1.00  0.00           H  
ATOM   3398  HB  VAL B 134     156.398 261.925   5.010  1.00  0.00           H  
ATOM   3399 1HG1 VAL B 134     155.438 259.927   3.976  1.00  0.00           H  
ATOM   3400 2HG1 VAL B 134     154.882 261.420   3.184  1.00  0.00           H  
ATOM   3401 3HG1 VAL B 134     156.125 260.410   2.407  1.00  0.00           H  
ATOM   3402 1HG2 VAL B 134     157.702 259.822   4.986  1.00  0.00           H  
ATOM   3403 2HG2 VAL B 134     158.458 260.310   3.451  1.00  0.00           H  
ATOM   3404 3HG2 VAL B 134     158.772 261.243   4.934  1.00  0.00           H  
ATOM   3405  N   ALA B 135     155.498 264.362   3.626  1.00  0.00           N  
ATOM   3406  CA  ALA B 135     154.373 265.218   3.268  1.00  0.00           C  
ATOM   3407  C   ALA B 135     154.742 266.164   2.131  1.00  0.00           C  
ATOM   3408  O   ALA B 135     153.926 266.436   1.249  1.00  0.00           O  
ATOM   3409  CB  ALA B 135     153.901 266.007   4.480  1.00  0.00           C  
ATOM   3410  H   ALA B 135     155.871 264.405   4.564  1.00  0.00           H  
ATOM   3411  HA  ALA B 135     153.555 264.587   2.922  1.00  0.00           H  
ATOM   3412 1HB  ALA B 135     153.062 266.642   4.195  1.00  0.00           H  
ATOM   3413 2HB  ALA B 135     153.586 265.319   5.264  1.00  0.00           H  
ATOM   3414 3HB  ALA B 135     154.717 266.628   4.850  1.00  0.00           H  
ATOM   3415  N   LYS B 136     155.974 266.661   2.156  1.00  0.00           N  
ATOM   3416  CA  LYS B 136     156.471 267.530   1.096  1.00  0.00           C  
ATOM   3417  C   LYS B 136     156.549 266.787  -0.232  1.00  0.00           C  
ATOM   3418  O   LYS B 136     156.228 267.342  -1.283  1.00  0.00           O  
ATOM   3419  CB  LYS B 136     157.843 268.094   1.466  1.00  0.00           C  
ATOM   3420  CG  LYS B 136     157.824 269.087   2.621  1.00  0.00           C  
ATOM   3421  CD  LYS B 136     159.230 269.547   2.977  1.00  0.00           C  
ATOM   3422  CE  LYS B 136     159.226 270.443   4.207  1.00  0.00           C  
ATOM   3423  NZ  LYS B 136     160.602 270.834   4.615  1.00  0.00           N  
ATOM   3424  H   LYS B 136     156.580 266.433   2.931  1.00  0.00           H  
ATOM   3425  HA  LYS B 136     155.773 268.359   0.971  1.00  0.00           H  
ATOM   3426 1HB  LYS B 136     158.511 267.277   1.738  1.00  0.00           H  
ATOM   3427 2HB  LYS B 136     158.275 268.597   0.600  1.00  0.00           H  
ATOM   3428 1HG  LYS B 136     157.226 269.956   2.345  1.00  0.00           H  
ATOM   3429 2HG  LYS B 136     157.372 268.620   3.495  1.00  0.00           H  
ATOM   3430 1HD  LYS B 136     159.859 268.678   3.174  1.00  0.00           H  
ATOM   3431 2HD  LYS B 136     159.657 270.098   2.139  1.00  0.00           H  
ATOM   3432 1HE  LYS B 136     158.652 271.344   3.998  1.00  0.00           H  
ATOM   3433 2HE  LYS B 136     158.750 269.920   5.036  1.00  0.00           H  
ATOM   3434 1HZ  LYS B 136     160.555 271.427   5.432  1.00  0.00           H  
ATOM   3435 2HZ  LYS B 136     161.139 270.006   4.829  1.00  0.00           H  
ATOM   3436 3HZ  LYS B 136     161.047 271.338   3.860  1.00  0.00           H  
ATOM   3437  N   GLU B 137     156.979 265.532  -0.178  1.00  0.00           N  
ATOM   3438  CA  GLU B 137     157.084 264.705  -1.373  1.00  0.00           C  
ATOM   3439  C   GLU B 137     155.707 264.322  -1.901  1.00  0.00           C  
ATOM   3440  O   GLU B 137     155.491 264.255  -3.111  1.00  0.00           O  
ATOM   3441  CB  GLU B 137     157.899 263.444  -1.080  1.00  0.00           C  
ATOM   3442  CG  GLU B 137     158.126 262.546  -2.289  1.00  0.00           C  
ATOM   3443  CD  GLU B 137     158.935 263.212  -3.367  1.00  0.00           C  
ATOM   3444  OE1 GLU B 137     159.627 264.156  -3.068  1.00  0.00           O  
ATOM   3445  OE2 GLU B 137     158.862 262.776  -4.492  1.00  0.00           O  
ATOM   3446  H   GLU B 137     157.238 265.139   0.716  1.00  0.00           H  
ATOM   3447  HA  GLU B 137     157.585 265.284  -2.150  1.00  0.00           H  
ATOM   3448 1HB  GLU B 137     158.875 263.725  -0.684  1.00  0.00           H  
ATOM   3449 2HB  GLU B 137     157.393 262.854  -0.316  1.00  0.00           H  
ATOM   3450 1HG  GLU B 137     158.645 261.645  -1.966  1.00  0.00           H  
ATOM   3451 2HG  GLU B 137     157.160 262.252  -2.696  1.00  0.00           H  
ATOM   3452  N   ALA B 138     154.779 264.069  -0.986  1.00  0.00           N  
ATOM   3453  CA  ALA B 138     153.420 263.686  -1.357  1.00  0.00           C  
ATOM   3454  C   ALA B 138     152.712 264.817  -2.091  1.00  0.00           C  
ATOM   3455  O   ALA B 138     152.851 265.986  -1.734  1.00  0.00           O  
ATOM   3456  CB  ALA B 138     152.629 263.280  -0.122  1.00  0.00           C  
ATOM   3457  H   ALA B 138     155.017 264.143  -0.007  1.00  0.00           H  
ATOM   3458  HA  ALA B 138     153.474 262.833  -2.035  1.00  0.00           H  
ATOM   3459 1HB  ALA B 138     151.619 262.996  -0.417  1.00  0.00           H  
ATOM   3460 2HB  ALA B 138     153.115 262.433   0.360  1.00  0.00           H  
ATOM   3461 3HB  ALA B 138     152.583 264.116   0.572  1.00  0.00           H  
ATOM   3462  N   THR B 139     151.949 264.461  -3.120  1.00  0.00           N  
ATOM   3463  CA  THR B 139     151.219 265.446  -3.909  1.00  0.00           C  
ATOM   3464  C   THR B 139     149.715 265.293  -3.723  1.00  0.00           C  
ATOM   3465  O   THR B 139     148.957 266.246  -3.911  1.00  0.00           O  
ATOM   3466  CB  THR B 139     151.571 265.331  -5.403  1.00  0.00           C  
ATOM   3467  OG1 THR B 139     151.196 264.034  -5.887  1.00  0.00           O  
ATOM   3468  CG2 THR B 139     153.062 265.535  -5.618  1.00  0.00           C  
ATOM   3469  H   THR B 139     151.873 263.483  -3.362  1.00  0.00           H  
ATOM   3470  HA  THR B 139     151.495 266.441  -3.561  1.00  0.00           H  
ATOM   3471  HB  THR B 139     151.021 266.086  -5.965  1.00  0.00           H  
ATOM   3472  HG1 THR B 139     150.335 264.087  -6.309  1.00  0.00           H  
ATOM   3473 1HG2 THR B 139     153.293 265.450  -6.679  1.00  0.00           H  
ATOM   3474 2HG2 THR B 139     153.349 266.525  -5.262  1.00  0.00           H  
ATOM   3475 3HG2 THR B 139     153.616 264.777  -5.066  1.00  0.00           H  
ATOM   3476  N   ASP B 140     149.288 264.091  -3.356  1.00  0.00           N  
ATOM   3477  CA  ASP B 140     147.873 263.815  -3.136  1.00  0.00           C  
ATOM   3478  C   ASP B 140     147.343 264.588  -1.934  1.00  0.00           C  
ATOM   3479  O   ASP B 140     147.879 264.484  -0.829  1.00  0.00           O  
ATOM   3480  CB  ASP B 140     147.646 262.315  -2.926  1.00  0.00           C  
ATOM   3481  CG  ASP B 140     146.172 261.950  -2.815  1.00  0.00           C  
ATOM   3482  OD1 ASP B 140     145.635 262.045  -1.737  1.00  0.00           O  
ATOM   3483  OD2 ASP B 140     145.596 261.578  -3.810  1.00  0.00           O  
ATOM   3484  H   ASP B 140     149.960 263.348  -3.227  1.00  0.00           H  
ATOM   3485  HA  ASP B 140     147.314 264.142  -4.010  1.00  0.00           H  
ATOM   3486 1HB  ASP B 140     148.081 261.761  -3.758  1.00  0.00           H  
ATOM   3487 2HB  ASP B 140     148.154 261.993  -2.017  1.00  0.00           H  
ATOM   3488  N   LYS B 141     146.286 265.362  -2.155  1.00  0.00           N  
ATOM   3489  CA  LYS B 141     145.728 266.214  -1.110  1.00  0.00           C  
ATOM   3490  C   LYS B 141     145.394 265.405   0.137  1.00  0.00           C  
ATOM   3491  O   LYS B 141     145.860 265.717   1.233  1.00  0.00           O  
ATOM   3492  CB  LYS B 141     144.480 266.938  -1.618  1.00  0.00           C  
ATOM   3493  CG  LYS B 141     143.848 267.887  -0.608  1.00  0.00           C  
ATOM   3494  CD  LYS B 141     142.701 268.670  -1.228  1.00  0.00           C  
ATOM   3495  CE  LYS B 141     142.152 269.709  -0.261  1.00  0.00           C  
ATOM   3496  NZ  LYS B 141     141.298 269.094   0.791  1.00  0.00           N  
ATOM   3497  H   LYS B 141     145.861 265.362  -3.068  1.00  0.00           H  
ATOM   3498  HA  LYS B 141     146.481 266.953  -0.838  1.00  0.00           H  
ATOM   3499 1HB  LYS B 141     144.730 267.516  -2.507  1.00  0.00           H  
ATOM   3500 2HB  LYS B 141     143.726 266.205  -1.906  1.00  0.00           H  
ATOM   3501 1HG  LYS B 141     143.470 267.315   0.241  1.00  0.00           H  
ATOM   3502 2HG  LYS B 141     144.600 268.586  -0.245  1.00  0.00           H  
ATOM   3503 1HD  LYS B 141     143.051 269.174  -2.130  1.00  0.00           H  
ATOM   3504 2HD  LYS B 141     141.899 267.985  -1.503  1.00  0.00           H  
ATOM   3505 1HE  LYS B 141     142.978 270.230   0.219  1.00  0.00           H  
ATOM   3506 2HE  LYS B 141     141.560 270.441  -0.810  1.00  0.00           H  
ATOM   3507 1HZ  LYS B 141     140.954 269.814   1.410  1.00  0.00           H  
ATOM   3508 2HZ  LYS B 141     140.516 268.621   0.357  1.00  0.00           H  
ATOM   3509 3HZ  LYS B 141     141.841 268.427   1.320  1.00  0.00           H  
ATOM   3510  N   GLU B 142     144.582 264.366  -0.036  1.00  0.00           N  
ATOM   3511  CA  GLU B 142     144.114 263.565   1.088  1.00  0.00           C  
ATOM   3512  C   GLU B 142     145.282 262.917   1.824  1.00  0.00           C  
ATOM   3513  O   GLU B 142     145.322 262.905   3.054  1.00  0.00           O  
ATOM   3514  CB  GLU B 142     143.140 262.487   0.606  1.00  0.00           C  
ATOM   3515  CG  GLU B 142     142.550 261.630   1.717  1.00  0.00           C  
ATOM   3516  CD  GLU B 142     141.555 260.622   1.212  1.00  0.00           C  
ATOM   3517  OE1 GLU B 142     141.665 260.224   0.078  1.00  0.00           O  
ATOM   3518  OE2 GLU B 142     140.684 260.251   1.963  1.00  0.00           O  
ATOM   3519  H   GLU B 142     144.280 264.130  -0.970  1.00  0.00           H  
ATOM   3520  HA  GLU B 142     143.604 264.221   1.793  1.00  0.00           H  
ATOM   3521 1HB  GLU B 142     142.314 262.957   0.071  1.00  0.00           H  
ATOM   3522 2HB  GLU B 142     143.648 261.824  -0.094  1.00  0.00           H  
ATOM   3523 1HG  GLU B 142     143.358 261.103   2.223  1.00  0.00           H  
ATOM   3524 2HG  GLU B 142     142.065 262.280   2.444  1.00  0.00           H  
ATOM   3525  N   LEU B 143     146.229 262.377   1.063  1.00  0.00           N  
ATOM   3526  CA  LEU B 143     147.393 261.716   1.642  1.00  0.00           C  
ATOM   3527  C   LEU B 143     148.132 262.642   2.601  1.00  0.00           C  
ATOM   3528  O   LEU B 143     148.455 262.260   3.723  1.00  0.00           O  
ATOM   3529  CB  LEU B 143     148.345 261.253   0.533  1.00  0.00           C  
ATOM   3530  CG  LEU B 143     149.630 260.561   1.005  1.00  0.00           C  
ATOM   3531  CD1 LEU B 143     149.272 259.337   1.837  1.00  0.00           C  
ATOM   3532  CD2 LEU B 143     150.472 260.174  -0.201  1.00  0.00           C  
ATOM   3533  H   LEU B 143     146.140 262.426   0.059  1.00  0.00           H  
ATOM   3534  HA  LEU B 143     147.051 260.854   2.213  1.00  0.00           H  
ATOM   3535 1HB  LEU B 143     147.813 260.557  -0.114  1.00  0.00           H  
ATOM   3536 2HB  LEU B 143     148.636 262.120  -0.061  1.00  0.00           H  
ATOM   3537  HG  LEU B 143     150.197 261.241   1.641  1.00  0.00           H  
ATOM   3538 1HD1 LEU B 143     150.185 258.845   2.173  1.00  0.00           H  
ATOM   3539 2HD1 LEU B 143     148.686 259.644   2.704  1.00  0.00           H  
ATOM   3540 3HD1 LEU B 143     148.688 258.644   1.232  1.00  0.00           H  
ATOM   3541 1HD2 LEU B 143     151.386 259.683   0.135  1.00  0.00           H  
ATOM   3542 2HD2 LEU B 143     149.907 259.493  -0.837  1.00  0.00           H  
ATOM   3543 3HD2 LEU B 143     150.729 261.069  -0.768  1.00  0.00           H  
ATOM   3544  N   VAL B 144     148.398 263.864   2.146  1.00  0.00           N  
ATOM   3545  CA  VAL B 144     149.079 264.854   2.972  1.00  0.00           C  
ATOM   3546  C   VAL B 144     148.282 265.162   4.234  1.00  0.00           C  
ATOM   3547  O   VAL B 144     148.843 265.273   5.323  1.00  0.00           O  
ATOM   3548  CB  VAL B 144     149.296 266.155   2.175  1.00  0.00           C  
ATOM   3549  CG1 VAL B 144     149.795 267.262   3.090  1.00  0.00           C  
ATOM   3550  CG2 VAL B 144     150.278 265.908   1.040  1.00  0.00           C  
ATOM   3551  H   VAL B 144     148.121 264.111   1.208  1.00  0.00           H  
ATOM   3552  HA  VAL B 144     150.040 264.446   3.280  1.00  0.00           H  
ATOM   3553  HB  VAL B 144     148.341 266.482   1.765  1.00  0.00           H  
ATOM   3554 1HG1 VAL B 144     149.943 268.174   2.510  1.00  0.00           H  
ATOM   3555 2HG1 VAL B 144     149.060 267.446   3.873  1.00  0.00           H  
ATOM   3556 3HG1 VAL B 144     150.742 266.963   3.542  1.00  0.00           H  
ATOM   3557 1HG2 VAL B 144     150.427 266.831   0.481  1.00  0.00           H  
ATOM   3558 2HG2 VAL B 144     151.231 265.574   1.450  1.00  0.00           H  
ATOM   3559 3HG2 VAL B 144     149.881 265.141   0.375  1.00  0.00           H  
ATOM   3560  N   GLU B 145     146.969 265.300   4.079  1.00  0.00           N  
ATOM   3561  CA  GLU B 145     146.091 265.589   5.204  1.00  0.00           C  
ATOM   3562  C   GLU B 145     146.214 264.524   6.288  1.00  0.00           C  
ATOM   3563  O   GLU B 145     146.304 264.836   7.474  1.00  0.00           O  
ATOM   3564  CB  GLU B 145     144.639 265.690   4.735  1.00  0.00           C  
ATOM   3565  CG  GLU B 145     144.331 266.926   3.901  1.00  0.00           C  
ATOM   3566  CD  GLU B 145     142.919 266.948   3.386  1.00  0.00           C  
ATOM   3567  OE1 GLU B 145     142.224 265.978   3.571  1.00  0.00           O  
ATOM   3568  OE2 GLU B 145     142.535 267.936   2.806  1.00  0.00           O  
ATOM   3569  H   GLU B 145     146.568 265.203   3.157  1.00  0.00           H  
ATOM   3570  HA  GLU B 145     146.393 266.540   5.645  1.00  0.00           H  
ATOM   3571 1HB  GLU B 145     144.388 264.813   4.138  1.00  0.00           H  
ATOM   3572 2HB  GLU B 145     143.976 265.697   5.600  1.00  0.00           H  
ATOM   3573 1HG  GLU B 145     144.497 267.813   4.511  1.00  0.00           H  
ATOM   3574 2HG  GLU B 145     145.021 266.963   3.059  1.00  0.00           H  
ATOM   3575  N   ILE B 146     146.215 263.262   5.869  1.00  0.00           N  
ATOM   3576  CA  ILE B 146     146.362 262.147   6.797  1.00  0.00           C  
ATOM   3577  C   ILE B 146     147.714 262.189   7.496  1.00  0.00           C  
ATOM   3578  O   ILE B 146     147.816 261.914   8.691  1.00  0.00           O  
ATOM   3579  CB  ILE B 146     146.202 260.800   6.068  1.00  0.00           C  
ATOM   3580  CG1 ILE B 146     144.759 260.622   5.587  1.00  0.00           C  
ATOM   3581  CG2 ILE B 146     146.609 259.651   6.977  1.00  0.00           C  
ATOM   3582  CD1 ILE B 146     144.572 259.463   4.635  1.00  0.00           C  
ATOM   3583  H   ILE B 146     146.108 263.070   4.882  1.00  0.00           H  
ATOM   3584  HA  ILE B 146     145.591 262.231   7.564  1.00  0.00           H  
ATOM   3585  HB  ILE B 146     146.833 260.790   5.180  1.00  0.00           H  
ATOM   3586 1HG1 ILE B 146     144.106 260.468   6.445  1.00  0.00           H  
ATOM   3587 2HG1 ILE B 146     144.428 261.531   5.085  1.00  0.00           H  
ATOM   3588 1HG2 ILE B 146     146.489 258.707   6.447  1.00  0.00           H  
ATOM   3589 2HG2 ILE B 146     147.650 259.772   7.272  1.00  0.00           H  
ATOM   3590 3HG2 ILE B 146     145.978 259.650   7.867  1.00  0.00           H  
ATOM   3591 1HD1 ILE B 146     143.524 259.401   4.338  1.00  0.00           H  
ATOM   3592 2HD1 ILE B 146     145.191 259.615   3.750  1.00  0.00           H  
ATOM   3593 3HD1 ILE B 146     144.864 258.537   5.128  1.00  0.00           H  
ATOM   3594  N   ILE B 147     148.754 262.536   6.742  1.00  0.00           N  
ATOM   3595  CA  ILE B 147     150.091 262.685   7.306  1.00  0.00           C  
ATOM   3596  C   ILE B 147     150.128 263.787   8.356  1.00  0.00           C  
ATOM   3597  O   ILE B 147     150.728 263.625   9.418  1.00  0.00           O  
ATOM   3598  CB  ILE B 147     151.121 262.991   6.204  1.00  0.00           C  
ATOM   3599  CG1 ILE B 147     151.279 261.788   5.270  1.00  0.00           C  
ATOM   3600  CG2 ILE B 147     152.460 263.373   6.816  1.00  0.00           C  
ATOM   3601  CD1 ILE B 147     152.030 262.097   3.996  1.00  0.00           C  
ATOM   3602  H   ILE B 147     148.614 262.702   5.758  1.00  0.00           H  
ATOM   3603  HA  ILE B 147     150.366 261.750   7.796  1.00  0.00           H  
ATOM   3604  HB  ILE B 147     150.763 263.818   5.591  1.00  0.00           H  
ATOM   3605 1HG1 ILE B 147     151.807 260.990   5.792  1.00  0.00           H  
ATOM   3606 2HG1 ILE B 147     150.294 261.405   5.000  1.00  0.00           H  
ATOM   3607 1HG2 ILE B 147     153.176 263.586   6.023  1.00  0.00           H  
ATOM   3608 2HG2 ILE B 147     152.335 264.258   7.439  1.00  0.00           H  
ATOM   3609 3HG2 ILE B 147     152.828 262.549   7.427  1.00  0.00           H  
ATOM   3610 1HD1 ILE B 147     152.101 261.196   3.386  1.00  0.00           H  
ATOM   3611 2HD1 ILE B 147     151.499 262.871   3.439  1.00  0.00           H  
ATOM   3612 3HD1 ILE B 147     153.031 262.449   4.240  1.00  0.00           H  
ATOM   3613  N   LYS B 148     149.483 264.908   8.052  1.00  0.00           N  
ATOM   3614  CA  LYS B 148     149.432 266.036   8.974  1.00  0.00           C  
ATOM   3615  C   LYS B 148     148.754 265.648  10.283  1.00  0.00           C  
ATOM   3616  O   LYS B 148     149.185 266.058  11.360  1.00  0.00           O  
ATOM   3617  CB  LYS B 148     148.702 267.218   8.334  1.00  0.00           C  
ATOM   3618  CG  LYS B 148     149.490 267.926   7.241  1.00  0.00           C  
ATOM   3619  CD  LYS B 148     148.648 268.989   6.552  1.00  0.00           C  
ATOM   3620  CE  LYS B 148     148.337 270.145   7.492  1.00  0.00           C  
ATOM   3621  NZ  LYS B 148     147.578 271.228   6.811  1.00  0.00           N  
ATOM   3622  H   LYS B 148     149.016 264.980   7.161  1.00  0.00           H  
ATOM   3623  HA  LYS B 148     150.453 266.338   9.207  1.00  0.00           H  
ATOM   3624 1HB  LYS B 148     147.763 266.874   7.900  1.00  0.00           H  
ATOM   3625 2HB  LYS B 148     148.459 267.953   9.101  1.00  0.00           H  
ATOM   3626 1HG  LYS B 148     150.372 268.398   7.675  1.00  0.00           H  
ATOM   3627 2HG  LYS B 148     149.818 267.198   6.499  1.00  0.00           H  
ATOM   3628 1HD  LYS B 148     149.184 269.372   5.683  1.00  0.00           H  
ATOM   3629 2HD  LYS B 148     147.710 268.548   6.214  1.00  0.00           H  
ATOM   3630 1HE  LYS B 148     147.751 269.781   8.335  1.00  0.00           H  
ATOM   3631 2HE  LYS B 148     149.268 270.560   7.878  1.00  0.00           H  
ATOM   3632 1HZ  LYS B 148     147.393 271.974   7.467  1.00  0.00           H  
ATOM   3633 2HZ  LYS B 148     148.121 271.586   6.038  1.00  0.00           H  
ATOM   3634 3HZ  LYS B 148     146.703 270.860   6.465  1.00  0.00           H  
ATOM   3635  N   ALA B 149     147.693 264.857  10.180  1.00  0.00           N  
ATOM   3636  CA  ALA B 149     147.009 264.338  11.359  1.00  0.00           C  
ATOM   3637  C   ALA B 149     147.956 263.531  12.235  1.00  0.00           C  
ATOM   3638  O   ALA B 149     147.960 263.676  13.458  1.00  0.00           O  
ATOM   3639  CB  ALA B 149     145.815 263.488  10.948  1.00  0.00           C  
ATOM   3640  H   ALA B 149     147.350 264.608   9.263  1.00  0.00           H  
ATOM   3641  HA  ALA B 149     146.648 265.181  11.949  1.00  0.00           H  
ATOM   3642 1HB  ALA B 149     145.316 263.107  11.839  1.00  0.00           H  
ATOM   3643 2HB  ALA B 149     145.117 264.095  10.371  1.00  0.00           H  
ATOM   3644 3HB  ALA B 149     146.157 262.652  10.339  1.00  0.00           H  
ATOM   3645  N   VAL B 150     148.761 262.682  11.605  1.00  0.00           N  
ATOM   3646  CA  VAL B 150     149.738 261.875  12.324  1.00  0.00           C  
ATOM   3647  C   VAL B 150     150.820 262.746  12.951  1.00  0.00           C  
ATOM   3648  O   VAL B 150     151.264 262.493  14.070  1.00  0.00           O  
ATOM   3649  CB  VAL B 150     150.390 260.854  11.373  1.00  0.00           C  
ATOM   3650  CG1 VAL B 150     151.545 260.144  12.064  1.00  0.00           C  
ATOM   3651  CG2 VAL B 150     149.350 259.853  10.895  1.00  0.00           C  
ATOM   3652  H   VAL B 150     148.692 262.595  10.601  1.00  0.00           H  
ATOM   3653  HA  VAL B 150     149.228 261.351  13.132  1.00  0.00           H  
ATOM   3654  HB  VAL B 150     150.806 261.384  10.516  1.00  0.00           H  
ATOM   3655 1HG1 VAL B 150     151.995 259.427  11.377  1.00  0.00           H  
ATOM   3656 2HG1 VAL B 150     152.294 260.876  12.365  1.00  0.00           H  
ATOM   3657 3HG1 VAL B 150     151.174 259.619  12.944  1.00  0.00           H  
ATOM   3658 1HG2 VAL B 150     149.818 259.135  10.222  1.00  0.00           H  
ATOM   3659 2HG2 VAL B 150     148.930 259.327  11.753  1.00  0.00           H  
ATOM   3660 3HG2 VAL B 150     148.554 260.378  10.367  1.00  0.00           H  
ATOM   3661  N   ILE B 151     151.241 263.774  12.219  1.00  0.00           N  
ATOM   3662  CA  ILE B 151     152.235 264.714  12.720  1.00  0.00           C  
ATOM   3663  C   ILE B 151     151.768 265.377  14.008  1.00  0.00           C  
ATOM   3664  O   ILE B 151     152.555 265.585  14.932  1.00  0.00           O  
ATOM   3665  CB  ILE B 151     152.548 265.795  11.670  1.00  0.00           C  
ATOM   3666  CG1 ILE B 151     153.373 265.203  10.524  1.00  0.00           C  
ATOM   3667  CG2 ILE B 151     153.281 266.963  12.311  1.00  0.00           C  
ATOM   3668  CD1 ILE B 151     153.493 266.114   9.324  1.00  0.00           C  
ATOM   3669  H   ILE B 151     150.859 263.908  11.293  1.00  0.00           H  
ATOM   3670  HA  ILE B 151     153.149 264.163  12.946  1.00  0.00           H  
ATOM   3671  HB  ILE B 151     151.618 266.157  11.233  1.00  0.00           H  
ATOM   3672 1HG1 ILE B 151     154.377 264.974  10.880  1.00  0.00           H  
ATOM   3673 2HG1 ILE B 151     152.922 264.267  10.196  1.00  0.00           H  
ATOM   3674 1HG2 ILE B 151     153.494 267.718  11.554  1.00  0.00           H  
ATOM   3675 2HG2 ILE B 151     152.659 267.398  13.092  1.00  0.00           H  
ATOM   3676 3HG2 ILE B 151     154.216 266.611  12.746  1.00  0.00           H  
ATOM   3677 1HD1 ILE B 151     154.091 265.626   8.554  1.00  0.00           H  
ATOM   3678 2HD1 ILE B 151     152.499 266.329   8.929  1.00  0.00           H  
ATOM   3679 3HD1 ILE B 151     153.974 267.045   9.620  1.00  0.00           H  
ATOM   3680  N   VAL B 152     150.483 265.709  14.064  1.00  0.00           N  
ATOM   3681  CA  VAL B 152     149.889 266.276  15.269  1.00  0.00           C  
ATOM   3682  C   VAL B 152     149.868 265.260  16.405  1.00  0.00           C  
ATOM   3683  O   VAL B 152     150.072 265.607  17.567  1.00  0.00           O  
ATOM   3684  CB  VAL B 152     148.452 266.751  14.983  1.00  0.00           C  
ATOM   3685  CG1 VAL B 152     147.720 267.048  16.284  1.00  0.00           C  
ATOM   3686  CG2 VAL B 152     148.481 267.981  14.088  1.00  0.00           C  
ATOM   3687  H   VAL B 152     149.900 265.564  13.252  1.00  0.00           H  
ATOM   3688  HA  VAL B 152     150.501 267.119  15.593  1.00  0.00           H  
ATOM   3689  HB  VAL B 152     147.906 265.950  14.484  1.00  0.00           H  
ATOM   3690 1HG1 VAL B 152     146.706 267.383  16.063  1.00  0.00           H  
ATOM   3691 2HG1 VAL B 152     147.679 266.145  16.893  1.00  0.00           H  
ATOM   3692 3HG1 VAL B 152     148.249 267.830  16.828  1.00  0.00           H  
ATOM   3693 1HG2 VAL B 152     147.462 268.311  13.890  1.00  0.00           H  
ATOM   3694 2HG2 VAL B 152     149.032 268.780  14.586  1.00  0.00           H  
ATOM   3695 3HG2 VAL B 152     148.972 267.734  13.147  1.00  0.00           H  
ATOM   3696  N   LEU B 153     149.619 264.000  16.059  1.00  0.00           N  
ATOM   3697  CA  LEU B 153     149.631 262.920  17.039  1.00  0.00           C  
ATOM   3698  C   LEU B 153     151.042 262.656  17.548  1.00  0.00           C  
ATOM   3699  O   LEU B 153     151.235 262.279  18.704  1.00  0.00           O  
ATOM   3700  CB  LEU B 153     149.053 261.640  16.424  1.00  0.00           C  
ATOM   3701  CG  LEU B 153     147.552 261.671  16.112  1.00  0.00           C  
ATOM   3702  CD1 LEU B 153     147.197 260.500  15.205  1.00  0.00           C  
ATOM   3703  CD2 LEU B 153     146.761 261.616  17.410  1.00  0.00           C  
ATOM   3704  H   LEU B 153     149.417 263.785  15.093  1.00  0.00           H  
ATOM   3705  HA  LEU B 153     149.010 263.214  17.885  1.00  0.00           H  
ATOM   3706 1HB  LEU B 153     149.581 261.432  15.495  1.00  0.00           H  
ATOM   3707 2HB  LEU B 153     149.231 260.813  17.112  1.00  0.00           H  
ATOM   3708  HG  LEU B 153     147.310 262.590  15.578  1.00  0.00           H  
ATOM   3709 1HD1 LEU B 153     146.130 260.522  14.983  1.00  0.00           H  
ATOM   3710 2HD1 LEU B 153     147.762 260.575  14.276  1.00  0.00           H  
ATOM   3711 3HD1 LEU B 153     147.443 259.564  15.706  1.00  0.00           H  
ATOM   3712 1HD2 LEU B 153     145.694 261.638  17.188  1.00  0.00           H  
ATOM   3713 2HD2 LEU B 153     147.001 260.695  17.944  1.00  0.00           H  
ATOM   3714 3HD2 LEU B 153     147.021 262.473  18.031  1.00  0.00           H  
ATOM   3715  N   LEU B 154     152.017 262.875  16.618  1.00  0.00           N  
ATOM   3716  CA  LEU B 154     153.439 262.845  16.940  1.00  0.00           C  
ATOM   3717  C   LEU B 154     153.785 263.882  18.001  1.00  0.00           C  
ATOM   3718  O   LEU B 154     154.511 263.593  18.953  1.00  0.00           O  
ATOM   3719  CB  LEU B 154     154.274 263.097  15.679  1.00  0.00           C  
ATOM   3720  CG  LEU B 154     154.448 261.892  14.745  1.00  0.00           C  
ATOM   3721  CD1 LEU B 154     155.244 262.311  13.517  1.00  0.00           C  
ATOM   3722  CD2 LEU B 154     155.150 260.767  15.493  1.00  0.00           C  
ATOM   3723  H   LEU B 154     151.732 263.065  15.667  1.00  0.00           H  
ATOM   3724  HA  LEU B 154     153.681 261.862  17.344  1.00  0.00           H  
ATOM   3725 1HB  LEU B 154     153.805 263.894  15.105  1.00  0.00           H  
ATOM   3726 2HB  LEU B 154     155.267 263.429  15.980  1.00  0.00           H  
ATOM   3727  HG  LEU B 154     153.470 261.548  14.408  1.00  0.00           H  
ATOM   3728 1HD1 LEU B 154     155.368 261.455  12.854  1.00  0.00           H  
ATOM   3729 2HD1 LEU B 154     154.710 263.103  12.991  1.00  0.00           H  
ATOM   3730 3HD1 LEU B 154     156.223 262.676  13.825  1.00  0.00           H  
ATOM   3731 1HD2 LEU B 154     155.273 259.911  14.830  1.00  0.00           H  
ATOM   3732 2HD2 LEU B 154     156.128 261.109  15.830  1.00  0.00           H  
ATOM   3733 3HD2 LEU B 154     154.551 260.475  16.356  1.00  0.00           H  
ATOM   3734  N   VAL B 155     153.263 265.095  17.834  1.00  0.00           N  
ATOM   3735  CA  VAL B 155     153.472 266.157  18.810  1.00  0.00           C  
ATOM   3736  C   VAL B 155     152.959 265.750  20.185  1.00  0.00           C  
ATOM   3737  O   VAL B 155     153.607 266.005  21.200  1.00  0.00           O  
ATOM   3738  CB  VAL B 155     152.757 267.444  18.359  1.00  0.00           C  
ATOM   3739  CG1 VAL B 155     152.791 268.487  19.467  1.00  0.00           C  
ATOM   3740  CG2 VAL B 155     153.407 267.981  17.093  1.00  0.00           C  
ATOM   3741  H   VAL B 155     152.708 265.285  17.011  1.00  0.00           H  
ATOM   3742  HA  VAL B 155     154.543 266.350  18.887  1.00  0.00           H  
ATOM   3743  HB  VAL B 155     151.709 267.218  18.163  1.00  0.00           H  
ATOM   3744 1HG1 VAL B 155     152.281 269.391  19.131  1.00  0.00           H  
ATOM   3745 2HG1 VAL B 155     152.289 268.095  20.351  1.00  0.00           H  
ATOM   3746 3HG1 VAL B 155     153.826 268.725  19.711  1.00  0.00           H  
ATOM   3747 1HG2 VAL B 155     152.896 268.891  16.780  1.00  0.00           H  
ATOM   3748 2HG2 VAL B 155     154.456 268.202  17.288  1.00  0.00           H  
ATOM   3749 3HG2 VAL B 155     153.334 267.234  16.302  1.00  0.00           H  
ATOM   3750  N   ILE B 156     151.790 265.114  20.207  1.00  0.00           N  
ATOM   3751  CA  ILE B 156     151.204 264.626  21.448  1.00  0.00           C  
ATOM   3752  C   ILE B 156     152.085 263.563  22.093  1.00  0.00           C  
ATOM   3753  O   ILE B 156     152.331 263.596  23.299  1.00  0.00           O  
ATOM   3754  CB  ILE B 156     149.799 264.048  21.203  1.00  0.00           C  
ATOM   3755  CG1 ILE B 156     148.831 265.158  20.784  1.00  0.00           C  
ATOM   3756  CG2 ILE B 156     149.291 263.336  22.448  1.00  0.00           C  
ATOM   3757  CD1 ILE B 156     147.533 264.648  20.201  1.00  0.00           C  
ATOM   3758  H   ILE B 156     151.296 264.966  19.338  1.00  0.00           H  
ATOM   3759  HA  ILE B 156     151.117 265.461  22.141  1.00  0.00           H  
ATOM   3760  HB  ILE B 156     149.837 263.336  20.379  1.00  0.00           H  
ATOM   3761 1HG1 ILE B 156     148.597 265.780  21.647  1.00  0.00           H  
ATOM   3762 2HG1 ILE B 156     149.309 265.797  20.041  1.00  0.00           H  
ATOM   3763 1HG2 ILE B 156     148.296 262.934  22.257  1.00  0.00           H  
ATOM   3764 2HG2 ILE B 156     149.968 262.522  22.702  1.00  0.00           H  
ATOM   3765 3HG2 ILE B 156     149.244 264.042  23.277  1.00  0.00           H  
ATOM   3766 1HD1 ILE B 156     146.900 265.493  19.928  1.00  0.00           H  
ATOM   3767 2HD1 ILE B 156     147.742 264.050  19.314  1.00  0.00           H  
ATOM   3768 3HD1 ILE B 156     147.019 264.034  20.940  1.00  0.00           H  
ATOM   3769  N   ILE B 157     152.555 262.622  21.279  1.00  0.00           N  
ATOM   3770  CA  ILE B 157     153.431 261.556  21.747  1.00  0.00           C  
ATOM   3771  C   ILE B 157     154.693 262.122  22.387  1.00  0.00           C  
ATOM   3772  O   ILE B 157     155.154 261.629  23.416  1.00  0.00           O  
ATOM   3773  CB  ILE B 157     153.818 260.615  20.591  1.00  0.00           C  
ATOM   3774  CG1 ILE B 157     152.601 259.810  20.128  1.00  0.00           C  
ATOM   3775  CG2 ILE B 157     154.945 259.687  21.015  1.00  0.00           C  
ATOM   3776  CD1 ILE B 157     152.811 259.085  18.818  1.00  0.00           C  
ATOM   3777  H   ILE B 157     152.294 262.651  20.304  1.00  0.00           H  
ATOM   3778  HA  ILE B 157     152.898 260.976  22.502  1.00  0.00           H  
ATOM   3779  HB  ILE B 157     154.148 261.206  19.737  1.00  0.00           H  
ATOM   3780 1HG1 ILE B 157     152.342 259.073  20.888  1.00  0.00           H  
ATOM   3781 2HG1 ILE B 157     151.745 260.476  20.015  1.00  0.00           H  
ATOM   3782 1HG2 ILE B 157     155.206 259.028  20.187  1.00  0.00           H  
ATOM   3783 2HG2 ILE B 157     155.816 260.277  21.297  1.00  0.00           H  
ATOM   3784 3HG2 ILE B 157     154.622 259.087  21.867  1.00  0.00           H  
ATOM   3785 1HD1 ILE B 157     151.905 258.537  18.557  1.00  0.00           H  
ATOM   3786 2HD1 ILE B 157     153.037 259.809  18.034  1.00  0.00           H  
ATOM   3787 3HD1 ILE B 157     153.640 258.387  18.918  1.00  0.00           H  
ATOM   3788  N   SER B 158     155.253 263.162  21.776  1.00  0.00           N  
ATOM   3789  CA  SER B 158     156.457 263.796  22.301  1.00  0.00           C  
ATOM   3790  C   SER B 158     156.216 264.371  23.691  1.00  0.00           C  
ATOM   3791  O   SER B 158     157.046 264.221  24.588  1.00  0.00           O  
ATOM   3792  CB  SER B 158     156.920 264.894  21.363  1.00  0.00           C  
ATOM   3793  OG  SER B 158     158.077 265.517  21.852  1.00  0.00           O  
ATOM   3794  H   SER B 158     154.837 263.523  20.929  1.00  0.00           H  
ATOM   3795  HA  SER B 158     157.240 263.041  22.377  1.00  0.00           H  
ATOM   3796 1HB  SER B 158     157.120 264.471  20.379  1.00  0.00           H  
ATOM   3797 2HB  SER B 158     156.128 265.632  21.248  1.00  0.00           H  
ATOM   3798  HG  SER B 158     158.482 265.951  21.097  1.00  0.00           H  
ATOM   3799  N   VAL B 159     155.074 265.031  23.869  1.00  0.00           N  
ATOM   3800  CA  VAL B 159     154.687 265.533  25.182  1.00  0.00           C  
ATOM   3801  C   VAL B 159     154.560 264.398  26.190  1.00  0.00           C  
ATOM   3802  O   VAL B 159     155.040 264.509  27.318  1.00  0.00           O  
ATOM   3803  CB  VAL B 159     153.348 266.288  25.091  1.00  0.00           C  
ATOM   3804  CG1 VAL B 159     152.835 266.631  26.482  1.00  0.00           C  
ATOM   3805  CG2 VAL B 159     153.519 267.547  24.255  1.00  0.00           C  
ATOM   3806  H   VAL B 159     154.463 265.186  23.080  1.00  0.00           H  
ATOM   3807  HA  VAL B 159     155.463 266.211  25.535  1.00  0.00           H  
ATOM   3808  HB  VAL B 159     152.606 265.639  24.626  1.00  0.00           H  
ATOM   3809 1HG1 VAL B 159     151.887 267.164  26.399  1.00  0.00           H  
ATOM   3810 2HG1 VAL B 159     152.685 265.713  27.051  1.00  0.00           H  
ATOM   3811 3HG1 VAL B 159     153.562 267.261  26.993  1.00  0.00           H  
ATOM   3812 1HG2 VAL B 159     152.568 268.075  24.194  1.00  0.00           H  
ATOM   3813 2HG2 VAL B 159     154.265 268.193  24.717  1.00  0.00           H  
ATOM   3814 3HG2 VAL B 159     153.847 267.275  23.251  1.00  0.00           H  
ATOM   3815  N   VAL B 160     153.916 263.308  25.781  1.00  0.00           N  
ATOM   3816  CA  VAL B 160     153.719 262.150  26.646  1.00  0.00           C  
ATOM   3817  C   VAL B 160     155.051 261.583  27.119  1.00  0.00           C  
ATOM   3818  O   VAL B 160     155.215 261.271  28.299  1.00  0.00           O  
ATOM   3819  CB  VAL B 160     152.933 261.054  25.902  1.00  0.00           C  
ATOM   3820  CG1 VAL B 160     153.005 259.738  26.661  1.00  0.00           C  
ATOM   3821  CG2 VAL B 160     151.488 261.490  25.715  1.00  0.00           C  
ATOM   3822  H   VAL B 160     153.552 263.281  24.839  1.00  0.00           H  
ATOM   3823  HA  VAL B 160     153.142 262.465  27.518  1.00  0.00           H  
ATOM   3824  HB  VAL B 160     153.392 260.889  24.927  1.00  0.00           H  
ATOM   3825 1HG1 VAL B 160     152.445 258.974  26.121  1.00  0.00           H  
ATOM   3826 2HG1 VAL B 160     154.046 259.427  26.752  1.00  0.00           H  
ATOM   3827 3HG1 VAL B 160     152.576 259.867  27.655  1.00  0.00           H  
ATOM   3828 1HG2 VAL B 160     150.938 260.711  25.187  1.00  0.00           H  
ATOM   3829 2HG2 VAL B 160     151.030 261.661  26.689  1.00  0.00           H  
ATOM   3830 3HG2 VAL B 160     151.458 262.412  25.133  1.00  0.00           H  
ATOM   3831  N   ALA B 161     155.999 261.448  26.198  1.00  0.00           N  
ATOM   3832  CA  ALA B 161     157.306 260.899  26.537  1.00  0.00           C  
ATOM   3833  C   ALA B 161     158.048 261.805  27.511  1.00  0.00           C  
ATOM   3834  O   ALA B 161     158.684 261.330  28.454  1.00  0.00           O  
ATOM   3835  CB  ALA B 161     158.134 260.685  25.278  1.00  0.00           C  
ATOM   3836  H   ALA B 161     155.811 261.731  25.247  1.00  0.00           H  
ATOM   3837  HA  ALA B 161     157.162 259.927  27.009  1.00  0.00           H  
ATOM   3838 1HB  ALA B 161     159.107 260.275  25.548  1.00  0.00           H  
ATOM   3839 2HB  ALA B 161     157.618 259.989  24.617  1.00  0.00           H  
ATOM   3840 3HB  ALA B 161     158.271 261.637  24.767  1.00  0.00           H  
ATOM   3841  N   ARG B 162     157.959 263.111  27.281  1.00  0.00           N  
ATOM   3842  CA  ARG B 162     158.631 264.089  28.128  1.00  0.00           C  
ATOM   3843  C   ARG B 162     158.018 264.123  29.523  1.00  0.00           C  
ATOM   3844  O   ARG B 162     158.729 264.243  30.520  1.00  0.00           O  
ATOM   3845  CB  ARG B 162     158.553 265.477  27.509  1.00  0.00           C  
ATOM   3846  CG  ARG B 162     159.394 265.667  26.257  1.00  0.00           C  
ATOM   3847  CD  ARG B 162     159.223 267.025  25.681  1.00  0.00           C  
ATOM   3848  NE  ARG B 162     160.025 267.211  24.483  1.00  0.00           N  
ATOM   3849  CZ  ARG B 162     159.970 268.297  23.686  1.00  0.00           C  
ATOM   3850  NH1 ARG B 162     159.148 269.281  23.973  1.00  0.00           N  
ATOM   3851  NH2 ARG B 162     160.743 268.371  22.617  1.00  0.00           N  
ATOM   3852  H   ARG B 162     157.411 263.437  26.497  1.00  0.00           H  
ATOM   3853  HA  ARG B 162     159.676 263.797  28.232  1.00  0.00           H  
ATOM   3854 1HB  ARG B 162     157.519 265.702  27.250  1.00  0.00           H  
ATOM   3855 2HB  ARG B 162     158.876 266.219  28.239  1.00  0.00           H  
ATOM   3856 1HG  ARG B 162     160.447 265.527  26.501  1.00  0.00           H  
ATOM   3857 2HG  ARG B 162     159.096 264.936  25.504  1.00  0.00           H  
ATOM   3858 1HD  ARG B 162     158.177 267.180  25.419  1.00  0.00           H  
ATOM   3859 2HD  ARG B 162     159.527 267.771  26.415  1.00  0.00           H  
ATOM   3860  HE  ARG B 162     160.670 266.475  24.230  1.00  0.00           H  
ATOM   3861 1HH1 ARG B 162     158.557 269.225  24.791  1.00  0.00           H  
ATOM   3862 2HH1 ARG B 162     159.107 270.095  23.376  1.00  0.00           H  
ATOM   3863 1HH2 ARG B 162     161.375 267.614  22.396  1.00  0.00           H  
ATOM   3864 2HH2 ARG B 162     160.701 269.184  22.020  1.00  0.00           H  
ATOM   3865  N   MET B 163     156.692 264.014  29.587  1.00  0.00           N  
ATOM   3866  CA  MET B 163     155.974 264.052  30.855  1.00  0.00           C  
ATOM   3867  C   MET B 163     156.179 262.765  31.643  1.00  0.00           C  
ATOM   3868  O   MET B 163     156.086 262.758  32.871  1.00  0.00           O  
ATOM   3869  CB  MET B 163     154.486 264.297  30.612  1.00  0.00           C  
ATOM   3870  CG  MET B 163     154.160 265.662  30.023  1.00  0.00           C  
ATOM   3871  SD  MET B 163     154.657 267.020  31.101  1.00  0.00           S  
ATOM   3872  CE  MET B 163     154.351 268.427  30.036  1.00  0.00           C  
ATOM   3873  H   MET B 163     156.166 263.904  28.731  1.00  0.00           H  
ATOM   3874  HA  MET B 163     156.371 264.872  31.452  1.00  0.00           H  
ATOM   3875 1HB  MET B 163     154.100 263.539  29.932  1.00  0.00           H  
ATOM   3876 2HB  MET B 163     153.943 264.200  31.553  1.00  0.00           H  
ATOM   3877 1HG  MET B 163     154.669 265.777  29.067  1.00  0.00           H  
ATOM   3878 2HG  MET B 163     153.087 265.736  29.849  1.00  0.00           H  
ATOM   3879 1HE  MET B 163     154.611 269.345  30.562  1.00  0.00           H  
ATOM   3880 2HE  MET B 163     154.959 268.340  29.134  1.00  0.00           H  
ATOM   3881 3HE  MET B 163     153.296 268.452  29.761  1.00  0.00           H  
ATOM   3882  N   GLY B 164     156.457 261.675  30.934  1.00  0.00           N  
ATOM   3883  CA  GLY B 164     156.727 260.394  31.575  1.00  0.00           C  
ATOM   3884  C   GLY B 164     155.434 259.680  31.947  1.00  0.00           C  
ATOM   3885  O   GLY B 164     155.360 259.003  32.971  1.00  0.00           O  
ATOM   3886  H   GLY B 164     156.481 261.733  29.926  1.00  0.00           H  
ATOM   3887 1HA  GLY B 164     157.312 259.766  30.902  1.00  0.00           H  
ATOM   3888 2HA  GLY B 164     157.328 260.554  32.469  1.00  0.00           H  
ATOM   3889  N   VAL B 165     154.414 259.837  31.108  1.00  0.00           N  
ATOM   3890  CA  VAL B 165     153.100 259.267  31.383  1.00  0.00           C  
ATOM   3891  C   VAL B 165     152.701 258.262  30.309  1.00  0.00           C  
ATOM   3892  O   VAL B 165     153.410 258.083  29.320  1.00  0.00           O  
ATOM   3893  CB  VAL B 165     152.040 260.381  31.460  1.00  0.00           C  
ATOM   3894  CG1 VAL B 165     152.380 261.365  32.569  1.00  0.00           C  
ATOM   3895  CG2 VAL B 165     151.938 261.093  30.120  1.00  0.00           C  
ATOM   3896  H   VAL B 165     154.550 260.373  30.263  1.00  0.00           H  
ATOM   3897  HA  VAL B 165     153.141 258.752  32.345  1.00  0.00           H  
ATOM   3898  HB  VAL B 165     151.076 259.936  31.710  1.00  0.00           H  
ATOM   3899 1HG1 VAL B 165     151.620 262.146  32.610  1.00  0.00           H  
ATOM   3900 2HG1 VAL B 165     152.412 260.841  33.524  1.00  0.00           H  
ATOM   3901 3HG1 VAL B 165     153.352 261.817  32.369  1.00  0.00           H  
ATOM   3902 1HG2 VAL B 165     151.186 261.879  30.181  1.00  0.00           H  
ATOM   3903 2HG2 VAL B 165     152.903 261.533  29.867  1.00  0.00           H  
ATOM   3904 3HG2 VAL B 165     151.653 260.377  29.348  1.00  0.00           H  
ATOM   3905  N   THR B 166     151.561 257.609  30.512  1.00  0.00           N  
ATOM   3906  CA  THR B 166     151.132 256.518  29.646  1.00  0.00           C  
ATOM   3907  C   THR B 166     150.025 256.965  28.701  1.00  0.00           C  
ATOM   3908  O   THR B 166     149.052 257.591  29.124  1.00  0.00           O  
ATOM   3909  CB  THR B 166     150.651 255.310  30.471  1.00  0.00           C  
ATOM   3910  OG1 THR B 166     151.732 254.813  31.270  1.00  0.00           O  
ATOM   3911  CG2 THR B 166     150.151 254.203  29.556  1.00  0.00           C  
ATOM   3912  H   THR B 166     150.973 257.877  31.289  1.00  0.00           H  
ATOM   3913  HA  THR B 166     151.983 256.203  29.041  1.00  0.00           H  
ATOM   3914  HB  THR B 166     149.842 255.621  31.132  1.00  0.00           H  
ATOM   3915  HG1 THR B 166     151.947 255.454  31.953  1.00  0.00           H  
ATOM   3916 1HG2 THR B 166     149.815 253.358  30.157  1.00  0.00           H  
ATOM   3917 2HG2 THR B 166     149.322 254.574  28.955  1.00  0.00           H  
ATOM   3918 3HG2 THR B 166     150.959 253.882  28.900  1.00  0.00           H  
ATOM   3919  N   MET B 167     150.172 256.641  27.421  1.00  0.00           N  
ATOM   3920  CA  MET B 167     149.168 256.996  26.426  1.00  0.00           C  
ATOM   3921  C   MET B 167     148.611 255.756  25.739  1.00  0.00           C  
ATOM   3922  O   MET B 167     149.341 254.804  25.462  1.00  0.00           O  
ATOM   3923  CB  MET B 167     149.763 257.954  25.396  1.00  0.00           C  
ATOM   3924  CG  MET B 167     150.802 257.326  24.478  1.00  0.00           C  
ATOM   3925  SD  MET B 167     151.613 258.537  23.415  1.00  0.00           S  
ATOM   3926  CE  MET B 167     150.262 258.995  22.332  1.00  0.00           C  
ATOM   3927  H   MET B 167     150.999 256.139  27.128  1.00  0.00           H  
ATOM   3928  HA  MET B 167     148.342 257.494  26.931  1.00  0.00           H  
ATOM   3929 1HB  MET B 167     148.966 258.357  24.772  1.00  0.00           H  
ATOM   3930 2HB  MET B 167     150.233 258.794  25.909  1.00  0.00           H  
ATOM   3931 1HG  MET B 167     151.564 256.829  25.077  1.00  0.00           H  
ATOM   3932 2HG  MET B 167     150.324 256.578  23.845  1.00  0.00           H  
ATOM   3933 1HE  MET B 167     150.607 259.741  21.615  1.00  0.00           H  
ATOM   3934 2HE  MET B 167     149.908 258.113  21.798  1.00  0.00           H  
ATOM   3935 3HE  MET B 167     149.446 259.412  22.924  1.00  0.00           H  
ATOM   3936  N   GLU B 168     147.311 255.780  25.459  1.00  0.00           N  
ATOM   3937  CA  GLU B 168     146.687 254.768  24.614  1.00  0.00           C  
ATOM   3938  C   GLU B 168     146.210 255.367  23.298  1.00  0.00           C  
ATOM   3939  O   GLU B 168     145.665 256.469  23.267  1.00  0.00           O  
ATOM   3940  CB  GLU B 168     145.511 254.116  25.344  1.00  0.00           C  
ATOM   3941  CG  GLU B 168     145.883 253.436  26.654  1.00  0.00           C  
ATOM   3942  CD  GLU B 168     144.688 252.910  27.400  1.00  0.00           C  
ATOM   3943  OE1 GLU B 168     143.624 252.873  26.830  1.00  0.00           O  
ATOM   3944  OE2 GLU B 168     144.840 252.544  28.541  1.00  0.00           O  
ATOM   3945  H   GLU B 168     146.744 256.527  25.832  1.00  0.00           H  
ATOM   3946  HA  GLU B 168     147.428 254.000  24.389  1.00  0.00           H  
ATOM   3947 1HB  GLU B 168     144.754 254.870  25.561  1.00  0.00           H  
ATOM   3948 2HB  GLU B 168     145.050 253.368  24.698  1.00  0.00           H  
ATOM   3949 1HG  GLU B 168     146.558 252.607  26.442  1.00  0.00           H  
ATOM   3950 2HG  GLU B 168     146.413 254.150  27.284  1.00  0.00           H  
ATOM   3951  N   ILE B 169     146.419 254.638  22.207  1.00  0.00           N  
ATOM   3952  CA  ILE B 169     145.986 255.104  20.896  1.00  0.00           C  
ATOM   3953  C   ILE B 169     144.907 254.197  20.318  1.00  0.00           C  
ATOM   3954  O   ILE B 169     145.111 252.994  20.161  1.00  0.00           O  
ATOM   3955  CB  ILE B 169     147.174 255.178  19.920  1.00  0.00           C  
ATOM   3956  CG1 ILE B 169     148.235 256.150  20.442  1.00  0.00           C  
ATOM   3957  CG2 ILE B 169     146.699 255.595  18.536  1.00  0.00           C  
ATOM   3958  CD1 ILE B 169     149.528 256.120  19.660  1.00  0.00           C  
ATOM   3959  H   ILE B 169     146.885 253.746  22.290  1.00  0.00           H  
ATOM   3960  HA  ILE B 169     145.561 256.103  21.007  1.00  0.00           H  
ATOM   3961  HB  ILE B 169     147.649 254.200  19.851  1.00  0.00           H  
ATOM   3962 1HG1 ILE B 169     147.842 257.166  20.414  1.00  0.00           H  
ATOM   3963 2HG1 ILE B 169     148.461 255.917  21.482  1.00  0.00           H  
ATOM   3964 1HG2 ILE B 169     147.552 255.642  17.858  1.00  0.00           H  
ATOM   3965 2HG2 ILE B 169     145.980 254.866  18.163  1.00  0.00           H  
ATOM   3966 3HG2 ILE B 169     146.227 256.575  18.593  1.00  0.00           H  
ATOM   3967 1HD1 ILE B 169     150.230 256.835  20.089  1.00  0.00           H  
ATOM   3968 2HD1 ILE B 169     149.957 255.119  19.704  1.00  0.00           H  
ATOM   3969 3HD1 ILE B 169     149.331 256.385  18.622  1.00  0.00           H  
ATOM   3970  N   HIS B 170     143.759 254.784  20.000  1.00  0.00           N  
ATOM   3971  CA  HIS B 170     142.633 254.032  19.458  1.00  0.00           C  
ATOM   3972  C   HIS B 170     142.133 254.648  18.159  1.00  0.00           C  
ATOM   3973  O   HIS B 170     141.445 255.668  18.162  1.00  0.00           O  
ATOM   3974  CB  HIS B 170     141.488 253.967  20.473  1.00  0.00           C  
ATOM   3975  CG  HIS B 170     141.879 253.357  21.784  1.00  0.00           C  
ATOM   3976  ND1 HIS B 170     141.834 251.999  22.017  1.00  0.00           N  
ATOM   3977  CD2 HIS B 170     142.322 253.921  22.932  1.00  0.00           C  
ATOM   3978  CE1 HIS B 170     142.234 251.753  23.251  1.00  0.00           C  
ATOM   3979  NE2 HIS B 170     142.534 252.902  23.829  1.00  0.00           N  
ATOM   3980  H   HIS B 170     143.666 255.782  20.125  1.00  0.00           H  
ATOM   3981  HA  HIS B 170     142.949 253.013  19.239  1.00  0.00           H  
ATOM   3982 1HB  HIS B 170     141.111 254.971  20.663  1.00  0.00           H  
ATOM   3983 2HB  HIS B 170     140.667 253.383  20.057  1.00  0.00           H  
ATOM   3984  HD2 HIS B 170     142.480 254.985  23.113  1.00  0.00           H  
ATOM   3985  HE1 HIS B 170     142.304 250.770  23.716  1.00  0.00           H  
ATOM   3986  HE2 HIS B 170     142.869 253.019  24.775  1.00  0.00           H  
ATOM   3987  N   LYS B 171     142.507 254.029  17.046  1.00  0.00           N  
ATOM   3988  CA  LYS B 171     142.189 254.548  15.721  1.00  0.00           C  
ATOM   3989  C   LYS B 171     140.846 254.022  15.230  1.00  0.00           C  
ATOM   3990  O   LYS B 171     140.547 252.834  15.357  1.00  0.00           O  
ATOM   3991  CB  LYS B 171     143.292 254.186  14.725  1.00  0.00           C  
ATOM   3992  CG  LYS B 171     143.089 254.754  13.327  1.00  0.00           C  
ATOM   3993  CD  LYS B 171     144.271 254.436  12.424  1.00  0.00           C  
ATOM   3994  CE  LYS B 171     144.062 254.989  11.021  1.00  0.00           C  
ATOM   3995  NZ  LYS B 171     145.216 254.693  10.129  1.00  0.00           N  
ATOM   3996  H   LYS B 171     143.047 253.179  17.121  1.00  0.00           H  
ATOM   3997  HA  LYS B 171     142.136 255.635  15.780  1.00  0.00           H  
ATOM   3998 1HB  LYS B 171     144.251 254.548  15.097  1.00  0.00           H  
ATOM   3999 2HB  LYS B 171     143.362 253.102  14.638  1.00  0.00           H  
ATOM   4000 1HG  LYS B 171     142.184 254.330  12.889  1.00  0.00           H  
ATOM   4001 2HG  LYS B 171     142.969 255.836  13.387  1.00  0.00           H  
ATOM   4002 1HD  LYS B 171     145.178 254.870  12.845  1.00  0.00           H  
ATOM   4003 2HD  LYS B 171     144.401 253.356  12.362  1.00  0.00           H  
ATOM   4004 1HE  LYS B 171     143.163 254.553  10.589  1.00  0.00           H  
ATOM   4005 2HE  LYS B 171     143.927 256.069  11.073  1.00  0.00           H  
ATOM   4006 1HZ  LYS B 171     145.039 255.076   9.211  1.00  0.00           H  
ATOM   4007 2HZ  LYS B 171     146.053 255.110  10.511  1.00  0.00           H  
ATOM   4008 3HZ  LYS B 171     145.339 253.694  10.058  1.00  0.00           H  
ATOM   4009  N   SER B 172     140.044 254.917  14.663  1.00  0.00           N  
ATOM   4010  CA  SER B 172     138.784 254.537  14.035  1.00  0.00           C  
ATOM   4011  C   SER B 172     138.342 255.577  13.013  1.00  0.00           C  
ATOM   4012  O   SER B 172     138.308 256.772  13.307  1.00  0.00           O  
ATOM   4013  CB  SER B 172     137.709 254.359  15.087  1.00  0.00           C  
ATOM   4014  OG  SER B 172     136.481 254.025  14.500  1.00  0.00           O  
ATOM   4015  H   SER B 172     140.324 255.887  14.654  1.00  0.00           H  
ATOM   4016  HA  SER B 172     138.928 253.587  13.517  1.00  0.00           H  
ATOM   4017 1HB  SER B 172     138.007 253.576  15.784  1.00  0.00           H  
ATOM   4018 2HB  SER B 172     137.603 255.281  15.658  1.00  0.00           H  
ATOM   4019  HG  SER B 172     135.861 253.919  15.225  1.00  0.00           H  
ATOM   4020  N   GLY B 173     138.003 255.121  11.814  1.00  0.00           N  
ATOM   4021  CA  GLY B 173     137.534 256.026  10.772  1.00  0.00           C  
ATOM   4022  C   GLY B 173     138.599 257.057  10.418  1.00  0.00           C  
ATOM   4023  O   GLY B 173     139.744 256.705  10.132  1.00  0.00           O  
ATOM   4024  H   GLY B 173     138.076 254.133  11.619  1.00  0.00           H  
ATOM   4025 1HA  GLY B 173     137.270 255.452   9.883  1.00  0.00           H  
ATOM   4026 2HA  GLY B 173     136.631 256.532  11.108  1.00  0.00           H  
ATOM   4027  N   ARG B 174     138.219 258.329  10.452  1.00  0.00           N  
ATOM   4028  CA  ARG B 174     139.139 259.413  10.129  1.00  0.00           C  
ATOM   4029  C   ARG B 174     139.564 260.166  11.383  1.00  0.00           C  
ATOM   4030  O   ARG B 174     140.023 261.307  11.313  1.00  0.00           O  
ATOM   4031  CB  ARG B 174     138.500 260.385   9.149  1.00  0.00           C  
ATOM   4032  CG  ARG B 174     138.236 259.816   7.764  1.00  0.00           C  
ATOM   4033  CD  ARG B 174     137.627 260.827   6.862  1.00  0.00           C  
ATOM   4034  NE  ARG B 174     137.311 260.269   5.557  1.00  0.00           N  
ATOM   4035  CZ  ARG B 174     138.176 260.194   4.527  1.00  0.00           C  
ATOM   4036  NH1 ARG B 174     139.402 260.646   4.664  1.00  0.00           N  
ATOM   4037  NH2 ARG B 174     137.790 259.668   3.377  1.00  0.00           N  
ATOM   4038  H   ARG B 174     137.274 258.558  10.723  1.00  0.00           H  
ATOM   4039  HA  ARG B 174     140.040 258.983   9.690  1.00  0.00           H  
ATOM   4040 1HB  ARG B 174     137.548 260.731   9.550  1.00  0.00           H  
ATOM   4041 2HB  ARG B 174     139.142 261.258   9.031  1.00  0.00           H  
ATOM   4042 1HG  ARG B 174     139.176 259.484   7.322  1.00  0.00           H  
ATOM   4043 2HG  ARG B 174     137.553 258.970   7.842  1.00  0.00           H  
ATOM   4044 1HD  ARG B 174     136.705 261.201   7.305  1.00  0.00           H  
ATOM   4045 2HD  ARG B 174     138.322 261.653   6.720  1.00  0.00           H  
ATOM   4046  HE  ARG B 174     136.376 259.911   5.413  1.00  0.00           H  
ATOM   4047 1HH1 ARG B 174     139.697 261.049   5.543  1.00  0.00           H  
ATOM   4048 2HH1 ARG B 174     140.050 260.591   3.892  1.00  0.00           H  
ATOM   4049 1HH2 ARG B 174     136.847 259.321   3.271  1.00  0.00           H  
ATOM   4050 2HH2 ARG B 174     138.438 259.612   2.605  1.00  0.00           H  
ATOM   4051  N   GLU B 175     139.415 259.516  12.534  1.00  0.00           N  
ATOM   4052  CA  GLU B 175     139.852 260.095  13.799  1.00  0.00           C  
ATOM   4053  C   GLU B 175     140.766 259.141  14.556  1.00  0.00           C  
ATOM   4054  O   GLU B 175     140.663 257.923  14.417  1.00  0.00           O  
ATOM   4055  CB  GLU B 175     138.643 260.455  14.666  1.00  0.00           C  
ATOM   4056  CG  GLU B 175     137.779 261.576  14.107  1.00  0.00           C  
ATOM   4057  CD  GLU B 175     136.642 261.948  15.017  1.00  0.00           C  
ATOM   4058  OE1 GLU B 175     136.472 261.298  16.020  1.00  0.00           O  
ATOM   4059  OE2 GLU B 175     135.942 262.884  14.708  1.00  0.00           O  
ATOM   4060  H   GLU B 175     139.010 258.591  12.535  1.00  0.00           H  
ATOM   4061  HA  GLU B 175     140.413 261.006  13.587  1.00  0.00           H  
ATOM   4062 1HB  GLU B 175     138.011 259.576  14.791  1.00  0.00           H  
ATOM   4063 2HB  GLU B 175     138.983 260.757  15.657  1.00  0.00           H  
ATOM   4064 1HG  GLU B 175     138.403 262.455  13.946  1.00  0.00           H  
ATOM   4065 2HG  GLU B 175     137.380 261.266  13.142  1.00  0.00           H  
ATOM   4066  N   VAL B 176     141.652 259.699  15.373  1.00  0.00           N  
ATOM   4067  CA  VAL B 176     142.396 258.904  16.343  1.00  0.00           C  
ATOM   4068  C   VAL B 176     142.167 259.411  17.761  1.00  0.00           C  
ATOM   4069  O   VAL B 176     142.380 260.591  18.045  1.00  0.00           O  
ATOM   4070  CB  VAL B 176     143.902 258.944  16.022  1.00  0.00           C  
ATOM   4071  CG1 VAL B 176     144.687 258.150  17.056  1.00  0.00           C  
ATOM   4072  CG2 VAL B 176     144.148 258.399  14.624  1.00  0.00           C  
ATOM   4073  H   VAL B 176     141.813 260.695  15.321  1.00  0.00           H  
ATOM   4074  HA  VAL B 176     142.052 257.871  16.280  1.00  0.00           H  
ATOM   4075  HB  VAL B 176     144.249 259.975  16.078  1.00  0.00           H  
ATOM   4076 1HG1 VAL B 176     145.749 258.188  16.815  1.00  0.00           H  
ATOM   4077 2HG1 VAL B 176     144.524 258.579  18.045  1.00  0.00           H  
ATOM   4078 3HG1 VAL B 176     144.351 257.113  17.050  1.00  0.00           H  
ATOM   4079 1HG2 VAL B 176     145.215 258.430  14.404  1.00  0.00           H  
ATOM   4080 2HG2 VAL B 176     143.795 257.369  14.567  1.00  0.00           H  
ATOM   4081 3HG2 VAL B 176     143.610 259.008  13.896  1.00  0.00           H  
ATOM   4082  N   LYS B 177     141.734 258.522  18.645  1.00  0.00           N  
ATOM   4083  CA  LYS B 177     141.513 258.896  20.037  1.00  0.00           C  
ATOM   4084  C   LYS B 177     142.725 258.561  20.897  1.00  0.00           C  
ATOM   4085  O   LYS B 177     143.166 257.413  20.957  1.00  0.00           O  
ATOM   4086  CB  LYS B 177     140.268 258.198  20.588  1.00  0.00           C  
ATOM   4087  CG  LYS B 177     139.907 258.589  22.015  1.00  0.00           C  
ATOM   4088  CD  LYS B 177     138.693 257.818  22.509  1.00  0.00           C  
ATOM   4089  CE  LYS B 177     138.286 258.261  23.907  1.00  0.00           C  
ATOM   4090  NZ  LYS B 177     137.190 257.419  24.461  1.00  0.00           N  
ATOM   4091  H   LYS B 177     141.555 257.572  18.354  1.00  0.00           H  
ATOM   4092  HA  LYS B 177     141.357 259.974  20.085  1.00  0.00           H  
ATOM   4093 1HB  LYS B 177     139.412 258.424  19.952  1.00  0.00           H  
ATOM   4094 2HB  LYS B 177     140.417 257.118  20.565  1.00  0.00           H  
ATOM   4095 1HG  LYS B 177     140.751 258.383  22.674  1.00  0.00           H  
ATOM   4096 2HG  LYS B 177     139.691 259.656  22.055  1.00  0.00           H  
ATOM   4097 1HD  LYS B 177     137.857 257.980  21.828  1.00  0.00           H  
ATOM   4098 2HD  LYS B 177     138.922 256.752  22.529  1.00  0.00           H  
ATOM   4099 1HE  LYS B 177     139.146 258.200  24.572  1.00  0.00           H  
ATOM   4100 2HE  LYS B 177     137.951 259.297  23.877  1.00  0.00           H  
ATOM   4101 1HZ  LYS B 177     136.950 257.745  25.386  1.00  0.00           H  
ATOM   4102 2HZ  LYS B 177     136.380 257.483  23.860  1.00  0.00           H  
ATOM   4103 3HZ  LYS B 177     137.496 256.458  24.511  1.00  0.00           H  
ATOM   4104  N   VAL B 178     143.262 259.576  21.562  1.00  0.00           N  
ATOM   4105  CA  VAL B 178     144.420 259.406  22.430  1.00  0.00           C  
ATOM   4106  C   VAL B 178     144.062 259.676  23.885  1.00  0.00           C  
ATOM   4107  O   VAL B 178     143.552 260.744  24.220  1.00  0.00           O  
ATOM   4108  CB  VAL B 178     145.555 260.353  21.999  1.00  0.00           C  
ATOM   4109  CG1 VAL B 178     146.751 260.210  22.928  1.00  0.00           C  
ATOM   4110  CG2 VAL B 178     145.953 260.064  20.559  1.00  0.00           C  
ATOM   4111  H   VAL B 178     142.856 260.497  21.465  1.00  0.00           H  
ATOM   4112  HA  VAL B 178     144.770 258.376  22.341  1.00  0.00           H  
ATOM   4113  HB  VAL B 178     145.207 261.383  22.080  1.00  0.00           H  
ATOM   4114 1HG1 VAL B 178     147.543 260.887  22.609  1.00  0.00           H  
ATOM   4115 2HG1 VAL B 178     146.452 260.456  23.946  1.00  0.00           H  
ATOM   4116 3HG1 VAL B 178     147.116 259.184  22.894  1.00  0.00           H  
ATOM   4117 1HG2 VAL B 178     146.755 260.738  20.261  1.00  0.00           H  
ATOM   4118 2HG2 VAL B 178     146.295 259.033  20.477  1.00  0.00           H  
ATOM   4119 3HG2 VAL B 178     145.092 260.214  19.907  1.00  0.00           H  
ATOM   4120  N   VAL B 179     144.329 258.708  24.752  1.00  0.00           N  
ATOM   4121  CA  VAL B 179     144.025 258.875  26.169  1.00  0.00           C  
ATOM   4122  C   VAL B 179     145.291 258.811  27.014  1.00  0.00           C  
ATOM   4123  O   VAL B 179     145.998 257.804  27.021  1.00  0.00           O  
ATOM   4124  CB  VAL B 179     143.043 257.785  26.637  1.00  0.00           C  
ATOM   4125  CG1 VAL B 179     142.725 257.954  28.116  1.00  0.00           C  
ATOM   4126  CG2 VAL B 179     141.773 257.839  25.803  1.00  0.00           C  
ATOM   4127  H   VAL B 179     144.747 257.847  24.429  1.00  0.00           H  
ATOM   4128  HA  VAL B 179     143.560 259.851  26.309  1.00  0.00           H  
ATOM   4129  HB  VAL B 179     143.515 256.809  26.520  1.00  0.00           H  
ATOM   4130 1HG1 VAL B 179     142.030 257.175  28.430  1.00  0.00           H  
ATOM   4131 2HG1 VAL B 179     143.644 257.875  28.697  1.00  0.00           H  
ATOM   4132 3HG1 VAL B 179     142.272 258.931  28.281  1.00  0.00           H  
ATOM   4133 1HG2 VAL B 179     141.083 257.065  26.139  1.00  0.00           H  
ATOM   4134 2HG2 VAL B 179     141.305 258.817  25.916  1.00  0.00           H  
ATOM   4135 3HG2 VAL B 179     142.019 257.674  24.754  1.00  0.00           H  
ATOM   4136  N   ILE B 180     145.573 259.898  27.720  1.00  0.00           N  
ATOM   4137  CA  ILE B 180     146.785 260.000  28.524  1.00  0.00           C  
ATOM   4138  C   ILE B 180     146.473 259.882  30.011  1.00  0.00           C  
ATOM   4139  O   ILE B 180     145.715 260.688  30.553  1.00  0.00           O  
ATOM   4140  CB  ILE B 180     147.512 261.330  28.256  1.00  0.00           C  
ATOM   4141  CG1 ILE B 180     147.882 261.447  26.775  1.00  0.00           C  
ATOM   4142  CG2 ILE B 180     148.752 261.444  29.129  1.00  0.00           C  
ATOM   4143  CD1 ILE B 180     148.341 262.829  26.368  1.00  0.00           C  
ATOM   4144  H   ILE B 180     144.928 260.676  27.705  1.00  0.00           H  
ATOM   4145  HA  ILE B 180     147.450 259.180  28.251  1.00  0.00           H  
ATOM   4146  HB  ILE B 180     146.844 262.161  28.480  1.00  0.00           H  
ATOM   4147 1HG1 ILE B 180     148.678 260.740  26.543  1.00  0.00           H  
ATOM   4148 2HG1 ILE B 180     147.020 261.181  26.162  1.00  0.00           H  
ATOM   4149 1HG2 ILE B 180     149.254 262.390  28.926  1.00  0.00           H  
ATOM   4150 2HG2 ILE B 180     148.463 261.405  30.178  1.00  0.00           H  
ATOM   4151 3HG2 ILE B 180     149.430 260.619  28.908  1.00  0.00           H  
ATOM   4152 1HD1 ILE B 180     148.585 262.832  25.305  1.00  0.00           H  
ATOM   4153 2HD1 ILE B 180     147.544 263.548  26.560  1.00  0.00           H  
ATOM   4154 3HD1 ILE B 180     149.224 263.103  26.943  1.00  0.00           H  
ATOM   4155  N   LYS B 181     147.054 258.884  30.666  1.00  0.00           N  
ATOM   4156  CA  LYS B 181     146.707 258.582  32.048  1.00  0.00           C  
ATOM   4157  C   LYS B 181     147.880 258.846  32.981  1.00  0.00           C  
ATOM   4158  O   LYS B 181     149.042 258.697  32.600  1.00  0.00           O  
ATOM   4159  CB  LYS B 181     146.246 257.129  32.180  1.00  0.00           C  
ATOM   4160  CG  LYS B 181     144.961 256.805  31.431  1.00  0.00           C  
ATOM   4161  CD  LYS B 181     144.670 255.312  31.450  1.00  0.00           C  
ATOM   4162  CE  LYS B 181     143.348 254.995  30.765  1.00  0.00           C  
ATOM   4163  NZ  LYS B 181     143.127 253.530  30.635  1.00  0.00           N  
ATOM   4164  H   LYS B 181     147.749 258.324  30.194  1.00  0.00           H  
ATOM   4165  HA  LYS B 181     145.886 259.235  32.350  1.00  0.00           H  
ATOM   4166 1HB  LYS B 181     147.027 256.464  31.807  1.00  0.00           H  
ATOM   4167 2HB  LYS B 181     146.090 256.890  33.231  1.00  0.00           H  
ATOM   4168 1HG  LYS B 181     144.127 257.335  31.892  1.00  0.00           H  
ATOM   4169 2HG  LYS B 181     145.050 257.135  30.396  1.00  0.00           H  
ATOM   4170 1HD  LYS B 181     145.472 254.778  30.939  1.00  0.00           H  
ATOM   4171 2HD  LYS B 181     144.625 254.964  32.483  1.00  0.00           H  
ATOM   4172 1HE  LYS B 181     142.529 255.426  31.340  1.00  0.00           H  
ATOM   4173 2HE  LYS B 181     143.340 255.441  29.771  1.00  0.00           H  
ATOM   4174 1HZ  LYS B 181     142.242 253.363  30.176  1.00  0.00           H  
ATOM   4175 2HZ  LYS B 181     143.871 253.123  30.087  1.00  0.00           H  
ATOM   4176 3HZ  LYS B 181     143.114 253.108  31.553  1.00  0.00           H  
ATOM   4177  N   GLY B 182     147.568 259.237  34.215  1.00  0.00           N  
ATOM   4178  CA  GLY B 182     148.588 259.485  35.227  1.00  0.00           C  
ATOM   4179  C   GLY B 182     149.284 260.820  34.991  1.00  0.00           C  
ATOM   4180  O   GLY B 182     150.458 260.988  35.323  1.00  0.00           O  
ATOM   4181  H   GLY B 182     146.595 259.369  34.455  1.00  0.00           H  
ATOM   4182 1HA  GLY B 182     148.129 259.481  36.216  1.00  0.00           H  
ATOM   4183 2HA  GLY B 182     149.321 258.680  35.209  1.00  0.00           H  
ATOM   4184  N   LEU B 183     148.553 261.762  34.404  1.00  0.00           N  
ATOM   4185  CA  LEU B 183     149.128 263.042  34.006  1.00  0.00           C  
ATOM   4186  C   LEU B 183     148.841 264.121  35.043  1.00  0.00           C  
ATOM   4187  O   LEU B 183     147.684 264.457  35.298  1.00  0.00           O  
ATOM   4188  CB  LEU B 183     148.571 263.471  32.643  1.00  0.00           C  
ATOM   4189  CG  LEU B 183     149.113 264.796  32.091  1.00  0.00           C  
ATOM   4190  CD1 LEU B 183     150.601 264.655  31.800  1.00  0.00           C  
ATOM   4191  CD2 LEU B 183     148.343 265.174  30.834  1.00  0.00           C  
ATOM   4192  H   LEU B 183     147.582 261.579  34.202  1.00  0.00           H  
ATOM   4193  HA  LEU B 183     150.208 262.926  33.921  1.00  0.00           H  
ATOM   4194 1HB  LEU B 183     148.794 262.693  31.916  1.00  0.00           H  
ATOM   4195 2HB  LEU B 183     147.488 263.564  32.724  1.00  0.00           H  
ATOM   4196  HG  LEU B 183     148.992 265.579  32.840  1.00  0.00           H  
ATOM   4197 1HD1 LEU B 183     150.986 265.596  31.408  1.00  0.00           H  
ATOM   4198 2HD1 LEU B 183     151.129 264.403  32.720  1.00  0.00           H  
ATOM   4199 3HD1 LEU B 183     150.754 263.865  31.065  1.00  0.00           H  
ATOM   4200 1HD2 LEU B 183     148.728 266.116  30.441  1.00  0.00           H  
ATOM   4201 2HD2 LEU B 183     148.465 264.392  30.084  1.00  0.00           H  
ATOM   4202 3HD2 LEU B 183     147.286 265.286  31.074  1.00  0.00           H  
ATOM   4203  N   HIS B 184     149.902 264.662  35.639  1.00  0.00           N  
ATOM   4204  CA  HIS B 184     149.770 265.611  36.738  1.00  0.00           C  
ATOM   4205  C   HIS B 184     149.159 266.922  36.262  1.00  0.00           C  
ATOM   4206  O   HIS B 184     149.379 267.339  35.125  1.00  0.00           O  
ATOM   4207  CB  HIS B 184     151.132 265.882  37.386  1.00  0.00           C  
ATOM   4208  CG  HIS B 184     151.043 266.616  38.689  1.00  0.00           C  
ATOM   4209  ND1 HIS B 184     150.912 267.986  38.762  1.00  0.00           N  
ATOM   4210  CD2 HIS B 184     151.067 266.169  39.967  1.00  0.00           C  
ATOM   4211  CE1 HIS B 184     150.858 268.353  40.032  1.00  0.00           C  
ATOM   4212  NE2 HIS B 184     150.950 267.270  40.780  1.00  0.00           N  
ATOM   4213  H   HIS B 184     150.826 264.397  35.326  1.00  0.00           H  
ATOM   4214  HA  HIS B 184     149.110 265.196  37.499  1.00  0.00           H  
ATOM   4215 1HB  HIS B 184     151.646 264.936  37.561  1.00  0.00           H  
ATOM   4216 2HB  HIS B 184     151.749 266.467  36.706  1.00  0.00           H  
ATOM   4217  HD2 HIS B 184     151.161 265.133  40.288  1.00  0.00           H  
ATOM   4218  HE1 HIS B 184     150.755 269.374  40.395  1.00  0.00           H  
ATOM   4219  HE2 HIS B 184     150.938 267.248  41.790  1.00  0.00           H  
ATOM   4220  N   GLU B 185     148.392 267.567  37.138  1.00  0.00           N  
ATOM   4221  CA  GLU B 185     147.676 268.794  36.807  1.00  0.00           C  
ATOM   4222  C   GLU B 185     148.616 269.842  36.230  1.00  0.00           C  
ATOM   4223  O   GLU B 185     148.254 270.566  35.300  1.00  0.00           O  
ATOM   4224  CB  GLU B 185     146.974 269.353  38.047  1.00  0.00           C  
ATOM   4225  CG  GLU B 185     145.814 268.505  38.548  1.00  0.00           C  
ATOM   4226  CD  GLU B 185     145.210 269.032  39.820  1.00  0.00           C  
ATOM   4227  OE1 GLU B 185     145.694 270.020  40.320  1.00  0.00           O  
ATOM   4228  OE2 GLU B 185     144.265 268.447  40.293  1.00  0.00           O  
ATOM   4229  H   GLU B 185     148.302 267.193  38.072  1.00  0.00           H  
ATOM   4230  HA  GLU B 185     146.921 268.561  36.055  1.00  0.00           H  
ATOM   4231 1HB  GLU B 185     147.693 269.450  38.860  1.00  0.00           H  
ATOM   4232 2HB  GLU B 185     146.590 270.350  37.829  1.00  0.00           H  
ATOM   4233 1HG  GLU B 185     145.042 268.473  37.780  1.00  0.00           H  
ATOM   4234 2HG  GLU B 185     146.166 267.487  38.713  1.00  0.00           H  
ATOM   4235  N   SER B 186     149.823 269.933  36.782  1.00  0.00           N  
ATOM   4236  CA  SER B 186     150.792 270.916  36.311  1.00  0.00           C  
ATOM   4237  C   SER B 186     151.322 270.551  34.930  1.00  0.00           C  
ATOM   4238  O   SER B 186     151.875 271.392  34.222  1.00  0.00           O  
ATOM   4239  CB  SER B 186     151.944 271.025  37.291  1.00  0.00           C  
ATOM   4240  OG  SER B 186     152.697 269.843  37.314  1.00  0.00           O  
ATOM   4241  H   SER B 186     150.074 269.309  37.535  1.00  0.00           H  
ATOM   4242  HA  SER B 186     150.296 271.886  36.242  1.00  0.00           H  
ATOM   4243 1HB  SER B 186     152.584 271.861  37.010  1.00  0.00           H  
ATOM   4244 2HB  SER B 186     151.556 271.231  38.287  1.00  0.00           H  
ATOM   4245  HG  SER B 186     152.193 269.219  37.841  1.00  0.00           H  
ATOM   4246  N   GLN B 187     151.145 269.289  34.560  1.00  0.00           N  
ATOM   4247  CA  GLN B 187     151.548 268.806  33.244  1.00  0.00           C  
ATOM   4248  C   GLN B 187     150.413 268.941  32.236  1.00  0.00           C  
ATOM   4249  O   GLN B 187     150.650 269.100  31.040  1.00  0.00           O  
ATOM   4250  CB  GLN B 187     152.003 267.346  33.324  1.00  0.00           C  
ATOM   4251  CG  GLN B 187     153.215 267.121  34.212  1.00  0.00           C  
ATOM   4252  CD  GLN B 187     153.602 265.657  34.302  1.00  0.00           C  
ATOM   4253  OE1 GLN B 187     152.768 264.797  34.598  1.00  0.00           O  
ATOM   4254  NE2 GLN B 187     154.873 265.365  34.047  1.00  0.00           N  
ATOM   4255  H   GLN B 187     150.720 268.642  35.206  1.00  0.00           H  
ATOM   4256  HA  GLN B 187     152.382 269.414  32.893  1.00  0.00           H  
ATOM   4257 1HB  GLN B 187     151.188 266.731  33.705  1.00  0.00           H  
ATOM   4258 2HB  GLN B 187     152.246 266.985  32.325  1.00  0.00           H  
ATOM   4259 1HG  GLN B 187     154.061 267.674  33.803  1.00  0.00           H  
ATOM   4260 2HG  GLN B 187     152.988 267.477  35.217  1.00  0.00           H  
ATOM   4261 1HE2 GLN B 187     155.187 264.416  34.090  1.00  0.00           H  
ATOM   4262 2HE2 GLN B 187     155.516 266.093  33.810  1.00  0.00           H  
ATOM   4263  N   GLN B 188     149.177 268.899  32.734  1.00  0.00           N  
ATOM   4264  CA  GLN B 188     148.002 269.059  31.887  1.00  0.00           C  
ATOM   4265  C   GLN B 188     147.966 270.443  31.249  1.00  0.00           C  
ATOM   4266  O   GLN B 188     147.532 270.602  30.108  1.00  0.00           O  
ATOM   4267  CB  GLN B 188     146.723 268.821  32.694  1.00  0.00           C  
ATOM   4268  CG  GLN B 188     146.532 267.384  33.148  1.00  0.00           C  
ATOM   4269  CD  GLN B 188     145.320 267.217  34.045  1.00  0.00           C  
ATOM   4270  OE1 GLN B 188     144.396 268.035  34.022  1.00  0.00           O  
ATOM   4271  NE2 GLN B 188     145.316 266.155  34.841  1.00  0.00           N  
ATOM   4272  H   GLN B 188     149.050 268.769  33.728  1.00  0.00           H  
ATOM   4273  HA  GLN B 188     148.052 268.322  31.084  1.00  0.00           H  
ATOM   4274 1HB  GLN B 188     146.729 269.456  33.580  1.00  0.00           H  
ATOM   4275 2HB  GLN B 188     145.858 269.103  32.095  1.00  0.00           H  
ATOM   4276 1HG  GLN B 188     146.398 266.752  32.271  1.00  0.00           H  
ATOM   4277 2HG  GLN B 188     147.415 267.069  33.704  1.00  0.00           H  
ATOM   4278 1HE2 GLN B 188     144.543 265.992  35.456  1.00  0.00           H  
ATOM   4279 2HE2 GLN B 188     146.086 265.517  34.828  1.00  0.00           H  
ATOM   4280  N   GLU B 189     148.430 271.437  32.001  1.00  0.00           N  
ATOM   4281  CA  GLU B 189     148.486 272.811  31.515  1.00  0.00           C  
ATOM   4282  C   GLU B 189     149.353 272.919  30.267  1.00  0.00           C  
ATOM   4283  O   GLU B 189     148.983 273.589  29.304  1.00  0.00           O  
ATOM   4284  CB  GLU B 189     149.025 273.741  32.605  1.00  0.00           C  
ATOM   4285  CG  GLU B 189     148.099 273.910  33.801  1.00  0.00           C  
ATOM   4286  CD  GLU B 189     148.712 274.726  34.905  1.00  0.00           C  
ATOM   4287  OE1 GLU B 189     149.861 275.079  34.788  1.00  0.00           O  
ATOM   4288  OE2 GLU B 189     148.031 274.996  35.866  1.00  0.00           O  
ATOM   4289  H   GLU B 189     148.762 271.231  32.934  1.00  0.00           H  
ATOM   4290  HA  GLU B 189     147.475 273.126  31.254  1.00  0.00           H  
ATOM   4291 1HB  GLU B 189     149.978 273.359  32.971  1.00  0.00           H  
ATOM   4292 2HB  GLU B 189     149.209 274.728  32.182  1.00  0.00           H  
ATOM   4293 1HG  GLU B 189     147.182 274.398  33.471  1.00  0.00           H  
ATOM   4294 2HG  GLU B 189     147.836 272.926  34.186  1.00  0.00           H  
ATOM   4295  N   GLN B 190     150.510 272.259  30.294  1.00  0.00           N  
ATOM   4296  CA  GLN B 190     151.431 272.289  29.164  1.00  0.00           C  
ATOM   4297  C   GLN B 190     150.877 271.505  27.981  1.00  0.00           C  
ATOM   4298  O   GLN B 190     151.029 271.919  26.831  1.00  0.00           O  
ATOM   4299  CB  GLN B 190     152.796 271.728  29.571  1.00  0.00           C  
ATOM   4300  CG  GLN B 190     153.860 271.835  28.491  1.00  0.00           C  
ATOM   4301  CD  GLN B 190     154.168 273.274  28.123  1.00  0.00           C  
ATOM   4302  OE1 GLN B 190     154.440 274.107  28.991  1.00  0.00           O  
ATOM   4303  NE2 GLN B 190     154.126 273.574  26.830  1.00  0.00           N  
ATOM   4304  H   GLN B 190     150.760 271.732  31.118  1.00  0.00           H  
ATOM   4305  HA  GLN B 190     151.561 273.325  28.852  1.00  0.00           H  
ATOM   4306 1HB  GLN B 190     153.159 272.255  30.453  1.00  0.00           H  
ATOM   4307 2HB  GLN B 190     152.692 270.676  29.838  1.00  0.00           H  
ATOM   4308 1HG  GLN B 190     154.777 271.370  28.852  1.00  0.00           H  
ATOM   4309 2HG  GLN B 190     153.508 271.321  27.597  1.00  0.00           H  
ATOM   4310 1HE2 GLN B 190     154.321 274.508  26.526  1.00  0.00           H  
ATOM   4311 2HE2 GLN B 190     153.901 272.868  26.159  1.00  0.00           H  
ATOM   4312  N   LEU B 191     150.238 270.374  28.267  1.00  0.00           N  
ATOM   4313  CA  LEU B 191     149.612 269.565  27.228  1.00  0.00           C  
ATOM   4314  C   LEU B 191     148.560 270.361  26.468  1.00  0.00           C  
ATOM   4315  O   LEU B 191     148.477 270.285  25.242  1.00  0.00           O  
ATOM   4316  CB  LEU B 191     148.971 268.315  27.844  1.00  0.00           C  
ATOM   4317  CG  LEU B 191     148.129 267.459  26.888  1.00  0.00           C  
ATOM   4318  CD1 LEU B 191     149.008 266.953  25.752  1.00  0.00           C  
ATOM   4319  CD2 LEU B 191     147.508 266.302  27.656  1.00  0.00           C  
ATOM   4320  H   LEU B 191     150.180 270.069  29.228  1.00  0.00           H  
ATOM   4321  HA  LEU B 191     150.383 269.253  26.523  1.00  0.00           H  
ATOM   4322 1HB  LEU B 191     149.760 267.682  28.247  1.00  0.00           H  
ATOM   4323 2HB  LEU B 191     148.326 268.624  28.666  1.00  0.00           H  
ATOM   4324  HG  LEU B 191     147.340 268.071  26.452  1.00  0.00           H  
ATOM   4325 1HD1 LEU B 191     148.410 266.346  25.073  1.00  0.00           H  
ATOM   4326 2HD1 LEU B 191     149.424 267.802  25.208  1.00  0.00           H  
ATOM   4327 3HD1 LEU B 191     149.818 266.350  26.160  1.00  0.00           H  
ATOM   4328 1HD2 LEU B 191     146.909 265.695  26.977  1.00  0.00           H  
ATOM   4329 2HD2 LEU B 191     148.297 265.689  28.092  1.00  0.00           H  
ATOM   4330 3HD2 LEU B 191     146.871 266.693  28.450  1.00  0.00           H  
ATOM   4331  N   LEU B 192     147.761 271.124  27.205  1.00  0.00           N  
ATOM   4332  CA  LEU B 192     146.735 271.976  26.615  1.00  0.00           C  
ATOM   4333  C   LEU B 192     147.323 272.879  25.538  1.00  0.00           C  
ATOM   4334  O   LEU B 192     146.830 272.916  24.410  1.00  0.00           O  
ATOM   4335  CB  LEU B 192     146.068 272.831  27.700  1.00  0.00           C  
ATOM   4336  CG  LEU B 192     145.052 273.866  27.200  1.00  0.00           C  
ATOM   4337  CD1 LEU B 192     143.900 273.154  26.505  1.00  0.00           C  
ATOM   4338  CD2 LEU B 192     144.554 274.696  28.373  1.00  0.00           C  
ATOM   4339  H   LEU B 192     147.868 271.122  28.209  1.00  0.00           H  
ATOM   4340  HA  LEU B 192     145.986 271.340  26.144  1.00  0.00           H  
ATOM   4341 1HB  LEU B 192     145.552 272.169  28.394  1.00  0.00           H  
ATOM   4342 2HB  LEU B 192     146.844 273.365  28.248  1.00  0.00           H  
ATOM   4343  HG  LEU B 192     145.529 274.520  26.469  1.00  0.00           H  
ATOM   4344 1HD1 LEU B 192     143.179 273.890  26.149  1.00  0.00           H  
ATOM   4345 2HD1 LEU B 192     144.283 272.584  25.658  1.00  0.00           H  
ATOM   4346 3HD1 LEU B 192     143.413 272.479  27.207  1.00  0.00           H  
ATOM   4347 1HD2 LEU B 192     143.833 275.433  28.018  1.00  0.00           H  
ATOM   4348 2HD2 LEU B 192     144.076 274.043  29.104  1.00  0.00           H  
ATOM   4349 3HD2 LEU B 192     145.395 275.208  28.841  1.00  0.00           H  
ATOM   4350  N   GLU B 193     148.382 273.600  25.894  1.00  0.00           N  
ATOM   4351  CA  GLU B 193     149.020 274.547  24.986  1.00  0.00           C  
ATOM   4352  C   GLU B 193     149.687 273.827  23.821  1.00  0.00           C  
ATOM   4353  O   GLU B 193     149.622 274.288  22.681  1.00  0.00           O  
ATOM   4354  CB  GLU B 193     150.051 275.392  25.735  1.00  0.00           C  
ATOM   4355  CG  GLU B 193     150.694 276.488  24.898  1.00  0.00           C  
ATOM   4356  CD  GLU B 193     151.436 277.498  25.727  1.00  0.00           C  
ATOM   4357  OE1 GLU B 193     151.490 277.334  26.922  1.00  0.00           O  
ATOM   4358  OE2 GLU B 193     151.950 278.436  25.165  1.00  0.00           O  
ATOM   4359  H   GLU B 193     148.750 273.499  26.829  1.00  0.00           H  
ATOM   4360  HA  GLU B 193     148.253 275.205  24.577  1.00  0.00           H  
ATOM   4361 1HB  GLU B 193     149.579 275.863  26.598  1.00  0.00           H  
ATOM   4362 2HB  GLU B 193     150.847 274.747  26.110  1.00  0.00           H  
ATOM   4363 1HG  GLU B 193     151.389 276.033  24.193  1.00  0.00           H  
ATOM   4364 2HG  GLU B 193     149.918 276.995  24.324  1.00  0.00           H  
ATOM   4365  N   ALA B 194     150.337 272.701  24.108  1.00  0.00           N  
ATOM   4366  CA  ALA B 194     151.040 271.942  23.079  1.00  0.00           C  
ATOM   4367  C   ALA B 194     150.094 271.526  21.960  1.00  0.00           C  
ATOM   4368  O   ALA B 194     150.399 271.696  20.779  1.00  0.00           O  
ATOM   4369  CB  ALA B 194     151.710 270.719  23.687  1.00  0.00           C  
ATOM   4370  H   ALA B 194     150.352 272.368  25.061  1.00  0.00           H  
ATOM   4371  HA  ALA B 194     151.816 272.579  22.651  1.00  0.00           H  
ATOM   4372 1HB  ALA B 194     152.230 270.163  22.907  1.00  0.00           H  
ATOM   4373 2HB  ALA B 194     152.427 271.036  24.445  1.00  0.00           H  
ATOM   4374 3HB  ALA B 194     150.956 270.081  24.145  1.00  0.00           H  
ATOM   4375  N   VAL B 195     148.952 270.969  22.343  1.00  0.00           N  
ATOM   4376  CA  VAL B 195     147.981 270.449  21.387  1.00  0.00           C  
ATOM   4377  C   VAL B 195     147.346 271.574  20.580  1.00  0.00           C  
ATOM   4378  O   VAL B 195     147.192 271.459  19.363  1.00  0.00           O  
ATOM   4379  CB  VAL B 195     146.879 269.660  22.119  1.00  0.00           C  
ATOM   4380  CG1 VAL B 195     145.785 269.246  21.146  1.00  0.00           C  
ATOM   4381  CG2 VAL B 195     147.481 268.443  22.804  1.00  0.00           C  
ATOM   4382  H   VAL B 195     148.751 270.889  23.329  1.00  0.00           H  
ATOM   4383  HA  VAL B 195     148.498 269.775  20.700  1.00  0.00           H  
ATOM   4384  HB  VAL B 195     146.418 270.307  22.866  1.00  0.00           H  
ATOM   4385 1HG1 VAL B 195     145.014 268.690  21.681  1.00  0.00           H  
ATOM   4386 2HG1 VAL B 195     145.344 270.135  20.695  1.00  0.00           H  
ATOM   4387 3HG1 VAL B 195     146.211 268.616  20.366  1.00  0.00           H  
ATOM   4388 1HG2 VAL B 195     146.696 267.891  23.320  1.00  0.00           H  
ATOM   4389 2HG2 VAL B 195     147.948 267.799  22.057  1.00  0.00           H  
ATOM   4390 3HG2 VAL B 195     148.232 268.765  23.525  1.00  0.00           H  
ATOM   4391  N   LEU B 196     146.978 272.658  21.257  1.00  0.00           N  
ATOM   4392  CA  LEU B 196     146.319 273.777  20.595  1.00  0.00           C  
ATOM   4393  C   LEU B 196     147.228 274.414  19.553  1.00  0.00           C  
ATOM   4394  O   LEU B 196     146.788 274.721  18.445  1.00  0.00           O  
ATOM   4395  CB  LEU B 196     145.898 274.830  21.629  1.00  0.00           C  
ATOM   4396  CG  LEU B 196     144.752 274.425  22.563  1.00  0.00           C  
ATOM   4397  CD1 LEU B 196     144.667 275.411  23.720  1.00  0.00           C  
ATOM   4398  CD2 LEU B 196     143.448 274.385  21.780  1.00  0.00           C  
ATOM   4399  H   LEU B 196     147.157 272.710  22.250  1.00  0.00           H  
ATOM   4400  HA  LEU B 196     145.429 273.404  20.086  1.00  0.00           H  
ATOM   4401 1HB  LEU B 196     146.761 275.073  22.247  1.00  0.00           H  
ATOM   4402 2HB  LEU B 196     145.592 275.732  21.099  1.00  0.00           H  
ATOM   4403  HG  LEU B 196     144.955 273.438  22.981  1.00  0.00           H  
ATOM   4404 1HD1 LEU B 196     143.852 275.124  24.385  1.00  0.00           H  
ATOM   4405 2HD1 LEU B 196     145.605 275.404  24.274  1.00  0.00           H  
ATOM   4406 3HD1 LEU B 196     144.481 276.412  23.332  1.00  0.00           H  
ATOM   4407 1HD2 LEU B 196     142.633 274.097  22.446  1.00  0.00           H  
ATOM   4408 2HD2 LEU B 196     143.244 275.372  21.364  1.00  0.00           H  
ATOM   4409 3HD2 LEU B 196     143.531 273.660  20.972  1.00  0.00           H  
ATOM   4410  N   ARG B 197     148.496 274.608  19.909  1.00  0.00           N  
ATOM   4411  CA  ARG B 197     149.446 275.240  19.001  1.00  0.00           C  
ATOM   4412  C   ARG B 197     149.670 274.390  17.757  1.00  0.00           C  
ATOM   4413  O   ARG B 197     149.699 274.905  16.639  1.00  0.00           O  
ATOM   4414  CB  ARG B 197     150.779 275.474  19.698  1.00  0.00           C  
ATOM   4415  CG  ARG B 197     151.830 276.172  18.850  1.00  0.00           C  
ATOM   4416  CD  ARG B 197     153.103 276.354  19.594  1.00  0.00           C  
ATOM   4417  NE  ARG B 197     153.715 275.082  19.941  1.00  0.00           N  
ATOM   4418  CZ  ARG B 197     154.436 274.323  19.092  1.00  0.00           C  
ATOM   4419  NH1 ARG B 197     154.626 274.721  17.854  1.00  0.00           N  
ATOM   4420  NH2 ARG B 197     154.953 273.179  19.505  1.00  0.00           N  
ATOM   4421  H   ARG B 197     148.809 274.307  20.820  1.00  0.00           H  
ATOM   4422  HA  ARG B 197     149.038 276.202  18.687  1.00  0.00           H  
ATOM   4423 1HB  ARG B 197     150.621 276.077  20.591  1.00  0.00           H  
ATOM   4424 2HB  ARG B 197     151.194 274.518  20.018  1.00  0.00           H  
ATOM   4425 1HG  ARG B 197     152.035 275.576  17.960  1.00  0.00           H  
ATOM   4426 2HG  ARG B 197     151.463 277.155  18.552  1.00  0.00           H  
ATOM   4427 1HD  ARG B 197     153.806 276.915  18.979  1.00  0.00           H  
ATOM   4428 2HD  ARG B 197     152.910 276.902  20.515  1.00  0.00           H  
ATOM   4429  HE  ARG B 197     153.591 274.742  20.885  1.00  0.00           H  
ATOM   4430 1HH1 ARG B 197     154.231 275.596  17.538  1.00  0.00           H  
ATOM   4431 2HH1 ARG B 197     155.166 274.153  17.218  1.00  0.00           H  
ATOM   4432 1HH2 ARG B 197     154.807 272.873  20.457  1.00  0.00           H  
ATOM   4433 2HH2 ARG B 197     155.493 272.611  18.870  1.00  0.00           H  
ATOM   4434  N   ALA B 198     149.827 273.085  17.959  1.00  0.00           N  
ATOM   4435  CA  ALA B 198     150.104 272.169  16.858  1.00  0.00           C  
ATOM   4436  C   ALA B 198     148.917 272.069  15.910  1.00  0.00           C  
ATOM   4437  O   ALA B 198     149.078 272.117  14.691  1.00  0.00           O  
ATOM   4438  CB  ALA B 198     150.469 270.792  17.393  1.00  0.00           C  
ATOM   4439  H   ALA B 198     149.750 272.717  18.896  1.00  0.00           H  
ATOM   4440  HA  ALA B 198     150.954 272.555  16.292  1.00  0.00           H  
ATOM   4441 1HB  ALA B 198     150.673 270.120  16.559  1.00  0.00           H  
ATOM   4442 2HB  ALA B 198     151.357 270.869  18.022  1.00  0.00           H  
ATOM   4443 3HB  ALA B 198     149.642 270.399  17.981  1.00  0.00           H  
ATOM   4444  N   ALA B 199     147.722 271.932  16.478  1.00  0.00           N  
ATOM   4445  CA  ALA B 199     146.505 271.756  15.694  1.00  0.00           C  
ATOM   4446  C   ALA B 199     146.228 272.974  14.823  1.00  0.00           C  
ATOM   4447  O   ALA B 199     145.804 272.844  13.675  1.00  0.00           O  
ATOM   4448  CB  ALA B 199     145.322 271.477  16.607  1.00  0.00           C  
ATOM   4449  H   ALA B 199     147.651 271.944  17.484  1.00  0.00           H  
ATOM   4450  HA  ALA B 199     146.638 270.892  15.039  1.00  0.00           H  
ATOM   4451 1HB  ALA B 199     144.421 271.348  16.008  1.00  0.00           H  
ATOM   4452 2HB  ALA B 199     145.509 270.570  17.181  1.00  0.00           H  
ATOM   4453 3HB  ALA B 199     145.184 272.315  17.290  1.00  0.00           H  
ATOM   4454  N   GLU B 200     146.466 274.160  15.377  1.00  0.00           N  
ATOM   4455  CA  GLU B 200     146.206 275.407  14.666  1.00  0.00           C  
ATOM   4456  C   GLU B 200     147.199 275.611  13.530  1.00  0.00           C  
ATOM   4457  O   GLU B 200     146.833 276.083  12.454  1.00  0.00           O  
ATOM   4458  CB  GLU B 200     146.267 276.593  15.630  1.00  0.00           C  
ATOM   4459  CG  GLU B 200     145.085 276.691  16.583  1.00  0.00           C  
ATOM   4460  CD  GLU B 200     143.790 276.988  15.880  1.00  0.00           C  
ATOM   4461  OE1 GLU B 200     143.747 277.931  15.127  1.00  0.00           O  
ATOM   4462  OE2 GLU B 200     142.841 276.271  16.096  1.00  0.00           O  
ATOM   4463  H   GLU B 200     146.836 274.203  16.316  1.00  0.00           H  
ATOM   4464  HA  GLU B 200     145.207 275.353  14.231  1.00  0.00           H  
ATOM   4465 1HB  GLU B 200     147.176 276.528  16.231  1.00  0.00           H  
ATOM   4466 2HB  GLU B 200     146.317 277.521  15.062  1.00  0.00           H  
ATOM   4467 1HG  GLU B 200     144.985 275.748  17.121  1.00  0.00           H  
ATOM   4468 2HG  GLU B 200     145.284 277.474  17.314  1.00  0.00           H  
ATOM   4469  N   GLU B 201     148.456 275.252  13.773  1.00  0.00           N  
ATOM   4470  CA  GLU B 201     149.490 275.347  12.750  1.00  0.00           C  
ATOM   4471  C   GLU B 201     149.226 274.375  11.606  1.00  0.00           C  
ATOM   4472  O   GLU B 201     149.459 274.698  10.442  1.00  0.00           O  
ATOM   4473  CB  GLU B 201     150.868 275.073  13.357  1.00  0.00           C  
ATOM   4474  CG  GLU B 201     151.364 276.155  14.305  1.00  0.00           C  
ATOM   4475  CD  GLU B 201     152.685 275.818  14.938  1.00  0.00           C  
ATOM   4476  OE1 GLU B 201     153.158 274.726  14.735  1.00  0.00           O  
ATOM   4477  OE2 GLU B 201     153.221 276.654  15.627  1.00  0.00           O  
ATOM   4478  H   GLU B 201     148.706 274.907  14.689  1.00  0.00           H  
ATOM   4479  HA  GLU B 201     149.477 276.357  12.337  1.00  0.00           H  
ATOM   4480 1HB  GLU B 201     150.842 274.132  13.907  1.00  0.00           H  
ATOM   4481 2HB  GLU B 201     151.602 274.965  12.559  1.00  0.00           H  
ATOM   4482 1HG  GLU B 201     151.466 277.089  13.752  1.00  0.00           H  
ATOM   4483 2HG  GLU B 201     150.620 276.308  15.086  1.00  0.00           H  
ATOM   4484  N   ALA B 202     148.736 273.184  11.940  1.00  0.00           N  
ATOM   4485  CA  ALA B 202     148.421 272.181  10.930  1.00  0.00           C  
ATOM   4486  C   ALA B 202     147.134 272.529  10.192  1.00  0.00           C  
ATOM   4487  O   ALA B 202     146.988 272.226   9.009  1.00  0.00           O  
ATOM   4488  CB  ALA B 202     148.309 270.804  11.567  1.00  0.00           C  
ATOM   4489  H   ALA B 202     148.582 272.967  12.914  1.00  0.00           H  
ATOM   4490  HA  ALA B 202     149.229 272.157  10.202  1.00  0.00           H  
ATOM   4491 1HB  ALA B 202     148.073 270.066  10.799  1.00  0.00           H  
ATOM   4492 2HB  ALA B 202     149.256 270.544  12.040  1.00  0.00           H  
ATOM   4493 3HB  ALA B 202     147.519 270.813  12.316  1.00  0.00           H  
ATOM   4494  N   GLY B 203     146.202 273.168  10.893  1.00  0.00           N  
ATOM   4495  CA  GLY B 203     144.932 273.564  10.295  1.00  0.00           C  
ATOM   4496  C   GLY B 203     143.921 272.426  10.346  1.00  0.00           C  
ATOM   4497  O   GLY B 203     143.128 272.248   9.422  1.00  0.00           O  
ATOM   4498  H   GLY B 203     146.373 273.386  11.864  1.00  0.00           H  
ATOM   4499 1HA  GLY B 203     144.536 274.432  10.824  1.00  0.00           H  
ATOM   4500 2HA  GLY B 203     145.095 273.864   9.262  1.00  0.00           H  
ATOM   4501  N   VAL B 204     143.948 271.661  11.435  1.00  0.00           N  
ATOM   4502  CA  VAL B 204     143.030 270.541  11.604  1.00  0.00           C  
ATOM   4503  C   VAL B 204     142.225 270.681  12.891  1.00  0.00           C  
ATOM   4504  O   VAL B 204     142.590 271.442  13.786  1.00  0.00           O  
ATOM   4505  CB  VAL B 204     143.808 269.212  11.630  1.00  0.00           C  
ATOM   4506  CG1 VAL B 204     144.553 269.006  10.320  1.00  0.00           C  
ATOM   4507  CG2 VAL B 204     144.772 269.199  12.806  1.00  0.00           C  
ATOM   4508  H   VAL B 204     144.621 271.866  12.160  1.00  0.00           H  
ATOM   4509  HA  VAL B 204     142.341 270.526  10.760  1.00  0.00           H  
ATOM   4510  HB  VAL B 204     143.100 268.389  11.730  1.00  0.00           H  
ATOM   4511 1HG1 VAL B 204     145.097 268.061  10.355  1.00  0.00           H  
ATOM   4512 2HG1 VAL B 204     143.841 268.983   9.495  1.00  0.00           H  
ATOM   4513 3HG1 VAL B 204     145.257 269.824  10.169  1.00  0.00           H  
ATOM   4514 1HG2 VAL B 204     145.318 268.256  12.819  1.00  0.00           H  
ATOM   4515 2HG2 VAL B 204     145.476 270.025  12.709  1.00  0.00           H  
ATOM   4516 3HG2 VAL B 204     144.213 269.306  13.736  1.00  0.00           H  
ATOM   4517  N   ARG B 205     141.125 269.936  12.977  1.00  0.00           N  
ATOM   4518  CA  ARG B 205     140.239 270.006  14.133  1.00  0.00           C  
ATOM   4519  C   ARG B 205     140.678 269.035  15.222  1.00  0.00           C  
ATOM   4520  O   ARG B 205     140.697 267.822  15.010  1.00  0.00           O  
ATOM   4521  CB  ARG B 205     138.806 269.695  13.728  1.00  0.00           C  
ATOM   4522  CG  ARG B 205     137.779 269.853  14.838  1.00  0.00           C  
ATOM   4523  CD  ARG B 205     136.410 269.512  14.372  1.00  0.00           C  
ATOM   4524  NE  ARG B 205     135.955 270.410  13.323  1.00  0.00           N  
ATOM   4525  CZ  ARG B 205     135.425 271.630  13.536  1.00  0.00           C  
ATOM   4526  NH1 ARG B 205     135.291 272.083  14.763  1.00  0.00           N  
ATOM   4527  NH2 ARG B 205     135.040 272.372  12.513  1.00  0.00           N  
ATOM   4528  H   ARG B 205     140.898 269.300  12.225  1.00  0.00           H  
ATOM   4529  HA  ARG B 205     140.282 271.016  14.541  1.00  0.00           H  
ATOM   4530 1HB  ARG B 205     138.510 270.349  12.909  1.00  0.00           H  
ATOM   4531 2HB  ARG B 205     138.744 268.669  13.365  1.00  0.00           H  
ATOM   4532 1HG  ARG B 205     138.034 269.192  15.666  1.00  0.00           H  
ATOM   4533 2HG  ARG B 205     137.775 270.887  15.186  1.00  0.00           H  
ATOM   4534 1HD  ARG B 205     136.402 268.496  13.979  1.00  0.00           H  
ATOM   4535 2HD  ARG B 205     135.714 269.583  15.207  1.00  0.00           H  
ATOM   4536  HE  ARG B 205     136.042 270.096  12.365  1.00  0.00           H  
ATOM   4537 1HH1 ARG B 205     135.585 271.516  15.546  1.00  0.00           H  
ATOM   4538 2HH1 ARG B 205     134.894 272.997  14.923  1.00  0.00           H  
ATOM   4539 1HH2 ARG B 205     135.143 272.024  11.569  1.00  0.00           H  
ATOM   4540 2HH2 ARG B 205     134.643 273.286  12.673  1.00  0.00           H  
ATOM   4541  N   VAL B 206     141.043 269.566  16.382  1.00  0.00           N  
ATOM   4542  CA  VAL B 206     141.422 268.710  17.499  1.00  0.00           C  
ATOM   4543  C   VAL B 206     140.698 269.116  18.777  1.00  0.00           C  
ATOM   4544  O   VAL B 206     140.728 270.279  19.180  1.00  0.00           O  
ATOM   4545  CB  VAL B 206     142.944 268.777  17.730  1.00  0.00           C  
ATOM   4546  CG1 VAL B 206     143.349 267.869  18.881  1.00  0.00           C  
ATOM   4547  CG2 VAL B 206     143.679 268.393  16.456  1.00  0.00           C  
ATOM   4548  H   VAL B 206     141.074 270.570  16.484  1.00  0.00           H  
ATOM   4549  HA  VAL B 206     141.135 267.684  17.263  1.00  0.00           H  
ATOM   4550  HB  VAL B 206     143.214 269.795  18.013  1.00  0.00           H  
ATOM   4551 1HG1 VAL B 206     144.427 267.930  19.032  1.00  0.00           H  
ATOM   4552 2HG1 VAL B 206     142.839 268.185  19.792  1.00  0.00           H  
ATOM   4553 3HG1 VAL B 206     143.074 266.841  18.648  1.00  0.00           H  
ATOM   4554 1HG2 VAL B 206     144.754 268.444  16.626  1.00  0.00           H  
ATOM   4555 2HG2 VAL B 206     143.405 267.377  16.169  1.00  0.00           H  
ATOM   4556 3HG2 VAL B 206     143.405 269.082  15.656  1.00  0.00           H  
ATOM   4557  N   ARG B 207     140.057 268.142  19.415  1.00  0.00           N  
ATOM   4558  CA  ARG B 207     139.311 268.377  20.645  1.00  0.00           C  
ATOM   4559  C   ARG B 207     140.001 267.731  21.839  1.00  0.00           C  
ATOM   4560  O   ARG B 207     140.348 266.551  21.801  1.00  0.00           O  
ATOM   4561  CB  ARG B 207     137.896 267.831  20.524  1.00  0.00           C  
ATOM   4562  CG  ARG B 207     137.023 268.040  21.751  1.00  0.00           C  
ATOM   4563  CD  ARG B 207     135.631 267.576  21.521  1.00  0.00           C  
ATOM   4564  NE  ARG B 207     134.930 268.418  20.564  1.00  0.00           N  
ATOM   4565  CZ  ARG B 207     133.736 268.122  20.016  1.00  0.00           C  
ATOM   4566  NH1 ARG B 207     133.124 267.004  20.338  1.00  0.00           N  
ATOM   4567  NH2 ARG B 207     133.180 268.955  19.154  1.00  0.00           N  
ATOM   4568  H   ARG B 207     140.102 267.204  19.042  1.00  0.00           H  
ATOM   4569  HA  ARG B 207     139.256 269.453  20.816  1.00  0.00           H  
ATOM   4570 1HB  ARG B 207     137.395 268.302  19.679  1.00  0.00           H  
ATOM   4571 2HB  ARG B 207     137.935 266.760  20.326  1.00  0.00           H  
ATOM   4572 1HG  ARG B 207     137.436 267.481  22.591  1.00  0.00           H  
ATOM   4573 2HG  ARG B 207     136.994 269.101  22.001  1.00  0.00           H  
ATOM   4574 1HD  ARG B 207     135.647 266.558  21.132  1.00  0.00           H  
ATOM   4575 2HD  ARG B 207     135.080 267.597  22.460  1.00  0.00           H  
ATOM   4576  HE  ARG B 207     135.370 269.287  20.292  1.00  0.00           H  
ATOM   4577 1HH1 ARG B 207     133.549 266.367  20.997  1.00  0.00           H  
ATOM   4578 2HH1 ARG B 207     132.228 266.782  19.927  1.00  0.00           H  
ATOM   4579 1HH2 ARG B 207     133.651 269.815  18.906  1.00  0.00           H  
ATOM   4580 2HH2 ARG B 207     132.285 268.733  18.743  1.00  0.00           H  
ATOM   4581  N   ILE B 208     140.205 268.505  22.899  1.00  0.00           N  
ATOM   4582  CA  ILE B 208     140.868 267.982  24.088  1.00  0.00           C  
ATOM   4583  C   ILE B 208     140.000 268.163  25.328  1.00  0.00           C  
ATOM   4584  O   ILE B 208     139.439 269.235  25.550  1.00  0.00           O  
ATOM   4585  CB  ILE B 208     142.227 268.671  24.307  1.00  0.00           C  
ATOM   4586  CG1 ILE B 208     142.957 268.046  25.498  1.00  0.00           C  
ATOM   4587  CG2 ILE B 208     142.038 270.165  24.519  1.00  0.00           C  
ATOM   4588  CD1 ILE B 208     144.436 268.358  25.541  1.00  0.00           C  
ATOM   4589  H   ILE B 208     139.904 269.469  22.879  1.00  0.00           H  
ATOM   4590  HA  ILE B 208     141.042 266.917  23.947  1.00  0.00           H  
ATOM   4591  HB  ILE B 208     142.859 268.515  23.433  1.00  0.00           H  
ATOM   4592 1HG1 ILE B 208     142.507 268.398  26.426  1.00  0.00           H  
ATOM   4593 2HG1 ILE B 208     142.839 266.962  25.469  1.00  0.00           H  
ATOM   4594 1HG2 ILE B 208     143.008 270.637  24.673  1.00  0.00           H  
ATOM   4595 2HG2 ILE B 208     141.559 270.599  23.642  1.00  0.00           H  
ATOM   4596 3HG2 ILE B 208     141.411 270.332  25.395  1.00  0.00           H  
ATOM   4597 1HD1 ILE B 208     144.884 267.880  26.412  1.00  0.00           H  
ATOM   4598 2HD1 ILE B 208     144.913 267.982  24.635  1.00  0.00           H  
ATOM   4599 3HD1 ILE B 208     144.578 269.436  25.606  1.00  0.00           H  
ATOM   4600  N   ARG B 209     139.900 267.111  26.134  1.00  0.00           N  
ATOM   4601  CA  ARG B 209     139.002 267.108  27.283  1.00  0.00           C  
ATOM   4602  C   ARG B 209     139.734 266.689  28.552  1.00  0.00           C  
ATOM   4603  O   ARG B 209     140.459 265.696  28.562  1.00  0.00           O  
ATOM   4604  CB  ARG B 209     137.829 266.169  27.045  1.00  0.00           C  
ATOM   4605  CG  ARG B 209     136.784 266.158  28.149  1.00  0.00           C  
ATOM   4606  CD  ARG B 209     135.619 265.308  27.793  1.00  0.00           C  
ATOM   4607  NE  ARG B 209     134.601 265.321  28.832  1.00  0.00           N  
ATOM   4608  CZ  ARG B 209     133.472 264.586  28.807  1.00  0.00           C  
ATOM   4609  NH1 ARG B 209     133.231 263.788  27.791  1.00  0.00           N  
ATOM   4610  NH2 ARG B 209     132.608 264.669  29.803  1.00  0.00           N  
ATOM   4611  H   ARG B 209     140.470 266.297  25.953  1.00  0.00           H  
ATOM   4612  HA  ARG B 209     138.623 268.121  27.428  1.00  0.00           H  
ATOM   4613 1HB  ARG B 209     137.327 266.443  26.118  1.00  0.00           H  
ATOM   4614 2HB  ARG B 209     138.197 265.149  26.928  1.00  0.00           H  
ATOM   4615 1HG  ARG B 209     137.227 265.766  29.065  1.00  0.00           H  
ATOM   4616 2HG  ARG B 209     136.428 267.173  28.324  1.00  0.00           H  
ATOM   4617 1HD  ARG B 209     135.169 265.676  26.872  1.00  0.00           H  
ATOM   4618 2HD  ARG B 209     135.948 264.280  27.651  1.00  0.00           H  
ATOM   4619  HE  ARG B 209     134.752 265.923  29.631  1.00  0.00           H  
ATOM   4620 1HH1 ARG B 209     133.892 263.725  27.029  1.00  0.00           H  
ATOM   4621 2HH1 ARG B 209     132.385 263.237  27.771  1.00  0.00           H  
ATOM   4622 1HH2 ARG B 209     132.793 265.283  30.584  1.00  0.00           H  
ATOM   4623 2HH2 ARG B 209     131.762 264.118  29.783  1.00  0.00           H  
ATOM   4624  N   PHE B 210     139.542 267.450  29.623  1.00  0.00           N  
ATOM   4625  CA  PHE B 210     140.257 267.183  30.866  1.00  0.00           C  
ATOM   4626  C   PHE B 210     139.301 266.738  31.967  1.00  0.00           C  
ATOM   4627  O   PHE B 210     138.254 267.347  32.181  1.00  0.00           O  
ATOM   4628  CB  PHE B 210     141.021 268.429  31.320  1.00  0.00           C  
ATOM   4629  CG  PHE B 210     141.976 268.963  30.291  1.00  0.00           C  
ATOM   4630  CD1 PHE B 210     141.521 269.743  29.239  1.00  0.00           C  
ATOM   4631  CD2 PHE B 210     143.332 268.686  30.374  1.00  0.00           C  
ATOM   4632  CE1 PHE B 210     142.399 270.235  28.292  1.00  0.00           C  
ATOM   4633  CE2 PHE B 210     144.213 269.177  29.429  1.00  0.00           C  
ATOM   4634  CZ  PHE B 210     143.745 269.952  28.387  1.00  0.00           C  
ATOM   4635  H   PHE B 210     138.892 268.220  29.574  1.00  0.00           H  
ATOM   4636  HA  PHE B 210     140.973 266.381  30.689  1.00  0.00           H  
ATOM   4637 1HB  PHE B 210     140.312 269.219  31.569  1.00  0.00           H  
ATOM   4638 2HB  PHE B 210     141.585 268.201  32.223  1.00  0.00           H  
ATOM   4639  HD1 PHE B 210     140.456 269.968  29.164  1.00  0.00           H  
ATOM   4640  HD2 PHE B 210     143.702 268.073  31.197  1.00  0.00           H  
ATOM   4641  HE1 PHE B 210     142.028 270.846  27.470  1.00  0.00           H  
ATOM   4642  HE2 PHE B 210     145.276 268.953  29.506  1.00  0.00           H  
ATOM   4643  HZ  PHE B 210     144.437 270.337  27.640  1.00  0.00           H  
ATOM   4644  N   LYS B 211     139.673 265.665  32.654  1.00  0.00           N  
ATOM   4645  CA  LYS B 211     138.986 265.237  33.867  1.00  0.00           C  
ATOM   4646  C   LYS B 211     139.925 264.476  34.793  1.00  0.00           C  
ATOM   4647  O   LYS B 211     140.534 263.481  34.398  1.00  0.00           O  
ATOM   4648  CB  LYS B 211     137.773 264.371  33.520  1.00  0.00           C  
ATOM   4649  CG  LYS B 211     136.905 263.997  34.714  1.00  0.00           C  
ATOM   4650  CD  LYS B 211     135.674 263.216  34.279  1.00  0.00           C  
ATOM   4651  CE  LYS B 211     134.804 262.843  35.470  1.00  0.00           C  
ATOM   4652  NZ  LYS B 211     134.104 264.025  36.041  1.00  0.00           N  
ATOM   4653  H   LYS B 211     140.460 265.121  32.330  1.00  0.00           H  
ATOM   4654  HA  LYS B 211     138.624 266.112  34.409  1.00  0.00           H  
ATOM   4655 1HB  LYS B 211     137.145 264.897  32.801  1.00  0.00           H  
ATOM   4656 2HB  LYS B 211     138.110 263.448  33.048  1.00  0.00           H  
ATOM   4657 1HG  LYS B 211     137.485 263.387  35.408  1.00  0.00           H  
ATOM   4658 2HG  LYS B 211     136.587 264.902  35.231  1.00  0.00           H  
ATOM   4659 1HD  LYS B 211     135.087 263.820  33.586  1.00  0.00           H  
ATOM   4660 2HD  LYS B 211     135.983 262.305  33.766  1.00  0.00           H  
ATOM   4661 1HE  LYS B 211     134.061 262.109  35.161  1.00  0.00           H  
ATOM   4662 2HE  LYS B 211     135.424 262.395  36.247  1.00  0.00           H  
ATOM   4663 1HZ  LYS B 211     133.539 263.736  36.826  1.00  0.00           H  
ATOM   4664 2HZ  LYS B 211     134.785 264.705  36.347  1.00  0.00           H  
ATOM   4665 3HZ  LYS B 211     133.511 264.438  35.334  1.00  0.00           H  
ATOM   4666  N   GLY B 212     140.038 264.945  36.031  1.00  0.00           N  
ATOM   4667  CA  GLY B 212     140.900 264.298  37.011  1.00  0.00           C  
ATOM   4668  C   GLY B 212     142.353 264.299  36.553  1.00  0.00           C  
ATOM   4669  O   GLY B 212     142.926 265.353  36.282  1.00  0.00           O  
ATOM   4670  H   GLY B 212     139.519 265.769  36.296  1.00  0.00           H  
ATOM   4671 1HA  GLY B 212     140.818 264.814  37.967  1.00  0.00           H  
ATOM   4672 2HA  GLY B 212     140.566 263.273  37.168  1.00  0.00           H  
ATOM   4673  N   ASP B 213     142.943 263.111  36.455  1.00  0.00           N  
ATOM   4674  CA  ASP B 213     144.328 262.986  36.017  1.00  0.00           C  
ATOM   4675  C   ASP B 213     144.416 262.330  34.645  1.00  0.00           C  
ATOM   4676  O   ASP B 213     145.474 261.839  34.251  1.00  0.00           O  
ATOM   4677  CB  ASP B 213     145.139 262.174  37.030  1.00  0.00           C  
ATOM   4678  CG  ASP B 213     144.601 260.764  37.225  1.00  0.00           C  
ATOM   4679  OD1 ASP B 213     143.499 260.505  36.805  1.00  0.00           O  
ATOM   4680  OD2 ASP B 213     145.298 259.956  37.793  1.00  0.00           O  
ATOM   4681  H   ASP B 213     142.419 262.278  36.685  1.00  0.00           H  
ATOM   4682  HA  ASP B 213     144.760 263.984  35.945  1.00  0.00           H  
ATOM   4683 1HB  ASP B 213     146.176 262.109  36.696  1.00  0.00           H  
ATOM   4684 2HB  ASP B 213     145.137 262.685  37.993  1.00  0.00           H  
ATOM   4685  N   THR B 214     143.300 262.324  33.916  1.00  0.00           N  
ATOM   4686  CA  THR B 214     143.265 261.727  32.587  1.00  0.00           C  
ATOM   4687  C   THR B 214     142.798 262.733  31.542  1.00  0.00           C  
ATOM   4688  O   THR B 214     141.812 263.441  31.746  1.00  0.00           O  
ATOM   4689  CB  THR B 214     142.349 260.489  32.558  1.00  0.00           C  
ATOM   4690  OG1 THR B 214     142.819 259.522  33.507  1.00  0.00           O  
ATOM   4691  CG2 THR B 214     142.334 259.867  31.170  1.00  0.00           C  
ATOM   4692  H   THR B 214     142.457 262.740  34.286  1.00  0.00           H  
ATOM   4693  HA  THR B 214     144.275 261.412  32.323  1.00  0.00           H  
ATOM   4694  HB  THR B 214     141.335 260.780  32.830  1.00  0.00           H  
ATOM   4695  HG1 THR B 214     142.654 259.840  34.398  1.00  0.00           H  
ATOM   4696 1HG2 THR B 214     141.682 258.994  31.170  1.00  0.00           H  
ATOM   4697 2HG2 THR B 214     141.967 260.597  30.450  1.00  0.00           H  
ATOM   4698 3HG2 THR B 214     143.345 259.565  30.898  1.00  0.00           H  
ATOM   4699  N   VAL B 215     143.511 262.792  30.421  1.00  0.00           N  
ATOM   4700  CA  VAL B 215     143.172 263.721  29.351  1.00  0.00           C  
ATOM   4701  C   VAL B 215     142.971 262.990  28.030  1.00  0.00           C  
ATOM   4702  O   VAL B 215     143.791 262.162  27.634  1.00  0.00           O  
ATOM   4703  CB  VAL B 215     144.282 264.776  29.189  1.00  0.00           C  
ATOM   4704  CG1 VAL B 215     143.930 265.754  28.077  1.00  0.00           C  
ATOM   4705  CG2 VAL B 215     144.497 265.509  30.504  1.00  0.00           C  
ATOM   4706  H   VAL B 215     144.305 262.179  30.312  1.00  0.00           H  
ATOM   4707  HA  VAL B 215     142.243 264.228  29.614  1.00  0.00           H  
ATOM   4708  HB  VAL B 215     145.206 264.276  28.896  1.00  0.00           H  
ATOM   4709 1HG1 VAL B 215     144.726 266.492  27.976  1.00  0.00           H  
ATOM   4710 2HG1 VAL B 215     143.816 265.212  27.139  1.00  0.00           H  
ATOM   4711 3HG1 VAL B 215     142.996 266.259  28.321  1.00  0.00           H  
ATOM   4712 1HG2 VAL B 215     145.284 266.253  30.382  1.00  0.00           H  
ATOM   4713 2HG2 VAL B 215     143.572 266.004  30.800  1.00  0.00           H  
ATOM   4714 3HG2 VAL B 215     144.789 264.796  31.275  1.00  0.00           H  
ATOM   4715  N   THR B 216     141.874 263.303  27.348  1.00  0.00           N  
ATOM   4716  CA  THR B 216     141.567 262.680  26.065  1.00  0.00           C  
ATOM   4717  C   THR B 216     141.693 263.679  24.923  1.00  0.00           C  
ATOM   4718  O   THR B 216     141.142 264.778  24.982  1.00  0.00           O  
ATOM   4719  CB  THR B 216     140.153 262.071  26.067  1.00  0.00           C  
ATOM   4720  OG1 THR B 216     140.071 261.049  27.069  1.00  0.00           O  
ATOM   4721  CG2 THR B 216     139.828 261.471  24.708  1.00  0.00           C  
ATOM   4722  H   THR B 216     141.239 263.992  27.726  1.00  0.00           H  
ATOM   4723  HA  THR B 216     142.285 261.878  25.891  1.00  0.00           H  
ATOM   4724  HB  THR B 216     139.423 262.847  26.299  1.00  0.00           H  
ATOM   4725  HG1 THR B 216     140.114 261.451  27.940  1.00  0.00           H  
ATOM   4726 1HG2 THR B 216     138.824 261.048  24.728  1.00  0.00           H  
ATOM   4727 2HG2 THR B 216     139.878 262.249  23.946  1.00  0.00           H  
ATOM   4728 3HG2 THR B 216     140.548 260.689  24.475  1.00  0.00           H  
ATOM   4729  N   ILE B 217     142.419 263.289  23.882  1.00  0.00           N  
ATOM   4730  CA  ILE B 217     142.569 264.117  22.691  1.00  0.00           C  
ATOM   4731  C   ILE B 217     142.065 263.391  21.449  1.00  0.00           C  
ATOM   4732  O   ILE B 217     142.464 262.259  21.179  1.00  0.00           O  
ATOM   4733  CB  ILE B 217     144.040 264.524  22.487  1.00  0.00           C  
ATOM   4734  CG1 ILE B 217     144.592 265.182  23.755  1.00  0.00           C  
ATOM   4735  CG2 ILE B 217     144.173 265.460  21.296  1.00  0.00           C  
ATOM   4736  CD1 ILE B 217     146.094 265.357  23.748  1.00  0.00           C  
ATOM   4737  H   ILE B 217     142.883 262.394  23.915  1.00  0.00           H  
ATOM   4738  HA  ILE B 217     141.977 265.021  22.821  1.00  0.00           H  
ATOM   4739  HB  ILE B 217     144.642 263.634  22.307  1.00  0.00           H  
ATOM   4740 1HG1 ILE B 217     144.135 266.163  23.884  1.00  0.00           H  
ATOM   4741 2HG1 ILE B 217     144.324 264.581  24.624  1.00  0.00           H  
ATOM   4742 1HG2 ILE B 217     145.219 265.739  21.167  1.00  0.00           H  
ATOM   4743 2HG2 ILE B 217     143.818 264.958  20.398  1.00  0.00           H  
ATOM   4744 3HG2 ILE B 217     143.578 266.357  21.470  1.00  0.00           H  
ATOM   4745 1HD1 ILE B 217     146.410 265.829  24.678  1.00  0.00           H  
ATOM   4746 2HD1 ILE B 217     146.573 264.382  23.654  1.00  0.00           H  
ATOM   4747 3HD1 ILE B 217     146.383 265.985  22.906  1.00  0.00           H  
ATOM   4748  N   VAL B 218     141.186 264.041  20.695  1.00  0.00           N  
ATOM   4749  CA  VAL B 218     140.691 263.459  19.454  1.00  0.00           C  
ATOM   4750  C   VAL B 218     141.153 264.262  18.245  1.00  0.00           C  
ATOM   4751  O   VAL B 218     140.832 265.443  18.112  1.00  0.00           O  
ATOM   4752  CB  VAL B 218     139.152 263.397  19.468  1.00  0.00           C  
ATOM   4753  CG1 VAL B 218     138.631 262.804  18.168  1.00  0.00           C  
ATOM   4754  CG2 VAL B 218     138.677 262.582  20.661  1.00  0.00           C  
ATOM   4755  H   VAL B 218     140.854 264.950  20.989  1.00  0.00           H  
ATOM   4756  HA  VAL B 218     141.081 262.444  19.369  1.00  0.00           H  
ATOM   4757  HB  VAL B 218     138.758 264.411  19.540  1.00  0.00           H  
ATOM   4758 1HG1 VAL B 218     137.541 262.769  18.195  1.00  0.00           H  
ATOM   4759 2HG1 VAL B 218     138.952 263.424  17.331  1.00  0.00           H  
ATOM   4760 3HG1 VAL B 218     139.023 261.795  18.046  1.00  0.00           H  
ATOM   4761 1HG2 VAL B 218     137.589 262.543  20.666  1.00  0.00           H  
ATOM   4762 2HG2 VAL B 218     139.077 261.570  20.592  1.00  0.00           H  
ATOM   4763 3HG2 VAL B 218     139.027 263.048  21.583  1.00  0.00           H  
ATOM   4764  N   VAL B 219     141.917 263.617  17.369  1.00  0.00           N  
ATOM   4765  CA  VAL B 219     142.497 264.290  16.212  1.00  0.00           C  
ATOM   4766  C   VAL B 219     141.797 263.874  14.925  1.00  0.00           C  
ATOM   4767  O   VAL B 219     141.799 262.699  14.559  1.00  0.00           O  
ATOM   4768  CB  VAL B 219     143.999 263.966  16.103  1.00  0.00           C  
ATOM   4769  CG1 VAL B 219     144.601 264.639  14.878  1.00  0.00           C  
ATOM   4770  CG2 VAL B 219     144.717 264.409  17.368  1.00  0.00           C  
ATOM   4771  H   VAL B 219     142.112 262.637  17.515  1.00  0.00           H  
ATOM   4772  HA  VAL B 219     142.379 265.366  16.342  1.00  0.00           H  
ATOM   4773  HB  VAL B 219     144.121 262.891  15.972  1.00  0.00           H  
ATOM   4774 1HG1 VAL B 219     145.663 264.399  14.816  1.00  0.00           H  
ATOM   4775 2HG1 VAL B 219     144.096 264.280  13.981  1.00  0.00           H  
ATOM   4776 3HG1 VAL B 219     144.477 265.719  14.958  1.00  0.00           H  
ATOM   4777 1HG2 VAL B 219     145.778 264.177  17.285  1.00  0.00           H  
ATOM   4778 2HG2 VAL B 219     144.590 265.484  17.502  1.00  0.00           H  
ATOM   4779 3HG2 VAL B 219     144.298 263.884  18.227  1.00  0.00           H  
ATOM   4780  N   ARG B 220     141.202 264.844  14.239  1.00  0.00           N  
ATOM   4781  CA  ARG B 220     140.472 264.580  13.004  1.00  0.00           C  
ATOM   4782  C   ARG B 220     141.208 265.145  11.797  1.00  0.00           C  
ATOM   4783  O   ARG B 220     141.810 266.216  11.868  1.00  0.00           O  
ATOM   4784  CB  ARG B 220     139.075 265.180  13.069  1.00  0.00           C  
ATOM   4785  CG  ARG B 220     138.210 264.918  11.847  1.00  0.00           C  
ATOM   4786  CD  ARG B 220     136.923 265.658  11.917  1.00  0.00           C  
ATOM   4787  NE  ARG B 220     136.040 265.115  12.937  1.00  0.00           N  
ATOM   4788  CZ  ARG B 220     134.857 265.654  13.289  1.00  0.00           C  
ATOM   4789  NH1 ARG B 220     134.430 266.746  12.697  1.00  0.00           N  
ATOM   4790  NH2 ARG B 220     134.127 265.083  14.231  1.00  0.00           N  
ATOM   4791  H   ARG B 220     141.248 265.791  14.586  1.00  0.00           H  
ATOM   4792  HA  ARG B 220     140.381 263.500  12.881  1.00  0.00           H  
ATOM   4793 1HB  ARG B 220     138.549 264.783  13.936  1.00  0.00           H  
ATOM   4794 2HB  ARG B 220     139.148 266.260  13.196  1.00  0.00           H  
ATOM   4795 1HG  ARG B 220     138.741 265.239  10.950  1.00  0.00           H  
ATOM   4796 2HG  ARG B 220     137.990 263.852  11.778  1.00  0.00           H  
ATOM   4797 1HD  ARG B 220     137.117 266.703  12.154  1.00  0.00           H  
ATOM   4798 2HD  ARG B 220     136.414 265.593  10.956  1.00  0.00           H  
ATOM   4799  HE  ARG B 220     136.335 264.273  13.415  1.00  0.00           H  
ATOM   4800 1HH1 ARG B 220     134.989 267.182  11.977  1.00  0.00           H  
ATOM   4801 2HH1 ARG B 220     133.542 267.150  12.962  1.00  0.00           H  
ATOM   4802 1HH2 ARG B 220     134.455 264.243  14.687  1.00  0.00           H  
ATOM   4803 2HH2 ARG B 220     133.240 265.487  14.496  1.00  0.00           H  
ATOM   4804  N   GLY B 221     141.158 264.417  10.685  1.00  0.00           N  
ATOM   4805  CA  GLY B 221     141.574 264.962   9.399  1.00  0.00           C  
ATOM   4806  C   GLY B 221     140.673 264.468   8.274  1.00  0.00           C  
ATOM   4807  O   GLY B 221     139.604 264.981   8.091  1.00  0.00           O  
ATOM   4808  OXT GLY B 221     141.033 263.565   7.570  1.00  0.00           O  
ATOM   4809  H   GLY B 221     140.825 263.464  10.734  1.00  0.00           H  
ATOM   4810 1HA  GLY B 221     141.547 266.051   9.440  1.00  0.00           H  
ATOM   4811 2HA  GLY B 221     142.605 264.674   9.198  1.00  0.00           H  
TER                                                                             
REMARK PDBinfo-LABEL:    1 SCAFFOLD orig_interface
REMARK PDBinfo-LABEL:    2 SCAFFOLD
REMARK PDBinfo-LABEL:    3 SCAFFOLD
REMARK PDBinfo-LABEL:    4 SCAFFOLD
REMARK PDBinfo-LABEL:    5 SCAFFOLD
REMARK PDBinfo-LABEL:    6 CORE SCAFFOLD orig_interface
REMARK PDBinfo-LABEL:    7 SCAFFOLD orig_interface
REMARK PDBinfo-LABEL:    8 SCAFFOLD
REMARK PDBinfo-LABEL:    9 SCAFFOLD
REMARK PDBinfo-LABEL:   10 CORE SCAFFOLD orig_interface
REMARK PDBinfo-LABEL:   11 SCAFFOLD
REMARK PDBinfo-LABEL:   12 SCAFFOLD
REMARK PDBinfo-LABEL:   13 CORE SCAFFOLD
REMARK PDBinfo-LABEL:   14 CORE SCAFFOLD orig_interface
REMARK PDBinfo-LABEL:   15 SCAFFOLD
REMARK PDBinfo-LABEL:   16 SCAFFOLD
REMARK PDBinfo-LABEL:   17 CORE SCAFFOLD orig_interface
REMARK PDBinfo-LABEL:   18 SCAFFOLD orig_interface
REMARK PDBinfo-LABEL:   19 CORE SCAFFOLD orig_interface
REMARK PDBinfo-LABEL:   20 SCAFFOLD
REMARK PDBinfo-LABEL:   21 SCAFFOLD orig_interface
REMARK PDBinfo-LABEL:   22 SCAFFOLD
REMARK PDBinfo-LABEL:   23 SCAFFOLD
REMARK PDBinfo-LABEL:   24 SCAFFOLD
REMARK PDBinfo-LABEL:   25 SCAFFOLD
REMARK PDBinfo-LABEL:   26 SCAFFOLD
REMARK PDBinfo-LABEL:   27 SCAFFOLD orig_interface
REMARK PDBinfo-LABEL:   28 SCAFFOLD
REMARK PDBinfo-LABEL:   29 SCAFFOLD
REMARK PDBinfo-LABEL:   30 CORE SCAFFOLD orig_interface
REMARK PDBinfo-LABEL:   31 SCAFFOLD
REMARK PDBinfo-LABEL:   32 CORE SCAFFOLD orig_interface
REMARK PDBinfo-LABEL:   33 SCAFFOLD orig_interface
REMARK PDBinfo-LABEL:   34 CORE SCAFFOLD orig_interface
REMARK PDBinfo-LABEL:   35 SCAFFOLD
REMARK PDBinfo-LABEL:   36 SCAFFOLD orig_interface
REMARK PDBinfo-LABEL:   37 CORE SCAFFOLD orig_interface
REMARK PDBinfo-LABEL:   38 SCAFFOLD
REMARK PDBinfo-LABEL:   39 SCAFFOLD orig_interface
REMARK PDBinfo-LABEL:   40 SCAFFOLD orig_interface
REMARK PDBinfo-LABEL:   41 SCAFFOLD
REMARK PDBinfo-LABEL:   42 SCAFFOLD orig_interface
REMARK PDBinfo-LABEL:   43 SCAFFOLD orig_interface
REMARK PDBinfo-LABEL:   44 SCAFFOLD
REMARK PDBinfo-LABEL:   45 CORE SCAFFOLD orig_interface
REMARK PDBinfo-LABEL:   46 SCAFFOLD orig_interface
REMARK PDBinfo-LABEL:   47 SCAFFOLD orig_interface
REMARK PDBinfo-LABEL:   48 SCAFFOLD
REMARK PDBinfo-LABEL:   49 CORE SCAFFOLD orig_interface
REMARK PDBinfo-LABEL:   50 SCAFFOLD orig_interface
REMARK PDBinfo-LABEL:   51 SCAFFOLD orig_interface
REMARK PDBinfo-LABEL:   52 SCAFFOLD
REMARK PDBinfo-LABEL:   53 SCAFFOLD
REMARK PDBinfo-LABEL:   54 SCAFFOLD orig_interface
REMARK PDBinfo-LABEL:   55 SCAFFOLD
REMARK PDBinfo-LABEL:   56 SCAFFOLD
REMARK PDBinfo-LABEL:   57 SCAFFOLD orig_interface
REMARK PDBinfo-LABEL:   58 CORE SCAFFOLD orig_interface
REMARK PDBinfo-LABEL:   59 SCAFFOLD orig_interface
REMARK PDBinfo-LABEL:   60 SCAFFOLD
REMARK PDBinfo-LABEL:   61 SCAFFOLD orig_interface
REMARK PDBinfo-LABEL:   62 SCAFFOLD CONNECTION orig_interface
REMARK PDBinfo-LABEL:   63 MOTIF CONNECTION orig_interface
REMARK PDBinfo-LABEL:   64 MOTIF CONNECTION orig_interface
REMARK PDBinfo-LABEL:   65 SCAFFOLD CONNECTION orig_interface
REMARK PDBinfo-LABEL:   66 SCAFFOLD orig_interface
REMARK PDBinfo-LABEL:   67 SCAFFOLD
REMARK PDBinfo-LABEL:   68 SCAFFOLD
REMARK PDBinfo-LABEL:   69 CORE SCAFFOLD orig_interface
REMARK PDBinfo-LABEL:   70 SCAFFOLD
REMARK PDBinfo-LABEL:   71 CORE SCAFFOLD orig_interface
REMARK PDBinfo-LABEL:   72 SCAFFOLD orig_interface
REMARK PDBinfo-LABEL:   73 CORE SCAFFOLD orig_interface
REMARK PDBinfo-LABEL:   74 SCAFFOLD
REMARK PDBinfo-LABEL:   75 SCAFFOLD
REMARK PDBinfo-LABEL:  184 other_overlap
REMARK PDBinfo-LABEL:  187 other_overlap
REMARK PDBinfo-LABEL:  188 other_overlap
REMARK PDBinfo-LABEL:  190 other_overlap
REMARK PDBinfo-LABEL:  191 other_overlap
REMARK PDBinfo-LABEL:  193 other_overlap
REMARK PDBinfo-LABEL:  194 other_overlap
REMARK PDBinfo-LABEL:  195 other_overlap
REMARK PDBinfo-LABEL:  196 other_overlap
REMARK PDBinfo-LABEL:  199 other_overlap
REMARK PDBinfo-LABEL:  200 other_overlap
REMARK PDBinfo-LABEL:  202 other_overlap
REMARK PDBinfo-LABEL:  203 other_overlap
REMARK PDBinfo-LABEL:  206 other_overlap
REMARK PDBinfo-LABEL:  220 other_overlap
REMARK PDBinfo-LABEL:  221 other_overlap
REMARK PDBinfo-LABEL:  223 other_overlap
REMARK PDBinfo-LABEL:  224 other_overlap
REMARK PDBinfo-LABEL:  225 other_overlap
REMARK PDBinfo-LABEL:  226 other_overlap
REMARK PDBinfo-LABEL:  227 other_overlap
REMARK PDBinfo-LABEL:  228 CONTEXT orig_interface overlap
REMARK PDBinfo-LABEL:  229 CONTEXT overlap
REMARK PDBinfo-LABEL:  230 CONTEXT overlap
REMARK PDBinfo-LABEL:  231 CORE CONTEXT orig_interface overlap
REMARK PDBinfo-LABEL:  232 CONTEXT overlap
REMARK PDBinfo-LABEL:  233 CONTEXT overlap
REMARK PDBinfo-LABEL:  234 CORE CONTEXT other_overlap
REMARK PDBinfo-LABEL:  235 CORE CONTEXT orig_interface
REMARK PDBinfo-LABEL:  236 CONTEXT other_overlap
REMARK PDBinfo-LABEL:  237 CONTEXT other_overlap
REMARK PDBinfo-LABEL:  238 CORE CONTEXT orig_interface
REMARK PDBinfo-LABEL:  239 CONTEXT orig_interface
REMARK PDBinfo-LABEL:  240 CORE CONTEXT orig_interface
REMARK PDBinfo-LABEL:  241 CONTEXT
REMARK PDBinfo-LABEL:  242 CONTEXT orig_interface
REMARK PDBinfo-LABEL:  243 CONTEXT
REMARK PDBinfo-LABEL:  244 CONTEXT other_overlap
REMARK PDBinfo-LABEL:  245 CONTEXT
REMARK PDBinfo-LABEL:  246 CONTEXT other_overlap
REMARK PDBinfo-LABEL:  247 CONTEXT
REMARK PDBinfo-LABEL:  248 CONTEXT orig_interface
REMARK PDBinfo-LABEL:  249 CONTEXT other_overlap
REMARK PDBinfo-LABEL:  250 CONTEXT
REMARK PDBinfo-LABEL:  251 CORE CONTEXT orig_interface
REMARK PDBinfo-LABEL:  252 CONTEXT
REMARK PDBinfo-LABEL:  253 CORE CONTEXT orig_interface
REMARK PDBinfo-LABEL:  254 CONTEXT orig_interface
REMARK PDBinfo-LABEL:  255 CORE CONTEXT orig_interface
REMARK PDBinfo-LABEL:  256 CONTEXT
REMARK PDBinfo-LABEL:  257 CONTEXT orig_interface
REMARK PDBinfo-LABEL:  258 CORE CONTEXT orig_interface
REMARK PDBinfo-LABEL:  259 CONTEXT
REMARK PDBinfo-LABEL:  260 CONTEXT orig_interface
REMARK PDBinfo-LABEL:  261 CONTEXT orig_interface
REMARK PDBinfo-LABEL:  262 CONTEXT
REMARK PDBinfo-LABEL:  263 CONTEXT orig_interface
REMARK PDBinfo-LABEL:  264 CONTEXT orig_interface
REMARK PDBinfo-LABEL:  265 CONTEXT
REMARK PDBinfo-LABEL:  266 CORE CONTEXT orig_interface
REMARK PDBinfo-LABEL:  267 CONTEXT orig_interface
REMARK PDBinfo-LABEL:  268 CONTEXT orig_interface
REMARK PDBinfo-LABEL:  269 CONTEXT other_overlap
REMARK PDBinfo-LABEL:  270 CORE CONTEXT orig_interface
REMARK PDBinfo-LABEL:  271 CONTEXT orig_interface
REMARK PDBinfo-LABEL:  272 CONTEXT orig_interface
REMARK PDBinfo-LABEL:  273 CONTEXT other_overlap
REMARK PDBinfo-LABEL:  274 CONTEXT orig_interface
REMARK PDBinfo-LABEL:  275 CONTEXT orig_interface
REMARK PDBinfo-LABEL:  276 CONTEXT other_overlap
REMARK PDBinfo-LABEL:  277 CONTEXT other_overlap
REMARK PDBinfo-LABEL:  278 CONTEXT orig_interface
REMARK PDBinfo-LABEL:  279 CORE CONTEXT orig_interface
REMARK PDBinfo-LABEL:  280 CONTEXT orig_interface
REMARK PDBinfo-LABEL:  281 CONTEXT orig_interface
REMARK PDBinfo-LABEL:  282 CONTEXT orig_interface
REMARK PDBinfo-LABEL:  283 CONTEXT orig_interface
REMARK PDBinfo-LABEL:  284 CONTEXT orig_interface
REMARK PDBinfo-LABEL:  285 CONTEXT orig_interface
REMARK PDBinfo-LABEL:  286 CONTEXT orig_interface
REMARK PDBinfo-LABEL:  287 CONTEXT orig_interface
REMARK PDBinfo-LABEL:  288 CONTEXT
REMARK PDBinfo-LABEL:  289 CONTEXT
REMARK PDBinfo-LABEL:  290 CORE CONTEXT orig_interface
REMARK PDBinfo-LABEL:  291 CONTEXT
REMARK PDBinfo-LABEL:  292 CORE CONTEXT orig_interface
REMARK PDBinfo-LABEL:  293 CONTEXT orig_interface
REMARK PDBinfo-LABEL:  294 CORE CONTEXT orig_interface
REMARK PDBinfo-LABEL:  295 CONTEXT other_overlap
REMARK PDBinfo-LABEL:  296 CONTEXT other_overlap

BuriedUnsatHbonds vbuns: 
  all_heavy_atom_unsats = 0
  bb_heavy_atom_unsats = 0
  sc_heavy_atom_unsats = 0
  countable_nonheavy_unsats = 0


BuriedUnsatHbonds sbuns: 
  all_heavy_atom_unsats = 0
  bb_heavy_atom_unsats = 0
  sc_heavy_atom_unsats = 0
  countable_nonheavy_unsats = 0


BuriedUnsatHbonds buns_int: 
  all_heavy_atom_unsats = 0
  bb_heavy_atom_unsats = 0
  sc_heavy_atom_unsats = 0
  countable_nonheavy_unsats = 0


BuriedUnsatHbonds vbuns: 
  all_heavy_atom_unsats = 0
  bb_heavy_atom_unsats = 0
  sc_heavy_atom_unsats = 0
  countable_nonheavy_unsats = 0


BuriedUnsatHbonds sbuns: 
  all_heavy_atom_unsats = 0
  bb_heavy_atom_unsats = 0
  sc_heavy_atom_unsats = 0
  countable_nonheavy_unsats = 0


BuriedUnsatHbonds buns_int: 
  all_heavy_atom_unsats = 0
  bb_heavy_atom_unsats = 0
  sc_heavy_atom_unsats = 0
  countable_nonheavy_unsats = 0


BuriedUnsatHbonds vbuns: 
  all_heavy_atom_unsats = 0
  bb_heavy_atom_unsats = 0
  sc_heavy_atom_unsats = 0
  countable_nonheavy_unsats = 0


BuriedUnsatHbonds sbuns: 
  all_heavy_atom_unsats = 0
  bb_heavy_atom_unsats = 0
  sc_heavy_atom_unsats = 0
  countable_nonheavy_unsats = 0


BuriedUnsatHbonds buns_int: 
  all_heavy_atom_unsats = 0
  bb_heavy_atom_unsats = 0
  sc_heavy_atom_unsats = 0
  countable_nonheavy_unsats = 0


BuriedUnsatHbonds vbuns: 
  all_heavy_atom_unsats = 0
  bb_heavy_atom_unsats = 0
  sc_heavy_atom_unsats = 0
  countable_nonheavy_unsats = 0


BuriedUnsatHbonds sbuns: 
  all_heavy_atom_unsats = 0
  bb_heavy_atom_unsats = 0
  sc_heavy_atom_unsats = 0
  countable_nonheavy_unsats = 0


BuriedUnsatHbonds buns_int: 
  all_heavy_atom_unsats = 0
  bb_heavy_atom_unsats = 0
  sc_heavy_atom_unsats = 0
  countable_nonheavy_unsats = 0


BuriedUnsatHbonds vbuns: 
  all_heavy_atom_unsats = 0
  bb_heavy_atom_unsats = 0
  sc_heavy_atom_unsats = 0
  countable_nonheavy_unsats = 0


BuriedUnsatHbonds sbuns: 
  all_heavy_atom_unsats = 0
[truncated: 54,719 more chars]
