# Supplementary material for: Reconfigurable asymmetric protein assemblies through implicit negative design
Source: Science. Author manuscript; Available in PMC 2023 Jan 27. (PMC9881579; doi:10.1126/science.abj7662)
Supplement: Data S2 [file NIHMS1843281-supplement-Data_S2.gz › without_all_supplement_resubmit_20211001/components/single_fusions/206B62-1.pdb]

HEADER                                            24-SEP-20   XXXX              
EXPDTA    THEORETICAL MODEL                                                     
REMARK 220                                                                      
REMARK 220 EXPERIMENTAL DETAILS                                                 
REMARK 220  EXPERIMENT TYPE                : THEORETICAL MODELLING              
REMARK 220  DATE OF DATA COLLECTION        : 24-SEP-20                          
REMARK 220                                                                      
REMARK 220 REMARK: MODEL GENERATED BY ROSETTA                                   
REMARK 220  VERSION 2020.38.post.dev+45.master.d3ddb5bb4d7                      
ATOM      1  N   THR A   1     146.859 292.582  21.369  1.00  0.00           N  
ATOM      2  CA  THR A   1     146.745 291.198  21.801  1.00  0.00           C  
ATOM      3  C   THR A   1     146.112 291.077  23.199  1.00  0.00           C  
ATOM      4  O   THR A   1     145.204 290.263  23.416  1.00  0.00           O  
ATOM      5  CB  THR A   1     148.125 290.515  21.795  1.00  0.00           C  
ATOM      6  OG1 THR A   1     148.728 290.660  20.503  1.00  0.00           O  
ATOM      7  CG2 THR A   1     147.990 289.036  22.125  1.00  0.00           C  
ATOM      8 1H   THR A   1     146.881 292.602  20.360  1.00  0.00           H  
ATOM      9 2H   THR A   1     146.070 293.132  21.683  1.00  0.00           H  
ATOM     10 3H   THR A   1     147.712 292.982  21.726  1.00  0.00           H  
ATOM     11  HA  THR A   1     146.093 290.679  21.096  1.00  0.00           H  
ATOM     12  HB  THR A   1     148.769 290.989  22.537  1.00  0.00           H  
ATOM     13  HG1 THR A   1     149.647 290.386  20.546  1.00  0.00           H  
ATOM     14 1HG2 THR A   1     148.976 288.570  22.116  1.00  0.00           H  
ATOM     15 2HG2 THR A   1     147.542 288.923  23.112  1.00  0.00           H  
ATOM     16 3HG2 THR A   1     147.355 288.555  21.382  1.00  0.00           H  
ATOM     17  N   ASP A   2     146.593 291.874  24.159  1.00  0.00           N  
ATOM     18  CA  ASP A   2     146.180 291.708  25.550  1.00  0.00           C  
ATOM     19  C   ASP A   2     144.734 292.114  25.842  1.00  0.00           C  
ATOM     20  O   ASP A   2     144.091 291.498  26.698  1.00  0.00           O  
ATOM     21  CB  ASP A   2     147.080 292.538  26.464  1.00  0.00           C  
ATOM     22  CG  ASP A   2     148.514 292.024  26.570  1.00  0.00           C  
ATOM     23  OD1 ASP A   2     148.787 290.920  26.167  1.00  0.00           O  
ATOM     24  OD2 ASP A   2     149.330 292.769  27.043  1.00  0.00           O  
ATOM     25  H   ASP A   2     147.288 292.576  23.951  1.00  0.00           H  
ATOM     26  HA  ASP A   2     146.292 290.654  25.812  1.00  0.00           H  
ATOM     27 1HB  ASP A   2     147.104 293.567  26.110  1.00  0.00           H  
ATOM     28 2HB  ASP A   2     146.650 292.556  27.464  1.00  0.00           H  
ATOM     29  N   GLU A   3     144.212 293.157  25.179  1.00  0.00           N  
ATOM     30  CA  GLU A   3     142.836 293.562  25.464  1.00  0.00           C  
ATOM     31  C   GLU A   3     141.875 292.449  25.111  1.00  0.00           C  
ATOM     32  O   GLU A   3     140.954 292.144  25.878  1.00  0.00           O  
ATOM     33  CB  GLU A   3     142.434 294.831  24.719  1.00  0.00           C  
ATOM     34  CG  GLU A   3     141.002 295.276  25.023  1.00  0.00           C  
ATOM     35  CD  GLU A   3     140.612 296.569  24.381  1.00  0.00           C  
ATOM     36  OE1 GLU A   3     141.450 297.216  23.804  1.00  0.00           O  
ATOM     37  OE2 GLU A   3     139.452 296.917  24.482  1.00  0.00           O  
ATOM     38  H   GLU A   3     144.751 293.657  24.482  1.00  0.00           H  
ATOM     39  HA  GLU A   3     142.751 293.756  26.533  1.00  0.00           H  
ATOM     40 1HB  GLU A   3     143.113 295.641  24.975  1.00  0.00           H  
ATOM     41 2HB  GLU A   3     142.507 294.664  23.652  1.00  0.00           H  
ATOM     42 1HG  GLU A   3     140.315 294.505  24.674  1.00  0.00           H  
ATOM     43 2HG  GLU A   3     140.881 295.360  26.103  1.00  0.00           H  
ATOM     44  N   LEU A   4     142.092 291.816  23.963  1.00  0.00           N  
ATOM     45  CA  LEU A   4     141.275 290.699  23.566  1.00  0.00           C  
ATOM     46  C   LEU A   4     141.346 289.571  24.559  1.00  0.00           C  
ATOM     47  O   LEU A   4     140.316 289.046  24.981  1.00  0.00           O  
ATOM     48  CB  LEU A   4     141.712 290.195  22.184  1.00  0.00           C  
ATOM     49  CG  LEU A   4     141.044 288.898  21.708  1.00  0.00           C  
ATOM     50  CD1 LEU A   4     139.546 289.123  21.559  1.00  0.00           C  
ATOM     51  CD2 LEU A   4     141.665 288.462  20.390  1.00  0.00           C  
ATOM     52  H   LEU A   4     142.817 292.148  23.311  1.00  0.00           H  
ATOM     53  HA  LEU A   4     140.247 291.048  23.496  1.00  0.00           H  
ATOM     54 1HB  LEU A   4     141.496 290.968  21.449  1.00  0.00           H  
ATOM     55 2HB  LEU A   4     142.788 290.027  22.200  1.00  0.00           H  
ATOM     56  HG  LEU A   4     141.192 288.117  22.455  1.00  0.00           H  
ATOM     57 1HD1 LEU A   4     139.071 288.201  21.221  1.00  0.00           H  
ATOM     58 2HD1 LEU A   4     139.124 289.415  22.521  1.00  0.00           H  
ATOM     59 3HD1 LEU A   4     139.367 289.911  20.830  1.00  0.00           H  
ATOM     60 1HD2 LEU A   4     141.192 287.540  20.052  1.00  0.00           H  
ATOM     61 2HD2 LEU A   4     141.517 289.241  19.642  1.00  0.00           H  
ATOM     62 3HD2 LEU A   4     142.733 288.291  20.529  1.00  0.00           H  
ATOM     63  N   LEU A   5     142.557 289.194  24.951  1.00  0.00           N  
ATOM     64  CA  LEU A   5     142.669 288.062  25.841  1.00  0.00           C  
ATOM     65  C   LEU A   5     142.088 288.354  27.215  1.00  0.00           C  
ATOM     66  O   LEU A   5     141.493 287.461  27.822  1.00  0.00           O  
ATOM     67  CB  LEU A   5     144.141 287.654  25.980  1.00  0.00           C  
ATOM     68  CG  LEU A   5     144.817 287.156  24.696  1.00  0.00           C  
ATOM     69  CD1 LEU A   5     146.318 287.039  24.925  1.00  0.00           C  
ATOM     70  CD2 LEU A   5     144.219 285.817  24.293  1.00  0.00           C  
ATOM     71  H   LEU A   5     143.391 289.661  24.580  1.00  0.00           H  
ATOM     72  HA  LEU A   5     142.100 287.243  25.421  1.00  0.00           H  
ATOM     73 1HB  LEU A   5     144.707 288.512  26.341  1.00  0.00           H  
ATOM     74 2HB  LEU A   5     144.213 286.859  26.722  1.00  0.00           H  
ATOM     75  HG  LEU A   5     144.658 287.880  23.896  1.00  0.00           H  
ATOM     76 1HD1 LEU A   5     146.799 286.685  24.012  1.00  0.00           H  
ATOM     77 2HD1 LEU A   5     146.723 288.015  25.192  1.00  0.00           H  
ATOM     78 3HD1 LEU A   5     146.509 286.332  25.732  1.00  0.00           H  
ATOM     79 1HD2 LEU A   5     144.699 285.463  23.380  1.00  0.00           H  
ATOM     80 2HD2 LEU A   5     144.379 285.092  25.092  1.00  0.00           H  
ATOM     81 3HD2 LEU A   5     143.149 285.934  24.119  1.00  0.00           H  
ATOM     82  N   GLU A   6     142.226 289.587  27.715  1.00  0.00           N  
ATOM     83  CA  GLU A   6     141.629 289.910  29.002  1.00  0.00           C  
ATOM     84  C   GLU A   6     140.109 289.918  28.924  1.00  0.00           C  
ATOM     85  O   GLU A   6     139.435 289.425  29.837  1.00  0.00           O  
ATOM     86  CB  GLU A   6     142.152 291.252  29.520  1.00  0.00           C  
ATOM     87  CG  GLU A   6     141.545 291.724  30.861  1.00  0.00           C  
ATOM     88  CD  GLU A   6     141.816 290.823  32.040  1.00  0.00           C  
ATOM     89  OE1 GLU A   6     142.681 289.977  31.970  1.00  0.00           O  
ATOM     90  OE2 GLU A   6     141.123 290.973  33.025  1.00  0.00           O  
ATOM     91  H   GLU A   6     142.781 290.297  27.225  1.00  0.00           H  
ATOM     92  HA  GLU A   6     141.927 289.140  29.712  1.00  0.00           H  
ATOM     93 1HB  GLU A   6     143.233 291.196  29.638  1.00  0.00           H  
ATOM     94 2HB  GLU A   6     141.950 292.021  28.768  1.00  0.00           H  
ATOM     95 1HG  GLU A   6     141.948 292.710  31.083  1.00  0.00           H  
ATOM     96 2HG  GLU A   6     140.465 291.833  30.740  1.00  0.00           H  
ATOM     97  N   ARG A   7     139.539 290.444  27.838  1.00  0.00           N  
ATOM     98  CA  ARG A   7     138.094 290.422  27.754  1.00  0.00           C  
ATOM     99  C   ARG A   7     137.584 288.976  27.648  1.00  0.00           C  
ATOM    100  O   ARG A   7     136.573 288.620  28.274  1.00  0.00           O  
ATOM    101  CB  ARG A   7     137.609 291.248  26.588  1.00  0.00           C  
ATOM    102  CG  ARG A   7     137.751 292.764  26.726  1.00  0.00           C  
ATOM    103  CD  ARG A   7     137.253 293.454  25.496  1.00  0.00           C  
ATOM    104  NE  ARG A   7     137.428 294.904  25.534  1.00  0.00           N  
ATOM    105  CZ  ARG A   7     136.600 295.797  26.099  1.00  0.00           C  
ATOM    106  NH1 ARG A   7     135.495 295.430  26.733  1.00  0.00           N  
ATOM    107  NH2 ARG A   7     136.939 297.061  25.993  1.00  0.00           N  
ATOM    108  H   ARG A   7     140.097 290.889  27.098  1.00  0.00           H  
ATOM    109  HA  ARG A   7     137.693 290.862  28.667  1.00  0.00           H  
ATOM    110 1HB  ARG A   7     138.118 290.930  25.674  1.00  0.00           H  
ATOM    111 2HB  ARG A   7     136.577 291.068  26.477  1.00  0.00           H  
ATOM    112 1HG  ARG A   7     137.174 293.105  27.582  1.00  0.00           H  
ATOM    113 2HG  ARG A   7     138.799 293.025  26.872  1.00  0.00           H  
ATOM    114 1HD  ARG A   7     137.821 293.079  24.643  1.00  0.00           H  
ATOM    115 2HD  ARG A   7     136.199 293.236  25.347  1.00  0.00           H  
ATOM    116  HE  ARG A   7     138.247 295.316  25.056  1.00  0.00           H  
ATOM    117 1HH1 ARG A   7     135.250 294.457  26.805  1.00  0.00           H  
ATOM    118 2HH1 ARG A   7     134.895 296.129  27.148  1.00  0.00           H  
ATOM    119 1HH2 ARG A   7     137.808 297.278  25.476  1.00  0.00           H  
ATOM    120 2HH2 ARG A   7     136.366 297.789  26.388  1.00  0.00           H  
ATOM    121  N   LEU A   8     138.314 288.124  26.899  1.00  0.00           N  
ATOM    122  CA  LEU A   8     137.933 286.726  26.802  1.00  0.00           C  
ATOM    123  C   LEU A   8     138.099 286.051  28.147  1.00  0.00           C  
ATOM    124  O   LEU A   8     137.238 285.277  28.552  1.00  0.00           O  
ATOM    125  CB  LEU A   8     138.782 286.008  25.746  1.00  0.00           C  
ATOM    126  CG  LEU A   8     138.525 286.421  24.291  1.00  0.00           C  
ATOM    127  CD1 LEU A   8     139.609 285.835  23.397  1.00  0.00           C  
ATOM    128  CD2 LEU A   8     137.145 285.944  23.864  1.00  0.00           C  
ATOM    129  H   LEU A   8     139.119 288.460  26.365  1.00  0.00           H  
ATOM    130  HA  LEU A   8     136.887 286.667  26.521  1.00  0.00           H  
ATOM    131 1HB  LEU A   8     139.834 286.192  25.962  1.00  0.00           H  
ATOM    132 2HB  LEU A   8     138.600 284.936  25.823  1.00  0.00           H  
ATOM    133  HG  LEU A   8     138.576 287.507  24.207  1.00  0.00           H  
ATOM    134 1HD1 LEU A   8     139.426 286.129  22.363  1.00  0.00           H  
ATOM    135 2HD1 LEU A   8     140.583 286.208  23.713  1.00  0.00           H  
ATOM    136 3HD1 LEU A   8     139.594 284.748  23.472  1.00  0.00           H  
ATOM    137 1HD2 LEU A   8     136.962 286.239  22.830  1.00  0.00           H  
ATOM    138 2HD2 LEU A   8     137.094 284.858  23.946  1.00  0.00           H  
ATOM    139 3HD2 LEU A   8     136.389 286.392  24.509  1.00  0.00           H  
ATOM    140  N   ARG A   9     139.142 286.398  28.913  1.00  0.00           N  
ATOM    141  CA  ARG A   9     139.328 285.769  30.208  1.00  0.00           C  
ATOM    142  C   ARG A   9     138.166 286.037  31.121  1.00  0.00           C  
ATOM    143  O   ARG A   9     137.666 285.115  31.771  1.00  0.00           O  
ATOM    144  CB  ARG A   9     140.575 286.286  30.917  1.00  0.00           C  
ATOM    145  CG  ARG A   9     140.901 285.565  32.252  1.00  0.00           C  
ATOM    146  CD  ARG A   9     142.104 286.132  32.941  1.00  0.00           C  
ATOM    147  NE  ARG A   9     141.865 287.489  33.466  1.00  0.00           N  
ATOM    148  CZ  ARG A   9     141.242 287.784  34.648  1.00  0.00           C  
ATOM    149  NH1 ARG A   9     140.800 286.836  35.467  1.00  0.00           N  
ATOM    150  NH2 ARG A   9     141.077 289.055  34.989  1.00  0.00           N  
ATOM    151  H   ARG A   9     139.861 287.036  28.561  1.00  0.00           H  
ATOM    152  HA  ARG A   9     139.390 284.694  30.064  1.00  0.00           H  
ATOM    153 1HB  ARG A   9     141.434 286.220  30.261  1.00  0.00           H  
ATOM    154 2HB  ARG A   9     140.437 287.345  31.145  1.00  0.00           H  
ATOM    155 1HG  ARG A   9     140.053 285.648  32.932  1.00  0.00           H  
ATOM    156 2HG  ARG A   9     141.091 284.511  32.055  1.00  0.00           H  
ATOM    157 1HD  ARG A   9     142.384 285.481  33.771  1.00  0.00           H  
ATOM    158 2HD  ARG A   9     142.926 286.185  32.230  1.00  0.00           H  
ATOM    159  HE  ARG A   9     142.203 288.292  32.896  1.00  0.00           H  
ATOM    160 1HH1 ARG A   9     140.887 285.836  35.251  1.00  0.00           H  
ATOM    161 2HH1 ARG A   9     140.337 287.084  36.328  1.00  0.00           H  
ATOM    162 1HH2 ARG A   9     141.387 289.801  34.343  1.00  0.00           H  
ATOM    163 2HH2 ARG A   9     140.624 289.295  35.853  1.00  0.00           H  
ATOM    164  N   GLN A  10     137.705 287.291  31.154  1.00  0.00           N  
ATOM    165  CA  GLN A  10     136.616 287.608  32.056  1.00  0.00           C  
ATOM    166  C   GLN A  10     135.355 286.845  31.660  1.00  0.00           C  
ATOM    167  O   GLN A  10     134.645 286.333  32.538  1.00  0.00           O  
ATOM    168  CB  GLN A  10     136.355 289.116  32.043  1.00  0.00           C  
ATOM    169  CG  GLN A  10     137.470 289.947  32.689  1.00  0.00           C  
ATOM    170  CD  GLN A  10     137.217 291.442  32.575  1.00  0.00           C  
ATOM    171  OE1 GLN A  10     136.069 291.863  32.374  1.00  0.00           O  
ATOM    172  NE2 GLN A  10     138.267 292.252  32.694  1.00  0.00           N  
ATOM    173  H   GLN A  10     138.172 288.021  30.601  1.00  0.00           H  
ATOM    174  HA  GLN A  10     136.899 287.303  33.060  1.00  0.00           H  
ATOM    175 1HB  GLN A  10     136.255 289.450  31.006  1.00  0.00           H  
ATOM    176 2HB  GLN A  10     135.418 289.330  32.553  1.00  0.00           H  
ATOM    177 1HG  GLN A  10     137.540 289.688  33.743  1.00  0.00           H  
ATOM    178 2HG  GLN A  10     138.420 289.725  32.191  1.00  0.00           H  
ATOM    179 1HE2 GLN A  10     138.146 293.239  32.624  1.00  0.00           H  
ATOM    180 2HE2 GLN A  10     139.214 291.872  32.850  1.00  0.00           H  
ATOM    181  N   LEU A  11     135.099 286.709  30.357  1.00  0.00           N  
ATOM    182  CA  LEU A  11     133.945 285.944  29.920  1.00  0.00           C  
ATOM    183  C   LEU A  11     134.101 284.449  30.156  1.00  0.00           C  
ATOM    184  O   LEU A  11     133.155 283.791  30.578  1.00  0.00           O  
ATOM    185  CB  LEU A  11     133.663 286.167  28.436  1.00  0.00           C  
ATOM    186  CG  LEU A  11     132.440 285.390  27.875  1.00  0.00           C  
ATOM    187  CD1 LEU A  11     131.137 285.761  28.604  1.00  0.00           C  
ATOM    188  CD2 LEU A  11     132.314 285.674  26.455  1.00  0.00           C  
ATOM    189  H   LEU A  11     135.684 287.202  29.668  1.00  0.00           H  
ATOM    190  HA  LEU A  11     133.096 286.295  30.497  1.00  0.00           H  
ATOM    191 1HB  LEU A  11     133.503 287.231  28.268  1.00  0.00           H  
ATOM    192 2HB  LEU A  11     134.549 285.859  27.870  1.00  0.00           H  
ATOM    193  HG  LEU A  11     132.619 284.335  28.003  1.00  0.00           H  
ATOM    194 1HD1 LEU A  11     130.321 285.190  28.177  1.00  0.00           H  
ATOM    195 2HD1 LEU A  11     131.198 285.533  29.665  1.00  0.00           H  
ATOM    196 3HD1 LEU A  11     130.935 286.824  28.477  1.00  0.00           H  
ATOM    197 1HD2 LEU A  11     131.494 285.102  26.054  1.00  0.00           H  
ATOM    198 2HD2 LEU A  11     132.119 286.712  26.323  1.00  0.00           H  
ATOM    199 3HD2 LEU A  11     133.235 285.397  25.959  1.00  0.00           H  
ATOM    200  N   PHE A  12     135.283 283.904  29.892  1.00  0.00           N  
ATOM    201  CA  PHE A  12     135.496 282.483  30.071  1.00  0.00           C  
ATOM    202  C   PHE A  12     135.312 282.110  31.533  1.00  0.00           C  
ATOM    203  O   PHE A  12     134.651 281.108  31.838  1.00  0.00           O  
ATOM    204  CB  PHE A  12     136.896 282.084  29.599  1.00  0.00           C  
ATOM    205  CG  PHE A  12     137.066 282.120  28.107  1.00  0.00           C  
ATOM    206  CD1 PHE A  12     138.308 281.902  27.531  1.00  0.00           C  
ATOM    207  CD2 PHE A  12     135.984 282.373  27.277  1.00  0.00           C  
ATOM    208  CE1 PHE A  12     138.466 281.935  26.158  1.00  0.00           C  
ATOM    209  CE2 PHE A  12     136.139 282.405  25.905  1.00  0.00           C  
ATOM    210  CZ  PHE A  12     137.381 282.186  25.345  1.00  0.00           C  
ATOM    211  H   PHE A  12     136.029 284.482  29.515  1.00  0.00           H  
ATOM    212  HA  PHE A  12     134.761 281.930  29.494  1.00  0.00           H  
ATOM    213 1HB  PHE A  12     137.633 282.753  30.042  1.00  0.00           H  
ATOM    214 2HB  PHE A  12     137.122 281.075  29.943  1.00  0.00           H  
ATOM    215  HD1 PHE A  12     139.166 281.702  28.174  1.00  0.00           H  
ATOM    216  HD2 PHE A  12     135.003 282.546  27.719  1.00  0.00           H  
ATOM    217  HE1 PHE A  12     139.448 281.762  25.719  1.00  0.00           H  
ATOM    218  HE2 PHE A  12     135.280 282.605  25.263  1.00  0.00           H  
ATOM    219  HZ  PHE A  12     137.505 282.213  24.263  1.00  0.00           H  
ATOM    220  N   GLU A  13     135.856 282.922  32.446  1.00  0.00           N  
ATOM    221  CA  GLU A  13     135.712 282.620  33.859  1.00  0.00           C  
ATOM    222  C   GLU A  13     134.251 282.775  34.303  1.00  0.00           C  
ATOM    223  O   GLU A  13     133.753 281.942  35.071  1.00  0.00           O  
ATOM    224  CB  GLU A  13     136.617 283.531  34.691  1.00  0.00           C  
ATOM    225  CG  GLU A  13     138.105 283.246  34.542  1.00  0.00           C  
ATOM    226  CD  GLU A  13     138.958 284.115  35.423  1.00  0.00           C  
ATOM    227  OE1 GLU A  13     138.425 284.728  36.317  1.00  0.00           O  
ATOM    228  OE2 GLU A  13     140.146 284.166  35.202  1.00  0.00           O  
ATOM    229  H   GLU A  13     136.408 283.732  32.144  1.00  0.00           H  
ATOM    230  HA  GLU A  13     136.007 281.585  34.019  1.00  0.00           H  
ATOM    231 1HB  GLU A  13     136.446 284.570  34.409  1.00  0.00           H  
ATOM    232 2HB  GLU A  13     136.362 283.433  35.747  1.00  0.00           H  
ATOM    233 1HG  GLU A  13     138.291 282.202  34.793  1.00  0.00           H  
ATOM    234 2HG  GLU A  13     138.391 283.398  33.503  1.00  0.00           H  
ATOM    235  N   GLU A  14     133.537 283.790  33.785  1.00  0.00           N  
ATOM    236  CA  GLU A  14     132.124 283.951  34.128  1.00  0.00           C  
ATOM    237  C   GLU A  14     131.296 282.750  33.698  1.00  0.00           C  
ATOM    238  O   GLU A  14     130.437 282.279  34.454  1.00  0.00           O  
ATOM    239  CB  GLU A  14     131.528 285.197  33.464  1.00  0.00           C  
ATOM    240  CG  GLU A  14     130.032 285.414  33.772  1.00  0.00           C  
ATOM    241  CD  GLU A  14     129.461 286.672  33.164  1.00  0.00           C  
ATOM    242  OE1 GLU A  14     130.210 287.467  32.658  1.00  0.00           O  
ATOM    243  OE2 GLU A  14     128.254 286.815  33.175  1.00  0.00           O  
ATOM    244  H   GLU A  14     133.991 284.496  33.191  1.00  0.00           H  
ATOM    245  HA  GLU A  14     132.047 284.052  35.211  1.00  0.00           H  
ATOM    246 1HB  GLU A  14     132.081 286.080  33.784  1.00  0.00           H  
ATOM    247 2HB  GLU A  14     131.640 285.117  32.383  1.00  0.00           H  
ATOM    248 1HG  GLU A  14     129.468 284.569  33.381  1.00  0.00           H  
ATOM    249 2HG  GLU A  14     129.890 285.436  34.852  1.00  0.00           H  
ATOM    250  N   LEU A  15     131.547 282.251  32.487  1.00  0.00           N  
ATOM    251  CA  LEU A  15     130.793 281.125  31.960  1.00  0.00           C  
ATOM    252  C   LEU A  15     131.094 279.863  32.768  1.00  0.00           C  
ATOM    253  O   LEU A  15     130.195 279.042  33.014  1.00  0.00           O  
ATOM    254  CB  LEU A  15     131.118 280.953  30.485  1.00  0.00           C  
ATOM    255  CG  LEU A  15     130.644 282.104  29.539  1.00  0.00           C  
ATOM    256  CD1 LEU A  15     131.210 281.846  28.149  1.00  0.00           C  
ATOM    257  CD2 LEU A  15     129.133 282.229  29.531  1.00  0.00           C  
ATOM    258  H   LEU A  15     132.248 282.716  31.899  1.00  0.00           H  
ATOM    259  HA  LEU A  15     129.737 281.327  32.079  1.00  0.00           H  
ATOM    260 1HB  LEU A  15     132.198 280.884  30.387  1.00  0.00           H  
ATOM    261 2HB  LEU A  15     130.667 280.023  30.144  1.00  0.00           H  
ATOM    262  HG  LEU A  15     131.041 283.037  29.881  1.00  0.00           H  
ATOM    263 1HD1 LEU A  15     130.911 282.651  27.481  1.00  0.00           H  
ATOM    264 2HD1 LEU A  15     132.298 281.803  28.204  1.00  0.00           H  
ATOM    265 3HD1 LEU A  15     130.839 280.921  27.774  1.00  0.00           H  
ATOM    266 1HD2 LEU A  15     128.861 283.031  28.870  1.00  0.00           H  
ATOM    267 2HD2 LEU A  15     128.684 281.318  29.200  1.00  0.00           H  
ATOM    268 3HD2 LEU A  15     128.763 282.461  30.516  1.00  0.00           H  
ATOM    269  N   HIS A  16     132.353 279.717  33.207  1.00  0.00           N  
ATOM    270  CA  HIS A  16     132.720 278.617  34.081  1.00  0.00           C  
ATOM    271  C   HIS A  16     131.891 278.652  35.351  1.00  0.00           C  
ATOM    272  O   HIS A  16     131.278 277.650  35.722  1.00  0.00           O  
ATOM    273  CB  HIS A  16     134.211 278.669  34.428  1.00  0.00           C  
ATOM    274  CG  HIS A  16     134.587 277.801  35.589  1.00  0.00           C  
ATOM    275  ND1 HIS A  16     134.866 276.458  35.455  1.00  0.00           N  
ATOM    276  CD2 HIS A  16     134.730 278.086  36.905  1.00  0.00           C  
ATOM    277  CE1 HIS A  16     135.165 275.953  36.640  1.00  0.00           C  
ATOM    278  NE2 HIS A  16     135.090 276.920  37.535  1.00  0.00           N  
ATOM    279  H   HIS A  16     133.078 280.369  32.887  1.00  0.00           H  
ATOM    280  HA  HIS A  16     132.529 277.670  33.577  1.00  0.00           H  
ATOM    281 1HB  HIS A  16     134.796 278.354  33.563  1.00  0.00           H  
ATOM    282 2HB  HIS A  16     134.494 279.694  34.661  1.00  0.00           H  
ATOM    283  HD1 HIS A  16     134.923 275.948  34.596  1.00  0.00           H  
ATOM    284  HD2 HIS A  16     134.614 279.004  37.481  1.00  0.00           H  
ATOM    285  HE1 HIS A  16     135.420 274.898  36.745  1.00  0.00           H  
ATOM    286  N   GLU A  17     131.833 279.820  35.999  1.00  0.00           N  
ATOM    287  CA  GLU A  17     131.116 279.956  37.262  1.00  0.00           C  
ATOM    288  C   GLU A  17     129.611 279.758  37.068  1.00  0.00           C  
ATOM    289  O   GLU A  17     128.935 279.228  37.954  1.00  0.00           O  
ATOM    290  CB  GLU A  17     131.386 281.328  37.882  1.00  0.00           C  
ATOM    291  CG  GLU A  17     132.809 281.523  38.386  1.00  0.00           C  
ATOM    292  CD  GLU A  17     133.028 282.868  39.019  1.00  0.00           C  
ATOM    293  OE1 GLU A  17     132.094 283.630  39.087  1.00  0.00           O  
ATOM    294  OE2 GLU A  17     134.131 283.134  39.435  1.00  0.00           O  
ATOM    295  H   GLU A  17     132.352 280.622  35.621  1.00  0.00           H  
ATOM    296  HA  GLU A  17     131.474 279.180  37.939  1.00  0.00           H  
ATOM    297 1HB  GLU A  17     131.184 282.107  37.144  1.00  0.00           H  
ATOM    298 2HB  GLU A  17     130.710 281.489  38.721  1.00  0.00           H  
ATOM    299 1HG  GLU A  17     133.032 280.748  39.119  1.00  0.00           H  
ATOM    300 2HG  GLU A  17     133.499 281.402  37.551  1.00  0.00           H  
ATOM    301  N   ARG A  18     129.094 280.162  35.896  1.00  0.00           N  
ATOM    302  CA  ARG A  18     127.699 279.916  35.536  1.00  0.00           C  
ATOM    303  C   ARG A  18     127.453 278.432  35.241  1.00  0.00           C  
ATOM    304  O   ARG A  18     126.324 277.952  35.369  1.00  0.00           O  
ATOM    305  CB  ARG A  18     127.272 280.747  34.338  1.00  0.00           C  
ATOM    306  CG  ARG A  18     127.112 282.225  34.606  1.00  0.00           C  
ATOM    307  CD  ARG A  18     126.675 282.957  33.390  1.00  0.00           C  
ATOM    308  NE  ARG A  18     126.581 284.402  33.624  1.00  0.00           N  
ATOM    309  CZ  ARG A  18     125.534 285.050  34.163  1.00  0.00           C  
ATOM    310  NH1 ARG A  18     124.440 284.412  34.549  1.00  0.00           N  
ATOM    311  NH2 ARG A  18     125.640 286.353  34.292  1.00  0.00           N  
ATOM    312  H   ARG A  18     129.695 280.693  35.259  1.00  0.00           H  
ATOM    313  HA  ARG A  18     127.078 280.206  36.382  1.00  0.00           H  
ATOM    314 1HB  ARG A  18     128.001 280.630  33.539  1.00  0.00           H  
ATOM    315 2HB  ARG A  18     126.320 280.378  33.967  1.00  0.00           H  
ATOM    316 1HG  ARG A  18     126.369 282.369  35.387  1.00  0.00           H  
ATOM    317 2HG  ARG A  18     128.060 282.644  34.935  1.00  0.00           H  
ATOM    318 1HD  ARG A  18     127.413 282.796  32.605  1.00  0.00           H  
ATOM    319 2HD  ARG A  18     125.708 282.592  33.052  1.00  0.00           H  
ATOM    320  HE  ARG A  18     127.379 285.005  33.358  1.00  0.00           H  
ATOM    321 1HH1 ARG A  18     124.370 283.412  34.443  1.00  0.00           H  
ATOM    322 2HH1 ARG A  18     123.670 284.928  34.951  1.00  0.00           H  
ATOM    323 1HH2 ARG A  18     126.516 286.797  33.971  1.00  0.00           H  
ATOM    324 2HH2 ARG A  18     124.892 286.899  34.689  1.00  0.00           H  
ATOM    325  N   GLY A  19     128.506 277.701  34.855  1.00  0.00           N  
ATOM    326  CA  GLY A  19     128.405 276.274  34.602  1.00  0.00           C  
ATOM    327  C   GLY A  19     127.908 275.940  33.208  1.00  0.00           C  
ATOM    328  O   GLY A  19     127.303 274.884  33.001  1.00  0.00           O  
ATOM    329  H   GLY A  19     129.408 278.151  34.674  1.00  0.00           H  
ATOM    330 1HA  GLY A  19     129.391 275.832  34.754  1.00  0.00           H  
ATOM    331 2HA  GLY A  19     127.744 275.829  35.344  1.00  0.00           H  
ATOM    332  N   THR A  20     128.101 276.853  32.260  1.00  0.00           N  
ATOM    333  CA  THR A  20     127.623 276.619  30.905  1.00  0.00           C  
ATOM    334  C   THR A  20     128.734 276.066  30.014  1.00  0.00           C  
ATOM    335  O   THR A  20     129.912 276.116  30.373  1.00  0.00           O  
ATOM    336  CB  THR A  20     127.058 277.912  30.288  1.00  0.00           C  
ATOM    337  OG1 THR A  20     128.109 278.876  30.145  1.00  0.00           O  
ATOM    338  CG2 THR A  20     125.962 278.489  31.170  1.00  0.00           C  
ATOM    339  H   THR A  20     128.644 277.696  32.475  1.00  0.00           H  
ATOM    340  HA  THR A  20     126.836 275.866  30.942  1.00  0.00           H  
ATOM    341  HB  THR A  20     126.647 277.695  29.302  1.00  0.00           H  
ATOM    342  HG1 THR A  20     127.952 279.407  29.361  1.00  0.00           H  
ATOM    343 1HG2 THR A  20     125.574 279.402  30.718  1.00  0.00           H  
ATOM    344 2HG2 THR A  20     125.156 277.763  31.271  1.00  0.00           H  
ATOM    345 3HG2 THR A  20     126.369 278.717  32.154  1.00  0.00           H  
ATOM    346  N   GLU A  21     128.354 275.518  28.853  1.00  0.00           N  
ATOM    347  CA  GLU A  21     129.319 275.093  27.825  1.00  0.00           C  
ATOM    348  C   GLU A  21     129.967 276.306  27.195  1.00  0.00           C  
ATOM    349  O   GLU A  21     129.280 277.305  26.987  1.00  0.00           O  
ATOM    350  CB  GLU A  21     128.640 274.249  26.745  1.00  0.00           C  
ATOM    351  CG  GLU A  21     127.950 272.996  27.268  1.00  0.00           C  
ATOM    352  CD  GLU A  21     126.539 273.252  27.721  1.00  0.00           C  
ATOM    353  OE1 GLU A  21     126.196 274.392  27.920  1.00  0.00           O  
ATOM    354  OE2 GLU A  21     125.804 272.304  27.869  1.00  0.00           O  
ATOM    355  H   GLU A  21     127.367 275.407  28.670  1.00  0.00           H  
ATOM    356  HA  GLU A  21     130.101 274.493  28.294  1.00  0.00           H  
ATOM    357 1HB  GLU A  21     127.893 274.851  26.228  1.00  0.00           H  
ATOM    358 2HB  GLU A  21     129.379 273.939  26.006  1.00  0.00           H  
ATOM    359 1HG  GLU A  21     127.935 272.246  26.478  1.00  0.00           H  
ATOM    360 2HG  GLU A  21     128.527 272.597  28.100  1.00  0.00           H  
ATOM    361  N   ILE A  22     131.263 276.233  26.876  1.00  0.00           N  
ATOM    362  CA  ILE A  22     131.952 277.369  26.286  1.00  0.00           C  
ATOM    363  C   ILE A  22     132.473 277.052  24.888  1.00  0.00           C  
ATOM    364  O   ILE A  22     133.331 276.180  24.718  1.00  0.00           O  
ATOM    365  CB  ILE A  22     133.122 277.819  27.180  1.00  0.00           C  
ATOM    366  CG1 ILE A  22     132.609 278.237  28.560  1.00  0.00           C  
ATOM    367  CG2 ILE A  22     133.885 278.959  26.524  1.00  0.00           C  
ATOM    368  CD1 ILE A  22     133.700 278.398  29.595  1.00  0.00           C  
ATOM    369  H   ILE A  22     131.782 275.359  27.013  1.00  0.00           H  
ATOM    370  HA  ILE A  22     131.258 278.206  26.208  1.00  0.00           H  
ATOM    371  HB  ILE A  22     133.802 276.982  27.337  1.00  0.00           H  
ATOM    372 1HG1 ILE A  22     132.075 279.183  28.478  1.00  0.00           H  
ATOM    373 2HG1 ILE A  22     131.900 277.494  28.926  1.00  0.00           H  
ATOM    374 1HG2 ILE A  22     134.708 279.265  27.170  1.00  0.00           H  
ATOM    375 2HG2 ILE A  22     134.280 278.627  25.565  1.00  0.00           H  
ATOM    376 3HG2 ILE A  22     133.214 279.804  26.367  1.00  0.00           H  
ATOM    377 1HD1 ILE A  22     133.258 278.695  30.546  1.00  0.00           H  
ATOM    378 2HD1 ILE A  22     134.226 277.450  29.719  1.00  0.00           H  
ATOM    379 3HD1 ILE A  22     134.402 279.163  29.267  1.00  0.00           H  
ATOM    380  N   VAL A  23     132.003 277.785  23.885  1.00  0.00           N  
ATOM    381  CA  VAL A  23     132.533 277.580  22.548  1.00  0.00           C  
ATOM    382  C   VAL A  23     133.149 278.873  22.061  1.00  0.00           C  
ATOM    383  O   VAL A  23     132.533 279.938  22.121  1.00  0.00           O  
ATOM    384  CB  VAL A  23     131.424 277.132  21.577  1.00  0.00           C  
ATOM    385  CG1 VAL A  23     131.949 277.092  20.150  1.00  0.00           C  
ATOM    386  CG2 VAL A  23     130.891 275.769  21.994  1.00  0.00           C  
ATOM    387  H   VAL A  23     131.250 278.464  24.055  1.00  0.00           H  
ATOM    388  HA  VAL A  23     133.322 276.834  22.587  1.00  0.00           H  
ATOM    389  HB  VAL A  23     130.615 277.862  21.602  1.00  0.00           H  
ATOM    390 1HG1 VAL A  23     131.152 276.774  19.478  1.00  0.00           H  
ATOM    391 2HG1 VAL A  23     132.291 278.086  19.861  1.00  0.00           H  
ATOM    392 3HG1 VAL A  23     132.778 276.389  20.087  1.00  0.00           H  
ATOM    393 1HG2 VAL A  23     130.107 275.458  21.304  1.00  0.00           H  
ATOM    394 2HG2 VAL A  23     131.702 275.040  21.975  1.00  0.00           H  
ATOM    395 3HG2 VAL A  23     130.483 275.831  23.003  1.00  0.00           H  
ATOM    396  N   VAL A  24     134.375 278.787  21.581  1.00  0.00           N  
ATOM    397  CA  VAL A  24     135.042 279.975  21.095  1.00  0.00           C  
ATOM    398  C   VAL A  24     135.490 279.824  19.642  1.00  0.00           C  
ATOM    399  O   VAL A  24     136.149 278.850  19.262  1.00  0.00           O  
ATOM    400  CB  VAL A  24     136.265 280.287  21.978  1.00  0.00           C  
ATOM    401  CG1 VAL A  24     137.229 279.110  21.987  1.00  0.00           C  
ATOM    402  CG2 VAL A  24     136.956 281.547  21.479  1.00  0.00           C  
ATOM    403  H   VAL A  24     134.843 277.875  21.597  1.00  0.00           H  
ATOM    404  HA  VAL A  24     134.356 280.818  21.154  1.00  0.00           H  
ATOM    405  HB  VAL A  24     135.931 280.437  23.005  1.00  0.00           H  
ATOM    406 1HG1 VAL A  24     138.087 279.348  22.616  1.00  0.00           H  
ATOM    407 2HG1 VAL A  24     136.724 278.229  22.382  1.00  0.00           H  
ATOM    408 3HG1 VAL A  24     137.569 278.911  20.971  1.00  0.00           H  
ATOM    409 1HG2 VAL A  24     137.819 281.762  22.108  1.00  0.00           H  
ATOM    410 2HG2 VAL A  24     137.284 281.398  20.450  1.00  0.00           H  
ATOM    411 3HG2 VAL A  24     136.259 282.385  21.520  1.00  0.00           H  
ATOM    412  N   GLU A  25     135.145 280.811  18.832  1.00  0.00           N  
ATOM    413  CA  GLU A  25     135.549 280.834  17.439  1.00  0.00           C  
ATOM    414  C   GLU A  25     136.617 281.898  17.252  1.00  0.00           C  
ATOM    415  O   GLU A  25     136.378 283.081  17.492  1.00  0.00           O  
ATOM    416  CB  GLU A  25     134.352 281.132  16.547  1.00  0.00           C  
ATOM    417  CG  GLU A  25     134.662 281.155  15.083  1.00  0.00           C  
ATOM    418  CD  GLU A  25     133.467 281.548  14.219  1.00  0.00           C  
ATOM    419  OE1 GLU A  25     133.139 282.732  14.131  1.00  0.00           O  
ATOM    420  OE2 GLU A  25     132.880 280.661  13.635  1.00  0.00           O  
ATOM    421  H   GLU A  25     134.564 281.570  19.198  1.00  0.00           H  
ATOM    422  HA  GLU A  25     135.975 279.869  17.166  1.00  0.00           H  
ATOM    423 1HB  GLU A  25     133.576 280.383  16.720  1.00  0.00           H  
ATOM    424 2HB  GLU A  25     133.942 282.083  16.818  1.00  0.00           H  
ATOM    425 1HG  GLU A  25     135.468 281.860  14.907  1.00  0.00           H  
ATOM    426 2HG  GLU A  25     135.021 280.174  14.797  1.00  0.00           H  
ATOM    427  N   VAL A  26     137.798 281.481  16.816  1.00  0.00           N  
ATOM    428  CA  VAL A  26     138.925 282.390  16.744  1.00  0.00           C  
ATOM    429  C   VAL A  26     139.316 282.734  15.307  1.00  0.00           C  
ATOM    430  O   VAL A  26     139.637 281.842  14.518  1.00  0.00           O  
ATOM    431  CB  VAL A  26     140.123 281.719  17.462  1.00  0.00           C  
ATOM    432  CG1 VAL A  26     141.338 282.604  17.433  1.00  0.00           C  
ATOM    433  CG2 VAL A  26     139.731 281.366  18.879  1.00  0.00           C  
ATOM    434  H   VAL A  26     137.947 280.494  16.584  1.00  0.00           H  
ATOM    435  HA  VAL A  26     138.657 283.310  17.254  1.00  0.00           H  
ATOM    436  HB  VAL A  26     140.379 280.799  16.933  1.00  0.00           H  
ATOM    437 1HG1 VAL A  26     142.167 282.098  17.926  1.00  0.00           H  
ATOM    438 2HG1 VAL A  26     141.603 282.799  16.402  1.00  0.00           H  
ATOM    439 3HG1 VAL A  26     141.133 283.542  17.942  1.00  0.00           H  
ATOM    440 1HG2 VAL A  26     140.557 280.869  19.368  1.00  0.00           H  
ATOM    441 2HG2 VAL A  26     139.476 282.268  19.424  1.00  0.00           H  
ATOM    442 3HG2 VAL A  26     138.879 280.691  18.859  1.00  0.00           H  
ATOM    443  N   HIS A  27     139.362 284.032  14.978  1.00  0.00           N  
ATOM    444  CA  HIS A  27     139.734 284.472  13.636  1.00  0.00           C  
ATOM    445  C   HIS A  27     140.991 285.337  13.649  1.00  0.00           C  
ATOM    446  O   HIS A  27     140.979 286.518  14.030  1.00  0.00           O  
ATOM    447  CB  HIS A  27     138.630 285.335  13.014  1.00  0.00           C  
ATOM    448  CG  HIS A  27     137.326 284.675  12.805  1.00  0.00           C  
ATOM    449  ND1 HIS A  27     136.974 284.053  11.622  1.00  0.00           N  
ATOM    450  CD2 HIS A  27     136.267 284.559  13.625  1.00  0.00           C  
ATOM    451  CE1 HIS A  27     135.749 283.578  11.734  1.00  0.00           C  
ATOM    452  NE2 HIS A  27     135.299 283.879  12.935  1.00  0.00           N  
ATOM    453  H   HIS A  27     139.058 284.739  15.648  1.00  0.00           H  
ATOM    454  HA  HIS A  27     139.917 283.613  12.998  1.00  0.00           H  
ATOM    455 1HB  HIS A  27     138.459 286.194  13.657  1.00  0.00           H  
ATOM    456 2HB  HIS A  27     138.971 285.715  12.054  1.00  0.00           H  
ATOM    457  HD2 HIS A  27     136.193 284.940  14.648  1.00  0.00           H  
ATOM    458  HE1 HIS A  27     135.195 283.033  10.970  1.00  0.00           H  
ATOM    459  HE2 HIS A  27     134.364 283.633  13.309  1.00  0.00           H  
ATOM    460  N   ILE A  28     142.113 284.728  13.263  1.00  0.00           N  
ATOM    461  CA  ILE A  28     143.389 285.436  13.275  1.00  0.00           C  
ATOM    462  C   ILE A  28     144.013 285.483  11.902  1.00  0.00           C  
ATOM    463  O   ILE A  28     144.413 284.463  11.351  1.00  0.00           O  
ATOM    464  CB  ILE A  28     144.384 284.806  14.277  1.00  0.00           C  
ATOM    465  CG1 ILE A  28     143.799 284.883  15.683  1.00  0.00           C  
ATOM    466  CG2 ILE A  28     145.738 285.555  14.219  1.00  0.00           C  
ATOM    467  CD1 ILE A  28     144.461 284.021  16.714  1.00  0.00           C  
ATOM    468  H   ILE A  28     142.044 283.759  12.928  1.00  0.00           H  
ATOM    469  HA  ILE A  28     143.213 286.461  13.590  1.00  0.00           H  
ATOM    470  HB  ILE A  28     144.536 283.755  14.025  1.00  0.00           H  
ATOM    471 1HG1 ILE A  28     143.908 285.896  16.011  1.00  0.00           H  
ATOM    472 2HG1 ILE A  28     142.753 284.644  15.646  1.00  0.00           H  
ATOM    473 1HG2 ILE A  28     146.439 285.106  14.903  1.00  0.00           H  
ATOM    474 2HG2 ILE A  28     146.150 285.492  13.226  1.00  0.00           H  
ATOM    475 3HG2 ILE A  28     145.589 286.603  14.478  1.00  0.00           H  
ATOM    476 1HD1 ILE A  28     143.979 284.184  17.675  1.00  0.00           H  
ATOM    477 2HD1 ILE A  28     144.357 282.980  16.430  1.00  0.00           H  
ATOM    478 3HD1 ILE A  28     145.500 284.265  16.794  1.00  0.00           H  
ATOM    479  N   ASN A  29     144.119 286.692  11.388  1.00  0.00           N  
ATOM    480  CA  ASN A  29     144.695 286.978  10.079  1.00  0.00           C  
ATOM    481  C   ASN A  29     144.023 286.137   8.992  1.00  0.00           C  
ATOM    482  O   ASN A  29     144.668 285.691   8.042  1.00  0.00           O  
ATOM    483  CB  ASN A  29     146.198 286.722  10.132  1.00  0.00           C  
ATOM    484  CG  ASN A  29     146.999 287.448   9.092  1.00  0.00           C  
ATOM    485  OD1 ASN A  29     146.625 288.549   8.654  1.00  0.00           O  
ATOM    486  ND2 ASN A  29     148.119 286.871   8.706  1.00  0.00           N  
ATOM    487  H   ASN A  29     143.730 287.435  11.953  1.00  0.00           H  
ATOM    488  HA  ASN A  29     144.514 288.028   9.843  1.00  0.00           H  
ATOM    489 1HB  ASN A  29     146.569 286.985  11.101  1.00  0.00           H  
ATOM    490 2HB  ASN A  29     146.383 285.652  10.006  1.00  0.00           H  
ATOM    491 1HD2 ASN A  29     148.700 287.314   8.027  1.00  0.00           H  
ATOM    492 2HD2 ASN A  29     148.412 285.969   9.108  1.00  0.00           H  
ATOM    493  N   GLY A  30     142.720 285.908   9.144  1.00  0.00           N  
ATOM    494  CA  GLY A  30     141.945 285.098   8.216  1.00  0.00           C  
ATOM    495  C   GLY A  30     141.835 283.610   8.591  1.00  0.00           C  
ATOM    496  O   GLY A  30     141.029 282.891   7.994  1.00  0.00           O  
ATOM    497  H   GLY A  30     142.238 286.350   9.915  1.00  0.00           H  
ATOM    498 1HA  GLY A  30     140.945 285.519   8.135  1.00  0.00           H  
ATOM    499 2HA  GLY A  30     142.392 285.180   7.226  1.00  0.00           H  
ATOM    500  N   ARG A  31     142.619 283.140   9.565  1.00  0.00           N  
ATOM    501  CA  ARG A  31     142.573 281.738   9.963  1.00  0.00           C  
ATOM    502  C   ARG A  31     141.519 281.459  11.027  1.00  0.00           C  
ATOM    503  O   ARG A  31     141.496 282.105  12.080  1.00  0.00           O  
ATOM    504  CB  ARG A  31     143.931 281.296  10.487  1.00  0.00           C  
ATOM    505  CG  ARG A  31     144.049 279.809  10.783  1.00  0.00           C  
ATOM    506  CD  ARG A  31     145.405 279.453  11.275  1.00  0.00           C  
ATOM    507  NE  ARG A  31     145.575 278.014  11.402  1.00  0.00           N  
ATOM    508  CZ  ARG A  31     145.987 277.203  10.408  1.00  0.00           C  
ATOM    509  NH1 ARG A  31     146.264 277.702   9.225  1.00  0.00           N  
ATOM    510  NH2 ARG A  31     146.111 275.905  10.624  1.00  0.00           N  
ATOM    511  H   ARG A  31     143.290 283.752  10.035  1.00  0.00           H  
ATOM    512  HA  ARG A  31     142.328 281.144   9.083  1.00  0.00           H  
ATOM    513 1HB  ARG A  31     144.700 281.548   9.758  1.00  0.00           H  
ATOM    514 2HB  ARG A  31     144.160 281.835  11.405  1.00  0.00           H  
ATOM    515 1HG  ARG A  31     143.322 279.532  11.548  1.00  0.00           H  
ATOM    516 2HG  ARG A  31     143.854 279.240   9.874  1.00  0.00           H  
ATOM    517 1HD  ARG A  31     146.154 279.825  10.577  1.00  0.00           H  
ATOM    518 2HD  ARG A  31     145.565 279.903  12.255  1.00  0.00           H  
ATOM    519  HE  ARG A  31     145.372 277.594  12.299  1.00  0.00           H  
ATOM    520 1HH1 ARG A  31     146.169 278.695   9.060  1.00  0.00           H  
ATOM    521 2HH1 ARG A  31     146.573 277.093   8.480  1.00  0.00           H  
ATOM    522 1HH2 ARG A  31     145.898 275.521  11.535  1.00  0.00           H  
ATOM    523 2HH2 ARG A  31     146.419 275.297   9.880  1.00  0.00           H  
ATOM    524  N   LYS A  32     140.657 280.477  10.754  1.00  0.00           N  
ATOM    525  CA  LYS A  32     139.575 280.124  11.669  1.00  0.00           C  
ATOM    526  C   LYS A  32     139.865 278.870  12.487  1.00  0.00           C  
ATOM    527  O   LYS A  32     140.062 277.789  11.927  1.00  0.00           O  
ATOM    528  CB  LYS A  32     138.273 279.939  10.888  1.00  0.00           C  
ATOM    529  CG  LYS A  32     137.067 279.588  11.751  1.00  0.00           C  
ATOM    530  CD  LYS A  32     135.769 279.740  10.973  1.00  0.00           C  
ATOM    531  CE  LYS A  32     135.588 278.611   9.969  1.00  0.00           C  
ATOM    532  NZ  LYS A  32     135.373 277.300  10.639  1.00  0.00           N  
ATOM    533  H   LYS A  32     140.753 279.975   9.883  1.00  0.00           H  
ATOM    534  HA  LYS A  32     139.417 280.959  12.348  1.00  0.00           H  
ATOM    535 1HB  LYS A  32     138.040 280.855  10.345  1.00  0.00           H  
ATOM    536 2HB  LYS A  32     138.400 279.145  10.152  1.00  0.00           H  
ATOM    537 1HG  LYS A  32     137.155 278.557  12.097  1.00  0.00           H  
ATOM    538 2HG  LYS A  32     137.039 280.244  12.620  1.00  0.00           H  
ATOM    539 1HD  LYS A  32     134.927 279.736  11.666  1.00  0.00           H  
ATOM    540 2HD  LYS A  32     135.773 280.690  10.439  1.00  0.00           H  
ATOM    541 1HE  LYS A  32     134.732 278.825   9.331  1.00  0.00           H  
ATOM    542 2HE  LYS A  32     136.474 278.540   9.338  1.00  0.00           H  
ATOM    543 1HZ  LYS A  32     135.259 276.579   9.940  1.00  0.00           H  
ATOM    544 2HZ  LYS A  32     136.171 277.082  11.219  1.00  0.00           H  
ATOM    545 3HZ  LYS A  32     134.543 277.346  11.212  1.00  0.00           H  
ATOM    546  N   THR A  33     139.841 279.005  13.807  1.00  0.00           N  
ATOM    547  CA  THR A  33     140.021 277.864  14.699  1.00  0.00           C  
ATOM    548  C   THR A  33     138.835 277.699  15.646  1.00  0.00           C  
ATOM    549  O   THR A  33     138.353 278.668  16.241  1.00  0.00           O  
ATOM    550  CB  THR A  33     141.317 278.005  15.519  1.00  0.00           C  
ATOM    551  OG1 THR A  33     142.444 278.040  14.632  1.00  0.00           O  
ATOM    552  CG2 THR A  33     141.470 276.837  16.480  1.00  0.00           C  
ATOM    553  H   THR A  33     139.710 279.950  14.191  1.00  0.00           H  
ATOM    554  HA  THR A  33     140.072 276.965  14.085  1.00  0.00           H  
ATOM    555  HB  THR A  33     141.290 278.934  16.086  1.00  0.00           H  
ATOM    556  HG1 THR A  33     143.241 278.219  15.136  1.00  0.00           H  
ATOM    557 1HG2 THR A  33     142.392 276.953  17.051  1.00  0.00           H  
ATOM    558 2HG2 THR A  33     140.621 276.814  17.163  1.00  0.00           H  
ATOM    559 3HG2 THR A  33     141.508 275.905  15.917  1.00  0.00           H  
ATOM    560  N   GLU A  34     138.326 276.476  15.749  1.00  0.00           N  
ATOM    561  CA  GLU A  34     137.137 276.216  16.551  1.00  0.00           C  
ATOM    562  C   GLU A  34     137.375 275.301  17.744  1.00  0.00           C  
ATOM    563  O   GLU A  34     137.657 274.109  17.590  1.00  0.00           O  
ATOM    564  CB  GLU A  34     136.045 275.612  15.665  1.00  0.00           C  
ATOM    565  CG  GLU A  34     135.594 276.509  14.522  1.00  0.00           C  
ATOM    566  CD  GLU A  34     134.596 275.844  13.615  1.00  0.00           C  
ATOM    567  OE1 GLU A  34     134.214 274.734  13.895  1.00  0.00           O  
ATOM    568  OE2 GLU A  34     134.215 276.448  12.639  1.00  0.00           O  
ATOM    569  H   GLU A  34     138.765 275.705  15.260  1.00  0.00           H  
ATOM    570  HA  GLU A  34     136.776 277.166  16.941  1.00  0.00           H  
ATOM    571 1HB  GLU A  34     136.402 274.676  15.235  1.00  0.00           H  
ATOM    572 2HB  GLU A  34     135.170 275.379  16.273  1.00  0.00           H  
ATOM    573 1HG  GLU A  34     135.145 277.411  14.937  1.00  0.00           H  
ATOM    574 2HG  GLU A  34     136.466 276.805  13.940  1.00  0.00           H  
ATOM    575  N   ILE A  35     137.201 275.857  18.937  1.00  0.00           N  
ATOM    576  CA  ILE A  35     137.474 275.137  20.166  1.00  0.00           C  
ATOM    577  C   ILE A  35     136.181 274.976  20.939  1.00  0.00           C  
ATOM    578  O   ILE A  35     135.512 275.963  21.257  1.00  0.00           O  
ATOM    579  CB  ILE A  35     138.513 275.886  21.028  1.00  0.00           C  
ATOM    580  CG1 ILE A  35     139.806 275.980  20.221  1.00  0.00           C  
ATOM    581  CG2 ILE A  35     138.682 275.248  22.426  1.00  0.00           C  
ATOM    582  CD1 ILE A  35     140.847 276.947  20.718  1.00  0.00           C  
ATOM    583  H   ILE A  35     136.868 276.829  18.977  1.00  0.00           H  
ATOM    584  HA  ILE A  35     137.860 274.146  19.923  1.00  0.00           H  
ATOM    585  HB  ILE A  35     138.174 276.899  21.162  1.00  0.00           H  
ATOM    586 1HG1 ILE A  35     140.217 275.007  20.162  1.00  0.00           H  
ATOM    587 2HG1 ILE A  35     139.544 276.301  19.213  1.00  0.00           H  
ATOM    588 1HG2 ILE A  35     139.401 275.814  23.001  1.00  0.00           H  
ATOM    589 2HG2 ILE A  35     137.729 275.255  22.956  1.00  0.00           H  
ATOM    590 3HG2 ILE A  35     139.020 274.235  22.335  1.00  0.00           H  
ATOM    591 1HD1 ILE A  35     141.699 276.933  20.044  1.00  0.00           H  
ATOM    592 2HD1 ILE A  35     140.428 277.953  20.750  1.00  0.00           H  
ATOM    593 3HD1 ILE A  35     141.179 276.652  21.703  1.00  0.00           H  
ATOM    594  N   GLU A  36     135.816 273.747  21.282  1.00  0.00           N  
ATOM    595  CA  GLU A  36     134.610 273.590  22.075  1.00  0.00           C  
ATOM    596  C   GLU A  36     134.956 272.902  23.378  1.00  0.00           C  
ATOM    597  O   GLU A  36     135.612 271.853  23.371  1.00  0.00           O  
ATOM    598  CB  GLU A  36     133.554 272.785  21.314  1.00  0.00           C  
ATOM    599  CG  GLU A  36     133.237 273.318  19.924  1.00  0.00           C  
ATOM    600  CD  GLU A  36     132.164 272.530  19.226  1.00  0.00           C  
ATOM    601  OE1 GLU A  36     131.554 271.702  19.859  1.00  0.00           O  
ATOM    602  OE2 GLU A  36     131.953 272.757  18.058  1.00  0.00           O  
ATOM    603  H   GLU A  36     136.320 272.904  20.968  1.00  0.00           H  
ATOM    604  HA  GLU A  36     134.212 274.569  22.323  1.00  0.00           H  
ATOM    605 1HB  GLU A  36     133.890 271.753  21.208  1.00  0.00           H  
ATOM    606 2HB  GLU A  36     132.627 272.770  21.886  1.00  0.00           H  
ATOM    607 1HG  GLU A  36     132.912 274.355  20.010  1.00  0.00           H  
ATOM    608 2HG  GLU A  36     134.145 273.299  19.323  1.00  0.00           H  
ATOM    609  N   VAL A  37     134.544 273.484  24.501  1.00  0.00           N  
ATOM    610  CA  VAL A  37     134.803 272.815  25.766  1.00  0.00           C  
ATOM    611  C   VAL A  37     133.652 272.803  26.781  1.00  0.00           C  
ATOM    612  O   VAL A  37     132.838 273.726  26.860  1.00  0.00           O  
ATOM    613  CB  VAL A  37     136.026 273.475  26.429  1.00  0.00           C  
ATOM    614  CG1 VAL A  37     137.279 273.223  25.605  1.00  0.00           C  
ATOM    615  CG2 VAL A  37     135.782 274.967  26.596  1.00  0.00           C  
ATOM    616  H   VAL A  37     134.105 274.410  24.495  1.00  0.00           H  
ATOM    617  HA  VAL A  37     135.031 271.780  25.536  1.00  0.00           H  
ATOM    618  HB  VAL A  37     136.187 273.021  27.406  1.00  0.00           H  
ATOM    619 1HG1 VAL A  37     138.134 273.697  26.089  1.00  0.00           H  
ATOM    620 2HG1 VAL A  37     137.455 272.150  25.529  1.00  0.00           H  
ATOM    621 3HG1 VAL A  37     137.150 273.643  24.608  1.00  0.00           H  
ATOM    622 1HG2 VAL A  37     136.649 275.428  27.066  1.00  0.00           H  
ATOM    623 2HG2 VAL A  37     135.614 275.421  25.619  1.00  0.00           H  
ATOM    624 3HG2 VAL A  37     134.903 275.124  27.223  1.00  0.00           H  
ATOM    625  N   GLN A  38     133.616 271.750  27.592  1.00  0.00           N  
ATOM    626  CA  GLN A  38     132.689 271.690  28.729  1.00  0.00           C  
ATOM    627  C   GLN A  38     133.271 271.000  29.943  1.00  0.00           C  
ATOM    628  O   GLN A  38     134.114 270.122  29.812  1.00  0.00           O  
ATOM    629  CB  GLN A  38     131.396 270.977  28.320  1.00  0.00           C  
ATOM    630  CG  GLN A  38     131.586 269.521  27.931  1.00  0.00           C  
ATOM    631  CD  GLN A  38     130.272 268.827  27.626  1.00  0.00           C  
ATOM    632  OE1 GLN A  38     129.471 268.560  28.526  1.00  0.00           O  
ATOM    633  NE2 GLN A  38     130.042 268.533  26.351  1.00  0.00           N  
ATOM    634  H   GLN A  38     134.265 270.983  27.392  1.00  0.00           H  
ATOM    635  HA  GLN A  38     132.439 272.711  29.028  1.00  0.00           H  
ATOM    636 1HB  GLN A  38     130.683 271.016  29.143  1.00  0.00           H  
ATOM    637 2HB  GLN A  38     130.947 271.495  27.473  1.00  0.00           H  
ATOM    638 1HG  GLN A  38     132.213 269.471  27.042  1.00  0.00           H  
ATOM    639 2HG  GLN A  38     132.065 268.995  28.757  1.00  0.00           H  
ATOM    640 1HE2 GLN A  38     129.191 268.076  26.088  1.00  0.00           H  
ATOM    641 2HE2 GLN A  38     130.718 268.768  25.653  1.00  0.00           H  
ATOM    642  N   GLY A  39     132.899 271.479  31.135  1.00  0.00           N  
ATOM    643  CA  GLY A  39     133.361 270.899  32.408  1.00  0.00           C  
ATOM    644  C   GLY A  39     134.751 271.419  32.760  1.00  0.00           C  
ATOM    645  O   GLY A  39     135.376 271.017  33.743  1.00  0.00           O  
ATOM    646  H   GLY A  39     132.203 272.224  31.163  1.00  0.00           H  
ATOM    647 1HA  GLY A  39     132.656 271.158  33.200  1.00  0.00           H  
ATOM    648 2HA  GLY A  39     133.379 269.811  32.333  1.00  0.00           H  
ATOM    649  N   ILE A  40     135.206 272.332  31.928  1.00  0.00           N  
ATOM    650  CA  ILE A  40     136.511 272.933  31.969  1.00  0.00           C  
ATOM    651  C   ILE A  40     136.652 273.932  33.119  1.00  0.00           C  
ATOM    652  O   ILE A  40     135.744 274.731  33.376  1.00  0.00           O  
ATOM    653  CB  ILE A  40     136.747 273.590  30.590  1.00  0.00           C  
ATOM    654  CG1 ILE A  40     138.187 273.927  30.433  1.00  0.00           C  
ATOM    655  CG2 ILE A  40     135.837 274.826  30.403  1.00  0.00           C  
ATOM    656  CD1 ILE A  40     138.634 274.279  29.047  1.00  0.00           C  
ATOM    657  H   ILE A  40     134.583 272.587  31.181  1.00  0.00           H  
ATOM    658  HA  ILE A  40     137.247 272.139  32.110  1.00  0.00           H  
ATOM    659  HB  ILE A  40     136.502 272.867  29.817  1.00  0.00           H  
ATOM    660 1HG1 ILE A  40     138.420 274.759  31.086  1.00  0.00           H  
ATOM    661 2HG1 ILE A  40     138.747 273.063  30.743  1.00  0.00           H  
ATOM    662 1HG2 ILE A  40     135.983 275.248  29.433  1.00  0.00           H  
ATOM    663 2HG2 ILE A  40     134.795 274.540  30.502  1.00  0.00           H  
ATOM    664 3HG2 ILE A  40     136.062 275.580  31.139  1.00  0.00           H  
ATOM    665 1HD1 ILE A  40     139.693 274.496  29.036  1.00  0.00           H  
ATOM    666 2HD1 ILE A  40     138.430 273.451  28.371  1.00  0.00           H  
ATOM    667 3HD1 ILE A  40     138.106 275.150  28.721  1.00  0.00           H  
ATOM    668  N   ASP A  41     137.808 273.875  33.783  1.00  0.00           N  
ATOM    669  CA  ASP A  41     138.202 274.744  34.886  1.00  0.00           C  
ATOM    670  C   ASP A  41     138.771 276.064  34.405  1.00  0.00           C  
ATOM    671  O   ASP A  41     138.949 276.276  33.201  1.00  0.00           O  
ATOM    672  CB  ASP A  41     139.233 274.042  35.775  1.00  0.00           C  
ATOM    673  CG  ASP A  41     139.203 274.532  37.217  1.00  0.00           C  
ATOM    674  OD1 ASP A  41     138.699 275.605  37.448  1.00  0.00           O  
ATOM    675  OD2 ASP A  41     139.685 273.828  38.071  1.00  0.00           O  
ATOM    676  H   ASP A  41     138.457 273.150  33.516  1.00  0.00           H  
ATOM    677  HA  ASP A  41     137.331 274.942  35.495  1.00  0.00           H  
ATOM    678 1HB  ASP A  41     139.048 272.968  35.767  1.00  0.00           H  
ATOM    679 2HB  ASP A  41     140.233 274.207  35.371  1.00  0.00           H  
ATOM    680  N   LYS A  42     139.115 276.943  35.350  1.00  0.00           N  
ATOM    681  CA  LYS A  42     139.639 278.254  34.982  1.00  0.00           C  
ATOM    682  C   LYS A  42     141.058 278.180  34.420  1.00  0.00           C  
ATOM    683  O   LYS A  42     141.373 278.896  33.467  1.00  0.00           O  
ATOM    684  CB  LYS A  42     139.611 279.213  36.172  1.00  0.00           C  
ATOM    685  CG  LYS A  42     138.213 279.653  36.589  1.00  0.00           C  
ATOM    686  CD  LYS A  42     138.257 280.701  37.715  1.00  0.00           C  
ATOM    687  CE  LYS A  42     136.845 281.167  38.098  1.00  0.00           C  
ATOM    688  NZ  LYS A  42     136.847 282.251  39.130  1.00  0.00           N  
ATOM    689  H   LYS A  42     138.996 276.698  36.321  1.00  0.00           H  
ATOM    690  HA  LYS A  42     139.001 278.666  34.205  1.00  0.00           H  
ATOM    691 1HB  LYS A  42     140.093 278.746  37.031  1.00  0.00           H  
ATOM    692 2HB  LYS A  42     140.183 280.112  35.927  1.00  0.00           H  
ATOM    693 1HG  LYS A  42     137.687 280.062  35.729  1.00  0.00           H  
ATOM    694 2HG  LYS A  42     137.668 278.789  36.940  1.00  0.00           H  
ATOM    695 1HD  LYS A  42     138.743 280.273  38.594  1.00  0.00           H  
ATOM    696 2HD  LYS A  42     138.834 281.569  37.385  1.00  0.00           H  
ATOM    697 1HE  LYS A  42     136.342 281.531  37.208  1.00  0.00           H  
ATOM    698 2HE  LYS A  42     136.289 280.327  38.491  1.00  0.00           H  
ATOM    699 1HZ  LYS A  42     135.857 282.515  39.322  1.00  0.00           H  
ATOM    700 2HZ  LYS A  42     137.285 281.927  39.976  1.00  0.00           H  
ATOM    701 3HZ  LYS A  42     137.341 283.062  38.787  1.00  0.00           H  
ATOM    702  N   ARG A  43     141.911 277.313  34.979  1.00  0.00           N  
ATOM    703  CA  ARG A  43     143.269 277.175  34.446  1.00  0.00           C  
ATOM    704  C   ARG A  43     143.238 276.540  33.058  1.00  0.00           C  
ATOM    705  O   ARG A  43     144.029 276.892  32.171  1.00  0.00           O  
ATOM    706  CB  ARG A  43     144.131 276.330  35.371  1.00  0.00           C  
ATOM    707  CG  ARG A  43     144.542 277.013  36.665  1.00  0.00           C  
ATOM    708  CD  ARG A  43     145.331 276.107  37.539  1.00  0.00           C  
ATOM    709  NE  ARG A  43     146.548 275.650  36.887  1.00  0.00           N  
ATOM    710  CZ  ARG A  43     147.718 276.319  36.895  1.00  0.00           C  
ATOM    711  NH1 ARG A  43     147.812 277.471  37.522  1.00  0.00           N  
ATOM    712  NH2 ARG A  43     148.769 275.818  36.271  1.00  0.00           N  
ATOM    713  H   ARG A  43     141.621 276.785  35.789  1.00  0.00           H  
ATOM    714  HA  ARG A  43     143.702 278.172  34.348  1.00  0.00           H  
ATOM    715 1HB  ARG A  43     143.594 275.419  35.636  1.00  0.00           H  
ATOM    716 2HB  ARG A  43     145.041 276.033  34.851  1.00  0.00           H  
ATOM    717 1HG  ARG A  43     145.152 277.888  36.437  1.00  0.00           H  
ATOM    718 2HG  ARG A  43     143.651 277.326  37.211  1.00  0.00           H  
ATOM    719 1HD  ARG A  43     145.610 276.633  38.451  1.00  0.00           H  
ATOM    720 2HD  ARG A  43     144.732 275.234  37.792  1.00  0.00           H  
ATOM    721  HE  ARG A  43     146.515 274.769  36.394  1.00  0.00           H  
ATOM    722 1HH1 ARG A  43     147.008 277.854  37.999  1.00  0.00           H  
ATOM    723 2HH1 ARG A  43     148.688 277.972  37.529  1.00  0.00           H  
ATOM    724 1HH2 ARG A  43     148.697 274.933  35.788  1.00  0.00           H  
ATOM    725 2HH2 ARG A  43     149.645 276.320  36.277  1.00  0.00           H  
ATOM    726  N   LEU A  44     142.319 275.609  32.852  1.00  0.00           N  
ATOM    727  CA  LEU A  44     142.216 274.974  31.556  1.00  0.00           C  
ATOM    728  C   LEU A  44     141.721 276.009  30.519  1.00  0.00           C  
ATOM    729  O   LEU A  44     142.234 276.079  29.400  1.00  0.00           O  
ATOM    730  CB  LEU A  44     141.259 273.777  31.625  1.00  0.00           C  
ATOM    731  CG  LEU A  44     141.771 272.562  32.409  1.00  0.00           C  
ATOM    732  CD1 LEU A  44     140.613 271.613  32.689  1.00  0.00           C  
ATOM    733  CD2 LEU A  44     142.864 271.867  31.612  1.00  0.00           C  
ATOM    734  H   LEU A  44     141.707 275.327  33.619  1.00  0.00           H  
ATOM    735  HA  LEU A  44     143.204 274.651  31.247  1.00  0.00           H  
ATOM    736 1HB  LEU A  44     140.329 274.102  32.089  1.00  0.00           H  
ATOM    737 2HB  LEU A  44     141.039 273.449  30.609  1.00  0.00           H  
ATOM    738  HG  LEU A  44     142.172 272.889  33.367  1.00  0.00           H  
ATOM    739 1HD1 LEU A  44     140.976 270.749  33.246  1.00  0.00           H  
ATOM    740 2HD1 LEU A  44     139.854 272.130  33.277  1.00  0.00           H  
ATOM    741 3HD1 LEU A  44     140.179 271.281  31.747  1.00  0.00           H  
ATOM    742 1HD2 LEU A  44     143.229 271.003  32.169  1.00  0.00           H  
ATOM    743 2HD2 LEU A  44     142.463 271.538  30.653  1.00  0.00           H  
ATOM    744 3HD2 LEU A  44     143.687 272.562  31.440  1.00  0.00           H  
ATOM    745  N   LEU A  45     140.836 276.924  30.932  1.00  0.00           N  
ATOM    746  CA  LEU A  45     140.405 278.009  30.046  1.00  0.00           C  
ATOM    747  C   LEU A  45     141.573 278.966  29.783  1.00  0.00           C  
ATOM    748  O   LEU A  45     141.688 279.517  28.682  1.00  0.00           O  
ATOM    749  CB  LEU A  45     139.229 278.774  30.665  1.00  0.00           C  
ATOM    750  CG  LEU A  45     137.888 278.029  30.684  1.00  0.00           C  
ATOM    751  CD1 LEU A  45     136.958 278.682  31.698  1.00  0.00           C  
ATOM    752  CD2 LEU A  45     137.277 278.047  29.291  1.00  0.00           C  
ATOM    753  H   LEU A  45     140.399 276.821  31.855  1.00  0.00           H  
ATOM    754  HA  LEU A  45     140.122 277.574  29.099  1.00  0.00           H  
ATOM    755 1HB  LEU A  45     139.481 279.027  31.693  1.00  0.00           H  
ATOM    756 2HB  LEU A  45     139.085 279.700  30.109  1.00  0.00           H  
ATOM    757  HG  LEU A  45     138.049 276.997  30.996  1.00  0.00           H  
ATOM    758 1HD1 LEU A  45     136.005 278.153  31.711  1.00  0.00           H  
ATOM    759 2HD1 LEU A  45     137.411 278.638  32.688  1.00  0.00           H  
ATOM    760 3HD1 LEU A  45     136.791 279.723  31.420  1.00  0.00           H  
ATOM    761 1HD2 LEU A  45     136.324 277.517  29.304  1.00  0.00           H  
ATOM    762 2HD2 LEU A  45     137.114 279.079  28.978  1.00  0.00           H  
ATOM    763 3HD2 LEU A  45     137.954 277.558  28.590  1.00  0.00           H  
ATOM    764  N   LYS A  46     142.463 279.146  30.764  1.00  0.00           N  
ATOM    765  CA  LYS A  46     143.654 279.962  30.542  1.00  0.00           C  
ATOM    766  C   LYS A  46     144.512 279.342  29.429  1.00  0.00           C  
ATOM    767  O   LYS A  46     145.139 280.070  28.657  1.00  0.00           O  
ATOM    768  CB  LYS A  46     144.465 280.101  31.832  1.00  0.00           C  
ATOM    769  CG  LYS A  46     145.708 280.971  31.703  1.00  0.00           C  
ATOM    770  CD  LYS A  46     145.346 282.399  31.322  1.00  0.00           C  
ATOM    771  CE  LYS A  46     146.427 283.379  31.754  1.00  0.00           C  
ATOM    772  NZ  LYS A  46     147.760 283.019  31.199  1.00  0.00           N  
ATOM    773  H   LYS A  46     142.267 278.741  31.687  1.00  0.00           H  
ATOM    774  HA  LYS A  46     143.338 280.946  30.210  1.00  0.00           H  
ATOM    775 1HB  LYS A  46     143.836 280.530  32.612  1.00  0.00           H  
ATOM    776 2HB  LYS A  46     144.781 279.114  32.171  1.00  0.00           H  
ATOM    777 1HG  LYS A  46     146.245 280.982  32.652  1.00  0.00           H  
ATOM    778 2HG  LYS A  46     146.365 280.556  30.939  1.00  0.00           H  
ATOM    779 1HD  LYS A  46     145.218 282.466  30.241  1.00  0.00           H  
ATOM    780 2HD  LYS A  46     144.406 282.676  31.799  1.00  0.00           H  
ATOM    781 1HE  LYS A  46     146.165 284.381  31.417  1.00  0.00           H  
ATOM    782 2HE  LYS A  46     146.492 283.392  32.842  1.00  0.00           H  
ATOM    783 1HZ  LYS A  46     148.447 283.691  31.509  1.00  0.00           H  
ATOM    784 2HZ  LYS A  46     148.021 282.097  31.521  1.00  0.00           H  
ATOM    785 3HZ  LYS A  46     147.717 283.022  30.190  1.00  0.00           H  
ATOM    786  N   ILE A  47     144.563 277.994  29.357  1.00  0.00           N  
ATOM    787  CA  ILE A  47     145.352 277.315  28.325  1.00  0.00           C  
ATOM    788  C   ILE A  47     144.865 277.761  26.939  1.00  0.00           C  
ATOM    789  O   ILE A  47     145.675 278.064  26.057  1.00  0.00           O  
ATOM    790  CB  ILE A  47     145.247 275.785  28.453  1.00  0.00           C  
ATOM    791  CG1 ILE A  47     145.863 275.317  29.775  1.00  0.00           C  
ATOM    792  CG2 ILE A  47     145.927 275.104  27.275  1.00  0.00           C  
ATOM    793  CD1 ILE A  47     147.358 275.525  29.859  1.00  0.00           C  
ATOM    794  H   ILE A  47     144.050 277.445  30.058  1.00  0.00           H  
ATOM    795  HA  ILE A  47     146.392 277.619  28.437  1.00  0.00           H  
ATOM    796  HB  ILE A  47     144.198 275.493  28.474  1.00  0.00           H  
ATOM    797 1HG1 ILE A  47     145.397 275.850  30.602  1.00  0.00           H  
ATOM    798 2HG1 ILE A  47     145.659 274.255  29.915  1.00  0.00           H  
ATOM    799 1HG2 ILE A  47     145.844 274.023  27.383  1.00  0.00           H  
ATOM    800 2HG2 ILE A  47     145.445 275.414  26.349  1.00  0.00           H  
ATOM    801 3HG2 ILE A  47     146.979 275.386  27.249  1.00  0.00           H  
ATOM    802 1HD1 ILE A  47     147.721 275.169  30.824  1.00  0.00           H  
ATOM    803 2HD1 ILE A  47     147.849 274.970  29.059  1.00  0.00           H  
ATOM    804 3HD1 ILE A  47     147.584 276.585  29.757  1.00  0.00           H  
ATOM    805  N   ILE A  48     143.539 277.839  26.777  1.00  0.00           N  
ATOM    806  CA  ILE A  48     142.923 278.297  25.528  1.00  0.00           C  
ATOM    807  C   ILE A  48     143.369 279.719  25.202  1.00  0.00           C  
ATOM    808  O   ILE A  48     143.662 280.012  24.041  1.00  0.00           O  
ATOM    809  CB  ILE A  48     141.387 278.245  25.614  1.00  0.00           C  
ATOM    810  CG1 ILE A  48     140.903 276.793  25.664  1.00  0.00           C  
ATOM    811  CG2 ILE A  48     140.764 278.976  24.435  1.00  0.00           C  
ATOM    812  CD1 ILE A  48     139.455 276.645  26.071  1.00  0.00           C  
ATOM    813  H   ILE A  48     142.965 277.522  27.567  1.00  0.00           H  
ATOM    814  HA  ILE A  48     143.279 277.653  24.728  1.00  0.00           H  
ATOM    815  HB  ILE A  48     141.058 278.718  26.538  1.00  0.00           H  
ATOM    816 1HG1 ILE A  48     141.031 276.333  24.686  1.00  0.00           H  
ATOM    817 2HG1 ILE A  48     141.515 276.231  26.371  1.00  0.00           H  
ATOM    818 1HG2 ILE A  48     139.677 278.929  24.510  1.00  0.00           H  
ATOM    819 2HG2 ILE A  48     141.083 280.016  24.441  1.00  0.00           H  
ATOM    820 3HG2 ILE A  48     141.083 278.505  23.504  1.00  0.00           H  
ATOM    821 1HD1 ILE A  48     139.187 275.589  26.085  1.00  0.00           H  
ATOM    822 2HD1 ILE A  48     139.312 277.069  27.067  1.00  0.00           H  
ATOM    823 3HD1 ILE A  48     138.821 277.170  25.357  1.00  0.00           H  
ATOM    824  N   LEU A  49     143.416 280.604  26.189  1.00  0.00           N  
ATOM    825  CA  LEU A  49     143.849 281.969  25.908  1.00  0.00           C  
ATOM    826  C   LEU A  49     145.302 282.000  25.454  1.00  0.00           C  
ATOM    827  O   LEU A  49     145.656 282.785  24.568  1.00  0.00           O  
ATOM    828  CB  LEU A  49     143.676 282.847  27.154  1.00  0.00           C  
ATOM    829  CG  LEU A  49     142.230 283.073  27.613  1.00  0.00           C  
ATOM    830  CD1 LEU A  49     142.230 283.750  28.977  1.00  0.00           C  
ATOM    831  CD2 LEU A  49     141.496 283.918  26.583  1.00  0.00           C  
ATOM    832  H   LEU A  49     143.108 280.314  27.124  1.00  0.00           H  
ATOM    833  HA  LEU A  49     143.236 282.369  25.104  1.00  0.00           H  
ATOM    834 1HB  LEU A  49     144.219 282.389  27.979  1.00  0.00           H  
ATOM    835 2HB  LEU A  49     144.117 283.824  26.954  1.00  0.00           H  
ATOM    836  HG  LEU A  49     141.727 282.111  27.719  1.00  0.00           H  
ATOM    837 1HD1 LEU A  49     141.203 283.910  29.304  1.00  0.00           H  
ATOM    838 2HD1 LEU A  49     142.745 283.115  29.699  1.00  0.00           H  
ATOM    839 3HD1 LEU A  49     142.742 284.709  28.907  1.00  0.00           H  
ATOM    840 1HD2 LEU A  49     140.468 284.078  26.910  1.00  0.00           H  
ATOM    841 2HD2 LEU A  49     141.997 284.881  26.479  1.00  0.00           H  
ATOM    842 3HD2 LEU A  49     141.496 283.403  25.623  1.00  0.00           H  
ATOM    843  N   GLU A  50     146.143 281.127  26.020  1.00  0.00           N  
ATOM    844  CA  GLU A  50     147.552 281.111  25.655  1.00  0.00           C  
ATOM    845  C   GLU A  50     147.715 280.634  24.216  1.00  0.00           C  
ATOM    846  O   GLU A  50     148.577 281.132  23.490  1.00  0.00           O  
ATOM    847  CB  GLU A  50     148.346 280.209  26.604  1.00  0.00           C  
ATOM    848  CG  GLU A  50     148.494 280.758  28.016  1.00  0.00           C  
ATOM    849  CD  GLU A  50     149.215 282.077  28.058  1.00  0.00           C  
ATOM    850  OE1 GLU A  50     150.188 282.223  27.358  1.00  0.00           O  
ATOM    851  OE2 GLU A  50     148.792 282.939  28.792  1.00  0.00           O  
ATOM    852  H   GLU A  50     145.801 280.504  26.762  1.00  0.00           H  
ATOM    853  HA  GLU A  50     147.933 282.133  25.717  1.00  0.00           H  
ATOM    854 1HB  GLU A  50     147.860 279.236  26.672  1.00  0.00           H  
ATOM    855 2HB  GLU A  50     149.346 280.048  26.201  1.00  0.00           H  
ATOM    856 1HG  GLU A  50     147.503 280.885  28.451  1.00  0.00           H  
ATOM    857 2HG  GLU A  50     149.036 280.033  28.621  1.00  0.00           H  
ATOM    858  N   VAL A  51     146.866 279.690  23.797  1.00  0.00           N  
ATOM    859  CA  VAL A  51     146.872 279.165  22.440  1.00  0.00           C  
ATOM    860  C   VAL A  51     146.483 280.282  21.462  1.00  0.00           C  
ATOM    861  O   VAL A  51     147.122 280.463  20.410  1.00  0.00           O  
ATOM    862  CB  VAL A  51     145.890 277.986  22.311  1.00  0.00           C  
ATOM    863  CG1 VAL A  51     145.734 277.581  20.852  1.00  0.00           C  
ATOM    864  CG2 VAL A  51     146.378 276.812  23.147  1.00  0.00           C  
ATOM    865  H   VAL A  51     146.235 279.269  24.483  1.00  0.00           H  
ATOM    866  HA  VAL A  51     147.874 278.818  22.201  1.00  0.00           H  
ATOM    867  HB  VAL A  51     144.909 278.302  22.664  1.00  0.00           H  
ATOM    868 1HG1 VAL A  51     145.036 276.746  20.779  1.00  0.00           H  
ATOM    869 2HG1 VAL A  51     145.350 278.425  20.280  1.00  0.00           H  
ATOM    870 3HG1 VAL A  51     146.702 277.280  20.452  1.00  0.00           H  
ATOM    871 1HG2 VAL A  51     145.679 275.982  23.051  1.00  0.00           H  
ATOM    872 2HG2 VAL A  51     147.362 276.500  22.797  1.00  0.00           H  
ATOM    873 3HG2 VAL A  51     146.443 277.113  24.193  1.00  0.00           H  
ATOM    874  N   ILE A  52     145.456 281.062  21.828  1.00  0.00           N  
ATOM    875  CA  ILE A  52     145.036 282.198  21.024  1.00  0.00           C  
ATOM    876  C   ILE A  52     146.176 283.221  20.986  1.00  0.00           C  
ATOM    877  O   ILE A  52     146.480 283.747  19.918  1.00  0.00           O  
ATOM    878  CB  ILE A  52     143.758 282.843  21.590  1.00  0.00           C  
ATOM    879  CG1 ILE A  52     142.569 281.889  21.442  1.00  0.00           C  
ATOM    880  CG2 ILE A  52     143.474 284.163  20.889  1.00  0.00           C  
ATOM    881  CD1 ILE A  52     141.352 282.304  22.235  1.00  0.00           C  
ATOM    882  H   ILE A  52     144.932 280.816  22.675  1.00  0.00           H  
ATOM    883  HA  ILE A  52     144.862 281.854  20.004  1.00  0.00           H  
ATOM    884  HB  ILE A  52     143.884 283.028  22.656  1.00  0.00           H  
ATOM    885 1HG1 ILE A  52     142.286 281.819  20.392  1.00  0.00           H  
ATOM    886 2HG1 ILE A  52     142.862 280.890  21.767  1.00  0.00           H  
ATOM    887 1HG2 ILE A  52     142.566 284.605  21.299  1.00  0.00           H  
ATOM    888 2HG2 ILE A  52     144.311 284.844  21.044  1.00  0.00           H  
ATOM    889 3HG2 ILE A  52     143.341 283.987  19.821  1.00  0.00           H  
ATOM    890 1HD1 ILE A  52     140.551 281.579  22.081  1.00  0.00           H  
ATOM    891 2HD1 ILE A  52     141.604 282.345  23.296  1.00  0.00           H  
ATOM    892 3HD1 ILE A  52     141.019 283.287  21.903  1.00  0.00           H  
ATOM    893  N   ARG A  53     146.811 283.495  22.142  1.00  0.00           N  
ATOM    894  CA  ARG A  53     147.900 284.469  22.187  1.00  0.00           C  
ATOM    895  C   ARG A  53     149.039 284.097  21.246  1.00  0.00           C  
ATOM    896  O   ARG A  53     149.514 284.951  20.489  1.00  0.00           O  
ATOM    897  CB  ARG A  53     148.494 284.564  23.594  1.00  0.00           C  
ATOM    898  CG  ARG A  53     149.590 285.650  23.760  1.00  0.00           C  
ATOM    899  CD  ARG A  53     150.094 285.798  25.175  1.00  0.00           C  
ATOM    900  NE  ARG A  53     150.792 284.608  25.713  1.00  0.00           N  
ATOM    901  CZ  ARG A  53     152.074 284.248  25.480  1.00  0.00           C  
ATOM    902  NH1 ARG A  53     152.887 284.931  24.693  1.00  0.00           N  
ATOM    903  NH2 ARG A  53     152.509 283.168  26.088  1.00  0.00           N  
ATOM    904  H   ARG A  53     146.502 283.044  23.006  1.00  0.00           H  
ATOM    905  HA  ARG A  53     147.505 285.442  21.899  1.00  0.00           H  
ATOM    906 1HB  ARG A  53     147.717 284.678  24.328  1.00  0.00           H  
ATOM    907 2HB  ARG A  53     148.985 283.625  23.820  1.00  0.00           H  
ATOM    908 1HG  ARG A  53     150.443 285.393  23.131  1.00  0.00           H  
ATOM    909 2HG  ARG A  53     149.201 286.604  23.448  1.00  0.00           H  
ATOM    910 1HD  ARG A  53     150.782 286.642  25.213  1.00  0.00           H  
ATOM    911 2HD  ARG A  53     149.246 286.005  25.826  1.00  0.00           H  
ATOM    912  HE  ARG A  53     150.284 283.984  26.364  1.00  0.00           H  
ATOM    913 1HH1 ARG A  53     152.588 285.770  24.183  1.00  0.00           H  
ATOM    914 2HH1 ARG A  53     153.834 284.617  24.550  1.00  0.00           H  
ATOM    915 1HH2 ARG A  53     151.848 282.659  26.695  1.00  0.00           H  
ATOM    916 2HH2 ARG A  53     153.453 282.847  25.959  1.00  0.00           H  
ATOM    917  N   GLU A  54     149.472 282.832  21.265  1.00  0.00           N  
ATOM    918  CA  GLU A  54     150.586 282.428  20.419  1.00  0.00           C  
ATOM    919  C   GLU A  54     150.265 282.591  18.944  1.00  0.00           C  
ATOM    920  O   GLU A  54     151.112 283.057  18.176  1.00  0.00           O  
ATOM    921  CB  GLU A  54     150.968 280.974  20.704  1.00  0.00           C  
ATOM    922  CG  GLU A  54     152.146 280.462  19.888  1.00  0.00           C  
ATOM    923  CD  GLU A  54     152.611 279.100  20.324  1.00  0.00           C  
ATOM    924  OE1 GLU A  54     152.116 278.611  21.311  1.00  0.00           O  
ATOM    925  OE2 GLU A  54     153.463 278.548  19.668  1.00  0.00           O  
ATOM    926  H   GLU A  54     149.055 282.164  21.926  1.00  0.00           H  
ATOM    927  HA  GLU A  54     151.433 283.077  20.650  1.00  0.00           H  
ATOM    928 1HB  GLU A  54     151.219 280.865  21.760  1.00  0.00           H  
ATOM    929 2HB  GLU A  54     150.114 280.327  20.502  1.00  0.00           H  
ATOM    930 1HG  GLU A  54     151.855 280.416  18.839  1.00  0.00           H  
ATOM    931 2HG  GLU A  54     152.971 281.168  19.977  1.00  0.00           H  
ATOM    932  N   GLU A  55     149.037 282.252  18.537  1.00  0.00           N  
ATOM    933  CA  GLU A  55     148.671 282.404  17.133  1.00  0.00           C  
ATOM    934  C   GLU A  55     148.657 283.876  16.721  1.00  0.00           C  
ATOM    935  O   GLU A  55     149.086 284.210  15.610  1.00  0.00           O  
ATOM    936  CB  GLU A  55     147.301 281.775  16.870  1.00  0.00           C  
ATOM    937  CG  GLU A  55     146.872 281.791  15.409  1.00  0.00           C  
ATOM    938  CD  GLU A  55     147.738 280.926  14.536  1.00  0.00           C  
ATOM    939  OE1 GLU A  55     148.407 280.068  15.059  1.00  0.00           O  
ATOM    940  OE2 GLU A  55     147.729 281.124  13.344  1.00  0.00           O  
ATOM    941  H   GLU A  55     148.383 281.827  19.211  1.00  0.00           H  
ATOM    942  HA  GLU A  55     149.433 281.904  16.539  1.00  0.00           H  
ATOM    943 1HB  GLU A  55     147.306 280.738  17.205  1.00  0.00           H  
ATOM    944 2HB  GLU A  55     146.542 282.302  17.447  1.00  0.00           H  
ATOM    945 1HG  GLU A  55     145.842 281.442  15.340  1.00  0.00           H  
ATOM    946 2HG  GLU A  55     146.904 282.817  15.043  1.00  0.00           H  
ATOM    947  N   ILE A  56     148.208 284.759  17.619  1.00  0.00           N  
ATOM    948  CA  ILE A  56     148.180 286.176  17.292  1.00  0.00           C  
ATOM    949  C   ILE A  56     149.595 286.693  17.126  1.00  0.00           C  
ATOM    950  O   ILE A  56     149.874 287.430  16.171  1.00  0.00           O  
ATOM    951  CB  ILE A  56     147.508 287.010  18.405  1.00  0.00           C  
ATOM    952  CG1 ILE A  56     146.049 286.634  18.480  1.00  0.00           C  
ATOM    953  CG2 ILE A  56     147.694 288.527  18.118  1.00  0.00           C  
ATOM    954  CD1 ILE A  56     145.331 287.146  19.673  1.00  0.00           C  
ATOM    955  H   ILE A  56     147.810 284.416  18.499  1.00  0.00           H  
ATOM    956  HA  ILE A  56     147.647 286.325  16.365  1.00  0.00           H  
ATOM    957  HB  ILE A  56     147.957 286.763  19.368  1.00  0.00           H  
ATOM    958 1HG1 ILE A  56     145.557 286.963  17.593  1.00  0.00           H  
ATOM    959 2HG1 ILE A  56     145.985 285.575  18.516  1.00  0.00           H  
ATOM    960 1HG2 ILE A  56     147.226 289.118  18.897  1.00  0.00           H  
ATOM    961 2HG2 ILE A  56     148.747 288.792  18.091  1.00  0.00           H  
ATOM    962 3HG2 ILE A  56     147.247 288.777  17.160  1.00  0.00           H  
ATOM    963 1HD1 ILE A  56     144.314 286.792  19.639  1.00  0.00           H  
ATOM    964 2HD1 ILE A  56     145.814 286.771  20.573  1.00  0.00           H  
ATOM    965 3HD1 ILE A  56     145.327 288.229  19.688  1.00  0.00           H  
ATOM    966  N   GLU A  57     150.478 286.334  18.059  1.00  0.00           N  
ATOM    967  CA  GLU A  57     151.852 286.796  18.015  1.00  0.00           C  
ATOM    968  C   GLU A  57     152.603 286.263  16.802  1.00  0.00           C  
ATOM    969  O   GLU A  57     153.388 286.994  16.196  1.00  0.00           O  
ATOM    970  CB  GLU A  57     152.582 286.386  19.296  1.00  0.00           C  
ATOM    971  CG  GLU A  57     152.123 287.124  20.546  1.00  0.00           C  
ATOM    972  CD  GLU A  57     152.840 286.672  21.788  1.00  0.00           C  
ATOM    973  OE1 GLU A  57     153.753 285.891  21.673  1.00  0.00           O  
ATOM    974  OE2 GLU A  57     152.473 287.109  22.853  1.00  0.00           O  
ATOM    975  H   GLU A  57     150.171 285.737  18.837  1.00  0.00           H  
ATOM    976  HA  GLU A  57     151.842 287.882  17.956  1.00  0.00           H  
ATOM    977 1HB  GLU A  57     152.444 285.318  19.468  1.00  0.00           H  
ATOM    978 2HB  GLU A  57     153.652 286.561  19.177  1.00  0.00           H  
ATOM    979 1HG  GLU A  57     152.295 288.191  20.408  1.00  0.00           H  
ATOM    980 2HG  GLU A  57     151.053 286.970  20.673  1.00  0.00           H  
ATOM    981  N   ARG A  58     152.347 285.007  16.411  1.00  0.00           N  
ATOM    982  CA  ARG A  58     153.027 284.463  15.245  1.00  0.00           C  
ATOM    983  C   ARG A  58     152.554 285.093  13.942  1.00  0.00           C  
ATOM    984  O   ARG A  58     153.382 285.358  13.066  1.00  0.00           O  
ATOM    985  CB  ARG A  58     152.819 282.958  15.170  1.00  0.00           C  
ATOM    986  CG  ARG A  58     153.604 282.153  16.193  1.00  0.00           C  
ATOM    987  CD  ARG A  58     153.386 280.693  16.028  1.00  0.00           C  
ATOM    988  NE  ARG A  58     154.086 279.921  17.043  1.00  0.00           N  
ATOM    989  CZ  ARG A  58     155.386 279.574  16.978  1.00  0.00           C  
ATOM    990  NH1 ARG A  58     156.112 279.936  15.943  1.00  0.00           N  
ATOM    991  NH2 ARG A  58     155.931 278.870  17.954  1.00  0.00           N  
ATOM    992  H   ARG A  58     151.720 284.417  16.965  1.00  0.00           H  
ATOM    993  HA  ARG A  58     154.088 284.673  15.353  1.00  0.00           H  
ATOM    994 1HB  ARG A  58     151.763 282.729  15.311  1.00  0.00           H  
ATOM    995 2HB  ARG A  58     153.102 282.600  14.181  1.00  0.00           H  
ATOM    996 1HG  ARG A  58     154.669 282.356  16.077  1.00  0.00           H  
ATOM    997 2HG  ARG A  58     153.289 282.435  17.199  1.00  0.00           H  
ATOM    998 1HD  ARG A  58     152.322 280.473  16.107  1.00  0.00           H  
ATOM    999 2HD  ARG A  58     153.749 280.379  15.050  1.00  0.00           H  
ATOM   1000  HE  ARG A  58     153.560 279.625  17.854  1.00  0.00           H  
ATOM   1001 1HH1 ARG A  58     155.695 280.474  15.197  1.00  0.00           H  
ATOM   1002 2HH1 ARG A  58     157.087 279.676  15.895  1.00  0.00           H  
ATOM   1003 1HH2 ARG A  58     155.373 278.591  18.749  1.00  0.00           H  
ATOM   1004 2HH2 ARG A  58     156.905 278.609  17.905  1.00  0.00           H  
ATOM   1005  N   GLU A  59     151.247 285.348  13.801  1.00  0.00           N  
ATOM   1006  CA  GLU A  59     150.772 285.967  12.571  1.00  0.00           C  
ATOM   1007  C   GLU A  59     151.060 287.468  12.537  1.00  0.00           C  
ATOM   1008  O   GLU A  59     151.331 288.023  11.470  1.00  0.00           O  
ATOM   1009  CB  GLU A  59     149.281 285.728  12.361  1.00  0.00           C  
ATOM   1010  CG  GLU A  59     148.895 284.291  12.010  1.00  0.00           C  
ATOM   1011  CD  GLU A  59     149.474 283.808  10.706  1.00  0.00           C  
ATOM   1012  OE1 GLU A  59     149.350 284.493   9.706  1.00  0.00           O  
ATOM   1013  OE2 GLU A  59     150.014 282.710  10.699  1.00  0.00           O  
ATOM   1014  H   GLU A  59     150.580 285.073  14.529  1.00  0.00           H  
ATOM   1015  HA  GLU A  59     151.305 285.510  11.734  1.00  0.00           H  
ATOM   1016 1HB  GLU A  59     148.750 286.004  13.273  1.00  0.00           H  
ATOM   1017 2HB  GLU A  59     148.934 286.376  11.575  1.00  0.00           H  
ATOM   1018 1HG  GLU A  59     149.231 283.640  12.812  1.00  0.00           H  
ATOM   1019 2HG  GLU A  59     147.813 284.214  11.950  1.00  0.00           H  
ATOM   1020  N   GLY A  60     151.000 288.137  13.700  1.00  0.00           N  
ATOM   1021  CA  GLY A  60     151.230 289.574  13.759  1.00  0.00           C  
ATOM   1022  C   GLY A  60     150.057 290.374  13.197  1.00  0.00           C  
ATOM   1023  O   GLY A  60     150.248 291.461  12.652  1.00  0.00           O  
ATOM   1024  H   GLY A  60     150.770 287.648  14.568  1.00  0.00           H  
ATOM   1025 1HA  GLY A  60     151.399 289.857  14.797  1.00  0.00           H  
ATOM   1026 2HA  GLY A  60     152.141 289.815  13.212  1.00  0.00           H  
ATOM   1027  N   SER A  61     148.850 289.825  13.297  1.00  0.00           N  
ATOM   1028  CA  SER A  61     147.677 290.487  12.731  1.00  0.00           C  
ATOM   1029  C   SER A  61     147.360 291.846  13.326  1.00  0.00           C  
ATOM   1030  O   SER A  61     147.457 292.063  14.534  1.00  0.00           O  
ATOM   1031  CB  SER A  61     146.425 289.685  12.891  1.00  0.00           C  
ATOM   1032  OG  SER A  61     145.360 290.457  12.375  1.00  0.00           O  
ATOM   1033  H   SER A  61     148.760 288.947  13.789  1.00  0.00           H  
ATOM   1034  HA  SER A  61     147.856 290.621  11.662  1.00  0.00           H  
ATOM   1035 1HB  SER A  61     146.503 288.756  12.366  1.00  0.00           H  
ATOM   1036 2HB  SER A  61     146.256 289.462  13.940  1.00  0.00           H  
ATOM   1037  HG  SER A  61     144.517 290.048  12.651  1.00  0.00           H  
ATOM   1038  N   SER A  62     146.924 292.753  12.451  1.00  0.00           N  
ATOM   1039  CA  SER A  62     146.486 294.093  12.813  1.00  0.00           C  
ATOM   1040  C   SER A  62     145.056 294.105  13.361  1.00  0.00           C  
ATOM   1041  O   SER A  62     144.592 295.115  13.897  1.00  0.00           O  
ATOM   1042  CB  SER A  62     146.580 295.006  11.606  1.00  0.00           C  
ATOM   1043  OG  SER A  62     145.670 294.621  10.613  1.00  0.00           O  
ATOM   1044  H   SER A  62     146.892 292.495  11.473  1.00  0.00           H  
ATOM   1045  HA  SER A  62     147.157 294.475  13.584  1.00  0.00           H  
ATOM   1046 1HB  SER A  62     146.379 296.033  11.910  1.00  0.00           H  
ATOM   1047 2HB  SER A  62     147.593 294.976  11.206  1.00  0.00           H  
ATOM   1048  HG  SER A  62     145.761 295.265   9.907  1.00  0.00           H  
ATOM   1049  N   GLU A  63     144.349 292.997  13.148  1.00  0.00           N  
ATOM   1050  CA  GLU A  63     142.958 292.803  13.565  1.00  0.00           C  
ATOM   1051  C   GLU A  63     142.699 291.360  13.992  1.00  0.00           C  
ATOM   1052  O   GLU A  63     142.985 290.418  13.238  1.00  0.00           O  
ATOM   1053  CB  GLU A  63     142.004 293.186  12.432  1.00  0.00           C  
ATOM   1054  CG  GLU A  63     140.530 293.002  12.763  1.00  0.00           C  
ATOM   1055  CD  GLU A  63     139.620 293.485  11.667  1.00  0.00           C  
ATOM   1056  OE1 GLU A  63     140.111 294.042  10.716  1.00  0.00           O  
ATOM   1057  OE2 GLU A  63     138.432 293.295  11.783  1.00  0.00           O  
ATOM   1058  H   GLU A  63     144.835 292.225  12.705  1.00  0.00           H  
ATOM   1059  HA  GLU A  63     142.751 293.458  14.416  1.00  0.00           H  
ATOM   1060 1HB  GLU A  63     142.159 294.231  12.164  1.00  0.00           H  
ATOM   1061 2HB  GLU A  63     142.226 292.585  11.550  1.00  0.00           H  
ATOM   1062 1HG  GLU A  63     140.337 291.945  12.940  1.00  0.00           H  
ATOM   1063 2HG  GLU A  63     140.304 293.543  13.681  1.00  0.00           H  
ATOM   1064  N   VAL A  64     142.120 291.177  15.180  1.00  0.00           N  
ATOM   1065  CA  VAL A  64     141.720 289.830  15.606  1.00  0.00           C  
ATOM   1066  C   VAL A  64     140.304 289.773  16.143  1.00  0.00           C  
ATOM   1067  O   VAL A  64     139.907 290.583  16.986  1.00  0.00           O  
ATOM   1068  CB  VAL A  64     142.680 289.314  16.695  1.00  0.00           C  
ATOM   1069  CG1 VAL A  64     142.254 287.934  17.171  1.00  0.00           C  
ATOM   1070  CG2 VAL A  64     144.103 289.284  16.159  1.00  0.00           C  
ATOM   1071  H   VAL A  64     141.947 291.999  15.773  1.00  0.00           H  
ATOM   1072  HA  VAL A  64     141.757 289.175  14.732  1.00  0.00           H  
ATOM   1073  HB  VAL A  64     142.629 289.981  17.556  1.00  0.00           H  
ATOM   1074 1HG1 VAL A  64     142.943 287.585  17.940  1.00  0.00           H  
ATOM   1075 2HG1 VAL A  64     141.246 287.986  17.584  1.00  0.00           H  
ATOM   1076 3HG1 VAL A  64     142.267 287.239  16.331  1.00  0.00           H  
ATOM   1077 1HG2 VAL A  64     144.776 288.920  16.934  1.00  0.00           H  
ATOM   1078 2HG2 VAL A  64     144.152 288.622  15.294  1.00  0.00           H  
ATOM   1079 3HG2 VAL A  64     144.402 290.290  15.863  1.00  0.00           H  
ATOM   1080  N   GLU A  65     139.540 288.776  15.690  1.00  0.00           N  
ATOM   1081  CA  GLU A  65     138.174 288.656  16.179  1.00  0.00           C  
ATOM   1082  C   GLU A  65     137.890 287.312  16.807  1.00  0.00           C  
ATOM   1083  O   GLU A  65     138.238 286.265  16.259  1.00  0.00           O  
ATOM   1084  CB  GLU A  65     137.166 288.901  15.046  1.00  0.00           C  
ATOM   1085  CG  GLU A  65     135.681 288.839  15.476  1.00  0.00           C  
ATOM   1086  CD  GLU A  65     134.708 289.218  14.367  1.00  0.00           C  
ATOM   1087  OE1 GLU A  65     134.806 290.329  13.872  1.00  0.00           O  
ATOM   1088  OE2 GLU A  65     133.853 288.412  14.017  1.00  0.00           O  
ATOM   1089  H   GLU A  65     139.924 288.101  15.017  1.00  0.00           H  
ATOM   1090  HA  GLU A  65     138.011 289.408  16.946  1.00  0.00           H  
ATOM   1091 1HB  GLU A  65     137.355 289.874  14.608  1.00  0.00           H  
ATOM   1092 2HB  GLU A  65     137.312 288.161  14.263  1.00  0.00           H  
ATOM   1093 1HG  GLU A  65     135.442 287.825  15.803  1.00  0.00           H  
ATOM   1094 2HG  GLU A  65     135.536 289.501  16.327  1.00  0.00           H  
ATOM   1095  N   VAL A  66     137.265 287.353  17.974  1.00  0.00           N  
ATOM   1096  CA  VAL A  66     136.877 286.119  18.631  1.00  0.00           C  
ATOM   1097  C   VAL A  66     135.399 286.158  19.027  1.00  0.00           C  
ATOM   1098  O   VAL A  66     134.925 287.122  19.631  1.00  0.00           O  
ATOM   1099  CB  VAL A  66     137.766 285.820  19.853  1.00  0.00           C  
ATOM   1100  CG1 VAL A  66     137.305 284.557  20.527  1.00  0.00           C  
ATOM   1101  CG2 VAL A  66     139.223 285.663  19.404  1.00  0.00           C  
ATOM   1102  H   VAL A  66     137.072 288.273  18.387  1.00  0.00           H  
ATOM   1103  HA  VAL A  66     137.013 285.309  17.927  1.00  0.00           H  
ATOM   1104  HB  VAL A  66     137.669 286.619  20.565  1.00  0.00           H  
ATOM   1105 1HG1 VAL A  66     137.942 284.355  21.385  1.00  0.00           H  
ATOM   1106 2HG1 VAL A  66     136.279 284.654  20.861  1.00  0.00           H  
ATOM   1107 3HG1 VAL A  66     137.377 283.734  19.818  1.00  0.00           H  
ATOM   1108 1HG2 VAL A  66     139.858 285.448  20.257  1.00  0.00           H  
ATOM   1109 2HG2 VAL A  66     139.290 284.859  18.701  1.00  0.00           H  
ATOM   1110 3HG2 VAL A  66     139.552 286.580  18.930  1.00  0.00           H  
ATOM   1111  N   ASN A  67     134.671 285.114  18.647  1.00  0.00           N  
ATOM   1112  CA  ASN A  67     133.242 285.005  18.938  1.00  0.00           C  
ATOM   1113  C   ASN A  67     133.006 283.913  19.962  1.00  0.00           C  
ATOM   1114  O   ASN A  67     133.417 282.761  19.785  1.00  0.00           O  
ATOM   1115  CB  ASN A  67     132.416 284.780  17.684  1.00  0.00           C  
ATOM   1116  CG  ASN A  67     132.472 285.953  16.781  1.00  0.00           C  
ATOM   1117  OD1 ASN A  67     132.074 287.058  17.176  1.00  0.00           O  
ATOM   1118  ND2 ASN A  67     132.952 285.750  15.573  1.00  0.00           N  
ATOM   1119  H   ASN A  67     135.160 284.361  18.156  1.00  0.00           H  
ATOM   1120  HA  ASN A  67     132.907 285.936  19.388  1.00  0.00           H  
ATOM   1121 1HB  ASN A  67     132.768 283.914  17.150  1.00  0.00           H  
ATOM   1122 2HB  ASN A  67     131.377 284.595  17.964  1.00  0.00           H  
ATOM   1123 1HD2 ASN A  67     133.045 286.539  14.923  1.00  0.00           H  
ATOM   1124 2HD2 ASN A  67     133.221 284.799  15.280  1.00  0.00           H  
ATOM   1125  N   VAL A  68     132.391 284.282  21.066  1.00  0.00           N  
ATOM   1126  CA  VAL A  68     132.193 283.311  22.121  1.00  0.00           C  
ATOM   1127  C   VAL A  68     130.719 283.018  22.234  1.00  0.00           C  
ATOM   1128  O   VAL A  68     129.891 283.922  22.281  1.00  0.00           O  
ATOM   1129  CB  VAL A  68     132.759 283.806  23.449  1.00  0.00           C  
ATOM   1130  CG1 VAL A  68     132.530 282.741  24.558  1.00  0.00           C  
ATOM   1131  CG2 VAL A  68     134.229 284.108  23.265  1.00  0.00           C  
ATOM   1132  H   VAL A  68     132.048 285.247  21.134  1.00  0.00           H  
ATOM   1133  HA  VAL A  68     132.704 282.386  21.859  1.00  0.00           H  
ATOM   1134  HB  VAL A  68     132.241 284.708  23.741  1.00  0.00           H  
ATOM   1135 1HG1 VAL A  68     132.938 283.094  25.500  1.00  0.00           H  
ATOM   1136 2HG1 VAL A  68     131.464 282.548  24.686  1.00  0.00           H  
ATOM   1137 3HG1 VAL A  68     133.032 281.816  24.280  1.00  0.00           H  
ATOM   1138 1HG2 VAL A  68     134.638 284.476  24.198  1.00  0.00           H  
ATOM   1139 2HG2 VAL A  68     134.741 283.212  22.968  1.00  0.00           H  
ATOM   1140 3HG2 VAL A  68     134.355 284.866  22.494  1.00  0.00           H  
ATOM   1141  N   HIS A  69     130.394 281.740  22.238  1.00  0.00           N  
ATOM   1142  CA  HIS A  69     129.024 281.279  22.275  1.00  0.00           C  
ATOM   1143  C   HIS A  69     128.747 280.453  23.524  1.00  0.00           C  
ATOM   1144  O   HIS A  69     129.488 279.514  23.846  1.00  0.00           O  
ATOM   1145  CB  HIS A  69     128.762 280.419  21.045  1.00  0.00           C  
ATOM   1146  CG  HIS A  69     128.999 281.115  19.748  1.00  0.00           C  
ATOM   1147  ND1 HIS A  69     128.040 281.888  19.133  1.00  0.00           N  
ATOM   1148  CD2 HIS A  69     130.091 281.148  18.934  1.00  0.00           C  
ATOM   1149  CE1 HIS A  69     128.522 282.351  17.986  1.00  0.00           C  
ATOM   1150  NE2 HIS A  69     129.758 281.921  17.846  1.00  0.00           N  
ATOM   1151  H   HIS A  69     131.143 281.052  22.176  1.00  0.00           H  
ATOM   1152  HA  HIS A  69     128.343 282.125  22.267  1.00  0.00           H  
ATOM   1153 1HB  HIS A  69     129.415 279.557  21.076  1.00  0.00           H  
ATOM   1154 2HB  HIS A  69     127.738 280.058  21.061  1.00  0.00           H  
ATOM   1155  HD2 HIS A  69     131.050 280.646  19.110  1.00  0.00           H  
ATOM   1156  HE1 HIS A  69     127.986 282.984  17.279  1.00  0.00           H  
ATOM   1157  HE2 HIS A  69     130.351 282.124  17.050  1.00  0.00           H  
ATOM   1158  N   SER A  70     127.722 280.847  24.281  1.00  0.00           N  
ATOM   1159  CA  SER A  70     127.350 280.061  25.461  1.00  0.00           C  
ATOM   1160  C   SER A  70     125.973 280.412  26.026  1.00  0.00           C  
ATOM   1161  O   SER A  70     125.608 281.582  26.132  1.00  0.00           O  
ATOM   1162  CB  SER A  70     128.367 280.228  26.544  1.00  0.00           C  
ATOM   1163  OG  SER A  70     127.991 279.497  27.667  1.00  0.00           O  
ATOM   1164  H   SER A  70     127.178 281.664  23.973  1.00  0.00           H  
ATOM   1165  HA  SER A  70     127.339 279.007  25.174  1.00  0.00           H  
ATOM   1166 1HB  SER A  70     129.341 279.901  26.213  1.00  0.00           H  
ATOM   1167 2HB  SER A  70     128.436 281.268  26.792  1.00  0.00           H  
ATOM   1168  HG  SER A  70     128.407 278.625  27.515  1.00  0.00           H  
ATOM   1169  N   GLY A  71     125.187 279.405  26.398  1.00  0.00           N  
ATOM   1170  CA  GLY A  71     123.928 279.660  27.106  1.00  0.00           C  
ATOM   1171  C   GLY A  71     122.848 280.227  26.186  1.00  0.00           C  
ATOM   1172  O   GLY A  71     121.832 280.746  26.642  1.00  0.00           O  
ATOM   1173  H   GLY A  71     125.505 278.457  26.253  1.00  0.00           H  
ATOM   1174 1HA  GLY A  71     123.572 278.735  27.557  1.00  0.00           H  
ATOM   1175 2HA  GLY A  71     124.111 280.358  27.924  1.00  0.00           H  
ATOM   1176  N   GLY A  72     123.098 280.156  24.882  1.00  0.00           N  
ATOM   1177  CA  GLY A  72     122.214 280.719  23.874  1.00  0.00           C  
ATOM   1178  C   GLY A  72     122.640 282.134  23.464  1.00  0.00           C  
ATOM   1179  O   GLY A  72     122.050 282.719  22.554  1.00  0.00           O  
ATOM   1180  H   GLY A  72     123.939 279.686  24.591  1.00  0.00           H  
ATOM   1181 1HA  GLY A  72     122.213 280.071  22.996  1.00  0.00           H  
ATOM   1182 2HA  GLY A  72     121.195 280.741  24.255  1.00  0.00           H  
ATOM   1183  N   GLN A  73     123.646 282.695  24.144  1.00  0.00           N  
ATOM   1184  CA  GLN A  73     124.131 284.039  23.844  1.00  0.00           C  
ATOM   1185  C   GLN A  73     125.457 284.042  23.096  1.00  0.00           C  
ATOM   1186  O   GLN A  73     126.250 283.099  23.198  1.00  0.00           O  
ATOM   1187  CB  GLN A  73     124.274 284.844  25.138  1.00  0.00           C  
ATOM   1188  CG  GLN A  73     122.970 285.050  25.891  1.00  0.00           C  
ATOM   1189  CD  GLN A  73     121.983 285.903  25.116  1.00  0.00           C  
ATOM   1190  OE1 GLN A  73     122.297 287.024  24.706  1.00  0.00           O  
ATOM   1191  NE2 GLN A  73     120.782 285.375  24.909  1.00  0.00           N  
ATOM   1192  H   GLN A  73     124.107 282.184  24.901  1.00  0.00           H  
ATOM   1193  HA  GLN A  73     123.401 284.533  23.210  1.00  0.00           H  
ATOM   1194 1HB  GLN A  73     124.972 284.339  25.806  1.00  0.00           H  
ATOM   1195 2HB  GLN A  73     124.690 285.826  24.912  1.00  0.00           H  
ATOM   1196 1HG  GLN A  73     122.512 284.079  26.075  1.00  0.00           H  
ATOM   1197 2HG  GLN A  73     123.183 285.549  26.836  1.00  0.00           H  
ATOM   1198 1HE2 GLN A  73     120.089 285.891  24.404  1.00  0.00           H  
ATOM   1199 2HE2 GLN A  73     120.569 284.463  25.259  1.00  0.00           H  
ATOM   1200  N   THR A  74     125.717 285.127  22.360  1.00  0.00           N  
ATOM   1201  CA  THR A  74     126.989 285.273  21.652  1.00  0.00           C  
ATOM   1202  C   THR A  74     127.661 286.585  22.024  1.00  0.00           C  
ATOM   1203  O   THR A  74     127.019 287.638  22.028  1.00  0.00           O  
ATOM   1204  CB  THR A  74     126.823 285.265  20.109  1.00  0.00           C  
ATOM   1205  OG1 THR A  74     126.249 284.016  19.665  1.00  0.00           O  
ATOM   1206  CG2 THR A  74     128.201 285.490  19.385  1.00  0.00           C  
ATOM   1207  H   THR A  74     125.030 285.865  22.299  1.00  0.00           H  
ATOM   1208  HA  THR A  74     127.642 284.458  21.937  1.00  0.00           H  
ATOM   1209  HB  THR A  74     126.147 286.068  19.827  1.00  0.00           H  
ATOM   1210  HG1 THR A  74     126.897 283.284  19.741  1.00  0.00           H  
ATOM   1211 1HG2 THR A  74     128.046 285.485  18.311  1.00  0.00           H  
ATOM   1212 2HG2 THR A  74     128.636 286.444  19.666  1.00  0.00           H  
ATOM   1213 3HG2 THR A  74     128.891 284.689  19.658  1.00  0.00           H  
ATOM   1214  N   TRP A  75     128.958 286.532  22.295  1.00  0.00           N  
ATOM   1215  CA  TRP A  75     129.722 287.746  22.531  1.00  0.00           C  
ATOM   1216  C   TRP A  75     130.743 287.922  21.413  1.00  0.00           C  
ATOM   1217  O   TRP A  75     131.382 286.951  20.992  1.00  0.00           O  
ATOM   1218  CB  TRP A  75     130.426 287.694  23.888  1.00  0.00           C  
ATOM   1219  CG  TRP A  75     129.482 287.625  25.050  1.00  0.00           C  
ATOM   1220  CD1 TRP A  75     129.050 288.669  25.811  1.00  0.00           C  
ATOM   1221  CD2 TRP A  75     128.843 286.443  25.591  1.00  0.00           C  
ATOM   1222  NE1 TRP A  75     128.193 288.222  26.786  1.00  0.00           N  
ATOM   1223  CE2 TRP A  75     128.053 286.862  26.665  1.00  0.00           C  
ATOM   1224  CE3 TRP A  75     128.878 285.085  25.255  1.00  0.00           C  
ATOM   1225  CZ2 TRP A  75     127.300 285.971  27.413  1.00  0.00           C  
ATOM   1226  CZ3 TRP A  75     128.122 284.191  26.004  1.00  0.00           C  
ATOM   1227  CH2 TRP A  75     127.353 284.624  27.055  1.00  0.00           C  
ATOM   1228  H   TRP A  75     129.407 285.613  22.331  1.00  0.00           H  
ATOM   1229  HA  TRP A  75     129.047 288.602  22.536  1.00  0.00           H  
ATOM   1230 1HB  TRP A  75     131.078 286.821  23.924  1.00  0.00           H  
ATOM   1231 2HB  TRP A  75     131.052 288.577  24.007  1.00  0.00           H  
ATOM   1232  HD1 TRP A  75     129.344 289.708  25.669  1.00  0.00           H  
ATOM   1233  HE1 TRP A  75     127.738 288.798  27.480  1.00  0.00           H  
ATOM   1234  HE3 TRP A  75     129.484 284.736  24.420  1.00  0.00           H  
ATOM   1235  HZ2 TRP A  75     126.683 286.295  28.252  1.00  0.00           H  
ATOM   1236  HZ3 TRP A  75     128.154 283.135  25.736  1.00  0.00           H  
ATOM   1237  HH2 TRP A  75     126.772 283.897  27.622  1.00  0.00           H  
ATOM   1238  N   THR A  76     130.956 289.158  20.968  1.00  0.00           N  
ATOM   1239  CA  THR A  76     131.986 289.407  19.956  1.00  0.00           C  
ATOM   1240  C   THR A  76     133.069 290.321  20.461  1.00  0.00           C  
ATOM   1241  O   THR A  76     132.813 291.448  20.894  1.00  0.00           O  
ATOM   1242  CB  THR A  76     131.409 290.013  18.654  1.00  0.00           C  
ATOM   1243  OG1 THR A  76     130.476 289.100  18.071  1.00  0.00           O  
ATOM   1244  CG2 THR A  76     132.532 290.333  17.622  1.00  0.00           C  
ATOM   1245  H   THR A  76     130.384 289.922  21.297  1.00  0.00           H  
ATOM   1246  HA  THR A  76     132.459 288.457  19.696  1.00  0.00           H  
ATOM   1247  HB  THR A  76     130.884 290.936  18.891  1.00  0.00           H  
ATOM   1248  HG1 THR A  76     130.962 288.282  17.823  1.00  0.00           H  
ATOM   1249 1HG2 THR A  76     132.087 290.752  16.722  1.00  0.00           H  
ATOM   1250 2HG2 THR A  76     133.237 291.051  18.031  1.00  0.00           H  
ATOM   1251 3HG2 THR A  76     133.064 289.419  17.365  1.00  0.00           H  
ATOM   1252  N   PHE A  77     134.294 289.848  20.331  1.00  0.00           N  
ATOM   1253  CA  PHE A  77     135.452 290.598  20.735  1.00  0.00           C  
ATOM   1254  C   PHE A  77     136.350 290.899  19.543  1.00  0.00           C  
ATOM   1255  O   PHE A  77     136.860 289.985  18.891  1.00  0.00           O  
ATOM   1256  CB  PHE A  77     136.220 289.779  21.753  1.00  0.00           C  
ATOM   1257  CG  PHE A  77     135.398 289.430  22.923  1.00  0.00           C  
ATOM   1258  CD1 PHE A  77     134.712 288.234  22.960  1.00  0.00           C  
ATOM   1259  CD2 PHE A  77     135.270 290.287  23.962  1.00  0.00           C  
ATOM   1260  CE1 PHE A  77     133.940 287.915  24.035  1.00  0.00           C  
ATOM   1261  CE2 PHE A  77     134.488 289.968  25.042  1.00  0.00           C  
ATOM   1262  CZ  PHE A  77     133.836 288.791  25.082  1.00  0.00           C  
ATOM   1263  H   PHE A  77     134.415 288.889  19.997  1.00  0.00           H  
ATOM   1264  HA  PHE A  77     135.129 291.540  21.180  1.00  0.00           H  
ATOM   1265 1HB  PHE A  77     136.576 288.855  21.295  1.00  0.00           H  
ATOM   1266 2HB  PHE A  77     137.072 290.345  22.097  1.00  0.00           H  
ATOM   1267  HD1 PHE A  77     134.795 287.543  22.116  1.00  0.00           H  
ATOM   1268  HD2 PHE A  77     135.791 291.234  23.925  1.00  0.00           H  
ATOM   1269  HE1 PHE A  77     133.414 286.973  24.051  1.00  0.00           H  
ATOM   1270  HE2 PHE A  77     134.383 290.663  25.875  1.00  0.00           H  
ATOM   1271  HZ  PHE A  77     133.231 288.566  25.942  1.00  0.00           H  
ATOM   1272  N   ASN A  78     136.498 292.175  19.201  1.00  0.00           N  
ATOM   1273  CA  ASN A  78     137.294 292.540  18.026  1.00  0.00           C  
ATOM   1274  C   ASN A  78     138.304 293.627  18.375  1.00  0.00           C  
ATOM   1275  O   ASN A  78     137.932 294.759  18.704  1.00  0.00           O  
ATOM   1276  CB  ASN A  78     136.420 292.906  16.833  1.00  0.00           C  
ATOM   1277  CG  ASN A  78     137.245 293.205  15.556  1.00  0.00           C  
ATOM   1278  OD1 ASN A  78     138.204 293.986  15.616  1.00  0.00           O  
ATOM   1279  ND2 ASN A  78     136.896 292.592  14.435  1.00  0.00           N  
ATOM   1280  H   ASN A  78     136.063 292.897  19.764  1.00  0.00           H  
ATOM   1281  HA  ASN A  78     137.881 291.678  17.722  1.00  0.00           H  
ATOM   1282 1HB  ASN A  78     135.740 292.080  16.616  1.00  0.00           H  
ATOM   1283 2HB  ASN A  78     135.811 293.774  17.077  1.00  0.00           H  
ATOM   1284 1HD2 ASN A  78     137.426 292.760  13.566  1.00  0.00           H  
ATOM   1285 2HD2 ASN A  78     136.112 291.929  14.418  1.00  0.00           H  
ATOM   1286  N   GLU A  79     139.579 293.240  18.406  1.00  0.00           N  
ATOM   1287  CA  GLU A  79     140.643 294.158  18.774  1.00  0.00           C  
ATOM   1288  C   GLU A  79     141.327 294.692  17.523  1.00  0.00           C  
ATOM   1289  O   GLU A  79     141.775 293.918  16.661  1.00  0.00           O  
ATOM   1290  CB  GLU A  79     141.664 293.466  19.681  1.00  0.00           C  
ATOM   1291  CG  GLU A  79     142.811 294.359  20.132  1.00  0.00           C  
ATOM   1292  CD  GLU A  79     143.744 293.672  21.090  1.00  0.00           C  
ATOM   1293  OE1 GLU A  79     143.390 292.634  21.594  1.00  0.00           O  
ATOM   1294  OE2 GLU A  79     144.814 294.187  21.318  1.00  0.00           O  
ATOM   1295  H   GLU A  79     139.808 292.291  18.094  1.00  0.00           H  
ATOM   1296  HA  GLU A  79     140.206 295.006  19.304  1.00  0.00           H  
ATOM   1297 1HB  GLU A  79     141.162 293.090  20.573  1.00  0.00           H  
ATOM   1298 2HB  GLU A  79     142.092 292.610  19.160  1.00  0.00           H  
ATOM   1299 1HG  GLU A  79     143.377 294.676  19.257  1.00  0.00           H  
ATOM   1300 2HG  GLU A  79     142.400 295.249  20.607  1.00  0.00           H  
ATOM   1301  N   LYS A  80     141.424 296.017  17.446  1.00  0.00           N  
ATOM   1302  CA  LYS A  80     142.028 296.698  16.310  1.00  0.00           C  
ATOM   1303  C   LYS A  80     142.310 298.155  16.657  1.00  0.00           C  
ATOM   1304  O   LYS A  80     143.145 298.437  17.516  1.00  0.00           O  
ATOM   1305  OXT LYS A  80     141.501 299.010  16.298  1.00  0.00           O  
ATOM   1306  CB  LYS A  80     141.085 296.633  15.107  1.00  0.00           C  
ATOM   1307  CG  LYS A  80     141.655 297.151  13.799  1.00  0.00           C  
ATOM   1308  CD  LYS A  80     140.666 296.899  12.686  1.00  0.00           C  
ATOM   1309  CE  LYS A  80     141.204 297.264  11.327  1.00  0.00           C  
ATOM   1310  NZ  LYS A  80     140.258 296.848  10.248  1.00  0.00           N  
ATOM   1311  H   LYS A  80     141.030 296.567  18.197  1.00  0.00           H  
ATOM   1312  HA  LYS A  80     142.971 296.209  16.060  1.00  0.00           H  
ATOM   1313 1HB  LYS A  80     140.786 295.598  14.936  1.00  0.00           H  
ATOM   1314 2HB  LYS A  80     140.177 297.192  15.328  1.00  0.00           H  
ATOM   1315 1HG  LYS A  80     141.865 298.217  13.873  1.00  0.00           H  
ATOM   1316 2HG  LYS A  80     142.585 296.625  13.582  1.00  0.00           H  
ATOM   1317 1HD  LYS A  80     140.391 295.869  12.688  1.00  0.00           H  
ATOM   1318 2HD  LYS A  80     139.770 297.486  12.873  1.00  0.00           H  
ATOM   1319 1HE  LYS A  80     141.355 298.340  11.274  1.00  0.00           H  
ATOM   1320 2HE  LYS A  80     142.160 296.762  11.171  1.00  0.00           H  
ATOM   1321 1HZ  LYS A  80     140.632 297.091   9.345  1.00  0.00           H  
ATOM   1322 2HZ  LYS A  80     140.120 295.811  10.294  1.00  0.00           H  
ATOM   1323 3HZ  LYS A  80     139.369 297.302  10.376  1.00  0.00           H  
TER                                                                             
ATOM   1325  N   ASN B   1     134.310 226.702  36.735  1.00  0.00           N  
ATOM   1326  CA  ASN B   1     133.829 227.145  35.430  1.00  0.00           C  
ATOM   1327  C   ASN B   1     134.416 226.297  34.310  1.00  0.00           C  
ATOM   1328  O   ASN B   1     135.079 226.814  33.411  1.00  0.00           O  
ATOM   1329  CB  ASN B   1     134.150 228.613  35.213  1.00  0.00           C  
ATOM   1330  CG  ASN B   1     133.421 229.512  36.172  1.00  0.00           C  
ATOM   1331  OD1 ASN B   1     132.228 229.324  36.436  1.00  0.00           O  
ATOM   1332  ND2 ASN B   1     134.117 230.485  36.702  1.00  0.00           N  
ATOM   1333 1H   ASN B   1     133.910 227.275  37.450  1.00  0.00           H  
ATOM   1334 2H   ASN B   1     134.044 225.750  36.883  1.00  0.00           H  
ATOM   1335 3H   ASN B   1     135.307 226.778  36.766  1.00  0.00           H  
ATOM   1336  HA  ASN B   1     132.746 227.023  35.411  1.00  0.00           H  
ATOM   1337 1HB  ASN B   1     135.223 228.772  35.327  1.00  0.00           H  
ATOM   1338 2HB  ASN B   1     133.883 228.896  34.194  1.00  0.00           H  
ATOM   1339 1HD2 ASN B   1     133.684 231.115  37.348  1.00  0.00           H  
ATOM   1340 2HD2 ASN B   1     135.080 230.600  36.461  1.00  0.00           H  
ATOM   1341  N   ASP B   2     134.169 224.992  34.370  1.00  0.00           N  
ATOM   1342  CA  ASP B   2     134.825 224.047  33.476  1.00  0.00           C  
ATOM   1343  C   ASP B   2     134.283 224.162  32.058  1.00  0.00           C  
ATOM   1344  O   ASP B   2     135.018 223.988  31.086  1.00  0.00           O  
ATOM   1345  CB  ASP B   2     134.645 222.615  33.983  1.00  0.00           C  
ATOM   1346  CG  ASP B   2     135.427 222.336  35.260  1.00  0.00           C  
ATOM   1347  OD1 ASP B   2     136.312 223.096  35.569  1.00  0.00           O  
ATOM   1348  OD2 ASP B   2     135.130 221.363  35.913  1.00  0.00           O  
ATOM   1349  H   ASP B   2     133.510 224.648  35.053  1.00  0.00           H  
ATOM   1350  HA  ASP B   2     135.889 224.282  33.443  1.00  0.00           H  
ATOM   1351 1HB  ASP B   2     133.588 222.426  34.174  1.00  0.00           H  
ATOM   1352 2HB  ASP B   2     134.969 221.912  33.215  1.00  0.00           H  
ATOM   1353  N   GLU B   3     132.992 224.455  31.945  1.00  0.00           N  
ATOM   1354  CA  GLU B   3     132.338 224.554  30.645  1.00  0.00           C  
ATOM   1355  C   GLU B   3     132.861 225.745  29.855  1.00  0.00           C  
ATOM   1356  O   GLU B   3     132.952 225.697  28.628  1.00  0.00           O  
ATOM   1357  CB  GLU B   3     130.822 224.669  30.816  1.00  0.00           C  
ATOM   1358  CG  GLU B   3     130.152 223.411  31.350  1.00  0.00           C  
ATOM   1359  CD  GLU B   3     130.351 222.218  30.457  1.00  0.00           C  
ATOM   1360  OE1 GLU B   3     130.001 222.298  29.305  1.00  0.00           O  
ATOM   1361  OE2 GLU B   3     130.853 221.225  30.928  1.00  0.00           O  
ATOM   1362  H   GLU B   3     132.449 224.615  32.782  1.00  0.00           H  
ATOM   1363  HA  GLU B   3     132.566 223.651  30.075  1.00  0.00           H  
ATOM   1364 1HB  GLU B   3     130.594 225.486  31.502  1.00  0.00           H  
ATOM   1365 2HB  GLU B   3     130.365 224.910  29.857  1.00  0.00           H  
ATOM   1366 1HG  GLU B   3     130.559 223.184  32.335  1.00  0.00           H  
ATOM   1367 2HG  GLU B   3     129.086 223.601  31.464  1.00  0.00           H  
ATOM   1368  N   LYS B   4     133.204 226.814  30.563  1.00  0.00           N  
ATOM   1369  CA  LYS B   4     133.789 227.995  29.937  1.00  0.00           C  
ATOM   1370  C   LYS B   4     135.196 227.707  29.427  1.00  0.00           C  
ATOM   1371  O   LYS B   4     135.585 228.169  28.355  1.00  0.00           O  
ATOM   1372  CB  LYS B   4     133.815 229.165  30.921  1.00  0.00           C  
ATOM   1373  CG  LYS B   4     132.446 229.746  31.246  1.00  0.00           C  
ATOM   1374  CD  LYS B   4     132.562 230.974  32.137  1.00  0.00           C  
ATOM   1375  CE  LYS B   4     131.191 231.498  32.540  1.00  0.00           C  
ATOM   1376  NZ  LYS B   4     130.467 232.104  31.390  1.00  0.00           N  
ATOM   1377  H   LYS B   4     133.055 226.812  31.562  1.00  0.00           H  
ATOM   1378  HA  LYS B   4     133.178 228.270  29.079  1.00  0.00           H  
ATOM   1379 1HB  LYS B   4     134.273 228.845  31.857  1.00  0.00           H  
ATOM   1380 2HB  LYS B   4     134.431 229.969  30.515  1.00  0.00           H  
ATOM   1381 1HG  LYS B   4     131.940 230.026  30.320  1.00  0.00           H  
ATOM   1382 2HG  LYS B   4     131.843 228.994  31.754  1.00  0.00           H  
ATOM   1383 1HD  LYS B   4     133.123 230.718  33.037  1.00  0.00           H  
ATOM   1384 2HD  LYS B   4     133.099 231.759  31.605  1.00  0.00           H  
ATOM   1385 1HE  LYS B   4     130.593 230.682  32.941  1.00  0.00           H  
ATOM   1386 2HE  LYS B   4     131.305 232.252  33.318  1.00  0.00           H  
ATOM   1387 1HZ  LYS B   4     129.565 232.439  31.698  1.00  0.00           H  
ATOM   1388 2HZ  LYS B   4     131.005 232.876  31.021  1.00  0.00           H  
ATOM   1389 3HZ  LYS B   4     130.339 231.409  30.668  1.00  0.00           H  
ATOM   1390  N   ARG B   5     135.954 226.939  30.203  1.00  0.00           N  
ATOM   1391  CA  ARG B   5     137.281 226.500  29.784  1.00  0.00           C  
ATOM   1392  C   ARG B   5     137.210 225.681  28.502  1.00  0.00           C  
ATOM   1393  O   ARG B   5     138.038 225.840  27.606  1.00  0.00           O  
ATOM   1394  CB  ARG B   5     137.941 225.671  30.876  1.00  0.00           C  
ATOM   1395  CG  ARG B   5     139.398 225.323  30.622  1.00  0.00           C  
ATOM   1396  CD  ARG B   5     139.999 224.601  31.773  1.00  0.00           C  
ATOM   1397  NE  ARG B   5     139.881 225.358  33.009  1.00  0.00           N  
ATOM   1398  CZ  ARG B   5     139.119 224.993  34.059  1.00  0.00           C  
ATOM   1399  NH1 ARG B   5     138.415 223.883  34.006  1.00  0.00           N  
ATOM   1400  NH2 ARG B   5     139.078 225.751  35.140  1.00  0.00           N  
ATOM   1401  H   ARG B   5     135.603 226.651  31.106  1.00  0.00           H  
ATOM   1402  HA  ARG B   5     137.889 227.381  29.580  1.00  0.00           H  
ATOM   1403 1HB  ARG B   5     137.890 226.209  31.822  1.00  0.00           H  
ATOM   1404 2HB  ARG B   5     137.394 224.735  31.003  1.00  0.00           H  
ATOM   1405 1HG  ARG B   5     139.472 224.685  29.740  1.00  0.00           H  
ATOM   1406 2HG  ARG B   5     139.968 226.238  30.455  1.00  0.00           H  
ATOM   1407 1HD  ARG B   5     139.493 223.645  31.907  1.00  0.00           H  
ATOM   1408 2HD  ARG B   5     141.058 224.427  31.580  1.00  0.00           H  
ATOM   1409  HE  ARG B   5     140.407 226.217  33.086  1.00  0.00           H  
ATOM   1410 1HH1 ARG B   5     138.447 223.304  33.178  1.00  0.00           H  
ATOM   1411 2HH1 ARG B   5     137.845 223.610  34.793  1.00  0.00           H  
ATOM   1412 1HH2 ARG B   5     139.619 226.603  35.180  1.00  0.00           H  
ATOM   1413 2HH2 ARG B   5     138.507 225.477  35.926  1.00  0.00           H  
ATOM   1414  N   LYS B   6     136.214 224.803  28.420  1.00  0.00           N  
ATOM   1415  CA  LYS B   6     135.986 224.017  27.215  1.00  0.00           C  
ATOM   1416  C   LYS B   6     135.729 224.916  26.011  1.00  0.00           C  
ATOM   1417  O   LYS B   6     136.257 224.678  24.925  1.00  0.00           O  
ATOM   1418  CB  LYS B   6     134.810 223.059  27.416  1.00  0.00           C  
ATOM   1419  CG  LYS B   6     135.086 221.921  28.390  1.00  0.00           C  
ATOM   1420  CD  LYS B   6     133.845 221.068  28.608  1.00  0.00           C  
ATOM   1421  CE  LYS B   6     134.049 220.072  29.741  1.00  0.00           C  
ATOM   1422  NZ  LYS B   6     132.798 219.332  30.063  1.00  0.00           N  
ATOM   1423  H   LYS B   6     135.603 224.679  29.213  1.00  0.00           H  
ATOM   1424  HA  LYS B   6     136.881 223.433  27.006  1.00  0.00           H  
ATOM   1425 1HB  LYS B   6     133.947 223.614  27.785  1.00  0.00           H  
ATOM   1426 2HB  LYS B   6     134.532 222.618  26.458  1.00  0.00           H  
ATOM   1427 1HG  LYS B   6     135.886 221.292  27.999  1.00  0.00           H  
ATOM   1428 2HG  LYS B   6     135.407 222.331  29.347  1.00  0.00           H  
ATOM   1429 1HD  LYS B   6     132.997 221.712  28.849  1.00  0.00           H  
ATOM   1430 2HD  LYS B   6     133.615 220.521  27.694  1.00  0.00           H  
ATOM   1431 1HE  LYS B   6     134.819 219.355  29.461  1.00  0.00           H  
ATOM   1432 2HE  LYS B   6     134.383 220.601  30.633  1.00  0.00           H  
ATOM   1433 1HZ  LYS B   6     132.975 218.685  30.818  1.00  0.00           H  
ATOM   1434 2HZ  LYS B   6     132.081 219.987  30.343  1.00  0.00           H  
ATOM   1435 3HZ  LYS B   6     132.489 218.823  29.248  1.00  0.00           H  
ATOM   1436  N   ARG B   7     134.917 225.947  26.212  1.00  0.00           N  
ATOM   1437  CA  ARG B   7     134.598 226.891  25.146  1.00  0.00           C  
ATOM   1438  C   ARG B   7     135.841 227.646  24.689  1.00  0.00           C  
ATOM   1439  O   ARG B   7     136.042 227.859  23.493  1.00  0.00           O  
ATOM   1440  CB  ARG B   7     133.545 227.887  25.610  1.00  0.00           C  
ATOM   1441  CG  ARG B   7     133.256 229.013  24.631  1.00  0.00           C  
ATOM   1442  CD  ARG B   7     132.672 228.504  23.364  1.00  0.00           C  
ATOM   1443  NE  ARG B   7     132.274 229.585  22.476  1.00  0.00           N  
ATOM   1444  CZ  ARG B   7     131.848 229.416  21.209  1.00  0.00           C  
ATOM   1445  NH1 ARG B   7     131.770 228.208  20.696  1.00  0.00           N  
ATOM   1446  NH2 ARG B   7     131.509 230.466  20.481  1.00  0.00           N  
ATOM   1447  H   ARG B   7     134.509 226.083  27.125  1.00  0.00           H  
ATOM   1448  HA  ARG B   7     134.218 226.330  24.291  1.00  0.00           H  
ATOM   1449 1HB  ARG B   7     132.608 227.364  25.798  1.00  0.00           H  
ATOM   1450 2HB  ARG B   7     133.861 228.340  26.550  1.00  0.00           H  
ATOM   1451 1HG  ARG B   7     132.548 229.712  25.078  1.00  0.00           H  
ATOM   1452 2HG  ARG B   7     134.182 229.538  24.395  1.00  0.00           H  
ATOM   1453 1HD  ARG B   7     133.407 227.889  22.846  1.00  0.00           H  
ATOM   1454 2HD  ARG B   7     131.790 227.903  23.586  1.00  0.00           H  
ATOM   1455  HE  ARG B   7     132.321 230.529  22.835  1.00  0.00           H  
ATOM   1456 1HH1 ARG B   7     132.029 227.405  21.253  1.00  0.00           H  
ATOM   1457 2HH1 ARG B   7     131.451 228.081  19.747  1.00  0.00           H  
ATOM   1458 1HH2 ARG B   7     131.570 231.395  20.875  1.00  0.00           H  
ATOM   1459 2HH2 ARG B   7     131.190 230.339  19.532  1.00  0.00           H  
ATOM   1460  N   ALA B   8     136.668 228.046  25.647  1.00  0.00           N  
ATOM   1461  CA  ALA B   8     137.886 228.790  25.345  1.00  0.00           C  
ATOM   1462  C   ALA B   8     138.826 227.974  24.465  1.00  0.00           C  
ATOM   1463  O   ALA B   8     139.430 228.500  23.529  1.00  0.00           O  
ATOM   1464  CB  ALA B   8     138.589 229.199  26.630  1.00  0.00           C  
ATOM   1465  H   ALA B   8     136.449 227.828  26.608  1.00  0.00           H  
ATOM   1466  HA  ALA B   8     137.614 229.688  24.793  1.00  0.00           H  
ATOM   1467 1HB  ALA B   8     139.496 229.753  26.390  1.00  0.00           H  
ATOM   1468 2HB  ALA B   8     137.925 229.830  27.223  1.00  0.00           H  
ATOM   1469 3HB  ALA B   8     138.849 228.310  27.203  1.00  0.00           H  
ATOM   1470  N   GLU B   9     138.945 226.686  24.769  1.00  0.00           N  
ATOM   1471  CA  GLU B   9     139.809 225.795  24.004  1.00  0.00           C  
ATOM   1472  C   GLU B   9     139.251 225.546  22.610  1.00  0.00           C  
ATOM   1473  O   GLU B   9     139.983 225.572  21.621  1.00  0.00           O  
ATOM   1474  CB  GLU B   9     139.987 224.464  24.738  1.00  0.00           C  
ATOM   1475  CG  GLU B   9     140.795 223.426  23.970  1.00  0.00           C  
ATOM   1476  CD  GLU B   9     142.217 223.852  23.731  1.00  0.00           C  
ATOM   1477  OE1 GLU B   9     142.704 224.672  24.472  1.00  0.00           O  
ATOM   1478  OE2 GLU B   9     142.817 223.356  22.806  1.00  0.00           O  
ATOM   1479  H   GLU B   9     138.424 226.315  25.550  1.00  0.00           H  
ATOM   1480  HA  GLU B   9     140.784 226.273  23.888  1.00  0.00           H  
ATOM   1481 1HB  GLU B   9     140.486 224.637  25.691  1.00  0.00           H  
ATOM   1482 2HB  GLU B   9     139.009 224.034  24.952  1.00  0.00           H  
ATOM   1483 1HG  GLU B   9     140.797 222.494  24.532  1.00  0.00           H  
ATOM   1484 2HG  GLU B   9     140.310 223.240  23.012  1.00  0.00           H  
ATOM   1485  N   LYS B  10     137.946 225.304  22.537  1.00  0.00           N  
ATOM   1486  CA  LYS B  10     137.281 225.062  21.262  1.00  0.00           C  
ATOM   1487  C   LYS B  10     137.360 226.287  20.358  1.00  0.00           C  
ATOM   1488  O   LYS B  10     137.548 226.166  19.149  1.00  0.00           O  
ATOM   1489  CB  LYS B  10     135.821 224.668  21.486  1.00  0.00           C  
ATOM   1490  CG  LYS B  10     135.627 223.264  22.043  1.00  0.00           C  
ATOM   1491  CD  LYS B  10     134.153 222.949  22.249  1.00  0.00           C  
ATOM   1492  CE  LYS B  10     133.957 221.538  22.786  1.00  0.00           C  
ATOM   1493  NZ  LYS B  10     132.518 221.212  22.982  1.00  0.00           N  
ATOM   1494  H   LYS B  10     137.400 225.287  23.386  1.00  0.00           H  
ATOM   1495  HA  LYS B  10     137.792 224.244  20.755  1.00  0.00           H  
ATOM   1496 1HB  LYS B  10     135.355 225.370  22.178  1.00  0.00           H  
ATOM   1497 2HB  LYS B  10     135.278 224.730  20.543  1.00  0.00           H  
ATOM   1498 1HG  LYS B  10     136.052 222.535  21.353  1.00  0.00           H  
ATOM   1499 2HG  LYS B  10     136.145 223.176  22.999  1.00  0.00           H  
ATOM   1500 1HD  LYS B  10     133.724 223.661  22.956  1.00  0.00           H  
ATOM   1501 2HD  LYS B  10     133.625 223.043  21.301  1.00  0.00           H  
ATOM   1502 1HE  LYS B  10     134.388 220.821  22.090  1.00  0.00           H  
ATOM   1503 2HE  LYS B  10     134.472 221.438  23.741  1.00  0.00           H  
ATOM   1504 1HZ  LYS B  10     132.431 220.272  23.337  1.00  0.00           H  
ATOM   1505 2HZ  LYS B  10     132.112 221.860  23.641  1.00  0.00           H  
ATOM   1506 3HZ  LYS B  10     132.033 221.284  22.098  1.00  0.00           H  
ATOM   1507  N   ALA B  11     137.216 227.465  20.955  1.00  0.00           N  
ATOM   1508  CA  ALA B  11     137.302 228.715  20.211  1.00  0.00           C  
ATOM   1509  C   ALA B  11     138.677 228.886  19.575  1.00  0.00           C  
ATOM   1510  O   ALA B  11     138.792 229.338  18.437  1.00  0.00           O  
ATOM   1511  CB  ALA B  11     136.990 229.894  21.121  1.00  0.00           C  
ATOM   1512  H   ALA B  11     137.043 227.496  21.950  1.00  0.00           H  
ATOM   1513  HA  ALA B  11     136.567 228.691  19.407  1.00  0.00           H  
ATOM   1514 1HB  ALA B  11     137.058 230.821  20.550  1.00  0.00           H  
ATOM   1515 2HB  ALA B  11     135.983 229.787  21.523  1.00  0.00           H  
ATOM   1516 3HB  ALA B  11     137.706 229.919  21.941  1.00  0.00           H  
ATOM   1517  N   LEU B  12     139.717 228.520  20.317  1.00  0.00           N  
ATOM   1518  CA  LEU B  12     141.084 228.609  19.820  1.00  0.00           C  
ATOM   1519  C   LEU B  12     141.319 227.625  18.680  1.00  0.00           C  
ATOM   1520  O   LEU B  12     141.996 227.945  17.703  1.00  0.00           O  
ATOM   1521  CB  LEU B  12     142.079 228.336  20.954  1.00  0.00           C  
ATOM   1522  CG  LEU B  12     142.201 229.441  22.012  1.00  0.00           C  
ATOM   1523  CD1 LEU B  12     143.027 228.933  23.186  1.00  0.00           C  
ATOM   1524  CD2 LEU B  12     142.839 230.674  21.388  1.00  0.00           C  
ATOM   1525  H   LEU B  12     139.555 228.171  21.252  1.00  0.00           H  
ATOM   1526  HA  LEU B  12     141.243 229.613  19.428  1.00  0.00           H  
ATOM   1527 1HB  LEU B  12     141.782 227.422  21.464  1.00  0.00           H  
ATOM   1528 2HB  LEU B  12     143.067 228.183  20.520  1.00  0.00           H  
ATOM   1529  HG  LEU B  12     141.210 229.697  22.388  1.00  0.00           H  
ATOM   1530 1HD1 LEU B  12     143.115 229.718  23.937  1.00  0.00           H  
ATOM   1531 2HD1 LEU B  12     142.538 228.063  23.625  1.00  0.00           H  
ATOM   1532 3HD1 LEU B  12     144.021 228.653  22.837  1.00  0.00           H  
ATOM   1533 1HD2 LEU B  12     142.925 231.459  22.139  1.00  0.00           H  
ATOM   1534 2HD2 LEU B  12     143.831 230.420  21.012  1.00  0.00           H  
ATOM   1535 3HD2 LEU B  12     142.219 231.027  20.563  1.00  0.00           H  
ATOM   1536  N   GLN B  13     140.758 226.427  18.814  1.00  0.00           N  
ATOM   1537  CA  GLN B  13     140.854 225.418  17.768  1.00  0.00           C  
ATOM   1538  C   GLN B  13     140.155 225.874  16.494  1.00  0.00           C  
ATOM   1539  O   GLN B  13     140.638 225.634  15.389  1.00  0.00           O  
ATOM   1540  CB  GLN B  13     140.256 224.092  18.248  1.00  0.00           C  
ATOM   1541  CG  GLN B  13     141.084 223.382  19.305  1.00  0.00           C  
ATOM   1542  CD  GLN B  13     140.440 222.091  19.774  1.00  0.00           C  
ATOM   1543  OE1 GLN B  13     139.548 221.551  19.114  1.00  0.00           O  
ATOM   1544  NE2 GLN B  13     140.888 221.589  20.920  1.00  0.00           N  
ATOM   1545  H   GLN B  13     140.255 226.213  19.662  1.00  0.00           H  
ATOM   1546  HA  GLN B  13     141.907 225.264  17.528  1.00  0.00           H  
ATOM   1547 1HB  GLN B  13     139.263 224.269  18.662  1.00  0.00           H  
ATOM   1548 2HB  GLN B  13     140.142 223.417  17.400  1.00  0.00           H  
ATOM   1549 1HG  GLN B  13     142.061 223.143  18.886  1.00  0.00           H  
ATOM   1550 2HG  GLN B  13     141.198 224.040  20.166  1.00  0.00           H  
ATOM   1551 1HE2 GLN B  13     140.501 220.740  21.280  1.00  0.00           H  
ATOM   1552 2HE2 GLN B  13     141.612 222.061  21.423  1.00  0.00           H  
ATOM   1553  N   ARG B  14     139.013 226.536  16.657  1.00  0.00           N  
ATOM   1554  CA  ARG B  14     138.315 227.148  15.532  1.00  0.00           C  
ATOM   1555  C   ARG B  14     139.181 228.200  14.852  1.00  0.00           C  
ATOM   1556  O   ARG B  14     139.248 228.263  13.625  1.00  0.00           O  
ATOM   1557  CB  ARG B  14     137.014 227.788  15.994  1.00  0.00           C  
ATOM   1558  CG  ARG B  14     136.193 228.434  14.889  1.00  0.00           C  
ATOM   1559  CD  ARG B  14     134.987 229.115  15.429  1.00  0.00           C  
ATOM   1560  NE  ARG B  14     134.243 229.805  14.388  1.00  0.00           N  
ATOM   1561  CZ  ARG B  14     133.293 229.236  13.620  1.00  0.00           C  
ATOM   1562  NH1 ARG B  14     132.984 227.968  13.789  1.00  0.00           N  
ATOM   1563  NH2 ARG B  14     132.672 229.949  12.698  1.00  0.00           N  
ATOM   1564  H   ARG B  14     138.619 226.616  17.584  1.00  0.00           H  
ATOM   1565  HA  ARG B  14     138.097 226.373  14.798  1.00  0.00           H  
ATOM   1566 1HB  ARG B  14     136.389 227.037  16.473  1.00  0.00           H  
ATOM   1567 2HB  ARG B  14     137.230 228.557  16.736  1.00  0.00           H  
ATOM   1568 1HG  ARG B  14     136.800 229.174  14.369  1.00  0.00           H  
ATOM   1569 2HG  ARG B  14     135.867 227.669  14.183  1.00  0.00           H  
ATOM   1570 1HD  ARG B  14     134.328 228.378  15.887  1.00  0.00           H  
ATOM   1571 2HD  ARG B  14     135.288 229.849  16.176  1.00  0.00           H  
ATOM   1572  HE  ARG B  14     134.453 230.781  14.228  1.00  0.00           H  
ATOM   1573 1HH1 ARG B  14     133.459 227.423  14.494  1.00  0.00           H  
ATOM   1574 2HH1 ARG B  14     132.272 227.542  13.215  1.00  0.00           H  
ATOM   1575 1HH2 ARG B  14     132.910 230.923  12.569  1.00  0.00           H  
ATOM   1576 2HH2 ARG B  14     131.960 229.523  12.124  1.00  0.00           H  
ATOM   1577  N   ALA B  15     139.845 229.022  15.657  1.00  0.00           N  
ATOM   1578  CA  ALA B  15     140.728 230.058  15.134  1.00  0.00           C  
ATOM   1579  C   ALA B  15     141.866 229.454  14.323  1.00  0.00           C  
ATOM   1580  O   ALA B  15     142.250 229.989  13.283  1.00  0.00           O  
ATOM   1581  CB  ALA B  15     141.283 230.906  16.270  1.00  0.00           C  
ATOM   1582  H   ALA B  15     139.737 228.926  16.658  1.00  0.00           H  
ATOM   1583  HA  ALA B  15     140.150 230.700  14.466  1.00  0.00           H  
ATOM   1584 1HB  ALA B  15     141.939 231.675  15.863  1.00  0.00           H  
ATOM   1585 2HB  ALA B  15     140.458 231.380  16.805  1.00  0.00           H  
ATOM   1586 3HB  ALA B  15     141.844 230.273  16.954  1.00  0.00           H  
ATOM   1587  N   GLN B  16     142.404 228.339  14.804  1.00  0.00           N  
ATOM   1588  CA  GLN B  16     143.506 227.665  14.129  1.00  0.00           C  
ATOM   1589  C   GLN B  16     143.069 227.108  12.781  1.00  0.00           C  
ATOM   1590  O   GLN B  16     143.826 227.135  11.812  1.00  0.00           O  
ATOM   1591  CB  GLN B  16     144.063 226.540  15.005  1.00  0.00           C  
ATOM   1592  CG  GLN B  16     144.828 227.022  16.226  1.00  0.00           C  
ATOM   1593  CD  GLN B  16     145.242 225.881  17.136  1.00  0.00           C  
ATOM   1594  OE1 GLN B  16     144.783 224.746  16.981  1.00  0.00           O  
ATOM   1595  NE2 GLN B  16     146.114 226.176  18.093  1.00  0.00           N  
ATOM   1596  H   GLN B  16     142.035 227.946  15.661  1.00  0.00           H  
ATOM   1597  HA  GLN B  16     144.295 228.395  13.945  1.00  0.00           H  
ATOM   1598 1HB  GLN B  16     143.245 225.907  15.348  1.00  0.00           H  
ATOM   1599 2HB  GLN B  16     144.733 225.916  14.413  1.00  0.00           H  
ATOM   1600 1HG  GLN B  16     145.728 227.540  15.896  1.00  0.00           H  
ATOM   1601 2HG  GLN B  16     144.192 227.700  16.795  1.00  0.00           H  
ATOM   1602 1HE2 GLN B  16     146.425 225.464  18.725  1.00  0.00           H  
ATOM   1603 2HE2 GLN B  16     146.462 227.110  18.183  1.00  0.00           H  
ATOM   1604  N   GLU B  17     141.841 226.599  12.727  1.00  0.00           N  
ATOM   1605  CA  GLU B  17     141.264 226.124  11.475  1.00  0.00           C  
ATOM   1606  C   GLU B  17     141.028 227.274  10.504  1.00  0.00           C  
ATOM   1607  O   GLU B  17     141.205 227.124   9.296  1.00  0.00           O  
ATOM   1608  CB  GLU B  17     139.948 225.390  11.741  1.00  0.00           C  
ATOM   1609  CG  GLU B  17     140.108 224.040  12.425  1.00  0.00           C  
ATOM   1610  CD  GLU B  17     140.872 223.050  11.588  1.00  0.00           C  
ATOM   1611  OE1 GLU B  17     140.488 222.827  10.466  1.00  0.00           O  
ATOM   1612  OE2 GLU B  17     141.840 222.514  12.075  1.00  0.00           O  
ATOM   1613  H   GLU B  17     141.296 226.542  13.574  1.00  0.00           H  
ATOM   1614  HA  GLU B  17     141.970 225.438  11.009  1.00  0.00           H  
ATOM   1615 1HB  GLU B  17     139.306 226.009  12.371  1.00  0.00           H  
ATOM   1616 2HB  GLU B  17     139.425 225.229  10.800  1.00  0.00           H  
ATOM   1617 1HG  GLU B  17     140.632 224.180  13.369  1.00  0.00           H  
ATOM   1618 2HG  GLU B  17     139.121 223.636  12.645  1.00  0.00           H  
ATOM   1619  N   ALA B  18     140.629 228.422  11.044  1.00  0.00           N  
ATOM   1620  CA  ALA B  18     140.485 229.633  10.242  1.00  0.00           C  
ATOM   1621  C   ALA B  18     141.819 230.061   9.645  1.00  0.00           C  
ATOM   1622  O   ALA B  18     141.883 230.511   8.502  1.00  0.00           O  
ATOM   1623  CB  ALA B  18     139.896 230.756  11.081  1.00  0.00           C  
ATOM   1624  H   ALA B  18     140.421 228.456  12.030  1.00  0.00           H  
ATOM   1625  HA  ALA B  18     139.805 229.422   9.416  1.00  0.00           H  
ATOM   1626 1HB  ALA B  18     139.795 231.653  10.468  1.00  0.00           H  
ATOM   1627 2HB  ALA B  18     138.916 230.459  11.452  1.00  0.00           H  
ATOM   1628 3HB  ALA B  18     140.555 230.965  11.923  1.00  0.00           H  
ATOM   1629  N   GLU B  19     142.883 229.919  10.428  1.00  0.00           N  
ATOM   1630  CA  GLU B  19     144.228 230.240   9.960  1.00  0.00           C  
ATOM   1631  C   GLU B  19     144.631 229.350   8.792  1.00  0.00           C  
ATOM   1632  O   GLU B  19     145.260 229.806   7.839  1.00  0.00           O  
ATOM   1633  CB  GLU B  19     145.240 230.093  11.098  1.00  0.00           C  
ATOM   1634  CG  GLU B  19     145.132 231.161  12.177  1.00  0.00           C  
ATOM   1635  CD  GLU B  19     145.976 230.861  13.384  1.00  0.00           C  
ATOM   1636  OE1 GLU B  19     146.725 229.915  13.342  1.00  0.00           O  
ATOM   1637  OE2 GLU B  19     145.874 231.581  14.350  1.00  0.00           O  
ATOM   1638  H   GLU B  19     142.760 229.580  11.372  1.00  0.00           H  
ATOM   1639  HA  GLU B  19     144.233 231.272   9.605  1.00  0.00           H  
ATOM   1640 1HB  GLU B  19     145.111 229.122  11.576  1.00  0.00           H  
ATOM   1641 2HB  GLU B  19     146.251 230.128  10.693  1.00  0.00           H  
ATOM   1642 1HG  GLU B  19     145.444 232.118  11.758  1.00  0.00           H  
ATOM   1643 2HG  GLU B  19     144.090 231.252  12.482  1.00  0.00           H  
ATOM   1644  N   LYS B  20     144.263 228.075   8.872  1.00  0.00           N  
ATOM   1645  CA  LYS B  20     144.514 227.135   7.786  1.00  0.00           C  
ATOM   1646  C   LYS B  20     143.816 227.576   6.506  1.00  0.00           C  
ATOM   1647  O   LYS B  20     144.362 227.434   5.410  1.00  0.00           O  
ATOM   1648  CB  LYS B  20     144.055 225.729   8.177  1.00  0.00           C  
ATOM   1649  CG  LYS B  20     144.903 225.069   9.255  1.00  0.00           C  
ATOM   1650  CD  LYS B  20     144.344 223.706   9.641  1.00  0.00           C  
ATOM   1651  CE  LYS B  20     145.080 223.124  10.840  1.00  0.00           C  
ATOM   1652  NZ  LYS B  20     144.458 221.858  11.312  1.00  0.00           N  
ATOM   1653  H   LYS B  20     143.799 227.748   9.707  1.00  0.00           H  
ATOM   1654  HA  LYS B  20     145.585 227.114   7.587  1.00  0.00           H  
ATOM   1655 1HB  LYS B  20     143.027 225.768   8.536  1.00  0.00           H  
ATOM   1656 2HB  LYS B  20     144.070 225.084   7.298  1.00  0.00           H  
ATOM   1657 1HG  LYS B  20     145.923 224.943   8.892  1.00  0.00           H  
ATOM   1658 2HG  LYS B  20     144.927 225.704  10.140  1.00  0.00           H  
ATOM   1659 1HD  LYS B  20     143.286 223.804   9.885  1.00  0.00           H  
ATOM   1660 2HD  LYS B  20     144.443 223.021   8.799  1.00  0.00           H  
ATOM   1661 1HE  LYS B  20     146.116 222.928  10.569  1.00  0.00           H  
ATOM   1662 2HE  LYS B  20     145.072 223.845  11.656  1.00  0.00           H  
ATOM   1663 1HZ  LYS B  20     144.973 221.506  12.107  1.00  0.00           H  
ATOM   1664 2HZ  LYS B  20     143.501 222.034  11.583  1.00  0.00           H  
ATOM   1665 3HZ  LYS B  20     144.477 221.175  10.568  1.00  0.00           H  
ATOM   1666  N   LYS B  21     142.607 228.109   6.650  1.00  0.00           N  
ATOM   1667  CA  LYS B  21     141.856 228.621   5.510  1.00  0.00           C  
ATOM   1668  C   LYS B  21     142.373 229.986   5.079  1.00  0.00           C  
ATOM   1669  O   LYS B  21     142.195 230.394   3.930  1.00  0.00           O  
ATOM   1670  CB  LYS B  21     140.366 228.705   5.844  1.00  0.00           C  
ATOM   1671  CG  LYS B  21     139.685 227.355   6.028  1.00  0.00           C  
ATOM   1672  CD  LYS B  21     138.214 227.521   6.377  1.00  0.00           C  
ATOM   1673  CE  LYS B  21     137.534 226.172   6.567  1.00  0.00           C  
ATOM   1674  NZ  LYS B  21     136.101 226.320   6.937  1.00  0.00           N  
ATOM   1675  H   LYS B  21     142.200 228.161   7.573  1.00  0.00           H  
ATOM   1676  HA  LYS B  21     141.989 227.936   4.671  1.00  0.00           H  
ATOM   1677 1HB  LYS B  21     140.231 229.275   6.764  1.00  0.00           H  
ATOM   1678 2HB  LYS B  21     139.844 229.238   5.050  1.00  0.00           H  
ATOM   1679 1HG  LYS B  21     139.768 226.777   5.106  1.00  0.00           H  
ATOM   1680 2HG  LYS B  21     140.179 226.804   6.827  1.00  0.00           H  
ATOM   1681 1HD  LYS B  21     138.121 228.098   7.298  1.00  0.00           H  
ATOM   1682 2HD  LYS B  21     137.709 228.062   5.576  1.00  0.00           H  
ATOM   1683 1HE  LYS B  21     137.601 225.599   5.644  1.00  0.00           H  
ATOM   1684 2HE  LYS B  21     138.043 225.616   7.353  1.00  0.00           H  
ATOM   1685 1HZ  LYS B  21     135.686 225.405   7.054  1.00  0.00           H  
ATOM   1686 2HZ  LYS B  21     136.027 226.835   7.803  1.00  0.00           H  
ATOM   1687 3HZ  LYS B  21     135.612 226.818   6.206  1.00  0.00           H  
ATOM   1688  N   GLY B  22     143.012 230.692   6.004  1.00  0.00           N  
ATOM   1689  CA  GLY B  22     143.543 232.021   5.727  1.00  0.00           C  
ATOM   1690  C   GLY B  22     142.570 233.107   6.170  1.00  0.00           C  
ATOM   1691  O   GLY B  22     142.780 234.289   5.900  1.00  0.00           O  
ATOM   1692  H   GLY B  22     143.134 230.298   6.927  1.00  0.00           H  
ATOM   1693 1HA  GLY B  22     144.495 232.148   6.241  1.00  0.00           H  
ATOM   1694 2HA  GLY B  22     143.738 232.118   4.659  1.00  0.00           H  
ATOM   1695  N   ASP B  23     141.506 232.698   6.853  1.00  0.00           N  
ATOM   1696  CA  ASP B  23     140.470 233.628   7.286  1.00  0.00           C  
ATOM   1697  C   ASP B  23     140.842 234.288   8.609  1.00  0.00           C  
ATOM   1698  O   ASP B  23     140.353 233.896   9.668  1.00  0.00           O  
ATOM   1699  CB  ASP B  23     139.127 232.907   7.429  1.00  0.00           C  
ATOM   1700  CG  ASP B  23     137.967 233.859   7.681  1.00  0.00           C  
ATOM   1701  OD1 ASP B  23     138.215 234.980   8.059  1.00  0.00           O  
ATOM   1702  OD2 ASP B  23     136.843 233.459   7.492  1.00  0.00           O  
ATOM   1703  H   ASP B  23     141.413 231.718   7.076  1.00  0.00           H  
ATOM   1704  HA  ASP B  23     140.376 234.414   6.539  1.00  0.00           H  
ATOM   1705 1HB  ASP B  23     138.922 232.339   6.520  1.00  0.00           H  
ATOM   1706 2HB  ASP B  23     139.181 232.196   8.253  1.00  0.00           H  
ATOM   1707  N   VAL B  24     141.707 235.293   8.537  1.00  0.00           N  
ATOM   1708  CA  VAL B  24     142.233 235.936   9.736  1.00  0.00           C  
ATOM   1709  C   VAL B  24     141.135 236.683  10.485  1.00  0.00           C  
ATOM   1710  O   VAL B  24     141.198 236.839  11.704  1.00  0.00           O  
ATOM   1711  CB  VAL B  24     143.359 236.918   9.365  1.00  0.00           C  
ATOM   1712  CG1 VAL B  24     144.566 236.166   8.827  1.00  0.00           C  
ATOM   1713  CG2 VAL B  24     142.852 237.926   8.346  1.00  0.00           C  
ATOM   1714  H   VAL B  24     142.012 235.619   7.633  1.00  0.00           H  
ATOM   1715  HA  VAL B  24     142.621 235.166  10.402  1.00  0.00           H  
ATOM   1716  HB  VAL B  24     143.682 237.442  10.265  1.00  0.00           H  
ATOM   1717 1HG1 VAL B  24     145.353 236.875   8.571  1.00  0.00           H  
ATOM   1718 2HG1 VAL B  24     144.934 235.476   9.587  1.00  0.00           H  
ATOM   1719 3HG1 VAL B  24     144.279 235.606   7.937  1.00  0.00           H  
ATOM   1720 1HG2 VAL B  24     143.653 238.618   8.089  1.00  0.00           H  
ATOM   1721 2HG2 VAL B  24     142.524 237.402   7.448  1.00  0.00           H  
ATOM   1722 3HG2 VAL B  24     142.016 238.483   8.768  1.00  0.00           H  
ATOM   1723  N   GLU B  25     140.133 237.148   9.746  1.00  0.00           N  
ATOM   1724  CA  GLU B  25     139.021 237.881  10.339  1.00  0.00           C  
ATOM   1725  C   GLU B  25     138.220 236.996  11.286  1.00  0.00           C  
ATOM   1726  O   GLU B  25     137.903 237.394  12.406  1.00  0.00           O  
ATOM   1727  CB  GLU B  25     138.104 238.435   9.245  1.00  0.00           C  
ATOM   1728  CG  GLU B  25     136.918 239.236   9.764  1.00  0.00           C  
ATOM   1729  CD  GLU B  25     136.096 239.844   8.663  1.00  0.00           C  
ATOM   1730  OE1 GLU B  25     136.522 239.797   7.534  1.00  0.00           O  
ATOM   1731  OE2 GLU B  25     135.040 240.356   8.951  1.00  0.00           O  
ATOM   1732  H   GLU B  25     140.141 236.989   8.749  1.00  0.00           H  
ATOM   1733  HA  GLU B  25     139.423 238.708  10.924  1.00  0.00           H  
ATOM   1734 1HB  GLU B  25     138.679 239.080   8.581  1.00  0.00           H  
ATOM   1735 2HB  GLU B  25     137.715 237.611   8.646  1.00  0.00           H  
ATOM   1736 1HG  GLU B  25     136.282 238.579  10.358  1.00  0.00           H  
ATOM   1737 2HG  GLU B  25     137.286 240.027  10.416  1.00  0.00           H  
ATOM   1738  N   GLU B  26     137.894 235.791  10.826  1.00  0.00           N  
ATOM   1739  CA  GLU B  26     137.177 234.824  11.650  1.00  0.00           C  
ATOM   1740  C   GLU B  26     138.042 234.341  12.807  1.00  0.00           C  
ATOM   1741  O   GLU B  26     137.543 234.106  13.910  1.00  0.00           O  
ATOM   1742  CB  GLU B  26     136.727 233.632  10.804  1.00  0.00           C  
ATOM   1743  CG  GLU B  26     135.919 232.590  11.566  1.00  0.00           C  
ATOM   1744  CD  GLU B  26     134.602 233.118  12.060  1.00  0.00           C  
ATOM   1745  OE1 GLU B  26     134.189 234.155  11.599  1.00  0.00           O  
ATOM   1746  OE2 GLU B  26     134.006 232.483  12.899  1.00  0.00           O  
ATOM   1747  H   GLU B  26     138.149 235.538   9.882  1.00  0.00           H  
ATOM   1748  HA  GLU B  26     136.299 235.315  12.074  1.00  0.00           H  
ATOM   1749 1HB  GLU B  26     136.117 233.984   9.973  1.00  0.00           H  
ATOM   1750 2HB  GLU B  26     137.600 233.134  10.382  1.00  0.00           H  
ATOM   1751 1HG  GLU B  26     135.733 231.739  10.911  1.00  0.00           H  
ATOM   1752 2HG  GLU B  26     136.506 232.239  12.414  1.00  0.00           H  
ATOM   1753  N   ALA B  27     139.336 234.193  12.551  1.00  0.00           N  
ATOM   1754  CA  ALA B  27     140.272 233.740  13.574  1.00  0.00           C  
ATOM   1755  C   ALA B  27     140.266 234.671  14.779  1.00  0.00           C  
ATOM   1756  O   ALA B  27     140.334 234.224  15.923  1.00  0.00           O  
ATOM   1757  CB  ALA B  27     141.676 233.631  12.996  1.00  0.00           C  
ATOM   1758  H   ALA B  27     139.682 234.399  11.625  1.00  0.00           H  
ATOM   1759  HA  ALA B  27     139.958 232.752  13.919  1.00  0.00           H  
ATOM   1760 1HB  ALA B  27     142.363 233.292  13.772  1.00  0.00           H  
ATOM   1761 2HB  ALA B  27     141.677 232.917  12.174  1.00  0.00           H  
ATOM   1762 3HB  ALA B  27     141.993 234.606  12.631  1.00  0.00           H  
ATOM   1763  N   VAL B  28     140.183 235.972  14.514  1.00  0.00           N  
ATOM   1764  CA  VAL B  28     140.109 236.967  15.576  1.00  0.00           C  
ATOM   1765  C   VAL B  28     138.780 236.883  16.317  1.00  0.00           C  
ATOM   1766  O   VAL B  28     138.740 236.923  17.547  1.00  0.00           O  
ATOM   1767  CB  VAL B  28     140.282 238.383  14.995  1.00  0.00           C  
ATOM   1768  CG1 VAL B  28     139.969 239.433  16.050  1.00  0.00           C  
ATOM   1769  CG2 VAL B  28     141.697 238.556  14.465  1.00  0.00           C  
ATOM   1770  H   VAL B  28     140.171 236.279  13.552  1.00  0.00           H  
ATOM   1771  HA  VAL B  28     140.903 236.763  16.297  1.00  0.00           H  
ATOM   1772  HB  VAL B  28     139.569 238.521  14.183  1.00  0.00           H  
ATOM   1773 1HG1 VAL B  28     140.096 240.428  15.622  1.00  0.00           H  
ATOM   1774 2HG1 VAL B  28     138.940 239.314  16.389  1.00  0.00           H  
ATOM   1775 3HG1 VAL B  28     140.647 239.314  16.896  1.00  0.00           H  
ATOM   1776 1HG2 VAL B  28     141.811 239.558  14.055  1.00  0.00           H  
ATOM   1777 2HG2 VAL B  28     142.410 238.411  15.277  1.00  0.00           H  
ATOM   1778 3HG2 VAL B  28     141.885 237.821  13.682  1.00  0.00           H  
ATOM   1779  N   ARG B  29     137.694 236.769  15.561  1.00  0.00           N  
ATOM   1780  CA  ARG B  29     136.365 236.634  16.146  1.00  0.00           C  
ATOM   1781  C   ARG B  29     136.293 235.429  17.077  1.00  0.00           C  
ATOM   1782  O   ARG B  29     135.688 235.495  18.146  1.00  0.00           O  
ATOM   1783  CB  ARG B  29     135.313 236.492  15.055  1.00  0.00           C  
ATOM   1784  CG  ARG B  29     135.076 237.748  14.230  1.00  0.00           C  
ATOM   1785  CD  ARG B  29     134.065 237.521  13.166  1.00  0.00           C  
ATOM   1786  NE  ARG B  29     134.026 238.617  12.212  1.00  0.00           N  
ATOM   1787  CZ  ARG B  29     133.343 239.765  12.392  1.00  0.00           C  
ATOM   1788  NH1 ARG B  29     132.648 239.950  13.492  1.00  0.00           N  
ATOM   1789  NH2 ARG B  29     133.372 240.704  11.462  1.00  0.00           N  
ATOM   1790  H   ARG B  29     137.790 236.773  14.556  1.00  0.00           H  
ATOM   1791  HA  ARG B  29     136.155 237.523  16.740  1.00  0.00           H  
ATOM   1792 1HB  ARG B  29     135.604 235.698  14.370  1.00  0.00           H  
ATOM   1793 2HB  ARG B  29     134.361 236.207  15.503  1.00  0.00           H  
ATOM   1794 1HG  ARG B  29     134.718 238.548  14.878  1.00  0.00           H  
ATOM   1795 2HG  ARG B  29     136.010 238.054  13.756  1.00  0.00           H  
ATOM   1796 1HD  ARG B  29     134.304 236.606  12.624  1.00  0.00           H  
ATOM   1797 2HD  ARG B  29     133.077 237.427  13.617  1.00  0.00           H  
ATOM   1798  HE  ARG B  29     134.549 238.513  11.353  1.00  0.00           H  
ATOM   1799 1HH1 ARG B  29     132.625 239.232  14.203  1.00  0.00           H  
ATOM   1800 2HH1 ARG B  29     132.135 240.810  13.627  1.00  0.00           H  
ATOM   1801 1HH2 ARG B  29     133.907 240.562  10.617  1.00  0.00           H  
ATOM   1802 2HH2 ARG B  29     132.860 241.563  11.597  1.00  0.00           H  
ATOM   1803  N   ALA B  30     136.910 234.328  16.661  1.00  0.00           N  
ATOM   1804  CA  ALA B  30     137.037 233.151  17.514  1.00  0.00           C  
ATOM   1805  C   ALA B  30     137.921 233.439  18.722  1.00  0.00           C  
ATOM   1806  O   ALA B  30     137.634 232.993  19.832  1.00  0.00           O  
ATOM   1807  CB  ALA B  30     137.591 231.979  16.718  1.00  0.00           C  
ATOM   1808  H   ALA B  30     137.304 234.306  15.732  1.00  0.00           H  
ATOM   1809  HA  ALA B  30     136.047 232.887  17.885  1.00  0.00           H  
ATOM   1810 1HB  ALA B  30     137.679 231.108  17.368  1.00  0.00           H  
ATOM   1811 2HB  ALA B  30     136.918 231.749  15.892  1.00  0.00           H  
ATOM   1812 3HB  ALA B  30     138.572 232.238  16.324  1.00  0.00           H  
ATOM   1813  N   ALA B  31     138.996 234.185  18.496  1.00  0.00           N  
ATOM   1814  CA  ALA B  31     139.901 234.570  19.573  1.00  0.00           C  
ATOM   1815  C   ALA B  31     139.194 235.445  20.601  1.00  0.00           C  
ATOM   1816  O   ALA B  31     139.482 235.374  21.794  1.00  0.00           O  
ATOM   1817  CB  ALA B  31     141.117 235.292  19.012  1.00  0.00           C  
ATOM   1818  H   ALA B  31     139.194 234.496  17.555  1.00  0.00           H  
ATOM   1819  HA  ALA B  31     140.237 233.666  20.083  1.00  0.00           H  
ATOM   1820 1HB  ALA B  31     141.783 235.572  19.827  1.00  0.00           H  
ATOM   1821 2HB  ALA B  31     141.646 234.633  18.322  1.00  0.00           H  
ATOM   1822 3HB  ALA B  31     140.796 236.187  18.483  1.00  0.00           H  
ATOM   1823  N   GLN B  32     138.265 236.270  20.130  1.00  0.00           N  
ATOM   1824  CA  GLN B  32     137.464 237.107  21.013  1.00  0.00           C  
ATOM   1825  C   GLN B  32     136.594 236.260  21.934  1.00  0.00           C  
ATOM   1826  O   GLN B  32     136.405 236.591  23.105  1.00  0.00           O  
ATOM   1827  CB  GLN B  32     136.588 238.062  20.198  1.00  0.00           C  
ATOM   1828  CG  GLN B  32     137.355 239.181  19.516  1.00  0.00           C  
ATOM   1829  CD  GLN B  32     136.476 240.015  18.603  1.00  0.00           C  
ATOM   1830  OE1 GLN B  32     135.463 239.534  18.087  1.00  0.00           O  
ATOM   1831  NE2 GLN B  32     136.858 241.270  18.398  1.00  0.00           N  
ATOM   1832  H   GLN B  32     138.110 236.318  19.132  1.00  0.00           H  
ATOM   1833  HA  GLN B  32     138.136 237.691  21.642  1.00  0.00           H  
ATOM   1834 1HB  GLN B  32     136.057 237.501  19.429  1.00  0.00           H  
ATOM   1835 2HB  GLN B  32     135.839 238.515  20.848  1.00  0.00           H  
ATOM   1836 1HG  GLN B  32     137.774 239.838  20.279  1.00  0.00           H  
ATOM   1837 2HG  GLN B  32     138.156 238.747  18.916  1.00  0.00           H  
ATOM   1838 1HE2 GLN B  32     136.318 241.867  17.805  1.00  0.00           H  
ATOM   1839 2HE2 GLN B  32     137.687 241.618  18.836  1.00  0.00           H  
ATOM   1840  N   GLU B  33     136.063 235.165  21.397  1.00  0.00           N  
ATOM   1841  CA  GLU B  33     135.341 234.189  22.205  1.00  0.00           C  
ATOM   1842  C   GLU B  33     136.282 233.458  23.157  1.00  0.00           C  
ATOM   1843  O   GLU B  33     135.924 233.174  24.300  1.00  0.00           O  
ATOM   1844  CB  GLU B  33     134.624 233.179  21.306  1.00  0.00           C  
ATOM   1845  CG  GLU B  33     133.345 233.703  20.667  1.00  0.00           C  
ATOM   1846  CD  GLU B  33     132.244 233.930  21.666  1.00  0.00           C  
ATOM   1847  OE1 GLU B  33     131.888 235.064  21.881  1.00  0.00           O  
ATOM   1848  OE2 GLU B  33     131.758 232.969  22.213  1.00  0.00           O  
ATOM   1849  H   GLU B  33     136.163 235.006  20.406  1.00  0.00           H  
ATOM   1850  HA  GLU B  33     134.604 234.717  22.809  1.00  0.00           H  
ATOM   1851 1HB  GLU B  33     135.293 232.866  20.505  1.00  0.00           H  
ATOM   1852 2HB  GLU B  33     134.369 232.292  21.886  1.00  0.00           H  
ATOM   1853 1HG  GLU B  33     133.563 234.644  20.162  1.00  0.00           H  
ATOM   1854 2HG  GLU B  33     133.008 232.989  19.917  1.00  0.00           H  
ATOM   1855  N   ALA B  34     137.482 233.157  22.677  1.00  0.00           N  
ATOM   1856  CA  ALA B  34     138.465 232.433  23.476  1.00  0.00           C  
ATOM   1857  C   ALA B  34     138.860 233.225  24.714  1.00  0.00           C  
ATOM   1858  O   ALA B  34     138.936 232.677  25.815  1.00  0.00           O  
ATOM   1859  CB  ALA B  34     139.696 232.111  22.639  1.00  0.00           C  
ATOM   1860  H   ALA B  34     137.722 233.437  21.738  1.00  0.00           H  
ATOM   1861  HA  ALA B  34     138.017 231.496  23.810  1.00  0.00           H  
ATOM   1862 1HB  ALA B  34     140.420 231.571  23.247  1.00  0.00           H  
ATOM   1863 2HB  ALA B  34     139.406 231.496  21.786  1.00  0.00           H  
ATOM   1864 3HB  ALA B  34     140.141 233.039  22.281  1.00  0.00           H  
ATOM   1865  N   VAL B  35     139.112 234.517  24.531  1.00  0.00           N  
ATOM   1866  CA  VAL B  35     139.529 235.379  25.629  1.00  0.00           C  
ATOM   1867  C   VAL B  35     138.362 235.689  26.559  1.00  0.00           C  
ATOM   1868  O   VAL B  35     138.538 235.796  27.773  1.00  0.00           O  
ATOM   1869  CB  VAL B  35     140.108 236.698  25.083  1.00  0.00           C  
ATOM   1870  CG1 VAL B  35     138.995 237.590  24.552  1.00  0.00           C  
ATOM   1871  CG2 VAL B  35     140.897 237.408  26.172  1.00  0.00           C  
ATOM   1872  H   VAL B  35     139.013 234.910  23.606  1.00  0.00           H  
ATOM   1873  HA  VAL B  35     140.287 234.857  26.211  1.00  0.00           H  
ATOM   1874  HB  VAL B  35     140.768 236.473  24.244  1.00  0.00           H  
ATOM   1875 1HG1 VAL B  35     139.424 238.517  24.170  1.00  0.00           H  
ATOM   1876 2HG1 VAL B  35     138.468 237.075  23.749  1.00  0.00           H  
ATOM   1877 3HG1 VAL B  35     138.299 237.819  25.358  1.00  0.00           H  
ATOM   1878 1HG2 VAL B  35     141.304 238.338  25.779  1.00  0.00           H  
ATOM   1879 2HG2 VAL B  35     140.239 237.627  27.013  1.00  0.00           H  
ATOM   1880 3HG2 VAL B  35     141.713 236.768  26.507  1.00  0.00           H  
ATOM   1881  N   ARG B  36     137.173 235.829  25.984  1.00  0.00           N  
ATOM   1882  CA  ARG B  36     135.970 236.087  26.765  1.00  0.00           C  
ATOM   1883  C   ARG B  36     135.662 234.930  27.707  1.00  0.00           C  
ATOM   1884  O   ARG B  36     135.434 235.134  28.899  1.00  0.00           O  
ATOM   1885  CB  ARG B  36     134.778 236.321  25.848  1.00  0.00           C  
ATOM   1886  CG  ARG B  36     133.476 236.648  26.562  1.00  0.00           C  
ATOM   1887  CD  ARG B  36     132.371 236.899  25.603  1.00  0.00           C  
ATOM   1888  NE  ARG B  36     131.916 235.672  24.968  1.00  0.00           N  
ATOM   1889  CZ  ARG B  36     131.137 234.746  25.561  1.00  0.00           C  
ATOM   1890  NH1 ARG B  36     130.736 234.922  26.801  1.00  0.00           N  
ATOM   1891  NH2 ARG B  36     130.776 233.662  24.897  1.00  0.00           N  
ATOM   1892  H   ARG B  36     137.100 235.751  24.979  1.00  0.00           H  
ATOM   1893  HA  ARG B  36     136.139 236.975  27.376  1.00  0.00           H  
ATOM   1894 1HB  ARG B  36     134.997 237.144  25.169  1.00  0.00           H  
ATOM   1895 2HB  ARG B  36     134.606 235.432  25.240  1.00  0.00           H  
ATOM   1896 1HG  ARG B  36     133.192 235.812  27.202  1.00  0.00           H  
ATOM   1897 2HG  ARG B  36     133.610 237.543  27.172  1.00  0.00           H  
ATOM   1898 1HD  ARG B  36     131.526 237.343  26.128  1.00  0.00           H  
ATOM   1899 2HD  ARG B  36     132.713 237.579  24.824  1.00  0.00           H  
ATOM   1900  HE  ARG B  36     132.204 235.502  24.014  1.00  0.00           H  
ATOM   1901 1HH1 ARG B  36     131.012 235.751  27.309  1.00  0.00           H  
ATOM   1902 2HH1 ARG B  36     130.152 234.229  27.246  1.00  0.00           H  
ATOM   1903 1HH2 ARG B  36     131.086 233.527  23.945  1.00  0.00           H  
ATOM   1904 2HH2 ARG B  36     130.193 232.969  25.342  1.00  0.00           H  
ATOM   1905  N   ALA B  37     135.660 233.717  27.164  1.00  0.00           N  
ATOM   1906  CA  ALA B  37     135.347 232.529  27.947  1.00  0.00           C  
ATOM   1907  C   ALA B  37     136.367 232.316  29.057  1.00  0.00           C  
ATOM   1908  O   ALA B  37     136.006 232.018  30.197  1.00  0.00           O  
ATOM   1909  CB  ALA B  37     135.279 231.303  27.048  1.00  0.00           C  
ATOM   1910  H   ALA B  37     135.881 233.617  26.183  1.00  0.00           H  
ATOM   1911  HA  ALA B  37     134.372 232.669  28.416  1.00  0.00           H  
ATOM   1912 1HB  ALA B  37     135.045 230.424  27.647  1.00  0.00           H  
ATOM   1913 2HB  ALA B  37     134.506 231.445  26.295  1.00  0.00           H  
ATOM   1914 3HB  ALA B  37     136.242 231.160  26.558  1.00  0.00           H  
ATOM   1915  N   ALA B  38     137.643 232.470  28.720  1.00  0.00           N  
ATOM   1916  CA  ALA B  38     138.716 232.315  29.693  1.00  0.00           C  
ATOM   1917  C   ALA B  38     138.687 233.429  30.730  1.00  0.00           C  
ATOM   1918  O   ALA B  38     138.933 233.195  31.914  1.00  0.00           O  
ATOM   1919  CB  ALA B  38     140.067 232.281  28.992  1.00  0.00           C  
ATOM   1920  H   ALA B  38     137.873 232.701  27.764  1.00  0.00           H  
ATOM   1921  HA  ALA B  38     138.573 231.371  30.218  1.00  0.00           H  
ATOM   1922 1HB  ALA B  38     140.858 232.165  29.732  1.00  0.00           H  
ATOM   1923 2HB  ALA B  38     140.095 231.442  28.295  1.00  0.00           H  
ATOM   1924 3HB  ALA B  38     140.215 233.211  28.445  1.00  0.00           H  
ATOM   1925  N   LYS B  39     138.383 234.643  30.280  1.00  0.00           N  
ATOM   1926  CA  LYS B  39     138.299 235.792  31.173  1.00  0.00           C  
ATOM   1927  C   LYS B  39     137.178 235.620  32.189  1.00  0.00           C  
ATOM   1928  O   LYS B  39     137.359 235.884  33.377  1.00  0.00           O  
ATOM   1929  CB  LYS B  39     138.090 237.078  30.373  1.00  0.00           C  
ATOM   1930  CG  LYS B  39     137.972 238.337  31.224  1.00  0.00           C  
ATOM   1931  CD  LYS B  39     137.879 239.583  30.357  1.00  0.00           C  
ATOM   1932  CE  LYS B  39     137.646 240.828  31.200  1.00  0.00           C  
ATOM   1933  NZ  LYS B  39     137.666 242.068  30.377  1.00  0.00           N  
ATOM   1934  H   LYS B  39     138.204 234.770  29.294  1.00  0.00           H  
ATOM   1935  HA  LYS B  39     139.236 235.870  31.723  1.00  0.00           H  
ATOM   1936 1HB  LYS B  39     138.923 237.218  29.685  1.00  0.00           H  
ATOM   1937 2HB  LYS B  39     137.182 236.992  29.776  1.00  0.00           H  
ATOM   1938 1HG  LYS B  39     137.080 238.271  31.849  1.00  0.00           H  
ATOM   1939 2HG  LYS B  39     138.843 238.419  31.873  1.00  0.00           H  
ATOM   1940 1HD  LYS B  39     138.804 239.704  29.793  1.00  0.00           H  
ATOM   1941 2HD  LYS B  39     137.054 239.475  29.651  1.00  0.00           H  
ATOM   1942 1HE  LYS B  39     136.681 240.753  31.700  1.00  0.00           H  
ATOM   1943 2HE  LYS B  39     138.421 240.901  31.963  1.00  0.00           H  
ATOM   1944 1HZ  LYS B  39     137.508 242.870  30.973  1.00  0.00           H  
ATOM   1945 2HZ  LYS B  39     138.564 242.158  29.923  1.00  0.00           H  
ATOM   1946 3HZ  LYS B  39     136.939 242.022  29.678  1.00  0.00           H  
ATOM   1947  N   GLU B  40     136.018 235.179  31.714  1.00  0.00           N  
ATOM   1948  CA  GLU B  40     134.881 234.921  32.589  1.00  0.00           C  
ATOM   1949  C   GLU B  40     135.157 233.750  33.523  1.00  0.00           C  
ATOM   1950  O   GLU B  40     134.743 233.757  34.682  1.00  0.00           O  
ATOM   1951  CB  GLU B  40     133.625 234.641  31.761  1.00  0.00           C  
ATOM   1952  CG  GLU B  40     133.076 235.853  31.022  1.00  0.00           C  
ATOM   1953  CD  GLU B  40     131.916 235.516  30.127  1.00  0.00           C  
ATOM   1954  OE1 GLU B  40     131.414 234.422  30.223  1.00  0.00           O  
ATOM   1955  OE2 GLU B  40     131.533 236.354  29.345  1.00  0.00           O  
ATOM   1956  H   GLU B  40     135.922 235.015  30.722  1.00  0.00           H  
ATOM   1957  HA  GLU B  40     134.712 235.804  33.206  1.00  0.00           H  
ATOM   1958 1HB  GLU B  40     133.841 233.869  31.023  1.00  0.00           H  
ATOM   1959 2HB  GLU B  40     132.837 234.261  32.412  1.00  0.00           H  
ATOM   1960 1HG  GLU B  40     132.753 236.595  31.752  1.00  0.00           H  
ATOM   1961 2HG  GLU B  40     133.874 236.293  30.425  1.00  0.00           H  
ATOM   1962  N   SER B  41     135.859 232.744  33.011  1.00  0.00           N  
ATOM   1963  CA  SER B  41     136.207 231.572  33.804  1.00  0.00           C  
ATOM   1964  C   SER B  41     137.203 231.925  34.903  1.00  0.00           C  
ATOM   1965  O   SER B  41     137.066 231.482  36.043  1.00  0.00           O  
ATOM   1966  CB  SER B  41     136.787 230.493  32.912  1.00  0.00           C  
ATOM   1967  OG  SER B  41     137.105 229.346  33.653  1.00  0.00           O  
ATOM   1968  H   SER B  41     136.160 232.795  32.047  1.00  0.00           H  
ATOM   1969  HA  SER B  41     135.298 231.206  34.284  1.00  0.00           H  
ATOM   1970 1HB  SER B  41     136.067 230.237  32.135  1.00  0.00           H  
ATOM   1971 2HB  SER B  41     137.681 230.869  32.418  1.00  0.00           H  
ATOM   1972  HG  SER B  41     137.705 228.835  33.104  1.00  0.00           H  
ATOM   1973  N   GLY B  42     138.206 232.722  34.550  1.00  0.00           N  
ATOM   1974  CA  GLY B  42     139.315 233.002  35.454  1.00  0.00           C  
ATOM   1975  C   GLY B  42     140.536 232.162  35.101  1.00  0.00           C  
ATOM   1976  O   GLY B  42     141.465 232.035  35.899  1.00  0.00           O  
ATOM   1977  H   GLY B  42     138.198 233.148  33.634  1.00  0.00           H  
ATOM   1978 1HA  GLY B  42     139.569 234.061  35.402  1.00  0.00           H  
ATOM   1979 2HA  GLY B  42     139.011 232.794  36.478  1.00  0.00           H  
ATOM   1980  N   ASP B  43     140.530 231.594  33.900  1.00  0.00           N  
ATOM   1981  CA  ASP B  43     141.606 230.711  33.465  1.00  0.00           C  
ATOM   1982  C   ASP B  43     142.797 231.506  32.947  1.00  0.00           C  
ATOM   1983  O   ASP B  43     142.967 231.673  31.740  1.00  0.00           O  
ATOM   1984  CB  ASP B  43     141.110 229.756  32.377  1.00  0.00           C  
ATOM   1985  CG  ASP B  43     140.216 228.650  32.921  1.00  0.00           C  
ATOM   1986  OD1 ASP B  43     140.578 228.051  33.906  1.00  0.00           O  
ATOM   1987  OD2 ASP B  43     139.181 228.413  32.346  1.00  0.00           O  
ATOM   1988  H   ASP B  43     139.761 231.779  33.273  1.00  0.00           H  
ATOM   1989  HA  ASP B  43     141.945 230.129  34.323  1.00  0.00           H  
ATOM   1990 1HB  ASP B  43     140.551 230.318  31.627  1.00  0.00           H  
ATOM   1991 2HB  ASP B  43     141.964 229.300  31.875  1.00  0.00           H  
ATOM   1992  N   ASN B  44     143.621 231.994  33.870  1.00  0.00           N  
ATOM   1993  CA  ASN B  44     144.779 232.804  33.508  1.00  0.00           C  
ATOM   1994  C   ASN B  44     145.741 232.024  32.619  1.00  0.00           C  
ATOM   1995  O   ASN B  44     146.384 232.590  31.736  1.00  0.00           O  
ATOM   1996  CB  ASN B  44     145.490 233.305  34.752  1.00  0.00           C  
ATOM   1997  CG  ASN B  44     144.725 234.394  35.453  1.00  0.00           C  
ATOM   1998  OD1 ASN B  44     143.866 235.052  34.854  1.00  0.00           O  
ATOM   1999  ND2 ASN B  44     145.022 234.597  36.712  1.00  0.00           N  
ATOM   2000  H   ASN B  44     143.441 231.801  34.844  1.00  0.00           H  
ATOM   2001  HA  ASN B  44     144.428 233.666  32.943  1.00  0.00           H  
ATOM   2002 1HB  ASN B  44     145.637 232.476  35.446  1.00  0.00           H  
ATOM   2003 2HB  ASN B  44     146.474 233.684  34.481  1.00  0.00           H  
ATOM   2004 1HD2 ASN B  44     144.545 235.310  37.228  1.00  0.00           H  
ATOM   2005 2HD2 ASN B  44     145.723 234.042  37.155  1.00  0.00           H  
ATOM   2006  N   ASP B  45     145.833 230.720  32.859  1.00  0.00           N  
ATOM   2007  CA  ASP B  45     146.704 229.856  32.069  1.00  0.00           C  
ATOM   2008  C   ASP B  45     146.241 229.787  30.619  1.00  0.00           C  
ATOM   2009  O   ASP B  45     147.057 229.746  29.698  1.00  0.00           O  
ATOM   2010  CB  ASP B  45     146.747 228.447  32.665  1.00  0.00           C  
ATOM   2011  CG  ASP B  45     147.511 228.383  33.981  1.00  0.00           C  
ATOM   2012  OD1 ASP B  45     148.227 229.311  34.276  1.00  0.00           O  
ATOM   2013  OD2 ASP B  45     147.373 227.406  34.679  1.00  0.00           O  
ATOM   2014  H   ASP B  45     145.289 230.317  33.606  1.00  0.00           H  
ATOM   2015  HA  ASP B  45     147.708 230.279  32.074  1.00  0.00           H  
ATOM   2016 1HB  ASP B  45     145.730 228.093  32.836  1.00  0.00           H  
ATOM   2017 2HB  ASP B  45     147.216 227.765  31.955  1.00  0.00           H  
ATOM   2018  N   VAL B  46     144.927 229.774  30.423  1.00  0.00           N  
ATOM   2019  CA  VAL B  46     144.351 229.743  29.083  1.00  0.00           C  
ATOM   2020  C   VAL B  46     144.516 231.087  28.384  1.00  0.00           C  
ATOM   2021  O   VAL B  46     144.819 231.144  27.192  1.00  0.00           O  
ATOM   2022  CB  VAL B  46     142.856 229.381  29.151  1.00  0.00           C  
ATOM   2023  CG1 VAL B  46     142.208 229.534  27.782  1.00  0.00           C  
ATOM   2024  CG2 VAL B  46     142.690 227.962  29.671  1.00  0.00           C  
ATOM   2025  H   VAL B  46     144.309 229.784  31.222  1.00  0.00           H  
ATOM   2026  HA  VAL B  46     144.888 228.997  28.494  1.00  0.00           H  
ATOM   2027  HB  VAL B  46     142.353 230.077  29.823  1.00  0.00           H  
ATOM   2028 1HG1 VAL B  46     141.151 229.275  27.849  1.00  0.00           H  
ATOM   2029 2HG1 VAL B  46     142.308 230.565  27.446  1.00  0.00           H  
ATOM   2030 3HG1 VAL B  46     142.700 228.869  27.072  1.00  0.00           H  
ATOM   2031 1HG2 VAL B  46     141.630 227.713  29.717  1.00  0.00           H  
ATOM   2032 2HG2 VAL B  46     143.197 227.267  29.002  1.00  0.00           H  
ATOM   2033 3HG2 VAL B  46     143.123 227.887  30.668  1.00  0.00           H  
ATOM   2034  N   LEU B  47     144.310 232.166  29.131  1.00  0.00           N  
ATOM   2035  CA  LEU B  47     144.460 233.511  28.591  1.00  0.00           C  
ATOM   2036  C   LEU B  47     145.858 233.725  28.025  1.00  0.00           C  
ATOM   2037  O   LEU B  47     146.027 234.376  26.993  1.00  0.00           O  
ATOM   2038  CB  LEU B  47     144.176 234.554  29.679  1.00  0.00           C  
ATOM   2039  CG  LEU B  47     142.707 234.695  30.098  1.00  0.00           C  
ATOM   2040  CD1 LEU B  47     142.614 235.574  31.337  1.00  0.00           C  
ATOM   2041  CD2 LEU B  47     141.906 235.285  28.948  1.00  0.00           C  
ATOM   2042  H   LEU B  47     144.044 232.050  30.100  1.00  0.00           H  
ATOM   2043  HA  LEU B  47     143.750 233.637  27.773  1.00  0.00           H  
ATOM   2044 1HB  LEU B  47     144.750 234.293  30.567  1.00  0.00           H  
ATOM   2045 2HB  LEU B  47     144.515 235.527  29.325  1.00  0.00           H  
ATOM   2046  HG  LEU B  47     142.306 233.713  30.354  1.00  0.00           H  
ATOM   2047 1HD1 LEU B  47     141.571 235.674  31.635  1.00  0.00           H  
ATOM   2048 2HD1 LEU B  47     143.180 235.118  32.150  1.00  0.00           H  
ATOM   2049 3HD1 LEU B  47     143.025 236.559  31.116  1.00  0.00           H  
ATOM   2050 1HD2 LEU B  47     140.861 235.385  29.244  1.00  0.00           H  
ATOM   2051 2HD2 LEU B  47     142.306 236.266  28.691  1.00  0.00           H  
ATOM   2052 3HD2 LEU B  47     141.975 234.628  28.080  1.00  0.00           H  
ATOM   2053  N   ARG B  48     146.856 233.178  28.708  1.00  0.00           N  
ATOM   2054  CA  ARG B  48     148.222 233.174  28.196  1.00  0.00           C  
ATOM   2055  C   ARG B  48     148.300 232.484  26.841  1.00  0.00           C  
ATOM   2056  O   ARG B  48     148.951 232.976  25.919  1.00  0.00           O  
ATOM   2057  CB  ARG B  48     149.158 232.476  29.171  1.00  0.00           C  
ATOM   2058  CG  ARG B  48     150.620 232.465  28.758  1.00  0.00           C  
ATOM   2059  CD  ARG B  48     151.484 231.870  29.810  1.00  0.00           C  
ATOM   2060  NE  ARG B  48     151.504 232.679  31.018  1.00  0.00           N  
ATOM   2061  CZ  ARG B  48     151.893 232.235  32.230  1.00  0.00           C  
ATOM   2062  NH1 ARG B  48     152.292 230.991  32.377  1.00  0.00           N  
ATOM   2063  NH2 ARG B  48     151.875 233.051  33.269  1.00  0.00           N  
ATOM   2064  H   ARG B  48     146.668 232.753  29.604  1.00  0.00           H  
ATOM   2065  HA  ARG B  48     148.544 234.207  28.060  1.00  0.00           H  
ATOM   2066 1HB  ARG B  48     149.094 232.960  30.145  1.00  0.00           H  
ATOM   2067 2HB  ARG B  48     148.844 231.440  29.300  1.00  0.00           H  
ATOM   2068 1HG  ARG B  48     150.737 231.879  27.847  1.00  0.00           H  
ATOM   2069 2HG  ARG B  48     150.956 233.487  28.578  1.00  0.00           H  
ATOM   2070 1HD  ARG B  48     151.111 230.879  30.069  1.00  0.00           H  
ATOM   2071 2HD  ARG B  48     152.505 231.787  29.439  1.00  0.00           H  
ATOM   2072  HE  ARG B  48     151.205 233.642  30.944  1.00  0.00           H  
ATOM   2073 1HH1 ARG B  48     152.306 230.367  31.583  1.00  0.00           H  
ATOM   2074 2HH1 ARG B  48     152.583 230.659  33.285  1.00  0.00           H  
ATOM   2075 1HH2 ARG B  48     151.569 234.008  33.156  1.00  0.00           H  
ATOM   2076 2HH2 ARG B  48     152.167 232.719  34.175  1.00  0.00           H  
ATOM   2077  N   LYS B  49     147.637 231.338  26.726  1.00  0.00           N  
ATOM   2078  CA  LYS B  49     147.549 230.627  25.457  1.00  0.00           C  
ATOM   2079  C   LYS B  49     146.829 231.463  24.405  1.00  0.00           C  
ATOM   2080  O   LYS B  49     147.230 231.493  23.243  1.00  0.00           O  
ATOM   2081  CB  LYS B  49     146.834 229.287  25.643  1.00  0.00           C  
ATOM   2082  CG  LYS B  49     146.787 228.421  24.390  1.00  0.00           C  
ATOM   2083  CD  LYS B  49     146.117 227.085  24.669  1.00  0.00           C  
ATOM   2084  CE  LYS B  49     146.045 226.227  23.414  1.00  0.00           C  
ATOM   2085  NZ  LYS B  49     145.415 224.906  23.677  1.00  0.00           N  
ATOM   2086  H   LYS B  49     147.180 230.952  27.540  1.00  0.00           H  
ATOM   2087  HA  LYS B  49     148.559 230.439  25.096  1.00  0.00           H  
ATOM   2088 1HB  LYS B  49     147.332 228.716  26.427  1.00  0.00           H  
ATOM   2089 2HB  LYS B  49     145.808 229.464  25.966  1.00  0.00           H  
ATOM   2090 1HG  LYS B  49     146.231 228.941  23.609  1.00  0.00           H  
ATOM   2091 2HG  LYS B  49     147.800 228.243  24.033  1.00  0.00           H  
ATOM   2092 1HD  LYS B  49     146.679 226.548  25.435  1.00  0.00           H  
ATOM   2093 2HD  LYS B  49     145.106 227.254  25.040  1.00  0.00           H  
ATOM   2094 1HE  LYS B  49     145.467 226.748  22.651  1.00  0.00           H  
ATOM   2095 2HE  LYS B  49     147.052 226.064  23.027  1.00  0.00           H  
ATOM   2096 1HZ  LYS B  49     145.387 224.370  22.821  1.00  0.00           H  
ATOM   2097 2HZ  LYS B  49     145.954 224.406  24.370  1.00  0.00           H  
ATOM   2098 3HZ  LYS B  49     144.474 225.043  24.017  1.00  0.00           H  
ATOM   2099  N   VAL B  50     145.764 232.140  24.824  1.00  0.00           N  
ATOM   2100  CA  VAL B  50     144.989 232.981  23.919  1.00  0.00           C  
ATOM   2101  C   VAL B  50     145.829 234.132  23.381  1.00  0.00           C  
ATOM   2102  O   VAL B  50     145.791 234.437  22.190  1.00  0.00           O  
ATOM   2103  CB  VAL B  50     143.753 233.546  24.644  1.00  0.00           C  
ATOM   2104  CG1 VAL B  50     143.051 234.578  23.774  1.00  0.00           C  
ATOM   2105  CG2 VAL B  50     142.805 232.414  25.010  1.00  0.00           C  
ATOM   2106  H   VAL B  50     145.485 232.072  25.790  1.00  0.00           H  
ATOM   2107  HA  VAL B  50     144.673 232.376  23.068  1.00  0.00           H  
ATOM   2108  HB  VAL B  50     144.077 234.057  25.552  1.00  0.00           H  
ATOM   2109 1HG1 VAL B  50     142.179 234.967  24.302  1.00  0.00           H  
ATOM   2110 2HG1 VAL B  50     143.737 235.396  23.555  1.00  0.00           H  
ATOM   2111 3HG1 VAL B  50     142.732 234.112  22.842  1.00  0.00           H  
ATOM   2112 1HG2 VAL B  50     141.933 232.821  25.522  1.00  0.00           H  
ATOM   2113 2HG2 VAL B  50     142.486 231.900  24.103  1.00  0.00           H  
ATOM   2114 3HG2 VAL B  50     143.315 231.709  25.666  1.00  0.00           H  
ATOM   2115  N   ALA B  51     146.586 234.771  24.268  1.00  0.00           N  
ATOM   2116  CA  ALA B  51     147.416 235.906  23.889  1.00  0.00           C  
ATOM   2117  C   ALA B  51     148.420 235.521  22.810  1.00  0.00           C  
ATOM   2118  O   ALA B  51     148.661 236.283  21.873  1.00  0.00           O  
ATOM   2119  CB  ALA B  51     148.136 236.466  25.107  1.00  0.00           C  
ATOM   2120  H   ALA B  51     146.589 234.458  25.229  1.00  0.00           H  
ATOM   2121  HA  ALA B  51     146.770 236.684  23.477  1.00  0.00           H  
ATOM   2122 1HB  ALA B  51     148.751 237.316  24.807  1.00  0.00           H  
ATOM   2123 2HB  ALA B  51     147.404 236.792  25.845  1.00  0.00           H  
ATOM   2124 3HB  ALA B  51     148.770 235.695  25.541  1.00  0.00           H  
ATOM   2125  N   GLU B  52     149.003 234.337  22.948  1.00  0.00           N  
ATOM   2126  CA  GLU B  52     149.981 233.846  21.984  1.00  0.00           C  
ATOM   2127  C   GLU B  52     149.326 233.541  20.641  1.00  0.00           C  
ATOM   2128  O   GLU B  52     149.858 233.889  19.588  1.00  0.00           O  
ATOM   2129  CB  GLU B  52     150.675 232.591  22.519  1.00  0.00           C  
ATOM   2130  CG  GLU B  52     151.678 231.969  21.559  1.00  0.00           C  
ATOM   2131  CD  GLU B  52     152.843 232.872  21.264  1.00  0.00           C  
ATOM   2132  OE1 GLU B  52     153.136 233.717  22.076  1.00  0.00           O  
ATOM   2133  OE2 GLU B  52     153.441 232.717  20.226  1.00  0.00           O  
ATOM   2134  H   GLU B  52     148.762 233.759  23.742  1.00  0.00           H  
ATOM   2135  HA  GLU B  52     150.724 234.625  21.820  1.00  0.00           H  
ATOM   2136 1HB  GLU B  52     151.201 232.834  23.443  1.00  0.00           H  
ATOM   2137 2HB  GLU B  52     149.927 231.835  22.758  1.00  0.00           H  
ATOM   2138 1HG  GLU B  52     152.053 231.041  21.992  1.00  0.00           H  
ATOM   2139 2HG  GLU B  52     151.170 231.723  20.628  1.00  0.00           H  
ATOM   2140  N   GLN B  53     148.169 232.892  20.688  1.00  0.00           N  
ATOM   2141  CA  GLN B  53     147.433 232.548  19.477  1.00  0.00           C  
ATOM   2142  C   GLN B  53     146.955 233.799  18.750  1.00  0.00           C  
ATOM   2143  O   GLN B  53     146.974 233.858  17.520  1.00  0.00           O  
ATOM   2144  CB  GLN B  53     146.240 231.649  19.811  1.00  0.00           C  
ATOM   2145  CG  GLN B  53     145.560 231.040  18.596  1.00  0.00           C  
ATOM   2146  CD  GLN B  53     146.424 229.998  17.911  1.00  0.00           C  
ATOM   2147  OE1 GLN B  53     146.887 229.044  18.541  1.00  0.00           O  
ATOM   2148  NE2 GLN B  53     146.646 230.175  16.614  1.00  0.00           N  
ATOM   2149  H   GLN B  53     147.788 232.628  21.586  1.00  0.00           H  
ATOM   2150  HA  GLN B  53     148.103 232.011  18.806  1.00  0.00           H  
ATOM   2151 1HB  GLN B  53     146.567 230.835  20.457  1.00  0.00           H  
ATOM   2152 2HB  GLN B  53     145.494 232.223  20.360  1.00  0.00           H  
ATOM   2153 1HG  GLN B  53     144.634 230.561  18.913  1.00  0.00           H  
ATOM   2154 2HG  GLN B  53     145.345 231.831  17.878  1.00  0.00           H  
ATOM   2155 1HE2 GLN B  53     147.209 229.520  16.108  1.00  0.00           H  
ATOM   2156 2HE2 GLN B  53     146.251 230.963  16.141  1.00  0.00           H  
ATOM   2157  N   ALA B  54     146.529 234.795  19.517  1.00  0.00           N  
ATOM   2158  CA  ALA B  54     146.061 236.054  18.946  1.00  0.00           C  
ATOM   2159  C   ALA B  54     147.173 236.754  18.176  1.00  0.00           C  
ATOM   2160  O   ALA B  54     146.938 237.323  17.109  1.00  0.00           O  
ATOM   2161  CB  ALA B  54     145.521 236.964  20.041  1.00  0.00           C  
ATOM   2162  H   ALA B  54     146.527 234.680  20.520  1.00  0.00           H  
ATOM   2163  HA  ALA B  54     145.258 235.838  18.244  1.00  0.00           H  
ATOM   2164 1HB  ALA B  54     145.177 237.899  19.599  1.00  0.00           H  
ATOM   2165 2HB  ALA B  54     144.690 236.471  20.545  1.00  0.00           H  
ATOM   2166 3HB  ALA B  54     146.310 237.172  20.761  1.00  0.00           H  
ATOM   2167  N   LEU B  55     148.385 236.710  18.720  1.00  0.00           N  
ATOM   2168  CA  LEU B  55     149.538 237.322  18.073  1.00  0.00           C  
ATOM   2169  C   LEU B  55     149.913 236.581  16.798  1.00  0.00           C  
ATOM   2170  O   LEU B  55     150.302 237.195  15.802  1.00  0.00           O  
ATOM   2171  CB  LEU B  55     150.737 237.340  19.031  1.00  0.00           C  
ATOM   2172  CG  LEU B  55     150.624 238.306  20.218  1.00  0.00           C  
ATOM   2173  CD1 LEU B  55     151.772 238.055  21.186  1.00  0.00           C  
ATOM   2174  CD2 LEU B  55     150.640 239.740  19.710  1.00  0.00           C  
ATOM   2175  H   LEU B  55     148.509 236.239  19.604  1.00  0.00           H  
ATOM   2176  HA  LEU B  55     149.278 238.344  17.797  1.00  0.00           H  
ATOM   2177 1HB  LEU B  55     150.875 236.338  19.431  1.00  0.00           H  
ATOM   2178 2HB  LEU B  55     151.629 237.611  18.467  1.00  0.00           H  
ATOM   2179  HG  LEU B  55     149.692 238.120  20.751  1.00  0.00           H  
ATOM   2180 1HD1 LEU B  55     151.692 238.742  22.031  1.00  0.00           H  
ATOM   2181 2HD1 LEU B  55     151.725 237.029  21.549  1.00  0.00           H  
ATOM   2182 3HD1 LEU B  55     152.721 238.218  20.676  1.00  0.00           H  
ATOM   2183 1HD2 LEU B  55     150.559 240.426  20.553  1.00  0.00           H  
ATOM   2184 2HD2 LEU B  55     151.573 239.926  19.178  1.00  0.00           H  
ATOM   2185 3HD2 LEU B  55     149.799 239.896  19.034  1.00  0.00           H  
ATOM   2186  N   ARG B  56     149.794 235.259  16.829  1.00  0.00           N  
ATOM   2187  CA  ARG B  56     150.040 234.437  15.651  1.00  0.00           C  
ATOM   2188  C   ARG B  56     149.059 234.764  14.535  1.00  0.00           C  
ATOM   2189  O   ARG B  56     149.421 234.768  13.358  1.00  0.00           O  
ATOM   2190  CB  ARG B  56     149.934 232.959  15.999  1.00  0.00           C  
ATOM   2191  CG  ARG B  56     151.060 232.422  16.867  1.00  0.00           C  
ATOM   2192  CD  ARG B  56     150.844 230.998  17.230  1.00  0.00           C  
ATOM   2193  NE  ARG B  56     151.823 230.531  18.199  1.00  0.00           N  
ATOM   2194  CZ  ARG B  56     151.956 229.251  18.594  1.00  0.00           C  
ATOM   2195  NH1 ARG B  56     151.169 228.324  18.097  1.00  0.00           N  
ATOM   2196  NH2 ARG B  56     152.880 228.926  19.483  1.00  0.00           N  
ATOM   2197  H   ARG B  56     149.524 234.810  17.695  1.00  0.00           H  
ATOM   2198  HA  ARG B  56     151.045 234.653  15.283  1.00  0.00           H  
ATOM   2199 1HB  ARG B  56     148.997 232.775  16.523  1.00  0.00           H  
ATOM   2200 2HB  ARG B  56     149.915 232.370  15.081  1.00  0.00           H  
ATOM   2201 1HG  ARG B  56     152.004 232.500  16.327  1.00  0.00           H  
ATOM   2202 2HG  ARG B  56     151.120 233.006  17.787  1.00  0.00           H  
ATOM   2203 1HD  ARG B  56     149.852 230.880  17.664  1.00  0.00           H  
ATOM   2204 2HD  ARG B  56     150.926 230.380  16.337  1.00  0.00           H  
ATOM   2205  HE  ARG B  56     152.447 231.216  18.603  1.00  0.00           H  
ATOM   2206 1HH1 ARG B  56     150.462 228.571  17.418  1.00  0.00           H  
ATOM   2207 2HH1 ARG B  56     151.267 227.364  18.394  1.00  0.00           H  
ATOM   2208 1HH2 ARG B  56     153.485 229.639  19.866  1.00  0.00           H  
ATOM   2209 2HH2 ARG B  56     152.979 227.967  19.779  1.00  0.00           H  
ATOM   2210  N   ILE B  57     147.815 235.040  14.911  1.00  0.00           N  
ATOM   2211  CA  ILE B  57     146.808 235.492  13.956  1.00  0.00           C  
ATOM   2212  C   ILE B  57     147.194 236.832  13.342  1.00  0.00           C  
ATOM   2213  O   ILE B  57     147.075 237.028  12.133  1.00  0.00           O  
ATOM   2214  CB  ILE B  57     145.428 235.614  14.628  1.00  0.00           C  
ATOM   2215  CG1 ILE B  57     144.907 234.232  15.032  1.00  0.00           C  
ATOM   2216  CG2 ILE B  57     144.443 236.307  13.700  1.00  0.00           C  
ATOM   2217  CD1 ILE B  57     143.737 234.275  15.988  1.00  0.00           C  
ATOM   2218  H   ILE B  57     147.558 234.934  15.881  1.00  0.00           H  
ATOM   2219  HA  ILE B  57     146.748 234.763  13.146  1.00  0.00           H  
ATOM   2220  HB  ILE B  57     145.520 236.196  15.544  1.00  0.00           H  
ATOM   2221 1HG1 ILE B  57     144.600 233.684  14.141  1.00  0.00           H  
ATOM   2222 2HG1 ILE B  57     145.710 233.664  15.503  1.00  0.00           H  
ATOM   2223 1HG2 ILE B  57     143.473 236.384  14.191  1.00  0.00           H  
ATOM   2224 2HG2 ILE B  57     144.809 237.305  13.461  1.00  0.00           H  
ATOM   2225 3HG2 ILE B  57     144.340 235.729  12.782  1.00  0.00           H  
ATOM   2226 1HD1 ILE B  57     143.425 233.259  16.228  1.00  0.00           H  
ATOM   2227 2HD1 ILE B  57     144.034 234.789  16.903  1.00  0.00           H  
ATOM   2228 3HD1 ILE B  57     142.909 234.809  15.525  1.00  0.00           H  
ATOM   2229  N   ALA B  58     147.654 237.750  14.184  1.00  0.00           N  
ATOM   2230  CA  ALA B  58     148.083 239.066  13.722  1.00  0.00           C  
ATOM   2231  C   ALA B  58     149.201 238.951  12.694  1.00  0.00           C  
ATOM   2232  O   ALA B  58     149.221 239.677  11.700  1.00  0.00           O  
ATOM   2233  CB  ALA B  58     148.534 239.920  14.897  1.00  0.00           C  
ATOM   2234  H   ALA B  58     147.709 237.535  15.168  1.00  0.00           H  
ATOM   2235  HA  ALA B  58     147.239 239.556  13.238  1.00  0.00           H  
ATOM   2236 1HB  ALA B  58     148.852 240.899  14.535  1.00  0.00           H  
ATOM   2237 2HB  ALA B  58     147.706 240.043  15.596  1.00  0.00           H  
ATOM   2238 3HB  ALA B  58     149.367 239.433  15.403  1.00  0.00           H  
ATOM   2239  N   LYS B  59     150.132 238.036  12.939  1.00  0.00           N  
ATOM   2240  CA  LYS B  59     151.248 237.815  12.028  1.00  0.00           C  
ATOM   2241  C   LYS B  59     150.761 237.332  10.667  1.00  0.00           C  
ATOM   2242  O   LYS B  59     151.268 237.759   9.629  1.00  0.00           O  
ATOM   2243  CB  LYS B  59     152.233 236.807  12.623  1.00  0.00           C  
ATOM   2244  CG  LYS B  59     153.057 237.343  13.785  1.00  0.00           C  
ATOM   2245  CD  LYS B  59     154.010 236.286  14.321  1.00  0.00           C  
ATOM   2246  CE  LYS B  59     154.847 236.826  15.471  1.00  0.00           C  
ATOM   2247  NZ  LYS B  59     155.788 235.803  16.004  1.00  0.00           N  
ATOM   2248  H   LYS B  59     150.064 237.478  13.778  1.00  0.00           H  
ATOM   2249  HA  LYS B  59     151.765 238.763  11.876  1.00  0.00           H  
ATOM   2250 1HB  LYS B  59     151.689 235.930  12.974  1.00  0.00           H  
ATOM   2251 2HB  LYS B  59     152.925 236.474  11.848  1.00  0.00           H  
ATOM   2252 1HG  LYS B  59     153.635 238.207  13.454  1.00  0.00           H  
ATOM   2253 2HG  LYS B  59     152.391 237.660  14.587  1.00  0.00           H  
ATOM   2254 1HD  LYS B  59     153.439 235.425  14.671  1.00  0.00           H  
ATOM   2255 2HD  LYS B  59     154.676 235.958  13.523  1.00  0.00           H  
ATOM   2256 1HE  LYS B  59     155.420 237.687  15.132  1.00  0.00           H  
ATOM   2257 2HE  LYS B  59     154.190 237.151  16.279  1.00  0.00           H  
ATOM   2258 1HZ  LYS B  59     156.322 236.199  16.763  1.00  0.00           H  
ATOM   2259 2HZ  LYS B  59     155.266 235.006  16.340  1.00  0.00           H  
ATOM   2260 3HZ  LYS B  59     156.415 235.508  15.269  1.00  0.00           H  
ATOM   2261  N   GLU B  60     149.776 236.442  10.677  1.00  0.00           N  
ATOM   2262  CA  GLU B  60     149.186 235.936   9.444  1.00  0.00           C  
ATOM   2263  C   GLU B  60     148.436 237.035   8.702  1.00  0.00           C  
ATOM   2264  O   GLU B  60     148.441 237.082   7.471  1.00  0.00           O  
ATOM   2265  CB  GLU B  60     148.240 234.771   9.744  1.00  0.00           C  
ATOM   2266  CG  GLU B  60     148.935 233.497  10.199  1.00  0.00           C  
ATOM   2267  CD  GLU B  60     149.907 232.967   9.181  1.00  0.00           C  
ATOM   2268  OE1 GLU B  60     149.532 232.837   8.040  1.00  0.00           O  
ATOM   2269  OE2 GLU B  60     151.027 232.692   9.545  1.00  0.00           O  
ATOM   2270  H   GLU B  60     149.426 236.105  11.563  1.00  0.00           H  
ATOM   2271  HA  GLU B  60     149.989 235.588   8.794  1.00  0.00           H  
ATOM   2272 1HB  GLU B  60     147.537 235.066  10.525  1.00  0.00           H  
ATOM   2273 2HB  GLU B  60     147.658 234.537   8.853  1.00  0.00           H  
ATOM   2274 1HG  GLU B  60     149.471 233.698  11.125  1.00  0.00           H  
ATOM   2275 2HG  GLU B  60     148.182 232.737  10.403  1.00  0.00           H  
ATOM   2276  N   ALA B  61     147.790 237.917   9.456  1.00  0.00           N  
ATOM   2277  CA  ALA B  61     147.125 239.078   8.877  1.00  0.00           C  
ATOM   2278  C   ALA B  61     148.123 239.998   8.187  1.00  0.00           C  
ATOM   2279  O   ALA B  61     147.839 240.552   7.124  1.00  0.00           O  
ATOM   2280  CB  ALA B  61     146.359 239.840   9.949  1.00  0.00           C  
ATOM   2281  H   ALA B  61     147.760 237.781  10.456  1.00  0.00           H  
ATOM   2282  HA  ALA B  61     146.417 238.732   8.123  1.00  0.00           H  
ATOM   2283 1HB  ALA B  61     145.868 240.704   9.501  1.00  0.00           H  
ATOM   2284 2HB  ALA B  61     145.609 239.186  10.393  1.00  0.00           H  
ATOM   2285 3HB  ALA B  61     147.051 240.175  10.721  1.00  0.00           H  
ATOM   2286  N   GLU B  62     149.292 240.158   8.795  1.00  0.00           N  
ATOM   2287  CA  GLU B  62     150.355 240.968   8.212  1.00  0.00           C  
ATOM   2288  C   GLU B  62     150.861 240.360   6.912  1.00  0.00           C  
ATOM   2289  O   GLU B  62     151.164 241.076   5.956  1.00  0.00           O  
ATOM   2290  CB  GLU B  62     151.514 241.117   9.201  1.00  0.00           C  
ATOM   2291  CG  GLU B  62     151.232 242.059  10.363  1.00  0.00           C  
ATOM   2292  CD  GLU B  62     152.375 242.145  11.337  1.00  0.00           C  
ATOM   2293  OE1 GLU B  62     152.889 241.119  11.712  1.00  0.00           O  
ATOM   2294  OE2 GLU B  62     152.734 243.238  11.705  1.00  0.00           O  
ATOM   2295  H   GLU B  62     149.450 239.706   9.685  1.00  0.00           H  
ATOM   2296  HA  GLU B  62     149.952 241.954   7.983  1.00  0.00           H  
ATOM   2297 1HB  GLU B  62     151.766 240.141   9.616  1.00  0.00           H  
ATOM   2298 2HB  GLU B  62     152.395 241.487   8.676  1.00  0.00           H  
ATOM   2299 1HG  GLU B  62     151.030 243.055   9.969  1.00  0.00           H  
ATOM   2300 2HG  GLU B  62     150.340 241.717  10.886  1.00  0.00           H  
ATOM   2301  N   LYS B  63     150.950 239.035   6.878  1.00  0.00           N  
ATOM   2302  CA  LYS B  63     151.324 238.321   5.662  1.00  0.00           C  
ATOM   2303  C   LYS B  63     150.331 238.591   4.538  1.00  0.00           C  
ATOM   2304  O   LYS B  63     150.715 238.729   3.377  1.00  0.00           O  
ATOM   2305  CB  LYS B  63     151.418 236.819   5.930  1.00  0.00           C  
ATOM   2306  CG  LYS B  63     152.603 236.407   6.794  1.00  0.00           C  
ATOM   2307  CD  LYS B  63     152.605 234.909   7.051  1.00  0.00           C  
ATOM   2308  CE  LYS B  63     153.671 234.521   8.066  1.00  0.00           C  
ATOM   2309  NZ  LYS B  63     153.604 233.077   8.421  1.00  0.00           N  
ATOM   2310  H   LYS B  63     150.750 238.507   7.717  1.00  0.00           H  
ATOM   2311  HA  LYS B  63     152.298 238.684   5.336  1.00  0.00           H  
ATOM   2312 1HB  LYS B  63     150.509 236.479   6.426  1.00  0.00           H  
ATOM   2313 2HB  LYS B  63     151.493 236.284   4.983  1.00  0.00           H  
ATOM   2314 1HG  LYS B  63     153.531 236.683   6.294  1.00  0.00           H  
ATOM   2315 2HG  LYS B  63     152.557 236.931   7.748  1.00  0.00           H  
ATOM   2316 1HD  LYS B  63     151.629 234.601   7.428  1.00  0.00           H  
ATOM   2317 2HD  LYS B  63     152.798 234.379   6.117  1.00  0.00           H  
ATOM   2318 1HE  LYS B  63     154.657 234.737   7.658  1.00  0.00           H  
ATOM   2319 2HE  LYS B  63     153.541 235.111   8.973  1.00  0.00           H  
ATOM   2320 1HZ  LYS B  63     154.325 232.862   9.095  1.00  0.00           H  
ATOM   2321 2HZ  LYS B  63     152.699 232.870   8.819  1.00  0.00           H  
ATOM   2322 3HZ  LYS B  63     153.742 232.519   7.590  1.00  0.00           H  
ATOM   2323  N   GLN B  64     149.051 238.666   4.890  1.00  0.00           N  
ATOM   2324  CA  GLN B  64     148.008 238.995   3.925  1.00  0.00           C  
ATOM   2325  C   GLN B  64     147.983 240.490   3.630  1.00  0.00           C  
ATOM   2326  O   GLN B  64     147.504 240.917   2.579  1.00  0.00           O  
ATOM   2327  CB  GLN B  64     146.640 238.540   4.438  1.00  0.00           C  
ATOM   2328  CG  GLN B  64     146.498 237.034   4.581  1.00  0.00           C  
ATOM   2329  CD  GLN B  64     146.621 236.312   3.252  1.00  0.00           C  
ATOM   2330  OE1 GLN B  64     145.984 236.689   2.264  1.00  0.00           O  
ATOM   2331  NE2 GLN B  64     147.444 235.270   3.220  1.00  0.00           N  
ATOM   2332  H   GLN B  64     148.795 238.492   5.851  1.00  0.00           H  
ATOM   2333  HA  GLN B  64     148.227 238.477   2.990  1.00  0.00           H  
ATOM   2334 1HB  GLN B  64     146.448 238.990   5.412  1.00  0.00           H  
ATOM   2335 2HB  GLN B  64     145.862 238.888   3.759  1.00  0.00           H  
ATOM   2336 1HG  GLN B  64     147.282 236.667   5.243  1.00  0.00           H  
ATOM   2337 2HG  GLN B  64     145.518 236.810   5.002  1.00  0.00           H  
ATOM   2338 1HE2 GLN B  64     147.565 234.754   2.370  1.00  0.00           H  
ATOM   2339 2HE2 GLN B  64     147.941 234.999   4.044  1.00  0.00           H  
ATOM   2340  N   GLY B  65     148.499 241.281   4.564  1.00  0.00           N  
ATOM   2341  CA  GLY B  65     148.515 242.732   4.417  1.00  0.00           C  
ATOM   2342  C   GLY B  65     147.329 243.368   5.130  1.00  0.00           C  
ATOM   2343  O   GLY B  65     147.100 244.572   5.018  1.00  0.00           O  
ATOM   2344  H   GLY B  65     148.894 240.867   5.397  1.00  0.00           H  
ATOM   2345 1HA  GLY B  65     149.445 243.129   4.825  1.00  0.00           H  
ATOM   2346 2HA  GLY B  65     148.491 242.991   3.361  1.00  0.00           H  
ATOM   2347  N   ASN B  66     146.576 242.553   5.859  1.00  0.00           N  
ATOM   2348  CA  ASN B  66     145.370 243.022   6.533  1.00  0.00           C  
ATOM   2349  C   ASN B  66     145.696 243.608   7.902  1.00  0.00           C  
ATOM   2350  O   ASN B  66     145.426 242.988   8.931  1.00  0.00           O  
ATOM   2351  CB  ASN B  66     144.359 241.896   6.661  1.00  0.00           C  
ATOM   2352  CG  ASN B  66     142.995 242.389   7.056  1.00  0.00           C  
ATOM   2353  OD1 ASN B  66     142.864 243.408   7.744  1.00  0.00           O  
ATOM   2354  ND2 ASN B  66     141.975 241.684   6.635  1.00  0.00           N  
ATOM   2355  H   ASN B  66     146.845 241.584   5.951  1.00  0.00           H  
ATOM   2356  HA  ASN B  66     144.923 243.814   5.933  1.00  0.00           H  
ATOM   2357 1HB  ASN B  66     144.281 241.367   5.711  1.00  0.00           H  
ATOM   2358 2HB  ASN B  66     144.705 241.181   7.407  1.00  0.00           H  
ATOM   2359 1HD2 ASN B  66     141.044 241.964   6.867  1.00  0.00           H  
ATOM   2360 2HD2 ASN B  66     142.129 240.867   6.081  1.00  0.00           H  
ATOM   2361  N   VAL B  67     146.277 244.802   7.905  1.00  0.00           N  
ATOM   2362  CA  VAL B  67     146.756 245.417   9.139  1.00  0.00           C  
ATOM   2363  C   VAL B  67     145.601 245.733  10.079  1.00  0.00           C  
ATOM   2364  O   VAL B  67     145.769 245.748  11.298  1.00  0.00           O  
ATOM   2365  CB  VAL B  67     147.528 246.712   8.825  1.00  0.00           C  
ATOM   2366  CG1 VAL B  67     148.841 246.394   8.126  1.00  0.00           C  
ATOM   2367  CG2 VAL B  67     146.671 247.633   7.969  1.00  0.00           C  
ATOM   2368  H   VAL B  67     146.390 245.295   7.031  1.00  0.00           H  
ATOM   2369  HA  VAL B  67     147.412 244.710   9.644  1.00  0.00           H  
ATOM   2370  HB  VAL B  67     147.775 247.213   9.762  1.00  0.00           H  
ATOM   2371 1HG1 VAL B  67     149.374 247.321   7.913  1.00  0.00           H  
ATOM   2372 2HG1 VAL B  67     149.453 245.765   8.772  1.00  0.00           H  
ATOM   2373 3HG1 VAL B  67     148.639 245.870   7.192  1.00  0.00           H  
ATOM   2374 1HG2 VAL B  67     147.222 248.546   7.752  1.00  0.00           H  
ATOM   2375 2HG2 VAL B  67     146.419 247.130   7.035  1.00  0.00           H  
ATOM   2376 3HG2 VAL B  67     145.755 247.881   8.506  1.00  0.00           H  
ATOM   2377  N   GLU B  68     144.429 245.986   9.508  1.00  0.00           N  
ATOM   2378  CA  GLU B  68     143.243 246.291  10.296  1.00  0.00           C  
ATOM   2379  C   GLU B  68     142.891 245.140  11.231  1.00  0.00           C  
ATOM   2380  O   GLU B  68     142.645 245.346  12.419  1.00  0.00           O  
ATOM   2381  CB  GLU B  68     142.057 246.596   9.377  1.00  0.00           C  
ATOM   2382  CG  GLU B  68     140.764 246.929  10.109  1.00  0.00           C  
ATOM   2383  CD  GLU B  68     139.628 247.242   9.176  1.00  0.00           C  
ATOM   2384  OE1 GLU B  68     139.869 247.374   8.000  1.00  0.00           O  
ATOM   2385  OE2 GLU B  68     138.517 247.347   9.640  1.00  0.00           O  
ATOM   2386  H   GLU B  68     144.359 245.968   8.499  1.00  0.00           H  
ATOM   2387  HA  GLU B  68     143.452 247.165  10.914  1.00  0.00           H  
ATOM   2388 1HB  GLU B  68     142.303 247.439   8.733  1.00  0.00           H  
ATOM   2389 2HB  GLU B  68     141.864 245.737   8.734  1.00  0.00           H  
ATOM   2390 1HG  GLU B  68     140.484 246.081  10.734  1.00  0.00           H  
ATOM   2391 2HG  GLU B  68     140.939 247.784  10.761  1.00  0.00           H  
ATOM   2392  N   VAL B  69     142.869 243.929  10.686  1.00  0.00           N  
ATOM   2393  CA  VAL B  69     142.602 242.735  11.480  1.00  0.00           C  
ATOM   2394  C   VAL B  69     143.739 242.457  12.456  1.00  0.00           C  
ATOM   2395  O   VAL B  69     143.509 242.021  13.584  1.00  0.00           O  
ATOM   2396  CB  VAL B  69     142.407 241.515  10.562  1.00  0.00           C  
ATOM   2397  CG1 VAL B  69     142.411 240.230  11.376  1.00  0.00           C  
ATOM   2398  CG2 VAL B  69     141.107 241.655   9.783  1.00  0.00           C  
ATOM   2399  H   VAL B  69     143.044 243.830   9.696  1.00  0.00           H  
ATOM   2400  HA  VAL B  69     141.698 242.906  12.067  1.00  0.00           H  
ATOM   2401  HB  VAL B  69     143.244 241.458   9.866  1.00  0.00           H  
ATOM   2402 1HG1 VAL B  69     142.273 239.377  10.710  1.00  0.00           H  
ATOM   2403 2HG1 VAL B  69     143.364 240.132  11.896  1.00  0.00           H  
ATOM   2404 3HG1 VAL B  69     141.600 240.257  12.103  1.00  0.00           H  
ATOM   2405 1HG2 VAL B  69     140.977 240.789   9.135  1.00  0.00           H  
ATOM   2406 2HG2 VAL B  69     140.271 241.719  10.479  1.00  0.00           H  
ATOM   2407 3HG2 VAL B  69     141.143 242.560   9.176  1.00  0.00           H  
ATOM   2408  N   ALA B  70     144.966 242.712  12.014  1.00  0.00           N  
ATOM   2409  CA  ALA B  70     146.141 242.485  12.847  1.00  0.00           C  
ATOM   2410  C   ALA B  70     146.045 243.257  14.158  1.00  0.00           C  
ATOM   2411  O   ALA B  70     146.428 242.756  15.214  1.00  0.00           O  
ATOM   2412  CB  ALA B  70     147.405 242.875  12.095  1.00  0.00           C  
ATOM   2413  H   ALA B  70     145.086 243.070  11.079  1.00  0.00           H  
ATOM   2414  HA  ALA B  70     146.193 241.424  13.092  1.00  0.00           H  
ATOM   2415 1HB  ALA B  70     148.274 242.700  12.730  1.00  0.00           H  
ATOM   2416 2HB  ALA B  70     147.491 242.275  11.190  1.00  0.00           H  
ATOM   2417 3HB  ALA B  70     147.358 243.929  11.828  1.00  0.00           H  
ATOM   2418  N   VAL B  71     145.531 244.480  14.082  1.00  0.00           N  
ATOM   2419  CA  VAL B  71     145.330 245.301  15.269  1.00  0.00           C  
ATOM   2420  C   VAL B  71     144.229 244.730  16.156  1.00  0.00           C  
ATOM   2421  O   VAL B  71     144.373 244.666  17.376  1.00  0.00           O  
ATOM   2422  CB  VAL B  71     144.966 246.742  14.866  1.00  0.00           C  
ATOM   2423  CG1 VAL B  71     144.547 247.547  16.087  1.00  0.00           C  
ATOM   2424  CG2 VAL B  71     146.147 247.398  14.167  1.00  0.00           C  
ATOM   2425  H   VAL B  71     145.272 244.849  13.178  1.00  0.00           H  
ATOM   2426  HA  VAL B  71     146.254 245.301  15.849  1.00  0.00           H  
ATOM   2427  HB  VAL B  71     144.112 246.715  14.190  1.00  0.00           H  
ATOM   2428 1HG1 VAL B  71     144.293 248.563  15.784  1.00  0.00           H  
ATOM   2429 2HG1 VAL B  71     143.678 247.079  16.550  1.00  0.00           H  
ATOM   2430 3HG1 VAL B  71     145.368 247.577  16.802  1.00  0.00           H  
ATOM   2431 1HG2 VAL B  71     145.882 248.417  13.884  1.00  0.00           H  
ATOM   2432 2HG2 VAL B  71     147.003 247.419  14.842  1.00  0.00           H  
ATOM   2433 3HG2 VAL B  71     146.403 246.829  13.274  1.00  0.00           H  
ATOM   2434  N   LYS B  72     143.131 244.319  15.533  1.00  0.00           N  
ATOM   2435  CA  LYS B  72     142.035 243.683  16.254  1.00  0.00           C  
ATOM   2436  C   LYS B  72     142.506 242.430  16.980  1.00  0.00           C  
ATOM   2437  O   LYS B  72     142.088 242.159  18.106  1.00  0.00           O  
ATOM   2438  CB  LYS B  72     140.894 243.338  15.297  1.00  0.00           C  
ATOM   2439  CG  LYS B  72     140.141 244.545  14.754  1.00  0.00           C  
ATOM   2440  CD  LYS B  72     139.066 244.126  13.763  1.00  0.00           C  
ATOM   2441  CE  LYS B  72     138.343 245.335  13.186  1.00  0.00           C  
ATOM   2442  NZ  LYS B  72     137.351 244.946  12.146  1.00  0.00           N  
ATOM   2443  H   LYS B  72     143.052 244.449  14.534  1.00  0.00           H  
ATOM   2444  HA  LYS B  72     141.663 244.381  17.005  1.00  0.00           H  
ATOM   2445 1HB  LYS B  72     141.288 242.780  14.447  1.00  0.00           H  
ATOM   2446 2HB  LYS B  72     140.174 242.695  15.805  1.00  0.00           H  
ATOM   2447 1HG  LYS B  72     139.673 245.083  15.580  1.00  0.00           H  
ATOM   2448 2HG  LYS B  72     140.840 245.217  14.257  1.00  0.00           H  
ATOM   2449 1HD  LYS B  72     139.522 243.562  12.948  1.00  0.00           H  
ATOM   2450 2HD  LYS B  72     138.339 243.486  14.263  1.00  0.00           H  
ATOM   2451 1HE  LYS B  72     137.826 245.864  13.984  1.00  0.00           H  
ATOM   2452 2HE  LYS B  72     139.069 246.015  12.739  1.00  0.00           H  
ATOM   2453 1HZ  LYS B  72     136.895 245.774  11.789  1.00  0.00           H  
ATOM   2454 2HZ  LYS B  72     137.823 244.469  11.391  1.00  0.00           H  
ATOM   2455 3HZ  LYS B  72     136.661 244.331  12.553  1.00  0.00           H  
ATOM   2456  N   ALA B  73     143.381 241.670  16.332  1.00  0.00           N  
ATOM   2457  CA  ALA B  73     144.012 240.516  16.965  1.00  0.00           C  
ATOM   2458  C   ALA B  73     144.865 240.939  18.153  1.00  0.00           C  
ATOM   2459  O   ALA B  73     144.839 240.301  19.206  1.00  0.00           O  
ATOM   2460  CB  ALA B  73     144.852 239.752  15.954  1.00  0.00           C  
ATOM   2461  H   ALA B  73     143.615 241.896  15.376  1.00  0.00           H  
ATOM   2462  HA  ALA B  73     143.229 239.857  17.338  1.00  0.00           H  
ATOM   2463 1HB  ALA B  73     145.317 238.894  16.442  1.00  0.00           H  
ATOM   2464 2HB  ALA B  73     144.217 239.405  15.139  1.00  0.00           H  
ATOM   2465 3HB  ALA B  73     145.628 240.404  15.557  1.00  0.00           H  
ATOM   2466  N   ALA B  74     145.621 242.018  17.979  1.00  0.00           N  
ATOM   2467  CA  ALA B  74     146.461 242.546  19.046  1.00  0.00           C  
ATOM   2468  C   ALA B  74     145.619 243.039  20.217  1.00  0.00           C  
ATOM   2469  O   ALA B  74     146.015 242.914  21.375  1.00  0.00           O  
ATOM   2470  CB  ALA B  74     147.345 243.666  18.521  1.00  0.00           C  
ATOM   2471  H   ALA B  74     145.615 242.484  17.083  1.00  0.00           H  
ATOM   2472  HA  ALA B  74     147.099 241.742  19.416  1.00  0.00           H  
ATOM   2473 1HB  ALA B  74     147.967 244.050  19.328  1.00  0.00           H  
ATOM   2474 2HB  ALA B  74     147.982 243.283  17.723  1.00  0.00           H  
ATOM   2475 3HB  ALA B  74     146.720 244.469  18.131  1.00  0.00           H  
ATOM   2476  N   ARG B  75     144.455 243.600  19.908  1.00  0.00           N  
ATOM   2477  CA  ARG B  75     143.534 244.073  20.933  1.00  0.00           C  
ATOM   2478  C   ARG B  75     143.080 242.930  21.834  1.00  0.00           C  
ATOM   2479  O   ARG B  75     142.911 243.108  23.040  1.00  0.00           O  
ATOM   2480  CB  ARG B  75     142.317 244.729  20.296  1.00  0.00           C  
ATOM   2481  CG  ARG B  75     141.273 245.230  21.281  1.00  0.00           C  
ATOM   2482  CD  ARG B  75     141.795 246.341  22.118  1.00  0.00           C  
ATOM   2483  NE  ARG B  75     140.812 246.799  23.086  1.00  0.00           N  
ATOM   2484  CZ  ARG B  75     140.622 246.249  24.301  1.00  0.00           C  
ATOM   2485  NH1 ARG B  75     141.353 245.224  24.681  1.00  0.00           N  
ATOM   2486  NH2 ARG B  75     139.700 246.740  25.112  1.00  0.00           N  
ATOM   2487  H   ARG B  75     144.202 243.702  18.934  1.00  0.00           H  
ATOM   2488  HA  ARG B  75     144.055 244.799  21.557  1.00  0.00           H  
ATOM   2489 1HB  ARG B  75     142.636 245.578  19.693  1.00  0.00           H  
ATOM   2490 2HB  ARG B  75     141.828 244.019  19.630  1.00  0.00           H  
ATOM   2491 1HG  ARG B  75     140.402 245.592  20.736  1.00  0.00           H  
ATOM   2492 2HG  ARG B  75     140.975 244.415  21.942  1.00  0.00           H  
ATOM   2493 1HD  ARG B  75     142.678 246.004  22.660  1.00  0.00           H  
ATOM   2494 2HD  ARG B  75     142.062 247.183  21.479  1.00  0.00           H  
ATOM   2495  HE  ARG B  75     140.230 247.586  22.830  1.00  0.00           H  
ATOM   2496 1HH1 ARG B  75     142.058 244.850  24.062  1.00  0.00           H  
ATOM   2497 2HH1 ARG B  75     141.211 244.812  25.592  1.00  0.00           H  
ATOM   2498 1HH2 ARG B  75     139.138 247.527  24.820  1.00  0.00           H  
ATOM   2499 2HH2 ARG B  75     139.558 246.328  26.022  1.00  0.00           H  
ATOM   2500  N   VAL B  76     142.885 241.758  21.240  1.00  0.00           N  
ATOM   2501  CA  VAL B  76     142.598 240.551  22.005  1.00  0.00           C  
ATOM   2502  C   VAL B  76     143.811 240.105  22.808  1.00  0.00           C  
ATOM   2503  O   VAL B  76     143.692 239.719  23.971  1.00  0.00           O  
ATOM   2504  CB  VAL B  76     142.163 239.412  21.063  1.00  0.00           C  
ATOM   2505  CG1 VAL B  76     142.023 238.107  21.833  1.00  0.00           C  
ATOM   2506  CG2 VAL B  76     140.855 239.778  20.379  1.00  0.00           C  
ATOM   2507  H   VAL B  76     142.938 241.703  20.234  1.00  0.00           H  
ATOM   2508  HA  VAL B  76     141.797 240.772  22.712  1.00  0.00           H  
ATOM   2509  HB  VAL B  76     142.937 239.260  20.310  1.00  0.00           H  
ATOM   2510 1HG1 VAL B  76     141.716 237.314  21.152  1.00  0.00           H  
ATOM   2511 2HG1 VAL B  76     142.981 237.847  22.284  1.00  0.00           H  
ATOM   2512 3HG1 VAL B  76     141.272 238.224  22.614  1.00  0.00           H  
ATOM   2513 1HG2 VAL B  76     140.554 238.968  19.714  1.00  0.00           H  
ATOM   2514 2HG2 VAL B  76     140.082 239.935  21.132  1.00  0.00           H  
ATOM   2515 3HG2 VAL B  76     140.989 240.692  19.801  1.00  0.00           H  
ATOM   2516  N   ALA B  77     144.981 240.158  22.179  1.00  0.00           N  
ATOM   2517  CA  ALA B  77     146.208 239.677  22.804  1.00  0.00           C  
ATOM   2518  C   ALA B  77     146.520 240.454  24.077  1.00  0.00           C  
ATOM   2519  O   ALA B  77     146.910 239.874  25.089  1.00  0.00           O  
ATOM   2520  CB  ALA B  77     147.374 239.773  21.829  1.00  0.00           C  
ATOM   2521  H   ALA B  77     145.022 240.542  21.246  1.00  0.00           H  
ATOM   2522  HA  ALA B  77     146.071 238.633  23.080  1.00  0.00           H  
ATOM   2523 1HB  ALA B  77     148.281 239.409  22.309  1.00  0.00           H  
ATOM   2524 2HB  ALA B  77     147.162 239.166  20.947  1.00  0.00           H  
ATOM   2525 3HB  ALA B  77     147.512 240.810  21.529  1.00  0.00           H  
ATOM   2526  N   VAL B  78     146.344 241.771  24.020  1.00  0.00           N  
ATOM   2527  CA  VAL B  78     146.644 242.633  25.156  1.00  0.00           C  
ATOM   2528  C   VAL B  78     145.641 242.428  26.284  1.00  0.00           C  
ATOM   2529  O   VAL B  78     145.998 242.472  27.462  1.00  0.00           O  
ATOM   2530  CB  VAL B  78     146.631 244.111  24.723  1.00  0.00           C  
ATOM   2531  CG1 VAL B  78     145.239 244.519  24.264  1.00  0.00           C  
ATOM   2532  CG2 VAL B  78     147.099 244.991  25.872  1.00  0.00           C  
ATOM   2533  H   VAL B  78     145.994 242.183  23.168  1.00  0.00           H  
ATOM   2534  HA  VAL B  78     147.632 242.370  25.540  1.00  0.00           H  
ATOM   2535  HB  VAL B  78     147.300 244.236  23.872  1.00  0.00           H  
ATOM   2536 1HG1 VAL B  78     145.248 245.566  23.961  1.00  0.00           H  
ATOM   2537 2HG1 VAL B  78     144.939 243.900  23.418  1.00  0.00           H  
ATOM   2538 3HG1 VAL B  78     144.532 244.384  25.082  1.00  0.00           H  
ATOM   2539 1HG2 VAL B  78     147.088 246.034  25.559  1.00  0.00           H  
ATOM   2540 2HG2 VAL B  78     146.433 244.860  26.725  1.00  0.00           H  
ATOM   2541 3HG2 VAL B  78     148.113 244.708  26.157  1.00  0.00           H  
ATOM   2542  N   GLU B  79     144.383 242.203  25.917  1.00  0.00           N  
ATOM   2543  CA  GLU B  79     143.335 241.937  26.896  1.00  0.00           C  
ATOM   2544  C   GLU B  79     143.575 240.613  27.611  1.00  0.00           C  
ATOM   2545  O   GLU B  79     143.406 240.517  28.826  1.00  0.00           O  
ATOM   2546  CB  GLU B  79     141.964 241.922  26.218  1.00  0.00           C  
ATOM   2547  CG  GLU B  79     140.791 241.781  27.177  1.00  0.00           C  
ATOM   2548  CD  GLU B  79     140.616 242.979  28.069  1.00  0.00           C  
ATOM   2549  OE1 GLU B  79     140.919 244.066  27.637  1.00  0.00           O  
ATOM   2550  OE2 GLU B  79     140.179 242.807  29.182  1.00  0.00           O  
ATOM   2551  H   GLU B  79     144.149 242.216  24.936  1.00  0.00           H  
ATOM   2552  HA  GLU B  79     143.356 242.726  27.646  1.00  0.00           H  
ATOM   2553 1HB  GLU B  79     141.827 242.845  25.655  1.00  0.00           H  
ATOM   2554 2HB  GLU B  79     141.918 241.096  25.509  1.00  0.00           H  
ATOM   2555 1HG  GLU B  79     139.878 241.636  26.600  1.00  0.00           H  
ATOM   2556 2HG  GLU B  79     140.942 240.895  27.792  1.00  0.00           H  
ATOM   2557  N   ALA B  80     143.965 239.597  26.852  1.00  0.00           N  
ATOM   2558  CA  ALA B  80     144.256 238.285  27.416  1.00  0.00           C  
ATOM   2559  C   ALA B  80     145.444 238.347  28.369  1.00  0.00           C  
ATOM   2560  O   ALA B  80     145.392 237.808  29.475  1.00  0.00           O  
ATOM   2561  CB  ALA B  80     144.521 237.276  26.308  1.00  0.00           C  
ATOM   2562  H   ALA B  80     144.064 239.736  25.856  1.00  0.00           H  
ATOM   2563  HA  ALA B  80     143.389 237.954  27.988  1.00  0.00           H  
ATOM   2564 1HB  ALA B  80     144.737 236.302  26.746  1.00  0.00           H  
ATOM   2565 2HB  ALA B  80     143.642 237.199  25.669  1.00  0.00           H  
ATOM   2566 3HB  ALA B  80     145.373 237.604  25.715  1.00  0.00           H  
ATOM   2567  N   ALA B  81     146.511 239.009  27.936  1.00  0.00           N  
ATOM   2568  CA  ALA B  81     147.725 239.114  28.736  1.00  0.00           C  
ATOM   2569  C   ALA B  81     147.504 239.992  29.962  1.00  0.00           C  
ATOM   2570  O   ALA B  81     148.011 239.704  31.045  1.00  0.00           O  
ATOM   2571  CB  ALA B  81     148.868 239.657  27.896  1.00  0.00           C  
ATOM   2572  H   ALA B  81     146.479 239.452  27.029  1.00  0.00           H  
ATOM   2573  HA  ALA B  81     147.993 238.117  29.090  1.00  0.00           H  
ATOM   2574 1HB  ALA B  81     149.768 239.730  28.507  1.00  0.00           H  
ATOM   2575 2HB  ALA B  81     149.055 238.988  27.055  1.00  0.00           H  
ATOM   2576 3HB  ALA B  81     148.607 240.646  27.520  1.00  0.00           H  
ATOM   2577  N   LYS B  82     146.743 241.067  29.783  1.00  0.00           N  
ATOM   2578  CA  LYS B  82     146.475 242.005  30.866  1.00  0.00           C  
ATOM   2579  C   LYS B  82     145.696 241.338  31.992  1.00  0.00           C  
ATOM   2580  O   LYS B  82     146.003 241.526  33.168  1.00  0.00           O  
ATOM   2581  CB  LYS B  82     145.708 243.221  30.344  1.00  0.00           C  
ATOM   2582  CG  LYS B  82     145.432 244.289  31.395  1.00  0.00           C  
ATOM   2583  CD  LYS B  82     144.784 245.519  30.776  1.00  0.00           C  
ATOM   2584  CE  LYS B  82     144.487 246.577  31.828  1.00  0.00           C  
ATOM   2585  NZ  LYS B  82     143.834 247.778  31.240  1.00  0.00           N  
ATOM   2586  H   LYS B  82     146.342 241.239  28.873  1.00  0.00           H  
ATOM   2587  HA  LYS B  82     147.427 242.342  31.277  1.00  0.00           H  
ATOM   2588 1HB  LYS B  82     146.271 243.686  29.534  1.00  0.00           H  
ATOM   2589 2HB  LYS B  82     144.750 242.900  29.935  1.00  0.00           H  
ATOM   2590 1HG  LYS B  82     144.768 243.885  32.159  1.00  0.00           H  
ATOM   2591 2HG  LYS B  82     146.368 244.582  31.870  1.00  0.00           H  
ATOM   2592 1HD  LYS B  82     145.451 245.942  30.024  1.00  0.00           H  
ATOM   2593 2HD  LYS B  82     143.852 245.232  30.289  1.00  0.00           H  
ATOM   2594 1HE  LYS B  82     143.832 246.159  32.590  1.00  0.00           H  
ATOM   2595 2HE  LYS B  82     145.416 246.884  32.308  1.00  0.00           H  
ATOM   2596 1HZ  LYS B  82     143.655 248.455  31.968  1.00  0.00           H  
ATOM   2597 2HZ  LYS B  82     144.442 248.186  30.543  1.00  0.00           H  
ATOM   2598 3HZ  LYS B  82     142.961 247.510  30.808  1.00  0.00           H  
ATOM   2599  N   GLN B  83     144.685 240.558  31.624  1.00  0.00           N  
ATOM   2600  CA  GLN B  83     143.882 239.833  32.601  1.00  0.00           C  
ATOM   2601  C   GLN B  83     144.674 238.696  33.234  1.00  0.00           C  
ATOM   2602  O   GLN B  83     144.500 238.384  34.411  1.00  0.00           O  
ATOM   2603  CB  GLN B  83     142.610 239.283  31.949  1.00  0.00           C  
ATOM   2604  CG  GLN B  83     141.635 240.354  31.490  1.00  0.00           C  
ATOM   2605  CD  GLN B  83     141.179 241.248  32.627  1.00  0.00           C  
ATOM   2606  OE1 GLN B  83     141.157 240.833  33.790  1.00  0.00           O  
ATOM   2607  NE2 GLN B  83     140.812 242.480  32.299  1.00  0.00           N  
ATOM   2608  H   GLN B  83     144.469 240.463  30.642  1.00  0.00           H  
ATOM   2609  HA  GLN B  83     143.602 240.523  33.399  1.00  0.00           H  
ATOM   2610 1HB  GLN B  83     142.879 238.679  31.082  1.00  0.00           H  
ATOM   2611 2HB  GLN B  83     142.092 238.634  32.653  1.00  0.00           H  
ATOM   2612 1HG  GLN B  83     142.120 240.976  30.739  1.00  0.00           H  
ATOM   2613 2HG  GLN B  83     140.756 239.870  31.063  1.00  0.00           H  
ATOM   2614 1HE2 GLN B  83     140.501 243.116  33.007  1.00  0.00           H  
ATOM   2615 2HE2 GLN B  83     140.844 242.775  31.344  1.00  0.00           H  
ATOM   2616  N   ALA B  84     145.547 238.079  32.444  1.00  0.00           N  
ATOM   2617  CA  ALA B  84     146.431 237.036  32.947  1.00  0.00           C  
ATOM   2618  C   ALA B  84     147.476 237.606  33.894  1.00  0.00           C  
ATOM   2619  O   ALA B  84     147.912 236.936  34.831  1.00  0.00           O  
ATOM   2620  CB  ALA B  84     147.105 236.310  31.791  1.00  0.00           C  
ATOM   2621  H   ALA B  84     145.601 238.343  31.470  1.00  0.00           H  
ATOM   2622  HA  ALA B  84     145.827 236.322  33.507  1.00  0.00           H  
ATOM   2623 1HB  ALA B  84     147.762 235.533  32.183  1.00  0.00           H  
ATOM   2624 2HB  ALA B  84     146.348 235.857  31.154  1.00  0.00           H  
ATOM   2625 3HB  ALA B  84     147.691 237.021  31.210  1.00  0.00           H  
ATOM   2626  N   GLY B  85     147.876 238.849  33.648  1.00  0.00           N  
ATOM   2627  CA  GLY B  85     148.898 239.501  34.458  1.00  0.00           C  
ATOM   2628  C   GLY B  85     150.294 239.198  33.930  1.00  0.00           C  
ATOM   2629  O   GLY B  85     151.278 239.282  34.664  1.00  0.00           O  
ATOM   2630  H   GLY B  85     147.459 239.355  32.880  1.00  0.00           H  
ATOM   2631 1HA  GLY B  85     148.729 240.579  34.457  1.00  0.00           H  
ATOM   2632 2HA  GLY B  85     148.815 239.163  35.490  1.00  0.00           H  
ATOM   2633  N   ASP B  86     150.373 238.846  32.652  1.00  0.00           N  
ATOM   2634  CA  ASP B  86     151.645 238.486  32.033  1.00  0.00           C  
ATOM   2635  C   ASP B  86     152.342 239.711  31.454  1.00  0.00           C  
ATOM   2636  O   ASP B  86     152.109 240.084  30.305  1.00  0.00           O  
ATOM   2637  CB  ASP B  86     151.430 237.445  30.933  1.00  0.00           C  
ATOM   2638  CG  ASP B  86     151.125 236.058  31.479  1.00  0.00           C  
ATOM   2639  OD1 ASP B  86     151.429 235.811  32.623  1.00  0.00           O  
ATOM   2640  OD2 ASP B  86     150.592 235.257  30.750  1.00  0.00           O  
ATOM   2641  H   ASP B  86     149.532 238.827  32.093  1.00  0.00           H  
ATOM   2642  HA  ASP B  86     152.295 238.067  32.801  1.00  0.00           H  
ATOM   2643 1HB  ASP B  86     150.604 237.758  30.293  1.00  0.00           H  
ATOM   2644 2HB  ASP B  86     152.322 237.386  30.307  1.00  0.00           H  
ATOM   2645  N   ASN B  87     153.196 240.332  32.258  1.00  0.00           N  
ATOM   2646  CA  ASN B  87     153.850 241.577  31.867  1.00  0.00           C  
ATOM   2647  C   ASN B  87     154.778 241.362  30.678  1.00  0.00           C  
ATOM   2648  O   ASN B  87     154.926 242.237  29.826  1.00  0.00           O  
ATOM   2649  CB  ASN B  87     154.610 242.172  33.037  1.00  0.00           C  
ATOM   2650  CG  ASN B  87     153.700 242.750  34.083  1.00  0.00           C  
ATOM   2651  OD1 ASN B  87     152.526 243.034  33.816  1.00  0.00           O  
ATOM   2652  ND2 ASN B  87     154.217 242.933  35.272  1.00  0.00           N  
ATOM   2653  H   ASN B  87     153.401 239.935  33.162  1.00  0.00           H  
ATOM   2654  HA  ASN B  87     153.078 242.284  31.563  1.00  0.00           H  
ATOM   2655 1HB  ASN B  87     155.232 241.402  33.497  1.00  0.00           H  
ATOM   2656 2HB  ASN B  87     155.276 242.957  32.677  1.00  0.00           H  
ATOM   2657 1HD2 ASN B  87     153.657 243.315  36.007  1.00  0.00           H  
ATOM   2658 2HD2 ASN B  87     155.171 242.690  35.444  1.00  0.00           H  
ATOM   2659  N   ASP B  88     155.404 240.190  30.627  1.00  0.00           N  
ATOM   2660  CA  ASP B  88     156.338 239.867  29.556  1.00  0.00           C  
ATOM   2661  C   ASP B  88     155.614 239.677  28.230  1.00  0.00           C  
ATOM   2662  O   ASP B  88     156.128 240.040  27.174  1.00  0.00           O  
ATOM   2663  CB  ASP B  88     157.131 238.602  29.897  1.00  0.00           C  
ATOM   2664  CG  ASP B  88     158.170 238.829  30.987  1.00  0.00           C  
ATOM   2665  OD1 ASP B  88     158.530 239.961  31.210  1.00  0.00           O  
ATOM   2666  OD2 ASP B  88     158.594 237.869  31.584  1.00  0.00           O  
ATOM   2667  H   ASP B  88     155.228 239.505  31.349  1.00  0.00           H  
ATOM   2668  HA  ASP B  88     157.031 240.701  29.439  1.00  0.00           H  
ATOM   2669 1HB  ASP B  88     156.444 237.822  30.227  1.00  0.00           H  
ATOM   2670 2HB  ASP B  88     157.636 238.237  29.003  1.00  0.00           H  
ATOM   2671  N   VAL B  89     154.417 239.102  28.293  1.00  0.00           N  
ATOM   2672  CA  VAL B  89     153.590 238.925  27.107  1.00  0.00           C  
ATOM   2673  C   VAL B  89     153.047 240.257  26.610  1.00  0.00           C  
ATOM   2674  O   VAL B  89     153.011 240.515  25.406  1.00  0.00           O  
ATOM   2675  CB  VAL B  89     152.416 237.977  27.411  1.00  0.00           C  
ATOM   2676  CG1 VAL B  89     151.465 237.907  26.225  1.00  0.00           C  
ATOM   2677  CG2 VAL B  89     152.944 236.593  27.759  1.00  0.00           C  
ATOM   2678  H   VAL B  89     154.072 238.781  29.187  1.00  0.00           H  
ATOM   2679  HA  VAL B  89     154.207 238.503  26.314  1.00  0.00           H  
ATOM   2680  HB  VAL B  89     151.849 238.373  28.253  1.00  0.00           H  
ATOM   2681 1HG1 VAL B  89     150.641 237.233  26.457  1.00  0.00           H  
ATOM   2682 2HG1 VAL B  89     151.071 238.903  26.016  1.00  0.00           H  
ATOM   2683 3HG1 VAL B  89     152.001 237.537  25.351  1.00  0.00           H  
ATOM   2684 1HG2 VAL B  89     152.107 235.928  27.974  1.00  0.00           H  
ATOM   2685 2HG2 VAL B  89     153.515 236.200  26.919  1.00  0.00           H  
ATOM   2686 3HG2 VAL B  89     153.588 236.660  28.636  1.00  0.00           H  
ATOM   2687  N   LEU B  90     152.622 241.102  27.544  1.00  0.00           N  
ATOM   2688  CA  LEU B  90     152.139 242.437  27.207  1.00  0.00           C  
ATOM   2689  C   LEU B  90     153.192 243.225  26.438  1.00  0.00           C  
ATOM   2690  O   LEU B  90     152.878 243.923  25.474  1.00  0.00           O  
ATOM   2691  CB  LEU B  90     151.751 243.198  28.480  1.00  0.00           C  
ATOM   2692  CG  LEU B  90     150.422 242.783  29.125  1.00  0.00           C  
ATOM   2693  CD1 LEU B  90     150.358 243.319  30.549  1.00  0.00           C  
ATOM   2694  CD2 LEU B  90     149.267 243.311  28.290  1.00  0.00           C  
ATOM   2695  H   LEU B  90     152.634 240.814  28.510  1.00  0.00           H  
ATOM   2696  HA  LEU B  90     151.266 242.337  26.562  1.00  0.00           H  
ATOM   2697 1HB  LEU B  90     152.537 243.059  29.221  1.00  0.00           H  
ATOM   2698 2HB  LEU B  90     151.688 244.261  28.245  1.00  0.00           H  
ATOM   2699  HG  LEU B  90     150.367 241.695  29.176  1.00  0.00           H  
ATOM   2700 1HD1 LEU B  90     149.414 243.024  31.006  1.00  0.00           H  
ATOM   2701 2HD1 LEU B  90     151.185 242.910  31.129  1.00  0.00           H  
ATOM   2702 3HD1 LEU B  90     150.428 244.406  30.532  1.00  0.00           H  
ATOM   2703 1HD2 LEU B  90     148.321 243.015  28.747  1.00  0.00           H  
ATOM   2704 2HD2 LEU B  90     149.320 244.399  28.239  1.00  0.00           H  
ATOM   2705 3HD2 LEU B  90     149.327 242.898  27.282  1.00  0.00           H  
ATOM   2706  N   ARG B  91     154.443 243.110  26.871  1.00  0.00           N  
ATOM   2707  CA  ARG B  91     155.563 243.698  26.144  1.00  0.00           C  
ATOM   2708  C   ARG B  91     155.665 243.129  24.734  1.00  0.00           C  
ATOM   2709  O   ARG B  91     155.868 243.867  23.769  1.00  0.00           O  
ATOM   2710  CB  ARG B  91     156.869 243.450  26.883  1.00  0.00           C  
ATOM   2711  CG  ARG B  91     158.083 244.146  26.286  1.00  0.00           C  
ATOM   2712  CD  ARG B  91     159.308 243.897  27.089  1.00  0.00           C  
ATOM   2713  NE  ARG B  91     159.205 244.462  28.425  1.00  0.00           N  
ATOM   2714  CZ  ARG B  91     159.076 243.737  29.554  1.00  0.00           C  
ATOM   2715  NH1 ARG B  91     159.037 242.425  29.492  1.00  0.00           N  
ATOM   2716  NH2 ARG B  91     158.989 244.347  30.724  1.00  0.00           N  
ATOM   2717  H   ARG B  91     154.624 242.601  27.723  1.00  0.00           H  
ATOM   2718  HA  ARG B  91     155.391 244.771  26.055  1.00  0.00           H  
ATOM   2719 1HB  ARG B  91     156.772 243.785  27.915  1.00  0.00           H  
ATOM   2720 2HB  ARG B  91     157.079 242.381  26.904  1.00  0.00           H  
ATOM   2721 1HG  ARG B  91     158.255 243.774  25.276  1.00  0.00           H  
ATOM   2722 2HG  ARG B  91     157.907 245.221  26.253  1.00  0.00           H  
ATOM   2723 1HD  ARG B  91     159.468 242.823  27.184  1.00  0.00           H  
ATOM   2724 2HD  ARG B  91     160.165 244.350  26.593  1.00  0.00           H  
ATOM   2725  HE  ARG B  91     159.231 245.469  28.513  1.00  0.00           H  
ATOM   2726 1HH1 ARG B  91     159.103 241.959  28.598  1.00  0.00           H  
ATOM   2727 2HH1 ARG B  91     158.941 241.882  30.338  1.00  0.00           H  
ATOM   2728 1HH2 ARG B  91     159.019 245.356  30.772  1.00  0.00           H  
ATOM   2729 2HH2 ARG B  91     158.893 243.804  31.569  1.00  0.00           H  
ATOM   2730  N   LYS B  92     155.520 241.813  24.622  1.00  0.00           N  
ATOM   2731  CA  LYS B  92     155.526 241.150  23.322  1.00  0.00           C  
ATOM   2732  C   LYS B  92     154.404 241.671  22.432  1.00  0.00           C  
ATOM   2733  O   LYS B  92     154.602 241.900  21.240  1.00  0.00           O  
ATOM   2734  CB  LYS B  92     155.401 239.636  23.492  1.00  0.00           C  
ATOM   2735  CG  LYS B  92     155.509 238.846  22.194  1.00  0.00           C  
ATOM   2736  CD  LYS B  92     155.405 237.349  22.447  1.00  0.00           C  
ATOM   2737  CE  LYS B  92     155.545 236.557  21.156  1.00  0.00           C  
ATOM   2738  NZ  LYS B  92     155.464 235.090  21.391  1.00  0.00           N  
ATOM   2739  H   LYS B  92     155.407 241.257  25.457  1.00  0.00           H  
ATOM   2740  HA  LYS B  92     156.472 241.369  22.825  1.00  0.00           H  
ATOM   2741 1HB  LYS B  92     156.180 239.279  24.166  1.00  0.00           H  
ATOM   2742 2HB  LYS B  92     154.440 239.398  23.949  1.00  0.00           H  
ATOM   2743 1HG  LYS B  92     154.710 239.149  21.516  1.00  0.00           H  
ATOM   2744 2HG  LYS B  92     156.465 239.059  21.717  1.00  0.00           H  
ATOM   2745 1HD  LYS B  92     156.189 237.042  23.140  1.00  0.00           H  
ATOM   2746 2HD  LYS B  92     154.438 237.123  22.897  1.00  0.00           H  
ATOM   2747 1HE  LYS B  92     154.755 236.846  20.464  1.00  0.00           H  
ATOM   2748 2HE  LYS B  92     156.505 236.785  20.692  1.00  0.00           H  
ATOM   2749 1HZ  LYS B  92     155.562 234.601  20.513  1.00  0.00           H  
ATOM   2750 2HZ  LYS B  92     156.205 234.807  22.017  1.00  0.00           H  
ATOM   2751 3HZ  LYS B  92     154.570 234.863  21.804  1.00  0.00           H  
ATOM   2752  N   VAL B  93     153.228 241.857  23.021  1.00  0.00           N  
ATOM   2753  CA  VAL B  93     152.076 242.366  22.288  1.00  0.00           C  
ATOM   2754  C   VAL B  93     152.314 243.793  21.808  1.00  0.00           C  
ATOM   2755  O   VAL B  93     152.022 244.128  20.660  1.00  0.00           O  
ATOM   2756  CB  VAL B  93     150.819 242.329  23.178  1.00  0.00           C  
ATOM   2757  CG1 VAL B  93     149.658 243.031  22.488  1.00  0.00           C  
ATOM   2758  CG2 VAL B  93     150.460 240.889  23.507  1.00  0.00           C  
ATOM   2759  H   VAL B  93     153.130 241.641  24.005  1.00  0.00           H  
ATOM   2760  HA  VAL B  93     151.924 241.742  21.406  1.00  0.00           H  
ATOM   2761  HB  VAL B  93     151.022 242.874  24.100  1.00  0.00           H  
ATOM   2762 1HG1 VAL B  93     148.779 242.996  23.131  1.00  0.00           H  
ATOM   2763 2HG1 VAL B  93     149.925 244.070  22.295  1.00  0.00           H  
ATOM   2764 3HG1 VAL B  93     149.438 242.530  21.546  1.00  0.00           H  
ATOM   2765 1HG2 VAL B  93     149.571 240.870  24.136  1.00  0.00           H  
ATOM   2766 2HG2 VAL B  93     150.262 240.343  22.584  1.00  0.00           H  
ATOM   2767 3HG2 VAL B  93     151.289 240.418  24.036  1.00  0.00           H  
ATOM   2768  N   ALA B  94     152.845 244.629  22.694  1.00  0.00           N  
ATOM   2769  CA  ALA B  94     153.113 246.023  22.365  1.00  0.00           C  
ATOM   2770  C   ALA B  94     154.115 246.138  21.224  1.00  0.00           C  
ATOM   2771  O   ALA B  94     153.986 247.002  20.357  1.00  0.00           O  
ATOM   2772  CB  ALA B  94     153.619 246.769  23.591  1.00  0.00           C  
ATOM   2773  H   ALA B  94     153.068 244.287  23.619  1.00  0.00           H  
ATOM   2774  HA  ALA B  94     152.182 246.484  22.035  1.00  0.00           H  
ATOM   2775 1HB  ALA B  94     153.814 247.810  23.328  1.00  0.00           H  
ATOM   2776 2HB  ALA B  94     152.865 246.729  24.378  1.00  0.00           H  
ATOM   2777 3HB  ALA B  94     154.537 246.306  23.944  1.00  0.00           H  
ATOM   2778  N   GLU B  95     155.115 245.263  21.232  1.00  0.00           N  
ATOM   2779  CA  GLU B  95     156.123 245.241  20.179  1.00  0.00           C  
ATOM   2780  C   GLU B  95     155.517 244.814  18.848  1.00  0.00           C  
ATOM   2781  O   GLU B  95     155.830 245.382  17.801  1.00  0.00           O  
ATOM   2782  CB  GLU B  95     157.268 244.299  20.555  1.00  0.00           C  
ATOM   2783  CG  GLU B  95     158.335 244.146  19.480  1.00  0.00           C  
ATOM   2784  CD  GLU B  95     159.066 245.428  19.195  1.00  0.00           C  
ATOM   2785  OE1 GLU B  95     159.121 246.265  20.064  1.00  0.00           O  
ATOM   2786  OE2 GLU B  95     159.569 245.572  18.106  1.00  0.00           O  
ATOM   2787  H   GLU B  95     155.179 244.596  21.988  1.00  0.00           H  
ATOM   2788  HA  GLU B  95     156.514 246.251  20.054  1.00  0.00           H  
ATOM   2789 1HB  GLU B  95     157.755 244.661  21.460  1.00  0.00           H  
ATOM   2790 2HB  GLU B  95     156.869 243.309  20.772  1.00  0.00           H  
ATOM   2791 1HG  GLU B  95     159.056 243.395  19.802  1.00  0.00           H  
ATOM   2792 2HG  GLU B  95     157.865 243.790  18.564  1.00  0.00           H  
ATOM   2793  N   GLN B  96     154.649 243.809  18.893  1.00  0.00           N  
ATOM   2794  CA  GLN B  96     153.930 243.361  17.706  1.00  0.00           C  
ATOM   2795  C   GLN B  96     153.004 244.451  17.181  1.00  0.00           C  
ATOM   2796  O   GLN B  96     152.873 244.640  15.972  1.00  0.00           O  
ATOM   2797  CB  GLN B  96     153.128 242.094  18.011  1.00  0.00           C  
ATOM   2798  CG  GLN B  96     152.337 241.558  16.830  1.00  0.00           C  
ATOM   2799  CD  GLN B  96     153.232 241.116  15.687  1.00  0.00           C  
ATOM   2800  OE1 GLN B  96     154.259 240.467  15.900  1.00  0.00           O  
ATOM   2801  NE2 GLN B  96     152.846 241.467  14.465  1.00  0.00           N  
ATOM   2802  H   GLN B  96     154.483 243.343  19.774  1.00  0.00           H  
ATOM   2803  HA  GLN B  96     154.658 243.142  16.924  1.00  0.00           H  
ATOM   2804 1HB  GLN B  96     153.803 241.307  18.348  1.00  0.00           H  
ATOM   2805 2HB  GLN B  96     152.427 242.294  18.822  1.00  0.00           H  
ATOM   2806 1HG  GLN B  96     151.751 240.699  17.157  1.00  0.00           H  
ATOM   2807 2HG  GLN B  96     151.676 242.343  16.462  1.00  0.00           H  
ATOM   2808 1HE2 GLN B  96     153.396 241.205  13.672  1.00  0.00           H  
ATOM   2809 2HE2 GLN B  96     152.006 241.994  14.338  1.00  0.00           H  
ATOM   2810  N   ALA B  97     152.360 245.166  18.097  1.00  0.00           N  
ATOM   2811  CA  ALA B  97     151.471 246.261  17.732  1.00  0.00           C  
ATOM   2812  C   ALA B  97     152.231 247.366  17.008  1.00  0.00           C  
ATOM   2813  O   ALA B  97     151.725 247.956  16.052  1.00  0.00           O  
ATOM   2814  CB  ALA B  97     150.778 246.814  18.967  1.00  0.00           C  
ATOM   2815  H   ALA B  97     152.488 244.943  19.075  1.00  0.00           H  
ATOM   2816  HA  ALA B  97     150.714 245.878  17.045  1.00  0.00           H  
ATOM   2817 1HB  ALA B  97     150.116 247.631  18.676  1.00  0.00           H  
ATOM   2818 2HB  ALA B  97     150.193 246.027  19.442  1.00  0.00           H  
ATOM   2819 3HB  ALA B  97     151.524 247.185  19.669  1.00  0.00           H  
ATOM   2820  N   LEU B  98     153.445 247.642  17.469  1.00  0.00           N  
ATOM   2821  CA  LEU B  98     154.306 248.625  16.822  1.00  0.00           C  
ATOM   2822  C   LEU B  98     154.699 248.176  15.420  1.00  0.00           C  
ATOM   2823  O   LEU B  98     154.707 248.971  14.484  1.00  0.00           O  
ATOM   2824  CB  LEU B  98     155.566 248.860  17.663  1.00  0.00           C  
ATOM   2825  CG  LEU B  98     155.382 249.740  18.906  1.00  0.00           C  
ATOM   2826  CD1 LEU B  98     156.614 249.631  19.794  1.00  0.00           C  
ATOM   2827  CD2 LEU B  98     155.143 251.180  18.478  1.00  0.00           C  
ATOM   2828  H   LEU B  98     153.782 247.158  18.289  1.00  0.00           H  
ATOM   2829  HA  LEU B  98     153.754 249.560  16.727  1.00  0.00           H  
ATOM   2830 1HB  LEU B  98     155.948 247.896  17.994  1.00  0.00           H  
ATOM   2831 2HB  LEU B  98     156.322 249.330  17.033  1.00  0.00           H  
ATOM   2832  HG  LEU B  98     154.526 249.385  19.480  1.00  0.00           H  
ATOM   2833 1HD1 LEU B  98     156.483 250.256  20.677  1.00  0.00           H  
ATOM   2834 2HD1 LEU B  98     156.751 248.594  20.101  1.00  0.00           H  
ATOM   2835 3HD1 LEU B  98     157.492 249.964  19.241  1.00  0.00           H  
ATOM   2836 1HD2 LEU B  98     155.011 251.805  19.362  1.00  0.00           H  
ATOM   2837 2HD2 LEU B  98     155.999 251.537  17.906  1.00  0.00           H  
ATOM   2838 3HD2 LEU B  98     154.246 251.232  17.860  1.00  0.00           H  
ATOM   2839  N   ARG B  99     155.029 246.895  15.287  1.00  0.00           N  
ATOM   2840  CA  ARG B  99     155.390 246.328  13.993  1.00  0.00           C  
ATOM   2841  C   ARG B  99     154.221 246.383  13.021  1.00  0.00           C  
ATOM   2842  O   ARG B  99     154.404 246.613  11.824  1.00  0.00           O  
ATOM   2843  CB  ARG B  99     155.847 244.885  14.149  1.00  0.00           C  
ATOM   2844  CG  ARG B  99     157.183 244.709  14.852  1.00  0.00           C  
ATOM   2845  CD  ARG B  99     157.506 243.276  15.067  1.00  0.00           C  
ATOM   2846  NE  ARG B  99     158.678 243.105  15.912  1.00  0.00           N  
ATOM   2847  CZ  ARG B  99     159.324 241.938  16.096  1.00  0.00           C  
ATOM   2848  NH1 ARG B  99     158.903 240.850  15.490  1.00  0.00           N  
ATOM   2849  NH2 ARG B  99     160.382 241.886  16.887  1.00  0.00           N  
ATOM   2850  H   ARG B  99     155.028 246.299  16.102  1.00  0.00           H  
ATOM   2851  HA  ARG B  99     156.201 246.924  13.570  1.00  0.00           H  
ATOM   2852 1HB  ARG B  99     155.102 244.327  14.713  1.00  0.00           H  
ATOM   2853 2HB  ARG B  99     155.928 244.421  13.166  1.00  0.00           H  
ATOM   2854 1HG  ARG B  99     157.975 245.152  14.245  1.00  0.00           H  
ATOM   2855 2HG  ARG B  99     157.151 245.204  15.824  1.00  0.00           H  
ATOM   2856 1HD  ARG B  99     156.664 242.782  15.550  1.00  0.00           H  
ATOM   2857 2HD  ARG B  99     157.706 242.799  14.108  1.00  0.00           H  
ATOM   2858  HE  ARG B  99     159.032 243.920  16.396  1.00  0.00           H  
ATOM   2859 1HH1 ARG B  99     158.094 240.889  14.887  1.00  0.00           H  
ATOM   2860 2HH1 ARG B  99     159.388 239.975  15.628  1.00  0.00           H  
ATOM   2861 1HH2 ARG B  99     160.706 242.722  17.353  1.00  0.00           H  
ATOM   2862 2HH2 ARG B  99     160.866 241.012  17.025  1.00  0.00           H  
ATOM   2863  N   ILE B 100     153.016 246.174  13.540  1.00  0.00           N  
ATOM   2864  CA  ILE B 100     151.800 246.328  12.748  1.00  0.00           C  
ATOM   2865  C   ILE B 100     151.617 247.770  12.296  1.00  0.00           C  
ATOM   2866  O   ILE B 100     151.280 248.031  11.140  1.00  0.00           O  
ATOM   2867  CB  ILE B 100     150.563 245.878  13.547  1.00  0.00           C  
ATOM   2868  CG1 ILE B 100     150.601 244.366  13.784  1.00  0.00           C  
ATOM   2869  CG2 ILE B 100     149.288 246.274  12.818  1.00  0.00           C  
ATOM   2870  CD1 ILE B 100     149.647 243.892  14.856  1.00  0.00           C  
ATOM   2871  H   ILE B 100     152.938 245.900  14.509  1.00  0.00           H  
ATOM   2872  HA  ILE B 100     151.891 245.711  11.854  1.00  0.00           H  
ATOM   2873  HB  ILE B 100     150.572 246.352  14.528  1.00  0.00           H  
ATOM   2874 1HG1 ILE B 100     150.360 243.846  12.858  1.00  0.00           H  
ATOM   2875 2HG1 ILE B 100     151.610 244.068  14.072  1.00  0.00           H  
ATOM   2876 1HG2 ILE B 100     148.423 245.948  13.396  1.00  0.00           H  
ATOM   2877 2HG2 ILE B 100     149.258 247.355  12.700  1.00  0.00           H  
ATOM   2878 3HG2 ILE B 100     149.267 245.799  11.837  1.00  0.00           H  
ATOM   2879 1HD1 ILE B 100     149.731 242.811  14.968  1.00  0.00           H  
ATOM   2880 2HD1 ILE B 100     149.893 244.375  15.803  1.00  0.00           H  
ATOM   2881 3HD1 ILE B 100     148.627 244.147  14.574  1.00  0.00           H  
ATOM   2882  N   ALA B 101     151.841 248.706  13.212  1.00  0.00           N  
ATOM   2883  CA  ALA B 101     151.753 250.125  12.896  1.00  0.00           C  
ATOM   2884  C   ALA B 101     152.721 250.502  11.779  1.00  0.00           C  
ATOM   2885  O   ALA B 101     152.379 251.276  10.886  1.00  0.00           O  
ATOM   2886  CB  ALA B 101     152.029 250.964  14.136  1.00  0.00           C  
ATOM   2887  H   ALA B 101     152.078 248.424  14.155  1.00  0.00           H  
ATOM   2888  HA  ALA B 101     150.743 250.341  12.545  1.00  0.00           H  
ATOM   2889 1HB  ALA B 101     151.959 252.022  13.883  1.00  0.00           H  
ATOM   2890 2HB  ALA B 101     151.293 250.726  14.906  1.00  0.00           H  
ATOM   2891 3HB  ALA B 101     153.027 250.744  14.509  1.00  0.00           H  
ATOM   2892  N   LYS B 102     153.926 249.949  11.837  1.00  0.00           N  
ATOM   2893  CA  LYS B 102     154.941 250.217  10.826  1.00  0.00           C  
ATOM   2894  C   LYS B 102     154.506 249.706   9.459  1.00  0.00           C  
ATOM   2895  O   LYS B 102     154.686 250.382   8.448  1.00  0.00           O  
ATOM   2896  CB  LYS B 102     156.275 249.582  11.224  1.00  0.00           C  
ATOM   2897  CG  LYS B 102     156.981 250.275  12.382  1.00  0.00           C  
ATOM   2898  CD  LYS B 102     158.301 249.594  12.710  1.00  0.00           C  
ATOM   2899  CE  LYS B 102     158.927 250.178  13.968  1.00  0.00           C  
ATOM   2900  NZ  LYS B 102     159.405 251.571  13.757  1.00  0.00           N  
ATOM   2901  H   LYS B 102     154.147 249.326  12.602  1.00  0.00           H  
ATOM   2902  HA  LYS B 102     155.076 251.297  10.749  1.00  0.00           H  
ATOM   2903 1HB  LYS B 102     156.112 248.541  11.505  1.00  0.00           H  
ATOM   2904 2HB  LYS B 102     156.950 249.588  10.368  1.00  0.00           H  
ATOM   2905 1HG  LYS B 102     157.173 251.316  12.120  1.00  0.00           H  
ATOM   2906 2HG  LYS B 102     156.341 250.253  13.263  1.00  0.00           H  
ATOM   2907 1HD  LYS B 102     158.133 248.527  12.859  1.00  0.00           H  
ATOM   2908 2HD  LYS B 102     158.993 249.722  11.878  1.00  0.00           H  
ATOM   2909 1HE  LYS B 102     158.195 250.176  14.774  1.00  0.00           H  
ATOM   2910 2HE  LYS B 102     159.772 249.561  14.274  1.00  0.00           H  
ATOM   2911 1HZ  LYS B 102     159.813 251.921  14.612  1.00  0.00           H  
ATOM   2912 2HZ  LYS B 102     160.100 251.582  13.024  1.00  0.00           H  
ATOM   2913 3HZ  LYS B 102     158.626 252.158  13.492  1.00  0.00           H  
ATOM   2914  N   GLU B 103     153.931 248.507   9.437  1.00  0.00           N  
ATOM   2915  CA  GLU B 103     153.441 247.917   8.197  1.00  0.00           C  
ATOM   2916  C   GLU B 103     152.249 248.692   7.650  1.00  0.00           C  
ATOM   2917  O   GLU B 103     152.101 248.846   6.437  1.00  0.00           O  
ATOM   2918  CB  GLU B 103     153.051 246.454   8.422  1.00  0.00           C  
ATOM   2919  CG  GLU B 103     154.228 245.518   8.657  1.00  0.00           C  
ATOM   2920  CD  GLU B 103     155.180 245.474   7.495  1.00  0.00           C  
ATOM   2921  OE1 GLU B 103     154.737 245.253   6.394  1.00  0.00           O  
ATOM   2922  OE2 GLU B 103     156.355 245.663   7.709  1.00  0.00           O  
ATOM   2923  H   GLU B 103     153.832 247.993  10.300  1.00  0.00           H  
ATOM   2924  HA  GLU B 103     154.236 247.965   7.453  1.00  0.00           H  
ATOM   2925 1HB  GLU B 103     152.389 246.383   9.286  1.00  0.00           H  
ATOM   2926 2HB  GLU B 103     152.499 246.087   7.555  1.00  0.00           H  
ATOM   2927 1HG  GLU B 103     154.769 245.847   9.544  1.00  0.00           H  
ATOM   2928 2HG  GLU B 103     153.848 244.514   8.848  1.00  0.00           H  
ATOM   2929  N   ALA B 104     151.404 249.180   8.551  1.00  0.00           N  
ATOM   2930  CA  ALA B 104     150.278 250.024   8.167  1.00  0.00           C  
ATOM   2931  C   ALA B 104     150.757 251.316   7.515  1.00  0.00           C  
ATOM   2932  O   ALA B 104     150.166 251.789   6.545  1.00  0.00           O  
ATOM   2933  CB  ALA B 104     149.411 250.333   9.378  1.00  0.00           C  
ATOM   2934  H   ALA B 104     151.542 248.960   9.527  1.00  0.00           H  
ATOM   2935  HA  ALA B 104     149.677 249.489   7.433  1.00  0.00           H  
ATOM   2936 1HB  ALA B 104     148.576 250.965   9.074  1.00  0.00           H  
ATOM   2937 2HB  ALA B 104     149.028 249.404   9.797  1.00  0.00           H  
ATOM   2938 3HB  ALA B 104     150.005 250.852  10.128  1.00  0.00           H  
ATOM   2939  N   GLU B 105     151.832 251.882   8.054  1.00  0.00           N  
ATOM   2940  CA  GLU B 105     152.427 253.088   7.491  1.00  0.00           C  
ATOM   2941  C   GLU B 105     152.990 252.829   6.100  1.00  0.00           C  
ATOM   2942  O   GLU B 105     152.888 253.674   5.212  1.00  0.00           O  
ATOM   2943  CB  GLU B 105     153.532 253.617   8.408  1.00  0.00           C  
ATOM   2944  CG  GLU B 105     153.030 254.241   9.703  1.00  0.00           C  
ATOM   2945  CD  GLU B 105     154.142 254.619  10.640  1.00  0.00           C  
ATOM   2946  OE1 GLU B 105     155.282 254.486  10.263  1.00  0.00           O  
ATOM   2947  OE2 GLU B 105     153.852 255.041  11.735  1.00  0.00           O  
ATOM   2948  H   GLU B 105     152.249 251.465   8.874  1.00  0.00           H  
ATOM   2949  HA  GLU B 105     151.648 253.844   7.396  1.00  0.00           H  
ATOM   2950 1HB  GLU B 105     154.208 252.803   8.670  1.00  0.00           H  
ATOM   2951 2HB  GLU B 105     154.116 254.370   7.879  1.00  0.00           H  
ATOM   2952 1HG  GLU B 105     152.453 255.134   9.463  1.00  0.00           H  
ATOM   2953 2HG  GLU B 105     152.366 253.535  10.200  1.00  0.00           H  
ATOM   2954  N   LYS B 106     153.584 251.653   5.919  1.00  0.00           N  
ATOM   2955  CA  LYS B 106     154.072 251.236   4.609  1.00  0.00           C  
ATOM   2956  C   LYS B 106     152.936 251.153   3.599  1.00  0.00           C  
ATOM   2957  O   LYS B 106     153.093 251.541   2.442  1.00  0.00           O  
ATOM   2958  CB  LYS B 106     154.786 249.886   4.710  1.00  0.00           C  
ATOM   2959  CG  LYS B 106     156.125 249.936   5.432  1.00  0.00           C  
ATOM   2960  CD  LYS B 106     156.754 248.553   5.527  1.00  0.00           C  
ATOM   2961  CE  LYS B 106     157.965 248.556   6.448  1.00  0.00           C  
ATOM   2962  NZ  LYS B 106     158.519 247.189   6.644  1.00  0.00           N  
ATOM   2963  H   LYS B 106     153.702 251.034   6.708  1.00  0.00           H  
ATOM   2964  HA  LYS B 106     154.781 251.983   4.249  1.00  0.00           H  
ATOM   2965 1HB  LYS B 106     154.148 249.175   5.233  1.00  0.00           H  
ATOM   2966 2HB  LYS B 106     154.962 249.493   3.708  1.00  0.00           H  
ATOM   2967 1HG  LYS B 106     156.806 250.599   4.897  1.00  0.00           H  
ATOM   2968 2HG  LYS B 106     155.980 250.329   6.439  1.00  0.00           H  
ATOM   2969 1HD  LYS B 106     156.018 247.843   5.910  1.00  0.00           H  
ATOM   2970 2HD  LYS B 106     157.064 248.225   4.534  1.00  0.00           H  
ATOM   2971 1HE  LYS B 106     158.741 249.192   6.025  1.00  0.00           H  
ATOM   2972 2HE  LYS B 106     157.683 248.962   7.419  1.00  0.00           H  
ATOM   2973 1HZ  LYS B 106     159.319 247.234   7.259  1.00  0.00           H  
ATOM   2974 2HZ  LYS B 106     157.812 246.594   7.053  1.00  0.00           H  
ATOM   2975 3HZ  LYS B 106     158.802 246.810   5.751  1.00  0.00           H  
ATOM   2976  N   GLN B 107     151.791 250.647   4.044  1.00  0.00           N  
ATOM   2977  CA  GLN B 107     150.598 250.598   3.207  1.00  0.00           C  
ATOM   2978  C   GLN B 107     149.971 251.981   3.065  1.00  0.00           C  
ATOM   2979  O   GLN B 107     149.270 252.256   2.092  1.00  0.00           O  
ATOM   2980  CB  GLN B 107     149.576 249.618   3.789  1.00  0.00           C  
ATOM   2981  CG  GLN B 107     150.028 248.168   3.776  1.00  0.00           C  
ATOM   2982  CD  GLN B 107     150.242 247.642   2.369  1.00  0.00           C  
ATOM   2983  OE1 GLN B 107     149.410 247.843   1.482  1.00  0.00           O  
ATOM   2984  NE2 GLN B 107     151.364 246.962   2.158  1.00  0.00           N  
ATOM   2985  H   GLN B 107     151.746 250.283   4.986  1.00  0.00           H  
ATOM   2986  HA  GLN B 107     150.885 250.263   2.212  1.00  0.00           H  
ATOM   2987 1HB  GLN B 107     149.354 249.892   4.820  1.00  0.00           H  
ATOM   2988 2HB  GLN B 107     148.645 249.685   3.224  1.00  0.00           H  
ATOM   2989 1HG  GLN B 107     150.969 248.086   4.319  1.00  0.00           H  
ATOM   2990 2HG  GLN B 107     149.264 247.556   4.256  1.00  0.00           H  
ATOM   2991 1HE2 GLN B 107     151.560 246.589   1.249  1.00  0.00           H  
ATOM   2992 2HE2 GLN B 107     152.013 246.821   2.905  1.00  0.00           H  
ATOM   2993  N   GLY B 108     150.228 252.846   4.040  1.00  0.00           N  
ATOM   2994  CA  GLY B 108     149.700 254.203   4.019  1.00  0.00           C  
ATOM   2995  C   GLY B 108     148.458 254.325   4.893  1.00  0.00           C  
ATOM   2996  O   GLY B 108     147.803 255.368   4.919  1.00  0.00           O  
ATOM   2997  H   GLY B 108     150.806 252.554   4.815  1.00  0.00           H  
ATOM   2998 1HA  GLY B 108     150.464 254.898   4.368  1.00  0.00           H  
ATOM   2999 2HA  GLY B 108     149.457 254.483   2.994  1.00  0.00           H  
ATOM   3000  N   ASN B 109     148.138 253.251   5.608  1.00  0.00           N  
ATOM   3001  CA  ASN B 109     146.939 253.214   6.438  1.00  0.00           C  
ATOM   3002  C   ASN B 109     147.207 253.802   7.817  1.00  0.00           C  
ATOM   3003  O   ASN B 109     147.319 253.073   8.802  1.00  0.00           O  
ATOM   3004  CB  ASN B 109     146.414 251.795   6.555  1.00  0.00           C  
ATOM   3005  CG  ASN B 109     145.027 251.738   7.131  1.00  0.00           C  
ATOM   3006  OD1 ASN B 109     144.629 252.611   7.911  1.00  0.00           O  
ATOM   3007  ND2 ASN B 109     144.283 250.726   6.763  1.00  0.00           N  
ATOM   3008  H   ASN B 109     148.738 252.441   5.575  1.00  0.00           H  
ATOM   3009  HA  ASN B 109     146.170 253.822   5.962  1.00  0.00           H  
ATOM   3010 1HB  ASN B 109     146.406 251.327   5.570  1.00  0.00           H  
ATOM   3011 2HB  ASN B 109     147.082 251.211   7.189  1.00  0.00           H  
ATOM   3012 1HD2 ASN B 109     143.351 250.637   7.115  1.00  0.00           H  
ATOM   3013 2HD2 ASN B 109     144.646 250.043   6.130  1.00  0.00           H  
ATOM   3014  N   VAL B 110     147.308 255.126   7.882  1.00  0.00           N  
ATOM   3015  CA  VAL B 110     147.689 255.806   9.114  1.00  0.00           C  
ATOM   3016  C   VAL B 110     146.611 255.657  10.182  1.00  0.00           C  
ATOM   3017  O   VAL B 110     146.899 255.708  11.377  1.00  0.00           O  
ATOM   3018  CB  VAL B 110     147.937 257.301   8.844  1.00  0.00           C  
ATOM   3019  CG1 VAL B 110     149.127 257.484   7.913  1.00  0.00           C  
ATOM   3020  CG2 VAL B 110     146.687 257.935   8.252  1.00  0.00           C  
ATOM   3021  H   VAL B 110     147.115 255.674   7.055  1.00  0.00           H  
ATOM   3022  HA  VAL B 110     148.598 255.344   9.497  1.00  0.00           H  
ATOM   3023  HB  VAL B 110     148.185 257.795   9.784  1.00  0.00           H  
ATOM   3024 1HG1 VAL B 110     149.288 258.548   7.733  1.00  0.00           H  
ATOM   3025 2HG1 VAL B 110     150.017 257.055   8.373  1.00  0.00           H  
ATOM   3026 3HG1 VAL B 110     148.928 256.983   6.966  1.00  0.00           H  
ATOM   3027 1HG2 VAL B 110     146.870 258.993   8.065  1.00  0.00           H  
ATOM   3028 2HG2 VAL B 110     146.436 257.438   7.315  1.00  0.00           H  
ATOM   3029 3HG2 VAL B 110     145.859 257.829   8.953  1.00  0.00           H  
ATOM   3030  N   GLU B 111     145.372 255.473   9.741  1.00  0.00           N  
ATOM   3031  CA  GLU B 111     144.250 255.311  10.658  1.00  0.00           C  
ATOM   3032  C   GLU B 111     144.416 254.061  11.514  1.00  0.00           C  
ATOM   3033  O   GLU B 111     144.258 254.109  12.735  1.00  0.00           O  
ATOM   3034  CB  GLU B 111     142.933 255.239   9.882  1.00  0.00           C  
ATOM   3035  CG  GLU B 111     141.693 255.114  10.757  1.00  0.00           C  
ATOM   3036  CD  GLU B 111     140.417 255.086   9.963  1.00  0.00           C  
ATOM   3037  OE1 GLU B 111     140.155 256.033   9.261  1.00  0.00           O  
ATOM   3038  OE2 GLU B 111     139.703 254.116  10.059  1.00  0.00           O  
ATOM   3039  H   GLU B 111     145.201 255.446   8.747  1.00  0.00           H  
ATOM   3040  HA  GLU B 111     144.224 256.170  11.329  1.00  0.00           H  
ATOM   3041 1HB  GLU B 111     142.821 256.135   9.271  1.00  0.00           H  
ATOM   3042 2HB  GLU B 111     142.954 254.383   9.208  1.00  0.00           H  
ATOM   3043 1HG  GLU B 111     141.765 254.197  11.341  1.00  0.00           H  
ATOM   3044 2HG  GLU B 111     141.666 255.953  11.451  1.00  0.00           H  
ATOM   3045  N   VAL B 112     144.735 252.945  10.869  1.00  0.00           N  
ATOM   3046  CA  VAL B 112     144.987 251.696  11.575  1.00  0.00           C  
ATOM   3047  C   VAL B 112     146.264 251.777  12.401  1.00  0.00           C  
ATOM   3048  O   VAL B 112     146.324 251.268  13.519  1.00  0.00           O  
ATOM   3049  CB  VAL B 112     145.099 250.530  10.575  1.00  0.00           C  
ATOM   3050  CG1 VAL B 112     145.629 249.283  11.268  1.00  0.00           C  
ATOM   3051  CG2 VAL B 112     143.743 250.259   9.941  1.00  0.00           C  
ATOM   3052  H   VAL B 112     144.802 252.964   9.860  1.00  0.00           H  
ATOM   3053  HA  VAL B 112     144.159 251.515  12.263  1.00  0.00           H  
ATOM   3054  HB  VAL B 112     145.817 250.796   9.799  1.00  0.00           H  
ATOM   3055 1HG1 VAL B 112     145.702 248.469  10.546  1.00  0.00           H  
ATOM   3056 2HG1 VAL B 112     146.615 249.489  11.683  1.00  0.00           H  
ATOM   3057 3HG1 VAL B 112     144.949 248.996  12.070  1.00  0.00           H  
ATOM   3058 1HG2 VAL B 112     143.829 249.434   9.235  1.00  0.00           H  
ATOM   3059 2HG2 VAL B 112     143.023 249.999  10.718  1.00  0.00           H  
ATOM   3060 3HG2 VAL B 112     143.402 251.152   9.416  1.00  0.00           H  
ATOM   3061  N   ALA B 113     147.282 252.422  11.843  1.00  0.00           N  
ATOM   3062  CA  ALA B 113     148.551 252.602  12.538  1.00  0.00           C  
ATOM   3063  C   ALA B 113     148.349 253.299  13.879  1.00  0.00           C  
ATOM   3064  O   ALA B 113     148.973 252.936  14.876  1.00  0.00           O  
ATOM   3065  CB  ALA B 113     149.523 253.391  11.673  1.00  0.00           C  
ATOM   3066  H   ALA B 113     147.175 252.799  10.910  1.00  0.00           H  
ATOM   3067  HA  ALA B 113     148.977 251.618  12.738  1.00  0.00           H  
ATOM   3068 1HB  ALA B 113     150.465 253.518  12.205  1.00  0.00           H  
ATOM   3069 2HB  ALA B 113     149.700 252.853  10.742  1.00  0.00           H  
ATOM   3070 3HB  ALA B 113     149.099 254.369  11.450  1.00  0.00           H  
ATOM   3071  N   ALA B 114     147.474 254.297  13.895  1.00  0.00           N  
ATOM   3072  CA  ALA B 114     147.151 255.013  15.123  1.00  0.00           C  
ATOM   3073  C   ALA B 114     146.503 254.088  16.145  1.00  0.00           C  
ATOM   3074  O   ALA B 114     146.835 254.125  17.329  1.00  0.00           O  
ATOM   3075  CB  ALA B 114     146.237 256.193  14.825  1.00  0.00           C  
ATOM   3076  H   ALA B 114     147.020 254.568  13.033  1.00  0.00           H  
ATOM   3077  HA  ALA B 114     148.077 255.388  15.559  1.00  0.00           H  
ATOM   3078 1HB  ALA B 114     146.004 256.717  15.752  1.00  0.00           H  
ATOM   3079 2HB  ALA B 114     146.737 256.876  14.138  1.00  0.00           H  
ATOM   3080 3HB  ALA B 114     145.315 255.833  14.371  1.00  0.00           H  
ATOM   3081  N   LEU B 115     145.575 253.257  15.680  1.00  0.00           N  
ATOM   3082  CA  LEU B 115     144.893 252.307  16.550  1.00  0.00           C  
ATOM   3083  C   LEU B 115     145.852 251.242  17.064  1.00  0.00           C  
ATOM   3084  O   LEU B 115     145.738 250.787  18.202  1.00  0.00           O  
ATOM   3085  CB  LEU B 115     143.735 251.638  15.798  1.00  0.00           C  
ATOM   3086  CG  LEU B 115     142.571 252.561  15.413  1.00  0.00           C  
ATOM   3087  CD1 LEU B 115     141.615 251.816  14.492  1.00  0.00           C  
ATOM   3088  CD2 LEU B 115     141.860 253.035  16.673  1.00  0.00           C  
ATOM   3089  H   LEU B 115     145.339 253.285  14.699  1.00  0.00           H  
ATOM   3090  HA  LEU B 115     144.502 252.847  17.413  1.00  0.00           H  
ATOM   3091 1HB  LEU B 115     144.124 251.196  14.883  1.00  0.00           H  
ATOM   3092 2HB  LEU B 115     143.332 250.839  16.420  1.00  0.00           H  
ATOM   3093  HG  LEU B 115     142.956 253.423  14.868  1.00  0.00           H  
ATOM   3094 1HD1 LEU B 115     140.788 252.472  14.219  1.00  0.00           H  
ATOM   3095 2HD1 LEU B 115     142.144 251.506  13.591  1.00  0.00           H  
ATOM   3096 3HD1 LEU B 115     141.226 250.938  15.006  1.00  0.00           H  
ATOM   3097 1HD2 LEU B 115     141.034 253.691  16.399  1.00  0.00           H  
ATOM   3098 2HD2 LEU B 115     141.474 252.173  17.218  1.00  0.00           H  
ATOM   3099 3HD2 LEU B 115     142.563 253.579  17.304  1.00  0.00           H  
ATOM   3100  N   ALA B 116     146.799 250.847  16.219  1.00  0.00           N  
ATOM   3101  CA  ALA B 116     147.849 249.920  16.622  1.00  0.00           C  
ATOM   3102  C   ALA B 116     148.676 250.485  17.770  1.00  0.00           C  
ATOM   3103  O   ALA B 116     149.046 249.765  18.695  1.00  0.00           O  
ATOM   3104  CB  ALA B 116     148.744 249.587  15.439  1.00  0.00           C  
ATOM   3105  H   ALA B 116     146.794 251.204  15.273  1.00  0.00           H  
ATOM   3106  HA  ALA B 116     147.379 249.000  16.976  1.00  0.00           H  
ATOM   3107 1HB  ALA B 116     149.523 248.891  15.755  1.00  0.00           H  
ATOM   3108 2HB  ALA B 116     148.149 249.129  14.648  1.00  0.00           H  
ATOM   3109 3HB  ALA B 116     149.204 250.498  15.062  1.00  0.00           H  
ATOM   3110  N   LEU B 117     148.962 251.781  17.701  1.00  0.00           N  
ATOM   3111  CA  LEU B 117     149.746 252.447  18.734  1.00  0.00           C  
ATOM   3112  C   LEU B 117     148.979 252.517  20.048  1.00  0.00           C  
ATOM   3113  O   LEU B 117     149.564 252.420  21.128  1.00  0.00           O  
ATOM   3114  CB  LEU B 117     150.127 253.862  18.281  1.00  0.00           C  
ATOM   3115  CG  LEU B 117     151.127 253.942  17.120  1.00  0.00           C  
ATOM   3116  CD1 LEU B 117     151.144 255.359  16.562  1.00  0.00           C  
ATOM   3117  CD2 LEU B 117     152.507 253.531  17.610  1.00  0.00           C  
ATOM   3118  H   LEU B 117     148.630 252.318  16.913  1.00  0.00           H  
ATOM   3119  HA  LEU B 117     150.651 251.866  18.911  1.00  0.00           H  
ATOM   3120 1HB  LEU B 117     149.222 254.384  17.975  1.00  0.00           H  
ATOM   3121 2HB  LEU B 117     150.559 254.394  19.128  1.00  0.00           H  
ATOM   3122  HG  LEU B 117     150.811 253.272  16.321  1.00  0.00           H  
ATOM   3123 1HD1 LEU B 117     151.855 255.416  15.737  1.00  0.00           H  
ATOM   3124 2HD1 LEU B 117     150.149 255.620  16.201  1.00  0.00           H  
ATOM   3125 3HD1 LEU B 117     151.441 256.055  17.345  1.00  0.00           H  
ATOM   3126 1HD2 LEU B 117     153.218 253.587  16.785  1.00  0.00           H  
ATOM   3127 2HD2 LEU B 117     152.825 254.202  18.409  1.00  0.00           H  
ATOM   3128 3HD2 LEU B 117     152.470 252.509  17.987  1.00  0.00           H  
ATOM   3129  N   VAL B 118     147.663 252.686  19.952  1.00  0.00           N  
ATOM   3130  CA  VAL B 118     146.804 252.701  21.130  1.00  0.00           C  
ATOM   3131  C   VAL B 118     146.906 251.393  21.903  1.00  0.00           C  
ATOM   3132  O   VAL B 118     146.987 251.392  23.131  1.00  0.00           O  
ATOM   3133  CB  VAL B 118     145.339 252.939  20.720  1.00  0.00           C  
ATOM   3134  CG1 VAL B 118     144.411 252.708  21.903  1.00  0.00           C  
ATOM   3135  CG2 VAL B 118     145.177 254.349  20.174  1.00  0.00           C  
ATOM   3136  H   VAL B 118     147.249 252.806  19.038  1.00  0.00           H  
ATOM   3137  HA  VAL B 118     147.136 253.502  21.790  1.00  0.00           H  
ATOM   3138  HB  VAL B 118     145.065 252.217  19.950  1.00  0.00           H  
ATOM   3139 1HG1 VAL B 118     143.379 252.881  21.595  1.00  0.00           H  
ATOM   3140 2HG1 VAL B 118     144.517 251.682  22.254  1.00  0.00           H  
ATOM   3141 3HG1 VAL B 118     144.668 253.397  22.707  1.00  0.00           H  
ATOM   3142 1HG2 VAL B 118     144.138 254.510  19.885  1.00  0.00           H  
ATOM   3143 2HG2 VAL B 118     145.457 255.071  20.941  1.00  0.00           H  
ATOM   3144 3HG2 VAL B 118     145.819 254.478  19.302  1.00  0.00           H  
ATOM   3145  N   VAL B 119     146.902 250.280  21.176  1.00  0.00           N  
ATOM   3146  CA  VAL B 119     147.098 248.968  21.783  1.00  0.00           C  
ATOM   3147  C   VAL B 119     148.479 248.856  22.415  1.00  0.00           C  
ATOM   3148  O   VAL B 119     148.622 248.360  23.534  1.00  0.00           O  
ATOM   3149  CB  VAL B 119     146.928 247.860  20.726  1.00  0.00           C  
ATOM   3150  CG1 VAL B 119     147.323 246.509  21.304  1.00  0.00           C  
ATOM   3151  CG2 VAL B 119     145.491 247.835  20.229  1.00  0.00           C  
ATOM   3152  H   VAL B 119     146.757 250.345  20.179  1.00  0.00           H  
ATOM   3153  HA  VAL B 119     146.360 248.839  22.574  1.00  0.00           H  
ATOM   3154  HB  VAL B 119     147.599 248.061  19.891  1.00  0.00           H  
ATOM   3155 1HG1 VAL B 119     147.197 245.738  20.544  1.00  0.00           H  
ATOM   3156 2HG1 VAL B 119     148.365 246.539  21.620  1.00  0.00           H  
ATOM   3157 3HG1 VAL B 119     146.689 246.280  22.160  1.00  0.00           H  
ATOM   3158 1HG2 VAL B 119     145.378 247.050  19.482  1.00  0.00           H  
ATOM   3159 2HG2 VAL B 119     144.820 247.640  21.065  1.00  0.00           H  
ATOM   3160 3HG2 VAL B 119     145.243 248.798  19.782  1.00  0.00           H  
ATOM   3161  N   ALA B 120     149.494 249.318  21.694  1.00  0.00           N  
ATOM   3162  CA  ALA B 120     150.864 249.296  22.196  1.00  0.00           C  
ATOM   3163  C   ALA B 120     150.998 250.127  23.465  1.00  0.00           C  
ATOM   3164  O   ALA B 120     151.660 249.717  24.419  1.00  0.00           O  
ATOM   3165  CB  ALA B 120     151.828 249.798  21.131  1.00  0.00           C  
ATOM   3166  H   ALA B 120     149.313 249.696  20.775  1.00  0.00           H  
ATOM   3167  HA  ALA B 120     151.124 248.268  22.443  1.00  0.00           H  
ATOM   3168 1HB  ALA B 120     152.846 249.776  21.521  1.00  0.00           H  
ATOM   3169 2HB  ALA B 120     151.763 249.160  20.250  1.00  0.00           H  
ATOM   3170 3HB  ALA B 120     151.566 250.819  20.857  1.00  0.00           H  
ATOM   3171  N   THR B 121     150.365 251.294  23.473  1.00  0.00           N  
ATOM   3172  CA  THR B 121     150.424 252.190  24.622  1.00  0.00           C  
ATOM   3173  C   THR B 121     149.791 251.550  25.850  1.00  0.00           C  
ATOM   3174  O   THR B 121     150.382 251.538  26.930  1.00  0.00           O  
ATOM   3175  CB  THR B 121     149.727 253.529  24.318  1.00  0.00           C  
ATOM   3176  OG1 THR B 121     150.443 254.220  23.285  1.00  0.00           O  
ATOM   3177  CG2 THR B 121     149.678 254.400  25.564  1.00  0.00           C  
ATOM   3178  H   THR B 121     149.830 251.571  22.661  1.00  0.00           H  
ATOM   3179  HA  THR B 121     151.470 252.389  24.854  1.00  0.00           H  
ATOM   3180  HB  THR B 121     148.711 253.340  23.973  1.00  0.00           H  
ATOM   3181  HG1 THR B 121     151.258 254.578  23.646  1.00  0.00           H  
ATOM   3182 1HG2 THR B 121     149.182 255.342  25.331  1.00  0.00           H  
ATOM   3183 2HG2 THR B 121     149.125 253.882  26.348  1.00  0.00           H  
ATOM   3184 3HG2 THR B 121     150.692 254.600  25.908  1.00  0.00           H  
ATOM   3185  N   ASN B 122     148.584 251.019  25.679  1.00  0.00           N  
ATOM   3186  CA  ASN B 122     147.853 250.406  26.782  1.00  0.00           C  
ATOM   3187  C   ASN B 122     148.539 249.131  27.256  1.00  0.00           C  
ATOM   3188  O   ASN B 122     148.549 248.827  28.450  1.00  0.00           O  
ATOM   3189  CB  ASN B 122     146.418 250.123  26.380  1.00  0.00           C  
ATOM   3190  CG  ASN B 122     145.587 251.372  26.285  1.00  0.00           C  
ATOM   3191  OD1 ASN B 122     145.925 252.404  26.877  1.00  0.00           O  
ATOM   3192  ND2 ASN B 122     144.505 251.300  25.552  1.00  0.00           N  
ATOM   3193  H   ASN B 122     148.164 251.040  24.762  1.00  0.00           H  
ATOM   3194  HA  ASN B 122     147.841 251.105  27.620  1.00  0.00           H  
ATOM   3195 1HB  ASN B 122     146.404 249.617  25.413  1.00  0.00           H  
ATOM   3196 2HB  ASN B 122     145.962 249.451  27.107  1.00  0.00           H  
ATOM   3197 1HD2 ASN B 122     143.914 252.101  25.453  1.00  0.00           H  
ATOM   3198 2HD2 ASN B 122     144.270 250.445  25.091  1.00  0.00           H  
ATOM   3199  N   ALA B 123     149.112 248.388  26.316  1.00  0.00           N  
ATOM   3200  CA  ALA B 123     149.831 247.162  26.638  1.00  0.00           C  
ATOM   3201  C   ALA B 123     151.085 247.458  27.451  1.00  0.00           C  
ATOM   3202  O   ALA B 123     151.362 246.790  28.447  1.00  0.00           O  
ATOM   3203  CB  ALA B 123     150.191 246.407  25.367  1.00  0.00           C  
ATOM   3204  H   ALA B 123     149.047 248.681  25.351  1.00  0.00           H  
ATOM   3205  HA  ALA B 123     149.183 246.532  27.249  1.00  0.00           H  
ATOM   3206 1HB  ALA B 123     150.727 245.495  25.625  1.00  0.00           H  
ATOM   3207 2HB  ALA B 123     149.280 246.152  24.826  1.00  0.00           H  
ATOM   3208 3HB  ALA B 123     150.822 247.034  24.739  1.00  0.00           H  
ATOM   3209  N   ALA B 124     151.841 248.460  27.019  1.00  0.00           N  
ATOM   3210  CA  ALA B 124     153.081 248.831  27.690  1.00  0.00           C  
ATOM   3211  C   ALA B 124     152.808 249.364  29.091  1.00  0.00           C  
ATOM   3212  O   ALA B 124     153.556 249.084  30.029  1.00  0.00           O  
ATOM   3213  CB  ALA B 124     153.842 249.861  26.870  1.00  0.00           C  
ATOM   3214  H   ALA B 124     151.551 248.979  26.202  1.00  0.00           H  
ATOM   3215  HA  ALA B 124     153.700 247.938  27.791  1.00  0.00           H  
ATOM   3216 1HB  ALA B 124     154.764 250.129  27.386  1.00  0.00           H  
ATOM   3217 2HB  ALA B 124     154.081 249.445  25.892  1.00  0.00           H  
ATOM   3218 3HB  ALA B 124     153.227 250.752  26.745  1.00  0.00           H  
ATOM   3219  N   GLN B 125     151.736 250.136  29.228  1.00  0.00           N  
ATOM   3220  CA  GLN B 125     151.337 250.672  30.522  1.00  0.00           C  
ATOM   3221  C   GLN B 125     150.912 249.561  31.472  1.00  0.00           C  
ATOM   3222  O   GLN B 125     151.234 249.586  32.660  1.00  0.00           O  
ATOM   3223  CB  GLN B 125     150.199 251.682  30.356  1.00  0.00           C  
ATOM   3224  CG  GLN B 125     150.620 252.996  29.721  1.00  0.00           C  
ATOM   3225  CD  GLN B 125     149.435 253.882  29.385  1.00  0.00           C  
ATOM   3226  OE1 GLN B 125     148.281 253.517  29.625  1.00  0.00           O  
ATOM   3227  NE2 GLN B 125     149.714 255.055  28.827  1.00  0.00           N  
ATOM   3228  H   GLN B 125     151.181 250.354  28.412  1.00  0.00           H  
ATOM   3229  HA  GLN B 125     152.196 251.176  30.968  1.00  0.00           H  
ATOM   3230 1HB  GLN B 125     149.413 251.246  29.739  1.00  0.00           H  
ATOM   3231 2HB  GLN B 125     149.764 251.904  31.331  1.00  0.00           H  
ATOM   3232 1HG  GLN B 125     151.263 253.534  30.417  1.00  0.00           H  
ATOM   3233 2HG  GLN B 125     151.161 252.785  28.799  1.00  0.00           H  
ATOM   3234 1HE2 GLN B 125     148.973 255.682  28.583  1.00  0.00           H  
ATOM   3235 2HE2 GLN B 125     150.664 255.311  28.650  1.00  0.00           H  
ATOM   3236  N   ALA B 126     150.183 248.584  30.941  1.00  0.00           N  
ATOM   3237  CA  ALA B 126     149.795 247.410  31.716  1.00  0.00           C  
ATOM   3238  C   ALA B 126     151.015 246.614  32.158  1.00  0.00           C  
ATOM   3239  O   ALA B 126     151.045 246.062  33.260  1.00  0.00           O  
ATOM   3240  CB  ALA B 126     148.854 246.528  30.909  1.00  0.00           C  
ATOM   3241  H   ALA B 126     149.892 248.655  29.978  1.00  0.00           H  
ATOM   3242  HA  ALA B 126     149.275 247.744  32.613  1.00  0.00           H  
ATOM   3243 1HB  ALA B 126     148.575 245.656  31.501  1.00  0.00           H  
ATOM   3244 2HB  ALA B 126     147.958 247.093  30.651  1.00  0.00           H  
ATOM   3245 3HB  ALA B 126     149.352 246.203  29.998  1.00  0.00           H  
ATOM   3246  N   ALA B 127     152.024 246.558  31.294  1.00  0.00           N  
ATOM   3247  CA  ALA B 127     153.290 245.915  31.633  1.00  0.00           C  
ATOM   3248  C   ALA B 127     154.107 246.778  32.584  1.00  0.00           C  
ATOM   3249  O   ALA B 127     154.883 246.266  33.391  1.00  0.00           O  
ATOM   3250  CB  ALA B 127     154.086 245.616  30.371  1.00  0.00           C  
ATOM   3251  H   ALA B 127     151.913 246.969  30.379  1.00  0.00           H  
ATOM   3252  HA  ALA B 127     153.067 244.975  32.140  1.00  0.00           H  
ATOM   3253 1HB  ALA B 127     155.028 245.137  30.641  1.00  0.00           H  
ATOM   3254 2HB  ALA B 127     153.512 244.950  29.727  1.00  0.00           H  
ATOM   3255 3HB  ALA B 127     154.291 246.544  29.842  1.00  0.00           H  
ATOM   3256  N   GLY B 128     153.930 248.091  32.484  1.00  0.00           N  
ATOM   3257  CA  GLY B 128     154.668 249.030  33.322  1.00  0.00           C  
ATOM   3258  C   GLY B 128     156.021 249.365  32.712  1.00  0.00           C  
ATOM   3259  O   GLY B 128     156.930 249.823  33.407  1.00  0.00           O  
ATOM   3260  H   GLY B 128     153.269 248.448  31.810  1.00  0.00           H  
ATOM   3261 1HA  GLY B 128     154.084 249.942  33.448  1.00  0.00           H  
ATOM   3262 2HA  GLY B 128     154.808 248.600  34.314  1.00  0.00           H  
ATOM   3263  N   ASP B 129     156.153 249.136  31.411  1.00  0.00           N  
ATOM   3264  CA  ASP B 129     157.416 249.360  30.718  1.00  0.00           C  
ATOM   3265  C   ASP B 129     157.478 250.762  30.123  1.00  0.00           C  
ATOM   3266  O   ASP B 129     157.063 250.984  28.984  1.00  0.00           O  
ATOM   3267  CB  ASP B 129     157.612 248.320  29.612  1.00  0.00           C  
ATOM   3268  CG  ASP B 129     158.959 248.445  28.913  1.00  0.00           C  
ATOM   3269  OD1 ASP B 129     159.460 249.541  28.823  1.00  0.00           O  
ATOM   3270  OD2 ASP B 129     159.474 247.443  28.477  1.00  0.00           O  
ATOM   3271  H   ASP B 129     155.356 248.799  30.887  1.00  0.00           H  
ATOM   3272  HA  ASP B 129     158.228 249.270  31.438  1.00  0.00           H  
ATOM   3273 1HB  ASP B 129     157.530 247.319  30.035  1.00  0.00           H  
ATOM   3274 2HB  ASP B 129     156.822 248.427  28.868  1.00  0.00           H  
ATOM   3275  N   GLN B 130     157.999 251.705  30.900  1.00  0.00           N  
ATOM   3276  CA  GLN B 130     158.006 253.108  30.501  1.00  0.00           C  
ATOM   3277  C   GLN B 130     158.959 253.345  29.337  1.00  0.00           C  
ATOM   3278  O   GLN B 130     158.719 254.205  28.492  1.00  0.00           O  
ATOM   3279  CB  GLN B 130     158.393 253.999  31.684  1.00  0.00           C  
ATOM   3280  CG  GLN B 130     158.217 255.486  31.427  1.00  0.00           C  
ATOM   3281  CD  GLN B 130     156.775 255.857  31.140  1.00  0.00           C  
ATOM   3282  OE1 GLN B 130     155.867 255.512  31.901  1.00  0.00           O  
ATOM   3283  NE2 GLN B 130     156.555 256.563  30.037  1.00  0.00           N  
ATOM   3284  H   GLN B 130     158.400 251.444  31.790  1.00  0.00           H  
ATOM   3285  HA  GLN B 130     157.001 253.371  30.170  1.00  0.00           H  
ATOM   3286 1HB  GLN B 130     157.790 253.734  32.553  1.00  0.00           H  
ATOM   3287 2HB  GLN B 130     159.437 253.824  31.945  1.00  0.00           H  
ATOM   3288 1HG  GLN B 130     158.543 256.038  32.309  1.00  0.00           H  
ATOM   3289 2HG  GLN B 130     158.822 255.769  30.566  1.00  0.00           H  
ATOM   3290 1HE2 GLN B 130     155.623 256.837  29.795  1.00  0.00           H  
ATOM   3291 2HE2 GLN B 130     157.321 256.822  29.447  1.00  0.00           H  
ATOM   3292  N   ASP B 131     160.041 252.575  29.299  1.00  0.00           N  
ATOM   3293  CA  ASP B 131     161.033 252.700  28.238  1.00  0.00           C  
ATOM   3294  C   ASP B 131     160.428 252.370  26.879  1.00  0.00           C  
ATOM   3295  O   ASP B 131     160.774 252.985  25.869  1.00  0.00           O  
ATOM   3296  CB  ASP B 131     162.227 251.782  28.509  1.00  0.00           C  
ATOM   3297  CG  ASP B 131     163.096 252.264  29.663  1.00  0.00           C  
ATOM   3298  OD1 ASP B 131     162.964 253.403  30.045  1.00  0.00           O  
ATOM   3299  OD2 ASP B 131     163.883 251.489  30.152  1.00  0.00           O  
ATOM   3300  H   ASP B 131     160.183 251.888  30.024  1.00  0.00           H  
ATOM   3301  HA  ASP B 131     161.378 253.735  28.203  1.00  0.00           H  
ATOM   3302 1HB  ASP B 131     161.870 250.777  28.738  1.00  0.00           H  
ATOM   3303 2HB  ASP B 131     162.845 251.713  27.613  1.00  0.00           H  
ATOM   3304  N   LEU B 132     159.525 251.397  26.859  1.00  0.00           N  
ATOM   3305  CA  LEU B 132     158.822 251.027  25.635  1.00  0.00           C  
ATOM   3306  C   LEU B 132     157.842 252.113  25.214  1.00  0.00           C  
ATOM   3307  O   LEU B 132     157.660 252.370  24.025  1.00  0.00           O  
ATOM   3308  CB  LEU B 132     158.073 249.703  25.833  1.00  0.00           C  
ATOM   3309  CG  LEU B 132     157.362 249.149  24.592  1.00  0.00           C  
ATOM   3310  CD1 LEU B 132     158.367 248.986  23.461  1.00  0.00           C  
ATOM   3311  CD2 LEU B 132     156.704 247.821  24.935  1.00  0.00           C  
ATOM   3312  H   LEU B 132     159.318 250.899  27.715  1.00  0.00           H  
ATOM   3313  HA  LEU B 132     159.556 250.915  24.836  1.00  0.00           H  
ATOM   3314 1HB  LEU B 132     158.783 248.950  26.172  1.00  0.00           H  
ATOM   3315 2HB  LEU B 132     157.323 249.841  26.612  1.00  0.00           H  
ATOM   3316  HG  LEU B 132     156.601 249.857  24.263  1.00  0.00           H  
ATOM   3317 1HD1 LEU B 132     157.862 248.592  22.579  1.00  0.00           H  
ATOM   3318 2HD1 LEU B 132     158.808 249.954  23.223  1.00  0.00           H  
ATOM   3319 3HD1 LEU B 132     159.151 248.295  23.767  1.00  0.00           H  
ATOM   3320 1HD2 LEU B 132     156.197 247.427  24.053  1.00  0.00           H  
ATOM   3321 2HD2 LEU B 132     157.464 247.112  25.263  1.00  0.00           H  
ATOM   3322 3HD2 LEU B 132     155.977 247.970  25.734  1.00  0.00           H  
ATOM   3323  N   LEU B 133     157.210 252.746  26.197  1.00  0.00           N  
ATOM   3324  CA  LEU B 133     156.281 253.836  25.933  1.00  0.00           C  
ATOM   3325  C   LEU B 133     156.978 255.001  25.237  1.00  0.00           C  
ATOM   3326  O   LEU B 133     156.389 255.677  24.396  1.00  0.00           O  
ATOM   3327  CB  LEU B 133     155.647 254.320  27.244  1.00  0.00           C  
ATOM   3328  CG  LEU B 133     154.563 253.409  27.835  1.00  0.00           C  
ATOM   3329  CD1 LEU B 133     154.190 253.900  29.227  1.00  0.00           C  
ATOM   3330  CD2 LEU B 133     153.352 253.398  26.915  1.00  0.00           C  
ATOM   3331  H   LEU B 133     157.378 252.463  27.153  1.00  0.00           H  
ATOM   3332  HA  LEU B 133     155.500 253.472  25.264  1.00  0.00           H  
ATOM   3333 1HB  LEU B 133     156.432 254.427  27.990  1.00  0.00           H  
ATOM   3334 2HB  LEU B 133     155.200 255.299  27.073  1.00  0.00           H  
ATOM   3335  HG  LEU B 133     154.953 252.395  27.932  1.00  0.00           H  
ATOM   3336 1HD1 LEU B 133     153.420 253.252  29.646  1.00  0.00           H  
ATOM   3337 2HD1 LEU B 133     155.070 253.878  29.869  1.00  0.00           H  
ATOM   3338 3HD1 LEU B 133     153.811 254.919  29.163  1.00  0.00           H  
ATOM   3339 1HD2 LEU B 133     152.582 252.750  27.334  1.00  0.00           H  
ATOM   3340 2HD2 LEU B 133     152.960 254.411  26.817  1.00  0.00           H  
ATOM   3341 3HD2 LEU B 133     153.644 253.026  25.932  1.00  0.00           H  
ATOM   3342  N   ARG B 134     158.238 255.224  25.594  1.00  0.00           N  
ATOM   3343  CA  ARG B 134     159.064 256.211  24.908  1.00  0.00           C  
ATOM   3344  C   ARG B 134     159.274 255.836  23.447  1.00  0.00           C  
ATOM   3345  O   ARG B 134     159.173 256.681  22.559  1.00  0.00           O  
ATOM   3346  CB  ARG B 134     160.416 256.345  25.593  1.00  0.00           C  
ATOM   3347  CG  ARG B 134     160.375 256.997  26.966  1.00  0.00           C  
ATOM   3348  CD  ARG B 134     161.739 257.193  27.522  1.00  0.00           C  
ATOM   3349  NE  ARG B 134     161.704 257.791  28.847  1.00  0.00           N  
ATOM   3350  CZ  ARG B 134     161.710 257.095  30.000  1.00  0.00           C  
ATOM   3351  NH1 ARG B 134     161.750 255.781  29.975  1.00  0.00           N  
ATOM   3352  NH2 ARG B 134     161.676 257.733  31.157  1.00  0.00           N  
ATOM   3353  H   ARG B 134     158.635 254.697  26.359  1.00  0.00           H  
ATOM   3354  HA  ARG B 134     158.547 257.171  24.932  1.00  0.00           H  
ATOM   3355 1HB  ARG B 134     160.864 255.359  25.709  1.00  0.00           H  
ATOM   3356 2HB  ARG B 134     161.084 256.937  24.967  1.00  0.00           H  
ATOM   3357 1HG  ARG B 134     159.891 257.971  26.893  1.00  0.00           H  
ATOM   3358 2HG  ARG B 134     159.813 256.363  27.653  1.00  0.00           H  
ATOM   3359 1HD  ARG B 134     162.243 256.230  27.595  1.00  0.00           H  
ATOM   3360 2HD  ARG B 134     162.307 257.851  26.866  1.00  0.00           H  
ATOM   3361  HE  ARG B 134     161.673 258.800  28.906  1.00  0.00           H  
ATOM   3362 1HH1 ARG B 134     161.776 255.293  29.091  1.00  0.00           H  
ATOM   3363 2HH1 ARG B 134     161.755 255.260  30.840  1.00  0.00           H  
ATOM   3364 1HH2 ARG B 134     161.645 258.744  31.176  1.00  0.00           H  
ATOM   3365 2HH2 ARG B 134     161.681 257.212  32.021  1.00  0.00           H  
ATOM   3366  N   LYS B 135     159.562 254.561  23.203  1.00  0.00           N  
ATOM   3367  CA  LYS B 135     159.663 254.043  21.845  1.00  0.00           C  
ATOM   3368  C   LYS B 135     158.349 254.215  21.093  1.00  0.00           C  
ATOM   3369  O   LYS B 135     158.336 254.602  19.925  1.00  0.00           O  
ATOM   3370  CB  LYS B 135     160.072 252.570  21.861  1.00  0.00           C  
ATOM   3371  CG  LYS B 135     160.218 251.942  20.482  1.00  0.00           C  
ATOM   3372  CD  LYS B 135     160.576 250.466  20.581  1.00  0.00           C  
ATOM   3373  CE  LYS B 135     160.714 249.835  19.204  1.00  0.00           C  
ATOM   3374  NZ  LYS B 135     160.990 248.375  19.286  1.00  0.00           N  
ATOM   3375  H   LYS B 135     159.718 253.936  23.980  1.00  0.00           H  
ATOM   3376  HA  LYS B 135     160.424 254.615  21.313  1.00  0.00           H  
ATOM   3377 1HB  LYS B 135     161.025 252.462  22.381  1.00  0.00           H  
ATOM   3378 2HB  LYS B 135     159.331 251.993  22.415  1.00  0.00           H  
ATOM   3379 1HG  LYS B 135     159.280 252.043  19.934  1.00  0.00           H  
ATOM   3380 2HG  LYS B 135     161.000 252.460  19.927  1.00  0.00           H  
ATOM   3381 1HD  LYS B 135     161.519 250.356  21.118  1.00  0.00           H  
ATOM   3382 2HD  LYS B 135     159.799 249.940  21.135  1.00  0.00           H  
ATOM   3383 1HE  LYS B 135     159.794 249.987  18.641  1.00  0.00           H  
ATOM   3384 2HE  LYS B 135     161.528 250.316  18.663  1.00  0.00           H  
ATOM   3385 1HZ  LYS B 135     161.075 247.995  18.353  1.00  0.00           H  
ATOM   3386 2HZ  LYS B 135     161.853 248.223  19.790  1.00  0.00           H  
ATOM   3387 3HZ  LYS B 135     160.232 247.915  19.769  1.00  0.00           H  
ATOM   3388  N   ILE B 136     157.243 253.922  21.769  1.00  0.00           N  
ATOM   3389  CA  ILE B 136     155.921 254.048  21.168  1.00  0.00           C  
ATOM   3390  C   ILE B 136     155.606 255.499  20.828  1.00  0.00           C  
ATOM   3391  O   ILE B 136     155.083 255.795  19.754  1.00  0.00           O  
ATOM   3392  CB  ILE B 136     154.836 253.493  22.108  1.00  0.00           C  
ATOM   3393  CG1 ILE B 136     154.982 251.976  22.254  1.00  0.00           C  
ATOM   3394  CG2 ILE B 136     153.451 253.850  21.591  1.00  0.00           C  
ATOM   3395  CD1 ILE B 136     154.229 251.401  23.433  1.00  0.00           C  
ATOM   3396  H   ILE B 136     157.321 253.604  22.725  1.00  0.00           H  
ATOM   3397  HA  ILE B 136     155.909 253.482  20.236  1.00  0.00           H  
ATOM   3398  HB  ILE B 136     154.963 253.919  23.103  1.00  0.00           H  
ATOM   3399 1HG1 ILE B 136     154.624 251.487  21.349  1.00  0.00           H  
ATOM   3400 2HG1 ILE B 136     156.036 251.721  22.367  1.00  0.00           H  
ATOM   3401 1HG2 ILE B 136     152.696 253.449  22.267  1.00  0.00           H  
ATOM   3402 2HG2 ILE B 136     153.351 254.933  21.537  1.00  0.00           H  
ATOM   3403 3HG2 ILE B 136     153.312 253.423  20.598  1.00  0.00           H  
ATOM   3404 1HD1 ILE B 136     154.381 250.322  23.470  1.00  0.00           H  
ATOM   3405 2HD1 ILE B 136     154.597 251.852  24.355  1.00  0.00           H  
ATOM   3406 3HD1 ILE B 136     153.167 251.613  23.324  1.00  0.00           H  
ATOM   3407  N   ALA B 137     155.926 256.401  21.752  1.00  0.00           N  
ATOM   3408  CA  ALA B 137     155.692 257.825  21.547  1.00  0.00           C  
ATOM   3409  C   ALA B 137     156.443 258.336  20.325  1.00  0.00           C  
ATOM   3410  O   ALA B 137     155.923 259.148  19.558  1.00  0.00           O  
ATOM   3411  CB  ALA B 137     156.096 258.613  22.784  1.00  0.00           C  
ATOM   3412  H   ALA B 137     156.344 256.091  22.618  1.00  0.00           H  
ATOM   3413  HA  ALA B 137     154.627 257.977  21.366  1.00  0.00           H  
ATOM   3414 1HB  ALA B 137     155.915 259.674  22.615  1.00  0.00           H  
ATOM   3415 2HB  ALA B 137     155.508 258.276  23.638  1.00  0.00           H  
ATOM   3416 3HB  ALA B 137     157.154 258.453  22.987  1.00  0.00           H  
ATOM   3417  N   GLU B 138     157.670 257.857  20.148  1.00  0.00           N  
ATOM   3418  CA  GLU B 138     158.476 258.223  18.989  1.00  0.00           C  
ATOM   3419  C   GLU B 138     157.790 257.820  17.690  1.00  0.00           C  
ATOM   3420  O   GLU B 138     157.740 258.594  16.736  1.00  0.00           O  
ATOM   3421  CB  GLU B 138     159.857 257.570  19.073  1.00  0.00           C  
ATOM   3422  CG  GLU B 138     160.779 257.896  17.906  1.00  0.00           C  
ATOM   3423  CD  GLU B 138     162.133 257.254  18.032  1.00  0.00           C  
ATOM   3424  OE1 GLU B 138     162.401 256.673  19.057  1.00  0.00           O  
ATOM   3425  OE2 GLU B 138     162.900 257.344  17.102  1.00  0.00           O  
ATOM   3426  H   GLU B 138     158.053 257.222  20.833  1.00  0.00           H  
ATOM   3427  HA  GLU B 138     158.592 259.308  18.977  1.00  0.00           H  
ATOM   3428 1HB  GLU B 138     160.355 257.884  19.990  1.00  0.00           H  
ATOM   3429 2HB  GLU B 138     159.745 256.486  19.117  1.00  0.00           H  
ATOM   3430 1HG  GLU B 138     160.312 257.555  16.982  1.00  0.00           H  
ATOM   3431 2HG  GLU B 138     160.899 258.977  17.843  1.00  0.00           H  
ATOM   3432  N   GLN B 139     157.262 256.601  17.660  1.00  0.00           N  
ATOM   3433  CA  GLN B 139     156.549 256.102  16.491  1.00  0.00           C  
ATOM   3434  C   GLN B 139     155.283 256.911  16.231  1.00  0.00           C  
ATOM   3435  O   GLN B 139     154.930 257.177  15.084  1.00  0.00           O  
ATOM   3436  CB  GLN B 139     156.196 254.623  16.668  1.00  0.00           C  
ATOM   3437  CG  GLN B 139     155.594 253.974  15.434  1.00  0.00           C  
ATOM   3438  CD  GLN B 139     156.590 253.859  14.296  1.00  0.00           C  
ATOM   3439  OE1 GLN B 139     157.707 253.367  14.477  1.00  0.00           O  
ATOM   3440  NE2 GLN B 139     156.191 254.314  13.113  1.00  0.00           N  
ATOM   3441  H   GLN B 139     157.358 256.002  18.471  1.00  0.00           H  
ATOM   3442  HA  GLN B 139     157.195 256.211  15.619  1.00  0.00           H  
ATOM   3443 1HB  GLN B 139     157.093 254.065  16.938  1.00  0.00           H  
ATOM   3444 2HB  GLN B 139     155.484 254.514  17.487  1.00  0.00           H  
ATOM   3445 1HG  GLN B 139     155.253 252.972  15.692  1.00  0.00           H  
ATOM   3446 2HG  GLN B 139     154.753 254.578  15.092  1.00  0.00           H  
ATOM   3447 1HE2 GLN B 139     156.806 254.265  12.325  1.00  0.00           H  
ATOM   3448 2HE2 GLN B 139     155.277 254.706  13.010  1.00  0.00           H  
ATOM   3449  N   ALA B 140     154.606 257.302  17.306  1.00  0.00           N  
ATOM   3450  CA  ALA B 140     153.379 258.083  17.197  1.00  0.00           C  
ATOM   3451  C   ALA B 140     153.650 259.450  16.578  1.00  0.00           C  
ATOM   3452  O   ALA B 140     152.866 259.939  15.768  1.00  0.00           O  
ATOM   3453  CB  ALA B 140     152.728 258.238  18.563  1.00  0.00           C  
ATOM   3454  H   ALA B 140     154.951 257.051  18.221  1.00  0.00           H  
ATOM   3455  HA  ALA B 140     152.691 257.553  16.538  1.00  0.00           H  
ATOM   3456 1HB  ALA B 140     151.812 258.823  18.465  1.00  0.00           H  
ATOM   3457 2HB  ALA B 140     152.488 257.255  18.966  1.00  0.00           H  
ATOM   3458 3HB  ALA B 140     153.414 258.748  19.236  1.00  0.00           H  
ATOM   3459  N   GLU B 141     154.764 260.059  16.970  1.00  0.00           N  
ATOM   3460  CA  GLU B 141     155.160 261.352  16.424  1.00  0.00           C  
ATOM   3461  C   GLU B 141     155.484 261.247  14.939  1.00  0.00           C  
ATOM   3462  O   GLU B 141     155.149 262.137  14.157  1.00  0.00           O  
ATOM   3463  CB  GLU B 141     156.369 261.903  17.181  1.00  0.00           C  
ATOM   3464  CG  GLU B 141     156.074 262.328  18.613  1.00  0.00           C  
ATOM   3465  CD  GLU B 141     157.298 262.802  19.347  1.00  0.00           C  
ATOM   3466  OE1 GLU B 141     158.371 262.699  18.803  1.00  0.00           O  
ATOM   3467  OE2 GLU B 141     157.159 263.269  20.453  1.00  0.00           O  
ATOM   3468  H   GLU B 141     155.351 259.616  17.661  1.00  0.00           H  
ATOM   3469  HA  GLU B 141     154.324 262.044  16.530  1.00  0.00           H  
ATOM   3470 1HB  GLU B 141     157.155 261.148  17.212  1.00  0.00           H  
ATOM   3471 2HB  GLU B 141     156.767 262.769  16.651  1.00  0.00           H  
ATOM   3472 1HG  GLU B 141     155.339 263.132  18.598  1.00  0.00           H  
ATOM   3473 2HG  GLU B 141     155.639 261.485  19.148  1.00  0.00           H  
ATOM   3474  N   ARG B 142     156.138 260.155  14.557  1.00  0.00           N  
ATOM   3475  CA  ARG B 142     156.434 259.894  13.153  1.00  0.00           C  
ATOM   3476  C   ARG B 142     155.156 259.687  12.349  1.00  0.00           C  
ATOM   3477  O   ARG B 142     155.052 260.135  11.208  1.00  0.00           O  
ATOM   3478  CB  ARG B 142     157.320 258.665  13.014  1.00  0.00           C  
ATOM   3479  CG  ARG B 142     158.743 258.842  13.522  1.00  0.00           C  
ATOM   3480  CD  ARG B 142     159.522 257.581  13.420  1.00  0.00           C  
ATOM   3481  NE  ARG B 142     160.802 257.680  14.104  1.00  0.00           N  
ATOM   3482  CZ  ARG B 142     161.919 258.206  13.565  1.00  0.00           C  
ATOM   3483  NH1 ARG B 142     161.897 258.675  12.337  1.00  0.00           N  
ATOM   3484  NH2 ARG B 142     163.037 258.249  14.269  1.00  0.00           N  
ATOM   3485  H   ARG B 142     156.437 259.492  15.255  1.00  0.00           H  
ATOM   3486  HA  ARG B 142     156.949 260.760  12.740  1.00  0.00           H  
ATOM   3487 1HB  ARG B 142     156.877 257.832  13.559  1.00  0.00           H  
ATOM   3488 2HB  ARG B 142     157.379 258.376  11.964  1.00  0.00           H  
ATOM   3489 1HG  ARG B 142     159.248 259.605  12.931  1.00  0.00           H  
ATOM   3490 2HG  ARG B 142     158.720 259.148  14.568  1.00  0.00           H  
ATOM   3491 1HD  ARG B 142     158.957 256.766  13.873  1.00  0.00           H  
ATOM   3492 2HD  ARG B 142     159.712 257.354  12.373  1.00  0.00           H  
ATOM   3493  HE  ARG B 142     160.858 257.329  15.051  1.00  0.00           H  
ATOM   3494 1HH1 ARG B 142     161.043 258.642  11.798  1.00  0.00           H  
ATOM   3495 2HH1 ARG B 142     162.735 259.069  11.932  1.00  0.00           H  
ATOM   3496 1HH2 ARG B 142     163.053 257.888  15.213  1.00  0.00           H  
ATOM   3497 2HH2 ARG B 142     163.873 258.643  13.865  1.00  0.00           H  
ATOM   3498  N   LEU B 143     154.189 259.006  12.952  1.00  0.00           N  
ATOM   3499  CA  LEU B 143     152.895 258.786  12.313  1.00  0.00           C  
ATOM   3500  C   LEU B 143     152.169 260.102  12.067  1.00  0.00           C  
ATOM   3501  O   LEU B 143     151.571 260.303  11.012  1.00  0.00           O  
ATOM   3502  CB  LEU B 143     152.025 257.870  13.183  1.00  0.00           C  
ATOM   3503  CG  LEU B 143     150.620 257.576  12.640  1.00  0.00           C  
ATOM   3504  CD1 LEU B 143     150.732 256.846  11.308  1.00  0.00           C  
ATOM   3505  CD2 LEU B 143     149.847 256.747  13.655  1.00  0.00           C  
ATOM   3506  H   LEU B 143     154.350 258.633  13.877  1.00  0.00           H  
ATOM   3507  HA  LEU B 143     153.065 258.315  11.346  1.00  0.00           H  
ATOM   3508 1HB  LEU B 143     152.538 256.918  13.306  1.00  0.00           H  
ATOM   3509 2HB  LEU B 143     151.911 258.328  14.165  1.00  0.00           H  
ATOM   3510  HG  LEU B 143     150.095 258.515  12.463  1.00  0.00           H  
ATOM   3511 1HD1 LEU B 143     149.735 256.638  10.923  1.00  0.00           H  
ATOM   3512 2HD1 LEU B 143     151.273 257.470  10.596  1.00  0.00           H  
ATOM   3513 3HD1 LEU B 143     151.269 255.909  11.451  1.00  0.00           H  
ATOM   3514 1HD2 LEU B 143     148.849 256.538  13.269  1.00  0.00           H  
ATOM   3515 2HD2 LEU B 143     150.371 255.807  13.831  1.00  0.00           H  
ATOM   3516 3HD2 LEU B 143     149.767 257.299  14.591  1.00  0.00           H  
ATOM   3517  N   ALA B 144     152.227 260.996  13.049  1.00  0.00           N  
ATOM   3518  CA  ALA B 144     151.590 262.302  12.935  1.00  0.00           C  
ATOM   3519  C   ALA B 144     152.100 263.059  11.716  1.00  0.00           C  
ATOM   3520  O   ALA B 144     151.331 263.708  11.007  1.00  0.00           O  
ATOM   3521  CB  ALA B 144     151.821 263.117  14.199  1.00  0.00           C  
ATOM   3522  H   ALA B 144     152.726 260.765  13.896  1.00  0.00           H  
ATOM   3523  HA  ALA B 144     150.517 262.154  12.805  1.00  0.00           H  
ATOM   3524 1HB  ALA B 144     151.339 264.089  14.098  1.00  0.00           H  
ATOM   3525 2HB  ALA B 144     151.399 262.589  15.054  1.00  0.00           H  
ATOM   3526 3HB  ALA B 144     152.890 263.256  14.351  1.00  0.00           H  
ATOM   3527  N   LYS B 145     153.404 262.973  11.475  1.00  0.00           N  
ATOM   3528  CA  LYS B 145     154.017 263.627  10.323  1.00  0.00           C  
ATOM   3529  C   LYS B 145     153.497 263.043   9.017  1.00  0.00           C  
ATOM   3530  O   LYS B 145     153.221 263.773   8.066  1.00  0.00           O  
ATOM   3531  CB  LYS B 145     155.540 263.503  10.384  1.00  0.00           C  
ATOM   3532  CG  LYS B 145     156.195 264.332  11.481  1.00  0.00           C  
ATOM   3533  CD  LYS B 145     157.704 264.137  11.494  1.00  0.00           C  
ATOM   3534  CE  LYS B 145     158.359 264.951  12.600  1.00  0.00           C  
ATOM   3535  NZ  LYS B 145     159.832 264.749  12.643  1.00  0.00           N  
ATOM   3536  H   LYS B 145     153.986 262.438  12.104  1.00  0.00           H  
ATOM   3537  HA  LYS B 145     153.747 264.684  10.344  1.00  0.00           H  
ATOM   3538 1HB  LYS B 145     155.815 262.460  10.543  1.00  0.00           H  
ATOM   3539 2HB  LYS B 145     155.969 263.812   9.430  1.00  0.00           H  
ATOM   3540 1HG  LYS B 145     155.975 265.388  11.320  1.00  0.00           H  
ATOM   3541 2HG  LYS B 145     155.791 264.038  12.449  1.00  0.00           H  
ATOM   3542 1HD  LYS B 145     157.934 263.081  11.647  1.00  0.00           H  
ATOM   3543 2HD  LYS B 145     158.119 264.446  10.535  1.00  0.00           H  
ATOM   3544 1HE  LYS B 145     158.153 266.009  12.443  1.00  0.00           H  
ATOM   3545 2HE  LYS B 145     157.937 264.661  13.563  1.00  0.00           H  
ATOM   3546 1HZ  LYS B 145     160.227 265.305  13.388  1.00  0.00           H  
ATOM   3547 2HZ  LYS B 145     160.034 263.773  12.807  1.00  0.00           H  
ATOM   3548 3HZ  LYS B 145     160.237 265.033  11.762  1.00  0.00           H  
ATOM   3549  N   LEU B 146     153.369 261.721   8.976  1.00  0.00           N  
ATOM   3550  CA  LEU B 146     152.864 261.036   7.792  1.00  0.00           C  
ATOM   3551  C   LEU B 146     151.403 261.385   7.536  1.00  0.00           C  
ATOM   3552  O   LEU B 146     151.000 261.625   6.398  1.00  0.00           O  
ATOM   3553  CB  LEU B 146     153.013 259.518   7.953  1.00  0.00           C  
ATOM   3554  CG  LEU B 146     152.475 258.670   6.794  1.00  0.00           C  
ATOM   3555  CD1 LEU B 146     153.178 259.068   5.503  1.00  0.00           C  
ATOM   3556  CD2 LEU B 146     152.689 257.195   7.101  1.00  0.00           C  
ATOM   3557  H   LEU B 146     153.628 261.175   9.785  1.00  0.00           H  
ATOM   3558  HA  LEU B 146     153.437 261.372   6.928  1.00  0.00           H  
ATOM   3559 1HB  LEU B 146     154.070 259.284   8.072  1.00  0.00           H  
ATOM   3560 2HB  LEU B 146     152.490 259.212   8.859  1.00  0.00           H  
ATOM   3561  HG  LEU B 146     151.409 258.863   6.666  1.00  0.00           H  
ATOM   3562 1HD1 LEU B 146     152.796 258.465   4.680  1.00  0.00           H  
ATOM   3563 2HD1 LEU B 146     152.992 260.122   5.298  1.00  0.00           H  
ATOM   3564 3HD1 LEU B 146     154.250 258.901   5.607  1.00  0.00           H  
ATOM   3565 1HD2 LEU B 146     152.306 256.592   6.278  1.00  0.00           H  
ATOM   3566 2HD2 LEU B 146     153.755 257.001   7.228  1.00  0.00           H  
ATOM   3567 3HD2 LEU B 146     152.161 256.934   8.019  1.00  0.00           H  
ATOM   3568  N   ALA B 147     150.610 261.407   8.605  1.00  0.00           N  
ATOM   3569  CA  ALA B 147     149.197 261.744   8.502  1.00  0.00           C  
ATOM   3570  C   ALA B 147     149.003 263.148   7.939  1.00  0.00           C  
ATOM   3571  O   ALA B 147     148.100 263.387   7.137  1.00  0.00           O  
ATOM   3572  CB  ALA B 147     148.522 261.619   9.860  1.00  0.00           C  
ATOM   3573  H   ALA B 147     151.000 261.185   9.510  1.00  0.00           H  
ATOM   3574  HA  ALA B 147     148.723 261.045   7.812  1.00  0.00           H  
ATOM   3575 1HB  ALA B 147     147.466 261.874   9.767  1.00  0.00           H  
ATOM   3576 2HB  ALA B 147     148.618 260.597  10.221  1.00  0.00           H  
ATOM   3577 3HB  ALA B 147     148.998 262.300  10.565  1.00  0.00           H  
ATOM   3578  N   LYS B 148     149.857 264.072   8.367  1.00  0.00           N  
ATOM   3579  CA  LYS B 148     149.813 265.441   7.868  1.00  0.00           C  
ATOM   3580  C   LYS B 148     150.094 265.494   6.373  1.00  0.00           C  
ATOM   3581  O   LYS B 148     149.454 266.247   5.638  1.00  0.00           O  
ATOM   3582  CB  LYS B 148     150.814 266.317   8.623  1.00  0.00           C  
ATOM   3583  CG  LYS B 148     150.407 266.649  10.052  1.00  0.00           C  
ATOM   3584  CD  LYS B 148     151.489 267.448  10.763  1.00  0.00           C  
ATOM   3585  CE  LYS B 148     151.098 267.752  12.202  1.00  0.00           C  
ATOM   3586  NZ  LYS B 148     152.173 268.480  12.929  1.00  0.00           N  
ATOM   3587  H   LYS B 148     150.554 263.819   9.052  1.00  0.00           H  
ATOM   3588  HA  LYS B 148     148.812 265.837   8.032  1.00  0.00           H  
ATOM   3589 1HB  LYS B 148     151.782 265.817   8.658  1.00  0.00           H  
ATOM   3590 2HB  LYS B 148     150.950 267.257   8.087  1.00  0.00           H  
ATOM   3591 1HG  LYS B 148     149.485 267.231  10.043  1.00  0.00           H  
ATOM   3592 2HG  LYS B 148     150.228 265.726  10.603  1.00  0.00           H  
ATOM   3593 1HD  LYS B 148     152.421 266.881  10.761  1.00  0.00           H  
ATOM   3594 2HD  LYS B 148     151.654 268.387  10.236  1.00  0.00           H  
ATOM   3595 1HE  LYS B 148     150.194 268.359  12.213  1.00  0.00           H  
ATOM   3596 2HE  LYS B 148     150.889 266.820  12.727  1.00  0.00           H  
ATOM   3597 1HZ  LYS B 148     151.876 268.662  13.877  1.00  0.00           H  
ATOM   3598 2HZ  LYS B 148     153.013 267.917  12.942  1.00  0.00           H  
ATOM   3599 3HZ  LYS B 148     152.363 269.356  12.462  1.00  0.00           H  
ATOM   3600  N   LYS B 149     151.054 264.690   5.927  1.00  0.00           N  
ATOM   3601  CA  LYS B 149     151.407 264.630   4.514  1.00  0.00           C  
ATOM   3602  C   LYS B 149     150.259 264.073   3.683  1.00  0.00           C  
ATOM   3603  O   LYS B 149     150.007 264.532   2.569  1.00  0.00           O  
ATOM   3604  CB  LYS B 149     152.662 263.780   4.312  1.00  0.00           C  
ATOM   3605  CG  LYS B 149     153.948 264.431   4.803  1.00  0.00           C  
ATOM   3606  CD  LYS B 149     155.145 263.514   4.599  1.00  0.00           C  
ATOM   3607  CE  LYS B 149     156.431 264.165   5.087  1.00  0.00           C  
ATOM   3608  NZ  LYS B 149     157.609 263.273   4.907  1.00  0.00           N  
ATOM   3609  H   LYS B 149     151.552 264.108   6.585  1.00  0.00           H  
ATOM   3610  HA  LYS B 149     151.609 265.642   4.164  1.00  0.00           H  
ATOM   3611 1HB  LYS B 149     152.548 262.830   4.835  1.00  0.00           H  
ATOM   3612 2HB  LYS B 149     152.784 263.558   3.252  1.00  0.00           H  
ATOM   3613 1HG  LYS B 149     154.117 265.361   4.259  1.00  0.00           H  
ATOM   3614 2HG  LYS B 149     153.856 264.663   5.864  1.00  0.00           H  
ATOM   3615 1HD  LYS B 149     154.988 262.584   5.145  1.00  0.00           H  
ATOM   3616 2HD  LYS B 149     155.247 263.280   3.539  1.00  0.00           H  
ATOM   3617 1HE  LYS B 149     156.603 265.088   4.536  1.00  0.00           H  
ATOM   3618 2HE  LYS B 149     156.336 264.411   6.144  1.00  0.00           H  
ATOM   3619 1HZ  LYS B 149     158.440 263.739   5.242  1.00  0.00           H  
ATOM   3620 2HZ  LYS B 149     157.468 262.419   5.430  1.00  0.00           H  
ATOM   3621 3HZ  LYS B 149     157.719 263.053   3.928  1.00  0.00           H  
ATOM   3622  N   GLN B 150     149.563 263.083   4.232  1.00  0.00           N  
ATOM   3623  CA  GLN B 150     148.418 262.484   3.556  1.00  0.00           C  
ATOM   3624  C   GLN B 150     147.222 263.428   3.557  1.00  0.00           C  
ATOM   3625  O   GLN B 150     146.406 263.411   2.634  1.00  0.00           O  
ATOM   3626  CB  GLN B 150     148.037 261.158   4.219  1.00  0.00           C  
ATOM   3627  CG  GLN B 150     149.046 260.042   4.005  1.00  0.00           C  
ATOM   3628  CD  GLN B 150     148.559 258.710   4.543  1.00  0.00           C  
ATOM   3629  OE1 GLN B 150     147.642 258.656   5.367  1.00  0.00           O  
ATOM   3630  NE2 GLN B 150     149.172 257.627   4.081  1.00  0.00           N  
ATOM   3631  H   GLN B 150     149.835 262.735   5.141  1.00  0.00           H  
ATOM   3632  HA  GLN B 150     148.691 262.297   2.516  1.00  0.00           H  
ATOM   3633 1HB  GLN B 150     147.924 261.307   5.293  1.00  0.00           H  
ATOM   3634 2HB  GLN B 150     147.076 260.820   3.833  1.00  0.00           H  
ATOM   3635 1HG  GLN B 150     149.229 259.933   2.936  1.00  0.00           H  
ATOM   3636 2HG  GLN B 150     149.972 260.301   4.518  1.00  0.00           H  
ATOM   3637 1HE2 GLN B 150     148.894 256.719   4.400  1.00  0.00           H  
ATOM   3638 2HE2 GLN B 150     149.912 257.716   3.414  1.00  0.00           H  
ATOM   3639  N   GLY B 151     147.123 264.249   4.596  1.00  0.00           N  
ATOM   3640  CA  GLY B 151     145.999 265.164   4.746  1.00  0.00           C  
ATOM   3641  C   GLY B 151     145.003 264.649   5.777  1.00  0.00           C  
ATOM   3642  O   GLY B 151     143.913 265.197   5.930  1.00  0.00           O  
ATOM   3643  H   GLY B 151     147.846 264.237   5.301  1.00  0.00           H  
ATOM   3644 1HA  GLY B 151     146.366 266.144   5.046  1.00  0.00           H  
ATOM   3645 2HA  GLY B 151     145.501 265.288   3.785  1.00  0.00           H  
ATOM   3646  N   ARG B 152     145.386 263.591   6.487  1.00  0.00           N  
ATOM   3647  CA  ARG B 152     144.534 263.006   7.512  1.00  0.00           C  
ATOM   3648  C   ARG B 152     144.639 263.776   8.824  1.00  0.00           C  
ATOM   3649  O   ARG B 152     145.268 263.314   9.775  1.00  0.00           O  
ATOM   3650  CB  ARG B 152     144.907 261.550   7.750  1.00  0.00           C  
ATOM   3651  CG  ARG B 152     144.607 260.615   6.589  1.00  0.00           C  
ATOM   3652  CD  ARG B 152     143.157 260.583   6.270  1.00  0.00           C  
ATOM   3653  NE  ARG B 152     142.354 260.220   7.427  1.00  0.00           N  
ATOM   3654  CZ  ARG B 152     141.984 258.963   7.737  1.00  0.00           C  
ATOM   3655  NH1 ARG B 152     142.351 257.961   6.968  1.00  0.00           N  
ATOM   3656  NH2 ARG B 152     141.252 258.736   8.814  1.00  0.00           N  
ATOM   3657  H   ARG B 152     146.294 263.184   6.310  1.00  0.00           H  
ATOM   3658  HA  ARG B 152     143.497 263.067   7.176  1.00  0.00           H  
ATOM   3659 1HB  ARG B 152     145.972 261.478   7.964  1.00  0.00           H  
ATOM   3660 2HB  ARG B 152     144.372 261.175   8.622  1.00  0.00           H  
ATOM   3661 1HG  ARG B 152     145.146 260.950   5.703  1.00  0.00           H  
ATOM   3662 2HG  ARG B 152     144.924 259.603   6.845  1.00  0.00           H  
ATOM   3663 1HD  ARG B 152     142.838 261.568   5.929  1.00  0.00           H  
ATOM   3664 2HD  ARG B 152     142.973 259.851   5.484  1.00  0.00           H  
ATOM   3665  HE  ARG B 152     142.053 260.964   8.042  1.00  0.00           H  
ATOM   3666 1HH1 ARG B 152     142.910 258.134   6.145  1.00  0.00           H  
ATOM   3667 2HH1 ARG B 152     142.073 257.019   7.201  1.00  0.00           H  
ATOM   3668 1HH2 ARG B 152     140.970 259.506   9.404  1.00  0.00           H  
ATOM   3669 2HH2 ARG B 152     140.975 257.794   9.046  1.00  0.00           H  
ATOM   3670  N   ARG B 153     144.019 264.949   8.867  1.00  0.00           N  
ATOM   3671  CA  ARG B 153     144.176 265.858   9.995  1.00  0.00           C  
ATOM   3672  C   ARG B 153     143.662 265.232  11.284  1.00  0.00           C  
ATOM   3673  O   ARG B 153     144.145 265.542  12.373  1.00  0.00           O  
ATOM   3674  CB  ARG B 153     143.436 267.163   9.739  1.00  0.00           C  
ATOM   3675  CG  ARG B 153     144.042 268.040   8.655  1.00  0.00           C  
ATOM   3676  CD  ARG B 153     143.274 269.298   8.473  1.00  0.00           C  
ATOM   3677  NE  ARG B 153     141.962 269.055   7.897  1.00  0.00           N  
ATOM   3678  CZ  ARG B 153     140.991 269.983   7.785  1.00  0.00           C  
ATOM   3679  NH1 ARG B 153     141.201 271.208   8.212  1.00  0.00           N  
ATOM   3680  NH2 ARG B 153     139.829 269.661   7.245  1.00  0.00           N  
ATOM   3681  H   ARG B 153     143.423 265.219   8.097  1.00  0.00           H  
ATOM   3682  HA  ARG B 153     145.239 266.064  10.128  1.00  0.00           H  
ATOM   3683 1HB  ARG B 153     142.408 266.947   9.451  1.00  0.00           H  
ATOM   3684 2HB  ARG B 153     143.403 267.749  10.657  1.00  0.00           H  
ATOM   3685 1HG  ARG B 153     145.066 268.299   8.926  1.00  0.00           H  
ATOM   3686 2HG  ARG B 153     144.044 267.499   7.707  1.00  0.00           H  
ATOM   3687 1HD  ARG B 153     143.138 269.784   9.439  1.00  0.00           H  
ATOM   3688 2HD  ARG B 153     143.821 269.965   7.806  1.00  0.00           H  
ATOM   3689  HE  ARG B 153     141.763 268.123   7.558  1.00  0.00           H  
ATOM   3690 1HH1 ARG B 153     142.090 271.454   8.624  1.00  0.00           H  
ATOM   3691 2HH1 ARG B 153     140.474 271.904   8.127  1.00  0.00           H  
ATOM   3692 1HH2 ARG B 153     139.667 268.719   6.916  1.00  0.00           H  
ATOM   3693 2HH2 ARG B 153     139.102 270.356   7.160  1.00  0.00           H  
ATOM   3694  N   ASP B 154     142.680 264.345  11.155  1.00  0.00           N  
ATOM   3695  CA  ASP B 154     142.085 263.685  12.310  1.00  0.00           C  
ATOM   3696  C   ASP B 154     143.063 262.707  12.949  1.00  0.00           C  
ATOM   3697  O   ASP B 154     143.210 262.668  14.170  1.00  0.00           O  
ATOM   3698  CB  ASP B 154     140.806 262.947  11.906  1.00  0.00           C  
ATOM   3699  CG  ASP B 154     141.036 261.925  10.801  1.00  0.00           C  
ATOM   3700  OD1 ASP B 154     141.959 262.097  10.041  1.00  0.00           O  
ATOM   3701  OD2 ASP B 154     140.285 260.981  10.727  1.00  0.00           O  
ATOM   3702  H   ASP B 154     142.336 264.124  10.230  1.00  0.00           H  
ATOM   3703  HA  ASP B 154     141.844 264.443  13.055  1.00  0.00           H  
ATOM   3704 1HB  ASP B 154     140.392 262.435  12.774  1.00  0.00           H  
ATOM   3705 2HB  ASP B 154     140.062 263.668  11.565  1.00  0.00           H  
ATOM   3706  N   VAL B 155     143.733 261.917  12.113  1.00  0.00           N  
ATOM   3707  CA  VAL B 155     144.737 260.975  12.591  1.00  0.00           C  
ATOM   3708  C   VAL B 155     145.972 261.701  13.110  1.00  0.00           C  
ATOM   3709  O   VAL B 155     146.568 261.296  14.108  1.00  0.00           O  
ATOM   3710  CB  VAL B 155     145.147 260.013  11.460  1.00  0.00           C  
ATOM   3711  CG1 VAL B 155     146.299 259.126  11.908  1.00  0.00           C  
ATOM   3712  CG2 VAL B 155     143.952 259.172  11.037  1.00  0.00           C  
ATOM   3713  H   VAL B 155     143.540 261.973  11.124  1.00  0.00           H  
ATOM   3714  HA  VAL B 155     144.314 260.409  13.420  1.00  0.00           H  
ATOM   3715  HB  VAL B 155     145.501 260.596  10.610  1.00  0.00           H  
ATOM   3716 1HG1 VAL B 155     146.576 258.453  11.096  1.00  0.00           H  
ATOM   3717 2HG1 VAL B 155     147.155 259.747  12.171  1.00  0.00           H  
ATOM   3718 3HG1 VAL B 155     145.993 258.541  12.775  1.00  0.00           H  
ATOM   3719 1HG2 VAL B 155     144.249 258.495  10.237  1.00  0.00           H  
ATOM   3720 2HG2 VAL B 155     143.594 258.593  11.889  1.00  0.00           H  
ATOM   3721 3HG2 VAL B 155     143.155 259.825  10.682  1.00  0.00           H  
ATOM   3722  N   ALA B 156     146.350 262.775  12.427  1.00  0.00           N  
ATOM   3723  CA  ALA B 156     147.504 263.572  12.830  1.00  0.00           C  
ATOM   3724  C   ALA B 156     147.359 264.066  14.263  1.00  0.00           C  
ATOM   3725  O   ALA B 156     148.311 264.033  15.042  1.00  0.00           O  
ATOM   3726  CB  ALA B 156     147.694 264.747  11.883  1.00  0.00           C  
ATOM   3727  H   ALA B 156     145.827 263.048  11.607  1.00  0.00           H  
ATOM   3728  HA  ALA B 156     148.393 262.941  12.786  1.00  0.00           H  
ATOM   3729 1HB  ALA B 156     148.558 265.332  12.197  1.00  0.00           H  
ATOM   3730 2HB  ALA B 156     147.856 264.376  10.870  1.00  0.00           H  
ATOM   3731 3HB  ALA B 156     146.805 265.376  11.900  1.00  0.00           H  
ATOM   3732  N   LEU B 157     146.160 264.525  14.607  1.00  0.00           N  
ATOM   3733  CA  LEU B 157     145.867 264.963  15.966  1.00  0.00           C  
ATOM   3734  C   LEU B 157     145.863 263.787  16.935  1.00  0.00           C  
ATOM   3735  O   LEU B 157     146.418 263.873  18.032  1.00  0.00           O  
ATOM   3736  CB  LEU B 157     144.511 265.677  16.012  1.00  0.00           C  
ATOM   3737  CG  LEU B 157     144.071 266.180  17.392  1.00  0.00           C  
ATOM   3738  CD1 LEU B 157     145.138 267.107  17.959  1.00  0.00           C  
ATOM   3739  CD2 LEU B 157     142.734 266.897  17.269  1.00  0.00           C  
ATOM   3740  H   LEU B 157     145.431 264.572  13.908  1.00  0.00           H  
ATOM   3741  HA  LEU B 157     146.652 265.650  16.284  1.00  0.00           H  
ATOM   3742 1HB  LEU B 157     144.547 266.535  15.342  1.00  0.00           H  
ATOM   3743 2HB  LEU B 157     143.745 264.991  15.649  1.00  0.00           H  
ATOM   3744  HG  LEU B 157     143.968 265.335  18.072  1.00  0.00           H  
ATOM   3745 1HD1 LEU B 157     144.825 267.465  18.940  1.00  0.00           H  
ATOM   3746 2HD1 LEU B 157     146.078 266.563  18.055  1.00  0.00           H  
ATOM   3747 3HD1 LEU B 157     145.275 267.956  17.290  1.00  0.00           H  
ATOM   3748 1HD2 LEU B 157     142.421 267.254  18.251  1.00  0.00           H  
ATOM   3749 2HD2 LEU B 157     142.836 267.744  16.590  1.00  0.00           H  
ATOM   3750 3HD2 LEU B 157     141.986 266.207  16.879  1.00  0.00           H  
ATOM   3751  N   LEU B 158     145.238 262.691  16.524  1.00  0.00           N  
ATOM   3752  CA  LEU B 158     145.193 261.483  17.339  1.00  0.00           C  
ATOM   3753  C   LEU B 158     146.595 260.970  17.643  1.00  0.00           C  
ATOM   3754  O   LEU B 158     146.907 260.626  18.783  1.00  0.00           O  
ATOM   3755  CB  LEU B 158     144.387 260.391  16.624  1.00  0.00           C  
ATOM   3756  CG  LEU B 158     144.411 259.006  17.285  1.00  0.00           C  
ATOM   3757  CD1 LEU B 158     143.853 259.108  18.698  1.00  0.00           C  
ATOM   3758  CD2 LEU B 158     143.601 258.029  16.446  1.00  0.00           C  
ATOM   3759  H   LEU B 158     144.780 262.694  15.623  1.00  0.00           H  
ATOM   3760  HA  LEU B 158     144.703 261.720  18.282  1.00  0.00           H  
ATOM   3761 1HB  LEU B 158     143.348 260.710  16.562  1.00  0.00           H  
ATOM   3762 2HB  LEU B 158     144.773 260.281  15.611  1.00  0.00           H  
ATOM   3763  HG  LEU B 158     145.441 258.656  17.358  1.00  0.00           H  
ATOM   3764 1HD1 LEU B 158     143.870 258.124  19.167  1.00  0.00           H  
ATOM   3765 2HD1 LEU B 158     144.462 259.798  19.281  1.00  0.00           H  
ATOM   3766 3HD1 LEU B 158     142.827 259.473  18.658  1.00  0.00           H  
ATOM   3767 1HD2 LEU B 158     143.619 257.045  16.915  1.00  0.00           H  
ATOM   3768 2HD2 LEU B 158     142.571 258.379  16.373  1.00  0.00           H  
ATOM   3769 3HD2 LEU B 158     144.033 257.963  15.447  1.00  0.00           H  
ATOM   3770  N   ALA B 159     147.505 260.885  16.693  1.00  0.00           N  
ATOM   3771  CA  ALA B 159     148.893 260.445  16.767  1.00  0.00           C  
ATOM   3772  C   ALA B 159     149.696 261.313  17.728  1.00  0.00           C  
ATOM   3773  O   ALA B 159     150.534 260.813  18.478  1.00  0.00           O  
ATOM   3774  CB  ALA B 159     149.528 260.461  15.384  1.00  0.00           C  
ATOM   3775  H   ALA B 159     147.129 261.180  15.803  1.00  0.00           H  
ATOM   3776  HA  ALA B 159     148.912 259.423  17.146  1.00  0.00           H  
ATOM   3777 1HB  ALA B 159     150.564 260.130  15.456  1.00  0.00           H  
ATOM   3778 2HB  ALA B 159     148.978 259.790  14.724  1.00  0.00           H  
ATOM   3779 3HB  ALA B 159     149.497 261.472  14.982  1.00  0.00           H  
ATOM   3780  N   LEU B 160     149.435 262.617  17.702  1.00  0.00           N  
ATOM   3781  CA  LEU B 160     150.067 263.540  18.638  1.00  0.00           C  
ATOM   3782  C   LEU B 160     149.588 263.294  20.062  1.00  0.00           C  
ATOM   3783  O   LEU B 160     150.371 263.351  21.010  1.00  0.00           O  
ATOM   3784  CB  LEU B 160     149.770 264.990  18.235  1.00  0.00           C  
ATOM   3785  CG  LEU B 160     150.452 265.477  16.950  1.00  0.00           C  
ATOM   3786  CD1 LEU B 160     149.834 266.799  16.516  1.00  0.00           C  
ATOM   3787  CD2 LEU B 160     151.946 265.626  17.193  1.00  0.00           C  
ATOM   3788  H   LEU B 160     148.785 262.978  17.019  1.00  0.00           H  
ATOM   3789  HA  LEU B 160     151.146 263.380  18.607  1.00  0.00           H  
ATOM   3790 1HB  LEU B 160     148.695 265.101  18.102  1.00  0.00           H  
ATOM   3791 2HB  LEU B 160     150.084 265.648  19.046  1.00  0.00           H  
ATOM   3792  HG  LEU B 160     150.284 264.753  16.153  1.00  0.00           H  
ATOM   3793 1HD1 LEU B 160     150.318 267.145  15.603  1.00  0.00           H  
ATOM   3794 2HD1 LEU B 160     148.768 266.659  16.331  1.00  0.00           H  
ATOM   3795 3HD1 LEU B 160     149.971 267.540  17.302  1.00  0.00           H  
ATOM   3796 1HD2 LEU B 160     152.431 265.971  16.279  1.00  0.00           H  
ATOM   3797 2HD2 LEU B 160     152.115 266.351  17.989  1.00  0.00           H  
ATOM   3798 3HD2 LEU B 160     152.365 264.663  17.484  1.00  0.00           H  
ATOM   3799  N   ILE B 161     148.293 263.022  20.202  1.00  0.00           N  
ATOM   3800  CA  ILE B 161     147.715 262.683  21.497  1.00  0.00           C  
ATOM   3801  C   ILE B 161     148.308 261.389  22.042  1.00  0.00           C  
ATOM   3802  O   ILE B 161     148.671 261.308  23.216  1.00  0.00           O  
ATOM   3803  CB  ILE B 161     146.185 262.546  21.396  1.00  0.00           C  
ATOM   3804  CG1 ILE B 161     145.542 263.912  21.144  1.00  0.00           C  
ATOM   3805  CG2 ILE B 161     145.623 261.914  22.660  1.00  0.00           C  
ATOM   3806  CD1 ILE B 161     144.094 263.836  20.716  1.00  0.00           C  
ATOM   3807  H   ILE B 161     147.695 263.050  19.389  1.00  0.00           H  
ATOM   3808  HA  ILE B 161     147.944 263.485  22.198  1.00  0.00           H  
ATOM   3809  HB  ILE B 161     145.932 261.917  20.543  1.00  0.00           H  
ATOM   3810 1HG1 ILE B 161     145.599 264.513  22.051  1.00  0.00           H  
ATOM   3811 2HG1 ILE B 161     146.099 264.439  20.369  1.00  0.00           H  
ATOM   3812 1HG2 ILE B 161     144.541 261.825  22.573  1.00  0.00           H  
ATOM   3813 2HG2 ILE B 161     146.058 260.925  22.797  1.00  0.00           H  
ATOM   3814 3HG2 ILE B 161     145.867 262.540  23.519  1.00  0.00           H  
ATOM   3815 1HD1 ILE B 161     143.709 264.843  20.557  1.00  0.00           H  
ATOM   3816 2HD1 ILE B 161     144.018 263.267  19.789  1.00  0.00           H  
ATOM   3817 3HD1 ILE B 161     143.511 263.344  21.493  1.00  0.00           H  
ATOM   3818  N   ILE B 162     148.401 260.380  21.181  1.00  0.00           N  
ATOM   3819  CA  ILE B 162     148.956 259.086  21.556  1.00  0.00           C  
ATOM   3820  C   ILE B 162     150.385 259.227  22.066  1.00  0.00           C  
ATOM   3821  O   ILE B 162     150.762 258.611  23.063  1.00  0.00           O  
ATOM   3822  CB  ILE B 162     148.929 258.110  20.365  1.00  0.00           C  
ATOM   3823  CG1 ILE B 162     147.488 257.720  20.028  1.00  0.00           C  
ATOM   3824  CG2 ILE B 162     149.761 256.874  20.670  1.00  0.00           C  
ATOM   3825  CD1 ILE B 162     147.338 257.037  18.687  1.00  0.00           C  
ATOM   3826  H   ILE B 162     148.075 260.520  20.236  1.00  0.00           H  
ATOM   3827  HA  ILE B 162     148.349 258.668  22.360  1.00  0.00           H  
ATOM   3828  HB  ILE B 162     149.337 258.602  19.483  1.00  0.00           H  
ATOM   3829 1HG1 ILE B 162     147.103 257.051  20.796  1.00  0.00           H  
ATOM   3830 2HG1 ILE B 162     146.860 258.611  20.027  1.00  0.00           H  
ATOM   3831 1HG2 ILE B 162     149.730 256.196  19.819  1.00  0.00           H  
ATOM   3832 2HG2 ILE B 162     150.792 257.169  20.863  1.00  0.00           H  
ATOM   3833 3HG2 ILE B 162     149.357 256.372  21.550  1.00  0.00           H  
ATOM   3834 1HD1 ILE B 162     146.289 256.792  18.519  1.00  0.00           H  
ATOM   3835 2HD1 ILE B 162     147.685 257.705  17.898  1.00  0.00           H  
ATOM   3836 3HD1 ILE B 162     147.930 256.123  18.677  1.00  0.00           H  
ATOM   3837  N   ALA B 163     151.182 260.041  21.378  1.00  0.00           N  
ATOM   3838  CA  ALA B 163     152.561 260.281  21.789  1.00  0.00           C  
ATOM   3839  C   ALA B 163     152.625 260.828  23.209  1.00  0.00           C  
ATOM   3840  O   ALA B 163     153.443 260.389  24.018  1.00  0.00           O  
ATOM   3841  CB  ALA B 163     153.244 261.237  20.822  1.00  0.00           C  
ATOM   3842  H   ALA B 163     150.826 260.505  20.554  1.00  0.00           H  
ATOM   3843  HA  ALA B 163     153.098 259.332  21.767  1.00  0.00           H  
ATOM   3844 1HB  ALA B 163     154.272 261.406  21.143  1.00  0.00           H  
ATOM   3845 2HB  ALA B 163     153.242 260.805  19.821  1.00  0.00           H  
ATOM   3846 3HB  ALA B 163     152.708 262.184  20.809  1.00  0.00           H  
ATOM   3847  N   LEU B 164     151.758 261.792  23.512  1.00  0.00           N  
ATOM   3848  CA  LEU B 164     151.750 262.414  24.830  1.00  0.00           C  
ATOM   3849  C   LEU B 164     151.204 261.461  25.886  1.00  0.00           C  
ATOM   3850  O   LEU B 164     151.741 261.379  26.990  1.00  0.00           O  
ATOM   3851  CB  LEU B 164     150.909 263.696  24.806  1.00  0.00           C  
ATOM   3852  CG  LEU B 164     150.833 264.468  26.129  1.00  0.00           C  
ATOM   3853  CD1 LEU B 164     152.235 264.877  26.559  1.00  0.00           C  
ATOM   3854  CD2 LEU B 164     149.936 265.684  25.957  1.00  0.00           C  
ATOM   3855  H   LEU B 164     151.094 262.098  22.815  1.00  0.00           H  
ATOM   3856  HA  LEU B 164     152.775 262.664  25.102  1.00  0.00           H  
ATOM   3857 1HB  LEU B 164     151.321 264.367  24.054  1.00  0.00           H  
ATOM   3858 2HB  LEU B 164     149.891 263.438  24.514  1.00  0.00           H  
ATOM   3859  HG  LEU B 164     150.422 263.821  26.905  1.00  0.00           H  
ATOM   3860 1HD1 LEU B 164     152.182 265.426  27.500  1.00  0.00           H  
ATOM   3861 2HD1 LEU B 164     152.850 263.987  26.694  1.00  0.00           H  
ATOM   3862 3HD1 LEU B 164     152.679 265.513  25.794  1.00  0.00           H  
ATOM   3863 1HD2 LEU B 164     149.882 266.233  26.899  1.00  0.00           H  
ATOM   3864 2HD2 LEU B 164     150.347 266.333  25.183  1.00  0.00           H  
ATOM   3865 3HD2 LEU B 164     148.936 265.361  25.668  1.00  0.00           H  
ATOM   3866  N   VAL B 165     150.138 260.742  25.544  1.00  0.00           N  
ATOM   3867  CA  VAL B 165     149.506 259.801  26.462  1.00  0.00           C  
ATOM   3868  C   VAL B 165     150.489 258.731  26.917  1.00  0.00           C  
ATOM   3869  O   VAL B 165     150.500 258.348  28.087  1.00  0.00           O  
ATOM   3870  CB  VAL B 165     148.295 259.129  25.789  1.00  0.00           C  
ATOM   3871  CG1 VAL B 165     147.847 257.914  26.589  1.00  0.00           C  
ATOM   3872  CG2 VAL B 165     147.159 260.130  25.648  1.00  0.00           C  
ATOM   3873  H   VAL B 165     149.754 260.850  24.616  1.00  0.00           H  
ATOM   3874  HA  VAL B 165     149.159 260.353  27.336  1.00  0.00           H  
ATOM   3875  HB  VAL B 165     148.591 258.772  24.802  1.00  0.00           H  
ATOM   3876 1HG1 VAL B 165     146.991 257.451  26.099  1.00  0.00           H  
ATOM   3877 2HG1 VAL B 165     148.664 257.195  26.646  1.00  0.00           H  
ATOM   3878 3HG1 VAL B 165     147.564 258.225  27.594  1.00  0.00           H  
ATOM   3879 1HG2 VAL B 165     146.306 259.648  25.170  1.00  0.00           H  
ATOM   3880 2HG2 VAL B 165     146.867 260.491  26.634  1.00  0.00           H  
ATOM   3881 3HG2 VAL B 165     147.488 260.971  25.037  1.00  0.00           H  
ATOM   3882  N   SER B 166     151.312 258.249  25.993  1.00  0.00           N  
ATOM   3883  CA  SER B 166     152.339 257.272  26.333  1.00  0.00           C  
ATOM   3884  C   SER B 166     153.326 257.839  27.345  1.00  0.00           C  
ATOM   3885  O   SER B 166     153.819 257.121  28.216  1.00  0.00           O  
ATOM   3886  CB  SER B 166     153.079 256.836  25.083  1.00  0.00           C  
ATOM   3887  OG  SER B 166     152.230 256.134  24.217  1.00  0.00           O  
ATOM   3888  H   SER B 166     151.225 258.564  25.037  1.00  0.00           H  
ATOM   3889  HA  SER B 166     151.856 256.399  26.772  1.00  0.00           H  
ATOM   3890 1HB  SER B 166     153.480 257.711  24.573  1.00  0.00           H  
ATOM   3891 2HB  SER B 166     153.921 256.204  25.361  1.00  0.00           H  
ATOM   3892  HG  SER B 166     151.766 256.800  23.704  1.00  0.00           H  
ATOM   3893  N   LYS B 167     153.605 259.135  27.228  1.00  0.00           N  
ATOM   3894  CA  LYS B 167     154.527 259.807  28.135  1.00  0.00           C  
ATOM   3895  C   LYS B 167     153.851 260.143  29.460  1.00  0.00           C  
ATOM   3896  O   LYS B 167     154.487 260.125  30.512  1.00  0.00           O  
ATOM   3897  CB  LYS B 167     155.081 261.078  27.490  1.00  0.00           C  
ATOM   3898  CG  LYS B 167     156.030 260.829  26.325  1.00  0.00           C  
ATOM   3899  CD  LYS B 167     156.538 262.138  25.737  1.00  0.00           C  
ATOM   3900  CE  LYS B 167     157.486 261.891  24.573  1.00  0.00           C  
ATOM   3901  NZ  LYS B 167     157.963 263.163  23.964  1.00  0.00           N  
ATOM   3902  H   LYS B 167     153.167 259.669  26.491  1.00  0.00           H  
ATOM   3903  HA  LYS B 167     155.358 259.133  28.347  1.00  0.00           H  
ATOM   3904 1HB  LYS B 167     154.256 261.690  27.125  1.00  0.00           H  
ATOM   3905 2HB  LYS B 167     155.617 261.662  28.238  1.00  0.00           H  
ATOM   3906 1HG  LYS B 167     156.881 260.240  26.668  1.00  0.00           H  
ATOM   3907 2HG  LYS B 167     155.512 260.269  25.547  1.00  0.00           H  
ATOM   3908 1HD  LYS B 167     155.693 262.732  25.387  1.00  0.00           H  
ATOM   3909 2HD  LYS B 167     157.063 262.703  26.507  1.00  0.00           H  
ATOM   3910 1HE  LYS B 167     158.348 261.324  24.920  1.00  0.00           H  
ATOM   3911 2HE  LYS B 167     156.978 261.305  23.807  1.00  0.00           H  
ATOM   3912 1HZ  LYS B 167     158.587 262.956  23.198  1.00  0.00           H  
ATOM   3913 2HZ  LYS B 167     157.171 263.690  23.621  1.00  0.00           H  
ATOM   3914 3HZ  LYS B 167     158.453 263.707  24.660  1.00  0.00           H  
ATOM   3915  N   MET B 168     152.556 260.447  29.400  1.00  0.00           N  
ATOM   3916  CA  MET B 168     151.778 260.752  30.594  1.00  0.00           C  
ATOM   3917  C   MET B 168     151.540 259.503  31.430  1.00  0.00           C  
ATOM   3918  O   MET B 168     151.355 259.586  32.645  1.00  0.00           O  
ATOM   3919  CB  MET B 168     150.448 261.396  30.206  1.00  0.00           C  
ATOM   3920  CG  MET B 168     150.570 262.809  29.654  1.00  0.00           C  
ATOM   3921  SD  MET B 168     148.980 263.653  29.547  1.00  0.00           S  
ATOM   3922  CE  MET B 168     148.128 262.621  28.358  1.00  0.00           C  
ATOM   3923  H   MET B 168     152.098 260.470  28.499  1.00  0.00           H  
ATOM   3924  HA  MET B 168     152.343 261.455  31.204  1.00  0.00           H  
ATOM   3925 1HB  MET B 168     149.954 260.784  29.453  1.00  0.00           H  
ATOM   3926 2HB  MET B 168     149.794 261.433  31.078  1.00  0.00           H  
ATOM   3927 1HG  MET B 168     151.229 263.394  30.294  1.00  0.00           H  
ATOM   3928 2HG  MET B 168     151.008 262.773  28.656  1.00  0.00           H  
ATOM   3929 1HE  MET B 168     147.126 263.015  28.186  1.00  0.00           H  
ATOM   3930 2HE  MET B 168     148.682 262.615  27.419  1.00  0.00           H  
ATOM   3931 3HE  MET B 168     148.056 261.604  28.744  1.00  0.00           H  
ATOM   3932  N   GLY B 169     151.539 258.344  30.776  1.00  0.00           N  
ATOM   3933  CA  GLY B 169     151.435 257.071  31.478  1.00  0.00           C  
ATOM   3934  C   GLY B 169     149.989 256.759  31.846  1.00  0.00           C  
ATOM   3935  O   GLY B 169     149.722 256.137  32.872  1.00  0.00           O  
ATOM   3936  H   GLY B 169     151.611 258.345  29.770  1.00  0.00           H  
ATOM   3937 1HA  GLY B 169     151.833 256.275  30.848  1.00  0.00           H  
ATOM   3938 2HA  GLY B 169     152.046 257.102  32.380  1.00  0.00           H  
ATOM   3939  N   VAL B 170     149.062 257.200  31.001  1.00  0.00           N  
ATOM   3940  CA  VAL B 170     147.641 256.976  31.241  1.00  0.00           C  
ATOM   3941  C   VAL B 170     147.005 256.204  30.090  1.00  0.00           C  
ATOM   3942  O   VAL B 170     147.379 256.378  28.930  1.00  0.00           O  
ATOM   3943  CB  VAL B 170     146.910 258.319  31.420  1.00  0.00           C  
ATOM   3944  CG1 VAL B 170     147.517 259.107  32.571  1.00  0.00           C  
ATOM   3945  CG2 VAL B 170     146.972 259.119  30.127  1.00  0.00           C  
ATOM   3946  H   VAL B 170     149.348 257.711  30.179  1.00  0.00           H  
ATOM   3947  HA  VAL B 170     147.532 256.392  32.155  1.00  0.00           H  
ATOM   3948  HB  VAL B 170     145.868 258.125  31.677  1.00  0.00           H  
ATOM   3949 1HG1 VAL B 170     146.988 260.053  32.684  1.00  0.00           H  
ATOM   3950 2HG1 VAL B 170     147.429 258.530  33.492  1.00  0.00           H  
ATOM   3951 3HG1 VAL B 170     148.569 259.302  32.364  1.00  0.00           H  
ATOM   3952 1HG2 VAL B 170     146.453 260.068  30.261  1.00  0.00           H  
ATOM   3953 2HG2 VAL B 170     148.014 259.309  29.867  1.00  0.00           H  
ATOM   3954 3HG2 VAL B 170     146.495 258.554  29.326  1.00  0.00           H  
ATOM   3955  N   PRO B 171     146.039 255.350  30.421  1.00  0.00           N  
ATOM   3956  CA  PRO B 171     145.352 254.540  29.421  1.00  0.00           C  
ATOM   3957  C   PRO B 171     144.429 255.392  28.562  1.00  0.00           C  
ATOM   3958  O   PRO B 171     143.936 256.430  29.007  1.00  0.00           O  
ATOM   3959  CB  PRO B 171     144.566 253.537  30.271  1.00  0.00           C  
ATOM   3960  CG  PRO B 171     144.332 254.251  31.557  1.00  0.00           C  
ATOM   3961  CD  PRO B 171     145.598 255.032  31.788  1.00  0.00           C  
ATOM   3962  HA  PRO B 171     146.100 254.091  28.768  1.00  0.00           H  
ATOM   3963 1HB  PRO B 171     143.632 253.261  29.759  1.00  0.00           H  
ATOM   3964 2HB  PRO B 171     145.149 252.612  30.396  1.00  0.00           H  
ATOM   3965 1HG  PRO B 171     143.445 254.897  31.477  1.00  0.00           H  
ATOM   3966 2HG  PRO B 171     144.127 253.529  32.361  1.00  0.00           H  
ATOM   3967 1HD  PRO B 171     145.369 255.941  32.365  1.00  0.00           H  
ATOM   3968 2HD  PRO B 171     146.324 254.404  32.326  1.00  0.00           H  
ATOM   3969  N   MET B 172     144.192 254.952  27.331  1.00  0.00           N  
ATOM   3970  CA  MET B 172     143.312 255.674  26.421  1.00  0.00           C  
ATOM   3971  C   MET B 172     142.454 254.713  25.608  1.00  0.00           C  
ATOM   3972  O   MET B 172     142.849 253.577  25.349  1.00  0.00           O  
ATOM   3973  CB  MET B 172     144.130 256.571  25.495  1.00  0.00           C  
ATOM   3974  CG  MET B 172     145.002 255.820  24.499  1.00  0.00           C  
ATOM   3975  SD  MET B 172     146.076 256.916  23.550  1.00  0.00           S  
ATOM   3976  CE  MET B 172     144.871 257.815  22.579  1.00  0.00           C  
ATOM   3977  H   MET B 172     144.633 254.100  27.015  1.00  0.00           H  
ATOM   3978  HA  MET B 172     142.641 256.298  27.010  1.00  0.00           H  
ATOM   3979 1HB  MET B 172     143.460 257.219  24.931  1.00  0.00           H  
ATOM   3980 2HB  MET B 172     144.780 257.213  26.091  1.00  0.00           H  
ATOM   3981 1HG  MET B 172     145.625 255.102  25.030  1.00  0.00           H  
ATOM   3982 2HG  MET B 172     144.368 255.272  23.802  1.00  0.00           H  
ATOM   3983 1HE  MET B 172     145.382 258.534  21.939  1.00  0.00           H  
ATOM   3984 2HE  MET B 172     144.306 257.115  21.961  1.00  0.00           H  
ATOM   3985 3HE  MET B 172     144.188 258.343  23.245  1.00  0.00           H  
ATOM   3986  N   GLU B 173     141.278 255.182  25.200  1.00  0.00           N  
ATOM   3987  CA  GLU B 173     140.462 254.475  24.223  1.00  0.00           C  
ATOM   3988  C   GLU B 173     140.178 255.346  23.006  1.00  0.00           C  
ATOM   3989  O   GLU B 173     140.000 256.558  23.126  1.00  0.00           O  
ATOM   3990  CB  GLU B 173     139.144 254.023  24.857  1.00  0.00           C  
ATOM   3991  CG  GLU B 173     139.307 253.082  26.042  1.00  0.00           C  
ATOM   3992  CD  GLU B 173     137.993 252.642  26.624  1.00  0.00           C  
ATOM   3993  OE1 GLU B 173     136.997 252.757  25.950  1.00  0.00           O  
ATOM   3994  OE2 GLU B 173     137.984 252.190  27.745  1.00  0.00           O  
ATOM   3995  H   GLU B 173     140.948 256.064  25.571  1.00  0.00           H  
ATOM   3996  HA  GLU B 173     141.010 253.593  23.888  1.00  0.00           H  
ATOM   3997 1HB  GLU B 173     138.585 254.895  25.196  1.00  0.00           H  
ATOM   3998 2HB  GLU B 173     138.535 253.515  24.108  1.00  0.00           H  
ATOM   3999 1HG  GLU B 173     139.862 252.201  25.720  1.00  0.00           H  
ATOM   4000 2HG  GLU B 173     139.890 253.584  26.813  1.00  0.00           H  
ATOM   4001  N   VAL B 174     140.137 254.727  21.832  1.00  0.00           N  
ATOM   4002  CA  VAL B 174     139.809 255.450  20.610  1.00  0.00           C  
ATOM   4003  C   VAL B 174     138.701 254.747  19.836  1.00  0.00           C  
ATOM   4004  O   VAL B 174     138.778 253.549  19.570  1.00  0.00           O  
ATOM   4005  CB  VAL B 174     141.056 255.580  19.715  1.00  0.00           C  
ATOM   4006  CG1 VAL B 174     140.726 256.360  18.451  1.00  0.00           C  
ATOM   4007  CG2 VAL B 174     142.180 256.254  20.487  1.00  0.00           C  
ATOM   4008  H   VAL B 174     140.336 253.737  21.787  1.00  0.00           H  
ATOM   4009  HA  VAL B 174     139.451 256.443  20.882  1.00  0.00           H  
ATOM   4010  HB  VAL B 174     141.374 254.584  19.404  1.00  0.00           H  
ATOM   4011 1HG1 VAL B 174     141.618 256.441  17.830  1.00  0.00           H  
ATOM   4012 2HG1 VAL B 174     139.945 255.840  17.897  1.00  0.00           H  
ATOM   4013 3HG1 VAL B 174     140.379 257.358  18.720  1.00  0.00           H  
ATOM   4014 1HG2 VAL B 174     143.059 256.341  19.848  1.00  0.00           H  
ATOM   4015 2HG2 VAL B 174     141.860 257.247  20.802  1.00  0.00           H  
ATOM   4016 3HG2 VAL B 174     142.428 255.656  21.364  1.00  0.00           H  
ATOM   4017  N   HIS B 175     137.673 255.506  19.472  1.00  0.00           N  
ATOM   4018  CA  HIS B 175     136.519 254.953  18.771  1.00  0.00           C  
ATOM   4019  C   HIS B 175     136.140 255.812  17.573  1.00  0.00           C  
ATOM   4020  O   HIS B 175     135.298 256.705  17.671  1.00  0.00           O  
ATOM   4021  CB  HIS B 175     135.320 254.826  19.716  1.00  0.00           C  
ATOM   4022  CG  HIS B 175     135.598 254.000  20.934  1.00  0.00           C  
ATOM   4023  ND1 HIS B 175     135.523 252.623  20.931  1.00  0.00           N  
ATOM   4024  CD2 HIS B 175     135.950 254.357  22.191  1.00  0.00           C  
ATOM   4025  CE1 HIS B 175     135.818 252.168  22.137  1.00  0.00           C  
ATOM   4026  NE2 HIS B 175     136.080 253.199  22.919  1.00  0.00           N  
ATOM   4027  H   HIS B 175     137.695 256.494  19.675  1.00  0.00           H  
ATOM   4028  HA  HIS B 175     136.762 253.959  18.398  1.00  0.00           H  
ATOM   4029 1HB  HIS B 175     135.006 255.819  20.041  1.00  0.00           H  
ATOM   4030 2HB  HIS B 175     134.483 254.376  19.183  1.00  0.00           H  
ATOM   4031  HD2 HIS B 175     136.101 255.372  22.558  1.00  0.00           H  
ATOM   4032  HE1 HIS B 175     135.841 251.120  22.435  1.00  0.00           H  
ATOM   4033  HE2 HIS B 175     136.335 253.151  23.895  1.00  0.00           H  
ATOM   4034  N   PRO B 176     136.787 255.549  16.445  1.00  0.00           N  
ATOM   4035  CA  PRO B 176     136.520 256.269  15.205  1.00  0.00           C  
ATOM   4036  C   PRO B 176     135.117 255.977  14.689  1.00  0.00           C  
ATOM   4037  O   PRO B 176     134.609 254.864  14.833  1.00  0.00           O  
ATOM   4038  CB  PRO B 176     137.595 255.731  14.256  1.00  0.00           C  
ATOM   4039  CG  PRO B 176     138.626 255.150  15.162  1.00  0.00           C  
ATOM   4040  CD  PRO B 176     137.836 254.565  16.302  1.00  0.00           C  
ATOM   4041  HA  PRO B 176     136.603 257.337  15.403  1.00  0.00           H  
ATOM   4042 1HB  PRO B 176     137.157 254.986  13.575  1.00  0.00           H  
ATOM   4043 2HB  PRO B 176     137.987 256.546  13.630  1.00  0.00           H  
ATOM   4044 1HG  PRO B 176     139.220 254.394  14.627  1.00  0.00           H  
ATOM   4045 2HG  PRO B 176     139.327 255.932  15.490  1.00  0.00           H  
ATOM   4046 1HD  PRO B 176     137.452 253.576  16.014  1.00  0.00           H  
ATOM   4047 2HD  PRO B 176     138.478 254.488  17.192  1.00  0.00           H  
ATOM   4048  N   SER B 177     134.502 256.985  14.081  1.00  0.00           N  
ATOM   4049  CA  SER B 177     133.222 256.812  13.404  1.00  0.00           C  
ATOM   4050  C   SER B 177     132.984 257.919  12.385  1.00  0.00           C  
ATOM   4051  O   SER B 177     133.006 259.102  12.725  1.00  0.00           O  
ATOM   4052  CB  SER B 177     132.094 256.794  14.416  1.00  0.00           C  
ATOM   4053  OG  SER B 177     130.851 256.663  13.782  1.00  0.00           O  
ATOM   4054  H   SER B 177     134.940 257.894  14.076  1.00  0.00           H  
ATOM   4055  HA  SER B 177     133.235 255.857  12.877  1.00  0.00           H  
ATOM   4056 1HB  SER B 177     132.240 255.966  15.109  1.00  0.00           H  
ATOM   4057 2HB  SER B 177     132.112 257.714  14.998  1.00  0.00           H  
ATOM   4058  HG  SER B 177     130.195 256.659  14.483  1.00  0.00           H  
ATOM   4059  N   GLY B 178     132.756 257.533  11.136  1.00  0.00           N  
ATOM   4060  CA  GLY B 178     132.465 258.506  10.090  1.00  0.00           C  
ATOM   4061  C   GLY B 178     133.613 259.495   9.922  1.00  0.00           C  
ATOM   4062  O   GLY B 178     134.754 259.097   9.685  1.00  0.00           O  
ATOM   4063  H   GLY B 178     132.790 256.551  10.904  1.00  0.00           H  
ATOM   4064 1HA  GLY B 178     132.287 257.987   9.148  1.00  0.00           H  
ATOM   4065 2HA  GLY B 178     131.551 259.045  10.339  1.00  0.00           H  
ATOM   4066  N   LYS B 179     133.307 260.779  10.058  1.00  0.00           N  
ATOM   4067  CA  LYS B 179     134.309 261.827   9.902  1.00  0.00           C  
ATOM   4068  C   LYS B 179     134.763 262.361  11.254  1.00  0.00           C  
ATOM   4069  O   LYS B 179     135.441 263.386  11.334  1.00  0.00           O  
ATOM   4070  CB  LYS B 179     133.761 262.968   9.043  1.00  0.00           C  
ATOM   4071  CG  LYS B 179     133.459 262.581   7.601  1.00  0.00           C  
ATOM   4072  CD  LYS B 179     134.729 262.530   6.765  1.00  0.00           C  
ATOM   4073  CE  LYS B 179     134.856 263.757   5.874  1.00  0.00           C  
ATOM   4074  NZ  LYS B 179     135.180 264.981   6.656  1.00  0.00           N  
ATOM   4075  H   LYS B 179     132.360 261.042  10.294  1.00  0.00           H  
ATOM   4076  HA  LYS B 179     135.185 261.399   9.413  1.00  0.00           H  
ATOM   4077 1HB  LYS B 179     132.840 263.348   9.487  1.00  0.00           H  
ATOM   4078 2HB  LYS B 179     134.479 263.788   9.026  1.00  0.00           H  
ATOM   4079 1HG  LYS B 179     132.980 261.601   7.580  1.00  0.00           H  
ATOM   4080 2HG  LYS B 179     132.776 263.309   7.165  1.00  0.00           H  
ATOM   4081 1HD  LYS B 179     135.597 262.478   7.424  1.00  0.00           H  
ATOM   4082 2HD  LYS B 179     134.717 261.638   6.139  1.00  0.00           H  
ATOM   4083 1HE  LYS B 179     135.642 263.592   5.138  1.00  0.00           H  
ATOM   4084 2HE  LYS B 179     133.919 263.919   5.342  1.00  0.00           H  
ATOM   4085 1HZ  LYS B 179     135.255 265.771   6.030  1.00  0.00           H  
ATOM   4086 2HZ  LYS B 179     134.447 265.154   7.330  1.00  0.00           H  
ATOM   4087 3HZ  LYS B 179     136.057 264.851   7.139  1.00  0.00           H  
ATOM   4088  N   GLU B 180     134.395 261.652  12.317  1.00  0.00           N  
ATOM   4089  CA  GLU B 180     134.778 262.047  13.668  1.00  0.00           C  
ATOM   4090  C   GLU B 180     135.572 260.947  14.360  1.00  0.00           C  
ATOM   4091  O   GLU B 180     135.362 259.761  14.106  1.00  0.00           O  
ATOM   4092  CB  GLU B 180     133.536 262.393  14.495  1.00  0.00           C  
ATOM   4093  CG  GLU B 180     132.787 263.628  14.018  1.00  0.00           C  
ATOM   4094  CD  GLU B 180     131.658 264.015  14.932  1.00  0.00           C  
ATOM   4095  OE1 GLU B 180     131.369 263.271  15.838  1.00  0.00           O  
ATOM   4096  OE2 GLU B 180     131.083 265.058  14.725  1.00  0.00           O  
ATOM   4097  H   GLU B 180     133.853 260.808  12.189  1.00  0.00           H  
ATOM   4098  HA  GLU B 180     135.411 262.934  13.602  1.00  0.00           H  
ATOM   4099 1HB  GLU B 180     132.842 261.552  14.477  1.00  0.00           H  
ATOM   4100 2HB  GLU B 180     133.826 262.556  15.533  1.00  0.00           H  
ATOM   4101 1HG  GLU B 180     133.486 264.461  13.950  1.00  0.00           H  
ATOM   4102 2HG  GLU B 180     132.392 263.439  13.022  1.00  0.00           H  
ATOM   4103  N   VAL B 181     136.474 261.344  15.248  1.00  0.00           N  
ATOM   4104  CA  VAL B 181     137.178 260.387  16.093  1.00  0.00           C  
ATOM   4105  C   VAL B 181     136.959 260.691  17.570  1.00  0.00           C  
ATOM   4106  O   VAL B 181     137.220 261.806  18.025  1.00  0.00           O  
ATOM   4107  CB  VAL B 181     138.687 260.412  15.785  1.00  0.00           C  
ATOM   4108  CG1 VAL B 181     139.428 259.425  16.676  1.00  0.00           C  
ATOM   4109  CG2 VAL B 181     138.921 260.093  14.317  1.00  0.00           C  
ATOM   4110  H   VAL B 181     136.675 262.329  15.342  1.00  0.00           H  
ATOM   4111  HA  VAL B 181     136.794 259.389  15.880  1.00  0.00           H  
ATOM   4112  HB  VAL B 181     139.078 261.404  16.010  1.00  0.00           H  
ATOM   4113 1HG1 VAL B 181     140.493 259.456  16.445  1.00  0.00           H  
ATOM   4114 2HG1 VAL B 181     139.276 259.694  17.721  1.00  0.00           H  
ATOM   4115 3HG1 VAL B 181     139.048 258.419  16.499  1.00  0.00           H  
ATOM   4116 1HG2 VAL B 181     139.990 260.113  14.106  1.00  0.00           H  
ATOM   4117 2HG2 VAL B 181     138.524 259.103  14.091  1.00  0.00           H  
ATOM   4118 3HG2 VAL B 181     138.416 260.836  13.698  1.00  0.00           H  
ATOM   4119  N   LYS B 182     136.480 259.702  18.314  1.00  0.00           N  
ATOM   4120  CA  LYS B 182     136.309 259.863  19.754  1.00  0.00           C  
ATOM   4121  C   LYS B 182     137.496 259.294  20.517  1.00  0.00           C  
ATOM   4122  O   LYS B 182     137.838 258.119  20.381  1.00  0.00           O  
ATOM   4123  CB  LYS B 182     135.016 259.191  20.219  1.00  0.00           C  
ATOM   4124  CG  LYS B 182     134.711 259.372  21.701  1.00  0.00           C  
ATOM   4125  CD  LYS B 182     133.395 258.708  22.079  1.00  0.00           C  
ATOM   4126  CE  LYS B 182     133.080 258.904  23.554  1.00  0.00           C  
ATOM   4127  NZ  LYS B 182     131.804 258.244  23.943  1.00  0.00           N  
ATOM   4128  H   LYS B 182     136.231 258.825  17.880  1.00  0.00           H  
ATOM   4129  HA  LYS B 182     136.245 260.928  19.978  1.00  0.00           H  
ATOM   4130 1HB  LYS B 182     134.174 259.591  19.653  1.00  0.00           H  
ATOM   4131 2HB  LYS B 182     135.068 258.122  20.016  1.00  0.00           H  
ATOM   4132 1HG  LYS B 182     135.514 258.932  22.294  1.00  0.00           H  
ATOM   4133 2HG  LYS B 182     134.652 260.435  21.933  1.00  0.00           H  
ATOM   4134 1HD  LYS B 182     132.588 259.136  21.483  1.00  0.00           H  
ATOM   4135 2HD  LYS B 182     133.453 257.640  21.868  1.00  0.00           H  
ATOM   4136 1HE  LYS B 182     133.887 258.489  24.157  1.00  0.00           H  
ATOM   4137 2HE  LYS B 182     133.004 259.969  23.772  1.00  0.00           H  
ATOM   4138 1HZ  LYS B 182     131.631 258.397  24.926  1.00  0.00           H  
ATOM   4139 2HZ  LYS B 182     131.044 258.635  23.403  1.00  0.00           H  
ATOM   4140 3HZ  LYS B 182     131.869 257.252  23.763  1.00  0.00           H  
ATOM   4141  N   VAL B 183     138.125 260.139  21.323  1.00  0.00           N  
ATOM   4142  CA  VAL B 183     139.264 259.730  22.137  1.00  0.00           C  
ATOM   4143  C   VAL B 183     138.986 259.946  23.618  1.00  0.00           C  
ATOM   4144  O   VAL B 183     138.628 261.046  24.038  1.00  0.00           O  
ATOM   4145  CB  VAL B 183     140.523 260.521  21.734  1.00  0.00           C  
ATOM   4146  CG1 VAL B 183     141.718 260.079  22.565  1.00  0.00           C  
ATOM   4147  CG2 VAL B 183     140.798 260.333  20.250  1.00  0.00           C  
ATOM   4148  H   VAL B 183     137.808 261.097  21.375  1.00  0.00           H  
ATOM   4149  HA  VAL B 183     139.447 258.669  21.966  1.00  0.00           H  
ATOM   4150  HB  VAL B 183     140.359 261.578  21.943  1.00  0.00           H  
ATOM   4151 1HG1 VAL B 183     142.599 260.648  22.266  1.00  0.00           H  
ATOM   4152 2HG1 VAL B 183     141.513 260.256  23.620  1.00  0.00           H  
ATOM   4153 3HG1 VAL B 183     141.902 259.017  22.402  1.00  0.00           H  
ATOM   4154 1HG2 VAL B 183     141.689 260.896  19.971  1.00  0.00           H  
ATOM   4155 2HG2 VAL B 183     140.956 259.275  20.040  1.00  0.00           H  
ATOM   4156 3HG2 VAL B 183     139.947 260.694  19.673  1.00  0.00           H  
ATOM   4157  N   VAL B 184     139.149 258.897  24.413  1.00  0.00           N  
ATOM   4158  CA  VAL B 184     138.889 258.999  25.844  1.00  0.00           C  
ATOM   4159  C   VAL B 184     140.140 258.685  26.655  1.00  0.00           C  
ATOM   4160  O   VAL B 184     140.740 257.620  26.509  1.00  0.00           O  
ATOM   4161  CB  VAL B 184     137.760 258.034  26.251  1.00  0.00           C  
ATOM   4162  CG1 VAL B 184     137.490 258.131  27.746  1.00  0.00           C  
ATOM   4163  CG2 VAL B 184     136.501 258.344  25.455  1.00  0.00           C  
ATOM   4164  H   VAL B 184     139.459 258.018  24.023  1.00  0.00           H  
ATOM   4165  HA  VAL B 184     138.577 260.020  26.065  1.00  0.00           H  
ATOM   4166  HB  VAL B 184     138.077 257.011  26.048  1.00  0.00           H  
ATOM   4167 1HG1 VAL B 184     136.690 257.442  28.017  1.00  0.00           H  
ATOM   4168 2HG1 VAL B 184     138.394 257.870  28.296  1.00  0.00           H  
ATOM   4169 3HG1 VAL B 184     137.192 259.149  27.996  1.00  0.00           H  
ATOM   4170 1HG2 VAL B 184     135.708 257.657  25.748  1.00  0.00           H  
ATOM   4171 2HG2 VAL B 184     136.187 259.368  25.654  1.00  0.00           H  
ATOM   4172 3HG2 VAL B 184     136.707 258.228  24.391  1.00  0.00           H  
ATOM   4173  N   ILE B 185     140.531 259.625  27.505  1.00  0.00           N  
ATOM   4174  CA  ILE B 185     141.693 259.446  28.368  1.00  0.00           C  
ATOM   4175  C   ILE B 185     141.277 259.244  29.819  1.00  0.00           C  
ATOM   4176  O   ILE B 185     140.545 260.063  30.377  1.00  0.00           O  
ATOM   4177  CB  ILE B 185     142.642 260.654  28.269  1.00  0.00           C  
ATOM   4178  CG1 ILE B 185     142.892 261.018  26.804  1.00  0.00           C  
ATOM   4179  CG2 ILE B 185     143.954 260.358  28.979  1.00  0.00           C  
ATOM   4180  CD1 ILE B 185     143.496 259.895  25.990  1.00  0.00           C  
ATOM   4181  H   ILE B 185     140.009 260.488  27.561  1.00  0.00           H  
ATOM   4182  HA  ILE B 185     142.231 258.555  28.043  1.00  0.00           H  
ATOM   4183  HB  ILE B 185     142.176 261.522  28.734  1.00  0.00           H  
ATOM   4184 1HG1 ILE B 185     141.953 261.311  26.336  1.00  0.00           H  
ATOM   4185 2HG1 ILE B 185     143.564 261.875  26.751  1.00  0.00           H  
ATOM   4186 1HG2 ILE B 185     144.614 261.222  28.899  1.00  0.00           H  
ATOM   4187 2HG2 ILE B 185     143.760 260.147  30.030  1.00  0.00           H  
ATOM   4188 3HG2 ILE B 185     144.431 259.494  28.517  1.00  0.00           H  
ATOM   4189 1HD1 ILE B 185     143.644 260.229  24.963  1.00  0.00           H  
ATOM   4190 2HD1 ILE B 185     144.456 259.609  26.421  1.00  0.00           H  
ATOM   4191 3HD1 ILE B 185     142.824 259.038  25.999  1.00  0.00           H  
ATOM   4192  N   LYS B 186     141.740 258.159  30.429  1.00  0.00           N  
ATOM   4193  CA  LYS B 186     141.311 257.803  31.775  1.00  0.00           C  
ATOM   4194  C   LYS B 186     142.474 257.855  32.756  1.00  0.00           C  
ATOM   4195  O   LYS B 186     143.616 257.569  32.402  1.00  0.00           O  
ATOM   4196  CB  LYS B 186     140.675 256.413  31.784  1.00  0.00           C  
ATOM   4197  CG  LYS B 186     139.400 256.297  30.960  1.00  0.00           C  
ATOM   4198  CD  LYS B 186     138.913 254.857  30.893  1.00  0.00           C  
ATOM   4199  CE  LYS B 186     137.656 254.736  30.045  1.00  0.00           C  
ATOM   4200  NZ  LYS B 186     137.241 253.318  29.863  1.00  0.00           N  
ATOM   4201  H   LYS B 186     142.404 257.570  29.947  1.00  0.00           H  
ATOM   4202  HA  LYS B 186     140.565 258.528  32.102  1.00  0.00           H  
ATOM   4203 1HB  LYS B 186     141.390 255.683  31.400  1.00  0.00           H  
ATOM   4204 2HB  LYS B 186     140.438 256.128  32.809  1.00  0.00           H  
ATOM   4205 1HG  LYS B 186     138.621 256.915  31.406  1.00  0.00           H  
ATOM   4206 2HG  LYS B 186     139.587 256.656  29.948  1.00  0.00           H  
ATOM   4207 1HD  LYS B 186     139.693 254.229  30.463  1.00  0.00           H  
ATOM   4208 2HD  LYS B 186     138.696 254.500  31.899  1.00  0.00           H  
ATOM   4209 1HE  LYS B 186     136.843 255.282  30.520  1.00  0.00           H  
ATOM   4210 2HE  LYS B 186     137.836 255.176  29.063  1.00  0.00           H  
ATOM   4211 1HZ  LYS B 186     136.406 253.280  29.296  1.00  0.00           H  
ATOM   4212 2HZ  LYS B 186     137.983 252.805  29.407  1.00  0.00           H  
ATOM   4213 3HZ  LYS B 186     137.054 252.904  30.766  1.00  0.00           H  
ATOM   4214  N   GLY B 187     142.170 258.222  33.999  1.00  0.00           N  
ATOM   4215  CA  GLY B 187     143.182 258.297  35.050  1.00  0.00           C  
ATOM   4216  C   GLY B 187     144.133 259.464  34.813  1.00  0.00           C  
ATOM   4217  O   GLY B 187     145.325 259.376  35.106  1.00  0.00           O  
ATOM   4218  H   GLY B 187     141.214 258.457  34.222  1.00  0.00           H  
ATOM   4219 1HA  GLY B 187     142.693 258.411  36.017  1.00  0.00           H  
ATOM   4220 2HA  GLY B 187     143.742 257.365  35.079  1.00  0.00           H  
ATOM   4221  N   LEU B 188     143.595 260.554  34.274  1.00  0.00           N  
ATOM   4222  CA  LEU B 188     144.417 261.675  33.832  1.00  0.00           C  
ATOM   4223  C   LEU B 188     144.428 262.792  34.867  1.00  0.00           C  
ATOM   4224  O   LEU B 188     143.393 263.395  35.153  1.00  0.00           O  
ATOM   4225  CB  LEU B 188     143.900 262.216  32.493  1.00  0.00           C  
ATOM   4226  CG  LEU B 188     144.696 263.383  31.895  1.00  0.00           C  
ATOM   4227  CD1 LEU B 188     146.108 262.920  31.566  1.00  0.00           C  
ATOM   4228  CD2 LEU B 188     143.986 263.898  30.652  1.00  0.00           C  
ATOM   4229  H   LEU B 188     142.596 260.597  34.137  1.00  0.00           H  
ATOM   4230  HA  LEU B 188     145.438 261.323  33.694  1.00  0.00           H  
ATOM   4231 1HB  LEU B 188     143.904 261.406  31.766  1.00  0.00           H  
ATOM   4232 2HB  LEU B 188     142.871 262.551  32.627  1.00  0.00           H  
ATOM   4233  HG  LEU B 188     144.771 264.186  32.629  1.00  0.00           H  
ATOM   4234 1HD1 LEU B 188     146.674 263.749  31.141  1.00  0.00           H  
ATOM   4235 2HD1 LEU B 188     146.599 262.575  32.476  1.00  0.00           H  
ATOM   4236 3HD1 LEU B 188     146.065 262.104  30.845  1.00  0.00           H  
ATOM   4237 1HD2 LEU B 188     144.551 264.728  30.227  1.00  0.00           H  
ATOM   4238 2HD2 LEU B 188     143.911 263.096  29.917  1.00  0.00           H  
ATOM   4239 3HD2 LEU B 188     142.986 264.239  30.919  1.00  0.00           H  
ATOM   4240  N   HIS B 189     145.605 263.063  35.429  1.00  0.00           N  
ATOM   4241  CA  HIS B 189     145.742 264.046  36.497  1.00  0.00           C  
ATOM   4242  C   HIS B 189     145.486 265.458  35.982  1.00  0.00           C  
ATOM   4243  O   HIS B 189     145.850 265.785  34.852  1.00  0.00           O  
ATOM   4244  CB  HIS B 189     147.138 263.970  37.125  1.00  0.00           C  
ATOM   4245  CG  HIS B 189     147.274 264.765  38.386  1.00  0.00           C  
ATOM   4246  ND1 HIS B 189     147.437 266.134  38.388  1.00  0.00           N  
ATOM   4247  CD2 HIS B 189     147.271 264.384  39.685  1.00  0.00           C  
ATOM   4248  CE1 HIS B 189     147.529 266.561  39.636  1.00  0.00           C  
ATOM   4249  NE2 HIS B 189     147.431 265.519  40.441  1.00  0.00           N  
ATOM   4250  H   HIS B 189     146.424 262.563  35.112  1.00  0.00           H  
ATOM   4251  HA  HIS B 189     145.010 263.841  37.276  1.00  0.00           H  
ATOM   4252 1HB  HIS B 189     147.380 262.930  37.349  1.00  0.00           H  
ATOM   4253 2HB  HIS B 189     147.878 264.332  36.412  1.00  0.00           H  
ATOM   4254  HD2 HIS B 189     147.163 263.366  40.061  1.00  0.00           H  
ATOM   4255  HE1 HIS B 189     147.662 267.597  39.947  1.00  0.00           H  
ATOM   4256  HE2 HIS B 189     147.468 265.546  41.450  1.00  0.00           H  
ATOM   4257  N   LYS B 190     144.863 266.284  36.816  1.00  0.00           N  
ATOM   4258  CA  LYS B 190     144.478 267.641  36.444  1.00  0.00           C  
ATOM   4259  C   LYS B 190     145.656 268.405  35.855  1.00  0.00           C  
ATOM   4260  O   LYS B 190     145.494 269.170  34.904  1.00  0.00           O  
ATOM   4261  CB  LYS B 190     143.917 268.390  37.652  1.00  0.00           C  
ATOM   4262  CG  LYS B 190     143.352 269.768  37.332  1.00  0.00           C  
ATOM   4263  CD  LYS B 190     142.643 270.369  38.537  1.00  0.00           C  
ATOM   4264  CE  LYS B 190     142.023 271.716  38.199  1.00  0.00           C  
ATOM   4265  NZ  LYS B 190     141.233 272.265  39.335  1.00  0.00           N  
ATOM   4266  H   LYS B 190     144.646 265.961  37.749  1.00  0.00           H  
ATOM   4267  HA  LYS B 190     143.698 267.582  35.685  1.00  0.00           H  
ATOM   4268 1HB  LYS B 190     143.120 267.800  38.108  1.00  0.00           H  
ATOM   4269 2HB  LYS B 190     144.701 268.515  38.400  1.00  0.00           H  
ATOM   4270 1HG  LYS B 190     144.163 270.432  37.031  1.00  0.00           H  
ATOM   4271 2HG  LYS B 190     142.645 269.689  36.507  1.00  0.00           H  
ATOM   4272 1HD  LYS B 190     141.857 269.690  38.873  1.00  0.00           H  
ATOM   4273 2HD  LYS B 190     143.356 270.501  39.350  1.00  0.00           H  
ATOM   4274 1HE  LYS B 190     142.809 272.425  37.944  1.00  0.00           H  
ATOM   4275 2HE  LYS B 190     141.366 271.609  37.336  1.00  0.00           H  
ATOM   4276 1HZ  LYS B 190     140.839 273.157  39.072  1.00  0.00           H  
ATOM   4277 2HZ  LYS B 190     140.488 271.624  39.568  1.00  0.00           H  
ATOM   4278 3HZ  LYS B 190     141.835 272.387  40.137  1.00  0.00           H  
ATOM   4279  N   SER B 191     146.842 268.205  36.422  1.00  0.00           N  
ATOM   4280  CA  SER B 191     148.043 268.849  35.899  1.00  0.00           C  
ATOM   4281  C   SER B 191     148.380 268.335  34.505  1.00  0.00           C  
ATOM   4282  O   SER B 191     148.965 269.049  33.692  1.00  0.00           O  
ATOM   4283  CB  SER B 191     149.212 268.608  36.834  1.00  0.00           C  
ATOM   4284  OG  SER B 191     149.547 267.249  36.880  1.00  0.00           O  
ATOM   4285  H   SER B 191     146.915 267.595  37.224  1.00  0.00           H  
ATOM   4286  HA  SER B 191     147.859 269.922  35.834  1.00  0.00           H  
ATOM   4287 1HB  SER B 191     150.073 269.186  36.496  1.00  0.00           H  
ATOM   4288 2HB  SER B 191     148.956 268.957  37.832  1.00  0.00           H  
ATOM   4289  HG  SER B 191     148.925 266.843  37.489  1.00  0.00           H  
ATOM   4290  N   GLN B 192     148.006 267.089  34.243  1.00  0.00           N  
ATOM   4291  CA  GLN B 192     148.235 266.470  32.942  1.00  0.00           C  
ATOM   4292  C   GLN B 192     147.144 266.855  31.950  1.00  0.00           C  
ATOM   4293  O   GLN B 192     147.370 266.866  30.740  1.00  0.00           O  
ATOM   4294  CB  GLN B 192     148.308 264.949  33.077  1.00  0.00           C  
ATOM   4295  CG  GLN B 192     149.492 264.449  33.887  1.00  0.00           C  
ATOM   4296  CD  GLN B 192     149.514 262.938  34.010  1.00  0.00           C  
ATOM   4297  OE1 GLN B 192     148.515 262.318  34.390  1.00  0.00           O  
ATOM   4298  NE2 GLN B 192     150.653 262.335  33.691  1.00  0.00           N  
ATOM   4299  H   GLN B 192     147.549 266.550  34.964  1.00  0.00           H  
ATOM   4300  HA  GLN B 192     149.188 266.831  32.551  1.00  0.00           H  
ATOM   4301 1HB  GLN B 192     147.397 264.582  33.553  1.00  0.00           H  
ATOM   4302 2HB  GLN B 192     148.362 264.496  32.087  1.00  0.00           H  
ATOM   4303 1HG  GLN B 192     150.412 264.766  33.394  1.00  0.00           H  
ATOM   4304 2HG  GLN B 192     149.439 264.875  34.888  1.00  0.00           H  
ATOM   4305 1HE2 GLN B 192     150.728 261.338  33.753  1.00  0.00           H  
ATOM   4306 2HE2 GLN B 192     151.438 262.876  33.388  1.00  0.00           H  
ATOM   4307  N   GLN B 193     145.966 267.189  32.473  1.00  0.00           N  
ATOM   4308  CA  GLN B 193     144.864 267.664  31.645  1.00  0.00           C  
ATOM   4309  C   GLN B 193     145.211 268.986  30.971  1.00  0.00           C  
ATOM   4310  O   GLN B 193     144.842 269.224  29.820  1.00  0.00           O  
ATOM   4311  CB  GLN B 193     143.593 267.823  32.483  1.00  0.00           C  
ATOM   4312  CG  GLN B 193     143.007 266.512  32.977  1.00  0.00           C  
ATOM   4313  CD  GLN B 193     141.743 266.713  33.792  1.00  0.00           C  
ATOM   4314  OE1 GLN B 193     141.081 267.751  33.691  1.00  0.00           O  
ATOM   4315  NE2 GLN B 193     141.399 265.723  34.605  1.00  0.00           N  
ATOM   4316  H   GLN B 193     145.836 267.130  33.474  1.00  0.00           H  
ATOM   4317  HA  GLN B 193     144.679 266.928  30.863  1.00  0.00           H  
ATOM   4318 1HB  GLN B 193     143.805 268.446  33.352  1.00  0.00           H  
ATOM   4319 2HB  GLN B 193     142.831 268.331  31.894  1.00  0.00           H  
ATOM   4320 1HG  GLN B 193     142.763 265.887  32.118  1.00  0.00           H  
ATOM   4321 2HG  GLN B 193     143.742 266.011  33.607  1.00  0.00           H  
ATOM   4322 1HE2 GLN B 193     140.574 265.799  35.168  1.00  0.00           H  
ATOM   4323 2HE2 GLN B 193     141.963 264.898  34.657  1.00  0.00           H  
ATOM   4324  N   GLU B 194     145.926 269.836  31.702  1.00  0.00           N  
ATOM   4325  CA  GLU B 194     146.440 271.084  31.149  1.00  0.00           C  
ATOM   4326  C   GLU B 194     147.457 270.821  30.045  1.00  0.00           C  
ATOM   4327  O   GLU B 194     147.461 271.503  29.020  1.00  0.00           O  
ATOM   4328  CB  GLU B 194     147.077 271.933  32.251  1.00  0.00           C  
ATOM   4329  CG  GLU B 194     146.091 272.478  33.274  1.00  0.00           C  
ATOM   4330  CD  GLU B 194     146.763 273.212  34.401  1.00  0.00           C  
ATOM   4331  OE1 GLU B 194     147.951 273.417  34.326  1.00  0.00           O  
ATOM   4332  OE2 GLU B 194     146.088 273.568  35.338  1.00  0.00           O  
ATOM   4333  H   GLU B 194     146.126 269.606  32.665  1.00  0.00           H  
ATOM   4334  HA  GLU B 194     145.608 271.640  30.716  1.00  0.00           H  
ATOM   4335 1HB  GLU B 194     147.819 271.339  32.785  1.00  0.00           H  
ATOM   4336 2HB  GLU B 194     147.597 272.780  31.803  1.00  0.00           H  
ATOM   4337 1HG  GLU B 194     145.403 273.158  32.773  1.00  0.00           H  
ATOM   4338 2HG  GLU B 194     145.511 271.651  33.680  1.00  0.00           H  
ATOM   4339  N   GLN B 195     148.320 269.829  30.262  1.00  0.00           N  
ATOM   4340  CA  GLN B 195     149.317 269.454  29.267  1.00  0.00           C  
ATOM   4341  C   GLN B 195     148.662 268.866  28.025  1.00  0.00           C  
ATOM   4342  O   GLN B 195     149.062 269.175  26.902  1.00  0.00           O  
ATOM   4343  CB  GLN B 195     150.313 268.451  29.858  1.00  0.00           C  
ATOM   4344  CG  GLN B 195     151.206 269.027  30.944  1.00  0.00           C  
ATOM   4345  CD  GLN B 195     152.041 267.963  31.630  1.00  0.00           C  
ATOM   4346  OE1 GLN B 195     151.759 266.766  31.521  1.00  0.00           O  
ATOM   4347  NE2 GLN B 195     153.076 268.392  32.342  1.00  0.00           N  
ATOM   4348  H   GLN B 195     148.288 269.329  31.139  1.00  0.00           H  
ATOM   4349  HA  GLN B 195     149.861 270.350  28.968  1.00  0.00           H  
ATOM   4350 1HB  GLN B 195     149.770 267.606  30.281  1.00  0.00           H  
ATOM   4351 2HB  GLN B 195     150.954 268.065  29.065  1.00  0.00           H  
ATOM   4352 1HG  GLN B 195     151.881 269.756  30.496  1.00  0.00           H  
ATOM   4353 2HG  GLN B 195     150.581 269.508  31.696  1.00  0.00           H  
ATOM   4354 1HE2 GLN B 195     153.664 267.736  32.818  1.00  0.00           H  
ATOM   4355 2HE2 GLN B 195     153.269 269.372  32.404  1.00  0.00           H  
ATOM   4356  N   LEU B 196     147.658 268.016  28.230  1.00  0.00           N  
ATOM   4357  CA  LEU B 196     146.946 267.390  27.121  1.00  0.00           C  
ATOM   4358  C   LEU B 196     146.168 268.421  26.315  1.00  0.00           C  
ATOM   4359  O   LEU B 196     146.236 268.440  25.084  1.00  0.00           O  
ATOM   4360  CB  LEU B 196     145.987 266.315  27.647  1.00  0.00           C  
ATOM   4361  CG  LEU B 196     145.109 265.632  26.590  1.00  0.00           C  
ATOM   4362  CD1 LEU B 196     145.995 264.932  25.568  1.00  0.00           C  
ATOM   4363  CD2 LEU B 196     144.172 264.645  27.269  1.00  0.00           C  
ATOM   4364  H   LEU B 196     147.379 267.803  29.176  1.00  0.00           H  
ATOM   4365  HA  LEU B 196     147.677 266.920  26.465  1.00  0.00           H  
ATOM   4366 1HB  LEU B 196     146.571 265.541  28.141  1.00  0.00           H  
ATOM   4367 2HB  LEU B 196     145.325 266.769  28.384  1.00  0.00           H  
ATOM   4368  HG  LEU B 196     144.523 266.385  26.062  1.00  0.00           H  
ATOM   4369 1HD1 LEU B 196     145.371 264.448  24.817  1.00  0.00           H  
ATOM   4370 2HD1 LEU B 196     146.641 265.665  25.084  1.00  0.00           H  
ATOM   4371 3HD1 LEU B 196     146.606 264.183  26.070  1.00  0.00           H  
ATOM   4372 1HD2 LEU B 196     143.547 264.161  26.517  1.00  0.00           H  
ATOM   4373 2HD2 LEU B 196     144.757 263.891  27.795  1.00  0.00           H  
ATOM   4374 3HD2 LEU B 196     143.538 265.175  27.980  1.00  0.00           H  
ATOM   4375  N   LEU B 197     145.431 269.277  27.014  1.00  0.00           N  
ATOM   4376  CA  LEU B 197     144.623 270.311  26.379  1.00  0.00           C  
ATOM   4377  C   LEU B 197     145.488 271.258  25.558  1.00  0.00           C  
ATOM   4378  O   LEU B 197     145.129 271.628  24.440  1.00  0.00           O  
ATOM   4379  CB  LEU B 197     143.848 271.103  27.439  1.00  0.00           C  
ATOM   4380  CG  LEU B 197     142.938 272.216  26.903  1.00  0.00           C  
ATOM   4381  CD1 LEU B 197     141.853 271.607  26.025  1.00  0.00           C  
ATOM   4382  CD2 LEU B 197     142.331 272.980  28.071  1.00  0.00           C  
ATOM   4383  H   LEU B 197     145.433 269.216  28.022  1.00  0.00           H  
ATOM   4384  HA  LEU B 197     143.917 269.830  25.700  1.00  0.00           H  
ATOM   4385 1HB  LEU B 197     143.226 270.411  28.005  1.00  0.00           H  
ATOM   4386 2HB  LEU B 197     144.563 271.560  28.123  1.00  0.00           H  
ATOM   4387  HG  LEU B 197     143.522 272.899  26.287  1.00  0.00           H  
ATOM   4388 1HD1 LEU B 197     141.206 272.398  25.644  1.00  0.00           H  
ATOM   4389 2HD1 LEU B 197     142.314 271.083  25.188  1.00  0.00           H  
ATOM   4390 3HD1 LEU B 197     141.261 270.906  26.611  1.00  0.00           H  
ATOM   4391 1HD2 LEU B 197     141.684 273.772  27.689  1.00  0.00           H  
ATOM   4392 2HD2 LEU B 197     141.745 272.299  28.687  1.00  0.00           H  
ATOM   4393 3HD2 LEU B 197     143.127 273.420  28.671  1.00  0.00           H  
ATOM   4394  N   LYS B 198     146.630 271.642  26.120  1.00  0.00           N  
ATOM   4395  CA  LYS B 198     147.563 272.541  25.451  1.00  0.00           C  
ATOM   4396  C   LYS B 198     148.001 271.979  24.106  1.00  0.00           C  
ATOM   4397  O   LYS B 198     147.985 272.686  23.096  1.00  0.00           O  
ATOM   4398  CB  LYS B 198     148.784 272.801  26.334  1.00  0.00           C  
ATOM   4399  CG  LYS B 198     149.727 273.873  25.804  1.00  0.00           C  
ATOM   4400  CD  LYS B 198     150.997 273.953  26.638  1.00  0.00           C  
ATOM   4401  CE  LYS B 198     150.725 274.567  28.004  1.00  0.00           C  
ATOM   4402  NZ  LYS B 198     151.982 274.828  28.757  1.00  0.00           N  
ATOM   4403  H   LYS B 198     146.857 271.308  27.046  1.00  0.00           H  
ATOM   4404  HA  LYS B 198     147.058 273.490  25.269  1.00  0.00           H  
ATOM   4405 1HB  LYS B 198     148.456 273.106  27.328  1.00  0.00           H  
ATOM   4406 2HB  LYS B 198     149.355 271.879  26.447  1.00  0.00           H  
ATOM   4407 1HG  LYS B 198     149.995 273.644  24.772  1.00  0.00           H  
ATOM   4408 2HG  LYS B 198     149.227 274.840  25.825  1.00  0.00           H  
ATOM   4409 1HD  LYS B 198     151.408 272.952  26.774  1.00  0.00           H  
ATOM   4410 2HD  LYS B 198     151.736 274.563  26.118  1.00  0.00           H  
ATOM   4411 1HE  LYS B 198     150.189 275.506  27.880  1.00  0.00           H  
ATOM   4412 2HE  LYS B 198     150.101 273.892  28.588  1.00  0.00           H  
ATOM   4413 1HZ  LYS B 198     151.759 275.234  29.655  1.00  0.00           H  
ATOM   4414 2HZ  LYS B 198     152.480 273.960  28.894  1.00  0.00           H  
ATOM   4415 3HZ  LYS B 198     152.562 275.469  28.233  1.00  0.00           H  
ATOM   4416  N   LEU B 199     148.400 270.709  24.089  1.00  0.00           N  
ATOM   4417  CA  LEU B 199     148.853 270.067  22.861  1.00  0.00           C  
ATOM   4418  C   LEU B 199     147.725 269.967  21.843  1.00  0.00           C  
ATOM   4419  O   LEU B 199     147.906 270.279  20.665  1.00  0.00           O  
ATOM   4420  CB  LEU B 199     149.401 268.667  23.166  1.00  0.00           C  
ATOM   4421  CG  LEU B 199     149.790 267.824  21.945  1.00  0.00           C  
ATOM   4422  CD1 LEU B 199     150.895 268.529  21.172  1.00  0.00           C  
ATOM   4423  CD2 LEU B 199     150.237 266.443  22.403  1.00  0.00           C  
ATOM   4424  H   LEU B 199     148.398 270.179  24.949  1.00  0.00           H  
ATOM   4425  HA  LEU B 199     149.650 270.673  22.428  1.00  0.00           H  
ATOM   4426 1HB  LEU B 199     150.285 268.768  23.794  1.00  0.00           H  
ATOM   4427 2HB  LEU B 199     148.646 268.113  23.725  1.00  0.00           H  
ATOM   4428  HG  LEU B 199     148.930 267.725  21.282  1.00  0.00           H  
ATOM   4429 1HD1 LEU B 199     151.172 267.930  20.304  1.00  0.00           H  
ATOM   4430 2HD1 LEU B 199     150.541 269.505  20.840  1.00  0.00           H  
ATOM   4431 3HD1 LEU B 199     151.765 268.657  21.815  1.00  0.00           H  
ATOM   4432 1HD2 LEU B 199     150.513 265.844  21.534  1.00  0.00           H  
ATOM   4433 2HD2 LEU B 199     151.098 266.541  23.065  1.00  0.00           H  
ATOM   4434 3HD2 LEU B 199     149.422 265.955  22.937  1.00  0.00           H  
ATOM   4435  N   VAL B 200     146.563 269.518  22.305  1.00  0.00           N  
ATOM   4436  CA  VAL B 200     145.424 269.265  21.432  1.00  0.00           C  
ATOM   4437  C   VAL B 200     144.942 270.549  20.770  1.00  0.00           C  
ATOM   4438  O   VAL B 200     144.657 270.563  19.572  1.00  0.00           O  
ATOM   4439  CB  VAL B 200     144.267 268.636  22.231  1.00  0.00           C  
ATOM   4440  CG1 VAL B 200     142.992 268.623  21.401  1.00  0.00           C  
ATOM   4441  CG2 VAL B 200     144.643 267.228  22.665  1.00  0.00           C  
ATOM   4442  H   VAL B 200     146.470 269.332  23.294  1.00  0.00           H  
ATOM   4443  HA  VAL B 200     145.733 268.565  20.654  1.00  0.00           H  
ATOM   4444  HB  VAL B 200     144.070 269.249  23.111  1.00  0.00           H  
ATOM   4445 1HG1 VAL B 200     142.185 268.175  21.981  1.00  0.00           H  
ATOM   4446 2HG1 VAL B 200     142.722 269.644  21.131  1.00  0.00           H  
ATOM   4447 3HG1 VAL B 200     143.154 268.038  20.495  1.00  0.00           H  
ATOM   4448 1HG2 VAL B 200     143.821 266.790  23.230  1.00  0.00           H  
ATOM   4449 2HG2 VAL B 200     144.845 266.617  21.785  1.00  0.00           H  
ATOM   4450 3HG2 VAL B 200     145.534 267.266  23.292  1.00  0.00           H  
ATOM   4451  N   LEU B 201     144.851 271.623  21.550  1.00  0.00           N  
ATOM   4452  CA  LEU B 201     144.366 272.897  21.031  1.00  0.00           C  
ATOM   4453  C   LEU B 201     145.331 273.476  20.005  1.00  0.00           C  
ATOM   4454  O   LEU B 201     144.908 273.969  18.960  1.00  0.00           O  
ATOM   4455  CB  LEU B 201     144.169 273.895  22.178  1.00  0.00           C  
ATOM   4456  CG  LEU B 201     143.051 273.555  23.172  1.00  0.00           C  
ATOM   4457  CD1 LEU B 201     143.051 274.573  24.305  1.00  0.00           C  
ATOM   4458  CD2 LEU B 201     141.714 273.544  22.447  1.00  0.00           C  
ATOM   4459  H   LEU B 201     145.123 271.558  22.521  1.00  0.00           H  
ATOM   4460  HA  LEU B 201     143.409 272.726  20.537  1.00  0.00           H  
ATOM   4461 1HB  LEU B 201     145.100 273.968  22.739  1.00  0.00           H  
ATOM   4462 2HB  LEU B 201     143.948 274.874  21.753  1.00  0.00           H  
ATOM   4463  HG  LEU B 201     143.237 272.573  23.607  1.00  0.00           H  
ATOM   4464 1HD1 LEU B 201     142.257 274.331  25.011  1.00  0.00           H  
ATOM   4465 2HD1 LEU B 201     144.012 274.546  24.818  1.00  0.00           H  
ATOM   4466 3HD1 LEU B 201     142.883 275.569  23.898  1.00  0.00           H  
ATOM   4467 1HD2 LEU B 201     140.919 273.301  23.153  1.00  0.00           H  
ATOM   4468 2HD2 LEU B 201     141.526 274.526  22.014  1.00  0.00           H  
ATOM   4469 3HD2 LEU B 201     141.736 272.795  21.655  1.00  0.00           H  
ATOM   4470  N   LYS B 202     146.626 273.416  20.307  1.00  0.00           N  
ATOM   4471  CA  LYS B 202     147.637 273.940  19.398  1.00  0.00           C  
ATOM   4472  C   LYS B 202     147.737 273.093  18.136  1.00  0.00           C  
ATOM   4473  O   LYS B 202     147.886 273.620  17.032  1.00  0.00           O  
ATOM   4474  CB  LYS B 202     148.999 274.007  20.094  1.00  0.00           C  
ATOM   4475  CG  LYS B 202     149.105 275.086  21.164  1.00  0.00           C  
ATOM   4476  CD  LYS B 202     150.538 275.246  21.646  1.00  0.00           C  
ATOM   4477  CE  LYS B 202     150.643 276.310  22.729  1.00  0.00           C  
ATOM   4478  NZ  LYS B 202     152.056 276.684  23.006  1.00  0.00           N  
ATOM   4479  H   LYS B 202     146.916 272.995  21.178  1.00  0.00           H  
ATOM   4480  HA  LYS B 202     147.351 274.952  19.105  1.00  0.00           H  
ATOM   4481 1HB  LYS B 202     149.216 273.048  20.563  1.00  0.00           H  
ATOM   4482 2HB  LYS B 202     149.777 274.194  19.353  1.00  0.00           H  
ATOM   4483 1HG  LYS B 202     148.758 276.038  20.758  1.00  0.00           H  
ATOM   4484 2HG  LYS B 202     148.473 274.821  22.011  1.00  0.00           H  
ATOM   4485 1HD  LYS B 202     150.897 274.297  22.046  1.00  0.00           H  
ATOM   4486 2HD  LYS B 202     151.175 275.531  20.809  1.00  0.00           H  
ATOM   4487 1HE  LYS B 202     150.099 277.201  22.417  1.00  0.00           H  
ATOM   4488 2HE  LYS B 202     150.191 275.939  23.649  1.00  0.00           H  
ATOM   4489 1HZ  LYS B 202     152.083 277.391  23.729  1.00  0.00           H  
ATOM   4490 2HZ  LYS B 202     152.567 275.868  23.315  1.00  0.00           H  
ATOM   4491 3HZ  LYS B 202     152.480 277.049  22.166  1.00  0.00           H  
ATOM   4492  N   ALA B 203     147.651 271.776  18.304  1.00  0.00           N  
ATOM   4493  CA  ALA B 203     147.632 270.859  17.171  1.00  0.00           C  
ATOM   4494  C   ALA B 203     146.401 271.083  16.302  1.00  0.00           C  
ATOM   4495  O   ALA B 203     146.491 271.095  15.075  1.00  0.00           O  
ATOM   4496  CB  ALA B 203     147.682 269.417  17.655  1.00  0.00           C  
ATOM   4497  H   ALA B 203     147.596 271.402  19.242  1.00  0.00           H  
ATOM   4498  HA  ALA B 203     148.514 271.049  16.558  1.00  0.00           H  
ATOM   4499 1HB  ALA B 203     147.666 268.745  16.797  1.00  0.00           H  
ATOM   4500 2HB  ALA B 203     148.597 269.256  18.225  1.00  0.00           H  
ATOM   4501 3HB  ALA B 203     146.820 269.216  18.288  1.00  0.00           H  
ATOM   4502  N   ALA B 204     145.251 271.258  16.946  1.00  0.00           N  
ATOM   4503  CA  ALA B 204     144.004 271.538  16.246  1.00  0.00           C  
ATOM   4504  C   ALA B 204     144.068 272.875  15.519  1.00  0.00           C  
ATOM   4505  O   ALA B 204     143.532 273.020  14.419  1.00  0.00           O  
ATOM   4506  CB  ALA B 204     142.834 271.521  17.218  1.00  0.00           C  
ATOM   4507  H   ALA B 204     145.235 271.191  17.953  1.00  0.00           H  
ATOM   4508  HA  ALA B 204     143.838 270.753  15.506  1.00  0.00           H  
ATOM   4509 1HB  ALA B 204     141.910 271.732  16.681  1.00  0.00           H  
ATOM   4510 2HB  ALA B 204     142.764 270.539  17.688  1.00  0.00           H  
ATOM   4511 3HB  ALA B 204     142.988 272.279  17.985  1.00  0.00           H  
ATOM   4512  N   ASN B 205     144.722 273.851  16.139  1.00  0.00           N  
ATOM   4513  CA  ASN B 205     144.911 275.162  15.525  1.00  0.00           C  
ATOM   4514  C   ASN B 205     145.771 275.064  14.271  1.00  0.00           C  
ATOM   4515  O   ASN B 205     145.459 275.669  13.248  1.00  0.00           O  
ATOM   4516  CB  ASN B 205     145.523 276.133  16.516  1.00  0.00           C  
ATOM   4517  CG  ASN B 205     145.808 277.478  15.907  1.00  0.00           C  
ATOM   4518  OD1 ASN B 205     144.894 278.176  15.453  1.00  0.00           O  
ATOM   4519  ND2 ASN B 205     147.061 277.855  15.888  1.00  0.00           N  
ATOM   4520  H   ASN B 205     145.099 273.688  17.060  1.00  0.00           H  
ATOM   4521  HA  ASN B 205     143.935 275.549  15.230  1.00  0.00           H  
ATOM   4522 1HB  ASN B 205     144.844 276.268  17.360  1.00  0.00           H  
ATOM   4523 2HB  ASN B 205     146.452 275.719  16.906  1.00  0.00           H  
ATOM   4524 1HD2 ASN B 205     147.311 278.741  15.494  1.00  0.00           H  
ATOM   4525 2HD2 ASN B 205     147.769 277.259  16.267  1.00  0.00           H  
ATOM   4526  N   LYS B 206     146.852 274.295  14.356  1.00  0.00           N  
ATOM   4527  CA  LYS B 206     147.752 274.112  13.224  1.00  0.00           C  
ATOM   4528  C   LYS B 206     147.113 273.238  12.150  1.00  0.00           C  
ATOM   4529  O   LYS B 206     147.264 273.500  10.957  1.00  0.00           O  
ATOM   4530  CB  LYS B 206     149.075 273.499  13.684  1.00  0.00           C  
ATOM   4531  CG  LYS B 206     149.953 274.437  14.502  1.00  0.00           C  
ATOM   4532  CD  LYS B 206     151.227 273.744  14.959  1.00  0.00           C  
ATOM   4533  CE  LYS B 206     152.099 274.676  15.788  1.00  0.00           C  
ATOM   4534  NZ  LYS B 206     153.332 273.999  16.274  1.00  0.00           N  
ATOM   4535  H   LYS B 206     147.062 273.828  15.226  1.00  0.00           H  
ATOM   4536  HA  LYS B 206     147.953 275.088  12.780  1.00  0.00           H  
ATOM   4537 1HB  LYS B 206     148.875 272.615  14.291  1.00  0.00           H  
ATOM   4538 2HB  LYS B 206     149.649 273.176  12.815  1.00  0.00           H  
ATOM   4539 1HG  LYS B 206     150.218 275.306  13.898  1.00  0.00           H  
ATOM   4540 2HG  LYS B 206     149.402 274.780  15.377  1.00  0.00           H  
ATOM   4541 1HD  LYS B 206     150.971 272.870  15.559  1.00  0.00           H  
ATOM   4542 2HD  LYS B 206     151.793 273.412  14.089  1.00  0.00           H  
ATOM   4543 1HE  LYS B 206     152.385 275.537  15.186  1.00  0.00           H  
ATOM   4544 2HE  LYS B 206     151.533 275.033  16.648  1.00  0.00           H  
ATOM   4545 1HZ  LYS B 206     153.881 274.649  16.819  1.00  0.00           H  
ATOM   4546 2HZ  LYS B 206     153.078 273.209  16.850  1.00  0.00           H  
ATOM   4547 3HZ  LYS B 206     153.875 273.680  15.485  1.00  0.00           H  
ATOM   4548  N   LEU B 207     146.399 272.201  12.577  1.00  0.00           N  
ATOM   4549  CA  LEU B 207     145.773 271.274  11.641  1.00  0.00           C  
ATOM   4550  C   LEU B 207     144.556 271.902  10.973  1.00  0.00           C  
ATOM   4551  O   LEU B 207     144.287 271.655   9.798  1.00  0.00           O  
ATOM   4552  CB  LEU B 207     145.358 269.988  12.368  1.00  0.00           C  
ATOM   4553  CG  LEU B 207     146.509 269.100  12.857  1.00  0.00           C  
ATOM   4554  CD1 LEU B 207     145.979 268.094  13.870  1.00  0.00           C  
ATOM   4555  CD2 LEU B 207     147.148 268.396  11.669  1.00  0.00           C  
ATOM   4556  H   LEU B 207     146.290 272.048  13.568  1.00  0.00           H  
ATOM   4557  HA  LEU B 207     146.492 271.027  10.863  1.00  0.00           H  
ATOM   4558 1HB  LEU B 207     144.756 270.257  13.234  1.00  0.00           H  
ATOM   4559 2HB  LEU B 207     144.742 269.392  11.694  1.00  0.00           H  
ATOM   4560  HG  LEU B 207     147.256 269.716  13.359  1.00  0.00           H  
ATOM   4561 1HD1 LEU B 207     146.797 267.462  14.218  1.00  0.00           H  
ATOM   4562 2HD1 LEU B 207     145.545 268.624  14.717  1.00  0.00           H  
ATOM   4563 3HD1 LEU B 207     145.217 267.473  13.400  1.00  0.00           H  
ATOM   4564 1HD2 LEU B 207     147.966 267.765  12.017  1.00  0.00           H  
ATOM   4565 2HD2 LEU B 207     146.402 267.779  11.168  1.00  0.00           H  
ATOM   4566 3HD2 LEU B 207     147.534 269.138  10.971  1.00  0.00           H  
ATOM   4567  N   GLY B 208     143.823 272.721  11.724  1.00  0.00           N  
ATOM   4568  CA  GLY B 208     142.628 273.372  11.202  1.00  0.00           C  
ATOM   4569  C   GLY B 208     141.408 272.469  11.328  1.00  0.00           C  
ATOM   4570  O   GLY B 208     140.638 272.318  10.381  1.00  0.00           O  
ATOM   4571  H   GLY B 208     144.098 272.895  12.679  1.00  0.00           H  
ATOM   4572 1HA  GLY B 208     142.454 274.302  11.746  1.00  0.00           H  
ATOM   4573 2HA  GLY B 208     142.785 273.636  10.158  1.00  0.00           H  
ATOM   4574  N   VAL B 209     141.235 271.874  12.504  1.00  0.00           N  
ATOM   4575  CA  VAL B 209     140.111 270.975  12.748  1.00  0.00           C  
ATOM   4576  C   VAL B 209     139.302 271.424  13.958  1.00  0.00           C  
ATOM   4577  O   VAL B 209     139.786 272.189  14.793  1.00  0.00           O  
ATOM   4578  CB  VAL B 209     140.614 269.537  12.973  1.00  0.00           C  
ATOM   4579  CG1 VAL B 209     141.308 269.014  11.725  1.00  0.00           C  
ATOM   4580  CG2 VAL B 209     141.554 269.500  14.169  1.00  0.00           C  
ATOM   4581  H   VAL B 209     141.898 272.050  13.245  1.00  0.00           H  
ATOM   4582  HA  VAL B 209     139.464 270.986  11.871  1.00  0.00           H  
ATOM   4583  HB  VAL B 209     139.759 268.888  13.162  1.00  0.00           H  
ATOM   4584 1HG1 VAL B 209     141.657 267.996  11.902  1.00  0.00           H  
ATOM   4585 2HG1 VAL B 209     140.607 269.016  10.891  1.00  0.00           H  
ATOM   4586 3HG1 VAL B 209     142.159 269.652  11.487  1.00  0.00           H  
ATOM   4587 1HG2 VAL B 209     141.906 268.480  14.323  1.00  0.00           H  
ATOM   4588 2HG2 VAL B 209     142.406 270.153  13.982  1.00  0.00           H  
ATOM   4589 3HG2 VAL B 209     141.024 269.839  15.059  1.00  0.00           H  
ATOM   4590  N   ASN B 210     138.066 270.940  14.050  1.00  0.00           N  
ATOM   4591  CA  ASN B 210     137.198 271.256  15.178  1.00  0.00           C  
ATOM   4592  C   ASN B 210     137.290 270.188  16.260  1.00  0.00           C  
ATOM   4593  O   ASN B 210     137.070 269.007  15.995  1.00  0.00           O  
ATOM   4594  CB  ASN B 210     135.763 271.426  14.715  1.00  0.00           C  
ATOM   4595  CG  ASN B 210     134.810 271.644  15.857  1.00  0.00           C  
ATOM   4596  OD1 ASN B 210     134.706 270.810  16.763  1.00  0.00           O  
ATOM   4597  ND2 ASN B 210     134.112 272.751  15.831  1.00  0.00           N  
ATOM   4598  H   ASN B 210     137.719 270.331  13.322  1.00  0.00           H  
ATOM   4599  HA  ASN B 210     137.522 272.205  15.608  1.00  0.00           H  
ATOM   4600 1HB  ASN B 210     135.698 272.275  14.034  1.00  0.00           H  
ATOM   4601 2HB  ASN B 210     135.452 270.539  14.162  1.00  0.00           H  
ATOM   4602 1HD2 ASN B 210     133.462 272.950  16.565  1.00  0.00           H  
ATOM   4603 2HD2 ASN B 210     134.229 273.398  15.078  1.00  0.00           H  
ATOM   4604  N   VAL B 211     137.627 270.598  17.475  1.00  0.00           N  
ATOM   4605  CA  VAL B 211     137.788 269.639  18.562  1.00  0.00           C  
ATOM   4606  C   VAL B 211     136.935 270.022  19.766  1.00  0.00           C  
ATOM   4607  O   VAL B 211     136.964 271.164  20.226  1.00  0.00           O  
ATOM   4608  CB  VAL B 211     139.266 269.558  18.988  1.00  0.00           C  
ATOM   4609  CG1 VAL B 211     139.444 268.539  20.103  1.00  0.00           C  
ATOM   4610  CG2 VAL B 211     140.132 269.203  17.788  1.00  0.00           C  
ATOM   4611  H   VAL B 211     137.791 271.581  17.645  1.00  0.00           H  
ATOM   4612  HA  VAL B 211     137.455 268.662  18.212  1.00  0.00           H  
ATOM   4613  HB  VAL B 211     139.574 270.526  19.385  1.00  0.00           H  
ATOM   4614 1HG1 VAL B 211     140.495 268.495  20.391  1.00  0.00           H  
ATOM   4615 2HG1 VAL B 211     138.844 268.833  20.963  1.00  0.00           H  
ATOM   4616 3HG1 VAL B 211     139.123 267.558  19.753  1.00  0.00           H  
ATOM   4617 1HG2 VAL B 211     141.175 269.148  18.096  1.00  0.00           H  
ATOM   4618 2HG2 VAL B 211     139.820 268.238  17.388  1.00  0.00           H  
ATOM   4619 3HG2 VAL B 211     140.020 269.968  17.020  1.00  0.00           H  
ATOM   4620  N   HIS B 212     136.187 269.050  20.278  1.00  0.00           N  
ATOM   4621  CA  HIS B 212     135.362 269.248  21.463  1.00  0.00           C  
ATOM   4622  C   HIS B 212     135.892 268.444  22.645  1.00  0.00           C  
ATOM   4623  O   HIS B 212     135.975 267.217  22.581  1.00  0.00           O  
ATOM   4624  CB  HIS B 212     133.909 268.853  21.181  1.00  0.00           C  
ATOM   4625  CG  HIS B 212     132.980 269.123  22.323  1.00  0.00           C  
ATOM   4626  ND1 HIS B 212     132.056 270.147  22.305  1.00  0.00           N  
ATOM   4627  CD2 HIS B 212     132.831 268.504  23.518  1.00  0.00           C  
ATOM   4628  CE1 HIS B 212     131.380 270.145  23.440  1.00  0.00           C  
ATOM   4629  NE2 HIS B 212     131.830 269.159  24.192  1.00  0.00           N  
ATOM   4630  H   HIS B 212     136.204 268.140  19.840  1.00  0.00           H  
ATOM   4631  HA  HIS B 212     135.382 270.306  21.728  1.00  0.00           H  
ATOM   4632 1HB  HIS B 212     133.546 269.399  20.309  1.00  0.00           H  
ATOM   4633 2HB  HIS B 212     133.859 267.790  20.944  1.00  0.00           H  
ATOM   4634  HD1 HIS B 212     131.857 270.751  21.532  1.00  0.00           H  
ATOM   4635  HD2 HIS B 212     133.334 267.653  23.978  1.00  0.00           H  
ATOM   4636  HE1 HIS B 212     130.597 270.883  23.621  1.00  0.00           H  
ATOM   4637  N   ILE B 213     136.257 269.133  23.719  1.00  0.00           N  
ATOM   4638  CA  ILE B 213     136.839 268.462  24.874  1.00  0.00           C  
ATOM   4639  C   ILE B 213     135.918 268.549  26.086  1.00  0.00           C  
ATOM   4640  O   ILE B 213     135.521 269.639  26.495  1.00  0.00           O  
ATOM   4641  CB  ILE B 213     138.210 269.068  25.225  1.00  0.00           C  
ATOM   4642  CG1 ILE B 213     139.126 269.063  23.998  1.00  0.00           C  
ATOM   4643  CG2 ILE B 213     138.850 268.304  26.374  1.00  0.00           C  
ATOM   4644  CD1 ILE B 213     139.214 270.400  23.297  1.00  0.00           C  
ATOM   4645  H   ILE B 213     136.135 270.137  23.733  1.00  0.00           H  
ATOM   4646  HA  ILE B 213     136.979 267.410  24.629  1.00  0.00           H  
ATOM   4647  HB  ILE B 213     138.083 270.109  25.519  1.00  0.00           H  
ATOM   4648 1HG1 ILE B 213     140.131 268.767  24.295  1.00  0.00           H  
ATOM   4649 2HG1 ILE B 213     138.768 268.326  23.279  1.00  0.00           H  
ATOM   4650 1HG2 ILE B 213     139.819 268.745  26.609  1.00  0.00           H  
ATOM   4651 2HG2 ILE B 213     138.206 268.358  27.250  1.00  0.00           H  
ATOM   4652 3HG2 ILE B 213     138.986 267.261  26.086  1.00  0.00           H  
ATOM   4653 1HD1 ILE B 213     139.881 270.317  22.438  1.00  0.00           H  
ATOM   4654 2HD1 ILE B 213     138.222 270.700  22.959  1.00  0.00           H  
ATOM   4655 3HD1 ILE B 213     139.604 271.147  23.987  1.00  0.00           H  
ATOM   4656  N   SER B 214     135.586 267.395  26.657  1.00  0.00           N  
ATOM   4657  CA  SER B 214     134.710 267.340  27.821  1.00  0.00           C  
ATOM   4658  C   SER B 214     135.445 266.796  29.038  1.00  0.00           C  
ATOM   4659  O   SER B 214     135.993 265.695  29.003  1.00  0.00           O  
ATOM   4660  CB  SER B 214     133.499 266.477  27.523  1.00  0.00           C  
ATOM   4661  OG  SER B 214     132.692 266.335  28.660  1.00  0.00           O  
ATOM   4662  H   SER B 214     135.963 266.536  26.282  1.00  0.00           H  
ATOM   4663  HA  SER B 214     134.375 268.352  28.049  1.00  0.00           H  
ATOM   4664 1HB  SER B 214     132.921 266.927  26.717  1.00  0.00           H  
ATOM   4665 2HB  SER B 214     133.828 265.496  27.182  1.00  0.00           H  
ATOM   4666  HG  SER B 214     131.922 265.836  28.377  1.00  0.00           H  
ATOM   4667  N   PHE B 215     135.455 267.569  30.117  1.00  0.00           N  
ATOM   4668  CA  PHE B 215     136.175 267.166  31.319  1.00  0.00           C  
ATOM   4669  C   PHE B 215     135.220 266.617  32.373  1.00  0.00           C  
ATOM   4670  O   PHE B 215     134.278 267.291  32.787  1.00  0.00           O  
ATOM   4671  CB  PHE B 215     136.954 268.348  31.898  1.00  0.00           C  
ATOM   4672  CG  PHE B 215     138.014 268.883  30.977  1.00  0.00           C  
ATOM   4673  CD1 PHE B 215     137.707 269.852  30.033  1.00  0.00           C  
ATOM   4674  CD2 PHE B 215     139.318 268.418  31.051  1.00  0.00           C  
ATOM   4675  CE1 PHE B 215     138.682 270.344  29.185  1.00  0.00           C  
ATOM   4676  CE2 PHE B 215     140.294 268.910  30.206  1.00  0.00           C  
ATOM   4677  CZ  PHE B 215     139.975 269.874  29.271  1.00  0.00           C  
ATOM   4678  H   PHE B 215     134.958 268.447  30.101  1.00  0.00           H  
ATOM   4679  HA  PHE B 215     136.881 266.378  31.054  1.00  0.00           H  
ATOM   4680 1HB  PHE B 215     136.267 269.158  32.132  1.00  0.00           H  
ATOM   4681 2HB  PHE B 215     137.434 268.046  32.828  1.00  0.00           H  
ATOM   4682  HD1 PHE B 215     136.685 270.225  29.965  1.00  0.00           H  
ATOM   4683  HD2 PHE B 215     139.570 267.655  31.789  1.00  0.00           H  
ATOM   4684  HE1 PHE B 215     138.427 271.106  28.447  1.00  0.00           H  
ATOM   4685  HE2 PHE B 215     141.315 268.536  30.276  1.00  0.00           H  
ATOM   4686  HZ  PHE B 215     140.742 270.262  28.604  1.00  0.00           H  
ATOM   4687  N   ARG B 216     135.470 265.383  32.794  1.00  0.00           N  
ATOM   4688  CA  ARG B 216     134.695 264.744  33.850  1.00  0.00           C  
ATOM   4689  C   ARG B 216     135.601 264.083  34.878  1.00  0.00           C  
ATOM   4690  O   ARG B 216     136.005 262.931  34.720  1.00  0.00           O  
ATOM   4691  CB  ARG B 216     133.753 263.700  33.265  1.00  0.00           C  
ATOM   4692  CG  ARG B 216     132.684 264.254  32.337  1.00  0.00           C  
ATOM   4693  CD  ARG B 216     131.674 265.053  33.077  1.00  0.00           C  
ATOM   4694  NE  ARG B 216     130.580 265.476  32.216  1.00  0.00           N  
ATOM   4695  CZ  ARG B 216     130.595 266.580  31.447  1.00  0.00           C  
ATOM   4696  NH1 ARG B 216     131.652 267.363  31.440  1.00  0.00           N  
ATOM   4697  NH2 ARG B 216     129.548 266.880  30.698  1.00  0.00           N  
ATOM   4698  H   ARG B 216     136.228 264.865  32.372  1.00  0.00           H  
ATOM   4699  HA  ARG B 216     134.098 265.493  34.368  1.00  0.00           H  
ATOM   4700 1HB  ARG B 216     134.329 262.965  32.704  1.00  0.00           H  
ATOM   4701 2HB  ARG B 216     133.248 263.172  34.073  1.00  0.00           H  
ATOM   4702 1HG  ARG B 216     133.148 264.894  31.588  1.00  0.00           H  
ATOM   4703 2HG  ARG B 216     132.170 263.428  31.840  1.00  0.00           H  
ATOM   4704 1HD  ARG B 216     131.259 264.455  33.888  1.00  0.00           H  
ATOM   4705 2HD  ARG B 216     132.146 265.943  33.489  1.00  0.00           H  
ATOM   4706  HE  ARG B 216     129.750 264.900  32.196  1.00  0.00           H  
ATOM   4707 1HH1 ARG B 216     132.453 267.134  32.013  1.00  0.00           H  
ATOM   4708 2HH1 ARG B 216     131.664 268.191  30.863  1.00  0.00           H  
ATOM   4709 1HH2 ARG B 216     128.735 266.278  30.704  1.00  0.00           H  
ATOM   4710 2HH2 ARG B 216     129.559 267.707  30.122  1.00  0.00           H  
ATOM   4711  N   GLY B 217     135.921 264.819  35.938  1.00  0.00           N  
ATOM   4712  CA  GLY B 217     136.851 264.328  36.948  1.00  0.00           C  
ATOM   4713  C   GLY B 217     138.225 264.057  36.348  1.00  0.00           C  
ATOM   4714  O   GLY B 217     138.845 264.951  35.773  1.00  0.00           O  
ATOM   4715  H   GLY B 217     135.513 265.736  36.044  1.00  0.00           H  
ATOM   4716 1HA  GLY B 217     136.938 265.063  37.750  1.00  0.00           H  
ATOM   4717 2HA  GLY B 217     136.456 263.414  37.391  1.00  0.00           H  
ATOM   4718  N   ASP B 218     138.690 262.818  36.471  1.00  0.00           N  
ATOM   4719  CA  ASP B 218     139.991 262.440  35.933  1.00  0.00           C  
ATOM   4720  C   ASP B 218     139.851 261.748  34.584  1.00  0.00           C  
ATOM   4721  O   ASP B 218     140.795 261.125  34.098  1.00  0.00           O  
ATOM   4722  CB  ASP B 218     140.728 261.523  36.911  1.00  0.00           C  
ATOM   4723  CG  ASP B 218     139.950 260.254  37.234  1.00  0.00           C  
ATOM   4724  OD1 ASP B 218     138.783 260.201  36.925  1.00  0.00           O  
ATOM   4725  OD2 ASP B 218     140.531 259.349  37.785  1.00  0.00           O  
ATOM   4726  H   ASP B 218     138.128 262.124  36.942  1.00  0.00           H  
ATOM   4727  HA  ASP B 218     140.582 263.345  35.792  1.00  0.00           H  
ATOM   4728 1HB  ASP B 218     141.693 261.241  36.488  1.00  0.00           H  
ATOM   4729 2HB  ASP B 218     140.921 262.059  37.840  1.00  0.00           H  
ATOM   4730  N   THR B 219     138.668 261.856  33.979  1.00  0.00           N  
ATOM   4731  CA  THR B 219     138.451 261.334  32.636  1.00  0.00           C  
ATOM   4732  C   THR B 219     138.130 262.453  31.654  1.00  0.00           C  
ATOM   4733  O   THR B 219     137.260 263.286  31.911  1.00  0.00           O  
ATOM   4734  CB  THR B 219     137.318 260.292  32.623  1.00  0.00           C  
ATOM   4735  OG1 THR B 219     137.669 259.189  33.469  1.00  0.00           O  
ATOM   4736  CG2 THR B 219     137.077 259.784  31.209  1.00  0.00           C  
ATOM   4737  H   THR B 219     137.902 262.310  34.455  1.00  0.00           H  
ATOM   4738  HA  THR B 219     139.370 260.847  32.302  1.00  0.00           H  
ATOM   4739  HB  THR B 219     136.402 260.745  33.001  1.00  0.00           H  
ATOM   4740  HG1 THR B 219     137.695 259.482  34.383  1.00  0.00           H  
ATOM   4741 1HG2 THR B 219     136.272 259.048  31.219  1.00  0.00           H  
ATOM   4742 2HG2 THR B 219     136.798 260.618  30.566  1.00  0.00           H  
ATOM   4743 3HG2 THR B 219     137.986 259.320  30.830  1.00  0.00           H  
ATOM   4744  N   VAL B 220     138.832 262.467  30.526  1.00  0.00           N  
ATOM   4745  CA  VAL B 220     138.636 263.500  29.517  1.00  0.00           C  
ATOM   4746  C   VAL B 220     138.262 262.892  28.171  1.00  0.00           C  
ATOM   4747  O   VAL B 220     138.940 261.993  27.674  1.00  0.00           O  
ATOM   4748  CB  VAL B 220     139.916 264.342  29.359  1.00  0.00           C  
ATOM   4749  CG1 VAL B 220     139.733 265.391  28.272  1.00  0.00           C  
ATOM   4750  CG2 VAL B 220     140.274 264.995  30.685  1.00  0.00           C  
ATOM   4751  H   VAL B 220     139.520 261.745  30.367  1.00  0.00           H  
ATOM   4752  HA  VAL B 220     137.824 264.152  29.844  1.00  0.00           H  
ATOM   4753  HB  VAL B 220     140.731 263.691  29.042  1.00  0.00           H  
ATOM   4754 1HG1 VAL B 220     140.647 265.977  28.174  1.00  0.00           H  
ATOM   4755 2HG1 VAL B 220     139.514 264.899  27.325  1.00  0.00           H  
ATOM   4756 3HG1 VAL B 220     138.908 266.051  28.540  1.00  0.00           H  
ATOM   4757 1HG2 VAL B 220     141.180 265.588  30.566  1.00  0.00           H  
ATOM   4758 2HG2 VAL B 220     139.456 265.642  31.004  1.00  0.00           H  
ATOM   4759 3HG2 VAL B 220     140.441 264.224  31.437  1.00  0.00           H  
ATOM   4760  N   THR B 221     137.177 263.389  27.584  1.00  0.00           N  
ATOM   4761  CA  THR B 221     136.739 262.926  26.273  1.00  0.00           C  
ATOM   4762  C   THR B 221     136.995 263.980  25.204  1.00  0.00           C  
ATOM   4763  O   THR B 221     136.577 265.129  25.335  1.00  0.00           O  
ATOM   4764  CB  THR B 221     135.243 262.557  26.287  1.00  0.00           C  
ATOM   4765  OG1 THR B 221     135.024 261.480  27.207  1.00  0.00           O  
ATOM   4766  CG2 THR B 221     134.786 262.134  24.899  1.00  0.00           C  
ATOM   4767  H   THR B 221     136.647 264.107  28.058  1.00  0.00           H  
ATOM   4768  HA  THR B 221     137.310 262.034  26.013  1.00  0.00           H  
ATOM   4769  HB  THR B 221     134.659 263.418  26.611  1.00  0.00           H  
ATOM   4770  HG1 THR B 221     135.125 261.802  28.106  1.00  0.00           H  
ATOM   4771 1HG2 THR B 221     133.727 261.878  24.928  1.00  0.00           H  
ATOM   4772 2HG2 THR B 221     134.941 262.956  24.200  1.00  0.00           H  
ATOM   4773 3HG2 THR B 221     135.360 261.267  24.574  1.00  0.00           H  
ATOM   4774  N   ILE B 222     137.682 263.578  24.140  1.00  0.00           N  
ATOM   4775  CA  ILE B 222     137.987 264.475  23.032  1.00  0.00           C  
ATOM   4776  C   ILE B 222     137.319 264.007  21.744  1.00  0.00           C  
ATOM   4777  O   ILE B 222     137.550 262.885  21.292  1.00  0.00           O  
ATOM   4778  CB  ILE B 222     139.507 264.582  22.814  1.00  0.00           C  
ATOM   4779  CG1 ILE B 222     140.193 265.103  24.079  1.00  0.00           C  
ATOM   4780  CG2 ILE B 222     139.812 265.485  21.628  1.00  0.00           C  
ATOM   4781  CD1 ILE B 222     141.693 264.921  24.080  1.00  0.00           C  
ATOM   4782  H   ILE B 222     138.007 262.623  24.099  1.00  0.00           H  
ATOM   4783  HA  ILE B 222     137.603 265.466  23.274  1.00  0.00           H  
ATOM   4784  HB  ILE B 222     139.917 263.591  22.619  1.00  0.00           H  
ATOM   4785 1HG1 ILE B 222     139.978 266.165  24.198  1.00  0.00           H  
ATOM   4786 2HG1 ILE B 222     139.787 264.589  24.951  1.00  0.00           H  
ATOM   4787 1HG2 ILE B 222     140.891 265.549  21.489  1.00  0.00           H  
ATOM   4788 2HG2 ILE B 222     139.354 265.072  20.730  1.00  0.00           H  
ATOM   4789 3HG2 ILE B 222     139.410 266.480  21.816  1.00  0.00           H  
ATOM   4790 1HD1 ILE B 222     142.107 265.314  25.009  1.00  0.00           H  
ATOM   4791 2HD1 ILE B 222     141.931 263.859  23.998  1.00  0.00           H  
ATOM   4792 3HD1 ILE B 222     142.125 265.456  23.236  1.00  0.00           H  
ATOM   4793  N   ARG B 223     136.490 264.862  21.159  1.00  0.00           N  
ATOM   4794  CA  ARG B 223     135.869 264.541  19.879  1.00  0.00           C  
ATOM   4795  C   ARG B 223     136.467 265.375  18.752  1.00  0.00           C  
ATOM   4796  O   ARG B 223     136.385 266.602  18.765  1.00  0.00           O  
ATOM   4797  CB  ARG B 223     134.368 264.776  19.938  1.00  0.00           C  
ATOM   4798  CG  ARG B 223     133.608 263.832  20.856  1.00  0.00           C  
ATOM   4799  CD  ARG B 223     132.157 264.148  20.892  1.00  0.00           C  
ATOM   4800  NE  ARG B 223     131.527 263.954  19.596  1.00  0.00           N  
ATOM   4801  CZ  ARG B 223     130.234 264.219  19.327  1.00  0.00           C  
ATOM   4802  NH1 ARG B 223     129.448 264.687  20.271  1.00  0.00           N  
ATOM   4803  NH2 ARG B 223     129.755 264.009  18.113  1.00  0.00           N  
ATOM   4804  H   ARG B 223     136.285 265.743  21.607  1.00  0.00           H  
ATOM   4805  HA  ARG B 223     136.044 263.486  19.664  1.00  0.00           H  
ATOM   4806 1HB  ARG B 223     134.172 265.793  20.278  1.00  0.00           H  
ATOM   4807 2HB  ARG B 223     133.943 264.678  18.940  1.00  0.00           H  
ATOM   4808 1HG  ARG B 223     133.726 262.807  20.502  1.00  0.00           H  
ATOM   4809 2HG  ARG B 223     134.003 263.913  21.870  1.00  0.00           H  
ATOM   4810 1HD  ARG B 223     131.661 263.500  21.614  1.00  0.00           H  
ATOM   4811 2HD  ARG B 223     132.020 265.188  21.186  1.00  0.00           H  
ATOM   4812  HE  ARG B 223     132.099 263.595  18.844  1.00  0.00           H  
ATOM   4813 1HH1 ARG B 223     129.815 264.849  21.199  1.00  0.00           H  
ATOM   4814 2HH1 ARG B 223     128.479 264.886  20.070  1.00  0.00           H  
ATOM   4815 1HH2 ARG B 223     130.358 263.648  17.387  1.00  0.00           H  
ATOM   4816 2HH2 ARG B 223     128.786 264.207  17.912  1.00  0.00           H  
ATOM   4817  N   VAL B 224     137.074 264.699  17.781  1.00  0.00           N  
ATOM   4818  CA  VAL B 224     137.764 265.375  16.689  1.00  0.00           C  
ATOM   4819  C   VAL B 224     136.958 265.299  15.399  1.00  0.00           C  
ATOM   4820  O   VAL B 224     136.658 264.211  14.907  1.00  0.00           O  
ATOM   4821  CB  VAL B 224     139.152 264.746  16.461  1.00  0.00           C  
ATOM   4822  CG1 VAL B 224     139.889 265.472  15.346  1.00  0.00           C  
ATOM   4823  CG2 VAL B 224     139.955 264.784  17.752  1.00  0.00           C  
ATOM   4824  H   VAL B 224     137.068 263.689  17.808  1.00  0.00           H  
ATOM   4825  HA  VAL B 224     137.895 266.423  16.959  1.00  0.00           H  
ATOM   4826  HB  VAL B 224     139.024 263.712  16.142  1.00  0.00           H  
ATOM   4827 1HG1 VAL B 224     140.867 265.014  15.198  1.00  0.00           H  
ATOM   4828 2HG1 VAL B 224     139.313 265.401  14.423  1.00  0.00           H  
ATOM   4829 3HG1 VAL B 224     140.016 266.520  15.615  1.00  0.00           H  
ATOM   4830 1HG2 VAL B 224     140.935 264.338  17.584  1.00  0.00           H  
ATOM   4831 2HG2 VAL B 224     140.078 265.819  18.074  1.00  0.00           H  
ATOM   4832 3HG2 VAL B 224     139.429 264.224  18.525  1.00  0.00           H  
ATOM   4833  N   ARG B 225     136.616 266.459  14.850  1.00  0.00           N  
ATOM   4834  CA  ARG B 225     135.809 266.530  13.637  1.00  0.00           C  
ATOM   4835  C   ARG B 225     136.609 267.103  12.475  1.00  0.00           C  
ATOM   4836  O   ARG B 225     137.136 268.212  12.556  1.00  0.00           O  
ATOM   4837  CB  ARG B 225     134.571 267.386  13.867  1.00  0.00           C  
ATOM   4838  CG  ARG B 225     133.691 267.578  12.643  1.00  0.00           C  
ATOM   4839  CD  ARG B 225     132.469 268.361  12.964  1.00  0.00           C  
ATOM   4840  NE  ARG B 225     131.538 267.601  13.782  1.00  0.00           N  
ATOM   4841  CZ  ARG B 225     130.448 268.119  14.381  1.00  0.00           C  
ATOM   4842  NH1 ARG B 225     130.167 269.397  14.247  1.00  0.00           N  
ATOM   4843  NH2 ARG B 225     129.661 267.343  15.106  1.00  0.00           N  
ATOM   4844  H   ARG B 225     136.916 267.317  15.288  1.00  0.00           H  
ATOM   4845  HA  ARG B 225     135.490 265.521  13.374  1.00  0.00           H  
ATOM   4846 1HB  ARG B 225     133.959 266.935  14.647  1.00  0.00           H  
ATOM   4847 2HB  ARG B 225     134.873 268.374  14.217  1.00  0.00           H  
ATOM   4848 1HG  ARG B 225     134.248 268.113  11.874  1.00  0.00           H  
ATOM   4849 2HG  ARG B 225     133.383 266.606  12.258  1.00  0.00           H  
ATOM   4850 1HD  ARG B 225     132.747 269.261  13.511  1.00  0.00           H  
ATOM   4851 2HD  ARG B 225     131.963 268.640  12.041  1.00  0.00           H  
ATOM   4852  HE  ARG B 225     131.720 266.614  13.909  1.00  0.00           H  
ATOM   4853 1HH1 ARG B 225     130.770 269.989  13.693  1.00  0.00           H  
ATOM   4854 2HH1 ARG B 225     129.351 269.785  14.696  1.00  0.00           H  
ATOM   4855 1HH2 ARG B 225     129.876 266.361  15.210  1.00  0.00           H  
ATOM   4856 2HH2 ARG B 225     128.845 267.731  15.556  1.00  0.00           H  
ATOM   4857  N   GLY B 226     136.697 266.339  11.389  1.00  0.00           N  
ATOM   4858  CA  GLY B 226     137.429 266.777  10.208  1.00  0.00           C  
ATOM   4859  C   GLY B 226     136.774 266.265   8.931  1.00  0.00           C  
ATOM   4860  O   GLY B 226     135.814 266.827   8.483  1.00  0.00           O  
ATOM   4861  OXT GLY B 226     137.219 265.300   8.374  1.00  0.00           O  
ATOM   4862  H   GLY B 226     136.245 265.436  11.384  1.00  0.00           H  
ATOM   4863 1HA  GLY B 226     137.469 267.866  10.188  1.00  0.00           H  
ATOM   4864 2HA  GLY B 226     138.456 266.418  10.262  1.00  0.00           H  
TER                                                                             
REMARK PDBinfo-LABEL:    1 SCAFFOLD
REMARK PDBinfo-LABEL:    2 SCAFFOLD
REMARK PDBinfo-LABEL:    3 SCAFFOLD
REMARK PDBinfo-LABEL:    4 SCAFFOLD orig_interface
REMARK PDBinfo-LABEL:    5 SCAFFOLD orig_interface
REMARK PDBinfo-LABEL:    6 SCAFFOLD
REMARK PDBinfo-LABEL:    7 SCAFFOLD
REMARK PDBinfo-LABEL:    8 SCAFFOLD orig_interface
REMARK PDBinfo-LABEL:    9 SCAFFOLD
REMARK PDBinfo-LABEL:   10 SCAFFOLD
REMARK PDBinfo-LABEL:   11 SCAFFOLD orig_interface
REMARK PDBinfo-LABEL:   12 SCAFFOLD
REMARK PDBinfo-LABEL:   13 SCAFFOLD
REMARK PDBinfo-LABEL:   14 SCAFFOLD
REMARK PDBinfo-LABEL:   15 SCAFFOLD orig_interface
REMARK PDBinfo-LABEL:   16 SCAFFOLD
REMARK PDBinfo-LABEL:   17 SCAFFOLD
REMARK PDBinfo-LABEL:   18 SCAFFOLD
REMARK PDBinfo-LABEL:   19 SCAFFOLD orig_interface
REMARK PDBinfo-LABEL:   20 SCAFFOLD
REMARK PDBinfo-LABEL:   21 SCAFFOLD
REMARK PDBinfo-LABEL:   22 SCAFFOLD orig_interface
REMARK PDBinfo-LABEL:   23 SCAFFOLD orig_interface
REMARK PDBinfo-LABEL:   24 SCAFFOLD orig_interface
REMARK PDBinfo-LABEL:   25 SCAFFOLD
REMARK PDBinfo-LABEL:   26 SCAFFOLD orig_interface
REMARK PDBinfo-LABEL:   27 SCAFFOLD
REMARK PDBinfo-LABEL:   28 SCAFFOLD orig_interface
REMARK PDBinfo-LABEL:   29 SCAFFOLD
REMARK PDBinfo-LABEL:   30 SCAFFOLD orig_interface
REMARK PDBinfo-LABEL:   31 SCAFFOLD orig_interface
REMARK PDBinfo-LABEL:   32 SCAFFOLD
REMARK PDBinfo-LABEL:   33 SCAFFOLD orig_interface
REMARK PDBinfo-LABEL:   34 SCAFFOLD orig_interface
REMARK PDBinfo-LABEL:   35 SCAFFOLD CONNECTION orig_interface
REMARK PDBinfo-LABEL:   36 MOTIF CONNECTION orig_interface
REMARK PDBinfo-LABEL:   37 MOTIF orig_interface
REMARK PDBinfo-LABEL:   38 MOTIF CONNECTION orig_interface
REMARK PDBinfo-LABEL:   39 SCAFFOLD CONNECTION orig_interface
REMARK PDBinfo-LABEL:   40 SCAFFOLD orig_interface
REMARK PDBinfo-LABEL:   41 SCAFFOLD orig_interface
REMARK PDBinfo-LABEL:   42 SCAFFOLD
REMARK PDBinfo-LABEL:   43 SCAFFOLD orig_interface
REMARK PDBinfo-LABEL:   44 SCAFFOLD FIX orig_interface
REMARK PDBinfo-LABEL:   45 SCAFFOLD orig_interface
REMARK PDBinfo-LABEL:   46 SCAFFOLD
REMARK PDBinfo-LABEL:   47 SCAFFOLD orig_interface
REMARK PDBinfo-LABEL:   48 SCAFFOLD orig_interface
REMARK PDBinfo-LABEL:   49 SCAFFOLD orig_interface
REMARK PDBinfo-LABEL:   50 SCAFFOLD orig_interface
REMARK PDBinfo-LABEL:   51 SCAFFOLD orig_interface
REMARK PDBinfo-LABEL:   52 SCAFFOLD orig_interface
REMARK PDBinfo-LABEL:   53 SCAFFOLD
REMARK PDBinfo-LABEL:   54 SCAFFOLD orig_interface
REMARK PDBinfo-LABEL:   55 SCAFFOLD orig_interface
REMARK PDBinfo-LABEL:   56 SCAFFOLD orig_interface
REMARK PDBinfo-LABEL:   57 SCAFFOLD
REMARK PDBinfo-LABEL:   58 SCAFFOLD orig_interface
REMARK PDBinfo-LABEL:   59 SCAFFOLD
REMARK PDBinfo-LABEL:   60 SCAFFOLD orig_interface
REMARK PDBinfo-LABEL:   61 SCAFFOLD
REMARK PDBinfo-LABEL:   62 SCAFFOLD
REMARK PDBinfo-LABEL:   63 SCAFFOLD
REMARK PDBinfo-LABEL:   64 SCAFFOLD orig_interface
REMARK PDBinfo-LABEL:   65 SCAFFOLD
REMARK PDBinfo-LABEL:   66 SCAFFOLD orig_interface
REMARK PDBinfo-LABEL:   67 SCAFFOLD
REMARK PDBinfo-LABEL:   68 SCAFFOLD orig_interface
REMARK PDBinfo-LABEL:   69 SCAFFOLD
REMARK PDBinfo-LABEL:   70 SCAFFOLD
REMARK PDBinfo-LABEL:   71 SCAFFOLD orig_interface
REMARK PDBinfo-LABEL:   72 SCAFFOLD orig_interface
REMARK PDBinfo-LABEL:   73 SCAFFOLD
REMARK PDBinfo-LABEL:   74 SCAFFOLD
REMARK PDBinfo-LABEL:   75 SCAFFOLD
REMARK PDBinfo-LABEL:   76 SCAFFOLD
REMARK PDBinfo-LABEL:   77 SCAFFOLD
REMARK PDBinfo-LABEL:   78 SCAFFOLD
REMARK PDBinfo-LABEL:   79 SCAFFOLD
REMARK PDBinfo-LABEL:   80 SCAFFOLD
REMARK PDBinfo-LABEL:  190 other_overlap
REMARK PDBinfo-LABEL:  191 other_overlap
REMARK PDBinfo-LABEL:  193 other_overlap
REMARK PDBinfo-LABEL:  194 other_overlap
REMARK PDBinfo-LABEL:  195 other_overlap
REMARK PDBinfo-LABEL:  197 other_overlap
REMARK PDBinfo-LABEL:  198 other_overlap
REMARK PDBinfo-LABEL:  200 other_overlap
REMARK PDBinfo-LABEL:  201 other_overlap
REMARK PDBinfo-LABEL:  202 other_overlap
REMARK PDBinfo-LABEL:  204 other_overlap
REMARK PDBinfo-LABEL:  205 other_overlap
REMARK PDBinfo-LABEL:  206 other_overlap
REMARK PDBinfo-LABEL:  212 other_overlap
REMARK PDBinfo-LABEL:  213 other_overlap
REMARK PDBinfo-LABEL:  216 other_overlap
REMARK PDBinfo-LABEL:  217 other_overlap
REMARK PDBinfo-LABEL:  220 other_overlap
REMARK PDBinfo-LABEL:  221 other_overlap
REMARK PDBinfo-LABEL:  223 other_overlap
REMARK PDBinfo-LABEL:  224 other_overlap
REMARK PDBinfo-LABEL:  226 other_overlap
REMARK PDBinfo-LABEL:  227 other_overlap
REMARK PDBinfo-LABEL:  232 other_overlap
REMARK PDBinfo-LABEL:  233 other_overlap
REMARK PDBinfo-LABEL:  234 other_overlap
REMARK PDBinfo-LABEL:  235 other_overlap
REMARK PDBinfo-LABEL:  236 other_overlap
REMARK PDBinfo-LABEL:  237 other_overlap
REMARK PDBinfo-LABEL:  238 CONTEXT orig_interface overlap
REMARK PDBinfo-LABEL:  239 CONTEXT overlap
REMARK PDBinfo-LABEL:  240 CONTEXT overlap
REMARK PDBinfo-LABEL:  241 CORE CONTEXT orig_interface overlap
REMARK PDBinfo-LABEL:  242 CONTEXT overlap
REMARK PDBinfo-LABEL:  243 CONTEXT overlap
REMARK PDBinfo-LABEL:  244 CORE CONTEXT other_overlap
REMARK PDBinfo-LABEL:  245 CORE CONTEXT orig_interface
REMARK PDBinfo-LABEL:  246 CONTEXT other_overlap
[truncated: 52,517 more chars]
