# Supplementary material for: Reconfigurable asymmetric protein assemblies through implicit negative design
Source: Science. Author manuscript; Available in PMC 2023 Jan 27. (PMC9881579; doi:10.1126/science.abj7662)
Supplement: Data S2 [file NIHMS1843281-supplement-Data_S2.gz › without_all_supplement_resubmit_20211001/components/single_fusions/101B82.pdb]

HEADER                                            14-NOV-19   XXXX              
EXPDTA    THEORETICAL MODEL                                                     
REMARK 220                                                                      
REMARK 220 EXPERIMENTAL DETAILS                                                 
REMARK 220  EXPERIMENT TYPE                : THEORETICAL MODELLING              
REMARK 220  DATE OF DATA COLLECTION        : 14-NOV-19                          
REMARK 220                                                                      
REMARK 220 REMARK: MODEL GENERATED BY ROSETTA                                   
REMARK 220  VERSION 2019.45+HEAD.fc8ab401178                                    
ATOM      1  N   GLY A   1     124.938 277.613  45.328  1.00  0.00           N  
ATOM      2  CA  GLY A   1     125.903 278.242  46.227  1.00  0.00           C  
ATOM      3  C   GLY A   1     127.292 278.313  45.595  1.00  0.00           C  
ATOM      4  O   GLY A   1     127.777 279.386  45.203  1.00  0.00           O  
ATOM      5 1H   GLY A   1     124.024 277.603  45.749  1.00  0.00           H  
ATOM      6 2H   GLY A   1     124.917 278.172  44.479  1.00  0.00           H  
ATOM      7 3H   GLY A   1     125.224 276.657  45.103  1.00  0.00           H  
ATOM      8 1HA  GLY A   1     125.561 279.246  46.473  1.00  0.00           H  
ATOM      9 2HA  GLY A   1     125.952 277.676  47.156  1.00  0.00           H  
ATOM     10  N   ARG A   2     127.940 277.160  45.501  1.00  0.00           N  
ATOM     11  CA  ARG A   2     129.291 277.115  44.964  1.00  0.00           C  
ATOM     12  C   ARG A   2     129.294 277.198  43.442  1.00  0.00           C  
ATOM     13  O   ARG A   2     130.328 277.448  42.820  1.00  0.00           O  
ATOM     14  CB  ARG A   2     129.993 275.837  45.401  1.00  0.00           C  
ATOM     15  CG  ARG A   2     130.223 275.714  46.898  1.00  0.00           C  
ATOM     16  CD  ARG A   2     130.840 274.410  47.254  1.00  0.00           C  
ATOM     17  NE  ARG A   2     129.910 273.305  47.080  1.00  0.00           N  
ATOM     18  CZ  ARG A   2     130.243 272.003  47.173  1.00  0.00           C  
ATOM     19  NH1 ARG A   2     131.484 271.659  47.436  1.00  0.00           N  
ATOM     20  NH2 ARG A   2     129.321 271.071  46.999  1.00  0.00           N  
ATOM     21  H   ARG A   2     127.517 276.285  45.835  1.00  0.00           H  
ATOM     22  HA  ARG A   2     129.845 277.965  45.361  1.00  0.00           H  
ATOM     23 1HB  ARG A   2     129.408 274.975  45.084  1.00  0.00           H  
ATOM     24 2HB  ARG A   2     130.965 275.770  44.911  1.00  0.00           H  
ATOM     25 1HG  ARG A   2     130.890 276.510  47.231  1.00  0.00           H  
ATOM     26 2HG  ARG A   2     129.270 275.796  47.422  1.00  0.00           H  
ATOM     27 1HD  ARG A   2     131.704 274.229  46.615  1.00  0.00           H  
ATOM     28 2HD  ARG A   2     131.156 274.429  48.295  1.00  0.00           H  
ATOM     29  HE  ARG A   2     128.945 273.530  46.878  1.00  0.00           H  
ATOM     30 1HH1 ARG A   2     132.189 272.371  47.569  1.00  0.00           H  
ATOM     31 2HH1 ARG A   2     131.734 270.682  47.505  1.00  0.00           H  
ATOM     32 1HH2 ARG A   2     128.367 271.336  46.797  1.00  0.00           H  
ATOM     33 2HH2 ARG A   2     129.571 270.096  47.068  1.00  0.00           H  
ATOM     34  N   GLN A   3     128.125 277.004  42.832  1.00  0.00           N  
ATOM     35  CA  GLN A   3     127.992 277.114  41.389  1.00  0.00           C  
ATOM     36  C   GLN A   3     128.245 278.561  40.983  1.00  0.00           C  
ATOM     37  O   GLN A   3     128.987 278.838  40.030  1.00  0.00           O  
ATOM     38  CB  GLN A   3     126.566 276.718  40.997  1.00  0.00           C  
ATOM     39  CG  GLN A   3     126.250 275.252  41.173  1.00  0.00           C  
ATOM     40  CD  GLN A   3     124.770 274.926  40.955  1.00  0.00           C  
ATOM     41  OE1 GLN A   3     124.212 275.141  39.870  1.00  0.00           O  
ATOM     42  NE2 GLN A   3     124.131 274.422  42.015  1.00  0.00           N  
ATOM     43  H   GLN A   3     127.323 276.760  43.395  1.00  0.00           H  
ATOM     44  HA  GLN A   3     128.723 276.467  40.900  1.00  0.00           H  
ATOM     45 1HB  GLN A   3     125.866 277.272  41.625  1.00  0.00           H  
ATOM     46 2HB  GLN A   3     126.359 277.003  39.987  1.00  0.00           H  
ATOM     47 1HG  GLN A   3     126.845 274.661  40.472  1.00  0.00           H  
ATOM     48 2HG  GLN A   3     126.496 274.989  42.187  1.00  0.00           H  
ATOM     49 1HE2 GLN A   3     123.142 274.136  41.967  1.00  0.00           H  
ATOM     50 2HE2 GLN A   3     124.645 274.305  42.903  1.00  0.00           H  
ATOM     51  N   GLU A   4     127.688 279.484  41.771  1.00  0.00           N  
ATOM     52  CA  GLU A   4     127.843 280.895  41.529  1.00  0.00           C  
ATOM     53  C   GLU A   4     129.254 281.345  41.858  1.00  0.00           C  
ATOM     54  O   GLU A   4     129.823 282.155  41.130  1.00  0.00           O  
ATOM     55  CB  GLU A   4     126.830 281.691  42.357  1.00  0.00           C  
ATOM     56  CG  GLU A   4     125.383 281.511  41.921  1.00  0.00           C  
ATOM     57  CD  GLU A   4     124.806 280.188  42.337  1.00  0.00           C  
ATOM     58  OE1 GLU A   4     125.358 279.571  43.217  1.00  0.00           O  
ATOM     59  OE2 GLU A   4     123.812 279.792  41.774  1.00  0.00           O  
ATOM     60  H   GLU A   4     127.063 279.201  42.529  1.00  0.00           H  
ATOM     61  HA  GLU A   4     127.664 281.086  40.472  1.00  0.00           H  
ATOM     62 1HB  GLU A   4     126.904 281.395  43.404  1.00  0.00           H  
ATOM     63 2HB  GLU A   4     127.068 282.753  42.299  1.00  0.00           H  
ATOM     64 1HG  GLU A   4     124.782 282.310  42.356  1.00  0.00           H  
ATOM     65 2HG  GLU A   4     125.328 281.602  40.836  1.00  0.00           H  
ATOM     66  N   LYS A   5     129.834 280.820  42.945  1.00  0.00           N  
ATOM     67  CA  LYS A   5     131.182 281.234  43.310  1.00  0.00           C  
ATOM     68  C   LYS A   5     132.220 280.857  42.247  1.00  0.00           C  
ATOM     69  O   LYS A   5     133.105 281.666  41.933  1.00  0.00           O  
ATOM     70  CB  LYS A   5     131.568 280.623  44.657  1.00  0.00           C  
ATOM     71  CG  LYS A   5     130.822 281.206  45.850  1.00  0.00           C  
ATOM     72  CD  LYS A   5     131.226 280.518  47.145  1.00  0.00           C  
ATOM     73  CE  LYS A   5     130.499 281.116  48.341  1.00  0.00           C  
ATOM     74  NZ  LYS A   5     130.868 280.438  49.613  1.00  0.00           N  
ATOM     75  H   LYS A   5     129.305 280.177  43.543  1.00  0.00           H  
ATOM     76  HA  LYS A   5     131.185 282.324  43.392  1.00  0.00           H  
ATOM     77 1HB  LYS A   5     131.380 279.549  44.637  1.00  0.00           H  
ATOM     78 2HB  LYS A   5     132.635 280.766  44.829  1.00  0.00           H  
ATOM     79 1HG  LYS A   5     131.040 282.272  45.931  1.00  0.00           H  
ATOM     80 2HG  LYS A   5     129.749 281.084  45.703  1.00  0.00           H  
ATOM     81 1HD  LYS A   5     130.990 279.455  47.082  1.00  0.00           H  
ATOM     82 2HD  LYS A   5     132.300 280.626  47.294  1.00  0.00           H  
ATOM     83 1HE  LYS A   5     130.745 282.174  48.423  1.00  0.00           H  
ATOM     84 2HE  LYS A   5     129.423 281.026  48.195  1.00  0.00           H  
ATOM     85 1HZ  LYS A   5     130.366 280.863  50.379  1.00  0.00           H  
ATOM     86 2HZ  LYS A   5     130.627 279.458  49.554  1.00  0.00           H  
ATOM     87 3HZ  LYS A   5     131.861 280.531  49.769  1.00  0.00           H  
ATOM     88  N   VAL A   6     132.095 279.668  41.639  1.00  0.00           N  
ATOM     89  CA  VAL A   6     133.047 279.326  40.588  1.00  0.00           C  
ATOM     90  C   VAL A   6     132.802 280.218  39.379  1.00  0.00           C  
ATOM     91  O   VAL A   6     133.759 280.650  38.732  1.00  0.00           O  
ATOM     92  CB  VAL A   6     133.012 277.854  40.164  1.00  0.00           C  
ATOM     93  CG1 VAL A   6     133.987 277.623  38.957  1.00  0.00           C  
ATOM     94  CG2 VAL A   6     133.419 276.975  41.315  1.00  0.00           C  
ATOM     95  H   VAL A   6     131.377 278.999  41.946  1.00  0.00           H  
ATOM     96  HA  VAL A   6     134.047 279.532  40.961  1.00  0.00           H  
ATOM     97  HB  VAL A   6     132.008 277.604  39.848  1.00  0.00           H  
ATOM     98 1HG1 VAL A   6     133.965 276.578  38.667  1.00  0.00           H  
ATOM     99 2HG1 VAL A   6     133.700 278.233  38.104  1.00  0.00           H  
ATOM    100 3HG1 VAL A   6     135.003 277.885  39.258  1.00  0.00           H  
ATOM    101 1HG2 VAL A   6     133.385 275.962  40.989  1.00  0.00           H  
ATOM    102 2HG2 VAL A   6     134.413 277.215  41.620  1.00  0.00           H  
ATOM    103 3HG2 VAL A   6     132.737 277.117  42.146  1.00  0.00           H  
ATOM    104  N   LEU A   7     131.526 280.464  39.033  1.00  0.00           N  
ATOM    105  CA  LEU A   7     131.261 281.324  37.899  1.00  0.00           C  
ATOM    106  C   LEU A   7     131.836 282.720  38.124  1.00  0.00           C  
ATOM    107  O   LEU A   7     132.376 283.297  37.183  1.00  0.00           O  
ATOM    108  CB  LEU A   7     129.750 281.414  37.649  1.00  0.00           C  
ATOM    109  CG  LEU A   7     129.322 282.311  36.480  1.00  0.00           C  
ATOM    110  CD1 LEU A   7     129.927 281.783  35.186  1.00  0.00           C  
ATOM    111  CD2 LEU A   7     127.803 282.348  36.399  1.00  0.00           C  
ATOM    112  H   LEU A   7     130.741 280.043  39.542  1.00  0.00           H  
ATOM    113  HA  LEU A   7     131.752 280.885  37.038  1.00  0.00           H  
ATOM    114 1HB  LEU A   7     129.370 280.413  37.455  1.00  0.00           H  
ATOM    115 2HB  LEU A   7     129.270 281.794  38.551  1.00  0.00           H  
ATOM    116  HG  LEU A   7     129.701 283.321  36.638  1.00  0.00           H  
ATOM    117 1HD1 LEU A   7     129.623 282.420  34.356  1.00  0.00           H  
ATOM    118 2HD1 LEU A   7     131.014 281.786  35.265  1.00  0.00           H  
ATOM    119 3HD1 LEU A   7     129.578 280.766  35.010  1.00  0.00           H  
ATOM    120 1HD2 LEU A   7     127.499 282.986  35.568  1.00  0.00           H  
ATOM    121 2HD2 LEU A   7     127.422 281.339  36.239  1.00  0.00           H  
ATOM    122 3HD2 LEU A   7     127.398 282.746  37.329  1.00  0.00           H  
ATOM    123  N   LYS A   8     131.728 283.272  39.345  1.00  0.00           N  
ATOM    124  CA  LYS A   8     132.281 284.601  39.607  1.00  0.00           C  
ATOM    125  C   LYS A   8     133.795 284.620  39.386  1.00  0.00           C  
ATOM    126  O   LYS A   8     134.323 285.603  38.845  1.00  0.00           O  
ATOM    127  CB  LYS A   8     131.951 285.049  41.031  1.00  0.00           C  
ATOM    128  CG  LYS A   8     130.489 285.415  41.252  1.00  0.00           C  
ATOM    129  CD  LYS A   8     130.225 285.785  42.704  1.00  0.00           C  
ATOM    130  CE  LYS A   8     128.759 286.121  42.933  1.00  0.00           C  
ATOM    131  NZ  LYS A   8     128.480 286.454  44.356  1.00  0.00           N  
ATOM    132  H   LYS A   8     131.223 282.776  40.084  1.00  0.00           H  
ATOM    133  HA  LYS A   8     131.833 285.301  38.903  1.00  0.00           H  
ATOM    134 1HB  LYS A   8     132.205 284.252  41.731  1.00  0.00           H  
ATOM    135 2HB  LYS A   8     132.556 285.918  41.289  1.00  0.00           H  
ATOM    136 1HG  LYS A   8     130.226 286.261  40.617  1.00  0.00           H  
ATOM    137 2HG  LYS A   8     129.857 284.569  40.981  1.00  0.00           H  
ATOM    138 1HD  LYS A   8     130.503 284.950  43.349  1.00  0.00           H  
ATOM    139 2HD  LYS A   8     130.832 286.648  42.976  1.00  0.00           H  
ATOM    140 1HE  LYS A   8     128.479 286.970  42.312  1.00  0.00           H  
ATOM    141 2HE  LYS A   8     128.142 285.270  42.645  1.00  0.00           H  
ATOM    142 1HZ  LYS A   8     127.499 286.670  44.466  1.00  0.00           H  
ATOM    143 2HZ  LYS A   8     128.719 285.665  44.941  1.00  0.00           H  
ATOM    144 3HZ  LYS A   8     129.033 287.254  44.629  1.00  0.00           H  
ATOM    145  N   SER A   9     134.495 283.540  39.766  1.00  0.00           N  
ATOM    146  CA  SER A   9     135.938 283.455  39.535  1.00  0.00           C  
ATOM    147  C   SER A   9     136.207 283.534  38.030  1.00  0.00           C  
ATOM    148  O   SER A   9     137.089 284.279  37.573  1.00  0.00           O  
ATOM    149  CB  SER A   9     136.498 282.168  40.105  1.00  0.00           C  
ATOM    150  OG  SER A   9     137.880 282.081  39.888  1.00  0.00           O  
ATOM    151  H   SER A   9     134.018 282.791  40.286  1.00  0.00           H  
ATOM    152  HA  SER A   9     136.422 284.299  40.023  1.00  0.00           H  
ATOM    153 1HB  SER A   9     136.292 282.124  41.174  1.00  0.00           H  
ATOM    154 2HB  SER A   9     136.001 281.318  39.641  1.00  0.00           H  
ATOM    155  HG  SER A   9     138.169 281.284  40.338  1.00  0.00           H  
ATOM    156  N   ILE A  10     135.401 282.813  37.239  1.00  0.00           N  
ATOM    157  CA  ILE A  10     135.578 282.855  35.797  1.00  0.00           C  
ATOM    158  C   ILE A  10     135.298 284.260  35.284  1.00  0.00           C  
ATOM    159  O   ILE A  10     136.099 284.805  34.526  1.00  0.00           O  
ATOM    160  CB  ILE A  10     134.667 281.850  35.053  1.00  0.00           C  
ATOM    161  CG1 ILE A  10     135.097 280.419  35.371  1.00  0.00           C  
ATOM    162  CG2 ILE A  10     134.768 282.113  33.542  1.00  0.00           C  
ATOM    163  CD1 ILE A  10     134.111 279.319  34.964  1.00  0.00           C  
ATOM    164  H   ILE A  10     134.709 282.189  37.671  1.00  0.00           H  
ATOM    165  HA  ILE A  10     136.616 282.609  35.571  1.00  0.00           H  
ATOM    166  HB  ILE A  10     133.634 281.969  35.383  1.00  0.00           H  
ATOM    167 1HG1 ILE A  10     136.024 280.248  34.858  1.00  0.00           H  
ATOM    168 2HG1 ILE A  10     135.270 280.343  36.446  1.00  0.00           H  
ATOM    169 1HG2 ILE A  10     134.161 281.438  33.010  1.00  0.00           H  
ATOM    170 2HG2 ILE A  10     134.442 283.115  33.319  1.00  0.00           H  
ATOM    171 3HG2 ILE A  10     135.796 281.995  33.220  1.00  0.00           H  
ATOM    172 1HD1 ILE A  10     134.529 278.353  35.241  1.00  0.00           H  
ATOM    173 2HD1 ILE A  10     133.169 279.466  35.490  1.00  0.00           H  
ATOM    174 3HD1 ILE A  10     133.935 279.334  33.898  1.00  0.00           H  
ATOM    175  N   GLU A  11     134.200 284.889  35.708  1.00  0.00           N  
ATOM    176  CA  GLU A  11     133.873 286.202  35.172  1.00  0.00           C  
ATOM    177  C   GLU A  11     134.983 287.213  35.396  1.00  0.00           C  
ATOM    178  O   GLU A  11     135.285 287.995  34.487  1.00  0.00           O  
ATOM    179  CB  GLU A  11     132.578 286.719  35.803  1.00  0.00           C  
ATOM    180  CG  GLU A  11     132.149 288.097  35.319  1.00  0.00           C  
ATOM    181  CD  GLU A  11     130.848 288.550  35.921  1.00  0.00           C  
ATOM    182  OE1 GLU A  11     130.186 287.746  36.531  1.00  0.00           O  
ATOM    183  OE2 GLU A  11     130.516 289.702  35.770  1.00  0.00           O  
ATOM    184  H   GLU A  11     133.569 284.422  36.361  1.00  0.00           H  
ATOM    185  HA  GLU A  11     133.724 286.096  34.098  1.00  0.00           H  
ATOM    186 1HB  GLU A  11     131.766 286.023  35.590  1.00  0.00           H  
ATOM    187 2HB  GLU A  11     132.694 286.766  36.886  1.00  0.00           H  
ATOM    188 1HG  GLU A  11     132.925 288.818  35.575  1.00  0.00           H  
ATOM    189 2HG  GLU A  11     132.055 288.077  34.234  1.00  0.00           H  
ATOM    190  N   GLU A  12     135.600 287.217  36.586  1.00  0.00           N  
ATOM    191  CA  GLU A  12     136.671 288.176  36.819  1.00  0.00           C  
ATOM    192  C   GLU A  12     137.830 287.968  35.847  1.00  0.00           C  
ATOM    193  O   GLU A  12     138.320 288.940  35.249  1.00  0.00           O  
ATOM    194  CB  GLU A  12     137.197 288.093  38.254  1.00  0.00           C  
ATOM    195  CG  GLU A  12     138.321 289.102  38.549  1.00  0.00           C  
ATOM    196  CD  GLU A  12     138.820 289.071  39.959  1.00  0.00           C  
ATOM    197  OE1 GLU A  12     138.238 288.406  40.774  1.00  0.00           O  
ATOM    198  OE2 GLU A  12     139.825 289.704  40.211  1.00  0.00           O  
ATOM    199  H   GLU A  12     135.281 286.579  37.326  1.00  0.00           H  
ATOM    200  HA  GLU A  12     136.272 289.175  36.660  1.00  0.00           H  
ATOM    201 1HB  GLU A  12     136.378 288.267  38.952  1.00  0.00           H  
ATOM    202 2HB  GLU A  12     137.578 287.085  38.442  1.00  0.00           H  
ATOM    203 1HG  GLU A  12     139.159 288.881  37.893  1.00  0.00           H  
ATOM    204 2HG  GLU A  12     137.966 290.104  38.312  1.00  0.00           H  
ATOM    205  N   THR A  13     138.241 286.709  35.639  1.00  0.00           N  
ATOM    206  CA  THR A  13     139.335 286.443  34.714  1.00  0.00           C  
ATOM    207  C   THR A  13     138.923 286.815  33.279  1.00  0.00           C  
ATOM    208  O   THR A  13     139.720 287.389  32.548  1.00  0.00           O  
ATOM    209  CB  THR A  13     139.895 285.000  34.843  1.00  0.00           C  
ATOM    210  OG1 THR A  13     140.376 284.811  36.178  1.00  0.00           O  
ATOM    211  CG2 THR A  13     141.082 284.827  33.920  1.00  0.00           C  
ATOM    212  H   THR A  13     137.824 285.933  36.178  1.00  0.00           H  
ATOM    213  HA  THR A  13     140.163 287.096  34.987  1.00  0.00           H  
ATOM    214  HB  THR A  13     139.113 284.272  34.615  1.00  0.00           H  
ATOM    215  HG1 THR A  13     140.854 283.947  36.252  1.00  0.00           H  
ATOM    216 1HG2 THR A  13     141.486 283.817  34.036  1.00  0.00           H  
ATOM    217 2HG2 THR A  13     140.789 284.970  32.935  1.00  0.00           H  
ATOM    218 3HG2 THR A  13     141.850 285.552  34.175  1.00  0.00           H  
ATOM    219  N   VAL A  14     137.681 286.526  32.887  1.00  0.00           N  
ATOM    220  CA  VAL A  14     137.189 286.850  31.543  1.00  0.00           C  
ATOM    221  C   VAL A  14     137.246 288.339  31.257  1.00  0.00           C  
ATOM    222  O   VAL A  14     137.667 288.759  30.164  1.00  0.00           O  
ATOM    223  CB  VAL A  14     135.737 286.366  31.374  1.00  0.00           C  
ATOM    224  CG1 VAL A  14     135.105 286.995  30.142  1.00  0.00           C  
ATOM    225  CG2 VAL A  14     135.705 284.848  31.281  1.00  0.00           C  
ATOM    226  H   VAL A  14     137.070 286.042  33.546  1.00  0.00           H  
ATOM    227  HA  VAL A  14     137.811 286.344  30.818  1.00  0.00           H  
ATOM    228  HB  VAL A  14     135.153 286.690  32.236  1.00  0.00           H  
ATOM    229 1HG1 VAL A  14     134.078 286.642  30.039  1.00  0.00           H  
ATOM    230 2HG1 VAL A  14     135.105 288.080  30.247  1.00  0.00           H  
ATOM    231 3HG1 VAL A  14     135.675 286.715  29.257  1.00  0.00           H  
ATOM    232 1HG2 VAL A  14     134.675 284.512  31.163  1.00  0.00           H  
ATOM    233 2HG2 VAL A  14     136.294 284.524  30.423  1.00  0.00           H  
ATOM    234 3HG2 VAL A  14     136.124 284.418  32.191  1.00  0.00           H  
ATOM    235  N   ARG A  15     136.814 289.147  32.222  1.00  0.00           N  
ATOM    236  CA  ARG A  15     136.841 290.582  32.032  1.00  0.00           C  
ATOM    237  C   ARG A  15     138.275 291.088  31.871  1.00  0.00           C  
ATOM    238  O   ARG A  15     138.540 291.916  30.997  1.00  0.00           O  
ATOM    239  CB  ARG A  15     136.180 291.285  33.208  1.00  0.00           C  
ATOM    240  CG  ARG A  15     134.667 291.147  33.268  1.00  0.00           C  
ATOM    241  CD  ARG A  15     134.101 291.820  34.466  1.00  0.00           C  
ATOM    242  NE  ARG A  15     132.656 291.670  34.540  1.00  0.00           N  
ATOM    243  CZ  ARG A  15     131.772 292.466  33.908  1.00  0.00           C  
ATOM    244  NH1 ARG A  15     132.198 293.461  33.162  1.00  0.00           N  
ATOM    245  NH2 ARG A  15     130.475 292.247  34.040  1.00  0.00           N  
ATOM    246  H   ARG A  15     136.435 288.734  33.083  1.00  0.00           H  
ATOM    247  HA  ARG A  15     136.290 290.812  31.119  1.00  0.00           H  
ATOM    248 1HB  ARG A  15     136.584 290.893  34.140  1.00  0.00           H  
ATOM    249 2HB  ARG A  15     136.413 292.350  33.173  1.00  0.00           H  
ATOM    250 1HG  ARG A  15     134.225 291.599  32.380  1.00  0.00           H  
ATOM    251 2HG  ARG A  15     134.399 290.091  33.310  1.00  0.00           H  
ATOM    252 1HD  ARG A  15     134.535 291.386  35.366  1.00  0.00           H  
ATOM    253 2HD  ARG A  15     134.332 292.884  34.428  1.00  0.00           H  
ATOM    254  HE  ARG A  15     132.290 290.916  35.105  1.00  0.00           H  
ATOM    255 1HH1 ARG A  15     133.189 293.628  33.062  1.00  0.00           H  
ATOM    256 2HH1 ARG A  15     131.535 294.057  32.689  1.00  0.00           H  
ATOM    257 1HH2 ARG A  15     130.147 291.482  34.613  1.00  0.00           H  
ATOM    258 2HH2 ARG A  15     129.812 292.844  33.567  1.00  0.00           H  
ATOM    259  N   LYS A  16     139.216 290.537  32.653  1.00  0.00           N  
ATOM    260  CA  LYS A  16     140.623 290.928  32.556  1.00  0.00           C  
ATOM    261  C   LYS A  16     141.262 290.475  31.234  1.00  0.00           C  
ATOM    262  O   LYS A  16     142.084 291.191  30.658  1.00  0.00           O  
ATOM    263  CB  LYS A  16     141.408 290.358  33.738  1.00  0.00           C  
ATOM    264  CG  LYS A  16     141.094 291.014  35.077  1.00  0.00           C  
ATOM    265  CD  LYS A  16     141.884 290.371  36.206  1.00  0.00           C  
ATOM    266  CE  LYS A  16     141.579 291.032  37.543  1.00  0.00           C  
ATOM    267  NZ  LYS A  16     142.306 290.379  38.665  1.00  0.00           N  
ATOM    268  H   LYS A  16     138.927 289.873  33.379  1.00  0.00           H  
ATOM    269  HA  LYS A  16     140.674 292.017  32.588  1.00  0.00           H  
ATOM    270 1HB  LYS A  16     141.203 289.292  33.832  1.00  0.00           H  
ATOM    271 2HB  LYS A  16     142.477 290.471  33.554  1.00  0.00           H  
ATOM    272 1HG  LYS A  16     141.342 292.075  35.029  1.00  0.00           H  
ATOM    273 2HG  LYS A  16     140.029 290.917  35.288  1.00  0.00           H  
ATOM    274 1HD  LYS A  16     141.633 289.311  36.269  1.00  0.00           H  
ATOM    275 2HD  LYS A  16     142.951 290.462  36.002  1.00  0.00           H  
ATOM    276 1HE  LYS A  16     141.865 292.082  37.502  1.00  0.00           H  
ATOM    277 2HE  LYS A  16     140.508 290.977  37.740  1.00  0.00           H  
ATOM    278 1HZ  LYS A  16     142.077 290.845  39.531  1.00  0.00           H  
ATOM    279 2HZ  LYS A  16     142.034 289.408  38.724  1.00  0.00           H  
ATOM    280 3HZ  LYS A  16     143.301 290.440  38.503  1.00  0.00           H  
ATOM    281  N   MET A  17     140.879 289.277  30.763  1.00  0.00           N  
ATOM    282  CA  MET A  17     141.382 288.702  29.516  1.00  0.00           C  
ATOM    283  C   MET A  17     140.861 289.449  28.288  1.00  0.00           C  
ATOM    284  O   MET A  17     141.520 289.456  27.237  1.00  0.00           O  
ATOM    285  CB  MET A  17     141.020 287.219  29.426  1.00  0.00           C  
ATOM    286  CG  MET A  17     141.770 286.314  30.397  1.00  0.00           C  
ATOM    287  SD  MET A  17     141.462 284.553  30.124  1.00  0.00           S  
ATOM    288  CE  MET A  17     139.692 284.278  30.330  1.00  0.00           C  
ATOM    289  H   MET A  17     140.240 288.727  31.333  1.00  0.00           H  
ATOM    290  HA  MET A  17     142.464 288.789  29.519  1.00  0.00           H  
ATOM    291 1HB  MET A  17     139.969 287.119  29.651  1.00  0.00           H  
ATOM    292 2HB  MET A  17     141.185 286.852  28.420  1.00  0.00           H  
ATOM    293 1HG  MET A  17     142.834 286.486  30.253  1.00  0.00           H  
ATOM    294 2HG  MET A  17     141.551 286.565  31.403  1.00  0.00           H  
ATOM    295 1HE  MET A  17     139.477 283.242  30.157  1.00  0.00           H  
ATOM    296 2HE  MET A  17     139.365 284.548  31.316  1.00  0.00           H  
ATOM    297 3HE  MET A  17     139.166 284.858  29.626  1.00  0.00           H  
ATOM    298  N   GLY A  18     139.690 290.091  28.402  1.00  0.00           N  
ATOM    299  CA  GLY A  18     139.156 290.862  27.293  1.00  0.00           C  
ATOM    300  C   GLY A  18     138.440 289.967  26.298  1.00  0.00           C  
ATOM    301  O   GLY A  18     138.452 290.225  25.092  1.00  0.00           O  
ATOM    302  H   GLY A  18     139.126 289.996  29.253  1.00  0.00           H  
ATOM    303 1HA  GLY A  18     138.465 291.613  27.682  1.00  0.00           H  
ATOM    304 2HA  GLY A  18     139.966 291.394  26.799  1.00  0.00           H  
ATOM    305  N   VAL A  19     137.840 288.894  26.802  1.00  0.00           N  
ATOM    306  CA  VAL A  19     137.151 287.933  25.942  1.00  0.00           C  
ATOM    307  C   VAL A  19     135.683 287.837  26.339  1.00  0.00           C  
ATOM    308  O   VAL A  19     135.269 288.462  27.318  1.00  0.00           O  
ATOM    309  CB  VAL A  19     137.806 286.543  26.045  1.00  0.00           C  
ATOM    310  CG1 VAL A  19     139.275 286.618  25.655  1.00  0.00           C  
ATOM    311  CG2 VAL A  19     137.650 286.000  27.457  1.00  0.00           C  
ATOM    312  H   VAL A  19     137.871 288.781  27.822  1.00  0.00           H  
ATOM    313  HA  VAL A  19     137.200 288.286  24.911  1.00  0.00           H  
ATOM    314  HB  VAL A  19     137.320 285.870  25.340  1.00  0.00           H  
ATOM    315 1HG1 VAL A  19     139.723 285.626  25.732  1.00  0.00           H  
ATOM    316 2HG1 VAL A  19     139.362 286.974  24.629  1.00  0.00           H  
ATOM    317 3HG1 VAL A  19     139.795 287.303  26.323  1.00  0.00           H  
ATOM    318 1HG2 VAL A  19     138.115 285.017  27.522  1.00  0.00           H  
ATOM    319 2HG2 VAL A  19     138.131 286.677  28.162  1.00  0.00           H  
ATOM    320 3HG2 VAL A  19     136.590 285.917  27.699  1.00  0.00           H  
ATOM    321  N   THR A  20     134.881 287.123  25.546  1.00  0.00           N  
ATOM    322  CA  THR A  20     133.443 287.078  25.791  1.00  0.00           C  
ATOM    323  C   THR A  20     132.941 285.793  26.420  1.00  0.00           C  
ATOM    324  O   THR A  20     133.207 284.698  25.929  1.00  0.00           O  
ATOM    325  CB  THR A  20     132.674 287.313  24.478  1.00  0.00           C  
ATOM    326  OG1 THR A  20     132.988 288.614  23.963  1.00  0.00           O  
ATOM    327  CG2 THR A  20     131.175 287.213  24.713  1.00  0.00           C  
ATOM    328  H   THR A  20     135.268 286.586  24.762  1.00  0.00           H  
ATOM    329  HA  THR A  20     133.192 287.896  26.467  1.00  0.00           H  
ATOM    330  HB  THR A  20     132.972 286.566  23.742  1.00  0.00           H  
ATOM    331  HG1 THR A  20     133.904 288.632  23.675  1.00  0.00           H  
ATOM    332 1HG2 THR A  20     130.647 287.382  23.773  1.00  0.00           H  
ATOM    333 2HG2 THR A  20     130.931 286.221  25.093  1.00  0.00           H  
ATOM    334 3HG2 THR A  20     130.870 287.965  25.440  1.00  0.00           H  
ATOM    335  N   MET A  21     132.168 285.918  27.494  1.00  0.00           N  
ATOM    336  CA  MET A  21     131.649 284.738  28.174  1.00  0.00           C  
ATOM    337  C   MET A  21     130.144 284.717  28.318  1.00  0.00           C  
ATOM    338  O   MET A  21     129.528 285.710  28.712  1.00  0.00           O  
ATOM    339  CB  MET A  21     132.296 284.618  29.552  1.00  0.00           C  
ATOM    340  CG  MET A  21     131.829 283.418  30.364  1.00  0.00           C  
ATOM    341  SD  MET A  21     130.383 283.784  31.379  1.00  0.00           S  
ATOM    342  CE  MET A  21     131.159 284.473  32.837  1.00  0.00           C  
ATOM    343  H   MET A  21     131.945 286.844  27.837  1.00  0.00           H  
ATOM    344  HA  MET A  21     131.921 283.863  27.588  1.00  0.00           H  
ATOM    345 1HB  MET A  21     133.377 284.546  29.442  1.00  0.00           H  
ATOM    346 2HB  MET A  21     132.084 285.517  30.133  1.00  0.00           H  
ATOM    347 1HG  MET A  21     131.579 282.598  29.691  1.00  0.00           H  
ATOM    348 2HG  MET A  21     132.634 283.087  31.020  1.00  0.00           H  
ATOM    349 1HE  MET A  21     130.392 284.750  33.561  1.00  0.00           H  
ATOM    350 2HE  MET A  21     131.826 283.732  33.280  1.00  0.00           H  
ATOM    351 3HE  MET A  21     131.733 285.359  32.561  1.00  0.00           H  
ATOM    352  N   GLU A  22     129.577 283.539  28.082  1.00  0.00           N  
ATOM    353  CA  GLU A  22     128.141 283.327  28.147  1.00  0.00           C  
ATOM    354  C   GLU A  22     127.878 282.208  29.154  1.00  0.00           C  
ATOM    355  O   GLU A  22     128.633 281.236  29.233  1.00  0.00           O  
ATOM    356  CB  GLU A  22     127.590 282.901  26.783  1.00  0.00           C  
ATOM    357  CG  GLU A  22     127.857 283.849  25.638  1.00  0.00           C  
ATOM    358  CD  GLU A  22     127.469 283.256  24.291  1.00  0.00           C  
ATOM    359  OE1 GLU A  22     126.824 282.212  24.255  1.00  0.00           O  
ATOM    360  OE2 GLU A  22     127.840 283.840  23.280  1.00  0.00           O  
ATOM    361  H   GLU A  22     130.191 282.767  27.805  1.00  0.00           H  
ATOM    362  HA  GLU A  22     127.649 284.237  28.484  1.00  0.00           H  
ATOM    363 1HB  GLU A  22     127.988 281.930  26.518  1.00  0.00           H  
ATOM    364 2HB  GLU A  22     126.513 282.804  26.869  1.00  0.00           H  
ATOM    365 1HG  GLU A  22     127.297 284.768  25.801  1.00  0.00           H  
ATOM    366 2HG  GLU A  22     128.918 284.099  25.629  1.00  0.00           H  
ATOM    367  N   THR A  23     126.781 282.309  29.904  1.00  0.00           N  
ATOM    368  CA  THR A  23     126.460 281.214  30.817  1.00  0.00           C  
ATOM    369  C   THR A  23     125.113 280.618  30.421  1.00  0.00           C  
ATOM    370  O   THR A  23     124.126 281.325  30.236  1.00  0.00           O  
ATOM    371  CB  THR A  23     126.422 281.685  32.282  1.00  0.00           C  
ATOM    372  OG1 THR A  23     127.695 282.240  32.642  1.00  0.00           O  
ATOM    373  CG2 THR A  23     126.102 280.520  33.208  1.00  0.00           C  
ATOM    374  H   THR A  23     126.195 283.124  29.850  1.00  0.00           H  
ATOM    375  HA  THR A  23     127.204 280.431  30.725  1.00  0.00           H  
ATOM    376  HB  THR A  23     125.660 282.454  32.398  1.00  0.00           H  
ATOM    377  HG1 THR A  23     127.826 283.066  32.171  1.00  0.00           H  
ATOM    378 1HG2 THR A  23     126.080 280.872  34.239  1.00  0.00           H  
ATOM    379 2HG2 THR A  23     125.131 280.103  32.945  1.00  0.00           H  
ATOM    380 3HG2 THR A  23     126.868 279.752  33.104  1.00  0.00           H  
ATOM    381  N   HIS A  24     125.105 279.294  30.328  1.00  0.00           N  
ATOM    382  CA  HIS A  24     123.957 278.502  29.919  1.00  0.00           C  
ATOM    383  C   HIS A  24     123.736 277.350  30.904  1.00  0.00           C  
ATOM    384  O   HIS A  24     123.904 276.177  30.569  1.00  0.00           O  
ATOM    385  CB  HIS A  24     124.227 277.961  28.512  1.00  0.00           C  
ATOM    386  CG  HIS A  24     124.449 279.043  27.490  1.00  0.00           C  
ATOM    387  ND1 HIS A  24     123.415 279.759  26.927  1.00  0.00           N  
ATOM    388  CD2 HIS A  24     125.597 279.550  26.957  1.00  0.00           C  
ATOM    389  CE1 HIS A  24     123.911 280.655  26.083  1.00  0.00           C  
ATOM    390  NE2 HIS A  24     125.228 280.549  26.079  1.00  0.00           N  
ATOM    391  H   HIS A  24     125.987 278.816  30.504  1.00  0.00           H  
ATOM    392  HA  HIS A  24     123.059 279.117  29.900  1.00  0.00           H  
ATOM    393 1HB  HIS A  24     125.118 277.352  28.529  1.00  0.00           H  
ATOM    394 2HB  HIS A  24     123.399 277.334  28.187  1.00  0.00           H  
ATOM    395  HD2 HIS A  24     126.615 279.231  27.186  1.00  0.00           H  
ATOM    396  HE1 HIS A  24     123.333 281.364  25.492  1.00  0.00           H  
ATOM    397  HE2 HIS A  24     125.872 281.144  25.506  1.00  0.00           H  
ATOM    398  N   ARG A  25     123.367 277.708  32.130  1.00  0.00           N  
ATOM    399  CA  ARG A  25     123.207 276.787  33.254  1.00  0.00           C  
ATOM    400  C   ARG A  25     121.859 276.069  33.250  1.00  0.00           C  
ATOM    401  O   ARG A  25     120.867 276.611  32.759  1.00  0.00           O  
ATOM    402  CB  ARG A  25     123.362 277.535  34.570  1.00  0.00           C  
ATOM    403  CG  ARG A  25     122.243 278.516  34.884  1.00  0.00           C  
ATOM    404  CD  ARG A  25     122.521 279.288  36.122  1.00  0.00           C  
ATOM    405  NE  ARG A  25     122.539 278.436  37.300  1.00  0.00           N  
ATOM    406  CZ  ARG A  25     122.868 278.850  38.540  1.00  0.00           C  
ATOM    407  NH1 ARG A  25     123.202 280.104  38.746  1.00  0.00           N  
ATOM    408  NH2 ARG A  25     122.854 277.995  39.547  1.00  0.00           N  
ATOM    409  H   ARG A  25     123.184 278.688  32.293  1.00  0.00           H  
ATOM    410  HA  ARG A  25     123.991 276.033  33.199  1.00  0.00           H  
ATOM    411 1HB  ARG A  25     123.415 276.822  35.390  1.00  0.00           H  
ATOM    412 2HB  ARG A  25     124.298 278.095  34.562  1.00  0.00           H  
ATOM    413 1HG  ARG A  25     122.133 279.219  34.059  1.00  0.00           H  
ATOM    414 2HG  ARG A  25     121.310 277.970  35.023  1.00  0.00           H  
ATOM    415 1HD  ARG A  25     123.493 279.773  36.037  1.00  0.00           H  
ATOM    416 2HD  ARG A  25     121.749 280.043  36.260  1.00  0.00           H  
ATOM    417  HE  ARG A  25     122.288 277.463  37.181  1.00  0.00           H  
ATOM    418 1HH1 ARG A  25     123.212 280.758  37.975  1.00  0.00           H  
ATOM    419 2HH1 ARG A  25     123.447 280.415  39.675  1.00  0.00           H  
ATOM    420 1HH2 ARG A  25     122.596 277.030  39.389  1.00  0.00           H  
ATOM    421 2HH2 ARG A  25     123.100 278.306  40.475  1.00  0.00           H  
ATOM    422  N   SER A  26     121.831 274.859  33.822  1.00  0.00           N  
ATOM    423  CA  SER A  26     120.594 274.089  33.984  1.00  0.00           C  
ATOM    424  C   SER A  26     120.699 273.132  35.170  1.00  0.00           C  
ATOM    425  O   SER A  26     121.746 272.515  35.388  1.00  0.00           O  
ATOM    426  CB  SER A  26     120.271 273.314  32.722  1.00  0.00           C  
ATOM    427  OG  SER A  26     119.101 272.552  32.882  1.00  0.00           O  
ATOM    428  H   SER A  26     122.707 274.464  34.181  1.00  0.00           H  
ATOM    429  HA  SER A  26     119.778 274.786  34.180  1.00  0.00           H  
ATOM    430 1HB  SER A  26     120.140 274.018  31.900  1.00  0.00           H  
ATOM    431 2HB  SER A  26     121.107 272.665  32.466  1.00  0.00           H  
ATOM    432  HG  SER A  26     118.960 272.099  32.047  1.00  0.00           H  
ATOM    433  N   GLY A  27     119.623 272.979  35.937  1.00  0.00           N  
ATOM    434  CA  GLY A  27     119.688 272.079  37.083  1.00  0.00           C  
ATOM    435  C   GLY A  27     120.769 272.578  38.031  1.00  0.00           C  
ATOM    436  O   GLY A  27     120.737 273.735  38.446  1.00  0.00           O  
ATOM    437  H   GLY A  27     118.770 273.479  35.720  1.00  0.00           H  
ATOM    438 1HA  GLY A  27     118.725 272.055  37.593  1.00  0.00           H  
ATOM    439 2HA  GLY A  27     119.913 271.066  36.753  1.00  0.00           H  
ATOM    440  N   ASN A  28     121.710 271.698  38.392  1.00  0.00           N  
ATOM    441  CA  ASN A  28     122.811 272.054  39.287  1.00  0.00           C  
ATOM    442  C   ASN A  28     124.174 272.045  38.591  1.00  0.00           C  
ATOM    443  O   ASN A  28     125.224 271.871  39.235  1.00  0.00           O  
ATOM    444  CB  ASN A  28     122.794 271.220  40.546  1.00  0.00           C  
ATOM    445  CG  ASN A  28     121.633 271.613  41.420  1.00  0.00           C  
ATOM    446  OD1 ASN A  28     121.618 272.727  41.997  1.00  0.00           O  
ATOM    447  ND2 ASN A  28     120.656 270.741  41.534  1.00  0.00           N  
ATOM    448  H   ASN A  28     121.671 270.763  38.010  1.00  0.00           H  
ATOM    449  HA  ASN A  28     122.645 273.082  39.603  1.00  0.00           H  
ATOM    450 1HB  ASN A  28     122.716 270.163  40.293  1.00  0.00           H  
ATOM    451 2HB  ASN A  28     123.724 271.362  41.105  1.00  0.00           H  
ATOM    452 1HD2 ASN A  28     119.859 270.955  42.100  1.00  0.00           H  
ATOM    453 2HD2 ASN A  28     120.707 269.865  41.056  1.00  0.00           H  
ATOM    454  N   GLU A  29     124.154 272.201  37.263  1.00  0.00           N  
ATOM    455  CA  GLU A  29     125.383 272.312  36.491  1.00  0.00           C  
ATOM    456  C   GLU A  29     125.447 273.635  35.736  1.00  0.00           C  
ATOM    457  O   GLU A  29     124.520 274.018  35.006  1.00  0.00           O  
ATOM    458  CB  GLU A  29     125.498 271.146  35.507  1.00  0.00           C  
ATOM    459  CG  GLU A  29     125.689 269.786  36.163  1.00  0.00           C  
ATOM    460  CD  GLU A  29     125.865 268.674  35.166  1.00  0.00           C  
ATOM    461  OE1 GLU A  29     125.695 268.920  33.996  1.00  0.00           O  
ATOM    462  OE2 GLU A  29     126.170 267.579  35.574  1.00  0.00           O  
ATOM    463  H   GLU A  29     123.256 272.292  36.773  1.00  0.00           H  
ATOM    464  HA  GLU A  29     126.213 272.277  37.180  1.00  0.00           H  
ATOM    465 1HB  GLU A  29     124.598 271.097  34.893  1.00  0.00           H  
ATOM    466 2HB  GLU A  29     126.342 271.316  34.838  1.00  0.00           H  
ATOM    467 1HG  GLU A  29     126.569 269.825  36.806  1.00  0.00           H  
ATOM    468 2HG  GLU A  29     124.824 269.571  36.789  1.00  0.00           H  
ATOM    469  N   VAL A  30     126.573 274.323  35.852  1.00  0.00           N  
ATOM    470  CA  VAL A  30     126.683 275.592  35.161  1.00  0.00           C  
ATOM    471  C   VAL A  30     127.596 275.416  33.980  1.00  0.00           C  
ATOM    472  O   VAL A  30     128.764 275.078  34.155  1.00  0.00           O  
ATOM    473  CB  VAL A  30     127.237 276.686  36.093  1.00  0.00           C  
ATOM    474  CG1 VAL A  30     127.382 278.001  35.341  1.00  0.00           C  
ATOM    475  CG2 VAL A  30     126.324 276.852  37.298  1.00  0.00           C  
ATOM    476  H   VAL A  30     127.316 273.948  36.450  1.00  0.00           H  
ATOM    477  HA  VAL A  30     125.708 275.914  34.817  1.00  0.00           H  
ATOM    478  HB  VAL A  30     128.233 276.396  36.427  1.00  0.00           H  
ATOM    479 1HG1 VAL A  30     127.775 278.764  36.015  1.00  0.00           H  
ATOM    480 2HG1 VAL A  30     128.068 277.869  34.505  1.00  0.00           H  
ATOM    481 3HG1 VAL A  30     126.408 278.316  34.968  1.00  0.00           H  
ATOM    482 1HG2 VAL A  30     126.722 277.626  37.952  1.00  0.00           H  
ATOM    483 2HG2 VAL A  30     125.327 277.137  36.963  1.00  0.00           H  
ATOM    484 3HG2 VAL A  30     126.268 275.909  37.844  1.00  0.00           H  
ATOM    485  N   LYS A  31     127.076 275.634  32.780  1.00  0.00           N  
ATOM    486  CA  LYS A  31     127.896 275.517  31.591  1.00  0.00           C  
ATOM    487  C   LYS A  31     128.339 276.899  31.162  1.00  0.00           C  
ATOM    488  O   LYS A  31     127.530 277.777  30.835  1.00  0.00           O  
ATOM    489  CB  LYS A  31     127.136 274.820  30.461  1.00  0.00           C  
ATOM    490  CG  LYS A  31     127.954 274.598  29.196  1.00  0.00           C  
ATOM    491  CD  LYS A  31     127.130 273.909  28.119  1.00  0.00           C  
ATOM    492  CE  LYS A  31     127.949 273.675  26.858  1.00  0.00           C  
ATOM    493  NZ  LYS A  31     127.137 273.062  25.772  1.00  0.00           N  
ATOM    494  H   LYS A  31     126.100 275.881  32.695  1.00  0.00           H  
ATOM    495  HA  LYS A  31     128.795 274.948  31.827  1.00  0.00           H  
ATOM    496 1HB  LYS A  31     126.783 273.848  30.806  1.00  0.00           H  
ATOM    497 2HB  LYS A  31     126.260 275.411  30.194  1.00  0.00           H  
ATOM    498 1HG  LYS A  31     128.304 275.559  28.815  1.00  0.00           H  
ATOM    499 2HG  LYS A  31     128.822 273.981  29.427  1.00  0.00           H  
ATOM    500 1HD  LYS A  31     126.771 272.949  28.493  1.00  0.00           H  
ATOM    501 2HD  LYS A  31     126.267 274.527  27.870  1.00  0.00           H  
ATOM    502 1HE  LYS A  31     128.350 274.624  26.504  1.00  0.00           H  
ATOM    503 2HE  LYS A  31     128.786 273.015  27.085  1.00  0.00           H  
ATOM    504 1HZ  LYS A  31     127.716 272.923  24.956  1.00  0.00           H  
ATOM    505 2HZ  LYS A  31     126.775 272.171  26.084  1.00  0.00           H  
ATOM    506 3HZ  LYS A  31     126.369 273.674  25.539  1.00  0.00           H  
ATOM    507  N   VAL A  32     129.639 277.097  31.171  1.00  0.00           N  
ATOM    508  CA  VAL A  32     130.212 278.383  30.867  1.00  0.00           C  
ATOM    509  C   VAL A  32     131.015 278.325  29.587  1.00  0.00           C  
ATOM    510  O   VAL A  32     131.940 277.528  29.460  1.00  0.00           O  
ATOM    511  CB  VAL A  32     131.116 278.852  32.022  1.00  0.00           C  
ATOM    512  CG1 VAL A  32     131.631 280.259  31.758  1.00  0.00           C  
ATOM    513  CG2 VAL A  32     130.349 278.796  33.335  1.00  0.00           C  
ATOM    514  H   VAL A  32     130.246 276.326  31.457  1.00  0.00           H  
ATOM    515  HA  VAL A  32     129.414 279.117  30.751  1.00  0.00           H  
ATOM    516  HB  VAL A  32     131.985 278.197  32.080  1.00  0.00           H  
ATOM    517 1HG1 VAL A  32     132.269 280.574  32.584  1.00  0.00           H  
ATOM    518 2HG1 VAL A  32     132.207 280.268  30.833  1.00  0.00           H  
ATOM    519 3HG1 VAL A  32     130.788 280.944  31.669  1.00  0.00           H  
ATOM    520 1HG2 VAL A  32     130.995 279.128  34.147  1.00  0.00           H  
ATOM    521 2HG2 VAL A  32     129.477 279.447  33.275  1.00  0.00           H  
ATOM    522 3HG2 VAL A  32     130.026 277.772  33.524  1.00  0.00           H  
ATOM    523  N   VAL A  33     130.683 279.178  28.635  1.00  0.00           N  
ATOM    524  CA  VAL A  33     131.398 279.125  27.369  1.00  0.00           C  
ATOM    525  C   VAL A  33     132.098 280.443  27.076  1.00  0.00           C  
ATOM    526  O   VAL A  33     131.472 281.503  27.035  1.00  0.00           O  
ATOM    527  CB  VAL A  33     130.425 278.797  26.220  1.00  0.00           C  
ATOM    528  CG1 VAL A  33     131.165 278.757  24.892  1.00  0.00           C  
ATOM    529  CG2 VAL A  33     129.731 277.471  26.492  1.00  0.00           C  
ATOM    530  H   VAL A  33     129.928 279.848  28.811  1.00  0.00           H  
ATOM    531  HA  VAL A  33     132.160 278.349  27.422  1.00  0.00           H  
ATOM    532  HB  VAL A  33     129.680 279.591  26.150  1.00  0.00           H  
ATOM    533 1HG1 VAL A  33     130.461 278.525  24.091  1.00  0.00           H  
ATOM    534 2HG1 VAL A  33     131.622 279.727  24.701  1.00  0.00           H  
ATOM    535 3HG1 VAL A  33     131.937 277.990  24.928  1.00  0.00           H  
ATOM    536 1HG2 VAL A  33     129.044 277.246  25.677  1.00  0.00           H  
ATOM    537 2HG2 VAL A  33     130.477 276.679  26.568  1.00  0.00           H  
ATOM    538 3HG2 VAL A  33     129.175 277.537  27.428  1.00  0.00           H  
ATOM    539  N   ILE A  34     133.418 280.368  26.876  1.00  0.00           N  
ATOM    540  CA  ILE A  34     134.196 281.575  26.612  1.00  0.00           C  
ATOM    541  C   ILE A  34     134.718 281.608  25.178  1.00  0.00           C  
ATOM    542  O   ILE A  34     135.425 280.703  24.734  1.00  0.00           O  
ATOM    543  CB  ILE A  34     135.381 281.684  27.589  1.00  0.00           C  
ATOM    544  CG1 ILE A  34     134.883 281.656  29.037  1.00  0.00           C  
ATOM    545  CG2 ILE A  34     136.176 282.953  27.321  1.00  0.00           C  
ATOM    546  CD1 ILE A  34     134.885 280.277  29.656  1.00  0.00           C  
ATOM    547  H   ILE A  34     133.870 279.455  26.941  1.00  0.00           H  
ATOM    548  HA  ILE A  34     133.564 282.438  26.747  1.00  0.00           H  
ATOM    549  HB  ILE A  34     136.036 280.823  27.464  1.00  0.00           H  
ATOM    550 1HG1 ILE A  34     135.508 282.306  29.649  1.00  0.00           H  
ATOM    551 2HG1 ILE A  34     133.866 282.046  29.080  1.00  0.00           H  
ATOM    552 1HG2 ILE A  34     137.009 283.015  28.021  1.00  0.00           H  
ATOM    553 2HG2 ILE A  34     136.560 282.933  26.302  1.00  0.00           H  
ATOM    554 3HG2 ILE A  34     135.530 283.821  27.449  1.00  0.00           H  
ATOM    555 1HD1 ILE A  34     134.519 280.338  30.681  1.00  0.00           H  
ATOM    556 2HD1 ILE A  34     134.237 279.617  29.078  1.00  0.00           H  
ATOM    557 3HD1 ILE A  34     135.899 279.880  29.657  1.00  0.00           H  
ATOM    558  N   LYS A  35     134.407 282.689  24.461  1.00  0.00           N  
ATOM    559  CA  LYS A  35     134.769 282.796  23.050  1.00  0.00           C  
ATOM    560  C   LYS A  35     135.863 283.827  22.751  1.00  0.00           C  
ATOM    561  O   LYS A  35     135.972 284.884  23.397  1.00  0.00           O  
ATOM    562  CB  LYS A  35     133.512 283.112  22.239  1.00  0.00           C  
ATOM    563  CG  LYS A  35     132.434 282.032  22.333  1.00  0.00           C  
ATOM    564  CD  LYS A  35     131.132 282.452  21.661  1.00  0.00           C  
ATOM    565  CE  LYS A  35     130.042 281.392  21.858  1.00  0.00           C  
ATOM    566  NZ  LYS A  35     128.716 281.839  21.323  1.00  0.00           N  
ATOM    567  H   LYS A  35     133.863 283.421  24.916  1.00  0.00           H  
ATOM    568  HA  LYS A  35     135.146 281.825  22.722  1.00  0.00           H  
ATOM    569 1HB  LYS A  35     133.083 284.048  22.591  1.00  0.00           H  
ATOM    570 2HB  LYS A  35     133.779 283.239  21.190  1.00  0.00           H  
ATOM    571 1HG  LYS A  35     132.801 281.124  21.862  1.00  0.00           H  
ATOM    572 2HG  LYS A  35     132.237 281.825  23.382  1.00  0.00           H  
ATOM    573 1HD  LYS A  35     130.782 283.392  22.101  1.00  0.00           H  
ATOM    574 2HD  LYS A  35     131.294 282.603  20.595  1.00  0.00           H  
ATOM    575 1HE  LYS A  35     130.342 280.480  21.345  1.00  0.00           H  
ATOM    576 2HE  LYS A  35     129.935 281.182  22.924  1.00  0.00           H  
ATOM    577 1HZ  LYS A  35     128.027 281.121  21.478  1.00  0.00           H  
ATOM    578 2HZ  LYS A  35     128.430 282.693  21.836  1.00  0.00           H  
ATOM    579 3HZ  LYS A  35     128.781 282.038  20.341  1.00  0.00           H  
ATOM    580  N   GLY A  36     136.652 283.525  21.710  1.00  0.00           N  
ATOM    581  CA  GLY A  36     137.710 284.411  21.230  1.00  0.00           C  
ATOM    582  C   GLY A  36     138.916 284.424  22.175  1.00  0.00           C  
ATOM    583  O   GLY A  36     139.598 285.446  22.285  1.00  0.00           O  
ATOM    584  H   GLY A  36     136.491 282.648  21.221  1.00  0.00           H  
ATOM    585 1HA  GLY A  36     138.028 284.083  20.238  1.00  0.00           H  
ATOM    586 2HA  GLY A  36     137.318 285.421  21.121  1.00  0.00           H  
ATOM    587  N   LEU A  37     139.146 283.306  22.874  1.00  0.00           N  
ATOM    588  CA  LEU A  37     140.187 283.201  23.887  1.00  0.00           C  
ATOM    589  C   LEU A  37     141.489 282.586  23.364  1.00  0.00           C  
ATOM    590  O   LEU A  37     141.516 281.460  22.847  1.00  0.00           O  
ATOM    591  CB  LEU A  37     139.584 282.387  25.047  1.00  0.00           C  
ATOM    592  CG  LEU A  37     140.433 282.095  26.271  1.00  0.00           C  
ATOM    593  CD1 LEU A  37     140.755 283.302  26.965  1.00  0.00           C  
ATOM    594  CD2 LEU A  37     139.656 281.231  27.212  1.00  0.00           C  
ATOM    595  H   LEU A  37     138.575 282.477  22.695  1.00  0.00           H  
ATOM    596  HA  LEU A  37     140.416 284.202  24.228  1.00  0.00           H  
ATOM    597 1HB  LEU A  37     138.705 282.910  25.382  1.00  0.00           H  
ATOM    598 2HB  LEU A  37     139.259 281.425  24.643  1.00  0.00           H  
ATOM    599  HG  LEU A  37     141.357 281.618  25.968  1.00  0.00           H  
ATOM    600 1HD1 LEU A  37     141.339 283.020  27.822  1.00  0.00           H  
ATOM    601 2HD1 LEU A  37     141.320 283.966  26.338  1.00  0.00           H  
ATOM    602 3HD1 LEU A  37     139.853 283.789  27.286  1.00  0.00           H  
ATOM    603 1HD2 LEU A  37     140.255 281.024  28.093  1.00  0.00           H  
ATOM    604 2HD2 LEU A  37     138.754 281.732  27.506  1.00  0.00           H  
ATOM    605 3HD2 LEU A  37     139.400 280.332  26.730  1.00  0.00           H  
ATOM    606  N   HIS A  38     142.593 283.324  23.528  1.00  0.00           N  
ATOM    607  CA  HIS A  38     143.914 282.908  23.061  1.00  0.00           C  
ATOM    608  C   HIS A  38     144.439 281.726  23.848  1.00  0.00           C  
ATOM    609  O   HIS A  38     144.220 281.618  25.046  1.00  0.00           O  
ATOM    610  CB  HIS A  38     144.913 284.067  23.157  1.00  0.00           C  
ATOM    611  CG  HIS A  38     146.214 283.797  22.467  1.00  0.00           C  
ATOM    612  ND1 HIS A  38     147.197 283.003  23.018  1.00  0.00           N  
ATOM    613  CD2 HIS A  38     146.695 284.218  21.273  1.00  0.00           C  
ATOM    614  CE1 HIS A  38     148.227 282.945  22.191  1.00  0.00           C  
ATOM    615  NE2 HIS A  38     147.947 283.674  21.126  1.00  0.00           N  
ATOM    616  H   HIS A  38     142.534 284.240  23.992  1.00  0.00           H  
ATOM    617  HA  HIS A  38     143.841 282.601  22.018  1.00  0.00           H  
ATOM    618 1HB  HIS A  38     144.474 284.963  22.718  1.00  0.00           H  
ATOM    619 2HB  HIS A  38     145.120 284.283  24.204  1.00  0.00           H  
ATOM    620  HD2 HIS A  38     146.183 284.867  20.561  1.00  0.00           H  
ATOM    621  HE1 HIS A  38     149.150 282.390  22.359  1.00  0.00           H  
ATOM    622  HE2 HIS A  38     148.552 283.812  20.329  1.00  0.00           H  
ATOM    623  N   ILE A  39     145.181 280.857  23.202  1.00  0.00           N  
ATOM    624  CA  ILE A  39     145.675 279.630  23.818  1.00  0.00           C  
ATOM    625  C   ILE A  39     146.428 279.862  25.141  1.00  0.00           C  
ATOM    626  O   ILE A  39     146.257 279.091  26.095  1.00  0.00           O  
ATOM    627  CB  ILE A  39     146.598 278.885  22.836  1.00  0.00           C  
ATOM    628  CG1 ILE A  39     145.792 278.340  21.654  1.00  0.00           C  
ATOM    629  CG2 ILE A  39     147.333 277.759  23.547  1.00  0.00           C  
ATOM    630  CD1 ILE A  39     146.646 277.858  20.503  1.00  0.00           C  
ATOM    631  H   ILE A  39     145.386 281.034  22.230  1.00  0.00           H  
ATOM    632  HA  ILE A  39     144.820 278.982  24.018  1.00  0.00           H  
ATOM    633  HB  ILE A  39     147.329 279.580  22.425  1.00  0.00           H  
ATOM    634 1HG1 ILE A  39     145.170 277.511  21.989  1.00  0.00           H  
ATOM    635 2HG1 ILE A  39     145.125 279.117  21.280  1.00  0.00           H  
ATOM    636 1HG2 ILE A  39     147.980 277.242  22.839  1.00  0.00           H  
ATOM    637 2HG2 ILE A  39     147.935 278.171  24.355  1.00  0.00           H  
ATOM    638 3HG2 ILE A  39     146.609 277.054  23.958  1.00  0.00           H  
ATOM    639 1HD1 ILE A  39     146.003 277.487  19.704  1.00  0.00           H  
ATOM    640 2HD1 ILE A  39     147.252 278.683  20.129  1.00  0.00           H  
ATOM    641 3HD1 ILE A  39     147.297 277.055  20.846  1.00  0.00           H  
ATOM    642  N   LYS A  40     147.220 280.933  25.221  1.00  0.00           N  
ATOM    643  CA  LYS A  40     147.946 281.260  26.452  1.00  0.00           C  
ATOM    644  C   LYS A  40     146.980 281.733  27.547  1.00  0.00           C  
ATOM    645  O   LYS A  40     147.241 281.610  28.755  1.00  0.00           O  
ATOM    646  CB  LYS A  40     149.005 282.330  26.183  1.00  0.00           C  
ATOM    647  CG  LYS A  40     150.213 281.837  25.398  1.00  0.00           C  
ATOM    648  CD  LYS A  40     151.243 282.942  25.215  1.00  0.00           C  
ATOM    649  CE  LYS A  40     152.449 282.451  24.427  1.00  0.00           C  
ATOM    650  NZ  LYS A  40     153.231 281.434  25.181  1.00  0.00           N  
ATOM    651  H   LYS A  40     147.319 281.544  24.411  1.00  0.00           H  
ATOM    652  HA  LYS A  40     148.463 280.365  26.801  1.00  0.00           H  
ATOM    653 1HB  LYS A  40     148.558 283.152  25.624  1.00  0.00           H  
ATOM    654 2HB  LYS A  40     149.363 282.735  27.129  1.00  0.00           H  
ATOM    655 1HG  LYS A  40     150.677 281.004  25.929  1.00  0.00           H  
ATOM    656 2HG  LYS A  40     149.892 281.486  24.417  1.00  0.00           H  
ATOM    657 1HD  LYS A  40     150.788 283.779  24.685  1.00  0.00           H  
ATOM    658 2HD  LYS A  40     151.578 283.291  26.192  1.00  0.00           H  
ATOM    659 1HE  LYS A  40     152.115 282.012  23.488  1.00  0.00           H  
ATOM    660 2HE  LYS A  40     153.101 283.294  24.197  1.00  0.00           H  
ATOM    661 1HZ  LYS A  40     154.019 281.135  24.626  1.00  0.00           H  
ATOM    662 2HZ  LYS A  40     153.562 281.836  26.047  1.00  0.00           H  
ATOM    663 3HZ  LYS A  40     152.642 280.639  25.384  1.00  0.00           H  
ATOM    664  N   GLN A  41     145.835 282.238  27.118  1.00  0.00           N  
ATOM    665  CA  GLN A  41     144.785 282.696  27.989  1.00  0.00           C  
ATOM    666  C   GLN A  41     143.921 281.513  28.375  1.00  0.00           C  
ATOM    667  O   GLN A  41     143.354 281.503  29.466  1.00  0.00           O  
ATOM    668  CB  GLN A  41     143.968 283.790  27.329  1.00  0.00           C  
ATOM    669  CG  GLN A  41     144.688 285.055  27.055  1.00  0.00           C  
ATOM    670  CD  GLN A  41     143.755 286.070  26.408  1.00  0.00           C  
ATOM    671  OE1 GLN A  41     143.069 285.810  25.381  1.00  0.00           O  
ATOM    672  NE2 GLN A  41     143.715 287.240  27.037  1.00  0.00           N  
ATOM    673  H   GLN A  41     145.670 282.279  26.121  1.00  0.00           H  
ATOM    674  HA  GLN A  41     145.230 283.105  28.894  1.00  0.00           H  
ATOM    675 1HB  GLN A  41     143.548 283.430  26.411  1.00  0.00           H  
ATOM    676 2HB  GLN A  41     143.172 284.051  27.968  1.00  0.00           H  
ATOM    677 1HG  GLN A  41     145.026 285.463  28.003  1.00  0.00           H  
ATOM    678 2HG  GLN A  41     145.541 284.869  26.411  1.00  0.00           H  
ATOM    679 1HE2 GLN A  41     143.088 287.999  26.744  1.00  0.00           H  
ATOM    680 2HE2 GLN A  41     144.277 287.391  27.850  1.00  0.00           H  
ATOM    681  N   GLN A  42     143.841 280.497  27.498  1.00  0.00           N  
ATOM    682  CA  GLN A  42     143.074 279.310  27.822  1.00  0.00           C  
ATOM    683  C   GLN A  42     143.813 278.614  28.949  1.00  0.00           C  
ATOM    684  O   GLN A  42     143.177 278.043  29.835  1.00  0.00           O  
ATOM    685  CB  GLN A  42     142.917 278.386  26.611  1.00  0.00           C  
ATOM    686  CG  GLN A  42     142.088 278.975  25.482  1.00  0.00           C  
ATOM    687  CD  GLN A  42     141.888 277.997  24.340  1.00  0.00           C  
ATOM    688  OE1 GLN A  42     141.840 276.782  24.546  1.00  0.00           O  
ATOM    689  NE2 GLN A  42     141.769 278.523  23.126  1.00  0.00           N  
ATOM    690  H   GLN A  42     144.275 280.597  26.580  1.00  0.00           H  
ATOM    691  HA  GLN A  42     142.097 279.602  28.190  1.00  0.00           H  
ATOM    692 1HB  GLN A  42     143.901 278.139  26.212  1.00  0.00           H  
ATOM    693 2HB  GLN A  42     142.446 277.454  26.923  1.00  0.00           H  
ATOM    694 1HG  GLN A  42     141.108 279.253  25.871  1.00  0.00           H  
ATOM    695 2HG  GLN A  42     142.598 279.856  25.092  1.00  0.00           H  
ATOM    696 1HE2 GLN A  42     141.635 277.927  22.333  1.00  0.00           H  
ATOM    697 2HE2 GLN A  42     141.814 279.515  23.003  1.00  0.00           H  
ATOM    698  N   ARG A  43     145.151 278.701  28.935  1.00  0.00           N  
ATOM    699  CA  ARG A  43     145.950 278.111  30.004  1.00  0.00           C  
ATOM    700  C   ARG A  43     145.768 278.889  31.295  1.00  0.00           C  
ATOM    701  O   ARG A  43     145.659 278.273  32.357  1.00  0.00           O  
ATOM    702  CB  ARG A  43     147.424 278.088  29.630  1.00  0.00           C  
ATOM    703  CG  ARG A  43     148.323 277.360  30.617  1.00  0.00           C  
ATOM    704  CD  ARG A  43     149.707 277.215  30.096  1.00  0.00           C  
ATOM    705  NE  ARG A  43     150.569 276.514  31.034  1.00  0.00           N  
ATOM    706  CZ  ARG A  43     151.830 276.124  30.769  1.00  0.00           C  
ATOM    707  NH1 ARG A  43     152.362 276.372  29.592  1.00  0.00           N  
ATOM    708  NH2 ARG A  43     152.534 275.491  31.691  1.00  0.00           N  
ATOM    709  H   ARG A  43     145.581 279.155  28.124  1.00  0.00           H  
ATOM    710  HA  ARG A  43     145.593 277.111  30.191  1.00  0.00           H  
ATOM    711 1HB  ARG A  43     147.545 277.609  28.659  1.00  0.00           H  
ATOM    712 2HB  ARG A  43     147.793 279.109  29.539  1.00  0.00           H  
ATOM    713 1HG  ARG A  43     148.366 277.920  31.551  1.00  0.00           H  
ATOM    714 2HG  ARG A  43     147.923 276.364  30.808  1.00  0.00           H  
ATOM    715 1HD  ARG A  43     149.687 276.651  29.164  1.00  0.00           H  
ATOM    716 2HD  ARG A  43     150.132 278.201  29.914  1.00  0.00           H  
ATOM    717  HE  ARG A  43     150.195 276.306  31.950  1.00  0.00           H  
ATOM    718 1HH1 ARG A  43     151.824 276.855  28.887  1.00  0.00           H  
ATOM    719 2HH1 ARG A  43     153.307 276.079  29.393  1.00  0.00           H  
ATOM    720 1HH2 ARG A  43     152.126 275.300  32.596  1.00  0.00           H  
ATOM    721 2HH2 ARG A  43     153.479 275.198  31.492  1.00  0.00           H  
ATOM    722  N   GLN A  44     145.731 280.225  31.252  1.00  0.00           N  
ATOM    723  CA  GLN A  44     145.549 280.919  32.523  1.00  0.00           C  
ATOM    724  C   GLN A  44     144.166 280.620  33.107  1.00  0.00           C  
ATOM    725  O   GLN A  44     144.050 280.339  34.300  1.00  0.00           O  
ATOM    726  CB  GLN A  44     145.671 282.436  32.358  1.00  0.00           C  
ATOM    727  CG  GLN A  44     145.536 283.241  33.680  1.00  0.00           C  
ATOM    728  CD  GLN A  44     146.674 282.939  34.663  1.00  0.00           C  
ATOM    729  OE1 GLN A  44     147.839 283.025  34.258  1.00  0.00           O  
ATOM    730  NE2 GLN A  44     146.377 282.604  35.917  1.00  0.00           N  
ATOM    731  H   GLN A  44     145.893 280.736  30.377  1.00  0.00           H  
ATOM    732  HA  GLN A  44     146.306 280.568  33.223  1.00  0.00           H  
ATOM    733 1HB  GLN A  44     146.634 282.674  31.904  1.00  0.00           H  
ATOM    734 2HB  GLN A  44     144.894 282.782  31.675  1.00  0.00           H  
ATOM    735 1HG  GLN A  44     145.551 284.304  33.451  1.00  0.00           H  
ATOM    736 2HG  GLN A  44     144.589 282.983  34.172  1.00  0.00           H  
ATOM    737 1HE2 GLN A  44     147.102 282.415  36.572  1.00  0.00           H  
ATOM    738 2HE2 GLN A  44     145.397 282.527  36.247  1.00  0.00           H  
ATOM    739  N   LEU A  45     143.124 280.591  32.268  1.00  0.00           N  
ATOM    740  CA  LEU A  45     141.791 280.293  32.769  1.00  0.00           C  
ATOM    741  C   LEU A  45     141.730 278.847  33.245  1.00  0.00           C  
ATOM    742  O   LEU A  45     141.184 278.561  34.311  1.00  0.00           O  
ATOM    743  CB  LEU A  45     140.739 280.535  31.681  1.00  0.00           C  
ATOM    744  CG  LEU A  45     139.283 280.294  32.097  1.00  0.00           C  
ATOM    745  CD1 LEU A  45     138.894 281.285  33.185  1.00  0.00           C  
ATOM    746  CD2 LEU A  45     138.377 280.433  30.882  1.00  0.00           C  
ATOM    747  H   LEU A  45     143.247 280.844  31.284  1.00  0.00           H  
ATOM    748  HA  LEU A  45     141.596 280.954  33.609  1.00  0.00           H  
ATOM    749 1HB  LEU A  45     140.820 281.567  31.342  1.00  0.00           H  
ATOM    750 2HB  LEU A  45     140.955 279.880  30.836  1.00  0.00           H  
ATOM    751  HG  LEU A  45     139.183 279.289  32.509  1.00  0.00           H  
ATOM    752 1HD1 LEU A  45     137.860 281.113  33.481  1.00  0.00           H  
ATOM    753 2HD1 LEU A  45     139.545 281.150  34.049  1.00  0.00           H  
ATOM    754 3HD1 LEU A  45     139.000 282.301  32.806  1.00  0.00           H  
ATOM    755 1HD2 LEU A  45     137.342 280.261  31.178  1.00  0.00           H  
ATOM    756 2HD2 LEU A  45     138.475 281.438  30.469  1.00  0.00           H  
ATOM    757 3HD2 LEU A  45     138.666 279.701  30.128  1.00  0.00           H  
ATOM    758  N   TYR A  46     142.334 277.919  32.493  1.00  0.00           N  
ATOM    759  CA  TYR A  46     142.327 276.513  32.860  1.00  0.00           C  
ATOM    760  C   TYR A  46     142.850 276.385  34.287  1.00  0.00           C  
ATOM    761  O   TYR A  46     142.192 275.778  35.139  1.00  0.00           O  
ATOM    762  CB  TYR A  46     143.168 275.683  31.889  1.00  0.00           C  
ATOM    763  CG  TYR A  46     143.398 274.258  32.343  1.00  0.00           C  
ATOM    764  CD1 TYR A  46     142.374 273.327  32.249  1.00  0.00           C  
ATOM    765  CD2 TYR A  46     144.632 273.884  32.853  1.00  0.00           C  
ATOM    766  CE1 TYR A  46     142.584 272.026  32.664  1.00  0.00           C  
ATOM    767  CE2 TYR A  46     144.841 272.583  33.268  1.00  0.00           C  
ATOM    768  CZ  TYR A  46     143.823 271.656  33.175  1.00  0.00           C  
ATOM    769  OH  TYR A  46     144.032 270.361  33.589  1.00  0.00           O  
ATOM    770  H   TYR A  46     142.762 278.176  31.602  1.00  0.00           H  
ATOM    771  HA  TYR A  46     141.302 276.147  32.821  1.00  0.00           H  
ATOM    772 1HB  TYR A  46     142.678 275.655  30.914  1.00  0.00           H  
ATOM    773 2HB  TYR A  46     144.140 276.157  31.752  1.00  0.00           H  
ATOM    774  HD1 TYR A  46     141.404 273.622  31.848  1.00  0.00           H  
ATOM    775  HD2 TYR A  46     145.436 274.616  32.928  1.00  0.00           H  
ATOM    776  HE1 TYR A  46     141.779 271.294  32.591  1.00  0.00           H  
ATOM    777  HE2 TYR A  46     145.811 272.289  33.670  1.00  0.00           H  
ATOM    778  HH  TYR A  46     144.907 270.287  33.976  1.00  0.00           H  
ATOM    779  N   ARG A  47     143.988 277.026  34.586  1.00  0.00           N  
ATOM    780  CA  ARG A  47     144.516 277.002  35.939  1.00  0.00           C  
ATOM    781  C   ARG A  47     143.592 277.622  36.983  1.00  0.00           C  
ATOM    782  O   ARG A  47     143.354 277.004  38.027  1.00  0.00           O  
ATOM    783  CB  ARG A  47     145.853 277.726  35.978  1.00  0.00           C  
ATOM    784  CG  ARG A  47     146.446 277.898  37.368  1.00  0.00           C  
ATOM    785  CD  ARG A  47     147.701 278.693  37.335  1.00  0.00           C  
ATOM    786  NE  ARG A  47     148.826 277.911  36.848  1.00  0.00           N  
ATOM    787  CZ  ARG A  47     150.040 278.416  36.557  1.00  0.00           C  
ATOM    788  NH1 ARG A  47     150.270 279.702  36.707  1.00  0.00           N  
ATOM    789  NH2 ARG A  47     151.000 277.620  36.120  1.00  0.00           N  
ATOM    790  H   ARG A  47     144.520 277.494  33.845  1.00  0.00           H  
ATOM    791  HA  ARG A  47     144.696 275.961  36.207  1.00  0.00           H  
ATOM    792 1HB  ARG A  47     146.579 277.183  35.375  1.00  0.00           H  
ATOM    793 2HB  ARG A  47     145.742 278.719  35.542  1.00  0.00           H  
ATOM    794 1HG  ARG A  47     145.730 278.415  38.008  1.00  0.00           H  
ATOM    795 2HG  ARG A  47     146.672 276.919  37.791  1.00  0.00           H  
ATOM    796 1HD  ARG A  47     147.571 279.550  36.675  1.00  0.00           H  
ATOM    797 2HD  ARG A  47     147.937 279.042  38.339  1.00  0.00           H  
ATOM    798  HE  ARG A  47     148.687 276.917  36.720  1.00  0.00           H  
ATOM    799 1HH1 ARG A  47     149.537 280.310  37.042  1.00  0.00           H  
ATOM    800 2HH1 ARG A  47     151.181 280.080  36.489  1.00  0.00           H  
ATOM    801 1HH2 ARG A  47     150.823 276.631  36.004  1.00  0.00           H  
ATOM    802 2HH2 ARG A  47     151.909 277.998  35.901  1.00  0.00           H  
ATOM    803  N   ASP A  48     143.011 278.798  36.700  1.00  0.00           N  
ATOM    804  CA  ASP A  48     142.224 279.487  37.718  1.00  0.00           C  
ATOM    805  C   ASP A  48     141.001 278.688  38.085  1.00  0.00           C  
ATOM    806  O   ASP A  48     140.608 278.634  39.261  1.00  0.00           O  
ATOM    807  CB  ASP A  48     141.710 280.845  37.218  1.00  0.00           C  
ATOM    808  CG  ASP A  48     142.761 281.934  36.992  1.00  0.00           C  
ATOM    809  OD1 ASP A  48     143.899 281.808  37.396  1.00  0.00           O  
ATOM    810  OD2 ASP A  48     142.375 282.945  36.453  1.00  0.00           O  
ATOM    811  H   ASP A  48     143.208 279.267  35.810  1.00  0.00           H  
ATOM    812  HA  ASP A  48     142.839 279.624  38.607  1.00  0.00           H  
ATOM    813 1HB  ASP A  48     141.207 280.680  36.260  1.00  0.00           H  
ATOM    814 2HB  ASP A  48     140.958 281.223  37.913  1.00  0.00           H  
ATOM    815  N   VAL A  49     140.395 278.062  37.089  1.00  0.00           N  
ATOM    816  CA  VAL A  49     139.193 277.302  37.301  1.00  0.00           C  
ATOM    817  C   VAL A  49     139.478 276.043  38.065  1.00  0.00           C  
ATOM    818  O   VAL A  49     138.724 275.712  38.983  1.00  0.00           O  
ATOM    819  CB  VAL A  49     138.541 276.944  35.952  1.00  0.00           C  
ATOM    820  CG1 VAL A  49     137.373 275.992  36.162  1.00  0.00           C  
ATOM    821  CG2 VAL A  49     138.084 278.211  35.245  1.00  0.00           C  
ATOM    822  H   VAL A  49     140.773 278.144  36.136  1.00  0.00           H  
ATOM    823  HA  VAL A  49     138.517 277.914  37.899  1.00  0.00           H  
ATOM    824  HB  VAL A  49     139.272 276.424  35.333  1.00  0.00           H  
ATOM    825 1HG1 VAL A  49     136.924 275.749  35.198  1.00  0.00           H  
ATOM    826 2HG1 VAL A  49     137.729 275.078  36.636  1.00  0.00           H  
ATOM    827 3HG1 VAL A  49     136.627 276.466  36.799  1.00  0.00           H  
ATOM    828 1HG2 VAL A  49     137.625 277.950  34.292  1.00  0.00           H  
ATOM    829 2HG2 VAL A  49     137.358 278.733  35.868  1.00  0.00           H  
ATOM    830 3HG2 VAL A  49     138.943 278.858  35.068  1.00  0.00           H  
ATOM    831  N   ARG A  50     140.528 275.310  37.705  1.00  0.00           N  
ATOM    832  CA  ARG A  50     140.795 274.097  38.433  1.00  0.00           C  
ATOM    833  C   ARG A  50     141.113 274.417  39.892  1.00  0.00           C  
ATOM    834  O   ARG A  50     140.636 273.713  40.782  1.00  0.00           O  
ATOM    835  CB  ARG A  50     141.957 273.341  37.804  1.00  0.00           C  
ATOM    836  CG  ARG A  50     141.671 272.759  36.429  1.00  0.00           C  
ATOM    837  CD  ARG A  50     140.690 271.645  36.497  1.00  0.00           C  
ATOM    838  NE  ARG A  50     141.200 270.519  37.264  1.00  0.00           N  
ATOM    839  CZ  ARG A  50     141.912 269.500  36.744  1.00  0.00           C  
ATOM    840  NH1 ARG A  50     142.189 269.479  35.459  1.00  0.00           N  
ATOM    841  NH2 ARG A  50     142.332 268.521  37.527  1.00  0.00           N  
ATOM    842  H   ARG A  50     141.132 275.582  36.922  1.00  0.00           H  
ATOM    843  HA  ARG A  50     139.897 273.489  38.423  1.00  0.00           H  
ATOM    844 1HB  ARG A  50     142.814 274.006  37.709  1.00  0.00           H  
ATOM    845 2HB  ARG A  50     142.251 272.518  38.456  1.00  0.00           H  
ATOM    846 1HG  ARG A  50     141.262 273.536  35.782  1.00  0.00           H  
ATOM    847 2HG  ARG A  50     142.595 272.375  35.997  1.00  0.00           H  
ATOM    848 1HD  ARG A  50     139.775 271.995  36.974  1.00  0.00           H  
ATOM    849 2HD  ARG A  50     140.464 271.297  35.490  1.00  0.00           H  
ATOM    850  HE  ARG A  50     141.007 270.500  38.256  1.00  0.00           H  
ATOM    851 1HH1 ARG A  50     141.868 270.228  34.861  1.00  0.00           H  
ATOM    852 2HH1 ARG A  50     142.722 268.716  35.070  1.00  0.00           H  
ATOM    853 1HH2 ARG A  50     142.119 268.537  38.515  1.00  0.00           H  
ATOM    854 2HH2 ARG A  50     142.865 267.758  37.138  1.00  0.00           H  
ATOM    855  N   GLU A  51     141.862 275.502  40.166  1.00  0.00           N  
ATOM    856  CA  GLU A  51     142.210 275.819  41.546  1.00  0.00           C  
ATOM    857  C   GLU A  51     140.988 276.260  42.340  1.00  0.00           C  
ATOM    858  O   GLU A  51     140.827 275.880  43.507  1.00  0.00           O  
ATOM    859  CB  GLU A  51     143.277 276.915  41.587  1.00  0.00           C  
ATOM    860  CG  GLU A  51     144.659 276.464  41.135  1.00  0.00           C  
ATOM    861  CD  GLU A  51     145.234 275.379  42.003  1.00  0.00           C  
ATOM    862  OE1 GLU A  51     145.140 275.492  43.202  1.00  0.00           O  
ATOM    863  OE2 GLU A  51     145.767 274.437  41.467  1.00  0.00           O  
ATOM    864  H   GLU A  51     142.235 276.097  39.418  1.00  0.00           H  
ATOM    865  HA  GLU A  51     142.609 274.917  42.013  1.00  0.00           H  
ATOM    866 1HB  GLU A  51     142.972 277.745  40.951  1.00  0.00           H  
ATOM    867 2HB  GLU A  51     143.367 277.298  42.604  1.00  0.00           H  
ATOM    868 1HG  GLU A  51     144.593 276.096  40.111  1.00  0.00           H  
ATOM    869 2HG  GLU A  51     145.330 277.321  41.141  1.00  0.00           H  
ATOM    870  N   THR A  52     140.104 277.040  41.698  1.00  0.00           N  
ATOM    871  CA  THR A  52     138.902 277.510  42.357  1.00  0.00           C  
ATOM    872  C   THR A  52     138.012 276.329  42.694  1.00  0.00           C  
ATOM    873  O   THR A  52     137.463 276.273  43.797  1.00  0.00           O  
ATOM    874  CB  THR A  52     138.134 278.518  41.481  1.00  0.00           C  
ATOM    875  OG1 THR A  52     138.961 279.660  41.226  1.00  0.00           O  
ATOM    876  CG2 THR A  52     136.858 278.965  42.177  1.00  0.00           C  
ATOM    877  H   THR A  52     140.293 277.363  40.750  1.00  0.00           H  
ATOM    878  HA  THR A  52     139.179 278.014  43.278  1.00  0.00           H  
ATOM    879  HB  THR A  52     137.879 278.052  40.530  1.00  0.00           H  
ATOM    880  HG1 THR A  52     139.694 279.405  40.661  1.00  0.00           H  
ATOM    881 1HG2 THR A  52     136.328 279.676  41.543  1.00  0.00           H  
ATOM    882 2HG2 THR A  52     136.222 278.100  42.362  1.00  0.00           H  
ATOM    883 3HG2 THR A  52     137.107 279.441  43.124  1.00  0.00           H  
ATOM    884  N   SER A  53     137.878 275.384  41.764  1.00  0.00           N  
ATOM    885  CA  SER A  53     137.009 274.240  41.934  1.00  0.00           C  
ATOM    886  C   SER A  53     137.506 273.358  43.082  1.00  0.00           C  
ATOM    887  O   SER A  53     136.698 272.821  43.856  1.00  0.00           O  
ATOM    888  CB  SER A  53     136.942 273.442  40.647  1.00  0.00           C  
ATOM    889  OG  SER A  53     136.356 274.192  39.620  1.00  0.00           O  
ATOM    890  H   SER A  53     138.357 275.495  40.868  1.00  0.00           H  
ATOM    891  HA  SER A  53     136.009 274.603  42.168  1.00  0.00           H  
ATOM    892 1HB  SER A  53     137.948 273.141  40.353  1.00  0.00           H  
ATOM    893 2HB  SER A  53     136.366 272.533  40.811  1.00  0.00           H  
ATOM    894  HG  SER A  53     137.070 274.694  39.218  1.00  0.00           H  
ATOM    895  N   LYS A  54     138.837 273.200  43.208  1.00  0.00           N  
ATOM    896  CA  LYS A  54     139.393 272.423  44.312  1.00  0.00           C  
ATOM    897  C   LYS A  54     139.098 273.076  45.654  1.00  0.00           C  
ATOM    898  O   LYS A  54     138.710 272.390  46.603  1.00  0.00           O  
ATOM    899  CB  LYS A  54     140.903 272.248  44.136  1.00  0.00           C  
ATOM    900  CG  LYS A  54     141.299 271.266  43.041  1.00  0.00           C  
ATOM    901  CD  LYS A  54     142.791 270.972  43.076  1.00  0.00           C  
ATOM    902  CE  LYS A  54     143.601 272.154  42.565  1.00  0.00           C  
ATOM    903  NZ  LYS A  54     145.054 271.840  42.486  1.00  0.00           N  
ATOM    904  H   LYS A  54     139.458 273.582  42.485  1.00  0.00           H  
ATOM    905  HA  LYS A  54     138.927 271.438  44.306  1.00  0.00           H  
ATOM    906 1HB  LYS A  54     141.356 273.211  43.901  1.00  0.00           H  
ATOM    907 2HB  LYS A  54     141.340 271.899  45.072  1.00  0.00           H  
ATOM    908 1HG  LYS A  54     140.750 270.333  43.172  1.00  0.00           H  
ATOM    909 2HG  LYS A  54     141.042 271.684  42.068  1.00  0.00           H  
ATOM    910 1HD  LYS A  54     143.094 270.749  44.100  1.00  0.00           H  
ATOM    911 2HD  LYS A  54     143.005 270.102  42.455  1.00  0.00           H  
ATOM    912 1HE  LYS A  54     143.249 272.435  41.574  1.00  0.00           H  
ATOM    913 2HE  LYS A  54     143.462 273.005  43.231  1.00  0.00           H  
ATOM    914 1HZ  LYS A  54     145.555 272.648  42.144  1.00  0.00           H  
ATOM    915 2HZ  LYS A  54     145.397 271.595  43.405  1.00  0.00           H  
ATOM    916 3HZ  LYS A  54     145.198 271.064  41.856  1.00  0.00           H  
ATOM    917  N   LYS A  55     139.230 274.406  45.719  1.00  0.00           N  
ATOM    918  CA  LYS A  55     138.961 275.142  46.950  1.00  0.00           C  
ATOM    919  C   LYS A  55     137.478 275.102  47.314  1.00  0.00           C  
ATOM    920  O   LYS A  55     137.128 275.018  48.493  1.00  0.00           O  
ATOM    921  CB  LYS A  55     139.430 276.592  46.817  1.00  0.00           C  
ATOM    922  CG  LYS A  55     140.943 276.763  46.794  1.00  0.00           C  
ATOM    923  CD  LYS A  55     141.331 278.224  46.622  1.00  0.00           C  
ATOM    924  CE  LYS A  55     142.843 278.396  46.582  1.00  0.00           C  
ATOM    925  NZ  LYS A  55     143.237 279.818  46.392  1.00  0.00           N  
ATOM    926  H   LYS A  55     139.585 274.911  44.899  1.00  0.00           H  
ATOM    927  HA  LYS A  55     139.510 274.663  47.757  1.00  0.00           H  
ATOM    928 1HB  LYS A  55     139.031 277.020  45.897  1.00  0.00           H  
ATOM    929 2HB  LYS A  55     139.039 277.178  47.648  1.00  0.00           H  
ATOM    930 1HG  LYS A  55     141.366 276.391  47.729  1.00  0.00           H  
ATOM    931 2HG  LYS A  55     141.363 276.186  45.971  1.00  0.00           H  
ATOM    932 1HD  LYS A  55     140.905 278.607  45.694  1.00  0.00           H  
ATOM    933 2HD  LYS A  55     140.932 278.807  47.452  1.00  0.00           H  
ATOM    934 1HE  LYS A  55     143.275 278.033  47.513  1.00  0.00           H  
ATOM    935 2HE  LYS A  55     143.254 277.806  45.762  1.00  0.00           H  
ATOM    936 1HZ  LYS A  55     144.244 279.889  46.370  1.00  0.00           H  
ATOM    937 2HZ  LYS A  55     142.856 280.160  45.520  1.00  0.00           H  
ATOM    938 3HZ  LYS A  55     142.877 280.372  47.156  1.00  0.00           H  
ATOM    939  N   GLN A  56     136.608 275.154  46.299  1.00  0.00           N  
ATOM    940  CA  GLN A  56     135.170 275.114  46.515  1.00  0.00           C  
ATOM    941  C   GLN A  56     134.688 273.697  46.840  1.00  0.00           C  
ATOM    942  O   GLN A  56     133.714 273.536  47.577  1.00  0.00           O  
ATOM    943  CB  GLN A  56     134.436 275.648  45.282  1.00  0.00           C  
ATOM    944  CG  GLN A  56     134.632 277.134  45.036  1.00  0.00           C  
ATOM    945  CD  GLN A  56     134.061 277.986  46.154  1.00  0.00           C  
ATOM    946  OE1 GLN A  56     132.884 277.867  46.505  1.00  0.00           O  
ATOM    947  NE2 GLN A  56     134.894 278.852  46.721  1.00  0.00           N  
ATOM    948  H   GLN A  56     136.970 275.279  45.353  1.00  0.00           H  
ATOM    949  HA  GLN A  56     134.937 275.740  47.372  1.00  0.00           H  
ATOM    950 1HB  GLN A  56     134.776 275.113  44.395  1.00  0.00           H  
ATOM    951 2HB  GLN A  56     133.367 275.463  45.386  1.00  0.00           H  
ATOM    952 1HG  GLN A  56     135.699 277.342  44.959  1.00  0.00           H  
ATOM    953 2HG  GLN A  56     134.131 277.408  44.108  1.00  0.00           H  
ATOM    954 1HE2 GLN A  56     134.574 279.441  47.464  1.00  0.00           H  
ATOM    955 2HE2 GLN A  56     135.840 278.916  46.406  1.00  0.00           H  
ATOM    956  N   GLY A  57     135.396 272.673  46.352  1.00  0.00           N  
ATOM    957  CA  GLY A  57     135.009 271.288  46.591  1.00  0.00           C  
ATOM    958  C   GLY A  57     133.927 270.808  45.635  1.00  0.00           C  
ATOM    959  O   GLY A  57     133.032 270.045  46.025  1.00  0.00           O  
ATOM    960  H   GLY A  57     136.184 272.859  45.732  1.00  0.00           H  
ATOM    961 1HA  GLY A  57     135.896 270.663  46.483  1.00  0.00           H  
ATOM    962 2HA  GLY A  57     134.671 271.179  47.619  1.00  0.00           H  
ATOM    963  N   VAL A  58     133.994 271.275  44.389  1.00  0.00           N  
ATOM    964  CA  VAL A  58     132.998 270.927  43.373  1.00  0.00           C  
ATOM    965  C   VAL A  58     133.619 270.099  42.259  1.00  0.00           C  
ATOM    966  O   VAL A  58     134.845 270.010  42.157  1.00  0.00           O  
ATOM    967  CB  VAL A  58     132.373 272.200  42.773  1.00  0.00           C  
ATOM    968  CG1 VAL A  58     131.671 273.009  43.853  1.00  0.00           C  
ATOM    969  CG2 VAL A  58     133.448 273.031  42.089  1.00  0.00           C  
ATOM    970  H   VAL A  58     134.793 271.872  44.162  1.00  0.00           H  
ATOM    971  HA  VAL A  58     132.204 270.342  43.840  1.00  0.00           H  
ATOM    972  HB  VAL A  58     131.616 271.912  42.043  1.00  0.00           H  
ATOM    973 1HG1 VAL A  58     131.234 273.905  43.410  1.00  0.00           H  
ATOM    974 2HG1 VAL A  58     130.882 272.407  44.303  1.00  0.00           H  
ATOM    975 3HG1 VAL A  58     132.391 273.297  44.618  1.00  0.00           H  
ATOM    976 1HG2 VAL A  58     132.999 273.929  41.666  1.00  0.00           H  
ATOM    977 2HG2 VAL A  58     134.208 273.314  42.818  1.00  0.00           H  
ATOM    978 3HG2 VAL A  58     133.909 272.447  41.293  1.00  0.00           H  
ATOM    979  N   GLU A  59     132.774 269.464  41.446  1.00  0.00           N  
ATOM    980  CA  GLU A  59     133.282 268.652  40.348  1.00  0.00           C  
ATOM    981  C   GLU A  59     133.259 269.439  39.049  1.00  0.00           C  
ATOM    982  O   GLU A  59     132.191 269.698  38.491  1.00  0.00           O  
ATOM    983  CB  GLU A  59     132.457 267.372  40.198  1.00  0.00           C  
ATOM    984  CG  GLU A  59     132.942 266.437  39.099  1.00  0.00           C  
ATOM    985  CD  GLU A  59     132.120 265.183  38.993  1.00  0.00           C  
ATOM    986  OE1 GLU A  59     131.172 265.052  39.730  1.00  0.00           O  
ATOM    987  OE2 GLU A  59     132.439 264.354  38.174  1.00  0.00           O  
ATOM    988  H   GLU A  59     131.763 269.596  41.555  1.00  0.00           H  
ATOM    989  HA  GLU A  59     134.316 268.382  40.561  1.00  0.00           H  
ATOM    990 1HB  GLU A  59     132.470 266.819  41.137  1.00  0.00           H  
ATOM    991 2HB  GLU A  59     131.420 267.630  39.984  1.00  0.00           H  
ATOM    992 1HG  GLU A  59     132.905 266.963  38.146  1.00  0.00           H  
ATOM    993 2HG  GLU A  59     133.979 266.170  39.295  1.00  0.00           H  
ATOM    994  N   THR A  60     134.425 269.818  38.549  1.00  0.00           N  
ATOM    995  CA  THR A  60     134.431 270.655  37.360  1.00  0.00           C  
ATOM    996  C   THR A  60     135.220 270.012  36.223  1.00  0.00           C  
ATOM    997  O   THR A  60     136.345 269.539  36.404  1.00  0.00           O  
ATOM    998  CB  THR A  60     135.014 272.046  37.671  1.00  0.00           C  
ATOM    999  OG1 THR A  60     134.218 272.687  38.676  1.00  0.00           O  
ATOM   1000  CG2 THR A  60     135.034 272.909  36.419  1.00  0.00           C  
ATOM   1001  H   THR A  60     135.288 269.551  38.997  1.00  0.00           H  
ATOM   1002  HA  THR A  60     133.411 270.768  37.019  1.00  0.00           H  
ATOM   1003  HB  THR A  60     136.032 271.938  38.047  1.00  0.00           H  
ATOM   1004  HG1 THR A  60     134.720 273.403  39.073  1.00  0.00           H  
ATOM   1005 1HG2 THR A  60     135.450 273.887  36.658  1.00  0.00           H  
ATOM   1006 2HG2 THR A  60     135.648 272.429  35.656  1.00  0.00           H  
ATOM   1007 3HG2 THR A  60     134.019 273.028  36.043  1.00  0.00           H  
ATOM   1008  N   GLU A  61     134.611 270.026  35.042  1.00  0.00           N  
ATOM   1009  CA  GLU A  61     135.231 269.521  33.819  1.00  0.00           C  
ATOM   1010  C   GLU A  61     135.578 270.660  32.868  1.00  0.00           C  
ATOM   1011  O   GLU A  61     134.819 271.623  32.734  1.00  0.00           O  
ATOM   1012  CB  GLU A  61     134.303 268.526  33.120  1.00  0.00           C  
ATOM   1013  CG  GLU A  61     134.009 267.268  33.925  1.00  0.00           C  
ATOM   1014  CD  GLU A  61     133.112 266.305  33.199  1.00  0.00           C  
ATOM   1015  OE1 GLU A  61     132.713 266.607  32.100  1.00  0.00           O  
ATOM   1016  OE2 GLU A  61     132.823 265.265  33.744  1.00  0.00           O  
ATOM   1017  H   GLU A  61     133.657 270.402  35.035  1.00  0.00           H  
ATOM   1018  HA  GLU A  61     136.155 269.010  34.082  1.00  0.00           H  
ATOM   1019 1HB  GLU A  61     133.352 269.009  32.896  1.00  0.00           H  
ATOM   1020 2HB  GLU A  61     134.745 268.220  32.172  1.00  0.00           H  
ATOM   1021 1HG  GLU A  61     134.949 266.767  34.154  1.00  0.00           H  
ATOM   1022 2HG  GLU A  61     133.542 267.553  34.866  1.00  0.00           H  
ATOM   1023  N   ILE A  62     136.744 270.578  32.227  1.00  0.00           N  
ATOM   1024  CA  ILE A  62     137.103 271.591  31.234  1.00  0.00           C  
ATOM   1025  C   ILE A  62     137.473 271.003  29.867  1.00  0.00           C  
ATOM   1026  O   ILE A  62     138.308 270.098  29.758  1.00  0.00           O  
ATOM   1027  CB  ILE A  62     138.277 272.444  31.747  1.00  0.00           C  
ATOM   1028  CG1 ILE A  62     137.918 273.096  33.085  1.00  0.00           C  
ATOM   1029  CG2 ILE A  62     138.655 273.501  30.721  1.00  0.00           C  
ATOM   1030  CD1 ILE A  62     139.090 273.755  33.777  1.00  0.00           C  
ATOM   1031  H   ILE A  62     137.373 269.811  32.450  1.00  0.00           H  
ATOM   1032  HA  ILE A  62     136.233 272.229  31.075  1.00  0.00           H  
ATOM   1033  HB  ILE A  62     139.139 271.804  31.930  1.00  0.00           H  
ATOM   1034 1HG1 ILE A  62     137.147 273.849  32.927  1.00  0.00           H  
ATOM   1035 2HG1 ILE A  62     137.506 272.344  33.758  1.00  0.00           H  
ATOM   1036 1HG2 ILE A  62     139.486 274.095  31.100  1.00  0.00           H  
ATOM   1037 2HG2 ILE A  62     138.951 273.015  29.792  1.00  0.00           H  
ATOM   1038 3HG2 ILE A  62     137.800 274.150  30.535  1.00  0.00           H  
ATOM   1039 1HD1 ILE A  62     138.757 274.194  34.718  1.00  0.00           H  
ATOM   1040 2HD1 ILE A  62     139.861 273.010  33.977  1.00  0.00           H  
ATOM   1041 3HD1 ILE A  62     139.497 274.537  33.137  1.00  0.00           H  
ATOM   1042  N   GLU A  63     136.808 271.531  28.829  1.00  0.00           N  
ATOM   1043  CA  GLU A  63     137.007 271.119  27.443  1.00  0.00           C  
ATOM   1044  C   GLU A  63     137.440 272.282  26.540  1.00  0.00           C  
ATOM   1045  O   GLU A  63     136.752 273.299  26.433  1.00  0.00           O  
ATOM   1046  CB  GLU A  63     135.721 270.494  26.896  1.00  0.00           C  
ATOM   1047  CG  GLU A  63     135.846 269.932  25.486  1.00  0.00           C  
ATOM   1048  CD  GLU A  63     134.652 269.117  25.075  1.00  0.00           C  
ATOM   1049  OE1 GLU A  63     133.923 269.557  24.218  1.00  0.00           O  
ATOM   1050  OE2 GLU A  63     134.467 268.053  25.616  1.00  0.00           O  
ATOM   1051  H   GLU A  63     136.123 272.264  29.044  1.00  0.00           H  
ATOM   1052  HA  GLU A  63     137.793 270.364  27.418  1.00  0.00           H  
ATOM   1053 1HB  GLU A  63     135.403 269.684  27.552  1.00  0.00           H  
ATOM   1054 2HB  GLU A  63     134.929 271.242  26.889  1.00  0.00           H  
ATOM   1055 1HG  GLU A  63     135.967 270.757  24.786  1.00  0.00           H  
ATOM   1056 2HG  GLU A  63     136.740 269.311  25.432  1.00  0.00           H  
ATOM   1057  N   VAL A  64     138.574 272.121  25.861  1.00  0.00           N  
ATOM   1058  CA  VAL A  64     139.086 273.184  25.005  1.00  0.00           C  
ATOM   1059  C   VAL A  64     139.210 272.776  23.534  1.00  0.00           C  
ATOM   1060  O   VAL A  64     139.706 271.696  23.201  1.00  0.00           O  
ATOM   1061  CB  VAL A  64     140.466 273.637  25.516  1.00  0.00           C  
ATOM   1062  CG1 VAL A  64     140.375 274.091  26.966  1.00  0.00           C  
ATOM   1063  CG2 VAL A  64     141.471 272.504  25.369  1.00  0.00           C  
ATOM   1064  H   VAL A  64     139.088 271.241  25.946  1.00  0.00           H  
ATOM   1065  HA  VAL A  64     138.387 274.017  25.042  1.00  0.00           H  
ATOM   1066  HB  VAL A  64     140.797 274.495  24.931  1.00  0.00           H  
ATOM   1067 1HG1 VAL A  64     141.359 274.408  27.311  1.00  0.00           H  
ATOM   1068 2HG1 VAL A  64     139.678 274.925  27.042  1.00  0.00           H  
ATOM   1069 3HG1 VAL A  64     140.023 273.265  27.584  1.00  0.00           H  
ATOM   1070 1HG2 VAL A  64     142.444 272.831  25.731  1.00  0.00           H  
ATOM   1071 2HG2 VAL A  64     141.137 271.644  25.950  1.00  0.00           H  
ATOM   1072 3HG2 VAL A  64     141.551 272.223  24.318  1.00  0.00           H  
ATOM   1073  N   GLU A  65     138.737 273.647  22.641  1.00  0.00           N  
ATOM   1074  CA  GLU A  65     138.829 273.410  21.206  1.00  0.00           C  
ATOM   1075  C   GLU A  65     138.935 274.721  20.431  1.00  0.00           C  
ATOM   1076  O   GLU A  65     138.129 275.635  20.634  1.00  0.00           O  
ATOM   1077  CB  GLU A  65     137.615 272.614  20.721  1.00  0.00           C  
ATOM   1078  CG  GLU A  65     137.676 272.206  19.256  1.00  0.00           C  
ATOM   1079  CD  GLU A  65     136.496 271.377  18.830  1.00  0.00           C  
ATOM   1080  OE1 GLU A  65     135.562 271.273  19.589  1.00  0.00           O  
ATOM   1081  OE2 GLU A  65     136.528 270.847  17.745  1.00  0.00           O  
ATOM   1082  H   GLU A  65     138.299 274.513  22.964  1.00  0.00           H  
ATOM   1083  HA  GLU A  65     139.724 272.819  21.001  1.00  0.00           H  
ATOM   1084 1HB  GLU A  65     137.512 271.707  21.317  1.00  0.00           H  
ATOM   1085 2HB  GLU A  65     136.711 273.206  20.866  1.00  0.00           H  
ATOM   1086 1HG  GLU A  65     137.715 273.104  18.640  1.00  0.00           H  
ATOM   1087 2HG  GLU A  65     138.591 271.642  19.085  1.00  0.00           H  
ATOM   1088  N   GLY A  66     139.906 274.837  19.535  1.00  0.00           N  
ATOM   1089  CA  GLY A  66     140.037 276.096  18.812  1.00  0.00           C  
ATOM   1090  C   GLY A  66     140.271 277.245  19.797  1.00  0.00           C  
ATOM   1091  O   GLY A  66     141.206 277.187  20.600  1.00  0.00           O  
ATOM   1092  H   GLY A  66     140.557 274.073  19.387  1.00  0.00           H  
ATOM   1093 1HA  GLY A  66     140.870 276.031  18.115  1.00  0.00           H  
ATOM   1094 2HA  GLY A  66     139.137 276.283  18.230  1.00  0.00           H  
ATOM   1095  N   ASP A  67     139.442 278.305  19.705  1.00  0.00           N  
ATOM   1096  CA  ASP A  67     139.530 279.479  20.584  1.00  0.00           C  
ATOM   1097  C   ASP A  67     138.428 279.505  21.646  1.00  0.00           C  
ATOM   1098  O   ASP A  67     138.203 280.528  22.313  1.00  0.00           O  
ATOM   1099  CB  ASP A  67     139.465 280.764  19.754  1.00  0.00           C  
ATOM   1100  CG  ASP A  67     138.145 280.923  19.012  1.00  0.00           C  
ATOM   1101  OD1 ASP A  67     137.361 280.004  19.029  1.00  0.00           O  
ATOM   1102  OD2 ASP A  67     137.933 281.963  18.434  1.00  0.00           O  
ATOM   1103  H   ASP A  67     138.685 278.293  19.027  1.00  0.00           H  
ATOM   1104  HA  ASP A  67     140.493 279.469  21.076  1.00  0.00           H  
ATOM   1105 1HB  ASP A  67     139.603 281.626  20.408  1.00  0.00           H  
ATOM   1106 2HB  ASP A  67     140.278 280.770  19.027  1.00  0.00           H  
ATOM   1107  N   THR A  68     137.722 278.392  21.812  1.00  0.00           N  
ATOM   1108  CA  THR A  68     136.576 278.395  22.694  1.00  0.00           C  
ATOM   1109  C   THR A  68     136.738 277.398  23.824  1.00  0.00           C  
ATOM   1110  O   THR A  68     137.126 276.239  23.627  1.00  0.00           O  
ATOM   1111  CB  THR A  68     135.285 278.160  21.883  1.00  0.00           C  
ATOM   1112  OG1 THR A  68     135.152 279.233  20.906  1.00  0.00           O  
ATOM   1113  CG2 THR A  68     134.037 278.159  22.817  1.00  0.00           C  
ATOM   1114  H   THR A  68     137.959 277.538  21.297  1.00  0.00           H  
ATOM   1115  HA  THR A  68     136.497 279.378  23.139  1.00  0.00           H  
ATOM   1116  HB  THR A  68     135.355 277.205  21.358  1.00  0.00           H  
ATOM   1117  HG1 THR A  68     135.912 279.191  20.244  1.00  0.00           H  
ATOM   1118 1HG2 THR A  68     133.138 278.008  22.224  1.00  0.00           H  
ATOM   1119 2HG2 THR A  68     134.115 277.360  23.555  1.00  0.00           H  
ATOM   1120 3HG2 THR A  68     133.968 279.112  23.334  1.00  0.00           H  
ATOM   1121  N   VAL A  69     136.467 277.862  25.033  1.00  0.00           N  
ATOM   1122  CA  VAL A  69     136.597 277.007  26.199  1.00  0.00           C  
ATOM   1123  C   VAL A  69     135.289 276.813  26.949  1.00  0.00           C  
ATOM   1124  O   VAL A  69     134.594 277.774  27.284  1.00  0.00           O  
ATOM   1125  CB  VAL A  69     137.642 277.599  27.163  1.00  0.00           C  
ATOM   1126  CG1 VAL A  69     137.752 276.747  28.419  1.00  0.00           C  
ATOM   1127  CG2 VAL A  69     138.989 277.707  26.464  1.00  0.00           C  
ATOM   1128  H   VAL A  69     136.159 278.841  25.105  1.00  0.00           H  
ATOM   1129  HA  VAL A  69     136.927 276.022  25.864  1.00  0.00           H  
ATOM   1130  HB  VAL A  69     137.314 278.591  27.476  1.00  0.00           H  
ATOM   1131 1HG1 VAL A  69     138.495 277.180  29.089  1.00  0.00           H  
ATOM   1132 2HG1 VAL A  69     136.786 276.713  28.922  1.00  0.00           H  
ATOM   1133 3HG1 VAL A  69     138.056 275.736  28.147  1.00  0.00           H  
ATOM   1134 1HG2 VAL A  69     139.723 278.127  27.152  1.00  0.00           H  
ATOM   1135 2HG2 VAL A  69     139.315 276.716  26.147  1.00  0.00           H  
ATOM   1136 3HG2 VAL A  69     138.896 278.355  25.593  1.00  0.00           H  
ATOM   1137  N   THR A  70     134.962 275.554  27.222  1.00  0.00           N  
ATOM   1138  CA  THR A  70     133.755 275.236  27.969  1.00  0.00           C  
ATOM   1139  C   THR A  70     134.091 274.639  29.325  1.00  0.00           C  
ATOM   1140  O   THR A  70     134.843 273.664  29.452  1.00  0.00           O  
ATOM   1141  CB  THR A  70     132.855 274.264  27.184  1.00  0.00           C  
ATOM   1142  OG1 THR A  70     132.462 274.868  25.944  1.00  0.00           O  
ATOM   1143  CG2 THR A  70     131.614 273.916  27.991  1.00  0.00           C  
ATOM   1144  H   THR A  70     135.587 274.810  26.903  1.00  0.00           H  
ATOM   1145  HA  THR A  70     133.206 276.156  28.142  1.00  0.00           H  
ATOM   1146  HB  THR A  70     133.409 273.350  26.968  1.00  0.00           H  
ATOM   1147  HG1 THR A  70     133.222 274.923  25.361  1.00  0.00           H  
ATOM   1148 1HG2 THR A  70     130.991 273.228  27.421  1.00  0.00           H  
ATOM   1149 2HG2 THR A  70     131.909 273.447  28.929  1.00  0.00           H  
ATOM   1150 3HG2 THR A  70     131.051 274.825  28.202  1.00  0.00           H  
ATOM   1151  N   ILE A  71     133.519 275.240  30.350  1.00  0.00           N  
ATOM   1152  CA  ILE A  71     133.649 274.756  31.707  1.00  0.00           C  
ATOM   1153  C   ILE A  71     132.312 274.315  32.279  1.00  0.00           C  
ATOM   1154  O   ILE A  71     131.341 275.069  32.253  1.00  0.00           O  
ATOM   1155  CB  ILE A  71     134.262 275.840  32.613  1.00  0.00           C  
ATOM   1156  CG1 ILE A  71     135.650 276.238  32.104  1.00  0.00           C  
ATOM   1157  CG2 ILE A  71     134.338 275.350  34.051  1.00  0.00           C  
ATOM   1158  CD1 ILE A  71     135.681 277.573  31.396  1.00  0.00           C  
ATOM   1159  H   ILE A  71     132.982 276.089  30.158  1.00  0.00           H  
ATOM   1160  HA  ILE A  71     134.323 273.901  31.719  1.00  0.00           H  
ATOM   1161  HB  ILE A  71     133.644 276.736  32.577  1.00  0.00           H  
ATOM   1162 1HG1 ILE A  71     136.346 276.279  32.942  1.00  0.00           H  
ATOM   1163 2HG1 ILE A  71     136.016 275.478  31.413  1.00  0.00           H  
ATOM   1164 1HG2 ILE A  71     134.775 276.128  34.677  1.00  0.00           H  
ATOM   1165 2HG2 ILE A  71     133.337 275.115  34.409  1.00  0.00           H  
ATOM   1166 3HG2 ILE A  71     134.959 274.455  34.098  1.00  0.00           H  
ATOM   1167 1HD1 ILE A  71     136.698 277.785  31.065  1.00  0.00           H  
ATOM   1168 2HD1 ILE A  71     135.017 277.542  30.532  1.00  0.00           H  
ATOM   1169 3HD1 ILE A  71     135.352 278.355  32.080  1.00  0.00           H  
ATOM   1170  N   VAL A  72     132.249 273.112  32.826  1.00  0.00           N  
ATOM   1171  CA  VAL A  72     131.002 272.679  33.440  1.00  0.00           C  
ATOM   1172  C   VAL A  72     131.194 272.437  34.927  1.00  0.00           C  
ATOM   1173  O   VAL A  72     131.966 271.565  35.332  1.00  0.00           O  
ATOM   1174  CB  VAL A  72     130.491 271.390  32.772  1.00  0.00           C  
ATOM   1175  CG1 VAL A  72     129.200 270.924  33.430  1.00  0.00           C  
ATOM   1176  CG2 VAL A  72     130.283 271.625  31.283  1.00  0.00           C  
ATOM   1177  H   VAL A  72     133.077 272.508  32.786  1.00  0.00           H  
ATOM   1178  HA  VAL A  72     130.265 273.464  33.318  1.00  0.00           H  
ATOM   1179  HB  VAL A  72     131.228 270.600  32.916  1.00  0.00           H  
ATOM   1180 1HG1 VAL A  72     128.853 270.011  32.945  1.00  0.00           H  
ATOM   1181 2HG1 VAL A  72     129.381 270.727  34.486  1.00  0.00           H  
ATOM   1182 3HG1 VAL A  72     128.441 271.699  33.329  1.00  0.00           H  
ATOM   1183 1HG2 VAL A  72     129.922 270.709  30.817  1.00  0.00           H  
ATOM   1184 2HG2 VAL A  72     129.550 272.419  31.140  1.00  0.00           H  
ATOM   1185 3HG2 VAL A  72     131.228 271.917  30.826  1.00  0.00           H  
ATOM   1186  N   VAL A  73     130.458 273.192  35.739  1.00  0.00           N  
ATOM   1187  CA  VAL A  73     130.626 273.122  37.189  1.00  0.00           C  
ATOM   1188  C   VAL A  73     129.449 272.411  37.832  1.00  0.00           C  
ATOM   1189  O   VAL A  73     128.322 272.890  37.756  1.00  0.00           O  
ATOM   1190  CB  VAL A  73     130.757 274.536  37.787  1.00  0.00           C  
ATOM   1191  CG1 VAL A  73     130.953 274.460  39.294  1.00  0.00           C  
ATOM   1192  CG2 VAL A  73     131.914 275.271  37.129  1.00  0.00           C  
ATOM   1193  H   VAL A  73     129.806 273.856  35.305  1.00  0.00           H  
ATOM   1194  HA  VAL A  73     131.545 272.578  37.421  1.00  0.00           H  
ATOM   1195  HB  VAL A  73     129.830 275.082  37.610  1.00  0.00           H  
ATOM   1196 1HG1 VAL A  73     131.043 275.468  39.700  1.00  0.00           H  
ATOM   1197 2HG1 VAL A  73     130.096 273.962  39.748  1.00  0.00           H  
ATOM   1198 3HG1 VAL A  73     131.860 273.898  39.516  1.00  0.00           H  
ATOM   1199 1HG2 VAL A  73     132.000 276.270  37.556  1.00  0.00           H  
ATOM   1200 2HG2 VAL A  73     132.840 274.722  37.301  1.00  0.00           H  
ATOM   1201 3HG2 VAL A  73     131.733 275.350  36.057  1.00  0.00           H  
ATOM   1202  N   ARG A  74     129.711 271.291  38.504  1.00  0.00           N  
ATOM   1203  CA  ARG A  74     128.666 270.520  39.168  1.00  0.00           C  
ATOM   1204  C   ARG A  74     128.701 270.565  40.701  1.00  0.00           C  
ATOM   1205  O   ARG A  74     129.714 270.231  41.345  1.00  0.00           O  
ATOM   1206  CB  ARG A  74     128.798 269.069  38.732  1.00  0.00           C  
ATOM   1207  CG  ARG A  74     127.841 268.071  39.370  1.00  0.00           C  
ATOM   1208  CD  ARG A  74     128.206 266.686  38.973  1.00  0.00           C  
ATOM   1209  NE  ARG A  74     127.892 266.404  37.585  1.00  0.00           N  
ATOM   1210  CZ  ARG A  74     128.399 265.389  36.846  1.00  0.00           C  
ATOM   1211  NH1 ARG A  74     129.284 264.539  37.339  1.00  0.00           N  
ATOM   1212  NH2 ARG A  74     127.980 265.275  35.596  1.00  0.00           N  
ATOM   1213  H   ARG A  74     130.662 270.916  38.493  1.00  0.00           H  
ATOM   1214  HA  ARG A  74     127.698 270.901  38.842  1.00  0.00           H  
ATOM   1215 1HB  ARG A  74     128.652 269.011  37.654  1.00  0.00           H  
ATOM   1216 2HB  ARG A  74     129.804 268.736  38.928  1.00  0.00           H  
ATOM   1217 1HG  ARG A  74     127.891 268.133  40.460  1.00  0.00           H  
ATOM   1218 2HG  ARG A  74     126.822 268.272  39.035  1.00  0.00           H  
ATOM   1219 1HD  ARG A  74     129.274 266.562  39.121  1.00  0.00           H  
ATOM   1220 2HD  ARG A  74     127.668 265.976  39.598  1.00  0.00           H  
ATOM   1221  HE  ARG A  74     127.205 267.006  37.110  1.00  0.00           H  
ATOM   1222 1HH1 ARG A  74     129.636 264.625  38.308  1.00  0.00           H  
ATOM   1223 2HH1 ARG A  74     129.654 263.799  36.763  1.00  0.00           H  
ATOM   1224 1HH2 ARG A  74     127.287 265.961  35.252  1.00  0.00           H  
ATOM   1225 2HH2 ARG A  74     128.325 264.541  35.001  1.00  0.00           H  
ATOM   1226  N   GLU A  75     127.557 270.937  41.289  1.00  0.00           N  
ATOM   1227  CA  GLU A  75     127.432 270.997  42.743  1.00  0.00           C  
ATOM   1228  C   GLU A  75     126.524 269.860  43.224  1.00  0.00           C  
ATOM   1229  O   GLU A  75     126.921 268.696  43.177  1.00  0.00           O  
ATOM   1230  OXT GLU A  75     125.437 270.099  43.750  1.00  0.00           O  
ATOM   1231  CB  GLU A  75     126.929 272.383  43.191  1.00  0.00           C  
ATOM   1232  CG  GLU A  75     126.864 272.616  44.729  1.00  0.00           C  
ATOM   1233  CD  GLU A  75     126.507 274.065  45.177  1.00  0.00           C  
ATOM   1234  OE1 GLU A  75     125.672 274.737  44.583  1.00  0.00           O  
ATOM   1235  OE2 GLU A  75     127.126 274.512  46.119  1.00  0.00           O  
ATOM   1236  H   GLU A  75     126.759 271.210  40.694  1.00  0.00           H  
ATOM   1237  HA  GLU A  75     128.416 270.843  43.183  1.00  0.00           H  
ATOM   1238 1HB  GLU A  75     127.588 273.144  42.772  1.00  0.00           H  
ATOM   1239 2HB  GLU A  75     125.937 272.538  42.783  1.00  0.00           H  
ATOM   1240 1HG  GLU A  75     126.137 271.942  45.170  1.00  0.00           H  
ATOM   1241 2HG  GLU A  75     127.831 272.361  45.129  1.00  0.00           H  
TER                                                                             
ATOM   1243  N   ASP B   1     168.222 294.658 -10.702  1.00  0.00           N  
ATOM   1244  CA  ASP B   1     167.775 293.433 -11.355  1.00  0.00           C  
ATOM   1245  C   ASP B   1     168.946 292.501 -11.639  1.00  0.00           C  
ATOM   1246  O   ASP B   1     168.804 291.278 -11.598  1.00  0.00           O  
ATOM   1247  CB  ASP B   1     167.045 293.757 -12.660  1.00  0.00           C  
ATOM   1248  CG  ASP B   1     165.754 294.534 -12.440  1.00  0.00           C  
ATOM   1249  OD1 ASP B   1     164.946 294.096 -11.655  1.00  0.00           O  
ATOM   1250  OD2 ASP B   1     165.589 295.560 -13.057  1.00  0.00           O  
ATOM   1251 1H   ASP B   1     167.435 295.249 -10.528  1.00  0.00           H  
ATOM   1252 2H   ASP B   1     168.666 294.431  -9.835  1.00  0.00           H  
ATOM   1253 3H   ASP B   1     168.871 295.134 -11.295  1.00  0.00           H  
ATOM   1254  HA  ASP B   1     167.095 292.917 -10.677  1.00  0.00           H  
ATOM   1255 1HB  ASP B   1     167.698 294.342 -13.308  1.00  0.00           H  
ATOM   1256 2HB  ASP B   1     166.809 292.831 -13.185  1.00  0.00           H  
ATOM   1257  N   GLU B   2     170.105 293.086 -11.926  1.00  0.00           N  
ATOM   1258  CA  GLU B   2     171.293 292.308 -12.254  1.00  0.00           C  
ATOM   1259  C   GLU B   2     171.689 291.393 -11.102  1.00  0.00           C  
ATOM   1260  O   GLU B   2     171.977 290.213 -11.304  1.00  0.00           O  
ATOM   1261  CB  GLU B   2     172.459 293.238 -12.603  1.00  0.00           C  
ATOM   1262  CG  GLU B   2     173.737 292.519 -13.009  1.00  0.00           C  
ATOM   1263  CD  GLU B   2     174.843 293.462 -13.392  1.00  0.00           C  
ATOM   1264  OE1 GLU B   2     174.640 294.650 -13.310  1.00  0.00           O  
ATOM   1265  OE2 GLU B   2     175.892 292.994 -13.769  1.00  0.00           O  
ATOM   1266  H   GLU B   2     170.162 294.094 -11.918  1.00  0.00           H  
ATOM   1267  HA  GLU B   2     171.070 291.678 -13.116  1.00  0.00           H  
ATOM   1268 1HB  GLU B   2     172.169 293.893 -13.425  1.00  0.00           H  
ATOM   1269 2HB  GLU B   2     172.689 293.870 -11.745  1.00  0.00           H  
ATOM   1270 1HG  GLU B   2     174.074 291.901 -12.176  1.00  0.00           H  
ATOM   1271 2HG  GLU B   2     173.520 291.860 -13.848  1.00  0.00           H  
ATOM   1272  N   GLU B   3     171.703 291.944  -9.893  1.00  0.00           N  
ATOM   1273  CA  GLU B   3     172.053 291.177  -8.705  1.00  0.00           C  
ATOM   1274  C   GLU B   3     171.051 290.057  -8.456  1.00  0.00           C  
ATOM   1275  O   GLU B   3     171.423 288.958  -8.043  1.00  0.00           O  
ATOM   1276  CB  GLU B   3     172.124 292.092  -7.481  1.00  0.00           C  
ATOM   1277  CG  GLU B   3     173.297 293.062  -7.488  1.00  0.00           C  
ATOM   1278  CD  GLU B   3     173.327 293.954  -6.278  1.00  0.00           C  
ATOM   1279  OE1 GLU B   3     172.403 293.900  -5.502  1.00  0.00           O  
ATOM   1280  OE2 GLU B   3     174.274 294.690  -6.131  1.00  0.00           O  
ATOM   1281  H   GLU B   3     171.462 292.921  -9.794  1.00  0.00           H  
ATOM   1282  HA  GLU B   3     173.029 290.717  -8.866  1.00  0.00           H  
ATOM   1283 1HB  GLU B   3     171.206 292.677  -7.410  1.00  0.00           H  
ATOM   1284 2HB  GLU B   3     172.197 291.486  -6.578  1.00  0.00           H  
ATOM   1285 1HG  GLU B   3     174.225 292.493  -7.528  1.00  0.00           H  
ATOM   1286 2HG  GLU B   3     173.241 293.677  -8.386  1.00  0.00           H  
ATOM   1287  N   VAL B   4     169.778 290.341  -8.710  1.00  0.00           N  
ATOM   1288  CA  VAL B   4     168.722 289.352  -8.537  1.00  0.00           C  
ATOM   1289  C   VAL B   4     168.936 288.152  -9.452  1.00  0.00           C  
ATOM   1290  O   VAL B   4     168.885 287.005  -9.009  1.00  0.00           O  
ATOM   1291  CB  VAL B   4     167.348 289.983  -8.834  1.00  0.00           C  
ATOM   1292  CG1 VAL B   4     166.267 288.912  -8.863  1.00  0.00           C  
ATOM   1293  CG2 VAL B   4     167.029 291.043  -7.792  1.00  0.00           C  
ATOM   1294  H   VAL B   4     169.537 291.269  -9.033  1.00  0.00           H  
ATOM   1295  HA  VAL B   4     168.751 288.992  -7.509  1.00  0.00           H  
ATOM   1296  HB  VAL B   4     167.374 290.439  -9.823  1.00  0.00           H  
ATOM   1297 1HG1 VAL B   4     165.302 289.375  -9.074  1.00  0.00           H  
ATOM   1298 2HG1 VAL B   4     166.497 288.184  -9.640  1.00  0.00           H  
ATOM   1299 3HG1 VAL B   4     166.224 288.412  -7.896  1.00  0.00           H  
ATOM   1300 1HG2 VAL B   4     166.056 291.484  -8.008  1.00  0.00           H  
ATOM   1301 2HG2 VAL B   4     167.009 290.586  -6.802  1.00  0.00           H  
ATOM   1302 3HG2 VAL B   4     167.794 291.820  -7.817  1.00  0.00           H  
ATOM   1303  N   GLN B   5     169.174 288.425 -10.731  1.00  0.00           N  
ATOM   1304  CA  GLN B   5     169.449 287.372 -11.701  1.00  0.00           C  
ATOM   1305  C   GLN B   5     170.705 286.594 -11.329  1.00  0.00           C  
ATOM   1306  O   GLN B   5     170.719 285.363 -11.365  1.00  0.00           O  
ATOM   1307  CB  GLN B   5     169.597 287.963 -13.105  1.00  0.00           C  
ATOM   1308  CG  GLN B   5     169.777 286.925 -14.200  1.00  0.00           C  
ATOM   1309  CD  GLN B   5     168.552 286.047 -14.373  1.00  0.00           C  
ATOM   1310  OE1 GLN B   5     167.420 286.487 -14.153  1.00  0.00           O  
ATOM   1311  NE2 GLN B   5     168.771 284.799 -14.769  1.00  0.00           N  
ATOM   1312  H   GLN B   5     169.165 289.387 -11.039  1.00  0.00           H  
ATOM   1313  HA  GLN B   5     168.613 286.671 -11.695  1.00  0.00           H  
ATOM   1314 1HB  GLN B   5     168.714 288.555 -13.345  1.00  0.00           H  
ATOM   1315 2HB  GLN B   5     170.457 288.631 -13.130  1.00  0.00           H  
ATOM   1316 1HG  GLN B   5     169.966 287.437 -15.144  1.00  0.00           H  
ATOM   1317 2HG  GLN B   5     170.622 286.286 -13.945  1.00  0.00           H  
ATOM   1318 1HE2 GLN B   5     168.001 284.172 -14.899  1.00  0.00           H  
ATOM   1319 2HE2 GLN B   5     169.705 284.483 -14.936  1.00  0.00           H  
ATOM   1320  N   GLU B   6     171.758 287.320 -10.967  1.00  0.00           N  
ATOM   1321  CA  GLU B   6     173.023 286.698 -10.589  1.00  0.00           C  
ATOM   1322  C   GLU B   6     172.833 285.728  -9.429  1.00  0.00           C  
ATOM   1323  O   GLU B   6     173.345 284.609  -9.454  1.00  0.00           O  
ATOM   1324  CB  GLU B   6     174.050 287.768 -10.209  1.00  0.00           C  
ATOM   1325  CG  GLU B   6     175.405 287.216  -9.789  1.00  0.00           C  
ATOM   1326  CD  GLU B   6     176.391 288.294  -9.434  1.00  0.00           C  
ATOM   1327  OE1 GLU B   6     176.188 289.415  -9.835  1.00  0.00           O  
ATOM   1328  OE2 GLU B   6     177.349 287.997  -8.761  1.00  0.00           O  
ATOM   1329  H   GLU B   6     171.681 288.326 -10.956  1.00  0.00           H  
ATOM   1330  HA  GLU B   6     173.395 286.127 -11.439  1.00  0.00           H  
ATOM   1331 1HB  GLU B   6     174.209 288.437 -11.055  1.00  0.00           H  
ATOM   1332 2HB  GLU B   6     173.663 288.367  -9.385  1.00  0.00           H  
ATOM   1333 1HG  GLU B   6     175.270 286.566  -8.925  1.00  0.00           H  
ATOM   1334 2HG  GLU B   6     175.809 286.614 -10.602  1.00  0.00           H  
ATOM   1335  N   ALA B   7     172.096 286.164  -8.414  1.00  0.00           N  
ATOM   1336  CA  ALA B   7     171.852 285.341  -7.234  1.00  0.00           C  
ATOM   1337  C   ALA B   7     171.229 284.005  -7.615  1.00  0.00           C  
ATOM   1338  O   ALA B   7     171.640 282.954  -7.122  1.00  0.00           O  
ATOM   1339  CB  ALA B   7     170.960 286.078  -6.247  1.00  0.00           C  
ATOM   1340  H   ALA B   7     171.694 287.089  -8.459  1.00  0.00           H  
ATOM   1341  HA  ALA B   7     172.809 285.135  -6.754  1.00  0.00           H  
ATOM   1342 1HB  ALA B   7     170.787 285.451  -5.373  1.00  0.00           H  
ATOM   1343 2HB  ALA B   7     171.445 287.005  -5.940  1.00  0.00           H  
ATOM   1344 3HB  ALA B   7     170.007 286.310  -6.721  1.00  0.00           H  
ATOM   1345  N   VAL B   8     170.234 284.051  -8.495  1.00  0.00           N  
ATOM   1346  CA  VAL B   8     169.556 282.842  -8.948  1.00  0.00           C  
ATOM   1347  C   VAL B   8     170.505 281.931  -9.714  1.00  0.00           C  
ATOM   1348  O   VAL B   8     170.511 280.716  -9.514  1.00  0.00           O  
ATOM   1349  CB  VAL B   8     168.361 283.206  -9.849  1.00  0.00           C  
ATOM   1350  CG1 VAL B   8     167.757 281.953 -10.464  1.00  0.00           C  
ATOM   1351  CG2 VAL B   8     167.318 283.967  -9.043  1.00  0.00           C  
ATOM   1352  H   VAL B   8     169.942 284.945  -8.860  1.00  0.00           H  
ATOM   1353  HA  VAL B   8     169.207 282.294  -8.074  1.00  0.00           H  
ATOM   1354  HB  VAL B   8     168.713 283.831 -10.670  1.00  0.00           H  
ATOM   1355 1HG1 VAL B   8     166.914 282.228 -11.098  1.00  0.00           H  
ATOM   1356 2HG1 VAL B   8     168.510 281.444 -11.066  1.00  0.00           H  
ATOM   1357 3HG1 VAL B   8     167.412 281.288  -9.673  1.00  0.00           H  
ATOM   1358 1HG2 VAL B   8     166.476 284.222  -9.686  1.00  0.00           H  
ATOM   1359 2HG2 VAL B   8     166.970 283.345  -8.218  1.00  0.00           H  
ATOM   1360 3HG2 VAL B   8     167.761 284.881  -8.647  1.00  0.00           H  
ATOM   1361  N   GLU B   9     171.307 282.525 -10.592  1.00  0.00           N  
ATOM   1362  CA  GLU B   9     172.270 281.769 -11.385  1.00  0.00           C  
ATOM   1363  C   GLU B   9     173.320 281.113 -10.495  1.00  0.00           C  
ATOM   1364  O   GLU B   9     173.744 279.984 -10.745  1.00  0.00           O  
ATOM   1365  CB  GLU B   9     172.952 282.680 -12.408  1.00  0.00           C  
ATOM   1366  CG  GLU B   9     172.038 283.163 -13.525  1.00  0.00           C  
ATOM   1367  CD  GLU B   9     172.720 284.118 -14.466  1.00  0.00           C  
ATOM   1368  OE1 GLU B   9     173.898 284.334 -14.313  1.00  0.00           O  
ATOM   1369  OE2 GLU B   9     172.061 284.633 -15.339  1.00  0.00           O  
ATOM   1370  H   GLU B   9     171.248 283.526 -10.714  1.00  0.00           H  
ATOM   1371  HA  GLU B   9     171.739 280.972 -11.907  1.00  0.00           H  
ATOM   1372 1HB  GLU B   9     173.356 283.556 -11.902  1.00  0.00           H  
ATOM   1373 2HB  GLU B   9     173.789 282.151 -12.865  1.00  0.00           H  
ATOM   1374 1HG  GLU B   9     171.687 282.302 -14.091  1.00  0.00           H  
ATOM   1375 2HG  GLU B   9     171.171 283.652 -13.084  1.00  0.00           H  
ATOM   1376  N   ARG B  10     173.738 281.828  -9.455  1.00  0.00           N  
ATOM   1377  CA  ARG B  10     174.673 281.287  -8.478  1.00  0.00           C  
ATOM   1378  C   ARG B  10     174.067 280.106  -7.731  1.00  0.00           C  
ATOM   1379  O   ARG B  10     174.750 279.125  -7.440  1.00  0.00           O  
ATOM   1380  CB  ARG B  10     175.084 282.358  -7.479  1.00  0.00           C  
ATOM   1381  CG  ARG B  10     176.054 283.397  -8.018  1.00  0.00           C  
ATOM   1382  CD  ARG B  10     176.454 284.371  -6.970  1.00  0.00           C  
ATOM   1383  NE  ARG B  10     177.388 285.362  -7.479  1.00  0.00           N  
ATOM   1384  CZ  ARG B  10     178.722 285.187  -7.558  1.00  0.00           C  
ATOM   1385  NH1 ARG B  10     179.261 284.058  -7.159  1.00  0.00           N  
ATOM   1386  NH2 ARG B  10     179.486 286.153  -8.037  1.00  0.00           N  
ATOM   1387  H   ARG B  10     173.399 282.772  -9.340  1.00  0.00           H  
ATOM   1388  HA  ARG B  10     175.555 280.923  -9.008  1.00  0.00           H  
ATOM   1389 1HB  ARG B  10     174.197 282.886  -7.127  1.00  0.00           H  
ATOM   1390 2HB  ARG B  10     175.550 281.889  -6.612  1.00  0.00           H  
ATOM   1391 1HG  ARG B  10     176.953 282.900  -8.384  1.00  0.00           H  
ATOM   1392 2HG  ARG B  10     175.584 283.945  -8.835  1.00  0.00           H  
ATOM   1393 1HD  ARG B  10     175.571 284.892  -6.602  1.00  0.00           H  
ATOM   1394 2HD  ARG B  10     176.934 283.842  -6.146  1.00  0.00           H  
ATOM   1395  HE  ARG B  10     177.009 286.246  -7.796  1.00  0.00           H  
ATOM   1396 1HH1 ARG B  10     178.676 283.319  -6.793  1.00  0.00           H  
ATOM   1397 2HH1 ARG B  10     180.261 283.926  -7.219  1.00  0.00           H  
ATOM   1398 1HH2 ARG B  10     179.071 287.021  -8.345  1.00  0.00           H  
ATOM   1399 2HH2 ARG B  10     180.485 286.022  -8.097  1.00  0.00           H  
ATOM   1400  N   ALA B  11     172.778 280.206  -7.422  1.00  0.00           N  
ATOM   1401  CA  ALA B  11     172.055 279.111  -6.790  1.00  0.00           C  
ATOM   1402  C   ALA B  11     172.059 277.867  -7.667  1.00  0.00           C  
ATOM   1403  O   ALA B  11     172.198 276.748  -7.174  1.00  0.00           O  
ATOM   1404  CB  ALA B  11     170.625 279.530  -6.475  1.00  0.00           C  
ATOM   1405  H   ALA B  11     172.288 281.064  -7.633  1.00  0.00           H  
ATOM   1406  HA  ALA B  11     172.555 278.858  -5.854  1.00  0.00           H  
ATOM   1407 1HB  ALA B  11     170.098 278.702  -6.003  1.00  0.00           H  
ATOM   1408 2HB  ALA B  11     170.637 280.386  -5.799  1.00  0.00           H  
ATOM   1409 3HB  ALA B  11     170.116 279.804  -7.398  1.00  0.00           H  
ATOM   1410  N   GLU B  12     171.907 278.068  -8.971  1.00  0.00           N  
ATOM   1411  CA  GLU B  12     171.951 276.968  -9.927  1.00  0.00           C  
ATOM   1412  C   GLU B  12     173.343 276.354  -9.997  1.00  0.00           C  
ATOM   1413  O   GLU B  12     173.490 275.142 -10.153  1.00  0.00           O  
ATOM   1414  CB  GLU B  12     171.526 277.449 -11.317  1.00  0.00           C  
ATOM   1415  CG  GLU B  12     170.041 277.754 -11.449  1.00  0.00           C  
ATOM   1416  CD  GLU B  12     169.182 276.522 -11.363  1.00  0.00           C  
ATOM   1417  OE1 GLU B  12     169.675 275.456 -11.643  1.00  0.00           O  
ATOM   1418  OE2 GLU B  12     168.031 276.649 -11.017  1.00  0.00           O  
ATOM   1419  H   GLU B  12     171.757 279.009  -9.310  1.00  0.00           H  
ATOM   1420  HA  GLU B  12     171.264 276.191  -9.591  1.00  0.00           H  
ATOM   1421 1HB  GLU B  12     172.077 278.355 -11.572  1.00  0.00           H  
ATOM   1422 2HB  GLU B  12     171.781 276.692 -12.058  1.00  0.00           H  
ATOM   1423 1HG  GLU B  12     169.749 278.442 -10.657  1.00  0.00           H  
ATOM   1424 2HG  GLU B  12     169.865 278.247 -12.404  1.00  0.00           H  
ATOM   1425  N   GLU B  13     174.363 277.199  -9.881  1.00  0.00           N  
ATOM   1426  CA  GLU B  13     175.741 276.729  -9.824  1.00  0.00           C  
ATOM   1427  C   GLU B  13     176.000 275.932  -8.552  1.00  0.00           C  
ATOM   1428  O   GLU B  13     176.681 274.907  -8.577  1.00  0.00           O  
ATOM   1429  CB  GLU B  13     176.711 277.911  -9.902  1.00  0.00           C  
ATOM   1430  CG  GLU B  13     176.756 278.598 -11.259  1.00  0.00           C  
ATOM   1431  CD  GLU B  13     177.608 279.837 -11.259  1.00  0.00           C  
ATOM   1432  OE1 GLU B  13     177.970 280.288 -10.198  1.00  0.00           O  
ATOM   1433  OE2 GLU B  13     177.898 280.335 -12.321  1.00  0.00           O  
ATOM   1434  H   GLU B  13     174.177 278.191  -9.833  1.00  0.00           H  
ATOM   1435  HA  GLU B  13     175.919 276.069 -10.671  1.00  0.00           H  
ATOM   1436 1HB  GLU B  13     176.435 278.658  -9.158  1.00  0.00           H  
ATOM   1437 2HB  GLU B  13     177.720 277.571  -9.665  1.00  0.00           H  
ATOM   1438 1HG  GLU B  13     177.151 277.900 -11.996  1.00  0.00           H  
ATOM   1439 2HG  GLU B  13     175.741 278.861 -11.555  1.00  0.00           H  
ATOM   1440  N   LEU B  14     175.452 276.408  -7.439  1.00  0.00           N  
ATOM   1441  CA  LEU B  14     175.567 275.707  -6.166  1.00  0.00           C  
ATOM   1442  C   LEU B  14     174.866 274.354  -6.216  1.00  0.00           C  
ATOM   1443  O   LEU B  14     175.349 273.374  -5.650  1.00  0.00           O  
ATOM   1444  CB  LEU B  14     174.970 276.557  -5.038  1.00  0.00           C  
ATOM   1445  CG  LEU B  14     175.783 277.796  -4.638  1.00  0.00           C  
ATOM   1446  CD1 LEU B  14     174.968 278.650  -3.677  1.00  0.00           C  
ATOM   1447  CD2 LEU B  14     177.094 277.360  -4.003  1.00  0.00           C  
ATOM   1448  H   LEU B  14     174.940 277.279  -7.475  1.00  0.00           H  
ATOM   1449  HA  LEU B  14     176.624 275.525  -5.965  1.00  0.00           H  
ATOM   1450 1HB  LEU B  14     173.981 276.894  -5.343  1.00  0.00           H  
ATOM   1451 2HB  LEU B  14     174.862 275.931  -4.152  1.00  0.00           H  
ATOM   1452  HG  LEU B  14     175.990 278.397  -5.523  1.00  0.00           H  
ATOM   1453 1HD1 LEU B  14     175.545 279.530  -3.393  1.00  0.00           H  
ATOM   1454 2HD1 LEU B  14     174.043 278.964  -4.163  1.00  0.00           H  
ATOM   1455 3HD1 LEU B  14     174.729 278.069  -2.785  1.00  0.00           H  
ATOM   1456 1HD2 LEU B  14     177.673 278.240  -3.720  1.00  0.00           H  
ATOM   1457 2HD2 LEU B  14     176.888 276.759  -3.117  1.00  0.00           H  
ATOM   1458 3HD2 LEU B  14     177.665 276.766  -4.718  1.00  0.00           H  
ATOM   1459  N   ARG B  15     173.727 274.310  -6.897  1.00  0.00           N  
ATOM   1460  CA  ARG B  15     173.018 273.055  -7.124  1.00  0.00           C  
ATOM   1461  C   ARG B  15     173.900 272.050  -7.857  1.00  0.00           C  
ATOM   1462  O   ARG B  15     174.012 270.895  -7.447  1.00  0.00           O  
ATOM   1463  CB  ARG B  15     171.750 273.294  -7.930  1.00  0.00           C  
ATOM   1464  CG  ARG B  15     170.954 272.040  -8.256  1.00  0.00           C  
ATOM   1465  CD  ARG B  15     169.824 272.331  -9.177  1.00  0.00           C  
ATOM   1466  NE  ARG B  15     170.263 273.050 -10.363  1.00  0.00           N  
ATOM   1467  CZ  ARG B  15     171.002 272.512 -11.354  1.00  0.00           C  
ATOM   1468  NH1 ARG B  15     171.375 271.254 -11.287  1.00  0.00           N  
ATOM   1469  NH2 ARG B  15     171.350 273.251 -12.393  1.00  0.00           N  
ATOM   1470  H   ARG B  15     173.340 275.167  -7.268  1.00  0.00           H  
ATOM   1471  HA  ARG B  15     172.760 272.624  -6.156  1.00  0.00           H  
ATOM   1472 1HB  ARG B  15     171.094 273.969  -7.383  1.00  0.00           H  
ATOM   1473 2HB  ARG B  15     172.004 273.779  -8.874  1.00  0.00           H  
ATOM   1474 1HG  ARG B  15     171.605 271.309  -8.733  1.00  0.00           H  
ATOM   1475 2HG  ARG B  15     170.546 271.619  -7.337  1.00  0.00           H  
ATOM   1476 1HD  ARG B  15     169.365 271.397  -9.495  1.00  0.00           H  
ATOM   1477 2HD  ARG B  15     169.084 272.943  -8.663  1.00  0.00           H  
ATOM   1478  HE  ARG B  15     169.995 274.021 -10.450  1.00  0.00           H  
ATOM   1479 1HH1 ARG B  15     171.108 270.690 -10.491  1.00  0.00           H  
ATOM   1480 2HH1 ARG B  15     171.928 270.851 -12.029  1.00  0.00           H  
ATOM   1481 1HH2 ARG B  15     171.063 274.219 -12.445  1.00  0.00           H  
ATOM   1482 2HH2 ARG B  15     171.903 272.848 -13.135  1.00  0.00           H  
ATOM   1483  N   GLU B  16     174.523 272.499  -8.941  1.00  0.00           N  
ATOM   1484  CA  GLU B  16     175.409 271.643  -9.721  1.00  0.00           C  
ATOM   1485  C   GLU B  16     176.581 271.152  -8.881  1.00  0.00           C  
ATOM   1486  O   GLU B  16     176.957 269.982  -8.947  1.00  0.00           O  
ATOM   1487  CB  GLU B  16     175.929 272.393 -10.950  1.00  0.00           C  
ATOM   1488  CG  GLU B  16     174.880 272.640 -12.025  1.00  0.00           C  
ATOM   1489  CD  GLU B  16     174.517 271.396 -12.785  1.00  0.00           C  
ATOM   1490  OE1 GLU B  16     175.355 270.538 -12.919  1.00  0.00           O  
ATOM   1491  OE2 GLU B  16     173.397 271.303 -13.233  1.00  0.00           O  
ATOM   1492  H   GLU B  16     174.378 273.454  -9.232  1.00  0.00           H  
ATOM   1493  HA  GLU B  16     174.846 270.768 -10.048  1.00  0.00           H  
ATOM   1494 1HB  GLU B  16     176.328 273.360 -10.644  1.00  0.00           H  
ATOM   1495 2HB  GLU B  16     176.745 271.829 -11.402  1.00  0.00           H  
ATOM   1496 1HG  GLU B  16     173.982 273.042 -11.557  1.00  0.00           H  
ATOM   1497 2HG  GLU B  16     175.259 273.388 -12.721  1.00  0.00           H  
ATOM   1498  N   GLU B  17     177.157 272.053  -8.092  1.00  0.00           N  
ATOM   1499  CA  GLU B  17     178.228 271.692  -7.173  1.00  0.00           C  
ATOM   1500  C   GLU B  17     177.766 270.639  -6.174  1.00  0.00           C  
ATOM   1501  O   GLU B  17     178.455 269.645  -5.942  1.00  0.00           O  
ATOM   1502  CB  GLU B  17     178.729 272.932  -6.427  1.00  0.00           C  
ATOM   1503  CG  GLU B  17     179.858 272.658  -5.443  1.00  0.00           C  
ATOM   1504  CD  GLU B  17     180.357 273.904  -4.765  1.00  0.00           C  
ATOM   1505  OE1 GLU B  17     179.881 274.965  -5.089  1.00  0.00           O  
ATOM   1506  OE2 GLU B  17     181.216 273.794  -3.922  1.00  0.00           O  
ATOM   1507  H   GLU B  17     176.843 273.013  -8.131  1.00  0.00           H  
ATOM   1508  HA  GLU B  17     179.050 271.265  -7.748  1.00  0.00           H  
ATOM   1509 1HB  GLU B  17     179.083 273.670  -7.146  1.00  0.00           H  
ATOM   1510 2HB  GLU B  17     177.905 273.382  -5.874  1.00  0.00           H  
ATOM   1511 1HG  GLU B  17     179.504 271.962  -4.683  1.00  0.00           H  
ATOM   1512 2HG  GLU B  17     180.683 272.185  -5.974  1.00  0.00           H  
ATOM   1513  N   ALA B  18     176.597 270.862  -5.584  1.00  0.00           N  
ATOM   1514  CA  ALA B  18     176.044 269.937  -4.602  1.00  0.00           C  
ATOM   1515  C   ALA B  18     175.836 268.554  -5.207  1.00  0.00           C  
ATOM   1516  O   ALA B  18     176.142 267.540  -4.578  1.00  0.00           O  
ATOM   1517  CB  ALA B  18     174.733 270.473  -4.046  1.00  0.00           C  
ATOM   1518  H   ALA B  18     176.076 271.696  -5.821  1.00  0.00           H  
ATOM   1519  HA  ALA B  18     176.756 269.836  -3.782  1.00  0.00           H  
ATOM   1520 1HB  ALA B  18     174.333 269.772  -3.316  1.00  0.00           H  
ATOM   1521 2HB  ALA B  18     174.909 271.437  -3.565  1.00  0.00           H  
ATOM   1522 3HB  ALA B  18     174.019 270.598  -4.858  1.00  0.00           H  
ATOM   1523  N   GLU B  19     175.315 268.519  -6.428  1.00  0.00           N  
ATOM   1524  CA  GLU B  19     175.049 267.259  -7.112  1.00  0.00           C  
ATOM   1525  C   GLU B  19     176.331 266.462  -7.316  1.00  0.00           C  
ATOM   1526  O   GLU B  19     176.347 265.242  -7.150  1.00  0.00           O  
ATOM   1527  CB  GLU B  19     174.377 267.516  -8.462  1.00  0.00           C  
ATOM   1528  CG  GLU B  19     172.937 268.001  -8.367  1.00  0.00           C  
ATOM   1529  CD  GLU B  19     172.381 268.449  -9.689  1.00  0.00           C  
ATOM   1530  OE1 GLU B  19     173.062 268.310 -10.676  1.00  0.00           O  
ATOM   1531  OE2 GLU B  19     171.273 268.930  -9.713  1.00  0.00           O  
ATOM   1532  H   GLU B  19     175.097 269.388  -6.894  1.00  0.00           H  
ATOM   1533  HA  GLU B  19     174.382 266.661  -6.488  1.00  0.00           H  
ATOM   1534 1HB  GLU B  19     174.945 268.265  -9.015  1.00  0.00           H  
ATOM   1535 2HB  GLU B  19     174.382 266.600  -9.053  1.00  0.00           H  
ATOM   1536 1HG  GLU B  19     172.318 267.192  -7.979  1.00  0.00           H  
ATOM   1537 2HG  GLU B  19     172.891 268.828  -7.659  1.00  0.00           H  
ATOM   1538  N   GLU B  20     177.403 267.157  -7.678  1.00  0.00           N  
ATOM   1539  CA  GLU B  20     178.711 266.529  -7.824  1.00  0.00           C  
ATOM   1540  C   GLU B  20     179.242 266.041  -6.482  1.00  0.00           C  
ATOM   1541  O   GLU B  20     179.835 264.968  -6.393  1.00  0.00           O  
ATOM   1542  CB  GLU B  20     179.706 267.509  -8.451  1.00  0.00           C  
ATOM   1543  CG  GLU B  20     179.425 267.843  -9.909  1.00  0.00           C  
ATOM   1544  CD  GLU B  20     179.555 266.652 -10.818  1.00  0.00           C  
ATOM   1545  OE1 GLU B  20     180.510 265.926 -10.682  1.00  0.00           O  
ATOM   1546  OE2 GLU B  20     178.698 266.470 -11.651  1.00  0.00           O  
ATOM   1547  H   GLU B  20     177.310 268.148  -7.855  1.00  0.00           H  
ATOM   1548  HA  GLU B  20     178.606 265.661  -8.473  1.00  0.00           H  
ATOM   1549 1HB  GLU B  20     179.702 268.441  -7.887  1.00  0.00           H  
ATOM   1550 2HB  GLU B  20     180.712 267.094  -8.391  1.00  0.00           H  
ATOM   1551 1HG  GLU B  20     178.414 268.240  -9.992  1.00  0.00           H  
ATOM   1552 2HG  GLU B  20     180.117 268.619 -10.233  1.00  0.00           H  
ATOM   1553  N   LEU B  21     179.022 266.838  -5.440  1.00  0.00           N  
ATOM   1554  CA  LEU B  21     179.424 266.461  -4.090  1.00  0.00           C  
ATOM   1555  C   LEU B  21     178.670 265.225  -3.616  1.00  0.00           C  
ATOM   1556  O   LEU B  21     179.230 264.366  -2.938  1.00  0.00           O  
ATOM   1557  CB  LEU B  21     179.176 267.623  -3.120  1.00  0.00           C  
ATOM   1558  CG  LEU B  21     180.117 268.826  -3.266  1.00  0.00           C  
ATOM   1559  CD1 LEU B  21     179.592 269.987  -2.433  1.00  0.00           C  
ATOM   1560  CD2 LEU B  21     181.519 268.429  -2.830  1.00  0.00           C  
ATOM   1561  H   LEU B  21     178.567 267.727  -5.588  1.00  0.00           H  
ATOM   1562  HA  LEU B  21     180.487 266.216  -4.102  1.00  0.00           H  
ATOM   1563 1HB  LEU B  21     178.157 267.981  -3.260  1.00  0.00           H  
ATOM   1564 2HB  LEU B  21     179.271 267.251  -2.099  1.00  0.00           H  
ATOM   1565  HG  LEU B  21     180.138 269.146  -4.309  1.00  0.00           H  
ATOM   1566 1HD1 LEU B  21     180.260 270.842  -2.538  1.00  0.00           H  
ATOM   1567 2HD1 LEU B  21     178.595 270.262  -2.779  1.00  0.00           H  
ATOM   1568 3HD1 LEU B  21     179.544 269.690  -1.386  1.00  0.00           H  
ATOM   1569 1HD2 LEU B  21     182.189 269.284  -2.936  1.00  0.00           H  
ATOM   1570 2HD2 LEU B  21     181.500 268.111  -1.788  1.00  0.00           H  
ATOM   1571 3HD2 LEU B  21     181.877 267.610  -3.454  1.00  0.00           H  
ATOM   1572  N   ILE B  22     177.394 265.141  -3.978  1.00  0.00           N  
ATOM   1573  CA  ILE B  22     176.576 263.983  -3.643  1.00  0.00           C  
ATOM   1574  C   ILE B  22     177.124 262.716  -4.288  1.00  0.00           C  
ATOM   1575  O   ILE B  22     177.238 261.677  -3.638  1.00  0.00           O  
ATOM   1576  CB  ILE B  22     175.116 264.196  -4.085  1.00  0.00           C  
ATOM   1577  CG1 ILE B  22     174.454 265.282  -3.233  1.00  0.00           C  
ATOM   1578  CG2 ILE B  22     174.338 262.893  -3.992  1.00  0.00           C  
ATOM   1579  CD1 ILE B  22     173.140 265.778  -3.792  1.00  0.00           C  
ATOM   1580  H   ILE B  22     176.981 265.901  -4.501  1.00  0.00           H  
ATOM   1581  HA  ILE B  22     176.604 263.843  -2.562  1.00  0.00           H  
ATOM   1582  HB  ILE B  22     175.096 264.548  -5.116  1.00  0.00           H  
ATOM   1583 1HG1 ILE B  22     174.275 264.898  -2.230  1.00  0.00           H  
ATOM   1584 2HG1 ILE B  22     175.128 266.133  -3.141  1.00  0.00           H  
ATOM   1585 1HG2 ILE B  22     173.308 263.062  -4.308  1.00  0.00           H  
ATOM   1586 2HG2 ILE B  22     174.798 262.147  -4.640  1.00  0.00           H  
ATOM   1587 3HG2 ILE B  22     174.347 262.535  -2.962  1.00  0.00           H  
ATOM   1588 1HD1 ILE B  22     172.731 266.546  -3.134  1.00  0.00           H  
ATOM   1589 2HD1 ILE B  22     173.302 266.200  -4.784  1.00  0.00           H  
ATOM   1590 3HD1 ILE B  22     172.437 264.949  -3.859  1.00  0.00           H  
ATOM   1591  N   LYS B  23     177.463 262.809  -5.570  1.00  0.00           N  
ATOM   1592  CA  LYS B  23     178.039 261.683  -6.293  1.00  0.00           C  
ATOM   1593  C   LYS B  23     179.369 261.261  -5.685  1.00  0.00           C  
ATOM   1594  O   LYS B  23     179.632 260.072  -5.504  1.00  0.00           O  
ATOM   1595  CB  LYS B  23     178.224 262.032  -7.770  1.00  0.00           C  
ATOM   1596  CG  LYS B  23     176.927 262.109  -8.565  1.00  0.00           C  
ATOM   1597  CD  LYS B  23     177.201 262.240 -10.056  1.00  0.00           C  
ATOM   1598  CE  LYS B  23     177.717 263.629 -10.405  1.00  0.00           C  
ATOM   1599  NZ  LYS B  23     177.857 263.818 -11.874  1.00  0.00           N  
ATOM   1600  H   LYS B  23     177.315 263.683  -6.054  1.00  0.00           H  
ATOM   1601  HA  LYS B  23     177.357 260.836  -6.214  1.00  0.00           H  
ATOM   1602 1HB  LYS B  23     178.727 262.996  -7.856  1.00  0.00           H  
ATOM   1603 2HB  LYS B  23     178.863 261.287  -8.244  1.00  0.00           H  
ATOM   1604 1HG  LYS B  23     176.340 261.206  -8.391  1.00  0.00           H  
ATOM   1605 2HG  LYS B  23     176.347 262.969  -8.233  1.00  0.00           H  
ATOM   1606 1HD  LYS B  23     177.942 261.499 -10.358  1.00  0.00           H  
ATOM   1607 2HD  LYS B  23     176.282 262.055 -10.612  1.00  0.00           H  
ATOM   1608 1HE  LYS B  23     177.030 264.380 -10.017  1.00  0.00           H  
ATOM   1609 2HE  LYS B  23     178.690 263.783  -9.938  1.00  0.00           H  
ATOM   1610 1HZ  LYS B  23     178.201 264.749 -12.063  1.00  0.00           H  
ATOM   1611 2HZ  LYS B  23     178.508 263.138 -12.242  1.00  0.00           H  
ATOM   1612 3HZ  LYS B  23     176.957 263.697 -12.317  1.00  0.00           H  
ATOM   1613  N   LYS B  24     180.210 262.242  -5.369  1.00  0.00           N  
ATOM   1614  CA  LYS B  24     181.498 261.977  -4.743  1.00  0.00           C  
ATOM   1615  C   LYS B  24     181.321 261.359  -3.361  1.00  0.00           C  
ATOM   1616  O   LYS B  24     182.085 260.480  -2.963  1.00  0.00           O  
ATOM   1617  CB  LYS B  24     182.319 263.263  -4.643  1.00  0.00           C  
ATOM   1618  CG  LYS B  24     182.840 263.782  -5.976  1.00  0.00           C  
ATOM   1619  CD  LYS B  24     183.617 265.078  -5.800  1.00  0.00           C  
ATOM   1620  CE  LYS B  24     184.133 265.601  -7.133  1.00  0.00           C  
ATOM   1621  NZ  LYS B  24     184.896 266.869  -6.975  1.00  0.00           N  
ATOM   1622  H   LYS B  24     179.948 263.197  -5.570  1.00  0.00           H  
ATOM   1623  HA  LYS B  24     182.042 261.260  -5.358  1.00  0.00           H  
ATOM   1624 1HB  LYS B  24     181.712 264.049  -4.192  1.00  0.00           H  
ATOM   1625 2HB  LYS B  24     183.177 263.097  -3.990  1.00  0.00           H  
ATOM   1626 1HG  LYS B  24     183.494 263.035  -6.429  1.00  0.00           H  
ATOM   1627 2HG  LYS B  24     182.002 263.960  -6.650  1.00  0.00           H  
ATOM   1628 1HD  LYS B  24     182.970 265.831  -5.349  1.00  0.00           H  
ATOM   1629 2HD  LYS B  24     184.464 264.907  -5.136  1.00  0.00           H  
ATOM   1630 1HE  LYS B  24     184.782 264.855  -7.589  1.00  0.00           H  
ATOM   1631 2HE  LYS B  24     183.293 265.778  -7.804  1.00  0.00           H  
ATOM   1632 1HZ  LYS B  24     185.220 267.182  -7.879  1.00  0.00           H  
ATOM   1633 2HZ  LYS B  24     184.297 267.574  -6.569  1.00  0.00           H  
ATOM   1634 3HZ  LYS B  24     185.689 266.713  -6.370  1.00  0.00           H  
ATOM   1635  N   ALA B  25     180.311 261.824  -2.635  1.00  0.00           N  
ATOM   1636  CA  ALA B  25     180.000 261.279  -1.318  1.00  0.00           C  
ATOM   1637  C   ALA B  25     179.621 259.805  -1.409  1.00  0.00           C  
ATOM   1638  O   ALA B  25     180.033 258.998  -0.576  1.00  0.00           O  
ATOM   1639  CB  ALA B  25     178.878 262.074  -0.668  1.00  0.00           C  
ATOM   1640  H   ALA B  25     179.745 262.574  -3.004  1.00  0.00           H  
ATOM   1641  HA  ALA B  25     180.890 261.355  -0.693  1.00  0.00           H  
ATOM   1642 1HB  ALA B  25     178.656 261.655   0.314  1.00  0.00           H  
ATOM   1643 2HB  ALA B  25     179.185 263.115  -0.558  1.00  0.00           H  
ATOM   1644 3HB  ALA B  25     177.987 262.023  -1.293  1.00  0.00           H  
ATOM   1645  N   ARG B  26     178.834 259.463  -2.424  1.00  0.00           N  
ATOM   1646  CA  ARG B  26     178.400 258.086  -2.622  1.00  0.00           C  
ATOM   1647  C   ARG B  26     179.556 257.202  -3.073  1.00  0.00           C  
ATOM   1648  O   ARG B  26     179.672 256.053  -2.649  1.00  0.00           O  
ATOM   1649  CB  ARG B  26     177.283 258.021  -3.653  1.00  0.00           C  
ATOM   1650  CG  ARG B  26     175.960 258.617  -3.201  1.00  0.00           C  
ATOM   1651  CD  ARG B  26     174.953 258.612  -4.294  1.00  0.00           C  
ATOM   1652  NE  ARG B  26     173.702 259.227  -3.880  1.00  0.00           N  
ATOM   1653  CZ  ARG B  26     172.625 259.378  -4.676  1.00  0.00           C  
ATOM   1654  NH1 ARG B  26     172.663 258.957  -5.921  1.00  0.00           N  
ATOM   1655  NH2 ARG B  26     171.530 259.950  -4.205  1.00  0.00           N  
ATOM   1656  H   ARG B  26     178.531 260.175  -3.073  1.00  0.00           H  
ATOM   1657  HA  ARG B  26     178.038 257.696  -1.670  1.00  0.00           H  
ATOM   1658 1HB  ARG B  26     177.590 258.547  -4.556  1.00  0.00           H  
ATOM   1659 2HB  ARG B  26     177.101 256.982  -3.926  1.00  0.00           H  
ATOM   1660 1HG  ARG B  26     175.564 258.036  -2.369  1.00  0.00           H  
ATOM   1661 2HG  ARG B  26     176.115 259.648  -2.883  1.00  0.00           H  
ATOM   1662 1HD  ARG B  26     175.340 259.168  -5.147  1.00  0.00           H  
ATOM   1663 2HD  ARG B  26     174.746 257.586  -4.593  1.00  0.00           H  
ATOM   1664  HE  ARG B  26     173.635 259.563  -2.929  1.00  0.00           H  
ATOM   1665 1HH1 ARG B  26     173.499 258.519  -6.281  1.00  0.00           H  
ATOM   1666 2HH1 ARG B  26     171.855 259.070  -6.517  1.00  0.00           H  
ATOM   1667 1HH2 ARG B  26     171.501 260.275  -3.248  1.00  0.00           H  
ATOM   1668 2HH2 ARG B  26     170.724 260.065  -4.801  1.00  0.00           H  
ATOM   1669  N   LYS B  27     180.408 257.745  -3.935  1.00  0.00           N  
ATOM   1670  CA  LYS B  27     181.542 256.999  -4.465  1.00  0.00           C  
ATOM   1671  C   LYS B  27     182.564 256.699  -3.376  1.00  0.00           C  
ATOM   1672  O   LYS B  27     183.090 255.589  -3.294  1.00  0.00           O  
ATOM   1673  CB  LYS B  27     182.203 257.772  -5.608  1.00  0.00           C  
ATOM   1674  CG  LYS B  27     181.394 257.803  -6.897  1.00  0.00           C  
ATOM   1675  CD  LYS B  27     182.100 258.615  -7.974  1.00  0.00           C  
ATOM   1676  CE  LYS B  27     181.292 258.646  -9.262  1.00  0.00           C  
ATOM   1677  NZ  LYS B  27     181.977 259.427 -10.329  1.00  0.00           N  
ATOM   1678  H   LYS B  27     180.267 258.701  -4.230  1.00  0.00           H  
ATOM   1679  HA  LYS B  27     181.178 256.046  -4.850  1.00  0.00           H  
ATOM   1680 1HB  LYS B  27     182.378 258.802  -5.297  1.00  0.00           H  
ATOM   1681 2HB  LYS B  27     183.174 257.329  -5.832  1.00  0.00           H  
ATOM   1682 1HG  LYS B  27     181.249 256.784  -7.261  1.00  0.00           H  
ATOM   1683 2HG  LYS B  27     180.417 258.244  -6.704  1.00  0.00           H  
ATOM   1684 1HD  LYS B  27     182.245 259.637  -7.621  1.00  0.00           H  
ATOM   1685 2HD  LYS B  27     183.077 258.177  -8.178  1.00  0.00           H  
ATOM   1686 1HE  LYS B  27     181.136 257.628  -9.618  1.00  0.00           H  
ATOM   1687 2HE  LYS B  27     180.318 259.094  -9.071  1.00  0.00           H  
ATOM   1688 1HZ  LYS B  27     181.411 259.424 -11.165  1.00  0.00           H  
ATOM   1689 2HZ  LYS B  27     182.111 260.379 -10.017  1.00  0.00           H  
ATOM   1690 3HZ  LYS B  27     182.875 259.010 -10.529  1.00  0.00           H  
ATOM   1691  N   THR B  28     182.840 257.694  -2.541  1.00  0.00           N  
ATOM   1692  CA  THR B  28     183.870 257.573  -1.517  1.00  0.00           C  
ATOM   1693  C   THR B  28     183.277 257.116  -0.191  1.00  0.00           C  
ATOM   1694  O   THR B  28     183.987 256.593   0.670  1.00  0.00           O  
ATOM   1695  CB  THR B  28     184.615 258.906  -1.319  1.00  0.00           C  
ATOM   1696  OG1 THR B  28     183.692 259.910  -0.875  1.00  0.00           O  
ATOM   1697  CG2 THR B  28     185.260 259.355  -2.621  1.00  0.00           C  
ATOM   1698  H   THR B  28     182.321 258.558  -2.617  1.00  0.00           H  
ATOM   1699  HA  THR B  28     184.587 256.815  -1.836  1.00  0.00           H  
ATOM   1700  HB  THR B  28     185.388 258.782  -0.561  1.00  0.00           H  
ATOM   1701  HG1 THR B  28     183.772 260.019   0.075  1.00  0.00           H  
ATOM   1702 1HG2 THR B  28     185.782 260.299  -2.461  1.00  0.00           H  
ATOM   1703 2HG2 THR B  28     185.970 258.599  -2.955  1.00  0.00           H  
ATOM   1704 3HG2 THR B  28     184.491 259.490  -3.380  1.00  0.00           H  
ATOM   1705  N   GLY B  29     181.974 257.316  -0.031  1.00  0.00           N  
ATOM   1706  CA  GLY B  29     181.290 256.961   1.207  1.00  0.00           C  
ATOM   1707  C   GLY B  29     181.553 257.994   2.296  1.00  0.00           C  
ATOM   1708  O   GLY B  29     181.730 257.646   3.464  1.00  0.00           O  
ATOM   1709  H   GLY B  29     181.443 257.725  -0.784  1.00  0.00           H  
ATOM   1710 1HA  GLY B  29     180.218 256.886   1.023  1.00  0.00           H  
ATOM   1711 2HA  GLY B  29     181.628 255.981   1.541  1.00  0.00           H  
ATOM   1712  N   ASP B  30     181.576 259.263   1.909  1.00  0.00           N  
ATOM   1713  CA  ASP B  30     181.937 260.338   2.825  1.00  0.00           C  
ATOM   1714  C   ASP B  30     180.743 261.236   3.122  1.00  0.00           C  
ATOM   1715  O   ASP B  30     180.311 262.013   2.270  1.00  0.00           O  
ATOM   1716  CB  ASP B  30     183.080 261.175   2.244  1.00  0.00           C  
ATOM   1717  CG  ASP B  30     183.546 262.277   3.186  1.00  0.00           C  
ATOM   1718  OD1 ASP B  30     182.731 262.793   3.914  1.00  0.00           O  
ATOM   1719  OD2 ASP B  30     184.712 262.592   3.169  1.00  0.00           O  
ATOM   1720  H   ASP B  30     181.336 259.490   0.954  1.00  0.00           H  
ATOM   1721  HA  ASP B  30     182.261 259.894   3.766  1.00  0.00           H  
ATOM   1722 1HB  ASP B  30     183.928 260.527   2.019  1.00  0.00           H  
ATOM   1723 2HB  ASP B  30     182.759 261.630   1.307  1.00  0.00           H  
ATOM   1724  N   ALA B  31     180.214 261.123   4.336  1.00  0.00           N  
ATOM   1725  CA  ALA B  31     179.044 261.897   4.734  1.00  0.00           C  
ATOM   1726  C   ALA B  31     179.358 263.387   4.784  1.00  0.00           C  
ATOM   1727  O   ALA B  31     178.458 264.223   4.741  1.00  0.00           O  
ATOM   1728  CB  ALA B  31     178.529 261.421   6.085  1.00  0.00           C  
ATOM   1729  H   ALA B  31     180.632 260.486   4.999  1.00  0.00           H  
ATOM   1730  HA  ALA B  31     178.262 261.749   3.990  1.00  0.00           H  
ATOM   1731 1HB  ALA B  31     177.656 262.008   6.369  1.00  0.00           H  
ATOM   1732 2HB  ALA B  31     178.253 260.368   6.018  1.00  0.00           H  
ATOM   1733 3HB  ALA B  31     179.308 261.544   6.835  1.00  0.00           H  
ATOM   1734  N   GLU B  32     180.644 263.710   4.875  1.00  0.00           N  
ATOM   1735  CA  GLU B  32     181.080 265.100   4.956  1.00  0.00           C  
ATOM   1736  C   GLU B  32     180.896 265.813   3.623  1.00  0.00           C  
ATOM   1737  O   GLU B  32     180.536 266.990   3.581  1.00  0.00           O  
ATOM   1738  CB  GLU B  32     182.546 265.176   5.387  1.00  0.00           C  
ATOM   1739  CG  GLU B  32     183.032 266.579   5.721  1.00  0.00           C  
ATOM   1740  CD  GLU B  32     183.448 267.359   4.504  1.00  0.00           C  
ATOM   1741  OE1 GLU B  32     183.435 266.803   3.432  1.00  0.00           O  
ATOM   1742  OE2 GLU B  32     183.779 268.512   4.647  1.00  0.00           O  
ATOM   1743  H   GLU B  32     181.338 262.977   4.891  1.00  0.00           H  
ATOM   1744  HA  GLU B  32     180.462 265.615   5.693  1.00  0.00           H  
ATOM   1745 1HB  GLU B  32     182.699 264.551   6.267  1.00  0.00           H  
ATOM   1746 2HB  GLU B  32     183.180 264.782   4.593  1.00  0.00           H  
ATOM   1747 1HG  GLU B  32     182.232 267.118   6.228  1.00  0.00           H  
ATOM   1748 2HG  GLU B  32     183.875 266.507   6.406  1.00  0.00           H  
ATOM   1749  N   LEU B  33     181.145 265.092   2.534  1.00  0.00           N  
ATOM   1750  CA  LEU B  33     180.891 265.614   1.195  1.00  0.00           C  
ATOM   1751  C   LEU B  33     179.400 265.830   0.964  1.00  0.00           C  
ATOM   1752  O   LEU B  33     178.998 266.789   0.304  1.00  0.00           O  
ATOM   1753  CB  LEU B  33     181.445 264.653   0.137  1.00  0.00           C  
ATOM   1754  CG  LEU B  33     182.963 264.428   0.171  1.00  0.00           C  
ATOM   1755  CD1 LEU B  33     183.362 263.479  -0.950  1.00  0.00           C  
ATOM   1756  CD2 LEU B  33     183.677 265.765   0.036  1.00  0.00           C  
ATOM   1757  H   LEU B  33     181.519 264.160   2.635  1.00  0.00           H  
ATOM   1758  HA  LEU B  33     181.383 266.582   1.102  1.00  0.00           H  
ATOM   1759 1HB  LEU B  33     180.964 263.684   0.261  1.00  0.00           H  
ATOM   1760 2HB  LEU B  33     181.190 265.038  -0.851  1.00  0.00           H  
ATOM   1761  HG  LEU B  33     183.240 263.962   1.117  1.00  0.00           H  
ATOM   1762 1HD1 LEU B  33     184.440 263.319  -0.926  1.00  0.00           H  
ATOM   1763 2HD1 LEU B  33     182.851 262.525  -0.818  1.00  0.00           H  
ATOM   1764 3HD1 LEU B  33     183.081 263.911  -1.910  1.00  0.00           H  
ATOM   1765 1HD2 LEU B  33     184.755 265.605   0.062  1.00  0.00           H  
ATOM   1766 2HD2 LEU B  33     183.401 266.231  -0.910  1.00  0.00           H  
ATOM   1767 3HD2 LEU B  33     183.387 266.417   0.860  1.00  0.00           H  
ATOM   1768  N   LEU B  34     178.585 264.933   1.508  1.00  0.00           N  
ATOM   1769  CA  LEU B  34     177.136 265.092   1.468  1.00  0.00           C  
ATOM   1770  C   LEU B  34     176.692 266.304   2.280  1.00  0.00           C  
ATOM   1771  O   LEU B  34     175.796 267.042   1.871  1.00  0.00           O  
ATOM   1772  CB  LEU B  34     176.450 263.829   2.006  1.00  0.00           C  
ATOM   1773  CG  LEU B  34     174.923 263.901   2.123  1.00  0.00           C  
ATOM   1774  CD1 LEU B  34     174.338 262.499   2.011  1.00  0.00           C  
ATOM   1775  CD2 LEU B  34     174.545 264.547   3.448  1.00  0.00           C  
ATOM   1776  H   LEU B  34     178.980 264.122   1.961  1.00  0.00           H  
ATOM   1777  HA  LEU B  34     176.833 265.258   0.435  1.00  0.00           H  
ATOM   1778 1HB  LEU B  34     176.693 262.996   1.348  1.00  0.00           H  
ATOM   1779 2HB  LEU B  34     176.849 263.612   2.996  1.00  0.00           H  
ATOM   1780  HG  LEU B  34     174.522 264.496   1.302  1.00  0.00           H  
ATOM   1781 1HD1 LEU B  34     173.252 262.550   2.095  1.00  0.00           H  
ATOM   1782 2HD1 LEU B  34     174.607 262.068   1.047  1.00  0.00           H  
ATOM   1783 3HD1 LEU B  34     174.734 261.875   2.812  1.00  0.00           H  
ATOM   1784 1HD2 LEU B  34     173.459 264.599   3.531  1.00  0.00           H  
ATOM   1785 2HD2 LEU B  34     174.944 263.952   4.270  1.00  0.00           H  
ATOM   1786 3HD2 LEU B  34     174.960 265.554   3.493  1.00  0.00           H  
ATOM   1787  N   ARG B  35     177.326 266.503   3.432  1.00  0.00           N  
ATOM   1788  CA  ARG B  35     177.069 267.680   4.253  1.00  0.00           C  
ATOM   1789  C   ARG B  35     177.404 268.961   3.501  1.00  0.00           C  
ATOM   1790  O   ARG B  35     176.676 269.948   3.583  1.00  0.00           O  
ATOM   1791  CB  ARG B  35     177.880 267.623   5.539  1.00  0.00           C  
ATOM   1792  CG  ARG B  35     177.798 268.872   6.403  1.00  0.00           C  
ATOM   1793  CD  ARG B  35     178.798 268.847   7.501  1.00  0.00           C  
ATOM   1794  NE  ARG B  35     178.709 270.029   8.343  1.00  0.00           N  
ATOM   1795  CZ  ARG B  35     179.331 271.197   8.090  1.00  0.00           C  
ATOM   1796  NH1 ARG B  35     180.082 271.323   7.019  1.00  0.00           N  
ATOM   1797  NH2 ARG B  35     179.186 272.216   8.919  1.00  0.00           N  
ATOM   1798  H   ARG B  35     178.002 265.820   3.745  1.00  0.00           H  
ATOM   1799  HA  ARG B  35     176.006 267.706   4.495  1.00  0.00           H  
ATOM   1800 1HB  ARG B  35     177.546 266.782   6.143  1.00  0.00           H  
ATOM   1801 2HB  ARG B  35     178.931 267.457   5.299  1.00  0.00           H  
ATOM   1802 1HG  ARG B  35     177.985 269.753   5.789  1.00  0.00           H  
ATOM   1803 2HG  ARG B  35     176.804 268.943   6.846  1.00  0.00           H  
ATOM   1804 1HD  ARG B  35     178.630 267.970   8.126  1.00  0.00           H  
ATOM   1805 2HD  ARG B  35     179.801 268.804   7.078  1.00  0.00           H  
ATOM   1806  HE  ARG B  35     178.139 269.971   9.177  1.00  0.00           H  
ATOM   1807 1HH1 ARG B  35     180.193 270.544   6.385  1.00  0.00           H  
ATOM   1808 2HH1 ARG B  35     180.549 272.198   6.829  1.00  0.00           H  
ATOM   1809 1HH2 ARG B  35     178.608 272.119   9.743  1.00  0.00           H  
ATOM   1810 2HH2 ARG B  35     179.652 273.091   8.730  1.00  0.00           H  
ATOM   1811  N   LYS B  36     178.514 268.936   2.771  1.00  0.00           N  
ATOM   1812  CA  LYS B  36     178.903 270.065   1.933  1.00  0.00           C  
ATOM   1813  C   LYS B  36     177.848 270.348   0.870  1.00  0.00           C  
ATOM   1814  O   LYS B  36     177.533 271.507   0.590  1.00  0.00           O  
ATOM   1815  CB  LYS B  36     180.257 269.802   1.273  1.00  0.00           C  
ATOM   1816  CG  LYS B  36     180.865 271.014   0.579  1.00  0.00           C  
ATOM   1817  CD  LYS B  36     182.241 270.695   0.015  1.00  0.00           C  
ATOM   1818  CE  LYS B  36     182.839 271.897  -0.702  1.00  0.00           C  
ATOM   1819  NZ  LYS B  36     184.186 271.600  -1.259  1.00  0.00           N  
ATOM   1820  H   LYS B  36     179.103 268.117   2.796  1.00  0.00           H  
ATOM   1821  HA  LYS B  36     178.984 270.952   2.561  1.00  0.00           H  
ATOM   1822 1HB  LYS B  36     180.967 269.456   2.024  1.00  0.00           H  
ATOM   1823 2HB  LYS B  36     180.153 269.010   0.531  1.00  0.00           H  
ATOM   1824 1HG  LYS B  36     180.213 271.333  -0.235  1.00  0.00           H  
ATOM   1825 2HG  LYS B  36     180.955 271.834   1.291  1.00  0.00           H  
ATOM   1826 1HD  LYS B  36     182.907 270.398   0.825  1.00  0.00           H  
ATOM   1827 2HD  LYS B  36     182.163 269.867  -0.690  1.00  0.00           H  
ATOM   1828 1HE  LYS B  36     182.181 272.200  -1.515  1.00  0.00           H  
ATOM   1829 2HE  LYS B  36     182.924 272.731  -0.005  1.00  0.00           H  
ATOM   1830 1HZ  LYS B  36     184.547 272.420  -1.725  1.00  0.00           H  
ATOM   1831 2HZ  LYS B  36     184.810 271.336  -0.510  1.00  0.00           H  
ATOM   1832 3HZ  LYS B  36     184.116 270.841  -1.922  1.00  0.00           H  
ATOM   1833  N   ALA B  37     177.307 269.288   0.281  1.00  0.00           N  
ATOM   1834  CA  ALA B  37     176.217 269.416  -0.679  1.00  0.00           C  
ATOM   1835  C   ALA B  37     174.997 270.072  -0.042  1.00  0.00           C  
ATOM   1836  O   ALA B  37     174.349 270.924  -0.649  1.00  0.00           O  
ATOM   1837  CB  ALA B  37     175.849 268.053  -1.246  1.00  0.00           C  
ATOM   1838  H   ALA B  37     177.663 268.370   0.502  1.00  0.00           H  
ATOM   1839  HA  ALA B  37     176.548 270.060  -1.493  1.00  0.00           H  
ATOM   1840 1HB  ALA B  37     175.034 268.163  -1.962  1.00  0.00           H  
ATOM   1841 2HB  ALA B  37     176.716 267.622  -1.748  1.00  0.00           H  
ATOM   1842 3HB  ALA B  37     175.535 267.395  -0.437  1.00  0.00           H  
ATOM   1843  N   LEU B  38     174.690 269.666   1.186  1.00  0.00           N  
ATOM   1844  CA  LEU B  38     173.620 270.294   1.953  1.00  0.00           C  
ATOM   1845  C   LEU B  38     173.844 271.796   2.084  1.00  0.00           C  
ATOM   1846  O   LEU B  38     172.941 272.593   1.825  1.00  0.00           O  
ATOM   1847  CB  LEU B  38     173.528 269.662   3.348  1.00  0.00           C  
ATOM   1848  CG  LEU B  38     172.349 270.127   4.213  1.00  0.00           C  
ATOM   1849  CD1 LEU B  38     172.110 269.121   5.330  1.00  0.00           C  
ATOM   1850  CD2 LEU B  38     172.647 271.509   4.774  1.00  0.00           C  
ATOM   1851  H   LEU B  38     175.209 268.906   1.599  1.00  0.00           H  
ATOM   1852  HA  LEU B  38     172.680 270.145   1.423  1.00  0.00           H  
ATOM   1853 1HB  LEU B  38     173.449 268.582   3.235  1.00  0.00           H  
ATOM   1854 2HB  LEU B  38     174.445 269.883   3.892  1.00  0.00           H  
ATOM   1855  HG  LEU B  38     171.445 270.170   3.603  1.00  0.00           H  
ATOM   1856 1HD1 LEU B  38     171.272 269.452   5.944  1.00  0.00           H  
ATOM   1857 2HD1 LEU B  38     171.880 268.146   4.899  1.00  0.00           H  
ATOM   1858 3HD1 LEU B  38     173.004 269.045   5.948  1.00  0.00           H  
ATOM   1859 1HD2 LEU B  38     171.808 271.840   5.388  1.00  0.00           H  
ATOM   1860 2HD2 LEU B  38     173.549 271.467   5.385  1.00  0.00           H  
ATOM   1861 3HD2 LEU B  38     172.794 272.211   3.954  1.00  0.00           H  
ATOM   1862  N   GLU B  39     175.051 272.177   2.483  1.00  0.00           N  
ATOM   1863  CA  GLU B  39     175.375 273.579   2.712  1.00  0.00           C  
ATOM   1864  C   GLU B  39     175.271 274.386   1.423  1.00  0.00           C  
ATOM   1865  O   GLU B  39     174.767 275.509   1.422  1.00  0.00           O  
ATOM   1866  CB  GLU B  39     176.784 273.713   3.296  1.00  0.00           C  
ATOM   1867  CG  GLU B  39     176.925 273.193   4.719  1.00  0.00           C  
ATOM   1868  CD  GLU B  39     178.342 273.237   5.221  1.00  0.00           C  
ATOM   1869  OE1 GLU B  39     179.216 273.551   4.448  1.00  0.00           O  
ATOM   1870  OE2 GLU B  39     178.551 272.957   6.378  1.00  0.00           O  
ATOM   1871  H   GLU B  39     175.763 271.476   2.636  1.00  0.00           H  
ATOM   1872  HA  GLU B  39     174.656 273.993   3.419  1.00  0.00           H  
ATOM   1873 1HB  GLU B  39     177.491 273.170   2.669  1.00  0.00           H  
ATOM   1874 2HB  GLU B  39     177.081 274.762   3.292  1.00  0.00           H  
ATOM   1875 1HG  GLU B  39     176.300 273.794   5.379  1.00  0.00           H  
ATOM   1876 2HG  GLU B  39     176.564 272.166   4.758  1.00  0.00           H  
ATOM   1877  N   ALA B  40     175.750 273.805   0.328  1.00  0.00           N  
ATOM   1878  CA  ALA B  40     175.663 274.447  -0.979  1.00  0.00           C  
ATOM   1879  C   ALA B  40     174.215 274.723  -1.362  1.00  0.00           C  
ATOM   1880  O   ALA B  40     173.882 275.814  -1.824  1.00  0.00           O  
ATOM   1881  CB  ALA B  40     176.334 273.586  -2.039  1.00  0.00           C  
ATOM   1882  H   ALA B  40     176.184 272.897   0.403  1.00  0.00           H  
ATOM   1883  HA  ALA B  40     176.180 275.407  -0.928  1.00  0.00           H  
ATOM   1884 1HB  ALA B  40     176.261 274.078  -3.008  1.00  0.00           H  
ATOM   1885 2HB  ALA B  40     177.384 273.444  -1.780  1.00  0.00           H  
ATOM   1886 3HB  ALA B  40     175.841 272.617  -2.084  1.00  0.00           H  
ATOM   1887  N   LEU B  41     173.356 273.728  -1.167  1.00  0.00           N  
ATOM   1888  CA  LEU B  41     171.937 273.871  -1.461  1.00  0.00           C  
ATOM   1889  C   LEU B  41     171.274 274.852  -0.503  1.00  0.00           C  
ATOM   1890  O   LEU B  41     170.399 275.625  -0.896  1.00  0.00           O  
ATOM   1891  CB  LEU B  41     171.236 272.509  -1.373  1.00  0.00           C  
ATOM   1892  CG  LEU B  41     171.618 271.493  -2.457  1.00  0.00           C  
ATOM   1893  CD1 LEU B  41     171.043 270.129  -2.101  1.00  0.00           C  
ATOM   1894  CD2 LEU B  41     171.099 271.971  -3.806  1.00  0.00           C  
ATOM   1895  H   LEU B  41     173.698 272.847  -0.806  1.00  0.00           H  
ATOM   1896  HA  LEU B  41     171.830 274.273  -2.469  1.00  0.00           H  
ATOM   1897 1HB  LEU B  41     171.464 272.063  -0.407  1.00  0.00           H  
ATOM   1898 2HB  LEU B  41     170.159 272.667  -1.432  1.00  0.00           H  
ATOM   1899  HG  LEU B  41     172.703 271.397  -2.499  1.00  0.00           H  
ATOM   1900 1HD1 LEU B  41     171.315 269.408  -2.872  1.00  0.00           H  
ATOM   1901 2HD1 LEU B  41     171.446 269.804  -1.142  1.00  0.00           H  
ATOM   1902 3HD1 LEU B  41     169.958 270.198  -2.036  1.00  0.00           H  
ATOM   1903 1HD2 LEU B  41     171.371 271.249  -4.577  1.00  0.00           H  
ATOM   1904 2HD2 LEU B  41     170.013 272.067  -3.765  1.00  0.00           H  
ATOM   1905 3HD2 LEU B  41     171.539 272.939  -4.043  1.00  0.00           H  
ATOM   1906  N   GLU B  42     171.694 274.819   0.757  1.00  0.00           N  
ATOM   1907  CA  GLU B  42     171.181 275.741   1.761  1.00  0.00           C  
ATOM   1908  C   GLU B  42     171.407 277.190   1.349  1.00  0.00           C  
ATOM   1909  O   GLU B  42     170.489 278.007   1.385  1.00  0.00           O  
ATOM   1910  CB  GLU B  42     171.844 275.478   3.115  1.00  0.00           C  
ATOM   1911  CG  GLU B  42     171.324 276.347   4.250  1.00  0.00           C  
ATOM   1912  CD  GLU B  42     171.913 275.982   5.585  1.00  0.00           C  
ATOM   1913  OE1 GLU B  42     172.867 275.242   5.609  1.00  0.00           O  
ATOM   1914  OE2 GLU B  42     171.409 276.444   6.581  1.00  0.00           O  
ATOM   1915  H   GLU B  42     172.388 274.136   1.026  1.00  0.00           H  
ATOM   1916  HA  GLU B  42     170.104 275.589   1.854  1.00  0.00           H  
ATOM   1917 1HB  GLU B  42     171.693 274.435   3.398  1.00  0.00           H  
ATOM   1918 2HB  GLU B  42     172.918 275.642   3.033  1.00  0.00           H  
ATOM   1919 1HG  GLU B  42     171.562 277.388   4.034  1.00  0.00           H  
ATOM   1920 2HG  GLU B  42     170.240 276.254   4.300  1.00  0.00           H  
ATOM   1921  N   GLU B  43     172.639 277.501   0.954  1.00  0.00           N  
ATOM   1922  CA  GLU B  43     172.982 278.843   0.503  1.00  0.00           C  
ATOM   1923  C   GLU B  43     172.264 279.189  -0.797  1.00  0.00           C  
ATOM   1924  O   GLU B  43     171.867 280.332  -1.014  1.00  0.00           O  
ATOM   1925  CB  GLU B  43     174.495 278.971   0.310  1.00  0.00           C  
ATOM   1926  CG  GLU B  43     175.294 278.977   1.605  1.00  0.00           C  
ATOM   1927  CD  GLU B  43     175.002 280.173   2.468  1.00  0.00           C  
ATOM   1928  OE1 GLU B  43     175.188 281.274   2.007  1.00  0.00           O  
ATOM   1929  OE2 GLU B  43     174.590 279.987   3.588  1.00  0.00           O  
ATOM   1930  H   GLU B  43     173.354 276.788   0.967  1.00  0.00           H  
ATOM   1931  HA  GLU B  43     172.654 279.557   1.258  1.00  0.00           H  
ATOM   1932 1HB  GLU B  43     174.855 278.142  -0.300  1.00  0.00           H  
ATOM   1933 2HB  GLU B  43     174.717 279.894  -0.225  1.00  0.00           H  
ATOM   1934 1HG  GLU B  43     175.063 278.073   2.168  1.00  0.00           H  
ATOM   1935 2HG  GLU B  43     176.356 278.960   1.364  1.00  0.00           H  
ATOM   1936  N   ALA B  44     172.104 278.189  -1.660  1.00  0.00           N  
ATOM   1937  CA  ALA B  44     171.375 278.366  -2.910  1.00  0.00           C  
ATOM   1938  C   ALA B  44     169.946 278.833  -2.653  1.00  0.00           C  
ATOM   1939  O   ALA B  44     169.444 279.727  -3.333  1.00  0.00           O  
ATOM   1940  CB  ALA B  44     171.373 277.074  -3.712  1.00  0.00           C  
ATOM   1941  H   ALA B  44     172.498 277.284  -1.445  1.00  0.00           H  
ATOM   1942  HA  ALA B  44     171.874 279.140  -3.495  1.00  0.00           H  
ATOM   1943 1HB  ALA B  44     170.826 277.223  -4.642  1.00  0.00           H  
ATOM   1944 2HB  ALA B  44     172.401 276.785  -3.939  1.00  0.00           H  
ATOM   1945 3HB  ALA B  44     170.896 276.287  -3.131  1.00  0.00           H  
ATOM   1946  N   VAL B  45     169.298 278.220  -1.669  1.00  0.00           N  
ATOM   1947  CA  VAL B  45     167.950 278.613  -1.279  1.00  0.00           C  
ATOM   1948  C   VAL B  45     167.922 280.046  -0.759  1.00  0.00           C  
ATOM   1949  O   VAL B  45     167.005 280.810  -1.064  1.00  0.00           O  
ATOM   1950  CB  VAL B  45     167.411 277.665  -0.191  1.00  0.00           C  
ATOM   1951  CG1 VAL B  45     166.123 278.214   0.403  1.00  0.00           C  
ATOM   1952  CG2 VAL B  45     167.187 276.280  -0.777  1.00  0.00           C  
ATOM   1953  H   VAL B  45     169.751 277.462  -1.176  1.00  0.00           H  
ATOM   1954  HA  VAL B  45     167.308 278.568  -2.157  1.00  0.00           H  
ATOM   1955  HB  VAL B  45     168.138 277.606   0.619  1.00  0.00           H  
ATOM   1956 1HG1 VAL B  45     165.756 277.532   1.171  1.00  0.00           H  
ATOM   1957 2HG1 VAL B  45     166.314 279.191   0.849  1.00  0.00           H  
ATOM   1958 3HG1 VAL B  45     165.373 278.313  -0.381  1.00  0.00           H  
ATOM   1959 1HG2 VAL B  45     166.807 275.615  -0.002  1.00  0.00           H  
ATOM   1960 2HG2 VAL B  45     166.464 276.341  -1.590  1.00  0.00           H  
ATOM   1961 3HG2 VAL B  45     168.131 275.889  -1.158  1.00  0.00           H  
ATOM   1962  N   ARG B  46     168.933 280.406   0.027  1.00  0.00           N  
ATOM   1963  CA  ARG B  46     169.063 281.767   0.532  1.00  0.00           C  
ATOM   1964  C   ARG B  46     169.185 282.768  -0.610  1.00  0.00           C  
ATOM   1965  O   ARG B  46     168.618 283.860  -0.554  1.00  0.00           O  
ATOM   1966  CB  ARG B  46     170.279 281.887   1.440  1.00  0.00           C  
ATOM   1967  CG  ARG B  46     170.175 281.126   2.752  1.00  0.00           C  
ATOM   1968  CD  ARG B  46     171.386 281.311   3.591  1.00  0.00           C  
ATOM   1969  NE  ARG B  46     171.473 282.659   4.131  1.00  0.00           N  
ATOM   1970  CZ  ARG B  46     172.582 283.196   4.673  1.00  0.00           C  
ATOM   1971  NH1 ARG B  46     173.688 282.490   4.743  1.00  0.00           N  
ATOM   1972  NH2 ARG B  46     172.559 284.434   5.136  1.00  0.00           N  
ATOM   1973  H   ARG B  46     169.628 279.717   0.281  1.00  0.00           H  
ATOM   1974  HA  ARG B  46     168.165 282.015   1.095  1.00  0.00           H  
ATOM   1975 1HB  ARG B  46     171.161 281.523   0.916  1.00  0.00           H  
ATOM   1976 2HB  ARG B  46     170.452 282.937   1.679  1.00  0.00           H  
ATOM   1977 1HG  ARG B  46     169.312 281.484   3.313  1.00  0.00           H  
ATOM   1978 2HG  ARG B  46     170.060 280.062   2.547  1.00  0.00           H  
ATOM   1979 1HD  ARG B  46     171.361 280.611   4.426  1.00  0.00           H  
ATOM   1980 2HD  ARG B  46     172.277 281.127   2.991  1.00  0.00           H  
ATOM   1981  HE  ARG B  46     170.641 283.234   4.094  1.00  0.00           H  
ATOM   1982 1HH1 ARG B  46     173.707 281.544   4.389  1.00  0.00           H  
ATOM   1983 2HH1 ARG B  46     174.521 282.893   5.150  1.00  0.00           H  
ATOM   1984 1HH2 ARG B  46     171.708 284.977   5.084  1.00  0.00           H  
ATOM   1985 2HH2 ARG B  46     173.390 284.836   5.544  1.00  0.00           H  
ATOM   1986  N   ALA B  47     169.925 282.390  -1.648  1.00  0.00           N  
ATOM   1987  CA  ALA B  47     170.135 283.262  -2.797  1.00  0.00           C  
ATOM   1988  C   ALA B  47     168.820 283.577  -3.496  1.00  0.00           C  
ATOM   1989  O   ALA B  47     168.503 284.739  -3.747  1.00  0.00           O  
ATOM   1990  CB  ALA B  47     171.113 282.623  -3.774  1.00  0.00           C  
ATOM   1991  H   ALA B  47     170.354 281.475  -1.637  1.00  0.00           H  
ATOM   1992  HA  ALA B  47     170.557 284.202  -2.444  1.00  0.00           H  
ATOM   1993 1HB  ALA B  47     171.259 283.286  -4.627  1.00  0.00           H  
ATOM   1994 2HB  ALA B  47     172.067 282.456  -3.276  1.00  0.00           H  
ATOM   1995 3HB  ALA B  47     170.713 281.670  -4.119  1.00  0.00           H  
ATOM   1996  N   VAL B  48     168.057 282.534  -3.808  1.00  0.00           N  
ATOM   1997  CA  VAL B  48     166.803 282.695  -4.535  1.00  0.00           C  
ATOM   1998  C   VAL B  48     165.711 283.259  -3.636  1.00  0.00           C  
ATOM   1999  O   VAL B  48     164.759 283.876  -4.111  1.00  0.00           O  
ATOM   2000  CB  VAL B  48     166.341 281.343  -5.110  1.00  0.00           C  
ATOM   2001  CG1 VAL B  48     167.372 280.799  -6.089  1.00  0.00           C  
ATOM   2002  CG2 VAL B  48     166.099 280.355  -3.978  1.00  0.00           C  
ATOM   2003  H   VAL B  48     168.352 281.609  -3.536  1.00  0.00           H  
ATOM   2004  HA  VAL B  48     166.963 283.405  -5.348  1.00  0.00           H  
ATOM   2005  HB  VAL B  48     165.416 281.491  -5.667  1.00  0.00           H  
ATOM   2006 1HG1 VAL B  48     167.030 279.844  -6.485  1.00  0.00           H  
ATOM   2007 2HG1 VAL B  48     167.502 281.506  -6.908  1.00  0.00           H  
ATOM   2008 3HG1 VAL B  48     168.323 280.659  -5.574  1.00  0.00           H  
ATOM   2009 1HG2 VAL B  48     165.772 279.401  -4.392  1.00  0.00           H  
ATOM   2010 2HG2 VAL B  48     167.022 280.211  -3.417  1.00  0.00           H  
ATOM   2011 3HG2 VAL B  48     165.328 280.745  -3.314  1.00  0.00           H  
ATOM   2012  N   GLU B  49     165.857 283.044  -2.332  1.00  0.00           N  
ATOM   2013  CA  GLU B  49     164.979 283.672  -1.350  1.00  0.00           C  
ATOM   2014  C   GLU B  49     165.027 285.188  -1.459  1.00  0.00           C  
ATOM   2015  O   GLU B  49     163.992 285.846  -1.559  1.00  0.00           O  
ATOM   2016  CB  GLU B  49     165.368 283.240   0.066  1.00  0.00           C  
ATOM   2017  CG  GLU B  49     164.576 283.925   1.171  1.00  0.00           C  
ATOM   2018  CD  GLU B  49     164.895 283.388   2.539  1.00  0.00           C  
ATOM   2019  OE1 GLU B  49     165.233 282.233   2.638  1.00  0.00           O  
ATOM   2020  OE2 GLU B  49     164.800 284.134   3.485  1.00  0.00           O  
ATOM   2021  H   GLU B  49     166.594 282.430  -2.015  1.00  0.00           H  
ATOM   2022  HA  GLU B  49     163.955 283.356  -1.552  1.00  0.00           H  
ATOM   2023 1HB  GLU B  49     165.226 282.164   0.171  1.00  0.00           H  
ATOM   2024 2HB  GLU B  49     166.425 283.449   0.234  1.00  0.00           H  
ATOM   2025 1HG  GLU B  49     164.794 284.993   1.153  1.00  0.00           H  
ATOM   2026 2HG  GLU B  49     163.512 283.797   0.975  1.00  0.00           H  
ATOM   2027  N   GLU B  50     166.236 285.742  -1.438  1.00  0.00           N  
ATOM   2028  CA  GLU B  50     166.423 287.180  -1.572  1.00  0.00           C  
ATOM   2029  C   GLU B  50     165.988 287.667  -2.950  1.00  0.00           C  
ATOM   2030  O   GLU B  50     165.427 288.752  -3.088  1.00  0.00           O  
ATOM   2031  CB  GLU B  50     167.887 287.553  -1.329  1.00  0.00           C  
ATOM   2032  CG  GLU B  50     168.341 287.405   0.117  1.00  0.00           C  
ATOM   2033  CD  GLU B  50     167.631 288.345   1.052  1.00  0.00           C  
ATOM   2034  OE1 GLU B  50     167.540 289.507   0.740  1.00  0.00           O  
ATOM   2035  OE2 GLU B  50     167.179 287.898   2.080  1.00  0.00           O  
ATOM   2036  H   GLU B  50     167.046 285.148  -1.327  1.00  0.00           H  
ATOM   2037  HA  GLU B  50     165.799 287.681  -0.834  1.00  0.00           H  
ATOM   2038 1HB  GLU B  50     168.531 286.925  -1.946  1.00  0.00           H  
ATOM   2039 2HB  GLU B  50     168.055 288.588  -1.627  1.00  0.00           H  
ATOM   2040 1HG  GLU B  50     168.158 286.381   0.442  1.00  0.00           H  
ATOM   2041 2HG  GLU B  50     169.414 287.588   0.171  1.00  0.00           H  
ATOM   2042  N   ALA B  51     166.249 286.854  -3.969  1.00  0.00           N  
ATOM   2043  CA  ALA B  51     165.826 287.167  -5.327  1.00  0.00           C  
ATOM   2044  C   ALA B  51     164.312 287.338  -5.406  1.00  0.00           C  
ATOM   2045  O   ALA B  51     163.816 288.271  -6.035  1.00  0.00           O  
ATOM   2046  CB  ALA B  51     166.288 286.082  -6.289  1.00  0.00           C  
ATOM   2047  H   ALA B  51     166.756 285.997  -3.796  1.00  0.00           H  
ATOM   2048  HA  ALA B  51     166.280 288.113  -5.621  1.00  0.00           H  
ATOM   2049 1HB  ALA B  51     165.966 286.332  -7.300  1.00  0.00           H  
ATOM   2050 2HB  ALA B  51     167.375 286.013  -6.263  1.00  0.00           H  
ATOM   2051 3HB  ALA B  51     165.856 285.128  -5.996  1.00  0.00           H  
ATOM   2052  N   ILE B  52     163.586 286.428  -4.766  1.00  0.00           N  
ATOM   2053  CA  ILE B  52     162.130 286.501  -4.728  1.00  0.00           C  
ATOM   2054  C   ILE B  52     161.659 287.680  -3.888  1.00  0.00           C  
ATOM   2055  O   ILE B  52     160.717 288.382  -4.257  1.00  0.00           O  
ATOM   2056  CB  ILE B  52     161.529 285.199  -4.165  1.00  0.00           C  
ATOM   2057  CG1 ILE B  52     161.767 284.039  -5.136  1.00  0.00           C  
ATOM   2058  CG2 ILE B  52     160.042 285.373  -3.893  1.00  0.00           C  
ATOM   2059  CD1 ILE B  52     161.464 282.680  -4.548  1.00  0.00           C  
ATOM   2060  H   ILE B  52     164.055 285.667  -4.294  1.00  0.00           H  
ATOM   2061  HA  ILE B  52     161.765 286.649  -5.744  1.00  0.00           H  
ATOM   2062  HB  ILE B  52     162.030 284.939  -3.234  1.00  0.00           H  
ATOM   2063 1HG1 ILE B  52     161.147 284.174  -6.022  1.00  0.00           H  
ATOM   2064 2HG1 ILE B  52     162.807 284.045  -5.462  1.00  0.00           H  
ATOM   2065 1HG2 ILE B  52     159.634 284.444  -3.498  1.00  0.00           H  
ATOM   2066 2HG2 ILE B  52     159.897 286.173  -3.168  1.00  0.00           H  
ATOM   2067 3HG2 ILE B  52     159.530 285.630  -4.822  1.00  0.00           H  
ATOM   2068 1HD1 ILE B  52     161.657 281.909  -5.296  1.00  0.00           H  
ATOM   2069 2HD1 ILE B  52     162.101 282.509  -3.679  1.00  0.00           H  
ATOM   2070 3HD1 ILE B  52     160.418 282.638  -4.247  1.00  0.00           H  
ATOM   2071  N   LYS B  53     162.320 287.898  -2.756  1.00  0.00           N  
ATOM   2072  CA  LYS B  53     162.005 289.023  -1.887  1.00  0.00           C  
ATOM   2073  C   LYS B  53     162.117 290.345  -2.635  1.00  0.00           C  
ATOM   2074  O   LYS B  53     161.275 291.229  -2.484  1.00  0.00           O  
ATOM   2075  CB  LYS B  53     162.924 289.030  -0.664  1.00  0.00           C  
ATOM   2076  CG  LYS B  53     162.583 287.981   0.385  1.00  0.00           C  
ATOM   2077  CD  LYS B  53     163.688 287.860   1.424  1.00  0.00           C  
ATOM   2078  CE  LYS B  53     163.874 289.162   2.190  1.00  0.00           C  
ATOM   2079  NZ  LYS B  53     164.874 289.027   3.283  1.00  0.00           N  
ATOM   2080  H   LYS B  53     163.061 287.263  -2.491  1.00  0.00           H  
ATOM   2081  HA  LYS B  53     160.971 288.921  -1.550  1.00  0.00           H  
ATOM   2082 1HB  LYS B  53     163.953 288.863  -0.982  1.00  0.00           H  
ATOM   2083 2HB  LYS B  53     162.884 290.009  -0.185  1.00  0.00           H  
ATOM   2084 1HG  LYS B  53     161.653 288.255   0.886  1.00  0.00           H  
ATOM   2085 2HG  LYS B  53     162.443 287.014  -0.098  1.00  0.00           H  
ATOM   2086 1HD  LYS B  53     163.437 287.066   2.130  1.00  0.00           H  
ATOM   2087 2HD  LYS B  53     164.624 287.602   0.931  1.00  0.00           H  
ATOM   2088 1HE  LYS B  53     164.204 289.942   1.506  1.00  0.00           H  
ATOM   2089 2HE  LYS B  53     162.922 289.469   2.623  1.00  0.00           H  
ATOM   2090 1HZ  LYS B  53     164.968 289.910   3.765  1.00  0.00           H  
ATOM   2091 2HZ  LYS B  53     164.568 288.318   3.935  1.00  0.00           H  
ATOM   2092 3HZ  LYS B  53     165.767 288.761   2.892  1.00  0.00           H  
ATOM   2093  N   ARG B  54     163.165 290.474  -3.443  1.00  0.00           N  
ATOM   2094  CA  ARG B  54     163.349 291.655  -4.279  1.00  0.00           C  
ATOM   2095  C   ARG B  54     162.356 291.671  -5.434  1.00  0.00           C  
ATOM   2096  O   ARG B  54     161.766 292.707  -5.742  1.00  0.00           O  
ATOM   2097  CB  ARG B  54     164.766 291.708  -4.830  1.00  0.00           C  
ATOM   2098  CG  ARG B  54     165.840 292.033  -3.803  1.00  0.00           C  
ATOM   2099  CD  ARG B  54     167.188 292.099  -4.421  1.00  0.00           C  
ATOM   2100  NE  ARG B  54     168.209 292.479  -3.458  1.00  0.00           N  
ATOM   2101  CZ  ARG B  54     169.469 292.834  -3.777  1.00  0.00           C  
ATOM   2102  NH1 ARG B  54     169.847 292.853  -5.037  1.00  0.00           N  
ATOM   2103  NH2 ARG B  54     170.323 293.164  -2.826  1.00  0.00           N  
ATOM   2104  H   ARG B  54     163.851 289.735  -3.480  1.00  0.00           H  
ATOM   2105  HA  ARG B  54     163.162 292.540  -3.671  1.00  0.00           H  
ATOM   2106 1HB  ARG B  54     165.017 290.749  -5.278  1.00  0.00           H  
ATOM   2107 2HB  ARG B  54     164.823 292.462  -5.616  1.00  0.00           H  
ATOM   2108 1HG  ARG B  54     165.625 292.997  -3.344  1.00  0.00           H  
ATOM   2109 2HG  ARG B  54     165.853 291.259  -3.034  1.00  0.00           H  
ATOM   2110 1HD  ARG B  54     167.450 291.123  -4.829  1.00  0.00           H  
ATOM   2111 2HD  ARG B  54     167.184 292.837  -5.222  1.00  0.00           H  
ATOM   2112  HE  ARG B  54     167.955 292.477  -2.479  1.00  0.00           H  
ATOM   2113 1HH1 ARG B  54     169.193 292.601  -5.764  1.00  0.00           H  
ATOM   2114 2HH1 ARG B  54     170.791 293.119  -5.276  1.00  0.00           H  
ATOM   2115 1HH2 ARG B  54     170.033 293.150  -1.857  1.00  0.00           H  
ATOM   2116 2HH2 ARG B  54     171.268 293.430  -3.064  1.00  0.00           H  
ATOM   2117  N   ASN B  55     162.176 290.519  -6.069  1.00  0.00           N  
ATOM   2118  CA  ASN B  55     161.264 290.401  -7.199  1.00  0.00           C  
ATOM   2119  C   ASN B  55     160.368 289.177  -7.060  1.00  0.00           C  
ATOM   2120  O   ASN B  55     160.732 288.080  -7.480  1.00  0.00           O  
ATOM   2121  CB  ASN B  55     162.034 290.353  -8.506  1.00  0.00           C  
ATOM   2122  CG  ASN B  55     161.133 290.333  -9.709  1.00  0.00           C  
ATOM   2123  OD1 ASN B  55     159.911 290.193  -9.582  1.00  0.00           O  
ATOM   2124  ND2 ASN B  55     161.712 290.467 -10.874  1.00  0.00           N  
ATOM   2125  H   ASN B  55     162.686 289.703  -5.761  1.00  0.00           H  
ATOM   2126  HA  ASN B  55     160.619 291.280  -7.217  1.00  0.00           H  
ATOM   2127 1HB  ASN B  55     162.691 291.220  -8.573  1.00  0.00           H  
ATOM   2128 2HB  ASN B  55     162.665 289.464  -8.523  1.00  0.00           H  
ATOM   2129 1HD2 ASN B  55     161.162 290.461 -11.710  1.00  0.00           H  
ATOM   2130 2HD2 ASN B  55     162.704 290.576 -10.931  1.00  0.00           H  
ATOM   2131  N   PRO B  56     159.194 289.373  -6.466  1.00  0.00           N  
ATOM   2132  CA  PRO B  56     158.273 288.273  -6.213  1.00  0.00           C  
ATOM   2133  C   PRO B  56     157.866 287.583  -7.508  1.00  0.00           C  
ATOM   2134  O   PRO B  56     157.459 286.422  -7.504  1.00  0.00           O  
ATOM   2135  CB  PRO B  56     157.083 288.969  -5.544  1.00  0.00           C  
ATOM   2136  CG  PRO B  56     157.678 290.175  -4.903  1.00  0.00           C  
ATOM   2137  CD  PRO B  56     158.731 290.635  -5.874  1.00  0.00           C  
ATOM   2138  HA  PRO B  56     158.777 287.534  -5.589  1.00  0.00           H  
ATOM   2139 1HB  PRO B  56     156.320 289.219  -6.298  1.00  0.00           H  
ATOM   2140 2HB  PRO B  56     156.608 288.291  -4.820  1.00  0.00           H  
ATOM   2141 1HG  PRO B  56     156.901 290.935  -4.728  1.00  0.00           H  
ATOM   2142 2HG  PRO B  56     158.095 289.916  -3.918  1.00  0.00           H  
ATOM   2143 1HD  PRO B  56     158.274 291.297  -6.626  1.00  0.00           H  
ATOM   2144 2HD  PRO B  56     159.529 291.160  -5.330  1.00  0.00           H  
ATOM   2145  N   ASP B  57     157.980 288.306  -8.619  1.00  0.00           N  
ATOM   2146  CA  ASP B  57     157.511 287.810  -9.907  1.00  0.00           C  
ATOM   2147  C   ASP B  57     158.612 287.054 -10.639  1.00  0.00           C  
ATOM   2148  O   ASP B  57     158.438 286.639 -11.784  1.00  0.00           O  
ATOM   2149  CB  ASP B  57     157.012 288.966 -10.777  1.00  0.00           C  
ATOM   2150  CG  ASP B  57     155.753 289.622 -10.226  1.00  0.00           C  
ATOM   2151  OD1 ASP B  57     155.015 288.960  -9.537  1.00  0.00           O  
ATOM   2152  OD2 ASP B  57     155.542 290.779 -10.501  1.00  0.00           O  
ATOM   2153  H   ASP B  57     158.399 289.224  -8.566  1.00  0.00           H  
ATOM   2154  HA  ASP B  57     156.692 287.113  -9.733  1.00  0.00           H  
ATOM   2155 1HB  ASP B  57     157.793 289.723 -10.861  1.00  0.00           H  
ATOM   2156 2HB  ASP B  57     156.804 288.600 -11.782  1.00  0.00           H  
ATOM   2157  N   ASN B  58     159.747 286.877  -9.969  1.00  0.00           N  
ATOM   2158  CA  ASN B  58     160.857 286.119 -10.532  1.00  0.00           C  
ATOM   2159  C   ASN B  58     160.541 284.629 -10.581  1.00  0.00           C  
ATOM   2160  O   ASN B  58     160.914 283.875  -9.682  1.00  0.00           O  
ATOM   2161  CB  ASN B  58     162.128 286.368  -9.740  1.00  0.00           C  
ATOM   2162  CG  ASN B  58     163.337 285.735 -10.372  1.00  0.00           C  
ATOM   2163  OD1 ASN B  58     163.220 284.769 -11.135  1.00  0.00           O  
ATOM   2164  ND2 ASN B  58     164.496 286.263 -10.073  1.00  0.00           N  
ATOM   2165  H   ASN B  58     159.841 287.277  -9.047  1.00  0.00           H  
ATOM   2166  HA  ASN B  58     161.023 286.455 -11.555  1.00  0.00           H  
ATOM   2167 1HB  ASN B  58     162.298 287.442  -9.653  1.00  0.00           H  
ATOM   2168 2HB  ASN B  58     162.013 285.973  -8.731  1.00  0.00           H  
ATOM   2169 1HD2 ASN B  58     165.335 285.882 -10.465  1.00  0.00           H  
ATOM   2170 2HD2 ASN B  58     164.545 287.044  -9.451  1.00  0.00           H  
ATOM   2171  N   ASP B  59     159.847 284.211 -11.634  1.00  0.00           N  
ATOM   2172  CA  ASP B  59     159.410 282.827 -11.764  1.00  0.00           C  
ATOM   2173  C   ASP B  59     160.594 281.869 -11.717  1.00  0.00           C  
ATOM   2174  O   ASP B  59     160.492 280.769 -11.171  1.00  0.00           O  
ATOM   2175  CB  ASP B  59     158.636 282.629 -13.070  1.00  0.00           C  
ATOM   2176  CG  ASP B  59     157.253 283.267 -13.042  1.00  0.00           C  
ATOM   2177  OD1 ASP B  59     156.790 283.590 -11.974  1.00  0.00           O  
ATOM   2178  OD2 ASP B  59     156.673 283.425 -14.090  1.00  0.00           O  
ATOM   2179  H   ASP B  59     159.619 284.871 -12.365  1.00  0.00           H  
ATOM   2180  HA  ASP B  59     158.760 282.598 -10.920  1.00  0.00           H  
ATOM   2181 1HB  ASP B  59     159.201 283.058 -13.897  1.00  0.00           H  
ATOM   2182 2HB  ASP B  59     158.523 281.562 -13.268  1.00  0.00           H  
ATOM   2183  N   GLU B  60     161.714 282.291 -12.291  1.00  0.00           N  
ATOM   2184  CA  GLU B  60     162.913 281.463 -12.335  1.00  0.00           C  
ATOM   2185  C   GLU B  60     163.396 281.121 -10.931  1.00  0.00           C  
ATOM   2186  O   GLU B  60     163.724 279.970 -10.641  1.00  0.00           O  
ATOM   2187  CB  GLU B  60     164.025 282.174 -13.109  1.00  0.00           C  
ATOM   2188  CG  GLU B  60     165.277 281.335 -13.325  1.00  0.00           C  
ATOM   2189  CD  GLU B  60     166.345 282.065 -14.092  1.00  0.00           C  
ATOM   2190  OE1 GLU B  60     166.157 283.222 -14.379  1.00  0.00           O  
ATOM   2191  OE2 GLU B  60     167.349 281.463 -14.389  1.00  0.00           O  
ATOM   2192  H   GLU B  60     161.735 283.209 -12.711  1.00  0.00           H  
ATOM   2193  HA  GLU B  60     162.670 280.527 -12.838  1.00  0.00           H  
ATOM   2194 1HB  GLU B  60     163.652 282.477 -14.087  1.00  0.00           H  
ATOM   2195 2HB  GLU B  60     164.318 283.080 -12.576  1.00  0.00           H  
ATOM   2196 1HG  GLU B  60     165.678 281.044 -12.354  1.00  0.00           H  
ATOM   2197 2HG  GLU B  60     165.005 280.428 -13.863  1.00  0.00           H  
ATOM   2198  N   ALA B  61     163.437 282.127 -10.063  1.00  0.00           N  
ATOM   2199  CA  ALA B  61     163.844 281.926  -8.677  1.00  0.00           C  
ATOM   2200  C   ALA B  61     162.872 281.010  -7.944  1.00  0.00           C  
ATOM   2201  O   ALA B  61     163.280 280.172  -7.141  1.00  0.00           O  
ATOM   2202  CB  ALA B  61     163.951 283.263  -7.958  1.00  0.00           C  
ATOM   2203  H   ALA B  61     163.181 283.053 -10.371  1.00  0.00           H  
ATOM   2204  HA  ALA B  61     164.822 281.445  -8.670  1.00  0.00           H  
ATOM   2205 1HB  ALA B  61     164.255 283.098  -6.923  1.00  0.00           H  
ATOM   2206 2HB  ALA B  61     164.693 283.887  -8.458  1.00  0.00           H  
ATOM   2207 3HB  ALA B  61     162.985 283.766  -7.976  1.00  0.00           H  
ATOM   2208  N   VAL B  62     161.585 281.173  -8.229  1.00  0.00           N  
ATOM   2209  CA  VAL B  62     160.551 280.350  -7.608  1.00  0.00           C  
ATOM   2210  C   VAL B  62     160.734 278.880  -7.961  1.00  0.00           C  
ATOM   2211  O   VAL B  62     160.737 278.016  -7.084  1.00  0.00           O  
ATOM   2212  CB  VAL B  62     159.154 280.814  -8.060  1.00  0.00           C  
ATOM   2213  CG1 VAL B  62     158.091 279.828  -7.598  1.00  0.00           C  
ATOM   2214  CG2 VAL B  62     158.869 282.206  -7.519  1.00  0.00           C  
ATOM   2215  H   VAL B  62     161.313 281.887  -8.888  1.00  0.00           H  
ATOM   2216  HA  VAL B  62     160.640 280.444  -6.525  1.00  0.00           H  
ATOM   2217  HB  VAL B  62     159.123 280.832  -9.150  1.00  0.00           H  
ATOM   2218 1HG1 VAL B  62     157.109 280.170  -7.927  1.00  0.00           H  
ATOM   2219 2HG1 VAL B  62     158.294 278.846  -8.026  1.00  0.00           H  
ATOM   2220 3HG1 VAL B  62     158.105 279.760  -6.511  1.00  0.00           H  
ATOM   2221 1HG2 VAL B  62     157.880 282.527  -7.843  1.00  0.00           H  
ATOM   2222 2HG2 VAL B  62     158.906 282.188  -6.429  1.00  0.00           H  
ATOM   2223 3HG2 VAL B  62     159.619 282.902  -7.896  1.00  0.00           H  
ATOM   2224  N   GLU B  63     160.890 278.602  -9.250  1.00  0.00           N  
ATOM   2225  CA  GLU B  63     161.125 277.240  -9.717  1.00  0.00           C  
ATOM   2226  C   GLU B  63     162.406 276.668  -9.123  1.00  0.00           C  
ATOM   2227  O   GLU B  63     162.425 275.538  -8.638  1.00  0.00           O  
ATOM   2228  CB  GLU B  63     161.199 277.204 -11.245  1.00  0.00           C  
ATOM   2229  CG  GLU B  63     161.455 275.822 -11.830  1.00  0.00           C  
ATOM   2230  CD  GLU B  63     161.508 275.823 -13.332  1.00  0.00           C  
ATOM   2231  OE1 GLU B  63     161.086 276.789 -13.922  1.00  0.00           O  
ATOM   2232  OE2 GLU B  63     161.972 274.858 -13.891  1.00  0.00           O  
ATOM   2233  H   GLU B  63     160.841 279.351  -9.925  1.00  0.00           H  
ATOM   2234  HA  GLU B  63     160.296 276.612  -9.385  1.00  0.00           H  
ATOM   2235 1HB  GLU B  63     160.264 277.576 -11.664  1.00  0.00           H  
ATOM   2236 2HB  GLU B  63     161.996 277.864 -11.587  1.00  0.00           H  
ATOM   2237 1HG  GLU B  63     162.403 275.446 -11.445  1.00  0.00           H  
ATOM   2238 2HG  GLU B  63     160.667 275.147 -11.499  1.00  0.00           H  
ATOM   2239  N   THR B  64     163.474 277.457  -9.167  1.00  0.00           N  
ATOM   2240  CA  THR B  64     164.761 277.030  -8.629  1.00  0.00           C  
ATOM   2241  C   THR B  64     164.645 276.653  -7.157  1.00  0.00           C  
ATOM   2242  O   THR B  64     165.174 275.627  -6.728  1.00  0.00           O  
ATOM   2243  CB  THR B  64     165.824 278.132  -8.797  1.00  0.00           C  
ATOM   2244  OG1 THR B  64     166.045 278.377 -10.192  1.00  0.00           O  
ATOM   2245  CG2 THR B  64     167.134 277.713  -8.146  1.00  0.00           C  
ATOM   2246  H   THR B  64     163.393 278.373  -9.583  1.00  0.00           H  
ATOM   2247  HA  THR B  64     165.089 276.145  -9.174  1.00  0.00           H  
ATOM   2248  HB  THR B  64     165.472 279.052  -8.332  1.00  0.00           H  
ATOM   2249  HG1 THR B  64     166.806 277.870 -10.489  1.00  0.00           H  
ATOM   2250 1HG2 THR B  64     167.873 278.503  -8.275  1.00  0.00           H  
ATOM   2251 2HG2 THR B  64     166.971 277.537  -7.083  1.00  0.00           H  
ATOM   2252 3HG2 THR B  64     167.496 276.798  -8.614  1.00  0.00           H  
ATOM   2253  N   ALA B  65     163.951 277.486  -6.391  1.00  0.00           N  
ATOM   2254  CA  ALA B  65     163.764 277.239  -4.965  1.00  0.00           C  
ATOM   2255  C   ALA B  65     163.136 275.873  -4.719  1.00  0.00           C  
ATOM   2256  O   ALA B  65     163.576 275.125  -3.848  1.00  0.00           O  
ATOM   2257  CB  ALA B  65     162.909 278.335  -4.346  1.00  0.00           C  
ATOM   2258  H   ALA B  65     163.540 278.309  -6.804  1.00  0.00           H  
ATOM   2259  HA  ALA B  65     164.743 277.244  -4.483  1.00  0.00           H  
ATOM   2260 1HB  ALA B  65     162.780 278.138  -3.282  1.00  0.00           H  
ATOM   2261 2HB  ALA B  65     163.400 279.299  -4.479  1.00  0.00           H  
ATOM   2262 3HB  ALA B  65     161.936 278.354  -4.832  1.00  0.00           H  
ATOM   2263  N   VAL B  66     162.106 275.553  -5.495  1.00  0.00           N  
ATOM   2264  CA  VAL B  66     161.424 274.270  -5.373  1.00  0.00           C  
ATOM   2265  C   VAL B  66     162.355 273.117  -5.723  1.00  0.00           C  
ATOM   2266  O   VAL B  66     162.382 272.097  -5.033  1.00  0.00           O  
ATOM   2267  CB  VAL B  66     160.192 274.229  -6.297  1.00  0.00           C  
ATOM   2268  CG1 VAL B  66     159.586 272.834  -6.316  1.00  0.00           C  
ATOM   2269  CG2 VAL B  66     159.167 275.256  -5.838  1.00  0.00           C  
ATOM   2270  H   VAL B  66     161.787 276.217  -6.187  1.00  0.00           H  
ATOM   2271  HA  VAL B  66     161.113 274.141  -4.336  1.00  0.00           H  
ATOM   2272  HB  VAL B  66     160.505 274.457  -7.316  1.00  0.00           H  
ATOM   2273 1HG1 VAL B  66     158.717 272.824  -6.973  1.00  0.00           H  
ATOM   2274 2HG1 VAL B  66     160.325 272.121  -6.680  1.00  0.00           H  
ATOM   2275 3HG1 VAL B  66     159.280 272.557  -5.306  1.00  0.00           H  
ATOM   2276 1HG2 VAL B  66     158.299 275.222  -6.496  1.00  0.00           H  
ATOM   2277 2HG2 VAL B  66     158.858 275.031  -4.818  1.00  0.00           H  
ATOM   2278 3HG2 VAL B  66     159.609 276.252  -5.872  1.00  0.00           H  
ATOM   2279  N   ARG B  67     163.116 273.284  -6.800  1.00  0.00           N  
ATOM   2280  CA  ARG B  67     164.069 272.266  -7.228  1.00  0.00           C  
ATOM   2281  C   ARG B  67     165.155 272.051  -6.184  1.00  0.00           C  
ATOM   2282  O   ARG B  67     165.583 270.924  -5.941  1.00  0.00           O  
ATOM   2283  CB  ARG B  67     164.712 272.657  -8.550  1.00  0.00           C  
ATOM   2284  CG  ARG B  67     163.791 272.581  -9.757  1.00  0.00           C  
ATOM   2285  CD  ARG B  67     164.500 272.941 -11.012  1.00  0.00           C  
ATOM   2286  NE  ARG B  67     163.610 272.920 -12.162  1.00  0.00           N  
ATOM   2287  CZ  ARG B  67     163.291 271.814 -12.862  1.00  0.00           C  
ATOM   2288  NH1 ARG B  67     163.796 270.649 -12.517  1.00  0.00           N  
ATOM   2289  NH2 ARG B  67     162.471 271.898 -13.894  1.00  0.00           N  
ATOM   2290  H   ARG B  67     163.034 274.135  -7.333  1.00  0.00           H  
ATOM   2291  HA  ARG B  67     163.535 271.321  -7.349  1.00  0.00           H  
ATOM   2292 1HB  ARG B  67     165.086 273.678  -8.485  1.00  0.00           H  
ATOM   2293 2HB  ARG B  67     165.567 272.008  -8.745  1.00  0.00           H  
ATOM   2294 1HG  ARG B  67     163.408 271.565  -9.859  1.00  0.00           H  
ATOM   2295 2HG  ARG B  67     162.957 273.271  -9.623  1.00  0.00           H  
ATOM   2296 1HD  ARG B  67     164.914 273.946 -10.920  1.00  0.00           H  
ATOM   2297 2HD  ARG B  67     165.306 272.231 -11.191  1.00  0.00           H  
ATOM   2298  HE  ARG B  67     163.202 273.797 -12.457  1.00  0.00           H  
ATOM   2299 1HH1 ARG B  67     164.423 270.585 -11.728  1.00  0.00           H  
ATOM   2300 2HH1 ARG B  67     163.557 269.821 -13.041  1.00  0.00           H  
ATOM   2301 1HH2 ARG B  67     162.083 272.794 -14.160  1.00  0.00           H  
ATOM   2302 2HH2 ARG B  67     162.233 271.070 -14.419  1.00  0.00           H  
ATOM   2303  N   LEU B  68     165.599 273.142  -5.565  1.00  0.00           N  
ATOM   2304  CA  LEU B  68     166.589 273.070  -4.499  1.00  0.00           C  
ATOM   2305  C   LEU B  68     166.047 272.314  -3.293  1.00  0.00           C  
ATOM   2306  O   LEU B  68     166.765 271.540  -2.659  1.00  0.00           O  
ATOM   2307  CB  LEU B  68     167.017 274.480  -4.077  1.00  0.00           C  
ATOM   2308  CG  LEU B  68     167.839 275.264  -5.109  1.00  0.00           C  
ATOM   2309  CD1 LEU B  68     167.958 276.716  -4.668  1.00  0.00           C  
ATOM   2310  CD2 LEU B  68     169.212 274.623  -5.254  1.00  0.00           C  
ATOM   2311  H   LEU B  68     165.238 274.044  -5.842  1.00  0.00           H  
ATOM   2312  HA  LEU B  68     167.457 272.523  -4.871  1.00  0.00           H  
ATOM   2313 1HB  LEU B  68     166.123 275.062  -3.856  1.00  0.00           H  
ATOM   2314 2HB  LEU B  68     167.611 274.406  -3.166  1.00  0.00           H  
ATOM   2315  HG  LEU B  68     167.328 275.247  -6.071  1.00  0.00           H  
ATOM   2316 1HD1 LEU B  68     168.543 277.272  -5.401  1.00  0.00           H  
ATOM   2317 2HD1 LEU B  68     166.963 277.155  -4.590  1.00  0.00           H  
ATOM   2318 3HD1 LEU B  68     168.452 276.764  -3.698  1.00  0.00           H  
ATOM   2319 1HD2 LEU B  68     169.797 275.179  -5.987  1.00  0.00           H  
ATOM   2320 2HD2 LEU B  68     169.726 274.640  -4.292  1.00  0.00           H  
ATOM   2321 3HD2 LEU B  68     169.099 273.591  -5.587  1.00  0.00           H  
ATOM   2322  N   ALA B  69     164.777 272.544  -2.980  1.00  0.00           N  
ATOM   2323  CA  ALA B  69     164.114 271.826  -1.897  1.00  0.00           C  
ATOM   2324  C   ALA B  69     164.077 270.329  -2.171  1.00  0.00           C  
ATOM   2325  O   ALA B  69     164.284 269.518  -1.267  1.00  0.00           O  
ATOM   2326  CB  ALA B  69     162.703 272.359  -1.692  1.00  0.00           C  
ATOM   2327  H   ALA B  69     164.257 273.232  -3.505  1.00  0.00           H  
ATOM   2328  HA  ALA B  69     164.681 271.981  -0.980  1.00  0.00           H  
ATOM   2329 1HB  ALA B  69     162.222 271.813  -0.882  1.00  0.00           H  
ATOM   2330 2HB  ALA B  69     162.749 273.419  -1.438  1.00  0.00           H  
ATOM   2331 3HB  ALA B  69     162.129 272.231  -2.608  1.00  0.00           H  
ATOM   2332  N   ARG B  70     163.813 269.966  -3.422  1.00  0.00           N  
ATOM   2333  CA  ARG B  70     163.778 268.565  -3.822  1.00  0.00           C  
ATOM   2334  C   ARG B  70     165.166 267.937  -3.752  1.00  0.00           C  
ATOM   2335  O   ARG B  70     165.309 266.763  -3.411  1.00  0.00           O  
ATOM   2336  CB  ARG B  70     163.231 268.426  -5.236  1.00  0.00           C  
ATOM   2337  CG  ARG B  70     161.747 268.719  -5.379  1.00  0.00           C  
ATOM   2338  CD  ARG B  70     161.299 268.613  -6.791  1.00  0.00           C  
ATOM   2339  NE  ARG B  70     159.873 268.863  -6.929  1.00  0.00           N  
ATOM   2340  CZ  ARG B  70     159.209 268.877  -8.100  1.00  0.00           C  
ATOM   2341  NH1 ARG B  70     159.853 268.656  -9.224  1.00  0.00           N  
ATOM   2342  NH2 ARG B  70     157.909 269.114  -8.120  1.00  0.00           N  
ATOM   2343  H   ARG B  70     163.634 270.679  -4.113  1.00  0.00           H  
ATOM   2344  HA  ARG B  70     163.136 268.022  -3.130  1.00  0.00           H  
ATOM   2345 1HB  ARG B  70     163.767 269.104  -5.901  1.00  0.00           H  
ATOM   2346 2HB  ARG B  70     163.404 267.412  -5.595  1.00  0.00           H  
ATOM   2347 1HG  ARG B  70     161.177 268.006  -4.783  1.00  0.00           H  
ATOM   2348 2HG  ARG B  70     161.540 269.731  -5.029  1.00  0.00           H  
ATOM   2349 1HD  ARG B  70     161.833 269.344  -7.397  1.00  0.00           H  
ATOM   2350 2HD  ARG B  70     161.507 267.612  -7.164  1.00  0.00           H  
ATOM   2351  HE  ARG B  70     159.343 269.037  -6.085  1.00  0.00           H  
ATOM   2352 1HH1 ARG B  70     160.847 268.474  -9.210  1.00  0.00           H  
ATOM   2353 2HH1 ARG B  70     159.355 268.667 -10.103  1.00  0.00           H  
ATOM   2354 1HH2 ARG B  70     157.413 269.285  -7.256  1.00  0.00           H  
ATOM   2355 2HH2 ARG B  70     157.411 269.126  -8.998  1.00  0.00           H  
ATOM   2356  N   GLU B  71     166.182 268.726  -4.082  1.00  0.00           N  
ATOM   2357  CA  GLU B  71     167.566 268.287  -3.945  1.00  0.00           C  
ATOM   2358  C   GLU B  71     167.938 268.083  -2.483  1.00  0.00           C  
ATOM   2359  O   GLU B  71     168.623 267.121  -2.134  1.00  0.00           O  
ATOM   2360  CB  GLU B  71     168.514 269.305  -4.584  1.00  0.00           C  
ATOM   2361  CG  GLU B  71     168.465 269.342  -6.105  1.00  0.00           C  
ATOM   2362  CD  GLU B  71     168.911 268.053  -6.737  1.00  0.00           C  
ATOM   2363  OE1 GLU B  71     169.889 267.503  -6.291  1.00  0.00           O  
ATOM   2364  OE2 GLU B  71     168.273 267.618  -7.666  1.00  0.00           O  
ATOM   2365  H   GLU B  71     165.993 269.653  -4.436  1.00  0.00           H  
ATOM   2366  HA  GLU B  71     167.676 267.328  -4.452  1.00  0.00           H  
ATOM   2367 1HB  GLU B  71     168.277 270.303  -4.217  1.00  0.00           H  
ATOM   2368 2HB  GLU B  71     169.540 269.082  -4.288  1.00  0.00           H  
ATOM   2369 1HG  GLU B  71     167.442 269.552  -6.419  1.00  0.00           H  
ATOM   2370 2HG  GLU B  71     169.099 270.154  -6.460  1.00  0.00           H  
ATOM   2371  N   LEU B  72     167.484 268.993  -1.629  1.00  0.00           N  
ATOM   2372  CA  LEU B  72     167.688 268.867  -0.191  1.00  0.00           C  
ATOM   2373  C   LEU B  72     166.976 267.640   0.360  1.00  0.00           C  
ATOM   2374  O   LEU B  72     167.486 266.964   1.253  1.00  0.00           O  
ATOM   2375  CB  LEU B  72     167.185 270.125   0.529  1.00  0.00           C  
ATOM   2376  CG  LEU B  72     168.072 271.368   0.393  1.00  0.00           C  
ATOM   2377  CD1 LEU B  72     167.310 272.592   0.883  1.00  0.00           C  
ATOM   2378  CD2 LEU B  72     169.353 271.169   1.190  1.00  0.00           C  
ATOM   2379  H   LEU B  72     166.981 269.794  -1.986  1.00  0.00           H  
ATOM   2380  HA  LEU B  72     168.755 268.742  -0.004  1.00  0.00           H  
ATOM   2381 1HB  LEU B  72     166.200 270.377   0.139  1.00  0.00           H  
ATOM   2382 2HB  LEU B  72     167.087 269.901   1.591  1.00  0.00           H  
ATOM   2383  HG  LEU B  72     168.320 271.528  -0.657  1.00  0.00           H  
ATOM   2384 1HD1 LEU B  72     167.941 273.476   0.786  1.00  0.00           H  
ATOM   2385 2HD1 LEU B  72     166.409 272.723   0.284  1.00  0.00           H  
ATOM   2386 3HD1 LEU B  72     167.035 272.456   1.928  1.00  0.00           H  
ATOM   2387 1HD2 LEU B  72     169.984 272.052   1.093  1.00  0.00           H  
ATOM   2388 2HD2 LEU B  72     169.107 271.010   2.240  1.00  0.00           H  
ATOM   2389 3HD2 LEU B  72     169.887 270.298   0.807  1.00  0.00           H  
ATOM   2390  N   LYS B  73     165.794 267.356  -0.176  1.00  0.00           N  
ATOM   2391  CA  LYS B  73     165.057 266.152   0.188  1.00  0.00           C  
ATOM   2392  C   LYS B  73     165.887 264.900  -0.064  1.00  0.00           C  
ATOM   2393  O   LYS B  73     166.004 264.036   0.804  1.00  0.00           O  
ATOM   2394  CB  LYS B  73     163.740 266.076  -0.586  1.00  0.00           C  
ATOM   2395  CG  LYS B  73     162.870 264.877  -0.231  1.00  0.00           C  
ATOM   2396  CD  LYS B  73     161.550 264.909  -0.987  1.00  0.00           C  
ATOM   2397  CE  LYS B  73     160.662 263.734  -0.602  1.00  0.00           C  
ATOM   2398  NZ  LYS B  73     161.203 262.440  -1.100  1.00  0.00           N  
ATOM   2399  H   LYS B  73     165.398 267.990  -0.854  1.00  0.00           H  
ATOM   2400  HA  LYS B  73     164.834 266.192   1.256  1.00  0.00           H  
ATOM   2401 1HB  LYS B  73     163.157 266.978  -0.403  1.00  0.00           H  
ATOM   2402 2HB  LYS B  73     163.949 266.033  -1.656  1.00  0.00           H  
ATOM   2403 1HG  LYS B  73     163.400 263.956  -0.481  1.00  0.00           H  
ATOM   2404 2HG  LYS B  73     162.667 264.879   0.839  1.00  0.00           H  
ATOM   2405 1HD  LYS B  73     161.026 265.839  -0.764  1.00  0.00           H  
ATOM   2406 2HD  LYS B  73     161.744 264.869  -2.059  1.00  0.00           H  
ATOM   2407 1HE  LYS B  73     160.576 263.685   0.483  1.00  0.00           H  
ATOM   2408 2HE  LYS B  73     159.666 263.881  -1.017  1.00  0.00           H  
ATOM   2409 1HZ  LYS B  73     160.587 261.689  -0.825  1.00  0.00           H  
ATOM   2410 2HZ  LYS B  73     161.270 262.469  -2.108  1.00  0.00           H  
ATOM   2411 3HZ  LYS B  73     162.120 262.285  -0.707  1.00  0.00           H  
ATOM   2412  N   LYS B  74     166.463 264.808  -1.258  1.00  0.00           N  
ATOM   2413  CA  LYS B  74     167.296 263.670  -1.622  1.00  0.00           C  
ATOM   2414  C   LYS B  74     168.507 263.559  -0.705  1.00  0.00           C  
ATOM   2415  O   LYS B  74     168.871 262.468  -0.268  1.00  0.00           O  
ATOM   2416  CB  LYS B  74     167.747 263.779  -3.080  1.00  0.00           C  
ATOM   2417  CG  LYS B  74     166.646 263.521  -4.100  1.00  0.00           C  
ATOM   2418  CD  LYS B  74     167.206 263.455  -5.512  1.00  0.00           C  
ATOM   2419  CE  LYS B  74     167.556 264.841  -6.035  1.00  0.00           C  
ATOM   2420  NZ  LYS B  74     167.965 264.809  -7.466  1.00  0.00           N  
ATOM   2421  H   LYS B  74     166.318 265.546  -1.933  1.00  0.00           H  
ATOM   2422  HA  LYS B  74     166.709 262.758  -1.503  1.00  0.00           H  
ATOM   2423 1HB  LYS B  74     168.145 264.777  -3.263  1.00  0.00           H  
ATOM   2424 2HB  LYS B  74     168.550 263.067  -3.266  1.00  0.00           H  
ATOM   2425 1HG  LYS B  74     166.151 262.577  -3.870  1.00  0.00           H  
ATOM   2426 2HG  LYS B  74     165.908 264.321  -4.048  1.00  0.00           H  
ATOM   2427 1HD  LYS B  74     168.105 262.837  -5.520  1.00  0.00           H  
ATOM   2428 2HD  LYS B  74     166.469 263.003  -6.176  1.00  0.00           H  
ATOM   2429 1HE  LYS B  74     166.693 265.497  -5.931  1.00  0.00           H  
ATOM   2430 2HE  LYS B  74     168.373 265.257  -5.446  1.00  0.00           H  
ATOM   2431 1HZ  LYS B  74     168.188 265.745  -7.774  1.00  0.00           H  
ATOM   2432 2HZ  LYS B  74     168.777 264.218  -7.572  1.00  0.00           H  
ATOM   2433 3HZ  LYS B  74     167.207 264.444  -8.025  1.00  0.00           H  
ATOM   2434  N   VAL B  75     169.131 264.697  -0.417  1.00  0.00           N  
ATOM   2435  CA  VAL B  75     170.245 264.745   0.521  1.00  0.00           C  
ATOM   2436  C   VAL B  75     169.827 264.244   1.897  1.00  0.00           C  
ATOM   2437  O   VAL B  75     170.528 263.442   2.516  1.00  0.00           O  
ATOM   2438  CB  VAL B  75     170.781 266.184   0.644  1.00  0.00           C  
ATOM   2439  CG1 VAL B  75     171.744 266.296   1.816  1.00  0.00           C  
ATOM   2440  CG2 VAL B  75     171.460 266.596  -0.654  1.00  0.00           C  
ATOM   2441  H   VAL B  75     168.825 265.552  -0.861  1.00  0.00           H  
ATOM   2442  HA  VAL B  75     171.034 264.087   0.156  1.00  0.00           H  
ATOM   2443  HB  VAL B  75     169.947 266.856   0.848  1.00  0.00           H  
ATOM   2444 1HG1 VAL B  75     172.112 267.320   1.887  1.00  0.00           H  
ATOM   2445 2HG1 VAL B  75     171.226 266.031   2.738  1.00  0.00           H  
ATOM   2446 3HG1 VAL B  75     172.584 265.620   1.663  1.00  0.00           H  
ATOM   2447 1HG2 VAL B  75     171.835 267.614  -0.561  1.00  0.00           H  
ATOM   2448 2HG2 VAL B  75     172.290 265.920  -0.860  1.00  0.00           H  
ATOM   2449 3HG2 VAL B  75     170.741 266.548  -1.472  1.00  0.00           H  
ATOM   2450  N   ALA B  76     168.682 264.720   2.373  1.00  0.00           N  
ATOM   2451  CA  ALA B  76     168.167 264.320   3.677  1.00  0.00           C  
ATOM   2452  C   ALA B  76     167.932 262.815   3.737  1.00  0.00           C  
ATOM   2453  O   ALA B  76     168.257 262.167   4.732  1.00  0.00           O  
ATOM   2454  CB  ALA B  76     166.881 265.070   3.993  1.00  0.00           C  
ATOM   2455  H   ALA B  76     168.153 265.377   1.817  1.00  0.00           H  
ATOM   2456  HA  ALA B  76     168.913 264.568   4.434  1.00  0.00           H  
ATOM   2457 1HB  ALA B  76     166.510 264.761   4.968  1.00  0.00           H  
ATOM   2458 2HB  ALA B  76     167.078 266.142   4.001  1.00  0.00           H  
ATOM   2459 3HB  ALA B  76     166.135 264.845   3.232  1.00  0.00           H  
ATOM   2460  N   GLU B  77     167.366 262.266   2.669  1.00  0.00           N  
ATOM   2461  CA  GLU B  77     167.064 260.842   2.608  1.00  0.00           C  
ATOM   2462  C   GLU B  77     168.330 260.003   2.728  1.00  0.00           C  
ATOM   2463  O   GLU B  77     168.355 258.993   3.428  1.00  0.00           O  
ATOM   2464  CB  GLU B  77     166.340 260.507   1.302  1.00  0.00           C  
ATOM   2465  CG  GLU B  77     164.905 261.009   1.232  1.00  0.00           C  
ATOM   2466  CD  GLU B  77     164.269 260.778  -0.111  1.00  0.00           C  
ATOM   2467  OE1 GLU B  77     164.967 260.397  -1.020  1.00  0.00           O  
ATOM   2468  OE2 GLU B  77     163.083 260.982  -0.228  1.00  0.00           O  
ATOM   2469  H   GLU B  77     167.141 262.852   1.877  1.00  0.00           H  
ATOM   2470  HA  GLU B  77     166.420 260.588   3.452  1.00  0.00           H  
ATOM   2471 1HB  GLU B  77     166.886 260.936   0.462  1.00  0.00           H  
ATOM   2472 2HB  GLU B  77     166.323 259.426   1.162  1.00  0.00           H  
ATOM   2473 1HG  GLU B  77     164.315 260.499   1.993  1.00  0.00           H  
ATOM   2474 2HG  GLU B  77     164.892 262.075   1.455  1.00  0.00           H  
ATOM   2475  N   GLU B  78     169.385 260.433   2.039  1.00  0.00           N  
ATOM   2476  CA  GLU B  78     170.679 259.767   2.126  1.00  0.00           C  
ATOM   2477  C   GLU B  78     171.285 259.920   3.515  1.00  0.00           C  
ATOM   2478  O   GLU B  78     171.883 258.986   4.049  1.00  0.00           O  
ATOM   2479  CB  GLU B  78     171.639 260.327   1.074  1.00  0.00           C  
ATOM   2480  CG  GLU B  78     172.970 259.596   0.986  1.00  0.00           C  
ATOM   2481  CD  GLU B  78     173.801 260.033  -0.188  1.00  0.00           C  
ATOM   2482  OE1 GLU B  78     173.239 260.308  -1.221  1.00  0.00           O  
ATOM   2483  OE2 GLU B  78     175.001 260.094  -0.053  1.00  0.00           O  
ATOM   2484  H   GLU B  78     169.285 261.238   1.440  1.00  0.00           H  
ATOM   2485  HA  GLU B  78     170.532 258.700   1.945  1.00  0.00           H  
ATOM   2486 1HB  GLU B  78     171.168 260.286   0.092  1.00  0.00           H  
ATOM   2487 2HB  GLU B  78     171.848 261.374   1.294  1.00  0.00           H  
ATOM   2488 1HG  GLU B  78     173.534 259.774   1.901  1.00  0.00           H  
ATOM   2489 2HG  GLU B  78     172.781 258.525   0.911  1.00  0.00           H  
ATOM   2490  N   LEU B  79     171.128 261.105   4.095  1.00  0.00           N  
ATOM   2491  CA  LEU B  79     171.594 261.360   5.454  1.00  0.00           C  
ATOM   2492  C   LEU B  79     170.882 260.463   6.457  1.00  0.00           C  
ATOM   2493  O   LEU B  79     171.486 259.986   7.416  1.00  0.00           O  
ATOM   2494  CB  LEU B  79     171.369 262.830   5.826  1.00  0.00           C  
ATOM   2495  CG  LEU B  79     172.330 263.834   5.175  1.00  0.00           C  
ATOM   2496  CD1 LEU B  79     171.804 265.248   5.381  1.00  0.00           C  
ATOM   2497  CD2 LEU B  79     173.718 263.673   5.777  1.00  0.00           C  
ATOM   2498  H   LEU B  79     170.675 261.847   3.582  1.00  0.00           H  
ATOM   2499  HA  LEU B  79     172.658 261.130   5.503  1.00  0.00           H  
ATOM   2500 1HB  LEU B  79     170.356 263.109   5.541  1.00  0.00           H  
ATOM   2501 2HB  LEU B  79     171.464 262.935   6.905  1.00  0.00           H  
ATOM   2502  HG  LEU B  79     172.377 263.650   4.100  1.00  0.00           H  
ATOM   2503 1HD1 LEU B  79     172.485 265.961   4.918  1.00  0.00           H  
ATOM   2504 2HD1 LEU B  79     170.818 265.341   4.923  1.00  0.00           H  
ATOM   2505 3HD1 LEU B  79     171.730 265.456   6.447  1.00  0.00           H  
ATOM   2506 1HD2 LEU B  79     174.400 264.387   5.314  1.00  0.00           H  
ATOM   2507 2HD2 LEU B  79     173.672 263.860   6.850  1.00  0.00           H  
ATOM   2508 3HD2 LEU B  79     174.076 262.660   5.599  1.00  0.00           H  
ATOM   2509  N   GLN B  80     169.592 260.237   6.231  1.00  0.00           N  
ATOM   2510  CA  GLN B  80     168.812 259.332   7.068  1.00  0.00           C  
ATOM   2511  C   GLN B  80     169.346 257.908   6.983  1.00  0.00           C  
ATOM   2512  O   GLN B  80     169.497 257.231   7.998  1.00  0.00           O  
ATOM   2513  CB  GLN B  80     167.337 259.362   6.659  1.00  0.00           C  
ATOM   2514  CG  GLN B  80     166.618 260.653   7.016  1.00  0.00           C  
ATOM   2515  CD  GLN B  80     165.207 260.701   6.461  1.00  0.00           C  
ATOM   2516  OE1 GLN B  80     164.360 259.872   6.805  1.00  0.00           O  
ATOM   2517  NE2 GLN B  80     164.945 261.676   5.597  1.00  0.00           N  
ATOM   2518  H   GLN B  80     169.138 260.705   5.458  1.00  0.00           H  
ATOM   2519  HA  GLN B  80     168.902 259.658   8.103  1.00  0.00           H  
ATOM   2520 1HB  GLN B  80     167.253 259.218   5.582  1.00  0.00           H  
ATOM   2521 2HB  GLN B  80     166.808 258.540   7.141  1.00  0.00           H  
ATOM   2522 1HG  GLN B  80     166.562 260.738   8.101  1.00  0.00           H  
ATOM   2523 2HG  GLN B  80     167.177 261.493   6.603  1.00  0.00           H  
ATOM   2524 1HE2 GLN B  80     164.031 261.759   5.198  1.00  0.00           H  
ATOM   2525 2HE2 GLN B  80     165.661 262.328   5.346  1.00  0.00           H  
ATOM   2526  N   GLU B  81     169.631 257.460   5.764  1.00  0.00           N  
ATOM   2527  CA  GLU B  81     170.192 256.132   5.547  1.00  0.00           C  
ATOM   2528  C   GLU B  81     171.560 255.999   6.205  1.00  0.00           C  
ATOM   2529  O   GLU B  81     171.849 255.001   6.864  1.00  0.00           O  
ATOM   2530  CB  GLU B  81     170.303 255.837   4.050  1.00  0.00           C  
ATOM   2531  CG  GLU B  81     168.968 255.637   3.348  1.00  0.00           C  
ATOM   2532  CD  GLU B  81     169.112 255.429   1.866  1.00  0.00           C  
ATOM   2533  OE1 GLU B  81     170.211 255.532   1.374  1.00  0.00           O  
ATOM   2534  OE2 GLU B  81     168.123 255.167   1.224  1.00  0.00           O  
ATOM   2535  H   GLU B  81     169.452 258.055   4.967  1.00  0.00           H  
ATOM   2536  HA  GLU B  81     169.531 255.396   6.009  1.00  0.00           H  
ATOM   2537 1HB  GLU B  81     170.823 256.658   3.555  1.00  0.00           H  
ATOM   2538 2HB  GLU B  81     170.899 254.936   3.901  1.00  0.00           H  
ATOM   2539 1HG  GLU B  81     168.470 254.769   3.778  1.00  0.00           H  
ATOM   2540 2HG  GLU B  81     168.341 256.509   3.528  1.00  0.00           H  
ATOM   2541  N   ARG B  82     172.400 257.013   6.021  1.00  0.00           N  
ATOM   2542  CA  ARG B  82     173.729 257.026   6.622  1.00  0.00           C  
ATOM   2543  C   ARG B  82     173.643 257.066   8.144  1.00  0.00           C  
ATOM   2544  O   ARG B  82     174.440 256.430   8.836  1.00  0.00           O  
ATOM   2545  CB  ARG B  82     174.527 258.224   6.129  1.00  0.00           C  
ATOM   2546  CG  ARG B  82     174.974 258.141   4.678  1.00  0.00           C  
ATOM   2547  CD  ARG B  82     175.717 259.359   4.262  1.00  0.00           C  
ATOM   2548  NE  ARG B  82     176.092 259.311   2.857  1.00  0.00           N  
ATOM   2549  CZ  ARG B  82     177.206 258.722   2.383  1.00  0.00           C  
ATOM   2550  NH1 ARG B  82     178.043 258.136   3.211  1.00  0.00           N  
ATOM   2551  NH2 ARG B  82     177.460 258.733   1.086  1.00  0.00           N  
ATOM   2552  H   ARG B  82     172.110 257.794   5.450  1.00  0.00           H  
ATOM   2553  HA  ARG B  82     174.243 256.107   6.344  1.00  0.00           H  
ATOM   2554 1HB  ARG B  82     173.932 259.128   6.239  1.00  0.00           H  
ATOM   2555 2HB  ARG B  82     175.420 258.343   6.742  1.00  0.00           H  
ATOM   2556 1HG  ARG B  82     175.629 257.279   4.547  1.00  0.00           H  
ATOM   2557 2HG  ARG B  82     174.101 258.035   4.033  1.00  0.00           H  
ATOM   2558 1HD  ARG B  82     175.091 260.237   4.418  1.00  0.00           H  
ATOM   2559 2HD  ARG B  82     176.626 259.450   4.855  1.00  0.00           H  
ATOM   2560  HE  ARG B  82     175.473 259.751   2.190  1.00  0.00           H  
ATOM   2561 1HH1 ARG B  82     177.851 258.127   4.202  1.00  0.00           H  
ATOM   2562 2HH1 ARG B  82     178.878 257.694   2.855  1.00  0.00           H  
ATOM   2563 1HH2 ARG B  82     176.816 259.183   0.450  1.00  0.00           H  
ATOM   2564 2HH2 ARG B  82     178.295 258.292   0.731  1.00  0.00           H  
ATOM   2565  N   ALA B  83     172.673 257.814   8.658  1.00  0.00           N  
ATOM   2566  CA  ALA B  83     172.455 257.900  10.097  1.00  0.00           C  
ATOM   2567  C   ALA B  83     172.093 256.540  10.683  1.00  0.00           C  
ATOM   2568  O   ALA B  83     172.575 256.169  11.753  1.00  0.00           O  
ATOM   2569  CB  ALA B  83     171.368 258.917  10.408  1.00  0.00           C  
ATOM   2570  H   ALA B  83     172.072 258.335   8.037  1.00  0.00           H  
ATOM   2571  HA  ALA B  83     173.381 258.227  10.570  1.00  0.00           H  
ATOM   2572 1HB  ALA B  83     171.217 258.971  11.487  1.00  0.00           H  
ATOM   2573 2HB  ALA B  83     171.667 259.895  10.033  1.00  0.00           H  
ATOM   2574 3HB  ALA B  83     170.438 258.614   9.926  1.00  0.00           H  
ATOM   2575  N   LYS B  84     171.245 255.803   9.975  1.00  0.00           N  
ATOM   2576  CA  LYS B  84     170.817 254.485  10.425  1.00  0.00           C  
ATOM   2577  C   LYS B  84     171.956 253.477  10.335  1.00  0.00           C  
ATOM   2578  O   LYS B  84     172.118 252.629  11.212  1.00  0.00           O  
ATOM   2579  CB  LYS B  84     169.620 254.001   9.604  1.00  0.00           C  
ATOM   2580  CG  LYS B  84     168.325 254.752   9.878  1.00  0.00           C  
ATOM   2581  CD  LYS B  84     167.195 254.247   8.993  1.00  0.00           C  
ATOM   2582  CE  LYS B  84     165.903 255.007   9.255  1.00  0.00           C  
ATOM   2583  NZ  LYS B  84     164.796 254.542   8.376  1.00  0.00           N  
ATOM   2584  H   LYS B  84     170.885 256.167   9.105  1.00  0.00           H  
ATOM   2585  HA  LYS B  84     170.520 254.555  11.470  1.00  0.00           H  
ATOM   2586 1HB  LYS B  84     169.845 254.098   8.541  1.00  0.00           H  
ATOM   2587 2HB  LYS B  84     169.443 252.944   9.807  1.00  0.00           H  
ATOM   2588 1HG  LYS B  84     168.042 254.622  10.923  1.00  0.00           H  
ATOM   2589 2HG  LYS B  84     168.474 255.815   9.691  1.00  0.00           H  
ATOM   2590 1HD  LYS B  84     167.472 254.368   7.944  1.00  0.00           H  
ATOM   2591 2HD  LYS B  84     167.027 253.188   9.186  1.00  0.00           H  
ATOM   2592 1HE  LYS B  84     165.607 254.874  10.294  1.00  0.00           H  
ATOM   2593 2HE  LYS B  84     166.065 256.071   9.079  1.00  0.00           H  
ATOM   2594 1HZ  LYS B  84     163.959 255.070   8.580  1.00  0.00           H  
ATOM   2595 2HZ  LYS B  84     165.052 254.678   7.408  1.00  0.00           H  
ATOM   2596 3HZ  LYS B  84     164.623 253.560   8.543  1.00  0.00           H  
ATOM   2597  N   LYS B  85     172.744 253.574   9.268  1.00  0.00           N  
ATOM   2598  CA  LYS B  85     173.850 252.652   9.047  1.00  0.00           C  
ATOM   2599  C   LYS B  85     174.943 252.842  10.091  1.00  0.00           C  
ATOM   2600  O   LYS B  85     175.476 251.872  10.629  1.00  0.00           O  
ATOM   2601  CB  LYS B  85     174.427 252.835   7.642  1.00  0.00           C  
ATOM   2602  CG  LYS B  85     173.519 252.349   6.521  1.00  0.00           C  
ATOM   2603  CD  LYS B  85     174.259 252.302   5.192  1.00  0.00           C  
ATOM   2604  CE  LYS B  85     174.419 253.693   4.597  1.00  0.00           C  
ATOM   2605  NZ  LYS B  85     175.509 254.460   5.259  1.00  0.00           N  
ATOM   2606  H   LYS B  85     172.570 254.306   8.594  1.00  0.00           H  
ATOM   2607  HA  LYS B  85     173.477 251.632   9.142  1.00  0.00           H  
ATOM   2608 1HB  LYS B  85     174.635 253.892   7.469  1.00  0.00           H  
ATOM   2609 2HB  LYS B  85     175.373 252.298   7.564  1.00  0.00           H  
ATOM   2610 1HG  LYS B  85     173.152 251.349   6.758  1.00  0.00           H  
ATOM   2611 2HG  LYS B  85     172.665 253.018   6.428  1.00  0.00           H  
ATOM   2612 1HD  LYS B  85     175.246 251.863   5.340  1.00  0.00           H  
ATOM   2613 2HD  LYS B  85     173.705 251.679   4.489  1.00  0.00           H  
ATOM   2614 1HE  LYS B  85     174.642 253.611   3.535  1.00  0.00           H  
ATOM   2615 2HE  LYS B  85     173.486 254.246   4.708  1.00  0.00           H  
ATOM   2616 1HZ  LYS B  85     175.582 255.375   4.838  1.00  0.00           H  
ATOM   2617 2HZ  LYS B  85     175.303 254.558   6.244  1.00  0.00           H  
ATOM   2618 3HZ  LYS B  85     176.384 253.967   5.147  1.00  0.00           H  
ATOM   2619  N   THR B  86     175.271 254.097  10.374  1.00  0.00           N  
ATOM   2620  CA  THR B  86     176.375 254.416  11.271  1.00  0.00           C  
ATOM   2621  C   THR B  86     175.886 254.619  12.699  1.00  0.00           C  
ATOM   2622  O   THR B  86     176.660 254.518  13.650  1.00  0.00           O  
ATOM   2623  CB  THR B  86     177.126 255.675  10.799  1.00  0.00           C  
ATOM   2624  OG1 THR B  86     176.235 256.798  10.807  1.00  0.00           O  
ATOM   2625  CG2 THR B  86     177.670 255.476   9.392  1.00  0.00           C  
ATOM   2626  H   THR B  86     174.742 254.850   9.958  1.00  0.00           H  
ATOM   2627  HA  THR B  86     177.071 253.578  11.275  1.00  0.00           H  
ATOM   2628  HB  THR B  86     177.954 255.881  11.477  1.00  0.00           H  
ATOM   2629  HG1 THR B  86     175.488 256.609  11.381  1.00  0.00           H  
ATOM   2630 1HG2 THR B  86     178.198 256.375   9.075  1.00  0.00           H  
ATOM   2631 2HG2 THR B  86     178.357 254.630   9.385  1.00  0.00           H  
ATOM   2632 3HG2 THR B  86     176.846 255.279   8.708  1.00  0.00           H  
ATOM   2633  N   GLY B  87     174.597 254.905  12.842  1.00  0.00           N  
ATOM   2634  CA  GLY B  87     174.011 255.176  14.149  1.00  0.00           C  
ATOM   2635  C   GLY B  87     174.343 256.584  14.620  1.00  0.00           C  
ATOM   2636  O   GLY B  87     174.608 256.809  15.801  1.00  0.00           O  
ATOM   2637  H   GLY B  87     174.005 254.937  12.022  1.00  0.00           H  
ATOM   2638 1HA  GLY B  87     172.930 255.051  14.097  1.00  0.00           H  
ATOM   2639 2HA  GLY B  87     174.384 254.450  14.871  1.00  0.00           H  
ATOM   2640  N   ASP B  88     174.327 257.533  13.690  1.00  0.00           N  
ATOM   2641  CA  ASP B  88     174.757 258.897  13.980  1.00  0.00           C  
ATOM   2642  C   ASP B  88     173.580 259.863  13.947  1.00  0.00           C  
ATOM   2643  O   ASP B  88     173.039 260.163  12.883  1.00  0.00           O  
ATOM   2644  CB  ASP B  88     175.823 259.348  12.978  1.00  0.00           C  
ATOM   2645  CG  ASP B  88     177.135 258.589  13.128  1.00  0.00           C  
ATOM   2646  OD1 ASP B  88     177.334 257.982  14.153  1.00  0.00           O  
ATOM   2647  OD2 ASP B  88     177.926 258.625  12.216  1.00  0.00           O  
ATOM   2648  H   ASP B  88     174.009 257.303  12.759  1.00  0.00           H  
ATOM   2649  HA  ASP B  88     175.178 258.922  14.985  1.00  0.00           H  
ATOM   2650 1HB  ASP B  88     175.452 259.206  11.963  1.00  0.00           H  
ATOM   2651 2HB  ASP B  88     176.018 260.412  13.109  1.00  0.00           H  
ATOM   2652  N   ALA B  89     173.187 260.348  15.120  1.00  0.00           N  
ATOM   2653  CA  ALA B  89     172.051 261.254  15.233  1.00  0.00           C  
ATOM   2654  C   ALA B  89     172.372 262.618  14.632  1.00  0.00           C  
ATOM   2655  O   ALA B  89     171.471 263.397  14.322  1.00  0.00           O  
ATOM   2656  CB  ALA B  89     171.634 261.402  16.689  1.00  0.00           C  
ATOM   2657  H   ALA B  89     173.688 260.081  15.956  1.00  0.00           H  
ATOM   2658  HA  ALA B  89     171.216 260.834  14.673  1.00  0.00           H  
ATOM   2659 1HB  ALA B  89     170.784 262.081  16.757  1.00  0.00           H  
ATOM   2660 2HB  ALA B  89     171.352 260.427  17.088  1.00  0.00           H  
ATOM   2661 3HB  ALA B  89     172.466 261.803  17.266  1.00  0.00           H  
ATOM   2662  N   GLU B  90     173.662 262.899  14.471  1.00  0.00           N  
ATOM   2663  CA  GLU B  90     174.104 264.163  13.897  1.00  0.00           C  
ATOM   2664  C   GLU B  90     173.797 264.228  12.406  1.00  0.00           C  
ATOM   2665  O   GLU B  90     173.429 265.280  11.882  1.00  0.00           O  
ATOM   2666  CB  GLU B  90     175.605 264.357  14.127  1.00  0.00           C  
ATOM   2667  CG  GLU B  90     176.151 265.687  13.628  1.00  0.00           C  
ATOM   2668  CD  GLU B  90     175.557 266.868  14.344  1.00  0.00           C  
ATOM   2669  OE1 GLU B  90     175.049 266.690  15.425  1.00  0.00           O  
ATOM   2670  OE2 GLU B  90     175.611 267.951  13.809  1.00  0.00           O  
ATOM   2671  H   GLU B  90     174.352 262.218  14.755  1.00  0.00           H  
ATOM   2672  HA  GLU B  90     173.558 264.973  14.382  1.00  0.00           H  
ATOM   2673 1HB  GLU B  90     175.822 264.284  15.193  1.00  0.00           H  
ATOM   2674 2HB  GLU B  90     176.156 263.560  13.626  1.00  0.00           H  
ATOM   2675 1HG  GLU B  90     177.232 265.699  13.766  1.00  0.00           H  
ATOM   2676 2HG  GLU B  90     175.947 265.775  12.562  1.00  0.00           H  
ATOM   2677  N   LEU B  91     173.948 263.095  11.727  1.00  0.00           N  
ATOM   2678  CA  LEU B  91     173.562 262.988  10.324  1.00  0.00           C  
ATOM   2679  C   LEU B  91     172.055 263.124  10.156  1.00  0.00           C  
ATOM   2680  O   LEU B  91     171.580 263.708   9.180  1.00  0.00           O  
ATOM   2681  CB  LEU B  91     174.026 261.644   9.748  1.00  0.00           C  
ATOM   2682  CG  LEU B  91     175.438 261.630   9.149  1.00  0.00           C  
ATOM   2683  CD1 LEU B  91     176.409 262.284  10.122  1.00  0.00           C  
ATOM   2684  CD2 LEU B  91     175.848 260.196   8.848  1.00  0.00           C  
ATOM   2685  H   LEU B  91     174.341 262.291  12.193  1.00  0.00           H  
ATOM   2686  HA  LEU B  91     174.034 263.801   9.771  1.00  0.00           H  
ATOM   2687 1HB  LEU B  91     173.994 260.897  10.539  1.00  0.00           H  
ATOM   2688 2HB  LEU B  91     173.330 261.343   8.964  1.00  0.00           H  
ATOM   2689  HG  LEU B  91     175.448 262.211   8.226  1.00  0.00           H  
ATOM   2690 1HD1 LEU B  91     177.413 262.274   9.696  1.00  0.00           H  
ATOM   2691 2HD1 LEU B  91     176.104 263.314  10.304  1.00  0.00           H  
ATOM   2692 3HD1 LEU B  91     176.409 261.733  11.062  1.00  0.00           H  
ATOM   2693 1HD2 LEU B  91     176.851 260.185   8.422  1.00  0.00           H  
ATOM   2694 2HD2 LEU B  91     175.839 259.614   9.770  1.00  0.00           H  
ATOM   2695 3HD2 LEU B  91     175.147 259.758   8.137  1.00  0.00           H  
ATOM   2696  N   LEU B  92     171.307 262.584  11.111  1.00  0.00           N  
ATOM   2697  CA  LEU B  92     169.861 262.763  11.143  1.00  0.00           C  
ATOM   2698  C   LEU B  92     169.490 264.223  11.376  1.00  0.00           C  
ATOM   2699  O   LEU B  92     168.544 264.737  10.784  1.00  0.00           O  
ATOM   2700  CB  LEU B  92     169.244 261.890  12.244  1.00  0.00           C  
ATOM   2701  CG  LEU B  92     167.714 261.938  12.352  1.00  0.00           C  
ATOM   2702  CD1 LEU B  92     167.097 261.484  11.036  1.00  0.00           C  
ATOM   2703  CD2 LEU B  92     167.259 261.055  13.503  1.00  0.00           C  
ATOM   2704  H   LEU B  92     171.750 262.034  11.832  1.00  0.00           H  
ATOM   2705  HA  LEU B  92     169.452 262.470  10.174  1.00  0.00           H  
ATOM   2706 1HB  LEU B  92     169.531 260.855  12.068  1.00  0.00           H  
ATOM   2707 2HB  LEU B  92     169.654 262.201  13.204  1.00  0.00           H  
ATOM   2708  HG  LEU B  92     167.394 262.965  12.533  1.00  0.00           H  
ATOM   2709 1HD1 LEU B  92     166.011 261.518  11.113  1.00  0.00           H  
ATOM   2710 2HD1 LEU B  92     167.425 262.145  10.233  1.00  0.00           H  
ATOM   2711 3HD1 LEU B  92     167.413 260.464  10.819  1.00  0.00           H  
ATOM   2712 1HD2 LEU B  92     166.172 261.089  13.581  1.00  0.00           H  
ATOM   2713 2HD2 LEU B  92     167.577 260.028  13.322  1.00  0.00           H  
ATOM   2714 3HD2 LEU B  92     167.700 261.412  14.434  1.00  0.00           H  
ATOM   2715  N   LYS B  93     170.246 264.886  12.247  1.00  0.00           N  
ATOM   2716  CA  LYS B  93     170.057 266.311  12.493  1.00  0.00           C  
ATOM   2717  C   LYS B  93     170.280 267.125  11.225  1.00  0.00           C  
ATOM   2718  O   LYS B  93     169.547 268.072  10.945  1.00  0.00           O  
ATOM   2719  CB  LYS B  93     170.998 266.794  13.598  1.00  0.00           C  
ATOM   2720  CG  LYS B  93     170.531 268.052  14.317  1.00  0.00           C  
ATOM   2721  CD  LYS B  93     171.304 269.276  13.849  1.00  0.00           C  
ATOM   2722  CE  LYS B  93     172.749 269.233  14.323  1.00  0.00           C  
ATOM   2723  NZ  LYS B  93     172.855 269.390  15.799  1.00  0.00           N  
ATOM   2724  H   LYS B  93     170.969 264.390  12.749  1.00  0.00           H  
ATOM   2725  HA  LYS B  93     169.028 266.473  12.812  1.00  0.00           H  
ATOM   2726 1HB  LYS B  93     171.116 266.007  14.344  1.00  0.00           H  
ATOM   2727 2HB  LYS B  93     171.982 266.996  13.176  1.00  0.00           H  
ATOM   2728 1HG  LYS B  93     169.469 268.209  14.124  1.00  0.00           H  
ATOM   2729 2HG  LYS B  93     170.673 267.932  15.390  1.00  0.00           H  
ATOM   2730 1HD  LYS B  93     171.290 269.320  12.759  1.00  0.00           H  
ATOM   2731 2HD  LYS B  93     170.831 270.177  14.238  1.00  0.00           H  
ATOM   2732 1HE  LYS B  93     173.198 268.282  14.039  1.00  0.00           H  
ATOM   2733 2HE  LYS B  93     173.313 270.033  13.845  1.00  0.00           H  
ATOM   2734 1HZ  LYS B  93     173.827 269.357  16.073  1.00  0.00           H  
ATOM   2735 2HZ  LYS B  93     172.458 270.278  16.073  1.00  0.00           H  
ATOM   2736 3HZ  LYS B  93     172.352 268.642  16.255  1.00  0.00           H  
ATOM   2737  N   LEU B  94     171.299 266.748  10.458  1.00  0.00           N  
ATOM   2738  CA  LEU B  94     171.560 267.375   9.169  1.00  0.00           C  
ATOM   2739  C   LEU B  94     170.394 267.170   8.210  1.00  0.00           C  
ATOM   2740  O   LEU B  94     170.008 268.083   7.480  1.00  0.00           O  
ATOM   2741  CB  LEU B  94     172.844 266.805   8.553  1.00  0.00           C  
ATOM   2742  CG  LEU B  94     174.157 267.307   9.167  1.00  0.00           C  
ATOM   2743  CD1 LEU B  94     175.324 266.522   8.584  1.00  0.00           C  
ATOM   2744  CD2 LEU B  94     174.308 268.796   8.893  1.00  0.00           C  
ATOM   2745  H   LEU B  94     171.908 266.008  10.778  1.00  0.00           H  
ATOM   2746  HA  LEU B  94     171.675 268.448   9.324  1.00  0.00           H  
ATOM   2747 1HB  LEU B  94     172.825 265.721   8.653  1.00  0.00           H  
ATOM   2748 2HB  LEU B  94     172.859 267.050   7.491  1.00  0.00           H  
ATOM   2749  HG  LEU B  94     174.144 267.136  10.243  1.00  0.00           H  
ATOM   2750 1HD1 LEU B  94     176.257 266.879   9.020  1.00  0.00           H  
ATOM   2751 2HD1 LEU B  94     175.200 265.463   8.811  1.00  0.00           H  
ATOM   2752 3HD1 LEU B  94     175.352 266.661   7.504  1.00  0.00           H  
ATOM   2753 1HD2 LEU B  94     175.241 269.154   9.330  1.00  0.00           H  
ATOM   2754 2HD2 LEU B  94     174.322 268.969   7.817  1.00  0.00           H  
ATOM   2755 3HD2 LEU B  94     173.470 269.335   9.336  1.00  0.00           H  
ATOM   2756  N   ALA B  95     169.838 265.963   8.215  1.00  0.00           N  
ATOM   2757  CA  ALA B  95     168.659 265.658   7.411  1.00  0.00           C  
ATOM   2758  C   ALA B  95     167.487 266.553   7.793  1.00  0.00           C  
ATOM   2759  O   ALA B  95     166.756 267.037   6.929  1.00  0.00           O  
ATOM   2760  CB  ALA B  95     168.277 264.193   7.563  1.00  0.00           C  
ATOM   2761  H   ALA B  95     170.240 265.237   8.791  1.00  0.00           H  
ATOM   2762  HA  ALA B  95     168.895 265.853   6.365  1.00  0.00           H  
ATOM   2763 1HB  ALA B  95     167.396 263.981   6.957  1.00  0.00           H  
ATOM   2764 2HB  ALA B  95     169.104 263.566   7.231  1.00  0.00           H  
ATOM   2765 3HB  ALA B  95     168.057 263.982   8.607  1.00  0.00           H  
ATOM   2766  N   LEU B  96     167.311 266.769   9.092  1.00  0.00           N  
ATOM   2767  CA  LEU B  96     166.305 267.700   9.587  1.00  0.00           C  
ATOM   2768  C   LEU B  96     166.501 269.090   8.994  1.00  0.00           C  
ATOM   2769  O   LEU B  96     165.559 269.703   8.497  1.00  0.00           O  
ATOM   2770  CB  LEU B  96     166.360 267.777  11.117  1.00  0.00           C  
ATOM   2771  CG  LEU B  96     165.249 268.600  11.782  1.00  0.00           C  
ATOM   2772  CD1 LEU B  96     165.122 268.194  13.245  1.00  0.00           C  
ATOM   2773  CD2 LEU B  96     165.566 270.081  11.651  1.00  0.00           C  
ATOM   2774  H   LEU B  96     167.891 266.273   9.756  1.00  0.00           H  
ATOM   2775  HA  LEU B  96     165.321 267.345   9.273  1.00  0.00           H  
ATOM   2776 1HB  LEU B  96     166.308 266.766  11.519  1.00  0.00           H  
ATOM   2777 2HB  LEU B  96     167.314 268.213  11.410  1.00  0.00           H  
ATOM   2778  HG  LEU B  96     164.297 268.388  11.294  1.00  0.00           H  
ATOM   2779 1HD1 LEU B  96     164.332 268.779  13.717  1.00  0.00           H  
ATOM   2780 2HD1 LEU B  96     164.875 267.135  13.308  1.00  0.00           H  
ATOM   2781 3HD1 LEU B  96     166.065 268.379  13.756  1.00  0.00           H  
ATOM   2782 1HD2 LEU B  96     164.776 270.667  12.123  1.00  0.00           H  
ATOM   2783 2HD2 LEU B  96     166.517 270.294  12.141  1.00  0.00           H  
ATOM   2784 3HD2 LEU B  96     165.634 270.348  10.596  1.00  0.00           H  
ATOM   2785  N   ARG B  97     167.736 269.582   9.051  1.00  0.00           N  
ATOM   2786  CA  ARG B  97     168.048 270.923   8.574  1.00  0.00           C  
ATOM   2787  C   ARG B  97     167.804 271.045   7.076  1.00  0.00           C  
ATOM   2788  O   ARG B  97     167.265 272.049   6.605  1.00  0.00           O  
ATOM   2789  CB  ARG B  97     169.497 271.275   8.879  1.00  0.00           C  
ATOM   2790  CG  ARG B  97     169.944 272.638   8.375  1.00  0.00           C  
ATOM   2791  CD  ARG B  97     169.166 273.738   9.002  1.00  0.00           C  
ATOM   2792  NE  ARG B  97     169.551 275.039   8.480  1.00  0.00           N  
ATOM   2793  CZ  ARG B  97     168.917 276.194   8.764  1.00  0.00           C  
ATOM   2794  NH1 ARG B  97     167.874 276.193   9.563  1.00  0.00           N  
ATOM   2795  NH2 ARG B  97     169.346 277.329   8.237  1.00  0.00           N  
ATOM   2796  H   ARG B  97     168.476 269.010   9.434  1.00  0.00           H  
ATOM   2797  HA  ARG B  97     167.388 271.631   9.077  1.00  0.00           H  
ATOM   2798 1HB  ARG B  97     169.658 271.253   9.956  1.00  0.00           H  
ATOM   2799 2HB  ARG B  97     170.154 270.527   8.436  1.00  0.00           H  
ATOM   2800 1HG  ARG B  97     170.999 272.785   8.611  1.00  0.00           H  
ATOM   2801 2HG  ARG B  97     169.803 272.692   7.295  1.00  0.00           H  
ATOM   2802 1HD  ARG B  97     168.105 273.591   8.805  1.00  0.00           H  
ATOM   2803 2HD  ARG B  97     169.337 273.737  10.077  1.00  0.00           H  
ATOM   2804  HE  ARG B  97     170.349 275.081   7.862  1.00  0.00           H  
ATOM   2805 1HH1 ARG B  97     167.546 275.326   9.965  1.00  0.00           H  
ATOM   2806 2HH1 ARG B  97     167.399 277.058   9.776  1.00  0.00           H  
ATOM   2807 1HH2 ARG B  97     170.148 277.330   7.623  1.00  0.00           H  
ATOM   2808 2HH2 ARG B  97     168.871 278.194   8.450  1.00  0.00           H  
ATOM   2809  N   ALA B  98     168.201 270.021   6.331  1.00  0.00           N  
ATOM   2810  CA  ALA B  98     167.979 269.990   4.889  1.00  0.00           C  
ATOM   2811  C   ALA B  98     166.496 270.091   4.558  1.00  0.00           C  
ATOM   2812  O   ALA B  98     166.098 270.856   3.680  1.00  0.00           O  
ATOM   2813  CB  ALA B  98     168.569 268.721   4.290  1.00  0.00           C  
ATOM   2814  H   ALA B  98     168.669 269.244   6.773  1.00  0.00           H  
ATOM   2815  HA  ALA B  98     168.477 270.852   4.443  1.00  0.00           H  
ATOM   2816 1HB  ALA B  98     168.396 268.712   3.214  1.00  0.00           H  
ATOM   2817 2HB  ALA B  98     169.641 268.690   4.485  1.00  0.00           H  
ATOM   2818 3HB  ALA B  98     168.094 267.851   4.742  1.00  0.00           H  
ATOM   2819  N   LEU B  99     165.683 269.314   5.266  1.00  0.00           N  
ATOM   2820  CA  LEU B  99     164.238 269.342   5.074  1.00  0.00           C  
ATOM   2821  C   LEU B  99     163.644 270.661   5.550  1.00  0.00           C  
ATOM   2822  O   LEU B  99     162.719 271.194   4.936  1.00  0.00           O  
ATOM   2823  CB  LEU B  99     163.581 268.178   5.826  1.00  0.00           C  
ATOM   2824  CG  LEU B  99     163.903 266.777   5.293  1.00  0.00           C  
ATOM   2825  CD1 LEU B  99     163.407 265.731   6.283  1.00  0.00           C  
ATOM   2826  CD2 LEU B  99     163.252 266.589   3.930  1.00  0.00           C  
ATOM   2827  H   LEU B  99     166.076 268.690   5.956  1.00  0.00           H  
ATOM   2828  HA  LEU B  99     164.029 269.250   4.008  1.00  0.00           H  
ATOM   2829 1HB  LEU B  99     163.895 268.216   6.868  1.00  0.00           H  
ATOM   2830 2HB  LEU B  99     162.499 268.307   5.789  1.00  0.00           H  
ATOM   2831  HG  LEU B  99     164.983 266.662   5.198  1.00  0.00           H  
ATOM   2832 1HD1 LEU B  99     163.636 264.734   5.904  1.00  0.00           H  
ATOM   2833 2HD1 LEU B  99     163.904 265.876   7.243  1.00  0.00           H  
ATOM   2834 3HD1 LEU B  99     162.330 265.832   6.411  1.00  0.00           H  
ATOM   2835 1HD2 LEU B  99     163.481 265.594   3.551  1.00  0.00           H  
ATOM   2836 2HD2 LEU B  99     162.172 266.703   4.024  1.00  0.00           H  
ATOM   2837 3HD2 LEU B  99     163.637 267.338   3.238  1.00  0.00           H  
ATOM   2838  N   GLU B 100     164.180 271.185   6.646  1.00  0.00           N  
ATOM   2839  CA  GLU B 100     163.736 272.468   7.178  1.00  0.00           C  
ATOM   2840  C   GLU B 100     163.885 273.576   6.142  1.00  0.00           C  
ATOM   2841  O   GLU B 100     162.945 274.325   5.882  1.00  0.00           O  
ATOM   2842  CB  GLU B 100     164.527 272.825   8.437  1.00  0.00           C  
ATOM   2843  CG  GLU B 100     164.130 274.149   9.076  1.00  0.00           C  
ATOM   2844  CD  GLU B 100     164.987 274.509  10.257  1.00  0.00           C  
ATOM   2845  OE1 GLU B 100     166.091 274.023  10.338  1.00  0.00           O  
ATOM   2846  OE2 GLU B 100     164.540 275.272  11.080  1.00  0.00           O  
ATOM   2847  H   GLU B 100     164.913 270.681   7.124  1.00  0.00           H  
ATOM   2848  HA  GLU B 100     162.679 272.391   7.430  1.00  0.00           H  
ATOM   2849 1HB  GLU B 100     164.398 272.041   9.184  1.00  0.00           H  
ATOM   2850 2HB  GLU B 100     165.590 272.875   8.198  1.00  0.00           H  
ATOM   2851 1HG  GLU B 100     164.209 274.939   8.330  1.00  0.00           H  
ATOM   2852 2HG  GLU B 100     163.091 274.089   9.393  1.00  0.00           H  
ATOM   2853  N   VAL B 101     165.071 273.672   5.553  1.00  0.00           N  
ATOM   2854  CA  VAL B 101     165.336 274.667   4.522  1.00  0.00           C  
ATOM   2855  C   VAL B 101     164.522 274.389   3.264  1.00  0.00           C  
ATOM   2856  O   VAL B 101     164.046 275.312   2.604  1.00  0.00           O  
ATOM   2857  CB  VAL B 101     166.836 274.682   4.167  1.00  0.00           C  
ATOM   2858  CG1 VAL B 101     167.092 275.593   2.976  1.00  0.00           C  
ATOM   2859  CG2 VAL B 101     167.648 275.129   5.372  1.00  0.00           C  
ATOM   2860  H   VAL B 101     165.810 273.038   5.825  1.00  0.00           H  
ATOM   2861  HA  VAL B 101     165.036 275.645   4.899  1.00  0.00           H  
ATOM   2862  HB  VAL B 101     167.140 273.678   3.875  1.00  0.00           H  
ATOM   2863 1HG1 VAL B 101     168.157 275.591   2.739  1.00  0.00           H  
ATOM   2864 2HG1 VAL B 101     166.528 275.234   2.115  1.00  0.00           H  
ATOM   2865 3HG1 VAL B 101     166.777 276.607   3.219  1.00  0.00           H  
ATOM   2866 1HG2 VAL B 101     168.707 275.137   5.115  1.00  0.00           H  
ATOM   2867 2HG2 VAL B 101     167.339 276.131   5.668  1.00  0.00           H  
ATOM   2868 3HG2 VAL B 101     167.481 274.439   6.200  1.00  0.00           H  
ATOM   2869  N   ALA B 102     164.365 273.111   2.939  1.00  0.00           N  
ATOM   2870  CA  ALA B 102     163.570 272.705   1.786  1.00  0.00           C  
ATOM   2871  C   ALA B 102     162.137 273.209   1.899  1.00  0.00           C  
ATOM   2872  O   ALA B 102     161.574 273.730   0.937  1.00  0.00           O  
ATOM   2873  CB  ALA B 102     163.588 271.190   1.634  1.00  0.00           C  
ATOM   2874  H   ALA B 102     164.808 272.400   3.503  1.00  0.00           H  
ATOM   2875  HA  ALA B 102     164.006 273.149   0.892  1.00  0.00           H  
ATOM   2876 1HB  ALA B 102     162.991 270.906   0.768  1.00  0.00           H  
ATOM   2877 2HB  ALA B 102     164.614 270.852   1.495  1.00  0.00           H  
ATOM   2878 3HB  ALA B 102     163.173 270.733   2.530  1.00  0.00           H  
ATOM   2879  N   VAL B 103     161.554 273.055   3.083  1.00  0.00           N  
ATOM   2880  CA  VAL B 103     160.207 273.550   3.344  1.00  0.00           C  
ATOM   2881  C   VAL B 103     160.147 275.069   3.228  1.00  0.00           C  
ATOM   2882  O   VAL B 103     159.192 275.622   2.684  1.00  0.00           O  
ATOM   2883  CB  VAL B 103     159.745 273.126   4.751  1.00  0.00           C  
ATOM   2884  CG1 VAL B 103     158.469 273.860   5.136  1.00  0.00           C  
ATOM   2885  CG2 VAL B 103     159.536 271.620   4.796  1.00  0.00           C  
ATOM   2886  H   VAL B 103     162.054 272.581   3.820  1.00  0.00           H  
ATOM   2887  HA  VAL B 103     159.534 273.135   2.593  1.00  0.00           H  
ATOM   2888  HB  VAL B 103     160.509 273.410   5.475  1.00  0.00           H  
ATOM   2889 1HG1 VAL B 103     158.156 273.548   6.132  1.00  0.00           H  
ATOM   2890 2HG1 VAL B 103     158.651 274.934   5.132  1.00  0.00           H  
ATOM   2891 3HG1 VAL B 103     157.683 273.621   4.420  1.00  0.00           H  
ATOM   2892 1HG2 VAL B 103     159.210 271.327   5.793  1.00  0.00           H  
ATOM   2893 2HG2 VAL B 103     158.777 271.336   4.067  1.00  0.00           H  
ATOM   2894 3HG2 VAL B 103     160.474 271.116   4.558  1.00  0.00           H  
ATOM   2895  N   ARG B 104     161.174 275.737   3.743  1.00  0.00           N  
ATOM   2896  CA  ARG B 104     161.269 277.188   3.642  1.00  0.00           C  
ATOM   2897  C   ARG B 104     161.294 277.639   2.188  1.00  0.00           C  
ATOM   2898  O   ARG B 104     160.673 278.637   1.826  1.00  0.00           O  
ATOM   2899  CB  ARG B 104     162.519 277.693   4.348  1.00  0.00           C  
ATOM   2900  CG  ARG B 104     162.673 279.204   4.373  1.00  0.00           C  
ATOM   2901  CD  ARG B 104     163.927 279.617   5.054  1.00  0.00           C  
ATOM   2902  NE  ARG B 104     164.088 281.063   5.065  1.00  0.00           N  
ATOM   2903  CZ  ARG B 104     163.605 281.879   6.022  1.00  0.00           C  
ATOM   2904  NH1 ARG B 104     162.936 281.378   7.036  1.00  0.00           N  
ATOM   2905  NH2 ARG B 104     163.805 283.183   5.941  1.00  0.00           N  
ATOM   2906  H   ARG B 104     161.903 275.226   4.218  1.00  0.00           H  
ATOM   2907  HA  ARG B 104     160.389 277.627   4.109  1.00  0.00           H  
ATOM   2908 1HB  ARG B 104     162.519 277.343   5.380  1.00  0.00           H  
ATOM   2909 2HB  ARG B 104     163.403 277.278   3.863  1.00  0.00           H  
ATOM   2910 1HG  ARG B 104     162.697 279.585   3.352  1.00  0.00           H  
ATOM   2911 2HG  ARG B 104     161.831 279.647   4.906  1.00  0.00           H  
ATOM   2912 1HD  ARG B 104     163.912 279.269   6.086  1.00  0.00           H  
ATOM   2913 2HD  ARG B 104     164.783 279.184   4.537  1.00  0.00           H  
ATOM   2914  HE  ARG B 104     164.598 281.485   4.301  1.00  0.00           H  
ATOM   2915 1HH1 ARG B 104     162.783 280.381   7.098  1.00  0.00           H  
ATOM   2916 2HH1 ARG B 104     162.573 281.990   7.754  1.00  0.00           H  
ATOM   2917 1HH2 ARG B 104     164.320 283.568   5.162  1.00  0.00           H  
ATOM   2918 2HH2 ARG B 104     163.444 283.793   6.658  1.00  0.00           H  
ATOM   2919  N   ALA B 105     162.013 276.895   1.354  1.00  0.00           N  
ATOM   2920  CA  ALA B 105     162.133 277.225  -0.061  1.00  0.00           C  
ATOM   2921  C   ALA B 105     160.777 277.185  -0.753  1.00  0.00           C  
ATOM   2922  O   ALA B 105     160.387 278.135  -1.434  1.00  0.00           O  
ATOM   2923  CB  ALA B 105     163.105 276.277  -0.746  1.00  0.00           C  
ATOM   2924  H   ALA B 105     162.490 276.078   1.710  1.00  0.00           H  
ATOM   2925  HA  ALA B 105     162.518 278.243  -0.146  1.00  0.00           H  
ATOM   2926 1HB  ALA B 105     163.182 276.536  -1.802  1.00  0.00           H  
ATOM   2927 2HB  ALA B 105     164.085 276.359  -0.278  1.00  0.00           H  
ATOM   2928 3HB  ALA B 105     162.742 275.254  -0.651  1.00  0.00           H  
ATOM   2929  N   VAL B 106     160.058 276.081  -0.573  1.00  0.00           N  
ATOM   2930  CA  VAL B 106     158.773 275.890  -1.232  1.00  0.00           C  
ATOM   2931  C   VAL B 106     157.686 276.729  -0.571  1.00  0.00           C  
ATOM   2932  O   VAL B 106     156.681 277.067  -1.201  1.00  0.00           O  
ATOM   2933  CB  VAL B 106     158.366 274.404  -1.191  1.00  0.00           C  
ATOM   2934  CG1 VAL B 106     159.385 273.554  -1.936  1.00  0.00           C  
ATOM   2935  CG2 VAL B 106     158.232 273.944   0.252  1.00  0.00           C  
ATOM   2936  H   VAL B 106     160.416 275.358   0.034  1.00  0.00           H  
ATOM   2937  HA  VAL B 106     158.861 276.220  -2.268  1.00  0.00           H  
ATOM   2938  HB  VAL B 106     157.412 274.284  -1.703  1.00  0.00           H  
ATOM   2939 1HG1 VAL B 106     159.083 272.507  -1.897  1.00  0.00           H  
ATOM   2940 2HG1 VAL B 106     159.439 273.877  -2.975  1.00  0.00           H  
ATOM   2941 3HG1 VAL B 106     160.364 273.666  -1.468  1.00  0.00           H  
ATOM   2942 1HG2 VAL B 106     157.944 272.894   0.273  1.00  0.00           H  
ATOM   2943 2HG2 VAL B 106     159.185 274.070   0.765  1.00  0.00           H  
ATOM   2944 3HG2 VAL B 106     157.468 274.539   0.753  1.00  0.00           H  
ATOM   2945  N   GLU B 107     157.891 277.062   0.697  1.00  0.00           N  
ATOM   2946  CA  GLU B 107     157.008 277.985   1.400  1.00  0.00           C  
ATOM   2947  C   GLU B 107     156.942 279.332   0.691  1.00  0.00           C  
ATOM   2948  O   GLU B 107     155.859 279.830   0.379  1.00  0.00           O  
ATOM   2949  CB  GLU B 107     157.478 278.179   2.843  1.00  0.00           C  
ATOM   2950  CG  GLU B 107     156.602 279.109   3.670  1.00  0.00           C  
ATOM   2951  CD  GLU B 107     157.108 279.296   5.074  1.00  0.00           C  
ATOM   2952  OE1 GLU B 107     158.168 278.799   5.373  1.00  0.00           O  
ATOM   2953  OE2 GLU B 107     156.435 279.935   5.846  1.00  0.00           O  
ATOM   2954  H   GLU B 107     158.680 276.665   1.189  1.00  0.00           H  
ATOM   2955  HA  GLU B 107     156.001 277.565   1.405  1.00  0.00           H  
ATOM   2956 1HB  GLU B 107     157.511 277.214   3.349  1.00  0.00           H  
ATOM   2957 2HB  GLU B 107     158.490 278.584   2.845  1.00  0.00           H  
ATOM   2958 1HG  GLU B 107     156.558 280.082   3.180  1.00  0.00           H  
ATOM   2959 2HG  GLU B 107     155.592 278.704   3.704  1.00  0.00           H  
ATOM   2960  N   LEU B 108     158.107 279.919   0.435  1.00  0.00           N  
ATOM   2961  CA  LEU B 108     158.187 281.193  -0.268  1.00  0.00           C  
ATOM   2962  C   LEU B 108     157.708 281.059  -1.708  1.00  0.00           C  
ATOM   2963  O   LEU B 108     157.060 281.960  -2.243  1.00  0.00           O  
ATOM   2964  CB  LEU B 108     159.627 281.720  -0.248  1.00  0.00           C  
ATOM   2965  CG  LEU B 108     159.840 283.096  -0.892  1.00  0.00           C  
ATOM   2966  CD1 LEU B 108     158.954 284.123  -0.201  1.00  0.00           C  
ATOM   2967  CD2 LEU B 108     161.308 283.482  -0.788  1.00  0.00           C  
ATOM   2968  H   LEU B 108     158.961 279.469   0.735  1.00  0.00           H  
ATOM   2969  HA  LEU B 108     157.529 281.905   0.233  1.00  0.00           H  
ATOM   2970 1HB  LEU B 108     159.959 281.783   0.787  1.00  0.00           H  
ATOM   2971 2HB  LEU B 108     160.265 281.007  -0.770  1.00  0.00           H  
ATOM   2972  HG  LEU B 108     159.549 283.057  -1.941  1.00  0.00           H  
ATOM   2973 1HD1 LEU B 108     159.106 285.102  -0.659  1.00  0.00           H  
ATOM   2974 2HD1 LEU B 108     157.909 283.832  -0.307  1.00  0.00           H  
ATOM   2975 3HD1 LEU B 108     159.212 284.174   0.856  1.00  0.00           H  
ATOM   2976 1HD2 LEU B 108     161.460 284.460  -1.247  1.00  0.00           H  
ATOM   2977 2HD2 LEU B 108     161.601 283.524   0.261  1.00  0.00           H  
ATOM   2978 3HD2 LEU B 108     161.918 282.741  -1.305  1.00  0.00           H  
ATOM   2979  N   ALA B 109     158.030 279.931  -2.330  1.00  0.00           N  
ATOM   2980  CA  ALA B 109     157.590 279.654  -3.693  1.00  0.00           C  
ATOM   2981  C   ALA B 109     156.073 279.717  -3.804  1.00  0.00           C  
ATOM   2982  O   ALA B 109     155.534 280.287  -4.754  1.00  0.00           O  
ATOM   2983  CB  ALA B 109     158.098 278.294  -4.147  1.00  0.00           C  
ATOM   2984  H   ALA B 109     158.595 279.246  -1.847  1.00  0.00           H  
ATOM   2985  HA  ALA B 109     158.003 280.420  -4.352  1.00  0.00           H  
ATOM   2986 1HB  ALA B 109     157.763 278.101  -5.166  1.00  0.00           H  
ATOM   2987 2HB  ALA B 109     159.187 278.284  -4.115  1.00  0.00           H  
ATOM   2988 3HB  ALA B 109     157.709 277.521  -3.485  1.00  0.00           H  
ATOM   2989  N   ILE B 110     155.387 279.131  -2.830  1.00  0.00           N  
ATOM   2990  CA  ILE B 110     153.930 279.169  -2.787  1.00  0.00           C  
ATOM   2991  C   ILE B 110     153.426 280.583  -2.523  1.00  0.00           C  
ATOM   2992  O   ILE B 110     152.443 281.023  -3.120  1.00  0.00           O  
ATOM   2993  CB  ILE B 110     153.387 278.220  -1.703  1.00  0.00           C  
ATOM   2994  CG1 ILE B 110     153.658 276.762  -2.087  1.00  0.00           C  
ATOM   2995  CG2 ILE B 110     151.898 278.450  -1.491  1.00  0.00           C  
ATOM   2996  CD1 ILE B 110     153.424 275.781  -0.961  1.00  0.00           C  
ATOM   2997  H   ILE B 110     155.887 278.643  -2.102  1.00  0.00           H  
ATOM   2998  HA  ILE B 110     153.546 278.857  -3.757  1.00  0.00           H  
ATOM   2999  HB  ILE B 110     153.909 278.402  -0.765  1.00  0.00           H  
ATOM   3000 1HG1 ILE B 110     153.019 276.481  -2.922  1.00  0.00           H  
ATOM   3001 2HG1 ILE B 110     154.692 276.660  -2.418  1.00  0.00           H  
ATOM   3002 1HG2 ILE B 110     151.531 277.769  -0.724  1.00  0.00           H  
ATOM   3003 2HG2 ILE B 110     151.730 279.478  -1.176  1.00  0.00           H  
ATOM   3004 3HG2 ILE B 110     151.366 278.265  -2.425  1.00  0.00           H  
ATOM   3005 1HD1 ILE B 110     153.638 274.771  -1.308  1.00  0.00           H  
ATOM   3006 2HD1 ILE B 110     154.081 276.024  -0.124  1.00  0.00           H  
ATOM   3007 3HD1 ILE B 110     152.387 275.841  -0.636  1.00  0.00           H  
ATOM   3008  N   LYS B 111     154.103 281.290  -1.625  1.00  0.00           N  
ATOM   3009  CA  LYS B 111     153.770 282.678  -1.334  1.00  0.00           C  
ATOM   3010  C   LYS B 111     153.806 283.531  -2.597  1.00  0.00           C  
ATOM   3011  O   LYS B 111     152.937 284.378  -2.809  1.00  0.00           O  
ATOM   3012  CB  LYS B 111     154.726 283.250  -0.286  1.00  0.00           C  
ATOM   3013  CG  LYS B 111     154.500 282.725   1.126  1.00  0.00           C  
ATOM   3014  CD  LYS B 111     155.512 283.307   2.101  1.00  0.00           C  
ATOM   3015  CE  LYS B 111     155.257 282.821   3.520  1.00  0.00           C  
ATOM   3016  NZ  LYS B 111     156.269 283.344   4.478  1.00  0.00           N  
ATOM   3017  H   LYS B 111     154.869 280.855  -1.132  1.00  0.00           H  
ATOM   3018  HA  LYS B 111     152.752 282.716  -0.939  1.00  0.00           H  
ATOM   3019 1HB  LYS B 111     155.755 283.020  -0.568  1.00  0.00           H  
ATOM   3020 2HB  LYS B 111     154.630 284.335  -0.258  1.00  0.00           H  
ATOM   3021 1HG  LYS B 111     153.495 282.990   1.456  1.00  0.00           H  
ATOM   3022 2HG  LYS B 111     154.589 281.639   1.127  1.00  0.00           H  
ATOM   3023 1HD  LYS B 111     156.519 283.012   1.800  1.00  0.00           H  
ATOM   3024 2HD  LYS B 111     155.451 284.395   2.083  1.00  0.00           H  
ATOM   3025 1HE  LYS B 111     154.268 283.145   3.842  1.00  0.00           H  
ATOM   3026 2HE  LYS B 111     155.282 281.732   3.542  1.00  0.00           H  
ATOM   3027 1HZ  LYS B 111     156.065 283.000   5.405  1.00  0.00           H  
ATOM   3028 2HZ  LYS B 111     157.189 283.033   4.198  1.00  0.00           H  
ATOM   3029 3HZ  LYS B 111     156.242 284.353   4.480  1.00  0.00           H  
ATOM   3030  N   SER B 112     154.813 283.301  -3.431  1.00  0.00           N  
ATOM   3031  CA  SER B 112     154.919 283.988  -4.713  1.00  0.00           C  
ATOM   3032  C   SER B 112     153.852 283.505  -5.685  1.00  0.00           C  
ATOM   3033  O   SER B 112     153.195 284.307  -6.350  1.00  0.00           O  
ATOM   3034  CB  SER B 112     156.295 283.770  -5.310  1.00  0.00           C  
ATOM   3035  OG  SER B 112     156.390 284.352  -6.581  1.00  0.00           O  
ATOM   3036  H   SER B 112     155.525 282.634  -3.169  1.00  0.00           H  
ATOM   3037  HA  SER B 112     154.759 285.054  -4.549  1.00  0.00           H  
ATOM   3038 1HB  SER B 112     157.050 284.200  -4.652  1.00  0.00           H  
ATOM   3039 2HB  SER B 112     156.496 282.701  -5.382  1.00  0.00           H  
ATOM   3040  HG  SER B 112     156.885 285.166  -6.463  1.00  0.00           H  
ATOM   3041  N   ASN B 113     153.683 282.190  -5.765  1.00  0.00           N  
ATOM   3042  CA  ASN B 113     152.703 281.597  -6.669  1.00  0.00           C  
ATOM   3043  C   ASN B 113     151.880 280.526  -5.962  1.00  0.00           C  
ATOM   3044  O   ASN B 113     152.273 279.362  -5.907  1.00  0.00           O  
ATOM   3045  CB  ASN B 113     153.388 281.022  -7.894  1.00  0.00           C  
ATOM   3046  CG  ASN B 113     152.410 280.497  -8.910  1.00  0.00           C  
ATOM   3047  OD1 ASN B 113     151.211 280.379  -8.631  1.00  0.00           O  
ATOM   3048  ND2 ASN B 113     152.898 280.181 -10.081  1.00  0.00           N  
ATOM   3049  H   ASN B 113     154.244 281.586  -5.183  1.00  0.00           H  
ATOM   3050  HA  ASN B 113     152.017 282.378  -6.997  1.00  0.00           H  
ATOM   3051 1HB  ASN B 113     154.003 281.792  -8.363  1.00  0.00           H  
ATOM   3052 2HB  ASN B 113     154.051 280.211  -7.595  1.00  0.00           H  
ATOM   3053 1HD2 ASN B 113     152.295 279.827 -10.797  1.00  0.00           H  
ATOM   3054 2HD2 ASN B 113     153.875 280.293 -10.263  1.00  0.00           H  
ATOM   3055  N   PRO B 114     150.734 280.929  -5.423  1.00  0.00           N  
ATOM   3056  CA  PRO B 114     149.884 280.021  -4.662  1.00  0.00           C  
ATOM   3057  C   PRO B 114     149.444 278.837  -5.512  1.00  0.00           C  
ATOM   3058  O   PRO B 114     149.096 277.777  -4.987  1.00  0.00           O  
ATOM   3059  CB  PRO B 114     148.697 280.907  -4.271  1.00  0.00           C  
ATOM   3060  CG  PRO B 114     149.262 282.286  -4.240  1.00  0.00           C  
ATOM   3061  CD  PRO B 114     150.240 282.314  -5.385  1.00  0.00           C  
ATOM   3062  HA  PRO B 114     150.460 279.629  -3.824  1.00  0.00           H  
ATOM   3063 1HB  PRO B 114     147.885 280.795  -5.006  1.00  0.00           H  
ATOM   3064 2HB  PRO B 114     148.295 280.588  -3.297  1.00  0.00           H  
ATOM   3065 1HG  PRO B 114     148.459 283.028  -4.350  1.00  0.00           H  
ATOM   3066 2HG  PRO B 114     149.743 282.477  -3.269  1.00  0.00           H  
ATOM   3067 1HD  PRO B 114     149.712 282.587  -6.311  1.00  0.00           H  
ATOM   3068 2HD  PRO B 114     151.039 283.037  -5.167  1.00  0.00           H  
ATOM   3069  N   ASP B 115     149.460 279.021  -6.829  1.00  0.00           N  
ATOM   3070  CA  ASP B 115     148.951 278.011  -7.751  1.00  0.00           C  
ATOM   3071  C   ASP B 115     150.054 277.052  -8.178  1.00  0.00           C  
ATOM   3072  O   ASP B 115     149.840 276.184  -9.026  1.00  0.00           O  
ATOM   3073  CB  ASP B 115     148.334 278.673  -8.985  1.00  0.00           C  
ATOM   3074  CG  ASP B 115     147.071 279.460  -8.668  1.00  0.00           C  
ATOM   3075  OD1 ASP B 115     146.414 279.129  -7.710  1.00  0.00           O  
ATOM   3076  OD2 ASP B 115     146.775 280.386  -9.386  1.00  0.00           O  
ATOM   3077  H   ASP B 115     149.834 279.882  -7.201  1.00  0.00           H  
ATOM   3078  HA  ASP B 115     148.186 277.428  -7.236  1.00  0.00           H  
ATOM   3079 1HB  ASP B 115     149.062 279.348  -9.438  1.00  0.00           H  
ATOM   3080 2HB  ASP B 115     148.093 277.908  -9.726  1.00  0.00           H  
ATOM   3081  N   ASN B 116     151.233 277.211  -7.587  1.00  0.00           N  
ATOM   3082  CA  ASN B 116     152.354 276.320  -7.861  1.00  0.00           C  
ATOM   3083  C   ASN B 116     152.128 274.944  -7.250  1.00  0.00           C  
ATOM   3084  O   ASN B 116     152.607 274.655  -6.153  1.00  0.00           O  
ATOM   3085  CB  ASN B 116     153.651 276.924  -7.354  1.00  0.00           C  
ATOM   3086  CG  ASN B 116     154.858 276.127  -7.765  1.00  0.00           C  
ATOM   3087  OD1 ASN B 116     154.766 274.918  -8.010  1.00  0.00           O  
ATOM   3088  ND2 ASN B 116     155.989 276.781  -7.846  1.00  0.00           N  
ATOM   3089  H   ASN B 116     151.354 277.969  -6.931  1.00  0.00           H  
ATOM   3090  HA  ASN B 116     152.439 276.191  -8.941  1.00  0.00           H  
ATOM   3091 1HB  ASN B 116     153.753 277.941  -7.735  1.00  0.00           H  
ATOM   3092 2HB  ASN B 116     153.623 276.983  -6.265  1.00  0.00           H  
ATOM   3093 1HD2 ASN B 116     156.825 276.302  -8.115  1.00  0.00           H  
ATOM   3094 2HD2 ASN B 116     156.017 277.759  -7.639  1.00  0.00           H  
ATOM   3095  N   ASP B 117     151.394 274.099  -7.964  1.00  0.00           N  
ATOM   3096  CA  ASP B 117     151.033 272.780  -7.458  1.00  0.00           C  
ATOM   3097  C   ASP B 117     152.271 271.966  -7.105  1.00  0.00           C  
ATOM   3098  O   ASP B 117     152.268 271.197  -6.144  1.00  0.00           O  
ATOM   3099  CB  ASP B 117     150.193 272.020  -8.487  1.00  0.00           C  
ATOM   3100  CG  ASP B 117     148.779 272.570  -8.620  1.00  0.00           C  
ATOM   3101  OD1 ASP B 117     148.366 273.307  -7.756  1.00  0.00           O  
ATOM   3102  OD2 ASP B 117     148.126 272.248  -9.584  1.00  0.00           O  
ATOM   3103  H   ASP B 117     151.077 274.377  -8.882  1.00  0.00           H  
ATOM   3104  HA  ASP B 117     150.451 272.915  -6.544  1.00  0.00           H  
ATOM   3105 1HB  ASP B 117     150.679 272.069  -9.461  1.00  0.00           H  
ATOM   3106 2HB  ASP B 117     150.133 270.969  -8.203  1.00  0.00           H  
ATOM   3107  N   GLU B 118     153.329 272.142  -7.889  1.00  0.00           N  
ATOM   3108  CA  GLU B 118     154.569 271.405  -7.679  1.00  0.00           C  
ATOM   3109  C   GLU B 118     155.162 271.702  -6.305  1.00  0.00           C  
ATOM   3110  O   GLU B 118     155.593 270.794  -5.596  1.00  0.00           O  
ATOM   3111  CB  GLU B 118     155.586 271.749  -8.770  1.00  0.00           C  
ATOM   3112  CG  GLU B 118     155.168 271.330 -10.172  1.00  0.00           C  
ATOM   3113  CD  GLU B 118     155.044 269.839 -10.325  1.00  0.00           C  
ATOM   3114  OE1 GLU B 118     155.969 269.146  -9.976  1.00  0.00           O  
ATOM   3115  OE2 GLU B 118     154.021 269.394 -10.791  1.00  0.00           O  
ATOM   3116  H   GLU B 118     153.274 272.802  -8.651  1.00  0.00           H  
ATOM   3117  HA  GLU B 118     154.349 270.338  -7.718  1.00  0.00           H  
ATOM   3118 1HB  GLU B 118     155.758 272.825  -8.780  1.00  0.00           H  
ATOM   3119 2HB  GLU B 118     156.537 271.267  -8.546  1.00  0.00           H  
ATOM   3120 1HG  GLU B 118     154.209 271.789 -10.408  1.00  0.00           H  
ATOM   3121 2HG  GLU B 118     155.903 271.703 -10.885  1.00  0.00           H  
ATOM   3122  N   ALA B 119     155.178 272.977  -5.939  1.00  0.00           N  
ATOM   3123  CA  ALA B 119     155.671 273.393  -4.631  1.00  0.00           C  
ATOM   3124  C   ALA B 119     154.784 272.856  -3.515  1.00  0.00           C  
ATOM   3125  O   ALA B 119     155.276 272.439  -2.465  1.00  0.00           O  
ATOM   3126  CB  ALA B 119     155.759 274.910  -4.554  1.00  0.00           C  
ATOM   3127  H   ALA B 119     154.840 273.680  -6.585  1.00  0.00           H  
ATOM   3128  HA  ALA B 119     156.669 272.978  -4.489  1.00  0.00           H  
ATOM   3129 1HB  ALA B 119     156.128 275.204  -3.570  1.00  0.00           H  
ATOM   3130 2HB  ALA B 119     156.441 275.275  -5.320  1.00  0.00           H  
ATOM   3131 3HB  ALA B 119     154.771 275.341  -4.713  1.00  0.00           H  
ATOM   3132  N   VAL B 120     153.476 272.870  -3.745  1.00  0.00           N  
ATOM   3133  CA  VAL B 120     152.518 272.398  -2.753  1.00  0.00           C  
ATOM   3134  C   VAL B 120     152.733 270.923  -2.437  1.00  0.00           C  
ATOM   3135  O   VAL B 120     152.832 270.535  -1.271  1.00  0.00           O  
ATOM   3136  CB  VAL B 120     151.078 272.607  -3.258  1.00  0.00           C  
ATOM   3137  CG1 VAL B 120     150.084 271.916  -2.336  1.00  0.00           C  
ATOM   3138  CG2 VAL B 120     150.775 274.095  -3.360  1.00  0.00           C  
ATOM   3139  H   VAL B 120     153.136 273.215  -4.630  1.00  0.00           H  
ATOM   3140  HA  VAL B 120     152.671 272.958  -1.829  1.00  0.00           H  
ATOM   3141  HB  VAL B 120     150.977 272.147  -4.241  1.00  0.00           H  
ATOM   3142 1HG1 VAL B 120     149.071 272.074  -2.708  1.00  0.00           H  
ATOM   3143 2HG1 VAL B 120     150.298 270.848  -2.307  1.00  0.00           H  
ATOM   3144 3HG1 VAL B 120     150.169 272.332  -1.332  1.00  0.00           H  
ATOM   3145 1HG2 VAL B 120     149.756 274.235  -3.719  1.00  0.00           H  
ATOM   3146 2HG2 VAL B 120     150.882 274.555  -2.377  1.00  0.00           H  
ATOM   3147 3HG2 VAL B 120     151.472 274.561  -4.056  1.00  0.00           H  
ATOM   3148  N   GLU B 121     152.804 270.104  -3.480  1.00  0.00           N  
ATOM   3149  CA  GLU B 121     153.051 268.677  -3.319  1.00  0.00           C  
ATOM   3150  C   GLU B 121     154.391 268.423  -2.640  1.00  0.00           C  
ATOM   3151  O   GLU B 121     154.483 267.622  -1.711  1.00  0.00           O  
ATOM   3152  CB  GLU B 121     153.015 267.973  -4.677  1.00  0.00           C  
ATOM   3153  CG  GLU B 121     153.271 266.473  -4.615  1.00  0.00           C  
ATOM   3154  CD  GLU B 121     153.203 265.812  -5.963  1.00  0.00           C  
ATOM   3155  OE1 GLU B 121     152.594 266.367  -6.846  1.00  0.00           O  
ATOM   3156  OE2 GLU B 121     153.762 264.751  -6.111  1.00  0.00           O  
ATOM   3157  H   GLU B 121     152.684 270.480  -4.411  1.00  0.00           H  
ATOM   3158  HA  GLU B 121     152.272 268.261  -2.678  1.00  0.00           H  
ATOM   3159 1HB  GLU B 121     152.040 268.126  -5.141  1.00  0.00           H  
ATOM   3160 2HB  GLU B 121     153.763 268.413  -5.335  1.00  0.00           H  
ATOM   3161 1HG  GLU B 121     154.259 266.302  -4.188  1.00  0.00           H  
ATOM   3162 2HG  GLU B 121     152.535 266.017  -3.955  1.00  0.00           H  
ATOM   3163  N   THR B 122     155.426 269.109  -3.111  1.00  0.00           N  
ATOM   3164  CA  THR B 122     156.762 268.963  -2.546  1.00  0.00           C  
ATOM   3165  C   THR B 122     156.765 269.265  -1.052  1.00  0.00           C  
ATOM   3166  O   THR B 122     157.367 268.538  -0.263  1.00  0.00           O  
ATOM   3167  CB  THR B 122     157.770 269.881  -3.261  1.00  0.00           C  
ATOM   3168  OG1 THR B 122     157.807 269.557  -4.657  1.00  0.00           O  
ATOM   3169  CG2 THR B 122     159.161 269.712  -2.669  1.00  0.00           C  
ATOM   3170  H   THR B 122     155.284 269.749  -3.879  1.00  0.00           H  
ATOM   3171  HA  THR B 122     157.081 267.929  -2.673  1.00  0.00           H  
ATOM   3172  HB  THR B 122     157.458 270.919  -3.152  1.00  0.00           H  
ATOM   3173  HG1 THR B 122     157.000 269.865  -5.078  1.00  0.00           H  
ATOM   3174 1HG2 THR B 122     159.860 270.368  -3.187  1.00  0.00           H  
ATOM   3175 2HG2 THR B 122     159.139 269.968  -1.609  1.00  0.00           H  
ATOM   3176 3HG2 THR B 122     159.481 268.678  -2.785  1.00  0.00           H  
ATOM   3177  N   ALA B 123     156.090 270.344  -0.670  1.00  0.00           N  
ATOM   3178  CA  ALA B 123     156.008 270.741   0.729  1.00  0.00           C  
ATOM   3179  C   ALA B 123     155.441 269.617   1.588  1.00  0.00           C  
ATOM   3180  O   ALA B 123     155.958 269.325   2.666  1.00  0.00           O  
ATOM   3181  CB  ALA B 123     155.163 271.997   0.874  1.00  0.00           C  
ATOM   3182  H   ALA B 123     155.621 270.903  -1.369  1.00  0.00           H  
ATOM   3183  HA  ALA B 123     157.016 270.954   1.090  1.00  0.00           H  
ATOM   3184 1HB  ALA B 123     155.111 272.283   1.925  1.00  0.00           H  
ATOM   3185 2HB  ALA B 123     155.613 272.808   0.300  1.00  0.00           H  
ATOM   3186 3HB  ALA B 123     154.158 271.804   0.501  1.00  0.00           H  
ATOM   3187  N   VAL B 124     154.372 268.992   1.104  1.00  0.00           N  
ATOM   3188  CA  VAL B 124     153.733 267.898   1.825  1.00  0.00           C  
ATOM   3189  C   VAL B 124     154.674 266.706   1.962  1.00  0.00           C  
ATOM   3190  O   VAL B 124     154.768 266.098   3.027  1.00  0.00           O  
ATOM   3191  CB  VAL B 124     152.450 267.456   1.098  1.00  0.00           C  
ATOM   3192  CG1 VAL B 124     151.885 266.195   1.734  1.00  0.00           C  
ATOM   3193  CG2 VAL B 124     151.425 268.580   1.127  1.00  0.00           C  
ATOM   3194  H   VAL B 124     153.993 269.284   0.215  1.00  0.00           H  
ATOM   3195  HA  VAL B 124     153.487 268.242   2.831  1.00  0.00           H  
ATOM   3196  HB  VAL B 124     152.694 267.213   0.064  1.00  0.00           H  
ATOM   3197 1HG1 VAL B 124     150.978 265.896   1.207  1.00  0.00           H  
ATOM   3198 2HG1 VAL B 124     152.622 265.394   1.669  1.00  0.00           H  
ATOM   3199 3HG1 VAL B 124     151.649 266.389   2.780  1.00  0.00           H  
ATOM   3200 1HG2 VAL B 124     150.520 268.261   0.610  1.00  0.00           H  
ATOM   3201 2HG2 VAL B 124     151.185 268.827   2.161  1.00  0.00           H  
ATOM   3202 3HG2 VAL B 124     151.835 269.459   0.630  1.00  0.00           H  
ATOM   3203  N   ARG B 125     155.365 266.378   0.877  1.00  0.00           N  
ATOM   3204  CA  ARG B 125     156.323 265.279   0.883  1.00  0.00           C  
ATOM   3205  C   ARG B 125     157.462 265.548   1.857  1.00  0.00           C  
ATOM   3206  O   ARG B 125     157.934 264.639   2.541  1.00  0.00           O  
ATOM   3207  CB  ARG B 125     156.893 265.056  -0.511  1.00  0.00           C  
ATOM   3208  CG  ARG B 125     155.913 264.475  -1.517  1.00  0.00           C  
ATOM   3209  CD  ARG B 125     156.547 264.268  -2.844  1.00  0.00           C  
ATOM   3210  NE  ARG B 125     155.599 263.766  -3.826  1.00  0.00           N  
ATOM   3211  CZ  ARG B 125     155.266 262.469  -3.973  1.00  0.00           C  
ATOM   3212  NH1 ARG B 125     155.812 261.557  -3.198  1.00  0.00           N  
ATOM   3213  NH2 ARG B 125     154.392 262.112  -4.898  1.00  0.00           N  
ATOM   3214  H   ARG B 125     155.224 266.904   0.025  1.00  0.00           H  
ATOM   3215  HA  ARG B 125     155.811 264.375   1.213  1.00  0.00           H  
ATOM   3216 1HB  ARG B 125     157.254 266.002  -0.911  1.00  0.00           H  
ATOM   3217 2HB  ARG B 125     157.745 264.379  -0.451  1.00  0.00           H  
ATOM   3218 1HG  ARG B 125     155.550 263.512  -1.157  1.00  0.00           H  
ATOM   3219 2HG  ARG B 125     155.071 265.156  -1.641  1.00  0.00           H  
ATOM   3220 1HD  ARG B 125     156.945 265.215  -3.209  1.00  0.00           H  
ATOM   3221 2HD  ARG B 125     157.358 263.547  -2.752  1.00  0.00           H  
ATOM   3222  HE  ARG B 125     155.159 264.437  -4.441  1.00  0.00           H  
ATOM   3223 1HH1 ARG B 125     156.479 261.830  -2.492  1.00  0.00           H  
ATOM   3224 2HH1 ARG B 125     155.562 260.585  -3.309  1.00  0.00           H  
ATOM   3225 1HH2 ARG B 125     153.973 262.812  -5.494  1.00  0.00           H  
ATOM   3226 2HH2 ARG B 125     154.142 261.140  -5.009  1.00  0.00           H  
ATOM   3227  N   LEU B 126     157.901 266.801   1.918  1.00  0.00           N  
ATOM   3228  CA  LEU B 126     158.935 267.206   2.860  1.00  0.00           C  
ATOM   3229  C   LEU B 126     158.460 267.050   4.300  1.00  0.00           C  
ATOM   3230  O   LEU B 126     159.222 266.634   5.173  1.00  0.00           O  
ATOM   3231  CB  LEU B 126     159.343 268.662   2.605  1.00  0.00           C  
ATOM   3232  CG  LEU B 126     160.098 268.922   1.295  1.00  0.00           C  
ATOM   3233  CD1 LEU B 126     160.132 270.418   1.017  1.00  0.00           C  
ATOM   3234  CD2 LEU B 126     161.506 268.353   1.401  1.00  0.00           C  
ATOM   3235  H   LEU B 126     157.507 267.489   1.293  1.00  0.00           H  
ATOM   3236  HA  LEU B 126     159.801 266.555   2.727  1.00  0.00           H  
ATOM   3237 1HB  LEU B 126     158.445 269.278   2.597  1.00  0.00           H  
ATOM   3238 2HB  LEU B 126     159.979 268.993   3.427  1.00  0.00           H  
ATOM   3239  HG  LEU B 126     159.573 268.440   0.471  1.00  0.00           H  
ATOM   3240 1HD1 LEU B 126     160.669 270.602   0.086  1.00  0.00           H  
ATOM   3241 2HD1 LEU B 126     159.113 270.795   0.927  1.00  0.00           H  
ATOM   3242 3HD1 LEU B 126     160.638 270.929   1.834  1.00  0.00           H  
ATOM   3243 1HD2 LEU B 126     162.042 268.537   0.469  1.00  0.00           H  
ATOM   3244 2HD2 LEU B 126     162.033 268.835   2.224  1.00  0.00           H  
ATOM   3245 3HD2 LEU B 126     161.451 267.279   1.583  1.00  0.00           H  
ATOM   3246  N   ALA B 127     157.197 267.385   4.540  1.00  0.00           N  
ATOM   3247  CA  ALA B 127     156.598 267.217   5.858  1.00  0.00           C  
ATOM   3248  C   ALA B 127     156.595 265.754   6.280  1.00  0.00           C  
ATOM   3249  O   ALA B 127     156.849 265.432   7.440  1.00  0.00           O  
ATOM   3250  CB  ALA B 127     155.182 267.772   5.874  1.00  0.00           C  
ATOM   3251  H   ALA B 127     156.638 267.766   3.791  1.00  0.00           H  
ATOM   3252  HA  ALA B 127     157.196 267.770   6.584  1.00  0.00           H  
ATOM   3253 1HB  ALA B 127     154.748 267.639   6.865  1.00  0.00           H  
ATOM   3254 2HB  ALA B 127     155.204 268.835   5.628  1.00  0.00           H  
ATOM   3255 3HB  ALA B 127     154.575 267.244   5.139  1.00  0.00           H  
ATOM   3256  N   ARG B 128     156.307 264.869   5.331  1.00  0.00           N  
ATOM   3257  CA  ARG B 128     156.286 263.437   5.600  1.00  0.00           C  
ATOM   3258  C   ARG B 128     157.682 262.916   5.917  1.00  0.00           C  
ATOM   3259  O   ARG B 128     157.847 262.023   6.746  1.00  0.00           O  
ATOM   3260  CB  ARG B 128     155.722 262.677   4.408  1.00  0.00           C  
ATOM   3261  CG  ARG B 128     154.237 262.885   4.161  1.00  0.00           C  
ATOM   3262  CD  ARG B 128     153.774 262.161   2.950  1.00  0.00           C  
ATOM   3263  NE  ARG B 128     153.860 260.719   3.114  1.00  0.00           N  
ATOM   3264  CZ  ARG B 128     153.752 259.827   2.110  1.00  0.00           C  
ATOM   3265  NH1 ARG B 128     153.555 260.243   0.879  1.00  0.00           N  
ATOM   3266  NH2 ARG B 128     153.844 258.533   2.363  1.00  0.00           N  
ATOM   3267  H   ARG B 128     156.098 265.199   4.400  1.00  0.00           H  
ATOM   3268  HA  ARG B 128     155.659 263.258   6.472  1.00  0.00           H  
ATOM   3269 1HB  ARG B 128     156.251 262.975   3.504  1.00  0.00           H  
ATOM   3270 2HB  ARG B 128     155.887 261.609   4.547  1.00  0.00           H  
ATOM   3271 1HG  ARG B 128     153.671 262.517   5.018  1.00  0.00           H  
ATOM   3272 2HG  ARG B 128     154.036 263.948   4.023  1.00  0.00           H  
ATOM   3273 1HD  ARG B 128     152.736 262.420   2.745  1.00  0.00           H  
ATOM   3274 2HD  ARG B 128     154.393 262.444   2.099  1.00  0.00           H  
ATOM   3275  HE  ARG B 128     154.011 260.360   4.047  1.00  0.00           H  
ATOM   3276 1HH1 ARG B 128     153.485 261.232   0.685  1.00  0.00           H  
ATOM   3277 2HH1 ARG B 128     153.475 259.575   0.126  1.00  0.00           H  
ATOM   3278 1HH2 ARG B 128     153.995 258.212   3.310  1.00  0.00           H  
ATOM   3279 2HH2 ARG B 128     153.763 257.865   1.611  1.00  0.00           H  
ATOM   3280  N   GLU B 129     158.685 263.479   5.252  1.00  0.00           N  
ATOM   3281  CA  GLU B 129     160.076 263.162   5.551  1.00  0.00           C  
ATOM   3282  C   GLU B 129     160.470 263.656   6.936  1.00  0.00           C  
ATOM   3283  O   GLU B 129     161.171 262.967   7.677  1.00  0.00           O  
ATOM   3284  CB  GLU B 129     161.002 263.777   4.498  1.00  0.00           C  
ATOM   3285  CG  GLU B 129     160.954 263.090   3.141  1.00  0.00           C  
ATOM   3286  CD  GLU B 129     161.427 261.663   3.191  1.00  0.00           C  
ATOM   3287  OE1 GLU B 129     162.384 261.398   3.877  1.00  0.00           O  
ATOM   3288  OE2 GLU B 129     160.828 260.837   2.543  1.00  0.00           O  
ATOM   3289  H   GLU B 129     158.478 264.146   4.521  1.00  0.00           H  
ATOM   3290  HA  GLU B 129     160.193 262.078   5.541  1.00  0.00           H  
ATOM   3291 1HB  GLU B 129     160.741 264.825   4.352  1.00  0.00           H  
ATOM   3292 2HB  GLU B 129     162.032 263.743   4.855  1.00  0.00           H  
ATOM   3293 1HG  GLU B 129     159.930 263.108   2.772  1.00  0.00           H  
ATOM   3294 2HG  GLU B 129     161.574 263.648   2.441  1.00  0.00           H  
ATOM   3295  N   LEU B 130     160.015 264.856   7.282  1.00  0.00           N  
ATOM   3296  CA  LEU B 130     160.260 265.416   8.606  1.00  0.00           C  
ATOM   3297  C   LEU B 130     159.607 264.569   9.692  1.00  0.00           C  
ATOM   3298  O   LEU B 130     160.167 264.390  10.772  1.00  0.00           O  
ATOM   3299  CB  LEU B 130     159.729 266.853   8.681  1.00  0.00           C  
ATOM   3300  CG  LEU B 130     160.590 267.917   7.987  1.00  0.00           C  
ATOM   3301  CD1 LEU B 130     159.790 269.204   7.845  1.00  0.00           C  
ATOM   3302  CD2 LEU B 130     161.859 268.148   8.793  1.00  0.00           C  
ATOM   3303  H   LEU B 130     159.486 265.394   6.611  1.00  0.00           H  
ATOM   3304  HA  LEU B 130     161.335 265.416   8.788  1.00  0.00           H  
ATOM   3305 1HB  LEU B 130     158.740 266.881   8.228  1.00  0.00           H  
ATOM   3306 2HB  LEU B 130     159.636 267.135   9.730  1.00  0.00           H  
ATOM   3307  HG  LEU B 130     160.853 267.575   6.985  1.00  0.00           H  
ATOM   3308 1HD1 LEU B 130     160.401 269.960   7.351  1.00  0.00           H  
ATOM   3309 2HD1 LEU B 130     158.897 269.014   7.248  1.00  0.00           H  
ATOM   3310 3HD1 LEU B 130     159.497 269.562   8.831  1.00  0.00           H  
ATOM   3311 1HD2 LEU B 130     162.471 268.903   8.299  1.00  0.00           H  
ATOM   3312 2HD2 LEU B 130     161.597 268.490   9.794  1.00  0.00           H  
ATOM   3313 3HD2 LEU B 130     162.421 267.216   8.864  1.00  0.00           H  
ATOM   3314  N   ALA B 131     158.419 264.050   9.395  1.00  0.00           N  
ATOM   3315  CA  ALA B 131     157.737 263.135  10.303  1.00  0.00           C  
ATOM   3316  C   ALA B 131     158.603 261.920  10.615  1.00  0.00           C  
ATOM   3317  O   ALA B 131     158.783 261.558  11.777  1.00  0.00           O  
ATOM   3318  CB  ALA B 131     156.405 262.697   9.712  1.00  0.00           C  
ATOM   3319  H   ALA B 131     157.979 264.296   8.521  1.00  0.00           H  
ATOM   3320  HA  ALA B 131     157.548 263.656  11.242  1.00  0.00           H  
ATOM   3321 1HB  ALA B 131     155.908 262.014  10.401  1.00  0.00           H  
ATOM   3322 2HB  ALA B 131     155.774 263.571   9.548  1.00  0.00           H  
ATOM   3323 3HB  ALA B 131     156.577 262.192   8.763  1.00  0.00           H  
ATOM   3324  N   LYS B 132     159.138 261.298   9.572  1.00  0.00           N  
ATOM   3325  CA  LYS B 132     159.988 260.126   9.732  1.00  0.00           C  
ATOM   3326  C   LYS B 132     161.237 260.459  10.538  1.00  0.00           C  
ATOM   3327  O   LYS B 132     161.652 259.692  11.407  1.00  0.00           O  
ATOM   3328  CB  LYS B 132     160.379 259.555   8.366  1.00  0.00           C  
ATOM   3329  CG  LYS B 132     159.250 258.841   7.637  1.00  0.00           C  
ATOM   3330  CD  LYS B 132     159.765 258.106   6.408  1.00  0.00           C  
ATOM   3331  CE  LYS B 132     160.096 259.075   5.281  1.00  0.00           C  
ATOM   3332  NZ  LYS B 132     160.453 258.363   4.022  1.00  0.00           N  
ATOM   3333  H   LYS B 132     158.947 261.643   8.641  1.00  0.00           H  
ATOM   3334  HA  LYS B 132     159.434 259.367  10.283  1.00  0.00           H  
ATOM   3335 1HB  LYS B 132     160.736 260.361   7.724  1.00  0.00           H  
ATOM   3336 2HB  LYS B 132     161.199 258.848   8.489  1.00  0.00           H  
ATOM   3337 1HG  LYS B 132     158.780 258.124   8.308  1.00  0.00           H  
ATOM   3338 2HG  LYS B 132     158.500 259.568   7.326  1.00  0.00           H  
ATOM   3339 1HD  LYS B 132     160.663 257.545   6.668  1.00  0.00           H  
ATOM   3340 2HD  LYS B 132     159.006 257.404   6.059  1.00  0.00           H  
ATOM   3341 1HE  LYS B 132     159.238 259.717   5.089  1.00  0.00           H  
ATOM   3342 2HE  LYS B 132     160.934 259.704   5.577  1.00  0.00           H  
ATOM   3343 1HZ  LYS B 132     160.664 259.038   3.302  1.00  0.00           H  
ATOM   3344 2HZ  LYS B 132     161.260 257.777   4.185  1.00  0.00           H  
ATOM   3345 3HZ  LYS B 132     159.675 257.790   3.728  1.00  0.00           H  
ATOM   3346  N   VAL B 133     161.835 261.609  10.246  1.00  0.00           N  
ATOM   3347  CA  VAL B 133     162.985 262.088  11.001  1.00  0.00           C  
ATOM   3348  C   VAL B 133     162.645 262.251  12.478  1.00  0.00           C  
ATOM   3349  O   VAL B 133     163.394 261.810  13.349  1.00  0.00           O  
ATOM   3350  CB  VAL B 133     163.472 263.436  10.436  1.00  0.00           C  
ATOM   3351  CG1 VAL B 133     164.440 264.100  11.403  1.00  0.00           C  
ATOM   3352  CG2 VAL B 133     164.125 263.223   9.079  1.00  0.00           C  
ATOM   3353  H   VAL B 133     161.484 262.164   9.480  1.00  0.00           H  
ATOM   3354  HA  VAL B 133     163.783 261.348  10.926  1.00  0.00           H  
ATOM   3355  HB  VAL B 133     162.617 264.103  10.328  1.00  0.00           H  
ATOM   3356 1HG1 VAL B 133     164.774 265.052  10.987  1.00  0.00           H  
ATOM   3357 2HG1 VAL B 133     163.941 264.276  12.355  1.00  0.00           H  
ATOM   3358 3HG1 VAL B 133     165.302 263.451  11.558  1.00  0.00           H  
ATOM   3359 1HG2 VAL B 133     164.465 264.180   8.685  1.00  0.00           H  
ATOM   3360 2HG2 VAL B 133     164.976 262.550   9.186  1.00  0.00           H  
ATOM   3361 3HG2 VAL B 133     163.401 262.784   8.391  1.00  0.00           H  
ATOM   3362  N   ALA B 134     161.511 262.886  12.752  1.00  0.00           N  
ATOM   3363  CA  ALA B 134     161.059 263.089  14.123  1.00  0.00           C  
ATOM   3364  C   ALA B 134     160.840 261.760  14.834  1.00  0.00           C  
ATOM   3365  O   ALA B 134     161.198 261.602  16.001  1.00  0.00           O  
ATOM   3366  CB  ALA B 134     159.782 263.916  14.145  1.00  0.00           C  
ATOM   3367  H   ALA B 134     160.948 263.237  11.991  1.00  0.00           H  
ATOM   3368  HA  ALA B 134     161.833 263.632  14.666  1.00  0.00           H  
ATOM   3369 1HB  ALA B 134     159.458 264.060  15.175  1.00  0.00           H  
ATOM   3370 2HB  ALA B 134     159.970 264.888  13.687  1.00  0.00           H  
ATOM   3371 3HB  ALA B 134     159.004 263.398  13.588  1.00  0.00           H  
ATOM   3372  N   GLU B 135     160.245 260.806  14.125  1.00  0.00           N  
ATOM   3373  CA  GLU B 135     159.956 259.496  14.694  1.00  0.00           C  
ATOM   3374  C   GLU B 135     161.234 258.791  15.130  1.00  0.00           C  
ATOM   3375  O   GLU B 135     161.287 258.190  16.205  1.00  0.00           O  
ATOM   3376  CB  GLU B 135     159.203 258.629  13.682  1.00  0.00           C  
ATOM   3377  CG  GLU B 135     157.773 259.075  13.413  1.00  0.00           C  
ATOM   3378  CD  GLU B 135     157.093 258.253  12.354  1.00  0.00           C  
ATOM   3379  OE1 GLU B 135     157.745 257.431  11.757  1.00  0.00           O  
ATOM   3380  OE2 GLU B 135     155.919 258.449  12.140  1.00  0.00           O  
ATOM   3381  H   GLU B 135     159.989 260.994  13.166  1.00  0.00           H  
ATOM   3382  HA  GLU B 135     159.336 259.633  15.578  1.00  0.00           H  
ATOM   3383 1HB  GLU B 135     159.738 258.630  12.732  1.00  0.00           H  
ATOM   3384 2HB  GLU B 135     159.170 257.599  14.038  1.00  0.00           H  
ATOM   3385 1HG  GLU B 135     157.200 259.001  14.337  1.00  0.00           H  
ATOM   3386 2HG  GLU B 135     157.781 260.120  13.106  1.00  0.00           H  
ATOM   3387  N   GLU B 136     162.261 258.867  14.294  1.00  0.00           N  
ATOM   3388  CA  GLU B 136     163.562 258.298  14.623  1.00  0.00           C  
ATOM   3389  C   GLU B 136     164.209 259.038  15.787  1.00  0.00           C  
ATOM   3390  O   GLU B 136     164.825 258.426  16.660  1.00  0.00           O  
ATOM   3391  CB  GLU B 136     164.485 258.340  13.403  1.00  0.00           C  
ATOM   3392  CG  GLU B 136     165.832 257.661  13.611  1.00  0.00           C  
ATOM   3393  CD  GLU B 136     166.674 257.639  12.365  1.00  0.00           C  
ATOM   3394  OE1 GLU B 136     166.116 257.621  11.294  1.00  0.00           O  
ATOM   3395  OE2 GLU B 136     167.876 257.638  12.485  1.00  0.00           O  
ATOM   3396  H   GLU B 136     162.138 259.330  13.405  1.00  0.00           H  
ATOM   3397  HA  GLU B 136     163.419 257.263  14.929  1.00  0.00           H  
ATOM   3398 1HB  GLU B 136     163.994 257.856  12.558  1.00  0.00           H  
ATOM   3399 2HB  GLU B 136     164.672 259.376  13.123  1.00  0.00           H  
ATOM   3400 1HG  GLU B 136     166.376 258.189  14.393  1.00  0.00           H  
ATOM   3401 2HG  GLU B 136     165.664 256.640  13.949  1.00  0.00           H  
ATOM   3402  N   LEU B 137     164.065 260.359  15.793  1.00  0.00           N  
ATOM   3403  CA  LEU B 137     164.575 261.180  16.886  1.00  0.00           C  
ATOM   3404  C   LEU B 137     163.912 260.809  18.208  1.00  0.00           C  
ATOM   3405  O   LEU B 137     164.559 260.803  19.254  1.00  0.00           O  
ATOM   3406  CB  LEU B 137     164.341 262.666  16.588  1.00  0.00           C  
ATOM   3407  CG  LEU B 137     165.267 263.286  15.534  1.00  0.00           C  
ATOM   3408  CD1 LEU B 137     164.719 264.643  15.112  1.00  0.00           C  
ATOM   3409  CD2 LEU B 137     166.671 263.417  16.104  1.00  0.00           C  
ATOM   3410  H   LEU B 137     163.590 260.807  15.022  1.00  0.00           H  
ATOM   3411  HA  LEU B 137     165.646 260.993  16.989  1.00  0.00           H  
ATOM   3412 1HB  LEU B 137     163.316 262.794  16.245  1.00  0.00           H  
ATOM   3413 2HB  LEU B 137     164.467 263.230  17.512  1.00  0.00           H  
ATOM   3414  HG  LEU B 137     165.292 262.648  14.650  1.00  0.00           H  
ATOM   3415 1HD1 LEU B 137     165.377 265.084  14.362  1.00  0.00           H  
ATOM   3416 2HD1 LEU B 137     163.722 264.518  14.689  1.00  0.00           H  
ATOM   3417 3HD1 LEU B 137     164.667 265.300  15.979  1.00  0.00           H  
ATOM   3418 1HD2 LEU B 137     167.329 263.858  15.355  1.00  0.00           H  
ATOM   3419 2HD2 LEU B 137     166.647 264.057  16.987  1.00  0.00           H  
ATOM   3420 3HD2 LEU B 137     167.045 262.431  16.381  1.00  0.00           H  
ATOM   3421  N   ILE B 138     162.621 260.505  18.150  1.00  0.00           N  
ATOM   3422  CA  ILE B 138     161.888 260.059  19.329  1.00  0.00           C  
ATOM   3423  C   ILE B 138     162.447 258.745  19.861  1.00  0.00           C  
ATOM   3424  O   ILE B 138     162.651 258.587  21.063  1.00  0.00           O  
ATOM   3425  CB  ILE B 138     160.390 259.890  19.013  1.00  0.00           C  
ATOM   3426  CG1 ILE B 138     159.724 261.257  18.836  1.00  0.00           C  
ATOM   3427  CG2 ILE B 138     159.701 259.097  20.113  1.00  0.00           C  
ATOM   3428  CD1 ILE B 138     158.331 261.186  18.253  1.00  0.00           C  
ATOM   3429  H   ILE B 138     162.134 260.585  17.269  1.00  0.00           H  
ATOM   3430  HA  ILE B 138     162.001 260.807  20.113  1.00  0.00           H  
ATOM   3431  HB  ILE B 138     160.276 259.358  18.069  1.00  0.00           H  
ATOM   3432 1HG1 ILE B 138     159.666 261.761  19.800  1.00  0.00           H  
ATOM   3433 2HG1 ILE B 138     160.336 261.877  18.180  1.00  0.00           H  
ATOM   3434 1HG2 ILE B 138     158.643 258.987  19.874  1.00  0.00           H  
ATOM   3435 2HG2 ILE B 138     160.159 258.112  20.192  1.00  0.00           H  
ATOM   3436 3HG2 ILE B 138     159.806 259.623  21.061  1.00  0.00           H  
ATOM   3437 1HD1 ILE B 138     157.925 262.194  18.157  1.00  0.00           H  
ATOM   3438 2HD1 ILE B 138     158.371 260.716  17.270  1.00  0.00           H  
ATOM   3439 3HD1 ILE B 138     157.691 260.599  18.911  1.00  0.00           H  
ATOM   3440  N   GLU B 139     162.694 257.803  18.957  1.00  0.00           N  
ATOM   3441  CA  GLU B 139     163.255 256.511  19.328  1.00  0.00           C  
ATOM   3442  C   GLU B 139     164.659 256.664  19.904  1.00  0.00           C  
ATOM   3443  O   GLU B 139     164.996 256.051  20.917  1.00  0.00           O  
ATOM   3444  CB  GLU B 139     163.289 255.577  18.116  1.00  0.00           C  
ATOM   3445  CG  GLU B 139     161.919 255.116  17.640  1.00  0.00           C  
ATOM   3446  CD  GLU B 139     161.207 254.257  18.648  1.00  0.00           C  
ATOM   3447  OE1 GLU B 139     161.690 253.187  18.934  1.00  0.00           O  
ATOM   3448  OE2 GLU B 139     160.180 254.670  19.132  1.00  0.00           O  
ATOM   3449  H   GLU B 139     162.487 257.989  17.984  1.00  0.00           H  
ATOM   3450  HA  GLU B 139     162.628 256.070  20.103  1.00  0.00           H  
ATOM   3451 1HB  GLU B 139     163.781 256.079  17.283  1.00  0.00           H  
ATOM   3452 2HB  GLU B 139     163.875 254.690  18.357  1.00  0.00           H  
ATOM   3453 1HG  GLU B 139     161.305 255.992  17.429  1.00  0.00           H  
ATOM   3454 2HG  GLU B 139     162.037 254.558  16.712  1.00  0.00           H  
ATOM   3455  N   ARG B 140     165.472 257.490  19.254  1.00  0.00           N  
ATOM   3456  CA  ARG B 140     166.824 257.764  19.726  1.00  0.00           C  
ATOM   3457  C   ARG B 140     166.802 258.469  21.078  1.00  0.00           C  
ATOM   3458  O   ARG B 140     167.633 258.196  21.943  1.00  0.00           O  
ATOM   3459  CB  ARG B 140     167.579 258.622  18.722  1.00  0.00           C  
ATOM   3460  CG  ARG B 140     167.979 257.906  17.442  1.00  0.00           C  
ATOM   3461  CD  ARG B 140     168.667 258.818  16.493  1.00  0.00           C  
ATOM   3462  NE  ARG B 140     169.052 258.138  15.268  1.00  0.00           N  
ATOM   3463  CZ  ARG B 140     170.210 257.469  15.096  1.00  0.00           C  
ATOM   3464  NH1 ARG B 140     171.081 257.400  16.077  1.00  0.00           N  
ATOM   3465  NH2 ARG B 140     170.467 256.881  13.940  1.00  0.00           N  
ATOM   3466  H   ARG B 140     165.146 257.938  18.409  1.00  0.00           H  
ATOM   3467  HA  ARG B 140     167.344 256.815  19.859  1.00  0.00           H  
ATOM   3468 1HB  ARG B 140     166.968 259.479  18.443  1.00  0.00           H  
ATOM   3469 2HB  ARG B 140     168.490 259.006  19.184  1.00  0.00           H  
ATOM   3470 1HG  ARG B 140     168.657 257.084  17.681  1.00  0.00           H  
ATOM   3471 2HG  ARG B 140     167.088 257.510  16.953  1.00  0.00           H  
ATOM   3472 1HD  ARG B 140     168.001 259.640  16.232  1.00  0.00           H  
ATOM   3473 2HD  ARG B 140     169.567 259.216  16.961  1.00  0.00           H  
ATOM   3474  HE  ARG B 140     168.407 258.168  14.491  1.00  0.00           H  
ATOM   3475 1HH1 ARG B 140     170.884 257.849  16.960  1.00  0.00           H  
ATOM   3476 2HH1 ARG B 140     171.948 256.898  15.948  1.00  0.00           H  
ATOM   3477 1HH2 ARG B 140     169.796 256.935  13.185  1.00  0.00           H  
ATOM   3478 2HH2 ARG B 140     171.333 256.380  13.811  1.00  0.00           H  
ATOM   3479  N   ALA B 141     165.845 259.373  21.252  1.00  0.00           N  
ATOM   3480  CA  ALA B 141     165.692 260.094  22.510  1.00  0.00           C  
ATOM   3481  C   ALA B 141     165.365 259.140  23.654  1.00  0.00           C  
ATOM   3482  O   ALA B 141     165.891 259.279  24.758  1.00  0.00           O  
ATOM   3483  CB  ALA B 141     164.612 261.158  22.384  1.00  0.00           C  
ATOM   3484  H   ALA B 141     165.209 259.570  20.492  1.00  0.00           H  
ATOM   3485  HA  ALA B 141     166.637 260.582  22.747  1.00  0.00           H  
ATOM   3486 1HB  ALA B 141     164.510 261.687  23.332  1.00  0.00           H  
ATOM   3487 2HB  ALA B 141     164.890 261.865  21.600  1.00  0.00           H  
ATOM   3488 3HB  ALA B 141     163.665 260.686  22.128  1.00  0.00           H  
ATOM   3489  N   LYS B 142     164.496 258.174  23.380  1.00  0.00           N  
ATOM   3490  CA  LYS B 142     164.098 257.197  24.388  1.00  0.00           C  
ATOM   3491  C   LYS B 142     165.248 256.262  24.734  1.00  0.00           C  
ATOM   3492  O   LYS B 142     165.442 255.902  25.895  1.00  0.00           O  
ATOM   3493  CB  LYS B 142     162.892 256.390  23.905  1.00  0.00           C  
ATOM   3494  CG  LYS B 142     161.594 257.182  23.832  1.00  0.00           C  
ATOM   3495  CD  LYS B 142     160.406 256.271  23.558  1.00  0.00           C  
ATOM   3496  CE  LYS B 142     160.422 255.755  22.127  1.00  0.00           C  
ATOM   3497  NZ  LYS B 142     159.199 254.970  21.805  1.00  0.00           N  
ATOM   3498  H   LYS B 142     164.100 258.113  22.454  1.00  0.00           H  
ATOM   3499  HA  LYS B 142     163.821 257.730  25.298  1.00  0.00           H  
ATOM   3500 1HB  LYS B 142     163.097 255.989  22.911  1.00  0.00           H  
ATOM   3501 2HB  LYS B 142     162.731 255.543  24.572  1.00  0.00           H  
ATOM   3502 1HG  LYS B 142     161.431 257.703  24.776  1.00  0.00           H  
ATOM   3503 2HG  LYS B 142     161.664 257.922  23.036  1.00  0.00           H  
ATOM   3504 1HD  LYS B 142     160.432 255.422  24.242  1.00  0.00           H  
ATOM   3505 2HD  LYS B 142     159.480 256.821  23.725  1.00  0.00           H  
ATOM   3506 1HE  LYS B 142     160.491 256.595  21.438  1.00  0.00           H  
ATOM   3507 2HE  LYS B 142     161.295 255.120  21.979  1.00  0.00           H  
ATOM   3508 1HZ  LYS B 142     159.248 254.646  20.849  1.00  0.00           H  
ATOM   3509 2HZ  LYS B 142     159.134 254.176  22.426  1.00  0.00           H  
ATOM   3510 3HZ  LYS B 142     158.383 255.554  21.920  1.00  0.00           H  
ATOM   3511  N   LYS B 143     166.012 255.870  23.717  1.00  0.00           N  
ATOM   3512  CA  LYS B 143     167.131 254.956  23.910  1.00  0.00           C  
ATOM   3513  C   LYS B 143     168.246 255.614  24.712  1.00  0.00           C  
ATOM   3514  O   LYS B 143     168.821 255.001  25.612  1.00  0.00           O  
ATOM   3515  CB  LYS B 143     167.667 254.474  22.561  1.00  0.00           C  
ATOM   3516  CG  LYS B 143     166.756 253.491  21.837  1.00  0.00           C  
ATOM   3517  CD  LYS B 143     167.331 253.098  20.484  1.00  0.00           C  
ATOM   3518  CE  LYS B 143     166.413 252.131  19.752  1.00  0.00           C  
ATOM   3519  NZ  LYS B 143     166.942 251.770  18.408  1.00  0.00           N  
ATOM   3520  H   LYS B 143     165.809 256.213  22.790  1.00  0.00           H  
ATOM   3521  HA  LYS B 143     166.782 254.094  24.477  1.00  0.00           H  
ATOM   3522 1HB  LYS B 143     167.824 255.330  21.904  1.00  0.00           H  
ATOM   3523 2HB  LYS B 143     168.633 253.990  22.705  1.00  0.00           H  
ATOM   3524 1HG  LYS B 143     166.633 252.594  22.444  1.00  0.00           H  
ATOM   3525 2HG  LYS B 143     165.777 253.945  21.688  1.00  0.00           H  
ATOM   3526 1HD  LYS B 143     167.466 253.991  19.873  1.00  0.00           H  
ATOM   3527 2HD  LYS B 143     168.303 252.625  20.625  1.00  0.00           H  
ATOM   3528 1HE  LYS B 143     166.300 251.221  20.340  1.00  0.00           H  
ATOM   3529 2HE  LYS B 143     165.429 252.583  19.631  1.00  0.00           H  
ATOM   3530 1HZ  LYS B 143     166.306 251.129  17.956  1.00  0.00           H  
ATOM   3531 2HZ  LYS B 143     167.034 252.605  17.847  1.00  0.00           H  
ATOM   3532 3HZ  LYS B 143     167.847 251.332  18.509  1.00  0.00           H  
ATOM   3533  N   THR B 144     168.549 256.865  24.380  1.00  0.00           N  
ATOM   3534  CA  THR B 144     169.674 257.568  24.987  1.00  0.00           C  
ATOM   3535  C   THR B 144     169.223 258.404  26.178  1.00  0.00           C  
ATOM   3536  O   THR B 144     170.024 258.750  27.045  1.00  0.00           O  
ATOM   3537  CB  THR B 144     170.383 258.470  23.960  1.00  0.00           C  
ATOM   3538  OG1 THR B 144     170.876 257.671  22.876  1.00  0.00           O  
ATOM   3539  CG2 THR B 144     171.544 259.207  24.609  1.00  0.00           C  
ATOM   3540  H   THR B 144     167.986 257.340  23.689  1.00  0.00           H  
ATOM   3541  HA  THR B 144     170.385 256.830  25.353  1.00  0.00           H  
ATOM   3542  HB  THR B 144     169.674 259.197  23.564  1.00  0.00           H  
ATOM   3543  HG1 THR B 144     171.029 258.230  22.111  1.00  0.00           H  
ATOM   3544 1HG2 THR B 144     172.033 259.840  23.869  1.00  0.00           H  
ATOM   3545 2HG2 THR B 144     171.172 259.825  25.426  1.00  0.00           H  
ATOM   3546 3HG2 THR B 144     172.261 258.486  24.999  1.00  0.00           H  
ATOM   3547  N   GLY B 145     167.935 258.729  26.212  1.00  0.00           N  
ATOM   3548  CA  GLY B 145     167.383 259.568  27.269  1.00  0.00           C  
ATOM   3549  C   GLY B 145     167.722 261.035  27.040  1.00  0.00           C  
ATOM   3550  O   GLY B 145     168.033 261.765  27.981  1.00  0.00           O  
ATOM   3551  H   GLY B 145     167.320 258.382  25.488  1.00  0.00           H  
ATOM   3552 1HA  GLY B 145     166.301 259.443  27.307  1.00  0.00           H  
ATOM   3553 2HA  GLY B 145     167.777 259.246  28.233  1.00  0.00           H  
ATOM   3554  N   ASP B 146     167.662 261.461  25.782  1.00  0.00           N  
ATOM   3555  CA  ASP B 146     168.109 262.797  25.405  1.00  0.00           C  
ATOM   3556  C   ASP B 146     166.933 263.682  25.012  1.00  0.00           C  
ATOM   3557  O   ASP B 146     166.318 263.485  23.963  1.00  0.00           O  
ATOM   3558  CB  ASP B 146     169.108 262.722  24.247  1.00  0.00           C  
ATOM   3559  CG  ASP B 146     169.764 264.061  23.942  1.00  0.00           C  
ATOM   3560  OD1 ASP B 146     169.377 265.039  24.537  1.00  0.00           O  
ATOM   3561  OD2 ASP B 146     170.647 264.094  23.119  1.00  0.00           O  
ATOM   3562  H   ASP B 146     167.297 260.844  25.071  1.00  0.00           H  
ATOM   3563  HA  ASP B 146     168.595 263.256  26.264  1.00  0.00           H  
ATOM   3564 1HB  ASP B 146     169.887 261.997  24.484  1.00  0.00           H  
ATOM   3565 2HB  ASP B 146     168.598 262.371  23.349  1.00  0.00           H  
ATOM   3566  N   LYS B 147     166.620 264.652  25.862  1.00  0.00           N  
ATOM   3567  CA  LYS B 147     165.497 265.550  25.622  1.00  0.00           C  
ATOM   3568  C   LYS B 147     165.792 266.510  24.477  1.00  0.00           C  
ATOM   3569  O   LYS B 147     164.883 267.120  23.915  1.00  0.00           O  
ATOM   3570  CB  LYS B 147     165.157 266.333  26.890  1.00  0.00           C  
ATOM   3571  CG  LYS B 147     164.575 265.487  28.015  1.00  0.00           C  
ATOM   3572  CD  LYS B 147     164.271 266.332  29.242  1.00  0.00           C  
ATOM   3573  CE  LYS B 147     163.684 265.489  30.365  1.00  0.00           C  
ATOM   3574  NZ  LYS B 147     163.414 266.297  31.585  1.00  0.00           N  
ATOM   3575  H   LYS B 147     167.175 264.772  26.697  1.00  0.00           H  
ATOM   3576  HA  LYS B 147     164.631 264.951  25.335  1.00  0.00           H  
ATOM   3577 1HB  LYS B 147     166.055 266.820  27.269  1.00  0.00           H  
ATOM   3578 2HB  LYS B 147     164.436 267.115  26.653  1.00  0.00           H  
ATOM   3579 1HG  LYS B 147     163.654 265.012  27.674  1.00  0.00           H  
ATOM   3580 2HG  LYS B 147     165.285 264.707  28.288  1.00  0.00           H  
ATOM   3581 1HD  LYS B 147     165.188 266.805  29.596  1.00  0.00           H  
ATOM   3582 2HD  LYS B 147     163.559 267.115  28.978  1.00  0.00           H  
ATOM   3583 1HE  LYS B 147     162.751 265.037  30.030  1.00  0.00           H  
ATOM   3584 2HE  LYS B 147     164.378 264.690  30.621  1.00  0.00           H  
ATOM   3585 1HZ  LYS B 147     163.027 265.703  32.304  1.00  0.00           H  
ATOM   3586 2HZ  LYS B 147     164.276 266.707  31.916  1.00  0.00           H  
ATOM   3587 3HZ  LYS B 147     162.756 267.031  31.365  1.00  0.00           H  
ATOM   3588  N   GLU B 148     167.071 266.640  24.137  1.00  0.00           N  
ATOM   3589  CA  GLU B 148     167.487 267.503  23.038  1.00  0.00           C  
ATOM   3590  C   GLU B 148     167.068 266.923  21.693  1.00  0.00           C  
ATOM   3591  O   GLU B 148     166.704 267.658  20.775  1.00  0.00           O  
ATOM   3592  CB  GLU B 148     169.003 267.709  23.066  1.00  0.00           C  
ATOM   3593  CG  GLU B 148     169.510 268.485  24.274  1.00  0.00           C  
ATOM   3594  CD  GLU B 148     168.978 269.890  24.332  1.00  0.00           C  
ATOM   3595  OE1 GLU B 148     168.871 270.508  23.300  1.00  0.00           O  
ATOM   3596  OE2 GLU B 148     168.679 270.346  25.411  1.00  0.00           O  
ATOM   3597  H   GLU B 148     167.772 266.129  24.654  1.00  0.00           H  
ATOM   3598  HA  GLU B 148     166.992 268.471  23.150  1.00  0.00           H  
ATOM   3599 1HB  GLU B 148     169.502 266.740  23.057  1.00  0.00           H  
ATOM   3600 2HB  GLU B 148     169.314 268.246  22.170  1.00  0.00           H  
ATOM   3601 1HG  GLU B 148     169.213 267.959  25.181  1.00  0.00           H  
ATOM   3602 2HG  GLU B 148     170.598 268.514  24.244  1.00  0.00           H  
ATOM   3603  N   LEU B 149     167.124 265.600  21.583  1.00  0.00           N  
ATOM   3604  CA  LEU B 149     166.628 264.908  20.400  1.00  0.00           C  
ATOM   3605  C   LEU B 149     165.119 265.071  20.260  1.00  0.00           C  
ATOM   3606  O   LEU B 149     164.598 265.174  19.149  1.00  0.00           O  
ATOM   3607  CB  LEU B 149     166.984 263.418  20.470  1.00  0.00           C  
ATOM   3608  CG  LEU B 149     168.479 263.086  20.378  1.00  0.00           C  
ATOM   3609  CD1 LEU B 149     168.682 261.592  20.591  1.00  0.00           C  
ATOM   3610  CD2 LEU B 149     169.013 263.523  19.022  1.00  0.00           C  
ATOM   3611  H   LEU B 149     167.522 265.060  22.337  1.00  0.00           H  
ATOM   3612  HA  LEU B 149     167.092 265.354  19.518  1.00  0.00           H  
ATOM   3613 1HB  LEU B 149     166.613 263.016  21.412  1.00  0.00           H  
ATOM   3614 2HB  LEU B 149     166.479 262.901  19.654  1.00  0.00           H  
ATOM   3615  HG  LEU B 149     169.018 263.612  21.167  1.00  0.00           H  
ATOM   3616 1HD1 LEU B 149     169.745 261.357  20.526  1.00  0.00           H  
ATOM   3617 2HD1 LEU B 149     168.309 261.311  21.576  1.00  0.00           H  
ATOM   3618 3HD1 LEU B 149     168.140 261.039  19.826  1.00  0.00           H  
ATOM   3619 1HD2 LEU B 149     170.076 263.288  18.957  1.00  0.00           H  
ATOM   3620 2HD2 LEU B 149     168.476 262.996  18.233  1.00  0.00           H  
ATOM   3621 3HD2 LEU B 149     168.871 264.597  18.903  1.00  0.00           H  
ATOM   3622  N   LEU B 150     164.424 265.096  21.390  1.00  0.00           N  
ATOM   3623  CA  LEU B 150     162.997 265.390  21.406  1.00  0.00           C  
ATOM   3624  C   LEU B 150     162.721 266.813  20.933  1.00  0.00           C  
ATOM   3625  O   LEU B 150     161.751 267.061  20.218  1.00  0.00           O  
ATOM   3626  CB  LEU B 150     162.433 265.196  22.819  1.00  0.00           C  
ATOM   3627  CG  LEU B 150     162.243 263.741  23.266  1.00  0.00           C  
ATOM   3628  CD1 LEU B 150     161.848 263.708  24.736  1.00  0.00           C  
ATOM   3629  CD2 LEU B 150     161.183 263.078  22.399  1.00  0.00           C  
ATOM   3630  H   LEU B 150     164.897 264.906  22.262  1.00  0.00           H  
ATOM   3631  HA  LEU B 150     162.496 264.711  20.718  1.00  0.00           H  
ATOM   3632 1HB  LEU B 150     163.104 265.676  23.530  1.00  0.00           H  
ATOM   3633 2HB  LEU B 150     161.463 265.690  22.877  1.00  0.00           H  
ATOM   3634  HG  LEU B 150     163.186 263.203  23.162  1.00  0.00           H  
ATOM   3635 1HD1 LEU B 150     161.713 262.674  25.053  1.00  0.00           H  
ATOM   3636 2HD1 LEU B 150     162.632 264.171  25.334  1.00  0.00           H  
ATOM   3637 3HD1 LEU B 150     160.915 264.253  24.874  1.00  0.00           H  
ATOM   3638 1HD2 LEU B 150     161.049 262.043  22.716  1.00  0.00           H  
ATOM   3639 2HD2 LEU B 150     160.240 263.615  22.503  1.00  0.00           H  
ATOM   3640 3HD2 LEU B 150     161.499 263.100  21.356  1.00  0.00           H  
ATOM   3641  N   LYS B 151     163.581 267.741  21.335  1.00  0.00           N  
ATOM   3642  CA  LYS B 151     163.490 269.121  20.876  1.00  0.00           C  
ATOM   3643  C   LYS B 151     163.632 269.210  19.362  1.00  0.00           C  
ATOM   3644  O   LYS B 151     162.906 269.953  18.702  1.00  0.00           O  
ATOM   3645  CB  LYS B 151     164.555 269.983  21.556  1.00  0.00           C  
ATOM   3646  CG  LYS B 151     164.288 270.267  23.028  1.00  0.00           C  
ATOM   3647  CD  LYS B 151     165.411 271.089  23.644  1.00  0.00           C  
ATOM   3648  CE  LYS B 151     165.172 271.329  25.128  1.00  0.00           C  
ATOM   3649  NZ  LYS B 151     166.296 272.071  25.759  1.00  0.00           N  
ATOM   3650  H   LYS B 151     164.318 267.485  21.975  1.00  0.00           H  
ATOM   3651  HA  LYS B 151     162.504 269.508  21.138  1.00  0.00           H  
ATOM   3652 1HB  LYS B 151     165.524 269.490  21.480  1.00  0.00           H  
ATOM   3653 2HB  LYS B 151     164.632 270.940  21.039  1.00  0.00           H  
ATOM   3654 1HG  LYS B 151     163.350 270.814  23.129  1.00  0.00           H  
ATOM   3655 2HG  LYS B 151     164.199 269.326  23.570  1.00  0.00           H  
ATOM   3656 1HD  LYS B 151     166.358 270.564  23.518  1.00  0.00           H  
ATOM   3657 2HD  LYS B 151     165.478 272.051  23.136  1.00  0.00           H  
ATOM   3658 1HE  LYS B 151     164.255 271.902  25.260  1.00  0.00           H  
ATOM   3659 2HE  LYS B 151     165.053 270.373  25.637  1.00  0.00           H  
ATOM   3660 1HZ  LYS B 151     166.100 272.210  26.740  1.00  0.00           H  
ATOM   3661 2HZ  LYS B 151     167.150 271.540  25.659  1.00  0.00           H  
ATOM   3662 3HZ  LYS B 151     166.404 272.968  25.308  1.00  0.00           H  
ATOM   3663  N   LEU B 152     164.574 268.447  18.817  1.00  0.00           N  
ATOM   3664  CA  LEU B 152     164.745 268.354  17.371  1.00  0.00           C  
ATOM   3665  C   LEU B 152     163.509 267.758  16.708  1.00  0.00           C  
ATOM   3666  O   LEU B 152     163.069 268.228  15.659  1.00  0.00           O  
ATOM   3667  CB  LEU B 152     165.975 267.501  17.036  1.00  0.00           C  
ATOM   3668  CG  LEU B 152     167.334 268.141  17.348  1.00  0.00           C  
ATOM   3669  CD1 LEU B 152     168.437 267.109  17.157  1.00  0.00           C  
ATOM   3670  CD2 LEU B 152     167.548 269.345  16.443  1.00  0.00           C  
ATOM   3671  H   LEU B 152     165.186 267.915  19.419  1.00  0.00           H  
ATOM   3672  HA  LEU B 152     164.879 269.361  16.975  1.00  0.00           H  
ATOM   3673 1HB  LEU B 152     165.912 266.568  17.594  1.00  0.00           H  
ATOM   3674 2HB  LEU B 152     165.956 267.266  15.972  1.00  0.00           H  
ATOM   3675  HG  LEU B 152     167.354 268.461  18.390  1.00  0.00           H  
ATOM   3676 1HD1 LEU B 152     169.403 267.564  17.379  1.00  0.00           H  
ATOM   3677 2HD1 LEU B 152     168.270 266.268  17.830  1.00  0.00           H  
ATOM   3678 3HD1 LEU B 152     168.431 266.756  16.126  1.00  0.00           H  
ATOM   3679 1HD2 LEU B 152     168.513 269.800  16.666  1.00  0.00           H  
ATOM   3680 2HD2 LEU B 152     167.529 269.025  15.401  1.00  0.00           H  
ATOM   3681 3HD2 LEU B 152     166.755 270.073  16.613  1.00  0.00           H  
ATOM   3682  N   ALA B 153     162.955 266.720  17.327  1.00  0.00           N  
ATOM   3683  CA  ALA B 153     161.727 266.104  16.839  1.00  0.00           C  
ATOM   3684  C   ALA B 153     160.579 267.105  16.818  1.00  0.00           C  
ATOM   3685  O   ALA B 153     159.788 267.138  15.875  1.00  0.00           O  
ATOM   3686  CB  ALA B 153     161.362 264.900  17.695  1.00  0.00           C  
ATOM   3687  H   ALA B 153     163.396 266.348  18.156  1.00  0.00           H  
ATOM   3688  HA  ALA B 153     161.892 265.769  15.813  1.00  0.00           H  
ATOM   3689 1HB  ALA B 153     160.444 264.450  17.319  1.00  0.00           H  
ATOM   3690 2HB  ALA B 153     162.168 264.167  17.653  1.00  0.00           H  
ATOM   3691 3HB  ALA B 153     161.215 265.218  18.726  1.00  0.00           H  
ATOM   3692  N   LYS B 154     160.492 267.919  17.865  1.00  0.00           N  
ATOM   3693  CA  LYS B 154     159.511 268.997  17.918  1.00  0.00           C  
ATOM   3694  C   LYS B 154     159.648 269.925  16.718  1.00  0.00           C  
ATOM   3695  O   LYS B 154     158.664 270.235  16.044  1.00  0.00           O  
ATOM   3696  CB  LYS B 154     159.658 269.791  19.217  1.00  0.00           C  
ATOM   3697  CG  LYS B 154     159.183 269.053  20.462  1.00  0.00           C  
ATOM   3698  CD  LYS B 154     159.380 269.896  21.713  1.00  0.00           C  
ATOM   3699  CE  LYS B 154     158.966 269.137  22.964  1.00  0.00           C  
ATOM   3700  NZ  LYS B 154     159.197 269.933  24.200  1.00  0.00           N  
ATOM   3701  H   LYS B 154     161.122 267.789  18.644  1.00  0.00           H  
ATOM   3702  HA  LYS B 154     158.513 268.558  17.885  1.00  0.00           H  
ATOM   3703 1HB  LYS B 154     160.705 270.057  19.365  1.00  0.00           H  
ATOM   3704 2HB  LYS B 154     159.091 270.719  19.142  1.00  0.00           H  
ATOM   3705 1HG  LYS B 154     158.125 268.811  20.360  1.00  0.00           H  
ATOM   3706 2HG  LYS B 154     159.742 268.124  20.569  1.00  0.00           H  
ATOM   3707 1HD  LYS B 154     160.430 270.178  21.800  1.00  0.00           H  
ATOM   3708 2HD  LYS B 154     158.783 270.805  21.637  1.00  0.00           H  
ATOM   3709 1HE  LYS B 154     157.908 268.884  22.902  1.00  0.00           H  
ATOM   3710 2HE  LYS B 154     159.535 268.210  23.033  1.00  0.00           H  
ATOM   3711 1HZ  LYS B 154     158.910 269.395  25.006  1.00  0.00           H  
ATOM   3712 2HZ  LYS B 154     160.179 270.158  24.278  1.00  0.00           H  
ATOM   3713 3HZ  LYS B 154     158.659 270.787  24.157  1.00  0.00           H  
ATOM   3714  N   ARG B 155     160.871 270.369  16.457  1.00  0.00           N  
ATOM   3715  CA  ARG B 155     161.131 271.314  15.377  1.00  0.00           C  
ATOM   3716  C   ARG B 155     160.807 270.704  14.020  1.00  0.00           C  
ATOM   3717  O   ARG B 155     160.217 271.357  13.158  1.00  0.00           O  
ATOM   3718  CB  ARG B 155     162.586 271.760  15.394  1.00  0.00           C  
ATOM   3719  CG  ARG B 155     162.965 272.745  14.299  1.00  0.00           C  
ATOM   3720  CD  ARG B 155     162.221 274.024  14.429  1.00  0.00           C  
ATOM   3721  NE  ARG B 155     162.533 274.945  13.348  1.00  0.00           N  
ATOM   3722  CZ  ARG B 155     161.875 276.094  13.107  1.00  0.00           C  
ATOM   3723  NH1 ARG B 155     160.870 276.449  13.879  1.00  0.00           N  
ATOM   3724  NH2 ARG B 155     162.235 276.866  12.097  1.00  0.00           N  
ATOM   3725  H   ARG B 155     161.646 270.043  17.018  1.00  0.00           H  
ATOM   3726  HA  ARG B 155     160.482 272.181  15.513  1.00  0.00           H  
ATOM   3727 1HB  ARG B 155     162.811 272.229  16.351  1.00  0.00           H  
ATOM   3728 2HB  ARG B 155     163.235 270.890  15.296  1.00  0.00           H  
ATOM   3729 1HG  ARG B 155     164.032 272.961  14.358  1.00  0.00           H  
ATOM   3730 2HG  ARG B 155     162.737 272.312  13.325  1.00  0.00           H  
ATOM   3731 1HD  ARG B 155     161.150 273.825  14.407  1.00  0.00           H  
ATOM   3732 2HD  ARG B 155     162.483 274.504  15.371  1.00  0.00           H  
ATOM   3733  HE  ARG B 155     163.299 274.704  12.733  1.00  0.00           H  
ATOM   3734 1HH1 ARG B 155     160.594 275.861  14.651  1.00  0.00           H  
ATOM   3735 2HH1 ARG B 155     160.376 277.313  13.699  1.00  0.00           H  
ATOM   3736 1HH2 ARG B 155     163.006 276.592  11.503  1.00  0.00           H  
ATOM   3737 2HH2 ARG B 155     161.742 277.726  11.917  1.00  0.00           H  
ATOM   3738  N   ALA B 156     161.193 269.446  13.834  1.00  0.00           N  
ATOM   3739  CA  ALA B 156     160.903 268.728  12.599  1.00  0.00           C  
ATOM   3740  C   ALA B 156     159.403 268.658  12.343  1.00  0.00           C  
ATOM   3741  O   ALA B 156     158.940 268.921  11.233  1.00  0.00           O  
ATOM   3742  CB  ALA B 156     161.497 267.328  12.647  1.00  0.00           C  
ATOM   3743  H   ALA B 156     161.704 268.977  14.567  1.00  0.00           H  
ATOM   3744  HA  ALA B 156     161.354 269.273  11.768  1.00  0.00           H  
ATOM   3745 1HB  ALA B 156     161.274 266.805  11.719  1.00  0.00           H  
ATOM   3746 2HB  ALA B 156     162.579 267.396  12.774  1.00  0.00           H  
ATOM   3747 3HB  ALA B 156     161.070 266.781  13.486  1.00  0.00           H  
ATOM   3748  N   LEU B 157     158.649 268.300  13.376  1.00  0.00           N  
ATOM   3749  CA  LEU B 157     157.197 268.224  13.275  1.00  0.00           C  
ATOM   3750  C   LEU B 157     156.583 269.610  13.125  1.00  0.00           C  
ATOM   3751  O   LEU B 157     155.613 269.794  12.389  1.00  0.00           O  
ATOM   3752  CB  LEU B 157     156.614 267.531  14.513  1.00  0.00           C  
ATOM   3753  CG  LEU B 157     157.039 266.072  14.720  1.00  0.00           C  
ATOM   3754  CD1 LEU B 157     156.676 265.633  16.132  1.00  0.00           C  
ATOM   3755  CD2 LEU B 157     156.359 265.192  13.682  1.00  0.00           C  
ATOM   3756  H   LEU B 157     159.094 268.075  14.255  1.00  0.00           H  
ATOM   3757  HA  LEU B 157     156.941 267.651  12.384  1.00  0.00           H  
ATOM   3758 1HB  LEU B 157     156.912 268.092  15.397  1.00  0.00           H  
ATOM   3759 2HB  LEU B 157     155.526 267.553  14.443  1.00  0.00           H  
ATOM   3760  HG  LEU B 157     158.121 265.990  14.613  1.00  0.00           H  
ATOM   3761 1HD1 LEU B 157     156.979 264.596  16.280  1.00  0.00           H  
ATOM   3762 2HD1 LEU B 157     157.192 266.266  16.854  1.00  0.00           H  
ATOM   3763 3HD1 LEU B 157     155.600 265.720  16.275  1.00  0.00           H  
ATOM   3764 1HD2 LEU B 157     156.663 264.155  13.829  1.00  0.00           H  
ATOM   3765 2HD2 LEU B 157     155.277 265.273  13.789  1.00  0.00           H  
ATOM   3766 3HD2 LEU B 157     156.650 265.517  12.683  1.00  0.00           H  
ATOM   3767  N   GLU B 158     157.152 270.585  13.826  1.00  0.00           N  
ATOM   3768  CA  GLU B 158     156.688 271.964  13.738  1.00  0.00           C  
ATOM   3769  C   GLU B 158     156.743 272.474  12.305  1.00  0.00           C  
ATOM   3770  O   GLU B 158     155.765 273.019  11.791  1.00  0.00           O  
ATOM   3771  CB  GLU B 158     157.528 272.868  14.643  1.00  0.00           C  
ATOM   3772  CG  GLU B 158     157.196 274.349  14.534  1.00  0.00           C  
ATOM   3773  CD  GLU B 158     158.040 275.206  15.436  1.00  0.00           C  
ATOM   3774  OE1 GLU B 158     158.848 274.665  16.153  1.00  0.00           O  
ATOM   3775  OE2 GLU B 158     157.877 276.403  15.408  1.00  0.00           O  
ATOM   3776  H   GLU B 158     157.927 270.363  14.436  1.00  0.00           H  
ATOM   3777  HA  GLU B 158     155.648 272.000  14.063  1.00  0.00           H  
ATOM   3778 1HB  GLU B 158     157.391 272.570  15.683  1.00  0.00           H  
ATOM   3779 2HB  GLU B 158     158.584 272.744  14.403  1.00  0.00           H  
ATOM   3780 1HG  GLU B 158     157.345 274.670  13.503  1.00  0.00           H  
ATOM   3781 2HG  GLU B 158     156.145 274.495  14.782  1.00  0.00           H  
ATOM   3782  N   VAL B 159     157.892 272.295  11.663  1.00  0.00           N  
ATOM   3783  CA  VAL B 159     158.066 272.708  10.275  1.00  0.00           C  
ATOM   3784  C   VAL B 159     157.187 271.885   9.343  1.00  0.00           C  
ATOM   3785  O   VAL B 159     156.637 272.406   8.370  1.00  0.00           O  
ATOM   3786  CB  VAL B 159     159.539 272.558   9.854  1.00  0.00           C  
ATOM   3787  CG1 VAL B 159     159.701 272.840   8.368  1.00  0.00           C  
ATOM   3788  CG2 VAL B 159     160.411 273.493  10.677  1.00  0.00           C  
ATOM   3789  H   VAL B 159     158.666 271.861  12.147  1.00  0.00           H  
ATOM   3790  HA  VAL B 159     157.761 273.751  10.183  1.00  0.00           H  
ATOM   3791  HB  VAL B 159     159.852 271.526  10.021  1.00  0.00           H  
ATOM   3792 1HG1 VAL B 159     160.748 272.728   8.087  1.00  0.00           H  
ATOM   3793 2HG1 VAL B 159     159.095 272.135   7.796  1.00  0.00           H  
ATOM   3794 3HG1 VAL B 159     159.375 273.857   8.153  1.00  0.00           H  
ATOM   3795 1HG2 VAL B 159     161.453 273.380  10.375  1.00  0.00           H  
ATOM   3796 2HG2 VAL B 159     160.096 274.524  10.515  1.00  0.00           H  
ATOM   3797 3HG2 VAL B 159     160.313 273.246  11.735  1.00  0.00           H  
ATOM   3798  N   ALA B 160     157.059 270.597   9.640  1.00  0.00           N  
ATOM   3799  CA  ALA B 160     156.207 269.710   8.856  1.00  0.00           C  
ATOM   3800  C   ALA B 160     154.765 270.200   8.843  1.00  0.00           C  
ATOM   3801  O   ALA B 160     154.116 270.222   7.797  1.00  0.00           O  
ATOM   3802  CB  ALA B 160     156.279 268.290   9.398  1.00  0.00           C  
ATOM   3803  H   ALA B 160     157.563 270.222  10.430  1.00  0.00           H  
ATOM   3804  HA  ALA B 160     156.565 269.708   7.825  1.00  0.00           H  
ATOM   3805 1HB  ALA B 160     155.639 267.641   8.802  1.00  0.00           H  
ATOM   3806 2HB  ALA B 160     157.308 267.933   9.346  1.00  0.00           H  
ATOM   3807 3HB  ALA B 160     155.944 268.280  10.434  1.00  0.00           H  
ATOM   3808  N   MET B 161     154.268 270.596  10.011  1.00  0.00           N  
ATOM   3809  CA  MET B 161     152.919 271.136  10.126  1.00  0.00           C  
ATOM   3810  C   MET B 161     152.776 272.431   9.334  1.00  0.00           C  
ATOM   3811  O   MET B 161     151.762 272.657   8.675  1.00  0.00           O  
ATOM   3812  CB  MET B 161     152.566 271.366  11.594  1.00  0.00           C  
ATOM   3813  CG  MET B 161     152.359 270.091  12.399  1.00  0.00           C  
ATOM   3814  SD  MET B 161     151.716 270.410  14.054  1.00  0.00           S  
ATOM   3815  CE  MET B 161     153.173 271.065  14.862  1.00  0.00           C  
ATOM   3816  H   MET B 161     154.840 270.516  10.840  1.00  0.00           H  
ATOM   3817  HA  MET B 161     152.219 270.414   9.707  1.00  0.00           H  
ATOM   3818 1HB  MET B 161     153.360 271.938  12.073  1.00  0.00           H  
ATOM   3819 2HB  MET B 161     151.651 271.956  11.660  1.00  0.00           H  
ATOM   3820 1HG  MET B 161     151.658 269.441  11.876  1.00  0.00           H  
ATOM   3821 2HG  MET B 161     153.307 269.563  12.494  1.00  0.00           H  
ATOM   3822 1HE  MET B 161     152.935 271.311  15.898  1.00  0.00           H  
ATOM   3823 2HE  MET B 161     153.968 270.319  14.840  1.00  0.00           H  
ATOM   3824 3HE  MET B 161     153.504 271.964  14.343  1.00  0.00           H  
ATOM   3825  N   ARG B 162     153.798 273.277   9.403  1.00  0.00           N  
ATOM   3826  CA  ARG B 162     153.818 274.519   8.640  1.00  0.00           C  
ATOM   3827  C   ARG B 162     153.745 274.245   7.144  1.00  0.00           C  
ATOM   3828  O   ARG B 162     153.065 274.958   6.406  1.00  0.00           O  
ATOM   3829  CB  ARG B 162     155.078 275.315   8.945  1.00  0.00           C  
ATOM   3830  CG  ARG B 162     155.151 275.881  10.355  1.00  0.00           C  
ATOM   3831  CD  ARG B 162     156.416 276.625  10.583  1.00  0.00           C  
ATOM   3832  NE  ARG B 162     156.575 277.010  11.976  1.00  0.00           N  
ATOM   3833  CZ  ARG B 162     156.035 278.112  12.532  1.00  0.00           C  
ATOM   3834  NH1 ARG B 162     155.305 278.926  11.802  1.00  0.00           N  
ATOM   3835  NH2 ARG B 162     156.239 278.375  13.811  1.00  0.00           N  
ATOM   3836  H   ARG B 162     154.583 273.055  10.003  1.00  0.00           H  
ATOM   3837  HA  ARG B 162     152.942 275.106   8.911  1.00  0.00           H  
ATOM   3838 1HB  ARG B 162     155.953 274.683   8.798  1.00  0.00           H  
ATOM   3839 2HB  ARG B 162     155.158 276.151   8.250  1.00  0.00           H  
ATOM   3840 1HG  ARG B 162     154.317 276.564  10.517  1.00  0.00           H  
ATOM   3841 2HG  ARG B 162     155.098 275.065  11.077  1.00  0.00           H  
ATOM   3842 1HD  ARG B 162     157.263 275.998  10.304  1.00  0.00           H  
ATOM   3843 2HD  ARG B 162     156.420 277.530   9.977  1.00  0.00           H  
ATOM   3844  HE  ARG B 162     157.130 276.408  12.570  1.00  0.00           H  
ATOM   3845 1HH1 ARG B 162     155.150 278.725  10.824  1.00  0.00           H  
ATOM   3846 2HH1 ARG B 162     154.900 279.752  12.218  1.00  0.00           H  
ATOM   3847 1HH2 ARG B 162     156.800 277.749  14.372  1.00  0.00           H  
ATOM   3848 2HH2 ARG B 162     155.834 279.201  14.227  1.00  0.00           H  
ATOM   3849  N   ALA B 163     154.450 273.210   6.701  1.00  0.00           N  
ATOM   3850  CA  ALA B 163     154.473 272.848   5.288  1.00  0.00           C  
ATOM   3851  C   ALA B 163     153.081 272.483   4.790  1.00  0.00           C  
ATOM   3852  O   ALA B 163     152.619 273.010   3.778  1.00  0.00           O  
ATOM   3853  CB  ALA B 163     155.437 271.692   5.054  1.00  0.00           C  
ATOM   3854  H   ALA B 163     154.984 272.661   7.360  1.00  0.00           H  
ATOM   3855  HA  ALA B 163     154.817 273.709   4.715  1.00  0.00           H  
ATOM   3856 1HB  ALA B 163     155.442 271.433   3.996  1.00  0.00           H  
ATOM   3857 2HB  ALA B 163     156.440 271.988   5.360  1.00  0.00           H  
ATOM   3858 3HB  ALA B 163     155.119 270.830   5.637  1.00  0.00           H  
ATOM   3859  N   VAL B 164     152.417 271.582   5.506  1.00  0.00           N  
ATOM   3860  CA  VAL B 164     151.101 271.105   5.106  1.00  0.00           C  
ATOM   3861  C   VAL B 164     150.026 272.143   5.399  1.00  0.00           C  
ATOM   3862  O   VAL B 164     148.972 272.158   4.763  1.00  0.00           O  
ATOM   3863  CB  VAL B 164     150.761 269.796   5.842  1.00  0.00           C  
ATOM   3864  CG1 VAL B 164     151.783 268.718   5.512  1.00  0.00           C  
ATOM   3865  CG2 VAL B 164     150.706 270.045   7.342  1.00  0.00           C  
ATOM   3866  H   VAL B 164     152.839 271.219   6.349  1.00  0.00           H  
ATOM   3867  HA  VAL B 164     151.108 270.933   4.029  1.00  0.00           H  
ATOM   3868  HB  VAL B 164     149.792 269.436   5.497  1.00  0.00           H  
ATOM   3869 1HG1 VAL B 164     151.528 267.800   6.041  1.00  0.00           H  
ATOM   3870 2HG1 VAL B 164     151.780 268.531   4.438  1.00  0.00           H  
ATOM   3871 3HG1 VAL B 164     152.774 269.050   5.821  1.00  0.00           H  
ATOM   3872 1HG2 VAL B 164     150.464 269.115   7.856  1.00  0.00           H  
ATOM   3873 2HG2 VAL B 164     151.673 270.410   7.686  1.00  0.00           H  
ATOM   3874 3HG2 VAL B 164     149.939 270.789   7.559  1.00  0.00           H  
ATOM   3875  N   SER B 165     150.298 273.012   6.367  1.00  0.00           N  
ATOM   3876  CA  SER B 165     149.421 274.141   6.654  1.00  0.00           C  
ATOM   3877  C   SER B 165     149.248 275.028   5.426  1.00  0.00           C  
ATOM   3878  O   SER B 165     148.124 275.311   5.008  1.00  0.00           O  
ATOM   3879  CB  SER B 165     149.978 274.956   7.805  1.00  0.00           C  
ATOM   3880  OG  SER B 165     149.076 275.955   8.196  1.00  0.00           O  
ATOM   3881  H   SER B 165     151.134 272.887   6.919  1.00  0.00           H  
ATOM   3882  HA  SER B 165     148.437 273.757   6.925  1.00  0.00           H  
ATOM   3883 1HB  SER B 165     150.186 274.299   8.649  1.00  0.00           H  
ATOM   3884 2HB  SER B 165     150.921 275.411   7.505  1.00  0.00           H  
ATOM   3885  HG  SER B 165     149.110 275.981   9.155  1.00  0.00           H  
ATOM   3886  N   LEU B 166     150.364 275.462   4.854  1.00  0.00           N  
ATOM   3887  CA  LEU B 166     150.337 276.289   3.652  1.00  0.00           C  
ATOM   3888  C   LEU B 166     149.807 275.505   2.457  1.00  0.00           C  
ATOM   3889  O   LEU B 166     149.081 276.045   1.622  1.00  0.00           O  
ATOM   3890  CB  LEU B 166     151.743 276.818   3.342  1.00  0.00           C  
ATOM   3891  CG  LEU B 166     151.840 277.796   2.165  1.00  0.00           C  
ATOM   3892  CD1 LEU B 166     150.905 278.974   2.402  1.00  0.00           C  
ATOM   3893  CD2 LEU B 166     153.280 278.265   2.011  1.00  0.00           C  
ATOM   3894  H   LEU B 166     151.255 275.215   5.261  1.00  0.00           H  
ATOM   3895  HA  LEU B 166     149.663 277.127   3.823  1.00  0.00           H  
ATOM   3896 1HB  LEU B 166     152.126 277.327   4.226  1.00  0.00           H  
ATOM   3897 2HB  LEU B 166     152.394 275.972   3.125  1.00  0.00           H  
ATOM   3898  HG  LEU B 166     151.521 277.297   1.250  1.00  0.00           H  
ATOM   3899 1HD1 LEU B 166     150.974 279.669   1.565  1.00  0.00           H  
ATOM   3900 2HD1 LEU B 166     149.880 278.612   2.489  1.00  0.00           H  
ATOM   3901 3HD1 LEU B 166     151.189 279.484   3.322  1.00  0.00           H  
ATOM   3902 1HD2 LEU B 166     153.349 278.959   1.173  1.00  0.00           H  
ATOM   3903 2HD2 LEU B 166     153.599 278.765   2.925  1.00  0.00           H  
ATOM   3904 3HD2 LEU B 166     153.924 277.406   1.824  1.00  0.00           H  
ATOM   3905  N   ALA B 167     150.177 274.232   2.381  1.00  0.00           N  
ATOM   3906  CA  ALA B 167     149.703 273.359   1.313  1.00  0.00           C  
ATOM   3907  C   ALA B 167     148.182 273.296   1.290  1.00  0.00           C  
ATOM   3908  O   ALA B 167     147.565 273.359   0.225  1.00  0.00           O  
ATOM   3909  CB  ALA B 167     150.288 271.963   1.469  1.00  0.00           C  
ATOM   3910  H   ALA B 167     150.802 273.858   3.080  1.00  0.00           H  
ATOM   3911  HA  ALA B 167     150.032 273.771   0.358  1.00  0.00           H  
ATOM   3912 1HB  ALA B 167     149.924 271.324   0.665  1.00  0.00           H  
ATOM   3913 2HB  ALA B 167     151.377 272.018   1.427  1.00  0.00           H  
ATOM   3914 3HB  ALA B 167     149.984 271.548   2.429  1.00  0.00           H  
ATOM   3915  N   LEU B 168     147.580 273.172   2.468  1.00  0.00           N  
ATOM   3916  CA  LEU B 168     146.127 273.161   2.588  1.00  0.00           C  
ATOM   3917  C   LEU B 168     145.535 274.520   2.235  1.00  0.00           C  
ATOM   3918  O   LEU B 168     144.501 274.602   1.570  1.00  0.00           O  
ATOM   3919  CB  LEU B 168     145.716 272.771   4.014  1.00  0.00           C  
ATOM   3920  CG  LEU B 168     145.861 271.285   4.365  1.00  0.00           C  
ATOM   3921  CD1 LEU B 168     145.588 271.085   5.850  1.00  0.00           C  
ATOM   3922  CD2 LEU B 168     144.899 270.466   3.517  1.00  0.00           C  
ATOM   3923  H   LEU B 168     148.143 273.082   3.301  1.00  0.00           H  
ATOM   3924  HA  LEU B 168     145.726 272.432   1.885  1.00  0.00           H  
ATOM   3925 1HB  LEU B 168     146.322 273.339   4.717  1.00  0.00           H  
ATOM   3926 2HB  LEU B 168     144.671 273.047   4.162  1.00  0.00           H  
ATOM   3927  HG  LEU B 168     146.884 270.963   4.168  1.00  0.00           H  
ATOM   3928 1HD1 LEU B 168     145.691 270.029   6.100  1.00  0.00           H  
ATOM   3929 2HD1 LEU B 168     146.302 271.667   6.433  1.00  0.00           H  
ATOM   3930 3HD1 LEU B 168     144.575 271.415   6.081  1.00  0.00           H  
ATOM   3931 1HD2 LEU B 168     145.003 269.410   3.767  1.00  0.00           H  
ATOM   3932 2HD2 LEU B 168     143.876 270.787   3.715  1.00  0.00           H  
ATOM   3933 3HD2 LEU B 168     145.129 270.614   2.462  1.00  0.00           H  
ATOM   3934  N   LYS B 169     146.194 275.582   2.680  1.00  0.00           N  
ATOM   3935  CA  LYS B 169     145.779 276.938   2.346  1.00  0.00           C  
ATOM   3936  C   LYS B 169     145.706 277.134   0.836  1.00  0.00           C  
ATOM   3937  O   LYS B 169     144.768 277.746   0.324  1.00  0.00           O  
ATOM   3938  CB  LYS B 169     146.735 277.959   2.964  1.00  0.00           C  
ATOM   3939  CG  LYS B 169     146.342 279.412   2.729  1.00  0.00           C  
ATOM   3940  CD  LYS B 169     147.293 280.363   3.440  1.00  0.00           C  
ATOM   3941  CE  LYS B 169     146.922 281.816   3.178  1.00  0.00           C  
ATOM   3942  NZ  LYS B 169     147.843 282.759   3.869  1.00  0.00           N  
ATOM   3943  H   LYS B 169     147.006 275.446   3.267  1.00  0.00           H  
ATOM   3944  HA  LYS B 169     144.780 277.104   2.748  1.00  0.00           H  
ATOM   3945 1HB  LYS B 169     146.792 277.799   4.041  1.00  0.00           H  
ATOM   3946 2HB  LYS B 169     147.736 277.813   2.558  1.00  0.00           H  
ATOM   3947 1HG  LYS B 169     146.361 279.625   1.659  1.00  0.00           H  
ATOM   3948 2HG  LYS B 169     145.331 279.579   3.097  1.00  0.00           H  
ATOM   3949 1HD  LYS B 169     147.259 280.177   4.514  1.00  0.00           H  
ATOM   3950 2HD  LYS B 169     148.310 280.190   3.091  1.00  0.00           H  
ATOM   3951 1HE  LYS B 169     146.958 282.012   2.107  1.00  0.00           H  
ATOM   3952 2HE  LYS B 169     145.906 282.000   3.525  1.00  0.00           H  
ATOM   3953 1HZ  LYS B 169     147.563 283.709   3.671  1.00  0.00           H  
ATOM   3954 2HZ  LYS B 169     147.804 282.598   4.866  1.00  0.00           H  
ATOM   3955 3HZ  LYS B 169     148.786 282.610   3.541  1.00  0.00           H  
ATOM   3956  N   SER B 170     146.702 276.612   0.129  1.00  0.00           N  
ATOM   3957  CA  SER B 170     146.709 276.652  -1.329  1.00  0.00           C  
ATOM   3958  C   SER B 170     145.651 275.722  -1.911  1.00  0.00           C  
ATOM   3959  O   SER B 170     144.904 276.102  -2.813  1.00  0.00           O  
ATOM   3960  CB  SER B 170     148.077 276.268  -1.855  1.00  0.00           C  
ATOM   3961  OG  SER B 170     148.086 276.232  -3.256  1.00  0.00           O  
ATOM   3962  H   SER B 170     147.475 276.176   0.612  1.00  0.00           H  
ATOM   3963  HA  SER B 170     146.468 277.667  -1.648  1.00  0.00           H  
ATOM   3964 1HB  SER B 170     148.817 276.985  -1.503  1.00  0.00           H  
ATOM   3965 2HB  SER B 170     148.357 275.291  -1.463  1.00  0.00           H  
ATOM   3966  HG  SER B 170     148.565 277.014  -3.538  1.00  0.00           H  
ATOM   3967  N   ASN B 171     145.594 274.501  -1.389  1.00  0.00           N  
ATOM   3968  CA  ASN B 171     144.645 273.506  -1.874  1.00  0.00           C  
ATOM   3969  C   ASN B 171     143.929 272.819  -0.718  1.00  0.00           C  
ATOM   3970  O   ASN B 171     144.420 271.831  -0.170  1.00  0.00           O  
ATOM   3971  CB  ASN B 171     145.344 272.483  -2.752  1.00  0.00           C  
ATOM   3972  CG  ASN B 171     144.388 271.499  -3.365  1.00  0.00           C  
ATOM   3973  OD1 ASN B 171     143.208 271.448  -2.998  1.00  0.00           O  
ATOM   3974  ND2 ASN B 171     144.872 270.716  -4.295  1.00  0.00           N  
ATOM   3975  H   ASN B 171     146.223 274.256  -0.639  1.00  0.00           H  
ATOM   3976  HA  ASN B 171     143.891 274.011  -2.476  1.00  0.00           H  
ATOM   3977 1HB  ASN B 171     145.882 272.995  -3.549  1.00  0.00           H  
ATOM   3978 2HB  ASN B 171     146.078 271.937  -2.160  1.00  0.00           H  
ATOM   3979 1HD2 ASN B 171     144.282 270.040  -4.739  1.00  0.00           H  
ATOM   3980 2HD2 ASN B 171     145.833 270.791  -4.561  1.00  0.00           H  
ATOM   3981  N   PRO B 172     142.768 273.348  -0.351  1.00  0.00           N  
ATOM   3982  CA  PRO B 172     142.010 272.828   0.781  1.00  0.00           C  
ATOM   3983  C   PRO B 172     141.649 271.362   0.575  1.00  0.00           C  
ATOM   3984  O   PRO B 172     141.398 270.634   1.535  1.00  0.00           O  
ATOM   3985  CB  PRO B 172     140.764 273.719   0.801  1.00  0.00           C  
ATOM   3986  CG  PRO B 172     141.219 274.996   0.180  1.00  0.00           C  
ATOM   3987  CD  PRO B 172     142.165 274.566  -0.910  1.00  0.00           C  
ATOM   3988  HA  PRO B 172     142.636 272.891   1.672  1.00  0.00           H  
ATOM   3989 1HB  PRO B 172     139.950 273.239   0.241  1.00  0.00           H  
ATOM   3990 2HB  PRO B 172     140.412 273.848   1.834  1.00  0.00           H  
ATOM   3991 1HG  PRO B 172     140.355 275.559  -0.205  1.00  0.00           H  
ATOM   3992 2HG  PRO B 172     141.703 275.633   0.935  1.00  0.00           H  
ATOM   3993 1HD  PRO B 172     141.597 274.359  -1.829  1.00  0.00           H  
ATOM   3994 2HD  PRO B 172     142.908 275.359  -1.084  1.00  0.00           H  
ATOM   3995  N   ASP B 173     141.625 270.935  -0.683  1.00  0.00           N  
ATOM   3996  CA  ASP B 173     141.181 269.590  -1.027  1.00  0.00           C  
ATOM   3997  C   ASP B 173     142.346 268.609  -1.027  1.00  0.00           C  
ATOM   3998  O   ASP B 173     142.188 267.441  -1.385  1.00  0.00           O  
ATOM   3999  CB  ASP B 173     140.501 269.586  -2.399  1.00  0.00           C  
ATOM   4000  CG  ASP B 173     139.187 270.353  -2.412  1.00  0.00           C  
ATOM   4001  OD1 ASP B 173     138.568 270.450  -1.378  1.00  0.00           O  
ATOM   4002  OD2 ASP B 173     138.814 270.833  -3.455  1.00  0.00           O  
ATOM   4003  H   ASP B 173     141.923 271.559  -1.420  1.00  0.00           H  
ATOM   4004  HA  ASP B 173     140.468 269.257  -0.271  1.00  0.00           H  
ATOM   4005 1HB  ASP B 173     141.171 270.025  -3.138  1.00  0.00           H  
ATOM   4006 2HB  ASP B 173     140.307 268.555  -2.705  1.00  0.00           H  
ATOM   4007  N   ASN B 174     143.517 269.088  -0.619  1.00  0.00           N  
ATOM   4008  CA  ASN B 174     144.698 268.239  -0.514  1.00  0.00           C  
ATOM   4009  C   ASN B 174     144.575 267.268   0.654  1.00  0.00           C  
ATOM   4010  O   ASN B 174     145.083 267.527   1.743  1.00  0.00           O  
ATOM   4011  CB  ASN B 174     145.953 269.082  -0.378  1.00  0.00           C  
ATOM   4012  CG  ASN B 174     147.212 268.268  -0.490  1.00  0.00           C  
ATOM   4013  OD1 ASN B 174     147.228 267.079  -0.150  1.00  0.00           O  
ATOM   4014  ND2 ASN B 174     148.266 268.883  -0.960  1.00  0.00           N  
ATOM   4015  H   ASN B 174     143.592 270.066  -0.379  1.00  0.00           H  
ATOM   4016  HA  ASN B 174     144.783 267.648  -1.428  1.00  0.00           H  
ATOM   4017 1HB  ASN B 174     145.960 269.850  -1.153  1.00  0.00           H  
ATOM   4018 2HB  ASN B 174     145.946 269.590   0.586  1.00  0.00           H  
ATOM   4019 1HD2 ASN B 174     149.131 268.392  -1.057  1.00  0.00           H  
ATOM   4020 2HD2 ASN B 174     148.206 269.846  -1.223  1.00  0.00           H  
ATOM   4021  N   GLU B 175     143.896 266.151   0.417  1.00  0.00           N  
ATOM   4022  CA  GLU B 175     143.625 265.181   1.472  1.00  0.00           C  
ATOM   4023  C   GLU B 175     144.915 264.687   2.114  1.00  0.00           C  
ATOM   4024  O   GLU B 175     144.966 264.444   3.319  1.00  0.00           O  
ATOM   4025  CB  GLU B 175     142.834 263.995   0.915  1.00  0.00           C  
ATOM   4026  CG  GLU B 175     142.423 262.968   1.961  1.00  0.00           C  
ATOM   4027  CD  GLU B 175     141.579 261.861   1.392  1.00  0.00           C  
ATOM   4028  OE1 GLU B 175     140.874 262.104   0.443  1.00  0.00           O  
ATOM   4029  OE2 GLU B 175     141.640 260.770   1.909  1.00  0.00           O  
ATOM   4030  H   GLU B 175     143.562 265.968  -0.518  1.00  0.00           H  
ATOM   4031  HA  GLU B 175     143.035 265.678   2.244  1.00  0.00           H  
ATOM   4032 1HB  GLU B 175     141.929 264.358   0.428  1.00  0.00           H  
ATOM   4033 2HB  GLU B 175     143.430 263.483   0.160  1.00  0.00           H  
ATOM   4034 1HG  GLU B 175     143.320 262.535   2.403  1.00  0.00           H  
ATOM   4035 2HG  GLU B 175     141.868 263.472   2.751  1.00  0.00           H  
ATOM   4036  N   GLU B 176     145.953 264.540   1.300  1.00  0.00           N  
ATOM   4037  CA  GLU B 176     147.241 264.053   1.782  1.00  0.00           C  
ATOM   4038  C   GLU B 176     147.808 264.967   2.860  1.00  0.00           C  
ATOM   4039  O   GLU B 176     148.273 264.504   3.900  1.00  0.00           O  
ATOM   4040  CB  GLU B 176     148.234 263.936   0.624  1.00  0.00           C  
ATOM   4041  CG  GLU B 176     149.573 263.319   1.006  1.00  0.00           C  
ATOM   4042  CD  GLU B 176     150.519 263.210  -0.159  1.00  0.00           C  
ATOM   4043  OE1 GLU B 176     150.158 263.624  -1.234  1.00  0.00           O  
ATOM   4044  OE2 GLU B 176     151.603 262.710   0.028  1.00  0.00           O  
ATOM   4045  H   GLU B 176     145.851 264.772   0.323  1.00  0.00           H  
ATOM   4046  HA  GLU B 176     147.092 263.070   2.228  1.00  0.00           H  
ATOM   4047 1HB  GLU B 176     147.799 263.327  -0.168  1.00  0.00           H  
ATOM   4048 2HB  GLU B 176     148.428 264.924   0.209  1.00  0.00           H  
ATOM   4049 1HG  GLU B 176     150.037 263.931   1.779  1.00  0.00           H  
ATOM   4050 2HG  GLU B 176     149.399 262.327   1.421  1.00  0.00           H  
ATOM   4051  N   ALA B 177     147.767 266.271   2.602  1.00  0.00           N  
ATOM   4052  CA  ALA B 177     148.227 267.258   3.573  1.00  0.00           C  
ATOM   4053  C   ALA B 177     147.370 267.234   4.832  1.00  0.00           C  
ATOM   4054  O   ALA B 177     147.879 267.367   5.945  1.00  0.00           O  
ATOM   4055  CB  ALA B 177     148.223 268.647   2.957  1.00  0.00           C  
ATOM   4056  H   ALA B 177     147.406 266.586   1.714  1.00  0.00           H  
ATOM   4057  HA  ALA B 177     149.249 267.006   3.864  1.00  0.00           H  
ATOM   4058 1HB  ALA B 177     148.569 269.374   3.695  1.00  0.00           H  
ATOM   4059 2HB  ALA B 177     148.887 268.666   2.093  1.00  0.00           H  
ATOM   4060 3HB  ALA B 177     147.213 268.905   2.644  1.00  0.00           H  
ATOM   4061  N   ARG B 178     146.064 267.063   4.650  1.00  0.00           N  
ATOM   4062  CA  ARG B 178     145.135 267.010   5.772  1.00  0.00           C  
ATOM   4063  C   ARG B 178     145.442 265.830   6.687  1.00  0.00           C  
ATOM   4064  O   ARG B 178     145.559 265.989   7.901  1.00  0.00           O  
ATOM   4065  CB  ARG B 178     143.701 266.902   5.274  1.00  0.00           C  
ATOM   4066  CG  ARG B 178     142.642 266.918   6.365  1.00  0.00           C  
ATOM   4067  CD  ARG B 178     141.274 266.776   5.805  1.00  0.00           C  
ATOM   4068  NE  ARG B 178     140.925 267.888   4.935  1.00  0.00           N  
ATOM   4069  CZ  ARG B 178     140.473 269.082   5.364  1.00  0.00           C  
ATOM   4070  NH1 ARG B 178     140.321 269.303   6.651  1.00  0.00           N  
ATOM   4071  NH2 ARG B 178     140.184 270.031   4.491  1.00  0.00           N  
ATOM   4072  H   ARG B 178     145.706 266.970   3.710  1.00  0.00           H  
ATOM   4073  HA  ARG B 178     145.247 267.922   6.359  1.00  0.00           H  
ATOM   4074 1HB  ARG B 178     143.488 267.728   4.596  1.00  0.00           H  
ATOM   4075 2HB  ARG B 178     143.580 265.977   4.711  1.00  0.00           H  
ATOM   4076 1HG  ARG B 178     142.818 266.092   7.055  1.00  0.00           H  
ATOM   4077 2HG  ARG B 178     142.693 267.862   6.908  1.00  0.00           H  
ATOM   4078 1HD  ARG B 178     141.213 265.856   5.223  1.00  0.00           H  
ATOM   4079 2HD  ARG B 178     140.550 266.739   6.618  1.00  0.00           H  
ATOM   4080  HE  ARG B 178     141.030 267.755   3.938  1.00  0.00           H  
ATOM   4081 1HH1 ARG B 178     140.542 268.578   7.318  1.00  0.00           H  
ATOM   4082 2HH1 ARG B 178     139.982 270.199   6.972  1.00  0.00           H  
ATOM   4083 1HH2 ARG B 178     140.301 269.861   3.502  1.00  0.00           H  
ATOM   4084 2HH2 ARG B 178     139.845 270.926   4.813  1.00  0.00           H  
ATOM   4085  N   ARG B 179     145.573 264.646   6.094  1.00  0.00           N  
ATOM   4086  CA  ARG B 179     145.921 263.449   6.848  1.00  0.00           C  
ATOM   4087  C   ARG B 179     147.270 263.604   7.538  1.00  0.00           C  
ATOM   4088  O   ARG B 179     147.413 263.294   8.721  1.00  0.00           O  
ATOM   4089  CB  ARG B 179     145.960 262.234   5.933  1.00  0.00           C  
ATOM   4090  CG  ARG B 179     144.602 261.766   5.433  1.00  0.00           C  
ATOM   4091  CD  ARG B 179     144.719 260.563   4.570  1.00  0.00           C  
ATOM   4092  NE  ARG B 179     143.433 260.159   4.025  1.00  0.00           N  
ATOM   4093  CZ  ARG B 179     142.538 259.387   4.671  1.00  0.00           C  
ATOM   4094  NH1 ARG B 179     142.802 258.945   5.881  1.00  0.00           N  
ATOM   4095  NH2 ARG B 179     141.393 259.074   4.089  1.00  0.00           N  
ATOM   4096  H   ARG B 179     145.427 264.577   5.098  1.00  0.00           H  
ATOM   4097  HA  ARG B 179     145.170 263.297   7.623  1.00  0.00           H  
ATOM   4098 1HB  ARG B 179     146.574 262.455   5.061  1.00  0.00           H  
ATOM   4099 2HB  ARG B 179     146.424 261.398   6.457  1.00  0.00           H  
ATOM   4100 1HG  ARG B 179     143.967 261.517   6.284  1.00  0.00           H  
ATOM   4101 2HG  ARG B 179     144.134 262.561   4.852  1.00  0.00           H  
ATOM   4102 1HD  ARG B 179     145.390 260.777   3.738  1.00  0.00           H  
ATOM   4103 2HD  ARG B 179     145.118 259.734   5.153  1.00  0.00           H  
ATOM   4104  HE  ARG B 179     143.194 260.480   3.097  1.00  0.00           H  
ATOM   4105 1HH1 ARG B 179     143.677 259.184   6.326  1.00  0.00           H  
ATOM   4106 2HH1 ARG B 179     142.131 258.366   6.364  1.00  0.00           H  
ATOM   4107 1HH2 ARG B 179     141.190 259.414   3.159  1.00  0.00           H  
ATOM   4108 2HH2 ARG B 179     140.722 258.496   4.572  1.00  0.00           H  
ATOM   4109  N   VAL B 180     148.257 264.087   6.792  1.00  0.00           N  
ATOM   4110  CA  VAL B 180     149.599 264.283   7.331  1.00  0.00           C  
ATOM   4111  C   VAL B 180     149.575 265.203   8.545  1.00  0.00           C  
ATOM   4112  O   VAL B 180     150.208 264.918   9.562  1.00  0.00           O  
ATOM   4113  CB  VAL B 180     150.525 264.881   6.255  1.00  0.00           C  
ATOM   4114  CG1 VAL B 180     151.809 265.398   6.885  1.00  0.00           C  
ATOM   4115  CG2 VAL B 180     150.828 263.835   5.193  1.00  0.00           C  
ATOM   4116  H   VAL B 180     148.075 264.324   5.827  1.00  0.00           H  
ATOM   4117  HA  VAL B 180     149.986 263.318   7.655  1.00  0.00           H  
ATOM   4118  HB  VAL B 180     150.027 265.735   5.794  1.00  0.00           H  
ATOM   4119 1HG1 VAL B 180     152.452 265.817   6.111  1.00  0.00           H  
ATOM   4120 2HG1 VAL B 180     151.571 266.170   7.616  1.00  0.00           H  
ATOM   4121 3HG1 VAL B 180     152.328 264.577   7.380  1.00  0.00           H  
ATOM   4122 1HG2 VAL B 180     151.482 264.265   4.435  1.00  0.00           H  
ATOM   4123 2HG2 VAL B 180     151.320 262.979   5.655  1.00  0.00           H  
ATOM   4124 3HG2 VAL B 180     149.898 263.510   4.726  1.00  0.00           H  
ATOM   4125  N   ALA B 181     148.842 266.304   8.434  1.00  0.00           N  
ATOM   4126  CA  ALA B 181     148.739 267.270   9.520  1.00  0.00           C  
ATOM   4127  C   ALA B 181     148.243 266.609  10.799  1.00  0.00           C  
ATOM   4128  O   ALA B 181     148.784 266.841  11.880  1.00  0.00           O  
ATOM   4129  CB  ALA B 181     147.819 268.416   9.125  1.00  0.00           C  
ATOM   4130  H   ALA B 181     148.342 266.477   7.573  1.00  0.00           H  
ATOM   4131  HA  ALA B 181     149.733 267.672   9.720  1.00  0.00           H  
ATOM   4132 1HB  ALA B 181     147.752 269.129   9.946  1.00  0.00           H  
ATOM   4133 2HB  ALA B 181     148.218 268.916   8.242  1.00  0.00           H  
ATOM   4134 3HB  ALA B 181     146.827 268.025   8.903  1.00  0.00           H  
ATOM   4135  N   ALA B 182     147.207 265.786  10.670  1.00  0.00           N  
ATOM   4136  CA  ALA B 182     146.647 265.076  11.812  1.00  0.00           C  
ATOM   4137  C   ALA B 182     147.661 264.110  12.413  1.00  0.00           C  
ATOM   4138  O   ALA B 182     147.802 264.022  13.632  1.00  0.00           O  
ATOM   4139  CB  ALA B 182     145.384 264.331  11.404  1.00  0.00           C  
ATOM   4140  H   ALA B 182     146.799 265.649   9.757  1.00  0.00           H  
ATOM   4141  HA  ALA B 182     146.390 265.803  12.581  1.00  0.00           H  
ATOM   4142 1HB  ALA B 182     144.976 263.806  12.268  1.00  0.00           H  
ATOM   4143 2HB  ALA B 182     144.647 265.042  11.030  1.00  0.00           H  
ATOM   4144 3HB  ALA B 182     145.623 263.612  10.623  1.00  0.00           H  
ATOM   4145  N   GLU B 183     148.368 263.388  11.548  1.00  0.00           N  
ATOM   4146  CA  GLU B 183     149.397 262.455  11.991  1.00  0.00           C  
ATOM   4147  C   GLU B 183     150.536 263.182  12.694  1.00  0.00           C  
ATOM   4148  O   GLU B 183     151.085 262.689  13.679  1.00  0.00           O  
ATOM   4149  CB  GLU B 183     149.944 261.661  10.803  1.00  0.00           C  
ATOM   4150  CG  GLU B 183     148.947 260.692  10.182  1.00  0.00           C  
ATOM   4151  CD  GLU B 183     148.524 259.602  11.128  1.00  0.00           C  
ATOM   4152  OE1 GLU B 183     149.359 258.820  11.516  1.00  0.00           O  
ATOM   4153  OE2 GLU B 183     147.364 259.552  11.464  1.00  0.00           O  
ATOM   4154  H   GLU B 183     148.187 263.489  10.560  1.00  0.00           H  
ATOM   4155  HA  GLU B 183     148.952 261.764  12.710  1.00  0.00           H  
ATOM   4156 1HB  GLU B 183     150.270 262.349  10.024  1.00  0.00           H  
ATOM   4157 2HB  GLU B 183     150.816 261.087  11.119  1.00  0.00           H  
ATOM   4158 1HG  GLU B 183     148.064 261.247   9.868  1.00  0.00           H  
ATOM   4159 2HG  GLU B 183     149.396 260.243   9.297  1.00  0.00           H  
ATOM   4160  N   LEU B 184     150.884 264.358  12.181  1.00  0.00           N  
ATOM   4161  CA  LEU B 184     151.920 265.183  12.792  1.00  0.00           C  
ATOM   4162  C   LEU B 184     151.513 265.630  14.189  1.00  0.00           C  
ATOM   4163  O   LEU B 184     152.345 265.715  15.092  1.00  0.00           O  
ATOM   4164  CB  LEU B 184     152.206 266.411  11.919  1.00  0.00           C  
ATOM   4165  CG  LEU B 184     152.885 266.126  10.573  1.00  0.00           C  
ATOM   4166  CD1 LEU B 184     152.947 267.408   9.754  1.00  0.00           C  
ATOM   4167  CD2 LEU B 184     154.278 265.564  10.816  1.00  0.00           C  
ATOM   4168  H   LEU B 184     150.419 264.689  11.348  1.00  0.00           H  
ATOM   4169  HA  LEU B 184     152.828 264.586  12.884  1.00  0.00           H  
ATOM   4170 1HB  LEU B 184     151.264 266.917  11.714  1.00  0.00           H  
ATOM   4171 2HB  LEU B 184     152.847 267.093  12.476  1.00  0.00           H  
ATOM   4172  HG  LEU B 184     152.294 265.401  10.013  1.00  0.00           H  
ATOM   4173 1HD1 LEU B 184     153.430 267.206   8.798  1.00  0.00           H  
ATOM   4174 2HD1 LEU B 184     151.937 267.778   9.579  1.00  0.00           H  
ATOM   4175 3HD1 LEU B 184     153.520 268.159  10.297  1.00  0.00           H  
ATOM   4176 1HD2 LEU B 184     154.761 265.362   9.859  1.00  0.00           H  
ATOM   4177 2HD2 LEU B 184     154.870 266.289  11.375  1.00  0.00           H  
ATOM   4178 3HD2 LEU B 184     154.202 264.639  11.388  1.00  0.00           H  
ATOM   4179  N   VAL B 185     150.178 265.892  14.243  1.00  0.00           N  
ATOM   4180  CA  VAL B 185     149.692 266.290  15.559  1.00  0.00           C  
ATOM   4181  C   VAL B 185     149.921 265.189  16.587  1.00  0.00           C  
ATOM   4182  O   VAL B 185     150.368 265.452  17.703  1.00  0.00           O  
ATOM   4183  CB  VAL B 185     148.190 266.626  15.497  1.00  0.00           C  
ATOM   4184  CG1 VAL B 185     147.607 266.722  16.899  1.00  0.00           C  
ATOM   4185  CG2 VAL B 185     147.982 267.926  14.736  1.00  0.00           C  
ATOM   4186  H   VAL B 185     149.525 265.835  13.474  1.00  0.00           H  
ATOM   4187  HA  VAL B 185     150.237 267.181  15.874  1.00  0.00           H  
ATOM   4188  HB  VAL B 185     147.668 265.817  14.986  1.00  0.00           H  
ATOM   4189 1HG1 VAL B 185     146.545 266.959  16.835  1.00  0.00           H  
ATOM   4190 2HG1 VAL B 185     147.735 265.769  17.412  1.00  0.00           H  
ATOM   4191 3HG1 VAL B 185     148.121 267.506  17.454  1.00  0.00           H  
ATOM   4192 1HG2 VAL B 185     146.918 268.157  14.694  1.00  0.00           H  
ATOM   4193 2HG2 VAL B 185     148.509 268.734  15.243  1.00  0.00           H  
ATOM   4194 3HG2 VAL B 185     148.369 267.821  13.722  1.00  0.00           H  
ATOM   4195  N   LEU B 186     149.613 263.952  16.208  1.00  0.00           N  
ATOM   4196  CA  LEU B 186     149.746 262.819  17.117  1.00  0.00           C  
ATOM   4197  C   LEU B 186     151.198 262.602  17.518  1.00  0.00           C  
ATOM   4198  O   LEU B 186     151.491 262.250  18.661  1.00  0.00           O  
ATOM   4199  CB  LEU B 186     149.195 261.546  16.461  1.00  0.00           C  
ATOM   4200  CG  LEU B 186     147.702 261.570  16.111  1.00  0.00           C  
ATOM   4201  CD1 LEU B 186     147.345 260.319  15.320  1.00  0.00           C  
ATOM   4202  CD2 LEU B 186     146.882 261.661  17.390  1.00  0.00           C  
ATOM   4203  H   LEU B 186     149.279 263.792  15.268  1.00  0.00           H  
ATOM   4204  HA  LEU B 186     149.168 263.028  18.016  1.00  0.00           H  
ATOM   4205 1HB  LEU B 186     149.748 261.362  15.541  1.00  0.00           H  
ATOM   4206 2HB  LEU B 186     149.364 260.707  17.135  1.00  0.00           H  
ATOM   4207  HG  LEU B 186     147.489 262.435  15.482  1.00  0.00           H  
ATOM   4208 1HD1 LEU B 186     146.283 260.337  15.071  1.00  0.00           H  
ATOM   4209 2HD1 LEU B 186     147.931 260.290  14.402  1.00  0.00           H  
ATOM   4210 3HD1 LEU B 186     147.562 259.436  15.919  1.00  0.00           H  
ATOM   4211 1HD2 LEU B 186     145.821 261.680  17.141  1.00  0.00           H  
ATOM   4212 2HD2 LEU B 186     147.093 260.797  18.019  1.00  0.00           H  
ATOM   4213 3HD2 LEU B 186     147.145 262.573  17.926  1.00  0.00           H  
ATOM   4214  N   LEU B 187     152.111 262.815  16.572  1.00  0.00           N  
ATOM   4215  CA  LEU B 187     153.539 262.701  16.842  1.00  0.00           C  
ATOM   4216  C   LEU B 187     154.001 263.767  17.828  1.00  0.00           C  
ATOM   4217  O   LEU B 187     154.814 263.497  18.712  1.00  0.00           O  
ATOM   4218  CB  LEU B 187     154.337 262.822  15.538  1.00  0.00           C  
ATOM   4219  CG  LEU B 187     154.184 261.655  14.554  1.00  0.00           C  
ATOM   4220  CD1 LEU B 187     154.885 261.997  13.246  1.00  0.00           C  
ATOM   4221  CD2 LEU B 187     154.764 260.391  15.170  1.00  0.00           C  
ATOM   4222  H   LEU B 187     151.805 263.063  15.642  1.00  0.00           H  
ATOM   4223  HA  LEU B 187     153.729 261.726  17.292  1.00  0.00           H  
ATOM   4224 1HB  LEU B 187     154.027 263.730  15.024  1.00  0.00           H  
ATOM   4225 2HB  LEU B 187     155.395 262.911  15.784  1.00  0.00           H  
ATOM   4226  HG  LEU B 187     153.127 261.500  14.335  1.00  0.00           H  
ATOM   4227 1HD1 LEU B 187     154.776 261.168  12.547  1.00  0.00           H  
ATOM   4228 2HD1 LEU B 187     154.437 262.894  12.817  1.00  0.00           H  
ATOM   4229 3HD1 LEU B 187     155.943 262.174  13.436  1.00  0.00           H  
ATOM   4230 1HD2 LEU B 187     154.655 259.561  14.471  1.00  0.00           H  
ATOM   4231 2HD2 LEU B 187     155.821 260.544  15.388  1.00  0.00           H  
ATOM   4232 3HD2 LEU B 187     154.233 260.160  16.094  1.00  0.00           H  
ATOM   4233  N   VAL B 188     153.479 264.981  17.671  1.00  0.00           N  
ATOM   4234  CA  VAL B 188     153.762 266.059  18.610  1.00  0.00           C  
ATOM   4235  C   VAL B 188     153.282 265.709  20.012  1.00  0.00           C  
ATOM   4236  O   VAL B 188     153.972 265.969  20.998  1.00  0.00           O  
ATOM   4237  CB  VAL B 188     153.082 267.361  18.148  1.00  0.00           C  
ATOM   4238  CG1 VAL B 188     153.092 268.393  19.266  1.00  0.00           C  
ATOM   4239  CG2 VAL B 188     153.783 267.901  16.910  1.00  0.00           C  
ATOM   4240  H   VAL B 188     152.872 265.160  16.884  1.00  0.00           H  
ATOM   4241  HA  VAL B 188     154.841 266.212  18.646  1.00  0.00           H  
ATOM   4242  HB  VAL B 188     152.038 267.152  17.913  1.00  0.00           H  
ATOM   4243 1HG1 VAL B 188     152.607 269.307  18.922  1.00  0.00           H  
ATOM   4244 2HG1 VAL B 188     152.554 268.000  20.129  1.00  0.00           H  
ATOM   4245 3HG1 VAL B 188     154.121 268.613  19.549  1.00  0.00           H  
ATOM   4246 1HG2 VAL B 188     153.296 268.821  16.589  1.00  0.00           H  
ATOM   4247 2HG2 VAL B 188     154.828 268.105  17.144  1.00  0.00           H  
ATOM   4248 3HG2 VAL B 188     153.727 267.163  16.110  1.00  0.00           H  
ATOM   4249  N   ILE B 189     152.093 265.116  20.090  1.00  0.00           N  
ATOM   4250  CA  ILE B 189     151.537 264.675  21.363  1.00  0.00           C  
ATOM   4251  C   ILE B 189     152.404 263.597  21.999  1.00  0.00           C  
ATOM   4252  O   ILE B 189     152.696 263.646  23.194  1.00  0.00           O  
ATOM   4253  CB  ILE B 189     150.104 264.142  21.181  1.00  0.00           C  
ATOM   4254  CG1 ILE B 189     149.159 265.277  20.778  1.00  0.00           C  
ATOM   4255  CG2 ILE B 189     149.620 263.470  22.457  1.00  0.00           C  
ATOM   4256  CD1 ILE B 189     147.820 264.802  20.261  1.00  0.00           C  
ATOM   4257  H   ILE B 189     151.562 264.968  19.244  1.00  0.00           H  
ATOM   4258  HA  ILE B 189     151.504 265.528  22.040  1.00  0.00           H  
ATOM   4259  HB  ILE B 189     150.087 263.415  20.369  1.00  0.00           H  
ATOM   4260 1HG1 ILE B 189     148.984 265.926  21.635  1.00  0.00           H  
ATOM   4261 2HG1 ILE B 189     149.628 265.882  20.002  1.00  0.00           H  
ATOM   4262 1HG2 ILE B 189     148.606 263.099  22.310  1.00  0.00           H  
ATOM   4263 2HG2 ILE B 189     150.279 262.637  22.701  1.00  0.00           H  
ATOM   4264 3HG2 ILE B 189     149.629 264.191  23.274  1.00  0.00           H  
ATOM   4265 1HD1 ILE B 189     147.207 265.664  19.996  1.00  0.00           H  
ATOM   4266 2HD1 ILE B 189     147.971 264.178  19.379  1.00  0.00           H  
ATOM   4267 3HD1 ILE B 189     147.317 264.223  21.034  1.00  0.00           H  
ATOM   4268  N   ARG B 190     152.812 262.622  21.191  1.00  0.00           N  
ATOM   4269  CA  ARG B 190     153.651 261.526  21.655  1.00  0.00           C  
ATOM   4270  C   ARG B 190     154.958 262.045  22.243  1.00  0.00           C  
ATOM   4271  O   ARG B 190     155.390 261.591  23.304  1.00  0.00           O  
ATOM   4272  CB  ARG B 190     153.957 260.565  20.516  1.00  0.00           C  
ATOM   4273  CG  ARG B 190     154.767 259.341  20.911  1.00  0.00           C  
ATOM   4274  CD  ARG B 190     155.041 258.464  19.744  1.00  0.00           C  
ATOM   4275  NE  ARG B 190     153.821 257.897  19.192  1.00  0.00           N  
ATOM   4276  CZ  ARG B 190     153.710 257.377  17.954  1.00  0.00           C  
ATOM   4277  NH1 ARG B 190     154.752 257.361  17.153  1.00  0.00           N  
ATOM   4278  NH2 ARG B 190     152.554 256.885  17.545  1.00  0.00           N  
ATOM   4279  H   ARG B 190     152.530 262.645  20.220  1.00  0.00           H  
ATOM   4280  HA  ARG B 190     153.117 260.988  22.439  1.00  0.00           H  
ATOM   4281 1HB  ARG B 190     153.024 260.215  20.075  1.00  0.00           H  
ATOM   4282 2HB  ARG B 190     154.510 261.089  19.736  1.00  0.00           H  
ATOM   4283 1HG  ARG B 190     155.721 259.657  21.334  1.00  0.00           H  
ATOM   4284 2HG  ARG B 190     154.214 258.762  21.652  1.00  0.00           H  
ATOM   4285 1HD  ARG B 190     155.532 259.042  18.962  1.00  0.00           H  
ATOM   4286 2HD  ARG B 190     155.690 257.644  20.050  1.00  0.00           H  
ATOM   4287  HE  ARG B 190     152.998 257.892  19.780  1.00  0.00           H  
ATOM   4288 1HH1 ARG B 190     155.636 257.737  17.465  1.00  0.00           H  
ATOM   4289 2HH1 ARG B 190     154.669 256.971  16.225  1.00  0.00           H  
ATOM   4290 1HH2 ARG B 190     151.752 256.898  18.162  1.00  0.00           H  
ATOM   4291 2HH2 ARG B 190     152.470 256.496  16.618  1.00  0.00           H  
ATOM   4292  N   ALA B 191     155.584 262.993  21.552  1.00  0.00           N  
ATOM   4293  CA  ALA B 191     156.818 263.600  22.038  1.00  0.00           C  
ATOM   4294  C   ALA B 191     156.614 264.244  23.403  1.00  0.00           C  
ATOM   4295  O   ALA B 191     157.438 264.078  24.303  1.00  0.00           O  
ATOM   4296  CB  ALA B 191     157.332 264.628  21.040  1.00  0.00           C  
ATOM   4297  H   ALA B 191     155.197 263.302  20.672  1.00  0.00           H  
ATOM   4298  HA  ALA B 191     157.571 262.819  22.139  1.00  0.00           H  
ATOM   4299 1HB  ALA B 191     158.253 265.072  21.417  1.00  0.00           H  
ATOM   4300 2HB  ALA B 191     157.528 264.141  20.084  1.00  0.00           H  
ATOM   4301 3HB  ALA B 191     156.583 265.407  20.902  1.00  0.00           H  
ATOM   4302  N   ALA B 192     155.517 264.984  23.552  1.00  0.00           N  
ATOM   4303  CA  ALA B 192     155.199 265.617  24.826  1.00  0.00           C  
ATOM   4304  C   ALA B 192     154.995 264.578  25.922  1.00  0.00           C  
ATOM   4305  O   ALA B 192     155.480 264.748  27.040  1.00  0.00           O  
ATOM   4306  CB  ALA B 192     153.961 266.491  24.687  1.00  0.00           C  
ATOM   4307  H   ALA B 192     154.893 265.108  22.767  1.00  0.00           H  
ATOM   4308  HA  ALA B 192     156.035 266.251  25.115  1.00  0.00           H  
ATOM   4309 1HB  ALA B 192     153.736 266.957  25.647  1.00  0.00           H  
ATOM   4310 2HB  ALA B 192     154.143 267.265  23.942  1.00  0.00           H  
ATOM   4311 3HB  ALA B 192     153.117 265.878  24.375  1.00  0.00           H  
ATOM   4312  N   VAL B 193     154.279 263.504  25.597  1.00  0.00           N  
ATOM   4313  CA  VAL B 193     154.019 262.427  26.546  1.00  0.00           C  
ATOM   4314  C   VAL B 193     155.317 261.797  27.033  1.00  0.00           C  
ATOM   4315  O   VAL B 193     155.478 261.537  28.225  1.00  0.00           O  
ATOM   4316  CB  VAL B 193     153.137 261.344  25.897  1.00  0.00           C  
ATOM   4317  CG1 VAL B 193     153.134 260.081  26.745  1.00  0.00           C  
ATOM   4318  CG2 VAL B 193     151.723 261.872  25.709  1.00  0.00           C  
ATOM   4319  H   VAL B 193     153.905 263.432  24.662  1.00  0.00           H  
ATOM   4320  HA  VAL B 193     153.488 262.844  27.404  1.00  0.00           H  
ATOM   4321  HB  VAL B 193     153.558 261.079  24.927  1.00  0.00           H  
ATOM   4322 1HG1 VAL B 193     152.506 259.326  26.271  1.00  0.00           H  
ATOM   4323 2HG1 VAL B 193     154.151 259.701  26.836  1.00  0.00           H  
ATOM   4324 3HG1 VAL B 193     152.741 260.309  27.736  1.00  0.00           H  
ATOM   4325 1HG2 VAL B 193     151.105 261.101  25.249  1.00  0.00           H  
ATOM   4326 2HG2 VAL B 193     151.304 262.142  26.679  1.00  0.00           H  
ATOM   4327 3HG2 VAL B 193     151.745 262.751  25.066  1.00  0.00           H  
ATOM   4328  N   ILE B 194     156.239 261.550  26.110  1.00  0.00           N  
ATOM   4329  CA  ILE B 194     157.523 260.956  26.466  1.00  0.00           C  
ATOM   4330  C   ILE B 194     158.299 261.856  27.419  1.00  0.00           C  
ATOM   4331  O   ILE B 194     158.934 261.378  28.361  1.00  0.00           O  
ATOM   4332  CB  ILE B 194     158.371 260.685  25.210  1.00  0.00           C  
ATOM   4333  CG1 ILE B 194     157.737 259.575  24.368  1.00  0.00           C  
ATOM   4334  CG2 ILE B 194     159.794 260.316  25.599  1.00  0.00           C  
ATOM   4335  CD1 ILE B 194     158.347 259.429  22.992  1.00  0.00           C  
ATOM   4336  H   ILE B 194     156.049 261.777  25.144  1.00  0.00           H  
ATOM   4337  HA  ILE B 194     157.338 260.003  26.962  1.00  0.00           H  
ATOM   4338  HB  ILE B 194     158.395 261.579  24.587  1.00  0.00           H  
ATOM   4339 1HG1 ILE B 194     157.835 258.623  24.887  1.00  0.00           H  
ATOM   4340 2HG1 ILE B 194     156.672 259.773  24.247  1.00  0.00           H  
ATOM   4341 1HG2 ILE B 194     160.380 260.126  24.700  1.00  0.00           H  
ATOM   4342 2HG2 ILE B 194     160.243 261.136  26.158  1.00  0.00           H  
ATOM   4343 3HG2 ILE B 194     159.781 259.419  26.219  1.00  0.00           H  
ATOM   4344 1HD1 ILE B 194     157.845 258.623  22.455  1.00  0.00           H  
ATOM   4345 2HD1 ILE B 194     158.229 260.362  22.440  1.00  0.00           H  
ATOM   4346 3HD1 ILE B 194     159.407 259.195  23.087  1.00  0.00           H  
ATOM   4347  N   GLU B 195     158.240 263.161  27.173  1.00  0.00           N  
ATOM   4348  CA  GLU B 195     158.919 264.135  28.019  1.00  0.00           C  
ATOM   4349  C   GLU B 195     158.251 264.240  29.384  1.00  0.00           C  
ATOM   4350  O   GLU B 195     158.925 264.377  30.405  1.00  0.00           O  
ATOM   4351  CB  GLU B 195     158.939 265.507  27.343  1.00  0.00           C  
ATOM   4352  CG  GLU B 195     159.717 266.572  28.102  1.00  0.00           C  
ATOM   4353  CD  GLU B 195     159.815 267.871  27.353  1.00  0.00           C  
ATOM   4354  OE1 GLU B 195     159.312 267.943  26.257  1.00  0.00           O  
ATOM   4355  OE2 GLU B 195     160.395 268.794  27.876  1.00  0.00           O  
ATOM   4356  H   GLU B 195     157.709 263.489  26.379  1.00  0.00           H  
ATOM   4357  HA  GLU B 195     159.945 263.801  28.176  1.00  0.00           H  
ATOM   4358 1HB  GLU B 195     159.378 265.417  26.349  1.00  0.00           H  
ATOM   4359 2HB  GLU B 195     157.917 265.866  27.217  1.00  0.00           H  
ATOM   4360 1HG  GLU B 195     159.226 266.754  29.058  1.00  0.00           H  
ATOM   4361 2HG  GLU B 195     160.720 266.198  28.306  1.00  0.00           H  
ATOM   4362  N   MET B 196     156.922 264.173  29.397  1.00  0.00           N  
ATOM   4363  CA  MET B 196     156.156 264.241  30.635  1.00  0.00           C  
ATOM   4364  C   MET B 196     156.362 262.991  31.479  1.00  0.00           C  
ATOM   4365  O   MET B 196     156.256 263.035  32.706  1.00  0.00           O  
ATOM   4366  CB  MET B 196     154.673 264.438  30.329  1.00  0.00           C  
ATOM   4367  CG  MET B 196     154.324 265.805  29.757  1.00  0.00           C  
ATOM   4368  SD  MET B 196     152.548 266.120  29.740  1.00  0.00           S  
ATOM   4369  CE  MET B 196     152.008 264.946  28.502  1.00  0.00           C  
ATOM   4370  H   MET B 196     156.427 264.074  28.522  1.00  0.00           H  
ATOM   4371  HA  MET B 196     156.510 265.093  31.214  1.00  0.00           H  
ATOM   4372 1HB  MET B 196     154.345 263.684  29.615  1.00  0.00           H  
ATOM   4373 2HB  MET B 196     154.091 264.300  31.241  1.00  0.00           H  
ATOM   4374 1HG  MET B 196     154.807 266.581  30.350  1.00  0.00           H  
ATOM   4375 2HG  MET B 196     154.696 265.877  28.735  1.00  0.00           H  
ATOM   4376 1HE  MET B 196     150.927 265.020  28.377  1.00  0.00           H  
ATOM   4377 2HE  MET B 196     152.499 265.166  27.553  1.00  0.00           H  
ATOM   4378 3HE  MET B 196     152.268 263.936  28.819  1.00  0.00           H  
ATOM   4379  N   GLY B 197     156.654 261.873  30.821  1.00  0.00           N  
ATOM   4380  CA  GLY B 197     156.960 260.630  31.520  1.00  0.00           C  
ATOM   4381  C   GLY B 197     155.687 259.905  31.938  1.00  0.00           C  
ATOM   4382  O   GLY B 197     155.645 259.256  32.981  1.00  0.00           O  
ATOM   4383  H   GLY B 197     156.664 261.882  29.811  1.00  0.00           H  
ATOM   4384 1HA  GLY B 197     157.554 259.984  30.872  1.00  0.00           H  
ATOM   4385 2HA  GLY B 197     157.564 260.847  32.399  1.00  0.00           H  
ATOM   4386  N   VAL B 198     154.648 260.022  31.116  1.00  0.00           N  
ATOM   4387  CA  VAL B 198     153.352 259.433  31.431  1.00  0.00           C  
ATOM   4388  C   VAL B 198     152.919 258.447  30.351  1.00  0.00           C  
ATOM   4389  O   VAL B 198     153.592 258.295  29.332  1.00  0.00           O  
ATOM   4390  CB  VAL B 198     152.285 260.534  31.575  1.00  0.00           C  
ATOM   4391  CG1 VAL B 198     152.664 261.501  32.686  1.00  0.00           C  
ATOM   4392  CG2 VAL B 198     152.117 261.269  30.254  1.00  0.00           C  
ATOM   4393  H   VAL B 198     154.757 260.541  30.256  1.00  0.00           H  
ATOM   4394  HA  VAL B 198     153.436 258.897  32.378  1.00  0.00           H  
ATOM   4395  HB  VAL B 198     151.338 260.074  31.859  1.00  0.00           H  
ATOM   4396 1HG1 VAL B 198     151.899 262.273  32.775  1.00  0.00           H  
ATOM   4397 2HG1 VAL B 198     152.744 260.960  33.629  1.00  0.00           H  
ATOM   4398 3HG1 VAL B 198     153.622 261.966  32.452  1.00  0.00           H  
ATOM   4399 1HG2 VAL B 198     151.360 262.045  30.363  1.00  0.00           H  
ATOM   4400 2HG2 VAL B 198     153.065 261.723  29.968  1.00  0.00           H  
ATOM   4401 3HG2 VAL B 198     151.804 260.564  29.483  1.00  0.00           H  
ATOM   4402  N   THR B 199     151.791 257.782  30.582  1.00  0.00           N  
ATOM   4403  CA  THR B 199     151.344 256.698  29.717  1.00  0.00           C  
ATOM   4404  C   THR B 199     150.221 257.154  28.796  1.00  0.00           C  
ATOM   4405  O   THR B 199     149.255 257.776  29.242  1.00  0.00           O  
ATOM   4406  CB  THR B 199     150.876 255.485  30.543  1.00  0.00           C  
ATOM   4407  OG1 THR B 199     151.971 254.981  31.319  1.00  0.00           O  
ATOM   4408  CG2 THR B 199     150.357 254.385  29.630  1.00  0.00           C  
ATOM   4409  H   THR B 199     151.227 258.035  31.382  1.00  0.00           H  
ATOM   4410  HA  THR B 199     152.183 256.385  29.094  1.00  0.00           H  
ATOM   4411  HB  THR B 199     150.080 255.793  31.220  1.00  0.00           H  
ATOM   4412  HG1 THR B 199     152.197 255.616  32.003  1.00  0.00           H  
ATOM   4413 1HG2 THR B 199     150.031 253.537  30.231  1.00  0.00           H  
ATOM   4414 2HG2 THR B 199     149.518 254.762  29.047  1.00  0.00           H  
ATOM   4415 3HG2 THR B 199     151.152 254.067  28.957  1.00  0.00           H  
ATOM   4416  N   MET B 200     150.345 256.842  27.511  1.00  0.00           N  
ATOM   4417  CA  MET B 200     149.324 257.206  26.537  1.00  0.00           C  
ATOM   4418  C   MET B 200     148.760 255.973  25.843  1.00  0.00           C  
ATOM   4419  O   MET B 200     149.488 255.029  25.540  1.00  0.00           O  
ATOM   4420  CB  MET B 200     149.897 258.180  25.510  1.00  0.00           C  
ATOM   4421  CG  MET B 200     150.943 257.576  24.584  1.00  0.00           C  
ATOM   4422  SD  MET B 200     151.738 258.808  23.534  1.00  0.00           S  
ATOM   4423  CE  MET B 200     150.396 259.220  22.422  1.00  0.00           C  
ATOM   4424  H   MET B 200     151.166 256.343  27.198  1.00  0.00           H  
ATOM   4425  HA  MET B 200     148.504 257.695  27.062  1.00  0.00           H  
ATOM   4426 1HB  MET B 200     149.092 258.574  24.893  1.00  0.00           H  
ATOM   4427 2HB  MET B 200     150.357 259.025  26.027  1.00  0.00           H  
ATOM   4428 1HG  MET B 200     151.711 257.081  25.177  1.00  0.00           H  
ATOM   4429 2HG  MET B 200     150.473 256.829  23.944  1.00  0.00           H  
ATOM   4430 1HE  MET B 200     150.733 259.974  21.709  1.00  0.00           H  
ATOM   4431 2HE  MET B 200     150.081 258.325  21.883  1.00  0.00           H  
ATOM   4432 3HE  MET B 200     149.556 259.613  22.995  1.00  0.00           H  
ATOM   4433  N   GLU B 201     147.455 255.996  25.585  1.00  0.00           N  
ATOM   4434  CA  GLU B 201     146.821 254.995  24.736  1.00  0.00           C  
ATOM   4435  C   GLU B 201     146.332 255.610  23.431  1.00  0.00           C  
ATOM   4436  O   GLU B 201     145.789 256.713  23.418  1.00  0.00           O  
ATOM   4437  CB  GLU B 201     145.651 254.336  25.470  1.00  0.00           C  
ATOM   4438  CG  GLU B 201     146.037 253.633  26.764  1.00  0.00           C  
ATOM   4439  CD  GLU B 201     144.849 253.094  27.513  1.00  0.00           C  
ATOM   4440  OE1 GLU B 201     143.780 253.065  26.952  1.00  0.00           O  
ATOM   4441  OE2 GLU B 201     145.012 252.710  28.647  1.00  0.00           O  
ATOM   4442  H   GLU B 201     146.890 256.734  25.980  1.00  0.00           H  
ATOM   4443  HA  GLU B 201     147.558 254.228  24.494  1.00  0.00           H  
ATOM   4444 1HB  GLU B 201     144.900 255.090  25.709  1.00  0.00           H  
ATOM   4445 2HB  GLU B 201     145.179 253.601  24.818  1.00  0.00           H  
ATOM   4446 1HG  GLU B 201     146.710 252.809  26.532  1.00  0.00           H  
ATOM   4447 2HG  GLU B 201     146.572 254.337  27.401  1.00  0.00           H  
ATOM   4448  N   GLU B 202     146.527 254.892  22.330  1.00  0.00           N  
ATOM   4449  CA  GLU B 202     146.078 255.372  21.030  1.00  0.00           C  
ATOM   4450  C   GLU B 202     144.998 254.467  20.452  1.00  0.00           C  
ATOM   4451  O   GLU B 202     145.208 253.267  20.275  1.00  0.00           O  
ATOM   4452  CB  GLU B 202     147.258 255.461  20.059  1.00  0.00           C  
ATOM   4453  CG  GLU B 202     148.323 256.473  20.455  1.00  0.00           C  
ATOM   4454  CD  GLU B 202     149.465 256.533  19.479  1.00  0.00           C  
ATOM   4455  OE1 GLU B 202     149.487 255.738  18.571  1.00  0.00           O  
ATOM   4456  OE2 GLU B 202     150.317 257.374  19.643  1.00  0.00           O  
ATOM   4457  H   GLU B 202     146.993 253.999  22.398  1.00  0.00           H  
ATOM   4458  HA  GLU B 202     145.650 256.368  21.157  1.00  0.00           H  
ATOM   4459 1HB  GLU B 202     147.736 254.486  19.977  1.00  0.00           H  
ATOM   4460 2HB  GLU B 202     146.893 255.731  19.068  1.00  0.00           H  
ATOM   4461 1HG  GLU B 202     147.866 257.460  20.522  1.00  0.00           H  
ATOM   4462 2HG  GLU B 202     148.707 256.213  21.441  1.00  0.00           H  
ATOM   4463  N   HIS B 203     143.843 255.052  20.154  1.00  0.00           N  
ATOM   4464  CA  HIS B 203     142.715 254.300  19.618  1.00  0.00           C  
ATOM   4465  C   HIS B 203     142.197 254.926  18.330  1.00  0.00           C  
ATOM   4466  O   HIS B 203     141.514 255.949  18.350  1.00  0.00           O  
ATOM   4467  CB  HIS B 203     141.581 254.221  20.645  1.00  0.00           C  
ATOM   4468  CG  HIS B 203     141.989 253.595  21.944  1.00  0.00           C  
ATOM   4469  ND1 HIS B 203     141.952 252.234  22.158  1.00  0.00           N  
ATOM   4470  CD2 HIS B 203     142.440 254.145  23.095  1.00  0.00           C  
ATOM   4471  CE1 HIS B 203     142.365 251.973  23.386  1.00  0.00           C  
ATOM   4472  NE2 HIS B 203     142.666 253.114  23.976  1.00  0.00           N  
ATOM   4473  H   HIS B 203     143.747 256.048  20.290  1.00  0.00           H  
ATOM   4474  HA  HIS B 203     143.032 253.284  19.387  1.00  0.00           H  
ATOM   4475 1HB  HIS B 203     141.207 255.223  20.853  1.00  0.00           H  
ATOM   4476 2HB  HIS B 203     140.756 253.642  20.232  1.00  0.00           H  
ATOM   4477  HD2 HIS B 203     142.595 255.208  23.289  1.00  0.00           H  
ATOM   4478  HE1 HIS B 203     142.444 250.984  23.835  1.00  0.00           H  
ATOM   4479  HE2 HIS B 203     143.009 253.220  24.920  1.00  0.00           H  
ATOM   4480  N   ARG B 204     142.550 254.310  17.209  1.00  0.00           N  
ATOM   4481  CA  ARG B 204     142.209 254.835  15.891  1.00  0.00           C  
ATOM   4482  C   ARG B 204     140.860 254.304  15.419  1.00  0.00           C  
ATOM   4483  O   ARG B 204     140.574 253.113  15.531  1.00  0.00           O  
ATOM   4484  CB  ARG B 204     143.279 254.467  14.875  1.00  0.00           C  
ATOM   4485  CG  ARG B 204     143.000 254.934  13.455  1.00  0.00           C  
ATOM   4486  CD  ARG B 204     144.106 254.573  12.531  1.00  0.00           C  
ATOM   4487  NE  ARG B 204     145.322 255.315  12.824  1.00  0.00           N  
ATOM   4488  CZ  ARG B 204     145.574 256.568  12.398  1.00  0.00           C  
ATOM   4489  NH1 ARG B 204     144.689 257.204  11.664  1.00  0.00           N  
ATOM   4490  NH2 ARG B 204     146.712 257.159  12.719  1.00  0.00           N  
ATOM   4491  H   ARG B 204     143.091 253.459  17.270  1.00  0.00           H  
ATOM   4492  HA  ARG B 204     142.151 255.921  15.957  1.00  0.00           H  
ATOM   4493 1HB  ARG B 204     144.233 254.895  15.180  1.00  0.00           H  
ATOM   4494 2HB  ARG B 204     143.400 253.384  14.849  1.00  0.00           H  
ATOM   4495 1HG  ARG B 204     142.084 254.467  13.092  1.00  0.00           H  
ATOM   4496 2HG  ARG B 204     142.884 256.018  13.444  1.00  0.00           H  
ATOM   4497 1HD  ARG B 204     144.326 253.510  12.624  1.00  0.00           H  
ATOM   4498 2HD  ARG B 204     143.811 254.794  11.506  1.00  0.00           H  
ATOM   4499  HE  ARG B 204     146.027 254.859  13.387  1.00  0.00           H  
ATOM   4500 1HH1 ARG B 204     143.818 256.753  11.418  1.00  0.00           H  
ATOM   4501 2HH1 ARG B 204     144.878 258.143  11.345  1.00  0.00           H  
ATOM   4502 1HH2 ARG B 204     147.393 256.670  13.284  1.00  0.00           H  
ATOM   4503 2HH2 ARG B 204     146.902 258.097  12.400  1.00  0.00           H  
ATOM   4504  N   SER B 205     140.039 255.202  14.884  1.00  0.00           N  
ATOM   4505  CA  SER B 205     138.769 254.821  14.278  1.00  0.00           C  
ATOM   4506  C   SER B 205     138.292 255.877  13.289  1.00  0.00           C  
ATOM   4507  O   SER B 205     138.261 257.067  13.605  1.00  0.00           O  
ATOM   4508  CB  SER B 205     137.721 254.612  15.352  1.00  0.00           C  
ATOM   4509  OG  SER B 205     136.482 254.276  14.788  1.00  0.00           O  
ATOM   4510  H   SER B 205     140.311 256.174  14.884  1.00  0.00           H  
ATOM   4511  HA  SER B 205     138.909 253.884  13.738  1.00  0.00           H  
ATOM   4512 1HB  SER B 205     138.043 253.818  16.026  1.00  0.00           H  
ATOM   4513 2HB  SER B 205     137.619 255.521  15.944  1.00  0.00           H  
ATOM   4514  HG  SER B 205     135.881 254.150  15.525  1.00  0.00           H  
ATOM   4515  N   GLY B 206     137.920 255.440  12.093  1.00  0.00           N  
ATOM   4516  CA  GLY B 206     137.410 256.361  11.083  1.00  0.00           C  
ATOM   4517  C   GLY B 206     138.453 257.409  10.716  1.00  0.00           C  
ATOM   4518  O   GLY B 206     139.592 257.074  10.390  1.00  0.00           O  
ATOM   4519  H   GLY B 206     137.996 254.457  11.876  1.00  0.00           H  
ATOM   4520 1HA  GLY B 206     137.123 255.801  10.192  1.00  0.00           H  
ATOM   4521 2HA  GLY B 206     136.513 256.851  11.457  1.00  0.00           H  
ATOM   4522  N   ASN B 207     138.061 258.676  10.783  1.00  0.00           N  
ATOM   4523  CA  ASN B 207     138.960 259.775  10.449  1.00  0.00           C  
ATOM   4524  C   ASN B 207     139.422 260.507  11.702  1.00  0.00           C  
ATOM   4525  O   ASN B 207     139.873 261.652  11.637  1.00  0.00           O  
ATOM   4526  CB  ASN B 207     138.292 260.736   9.483  1.00  0.00           C  
ATOM   4527  CG  ASN B 207     137.103 261.430  10.089  1.00  0.00           C  
ATOM   4528  OD1 ASN B 207     136.537 260.964  11.084  1.00  0.00           O  
ATOM   4529  ND2 ASN B 207     136.714 262.536   9.507  1.00  0.00           N  
ATOM   4530  H   ASN B 207     137.123 258.890  11.088  1.00  0.00           H  
ATOM   4531  HA  ASN B 207     139.847 259.362   9.969  1.00  0.00           H  
ATOM   4532 1HB  ASN B 207     139.013 261.489   9.162  1.00  0.00           H  
ATOM   4533 2HB  ASN B 207     137.967 260.194   8.595  1.00  0.00           H  
ATOM   4534 1HD2 ASN B 207     135.928 263.040   9.866  1.00  0.00           H  
ATOM   4535 2HD2 ASN B 207     137.201 262.876   8.703  1.00  0.00           H  
ATOM   4536  N   ARG B 208     139.316 259.836  12.845  1.00  0.00           N  
ATOM   4537  CA  ARG B 208     139.787 260.397  14.105  1.00  0.00           C  
ATOM   4538  C   ARG B 208     140.717 259.431  14.826  1.00  0.00           C  
ATOM   4539  O   ARG B 208     140.606 258.215  14.675  1.00  0.00           O  
ATOM   4540  CB  ARG B 208     138.612 260.737  15.011  1.00  0.00           C  
ATOM   4541  CG  ARG B 208     137.688 261.821  14.481  1.00  0.00           C  
ATOM   4542  CD  ARG B 208     136.586 262.116  15.432  1.00  0.00           C  
ATOM   4543  NE  ARG B 208     135.688 263.140  14.921  1.00  0.00           N  
ATOM   4544  CZ  ARG B 208     134.616 263.617  15.583  1.00  0.00           C  
ATOM   4545  NH1 ARG B 208     134.322 263.154  16.778  1.00  0.00           N  
ATOM   4546  NH2 ARG B 208     133.860 264.549  15.031  1.00  0.00           N  
ATOM   4547  H   ARG B 208     138.921 258.906  12.841  1.00  0.00           H  
ATOM   4548  HA  ARG B 208     140.345 261.309  13.891  1.00  0.00           H  
ATOM   4549 1HB  ARG B 208     138.012 259.843  15.178  1.00  0.00           H  
ATOM   4550 2HB  ARG B 208     138.985 261.066  15.981  1.00  0.00           H  
ATOM   4551 1HG  ARG B 208     138.256 262.737  14.319  1.00  0.00           H  
ATOM   4552 2HG  ARG B 208     137.248 261.494  13.538  1.00  0.00           H  
ATOM   4553 1HD  ARG B 208     136.006 261.212  15.610  1.00  0.00           H  
ATOM   4554 2HD  ARG B 208     137.004 262.470  16.374  1.00  0.00           H  
ATOM   4555  HE  ARG B 208     135.882 263.520  14.004  1.00  0.00           H  
ATOM   4556 1HH1 ARG B 208     134.900 262.441  17.200  1.00  0.00           H  
ATOM   4557 2HH1 ARG B 208     133.518 263.512  17.274  1.00  0.00           H  
ATOM   4558 1HH2 ARG B 208     134.086 264.905  14.112  1.00  0.00           H  
ATOM   4559 2HH2 ARG B 208     133.057 264.907  15.526  1.00  0.00           H  
ATOM   4560  N   VAL B 209     141.628 259.976  15.625  1.00  0.00           N  
ATOM   4561  CA  VAL B 209     142.387 259.169  16.572  1.00  0.00           C  
ATOM   4562  C   VAL B 209     142.204 259.675  17.997  1.00  0.00           C  
ATOM   4563  O   VAL B 209     142.439 260.851  18.278  1.00  0.00           O  
ATOM   4564  CB  VAL B 209     143.884 259.189  16.211  1.00  0.00           C  
ATOM   4565  CG1 VAL B 209     144.687 258.390  17.226  1.00  0.00           C  
ATOM   4566  CG2 VAL B 209     144.086 258.637  14.808  1.00  0.00           C  
ATOM   4567  H   VAL B 209     141.797 260.971  15.575  1.00  0.00           H  
ATOM   4568  HA  VAL B 209     142.028 258.141  16.516  1.00  0.00           H  
ATOM   4569  HB  VAL B 209     144.245 260.217  16.253  1.00  0.00           H  
ATOM   4570 1HG1 VAL B 209     145.743 258.415  16.956  1.00  0.00           H  
ATOM   4571 2HG1 VAL B 209     144.557 258.825  18.217  1.00  0.00           H  
ATOM   4572 3HG1 VAL B 209     144.340 257.357  17.233  1.00  0.00           H  
ATOM   4573 1HG2 VAL B 209     145.147 258.655  14.559  1.00  0.00           H  
ATOM   4574 2HG2 VAL B 209     143.720 257.611  14.765  1.00  0.00           H  
ATOM   4575 3HG2 VAL B 209     143.536 259.249  14.093  1.00  0.00           H  
ATOM   4576  N   LYS B 210     141.784 258.788  18.891  1.00  0.00           N  
ATOM   4577  CA  LYS B 210     141.598 259.163  20.288  1.00  0.00           C  
ATOM   4578  C   LYS B 210     142.826 258.815  21.120  1.00  0.00           C  
ATOM   4579  O   LYS B 210     143.256 257.662  21.170  1.00  0.00           O  
ATOM   4580  CB  LYS B 210     140.360 258.477  20.866  1.00  0.00           C  
ATOM   4581  CG  LYS B 210     140.025 258.883  22.296  1.00  0.00           C  
ATOM   4582  CD  LYS B 210     138.814 258.125  22.816  1.00  0.00           C  
ATOM   4583  CE  LYS B 210     138.422 258.595  24.210  1.00  0.00           C  
ATOM   4584  NZ  LYS B 210     137.327 257.771  24.788  1.00  0.00           N  
ATOM   4585  H   LYS B 210     141.592 257.840  18.604  1.00  0.00           H  
ATOM   4586  HA  LYS B 210     141.455 260.243  20.340  1.00  0.00           H  
ATOM   4587 1HB  LYS B 210     139.494 258.703  20.243  1.00  0.00           H  
ATOM   4588 2HB  LYS B 210     140.501 257.396  20.850  1.00  0.00           H  
ATOM   4589 1HG  LYS B 210     140.879 258.676  22.942  1.00  0.00           H  
ATOM   4590 2HG  LYS B 210     139.817 259.952  22.331  1.00  0.00           H  
ATOM   4591 1HD  LYS B 210     137.971 258.277  22.141  1.00  0.00           H  
ATOM   4592 2HD  LYS B 210     139.039 257.059  22.853  1.00  0.00           H  
ATOM   4593 1HE  LYS B 210     139.288 258.541  24.868  1.00  0.00           H  
ATOM   4594 2HE  LYS B 210     138.093 259.633  24.164  1.00  0.00           H  
ATOM   4595 1HZ  LYS B 210     137.097 258.114  25.710  1.00  0.00           H  
ATOM   4596 2HZ  LYS B 210     136.511 257.829  24.194  1.00  0.00           H  
ATOM   4597 3HZ  LYS B 210     137.627 256.809  24.853  1.00  0.00           H  
ATOM   4598  N   VAL B 211     143.388 259.824  21.773  1.00  0.00           N  
ATOM   4599  CA  VAL B 211     144.561 259.640  22.618  1.00  0.00           C  
ATOM   4600  C   VAL B 211     144.235 259.913  24.080  1.00  0.00           C  
ATOM   4601  O   VAL B 211     143.766 260.995  24.429  1.00  0.00           O  
ATOM   4602  CB  VAL B 211     145.698 260.576  22.165  1.00  0.00           C  
ATOM   4603  CG1 VAL B 211     146.911 260.416  23.070  1.00  0.00           C  
ATOM   4604  CG2 VAL B 211     146.062 260.285  20.717  1.00  0.00           C  
ATOM   4605  H   VAL B 211     142.992 260.750  21.684  1.00  0.00           H  
ATOM   4606  HA  VAL B 211     144.899 258.606  22.522  1.00  0.00           H  
ATOM   4607  HB  VAL B 211     145.363 261.609  22.256  1.00  0.00           H  
ATOM   4608 1HG1 VAL B 211     147.705 261.085  22.735  1.00  0.00           H  
ATOM   4609 2HG1 VAL B 211     146.636 260.664  24.094  1.00  0.00           H  
ATOM   4610 3HG1 VAL B 211     147.264 259.386  23.026  1.00  0.00           H  
ATOM   4611 1HG2 VAL B 211     146.866 260.951  20.404  1.00  0.00           H  
ATOM   4612 2HG2 VAL B 211     146.391 259.250  20.626  1.00  0.00           H  
ATOM   4613 3HG2 VAL B 211     145.190 260.446  20.083  1.00  0.00           H  
ATOM   4614  N   VAL B 212     144.483 258.931  24.938  1.00  0.00           N  
ATOM   4615  CA  VAL B 212     144.190 259.093  26.358  1.00  0.00           C  
ATOM   4616  C   VAL B 212     145.460 259.005  27.194  1.00  0.00           C  
ATOM   4617  O   VAL B 212     146.152 257.987  27.191  1.00  0.00           O  
ATOM   4618  CB  VAL B 212     143.195 258.014  26.825  1.00  0.00           C  
ATOM   4619  CG1 VAL B 212     142.881 258.184  28.304  1.00  0.00           C  
ATOM   4620  CG2 VAL B 212     141.924 258.087  25.992  1.00  0.00           C  
ATOM   4621  H   VAL B 212     144.878 258.063  24.605  1.00  0.00           H  
ATOM   4622  HA  VAL B 212     143.740 260.075  26.507  1.00  0.00           H  
ATOM   4623  HB  VAL B 212     143.653 257.033  26.704  1.00  0.00           H  
ATOM   4624 1HG1 VAL B 212     142.176 257.413  28.617  1.00  0.00           H  
ATOM   4625 2HG1 VAL B 212     143.800 258.092  28.883  1.00  0.00           H  
ATOM   4626 3HG1 VAL B 212     142.441 259.167  28.472  1.00  0.00           H  
ATOM   4627 1HG2 VAL B 212     141.225 257.322  26.327  1.00  0.00           H  
ATOM   4628 2HG2 VAL B 212     141.468 259.071  26.109  1.00  0.00           H  
ATOM   4629 3HG2 VAL B 212     142.167 257.922  24.942  1.00  0.00           H  
ATOM   4630  N   ILE B 213     145.762 260.083  27.905  1.00  0.00           N  
ATOM   4631  CA  ILE B 213     146.984 260.164  28.697  1.00  0.00           C  
ATOM   4632  C   ILE B 213     146.687 260.032  30.185  1.00  0.00           C  
ATOM   4633  O   ILE B 213     145.961 260.851  30.750  1.00  0.00           O  
ATOM   4634  CB  ILE B 213     147.721 261.490  28.437  1.00  0.00           C  
ATOM   4635  CG1 ILE B 213     148.084 261.617  26.955  1.00  0.00           C  
ATOM   4636  CG2 ILE B 213     148.966 261.586  29.304  1.00  0.00           C  
ATOM   4637  CD1 ILE B 213     148.521 263.006  26.550  1.00  0.00           C  
ATOM   4638  H   ILE B 213     145.127 260.869  27.903  1.00  0.00           H  
ATOM   4639  HA  ILE B 213     147.638 259.342  28.407  1.00  0.00           H  
ATOM   4640  HB  ILE B 213     147.061 262.325  28.672  1.00  0.00           H  
ATOM   4641 1HG1 ILE B 213     148.890 260.923  26.718  1.00  0.00           H  
ATOM   4642 2HG1 ILE B 213     147.224 261.339  26.344  1.00  0.00           H  
ATOM   4643 1HG2 ILE B 213     149.475 262.530  29.106  1.00  0.00           H  
ATOM   4644 2HG2 ILE B 213     148.683 261.540  30.354  1.00  0.00           H  
ATOM   4645 3HG2 ILE B 213     149.636 260.758  29.072  1.00  0.00           H  
ATOM   4646 1HD1 ILE B 213     148.761 263.017  25.486  1.00  0.00           H  
ATOM   4647 2HD1 ILE B 213     147.714 263.713  26.746  1.00  0.00           H  
ATOM   4648 3HD1 ILE B 213     149.402 263.292  27.123  1.00  0.00           H  
ATOM   4649  N   LYS B 214     147.245 259.006  30.818  1.00  0.00           N  
ATOM   4650  CA  LYS B 214     146.883 258.674  32.189  1.00  0.00           C  
ATOM   4651  C   LYS B 214     148.057 258.884  33.135  1.00  0.00           C  
ATOM   4652  O   LYS B 214     149.219 258.783  32.738  1.00  0.00           O  
ATOM   4653  CB  LYS B 214     146.388 257.229  32.278  1.00  0.00           C  
ATOM   4654  CG  LYS B 214     145.113 256.951  31.492  1.00  0.00           C  
ATOM   4655  CD  LYS B 214     144.771 255.469  31.499  1.00  0.00           C  
ATOM   4656  CE  LYS B 214     143.472 255.196  30.754  1.00  0.00           C  
ATOM   4657  NZ  LYS B 214     143.196 253.739  30.634  1.00  0.00           N  
ATOM   4658  H   LYS B 214     147.933 258.446  30.336  1.00  0.00           H  
ATOM   4659  HA  LYS B 214     146.077 259.337  32.505  1.00  0.00           H  
ATOM   4660 1HB  LYS B 214     147.162 256.555  31.908  1.00  0.00           H  
ATOM   4661 2HB  LYS B 214     146.200 256.971  33.320  1.00  0.00           H  
ATOM   4662 1HG  LYS B 214     144.285 257.509  31.931  1.00  0.00           H  
ATOM   4663 2HG  LYS B 214     145.244 257.279  30.461  1.00  0.00           H  
ATOM   4664 1HD  LYS B 214     145.577 254.906  31.027  1.00  0.00           H  
ATOM   4665 2HD  LYS B 214     144.667 255.125  32.529  1.00  0.00           H  
ATOM   4666 1HE  LYS B 214     142.645 255.669  31.281  1.00  0.00           H  
ATOM   4667 2HE  LYS B 214     143.531 255.625  29.755  1.00  0.00           H  
ATOM   4668 1HZ  LYS B 214     142.328 253.601  30.135  1.00  0.00           H  
ATOM   4669 2HZ  LYS B 214     143.948 253.293  30.130  1.00  0.00           H  
ATOM   4670 3HZ  LYS B 214     143.121 253.333  31.556  1.00  0.00           H  
ATOM   4671  N   GLY B 215     147.746 259.174  34.397  1.00  0.00           N  
ATOM   4672  CA  GLY B 215     148.768 259.383  35.415  1.00  0.00           C  
ATOM   4673  C   GLY B 215     149.476 260.718  35.217  1.00  0.00           C  
ATOM   4674  O   GLY B 215     150.657 260.860  35.536  1.00  0.00           O  
ATOM   4675  H   GLY B 215     146.772 259.254  34.654  1.00  0.00           H  
ATOM   4676 1HA  GLY B 215     148.309 259.354  36.403  1.00  0.00           H  
ATOM   4677 2HA  GLY B 215     149.494 258.573  35.374  1.00  0.00           H  
ATOM   4678  N   LEU B 216     148.747 261.690  34.680  1.00  0.00           N  
ATOM   4679  CA  LEU B 216     149.337 262.964  34.286  1.00  0.00           C  
ATOM   4680  C   LEU B 216     149.083 264.037  35.338  1.00  0.00           C  
ATOM   4681  O   LEU B 216     147.934 264.345  35.658  1.00  0.00           O  
ATOM   4682  CB  LEU B 216     148.768 263.417  32.936  1.00  0.00           C  
ATOM   4683  CG  LEU B 216     149.253 264.783  32.434  1.00  0.00           C  
ATOM   4684  CD1 LEU B 216     150.760 264.740  32.221  1.00  0.00           C  
ATOM   4685  CD2 LEU B 216     148.528 265.137  31.144  1.00  0.00           C  
ATOM   4686  H   LEU B 216     147.764 261.535  34.511  1.00  0.00           H  
ATOM   4687  HA  LEU B 216     150.414 262.831  34.185  1.00  0.00           H  
ATOM   4688 1HB  LEU B 216     149.030 262.675  32.183  1.00  0.00           H  
ATOM   4689 2HB  LEU B 216     147.682 263.458  33.013  1.00  0.00           H  
ATOM   4690  HG  LEU B 216     149.045 265.542  33.188  1.00  0.00           H  
ATOM   4691 1HD1 LEU B 216     151.105 265.711  31.864  1.00  0.00           H  
ATOM   4692 2HD1 LEU B 216     151.255 264.504  33.163  1.00  0.00           H  
ATOM   4693 3HD1 LEU B 216     151.001 263.976  31.482  1.00  0.00           H  
ATOM   4694 1HD2 LEU B 216     148.872 266.108  30.788  1.00  0.00           H  
ATOM   4695 2HD2 LEU B 216     148.737 264.378  30.389  1.00  0.00           H  
ATOM   4696 3HD2 LEU B 216     147.455 265.178  31.330  1.00  0.00           H  
ATOM   4697  N   HIS B 217     150.162 264.605  35.872  1.00  0.00           N  
ATOM   4698  CA  HIS B 217     150.069 265.563  36.967  1.00  0.00           C  
ATOM   4699  C   HIS B 217     149.442 266.871  36.501  1.00  0.00           C  
ATOM   4700  O   HIS B 217     149.648 267.292  35.363  1.00  0.00           O  
ATOM   4701  CB  HIS B 217     151.452 265.838  37.566  1.00  0.00           C  
ATOM   4702  CG  HIS B 217     151.406 266.547  38.885  1.00  0.00           C  
ATOM   4703  ND1 HIS B 217     151.247 267.913  38.990  1.00  0.00           N  
ATOM   4704  CD2 HIS B 217     151.500 266.080  40.152  1.00  0.00           C  
ATOM   4705  CE1 HIS B 217     151.243 268.256  40.267  1.00  0.00           C  
ATOM   4706  NE2 HIS B 217     151.394 267.162  40.990  1.00  0.00           N  
ATOM   4707  H   HIS B 217     151.074 264.355  35.515  1.00  0.00           H  
ATOM   4708  HA  HIS B 217     149.434 265.156  37.754  1.00  0.00           H  
ATOM   4709 1HB  HIS B 217     151.982 264.895  37.704  1.00  0.00           H  
ATOM   4710 2HB  HIS B 217     152.035 266.443  36.874  1.00  0.00           H  
ATOM   4711  HD2 HIS B 217     151.633 265.040  40.450  1.00  0.00           H  
ATOM   4712  HE1 HIS B 217     151.133 269.268  40.653  1.00  0.00           H  
ATOM   4713  HE2 HIS B 217     151.430 267.123  42.000  1.00  0.00           H  
ATOM   4714  N   GLU B 218     148.680 267.508  37.387  1.00  0.00           N  
ATOM   4715  CA  GLU B 218     147.949 268.728  37.067  1.00  0.00           C  
ATOM   4716  C   GLU B 218     148.879 269.799  36.515  1.00  0.00           C  
ATOM   4717  O   GLU B 218     148.510 270.544  35.606  1.00  0.00           O  
ATOM   4718  CB  GLU B 218     147.225 269.259  38.307  1.00  0.00           C  
ATOM   4719  CG  GLU B 218     146.052 268.404  38.763  1.00  0.00           C  
ATOM   4720  CD  GLU B 218     145.392 268.932  40.007  1.00  0.00           C  
ATOM   4721  OE1 GLU B 218     145.879 269.893  40.552  1.00  0.00           O  
ATOM   4722  OE2 GLU B 218     144.400 268.373  40.412  1.00  0.00           O  
ATOM   4723  H   GLU B 218     148.603 267.131  38.322  1.00  0.00           H  
ATOM   4724  HA  GLU B 218     147.206 268.496  36.303  1.00  0.00           H  
ATOM   4725 1HB  GLU B 218     147.929 269.331  39.136  1.00  0.00           H  
ATOM   4726 2HB  GLU B 218     146.850 270.263  38.107  1.00  0.00           H  
ATOM   4727 1HG  GLU B 218     145.313 268.362  37.964  1.00  0.00           H  
ATOM   4728 2HG  GLU B 218     146.404 267.390  38.948  1.00  0.00           H  
ATOM   4729  N   SER B 219     150.087 269.885  37.066  1.00  0.00           N  
ATOM   4730  CA  SER B 219     151.044 270.894  36.626  1.00  0.00           C  
ATOM   4731  C   SER B 219     151.549 270.598  35.220  1.00  0.00           C  
ATOM   4732  O   SER B 219     152.057 271.482  34.530  1.00  0.00           O  
ATOM   4733  CB  SER B 219     152.214 270.960  37.589  1.00  0.00           C  
ATOM   4734  OG  SER B 219     152.976 269.786  37.534  1.00  0.00           O  
ATOM   4735  H   SER B 219     150.347 269.240  37.798  1.00  0.00           H  
ATOM   4736  HA  SER B 219     150.544 271.863  36.613  1.00  0.00           H  
ATOM   4737 1HB  SER B 219     152.841 271.816  37.341  1.00  0.00           H  
ATOM   4738 2HB  SER B 219     151.843 271.108  38.602  1.00  0.00           H  
ATOM   4739  HG  SER B 219     152.497 269.134  38.052  1.00  0.00           H  
ATOM   4740  N   GLN B 220     151.403 269.345  34.806  1.00  0.00           N  
ATOM   4741  CA  GLN B 220     151.794 268.923  33.465  1.00  0.00           C  
ATOM   4742  C   GLN B 220     150.646 269.093  32.478  1.00  0.00           C  
ATOM   4743  O   GLN B 220     150.868 269.320  31.289  1.00  0.00           O  
ATOM   4744  CB  GLN B 220     152.261 267.466  33.476  1.00  0.00           C  
ATOM   4745  CG  GLN B 220     153.496 267.214  34.324  1.00  0.00           C  
ATOM   4746  CD  GLN B 220     153.892 265.749  34.352  1.00  0.00           C  
ATOM   4747  OE1 GLN B 220     153.116 264.891  34.782  1.00  0.00           O  
ATOM   4748  NE2 GLN B 220     155.103 265.456  33.894  1.00  0.00           N  
ATOM   4749  H   GLN B 220     151.010 268.662  35.435  1.00  0.00           H  
ATOM   4750  HA  GLN B 220     152.619 269.552  33.133  1.00  0.00           H  
ATOM   4751 1HB  GLN B 220     151.460 266.829  33.852  1.00  0.00           H  
ATOM   4752 2HB  GLN B 220     152.482 267.146  32.459  1.00  0.00           H  
ATOM   4753 1HG  GLN B 220     154.329 267.786  33.914  1.00  0.00           H  
ATOM   4754 2HG  GLN B 220     153.293 267.533  35.347  1.00  0.00           H  
ATOM   4755 1HE2 GLN B 220     155.419 264.507  33.887  1.00  0.00           H  
ATOM   4756 2HE2 GLN B 220     155.700 266.183  33.554  1.00  0.00           H  
ATOM   4757  N   GLN B 221     149.417 269.002  32.984  1.00  0.00           N  
ATOM   4758  CA  GLN B 221     148.231 269.188  32.158  1.00  0.00           C  
ATOM   4759  C   GLN B 221     148.161 270.606  31.604  1.00  0.00           C  
ATOM   4760  O   GLN B 221     147.711 270.824  30.479  1.00  0.00           O  
ATOM   4761  CB  GLN B 221     146.965 268.877  32.961  1.00  0.00           C  
ATOM   4762  CG  GLN B 221     146.804 267.412  33.328  1.00  0.00           C  
ATOM   4763  CD  GLN B 221     145.553 267.154  34.146  1.00  0.00           C  
ATOM   4764  OE1 GLN B 221     144.503 267.755  33.906  1.00  0.00           O  
ATOM   4765  NE2 GLN B 221     145.658 266.255  35.118  1.00  0.00           N  
ATOM   4766  H   GLN B 221     149.302 268.815  33.971  1.00  0.00           H  
ATOM   4767  HA  GLN B 221     148.287 268.501  31.313  1.00  0.00           H  
ATOM   4768 1HB  GLN B 221     146.968 269.457  33.884  1.00  0.00           H  
ATOM   4769 2HB  GLN B 221     146.088 269.179  32.389  1.00  0.00           H  
ATOM   4770 1HG  GLN B 221     146.742 266.823  32.412  1.00  0.00           H  
ATOM   4771 2HG  GLN B 221     147.667 267.098  33.915  1.00  0.00           H  
ATOM   4772 1HE2 GLN B 221     144.865 266.043  35.692  1.00  0.00           H  
ATOM   4773 2HE2 GLN B 221     146.529 265.790  35.279  1.00  0.00           H  
ATOM   4774  N   GLU B 222     148.614 271.563  32.409  1.00  0.00           N  
ATOM   4775  CA  GLU B 222     148.652 272.962  31.999  1.00  0.00           C  
ATOM   4776  C   GLU B 222     149.534 273.154  30.771  1.00  0.00           C  
ATOM   4777  O   GLU B 222     149.164 273.867  29.840  1.00  0.00           O  
ATOM   4778  CB  GLU B 222     149.159 273.841  33.145  1.00  0.00           C  
ATOM   4779  CG  GLU B 222     148.218 273.921  34.339  1.00  0.00           C  
ATOM   4780  CD  GLU B 222     148.787 274.718  35.479  1.00  0.00           C  
ATOM   4781  OE1 GLU B 222     149.959 275.010  35.449  1.00  0.00           O  
ATOM   4782  OE2 GLU B 222     148.050 275.035  36.383  1.00  0.00           O  
ATOM   4783  H   GLU B 222     148.951 271.311  33.328  1.00  0.00           H  
ATOM   4784  HA  GLU B 222     147.639 273.274  31.741  1.00  0.00           H  
ATOM   4785 1HB  GLU B 222     150.117 273.459  33.499  1.00  0.00           H  
ATOM   4786 2HB  GLU B 222     149.324 274.854  32.781  1.00  0.00           H  
ATOM   4787 1HG  GLU B 222     147.283 274.381  34.021  1.00  0.00           H  
ATOM   4788 2HG  GLU B 222     147.996 272.912  34.682  1.00  0.00           H  
ATOM   4789  N   GLN B 223     150.702 272.514  30.779  1.00  0.00           N  
ATOM   4790  CA  GLN B 223     151.631 272.610  29.660  1.00  0.00           C  
ATOM   4791  C   GLN B 223     151.111 271.851  28.446  1.00  0.00           C  
ATOM   4792  O   GLN B 223     151.246 272.315  27.313  1.00  0.00           O  
ATOM   4793  CB  GLN B 223     153.009 272.076  30.058  1.00  0.00           C  
ATOM   4794  CG  GLN B 223     154.093 272.308  29.019  1.00  0.00           C  
ATOM   4795  CD  GLN B 223     154.377 273.782  28.799  1.00  0.00           C  
ATOM   4796  OE1 GLN B 223     154.513 274.552  29.755  1.00  0.00           O  
ATOM   4797  NE2 GLN B 223     154.468 274.185  27.537  1.00  0.00           N  
ATOM   4798  H   GLN B 223     150.956 271.956  31.582  1.00  0.00           H  
ATOM   4799  HA  GLN B 223     151.732 273.660  29.384  1.00  0.00           H  
ATOM   4800 1HB  GLN B 223     153.327 272.548  30.987  1.00  0.00           H  
ATOM   4801 2HB  GLN B 223     152.944 271.003  30.242  1.00  0.00           H  
ATOM   4802 1HG  GLN B 223     155.012 271.829  29.354  1.00  0.00           H  
ATOM   4803 2HG  GLN B 223     153.770 271.878  28.071  1.00  0.00           H  
ATOM   4804 1HE2 GLN B 223     154.655 275.145  27.330  1.00  0.00           H  
ATOM   4805 2HE2 GLN B 223     154.352 273.528  26.792  1.00  0.00           H  
ATOM   4806  N   LEU B 224     150.517 270.685  28.686  1.00  0.00           N  
ATOM   4807  CA  LEU B 224     149.946 269.882  27.611  1.00  0.00           C  
ATOM   4808  C   LEU B 224     148.879 270.658  26.850  1.00  0.00           C  
ATOM   4809  O   LEU B 224     148.821 270.609  25.621  1.00  0.00           O  
ATOM   4810  CB  LEU B 224     149.340 268.592  28.178  1.00  0.00           C  
ATOM   4811  CG  LEU B 224     148.700 267.650  27.151  1.00  0.00           C  
ATOM   4812  CD1 LEU B 224     149.770 267.131  26.200  1.00  0.00           C  
ATOM   4813  CD2 LEU B 224     148.009 266.503  27.874  1.00  0.00           C  
ATOM   4814  H   LEU B 224     150.458 270.348  29.635  1.00  0.00           H  
ATOM   4815  HA  LEU B 224     150.742 269.619  26.915  1.00  0.00           H  
ATOM   4816 1HB  LEU B 224     150.124 268.037  28.693  1.00  0.00           H  
ATOM   4817 2HB  LEU B 224     148.574 268.858  28.907  1.00  0.00           H  
ATOM   4818  HG  LEU B 224     147.967 268.200  26.560  1.00  0.00           H  
ATOM   4819 1HD1 LEU B 224     149.314 266.462  25.470  1.00  0.00           H  
ATOM   4820 2HD1 LEU B 224     150.234 267.971  25.682  1.00  0.00           H  
ATOM   4821 3HD1 LEU B 224     150.527 266.590  26.765  1.00  0.00           H  
ATOM   4822 1HD2 LEU B 224     147.553 265.834  27.144  1.00  0.00           H  
ATOM   4823 2HD2 LEU B 224     148.741 265.952  28.464  1.00  0.00           H  
ATOM   4824 3HD2 LEU B 224     147.237 266.901  28.534  1.00  0.00           H  
ATOM   4825  N   LEU B 225     148.041 271.376  27.589  1.00  0.00           N  
ATOM   4826  CA  LEU B 225     147.001 272.210  27.000  1.00  0.00           C  
ATOM   4827  C   LEU B 225     147.566 273.100  25.900  1.00  0.00           C  
ATOM   4828  O   LEU B 225     147.103 273.064  24.760  1.00  0.00           O  
ATOM   4829  CB  LEU B 225     146.341 273.076  28.080  1.00  0.00           C  
ATOM   4830  CG  LEU B 225     145.121 273.889  27.628  1.00  0.00           C  
ATOM   4831  CD1 LEU B 225     144.111 273.966  28.765  1.00  0.00           C  
ATOM   4832  CD2 LEU B 225     145.566 275.278  27.197  1.00  0.00           C  
ATOM   4833  H   LEU B 225     148.128 271.350  28.595  1.00  0.00           H  
ATOM   4834  HA  LEU B 225     146.250 271.561  26.550  1.00  0.00           H  
ATOM   4835 1HB  LEU B 225     146.024 272.431  28.898  1.00  0.00           H  
ATOM   4836 2HB  LEU B 225     147.082 273.777  28.464  1.00  0.00           H  
ATOM   4837  HG  LEU B 225     144.639 273.386  26.789  1.00  0.00           H  
ATOM   4838 1HD1 LEU B 225     143.244 274.543  28.444  1.00  0.00           H  
ATOM   4839 2HD1 LEU B 225     143.795 272.959  29.040  1.00  0.00           H  
ATOM   4840 3HD1 LEU B 225     144.570 274.450  29.626  1.00  0.00           H  
ATOM   4841 1HD2 LEU B 225     144.699 275.855  26.875  1.00  0.00           H  
ATOM   4842 2HD2 LEU B 225     146.047 275.782  28.036  1.00  0.00           H  
ATOM   4843 3HD2 LEU B 225     146.273 275.194  26.372  1.00  0.00           H  
ATOM   4844  N   GLU B 226     148.574 273.894  26.253  1.00  0.00           N  
ATOM   4845  CA  GLU B 226     149.162 274.859  25.331  1.00  0.00           C  
ATOM   4846  C   GLU B 226     149.890 274.159  24.190  1.00  0.00           C  
ATOM   4847  O   GLU B 226     149.775 274.564  23.033  1.00  0.00           O  
ATOM   4848  CB  GLU B 226     150.127 275.785  26.073  1.00  0.00           C  
ATOM   4849  CG  GLU B 226     150.776 276.848  25.199  1.00  0.00           C  
ATOM   4850  CD  GLU B 226     151.483 277.909  25.996  1.00  0.00           C  
ATOM   4851  OE1 GLU B 226     151.459 277.836  27.201  1.00  0.00           O  
ATOM   4852  OE2 GLU B 226     152.048 278.795  25.399  1.00  0.00           O  
ATOM   4853  H   GLU B 226     148.938 273.834  27.192  1.00  0.00           H  
ATOM   4854  HA  GLU B 226     148.360 275.457  24.899  1.00  0.00           H  
ATOM   4855 1HB  GLU B 226     149.597 276.293  26.879  1.00  0.00           H  
ATOM   4856 2HB  GLU B 226     150.922 275.194  26.528  1.00  0.00           H  
ATOM   4857 1HG  GLU B 226     151.496 276.369  24.536  1.00  0.00           H  
ATOM   4858 2HG  GLU B 226     150.009 277.314  24.582  1.00  0.00           H  
ATOM   4859  N   ASP B 227     150.646 273.113  24.517  1.00  0.00           N  
ATOM   4860  CA  ASP B 227     151.484 272.440  23.531  1.00  0.00           C  
ATOM   4861  C   ASP B 227     150.653 271.926  22.362  1.00  0.00           C  
ATOM   4862  O   ASP B 227     150.997 272.141  21.200  1.00  0.00           O  
ATOM   4863  CB  ASP B 227     152.243 271.277  24.175  1.00  0.00           C  
ATOM   4864  CG  ASP B 227     153.353 271.740  25.109  1.00  0.00           C  
ATOM   4865  OD1 ASP B 227     153.724 272.887  25.037  1.00  0.00           O  
ATOM   4866  OD2 ASP B 227     153.820 270.940  25.885  1.00  0.00           O  
ATOM   4867  H   ASP B 227     150.647 272.783  25.471  1.00  0.00           H  
ATOM   4868  HA  ASP B 227     152.208 273.159  23.144  1.00  0.00           H  
ATOM   4869 1HB  ASP B 227     151.547 270.658  24.741  1.00  0.00           H  
ATOM   4870 2HB  ASP B 227     152.679 270.652  23.396  1.00  0.00           H  
ATOM   4871  N   VAL B 228     149.565 271.236  22.683  1.00  0.00           N  
ATOM   4872  CA  VAL B 228     148.765 270.538  21.683  1.00  0.00           C  
ATOM   4873  C   VAL B 228     147.944 271.517  20.853  1.00  0.00           C  
ATOM   4874  O   VAL B 228     147.850 271.374  19.634  1.00  0.00           O  
ATOM   4875  CB  VAL B 228     147.820 269.529  22.364  1.00  0.00           C  
ATOM   4876  CG1 VAL B 228     146.921 268.863  21.334  1.00  0.00           C  
ATOM   4877  CG2 VAL B 228     148.632 268.491  23.124  1.00  0.00           C  
ATOM   4878  H   VAL B 228     149.288 271.179  23.652  1.00  0.00           H  
ATOM   4879  HA  VAL B 228     149.439 269.994  21.018  1.00  0.00           H  
ATOM   4880  HB  VAL B 228     147.172 270.064  23.059  1.00  0.00           H  
ATOM   4881 1HG1 VAL B 228     146.260 268.153  21.833  1.00  0.00           H  
ATOM   4882 2HG1 VAL B 228     146.323 269.621  20.828  1.00  0.00           H  
ATOM   4883 3HG1 VAL B 228     147.533 268.335  20.604  1.00  0.00           H  
ATOM   4884 1HG2 VAL B 228     147.958 267.782  23.603  1.00  0.00           H  
ATOM   4885 2HG2 VAL B 228     149.285 267.960  22.430  1.00  0.00           H  
ATOM   4886 3HG2 VAL B 228     149.237 268.987  23.883  1.00  0.00           H  
ATOM   4887  N   LEU B 229     147.352 272.507  21.514  1.00  0.00           N  
ATOM   4888  CA  LEU B 229     146.525 273.490  20.825  1.00  0.00           C  
ATOM   4889  C   LEU B 229     147.337 274.275  19.804  1.00  0.00           C  
ATOM   4890  O   LEU B 229     146.857 274.553  18.705  1.00  0.00           O  
ATOM   4891  CB  LEU B 229     145.894 274.454  21.836  1.00  0.00           C  
ATOM   4892  CG  LEU B 229     144.791 273.861  22.723  1.00  0.00           C  
ATOM   4893  CD1 LEU B 229     144.438 274.850  23.825  1.00  0.00           C  
ATOM   4894  CD2 LEU B 229     143.574 273.536  21.870  1.00  0.00           C  
ATOM   4895  H   LEU B 229     147.476 272.584  22.514  1.00  0.00           H  
ATOM   4896  HA  LEU B 229     145.731 272.963  20.293  1.00  0.00           H  
ATOM   4897 1HB  LEU B 229     146.677 274.832  22.491  1.00  0.00           H  
ATOM   4898 2HB  LEU B 229     145.465 275.296  21.293  1.00  0.00           H  
ATOM   4899  HG  LEU B 229     145.156 272.950  23.197  1.00  0.00           H  
ATOM   4900 1HD1 LEU B 229     143.655 274.429  24.455  1.00  0.00           H  
ATOM   4901 2HD1 LEU B 229     145.322 275.050  24.431  1.00  0.00           H  
ATOM   4902 3HD1 LEU B 229     144.085 275.780  23.380  1.00  0.00           H  
ATOM   4903 1HD2 LEU B 229     142.790 273.114  22.500  1.00  0.00           H  
ATOM   4904 2HD2 LEU B 229     143.207 274.447  21.396  1.00  0.00           H  
ATOM   4905 3HD2 LEU B 229     143.850 272.814  21.101  1.00  0.00           H  
ATOM   4906  N   ARG B 230     148.568 274.628  20.168  1.00  0.00           N  
ATOM   4907  CA  ARG B 230     149.442 275.362  19.260  1.00  0.00           C  
ATOM   4908  C   ARG B 230     149.755 274.544  18.014  1.00  0.00           C  
ATOM   4909  O   ARG B 230     149.733 275.063  16.897  1.00  0.00           O  
ATOM   4910  CB  ARG B 230     150.742 275.738  19.955  1.00  0.00           C  
ATOM   4911  CG  ARG B 230     150.629 276.887  20.944  1.00  0.00           C  
ATOM   4912  CD  ARG B 230     151.959 277.307  21.454  1.00  0.00           C  
ATOM   4913  NE  ARG B 230     152.586 276.267  22.254  1.00  0.00           N  
ATOM   4914  CZ  ARG B 230     153.891 276.240  22.587  1.00  0.00           C  
ATOM   4915  NH1 ARG B 230     154.693 277.199  22.182  1.00  0.00           N  
ATOM   4916  NH2 ARG B 230     154.366 275.248  23.320  1.00  0.00           N  
ATOM   4917  H   ARG B 230     148.907 274.379  21.086  1.00  0.00           H  
ATOM   4918  HA  ARG B 230     148.930 276.274  18.948  1.00  0.00           H  
ATOM   4919 1HB  ARG B 230     151.128 274.875  20.495  1.00  0.00           H  
ATOM   4920 2HB  ARG B 230     151.486 276.017  19.209  1.00  0.00           H  
ATOM   4921 1HG  ARG B 230     150.163 277.744  20.456  1.00  0.00           H  
ATOM   4922 2HG  ARG B 230     150.018 276.578  21.793  1.00  0.00           H  
ATOM   4923 1HD  ARG B 230     152.616 277.532  20.614  1.00  0.00           H  
ATOM   4924 2HD  ARG B 230     151.848 278.194  22.075  1.00  0.00           H  
ATOM   4925  HE  ARG B 230     152.001 275.511  22.584  1.00  0.00           H  
ATOM   4926 1HH1 ARG B 230     154.330 277.957  21.621  1.00  0.00           H  
ATOM   4927 2HH1 ARG B 230     155.671 277.179  22.431  1.00  0.00           H  
ATOM   4928 1HH2 ARG B 230     153.749 274.510  23.632  1.00  0.00           H  
ATOM   4929 2HH2 ARG B 230     155.343 275.227  23.570  1.00  0.00           H
[truncated: 100,165 more chars]
