# Supplementary material for: Reconfigurable asymmetric protein assemblies through implicit negative design
Source: Science. Author manuscript; Available in PMC 2023 Jan 27. (PMC9881579; doi:10.1126/science.abj7662)
Supplement: Data S2 [file NIHMS1843281-supplement-Data_S2.gz › without_all_supplement_resubmit_20211001/components/single_fusions/284A82.pdb]

HEADER                                            12-DEC-20   XXXX              
EXPDTA    THEORETICAL MODEL                                                     
REMARK 220                                                                      
REMARK 220 EXPERIMENTAL DETAILS                                                 
REMARK 220  EXPERIMENT TYPE                : THEORETICAL MODELLING              
REMARK 220  DATE OF DATA COLLECTION        : 12-DEC-20                          
REMARK 220                                                                      
REMARK 220 REMARK: MODEL GENERATED BY ROSETTA                                   
REMARK 220  VERSION 2020.49+HEAD.fac69dd63b1                                    
ATOM      1  N   ASP A   1     149.983 144.953 -18.093  1.00  0.00           N  
ATOM      2  CA  ASP A   1     149.502 144.479 -16.801  1.00  0.00           C  
ATOM      3  C   ASP A   1     149.688 142.973 -16.663  1.00  0.00           C  
ATOM      4  O   ASP A   1     150.103 142.483 -15.612  1.00  0.00           O  
ATOM      5  CB  ASP A   1     148.025 144.835 -16.615  1.00  0.00           C  
ATOM      6  CG  ASP A   1     147.782 146.337 -16.544  1.00  0.00           C  
ATOM      7  OD1 ASP A   1     148.370 146.974 -15.702  1.00  0.00           O  
ATOM      8  OD2 ASP A   1     147.013 146.832 -17.333  1.00  0.00           O  
ATOM      9 1H   ASP A   1     149.848 145.942 -18.156  1.00  0.00           H  
ATOM     10 2H   ASP A   1     150.956 144.744 -18.184  1.00  0.00           H  
ATOM     11 3H   ASP A   1     149.474 144.501 -18.825  1.00  0.00           H  
ATOM     12  HA  ASP A   1     150.092 144.961 -16.022  1.00  0.00           H  
ATOM     13 1HB  ASP A   1     147.445 144.427 -17.442  1.00  0.00           H  
ATOM     14 2HB  ASP A   1     147.653 144.378 -15.698  1.00  0.00           H  
ATOM     15  N   GLU A   2     149.381 142.244 -17.730  1.00  0.00           N  
ATOM     16  CA  GLU A   2     149.391 140.787 -17.690  1.00  0.00           C  
ATOM     17  C   GLU A   2     150.761 140.256 -17.287  1.00  0.00           C  
ATOM     18  O   GLU A   2     150.865 139.261 -16.568  1.00  0.00           O  
ATOM     19  CB  GLU A   2     148.991 140.213 -19.052  1.00  0.00           C  
ATOM     20  CG  GLU A   2     148.852 138.698 -19.080  1.00  0.00           C  
ATOM     21  CD  GLU A   2     148.355 138.179 -20.401  1.00  0.00           C  
ATOM     22  OE1 GLU A   2     148.180 138.968 -21.298  1.00  0.00           O  
ATOM     23  OE2 GLU A   2     148.149 136.994 -20.511  1.00  0.00           O  
ATOM     24  H   GLU A   2     149.133 142.711 -18.591  1.00  0.00           H  
ATOM     25  HA  GLU A   2     148.673 140.454 -16.939  1.00  0.00           H  
ATOM     26 1HB  GLU A   2     148.038 140.642 -19.362  1.00  0.00           H  
ATOM     27 2HB  GLU A   2     149.735 140.495 -19.798  1.00  0.00           H  
ATOM     28 1HG  GLU A   2     149.824 138.251 -18.870  1.00  0.00           H  
ATOM     29 2HG  GLU A   2     148.165 138.392 -18.292  1.00  0.00           H  
ATOM     30  N   GLU A   3     151.810 140.923 -17.756  1.00  0.00           N  
ATOM     31  CA  GLU A   3     153.175 140.499 -17.475  1.00  0.00           C  
ATOM     32  C   GLU A   3     153.471 140.546 -15.981  1.00  0.00           C  
ATOM     33  O   GLU A   3     154.269 139.759 -15.472  1.00  0.00           O  
ATOM     34  CB  GLU A   3     154.173 141.379 -18.231  1.00  0.00           C  
ATOM     35  CG  GLU A   3     154.170 141.179 -19.740  1.00  0.00           C  
ATOM     36  CD  GLU A   3     155.192 142.027 -20.444  1.00  0.00           C  
ATOM     37  OE1 GLU A   3     155.853 142.795 -19.787  1.00  0.00           O  
ATOM     38  OE2 GLU A   3     155.312 141.906 -21.641  1.00  0.00           O  
ATOM     39  H   GLU A   3     151.657 141.748 -18.320  1.00  0.00           H  
ATOM     40  HA  GLU A   3     153.290 139.465 -17.801  1.00  0.00           H  
ATOM     41 1HB  GLU A   3     153.955 142.429 -18.032  1.00  0.00           H  
ATOM     42 2HB  GLU A   3     155.181 141.179 -17.869  1.00  0.00           H  
ATOM     43 1HG  GLU A   3     154.373 140.131 -19.957  1.00  0.00           H  
ATOM     44 2HG  GLU A   3     153.179 141.416 -20.126  1.00  0.00           H  
ATOM     45  N   VAL A   4     152.825 141.473 -15.284  1.00  0.00           N  
ATOM     46  CA  VAL A   4     153.013 141.623 -13.847  1.00  0.00           C  
ATOM     47  C   VAL A   4     152.432 140.436 -13.088  1.00  0.00           C  
ATOM     48  O   VAL A   4     153.068 139.892 -12.186  1.00  0.00           O  
ATOM     49  CB  VAL A   4     152.346 142.921 -13.354  1.00  0.00           C  
ATOM     50  CG1 VAL A   4     152.368 142.987 -11.834  1.00  0.00           C  
ATOM     51  CG2 VAL A   4     153.051 144.127 -13.956  1.00  0.00           C  
ATOM     52  H   VAL A   4     152.183 142.091 -15.764  1.00  0.00           H  
ATOM     53  HA  VAL A   4     154.083 141.654 -13.641  1.00  0.00           H  
ATOM     54  HB  VAL A   4     151.300 142.920 -13.660  1.00  0.00           H  
ATOM     55 1HG1 VAL A   4     151.892 143.910 -11.502  1.00  0.00           H  
ATOM     56 2HG1 VAL A   4     151.827 142.134 -11.425  1.00  0.00           H  
ATOM     57 3HG1 VAL A   4     153.399 142.965 -11.484  1.00  0.00           H  
ATOM     58 1HG2 VAL A   4     152.574 145.041 -13.602  1.00  0.00           H  
ATOM     59 2HG2 VAL A   4     154.098 144.124 -13.654  1.00  0.00           H  
ATOM     60 3HG2 VAL A   4     152.987 144.080 -15.043  1.00  0.00           H  
ATOM     61  N   GLN A   5     151.218 140.041 -13.459  1.00  0.00           N  
ATOM     62  CA  GLN A   5     150.568 138.888 -12.848  1.00  0.00           C  
ATOM     63  C   GLN A   5     151.290 137.595 -13.200  1.00  0.00           C  
ATOM     64  O   GLN A   5     151.448 136.710 -12.358  1.00  0.00           O  
ATOM     65  CB  GLN A   5     149.104 138.805 -13.286  1.00  0.00           C  
ATOM     66  CG  GLN A   5     148.311 137.703 -12.603  1.00  0.00           C  
ATOM     67  CD  GLN A   5     148.216 137.904 -11.102  1.00  0.00           C  
ATOM     68  OE1 GLN A   5     148.171 139.037 -10.616  1.00  0.00           O  
ATOM     69  NE2 GLN A   5     148.183 136.804 -10.360  1.00  0.00           N  
ATOM     70  H   GLN A   5     150.735 140.550 -14.185  1.00  0.00           H  
ATOM     71  HA  GLN A   5     150.609 139.005 -11.763  1.00  0.00           H  
ATOM     72 1HB  GLN A   5     148.607 139.753 -13.080  1.00  0.00           H  
ATOM     73 2HB  GLN A   5     149.055 138.637 -14.362  1.00  0.00           H  
ATOM     74 1HG  GLN A   5     147.301 137.690 -13.012  1.00  0.00           H  
ATOM     75 2HG  GLN A   5     148.802 136.748 -12.789  1.00  0.00           H  
ATOM     76 1HE2 GLN A   5     148.121 136.874  -9.364  1.00  0.00           H  
ATOM     77 2HE2 GLN A   5     148.222 135.904 -10.796  1.00  0.00           H  
ATOM     78  N   GLU A   6     151.732 137.492 -14.449  1.00  0.00           N  
ATOM     79  CA  GLU A   6     152.441 136.304 -14.916  1.00  0.00           C  
ATOM     80  C   GLU A   6     153.735 136.097 -14.138  1.00  0.00           C  
ATOM     81  O   GLU A   6     154.060 134.978 -13.744  1.00  0.00           O  
ATOM     82  CB  GLU A   6     152.746 136.419 -16.412  1.00  0.00           C  
ATOM     83  CG  GLU A   6     153.496 135.229 -16.993  1.00  0.00           C  
ATOM     84  CD  GLU A   6     153.735 135.353 -18.472  1.00  0.00           C  
ATOM     85  OE1 GLU A   6     153.166 136.231 -19.075  1.00  0.00           O  
ATOM     86  OE2 GLU A   6     154.488 134.570 -19.000  1.00  0.00           O  
ATOM     87  H   GLU A   6     151.570 138.253 -15.092  1.00  0.00           H  
ATOM     88  HA  GLU A   6     151.808 135.435 -14.743  1.00  0.00           H  
ATOM     89 1HB  GLU A   6     151.814 136.530 -16.966  1.00  0.00           H  
ATOM     90 2HB  GLU A   6     153.344 137.312 -16.594  1.00  0.00           H  
ATOM     91 1HG  GLU A   6     154.458 135.137 -16.488  1.00  0.00           H  
ATOM     92 2HG  GLU A   6     152.925 134.322 -16.797  1.00  0.00           H  
ATOM     93  N   ALA A   7     154.471 137.181 -13.924  1.00  0.00           N  
ATOM     94  CA  ALA A   7     155.741 137.117 -13.209  1.00  0.00           C  
ATOM     95  C   ALA A   7     155.559 136.531 -11.814  1.00  0.00           C  
ATOM     96  O   ALA A   7     156.377 135.736 -11.352  1.00  0.00           O  
ATOM     97  CB  ALA A   7     156.373 138.498 -13.123  1.00  0.00           C  
ATOM     98  H   ALA A   7     154.144 138.074 -14.263  1.00  0.00           H  
ATOM     99  HA  ALA A   7     156.413 136.458 -13.759  1.00  0.00           H  
ATOM    100 1HB  ALA A   7     157.319 138.432 -12.587  1.00  0.00           H  
ATOM    101 2HB  ALA A   7     156.550 138.880 -14.129  1.00  0.00           H  
ATOM    102 3HB  ALA A   7     155.702 139.173 -12.593  1.00  0.00           H  
ATOM    103  N   VAL A   8     154.480 136.929 -11.148  1.00  0.00           N  
ATOM    104  CA  VAL A   8     154.198 136.458  -9.797  1.00  0.00           C  
ATOM    105  C   VAL A   8     153.827 134.982  -9.793  1.00  0.00           C  
ATOM    106  O   VAL A   8     154.299 134.215  -8.954  1.00  0.00           O  
ATOM    107  CB  VAL A   8     153.049 137.274  -9.176  1.00  0.00           C  
ATOM    108  CG1 VAL A   8     152.656 136.697  -7.824  1.00  0.00           C  
ATOM    109  CG2 VAL A   8     153.463 138.732  -9.040  1.00  0.00           C  
ATOM    110  H   VAL A   8     153.839 137.572 -11.588  1.00  0.00           H  
ATOM    111  HA  VAL A   8     155.100 136.573  -9.197  1.00  0.00           H  
ATOM    112  HB  VAL A   8     152.174 137.203  -9.822  1.00  0.00           H  
ATOM    113 1HG1 VAL A   8     151.843 137.286  -7.399  1.00  0.00           H  
ATOM    114 2HG1 VAL A   8     152.329 135.666  -7.950  1.00  0.00           H  
ATOM    115 3HG1 VAL A   8     153.513 136.728  -7.152  1.00  0.00           H  
ATOM    116 1HG2 VAL A   8     152.646 139.303  -8.601  1.00  0.00           H  
ATOM    117 2HG2 VAL A   8     154.342 138.802  -8.398  1.00  0.00           H  
ATOM    118 3HG2 VAL A   8     153.700 139.136 -10.025  1.00  0.00           H  
ATOM    119  N   GLU A   9     152.978 134.588 -10.737  1.00  0.00           N  
ATOM    120  CA  GLU A   9     152.541 133.201 -10.846  1.00  0.00           C  
ATOM    121  C   GLU A   9     153.712 132.279 -11.169  1.00  0.00           C  
ATOM    122  O   GLU A   9     153.801 131.167 -10.649  1.00  0.00           O  
ATOM    123  CB  GLU A   9     151.460 133.064 -11.921  1.00  0.00           C  
ATOM    124  CG  GLU A   9     150.126 133.696 -11.553  1.00  0.00           C  
ATOM    125  CD  GLU A   9     149.100 133.573 -12.646  1.00  0.00           C  
ATOM    126  OE1 GLU A   9     149.361 132.890 -13.606  1.00  0.00           O  
ATOM    127  OE2 GLU A   9     148.052 134.163 -12.519  1.00  0.00           O  
ATOM    128  H   GLU A   9     152.626 135.268 -11.397  1.00  0.00           H  
ATOM    129  HA  GLU A   9     152.134 132.889  -9.883  1.00  0.00           H  
ATOM    130 1HB  GLU A   9     151.806 133.526 -12.845  1.00  0.00           H  
ATOM    131 2HB  GLU A   9     151.285 132.008 -12.128  1.00  0.00           H  
ATOM    132 1HG  GLU A   9     149.742 133.213 -10.654  1.00  0.00           H  
ATOM    133 2HG  GLU A   9     150.284 134.749 -11.327  1.00  0.00           H  
ATOM    134  N   ARG A  10     154.607 132.749 -12.031  1.00  0.00           N  
ATOM    135  CA  ARG A  10     155.815 132.005 -12.363  1.00  0.00           C  
ATOM    136  C   ARG A  10     156.714 131.840 -11.144  1.00  0.00           C  
ATOM    137  O   ARG A  10     157.336 130.796 -10.955  1.00  0.00           O  
ATOM    138  CB  ARG A  10     156.590 132.707 -13.469  1.00  0.00           C  
ATOM    139  CG  ARG A  10     155.995 132.560 -14.860  1.00  0.00           C  
ATOM    140  CD  ARG A  10     156.831 133.230 -15.889  1.00  0.00           C  
ATOM    141  NE  ARG A  10     156.263 133.095 -17.221  1.00  0.00           N  
ATOM    142  CZ  ARG A  10     156.447 132.031 -18.027  1.00  0.00           C  
ATOM    143  NH1 ARG A  10     157.182 131.020 -17.623  1.00  0.00           N  
ATOM    144  NH2 ARG A  10     155.886 132.005 -19.223  1.00  0.00           N  
ATOM    145  H   ARG A  10     154.447 133.645 -12.469  1.00  0.00           H  
ATOM    146  HA  ARG A  10     155.527 131.006 -12.696  1.00  0.00           H  
ATOM    147 1HB  ARG A  10     156.653 133.773 -13.248  1.00  0.00           H  
ATOM    148 2HB  ARG A  10     157.609 132.320 -13.502  1.00  0.00           H  
ATOM    149 1HG  ARG A  10     155.921 131.502 -15.114  1.00  0.00           H  
ATOM    150 2HG  ARG A  10     155.001 133.008 -14.880  1.00  0.00           H  
ATOM    151 1HD  ARG A  10     156.911 134.291 -15.658  1.00  0.00           H  
ATOM    152 2HD  ARG A  10     157.826 132.784 -15.896  1.00  0.00           H  
ATOM    153  HE  ARG A  10     155.690 133.854 -17.566  1.00  0.00           H  
ATOM    154 1HH1 ARG A  10     157.611 131.040 -16.708  1.00  0.00           H  
ATOM    155 2HH1 ARG A  10     157.319 130.222 -18.226  1.00  0.00           H  
ATOM    156 1HH2 ARG A  10     155.320 132.782 -19.533  1.00  0.00           H  
ATOM    157 2HH2 ARG A  10     156.022 131.208 -19.827  1.00  0.00           H  
ATOM    158  N   ALA A  11     156.777 132.878 -10.317  1.00  0.00           N  
ATOM    159  CA  ALA A  11     157.546 132.828  -9.081  1.00  0.00           C  
ATOM    160  C   ALA A  11     157.046 131.720  -8.165  1.00  0.00           C  
ATOM    161  O   ALA A  11     157.834 131.038  -7.510  1.00  0.00           O  
ATOM    162  CB  ALA A  11     157.491 134.170  -8.365  1.00  0.00           C  
ATOM    163  H   ALA A  11     156.278 133.725 -10.552  1.00  0.00           H  
ATOM    164  HA  ALA A  11     158.586 132.609  -9.327  1.00  0.00           H  
ATOM    165 1HB  ALA A  11     158.070 134.116  -7.445  1.00  0.00           H  
ATOM    166 2HB  ALA A  11     157.907 134.944  -9.011  1.00  0.00           H  
ATOM    167 3HB  ALA A  11     156.456 134.413  -8.128  1.00  0.00           H  
ATOM    168  N   GLU A  12     155.730 131.543  -8.122  1.00  0.00           N  
ATOM    169  CA  GLU A  12     155.123 130.490  -7.316  1.00  0.00           C  
ATOM    170  C   GLU A  12     155.449 129.112  -7.875  1.00  0.00           C  
ATOM    171  O   GLU A  12     155.688 128.168  -7.122  1.00  0.00           O  
ATOM    172  CB  GLU A  12     153.605 130.677  -7.248  1.00  0.00           C  
ATOM    173  CG  GLU A  12     153.154 131.850  -6.389  1.00  0.00           C  
ATOM    174  CD  GLU A  12     153.452 131.654  -4.928  1.00  0.00           C  
ATOM    175  OE1 GLU A  12     153.539 130.525  -4.505  1.00  0.00           O  
ATOM    176  OE2 GLU A  12     153.591 132.633  -4.234  1.00  0.00           O  
ATOM    177  H   GLU A  12     155.133 132.155  -8.663  1.00  0.00           H  
ATOM    178  HA  GLU A  12     155.537 130.545  -6.309  1.00  0.00           H  
ATOM    179 1HB  GLU A  12     153.212 130.828  -8.253  1.00  0.00           H  
ATOM    180 2HB  GLU A  12     153.145 129.773  -6.849  1.00  0.00           H  
ATOM    181 1HG  GLU A  12     153.658 132.753  -6.731  1.00  0.00           H  
ATOM    182 2HG  GLU A  12     152.082 131.992  -6.520  1.00  0.00           H  
ATOM    183  N   GLU A  13     155.456 129.003  -9.200  1.00  0.00           N  
ATOM    184  CA  GLU A  13     155.807 127.753  -9.862  1.00  0.00           C  
ATOM    185  C   GLU A  13     157.256 127.371  -9.586  1.00  0.00           C  
ATOM    186  O   GLU A  13     157.568 126.201  -9.366  1.00  0.00           O  
ATOM    187  CB  GLU A  13     155.577 127.866 -11.371  1.00  0.00           C  
ATOM    188  CG  GLU A  13     154.113 127.909 -11.782  1.00  0.00           C  
ATOM    189  CD  GLU A  13     153.927 128.022 -13.270  1.00  0.00           C  
ATOM    190  OE1 GLU A  13     154.905 128.168 -13.964  1.00  0.00           O  
ATOM    191  OE2 GLU A  13     152.805 127.961 -13.715  1.00  0.00           O  
ATOM    192  H   GLU A  13     155.211 129.806  -9.761  1.00  0.00           H  
ATOM    193  HA  GLU A  13     155.174 126.960  -9.466  1.00  0.00           H  
ATOM    194 1HB  GLU A  13     156.057 128.771 -11.745  1.00  0.00           H  
ATOM    195 2HB  GLU A  13     156.042 127.017 -11.874  1.00  0.00           H  
ATOM    196 1HG  GLU A  13     153.621 127.001 -11.434  1.00  0.00           H  
ATOM    197 2HG  GLU A  13     153.634 128.758 -11.296  1.00  0.00           H  
ATOM    198  N   LEU A  14     158.137 128.365  -9.599  1.00  0.00           N  
ATOM    199  CA  LEU A  14     159.543 128.147  -9.284  1.00  0.00           C  
ATOM    200  C   LEU A  14     159.722 127.709  -7.835  1.00  0.00           C  
ATOM    201  O   LEU A  14     160.557 126.856  -7.533  1.00  0.00           O  
ATOM    202  CB  LEU A  14     160.348 129.427  -9.541  1.00  0.00           C  
ATOM    203  CG  LEU A  14     160.571 129.787 -11.016  1.00  0.00           C  
ATOM    204  CD1 LEU A  14     161.095 131.213 -11.118  1.00  0.00           C  
ATOM    205  CD2 LEU A  14     161.549 128.800 -11.637  1.00  0.00           C  
ATOM    206  H   LEU A  14     157.825 129.297  -9.833  1.00  0.00           H  
ATOM    207  HA  LEU A  14     159.921 127.345  -9.921  1.00  0.00           H  
ATOM    208 1HB  LEU A  14     159.832 130.262  -9.071  1.00  0.00           H  
ATOM    209 2HB  LEU A  14     161.327 129.321  -9.074  1.00  0.00           H  
ATOM    210  HG  LEU A  14     159.622 129.742 -11.549  1.00  0.00           H  
ATOM    211 1HD1 LEU A  14     161.253 131.468 -12.165  1.00  0.00           H  
ATOM    212 2HD1 LEU A  14     160.368 131.900 -10.683  1.00  0.00           H  
ATOM    213 3HD1 LEU A  14     162.038 131.293 -10.577  1.00  0.00           H  
ATOM    214 1HD2 LEU A  14     161.707 129.055 -12.686  1.00  0.00           H  
ATOM    215 2HD2 LEU A  14     162.499 128.845 -11.105  1.00  0.00           H  
ATOM    216 3HD2 LEU A  14     161.141 127.791 -11.567  1.00  0.00           H  
ATOM    217  N   ARG A  15     158.934 128.299  -6.944  1.00  0.00           N  
ATOM    218  CA  ARG A  15     158.943 127.909  -5.538  1.00  0.00           C  
ATOM    219  C   ARG A  15     158.591 126.435  -5.373  1.00  0.00           C  
ATOM    220  O   ARG A  15     159.243 125.713  -4.621  1.00  0.00           O  
ATOM    221  CB  ARG A  15     157.958 128.754  -4.742  1.00  0.00           C  
ATOM    222  CG  ARG A  15     157.910 128.449  -3.253  1.00  0.00           C  
ATOM    223  CD  ARG A  15     156.803 129.175  -2.579  1.00  0.00           C  
ATOM    224  NE  ARG A  15     155.531 128.970  -3.254  1.00  0.00           N  
ATOM    225  CZ  ARG A  15     154.840 127.812  -3.250  1.00  0.00           C  
ATOM    226  NH1 ARG A  15     155.311 126.769  -2.605  1.00  0.00           N  
ATOM    227  NH2 ARG A  15     153.690 127.728  -3.895  1.00  0.00           N  
ATOM    228  H   ARG A  15     158.313 129.035  -7.246  1.00  0.00           H  
ATOM    229  HA  ARG A  15     159.949 128.055  -5.144  1.00  0.00           H  
ATOM    230 1HB  ARG A  15     158.209 129.808  -4.855  1.00  0.00           H  
ATOM    231 2HB  ARG A  15     156.952 128.613  -5.140  1.00  0.00           H  
ATOM    232 1HG  ARG A  15     157.760 127.380  -3.105  1.00  0.00           H  
ATOM    233 2HG  ARG A  15     158.850 128.752  -2.790  1.00  0.00           H  
ATOM    234 1HD  ARG A  15     156.706 128.820  -1.555  1.00  0.00           H  
ATOM    235 2HD  ARG A  15     157.017 130.242  -2.575  1.00  0.00           H  
ATOM    236  HE  ARG A  15     155.137 129.751  -3.761  1.00  0.00           H  
ATOM    237 1HH1 ARG A  15     156.192 126.834  -2.112  1.00  0.00           H  
ATOM    238 2HH1 ARG A  15     154.795 125.901  -2.601  1.00  0.00           H  
ATOM    239 1HH2 ARG A  15     153.328 128.530  -4.391  1.00  0.00           H  
ATOM    240 2HH2 ARG A  15     153.174 126.861  -3.892  1.00  0.00           H  
ATOM    241  N   GLU A  16     157.556 125.998  -6.081  1.00  0.00           N  
ATOM    242  CA  GLU A  16     157.135 124.602  -6.036  1.00  0.00           C  
ATOM    243  C   GLU A  16     158.234 123.679  -6.544  1.00  0.00           C  
ATOM    244  O   GLU A  16     158.466 122.606  -5.985  1.00  0.00           O  
ATOM    245  CB  GLU A  16     155.864 124.401  -6.864  1.00  0.00           C  
ATOM    246  CG  GLU A  16     154.609 125.001  -6.244  1.00  0.00           C  
ATOM    247  CD  GLU A  16     154.083 124.193  -5.091  1.00  0.00           C  
ATOM    248  OE1 GLU A  16     154.022 122.993  -5.209  1.00  0.00           O  
ATOM    249  OE2 GLU A  16     153.740 124.778  -4.090  1.00  0.00           O  
ATOM    250  H   GLU A  16     157.048 126.647  -6.664  1.00  0.00           H  
ATOM    251  HA  GLU A  16     156.932 124.335  -4.998  1.00  0.00           H  
ATOM    252 1HB  GLU A  16     155.996 124.848  -7.849  1.00  0.00           H  
ATOM    253 2HB  GLU A  16     155.689 123.335  -7.008  1.00  0.00           H  
ATOM    254 1HG  GLU A  16     154.835 126.008  -5.895  1.00  0.00           H  
ATOM    255 2HG  GLU A  16     153.839 125.076  -7.011  1.00  0.00           H  
ATOM    256  N   GLU A  17     158.909 124.099  -7.609  1.00  0.00           N  
ATOM    257  CA  GLU A  17     160.046 123.356  -8.137  1.00  0.00           C  
ATOM    258  C   GLU A  17     161.157 123.238  -7.102  1.00  0.00           C  
ATOM    259  O   GLU A  17     161.756 122.174  -6.938  1.00  0.00           O  
ATOM    260  CB  GLU A  17     160.584 124.032  -9.401  1.00  0.00           C  
ATOM    261  CG  GLU A  17     161.759 123.312 -10.047  1.00  0.00           C  
ATOM    262  CD  GLU A  17     162.242 123.990 -11.299  1.00  0.00           C  
ATOM    263  OE1 GLU A  17     161.672 124.986 -11.672  1.00  0.00           O  
ATOM    264  OE2 GLU A  17     163.185 123.510 -11.884  1.00  0.00           O  
ATOM    265  H   GLU A  17     158.627 124.957  -8.063  1.00  0.00           H  
ATOM    266  HA  GLU A  17     159.716 122.346  -8.385  1.00  0.00           H  
ATOM    267 1HB  GLU A  17     159.787 124.104 -10.142  1.00  0.00           H  
ATOM    268 2HB  GLU A  17     160.902 125.047  -9.163  1.00  0.00           H  
ATOM    269 1HG  GLU A  17     162.581 123.266  -9.332  1.00  0.00           H  
ATOM    270 2HG  GLU A  17     161.462 122.292 -10.283  1.00  0.00           H  
ATOM    271  N   ALA A  18     161.429 124.335  -6.405  1.00  0.00           N  
ATOM    272  CA  ALA A  18     162.481 124.362  -5.395  1.00  0.00           C  
ATOM    273  C   ALA A  18     162.209 123.346  -4.292  1.00  0.00           C  
ATOM    274  O   ALA A  18     163.127 122.678  -3.812  1.00  0.00           O  
ATOM    275  CB  ALA A  18     162.615 125.757  -4.805  1.00  0.00           C  
ATOM    276  H   ALA A  18     160.893 125.175  -6.578  1.00  0.00           H  
ATOM    277  HA  ALA A  18     163.424 124.091  -5.871  1.00  0.00           H  
ATOM    278 1HB  ALA A  18     163.403 125.761  -4.053  1.00  0.00           H  
ATOM    279 2HB  ALA A  18     162.867 126.465  -5.597  1.00  0.00           H  
ATOM    280 3HB  ALA A  18     161.673 126.049  -4.345  1.00  0.00           H  
ATOM    281  N   GLU A  19     160.947 123.232  -3.895  1.00  0.00           N  
ATOM    282  CA  GLU A  19     160.553 122.291  -2.854  1.00  0.00           C  
ATOM    283  C   GLU A  19     160.807 120.853  -3.286  1.00  0.00           C  
ATOM    284  O   GLU A  19     161.265 120.029  -2.494  1.00  0.00           O  
ATOM    285  CB  GLU A  19     159.076 122.474  -2.500  1.00  0.00           C  
ATOM    286  CG  GLU A  19     158.762 123.761  -1.750  1.00  0.00           C  
ATOM    287  CD  GLU A  19     157.333 123.840  -1.294  1.00  0.00           C  
ATOM    288  OE1 GLU A  19     156.694 122.817  -1.224  1.00  0.00           O  
ATOM    289  OE2 GLU A  19     156.878 124.924  -1.015  1.00  0.00           O  
ATOM    290  H   GLU A  19     160.242 123.813  -4.327  1.00  0.00           H  
ATOM    291  HA  GLU A  19     161.160 122.483  -1.967  1.00  0.00           H  
ATOM    292 1HB  GLU A  19     158.480 122.466  -3.413  1.00  0.00           H  
ATOM    293 2HB  GLU A  19     158.742 121.639  -1.884  1.00  0.00           H  
ATOM    294 1HG  GLU A  19     159.415 123.830  -0.880  1.00  0.00           H  
ATOM    295 2HG  GLU A  19     158.979 124.608  -2.400  1.00  0.00           H  
ATOM    296  N   GLU A  20     160.507 120.557  -4.545  1.00  0.00           N  
ATOM    297  CA  GLU A  20     160.714 119.219  -5.089  1.00  0.00           C  
ATOM    298  C   GLU A  20     162.198 118.884  -5.179  1.00  0.00           C  
ATOM    299  O   GLU A  20     162.602 117.750  -4.932  1.00  0.00           O  
ATOM    300  CB  GLU A  20     160.069 119.100  -6.472  1.00  0.00           C  
ATOM    301  CG  GLU A  20     158.547 119.107  -6.457  1.00  0.00           C  
ATOM    302  CD  GLU A  20     157.963 117.926  -5.731  1.00  0.00           C  
ATOM    303  OE1 GLU A  20     158.367 116.823  -6.008  1.00  0.00           O  
ATOM    304  OE2 GLU A  20     157.111 118.129  -4.898  1.00  0.00           O  
ATOM    305  H   GLU A  20     160.126 121.277  -5.143  1.00  0.00           H  
ATOM    306  HA  GLU A  20     160.253 118.498  -4.415  1.00  0.00           H  
ATOM    307 1HB  GLU A  20     160.402 119.926  -7.100  1.00  0.00           H  
ATOM    308 2HB  GLU A  20     160.395 118.175  -6.946  1.00  0.00           H  
ATOM    309 1HG  GLU A  20     158.202 120.021  -5.977  1.00  0.00           H  
ATOM    310 2HG  GLU A  20     158.184 119.110  -7.485  1.00  0.00           H  
ATOM    311  N   LEU A  21     163.002 119.881  -5.536  1.00  0.00           N  
ATOM    312  CA  LEU A  21     164.447 119.705  -5.620  1.00  0.00           C  
ATOM    313  C   LEU A  21     165.045 119.403  -4.250  1.00  0.00           C  
ATOM    314  O   LEU A  21     165.950 118.582  -4.125  1.00  0.00           O  
ATOM    315  CB  LEU A  21     165.101 120.965  -6.203  1.00  0.00           C  
ATOM    316  CG  LEU A  21     164.831 121.227  -7.690  1.00  0.00           C  
ATOM    317  CD1 LEU A  21     165.225 122.657  -8.034  1.00  0.00           C  
ATOM    318  CD2 LEU A  21     165.608 120.227  -8.532  1.00  0.00           C  
ATOM    319  H   LEU A  21     162.602 120.781  -5.758  1.00  0.00           H  
ATOM    320  HA  LEU A  21     164.655 118.852  -6.267  1.00  0.00           H  
ATOM    321 1HB  LEU A  21     164.748 121.830  -5.644  1.00  0.00           H  
ATOM    322 2HB  LEU A  21     166.181 120.889  -6.071  1.00  0.00           H  
ATOM    323  HG  LEU A  21     163.764 121.118  -7.890  1.00  0.00           H  
ATOM    324 1HD1 LEU A  21     165.032 122.843  -9.091  1.00  0.00           H  
ATOM    325 2HD1 LEU A  21     164.640 123.351  -7.431  1.00  0.00           H  
ATOM    326 3HD1 LEU A  21     166.285 122.800  -7.828  1.00  0.00           H  
ATOM    327 1HD2 LEU A  21     165.414 120.412  -9.589  1.00  0.00           H  
ATOM    328 2HD2 LEU A  21     166.675 120.336  -8.334  1.00  0.00           H  
ATOM    329 3HD2 LEU A  21     165.293 119.214  -8.279  1.00  0.00           H  
ATOM    330  N   ILE A  22     164.531 120.074  -3.225  1.00  0.00           N  
ATOM    331  CA  ILE A  22     165.000 119.869  -1.861  1.00  0.00           C  
ATOM    332  C   ILE A  22     164.657 118.469  -1.365  1.00  0.00           C  
ATOM    333  O   ILE A  22     165.500 117.780  -0.792  1.00  0.00           O  
ATOM    334  CB  ILE A  22     164.394 120.915  -0.908  1.00  0.00           C  
ATOM    335  CG1 ILE A  22     164.928 122.311  -1.239  1.00  0.00           C  
ATOM    336  CG2 ILE A  22     164.696 120.556   0.538  1.00  0.00           C  
ATOM    337  CD1 ILE A  22     164.125 123.434  -0.623  1.00  0.00           C  
ATOM    338  H   ILE A  22     163.793 120.745  -3.396  1.00  0.00           H  
ATOM    339  HA  ILE A  22     166.086 119.966  -1.852  1.00  0.00           H  
ATOM    340  HB  ILE A  22     163.313 120.950  -1.046  1.00  0.00           H  
ATOM    341 1HG1 ILE A  22     165.957 122.398  -0.894  1.00  0.00           H  
ATOM    342 2HG1 ILE A  22     164.934 122.451  -2.320  1.00  0.00           H  
ATOM    343 1HG2 ILE A  22     164.260 121.306   1.198  1.00  0.00           H  
ATOM    344 2HG2 ILE A  22     164.268 119.579   0.767  1.00  0.00           H  
ATOM    345 3HG2 ILE A  22     165.776 120.524   0.688  1.00  0.00           H  
ATOM    346 1HD1 ILE A  22     164.564 124.392  -0.902  1.00  0.00           H  
ATOM    347 2HD1 ILE A  22     163.097 123.387  -0.983  1.00  0.00           H  
ATOM    348 3HD1 ILE A  22     164.135 123.334   0.462  1.00  0.00           H  
ATOM    349  N   LYS A  23     163.415 118.055  -1.591  1.00  0.00           N  
ATOM    350  CA  LYS A  23     162.967 116.726  -1.194  1.00  0.00           C  
ATOM    351  C   LYS A  23     163.812 115.642  -1.849  1.00  0.00           C  
ATOM    352  O   LYS A  23     164.223 114.682  -1.197  1.00  0.00           O  
ATOM    353  CB  LYS A  23     161.493 116.528  -1.549  1.00  0.00           C  
ATOM    354  CG  LYS A  23     160.522 117.276  -0.644  1.00  0.00           C  
ATOM    355  CD  LYS A  23     159.087 116.833  -0.889  1.00  0.00           C  
ATOM    356  CE  LYS A  23     158.587 117.303  -2.247  1.00  0.00           C  
ATOM    357  NZ  LYS A  23     157.136 117.030  -2.432  1.00  0.00           N  
ATOM    358  H   LYS A  23     162.764 118.678  -2.047  1.00  0.00           H  
ATOM    359  HA  LYS A  23     163.085 116.629  -0.114  1.00  0.00           H  
ATOM    360 1HB  LYS A  23     161.317 116.859  -2.573  1.00  0.00           H  
ATOM    361 2HB  LYS A  23     161.246 115.468  -1.501  1.00  0.00           H  
ATOM    362 1HG  LYS A  23     160.779 117.086   0.399  1.00  0.00           H  
ATOM    363 2HG  LYS A  23     160.602 118.346  -0.830  1.00  0.00           H  
ATOM    364 1HD  LYS A  23     159.028 115.745  -0.844  1.00  0.00           H  
ATOM    365 2HD  LYS A  23     158.442 117.246  -0.113  1.00  0.00           H  
ATOM    366 1HE  LYS A  23     158.759 118.374  -2.349  1.00  0.00           H  
ATOM    367 2HE  LYS A  23     159.142 116.792  -3.035  1.00  0.00           H  
ATOM    368 1HZ  LYS A  23     156.845 117.354  -3.342  1.00  0.00           H  
ATOM    369 2HZ  LYS A  23     156.968 116.035  -2.359  1.00  0.00           H  
ATOM    370 3HZ  LYS A  23     156.609 117.513  -1.718  1.00  0.00           H  
ATOM    371  N   LYS A  24     164.072 115.799  -3.144  1.00  0.00           N  
ATOM    372  CA  LYS A  24     164.919 114.868  -3.876  1.00  0.00           C  
ATOM    373  C   LYS A  24     166.345 114.883  -3.337  1.00  0.00           C  
ATOM    374  O   LYS A  24     166.988 113.839  -3.232  1.00  0.00           O  
ATOM    375  CB  LYS A  24     164.916 115.201  -5.368  1.00  0.00           C  
ATOM    376  CG  LYS A  24     163.615 114.864  -6.085  1.00  0.00           C  
ATOM    377  CD  LYS A  24     163.677 115.255  -7.554  1.00  0.00           C  
ATOM    378  CE  LYS A  24     162.374 114.926  -8.270  1.00  0.00           C  
ATOM    379  NZ  LYS A  24     162.419 115.305  -9.709  1.00  0.00           N  
ATOM    380  H   LYS A  24     163.668 116.586  -3.633  1.00  0.00           H  
ATOM    381  HA  LYS A  24     164.525 113.861  -3.740  1.00  0.00           H  
ATOM    382 1HB  LYS A  24     165.107 116.266  -5.504  1.00  0.00           H  
ATOM    383 2HB  LYS A  24     165.722 114.658  -5.864  1.00  0.00           H  
ATOM    384 1HG  LYS A  24     163.425 113.792  -6.011  1.00  0.00           H  
ATOM    385 2HG  LYS A  24     162.790 115.395  -5.610  1.00  0.00           H  
ATOM    386 1HD  LYS A  24     163.867 116.325  -7.638  1.00  0.00           H  
ATOM    387 2HD  LYS A  24     164.492 114.719  -8.040  1.00  0.00           H  
ATOM    388 1HE  LYS A  24     162.178 113.857  -8.195  1.00  0.00           H  
ATOM    389 2HE  LYS A  24     161.553 115.458  -7.793  1.00  0.00           H  
ATOM    390 1HZ  LYS A  24     161.540 115.071 -10.146  1.00  0.00           H  
ATOM    391 2HZ  LYS A  24     162.583 116.298  -9.790  1.00  0.00           H  
ATOM    392 3HZ  LYS A  24     163.166 114.802 -10.166  1.00  0.00           H  
ATOM    393  N   ALA A  25     166.833 116.070  -3.000  1.00  0.00           N  
ATOM    394  CA  ALA A  25     168.190 116.225  -2.490  1.00  0.00           C  
ATOM    395  C   ALA A  25     168.386 115.434  -1.201  1.00  0.00           C  
ATOM    396  O   ALA A  25     169.430 114.816  -0.995  1.00  0.00           O  
ATOM    397  CB  ALA A  25     168.507 117.694  -2.261  1.00  0.00           C  
ATOM    398  H   ALA A  25     166.248 116.889  -3.100  1.00  0.00           H  
ATOM    399  HA  ALA A  25     168.885 115.828  -3.231  1.00  0.00           H  
ATOM    400 1HB  ALA A  25     169.524 117.793  -1.880  1.00  0.00           H  
ATOM    401 2HB  ALA A  25     168.418 118.236  -3.204  1.00  0.00           H  
ATOM    402 3HB  ALA A  25     167.806 118.109  -1.537  1.00  0.00           H  
ATOM    403  N   ARG A  26     167.375 115.460  -0.338  1.00  0.00           N  
ATOM    404  CA  ARG A  26     167.457 114.790   0.953  1.00  0.00           C  
ATOM    405  C   ARG A  26     167.372 113.276   0.797  1.00  0.00           C  
ATOM    406  O   ARG A  26     167.950 112.529   1.584  1.00  0.00           O  
ATOM    407  CB  ARG A  26     166.343 115.265   1.874  1.00  0.00           C  
ATOM    408  CG  ARG A  26     166.466 116.708   2.335  1.00  0.00           C  
ATOM    409  CD  ARG A  26     165.272 117.142   3.106  1.00  0.00           C  
ATOM    410  NE  ARG A  26     165.351 118.545   3.481  1.00  0.00           N  
ATOM    411  CZ  ARG A  26     164.389 119.212   4.148  1.00  0.00           C  
ATOM    412  NH1 ARG A  26     163.285 118.594   4.504  1.00  0.00           N  
ATOM    413  NH2 ARG A  26     164.556 120.490   4.444  1.00  0.00           N  
ATOM    414  H   ARG A  26     166.531 115.955  -0.585  1.00  0.00           H  
ATOM    415  HA  ARG A  26     168.424 115.021   1.404  1.00  0.00           H  
ATOM    416 1HB  ARG A  26     165.384 115.161   1.368  1.00  0.00           H  
ATOM    417 2HB  ARG A  26     166.313 114.635   2.763  1.00  0.00           H  
ATOM    418 1HG  ARG A  26     167.343 116.812   2.974  1.00  0.00           H  
ATOM    419 2HG  ARG A  26     166.570 117.360   1.468  1.00  0.00           H  
ATOM    420 1HD  ARG A  26     164.378 117.001   2.500  1.00  0.00           H  
ATOM    421 2HD  ARG A  26     165.192 116.550   4.016  1.00  0.00           H  
ATOM    422  HE  ARG A  26     166.186 119.054   3.225  1.00  0.00           H  
ATOM    423 1HH1 ARG A  26     163.158 117.617   4.278  1.00  0.00           H  
ATOM    424 2HH1 ARG A  26     162.565 119.095   5.004  1.00  0.00           H  
ATOM    425 1HH2 ARG A  26     165.404 120.966   4.170  1.00  0.00           H  
ATOM    426 2HH2 ARG A  26     163.836 120.991   4.943  1.00  0.00           H  
ATOM    427  N   LYS A  27     166.648 112.832  -0.224  1.00  0.00           N  
ATOM    428  CA  LYS A  27     166.511 111.409  -0.505  1.00  0.00           C  
ATOM    429  C   LYS A  27     167.665 110.901  -1.360  1.00  0.00           C  
ATOM    430  O   LYS A  27     167.975 109.710  -1.357  1.00  0.00           O  
ATOM    431  CB  LYS A  27     165.178 111.127  -1.201  1.00  0.00           C  
ATOM    432  CG  LYS A  27     163.952 111.348  -0.325  1.00  0.00           C  
ATOM    433  CD  LYS A  27     162.668 111.062  -1.089  1.00  0.00           C  
ATOM    434  CE  LYS A  27     161.443 111.270  -0.211  1.00  0.00           C  
ATOM    435  NZ  LYS A  27     160.178 111.015  -0.952  1.00  0.00           N  
ATOM    436  H   LYS A  27     166.180 113.498  -0.822  1.00  0.00           H  
ATOM    437  HA  LYS A  27     166.535 110.867   0.441  1.00  0.00           H  
ATOM    438 1HB  LYS A  27     165.083 111.768  -2.078  1.00  0.00           H  
ATOM    439 2HB  LYS A  27     165.160 110.093  -1.547  1.00  0.00           H  
ATOM    440 1HG  LYS A  27     164.002 110.690   0.544  1.00  0.00           H  
ATOM    441 2HG  LYS A  27     163.935 112.380   0.023  1.00  0.00           H  
ATOM    442 1HD  LYS A  27     162.603 111.725  -1.953  1.00  0.00           H  
ATOM    443 2HD  LYS A  27     162.678 110.032  -1.445  1.00  0.00           H  
ATOM    444 1HE  LYS A  27     161.490 110.597   0.644  1.00  0.00           H  
ATOM    445 2HE  LYS A  27     161.431 112.294   0.160  1.00  0.00           H  
ATOM    446 1HZ  LYS A  27     159.390 111.164  -0.337  1.00  0.00           H  
ATOM    447 2HZ  LYS A  27     160.114 111.647  -1.739  1.00  0.00           H  
ATOM    448 3HZ  LYS A  27     160.168 110.061  -1.287  1.00  0.00           H  
ATOM    449  N   THR A  28     168.299 111.812  -2.089  1.00  0.00           N  
ATOM    450  CA  THR A  28     169.361 111.446  -3.019  1.00  0.00           C  
ATOM    451  C   THR A  28     170.735 111.666  -2.399  1.00  0.00           C  
ATOM    452  O   THR A  28     171.685 110.942  -2.701  1.00  0.00           O  
ATOM    453  CB  THR A  28     169.251 112.248  -4.329  1.00  0.00           C  
ATOM    454  OG1 THR A  28     167.951 112.055  -4.902  1.00  0.00           O  
ATOM    455  CG2 THR A  28     170.310 111.795  -5.322  1.00  0.00           C  
ATOM    456  H   THR A  28     168.039 112.784  -1.997  1.00  0.00           H  
ATOM    457  HA  THR A  28     169.269 110.385  -3.249  1.00  0.00           H  
ATOM    458  HB  THR A  28     169.387 113.308  -4.120  1.00  0.00           H  
ATOM    459  HG1 THR A  28     167.297 112.521  -4.375  1.00  0.00           H  
ATOM    460 1HG2 THR A  28     170.218 112.372  -6.242  1.00  0.00           H  
ATOM    461 2HG2 THR A  28     171.301 111.950  -4.894  1.00  0.00           H  
ATOM    462 3HG2 THR A  28     170.173 110.737  -5.543  1.00  0.00           H  
ATOM    463  N   GLY A  29     170.835 112.668  -1.533  1.00  0.00           N  
ATOM    464  CA  GLY A  29     172.116 113.058  -0.956  1.00  0.00           C  
ATOM    465  C   GLY A  29     172.930 113.891  -1.937  1.00  0.00           C  
ATOM    466  O   GLY A  29     174.161 113.874  -1.907  1.00  0.00           O  
ATOM    467  H   GLY A  29     170.004 113.174  -1.268  1.00  0.00           H  
ATOM    468 1HA  GLY A  29     171.945 113.628  -0.042  1.00  0.00           H  
ATOM    469 2HA  GLY A  29     172.676 112.166  -0.678  1.00  0.00           H  
ATOM    470  N   ASP A  30     172.238 114.618  -2.806  1.00  0.00           N  
ATOM    471  CA  ASP A  30     172.895 115.398  -3.848  1.00  0.00           C  
ATOM    472  C   ASP A  30     172.795 116.892  -3.566  1.00  0.00           C  
ATOM    473  O   ASP A  30     171.742 117.501  -3.763  1.00  0.00           O  
ATOM    474  CB  ASP A  30     172.282 115.088  -5.215  1.00  0.00           C  
ATOM    475  CG  ASP A  30     173.007 115.781  -6.361  1.00  0.00           C  
ATOM    476  OD1 ASP A  30     173.768 116.682  -6.098  1.00  0.00           O  
ATOM    477  OD2 ASP A  30     172.794 115.403  -7.488  1.00  0.00           O  
ATOM    478  H   ASP A  30     171.230 114.633  -2.742  1.00  0.00           H  
ATOM    479  HA  ASP A  30     173.953 115.134  -3.861  1.00  0.00           H  
ATOM    480 1HB  ASP A  30     172.304 114.012  -5.389  1.00  0.00           H  
ATOM    481 2HB  ASP A  30     171.237 115.400  -5.225  1.00  0.00           H  
ATOM    482  N   ALA A  31     173.896 117.477  -3.106  1.00  0.00           N  
ATOM    483  CA  ALA A  31     173.886 118.852  -2.623  1.00  0.00           C  
ATOM    484  C   ALA A  31     173.587 119.831  -3.751  1.00  0.00           C  
ATOM    485  O   ALA A  31     173.062 120.919  -3.520  1.00  0.00           O  
ATOM    486  CB  ALA A  31     175.216 119.193  -1.967  1.00  0.00           C  
ATOM    487  H   ALA A  31     174.760 116.955  -3.089  1.00  0.00           H  
ATOM    488  HA  ALA A  31     173.095 118.953  -1.880  1.00  0.00           H  
ATOM    489 1HB  ALA A  31     175.194 120.223  -1.611  1.00  0.00           H  
ATOM    490 2HB  ALA A  31     175.389 118.522  -1.125  1.00  0.00           H  
ATOM    491 3HB  ALA A  31     176.020 119.077  -2.692  1.00  0.00           H  
ATOM    492  N   GLU A  32     173.927 119.435  -4.974  1.00  0.00           N  
ATOM    493  CA  GLU A  32     173.814 120.324  -6.125  1.00  0.00           C  
ATOM    494  C   GLU A  32     172.371 120.759  -6.346  1.00  0.00           C  
ATOM    495  O   GLU A  32     172.112 121.835  -6.885  1.00  0.00           O  
ATOM    496  CB  GLU A  32     174.348 119.637  -7.384  1.00  0.00           C  
ATOM    497  CG  GLU A  32     174.451 120.546  -8.601  1.00  0.00           C  
ATOM    498  CD  GLU A  32     175.226 119.927  -9.730  1.00  0.00           C  
ATOM    499  OE1 GLU A  32     175.506 118.754  -9.661  1.00  0.00           O  
ATOM    500  OE2 GLU A  32     175.540 120.628 -10.663  1.00  0.00           O  
ATOM    501  H   GLU A  32     174.274 118.497  -5.110  1.00  0.00           H  
ATOM    502  HA  GLU A  32     174.403 121.222  -5.929  1.00  0.00           H  
ATOM    503 1HB  GLU A  32     175.340 119.232  -7.184  1.00  0.00           H  
ATOM    504 2HB  GLU A  32     173.699 118.801  -7.645  1.00  0.00           H  
ATOM    505 1HG  GLU A  32     173.446 120.781  -8.951  1.00  0.00           H  
ATOM    506 2HG  GLU A  32     174.930 121.479  -8.305  1.00  0.00           H  
ATOM    507  N   LEU A  33     171.435 119.914  -5.925  1.00  0.00           N  
ATOM    508  CA  LEU A  33     170.014 120.187  -6.119  1.00  0.00           C  
ATOM    509  C   LEU A  33     169.550 121.336  -5.232  1.00  0.00           C  
ATOM    510  O   LEU A  33     168.541 121.983  -5.517  1.00  0.00           O  
ATOM    511  CB  LEU A  33     169.186 118.932  -5.816  1.00  0.00           C  
ATOM    512  CG  LEU A  33     169.345 117.775  -6.810  1.00  0.00           C  
ATOM    513  CD1 LEU A  33     168.642 116.538  -6.267  1.00  0.00           C  
ATOM    514  CD2 LEU A  33     168.771 118.182  -8.159  1.00  0.00           C  
ATOM    515  H   LEU A  33     171.711 119.063  -5.458  1.00  0.00           H  
ATOM    516  HA  LEU A  33     169.858 120.486  -7.155  1.00  0.00           H  
ATOM    517 1HB  LEU A  33     169.464 118.562  -4.830  1.00  0.00           H  
ATOM    518 2HB  LEU A  33     168.132 119.208  -5.794  1.00  0.00           H  
ATOM    519  HG  LEU A  33     170.402 117.534  -6.923  1.00  0.00           H  
ATOM    520 1HD1 LEU A  33     168.755 115.715  -6.973  1.00  0.00           H  
ATOM    521 2HD1 LEU A  33     169.085 116.258  -5.311  1.00  0.00           H  
ATOM    522 3HD1 LEU A  33     167.583 116.753  -6.127  1.00  0.00           H  
ATOM    523 1HD2 LEU A  33     168.884 117.359  -8.866  1.00  0.00           H  
ATOM    524 2HD2 LEU A  33     167.713 118.421  -8.047  1.00  0.00           H  
ATOM    525 3HD2 LEU A  33     169.303 119.057  -8.532  1.00  0.00           H  
ATOM    526  N   LEU A  34     170.288 121.585  -4.156  1.00  0.00           N  
ATOM    527  CA  LEU A  34     170.028 122.734  -3.298  1.00  0.00           C  
ATOM    528  C   LEU A  34     170.488 124.029  -3.957  1.00  0.00           C  
ATOM    529  O   LEU A  34     169.858 125.074  -3.799  1.00  0.00           O  
ATOM    530  CB  LEU A  34     170.738 122.558  -1.949  1.00  0.00           C  
ATOM    531  CG  LEU A  34     169.915 121.877  -0.848  1.00  0.00           C  
ATOM    532  CD1 LEU A  34     168.861 122.845  -0.328  1.00  0.00           C  
ATOM    533  CD2 LEU A  34     169.273 120.614  -1.402  1.00  0.00           C  
ATOM    534  H   LEU A  34     171.049 120.962  -3.929  1.00  0.00           H  
ATOM    535  HA  LEU A  34     168.953 122.809  -3.135  1.00  0.00           H  
ATOM    536 1HB  LEU A  34     171.638 121.966  -2.105  1.00  0.00           H  
ATOM    537 2HB  LEU A  34     171.034 123.541  -1.582  1.00  0.00           H  
ATOM    538  HG  LEU A  34     170.568 121.616  -0.015  1.00  0.00           H  
ATOM    539 1HD1 LEU A  34     168.277 122.360   0.454  1.00  0.00           H  
ATOM    540 2HD1 LEU A  34     169.349 123.730   0.080  1.00  0.00           H  
ATOM    541 3HD1 LEU A  34     168.202 123.137  -1.145  1.00  0.00           H  
ATOM    542 1HD2 LEU A  34     168.688 120.129  -0.619  1.00  0.00           H  
ATOM    543 2HD2 LEU A  34     168.618 120.874  -2.235  1.00  0.00           H  
ATOM    544 3HD2 LEU A  34     170.049 119.933  -1.750  1.00  0.00           H  
ATOM    545  N   ARG A  35     171.591 123.953  -4.696  1.00  0.00           N  
ATOM    546  CA  ARG A  35     172.038 125.069  -5.521  1.00  0.00           C  
ATOM    547  C   ARG A  35     171.021 125.394  -6.606  1.00  0.00           C  
ATOM    548  O   ARG A  35     170.769 126.561  -6.904  1.00  0.00           O  
ATOM    549  CB  ARG A  35     173.380 124.754  -6.166  1.00  0.00           C  
ATOM    550  CG  ARG A  35     174.031 125.921  -6.890  1.00  0.00           C  
ATOM    551  CD  ARG A  35     173.786 125.865  -8.354  1.00  0.00           C  
ATOM    552  NE  ARG A  35     174.417 124.706  -8.965  1.00  0.00           N  
ATOM    553  CZ  ARG A  35     175.713 124.644  -9.330  1.00  0.00           C  
ATOM    554  NH1 ARG A  35     176.500 125.680  -9.140  1.00  0.00           N  
ATOM    555  NH2 ARG A  35     176.192 123.542  -9.880  1.00  0.00           N  
ATOM    556  H   ARG A  35     172.131 123.099  -4.684  1.00  0.00           H  
ATOM    557  HA  ARG A  35     172.138 125.949  -4.885  1.00  0.00           H  
ATOM    558 1HB  ARG A  35     174.077 124.408  -5.404  1.00  0.00           H  
ATOM    559 2HB  ARG A  35     173.256 123.946  -6.887  1.00  0.00           H  
ATOM    560 1HG  ARG A  35     173.624 126.858  -6.510  1.00  0.00           H  
ATOM    561 2HG  ARG A  35     175.108 125.899  -6.722  1.00  0.00           H  
ATOM    562 1HD  ARG A  35     172.715 125.808  -8.542  1.00  0.00           H  
ATOM    563 2HD  ARG A  35     174.190 126.760  -8.825  1.00  0.00           H  
ATOM    564  HE  ARG A  35     173.843 123.889  -9.128  1.00  0.00           H  
ATOM    565 1HH1 ARG A  35     176.133 126.522  -8.720  1.00  0.00           H  
ATOM    566 2HH1 ARG A  35     177.471 125.633  -9.413  1.00  0.00           H  
ATOM    567 1HH2 ARG A  35     175.587 122.745 -10.026  1.00  0.00           H  
ATOM    568 2HH2 ARG A  35     177.163 123.495 -10.153  1.00  0.00           H  
ATOM    569  N   LYS A  36     170.443 124.354  -7.196  1.00  0.00           N  
ATOM    570  CA  LYS A  36     169.398 124.527  -8.200  1.00  0.00           C  
ATOM    571  C   LYS A  36     168.135 125.114  -7.581  1.00  0.00           C  
ATOM    572  O   LYS A  36     167.504 126.000  -8.161  1.00  0.00           O  
ATOM    573  CB  LYS A  36     169.081 123.194  -8.880  1.00  0.00           C  
ATOM    574  CG  LYS A  36     168.087 123.296 -10.030  1.00  0.00           C  
ATOM    575  CD  LYS A  36     168.707 123.986 -11.236  1.00  0.00           C  
ATOM    576  CE  LYS A  36     169.592 123.033 -12.026  1.00  0.00           C  
ATOM    577  NZ  LYS A  36     168.805 121.946 -12.669  1.00  0.00           N  
ATOM    578  H   LYS A  36     170.732 123.420  -6.945  1.00  0.00           H  
ATOM    579  HA  LYS A  36     169.753 125.230  -8.952  1.00  0.00           H  
ATOM    580 1HB  LYS A  36     170.000 122.757  -9.269  1.00  0.00           H  
ATOM    581 2HB  LYS A  36     168.673 122.499  -8.146  1.00  0.00           H  
ATOM    582 1HG  LYS A  36     167.764 122.296 -10.321  1.00  0.00           H  
ATOM    583 2HG  LYS A  36     167.214 123.861  -9.707  1.00  0.00           H  
ATOM    584 1HD  LYS A  36     167.916 124.359 -11.888  1.00  0.00           H  
ATOM    585 2HD  LYS A  36     169.308 124.832 -10.902  1.00  0.00           H  
ATOM    586 1HE  LYS A  36     170.123 123.587 -12.799  1.00  0.00           H  
ATOM    587 2HE  LYS A  36     170.329 122.585 -11.360  1.00  0.00           H  
ATOM    588 1HZ  LYS A  36     169.427 121.337 -13.181  1.00  0.00           H  
ATOM    589 2HZ  LYS A  36     168.323 121.413 -11.958  1.00  0.00           H  
ATOM    590 3HZ  LYS A  36     168.131 122.348 -13.303  1.00  0.00           H  
ATOM    591  N   ALA A  37     167.769 124.615  -6.405  1.00  0.00           N  
ATOM    592  CA  ALA A  37     166.644 125.162  -5.656  1.00  0.00           C  
ATOM    593  C   ALA A  37     166.866 126.633  -5.324  1.00  0.00           C  
ATOM    594  O   ALA A  37     165.935 127.437  -5.367  1.00  0.00           O  
ATOM    595  CB  ALA A  37     166.417 124.360  -4.383  1.00  0.00           C  
ATOM    596  H   ALA A  37     168.284 123.836  -6.022  1.00  0.00           H  
ATOM    597  HA  ALA A  37     165.752 125.096  -6.279  1.00  0.00           H  
ATOM    598 1HB  ALA A  37     165.573 124.778  -3.834  1.00  0.00           H  
ATOM    599 2HB  ALA A  37     166.203 123.322  -4.640  1.00  0.00           H  
ATOM    600 3HB  ALA A  37     167.312 124.402  -3.762  1.00  0.00           H  
ATOM    601  N   LEU A  38     168.106 126.976  -4.992  1.00  0.00           N  
ATOM    602  CA  LEU A  38     168.477 128.366  -4.756  1.00  0.00           C  
ATOM    603  C   LEU A  38     168.191 129.229  -5.980  1.00  0.00           C  
ATOM    604  O   LEU A  38     167.571 130.288  -5.874  1.00  0.00           O  
ATOM    605  CB  LEU A  38     169.964 128.463  -4.391  1.00  0.00           C  
ATOM    606  CG  LEU A  38     170.426 129.816  -3.835  1.00  0.00           C  
ATOM    607  CD1 LEU A  38     171.590 129.602  -2.878  1.00  0.00           C  
ATOM    608  CD2 LEU A  38     170.825 130.728  -4.986  1.00  0.00           C  
ATOM    609  H   LEU A  38     168.809 126.258  -4.902  1.00  0.00           H  
ATOM    610  HA  LEU A  38     167.875 128.751  -3.933  1.00  0.00           H  
ATOM    611 1HB  LEU A  38     170.188 127.704  -3.643  1.00  0.00           H  
ATOM    612 2HB  LEU A  38     170.555 128.251  -5.281  1.00  0.00           H  
ATOM    613  HG  LEU A  38     169.612 130.276  -3.273  1.00  0.00           H  
ATOM    614 1HD1 LEU A  38     171.919 130.564  -2.483  1.00  0.00           H  
ATOM    615 2HD1 LEU A  38     171.272 128.962  -2.054  1.00  0.00           H  
ATOM    616 3HD1 LEU A  38     172.415 129.128  -3.409  1.00  0.00           H  
ATOM    617 1HD2 LEU A  38     171.152 131.690  -4.591  1.00  0.00           H  
ATOM    618 2HD2 LEU A  38     171.639 130.270  -5.547  1.00  0.00           H  
ATOM    619 3HD2 LEU A  38     169.969 130.879  -5.643  1.00  0.00           H  
ATOM    620  N   GLU A  39     168.642 128.769  -7.140  1.00  0.00           N  
ATOM    621  CA  GLU A  39     168.477 129.520  -8.378  1.00  0.00           C  
ATOM    622  C   GLU A  39     167.003 129.701  -8.721  1.00  0.00           C  
ATOM    623  O   GLU A  39     166.586 130.772  -9.161  1.00  0.00           O  
ATOM    624  CB  GLU A  39     169.195 128.813  -9.531  1.00  0.00           C  
ATOM    625  CG  GLU A  39     170.714 128.873  -9.454  1.00  0.00           C  
ATOM    626  CD  GLU A  39     171.386 128.145 -10.586  1.00  0.00           C  
ATOM    627  OE1 GLU A  39     170.694 127.565 -11.388  1.00  0.00           O  
ATOM    628  OE2 GLU A  39     172.593 128.169 -10.648  1.00  0.00           O  
ATOM    629  H   GLU A  39     169.115 127.876  -7.165  1.00  0.00           H  
ATOM    630  HA  GLU A  39     168.909 130.512  -8.244  1.00  0.00           H  
ATOM    631 1HB  GLU A  39     168.902 127.764  -9.553  1.00  0.00           H  
ATOM    632 2HB  GLU A  39     168.890 129.259 -10.477  1.00  0.00           H  
ATOM    633 1HG  GLU A  39     171.029 129.916  -9.472  1.00  0.00           H  
ATOM    634 2HG  GLU A  39     171.038 128.441  -8.508  1.00  0.00           H  
ATOM    635  N   ALA A  40     166.221 128.647  -8.514  1.00  0.00           N  
ATOM    636  CA  ALA A  40     164.785 128.699  -8.767  1.00  0.00           C  
ATOM    637  C   ALA A  40     164.110 129.755  -7.901  1.00  0.00           C  
ATOM    638  O   ALA A  40     163.282 130.528  -8.380  1.00  0.00           O  
ATOM    639  CB  ALA A  40     164.154 127.336  -8.525  1.00  0.00           C  
ATOM    640  H   ALA A  40     166.629 127.790  -8.172  1.00  0.00           H  
ATOM    641  HA  ALA A  40     164.628 128.978  -9.811  1.00  0.00           H  
ATOM    642 1HB  ALA A  40     163.083 127.391  -8.718  1.00  0.00           H  
ATOM    643 2HB  ALA A  40     164.607 126.602  -9.193  1.00  0.00           H  
ATOM    644 3HB  ALA A  40     164.322 127.036  -7.493  1.00  0.00           H  
ATOM    645  N   LEU A  41     164.471 129.782  -6.622  1.00  0.00           N  
ATOM    646  CA  LEU A  41     163.916 130.755  -5.690  1.00  0.00           C  
ATOM    647  C   LEU A  41     164.443 132.154  -5.978  1.00  0.00           C  
ATOM    648  O   LEU A  41     163.706 133.138  -5.889  1.00  0.00           O  
ATOM    649  CB  LEU A  41     164.256 130.361  -4.247  1.00  0.00           C  
ATOM    650  CG  LEU A  41     163.554 129.104  -3.717  1.00  0.00           C  
ATOM    651  CD1 LEU A  41     164.222 128.656  -2.424  1.00  0.00           C  
ATOM    652  CD2 LEU A  41     162.078 129.402  -3.496  1.00  0.00           C  
ATOM    653  H   LEU A  41     165.147 129.109  -6.287  1.00  0.00           H  
ATOM    654  HA  LEU A  41     162.834 130.779  -5.817  1.00  0.00           H  
ATOM    655 1HB  LEU A  41     165.330 130.195  -4.176  1.00  0.00           H  
ATOM    656 2HB  LEU A  41     163.994 131.189  -3.589  1.00  0.00           H  
ATOM    657  HG  LEU A  41     163.657 128.297  -4.442  1.00  0.00           H  
ATOM    658 1HD1 LEU A  41     163.722 127.763  -2.047  1.00  0.00           H  
ATOM    659 2HD1 LEU A  41     165.271 128.432  -2.615  1.00  0.00           H  
ATOM    660 3HD1 LEU A  41     164.149 129.451  -1.682  1.00  0.00           H  
ATOM    661 1HD2 LEU A  41     161.579 128.509  -3.120  1.00  0.00           H  
ATOM    662 2HD2 LEU A  41     161.975 130.209  -2.770  1.00  0.00           H  
ATOM    663 3HD2 LEU A  41     161.623 129.703  -4.439  1.00  0.00           H  
ATOM    664  N   GLU A  42     165.722 132.241  -6.326  1.00  0.00           N  
ATOM    665  CA  GLU A  42     166.354 133.521  -6.615  1.00  0.00           C  
ATOM    666  C   GLU A  42     165.685 134.213  -7.796  1.00  0.00           C  
ATOM    667  O   GLU A  42     165.418 135.412  -7.757  1.00  0.00           O  
ATOM    668  CB  GLU A  42     167.845 133.328  -6.903  1.00  0.00           C  
ATOM    669  CG  GLU A  42     168.607 134.617  -7.167  1.00  0.00           C  
ATOM    670  CD  GLU A  42     170.095 134.414  -7.238  1.00  0.00           C  
ATOM    671  OE1 GLU A  42     170.522 133.284  -7.232  1.00  0.00           O  
ATOM    672  OE2 GLU A  42     170.806 135.390  -7.298  1.00  0.00           O  
ATOM    673  H   GLU A  42     166.273 131.396  -6.389  1.00  0.00           H  
ATOM    674  HA  GLU A  42     166.238 134.170  -5.745  1.00  0.00           H  
ATOM    675 1HB  GLU A  42     168.317 132.828  -6.056  1.00  0.00           H  
ATOM    676 2HB  GLU A  42     167.967 132.683  -7.773  1.00  0.00           H  
ATOM    677 1HG  GLU A  42     168.265 135.042  -8.110  1.00  0.00           H  
ATOM    678 2HG  GLU A  42     168.381 135.332  -6.376  1.00  0.00           H  
ATOM    679  N   GLU A  43     165.416 133.445  -8.848  1.00  0.00           N  
ATOM    680  CA  GLU A  43     164.705 133.961 -10.011  1.00  0.00           C  
ATOM    681  C   GLU A  43     163.266 134.323  -9.663  1.00  0.00           C  
ATOM    682  O   GLU A  43     162.717 135.296 -10.176  1.00  0.00           O  
ATOM    683  CB  GLU A  43     164.724 132.935 -11.147  1.00  0.00           C  
ATOM    684  CG  GLU A  43     166.076 132.774 -11.825  1.00  0.00           C  
ATOM    685  CD  GLU A  43     166.505 134.004 -12.576  1.00  0.00           C  
ATOM    686  OE1 GLU A  43     165.795 134.414 -13.462  1.00  0.00           O  
ATOM    687  OE2 GLU A  43     167.544 134.536 -12.261  1.00  0.00           O  
ATOM    688  H   GLU A  43     165.709 132.478  -8.840  1.00  0.00           H  
ATOM    689  HA  GLU A  43     165.201 134.874 -10.343  1.00  0.00           H  
ATOM    690 1HB  GLU A  43     164.426 131.960 -10.761  1.00  0.00           H  
ATOM    691 2HB  GLU A  43     163.999 133.223 -11.908  1.00  0.00           H  
ATOM    692 1HG  GLU A  43     166.827 132.544 -11.068  1.00  0.00           H  
ATOM    693 2HG  GLU A  43     166.027 131.932 -12.515  1.00  0.00           H  
ATOM    694  N   ALA A  44     162.659 133.526  -8.787  1.00  0.00           N  
ATOM    695  CA  ALA A  44     161.308 133.801  -8.312  1.00  0.00           C  
ATOM    696  C   ALA A  44     161.236 135.149  -7.604  1.00  0.00           C  
ATOM    697  O   ALA A  44     160.266 135.890  -7.758  1.00  0.00           O  
ATOM    698  CB  ALA A  44     160.835 132.691  -7.385  1.00  0.00           C  
ATOM    699  H   ALA A  44     163.145 132.711  -8.443  1.00  0.00           H  
ATOM    700  HA  ALA A  44     160.640 133.844  -9.173  1.00  0.00           H  
ATOM    701 1HB  ALA A  44     159.826 132.909  -7.040  1.00  0.00           H  
ATOM    702 2HB  ALA A  44     160.836 131.741  -7.925  1.00  0.00           H  
ATOM    703 3HB  ALA A  44     161.505 132.622  -6.531  1.00  0.00           H  
ATOM    704  N   VAL A  45     162.268 135.458  -6.827  1.00  0.00           N  
ATOM    705  CA  VAL A  45     162.347 136.737  -6.132  1.00  0.00           C  
ATOM    706  C   VAL A  45     162.492 137.891  -7.117  1.00  0.00           C  
ATOM    707  O   VAL A  45     161.873 138.943  -6.952  1.00  0.00           O  
ATOM    708  CB  VAL A  45     163.542 136.743  -5.159  1.00  0.00           C  
ATOM    709  CG1 VAL A  45     163.792 138.148  -4.633  1.00  0.00           C  
ATOM    710  CG2 VAL A  45     163.280 135.777  -4.014  1.00  0.00           C  
ATOM    711  H   VAL A  45     163.019 134.790  -6.715  1.00  0.00           H  
ATOM    712  HA  VAL A  45     161.422 136.889  -5.580  1.00  0.00           H  
ATOM    713  HB  VAL A  45     164.438 136.438  -5.698  1.00  0.00           H  
ATOM    714 1HG1 VAL A  45     164.639 138.135  -3.947  1.00  0.00           H  
ATOM    715 2HG1 VAL A  45     164.011 138.816  -5.466  1.00  0.00           H  
ATOM    716 3HG1 VAL A  45     162.906 138.503  -4.107  1.00  0.00           H  
ATOM    717 1HG2 VAL A  45     164.129 135.786  -3.331  1.00  0.00           H  
ATOM    718 2HG2 VAL A  45     162.380 136.080  -3.480  1.00  0.00           H  
ATOM    719 3HG2 VAL A  45     163.146 134.770  -4.412  1.00  0.00           H  
ATOM    720  N   ARG A  46     163.313 137.689  -8.144  1.00  0.00           N  
ATOM    721  CA  ARG A  46     163.475 138.678  -9.203  1.00  0.00           C  
ATOM    722  C   ARG A  46     162.158 138.928  -9.926  1.00  0.00           C  
ATOM    723  O   ARG A  46     161.843 140.062 -10.288  1.00  0.00           O  
ATOM    724  CB  ARG A  46     164.524 138.222 -10.206  1.00  0.00           C  
ATOM    725  CG  ARG A  46     165.949 138.202  -9.677  1.00  0.00           C  
ATOM    726  CD  ARG A  46     166.911 137.741 -10.710  1.00  0.00           C  
ATOM    727  NE  ARG A  46     167.109 138.737 -11.752  1.00  0.00           N  
ATOM    728  CZ  ARG A  46     167.578 138.471 -12.986  1.00  0.00           C  
ATOM    729  NH1 ARG A  46     167.894 137.240 -13.318  1.00  0.00           N  
ATOM    730  NH2 ARG A  46     167.721 139.449 -13.863  1.00  0.00           N  
ATOM    731  H   ARG A  46     163.840 136.827  -8.190  1.00  0.00           H  
ATOM    732  HA  ARG A  46     163.789 139.618  -8.752  1.00  0.00           H  
ATOM    733 1HB  ARG A  46     164.286 137.216 -10.549  1.00  0.00           H  
ATOM    734 2HB  ARG A  46     164.504 138.877 -11.077  1.00  0.00           H  
ATOM    735 1HG  ARG A  46     166.236 139.207  -9.366  1.00  0.00           H  
ATOM    736 2HG  ARG A  46     166.012 137.525  -8.825  1.00  0.00           H  
ATOM    737 1HD  ARG A  46     167.876 137.539 -10.245  1.00  0.00           H  
ATOM    738 2HD  ARG A  46     166.537 136.830 -11.177  1.00  0.00           H  
ATOM    739  HE  ARG A  46     166.876 139.698 -11.533  1.00  0.00           H  
ATOM    740 1HH1 ARG A  46     167.783 136.492 -12.648  1.00  0.00           H  
ATOM    741 2HH1 ARG A  46     168.245 137.040 -14.244  1.00  0.00           H  
ATOM    742 1HH2 ARG A  46     167.479 140.397 -13.608  1.00  0.00           H  
ATOM    743 2HH2 ARG A  46     168.073 139.250 -14.788  1.00  0.00           H  
ATOM    744  N   ALA A  47     161.389 137.863 -10.134  1.00  0.00           N  
ATOM    745  CA  ALA A  47     160.129 137.958 -10.860  1.00  0.00           C  
ATOM    746  C   ALA A  47     159.137 138.852 -10.127  1.00  0.00           C  
ATOM    747  O   ALA A  47     158.500 139.714 -10.731  1.00  0.00           O  
ATOM    748  CB  ALA A  47     159.534 136.573 -11.072  1.00  0.00           C  
ATOM    749  H   ALA A  47     161.688 136.966  -9.780  1.00  0.00           H  
ATOM    750  HA  ALA A  47     160.324 138.408 -11.833  1.00  0.00           H  
ATOM    751 1HB  ALA A  47     158.593 136.661 -11.615  1.00  0.00           H  
ATOM    752 2HB  ALA A  47     160.230 135.963 -11.647  1.00  0.00           H  
ATOM    753 3HB  ALA A  47     159.354 136.102 -10.107  1.00  0.00           H  
ATOM    754  N   VAL A  48     159.013 138.641  -8.820  1.00  0.00           N  
ATOM    755  CA  VAL A  48     158.083 139.416  -8.006  1.00  0.00           C  
ATOM    756  C   VAL A  48     158.612 140.821  -7.749  1.00  0.00           C  
ATOM    757  O   VAL A  48     157.840 141.767  -7.596  1.00  0.00           O  
ATOM    758  CB  VAL A  48     157.836 138.711  -6.660  1.00  0.00           C  
ATOM    759  CG1 VAL A  48     157.140 137.375  -6.877  1.00  0.00           C  
ATOM    760  CG2 VAL A  48     159.155 138.519  -5.926  1.00  0.00           C  
ATOM    761  H   VAL A  48     159.574 137.928  -8.380  1.00  0.00           H  
ATOM    762  HA  VAL A  48     157.143 139.510  -8.551  1.00  0.00           H  
ATOM    763  HB  VAL A  48     157.170 139.326  -6.054  1.00  0.00           H  
ATOM    764 1HG1 VAL A  48     156.973 136.891  -5.915  1.00  0.00           H  
ATOM    765 2HG1 VAL A  48     156.183 137.541  -7.371  1.00  0.00           H  
ATOM    766 3HG1 VAL A  48     157.766 136.737  -7.501  1.00  0.00           H  
ATOM    767 1HG2 VAL A  48     158.973 138.020  -4.974  1.00  0.00           H  
ATOM    768 2HG2 VAL A  48     159.824 137.909  -6.534  1.00  0.00           H  
ATOM    769 3HG2 VAL A  48     159.615 139.490  -5.745  1.00  0.00           H  
ATOM    770  N   GLU A  49     159.934 140.950  -7.707  1.00  0.00           N  
ATOM    771  CA  GLU A  49     160.572 142.258  -7.597  1.00  0.00           C  
ATOM    772  C   GLU A  49     160.175 143.163  -8.752  1.00  0.00           C  
ATOM    773  O   GLU A  49     159.851 144.335  -8.554  1.00  0.00           O  
ATOM    774  CB  GLU A  49     162.094 142.108  -7.555  1.00  0.00           C  
ATOM    775  CG  GLU A  49     162.858 143.422  -7.633  1.00  0.00           C  
ATOM    776  CD  GLU A  49     164.322 143.268  -7.324  1.00  0.00           C  
ATOM    777  OE1 GLU A  49     164.678 142.301  -6.695  1.00  0.00           O  
ATOM    778  OE2 GLU A  49     165.084 144.119  -7.718  1.00  0.00           O  
ATOM    779  H   GLU A  49     160.511 140.122  -7.752  1.00  0.00           H  
ATOM    780  HA  GLU A  49     160.233 142.729  -6.673  1.00  0.00           H  
ATOM    781 1HB  GLU A  49     162.386 141.607  -6.631  1.00  0.00           H  
ATOM    782 2HB  GLU A  49     162.422 141.481  -8.385  1.00  0.00           H  
ATOM    783 1HG  GLU A  49     162.752 143.833  -8.636  1.00  0.00           H  
ATOM    784 2HG  GLU A  49     162.417 144.129  -6.932  1.00  0.00           H  
ATOM    785  N   GLU A  50     160.200 142.617  -9.964  1.00  0.00           N  
ATOM    786  CA  GLU A  50     159.777 143.355 -11.147  1.00  0.00           C  
ATOM    787  C   GLU A  50     158.283 143.654 -11.105  1.00  0.00           C  
ATOM    788  O   GLU A  50     157.844 144.730 -11.509  1.00  0.00           O  
ATOM    789  CB  GLU A  50     160.114 142.567 -12.415  1.00  0.00           C  
ATOM    790  CG  GLU A  50     161.598 142.520 -12.750  1.00  0.00           C  
ATOM    791  CD  GLU A  50     162.166 143.870 -13.086  1.00  0.00           C  
ATOM    792  OE1 GLU A  50     161.614 144.531 -13.933  1.00  0.00           O  
ATOM    793  OE2 GLU A  50     163.153 144.242 -12.495  1.00  0.00           O  
ATOM    794  H   GLU A  50     160.520 141.664 -10.066  1.00  0.00           H  
ATOM    795  HA  GLU A  50     160.304 144.308 -11.168  1.00  0.00           H  
ATOM    796 1HB  GLU A  50     159.762 141.540 -12.310  1.00  0.00           H  
ATOM    797 2HB  GLU A  50     159.594 143.006 -13.267  1.00  0.00           H  
ATOM    798 1HG  GLU A  50     162.140 142.113 -11.896  1.00  0.00           H  
ATOM    799 2HG  GLU A  50     161.749 141.847 -13.594  1.00  0.00           H  
ATOM    800  N   ALA A  51     157.506 142.695 -10.612  1.00  0.00           N  
ATOM    801  CA  ALA A  51     156.069 142.878 -10.455  1.00  0.00           C  
ATOM    802  C   ALA A  51     155.762 144.018  -9.490  1.00  0.00           C  
ATOM    803  O   ALA A  51     154.839 144.800  -9.713  1.00  0.00           O  
ATOM    804  CB  ALA A  51     155.420 141.588  -9.976  1.00  0.00           C  
ATOM    805  H   ALA A  51     157.923 141.816 -10.340  1.00  0.00           H  
ATOM    806  HA  ALA A  51     155.647 143.144 -11.424  1.00  0.00           H  
ATOM    807 1HB  ALA A  51     154.347 141.740  -9.866  1.00  0.00           H  
ATOM    808 2HB  ALA A  51     155.601 140.798 -10.705  1.00  0.00           H  
ATOM    809 3HB  ALA A  51     155.847 141.301  -9.017  1.00  0.00           H  
ATOM    810  N   ILE A  52     156.540 144.102  -8.417  1.00  0.00           N  
ATOM    811  CA  ILE A  52     156.365 145.159  -7.426  1.00  0.00           C  
ATOM    812  C   ILE A  52     156.829 146.503  -7.968  1.00  0.00           C  
ATOM    813  O   ILE A  52     156.170 147.524  -7.771  1.00  0.00           O  
ATOM    814  CB  ILE A  52     157.136 144.833  -6.133  1.00  0.00           C  
ATOM    815  CG1 ILE A  52     156.513 143.624  -5.431  1.00  0.00           C  
ATOM    816  CG2 ILE A  52     157.155 146.040  -5.207  1.00  0.00           C  
ATOM    817  CD1 ILE A  52     157.389 143.027  -4.353  1.00  0.00           C  
ATOM    818  H   ILE A  52     157.272 143.418  -8.284  1.00  0.00           H  
ATOM    819  HA  ILE A  52     155.304 145.242  -7.194  1.00  0.00           H  
ATOM    820  HB  ILE A  52     158.161 144.561  -6.379  1.00  0.00           H  
ATOM    821 1HG1 ILE A  52     155.565 143.915  -4.979  1.00  0.00           H  
ATOM    822 2HG1 ILE A  52     156.299 142.847  -6.165  1.00  0.00           H  
ATOM    823 1HG2 ILE A  52     157.702 145.792  -4.298  1.00  0.00           H  
ATOM    824 2HG2 ILE A  52     157.642 146.876  -5.708  1.00  0.00           H  
ATOM    825 3HG2 ILE A  52     156.131 146.318  -4.951  1.00  0.00           H  
ATOM    826 1HD1 ILE A  52     156.879 142.174  -3.901  1.00  0.00           H  
ATOM    827 2HD1 ILE A  52     158.330 142.695  -4.791  1.00  0.00           H  
ATOM    828 3HD1 ILE A  52     157.587 143.776  -3.588  1.00  0.00           H  
ATOM    829  N   LYS A  53     157.967 146.502  -8.654  1.00  0.00           N  
ATOM    830  CA  LYS A  53     158.490 147.710  -9.277  1.00  0.00           C  
ATOM    831  C   LYS A  53     157.485 148.304 -10.255  1.00  0.00           C  
ATOM    832  O   LYS A  53     157.317 149.521 -10.326  1.00  0.00           O  
ATOM    833  CB  LYS A  53     159.810 147.416  -9.992  1.00  0.00           C  
ATOM    834  CG  LYS A  53     161.009 147.272  -9.064  1.00  0.00           C  
ATOM    835  CD  LYS A  53     162.175 146.597  -9.770  1.00  0.00           C  
ATOM    836  CE  LYS A  53     162.683 147.439 -10.932  1.00  0.00           C  
ATOM    837  NZ  LYS A  53     163.854 146.814 -11.603  1.00  0.00           N  
ATOM    838  H   LYS A  53     158.483 145.637  -8.744  1.00  0.00           H  
ATOM    839  HA  LYS A  53     158.670 148.452  -8.496  1.00  0.00           H  
ATOM    840 1HB  LYS A  53     159.716 146.492 -10.563  1.00  0.00           H  
ATOM    841 2HB  LYS A  53     160.027 148.217 -10.698  1.00  0.00           H  
ATOM    842 1HG  LYS A  53     161.324 148.258  -8.721  1.00  0.00           H  
ATOM    843 2HG  LYS A  53     160.728 146.677  -8.195  1.00  0.00           H  
ATOM    844 1HD  LYS A  53     162.991 146.444  -9.060  1.00  0.00           H  
ATOM    845 2HD  LYS A  53     161.859 145.626 -10.149  1.00  0.00           H  
ATOM    846 1HE  LYS A  53     161.886 147.566 -11.663  1.00  0.00           H  
ATOM    847 2HE  LYS A  53     162.972 148.425 -10.568  1.00  0.00           H  
ATOM    848 1HZ  LYS A  53     164.159 147.401 -12.366  1.00  0.00           H  
ATOM    849 2HZ  LYS A  53     164.607 146.707 -10.937  1.00  0.00           H  
ATOM    850 3HZ  LYS A  53     163.593 145.906 -11.962  1.00  0.00           H  
ATOM    851  N   ARG A  54     156.819 147.436 -11.011  1.00  0.00           N  
ATOM    852  CA  ARG A  54     155.797 147.870 -11.957  1.00  0.00           C  
ATOM    853  C   ARG A  54     154.487 148.185 -11.245  1.00  0.00           C  
ATOM    854  O   ARG A  54     153.751 149.084 -11.652  1.00  0.00           O  
ATOM    855  CB  ARG A  54     155.553 146.801 -13.011  1.00  0.00           C  
ATOM    856  CG  ARG A  54     156.682 146.624 -14.015  1.00  0.00           C  
ATOM    857  CD  ARG A  54     156.368 145.572 -15.016  1.00  0.00           C  
ATOM    858  NE  ARG A  54     157.413 145.449 -16.019  1.00  0.00           N  
ATOM    859  CZ  ARG A  54     157.318 144.698 -17.134  1.00  0.00           C  
ATOM    860  NH1 ARG A  54     156.222 144.011 -17.373  1.00  0.00           N  
ATOM    861  NH2 ARG A  54     158.326 144.651 -17.987  1.00  0.00           N  
ATOM    862  H   ARG A  54     157.024 146.452 -10.926  1.00  0.00           H  
ATOM    863  HA  ARG A  54     156.138 148.785 -12.439  1.00  0.00           H  
ATOM    864 1HB  ARG A  54     155.392 145.841 -12.525  1.00  0.00           H  
ATOM    865 2HB  ARG A  54     154.649 147.040 -13.571  1.00  0.00           H  
ATOM    866 1HG  ARG A  54     156.849 147.562 -14.544  1.00  0.00           H  
ATOM    867 2HG  ARG A  54     157.594 146.336 -13.490  1.00  0.00           H  
ATOM    868 1HD  ARG A  54     156.262 144.612 -14.513  1.00  0.00           H  
ATOM    869 2HD  ARG A  54     155.436 145.821 -15.523  1.00  0.00           H  
ATOM    870  HE  ARG A  54     158.271 145.962 -15.870  1.00  0.00           H  
ATOM    871 1HH1 ARG A  54     155.452 144.047 -16.721  1.00  0.00           H  
ATOM    872 2HH1 ARG A  54     156.151 143.449 -18.208  1.00  0.00           H  
ATOM    873 1HH2 ARG A  54     159.168 145.179 -17.803  1.00  0.00           H  
ATOM    874 2HH2 ARG A  54     158.255 144.089 -18.822  1.00  0.00           H  
ATOM    875  N   ASN A  55     154.203 147.441 -10.183  1.00  0.00           N  
ATOM    876  CA  ASN A  55     152.980 147.638  -9.415  1.00  0.00           C  
ATOM    877  C   ASN A  55     153.241 147.514  -7.919  1.00  0.00           C  
ATOM    878  O   ASN A  55     153.134 146.430  -7.349  1.00  0.00           O  
ATOM    879  CB  ASN A  55     151.910 146.654  -9.853  1.00  0.00           C  
ATOM    880  CG  ASN A  55     150.592 146.890  -9.170  1.00  0.00           C  
ATOM    881  OD1 ASN A  55     150.507 147.663  -8.209  1.00  0.00           O  
ATOM    882  ND2 ASN A  55     149.562 146.238  -9.646  1.00  0.00           N  
ATOM    883  H   ASN A  55     154.851 146.720  -9.899  1.00  0.00           H  
ATOM    884  HA  ASN A  55     152.611 148.646  -9.603  1.00  0.00           H  
ATOM    885 1HB  ASN A  55     151.766 146.729 -10.931  1.00  0.00           H  
ATOM    886 2HB  ASN A  55     152.241 145.637  -9.638  1.00  0.00           H  
ATOM    887 1HD2 ASN A  55     148.659 146.357  -9.231  1.00  0.00           H  
ATOM    888 2HD2 ASN A  55     149.676 145.622 -10.425  1.00  0.00           H  
ATOM    889  N   PRO A  56     153.585 148.634  -7.289  1.00  0.00           N  
ATOM    890  CA  PRO A  56     153.977 148.631  -5.886  1.00  0.00           C  
ATOM    891  C   PRO A  56     152.843 148.139  -4.996  1.00  0.00           C  
ATOM    892  O   PRO A  56     153.060 147.774  -3.842  1.00  0.00           O  
ATOM    893  CB  PRO A  56     154.308 150.103  -5.619  1.00  0.00           C  
ATOM    894  CG  PRO A  56     154.722 150.632  -6.949  1.00  0.00           C  
ATOM    895  CD  PRO A  56     153.809 149.943  -7.928  1.00  0.00           C  
ATOM    896  HA  PRO A  56     154.816 147.947  -5.761  1.00  0.00           H  
ATOM    897 1HB  PRO A  56     153.424 150.620  -5.211  1.00  0.00           H  
ATOM    898 2HB  PRO A  56     155.103 150.180  -4.863  1.00  0.00           H  
ATOM    899 1HG  PRO A  56     154.620 151.727  -6.972  1.00  0.00           H  
ATOM    900 2HG  PRO A  56     155.784 150.409  -7.133  1.00  0.00           H  
ATOM    901 1HD  PRO A  56     152.875 150.517  -8.024  1.00  0.00           H  
ATOM    902 2HD  PRO A  56     154.313 149.855  -8.900  1.00  0.00           H  
ATOM    903  N   ASP A  57     151.630 148.132  -5.542  1.00  0.00           N  
ATOM    904  CA  ASP A  57     150.451 147.740  -4.780  1.00  0.00           C  
ATOM    905  C   ASP A  57     150.083 146.286  -5.042  1.00  0.00           C  
ATOM    906  O   ASP A  57     148.993 145.837  -4.691  1.00  0.00           O  
ATOM    907  CB  ASP A  57     149.264 148.642  -5.128  1.00  0.00           C  
ATOM    908  CG  ASP A  57     149.470 150.086  -4.691  1.00  0.00           C  
ATOM    909  OD1 ASP A  57     150.001 150.295  -3.627  1.00  0.00           O  
ATOM    910  OD2 ASP A  57     149.092 150.968  -5.427  1.00  0.00           O  
ATOM    911  H   ASP A  57     151.525 148.407  -6.508  1.00  0.00           H  
ATOM    912  HA  ASP A  57     150.675 147.837  -3.719  1.00  0.00           H  
ATOM    913 1HB  ASP A  57     149.096 148.624  -6.205  1.00  0.00           H  
ATOM    914 2HB  ASP A  57     148.363 148.258  -4.651  1.00  0.00           H  
ATOM    915  N   ASN A  58     151.003 145.551  -5.661  1.00  0.00           N  
ATOM    916  CA  ASN A  58     150.791 144.137  -5.942  1.00  0.00           C  
ATOM    917  C   ASN A  58     150.983 143.290  -4.690  1.00  0.00           C  
ATOM    918  O   ASN A  58     152.054 142.725  -4.468  1.00  0.00           O  
ATOM    919  CB  ASN A  58     151.718 143.669  -7.049  1.00  0.00           C  
ATOM    920  CG  ASN A  58     151.413 142.268  -7.505  1.00  0.00           C  
ATOM    921  OD1 ASN A  58     150.907 141.447  -6.732  1.00  0.00           O  
ATOM    922  ND2 ASN A  58     151.710 141.981  -8.747  1.00  0.00           N  
ATOM    923  H   ASN A  58     151.870 145.984  -5.943  1.00  0.00           H  
ATOM    924  HA  ASN A  58     149.764 144.000  -6.279  1.00  0.00           H  
ATOM    925 1HB  ASN A  58     151.634 144.342  -7.903  1.00  0.00           H  
ATOM    926 2HB  ASN A  58     152.750 143.707  -6.702  1.00  0.00           H  
ATOM    927 1HD2 ASN A  58     151.529 141.063  -9.105  1.00  0.00           H  
ATOM    928 2HD2 ASN A  58     152.119 142.676  -9.337  1.00  0.00           H  
ATOM    929  N   ASP A  59     149.939 143.209  -3.871  1.00  0.00           N  
ATOM    930  CA  ASP A  59     150.027 142.535  -2.582  1.00  0.00           C  
ATOM    931  C   ASP A  59     150.490 141.092  -2.746  1.00  0.00           C  
ATOM    932  O   ASP A  59     151.225 140.568  -1.907  1.00  0.00           O  
ATOM    933  CB  ASP A  59     148.674 142.566  -1.867  1.00  0.00           C  
ATOM    934  CG  ASP A  59     148.334 143.938  -1.302  1.00  0.00           C  
ATOM    935  OD1 ASP A  59     149.218 144.756  -1.204  1.00  0.00           O  
ATOM    936  OD2 ASP A  59     147.191 144.157  -0.974  1.00  0.00           O  
ATOM    937  H   ASP A  59     149.062 143.624  -4.152  1.00  0.00           H  
ATOM    938  HA  ASP A  59     150.768 143.057  -1.978  1.00  0.00           H  
ATOM    939 1HB  ASP A  59     147.888 142.270  -2.562  1.00  0.00           H  
ATOM    940 2HB  ASP A  59     148.677 141.844  -1.049  1.00  0.00           H  
ATOM    941  N   GLU A  60     150.057 140.455  -3.828  1.00  0.00           N  
ATOM    942  CA  GLU A  60     150.393 139.060  -4.083  1.00  0.00           C  
ATOM    943  C   GLU A  60     151.893 138.885  -4.287  1.00  0.00           C  
ATOM    944  O   GLU A  60     152.494 137.945  -3.765  1.00  0.00           O  
ATOM    945  CB  GLU A  60     149.638 138.545  -5.311  1.00  0.00           C  
ATOM    946  CG  GLU A  60     149.706 137.037  -5.503  1.00  0.00           C  
ATOM    947  CD  GLU A  60     148.985 136.572  -6.738  1.00  0.00           C  
ATOM    948  OE1 GLU A  60     148.490 137.402  -7.461  1.00  0.00           O  
ATOM    949  OE2 GLU A  60     148.931 135.385  -6.957  1.00  0.00           O  
ATOM    950  H   GLU A  60     149.477 140.951  -4.490  1.00  0.00           H  
ATOM    951  HA  GLU A  60     150.107 138.470  -3.213  1.00  0.00           H  
ATOM    952 1HB  GLU A  60     148.588 138.826  -5.236  1.00  0.00           H  
ATOM    953 2HB  GLU A  60     150.040 139.015  -6.209  1.00  0.00           H  
ATOM    954 1HG  GLU A  60     150.751 136.736  -5.572  1.00  0.00           H  
ATOM    955 2HG  GLU A  60     149.273 136.550  -4.630  1.00  0.00           H  
ATOM    956  N   ALA A  61     152.492 139.795  -5.047  1.00  0.00           N  
ATOM    957  CA  ALA A  61     153.936 139.790  -5.254  1.00  0.00           C  
ATOM    958  C   ALA A  61     154.682 140.009  -3.944  1.00  0.00           C  
ATOM    959  O   ALA A  61     155.739 139.422  -3.714  1.00  0.00           O  
ATOM    960  CB  ALA A  61     154.329 140.855  -6.267  1.00  0.00           C  
ATOM    961  H   ALA A  61     151.935 140.508  -5.494  1.00  0.00           H  
ATOM    962  HA  ALA A  61     154.227 138.814  -5.641  1.00  0.00           H  
ATOM    963 1HB  ALA A  61     155.411 140.841  -6.411  1.00  0.00           H  
ATOM    964 2HB  ALA A  61     153.835 140.654  -7.218  1.00  0.00           H  
ATOM    965 3HB  ALA A  61     154.026 141.836  -5.903  1.00  0.00           H  
ATOM    966  N   VAL A  62     154.122 140.854  -3.085  1.00  0.00           N  
ATOM    967  CA  VAL A  62     154.731 141.150  -1.791  1.00  0.00           C  
ATOM    968  C   VAL A  62     154.715 139.926  -0.885  1.00  0.00           C  
ATOM    969  O   VAL A  62     155.725 139.582  -0.271  1.00  0.00           O  
ATOM    970  CB  VAL A  62     153.987 142.307  -1.101  1.00  0.00           C  
ATOM    971  CG1 VAL A  62     154.485 142.484   0.326  1.00  0.00           C  
ATOM    972  CG2 VAL A  62     154.169 143.589  -1.898  1.00  0.00           C  
ATOM    973  H   VAL A  62     153.255 141.307  -3.333  1.00  0.00           H  
ATOM    974  HA  VAL A  62     155.773 141.425  -1.956  1.00  0.00           H  
ATOM    975  HB  VAL A  62     152.926 142.061  -1.043  1.00  0.00           H  
ATOM    976 1HG1 VAL A  62     153.947 143.306   0.800  1.00  0.00           H  
ATOM    977 2HG1 VAL A  62     154.311 141.566   0.888  1.00  0.00           H  
ATOM    978 3HG1 VAL A  62     155.551 142.707   0.315  1.00  0.00           H  
ATOM    979 1HG2 VAL A  62     153.640 144.403  -1.404  1.00  0.00           H  
ATOM    980 2HG2 VAL A  62     155.230 143.832  -1.960  1.00  0.00           H  
ATOM    981 3HG2 VAL A  62     153.769 143.452  -2.902  1.00  0.00           H  
ATOM    982  N   GLU A  63     153.562 139.271  -0.806  1.00  0.00           N  
ATOM    983  CA  GLU A  63     153.426 138.054  -0.012  1.00  0.00           C  
ATOM    984  C   GLU A  63     154.350 136.956  -0.524  1.00  0.00           C  
ATOM    985  O   GLU A  63     155.013 136.276   0.259  1.00  0.00           O  
ATOM    986  CB  GLU A  63     151.976 137.564  -0.029  1.00  0.00           C  
ATOM    987  CG  GLU A  63     151.736 136.284   0.759  1.00  0.00           C  
ATOM    988  CD  GLU A  63     150.300 135.839   0.727  1.00  0.00           C  
ATOM    989  OE1 GLU A  63     149.461 136.628   0.362  1.00  0.00           O  
ATOM    990  OE2 GLU A  63     150.041 134.709   1.068  1.00  0.00           O  
ATOM    991  H   GLU A  63     152.759 139.624  -1.306  1.00  0.00           H  
ATOM    992  HA  GLU A  63     153.715 138.278   1.016  1.00  0.00           H  
ATOM    993 1HB  GLU A  63     151.326 138.337   0.380  1.00  0.00           H  
ATOM    994 2HB  GLU A  63     151.665 137.386  -1.058  1.00  0.00           H  
ATOM    995 1HG  GLU A  63     152.358 135.492   0.344  1.00  0.00           H  
ATOM    996 2HG  GLU A  63     152.039 136.444   1.793  1.00  0.00           H  
ATOM    997  N   THR A  64     154.386 136.789  -1.841  1.00  0.00           N  
ATOM    998  CA  THR A  64     155.246 135.786  -2.460  1.00  0.00           C  
ATOM    999  C   THR A  64     156.714 136.049  -2.146  1.00  0.00           C  
ATOM   1000  O   THR A  64     157.466 135.124  -1.841  1.00  0.00           O  
ATOM   1001  CB  THR A  64     155.043 135.749  -3.986  1.00  0.00           C  
ATOM   1002  OG1 THR A  64     153.693 135.366  -4.282  1.00  0.00           O  
ATOM   1003  CG2 THR A  64     156.000 134.755  -4.627  1.00  0.00           C  
ATOM   1004  H   THR A  64     153.805 137.370  -2.427  1.00  0.00           H  
ATOM   1005  HA  THR A  64     154.989 134.809  -2.051  1.00  0.00           H  
ATOM   1006  HB  THR A  64     155.225 136.739  -4.403  1.00  0.00           H  
ATOM   1007  HG1 THR A  64     153.598 134.417  -4.169  1.00  0.00           H  
ATOM   1008 1HG2 THR A  64     155.842 134.741  -5.705  1.00  0.00           H  
ATOM   1009 2HG2 THR A  64     157.027 135.049  -4.414  1.00  0.00           H  
ATOM   1010 3HG2 THR A  64     155.816 133.760  -4.222  1.00  0.00           H  
ATOM   1011  N   ALA A  65     157.113 137.313  -2.224  1.00  0.00           N  
ATOM   1012  CA  ALA A  65     158.493 137.699  -1.950  1.00  0.00           C  
ATOM   1013  C   ALA A  65     158.924 137.256  -0.557  1.00  0.00           C  
ATOM   1014  O   ALA A  65     160.040 136.775  -0.366  1.00  0.00           O  
ATOM   1015  CB  ALA A  65     158.663 139.203  -2.104  1.00  0.00           C  
ATOM   1016  H   ALA A  65     156.445 138.027  -2.476  1.00  0.00           H  
ATOM   1017  HA  ALA A  65     159.141 137.198  -2.671  1.00  0.00           H  
ATOM   1018 1HB  ALA A  65     159.698 139.475  -1.898  1.00  0.00           H  
ATOM   1019 2HB  ALA A  65     158.407 139.496  -3.123  1.00  0.00           H  
ATOM   1020 3HB  ALA A  65     158.006 139.716  -1.404  1.00  0.00           H  
ATOM   1021  N   VAL A  66     158.030 137.419   0.412  1.00  0.00           N  
ATOM   1022  CA  VAL A  66     158.312 137.027   1.788  1.00  0.00           C  
ATOM   1023  C   VAL A  66     158.393 135.512   1.921  1.00  0.00           C  
ATOM   1024  O   VAL A  66     159.289 134.984   2.581  1.00  0.00           O  
ATOM   1025  CB  VAL A  66     157.221 137.565   2.732  1.00  0.00           C  
ATOM   1026  CG1 VAL A  66     157.424 137.030   4.141  1.00  0.00           C  
ATOM   1027  CG2 VAL A  66     157.235 139.086   2.726  1.00  0.00           C  
ATOM   1028  H   VAL A  66     157.133 137.827   0.190  1.00  0.00           H  
ATOM   1029  HA  VAL A  66     159.282 137.436   2.072  1.00  0.00           H  
ATOM   1030  HB  VAL A  66     156.249 137.208   2.390  1.00  0.00           H  
ATOM   1031 1HG1 VAL A  66     156.644 137.420   4.795  1.00  0.00           H  
ATOM   1032 2HG1 VAL A  66     157.374 135.941   4.129  1.00  0.00           H  
ATOM   1033 3HG1 VAL A  66     158.399 137.345   4.513  1.00  0.00           H  
ATOM   1034 1HG2 VAL A  66     156.460 139.460   3.395  1.00  0.00           H  
ATOM   1035 2HG2 VAL A  66     158.208 139.442   3.062  1.00  0.00           H  
ATOM   1036 3HG2 VAL A  66     157.046 139.447   1.715  1.00  0.00           H  
ATOM   1037  N   ARG A  67     157.449 134.816   1.295  1.00  0.00           N  
ATOM   1038  CA  ARG A  67     157.435 133.358   1.311  1.00  0.00           C  
ATOM   1039  C   ARG A  67     158.700 132.787   0.685  1.00  0.00           C  
ATOM   1040  O   ARG A  67     159.262 131.810   1.177  1.00  0.00           O  
ATOM   1041  CB  ARG A  67     156.221 132.826   0.566  1.00  0.00           C  
ATOM   1042  CG  ARG A  67     154.895 133.020   1.283  1.00  0.00           C  
ATOM   1043  CD  ARG A  67     153.759 132.474   0.497  1.00  0.00           C  
ATOM   1044  NE  ARG A  67     152.481 132.723   1.144  1.00  0.00           N  
ATOM   1045  CZ  ARG A  67     151.956 131.956   2.120  1.00  0.00           C  
ATOM   1046  NH1 ARG A  67     152.610 130.898   2.549  1.00  0.00           N  
ATOM   1047  NH2 ARG A  67     150.785 132.266   2.647  1.00  0.00           N  
ATOM   1048  H   ARG A  67     156.726 135.309   0.794  1.00  0.00           H  
ATOM   1049  HA  ARG A  67     157.401 133.024   2.350  1.00  0.00           H  
ATOM   1050 1HB  ARG A  67     156.145 133.316  -0.404  1.00  0.00           H  
ATOM   1051 2HB  ARG A  67     156.345 131.758   0.384  1.00  0.00           H  
ATOM   1052 1HG  ARG A  67     154.923 132.507   2.245  1.00  0.00           H  
ATOM   1053 2HG  ARG A  67     154.720 134.084   1.445  1.00  0.00           H  
ATOM   1054 1HD  ARG A  67     153.739 132.943  -0.487  1.00  0.00           H  
ATOM   1055 2HD  ARG A  67     153.880 131.397   0.383  1.00  0.00           H  
ATOM   1056  HE  ARG A  67     151.949 133.527   0.841  1.00  0.00           H  
ATOM   1057 1HH1 ARG A  67     153.506 130.661   2.146  1.00  0.00           H  
ATOM   1058 2HH1 ARG A  67     152.217 130.324   3.280  1.00  0.00           H  
ATOM   1059 1HH2 ARG A  67     150.282 133.079   2.317  1.00  0.00           H  
ATOM   1060 2HH2 ARG A  67     150.392 131.692   3.378  1.00  0.00           H  
ATOM   1061  N   LEU A  68     159.145 133.403  -0.407  1.00  0.00           N  
ATOM   1062  CA  LEU A  68     160.368 132.985  -1.078  1.00  0.00           C  
ATOM   1063  C   LEU A  68     161.582 133.172  -0.179  1.00  0.00           C  
ATOM   1064  O   LEU A  68     162.486 132.336  -0.156  1.00  0.00           O  
ATOM   1065  CB  LEU A  68     160.558 133.779  -2.376  1.00  0.00           C  
ATOM   1066  CG  LEU A  68     159.559 133.469  -3.499  1.00  0.00           C  
ATOM   1067  CD1 LEU A  68     159.667 134.532  -4.583  1.00  0.00           C  
ATOM   1068  CD2 LEU A  68     159.843 132.083  -4.061  1.00  0.00           C  
ATOM   1069  H   LEU A  68     158.620 134.181  -0.779  1.00  0.00           H  
ATOM   1070  HA  LEU A  68     160.289 131.922  -1.311  1.00  0.00           H  
ATOM   1071 1HB  LEU A  68     160.479 134.841  -2.147  1.00  0.00           H  
ATOM   1072 2HB  LEU A  68     161.559 133.585  -2.759  1.00  0.00           H  
ATOM   1073  HG  LEU A  68     158.544 133.498  -3.102  1.00  0.00           H  
ATOM   1074 1HD1 LEU A  68     158.958 134.310  -5.381  1.00  0.00           H  
ATOM   1075 2HD1 LEU A  68     159.441 135.510  -4.158  1.00  0.00           H  
ATOM   1076 3HD1 LEU A  68     160.678 134.538  -4.989  1.00  0.00           H  
ATOM   1077 1HD2 LEU A  68     159.134 131.862  -4.858  1.00  0.00           H  
ATOM   1078 2HD2 LEU A  68     160.858 132.053  -4.459  1.00  0.00           H  
ATOM   1079 3HD2 LEU A  68     159.742 131.341  -3.269  1.00  0.00           H  
ATOM   1080  N   ALA A  69     161.599 134.275   0.561  1.00  0.00           N  
ATOM   1081  CA  ALA A  69     162.687 134.558   1.491  1.00  0.00           C  
ATOM   1082  C   ALA A  69     162.812 133.465   2.542  1.00  0.00           C  
ATOM   1083  O   ALA A  69     163.917 133.081   2.926  1.00  0.00           O  
ATOM   1084  CB  ALA A  69     162.480 135.911   2.158  1.00  0.00           C  
ATOM   1085  H   ALA A  69     160.838 134.935   0.480  1.00  0.00           H  
ATOM   1086  HA  ALA A  69     163.622 134.586   0.930  1.00  0.00           H  
ATOM   1087 1HB  ALA A  69     163.299 136.106   2.847  1.00  0.00           H  
ATOM   1088 2HB  ALA A  69     162.453 136.690   1.396  1.00  0.00           H  
ATOM   1089 3HB  ALA A  69     161.539 135.905   2.704  1.00  0.00           H  
ATOM   1090  N   ARG A  70     161.671 132.963   3.007  1.00  0.00           N  
ATOM   1091  CA  ARG A  70     161.651 131.925   4.029  1.00  0.00           C  
ATOM   1092  C   ARG A  70     162.058 130.574   3.450  1.00  0.00           C  
ATOM   1093  O   ARG A  70     162.672 129.755   4.134  1.00  0.00           O  
ATOM   1094  CB  ARG A  70     160.265 131.812   4.649  1.00  0.00           C  
ATOM   1095  CG  ARG A  70     159.852 132.994   5.511  1.00  0.00           C  
ATOM   1096  CD  ARG A  70     158.456 132.859   5.997  1.00  0.00           C  
ATOM   1097  NE  ARG A  70     158.048 133.998   6.803  1.00  0.00           N  
ATOM   1098  CZ  ARG A  70     156.807 134.186   7.289  1.00  0.00           C  
ATOM   1099  NH1 ARG A  70     155.863 133.305   7.043  1.00  0.00           N  
ATOM   1100  NH2 ARG A  70     156.536 135.258   8.014  1.00  0.00           N  
ATOM   1101  H   ARG A  70     160.797 133.311   2.641  1.00  0.00           H  
ATOM   1102  HA  ARG A  70     162.375 132.184   4.801  1.00  0.00           H  
ATOM   1103 1HB  ARG A  70     159.522 131.703   3.860  1.00  0.00           H  
ATOM   1104 2HB  ARG A  70     160.217 130.918   5.270  1.00  0.00           H  
ATOM   1105 1HG  ARG A  70     160.512 133.061   6.376  1.00  0.00           H  
ATOM   1106 2HG  ARG A  70     159.925 133.913   4.928  1.00  0.00           H  
ATOM   1107 1HD  ARG A  70     157.780 132.785   5.145  1.00  0.00           H  
ATOM   1108 2HD  ARG A  70     158.369 131.961   6.607  1.00  0.00           H  
ATOM   1109  HE  ARG A  70     158.747 134.698   7.014  1.00  0.00           H  
ATOM   1110 1HH1 ARG A  70     156.070 132.485   6.490  1.00  0.00           H  
ATOM   1111 2HH1 ARG A  70     154.932 133.446   7.407  1.00  0.00           H  
ATOM   1112 1HH2 ARG A  70     157.261 135.936   8.204  1.00  0.00           H  
ATOM   1113 2HH2 ARG A  70     155.605 135.399   8.378  1.00  0.00           H  
ATOM   1114  N   GLU A  71     161.707 130.348   2.189  1.00  0.00           N  
ATOM   1115  CA  GLU A  71     162.144 129.154   1.476  1.00  0.00           C  
ATOM   1116  C   GLU A  71     163.646 129.176   1.229  1.00  0.00           C  
ATOM   1117  O   GLU A  71     164.317 128.149   1.322  1.00  0.00           O  
ATOM   1118  CB  GLU A  71     161.401 129.026   0.145  1.00  0.00           C  
ATOM   1119  CG  GLU A  71     159.936 128.632   0.277  1.00  0.00           C  
ATOM   1120  CD  GLU A  71     159.748 127.276   0.897  1.00  0.00           C  
ATOM   1121  OE1 GLU A  71     160.449 126.369   0.520  1.00  0.00           O  
ATOM   1122  OE2 GLU A  71     158.902 127.147   1.750  1.00  0.00           O  
ATOM   1123  H   GLU A  71     161.124 131.021   1.711  1.00  0.00           H  
ATOM   1124  HA  GLU A  71     161.923 128.283   2.095  1.00  0.00           H  
ATOM   1125 1HB  GLU A  71     161.446 129.974  -0.390  1.00  0.00           H  
ATOM   1126 2HB  GLU A  71     161.894 128.276  -0.476  1.00  0.00           H  
ATOM   1127 1HG  GLU A  71     159.427 129.374   0.891  1.00  0.00           H  
ATOM   1128 2HG  GLU A  71     159.478 128.642  -0.711  1.00  0.00           H  
ATOM   1129  N   LEU A  72     164.171 130.355   0.912  1.00  0.00           N  
ATOM   1130  CA  LEU A  72     165.610 130.542   0.769  1.00  0.00           C  
ATOM   1131  C   LEU A  72     166.329 130.308   2.091  1.00  0.00           C  
ATOM   1132  O   LEU A  72     167.425 129.750   2.121  1.00  0.00           O  
ATOM   1133  CB  LEU A  72     165.913 131.955   0.258  1.00  0.00           C  
ATOM   1134  CG  LEU A  72     165.647 132.195  -1.233  1.00  0.00           C  
ATOM   1135  CD1 LEU A  72     165.643 133.691  -1.515  1.00  0.00           C  
ATOM   1136  CD2 LEU A  72     166.711 131.487  -2.059  1.00  0.00           C  
ATOM   1137  H   LEU A  72     163.556 131.144   0.768  1.00  0.00           H  
ATOM   1138  HA  LEU A  72     165.983 129.807   0.055  1.00  0.00           H  
ATOM   1139 1HB  LEU A  72     165.308 132.666   0.820  1.00  0.00           H  
ATOM   1140 2HB  LEU A  72     166.963 132.175   0.447  1.00  0.00           H  
ATOM   1141  HG  LEU A  72     164.664 131.803  -1.496  1.00  0.00           H  
ATOM   1142 1HD1 LEU A  72     165.454 133.861  -2.575  1.00  0.00           H  
ATOM   1143 2HD1 LEU A  72     164.860 134.170  -0.927  1.00  0.00           H  
ATOM   1144 3HD1 LEU A  72     166.609 134.115  -1.247  1.00  0.00           H  
ATOM   1145 1HD2 LEU A  72     166.522 131.657  -3.119  1.00  0.00           H  
ATOM   1146 2HD2 LEU A  72     167.695 131.879  -1.798  1.00  0.00           H  
ATOM   1147 3HD2 LEU A  72     166.680 130.417  -1.851  1.00  0.00           H  
ATOM   1148  N   LYS A  73     165.705 130.738   3.183  1.00  0.00           N  
ATOM   1149  CA  LYS A  73     166.239 130.489   4.517  1.00  0.00           C  
ATOM   1150  C   LYS A  73     166.430 128.999   4.764  1.00  0.00           C  
ATOM   1151  O   LYS A  73     167.489 128.567   5.222  1.00  0.00           O  
ATOM   1152  CB  LYS A  73     165.317 131.086   5.581  1.00  0.00           C  
ATOM   1153  CG  LYS A  73     165.830 130.943   7.009  1.00  0.00           C  
ATOM   1154  CD  LYS A  73     164.862 131.559   8.008  1.00  0.00           C  
ATOM   1155  CE  LYS A  73     165.395 131.460   9.430  1.00  0.00           C  
ATOM   1156  NZ  LYS A  73     165.423 130.055   9.918  1.00  0.00           N  
ATOM   1157  H   LYS A  73     164.841 131.248   3.085  1.00  0.00           H  
ATOM   1158  HA  LYS A  73     167.218 130.966   4.592  1.00  0.00           H  
ATOM   1159 1HB  LYS A  73     165.172 132.148   5.383  1.00  0.00           H  
ATOM   1160 2HB  LYS A  73     164.340 130.606   5.528  1.00  0.00           H  
ATOM   1161 1HG  LYS A  73     165.960 129.886   7.245  1.00  0.00           H  
ATOM   1162 2HG  LYS A  73     166.796 131.438   7.099  1.00  0.00           H  
ATOM   1163 1HD  LYS A  73     164.702 132.609   7.760  1.00  0.00           H  
ATOM   1164 2HD  LYS A  73     163.905 131.040   7.953  1.00  0.00           H  
ATOM   1165 1HE  LYS A  73     166.406 131.865   9.467  1.00  0.00           H  
ATOM   1166 2HE  LYS A  73     164.766 132.051  10.095  1.00  0.00           H  
ATOM   1167 1HZ  LYS A  73     165.782 130.034  10.862  1.00  0.00           H  
ATOM   1168 2HZ  LYS A  73     164.487 129.675   9.905  1.00  0.00           H  
ATOM   1169 3HZ  LYS A  73     166.018 129.501   9.319  1.00  0.00           H  
ATOM   1170  N   LYS A  74     165.401 128.216   4.460  1.00  0.00           N  
ATOM   1171  CA  LYS A  74     165.462 126.770   4.628  1.00  0.00           C  
ATOM   1172  C   LYS A  74     166.563 126.162   3.768  1.00  0.00           C  
ATOM   1173  O   LYS A  74     167.271 125.252   4.200  1.00  0.00           O  
ATOM   1174  CB  LYS A  74     164.113 126.133   4.284  1.00  0.00           C  
ATOM   1175  CG  LYS A  74     163.026 126.364   5.325  1.00  0.00           C  
ATOM   1176  CD  LYS A  74     161.794 125.522   5.032  1.00  0.00           C  
ATOM   1177  CE  LYS A  74     160.986 126.103   3.881  1.00  0.00           C  
ATOM   1178  NZ  LYS A  74     159.680 125.409   3.711  1.00  0.00           N  
ATOM   1179  H   LYS A  74     164.553 128.634   4.104  1.00  0.00           H  
ATOM   1180  HA  LYS A  74     165.699 126.551   5.670  1.00  0.00           H  
ATOM   1181 1HB  LYS A  74     163.756 126.529   3.333  1.00  0.00           H  
ATOM   1182 2HB  LYS A  74     164.239 125.057   4.165  1.00  0.00           H  
ATOM   1183 1HG  LYS A  74     163.407 126.104   6.313  1.00  0.00           H  
ATOM   1184 2HG  LYS A  74     162.744 127.417   5.328  1.00  0.00           H  
ATOM   1185 1HD  LYS A  74     162.099 124.507   4.773  1.00  0.00           H  
ATOM   1186 2HD  LYS A  74     161.163 125.478   5.920  1.00  0.00           H  
ATOM   1187 1HE  LYS A  74     160.799 127.161   4.066  1.00  0.00           H  
ATOM   1188 2HE  LYS A  74     161.554 126.014   2.955  1.00  0.00           H  
ATOM   1189 1HZ  LYS A  74     159.176 125.824   2.939  1.00  0.00           H  
ATOM   1190 2HZ  LYS A  74     159.841 124.431   3.520  1.00  0.00           H  
ATOM   1191 3HZ  LYS A  74     159.136 125.502   4.556  1.00  0.00           H  
ATOM   1192  N   VAL A  75     166.702 126.670   2.548  1.00  0.00           N  
ATOM   1193  CA  VAL A  75     167.792 126.265   1.668  1.00  0.00           C  
ATOM   1194  C   VAL A  75     169.145 126.606   2.277  1.00  0.00           C  
ATOM   1195  O   VAL A  75     170.073 125.797   2.248  1.00  0.00           O  
ATOM   1196  CB  VAL A  75     167.659 126.955   0.298  1.00  0.00           C  
ATOM   1197  CG1 VAL A  75     168.937 126.788  -0.509  1.00  0.00           C  
ATOM   1198  CG2 VAL A  75     166.466 126.386  -0.456  1.00  0.00           C  
ATOM   1199  H   VAL A  75     166.034 127.353   2.220  1.00  0.00           H  
ATOM   1200  HA  VAL A  75     167.751 125.182   1.542  1.00  0.00           H  
ATOM   1201  HB  VAL A  75     167.515 128.024   0.453  1.00  0.00           H  
ATOM   1202 1HG1 VAL A  75     168.825 127.283  -1.474  1.00  0.00           H  
ATOM   1203 2HG1 VAL A  75     169.771 127.235   0.033  1.00  0.00           H  
ATOM   1204 3HG1 VAL A  75     169.132 125.728  -0.666  1.00  0.00           H  
ATOM   1205 1HG2 VAL A  75     166.378 126.880  -1.423  1.00  0.00           H  
ATOM   1206 2HG2 VAL A  75     166.609 125.316  -0.605  1.00  0.00           H  
ATOM   1207 3HG2 VAL A  75     165.557 126.554   0.122  1.00  0.00           H  
ATOM   1208  N   ALA A  76     169.255 127.811   2.827  1.00  0.00           N  
ATOM   1209  CA  ALA A  76     170.489 128.255   3.463  1.00  0.00           C  
ATOM   1210  C   ALA A  76     170.847 127.366   4.648  1.00  0.00           C  
ATOM   1211  O   ALA A  76     172.013 127.028   4.851  1.00  0.00           O  
ATOM   1212  CB  ALA A  76     170.365 129.705   3.908  1.00  0.00           C  
ATOM   1213  H   ALA A  76     168.461 128.437   2.804  1.00  0.00           H  
ATOM   1214  HA  ALA A  76     171.299 128.179   2.736  1.00  0.00           H  
ATOM   1215 1HB  ALA A  76     171.293 130.022   4.380  1.00  0.00           H  
ATOM   1216 2HB  ALA A  76     170.164 130.336   3.041  1.00  0.00           H  
ATOM   1217 3HB  ALA A  76     169.545 129.797   4.620  1.00  0.00           H  
ATOM   1218  N   GLU A  77     169.839 126.991   5.428  1.00  0.00           N  
ATOM   1219  CA  GLU A  77     170.049 126.159   6.605  1.00  0.00           C  
ATOM   1220  C   GLU A  77     170.625 124.800   6.226  1.00  0.00           C  
ATOM   1221  O   GLU A  77     171.574 124.322   6.844  1.00  0.00           O  
ATOM   1222  CB  GLU A  77     168.734 125.973   7.365  1.00  0.00           C  
ATOM   1223  CG  GLU A  77     168.269 127.205   8.130  1.00  0.00           C  
ATOM   1224  CD  GLU A  77     166.949 127.003   8.819  1.00  0.00           C  
ATOM   1225  OE1 GLU A  77     166.395 125.936   8.700  1.00  0.00           O  
ATOM   1226  OE2 GLU A  77     166.492 127.916   9.466  1.00  0.00           O  
ATOM   1227  H   GLU A  77     168.902 127.289   5.195  1.00  0.00           H  
ATOM   1228  HA  GLU A  77     170.773 126.654   7.254  1.00  0.00           H  
ATOM   1229 1HB  GLU A  77     167.945 125.695   6.667  1.00  0.00           H  
ATOM   1230 2HB  GLU A  77     168.839 125.157   8.081  1.00  0.00           H  
ATOM   1231 1HG  GLU A  77     169.021 127.461   8.877  1.00  0.00           H  
ATOM   1232 2HG  GLU A  77     168.188 128.040   7.436  1.00  0.00           H  
ATOM   1233  N   GLU A  78     170.043 124.182   5.200  1.00  0.00           N  
ATOM   1234  CA  GLU A  78     170.494 122.875   4.739  1.00  0.00           C  
ATOM   1235  C   GLU A  78     171.890 122.956   4.135  1.00  0.00           C  
ATOM   1236  O   GLU A  78     172.712 122.059   4.323  1.00  0.00           O  
ATOM   1237  CB  GLU A  78     169.515 122.306   3.710  1.00  0.00           C  
ATOM   1238  CG  GLU A  78     169.871 120.915   3.206  1.00  0.00           C  
ATOM   1239  CD  GLU A  78     168.716 120.220   2.541  1.00  0.00           C  
ATOM   1240  OE1 GLU A  78     167.594 120.550   2.843  1.00  0.00           O  
ATOM   1241  OE2 GLU A  78     168.955 119.358   1.728  1.00  0.00           O  
ATOM   1242  H   GLU A  78     169.268 124.629   4.733  1.00  0.00           H  
ATOM   1243  HA  GLU A  78     170.544 122.203   5.598  1.00  0.00           H  
ATOM   1244 1HB  GLU A  78     168.517 122.258   4.145  1.00  0.00           H  
ATOM   1245 2HB  GLU A  78     169.465 122.971   2.848  1.00  0.00           H  
ATOM   1246 1HG  GLU A  78     170.690 120.996   2.492  1.00  0.00           H  
ATOM   1247 2HG  GLU A  78     170.216 120.312   4.046  1.00  0.00           H  
ATOM   1248  N   LEU A  79     172.152 124.038   3.408  1.00  0.00           N  
ATOM   1249  CA  LEU A  79     173.466 124.260   2.813  1.00  0.00           C  
ATOM   1250  C   LEU A  79     174.539 124.392   3.885  1.00  0.00           C  
ATOM   1251  O   LEU A  79     175.654 123.896   3.724  1.00  0.00           O  
ATOM   1252  CB  LEU A  79     173.447 125.523   1.943  1.00  0.00           C  
ATOM   1253  CG  LEU A  79     172.738 125.387   0.589  1.00  0.00           C  
ATOM   1254  CD1 LEU A  79     172.513 126.770  -0.007  1.00  0.00           C  
ATOM   1255  CD2 LEU A  79     173.577 124.521  -0.339  1.00  0.00           C  
ATOM   1256  H   LEU A  79     171.423 124.721   3.264  1.00  0.00           H  
ATOM   1257  HA  LEU A  79     173.717 123.397   2.198  1.00  0.00           H  
ATOM   1258 1HB  LEU A  79     172.954 126.320   2.497  1.00  0.00           H  
ATOM   1259 2HB  LEU A  79     174.476 125.827   1.749  1.00  0.00           H  
ATOM   1260  HG  LEU A  79     171.762 124.924   0.735  1.00  0.00           H  
ATOM   1261 1HD1 LEU A  79     172.009 126.674  -0.969  1.00  0.00           H  
ATOM   1262 2HD1 LEU A  79     171.895 127.362   0.668  1.00  0.00           H  
ATOM   1263 3HD1 LEU A  79     173.473 127.265  -0.149  1.00  0.00           H  
ATOM   1264 1HD2 LEU A  79     173.072 124.424  -1.301  1.00  0.00           H  
ATOM   1265 2HD2 LEU A  79     174.553 124.984  -0.486  1.00  0.00           H  
ATOM   1266 3HD2 LEU A  79     173.707 123.533   0.104  1.00  0.00           H  
ATOM   1267  N   GLN A  80     174.198 125.064   4.979  1.00  0.00           N  
ATOM   1268  CA  GLN A  80     175.116 125.221   6.101  1.00  0.00           C  
ATOM   1269  C   GLN A  80     175.445 123.876   6.736  1.00  0.00           C  
ATOM   1270  O   GLN A  80     176.595 123.603   7.074  1.00  0.00           O  
ATOM   1271  CB  GLN A  80     174.522 126.163   7.152  1.00  0.00           C  
ATOM   1272  CG  GLN A  80     174.500 127.625   6.737  1.00  0.00           C  
ATOM   1273  CD  GLN A  80     173.769 128.499   7.737  1.00  0.00           C  
ATOM   1274  OE1 GLN A  80     174.288 128.803   8.815  1.00  0.00           O  
ATOM   1275  NE2 GLN A  80     172.556 128.911   7.385  1.00  0.00           N  
ATOM   1276  H   GLN A  80     173.277 125.478   5.036  1.00  0.00           H  
ATOM   1277  HA  GLN A  80     176.047 125.646   5.727  1.00  0.00           H  
ATOM   1278 1HB  GLN A  80     173.498 125.862   7.374  1.00  0.00           H  
ATOM   1279 2HB  GLN A  80     175.094 126.085   8.077  1.00  0.00           H  
ATOM   1280 1HG  GLN A  80     175.526 127.983   6.655  1.00  0.00           H  
ATOM   1281 2HG  GLN A  80     173.997 127.711   5.774  1.00  0.00           H  
ATOM   1282 1HE2 GLN A  80     172.025 129.492   8.004  1.00  0.00           H  
ATOM   1283 2HE2 GLN A  80     172.173 128.643   6.502  1.00  0.00           H  
ATOM   1284  N   GLU A  81     174.425 123.038   6.894  1.00  0.00           N  
ATOM   1285  CA  GLU A  81     174.608 121.707   7.461  1.00  0.00           C  
ATOM   1286  C   GLU A  81     175.418 120.817   6.527  1.00  0.00           C  
ATOM   1287  O   GLU A  81     176.290 120.068   6.967  1.00  0.00           O  
ATOM   1288  CB  GLU A  81     173.252 121.060   7.752  1.00  0.00           C  
ATOM   1289  CG  GLU A  81     172.489 121.691   8.908  1.00  0.00           C  
ATOM   1290  CD  GLU A  81     171.185 120.999   9.195  1.00  0.00           C  
ATOM   1291  OE1 GLU A  81     170.879 120.045   8.520  1.00  0.00           O  
ATOM   1292  OE2 GLU A  81     170.493 121.425  10.089  1.00  0.00           O  
ATOM   1293  H   GLU A  81     173.500 123.331   6.615  1.00  0.00           H  
ATOM   1294  HA  GLU A  81     175.167 121.802   8.395  1.00  0.00           H  
ATOM   1295 1HB  GLU A  81     172.623 121.119   6.863  1.00  0.00           H  
ATOM   1296 2HB  GLU A  81     173.396 120.003   7.982  1.00  0.00           H  
ATOM   1297 1HG  GLU A  81     173.110 121.654   9.802  1.00  0.00           H  
ATOM   1298 2HG  GLU A  81     172.297 122.736   8.675  1.00  0.00           H  
ATOM   1299  N   ARG A  82     175.123 120.903   5.234  1.00  0.00           N  
ATOM   1300  CA  ARG A  82     175.861 120.148   4.228  1.00  0.00           C  
ATOM   1301  C   ARG A  82     177.305 120.627   4.131  1.00  0.00           C  
ATOM   1302  O   ARG A  82     178.224 119.826   3.951  1.00  0.00           O  
ATOM   1303  CB  ARG A  82     175.194 120.276   2.866  1.00  0.00           C  
ATOM   1304  CG  ARG A  82     173.891 119.507   2.718  1.00  0.00           C  
ATOM   1305  CD  ARG A  82     173.270 119.730   1.386  1.00  0.00           C  
ATOM   1306  NE  ARG A  82     172.019 119.003   1.243  1.00  0.00           N  
ATOM   1307  CZ  ARG A  82     171.921 117.719   0.845  1.00  0.00           C  
ATOM   1308  NH1 ARG A  82     173.006 117.036   0.556  1.00  0.00           N  
ATOM   1309  NH2 ARG A  82     170.734 117.147   0.745  1.00  0.00           N  
ATOM   1310  H   ARG A  82     174.369 121.508   4.941  1.00  0.00           H  
ATOM   1311  HA  ARG A  82     175.879 119.101   4.526  1.00  0.00           H  
ATOM   1312 1HB  ARG A  82     174.982 121.324   2.662  1.00  0.00           H  
ATOM   1313 2HB  ARG A  82     175.875 119.923   2.092  1.00  0.00           H  
ATOM   1314 1HG  ARG A  82     174.084 118.439   2.831  1.00  0.00           H  
ATOM   1315 2HG  ARG A  82     173.186 119.832   3.483  1.00  0.00           H  
ATOM   1316 1HD  ARG A  82     173.065 120.791   1.254  1.00  0.00           H  
ATOM   1317 2HD  ARG A  82     173.952 119.392   0.606  1.00  0.00           H  
ATOM   1318  HE  ARG A  82     171.162 119.495   1.457  1.00  0.00           H  
ATOM   1319 1HH1 ARG A  82     173.913 117.473   0.631  1.00  0.00           H  
ATOM   1320 2HH1 ARG A  82     172.932 116.075   0.258  1.00  0.00           H  
ATOM   1321 1HH2 ARG A  82     169.900 117.672   0.969  1.00  0.00           H  
ATOM   1322 2HH2 ARG A  82     170.660 116.186   0.448  1.00  0.00           H  
ATOM   1323  N   ALA A  83     177.500 121.935   4.253  1.00  0.00           N  
ATOM   1324  CA  ALA A  83     178.837 122.516   4.221  1.00  0.00           C  
ATOM   1325  C   ALA A  83     179.703 121.969   5.350  1.00  0.00           C  
ATOM   1326  O   ALA A  83     180.885 121.687   5.155  1.00  0.00           O  
ATOM   1327  CB  ALA A  83     178.757 124.033   4.302  1.00  0.00           C  
ATOM   1328  H   ALA A  83     176.701 122.542   4.371  1.00  0.00           H  
ATOM   1329  HA  ALA A  83     179.312 122.244   3.280  1.00  0.00           H  
ATOM   1330 1HB  ALA A  83     179.763 124.453   4.277  1.00  0.00           H  
ATOM   1331 2HB  ALA A  83     178.182 124.412   3.457  1.00  0.00           H  
ATOM   1332 3HB  ALA A  83     178.266 124.322   5.232  1.00  0.00           H  
ATOM   1333  N   LYS A  84     179.108 121.822   6.528  1.00  0.00           N  
ATOM   1334  CA  LYS A  84     179.818 121.289   7.683  1.00  0.00           C  
ATOM   1335  C   LYS A  84     180.181 119.823   7.477  1.00  0.00           C  
ATOM   1336  O   LYS A  84     181.280 119.391   7.822  1.00  0.00           O  
ATOM   1337  CB  LYS A  84     178.977 121.449   8.951  1.00  0.00           C  
ATOM   1338  CG  LYS A  84     178.861 122.882   9.452  1.00  0.00           C  
ATOM   1339  CD  LYS A  84     177.962 122.970  10.675  1.00  0.00           C  
ATOM   1340  CE  LYS A  84     177.867 124.397  11.193  1.00  0.00           C  
ATOM   1341  NZ  LYS A  84     176.958 124.504  12.367  1.00  0.00           N  
ATOM   1342  H   LYS A  84     178.139 122.088   6.626  1.00  0.00           H  
ATOM   1343  HA  LYS A  84     180.747 121.844   7.806  1.00  0.00           H  
ATOM   1344 1HB  LYS A  84     177.969 121.076   8.769  1.00  0.00           H  
ATOM   1345 2HB  LYS A  84     179.408 120.849   9.752  1.00  0.00           H  
ATOM   1346 1HG  LYS A  84     179.851 123.258   9.711  1.00  0.00           H  
ATOM   1347 2HG  LYS A  84     178.449 123.511   8.663  1.00  0.00           H  
ATOM   1348 1HD  LYS A  84     176.961 122.618  10.418  1.00  0.00           H  
ATOM   1349 2HD  LYS A  84     178.359 122.333  11.465  1.00  0.00           H  
ATOM   1350 1HE  LYS A  84     178.857 124.746  11.482  1.00  0.00           H  
ATOM   1351 2HE  LYS A  84     177.493 125.047  10.402  1.00  0.00           H  
ATOM   1352 1HZ  LYS A  84     176.922 125.464  12.679  1.00  0.00           H  
ATOM   1353 2HZ  LYS A  84     176.031 124.201  12.106  1.00  0.00           H  
ATOM   1354 3HZ  LYS A  84     177.304 123.920  13.115  1.00  0.00           H  
ATOM   1355  N   LYS A  85     179.249 119.061   6.913  1.00  0.00           N  
ATOM   1356  CA  LYS A  85     179.453 117.634   6.699  1.00  0.00           C  
ATOM   1357  C   LYS A  85     180.486 117.383   5.609  1.00  0.00           C  
ATOM   1358  O   LYS A  85     181.289 116.454   5.703  1.00  0.00           O  
ATOM   1359  CB  LYS A  85     178.132 116.952   6.338  1.00  0.00           C  
ATOM   1360  CG  LYS A  85     177.159 116.811   7.502  1.00  0.00           C  
ATOM   1361  CD  LYS A  85     175.903 116.063   7.083  1.00  0.00           C  
ATOM   1362  CE  LYS A  85     175.016 115.755   8.281  1.00  0.00           C  
ATOM   1363  NZ  LYS A  85     174.393 116.984   8.843  1.00  0.00           N  
ATOM   1364  H   LYS A  85     178.377 119.482   6.625  1.00  0.00           H  
ATOM   1365  HA  LYS A  85     179.833 117.195   7.621  1.00  0.00           H  
ATOM   1366 1HB  LYS A  85     177.633 117.519   5.552  1.00  0.00           H  
ATOM   1367 2HB  LYS A  85     178.332 115.955   5.947  1.00  0.00           H  
ATOM   1368 1HG  LYS A  85     177.641 116.269   8.316  1.00  0.00           H  
ATOM   1369 2HG  LYS A  85     176.879 117.800   7.864  1.00  0.00           H  
ATOM   1370 1HD  LYS A  85     175.339 116.666   6.370  1.00  0.00           H  
ATOM   1371 2HD  LYS A  85     176.181 115.126   6.600  1.00  0.00           H  
ATOM   1372 1HE  LYS A  85     174.227 115.066   7.982  1.00  0.00           H  
ATOM   1373 2HE  LYS A  85     175.610 115.276   9.060  1.00  0.00           H  
ATOM   1374 1HZ  LYS A  85     173.815 116.738   9.634  1.00  0.00           H  
ATOM   1375 2HZ  LYS A  85     175.117 117.623   9.141  1.00  0.00           H  
ATOM   1376 3HZ  LYS A  85     173.824 117.427   8.135  1.00  0.00           H  
ATOM   1377  N   THR A  86     180.463 118.217   4.575  1.00  0.00           N  
ATOM   1378  CA  THR A  86     181.348 118.042   3.430  1.00  0.00           C  
ATOM   1379  C   THR A  86     182.613 118.878   3.578  1.00  0.00           C  
ATOM   1380  O   THR A  86     183.654 118.549   3.012  1.00  0.00           O  
ATOM   1381  CB  THR A  86     180.634 118.413   2.116  1.00  0.00           C  
ATOM   1382  OG1 THR A  86     180.194 119.776   2.177  1.00  0.00           O  
ATOM   1383  CG2 THR A  86     179.434 117.506   1.887  1.00  0.00           C  
ATOM   1384  H   THR A  86     179.815 118.991   4.583  1.00  0.00           H  
ATOM   1385  HA  THR A  86     181.646 116.995   3.379  1.00  0.00           H  
ATOM   1386  HB  THR A  86     181.328 118.306   1.283  1.00  0.00           H  
ATOM   1387  HG1 THR A  86     179.441 119.842   2.769  1.00  0.00           H  
ATOM   1388 1HG2 THR A  86     178.943 117.783   0.955  1.00  0.00           H  
ATOM   1389 2HG2 THR A  86     179.767 116.470   1.829  1.00  0.00           H  
ATOM   1390 3HG2 THR A  86     178.733 117.616   2.713  1.00  0.00           H  
ATOM   1391  N   GLY A  87     182.514 119.960   4.341  1.00  0.00           N  
ATOM   1392  CA  GLY A  87     183.629 120.884   4.509  1.00  0.00           C  
ATOM   1393  C   GLY A  87     183.777 121.797   3.300  1.00  0.00           C  
ATOM   1394  O   GLY A  87     184.823 122.413   3.098  1.00  0.00           O  
ATOM   1395  H   GLY A  87     181.642 120.150   4.817  1.00  0.00           H  
ATOM   1396 1HA  GLY A  87     183.473 121.484   5.406  1.00  0.00           H  
ATOM   1397 2HA  GLY A  87     184.549 120.319   4.657  1.00  0.00           H  
ATOM   1398  N   ASP A  88     182.722 121.880   2.497  1.00  0.00           N  
ATOM   1399  CA  ASP A  88     182.775 122.613   1.237  1.00  0.00           C  
ATOM   1400  C   ASP A  88     182.308 124.052   1.416  1.00  0.00           C  
ATOM   1401  O   ASP A  88     181.121 124.310   1.613  1.00  0.00           O  
ATOM   1402  CB  ASP A  88     181.916 121.921   0.176  1.00  0.00           C  
ATOM   1403  CG  ASP A  88     182.573 120.671  -0.395  1.00  0.00           C  
ATOM   1404  OD1 ASP A  88     183.780 120.621  -0.429  1.00  0.00           O  
ATOM   1405  OD2 ASP A  88     181.862 119.779  -0.792  1.00  0.00           O  
ATOM   1406  H   ASP A  88     181.861 121.425   2.766  1.00  0.00           H  
ATOM   1407  HA  ASP A  88     183.810 122.642   0.895  1.00  0.00           H  
ATOM   1408 1HB  ASP A  88     180.955 121.642   0.610  1.00  0.00           H  
ATOM   1409 2HB  ASP A  88     181.717 122.615  -0.641  1.00  0.00           H  
ATOM   1410  N   ALA A  89     183.250 124.987   1.350  1.00  0.00           N  
ATOM   1411  CA  ALA A  89     182.942 126.399   1.535  1.00  0.00           C  
ATOM   1412  C   ALA A  89     181.963 126.894   0.476  1.00  0.00           C  
ATOM   1413  O   ALA A  89     181.223 127.852   0.701  1.00  0.00           O  
ATOM   1414  CB  ALA A  89     184.218 127.228   1.505  1.00  0.00           C  
ATOM   1415  H   ALA A  89     184.204 124.711   1.166  1.00  0.00           H  
ATOM   1416  HA  ALA A  89     182.468 126.525   2.509  1.00  0.00           H  
ATOM   1417 1HB  ALA A  89     183.972 128.280   1.646  1.00  0.00           H  
ATOM   1418 2HB  ALA A  89     184.883 126.901   2.304  1.00  0.00           H  
ATOM   1419 3HB  ALA A  89     184.714 127.097   0.545  1.00  0.00           H  
ATOM   1420  N   GLU A  90     181.965 126.234  -0.678  1.00  0.00           N  
ATOM   1421  CA  GLU A  90     181.094 126.618  -1.781  1.00  0.00           C  
ATOM   1422  C   GLU A  90     179.627 126.544  -1.376  1.00  0.00           C  
ATOM   1423  O   GLU A  90     178.814 127.368  -1.796  1.00  0.00           O  
ATOM   1424  CB  GLU A  90     181.344 125.721  -2.995  1.00  0.00           C  
ATOM   1425  CG  GLU A  90     182.688 125.942  -3.674  1.00  0.00           C  
ATOM   1426  CD  GLU A  90     182.929 124.996  -4.817  1.00  0.00           C  
ATOM   1427  OE1 GLU A  90     182.146 124.093  -4.991  1.00  0.00           O  
ATOM   1428  OE2 GLU A  90     183.898 125.175  -5.517  1.00  0.00           O  
ATOM   1429  H   GLU A  90     182.586 125.446  -0.792  1.00  0.00           H  
ATOM   1430  HA  GLU A  90     181.311 127.653  -2.048  1.00  0.00           H  
ATOM   1431 1HB  GLU A  90     181.291 124.675  -2.692  1.00  0.00           H  
ATOM   1432 2HB  GLU A  90     180.563 125.887  -3.737  1.00  0.00           H  
ATOM   1433 1HG  GLU A  90     182.730 126.965  -4.050  1.00  0.00           H  
ATOM   1434 2HG  GLU A  90     183.480 125.823  -2.936  1.00  0.00           H  
ATOM   1435  N   LEU A  91     179.296 125.552  -0.556  1.00  0.00           N  
ATOM   1436  CA  LEU A  91     177.926 125.375  -0.085  1.00  0.00           C  
ATOM   1437  C   LEU A  91     177.547 126.451   0.922  1.00  0.00           C  
ATOM   1438  O   LEU A  91     176.413 126.933   0.934  1.00  0.00           O  
ATOM   1439  CB  LEU A  91     177.759 123.990   0.552  1.00  0.00           C  
ATOM   1440  CG  LEU A  91     177.896 122.798  -0.404  1.00  0.00           C  
ATOM   1441  CD1 LEU A  91     177.916 121.504   0.398  1.00  0.00           C  
ATOM   1442  CD2 LEU A  91     176.744 122.808  -1.397  1.00  0.00           C  
ATOM   1443  H   LEU A  91     180.008 124.905  -0.253  1.00  0.00           H  
ATOM   1444  HA  LEU A  91     177.252 125.465  -0.938  1.00  0.00           H  
ATOM   1445 1HB  LEU A  91     178.507 123.875   1.335  1.00  0.00           H  
ATOM   1446 2HB  LEU A  91     176.772 123.935   1.011  1.00  0.00           H  
ATOM   1447  HG  LEU A  91     178.841 122.871  -0.943  1.00  0.00           H  
ATOM   1448 1HD1 LEU A  91     178.014 120.656  -0.281  1.00  0.00           H  
ATOM   1449 2HD1 LEU A  91     178.762 121.515   1.087  1.00  0.00           H  
ATOM   1450 3HD1 LEU A  91     176.989 121.411   0.962  1.00  0.00           H  
ATOM   1451 1HD2 LEU A  91     176.842 121.961  -2.077  1.00  0.00           H  
ATOM   1452 2HD2 LEU A  91     175.799 122.733  -0.859  1.00  0.00           H  
ATOM   1453 3HD2 LEU A  91     176.764 123.736  -1.968  1.00  0.00           H  
ATOM   1454  N   LEU A  92     178.500 126.826   1.767  1.00  0.00           N  
ATOM   1455  CA  LEU A  92     178.299 127.915   2.716  1.00  0.00           C  
ATOM   1456  C   LEU A  92     178.154 129.252   1.998  1.00  0.00           C  
ATOM   1457  O   LEU A  92     177.363 130.102   2.401  1.00  0.00           O  
ATOM   1458  CB  LEU A  92     179.471 127.981   3.703  1.00  0.00           C  
ATOM   1459  CG  LEU A  92     179.346 129.031   4.814  1.00  0.00           C  
ATOM   1460  CD1 LEU A  92     178.100 128.748   5.642  1.00  0.00           C  
ATOM   1461  CD2 LEU A  92     180.596 129.004   5.681  1.00  0.00           C  
ATOM   1462  H   LEU A  92     179.387 126.344   1.754  1.00  0.00           H  
ATOM   1463  HA  LEU A  92     177.372 127.732   3.262  1.00  0.00           H  
ATOM   1464 1HB  LEU A  92     179.581 127.008   4.177  1.00  0.00           H  
ATOM   1465 2HB  LEU A  92     180.383 128.196   3.145  1.00  0.00           H  
ATOM   1466  HG  LEU A  92     179.234 130.020   4.370  1.00  0.00           H  
ATOM   1467 1HD1 LEU A  92     178.011 129.494   6.432  1.00  0.00           H  
ATOM   1468 2HD1 LEU A  92     177.219 128.793   5.001  1.00  0.00           H  
ATOM   1469 3HD1 LEU A  92     178.176 127.756   6.087  1.00  0.00           H  
ATOM   1470 1HD2 LEU A  92     180.507 129.750   6.471  1.00  0.00           H  
ATOM   1471 2HD2 LEU A  92     180.708 128.015   6.127  1.00  0.00           H  
ATOM   1472 3HD2 LEU A  92     181.469 129.227   5.068  1.00  0.00           H  
ATOM   1473  N   LYS A  93     178.927 129.429   0.930  1.00  0.00           N  
ATOM   1474  CA  LYS A  93     178.810 130.616   0.091  1.00  0.00           C  
ATOM   1475  C   LYS A  93     177.416 130.733  -0.510  1.00  0.00           C  
ATOM   1476  O   LYS A  93     176.837 131.817  -0.555  1.00  0.00           O  
ATOM   1477  CB  LYS A  93     179.861 130.593  -1.020  1.00  0.00           C  
ATOM   1478  CG  LYS A  93     180.015 131.910  -1.769  1.00  0.00           C  
ATOM   1479  CD  LYS A  93     179.316 131.862  -3.119  1.00  0.00           C  
ATOM   1480  CE  LYS A  93     180.152 131.118  -4.150  1.00  0.00           C  
ATOM   1481  NZ  LYS A  93     181.337 131.909  -4.581  1.00  0.00           N  
ATOM   1482  H   LYS A  93     179.610 128.723   0.695  1.00  0.00           H  
ATOM   1483  HA  LYS A  93     178.977 131.496   0.713  1.00  0.00           H  
ATOM   1484 1HB  LYS A  93     180.832 130.334  -0.597  1.00  0.00           H  
ATOM   1485 2HB  LYS A  93     179.605 129.822  -1.747  1.00  0.00           H  
ATOM   1486 1HG  LYS A  93     179.586 132.718  -1.175  1.00  0.00           H  
ATOM   1487 2HG  LYS A  93     181.073 132.119  -1.924  1.00  0.00           H  
ATOM   1488 1HD  LYS A  93     178.353 131.360  -3.013  1.00  0.00           H  
ATOM   1489 2HD  LYS A  93     179.139 132.878  -3.473  1.00  0.00           H  
ATOM   1490 1HE  LYS A  93     180.494 130.174  -3.728  1.00  0.00           H  
ATOM   1491 2HE  LYS A  93     179.540 130.899  -5.025  1.00  0.00           H  
ATOM   1492 1HZ  LYS A  93     181.864 131.382  -5.263  1.00  0.00           H  
ATOM   1493 2HZ  LYS A  93     181.031 132.780  -4.991  1.00  0.00           H  
ATOM   1494 3HZ  LYS A  93     181.922 132.102  -3.781  1.00  0.00           H  
ATOM   1495  N   LEU A  94     176.881 129.607  -0.972  1.00  0.00           N  
ATOM   1496  CA  LEU A  94     175.523 129.565  -1.500  1.00  0.00           C  
ATOM   1497  C   LEU A  94     174.503 129.923  -0.426  1.00  0.00           C  
ATOM   1498  O   LEU A  94     173.522 130.617  -0.694  1.00  0.00           O  
ATOM   1499  CB  LEU A  94     175.217 128.171  -2.062  1.00  0.00           C  
ATOM   1500  CG  LEU A  94     175.923 127.813  -3.375  1.00  0.00           C  
ATOM   1501  CD1 LEU A  94     175.754 126.326  -3.655  1.00  0.00           C  
ATOM   1502  CD2 LEU A  94     175.347 128.651  -4.507  1.00  0.00           C  
ATOM   1503  H   LEU A  94     177.430 128.759  -0.957  1.00  0.00           H  
ATOM   1504  HA  LEU A  94     175.439 130.306  -2.295  1.00  0.00           H  
ATOM   1505 1HB  LEU A  94     175.501 127.427  -1.319  1.00  0.00           H  
ATOM   1506 2HB  LEU A  94     174.143 128.093  -2.231  1.00  0.00           H  
ATOM   1507  HG  LEU A  94     176.991 128.016  -3.282  1.00  0.00           H  
ATOM   1508 1HD1 LEU A  94     176.257 126.072  -4.588  1.00  0.00           H  
ATOM   1509 2HD1 LEU A  94     176.193 125.750  -2.839  1.00  0.00           H  
ATOM   1510 3HD1 LEU A  94     174.694 126.090  -3.737  1.00  0.00           H  
ATOM   1511 1HD2 LEU A  94     175.849 128.397  -5.441  1.00  0.00           H  
ATOM   1512 2HD2 LEU A  94     174.280 128.448  -4.602  1.00  0.00           H  
ATOM   1513 3HD2 LEU A  94     175.497 129.709  -4.290  1.00  0.00           H  
ATOM   1514  N   ALA A  95     174.739 129.441   0.789  1.00  0.00           N  
ATOM   1515  CA  ALA A  95     173.887 129.774   1.926  1.00  0.00           C  
ATOM   1516  C   ALA A  95     173.854 131.277   2.167  1.00  0.00           C  
ATOM   1517  O   ALA A  95     172.810 131.842   2.488  1.00  0.00           O  
ATOM   1518  CB  ALA A  95     174.362 129.048   3.176  1.00  0.00           C  
ATOM   1519  H   ALA A  95     175.531 128.829   0.932  1.00  0.00           H  
ATOM   1520  HA  ALA A  95     172.871 129.455   1.699  1.00  0.00           H  
ATOM   1521 1HB  ALA A  95     173.716 129.306   4.015  1.00  0.00           H  
ATOM   1522 2HB  ALA A  95     174.324 127.972   3.008  1.00  0.00           H  
ATOM   1523 3HB  ALA A  95     175.384 129.344   3.402  1.00  0.00           H  
ATOM   1524  N   LEU A  96     175.006 131.922   2.011  1.00  0.00           N  
ATOM   1525  CA  LEU A  96     175.091 133.375   2.105  1.00  0.00           C  
ATOM   1526  C   LEU A  96     174.216 134.047   1.054  1.00  0.00           C  
ATOM   1527  O   LEU A  96     173.458 134.966   1.358  1.00  0.00           O  
ATOM   1528  CB  LEU A  96     176.545 133.833   1.937  1.00  0.00           C  
ATOM   1529  CG  LEU A  96     176.803 135.327   2.170  1.00  0.00           C  
ATOM   1530  CD1 LEU A  96     178.184 135.515   2.783  1.00  0.00           C  
ATOM   1531  CD2 LEU A  96     176.685 136.074   0.850  1.00  0.00           C  
ATOM   1532  H   LEU A  96     175.846 131.392   1.824  1.00  0.00           H  
ATOM   1533  HA  LEU A  96     174.722 133.680   3.086  1.00  0.00           H  
ATOM   1534 1HB  LEU A  96     177.168 133.277   2.637  1.00  0.00           H  
ATOM   1535 2HB  LEU A  96     176.871 133.594   0.925  1.00  0.00           H  
ATOM   1536  HG  LEU A  96     176.068 135.718   2.875  1.00  0.00           H  
ATOM   1537 1HD1 LEU A  96     178.367 136.577   2.949  1.00  0.00           H  
ATOM   1538 2HD1 LEU A  96     178.234 134.987   3.736  1.00  0.00           H  
ATOM   1539 3HD1 LEU A  96     178.939 135.118   2.107  1.00  0.00           H  
ATOM   1540 1HD2 LEU A  96     176.867 137.136   1.015  1.00  0.00           H  
ATOM   1541 2HD2 LEU A  96     177.420 135.685   0.145  1.00  0.00           H  
ATOM   1542 3HD2 LEU A  96     175.683 135.937   0.442  1.00  0.00           H  
ATOM   1543  N   ARG A  97     174.326 133.580  -0.186  1.00  0.00           N  
ATOM   1544  CA  ARG A  97     173.593 134.175  -1.296  1.00  0.00           C  
ATOM   1545  C   ARG A  97     172.090 133.999  -1.121  1.00  0.00           C  
ATOM   1546  O   ARG A  97     171.312 134.911  -1.403  1.00  0.00           O  
ATOM   1547  CB  ARG A  97     174.024 133.553  -2.616  1.00  0.00           C  
ATOM   1548  CG  ARG A  97     173.290 134.077  -3.841  1.00  0.00           C  
ATOM   1549  CD  ARG A  97     173.539 135.528  -4.049  1.00  0.00           C  
ATOM   1550  NE  ARG A  97     172.818 136.040  -5.203  1.00  0.00           N  
ATOM   1551  CZ  ARG A  97     172.742 137.342  -5.540  1.00  0.00           C  
ATOM   1552  NH1 ARG A  97     173.345 138.249  -4.805  1.00  0.00           N  
ATOM   1553  NH2 ARG A  97     172.059 137.708  -6.612  1.00  0.00           N  
ATOM   1554  H   ARG A  97     174.935 132.793  -0.363  1.00  0.00           H  
ATOM   1555  HA  ARG A  97     173.802 135.246  -1.313  1.00  0.00           H  
ATOM   1556 1HB  ARG A  97     175.088 133.725  -2.771  1.00  0.00           H  
ATOM   1557 2HB  ARG A  97     173.870 132.474  -2.577  1.00  0.00           H  
ATOM   1558 1HG  ARG A  97     173.631 133.540  -4.727  1.00  0.00           H  
ATOM   1559 2HG  ARG A  97     172.218 133.929  -3.716  1.00  0.00           H  
ATOM   1560 1HD  ARG A  97     173.214 136.083  -3.170  1.00  0.00           H  
ATOM   1561 2HD  ARG A  97     174.603 135.695  -4.210  1.00  0.00           H  
ATOM   1562  HE  ARG A  97     172.340 135.373  -5.794  1.00  0.00           H  
ATOM   1563 1HH1 ARG A  97     173.866 137.969  -3.985  1.00  0.00           H  
ATOM   1564 2HH1 ARG A  97     173.289 139.225  -5.057  1.00  0.00           H  
ATOM   1565 1HH2 ARG A  97     171.594 137.012  -7.178  1.00  0.00           H  
ATOM   1566 2HH2 ARG A  97     172.002 138.684  -6.864  1.00  0.00           H  
ATOM   1567  N   ALA A  98     171.689 132.823  -0.653  1.00  0.00           N  
ATOM   1568  CA  ALA A  98     170.283 132.548  -0.376  1.00  0.00           C  
ATOM   1569  C   ALA A  98     169.722 133.528   0.647  1.00  0.00           C  
ATOM   1570  O   ALA A  98     168.607 134.026   0.496  1.00  0.00           O  
ATOM   1571  CB  ALA A  98     170.110 131.117   0.113  1.00  0.00           C  
ATOM   1572  H   ALA A  98     172.373 132.100  -0.487  1.00  0.00           H  
ATOM   1573  HA  ALA A  98     169.716 132.675  -1.300  1.00  0.00           H  
ATOM   1574 1HB  ALA A  98     169.056 130.927   0.316  1.00  0.00           H  
ATOM   1575 2HB  ALA A  98     170.462 130.425  -0.652  1.00  0.00           H  
ATOM   1576 3HB  ALA A  98     170.687 130.973   1.024  1.00  0.00           H  
ATOM   1577  N   LEU A  99     170.503 133.800   1.687  1.00  0.00           N  
ATOM   1578  CA  LEU A  99     170.097 134.743   2.722  1.00  0.00           C  
ATOM   1579  C   LEU A  99     170.142 136.177   2.210  1.00  0.00           C  
ATOM   1580  O   LEU A  99     169.268 136.986   2.522  1.00  0.00           O  
ATOM   1581  CB  LEU A  99     171.005 134.604   3.951  1.00  0.00           C  
ATOM   1582  CG  LEU A  99     170.898 133.275   4.709  1.00  0.00           C  
ATOM   1583  CD1 LEU A  99     172.070 133.145   5.673  1.00  0.00           C  
ATOM   1584  CD2 LEU A  99     169.572 133.219   5.452  1.00  0.00           C  
ATOM   1585  H   LEU A  99     171.400 133.343   1.761  1.00  0.00           H  
ATOM   1586  HA  LEU A  99     169.067 134.525   3.005  1.00  0.00           H  
ATOM   1587 1HB  LEU A  99     172.039 134.722   3.633  1.00  0.00           H  
ATOM   1588 2HB  LEU A  99     170.767 135.405   4.651  1.00  0.00           H  
ATOM   1589  HG  LEU A  99     170.953 132.447   4.002  1.00  0.00           H  
ATOM   1590 1HD1 LEU A  99     171.995 132.200   6.211  1.00  0.00           H  
ATOM   1591 2HD1 LEU A  99     173.005 133.168   5.112  1.00  0.00           H  
ATOM   1592 3HD1 LEU A  99     172.051 133.971   6.382  1.00  0.00           H  
ATOM   1593 1HD2 LEU A  99     169.495 132.274   5.990  1.00  0.00           H  
ATOM   1594 2HD2 LEU A  99     169.515 134.046   6.160  1.00  0.00           H  
ATOM   1595 3HD2 LEU A  99     168.751 133.296   4.738  1.00  0.00           H  
ATOM   1596  N   GLU A 100     171.165 136.487   1.423  1.00  0.00           N  
ATOM   1597  CA  GLU A 100     171.307 137.815   0.837  1.00  0.00           C  
ATOM   1598  C   GLU A 100     170.090 138.178  -0.007  1.00  0.00           C  
ATOM   1599  O   GLU A 100     169.548 139.276   0.111  1.00  0.00           O  
ATOM   1600  CB  GLU A 100     172.573 137.888  -0.017  1.00  0.00           C  
ATOM   1601  CG  GLU A 100     172.805 139.238  -0.683  1.00  0.00           C  
ATOM   1602  CD  GLU A 100     174.053 139.270  -1.520  1.00  0.00           C  
ATOM   1603  OE1 GLU A 100     174.404 138.253  -2.070  1.00  0.00           O  
ATOM   1604  OE2 GLU A 100     174.657 140.313  -1.611  1.00  0.00           O  
ATOM   1605  H   GLU A 100     171.863 135.785   1.224  1.00  0.00           H  
ATOM   1606  HA  GLU A 100     171.378 138.543   1.645  1.00  0.00           H  
ATOM   1607 1HB  GLU A 100     173.443 137.666   0.600  1.00  0.00           H  
ATOM   1608 2HB  GLU A 100     172.527 137.132  -0.802  1.00  0.00           H  
ATOM   1609 1HG  GLU A 100     171.950 139.470  -1.317  1.00  0.00           H  
ATOM   1610 2HG  GLU A 100     172.870 140.004   0.087  1.00  0.00           H  
ATOM   1611  N   VAL A 101     169.667 137.248  -0.855  1.00  0.00           N  
ATOM   1612  CA  VAL A 101     168.478 137.444  -1.675  1.00  0.00           C  
ATOM   1613  C   VAL A 101     167.216 137.463  -0.821  1.00  0.00           C  
ATOM   1614  O   VAL A 101     166.313 138.267  -1.048  1.00  0.00           O  
ATOM   1615  CB  VAL A 101     168.366 136.324  -2.728  1.00  0.00           C  
ATOM   1616  CG1 VAL A 101     167.043 136.424  -3.472  1.00  0.00           C  
ATOM   1617  CG2 VAL A 101     169.536 136.406  -3.696  1.00  0.00           C  
ATOM   1618  H   VAL A 101     170.182 136.381  -0.934  1.00  0.00           H  
ATOM   1619  HA  VAL A 101     168.555 138.411  -2.172  1.00  0.00           H  
ATOM   1620  HB  VAL A 101     168.379 135.360  -2.222  1.00  0.00           H  
ATOM   1621 1HG1 VAL A 101     166.980 135.625  -4.212  1.00  0.00           H  
ATOM   1622 2HG1 VAL A 101     166.219 136.327  -2.764  1.00  0.00           H  
ATOM   1623 3HG1 VAL A 101     166.980 137.388  -3.974  1.00  0.00           H  
ATOM   1624 1HG2 VAL A 101     169.451 135.612  -4.438  1.00  0.00           H  
ATOM   1625 2HG2 VAL A 101     169.527 137.373  -4.198  1.00  0.00           H  
ATOM   1626 3HG2 VAL A 101     170.472 136.291  -3.148  1.00  0.00           H  
ATOM   1627  N   ALA A 102     167.161 136.572   0.163  1.00  0.00           N  
ATOM   1628  CA  ALA A 102     166.011 136.486   1.055  1.00  0.00           C  
ATOM   1629  C   ALA A 102     165.756 137.815   1.754  1.00  0.00           C  
ATOM   1630  O   ALA A 102     164.613 138.250   1.883  1.00  0.00           O  
ATOM   1631  CB  ALA A 102     166.215 135.379   2.080  1.00  0.00           C  
ATOM   1632  H   ALA A 102     167.934 135.937   0.296  1.00  0.00           H  
ATOM   1633  HA  ALA A 102     165.129 136.252   0.461  1.00  0.00           H  
ATOM   1634 1HB  ALA A 102     165.347 135.328   2.736  1.00  0.00           H  
ATOM   1635 2HB  ALA A 102     166.338 134.426   1.565  1.00  0.00           H  
ATOM   1636 3HB  ALA A 102     167.106 135.590   2.667  1.00  0.00           H  
ATOM   1637  N   VAL A 103     166.829 138.457   2.202  1.00  0.00           N  
ATOM   1638  CA  VAL A 103     166.728 139.758   2.853  1.00  0.00           C  
ATOM   1639  C   VAL A 103     166.254 140.827   1.876  1.00  0.00           C  
ATOM   1640  O   VAL A 103     165.415 141.662   2.214  1.00  0.00           O  
ATOM   1641  CB  VAL A 103     168.092 140.170   3.439  1.00  0.00           C  
ATOM   1642  CG1 VAL A 103     168.070 141.631   3.863  1.00  0.00           C  
ATOM   1643  CG2 VAL A 103     168.442 139.272   4.617  1.00  0.00           C  
ATOM   1644  H   VAL A 103     167.739 138.034   2.090  1.00  0.00           H  
ATOM   1645  HA  VAL A 103     165.989 139.689   3.652  1.00  0.00           H  
ATOM   1646  HB  VAL A 103     168.854 140.072   2.666  1.00  0.00           H  
ATOM   1647 1HG1 VAL A 103     169.041 141.906   4.276  1.00  0.00           H  
ATOM   1648 2HG1 VAL A 103     167.853 142.258   2.998  1.00  0.00           H  
ATOM   1649 3HG1 VAL A 103     167.301 141.778   4.621  1.00  0.00           H  
ATOM   1650 1HG2 VAL A 103     169.408 139.569   5.025  1.00  0.00           H  
ATOM   1651 2HG2 VAL A 103     167.677 139.366   5.387  1.00  0.00           H  
ATOM   1652 3HG2 VAL A 103     168.493 138.236   4.280  1.00  0.00           H  
ATOM   1653  N   ARG A 104     166.797 140.796   0.663  1.00  0.00           N  
ATOM   1654  CA  ARG A 104     166.364 141.703  -0.392  1.00  0.00           C  
ATOM   1655  C   ARG A 104     164.868 141.576  -0.648  1.00  0.00           C  
ATOM   1656  O   ARG A 104     164.174 142.573  -0.840  1.00  0.00           O  
ATOM   1657  CB  ARG A 104     167.122 141.425  -1.681  1.00  0.00           C  
ATOM   1658  CG  ARG A 104     166.805 142.373  -2.826  1.00  0.00           C  
ATOM   1659  CD  ARG A 104     167.508 141.980  -4.075  1.00  0.00           C  
ATOM   1660  NE  ARG A 104     167.194 142.874  -5.178  1.00  0.00           N  
ATOM   1661  CZ  ARG A 104     167.870 144.003  -5.465  1.00  0.00           C  
ATOM   1662  NH1 ARG A 104     168.894 144.362  -4.723  1.00  0.00           N  
ATOM   1663  NH2 ARG A 104     167.505 144.750  -6.493  1.00  0.00           N  
ATOM   1664  H   ARG A 104     167.529 140.128   0.471  1.00  0.00           H  
ATOM   1665  HA  ARG A 104     166.558 142.726  -0.072  1.00  0.00           H  
ATOM   1666 1HB  ARG A 104     168.193 141.482  -1.492  1.00  0.00           H  
ATOM   1667 2HB  ARG A 104     166.903 140.413  -2.020  1.00  0.00           H  
ATOM   1668 1HG  ARG A 104     165.732 142.364  -3.021  1.00  0.00           H  
ATOM   1669 2HG  ARG A 104     167.118 143.383  -2.559  1.00  0.00           H  
ATOM   1670 1HD  ARG A 104     168.585 142.009  -3.910  1.00  0.00           H  
ATOM   1671 2HD  ARG A 104     167.211 140.972  -4.358  1.00  0.00           H  
ATOM   1672  HE  ARG A 104     166.413 142.631  -5.772  1.00  0.00           H  
ATOM   1673 1HH1 ARG A 104     169.174 143.792  -3.937  1.00  0.00           H  
ATOM   1674 2HH1 ARG A 104     169.402 145.209  -4.937  1.00  0.00           H  
ATOM   1675 1HH2 ARG A 104     166.719 144.473  -7.064  1.00  0.00           H  
ATOM   1676 2HH2 ARG A 104     168.013 145.595  -6.707  1.00  0.00           H  
ATOM   1677  N   ALA A 105     164.374 140.343  -0.647  1.00  0.00           N  
ATOM   1678  CA  ALA A 105     162.973 140.076  -0.947  1.00  0.00           C  
ATOM   1679  C   ALA A 105     162.054 140.723   0.081  1.00  0.00           C  
ATOM   1680  O   ALA A 105     161.067 141.371  -0.272  1.00  0.00           O  
ATOM   1681  CB  ALA A 105     162.720 138.578  -1.014  1.00  0.00           C  
ATOM   1682  H   ALA A 105     164.986 139.568  -0.430  1.00  0.00           H  
ATOM   1683  HA  ALA A 105     162.740 140.514  -1.920  1.00  0.00           H  
ATOM   1684 1HB  ALA A 105     161.669 138.395  -1.238  1.00  0.00           H  
ATOM   1685 2HB  ALA A 105     163.340 138.138  -1.794  1.00  0.00           H  
ATOM   1686 3HB  ALA A 105     162.968 138.125  -0.054  1.00  0.00           H  
ATOM   1687  N   VAL A 106     162.386 140.547   1.357  1.00  0.00           N  
ATOM   1688  CA  VAL A 106     161.574 141.087   2.439  1.00  0.00           C  
ATOM   1689  C   VAL A 106     161.797 142.585   2.599  1.00  0.00           C  
ATOM   1690  O   VAL A 106     160.889 143.318   2.997  1.00  0.00           O  
ATOM   1691  CB  VAL A 106     161.909 140.377   3.765  1.00  0.00           C  
ATOM   1692  CG1 VAL A 106     161.509 138.910   3.697  1.00  0.00           C  
ATOM   1693  CG2 VAL A 106     163.392 140.518   4.067  1.00  0.00           C  
ATOM   1694  H   VAL A 106     163.222 140.024   1.578  1.00  0.00           H  
ATOM   1695  HA  VAL A 106     160.522 140.934   2.193  1.00  0.00           H  
ATOM   1696  HB  VAL A 106     161.329 140.832   4.567  1.00  0.00           H  
ATOM   1697 1HG1 VAL A 106     161.753 138.423   4.642  1.00  0.00           H  
ATOM   1698 2HG1 VAL A 106     160.438 138.832   3.516  1.00  0.00           H  
ATOM   1699 3HG1 VAL A 106     162.052 138.422   2.888  1.00  0.00           H  
ATOM   1700 1HG2 VAL A 106     163.622 140.014   5.005  1.00  0.00           H  
ATOM   1701 2HG2 VAL A 106     163.973 140.068   3.262  1.00  0.00           H  
ATOM   1702 3HG2 VAL A 106     163.647 141.574   4.152  1.00  0.00           H  
ATOM   1703  N   GLU A 107     163.006 143.037   2.288  1.00  0.00           N  
ATOM   1704  CA  GLU A 107     163.317 144.461   2.284  1.00  0.00           C  
ATOM   1705  C   GLU A 107     162.390 145.223   1.345  1.00  0.00           C  
ATOM   1706  O   GLU A 107     161.854 146.274   1.702  1.00  0.00           O  
ATOM   1707  CB  GLU A 107     164.774 144.688   1.877  1.00  0.00           C  
ATOM   1708  CG  GLU A 107     165.218 146.144   1.919  1.00  0.00           C  
ATOM   1709  CD  GLU A 107     166.615 146.344   1.398  1.00  0.00           C  
ATOM   1710  OE1 GLU A 107     167.203 145.390   0.948  1.00  0.00           O  
ATOM   1711  OE2 GLU A 107     167.093 147.452   1.450  1.00  0.00           O  
ATOM   1712  H   GLU A 107     163.732 142.374   2.048  1.00  0.00           H  
ATOM   1713  HA  GLU A 107     163.161 144.852   3.291  1.00  0.00           H  
ATOM   1714 1HB  GLU A 107     165.430 144.120   2.537  1.00  0.00           H  
ATOM   1715 2HB  GLU A 107     164.930 144.320   0.863  1.00  0.00           H  
ATOM   1716 1HG  GLU A 107     164.531 146.740   1.319  1.00  0.00           H  
ATOM   1717 2HG  GLU A 107     165.164 146.500   2.946  1.00  0.00           H  
ATOM   1718  N   LEU A 108     162.205 144.689   0.142  1.00  0.00           N  
ATOM   1719  CA  LEU A 108     161.291 145.281  -0.827  1.00  0.00           C  
ATOM   1720  C   LEU A 108     159.843 145.154  -0.369  1.00  0.00           C  
ATOM   1721  O   LEU A 108     159.044 146.075  -0.544  1.00  0.00           O  
ATOM   1722  CB  LEU A 108     161.462 144.610  -2.195  1.00  0.00           C  
ATOM   1723  CG  LEU A 108     160.575 145.157  -3.320  1.00  0.00           C  
ATOM   1724  CD1 LEU A 108     160.859 146.640  -3.515  1.00  0.00           C  
ATOM   1725  CD2 LEU A 108     160.839 144.377  -4.600  1.00  0.00           C  
ATOM   1726  H   LEU A 108     162.709 143.849  -0.107  1.00  0.00           H  
ATOM   1727  HA  LEU A 108     161.517 146.345  -0.910  1.00  0.00           H  
ATOM   1728 1HB  LEU A 108     162.499 144.718  -2.507  1.00  0.00           H  
ATOM   1729 2HB  LEU A 108     161.245 143.546  -2.090  1.00  0.00           H  
ATOM   1730  HG  LEU A 108     159.526 145.053  -3.042  1.00  0.00           H  
ATOM   1731 1HD1 LEU A 108     160.228 147.030  -4.315  1.00  0.00           H  
ATOM   1732 2HD1 LEU A 108     160.643 147.176  -2.591  1.00  0.00           H  
ATOM   1733 3HD1 LEU A 108     161.907 146.778  -3.780  1.00  0.00           H  
ATOM   1734 1HD2 LEU A 108     160.208 144.766  -5.399  1.00  0.00           H  
ATOM   1735 2HD2 LEU A 108     161.887 144.482  -4.881  1.00  0.00           H  
ATOM   1736 3HD2 LEU A 108     160.611 143.323  -4.438  1.00  0.00           H  
ATOM   1737  N   ALA A 109     159.513 144.009   0.217  1.00  0.00           N  
ATOM   1738  CA  ALA A 109     158.171 143.775   0.740  1.00  0.00           C  
ATOM   1739  C   ALA A 109     157.788 144.834   1.765  1.00  0.00           C  
ATOM   1740  O   ALA A 109     156.639 145.275   1.814  1.00  0.00           O  
ATOM   1741  CB  ALA A 109     158.077 142.386   1.353  1.00  0.00           C  
ATOM   1742  H   ALA A 109     160.208 143.281   0.302  1.00  0.00           H  
ATOM   1743  HA  ALA A 109     157.462 143.841  -0.087  1.00  0.00           H  
ATOM   1744 1HB  ALA A 109     157.070 142.224   1.738  1.00  0.00           H  
ATOM   1745 2HB  ALA A 109     158.299 141.637   0.592  1.00  0.00           H  
ATOM   1746 3HB  ALA A 109     158.795 142.298   2.168  1.00  0.00           H  
ATOM   1747  N   ILE A 110     158.753 145.239   2.581  1.00  0.00           N  
ATOM   1748  CA  ILE A 110     158.530 146.280   3.577  1.00  0.00           C  
ATOM   1749  C   ILE A 110     158.358 147.643   2.918  1.00  0.00           C  
ATOM   1750  O   ILE A 110     157.488 148.423   3.303  1.00  0.00           O  
ATOM   1751  CB  ILE A 110     159.695 146.337   4.582  1.00  0.00           C  
ATOM   1752  CG1 ILE A 110     159.735 145.059   5.425  1.00  0.00           C  
ATOM   1753  CG2 ILE A 110     159.568 147.563   5.474  1.00  0.00           C  
ATOM   1754  CD1 ILE A 110     161.027 144.873   6.189  1.00  0.00           C  
ATOM   1755  H   ILE A 110     159.665 144.813   2.511  1.00  0.00           H  
ATOM   1756  HA  ILE A 110     157.609 146.053   4.113  1.00  0.00           H  
ATOM   1757  HB  ILE A 110     160.639 146.389   4.042  1.00  0.00           H  
ATOM   1758 1HG1 ILE A 110     158.915 145.069   6.141  1.00  0.00           H  
ATOM   1759 2HG1 ILE A 110     159.594 144.192   4.779  1.00  0.00           H  
ATOM   1760 1HG2 ILE A 110     160.398 147.587   6.179  1.00  0.00           H  
ATOM   1761 2HG2 ILE A 110     159.585 148.462   4.861  1.00  0.00           H  
ATOM   1762 3HG2 ILE A 110     158.626 147.517   6.023  1.00  0.00           H  
ATOM   1763 1HD1 ILE A 110     160.981 143.946   6.761  1.00  0.00           H  
ATOM   1764 2HD1 ILE A 110     161.861 144.825   5.487  1.00  0.00           H  
ATOM   1765 3HD1 ILE A 110     161.172 145.711   6.868  1.00  0.00           H  
ATOM   1766  N   LYS A 111     159.194 147.924   1.924  1.00  0.00           N  
ATOM   1767  CA  LYS A 111     159.099 149.167   1.172  1.00  0.00           C  
ATOM   1768  C   LYS A 111     157.727 149.316   0.524  1.00  0.00           C  
ATOM   1769  O   LYS A 111     157.148 150.404   0.518  1.00  0.00           O  
ATOM   1770  CB  LYS A 111     160.193 149.234   0.105  1.00  0.00           C  
ATOM   1771  CG  LYS A 111     161.592 149.480   0.654  1.00  0.00           C  
ATOM   1772  CD  LYS A 111     162.628 149.499  -0.461  1.00  0.00           C  
ATOM   1773  CE  LYS A 111     164.021 149.779   0.082  1.00  0.00           C  
ATOM   1774  NZ  LYS A 111     165.054 149.740  -0.988  1.00  0.00           N  
ATOM   1775  H   LYS A 111     159.915 147.258   1.684  1.00  0.00           H  
ATOM   1776  HA  LYS A 111     159.231 150.003   1.863  1.00  0.00           H  
ATOM   1777 1HB  LYS A 111     160.213 148.297  -0.454  1.00  0.00           H  
ATOM   1778 2HB  LYS A 111     159.966 150.032  -0.602  1.00  0.00           H  
ATOM   1779 1HG  LYS A 111     161.615 150.437   1.177  1.00  0.00           H  
ATOM   1780 2HG  LYS A 111     161.848 148.693   1.363  1.00  0.00           H  
ATOM   1781 1HD  LYS A 111     162.632 148.534  -0.971  1.00  0.00           H  
ATOM   1782 2HD  LYS A 111     162.369 150.271  -1.185  1.00  0.00           H  
ATOM   1783 1HE  LYS A 111     164.038 150.761   0.551  1.00  0.00           H  
ATOM   1784 2HE  LYS A 111     164.273 149.036   0.839  1.00  0.00           H  
ATOM   1785 1HZ  LYS A 111     165.962 149.930  -0.588  1.00  0.00           H  
ATOM   1786 2HZ  LYS A 111     165.060 148.826  -1.419  1.00  0.00           H  
ATOM   1787 3HZ  LYS A 111     164.841 150.438  -1.687  1.00  0.00           H  
ATOM   1788  N   SER A 112     157.212 148.219  -0.017  1.00  0.00           N  
ATOM   1789  CA  SER A 112     155.865 148.199  -0.575  1.00  0.00           C  
ATOM   1790  C   SER A 112     154.814 148.328   0.518  1.00  0.00           C  
ATOM   1791  O   SER A 112     153.859 149.095   0.388  1.00  0.00           O  
ATOM   1792  CB  SER A 112     155.642 146.917  -1.354  1.00  0.00           C  
ATOM   1793  OG  SER A 112     154.320 146.831  -1.812  1.00  0.00           O  
ATOM   1794  H   SER A 112     157.768 147.377  -0.044  1.00  0.00           H  
ATOM   1795  HA  SER A 112     155.754 149.054  -1.244  1.00  0.00           H  
ATOM   1796 1HB  SER A 112     156.326 146.882  -2.201  1.00  0.00           H  
ATOM   1797 2HB  SER A 112     155.864 146.061  -0.718  1.00  0.00           H  
ATOM   1798  HG  SER A 112     154.287 147.345  -2.622  1.00  0.00           H  
ATOM   1799  N   ASN A 113     154.993 147.574   1.596  1.00  0.00           N  
ATOM   1800  CA  ASN A 113     154.054 147.595   2.712  1.00  0.00           C  
ATOM   1801  C   ASN A 113     154.785 147.690   4.046  1.00  0.00           C  
ATOM   1802  O   ASN A 113     155.184 146.679   4.621  1.00  0.00           O  
ATOM   1803  CB  ASN A 113     153.159 146.371   2.679  1.00  0.00           C  
ATOM   1804  CG  ASN A 113     152.113 146.391   3.760  1.00  0.00           C  
ATOM   1805  OD1 ASN A 113     152.164 147.221   4.674  1.00  0.00           O  
ATOM   1806  ND2 ASN A 113     151.165 145.493   3.671  1.00  0.00           N  
ATOM   1807  H   ASN A 113     155.803 146.973   1.647  1.00  0.00           H  
ATOM   1808  HA  ASN A 113     153.423 148.480   2.617  1.00  0.00           H  
ATOM   1809 1HB  ASN A 113     152.663 146.308   1.710  1.00  0.00           H  
ATOM   1810 2HB  ASN A 113     153.766 145.473   2.795  1.00  0.00           H  
ATOM   1811 1HD2 ASN A 113     150.442 145.458   4.361  1.00  0.00           H  
ATOM   1812 2HD2 ASN A 113     151.164 144.841   2.914  1.00  0.00           H  
ATOM   1813  N   PRO A 114     154.956 148.914   4.534  1.00  0.00           N  
ATOM   1814  CA  PRO A 114     155.744 149.157   5.737  1.00  0.00           C  
ATOM   1815  C   PRO A 114     155.151 148.433   6.938  1.00  0.00           C  
ATOM   1816  O   PRO A 114     155.820 148.247   7.956  1.00  0.00           O  
ATOM   1817  CB  PRO A 114     155.667 150.678   5.900  1.00  0.00           C  
ATOM   1818  CG  PRO A 114     155.481 151.187   4.511  1.00  0.00           C  
ATOM   1819  CD  PRO A 114     154.575 150.175   3.861  1.00  0.00           C  
ATOM   1820  HA  PRO A 114     156.748 148.763   5.578  1.00  0.00           H  
ATOM   1821 1HB  PRO A 114     154.831 150.944   6.566  1.00  0.00           H  
ATOM   1822 2HB  PRO A 114     156.587 151.054   6.372  1.00  0.00           H  
ATOM   1823 1HG  PRO A 114     155.044 152.195   4.531  1.00  0.00           H  
ATOM   1824 2HG  PRO A 114     156.454 151.269   4.004  1.00  0.00           H  
ATOM   1825 1HD  PRO A 114     153.526 150.443   4.057  1.00  0.00           H  
ATOM   1826 2HD  PRO A 114     154.772 150.147   2.779  1.00  0.00           H  
ATOM   1827  N   ASP A 115     153.890 148.028   6.816  1.00  0.00           N  
ATOM   1828  CA  ASP A 115     153.189 147.362   7.909  1.00  0.00           C  
ATOM   1829  C   ASP A 115     153.217 145.849   7.739  1.00  0.00           C  
ATOM   1830  O   ASP A 115     152.470 145.127   8.401  1.00  0.00           O  
ATOM   1831  CB  ASP A 115     151.740 147.847   7.991  1.00  0.00           C  
ATOM   1832  CG  ASP A 115     151.626 149.313   8.381  1.00  0.00           C  
ATOM   1833  OD1 ASP A 115     152.373 149.742   9.227  1.00  0.00           O  
ATOM   1834  OD2 ASP A 115     150.792 149.992   7.828  1.00  0.00           O  
ATOM   1835  H   ASP A 115     153.405 148.185   5.944  1.00  0.00           H  
ATOM   1836  HA  ASP A 115     153.701 147.600   8.843  1.00  0.00           H  
ATOM   1837 1HB  ASP A 115     151.253 147.703   7.025  1.00  0.00           H  
ATOM   1838 2HB  ASP A 115     151.196 147.247   8.724  1.00  0.00           H  
ATOM   1839  N   ASN A 116     154.082 145.374   6.850  1.00  0.00           N  
ATOM   1840  CA  ASN A 116     154.225 143.943   6.610  1.00  0.00           C  
ATOM   1841  C   ASN A 116     155.020 143.274   7.724  1.00  0.00           C  
ATOM   1842  O   ASN A 116     156.217 143.023   7.582  1.00  0.00           O  
ATOM   1843  CB  ASN A 116     154.877 143.691   5.263  1.00  0.00           C  
ATOM   1844  CG  ASN A 116     154.867 142.236   4.880  1.00  0.00           C  
ATOM   1845  OD1 ASN A 116     154.880 141.353   5.745  1.00  0.00           O  
ATOM   1846  ND2 ASN A 116     154.843 141.971   3.598  1.00  0.00           N  
ATOM   1847  H   ASN A 116     154.654 146.022   6.327  1.00  0.00           H  
ATOM   1848  HA  ASN A 116     153.233 143.492   6.597  1.00  0.00           H  
ATOM   1849 1HB  ASN A 116     154.356 144.262   4.494  1.00  0.00           H  
ATOM   1850 2HB  ASN A 116     155.910 144.040   5.288  1.00  0.00           H  
ATOM   1851 1HD2 ASN A 116     154.835 141.022   3.285  1.00  0.00           H  
ATOM   1852 2HD2 ASN A 116     154.833 142.718   2.933  1.00  0.00           H  
ATOM   1853  N   ASP A 117     154.348 142.988   8.833  1.00  0.00           N  
ATOM   1854  CA  ASP A 117     155.008 142.432  10.008  1.00  0.00           C  
ATOM   1855  C   ASP A 117     155.746 141.143   9.667  1.00  0.00           C  
ATOM   1856  O   ASP A 117     156.791 140.844  10.244  1.00  0.00           O  
ATOM   1857  CB  ASP A 117     153.991 142.165  11.121  1.00  0.00           C  
ATOM   1858  CG  ASP A 117     153.501 143.440  11.792  1.00  0.00           C  
ATOM   1859  OD1 ASP A 117     154.120 144.461  11.608  1.00  0.00           O  
ATOM   1860  OD2 ASP A 117     152.510 143.380  12.482  1.00  0.00           O  
ATOM   1861  H   ASP A 117     153.353 143.163   8.864  1.00  0.00           H  
ATOM   1862  HA  ASP A 117     155.746 143.156  10.357  1.00  0.00           H  
ATOM   1863 1HB  ASP A 117     153.134 141.634  10.709  1.00  0.00           H  
ATOM   1864 2HB  ASP A 117     154.442 141.522  11.878  1.00  0.00           H  
ATOM   1865  N   GLU A 118     155.194 140.385   8.726  1.00  0.00           N  
ATOM   1866  CA  GLU A 118     155.770 139.102   8.341  1.00  0.00           C  
ATOM   1867  C   GLU A 118     157.139 139.284   7.694  1.00  0.00           C  
ATOM   1868  O   GLU A 118     158.058 138.502   7.935  1.00  0.00           O  
ATOM   1869  CB  GLU A 118     154.834 138.365   7.381  1.00  0.00           C  
ATOM   1870  CG  GLU A 118     153.480 138.005   7.974  1.00  0.00           C  
ATOM   1871  CD  GLU A 118     153.587 137.094   9.167  1.00  0.00           C  
ATOM   1872  OE1 GLU A 118     154.274 136.105   9.075  1.00  0.00           O  
ATOM   1873  OE2 GLU A 118     152.981 137.388  10.169  1.00  0.00           O  
ATOM   1874  H   GLU A 118     154.354 140.704   8.266  1.00  0.00           H  
ATOM   1875  HA  GLU A 118     155.908 138.500   9.239  1.00  0.00           H  
ATOM   1876 1HB  GLU A 118     154.659 138.980   6.498  1.00  0.00           H  
ATOM   1877 2HB  GLU A 118     155.309 137.442   7.047  1.00  0.00           H  
ATOM   1878 1HG  GLU A 118     152.972 138.920   8.276  1.00  0.00           H  
ATOM   1879 2HG  GLU A 118     152.876 137.522   7.208  1.00  0.00           H  
ATOM   1880  N   ALA A 119     157.266 140.320   6.875  1.00  0.00           N  
ATOM   1881  CA  ALA A 119     158.544 140.658   6.258  1.00  0.00           C  
ATOM   1882  C   ALA A 119     159.532 141.179   7.294  1.00  0.00           C  
ATOM   1883  O   ALA A 119     160.732 140.915   7.208  1.00  0.00           O  
ATOM   1884  CB  ALA A 119     158.345 141.685   5.154  1.00  0.00           C  
ATOM   1885  H   ALA A 119     156.454 140.890   6.671  1.00  0.00           H  
ATOM   1886  HA  ALA A 119     158.968 139.754   5.822  1.00  0.00           H  
ATOM   1887 1HB  ALA A 119     159.310 141.928   4.704  1.00  0.00           H  
ATOM   1888 2HB  ALA A 119     157.683 141.277   4.391  1.00  0.00           H  
ATOM   1889 3HB  ALA A 119     157.904 142.589   5.572  1.00  0.00           H  
ATOM   1890  N   VAL A 120     159.023 141.919   8.273  1.00  0.00           N  
ATOM   1891  CA  VAL A 120     159.866 142.510   9.304  1.00  0.00           C  
ATOM   1892  C   VAL A 120     160.505 141.435  10.175  1.00  0.00           C  
ATOM   1893  O   VAL A 120     161.715 141.448  10.407  1.00  0.00           O  
ATOM   1894  CB  VAL A 120     159.039 143.460  10.191  1.00  0.00           C  
ATOM   1895  CG1 VAL A 120     159.850 143.903  11.400  1.00  0.00           C  
ATOM   1896  CG2 VAL A 120     158.582 144.662   9.378  1.00  0.00           C  
ATOM   1897  H   VAL A 120     158.026 142.076   8.302  1.00  0.00           H  
ATOM   1898  HA  VAL A 120     160.671 143.063   8.820  1.00  0.00           H  
ATOM   1899  HB  VAL A 120     158.168 142.924  10.569  1.00  0.00           H  
ATOM   1900 1HG1 VAL A 120     159.250 144.573  12.016  1.00  0.00           H  
ATOM   1901 2HG1 VAL A 120     160.135 143.029  11.986  1.00  0.00           H  
ATOM   1902 3HG1 VAL A 120     160.747 144.425  11.064  1.00  0.00           H  
ATOM   1903 1HG2 VAL A 120     157.997 145.328  10.011  1.00  0.00           H  
ATOM   1904 2HG2 VAL A 120     159.454 145.194   8.996  1.00  0.00           H  
ATOM   1905 3HG2 VAL A 120     157.969 144.324   8.543  1.00  0.00           H  
ATOM   1906  N   GLU A 121     159.687 140.506  10.656  1.00  0.00           N  
ATOM   1907  CA  GLU A 121     160.177 139.401  11.470  1.00  0.00           C  
ATOM   1908  C   GLU A 121     161.138 138.519  10.682  1.00  0.00           C  
ATOM   1909  O   GLU A 121     162.173 138.101  11.198  1.00  0.00           O  
ATOM   1910  CB  GLU A 121     159.007 138.561  11.988  1.00  0.00           C  
ATOM   1911  CG  GLU A 121     159.417 137.369  12.842  1.00  0.00           C  
ATOM   1912  CD  GLU A 121     158.242 136.615  13.397  1.00  0.00           C  
ATOM   1913  OE1 GLU A 121     157.171 137.171  13.443  1.00  0.00           O  
ATOM   1914  OE2 GLU A 121     158.414 135.480  13.776  1.00  0.00           O  
ATOM   1915  H   GLU A 121     158.698 140.566  10.452  1.00  0.00           H  
ATOM   1916  HA  GLU A 121     160.726 139.812  12.319  1.00  0.00           H  
ATOM   1917 1HB  GLU A 121     158.345 139.188  12.586  1.00  0.00           H  
ATOM   1918 2HB  GLU A 121     158.428 138.185  11.145  1.00  0.00           H  
ATOM   1919 1HG  GLU A 121     160.016 136.691  12.235  1.00  0.00           H  
ATOM   1920 2HG  GLU A 121     160.038 137.722  13.664  1.00  0.00           H  
ATOM   1921  N   THR A 122     160.787 138.242   9.432  1.00  0.00           N  
ATOM   1922  CA  THR A 122     161.610 137.397   8.576  1.00  0.00           C  
ATOM   1923  C   THR A 122     162.984 138.018   8.345  1.00  0.00           C  
ATOM   1924  O   THR A 122     164.001 137.327   8.380  1.00  0.00           O  
ATOM   1925  CB  THR A 122     160.924 137.144   7.221  1.00  0.00           C  
ATOM   1926  OG1 THR A 122     159.661 136.499   7.436  1.00  0.00           O  
ATOM   1927  CG2 THR A 122     161.794 136.263   6.337  1.00  0.00           C  
ATOM   1928  H   THR A 122     159.928 138.626   9.064  1.00  0.00           H  
ATOM   1929  HA  THR A 122     161.761 136.440   9.075  1.00  0.00           H  
ATOM   1930  HB  THR A 122     160.749 138.095   6.718  1.00  0.00           H  
ATOM   1931  HG1 THR A 122     159.018 137.148   7.733  1.00  0.00           H  
ATOM   1932 1HG2 THR A 122     161.293 136.095   5.385  1.00  0.00           H  
ATOM   1933 2HG2 THR A 122     162.751 136.756   6.163  1.00  0.00           H  
ATOM   1934 3HG2 THR A 122     161.963 135.308   6.832  1.00  0.00           H  
ATOM   1935  N   ALA A 123     163.005 139.325   8.110  1.00  0.00           N  
ATOM   1936  CA  ALA A 123     164.251 140.040   7.870  1.00  0.00           C  
ATOM   1937  C   ALA A 123     165.218 139.867   9.037  1.00  0.00           C  
ATOM   1938  O   ALA A 123     166.419 139.688   8.838  1.00  0.00           O  
ATOM   1939  CB  ALA A 123     163.975 141.516   7.626  1.00  0.00           C  
ATOM   1940  H   ALA A 123     162.133 139.836   8.095  1.00  0.00           H  
ATOM   1941  HA  ALA A 123     164.728 139.621   6.983  1.00  0.00           H  
ATOM   1942 1HB  ALA A 123     164.916 142.038   7.448  1.00  0.00           H  
ATOM   1943 2HB  ALA A 123     163.329 141.626   6.754  1.00  0.00           H  
ATOM   1944 3HB  ALA A 123     163.483 141.944   8.498  1.00  0.00           H  
ATOM   1945  N   VAL A 124     164.684 139.924  10.253  1.00  0.00           N  
ATOM   1946  CA  VAL A 124     165.499 139.778  11.453  1.00  0.00           C  
ATOM   1947  C   VAL A 124     166.018 138.352  11.595  1.00  0.00           C  
ATOM   1948  O   VAL A 124     167.186 138.137  11.919  1.00  0.00           O  
ATOM   1949  CB  VAL A 124     164.679 140.152  12.702  1.00  0.00           C  
ATOM   1950  CG1 VAL A 124     165.476 139.865  13.967  1.00  0.00           C  
ATOM   1951  CG2 VAL A 124     164.277 141.617  12.639  1.00  0.00           C  
ATOM   1952  H   VAL A 124     163.690 140.074  10.347  1.00  0.00           H  
ATOM   1953  HA  VAL A 124     166.363 140.438  11.369  1.00  0.00           H  
ATOM   1954  HB  VAL A 124     163.784 139.529  12.738  1.00  0.00           H  
ATOM   1955 1HG1 VAL A 124     164.882 140.133  14.841  1.00  0.00           H  
ATOM   1956 2HG1 VAL A 124     165.721 138.804  14.009  1.00  0.00           H  
ATOM   1957 3HG1 VAL A 124     166.394 140.451  13.960  1.00  0.00           H  
ATOM   1958 1HG2 VAL A 124     163.697 141.874  13.526  1.00  0.00           H  
ATOM   1959 2HG2 VAL A 124     165.171 142.238  12.598  1.00  0.00           H  
ATOM   1960 3HG2 VAL A 124     163.673 141.790  11.748  1.00  0.00           H  
ATOM   1961  N   ARG A 125     165.144 137.383  11.353  1.00  0.00           N  
ATOM   1962  CA  ARG A 125     165.522 135.977  11.419  1.00  0.00           C  
ATOM   1963  C   ARG A 125     166.610 135.651  10.404  1.00  0.00           C  
ATOM   1964  O   ARG A 125     167.523 134.874  10.685  1.00  0.00           O  
ATOM   1965  CB  ARG A 125     164.316 135.085  11.169  1.00  0.00           C  
ATOM   1966  CG  ARG A 125     163.298 135.053  12.298  1.00  0.00           C  
ATOM   1967  CD  ARG A 125     162.161 134.150  11.988  1.00  0.00           C  
ATOM   1968  NE  ARG A 125     161.153 134.167  13.036  1.00  0.00           N  
ATOM   1969  CZ  ARG A 125     161.214 133.439  14.168  1.00  0.00           C  
ATOM   1970  NH1 ARG A 125     162.238 132.643  14.383  1.00  0.00           N  
ATOM   1971  NH2 ARG A 125     160.244 133.525  15.062  1.00  0.00           N  
ATOM   1972  H   ARG A 125     164.192 137.626  11.117  1.00  0.00           H  
ATOM   1973  HA  ARG A 125     165.924 135.772  12.412  1.00  0.00           H  
ATOM   1974 1HB  ARG A 125     163.799 135.416  10.269  1.00  0.00           H  
ATOM   1975 2HB  ARG A 125     164.649 134.061  10.997  1.00  0.00           H  
ATOM   1976 1HG  ARG A 125     163.778 134.698  13.211  1.00  0.00           H  
ATOM   1977 2HG  ARG A 125     162.904 136.057  12.462  1.00  0.00           H  
ATOM   1978 1HD  ARG A 125     161.690 134.465  11.057  1.00  0.00           H  
ATOM   1979 2HD  ARG A 125     162.525 133.129  11.882  1.00  0.00           H  
ATOM   1980  HE  ARG A 125     160.349 134.767  12.906  1.00  0.00           H  
ATOM   1981 1HH1 ARG A 125     162.979 132.577  13.700  1.00  0.00           H  
ATOM   1982 2HH1 ARG A 125     162.284 132.098  15.232  1.00  0.00           H  
ATOM   1983 1HH2 ARG A 125     159.457 134.136  14.896  1.00  0.00           H  
ATOM   1984 2HH2 ARG A 125     160.290 132.979  15.910  1.00  0.00           H  
ATOM   1985  N   LEU A 126     166.509 136.250   9.222  1.00  0.00           N  
ATOM   1986  CA  LEU A 126     167.526 136.089   8.192  1.00  0.00           C  
ATOM   1987  C   LEU A 126     168.857 136.689   8.632  1.00  0.00           C  
ATOM   1988  O   LEU A 126     169.919 136.122   8.377  1.00  0.00           O  
ATOM   1989  CB  LEU A 126     167.068 136.751   6.887  1.00  0.00           C  
ATOM   1990  CG  LEU A 126     165.881 136.080   6.182  1.00  0.00           C  
ATOM   1991  CD1 LEU A 126     165.323 137.020   5.122  1.00  0.00           C  
ATOM   1992  CD2 LEU A 126     166.336 134.766   5.565  1.00  0.00           C  
ATOM   1993  H   LEU A 126     165.706 136.832   9.034  1.00  0.00           H  
ATOM   1994  HA  LEU A 126     167.686 135.023   8.025  1.00  0.00           H  
ATOM   1995 1HB  LEU A 126     166.787 137.781   7.099  1.00  0.00           H  
ATOM   1996 2HB  LEU A 126     167.906 136.760   6.189  1.00  0.00           H  
ATOM   1997  HG  LEU A 126     165.091 135.886   6.907  1.00  0.00           H  
ATOM   1998 1HD1 LEU A 126     164.480 136.543   4.622  1.00  0.00           H  
ATOM   1999 2HD1 LEU A 126     164.988 137.943   5.594  1.00  0.00           H  
ATOM   2000 3HD1 LEU A 126     166.098 137.244   4.391  1.00  0.00           H  
ATOM   2001 1HD2 LEU A 126     165.491 134.289   5.064  1.00  0.00           H  
ATOM   2002 2HD2 LEU A 126     167.126 134.958   4.838  1.00  0.00           H  
ATOM   2003 3HD2 LEU A 126     166.713 134.107   6.347  1.00  0.00           H  
ATOM   2004  N   ALA A 127     168.790 137.838   9.296  1.00  0.00           N  
ATOM   2005  CA  ALA A 127     169.984 138.488   9.823  1.00  0.00           C  
ATOM   2006  C   ALA A 127     170.702 137.593  10.824  1.00  0.00           C  
ATOM   2007  O   ALA A 127     171.930 137.567  10.879  1.00  0.00           O  
ATOM   2008  CB  ALA A 127     169.625 139.818  10.469  1.00  0.00           C  
ATOM   2009  H   ALA A 127     167.891 138.273   9.439  1.00  0.00           H  
ATOM   2010  HA  ALA A 127     170.670 138.676   8.996  1.00  0.00           H  
ATOM   2011 1HB  ALA A 127     170.527 140.290  10.857  1.00  0.00           H  
ATOM   2012 2HB  ALA A 127     169.166 140.471   9.725  1.00  0.00           H  
ATOM   2013 3HB  ALA A 127     168.924 139.649  11.285  1.00  0.00           H  
ATOM   2014  N   LYS A 128     169.928 136.857  11.615  1.00  0.00           N  
ATOM   2015  CA  LYS A 128     170.489 135.926  12.586  1.00  0.00           C  
ATOM   2016  C   LYS A 128     171.262 134.810  11.894  1.00  0.00           C  
ATOM   2017  O   LYS A 128     172.329 134.406  12.353  1.00  0.00           O  
ATOM   2018  CB  LYS A 128     169.384 135.336  13.464  1.00  0.00           C  
ATOM   2019  CG  LYS A 128     169.876 134.358  14.522  1.00  0.00           C  
ATOM   2020  CD  LYS A 128     170.574 135.083  15.663  1.00  0.00           C  
ATOM   2021  CE  LYS A 128     170.932 134.126  16.791  1.00  0.00           C  
ATOM   2022  NZ  LYS A 128     171.590 134.827  17.927  1.00  0.00           N  
ATOM   2023  H   LYS A 128     168.925 136.946  11.541  1.00  0.00           H  
ATOM   2024  HA  LYS A 128     171.188 136.468  13.222  1.00  0.00           H  
ATOM   2025 1HB  LYS A 128     168.855 136.142  13.973  1.00  0.00           H  
ATOM   2026 2HB  LYS A 128     168.661 134.815  12.836  1.00  0.00           H  
ATOM   2027 1HG  LYS A 128     169.030 133.798  14.922  1.00  0.00           H  
ATOM   2028 2HG  LYS A 128     170.573 133.653  14.070  1.00  0.00           H  
ATOM   2029 1HD  LYS A 128     171.487 135.552  15.292  1.00  0.00           H  
ATOM   2030 2HD  LYS A 128     169.920 135.861  16.054  1.00  0.00           H  
ATOM   2031 1HE  LYS A 128     170.029 133.639  17.155  1.00  0.00           H  
ATOM   2032 2HE  LYS A 128     171.607 133.357  16.415  1.00  0.00           H  
ATOM   2033 1HZ  LYS A 128     171.811 134.159  18.652  1.00  0.00           H  
ATOM   2034 2HZ  LYS A 128     172.440 135.268  17.604  1.00  0.00           H  
ATOM   2035 3HZ  LYS A 128     170.966 135.530  18.296  1.00  0.00           H  
ATOM   2036  N   GLU A 129     170.716 134.315  10.789  1.00  0.00           N  
ATOM   2037  CA  GLU A 129     171.374 133.272  10.011  1.00  0.00           C  
ATOM   2038  C   GLU A 129     172.644 133.793   9.352  1.00  0.00           C  
ATOM   2039  O   GLU A 129     173.653 133.091   9.282  1.00  0.00           O  
ATOM   2040  CB  GLU A 129     170.424 132.723   8.943  1.00  0.00           C  
ATOM   2041  CG  GLU A 129     169.313 131.837   9.487  1.00  0.00           C  
ATOM   2042  CD  GLU A 129     169.829 130.580  10.131  1.00  0.00           C  
ATOM   2043  OE1 GLU A 129     170.690 129.953   9.562  1.00  0.00           O  
ATOM   2044  OE2 GLU A 129     169.363 130.247  11.195  1.00  0.00           O  
ATOM   2045  H   GLU A 129     169.823 134.671  10.479  1.00  0.00           H  
ATOM   2046  HA  GLU A 129     171.659 132.465  10.686  1.00  0.00           H  
ATOM   2047 1HB  GLU A 129     169.960 133.552   8.409  1.00  0.00           H  
ATOM   2048 2HB  GLU A 129     170.991 132.142   8.216  1.00  0.00           H  
ATOM   2049 1HG  GLU A 129     168.740 132.400  10.222  1.00  0.00           H  
ATOM   2050 2HG  GLU A 129     168.642 131.571   8.671  1.00  0.00           H  
ATOM   2051  N   LEU A 130     172.589 135.030   8.869  1.00  0.00           N  
ATOM   2052  CA  LEU A 130     173.744 135.658   8.238  1.00  0.00           C  
ATOM   2053  C   LEU A 130     174.899 135.803   9.222  1.00  0.00           C  
ATOM   2054  O   LEU A 130     176.063 135.652   8.853  1.00  0.00           O  
ATOM   2055  CB  LEU A 130     173.361 137.035   7.682  1.00  0.00           C  
ATOM   2056  CG  LEU A 130     172.564 137.025   6.372  1.00  0.00           C  
ATOM   2057  CD1 LEU A 130     171.973 138.407   6.126  1.00  0.00           C  
ATOM   2058  CD2 LEU A 130     173.474 136.609   5.226  1.00  0.00           C  
ATOM   2059  H   LEU A 130     171.726 135.549   8.941  1.00  0.00           H  
ATOM   2060  HA  LEU A 130     174.083 135.019   7.422  1.00  0.00           H  
ATOM   2061 1HB  LEU A 130     172.765 137.557   8.429  1.00  0.00           H  
ATOM   2062 2HB  LEU A 130     174.274 137.607   7.511  1.00  0.00           H  
ATOM   2063  HG  LEU A 130     171.737 136.319   6.454  1.00  0.00           H  
ATOM   2064 1HD1 LEU A 130     171.406 138.400   5.195  1.00  0.00           H  
ATOM   2065 2HD1 LEU A 130     171.311 138.671   6.951  1.00  0.00           H  
ATOM   2066 3HD1 LEU A 130     172.776 139.139   6.056  1.00  0.00           H  
ATOM   2067 1HD2 LEU A 130     172.907 136.601   4.295  1.00  0.00           H  
ATOM   2068 2HD2 LEU A 130     174.300 137.315   5.142  1.00  0.00           H  
ATOM   2069 3HD2 LEU A 130     173.869 135.611   5.419  1.00  0.00           H  
ATOM   2070  N   LEU A 131     174.567 136.094  10.476  1.00  0.00           N  
ATOM   2071  CA  LEU A 131     175.567 136.160  11.536  1.00  0.00           C  
ATOM   2072  C   LEU A 131     176.303 134.833  11.682  1.00  0.00           C  
ATOM   2073  O   LEU A 131     177.532 134.796  11.715  1.00  0.00           O  
ATOM   2074  CB  LEU A 131     174.905 136.533  12.868  1.00  0.00           C  
ATOM   2075  CG  LEU A 131     175.802 136.436  14.108  1.00  0.00           C  
ATOM   2076  CD1 LEU A 131     177.012 137.345  13.932  1.00  0.00           C  
ATOM   2077  CD2 LEU A 131     175.004 136.822  15.344  1.00  0.00           C  
ATOM   2078  H   LEU A 131     173.600 136.276  10.700  1.00  0.00           H  
ATOM   2079  HA  LEU A 131     176.304 136.918  11.270  1.00  0.00           H  
ATOM   2080 1HB  LEU A 131     174.542 137.557  12.801  1.00  0.00           H  
ATOM   2081 2HB  LEU A 131     174.049 135.877  13.026  1.00  0.00           H  
ATOM   2082  HG  LEU A 131     176.166 135.414  14.215  1.00  0.00           H  
ATOM   2083 1HD1 LEU A 131     177.650 137.276  14.813  1.00  0.00           H  
ATOM   2084 2HD1 LEU A 131     177.575 137.034  13.052  1.00  0.00           H  
ATOM   2085 3HD1 LEU A 131     176.678 138.374  13.806  1.00  0.00           H  
ATOM   2086 1HD2 LEU A 131     175.642 136.752  16.226  1.00  0.00           H  
ATOM   2087 2HD2 LEU A 131     174.641 137.845  15.239  1.00  0.00           H  
ATOM   2088 3HD2 LEU A 131     174.156 136.146  15.456  1.00  0.00           H  
ATOM   2089  N   LYS A 132     175.543 133.747  11.767  1.00  0.00           N  
ATOM   2090  CA  LYS A 132     176.121 132.415  11.888  1.00  0.00           C  
ATOM   2091  C   LYS A 132     176.999 132.086  10.687  1.00  0.00           C  
ATOM   2092  O   LYS A 132     178.083 131.521  10.833  1.00  0.00           O  
ATOM   2093  CB  LYS A 132     175.019 131.366  12.040  1.00  0.00           C  
ATOM   2094  CG  LYS A 132     174.320 131.378  13.393  1.00  0.00           C  
ATOM   2095  CD  LYS A 132     173.415 130.166  13.558  1.00  0.00           C  
ATOM   2096  CE  LYS A 132     172.172 130.281  12.687  1.00  0.00           C  
ATOM   2097  NZ  LYS A 132     171.206 129.180  12.949  1.00  0.00           N  
ATOM   2098  H   LYS A 132     174.538 133.847  11.751  1.00  0.00           H  
ATOM   2099  HA  LYS A 132     176.754 132.391  12.775  1.00  0.00           H  
ATOM   2100 1HB  LYS A 132     174.261 131.520  11.271  1.00  0.00           H  
ATOM   2101 2HB  LYS A 132     175.440 130.371  11.889  1.00  0.00           H  
ATOM   2102 1HG  LYS A 132     175.067 131.374  14.188  1.00  0.00           H  
ATOM   2103 2HG  LYS A 132     173.722 132.283  13.485  1.00  0.00           H  
ATOM   2104 1HD  LYS A 132     173.960 129.263  13.281  1.00  0.00           H  
ATOM   2105 2HD  LYS A 132     173.109 130.080  14.600  1.00  0.00           H  
ATOM   2106 1HE  LYS A 132     171.680 131.233  12.879  1.00  0.00           H  
ATOM   2107 2HE  LYS A 132     172.460 130.251  11.636  1.00  0.00           H  
ATOM   2108 1HZ  LYS A 132     170.398 129.291  12.353  1.00  0.00           H  
ATOM   2109 2HZ  LYS A 132     171.646 128.291  12.756  1.00  0.00           H  
ATOM   2110 3HZ  LYS A 132     170.916 129.208  13.916  1.00  0.00           H  
ATOM   2111  N   VAL A 133     176.524 132.441   9.498  1.00  0.00           N  
ATOM   2112  CA  VAL A 133     177.279 132.212   8.273  1.00  0.00           C  
ATOM   2113  C   VAL A 133     178.575 133.014   8.268  1.00  0.00           C  
ATOM   2114  O   VAL A 133     179.628 132.506   7.881  1.00  0.00           O  
ATOM   2115  CB  VAL A 133     176.433 132.599   7.045  1.00  0.00           C  
ATOM   2116  CG1 VAL A 133     177.298 132.639   5.794  1.00  0.00           C  
ATOM   2117  CG2 VAL A 133     175.285 131.616   6.877  1.00  0.00           C  
ATOM   2118  H   VAL A 133     175.616 132.879   9.443  1.00  0.00           H  
ATOM   2119  HA  VAL A 133     177.543 131.156   8.219  1.00  0.00           H  
ATOM   2120  HB  VAL A 133     176.035 133.603   7.192  1.00  0.00           H  
ATOM   2121 1HG1 VAL A 133     176.684 132.914   4.936  1.00  0.00           H  
ATOM   2122 2HG1 VAL A 133     178.091 133.374   5.923  1.00  0.00           H  
ATOM   2123 3HG1 VAL A 133     177.737 131.656   5.624  1.00  0.00           H  
ATOM   2124 1HG2 VAL A 133     174.690 131.897   6.008  1.00  0.00           H  
ATOM   2125 2HG2 VAL A 133     175.683 130.612   6.736  1.00  0.00           H  
ATOM   2126 3HG2 VAL A 133     174.656 131.636   7.767  1.00  0.00           H  
ATOM   2127  N   ALA A 134     178.493 134.267   8.700  1.00  0.00           N  
ATOM   2128  CA  ALA A 134     179.665 135.132   8.769  1.00  0.00           C  
ATOM   2129  C   ALA A 134     180.738 134.535   9.672  1.00  0.00           C  
ATOM   2130  O   ALA A 134     181.928 134.599   9.363  1.00  0.00           O  
ATOM   2131  CB  ALA A 134     179.274 136.517   9.261  1.00  0.00           C  
ATOM   2132  H   ALA A 134     177.596 134.629   8.988  1.00  0.00           H  
ATOM   2133  HA  ALA A 134     180.087 135.224   7.769  1.00  0.00           H  
ATOM   2134 1HB  ALA A 134     180.159 137.152   9.306  1.00  0.00           H  
ATOM   2135 2HB  ALA A 134     178.550 136.956   8.572  1.00  0.00           H  
ATOM   2136 3HB  ALA A 134     178.830 136.440  10.252  1.00  0.00           H  
ATOM   2137  N   ILE A 135     180.310 133.958  10.790  1.00  0.00           N  
ATOM   2138  CA  ILE A 135     181.232 133.334  11.731  1.00  0.00           C  
ATOM   2139  C   ILE A 135     181.843 132.068  11.145  1.00  0.00           C  
ATOM   2140  O   ILE A 135     183.044 131.824  11.286  1.00  0.00           O  
ATOM   2141  CB  ILE A 135     180.522 132.997  13.054  1.00  0.00           C  
ATOM   2142  CG1 ILE A 135     180.022 134.275  13.733  1.00  0.00           C  
ATOM   2143  CG2 ILE A 135     181.455 132.230  13.979  1.00  0.00           C  
ATOM   2144  CD1 ILE A 135     181.129 135.190  14.203  1.00  0.00           C  
ATOM   2145  H   ILE A 135     179.320 133.950  10.991  1.00  0.00           H  
ATOM   2146  HA  ILE A 135     182.043 134.031  11.932  1.00  0.00           H  
ATOM   2147  HB  ILE A 135     179.644 132.385  12.850  1.00  0.00           H  
ATOM   2148 1HG1 ILE A 135     179.390 134.831  13.041  1.00  0.00           H  
ATOM   2149 2HG1 ILE A 135     179.408 134.013  14.595  1.00  0.00           H  
ATOM   2150 1HG2 ILE A 135     180.937 132.001  14.910  1.00  0.00           H  
ATOM   2151 2HG2 ILE A 135     181.763 131.303  13.497  1.00  0.00           H  
ATOM   2152 3HG2 ILE A 135     182.335 132.838  14.193  1.00  0.00           H  
ATOM   2153 1HD1 ILE A 135     180.696 136.074  14.673  1.00  0.00           H  
ATOM   2154 2HD1 ILE A 135     181.754 134.664  14.925  1.00  0.00           H  
ATOM   2155 3HD1 ILE A 135     181.736 135.494  13.351  1.00  0.00           H  
ATOM   2156  N   LEU A 136     181.017 131.266  10.487  1.00  0.00           N  
ATOM   2157  CA  LEU A 136     181.482 130.046   9.841  1.00  0.00           C  
ATOM   2158  C   LEU A 136     182.495 130.355   8.746  1.00  0.00           C  
ATOM   2159  O   LEU A 136     183.492 129.648   8.590  1.00  0.00           O  
ATOM   2160  CB  LEU A 136     180.296 129.275   9.247  1.00  0.00           C  
ATOM   2161  CG  LEU A 136     179.343 128.634  10.264  1.00  0.00           C  
ATOM   2162  CD1 LEU A 136     178.084 128.160   9.552  1.00  0.00           C  
ATOM   2163  CD2 LEU A 136     180.046 127.477  10.958  1.00  0.00           C  
ATOM   2164  H   LEU A 136     180.036 131.507  10.435  1.00  0.00           H  
ATOM   2165  HA  LEU A 136     181.981 129.428  10.586  1.00  0.00           H  
ATOM   2166 1HB  LEU A 136     179.712 129.957   8.631  1.00  0.00           H  
ATOM   2167 2HB  LEU A 136     180.682 128.481   8.608  1.00  0.00           H  
ATOM   2168  HG  LEU A 136     179.048 129.377  11.005  1.00  0.00           H  
ATOM   2169 1HD1 LEU A 136     177.406 127.705  10.274  1.00  0.00           H  
ATOM   2170 2HD1 LEU A 136     177.591 129.011   9.080  1.00  0.00           H  
ATOM   2171 3HD1 LEU A 136     178.349 127.427   8.791  1.00  0.00           H  
ATOM   2172 1HD2 LEU A 136     179.369 127.021  11.682  1.00  0.00           H  
ATOM   2173 2HD2 LEU A 136     180.341 126.733  10.218  1.00  0.00           H  
ATOM   2174 3HD2 LEU A 136     180.933 127.846  11.474  1.00  0.00           H  
ATOM   2175  N   LEU A 137     182.233 131.414   7.988  1.00  0.00           N  
ATOM   2176  CA  LEU A 137     183.179 131.890   6.984  1.00  0.00           C  
ATOM   2177  C   LEU A 137     184.462 132.396   7.633  1.00  0.00           C  
ATOM   2178  O   LEU A 137     185.560 132.130   7.144  1.00  0.00           O  
ATOM   2179  CB  LEU A 137     182.546 133.009   6.147  1.00  0.00           C  
ATOM   2180  CG  LEU A 137     181.461 132.567   5.158  1.00  0.00           C  
ATOM   2181  CD1 LEU A 137     180.657 133.780   4.710  1.00  0.00           C  
ATOM   2182  CD2 LEU A 137     182.109 131.871   3.970  1.00  0.00           C  
ATOM   2183  H   LEU A 137     181.358 131.904   8.110  1.00  0.00           H  
ATOM   2184  HA  LEU A 137     183.444 131.055   6.334  1.00  0.00           H  
ATOM   2185 1HB  LEU A 137     182.101 133.738   6.823  1.00  0.00           H  
ATOM   2186 2HB  LEU A 137     183.332 133.504   5.578  1.00  0.00           H  
ATOM   2187  HG  LEU A 137     180.776 131.877   5.652  1.00  0.00           H  
ATOM   2188 1HD1 LEU A 137     179.885 133.466   4.007  1.00  0.00           H  
ATOM   2189 2HD1 LEU A 137     180.188 134.246   5.576  1.00  0.00           H  
ATOM   2190 3HD1 LEU A 137     181.319 134.496   4.225  1.00  0.00           H  
ATOM   2191 1HD2 LEU A 137     181.337 131.556   3.267  1.00  0.00           H  
ATOM   2192 2HD2 LEU A 137     182.793 132.561   3.474  1.00  0.00           H  
ATOM   2193 3HD2 LEU A 137     182.662 130.998   4.317  1.00  0.00           H  
ATOM   2194  N   ALA A 138     184.314 133.126   8.733  1.00  0.00           N  
ATOM   2195  CA  ALA A 138     185.463 133.633   9.473  1.00  0.00           C  
ATOM   2196  C   ALA A 138     186.312 132.493  10.022  1.00  0.00           C  
ATOM   2197  O   ALA A 138     187.540 132.558  10.009  1.00  0.00           O  
ATOM   2198  CB  ALA A 138     185.005 134.544  10.604  1.00  0.00           C  
ATOM   2199  H   ALA A 138     183.383 133.335   9.064  1.00  0.00           H  
ATOM   2200  HA  ALA A 138     186.088 134.211   8.793  1.00  0.00           H  
ATOM   2201 1HB  ALA A 138     185.874 134.914  11.147  1.00  0.00           H  
ATOM   2202 2HB  ALA A 138     184.449 135.385  10.190  1.00  0.00           H  
ATOM   2203 3HB  ALA A 138     184.364 133.984  11.283  1.00  0.00           H  
ATOM   2204  N   LYS A 139     185.649 131.448  10.505  1.00  0.00           N  
ATOM   2205  CA  LYS A 139     186.339 130.266  11.005  1.00  0.00           C  
ATOM   2206  C   LYS A 139     187.176 129.612   9.911  1.00  0.00           C  
ATOM   2207  O   LYS A 139     188.337 129.265  10.127  1.00  0.00           O  
ATOM   2208  CB  LYS A 139     185.336 129.261  11.572  1.00  0.00           C  
ATOM   2209  CG  LYS A 139     185.965 127.994  12.136  1.00  0.00           C  
ATOM   2210  CD  LYS A 139     184.913 127.077  12.742  1.00  0.00           C  
ATOM   2211  CE  LYS A 139     185.528 125.773  13.230  1.00  0.00           C  
ATOM   2212  NZ  LYS A 139     184.519 124.889  13.875  1.00  0.00           N  
ATOM   2213  H   LYS A 139     184.638 131.473  10.525  1.00  0.00           H  
ATOM   2214  HA  LYS A 139     187.019 130.571  11.800  1.00  0.00           H  
ATOM   2215 1HB  LYS A 139     184.760 129.732  12.369  1.00  0.00           H  
ATOM   2216 2HB  LYS A 139     184.634 128.967  10.791  1.00  0.00           H  
ATOM   2217 1HG  LYS A 139     186.485 127.460  11.340  1.00  0.00           H  
ATOM   2218 2HG  LYS A 139     186.689 128.259  12.905  1.00  0.00           H  
ATOM   2219 1HD  LYS A 139     184.432 127.579  13.583  1.00  0.00           H  
ATOM   2220 2HD  LYS A 139     184.153 126.851  11.994  1.00  0.00           H  
ATOM   2221 1HE  LYS A 139     185.972 125.244  12.388  1.00  0.00           H  
ATOM   2222 2HE  LYS A 139     186.316 125.990  13.950  1.00  0.00           H  
ATOM   2223 1HZ  LYS A 139     184.966 124.038  14.184  1.00  0.00           H  
ATOM   2224 2HZ  LYS A 139     184.114 125.364  14.669  1.00  0.00           H  
ATOM   2225 3HZ  LYS A 139     183.793 124.665  13.210  1.00  0.00           H  
ATOM   2226  N   ARG A 140     186.580 129.451   8.734  1.00  0.00           N  
ATOM   2227  CA  ARG A 140     187.302 128.945   7.573  1.00  0.00           C  
ATOM   2228  C   ARG A 140     188.433 129.886   7.174  1.00  0.00           C  
ATOM   2229  O   ARG A 140     189.519 129.443   6.803  1.00  0.00           O  
ATOM   2230  CB  ARG A 140     186.359 128.762   6.393  1.00  0.00           C  
ATOM   2231  CG  ARG A 140     185.353 127.632   6.547  1.00  0.00           C  
ATOM   2232  CD  ARG A 140     184.381 127.605   5.425  1.00  0.00           C  
ATOM   2233  NE  ARG A 140     183.387 126.557   5.594  1.00  0.00           N  
ATOM   2234  CZ  ARG A 140     183.536 125.285   5.174  1.00  0.00           C  
ATOM   2235  NH1 ARG A 140     184.642 124.920   4.565  1.00  0.00           N  
ATOM   2236  NH2 ARG A 140     182.571 124.406   5.375  1.00  0.00           N  
ATOM   2237  H   ARG A 140     185.602 129.684   8.642  1.00  0.00           H  
ATOM   2238  HA  ARG A 140     187.749 127.985   7.833  1.00  0.00           H  
ATOM   2239 1HB  ARG A 140     185.798 129.681   6.230  1.00  0.00           H  
ATOM   2240 2HB  ARG A 140     186.938 128.567   5.490  1.00  0.00           H  
ATOM   2241 1HG  ARG A 140     185.880 126.677   6.569  1.00  0.00           H  
ATOM   2242 2HG  ARG A 140     184.799 127.762   7.478  1.00  0.00           H  
ATOM   2243 1HD  ARG A 140     183.863 128.561   5.369  1.00  0.00           H  
ATOM   2244 2HD  ARG A 140     184.911 127.425   4.490  1.00  0.00           H  
ATOM   2245  HE  ARG A 140     182.523 126.801   6.059  1.00  0.00           H  
ATOM   2246 1HH1 ARG A 140     185.379 125.593   4.410  1.00  0.00           H  
ATOM   2247 2HH1 ARG A 140     184.754 123.967   4.250  1.00  0.00           H  
ATOM   2248 1HH2 ARG A 140     181.720 124.687   5.845  1.00  0.00           H  
ATOM   2249 2HH2 ARG A 140     182.682 123.453   5.062  1.00  0.00           H  
ATOM   2250  N   ALA A 141     188.171 131.186   7.257  1.00  0.00           N  
ATOM   2251  CA  ALA A 141     189.169 132.192   6.914  1.00  0.00           C  
ATOM   2252  C   ALA A 141     190.388 132.088   7.823  1.00  0.00           C  
ATOM   2253  O   ALA A 141     191.524 132.229   7.370  1.00  0.00           O  
ATOM   2254  CB  ALA A 141     188.565 133.586   6.994  1.00  0.00           C  
ATOM   2255  H   ALA A 141     187.255 131.485   7.563  1.00  0.00           H  
ATOM   2256  HA  ALA A 141     189.502 132.014   5.893  1.00  0.00           H  
ATOM   2257 1HB  ALA A 141     189.323 134.326   6.735  1.00  0.00           H  
ATOM   2258 2HB  ALA A 141     187.730 133.661   6.296  1.00  0.00           H  
ATOM   2259 3HB  ALA A 141     188.209 133.770   8.007  1.00  0.00           H  
ATOM   2260  N   GLN A 142     190.144 131.842   9.105  1.00  0.00           N  
ATOM   2261  CA  GLN A 142     191.226 131.659  10.067  1.00  0.00           C  
ATOM   2262  C   GLN A 142     192.047 130.418   9.744  1.00  0.00           C  
ATOM   2263  O   GLN A 142     193.269 130.415   9.890  1.00  0.00           O  
ATOM   2264  CB  GLN A 142     190.667 131.559  11.489  1.00  0.00           C  
ATOM   2265  CG  GLN A 142     190.168 132.877  12.055  1.00  0.00           C  
ATOM   2266  CD  GLN A 142     189.720 132.754  13.499  1.00  0.00           C  
ATOM   2267  OE1 GLN A 142     188.788 132.008  13.813  1.00  0.00           O  
ATOM   2268  NE2 GLN A 142     190.382 133.486  14.388  1.00  0.00           N  
ATOM   2269  H   GLN A 142     189.188 131.779   9.423  1.00  0.00           H  
ATOM   2270  HA  GLN A 142     191.891 132.520  10.008  1.00  0.00           H  
ATOM   2271 1HB  GLN A 142     189.839 130.850  11.506  1.00  0.00           H  
ATOM   2272 2HB  GLN A 142     191.439 131.177  12.157  1.00  0.00           H  
ATOM   2273 1HG  GLN A 142     190.974 133.609  12.009  1.00  0.00           H  
ATOM   2274 2HG  GLN A 142     189.319 133.217  11.462  1.00  0.00           H  
ATOM   2275 1HE2 GLN A 142     190.131 133.446  15.356  1.00  0.00           H  
ATOM   2276 2HE2 GLN A 142     191.132 134.077  14.090  1.00  0.00           H  
ATOM   2277  N   GLU A 143     191.368 129.363   9.303  1.00  0.00           N  
ATOM   2278  CA  GLU A 143     192.029 128.100   9.000  1.00  0.00           C  
ATOM   2279  C   GLU A 143     192.909 128.224   7.763  1.00  0.00           C  
ATOM   2280  O   GLU A 143     194.022 127.699   7.726  1.00  0.00           O  
ATOM   2281  CB  GLU A 143     190.994 126.992   8.793  1.00  0.00           C  
ATOM   2282  CG  GLU A 143     190.247 126.585  10.055  1.00  0.00           C  
ATOM   2283  CD  GLU A 143     189.196 125.541   9.803  1.00  0.00           C  
ATOM   2284  OE1 GLU A 143     188.967 125.220   8.661  1.00  0.00           O  
ATOM   2285  OE2 GLU A 143     188.621 125.063  10.752  1.00  0.00           O  
ATOM   2286  H   GLU A 143     190.368 129.439   9.179  1.00  0.00           H  
ATOM   2287  HA  GLU A 143     192.673 127.836   9.838  1.00  0.00           H  
ATOM   2288 1HB  GLU A 143     190.257 127.315   8.058  1.00  0.00           H  
ATOM   2289 2HB  GLU A 143     191.486 126.104   8.395  1.00  0.00           H  
ATOM   2290 1HG  GLU A 143     190.963 126.196  10.779  1.00  0.00           H  
ATOM   2291 2HG  GLU A 143     189.779 127.468  10.488  1.00  0.00           H  
ATOM   2292  N   THR A 144     192.404 128.921   6.750  1.00  0.00           N  
ATOM   2293  CA  THR A 144     193.073 128.986   5.456  1.00  0.00           C  
ATOM   2294  C   THR A 144     193.845 130.291   5.301  1.00  0.00           C  
ATOM   2295  O   THR A 144     194.756 130.391   4.480  1.00  0.00           O  
ATOM   2296  CB  THR A 144     192.063 128.842   4.302  1.00  0.00           C  
ATOM   2297  OG1 THR A 144     191.154 129.950   4.318  1.00  0.00           O  
ATOM   2298  CG2 THR A 144     191.280 127.545   4.438  1.00  0.00           C  
ATOM   2299  H   THR A 144     191.534 129.417   6.881  1.00  0.00           H  
ATOM   2300  HA  THR A 144     193.791 128.171   5.396  1.00  0.00           H  
ATOM   2301  HB  THR A 144     192.596 128.841   3.351  1.00  0.00           H  
ATOM   2302  HG1 THR A 144     190.632 129.947   3.512  1.00  0.00           H  
ATOM   2303 1HG2 THR A 144     190.572 127.460   3.613  1.00  0.00           H  
ATOM   2304 2HG2 THR A 144     191.968 126.701   4.414  1.00  0.00           H  
ATOM   2305 3HG2 THR A 144     190.738 127.545   5.382  1.00  0.00           H  
ATOM   2306  N   GLY A 145     193.472 131.291   6.092  1.00  0.00           N  
ATOM   2307  CA  GLY A 145     194.057 132.622   5.974  1.00  0.00           C  
ATOM   2308  C   GLY A 145     193.569 133.327   4.715  1.00  0.00           C  
ATOM   2309  O   GLY A 145     194.271 134.163   4.148  1.00  0.00           O  
ATOM   2310  H   GLY A 145     192.767 131.125   6.797  1.00  0.00           H  
ATOM   2311 1HA  GLY A 145     193.795 133.214   6.851  1.00  0.00           H  
ATOM   2312 2HA  GLY A 145     195.143 132.542   5.953  1.00  0.00           H  
ATOM   2313  N   ASP A 146     192.360 132.982   4.281  1.00  0.00           N  
ATOM   2314  CA  ASP A 146     191.830 133.482   3.018  1.00  0.00           C  
ATOM   2315  C   ASP A 146     191.005 134.746   3.226  1.00  0.00           C  
ATOM   2316  O   ASP A 146     189.950 134.713   3.860  1.00  0.00           O  
ATOM   2317  CB  ASP A 146     190.972 132.413   2.336  1.00  0.00           C  
ATOM   2318  CG  ASP A 146     190.503 132.827   0.947  1.00  0.00           C  
ATOM   2319  OD1 ASP A 146     190.605 133.988   0.628  1.00  0.00           O  
ATOM   2320  OD2 ASP A 146     190.049 131.978   0.218  1.00  0.00           O  
ATOM   2321  H   ASP A 146     191.795 132.360   4.842  1.00  0.00           H  
ATOM   2322  HA  ASP A 146     192.665 133.736   2.367  1.00  0.00           H  
ATOM   2323 1HB  ASP A 146     191.542 131.488   2.251  1.00  0.00           H  
ATOM   2324 2HB  ASP A 146     190.096 132.203   2.951  1.00  0.00           H  
ATOM   2325  N   LYS A 147     191.496 135.860   2.696  1.00  0.00           N  
ATOM   2326  CA  LYS A 147     190.839 137.149   2.875  1.00  0.00           C  
ATOM   2327  C   LYS A 147     189.474 137.171   2.199  1.00  0.00           C  
ATOM   2328  O   LYS A 147     188.580 137.912   2.608  1.00  0.00           O  
ATOM   2329  CB  LYS A 147     191.715 138.277   2.328  1.00  0.00           C  
ATOM   2330  CG  LYS A 147     193.014 138.492   3.093  1.00  0.00           C  
ATOM   2331  CD  LYS A 147     192.746 138.928   4.526  1.00  0.00           C  
ATOM   2332  CE  LYS A 147     192.224 140.356   4.583  1.00  0.00           C  
ATOM   2333  NZ  LYS A 147     192.046 140.828   5.983  1.00  0.00           N  
ATOM   2334  H   LYS A 147     192.348 135.813   2.155  1.00  0.00           H  
ATOM   2335  HA  LYS A 147     190.681 137.312   3.943  1.00  0.00           H  
ATOM   2336 1HB  LYS A 147     191.969 138.069   1.289  1.00  0.00           H  
ATOM   2337 2HB  LYS A 147     191.156 139.213   2.348  1.00  0.00           H  
ATOM   2338 1HG  LYS A 147     193.587 137.564   3.106  1.00  0.00           H  
ATOM   2339 2HG  LYS A 147     193.607 139.257   2.595  1.00  0.00           H  
ATOM   2340 1HD  LYS A 147     192.009 138.262   4.978  1.00  0.00           H  
ATOM   2341 2HD  LYS A 147     193.668 138.865   5.104  1.00  0.00           H  
ATOM   2342 1HE  LYS A 147     192.923 141.019   4.075  1.00  0.00           H  
ATOM   2343 2HE  LYS A 147     191.265 140.413   4.069  1.00  0.00           H  
ATOM   2344 1HZ  LYS A 147     191.698 141.777   5.977  1.00  0.00           H  
ATOM   2345 2HZ  LYS A 147     191.384 140.231   6.458  1.00  0.00           H  
ATOM   2346 3HZ  LYS A 147     192.933 140.798   6.464  1.00  0.00           H  
ATOM   2347  N   GLU A 148     189.321 136.354   1.162  1.00  0.00           N  
ATOM   2348  CA  GLU A 148     188.098 136.346   0.368  1.00  0.00           C  
ATOM   2349  C   GLU A 148     186.919 135.821   1.177  1.00  0.00           C  
ATOM   2350  O   GLU A 148     185.787 136.276   1.009  1.00  0.00           O  
ATOM   2351  CB  GLU A 148     188.286 135.495  -0.891  1.00  0.00           C  
ATOM   2352  CG  GLU A 148     189.266 136.074  -1.901  1.00  0.00           C  
ATOM   2353  CD  GLU A 148     188.846 137.422  -2.417  1.00  0.00           C  
ATOM   2354  OE1 GLU A 148     187.738 137.540  -2.881  1.00  0.00           O  
ATOM   2355  OE2 GLU A 148     189.635 138.335  -2.348  1.00  0.00           O  
ATOM   2356  H   GLU A 148     190.071 135.723   0.918  1.00  0.00           H  
ATOM   2357  HA  GLU A 148     187.869 137.373   0.075  1.00  0.00           H  
ATOM   2358 1HB  GLU A 148     188.641 134.504  -0.610  1.00  0.00           H  
ATOM   2359 2HB  GLU A 148     187.326 135.369  -1.391  1.00  0.00           H  
ATOM   2360 1HG  GLU A 148     190.245 136.167  -1.430  1.00  0.00           H  
ATOM   2361 2HG  GLU A 148     189.361 135.383  -2.737  1.00  0.00           H  
ATOM   2362  N   LEU A 149     187.191 134.860   2.053  1.00  0.00           N  
ATOM   2363  CA  LEU A 149     186.176 134.342   2.961  1.00  0.00           C  
ATOM   2364  C   LEU A 149     185.778 135.388   3.996  1.00  0.00           C  
ATOM   2365  O   LEU A 149     184.608 135.492   4.367  1.00  0.00           O  
ATOM   2366  CB  LEU A 149     186.692 133.082   3.668  1.00  0.00           C  
ATOM   2367  CG  LEU A 149     186.875 131.847   2.778  1.00  0.00           C  
ATOM   2368  CD1 LEU A 149     187.574 130.749   3.569  1.00  0.00           C  
ATOM   2369  CD2 LEU A 149     185.518 131.379   2.273  1.00  0.00           C  
ATOM   2370  H   LEU A 149     188.124 134.477   2.090  1.00  0.00           H  
ATOM   2371  HA  LEU A 149     185.285 134.096   2.381  1.00  0.00           H  
ATOM   2372 1HB  LEU A 149     187.655 133.309   4.123  1.00  0.00           H  
ATOM   2373 2HB  LEU A 149     185.993 132.818   4.462  1.00  0.00           H  
ATOM   2374  HG  LEU A 149     187.510 132.101   1.929  1.00  0.00           H  
ATOM   2375 1HD1 LEU A 149     187.704 129.871   2.936  1.00  0.00           H  
ATOM   2376 2HD1 LEU A 149     188.549 131.104   3.900  1.00  0.00           H  
ATOM   2377 3HD1 LEU A 149     186.969 130.485   4.435  1.00  0.00           H  
ATOM   2378 1HD2 LEU A 149     185.649 130.501   1.640  1.00  0.00           H  
ATOM   2379 2HD2 LEU A 149     184.883 131.122   3.122  1.00  0.00           H  
ATOM   2380 3HD2 LEU A 149     185.049 132.176   1.697  1.00  0.00           H  
ATOM   2381  N   GLU A 150     186.755 136.158   4.457  1.00  0.00           N  
ATOM   2382  CA  GLU A 150     186.492 137.271   5.361  1.00  0.00           C  
ATOM   2383  C   GLU A 150     185.599 138.317   4.705  1.00  0.00           C  
ATOM   2384  O   GLU A 150     184.683 138.845   5.333  1.00  0.00           O  
ATOM   2385  CB  GLU A 150     187.806 137.916   5.807  1.00  0.00           C  
ATOM   2386  CG  GLU A 150     187.639 139.079   6.774  1.00  0.00           C  
ATOM   2387  CD  GLU A 150     188.943 139.738   7.127  1.00  0.00           C  
ATOM   2388  OE1 GLU A 150     189.936 139.054   7.186  1.00  0.00           O  
ATOM   2389  OE2 GLU A 150     188.946 140.928   7.339  1.00  0.00           O  
ATOM   2390  H   GLU A 150     187.705 135.970   4.173  1.00  0.00           H  
ATOM   2391  HA  GLU A 150     185.966 136.889   6.235  1.00  0.00           H  
ATOM   2392 1HB  GLU A 150     188.434 137.167   6.290  1.00  0.00           H  
ATOM   2393 2HB  GLU A 150     188.347 138.282   4.934  1.00  0.00           H  
ATOM   2394 1HG  GLU A 150     186.981 139.821   6.323  1.00  0.00           H  
ATOM   2395 2HG  GLU A 150     187.163 138.716   7.684  1.00  0.00           H  
ATOM   2396  N   LYS A 151     185.871 138.608   3.438  1.00  0.00           N  
ATOM   2397  CA  LYS A 151     185.066 139.558   2.681  1.00  0.00           C  
ATOM   2398  C   LYS A 151     183.606 139.127   2.629  1.00  0.00           C  
ATOM   2399  O   LYS A 151     182.700 139.946   2.787  1.00  0.00           O  
ATOM   2400  CB  LYS A 151     185.618 139.716   1.263  1.00  0.00           C  
ATOM   2401  CG  LYS A 151     186.940 140.468   1.183  1.00  0.00           C  
ATOM   2402  CD  LYS A 151     187.458 140.524  -0.247  1.00  0.00           C  
ATOM   2403  CE  LYS A 151     188.861 141.109  -0.305  1.00  0.00           C  
ATOM   2404  NZ  LYS A 151     189.431 141.052  -1.679  1.00  0.00           N  
ATOM   2405  H   LYS A 151     186.655 138.160   2.987  1.00  0.00           H  
ATOM   2406  HA  LYS A 151     185.108 140.525   3.184  1.00  0.00           H  
ATOM   2407 1HB  LYS A 151     185.766 138.731   0.818  1.00  0.00           H  
ATOM   2408 2HB  LYS A 151     184.892 140.247   0.647  1.00  0.00           H  
ATOM   2409 1HG  LYS A 151     186.802 141.486   1.550  1.00  0.00           H  
ATOM   2410 2HG  LYS A 151     187.680 139.971   1.809  1.00  0.00           H  
ATOM   2411 1HD  LYS A 151     187.475 139.517  -0.667  1.00  0.00           H  
ATOM   2412 2HD  LYS A 151     186.792 141.140  -0.851  1.00  0.00           H  
ATOM   2413 1HE  LYS A 151     188.835 142.148   0.021  1.00  0.00           H  
ATOM   2414 2HE  LYS A 151     189.515 140.556   0.368  1.00  0.00           H  
ATOM   2415 1HZ  LYS A 151     190.360 141.449  -1.675  1.00  0.00           H  
ATOM   2416 2HZ  LYS A 151     189.477 140.090  -1.985  1.00  0.00           H  
ATOM   2417 3HZ  LYS A 151     188.843 141.578  -2.310  1.00  0.00           H  
ATOM   2418  N   LEU A 152     183.383 137.836   2.407  1.00  0.00           N  
ATOM   2419  CA  LEU A 152     182.035 137.279   2.404  1.00  0.00           C  
ATOM   2420  C   LEU A 152     181.382 137.413   3.774  1.00  0.00           C  
ATOM   2421  O   LEU A 152     180.201 137.743   3.879  1.00  0.00           O  
ATOM   2422  CB  LEU A 152     182.073 135.802   1.990  1.00  0.00           C  
ATOM   2423  CG  LEU A 152     182.375 135.533   0.510  1.00  0.00           C  
ATOM   2424  CD1 LEU A 152     182.675 134.054   0.313  1.00  0.00           C  
ATOM   2425  CD2 LEU A 152     181.188 135.968  -0.337  1.00  0.00           C  
ATOM   2426  H   LEU A 152     184.168 137.224   2.237  1.00  0.00           H  
ATOM   2427  HA  LEU A 152     181.431 137.843   1.693  1.00  0.00           H  
ATOM   2428 1HB  LEU A 152     182.834 135.295   2.581  1.00  0.00           H  
ATOM   2429 2HB  LEU A 152     181.107 135.353   2.218  1.00  0.00           H  
ATOM   2430  HG  LEU A 152     183.260 136.096   0.211  1.00  0.00           H  
ATOM   2431 1HD1 LEU A 152     182.890 133.863  -0.738  1.00  0.00           H  
ATOM   2432 2HD1 LEU A 152     183.539 133.774   0.916  1.00  0.00           H  
ATOM   2433 3HD1 LEU A 152     181.812 133.464   0.620  1.00  0.00           H  
ATOM   2434 1HD2 LEU A 152     181.403 135.778  -1.389  1.00  0.00           H  
ATOM   2435 2HD2 LEU A 152     180.303 135.405  -0.040  1.00  0.00           H  
ATOM   2436 3HD2 LEU A 152     181.007 137.033  -0.191  1.00  0.00           H  
ATOM   2437  N   ALA A 153     182.159 137.153   4.821  1.00  0.00           N  
ATOM   2438  CA  ALA A 153     181.669 137.283   6.189  1.00  0.00           C  
ATOM   2439  C   ALA A 153     181.246 138.714   6.488  1.00  0.00           C  
ATOM   2440  O   ALA A 153     180.236 138.948   7.153  1.00  0.00           O  
ATOM   2441  CB  ALA A 153     182.733 136.830   7.178  1.00  0.00           C  
ATOM   2442  H   ALA A 153     183.112 136.856   4.667  1.00  0.00           H  
ATOM   2443  HA  ALA A 153     180.789 136.647   6.303  1.00  0.00           H  
ATOM   2444 1HB  ALA A 153     182.353 136.932   8.194  1.00  0.00           H  
ATOM   2445 2HB  ALA A 153     182.984 135.785   6.988  1.00  0.00           H  
ATOM   2446 3HB  ALA A 153     183.625 137.443   7.059  1.00  0.00           H  
ATOM   2447  N   ARG A 154     182.023 139.672   5.994  1.00  0.00           N  
ATOM   2448  CA  ARG A 154     181.703 141.084   6.163  1.00  0.00           C  
ATOM   2449  C   ARG A 154     180.434 141.455   5.405  1.00  0.00           C  
ATOM   2450  O   ARG A 154     179.607 142.224   5.898  1.00  0.00           O  
ATOM   2451  CB  ARG A 154     182.852 141.956   5.679  1.00  0.00           C  
ATOM   2452  CG  ARG A 154     184.081 141.950   6.575  1.00  0.00           C  
ATOM   2453  CD  ARG A 154     185.191 142.745   5.990  1.00  0.00           C  
ATOM   2454  NE  ARG A 154     186.383 142.705   6.821  1.00  0.00           N  
ATOM   2455  CZ  ARG A 154     186.631 143.543   7.846  1.00  0.00           C  
ATOM   2456  NH1 ARG A 154     185.761 144.480   8.153  1.00  0.00           N  
ATOM   2457  NH2 ARG A 154     187.747 143.424   8.542  1.00  0.00           N  
ATOM   2458  H   ARG A 154     182.859 139.415   5.487  1.00  0.00           H  
ATOM   2459  HA  ARG A 154     181.523 141.273   7.222  1.00  0.00           H  
ATOM   2460 1HB  ARG A 154     183.165 141.628   4.688  1.00  0.00           H  
ATOM   2461 2HB  ARG A 154     182.514 142.988   5.589  1.00  0.00           H  
ATOM   2462 1HG  ARG A 154     183.826 142.379   7.544  1.00  0.00           H  
ATOM   2463 2HG  ARG A 154     184.427 140.925   6.711  1.00  0.00           H  
ATOM   2464 1HD  ARG A 154     185.445 142.347   5.008  1.00  0.00           H  
ATOM   2465 2HD  ARG A 154     184.880 143.785   5.890  1.00  0.00           H  
ATOM   2466  HE  ARG A 154     187.076 141.997   6.615  1.00  0.00           H  
ATOM   2467 1HH1 ARG A 154     184.907 144.571   7.620  1.00  0.00           H  
ATOM   2468 2HH1 ARG A 154     185.946 145.109   8.921  1.00  0.00           H  
ATOM   2469 1HH2 ARG A 154     188.416 142.704   8.306  1.00  0.00           H  
ATOM   2470 2HH2 ARG A 154     187.933 144.052   9.310  1.00  0.00           H  
ATOM   2471  N   ARG A 155     180.287 140.907   4.205  1.00  0.00           N  
ATOM   2472  CA  ARG A 155     179.105 141.156   3.388  1.00  0.00           C  
ATOM   2473  C   ARG A 155     177.852 140.587   4.042  1.00  0.00           C  
ATOM   2474  O   ARG A 155     176.789 141.209   4.017  1.00  0.00           O  
ATOM   2475  CB  ARG A 155     179.272 140.544   2.005  1.00  0.00           C  
ATOM   2476  CG  ARG A 155     178.032 140.600   1.127  1.00  0.00           C  
ATOM   2477  CD  ARG A 155     177.625 141.998   0.838  1.00  0.00           C  
ATOM   2478  NE  ARG A 155     176.436 142.056   0.003  1.00  0.00           N  
ATOM   2479  CZ  ARG A 155     175.735 143.176  -0.255  1.00  0.00           C  
ATOM   2480  NH1 ARG A 155     176.115 144.323   0.265  1.00  0.00           N  
ATOM   2481  NH2 ARG A 155     174.665 143.125  -1.029  1.00  0.00           N  
ATOM   2482  H   ARG A 155     181.010 140.300   3.847  1.00  0.00           H  
ATOM   2483  HA  ARG A 155     178.969 142.235   3.296  1.00  0.00           H  
ATOM   2484 1HB  ARG A 155     180.073 141.058   1.475  1.00  0.00           H  
ATOM   2485 2HB  ARG A 155     179.563 139.498   2.102  1.00  0.00           H  
ATOM   2486 1HG  ARG A 155     178.233 140.098   0.180  1.00  0.00           H  
ATOM   2487 2HG  ARG A 155     177.206 140.099   1.633  1.00  0.00           H  
ATOM   2488 1HD  ARG A 155     177.408 142.514   1.773  1.00  0.00           H  
ATOM   2489 2HD  ARG A 155     178.432 142.512   0.317  1.00  0.00           H  
ATOM   2490  HE  ARG A 155     176.113 141.193  -0.414  1.00  0.00           H  
ATOM   2491 1HH1 ARG A 155     176.932 144.362   0.856  1.00  0.00           H  
ATOM   2492 2HH1 ARG A 155     175.589 145.164   0.071  1.00  0.00           H  
ATOM   2493 1HH2 ARG A 155     174.372 142.243  -1.428  1.00  0.00           H  
ATOM   2494 2HH2 ARG A 155     174.140 143.964  -1.222  1.00  0.00           H  
ATOM   2495  N   ALA A 156     177.983 139.402   4.629  1.00  0.00           N  
ATOM   2496  CA  ALA A 156     176.872 138.764   5.325  1.00  0.00           C  
ATOM   2497  C   ALA A 156     176.344 139.649   6.447  1.00  0.00           C  
ATOM   2498  O   ALA A 156     175.134 139.775   6.633  1.00  0.00           O  
ATOM   2499  CB  ALA A 156     177.299 137.411   5.875  1.00  0.00           C  
ATOM   2500  H   ALA A 156     178.874 138.931   4.590  1.00  0.00           H  
ATOM   2501  HA  ALA A 156     176.059 138.613   4.613  1.00  0.00           H  
ATOM   2502 1HB  ALA A 156     176.460 136.946   6.391  1.00  0.00           H  
ATOM   2503 2HB  ALA A 156     177.621 136.769   5.054  1.00  0.00           H  
ATOM   2504 3HB  ALA A 156     178.125 137.547   6.573  1.00  0.00           H  
ATOM   2505  N   LEU A 157     177.259 140.259   7.191  1.00  0.00           N  
ATOM   2506  CA  LEU A 157     176.887 141.140   8.292  1.00  0.00           C  
ATOM   2507  C   LEU A 157     176.366 142.474   7.777  1.00  0.00           C  
ATOM   2508  O   LEU A 157     175.445 143.056   8.352  1.00  0.00           O  
ATOM   2509  CB  LEU A 157     178.092 141.375   9.213  1.00  0.00           C  
ATOM   2510  CG  LEU A 157     178.577 140.151   9.999  1.00  0.00           C  
ATOM   2511  CD1 LEU A 157     179.851 140.504  10.754  1.00  0.00           C  
ATOM   2512  CD2 LEU A 157     177.484 139.694  10.954  1.00  0.00           C  
ATOM   2513  H   LEU A 157     178.237 140.109   6.989  1.00  0.00           H  
ATOM   2514  HA  LEU A 157     176.086 140.667   8.859  1.00  0.00           H  
ATOM   2515 1HB  LEU A 157     178.925 141.733   8.610  1.00  0.00           H  
ATOM   2516 2HB  LEU A 157     177.832 142.150   9.933  1.00  0.00           H  
ATOM   2517  HG  LEU A 157     178.814 139.343   9.306  1.00  0.00           H  
ATOM   2518 1HD1 LEU A 157     180.196 139.634  11.313  1.00  0.00           H  
ATOM   2519 2HD1 LEU A 157     180.622 140.809  10.046  1.00  0.00           H  
ATOM   2520 3HD1 LEU A 157     179.649 141.322  11.445  1.00  0.00           H  
ATOM   2521 1HD2 LEU A 157     177.829 138.823  11.512  1.00  0.00           H  
ATOM   2522 2HD2 LEU A 157     177.248 140.500  11.648  1.00  0.00           H  
ATOM   2523 3HD2 LEU A 157     176.592 139.431  10.386  1.00  0.00           H  
ATOM   2524  N   GLU A 158     176.958 142.958   6.690  1.00  0.00           N  
ATOM   2525  CA  GLU A 158     176.503 144.187   6.052  1.00  0.00           C  
ATOM   2526  C   GLU A 158     175.032 144.098   5.670  1.00  0.00           C  
ATOM   2527  O   GLU A 158     174.263 145.032   5.898  1.00  0.00           O  
ATOM   2528  CB  GLU A 158     177.345 144.486   4.810  1.00  0.00           C  
ATOM   2529  CG  GLU A 158     176.980 145.783   4.101  1.00  0.00           C  
ATOM   2530  CD  GLU A 158     177.856 146.066   2.912  1.00  0.00           C  
ATOM   2531  OE1 GLU A 158     178.360 145.133   2.334  1.00  0.00           O  
ATOM   2532  OE2 GLU A 158     178.021 147.217   2.582  1.00  0.00           O  
ATOM   2533  H   GLU A 158     177.744 142.459   6.296  1.00  0.00           H  
ATOM   2534  HA  GLU A 158     176.611 145.006   6.763  1.00  0.00           H  
ATOM   2535 1HB  GLU A 158     178.397 144.542   5.089  1.00  0.00           H  
ATOM   2536 2HB  GLU A 158     177.238 143.672   4.093  1.00  0.00           H  
ATOM   2537 1HG  GLU A 158     175.944 145.725   3.769  1.00  0.00           H  
ATOM   2538 2HG  GLU A 158     177.060 146.607   4.809  1.00  0.00           H  
ATOM   2539  N   VAL A 159     174.645 142.969   5.086  1.00  0.00           N  
ATOM   2540  CA  VAL A 159     173.249 142.720   4.749  1.00  0.00           C  
ATOM   2541  C   VAL A 159     172.404 142.543   6.004  1.00  0.00           C  
ATOM   2542  O   VAL A 159     171.299 143.080   6.103  1.00  0.00           O  
ATOM   2543  CB  VAL A 159     173.127 141.462   3.869  1.00  0.00           C  
ATOM   2544  CG1 VAL A 159     171.665 141.100   3.656  1.00  0.00           C  
ATOM   2545  CG2 VAL A 159     173.826 141.691   2.538  1.00  0.00           C  
ATOM   2546  H   VAL A 159     175.336 142.263   4.870  1.00  0.00           H  
ATOM   2547  HA  VAL A 159     172.863 143.586   4.211  1.00  0.00           H  
ATOM   2548  HB  VAL A 159     173.594 140.622   4.386  1.00  0.00           H  
ATOM   2549 1HG1 VAL A 159     171.598 140.208   3.033  1.00  0.00           H  
ATOM   2550 2HG1 VAL A 159     171.194 140.905   4.620  1.00  0.00           H  
ATOM   2551 3HG1 VAL A 159     171.154 141.926   3.162  1.00  0.00           H  
ATOM   2552 1HG2 VAL A 159     173.737 140.797   1.922  1.00  0.00           H  
ATOM   2553 2HG2 VAL A 159     173.363 142.534   2.025  1.00  0.00           H  
ATOM   2554 3HG2 VAL A 159     174.880 141.907   2.713  1.00  0.00           H  
ATOM   2555  N   ALA A 160     172.927 141.784   6.962  1.00  0.00           N  
ATOM   2556  CA  ALA A 160     172.211 141.518   8.205  1.00  0.00           C  
ATOM   2557  C   ALA A 160     171.892 142.810   8.945  1.00  0.00           C  
ATOM   2558  O   ALA A 160     170.793 142.978   9.475  1.00  0.00           O  
ATOM   2559  CB  ALA A 160     173.021 140.585   9.093  1.00  0.00           C  
ATOM   2560  H   ALA A 160     173.843 141.383   6.827  1.00  0.00           H  
ATOM   2561  HA  ALA A 160     171.264 141.033   7.962  1.00  0.00           H  
ATOM   2562 1HB  ALA A 160     172.473 140.395  10.015  1.00  0.00           H  
ATOM   2563 2HB  ALA A 160     173.191 139.643   8.571  1.00  0.00           H  
ATOM   2564 3HB  ALA A 160     173.978 141.046   9.326  1.00  0.00           H  
ATOM   2565  N   LYS A 161     172.858 143.723   8.977  1.00  0.00           N  
ATOM   2566  CA  LYS A 161     172.678 145.005   9.647  1.00  0.00           C  
ATOM   2567  C   LYS A 161     171.586 145.830   8.975  1.00  0.00           C  
ATOM   2568  O   LYS A 161     170.800 146.497   9.645  1.00  0.00           O  
ATOM   2569  CB  LYS A 161     173.992 145.787   9.668  1.00  0.00           C  
ATOM   2570  CG  LYS A 161     175.020 145.264  10.662  1.00  0.00           C  
ATOM   2571  CD  LYS A 161     176.201 146.214  10.787  1.00  0.00           C  
ATOM   2572  CE  LYS A 161     177.081 146.172   9.546  1.00  0.00           C  
ATOM   2573  NZ  LYS A 161     178.357 146.911   9.743  1.00  0.00           N  
ATOM   2574  H   LYS A 161     173.739 143.521   8.526  1.00  0.00           H  
ATOM   2575  HA  LYS A 161     172.365 144.818  10.674  1.00  0.00           H  
ATOM   2576 1HB  LYS A 161     174.444 145.766   8.676  1.00  0.00           H  
ATOM   2577 2HB  LYS A 161     173.790 146.830   9.913  1.00  0.00           H  
ATOM   2578 1HG  LYS A 161     174.553 145.147  11.641  1.00  0.00           H  
ATOM   2579 2HG  LYS A 161     175.381 144.290  10.333  1.00  0.00           H  
ATOM   2580 1HD  LYS A 161     175.836 147.232  10.929  1.00  0.00           H  
ATOM   2581 2HD  LYS A 161     176.800 145.938  11.655  1.00  0.00           H  
ATOM   2582 1HE  LYS A 161     177.310 145.136   9.298  1.00  0.00           H  
ATOM   2583 2HE  LYS A 161     176.546 146.613   8.706  1.00  0.00           H  
ATOM   2584 1HZ  LYS A 161     178.910 146.860   8.899  1.00  0.00           H  
ATOM   2585 2HZ  LYS A 161     178.157 147.879   9.955  1.00  0.00           H  
ATOM   2586 3HZ  LYS A 161     178.871 146.499  10.508  1.00  0.00           H  
ATOM   2587  N   ARG A 162     171.544 145.777   7.648  1.00  0.00           N  
ATOM   2588  CA  ARG A 162     170.500 146.451   6.887  1.00  0.00           C  
ATOM   2589  C   ARG A 162     169.138 145.827   7.151  1.00  0.00           C  
ATOM   2590  O   ARG A 162     168.131 146.529   7.254  1.00  0.00           O  
ATOM   2591  CB  ARG A 162     170.801 146.393   5.395  1.00  0.00           C  
ATOM   2592  CG  ARG A 162     169.660 146.840   4.496  1.00  0.00           C  
ATOM   2593  CD  ARG A 162     169.309 148.266   4.720  1.00  0.00           C  
ATOM   2594  NE  ARG A 162     168.207 148.693   3.873  1.00  0.00           N  
ATOM   2595  CZ  ARG A 162     167.499 149.824   4.053  1.00  0.00           C  
ATOM   2596  NH1 ARG A 162     167.787 150.628   5.052  1.00  0.00           N  
ATOM   2597  NH2 ARG A 162     166.512 150.124   3.227  1.00  0.00           N  
ATOM   2598  H   ARG A 162     172.257 145.257   7.152  1.00  0.00           H  
ATOM   2599  HA  ARG A 162     170.455 147.491   7.208  1.00  0.00           H  
ATOM   2600 1HB  ARG A 162     171.661 147.022   5.174  1.00  0.00           H  
ATOM   2601 2HB  ARG A 162     171.061 145.372   5.117  1.00  0.00           H  
ATOM   2602 1HG  ARG A 162     169.950 146.718   3.452  1.00  0.00           H  
ATOM   2603 2HG  ARG A 162     168.776 146.234   4.700  1.00  0.00           H  
ATOM   2604 1HD  ARG A 162     169.016 148.410   5.758  1.00  0.00           H  
ATOM   2605 2HD  ARG A 162     170.173 148.891   4.497  1.00  0.00           H  
ATOM   2606  HE  ARG A 162     167.956 148.100   3.094  1.00  0.00           H  
ATOM   2607 1HH1 ARG A 162     168.540 150.400   5.684  1.00  0.00           H  
ATOM   2608 2HH1 ARG A 162     167.256 151.476   5.187  1.00  0.00           H  
ATOM   2609 1HH2 ARG A 162     166.290 149.506   2.458  1.00  0.00           H  
ATOM   2610 2HH2 ARG A 162     165.981 150.972   3.362  1.00  0.00           H  
ATOM   2611  N   ALA A 163     169.109 144.503   7.257  1.00  0.00           N  
ATOM   2612  CA  ALA A 163     167.862 143.779   7.479  1.00  0.00           C  
ATOM   2613  C   ALA A 163     167.188 144.224   8.769  1.00  0.00           C  
ATOM   2614  O   ALA A 163     165.981 144.464   8.798  1.00  0.00           O  
ATOM   2615  CB  ALA A 163     168.120 142.279   7.508  1.00  0.00           C  
ATOM   2616  H   ALA A 163     169.973 143.985   7.182  1.00  0.00           H  
ATOM   2617  HA  ALA A 163     167.182 143.999   6.655  1.00  0.00           H  
ATOM   2618 1HB  ALA A 163     167.180 141.752   7.675  1.00  0.00           H  
ATOM   2619 2HB  ALA A 163     168.547 141.965   6.556  1.00  0.00           H  
ATOM   2620 3HB  ALA A 163     168.814 142.044   8.312  1.00  0.00           H  
ATOM   2621  N   VAL A 164     167.974 144.335   9.835  1.00  0.00           N  
ATOM   2622  CA  VAL A 164     167.448 144.717  11.138  1.00  0.00           C  
ATOM   2623  C   VAL A 164     167.212 146.219  11.218  1.00  0.00           C  
ATOM   2624  O   VAL A 164     166.295 146.679  11.900  1.00  0.00           O  
ATOM   2625  CB  VAL A 164     168.421 144.293  12.253  1.00  0.00           C  
ATOM   2626  CG1 VAL A 164     168.548 142.777  12.303  1.00  0.00           C  
ATOM   2627  CG2 VAL A 164     169.780 144.940  12.028  1.00  0.00           C  
ATOM   2628  H   VAL A 164     168.962 144.148   9.737  1.00  0.00           H  
ATOM   2629  HA  VAL A 164     166.485 144.224  11.281  1.00  0.00           H  
ATOM   2630  HB  VAL A 164     168.022 144.614  13.215  1.00  0.00           H  
ATOM   2631 1HG1 VAL A 164     169.240 142.496  13.096  1.00  0.00           H  
ATOM   2632 2HG1 VAL A 164     167.570 142.337  12.501  1.00  0.00           H  
ATOM   2633 3HG1 VAL A 164     168.924 142.412  11.348  1.00  0.00           H  
ATOM   2634 1HG2 VAL A 164     170.465 144.635  12.820  1.00  0.00           H  
ATOM   2635 2HG2 VAL A 164     170.177 144.622  11.063  1.00  0.00           H  
ATOM   2636 3HG2 VAL A 164     169.673 146.025  12.038  1.00  0.00           H  
ATOM   2637  N   GLU A 165     168.046 146.982  10.518  1.00  0.00           N  
ATOM   2638  CA  GLU A 165     167.901 148.432  10.470  1.00  0.00           C  
ATOM   2639  C   GLU A 165     166.519 148.830   9.964  1.00  0.00           C  
ATOM   2640  O   GLU A 165     165.848 149.671  10.565  1.00  0.00           O  
ATOM   2641  CB  GLU A 165     168.981 149.046   9.576  1.00  0.00           C  
ATOM   2642  CG  GLU A 165     168.904 150.561   9.448  1.00  0.00           C  
ATOM   2643  CD  GLU A 165     169.936 151.121   8.509  1.00  0.00           C  
ATOM   2644  OE1 GLU A 165     169.855 150.848   7.336  1.00  0.00           O  
ATOM   2645  OE2 GLU A 165     170.807 151.824   8.967  1.00  0.00           O  
ATOM   2646  H   GLU A 165     168.799 146.546  10.007  1.00  0.00           H  
ATOM   2647  HA  GLU A 165     168.009 148.826  11.482  1.00  0.00           H  
ATOM   2648 1HB  GLU A 165     169.966 148.793   9.968  1.00  0.00           H  
ATOM   2649 2HB  GLU A 165     168.908 148.622   8.574  1.00  0.00           H  
ATOM   2650 1HG  GLU A 165     167.914 150.835   9.086  1.00  0.00           H  
ATOM   2651 2HG  GLU A 165     169.036 151.005  10.433  1.00  0.00           H  
ATOM   2652  N   LEU A 166     166.101 148.222   8.862  1.00  0.00           N  
ATOM   2653  CA  LEU A 166     164.788 148.496   8.286  1.00  0.00           C  
ATOM   2654  C   LEU A 166     163.675 147.935   9.163  1.00  0.00           C  
ATOM   2655  O   LEU A 166     162.615 148.545   9.303  1.00  0.00           O  
ATOM   2656  CB  LEU A 166     164.691 147.896   6.878  1.00  0.00           C  
ATOM   2657  CG  LEU A 166     163.370 148.145   6.140  1.00  0.00           C  
ATOM   2658  CD1 LEU A 166     163.119 149.643   6.036  1.00  0.00           C  
ATOM   2659  CD2 LEU A 166     163.431 147.505   4.760  1.00  0.00           C  
ATOM   2660  H   LEU A 166     166.706 147.552   8.408  1.00  0.00           H  
ATOM   2661  HA  LEU A 166     164.653 149.575   8.232  1.00  0.00           H  
ATOM   2662 1HB  LEU A 166     165.494 148.309   6.268  1.00  0.00           H  
ATOM   2663 2HB  LEU A 166     164.834 146.818   6.948  1.00  0.00           H  
ATOM   2664  HG  LEU A 166     162.549 147.707   6.707  1.00  0.00           H  
ATOM   2665 1HD1 LEU A 166     162.179 149.819   5.511  1.00  0.00           H  
ATOM   2666 2HD1 LEU A 166     163.060 150.071   7.038  1.00  0.00           H  
ATOM   2667 3HD1 LEU A 166     163.934 150.111   5.488  1.00  0.00           H  
ATOM   2668 1HD2 LEU A 166     162.491 147.680   4.235  1.00  0.00           H  
ATOM   2669 2HD2 LEU A 166     164.252 147.943   4.192  1.00  0.00           H  
ATOM   2670 3HD2 LEU A 166     163.594 146.432   4.863  1.00  0.00           H  
ATOM   2671  N   ALA A 167     163.923 146.768   9.748  1.00  0.00           N  
ATOM   2672  CA  ALA A 167     162.967 146.152  10.661  1.00  0.00           C  
ATOM   2673  C   ALA A 167     162.648 147.076  11.828  1.00  0.00           C  
ATOM   2674  O   ALA A 167     161.506 147.141  12.286  1.00  0.00           O  
ATOM   2675  CB  ALA A 167     163.503 144.822  11.172  1.00  0.00           C  
ATOM   2676  H   ALA A 167     164.794 146.296   9.557  1.00  0.00           H  
ATOM   2677  HA  ALA A 167     162.039 145.969  10.120  1.00  0.00           H  
ATOM   2678 1HB  ALA A 167     162.778 144.374  11.853  1.00  0.00           H  
ATOM   2679 2HB  ALA A 167     163.673 144.150  10.329  1.00  0.00           H  
ATOM   2680 3HB  ALA A 167     164.441 144.987  11.698  1.00  0.00           H  
ATOM   2681  N   ILE A 168     163.660 147.791  12.307  1.00  0.00           N  
ATOM   2682  CA  ILE A 168     163.473 148.761  13.381  1.00  0.00           C  
ATOM   2683  C   ILE A 168     162.672 149.965  12.901  1.00  0.00           C  
ATOM   2684  O   ILE A 168     161.764 150.431  13.590  1.00  0.00           O  
ATOM   2685  CB  ILE A 168     164.829 149.233  13.936  1.00  0.00           C  
ATOM   2686  CG1 ILE A 168     165.550 148.080  14.638  1.00  0.00           C  
ATOM   2687  CG2 ILE A 168     164.636 150.403  14.889  1.00  0.00           C  
ATOM   2688  CD1 ILE A 168     167.017 148.342  14.895  1.00  0.00           C  
ATOM   2689  H   ILE A 168     164.583 147.659  11.919  1.00  0.00           H  
ATOM   2690  HA  ILE A 168     162.910 148.286  14.183  1.00  0.00           H  
ATOM   2691  HB  ILE A 168     165.469 149.550  13.113  1.00  0.00           H  
ATOM   2692 1HG1 ILE A 168     165.067 147.877  15.594  1.00  0.00           H  
ATOM   2693 2HG1 ILE A 168     165.467 147.176  14.033  1.00  0.00           H  
ATOM   2694 1HG2 ILE A 168     165.604 150.724  15.272  1.00  0.00           H  
ATOM   2695 2HG2 ILE A 168     164.164 151.229  14.358  1.00  0.00           H  
ATOM   2696 3HG2 ILE A 168     164.001 150.094  15.719  1.00  0.00           H  
ATOM   2697 1HD1 ILE A 168     167.458 147.479  15.394  1.00  0.00           H  
ATOM   2698 2HD1 ILE A 168     167.528 148.512  13.947  1.00  0.00           H  
ATOM   2699 3HD1 ILE A 168     167.124 149.221  15.528  1.00  0.00           H  
ATOM   2700  N   LYS A 169     163.012 150.463  11.719  1.00  0.00           N  
ATOM   2701  CA  LYS A 169     162.291 151.581  11.122  1.00  0.00           C  
ATOM   2702  C   LYS A 169     160.809 151.260  10.970  1.00  0.00           C  
ATOM   2703  O   LYS A 169     159.950 152.092  11.268  1.00  0.00           O  
ATOM   2704  CB  LYS A 169     162.893 151.943   9.764  1.00  0.00           C  
ATOM   2705  CG  LYS A 169     162.243 153.143   9.087  1.00  0.00           C  
ATOM   2706  CD  LYS A 169     162.943 153.489   7.782  1.00  0.00           C  
ATOM   2707  CE  LYS A 169     162.276 154.667   7.090  1.00  0.00           C  
ATOM   2708  NZ  LYS A 169     162.956 155.021   5.814  1.00  0.00           N  
ATOM   2709  H   LYS A 169     163.790 150.057  11.219  1.00  0.00           H  
ATOM   2710  HA  LYS A 169     162.376 152.442  11.785  1.00  0.00           H  
ATOM   2711 1HB  LYS A 169     163.955 152.161   9.883  1.00  0.00           H  
ATOM   2712 2HB  LYS A 169     162.808 151.092   9.089  1.00  0.00           H  
ATOM   2713 1HG  LYS A 169     161.196 152.921   8.880  1.00  0.00           H  
ATOM   2714 2HG  LYS A 169     162.288 154.005   9.753  1.00  0.00           H  
ATOM   2715 1HD  LYS A 169     163.986 153.738   7.982  1.00  0.00           H  
ATOM   2716 2HD  LYS A 169     162.917 152.626   7.116  1.00  0.00           H  
ATOM   2717 1HE  LYS A 169     161.236 154.423   6.876  1.00  0.00           H  
ATOM   2718 2HE  LYS A 169     162.295 155.534   7.749  1.00  0.00           H  
ATOM   2719 1HZ  LYS A 169     162.485 155.806   5.388  1.00  0.00           H  
ATOM   2720 2HZ  LYS A 169     163.918 155.269   6.002  1.00  0.00           H  
ATOM   2721 3HZ  LYS A 169     162.930 154.231   5.186  1.00  0.00           H  
ATOM   2722  N   SER A 170     160.515 150.052  10.505  1.00  0.00           N  
ATOM   2723  CA  SER A 170     159.136 149.591  10.386  1.00  0.00           C  
ATOM   2724  C   SER A 170     158.501 149.390  11.756  1.00  0.00           C  
ATOM   2725  O   SER A 170     157.361 149.795  11.988  1.00  0.00           O  
ATOM   2726  CB  SER A 170     159.085 148.296   9.600  1.00  0.00           C  
ATOM   2727  OG  SER A 170     157.778 147.794   9.543  1.00  0.00           O  
ATOM   2728  H   SER A 170     161.265 149.435  10.227  1.00  0.00           H  
ATOM   2729  HA  SER A 170     158.561 150.356   9.863  1.00  0.00           H  
ATOM   2730 1HB  SER A 170     159.456 148.467   8.591  1.00  0.00           H  
ATOM   2731 2HB  SER A 170     159.739 147.561  10.068  1.00  0.00           H  
ATOM   2732  HG  SER A 170     157.357 148.234   8.801  1.00  0.00           H  
ATOM   2733  N   ASN A 171     159.246 148.764  12.661  1.00  0.00           N  
ATOM   2734  CA  ASN A 171     158.748 148.488  14.003  1.00  0.00           C  
ATOM   2735  C   ASN A 171     159.771 148.883  15.061  1.00  0.00           C  
ATOM   2736  O   ASN A 171     160.642 148.091  15.422  1.00  0.00           O  
ATOM   2737  CB  ASN A 171     158.373 147.024  14.144  1.00  0.00           C  
ATOM   2738  CG  ASN A 171     157.776 146.707  15.487  1.00  0.00           C  
ATOM   2739  OD1 ASN A 171     157.793 147.541  16.401  1.00  0.00           O  
ATOM   2740  ND2 ASN A 171     157.246 145.519  15.625  1.00  0.00           N  
ATOM   2741  H   ASN A 171     160.180 148.471  12.413  1.00  0.00           H  
ATOM   2742  HA  ASN A 171     157.852 149.086  14.170  1.00  0.00           H  
ATOM   2743 1HB  ASN A 171     157.655 146.756  13.369  1.00  0.00           H  
ATOM   2744 2HB  ASN A 171     159.258 146.406  13.999  1.00  0.00           H  
ATOM   2745 1HD2 ASN A 171     156.834 145.252  16.498  1.00  0.00           H  
ATOM   2746 2HD2 ASN A 171     157.253 144.876  14.860  1.00  0.00           H  
ATOM   2747  N   PRO A 172     159.659 150.111  15.554  1.00  0.00           N  
ATOM   2748  CA  PRO A 172     160.641 150.658  16.482  1.00  0.00           C  
ATOM   2749  C   PRO A 172     160.712 149.831  17.760  1.00  0.00           C  
ATOM   2750  O   PRO A 172     161.677 149.925  18.518  1.00  0.00           O  
ATOM   2751  CB  PRO A 172     160.112 152.071  16.751  1.00  0.00           C  
ATOM   2752  CG  PRO A 172     159.357 152.420  15.514  1.00  0.00           C  
ATOM   2753  CD  PRO A 172     158.690 151.132  15.106  1.00  0.00           C  
ATOM   2754  HA  PRO A 172     161.623 150.617  16.008  1.00  0.00           H  
ATOM   2755 1HB  PRO A 172     159.480 152.070  17.650  1.00  0.00           H  
ATOM   2756 2HB  PRO A 172     160.950 152.754  16.948  1.00  0.00           H  
ATOM   2757 1HG  PRO A 172     158.636 153.224  15.723  1.00  0.00           H  
ATOM   2758 2HG  PRO A 172     160.045 152.803  14.745  1.00  0.00           H  
ATOM   2759 1HD  PRO A 172     157.725 151.038  15.626  1.00  0.00           H  
ATOM   2760 2HD  PRO A 172     158.546 151.123  14.015  1.00  0.00           H  
ATOM   2761  N   ASP A 173     159.684 149.023  17.993  1.00  0.00           N  
ATOM   2762  CA  ASP A 173     159.603 148.215  19.203  1.00  0.00           C  
ATOM   2763  C   ASP A 173     160.133 146.808  18.963  1.00  0.00           C  
ATOM   2764  O   ASP A 173     159.973 145.921  19.803  1.00  0.00           O  
ATOM   2765  CB  ASP A 173     158.158 148.145  19.705  1.00  0.00           C  
ATOM   2766  CG  ASP A 173     157.631 149.490  20.183  1.00  0.00           C  
ATOM   2767  OD1 ASP A 173     158.394 150.238  20.751  1.00  0.00           O  
ATOM   2768  OD2 ASP A 173     156.472 149.758  19.978  1.00  0.00           O  
ATOM   2769  H   ASP A 173     158.939 148.965  17.312  1.00  0.00           H  
ATOM   2770  HA  ASP A 173     160.228 148.677  19.970  1.00  0.00           H  
ATOM   2771 1HB  ASP A 173     157.514 147.781  18.906  1.00  0.00           H  
ATOM   2772 2HB  ASP A 173     158.094 147.432  20.529  1.00  0.00           H  
ATOM   2773  N   ASN A 174     160.768 146.608  17.813  1.00  0.00           N  
ATOM   2774  CA  ASN A 174     161.328 145.308  17.461  1.00  0.00           C  
ATOM   2775  C   ASN A 174     162.603 145.029  18.247  1.00  0.00           C  
ATOM   2776  O   ASN A 174     163.707 145.280  17.766  1.00  0.00           O  
ATOM   2777  CB  ASN A 174     161.591 145.224  15.969  1.00  0.00           C  
ATOM   2778  CG  ASN A 174     161.968 143.838  15.525  1.00  0.00           C  
ATOM   2779  OD1 ASN A 174     162.602 143.084  16.273  1.00  0.00           O  
ATOM   2780  ND2 ASN A 174     161.589 143.487  14.323  1.00  0.00           N  
ATOM   2781  H   ASN A 174     160.862 147.375  17.163  1.00  0.00           H  
ATOM   2782  HA  ASN A 174     160.603 144.536  17.723  1.00  0.00           H  
ATOM   2783 1HB  ASN A 174     160.700 145.539  15.424  1.00  0.00           H  
ATOM   2784 2HB  ASN A 174     162.396 145.909  15.703  1.00  0.00           H  
ATOM   2785 1HD2 ASN A 174     161.811 142.576  13.975  1.00  0.00           H  
ATOM   2786 2HD2 ASN A 174     161.077 144.129  13.753  1.00  0.00           H  
ATOM   2787  N   LYS A 175     162.441 144.510  19.460  1.00  0.00           N  
ATOM   2788  CA  LYS A 175     163.572 144.282  20.352  1.00  0.00           C  
ATOM   2789  C   LYS A 175     164.584 143.328  19.731  1.00  0.00           C  
ATOM   2790  O   LYS A 175     165.789 143.471  19.932  1.00  0.00           O  
ATOM   2791  CB  LYS A 175     163.091 143.735  21.697  1.00  0.00           C  
ATOM   2792  CG  LYS A 175     162.338 144.744  22.554  1.00  0.00           C  
ATOM   2793  CD  LYS A 175     161.877 144.121  23.864  1.00  0.00           C  
ATOM   2794  CE  LYS A 175     161.118 145.126  24.718  1.00  0.00           C  
ATOM   2795  NZ  LYS A 175     160.627 144.520  25.985  1.00  0.00           N  
ATOM   2796  H   LYS A 175     161.513 144.264  19.769  1.00  0.00           H  
ATOM   2797  HA  LYS A 175     164.070 145.239  20.517  1.00  0.00           H  
ATOM   2798 1HB  LYS A 175     162.432 142.882  21.528  1.00  0.00           H  
ATOM   2799 2HB  LYS A 175     163.946 143.379  22.272  1.00  0.00           H  
ATOM   2800 1HG  LYS A 175     162.989 145.591  22.774  1.00  0.00           H  
ATOM   2801 2HG  LYS A 175     161.469 145.108  22.009  1.00  0.00           H  
ATOM   2802 1HD  LYS A 175     161.227 143.271  23.653  1.00  0.00           H  
ATOM   2803 2HD  LYS A 175     162.743 143.765  24.422  1.00  0.00           H  
ATOM   2804 1HE  LYS A 175     161.770 145.965  24.958  1.00  0.00           H  
ATOM   2805 2HE  LYS A 175     160.264 145.507  24.158  1.00  0.00           H  
ATOM   2806 1HZ  LYS A 175     160.130 145.217  26.522  1.00  0.00           H  
ATOM   2807 2HZ  LYS A 175     160.006 143.752  25.774  1.00  0.00           H  
ATOM   2808 3HZ  LYS A 175     161.412 144.180  26.522  1.00  0.00           H  
ATOM   2809  N   GLU A 176     164.084 142.356  18.977  1.00  0.00           N  
ATOM   2810  CA  GLU A 176     164.942 141.354  18.354  1.00  0.00           C  
ATOM   2811  C   GLU A 176     165.898 141.990  17.354  1.00  0.00           C  
ATOM   2812  O   GLU A 176     167.067 141.616  17.272  1.00  0.00           O  
ATOM   2813  CB  GLU A 176     164.095 140.287  17.657  1.00  0.00           C  
ATOM   2814  CG  GLU A 176     163.248 139.442  18.598  1.00  0.00           C  
ATOM   2815  CD  GLU A 176     164.074 138.570  19.503  1.00  0.00           C  
ATOM   2816  OE1 GLU A 176     165.140 138.170  19.101  1.00  0.00           O  
ATOM   2817  OE2 GLU A 176     163.637 138.303  20.598  1.00  0.00           O  
ATOM   2818  H   GLU A 176     163.087 142.310  18.829  1.00  0.00           H  
ATOM   2819  HA  GLU A 176     165.542 140.883  19.132  1.00  0.00           H  
ATOM   2820 1HB  GLU A 176     163.424 140.764  16.942  1.00  0.00           H  
ATOM   2821 2HB  GLU A 176     164.745 139.615  17.097  1.00  0.00           H  
ATOM   2822 1HG  GLU A 176     162.634 140.102  19.210  1.00  0.00           H  
ATOM   2823 2HG  GLU A 176     162.582 138.816  18.007  1.00  0.00           H  
ATOM   2824  N   ALA A 177     165.390 142.953  16.591  1.00  0.00           N  
ATOM   2825  CA  ALA A 177     166.210 143.676  15.625  1.00  0.00           C  
ATOM   2826  C   ALA A 177     167.234 144.561  16.325  1.00  0.00           C  
ATOM   2827  O   ALA A 177     168.381 144.663  15.891  1.00  0.00           O  
ATOM   2828  CB  ALA A 177     165.333 144.509  14.705  1.00  0.00           C  
ATOM   2829  H   ALA A 177     164.414 143.191  16.683  1.00  0.00           H  
ATOM   2830  HA  ALA A 177     166.758 142.949  15.023  1.00  0.00           H  
ATOM   2831 1HB  ALA A 177     165.960 145.044  13.990  1.00  0.00           H  
ATOM   2832 2HB  ALA A 177     164.645 143.858  14.166  1.00  0.00           H  
ATOM   2833 3HB  ALA A 177     164.764 145.227  15.294  1.00  0.00           H  
ATOM   2834  N   ARG A 178     166.813 145.199  17.412  1.00  0.00           N  
ATOM   2835  CA  ARG A 178     167.684 146.098  18.159  1.00  0.00           C  
ATOM   2836  C   ARG A 178     168.840 145.338  18.800  1.00  0.00           C  
ATOM   2837  O   ARG A 178     169.993 145.755  18.712  1.00  0.00           O  
ATOM   2838  CB  ARG A 178     166.900 146.830  19.238  1.00  0.00           C  
ATOM   2839  CG  ARG A 178     165.948 147.898  18.724  1.00  0.00           C  
ATOM   2840  CD  ARG A 178     165.099 148.447  19.812  1.00  0.00           C  
ATOM   2841  NE  ARG A 178     164.245 149.525  19.342  1.00  0.00           N  
ATOM   2842  CZ  ARG A 178     164.593 150.827  19.329  1.00  0.00           C  
ATOM   2843  NH1 ARG A 178     165.779 151.194  19.762  1.00  0.00           N  
ATOM   2844  NH2 ARG A 178     163.743 151.734  18.880  1.00  0.00           N  
ATOM   2845  H   ARG A 178     165.863 145.061  17.727  1.00  0.00           H  
ATOM   2846  HA  ARG A 178     168.110 146.824  17.465  1.00  0.00           H  
ATOM   2847 1HB  ARG A 178     166.313 146.113  19.810  1.00  0.00           H  
ATOM   2848 2HB  ARG A 178     167.593 147.310  19.929  1.00  0.00           H  
ATOM   2849 1HG  ARG A 178     166.522 148.718  18.290  1.00  0.00           H  
ATOM   2850 2HG  ARG A 178     165.296 147.469  17.962  1.00  0.00           H  
ATOM   2851 1HD  ARG A 178     164.462 147.657  20.209  1.00  0.00           H  
ATOM   2852 2HD  ARG A 178     165.733 148.836  20.607  1.00  0.00           H  
ATOM   2853  HE  ARG A 178     163.324 149.282  19.000  1.00  0.00           H  
ATOM   2854 1HH1 ARG A 178     166.428 150.501  20.105  1.00  0.00           H  
ATOM   2855 2HH1 ARG A 178     166.040 152.169  19.753  1.00  0.00           H  
ATOM   2856 1HH2 ARG A 178     162.832 151.452  18.547  1.00  0.00           H  
ATOM   2857 2HH2 ARG A 178     164.004 152.709  18.871  1.00  0.00           H  
ATOM   2858  N   ILE A 179     168.520 144.220  19.446  1.00  0.00           N  
ATOM   2859  CA  ILE A 179     169.527 143.414  20.123  1.00  0.00           C  
ATOM   2860  C   ILE A 179     170.488 142.779  19.127  1.00  0.00           C  
ATOM   2861  O   ILE A 179     171.702 142.776  19.335  1.00  0.00           O  
ATOM   2862  CB  ILE A 179     168.867 142.314  20.975  1.00  0.00           C  
ATOM   2863  CG1 ILE A 179     168.070 142.935  22.125  1.00  0.00           C  
ATOM   2864  CG2 ILE A 179     169.919 141.354  21.509  1.00  0.00           C  
ATOM   2865  CD1 ILE A 179     167.166 141.957  22.839  1.00  0.00           C  
ATOM   2866  H   ILE A 179     167.555 143.923  19.465  1.00  0.00           H  
ATOM   2867  HA  ILE A 179     170.111 144.066  20.775  1.00  0.00           H  
ATOM   2868  HB  ILE A 179     168.158 141.758  20.364  1.00  0.00           H  
ATOM   2869 1HG1 ILE A 179     168.757 143.361  22.855  1.00  0.00           H  
ATOM   2870 2HG1 ILE A 179     167.455 143.750  21.742  1.00  0.00           H  
ATOM   2871 1HG2 ILE A 179     169.435 140.583  22.110  1.00  0.00           H  
ATOM   2872 2HG2 ILE A 179     170.444 140.889  20.676  1.00  0.00           H  
ATOM   2873 3HG2 ILE A 179     170.631 141.901  22.127  1.00  0.00           H  
ATOM   2874 1HD1 ILE A 179     166.634 142.470  23.640  1.00  0.00           H  
ATOM   2875 2HD1 ILE A 179     166.445 141.544  22.132  1.00  0.00           H  
ATOM   2876 3HD1 ILE A 179     167.764 141.150  23.261  1.00  0.00           H  
ATOM   2877  N   LEU A 180     169.938 142.242  18.044  1.00  0.00           N  
ATOM   2878  CA  LEU A 180     170.746 141.597  17.014  1.00  0.00           C  
ATOM   2879  C   LEU A 180     171.654 142.602  16.318  1.00  0.00           C  
ATOM   2880  O   LEU A 180     172.797 142.289  15.982  1.00  0.00           O  
ATOM   2881  CB  LEU A 180     169.841 140.914  15.981  1.00  0.00           C  
ATOM   2882  CG  LEU A 180     170.564 140.165  14.854  1.00  0.00           C  
ATOM   2883  CD1 LEU A 180     171.508 139.132  15.455  1.00  0.00           C  
ATOM   2884  CD2 LEU A 180     169.540 139.506  13.943  1.00  0.00           C  
ATOM   2885  H   LEU A 180     168.935 142.281  17.930  1.00  0.00           H  
ATOM   2886  HA  LEU A 180     171.382 140.851  17.490  1.00  0.00           H  
ATOM   2887 1HB  LEU A 180     169.202 140.199  16.497  1.00  0.00           H  
ATOM   2888 2HB  LEU A 180     169.205 141.671  15.521  1.00  0.00           H  
ATOM   2889  HG  LEU A 180     171.165 140.869  14.277  1.00  0.00           H  
ATOM   2890 1HD1 LEU A 180     172.022 138.600  14.655  1.00  0.00           H  
ATOM   2891 2HD1 LEU A 180     172.242 139.633  16.087  1.00  0.00           H  
ATOM   2892 3HD1 LEU A 180     170.937 138.423  16.053  1.00  0.00           H  
ATOM   2893 1HD2 LEU A 180     170.055 138.974  13.142  1.00  0.00           H  
ATOM   2894 2HD2 LEU A 180     168.940 138.801  14.519  1.00  0.00           H  
ATOM   2895 3HD2 LEU A 180     168.891 140.269  13.514  1.00  0.00           H  
ATOM   2896  N   LYS A 181     171.142 143.808  16.105  1.00  0.00           N  
ATOM   2897  CA  LYS A 181     171.916 144.869  15.473  1.00  0.00           C  
ATOM   2898  C   LYS A 181     173.191 145.159  16.253  1.00  0.00           C  
ATOM   2899  O   LYS A 181     174.272 145.274  15.674  1.00  0.00           O  
ATOM   2900  CB  LYS A 181     171.076 146.141  15.346  1.00  0.00           C  
ATOM   2901  CG  LYS A 181     171.721 147.241  14.512  1.00  0.00           C  
ATOM   2902  CD  LYS A 181     170.804 148.447  14.383  1.00  0.00           C  
ATOM   2903  CE  LYS A 181     171.407 149.507  13.473  1.00  0.00           C  
ATOM   2904  NZ  LYS A 181     172.631 150.115  14.061  1.00  0.00           N  
ATOM   2905  H   LYS A 181     170.190 143.995  16.388  1.00  0.00           H  
ATOM   2906  HA  LYS A 181     172.207 144.538  14.475  1.00  0.00           H  
ATOM   2907 1HB  LYS A 181     170.114 145.899  14.893  1.00  0.00           H  
ATOM   2908 2HB  LYS A 181     170.877 146.547  16.338  1.00  0.00           H  
ATOM   2909 1HG  LYS A 181     172.655 147.553  14.982  1.00  0.00           H  
ATOM   2910 2HG  LYS A 181     171.946 146.858  13.517  1.00  0.00           H  
ATOM   2911 1HD  LYS A 181     169.843 148.132  13.974  1.00  0.00           H  
ATOM   2912 2HD  LYS A 181     170.634 148.882  15.368  1.00  0.00           H  
ATOM   2913 1HE  LYS A 181     171.662 149.060  12.514  1.00  0.00           H  
ATOM   2914 2HE  LYS A 181     170.674 150.295  13.298  1.00  0.00           H  
ATOM   2915 1HZ  LYS A 181     172.999 150.811  13.428  1.00  0.00           H  
ATOM   2916 2HZ  LYS A 181     172.402 150.550  14.943  1.00  0.00           H  
ATOM   2917 3HZ  LYS A 181     173.325 149.396  14.210  1.00  0.00           H  
ATOM   2918  N   LEU A 182     173.059 145.279  17.570  1.00  0.00           N  
ATOM   2919  CA  LEU A 182     174.215 145.425  18.445  1.00  0.00           C  
ATOM   2920  C   LEU A 182     175.214 144.293  18.233  1.00  0.00           C  
ATOM   2921  O   LEU A 182     176.410 144.531  18.070  1.00  0.00           O  
ATOM   2922  CB  LEU A 182     173.767 145.453  19.912  1.00  0.00           C  
ATOM   2923  CG  LEU A 182     174.895 145.484  20.951  1.00  0.00           C  
ATOM   2924  CD1 LEU A 182     175.615 146.824  20.880  1.00  0.00           C  
ATOM   2925  CD2 LEU A 182     174.315 145.248  22.338  1.00  0.00           C  
ATOM   2926  H   LEU A 182     172.134 145.269  17.975  1.00  0.00           H  
ATOM   2927  HA  LEU A 182     174.709 146.367  18.211  1.00  0.00           H  
ATOM   2928 1HB  LEU A 182     173.148 146.335  20.069  1.00  0.00           H  
ATOM   2929 2HB  LEU A 182     173.161 144.569  20.107  1.00  0.00           H  
ATOM   2930  HG  LEU A 182     175.621 144.703  20.724  1.00  0.00           H  
ATOM   2931 1HD1 LEU A 182     176.416 146.846  21.619  1.00  0.00           H  
ATOM   2932 2HD1 LEU A 182     176.036 146.958  19.884  1.00  0.00           H  
ATOM   2933 3HD1 LEU A 182     174.909 147.627  21.088  1.00  0.00           H  
ATOM   2934 1HD2 LEU A 182     175.117 145.269  23.076  1.00  0.00           H  
ATOM   2935 2HD2 LEU A 182     173.589 146.029  22.567  1.00  0.00           H  
ATOM   2936 3HD2 LEU A 182     173.822 144.276  22.365  1.00  0.00           H  
ATOM   2937  N   LEU A 183     174.724 142.948  18.229  1.00  0.00           N  
ATOM   2938  CA  LEU A 183     175.573 141.788  18.064  1.00  0.00           C  
ATOM   2939  C   LEU A 183     176.195 141.719  16.671  1.00  0.00           C  
ATOM   2940  O   LEU A 183     177.320 141.246  16.507  1.00  0.00           O  
ATOM   2941  CB  LEU A 183     174.763 140.514  18.331  1.00  0.00           C  
ATOM   2942  CG  LEU A 183     174.106 140.420  19.715  1.00  0.00           C  
ATOM   2943  CD1 LEU A 183     173.165 139.224  19.751  1.00  0.00           C  
ATOM   2944  CD2 LEU A 183     175.185 140.300  20.781  1.00  0.00           C  
ATOM   2945  H   LEU A 183     173.730 142.817  18.349  1.00  0.00           H  
ATOM   2946  HA  LEU A 183     176.384 141.847  18.789  1.00  0.00           H  
ATOM   2947 1HB  LEU A 183     173.973 140.441  17.585  1.00  0.00           H  
ATOM   2948 2HB  LEU A 183     175.421 139.653  18.218  1.00  0.00           H  
ATOM   2949  HG  LEU A 183     173.514 141.317  19.897  1.00  0.00           H  
ATOM   2950 1HD1 LEU A 183     172.699 139.158  20.734  1.00  0.00           H  
ATOM   2951 2HD1 LEU A 183     172.393 139.346  18.991  1.00  0.00           H  
ATOM   2952 3HD1 LEU A 183     173.728 138.312  19.555  1.00  0.00           H  
ATOM   2953 1HD2 LEU A 183     174.719 140.234  21.765  1.00  0.00           H  
ATOM   2954 2HD2 LEU A 183     175.777 139.403  20.600  1.00  0.00           H  
ATOM   2955 3HD2 LEU A 183     175.832 141.176  20.744  1.00  0.00           H  
ATOM   2956  N   LEU A 184     175.481 142.186  15.638  1.00  0.00           N  
ATOM   2957  CA  LEU A 184     176.063 142.199  14.300  1.00  0.00           C  
ATOM   2958  C   LEU A 184     177.211 143.192  14.199  1.00  0.00           C  
ATOM   2959  O   LEU A 184     178.241 142.904  13.589  1.00  0.00           O  
ATOM   2960  CB  LEU A 184     174.990 142.547  13.261  1.00  0.00           C  
ATOM   2961  CG  LEU A 184     173.868 141.515  13.092  1.00  0.00           C  
ATOM   2962  CD1 LEU A 184     172.711 142.142  12.326  1.00  0.00           C  
ATOM   2963  CD2 LEU A 184     174.407 140.293  12.364  1.00  0.00           C  
ATOM   2964  H   LEU A 184     174.542 142.532  15.769  1.00  0.00           H  
ATOM   2965  HA  LEU A 184     176.458 141.206  14.085  1.00  0.00           H  
ATOM   2966 1HB  LEU A 184     174.530 143.494  13.540  1.00  0.00           H  
ATOM   2967 2HB  LEU A 184     175.473 142.673  12.292  1.00  0.00           H  
ATOM   2968  HG  LEU A 184     173.496 141.218  14.073  1.00  0.00           H  
ATOM   2969 1HD1 LEU A 184     171.914 141.408  12.207  1.00  0.00           H  
ATOM   2970 2HD1 LEU A 184     172.332 143.002  12.879  1.00  0.00           H  
ATOM   2971 3HD1 LEU A 184     173.057 142.465  11.345  1.00  0.00           H  
ATOM   2972 1HD2 LEU A 184     173.610 139.558  12.245  1.00  0.00           H  
ATOM   2973 2HD2 LEU A 184     174.778 140.588  11.382  1.00  0.00           H  
ATOM   2974 3HD2 LEU A 184     175.221 139.854  12.942  1.00  0.00           H  
ATOM   2975  N   GLU A 185     177.072 144.381  14.788  1.00  0.00           N  
ATOM   2976  CA  GLU A 185     178.188 145.302  14.740  1.00  0.00           C  
ATOM   2977  C   GLU A 185     179.374 144.747  15.534  1.00  0.00           C  
ATOM   2978  O   GLU A 185     180.527 144.886  15.126  1.00  0.00           O  
ATOM   2979  CB  GLU A 185     177.773 146.669  15.288  1.00  0.00           C  
ATOM   2980  CG  GLU A 185     176.792 147.429  14.406  1.00  0.00           C  
ATOM   2981  CD  GLU A 185     176.359 148.738  15.006  1.00  0.00           C  
ATOM   2982  OE1 GLU A 185     176.717 149.002  16.129  1.00  0.00           O  
ATOM   2983  OE2 GLU A 185     175.670 149.474  14.341  1.00  0.00           O  
ATOM   2984  H   GLU A 185     176.225 144.659  15.262  1.00  0.00           H  
ATOM   2985  HA  GLU A 185     178.487 145.428  13.699  1.00  0.00           H  
ATOM   2986 1HB  GLU A 185     177.313 146.544  16.269  1.00  0.00           H  
ATOM   2987 2HB  GLU A 185     178.658 147.292  15.419  1.00  0.00           H  
ATOM   2988 1HG  GLU A 185     177.262 147.622  13.442  1.00  0.00           H  
ATOM   2989 2HG  GLU A 185     175.916 146.806  14.235  1.00  0.00           H  
ATOM   2990  N   LEU A 186     179.090 144.109  16.683  1.00  0.00           N  
ATOM   2991  CA  LEU A 186     180.142 143.463  17.444  1.00  0.00           C  
ATOM   2992  C   LEU A 186     180.747 142.325  16.646  1.00  0.00           C  
ATOM   2993  O   LEU A 186     181.959 142.115  16.667  1.00  0.00           O  
ATOM   2994  CB  LEU A 186     179.588 142.939  18.775  1.00  0.00           C  
ATOM   2995  CG  LEU A 186     179.215 144.011  19.808  1.00  0.00           C  
ATOM   2996  CD1 LEU A 186     178.364 143.385  20.904  1.00  0.00           C  
ATOM   2997  CD2 LEU A 186     180.483 144.625  20.384  1.00  0.00           C  
ATOM   2998  H   LEU A 186     178.141 144.074  17.027  1.00  0.00           H  
ATOM   2999  HA  LEU A 186     180.920 144.197  17.653  1.00  0.00           H  
ATOM   3000 1HB  LEU A 186     178.696 142.350  18.572  1.00  0.00           H  
ATOM   3001 2HB  LEU A 186     180.334 142.287  19.230  1.00  0.00           H  
ATOM   3002  HG  LEU A 186     178.621 144.789  19.327  1.00  0.00           H  
ATOM   3003 1HD1 LEU A 186     178.098 144.147  21.638  1.00  0.00           H  
ATOM   3004 2HD1 LEU A 186     177.455 142.972  20.468  1.00  0.00           H  
ATOM   3005 3HD1 LEU A 186     178.926 142.591  21.394  1.00  0.00           H  
ATOM   3006 1HD2 LEU A 186     180.218 145.387  21.117  1.00  0.00           H  
ATOM   3007 2HD2 LEU A 186     181.077 143.848  20.866  1.00  0.00           H  
ATOM   3008 3HD2 LEU A 186     181.064 145.080  19.581  1.00  0.00           H  
ATOM   3009  N   ALA A 187     179.936 141.547  15.911  1.00  0.00           N  
ATOM   3010  CA  ALA A 187     180.483 140.440  15.144  1.00  0.00           C  
ATOM   3011  C   ALA A 187     181.448 140.925  14.097  1.00  0.00           C  
ATOM   3012  O   ALA A 187     182.476 140.296  13.848  1.00  0.00           O  
ATOM   3013  CB  ALA A 187     179.366 139.637  14.493  1.00  0.00           C  
ATOM   3014  H   ALA A 187     178.941 141.721  15.884  1.00  0.00           H  
ATOM   3015  HA  ALA A 187     181.017 139.777  15.825  1.00  0.00           H  
ATOM   3016 1HB  ALA A 187     179.796 138.817  13.918  1.00  0.00           H  
ATOM   3017 2HB  ALA A 187     178.710 139.235  15.265  1.00  0.00           H  
ATOM   3018 3HB  ALA A 187     178.793 140.283  13.830  1.00  0.00           H  
ATOM   3019  N   GLU A 188     181.136 142.058  13.461  1.00  0.00           N  
ATOM   3020  CA  GLU A 188     182.038 142.559  12.442  1.00  0.00           C  
ATOM   3021  C   GLU A 188     183.407 142.866  13.041  1.00  0.00           C  
ATOM   3022  O   GLU A 188     184.435 142.475  12.469  1.00  0.00           O  
ATOM   3023  CB  GLU A 188     181.456 143.813  11.786  1.00  0.00           C  
ATOM   3024  CG  GLU A 188     182.295 144.372  10.645  1.00  0.00           C  
ATOM   3025  CD  GLU A 188     181.646 145.543   9.961  1.00  0.00           C  
ATOM   3026  OE1 GLU A 188     180.540 145.876  10.316  1.00  0.00           O  
ATOM   3027  OE2 GLU A 188     182.256 146.105   9.082  1.00  0.00           O  
ATOM   3028  H   GLU A 188     180.235 142.518  13.646  1.00  0.00           H  
ATOM   3029  HA  GLU A 188     182.162 141.788  11.683  1.00  0.00           H  
ATOM   3030 1HB  GLU A 188     180.463 143.592  11.394  1.00  0.00           H  
ATOM   3031 2HB  GLU A 188     181.345 144.598  12.535  1.00  0.00           H  
ATOM   3032 1HG  GLU A 188     183.261 144.686  11.039  1.00  0.00           H  
ATOM   3033 2HG  GLU A 188     182.470 143.582   9.916  1.00  0.00           H  
ATOM   3034  N   LEU A 189     183.432 143.505  14.216  1.00  0.00           N  
ATOM   3035  CA  LEU A 189     184.698 143.761  14.876  1.00  0.00           C  
ATOM   3036  C   LEU A 189     185.363 142.493  15.387  1.00  0.00           C  
ATOM   3037  O   LEU A 189     186.575 142.336  15.263  1.00  0.00           O  
ATOM   3038  CB  LEU A 189     184.528 144.722  16.053  1.00  0.00           C  
ATOM   3039  CG  LEU A 189     185.823 145.022  16.849  1.00  0.00           C  
ATOM   3040  CD1 LEU A 189     186.903 145.665  15.965  1.00  0.00           C  
ATOM   3041  CD2 LEU A 189     185.504 145.906  17.968  1.00  0.00           C  
ATOM   3042  H   LEU A 189     182.557 143.872  14.614  1.00  0.00           H  
ATOM   3043  HA  LEU A 189     185.354 144.219  14.139  1.00  0.00           H  
ATOM   3044 1HB  LEU A 189     184.126 145.662  15.678  1.00  0.00           H  
ATOM   3045 2HB  LEU A 189     183.793 144.289  16.744  1.00  0.00           H  
ATOM   3046  HG  LEU A 189     186.208 144.094  17.241  1.00  0.00           H  
ATOM   3047 1HD1 LEU A 189     187.785 145.847  16.567  1.00  0.00           H  
ATOM   3048 2HD1 LEU A 189     187.181 145.013  15.142  1.00  0.00           H  
ATOM   3049 3HD1 LEU A 189     186.537 146.610  15.567  1.00  0.00           H  
ATOM   3050 1HD2 LEU A 189     186.400 146.083  18.537  1.00  0.00           H  
ATOM   3051 2HD2 LEU A 189     185.141 146.832  17.585  1.00  0.00           H  
ATOM   3052 3HD2 LEU A 189     184.754 145.437  18.592  1.00  0.00           H  
ATOM   3053  N   LEU A 190     184.585 141.591  15.961  1.00  0.00           N  
ATOM   3054  CA  LEU A 190     185.133 140.385  16.531  1.00  0.00           C  
ATOM   3055  C   LEU A 190     185.758 139.525  15.446  1.00  0.00           C  
ATOM   3056  O   LEU A 190     186.813 138.926  15.671  1.00  0.00           O  
ATOM   3057  CB  LEU A 190     184.039 139.598  17.263  1.00  0.00           C  
ATOM   3058  CG  LEU A 190     183.534 140.222  18.571  1.00  0.00           C  
ATOM   3059  CD1 LEU A 190     182.266 139.507  19.018  1.00  0.00           C  
ATOM   3060  CD2 LEU A 190     184.619 140.125  19.632  1.00  0.00           C  
ATOM   3061  H   LEU A 190     183.591 141.772  16.048  1.00  0.00           H  
ATOM   3062  HA  LEU A 190     185.925 140.644  17.229  1.00  0.00           H  
ATOM   3063 1HB  LEU A 190     183.185 139.488  16.597  1.00  0.00           H  
ATOM   3064 2HB  LEU A 190     184.423 138.605  17.496  1.00  0.00           H  
ATOM   3065  HG  LEU A 190     183.284 141.269  18.401  1.00  0.00           H  
ATOM   3066 1HD1 LEU A 190     181.906 139.950  19.946  1.00  0.00           H  
ATOM   3067 2HD1 LEU A 190     181.500 139.608  18.248  1.00  0.00           H  
ATOM   3068 3HD1 LEU A 190     182.482 138.451  19.179  1.00  0.00           H  
ATOM   3069 1HD2 LEU A 190     184.260 140.569  20.561  1.00  0.00           H  
ATOM   3070 2HD2 LEU A 190     184.869 139.078  19.803  1.00  0.00           H  
ATOM   3071 3HD2 LEU A 190     185.507 140.660  19.295  1.00  0.00           H  
ATOM   3072  N   ILE A 191     185.146 139.479  14.256  1.00  0.00           N  
ATOM   3073  CA  ILE A 191     185.750 138.715  13.176  1.00  0.00           C  
ATOM   3074  C   ILE A 191     187.084 139.339  12.754  1.00  0.00           C  
ATOM   3075  O   ILE A 191     188.083 138.621  12.629  1.00  0.00           O  
ATOM   3076  CB  ILE A 191     184.804 138.636  11.965  1.00  0.00           C  
ATOM   3077  CG1 ILE A 191     183.600 137.746  12.285  1.00  0.00           C  
ATOM   3078  CG2 ILE A 191     185.546 138.114  10.744  1.00  0.00           C  
ATOM   3079  CD1 ILE A 191     182.490 137.828  11.262  1.00  0.00           C  
ATOM   3080  H   ILE A 191     184.242 139.942  14.117  1.00  0.00           H  
ATOM   3081  HA  ILE A 191     185.949 137.709  13.542  1.00  0.00           H  
ATOM   3082  HB  ILE A 191     184.412 139.628  11.744  1.00  0.00           H  
ATOM   3083 1HG1 ILE A 191     183.924 136.708  12.355  1.00  0.00           H  
ATOM   3084 2HG1 ILE A 191     183.189 138.025  13.256  1.00  0.00           H  
ATOM   3085 1HG2 ILE A 191     184.862 138.063   9.897  1.00  0.00           H  
ATOM   3086 2HG2 ILE A 191     186.370 138.785  10.505  1.00  0.00           H  
ATOM   3087 3HG2 ILE A 191     185.937 137.118  10.954  1.00  0.00           H  
ATOM   3088 1HD1 ILE A 191     181.673 137.170  11.558  1.00  0.00           H  
ATOM   3089 2HD1 ILE A 191     182.126 138.854  11.202  1.00  0.00           H  
ATOM   3090 3HD1 ILE A 191     182.869 137.519  10.289  1.00  0.00           H  
ATOM   3091  N   GLU A 192     187.132 140.673  12.579  1.00  0.00           N  
ATOM   3092  CA  GLU A 192     188.383 141.316  12.181  1.00  0.00           C  
ATOM   3093  C   GLU A 192     189.507 141.044  13.168  1.00  0.00           C  
ATOM   3094  O   GLU A 192     190.639 140.748  12.763  1.00  0.00           O  
ATOM   3095  CB  GLU A 192     188.215 142.838  12.080  1.00  0.00           C  
ATOM   3096  CG  GLU A 192     189.504 143.585  11.675  1.00  0.00           C  
ATOM   3097  CD  GLU A 192     189.305 145.054  11.418  1.00  0.00           C  
ATOM   3098  OE1 GLU A 192     188.185 145.491  11.351  1.00  0.00           O  
ATOM   3099  OE2 GLU A 192     190.292 145.754  11.325  1.00  0.00           O  
ATOM   3100  H   GLU A 192     186.276 141.237  12.669  1.00  0.00           H  
ATOM   3101  HA  GLU A 192     188.674 140.923  11.207  1.00  0.00           H  
ATOM   3102 1HB  GLU A 192     187.433 143.071  11.355  1.00  0.00           H  
ATOM   3103 2HB  GLU A 192     187.889 143.232  13.044  1.00  0.00           H  
ATOM   3104 1HG  GLU A 192     190.234 143.489  12.476  1.00  0.00           H  
ATOM   3105 2HG  GLU A 192     189.923 143.116  10.786  1.00  0.00           H  
ATOM   3106  N   LEU A 193     189.205 141.133  14.462  1.00  0.00           N  
ATOM   3107  CA  LEU A 193     190.203 140.914  15.497  1.00  0.00           C  
ATOM   3108  C   LEU A 193     190.596 139.438  15.550  1.00  0.00           C  
ATOM   3109  O   LEU A 193     191.769 139.101  15.780  1.00  0.00           O  
ATOM   3110  CB  LEU A 193     189.668 141.424  16.828  1.00  0.00           C  
ATOM   3111  CG  LEU A 193     189.399 142.974  16.928  1.00  0.00           C  
ATOM   3112  CD1 LEU A 193     188.730 143.265  18.265  1.00  0.00           C  
ATOM   3113  CD2 LEU A 193     190.681 143.772  16.746  1.00  0.00           C  
ATOM   3114  H   LEU A 193     188.256 141.421  14.728  1.00  0.00           H  
ATOM   3115  HA  LEU A 193     191.097 141.471  15.235  1.00  0.00           H  
ATOM   3116 1HB  LEU A 193     188.721 140.926  17.017  1.00  0.00           H  
ATOM   3117 2HB  LEU A 193     190.378 141.153  17.605  1.00  0.00           H  
ATOM   3118  HG  LEU A 193     188.720 143.269  16.151  1.00  0.00           H  
ATOM   3119 1HD1 LEU A 193     188.515 144.329  18.340  1.00  0.00           H  
ATOM   3120 2HD1 LEU A 193     187.804 142.699  18.337  1.00  0.00           H  
ATOM   3121 3HD1 LEU A 193     189.380 142.980  19.061  1.00  0.00           H  
ATOM   3122 1HD2 LEU A 193     190.441 144.822  16.821  1.00  0.00           H  
ATOM   3123 2HD2 LEU A 193     191.395 143.509  17.504  1.00  0.00           H  
ATOM   3124 3HD2 LEU A 193     191.112 143.589  15.778  1.00  0.00           H  
ATOM   3125  N   ALA A 194     189.617 138.549  15.303  1.00  0.00           N  
ATOM   3126  CA  ALA A 194     189.868 137.117  15.308  1.00  0.00           C  
ATOM   3127  C   ALA A 194     190.821 136.756  14.183  1.00  0.00           C  
ATOM   3128  O   ALA A 194     191.700 135.909  14.359  1.00  0.00           O  
ATOM   3129  CB  ALA A 194     188.566 136.341  15.178  1.00  0.00           C  
ATOM   3130  H   ALA A 194     188.659 138.886  15.149  1.00  0.00           H  
ATOM   3131  HA  ALA A 194     190.321 136.822  16.252  1.00  0.00           H  
ATOM   3132 1HB  ALA A 194     188.779 135.272  15.172  1.00  0.00           H  
ATOM   3133 2HB  ALA A 194     187.916 136.577  16.020  1.00  0.00           H  
ATOM   3134 3HB  ALA A 194     188.070 136.617  14.249  1.00  0.00           H  
ATOM   3135  N   LEU A 195     190.671 137.425  13.037  1.00  0.00           N  
ATOM   3136  CA  LEU A 195     191.528 137.175  11.885  1.00  0.00           C  
ATOM   3137  C   LEU A 195     192.911 137.805  12.074  1.00  0.00           C  
ATOM   3138  O   LEU A 195     193.916 137.236  11.635  1.00  0.00           O  
ATOM   3139  CB  LEU A 195     190.874 137.727  10.612  1.00  0.00           C  
ATOM   3140  CG  LEU A 195     190.055 136.721   9.795  1.00  0.00           C  
ATOM   3141  CD1 LEU A 195     190.986 135.680   9.188  1.00  0.00           C  
ATOM   3142  CD2 LEU A 195     189.014 136.067  10.691  1.00  0.00           C  
ATOM   3143  H   LEU A 195     189.897 138.091  12.952  1.00  0.00           H  
ATOM   3144  HA  LEU A 195     191.661 136.098  11.787  1.00  0.00           H  
ATOM   3145 1HB  LEU A 195     190.212 138.546  10.889  1.00  0.00           H  
ATOM   3146 2HB  LEU A 195     191.656 138.123   9.964  1.00  0.00           H  
ATOM   3147  HG  LEU A 195     189.555 137.239   8.976  1.00  0.00           H  
ATOM   3148 1HD1 LEU A 195     190.404 134.965   8.607  1.00  0.00           H  
ATOM   3149 2HD1 LEU A 195     191.708 136.174   8.537  1.00  0.00           H  
ATOM   3150 3HD1 LEU A 195     191.514 135.156   9.984  1.00  0.00           H  
ATOM   3151 1HD2 LEU A 195     188.430 135.352  10.109  1.00  0.00           H  
ATOM   3152 2HD2 LEU A 195     189.513 135.547  11.509  1.00  0.00           H  
ATOM   3153 3HD2 LEU A 195     188.351 136.831  11.097  1.00  0.00           H  
ATOM   3154  N   ARG A 196     192.963 138.958  12.758  1.00  0.00           N  
ATOM   3155  CA  ARG A 196     194.232 139.593  13.102  1.00  0.00           C  
ATOM   3156  C   ARG A 196     194.975 138.777  14.176  1.00  0.00           C  
ATOM   3157  O   ARG A 196     196.206 138.790  14.223  1.00  0.00           O  
ATOM   3158  CB  ARG A 196     194.033 141.022  13.591  1.00  0.00           C  
ATOM   3159  CG  ARG A 196     193.639 142.014  12.518  1.00  0.00           C  
ATOM   3160  CD  ARG A 196     193.484 143.387  13.062  1.00  0.00           C  
ATOM   3161  NE  ARG A 196     192.995 144.326  12.048  1.00  0.00           N  
ATOM   3162  CZ  ARG A 196     193.741 144.944  11.115  1.00  0.00           C  
ATOM   3163  NH1 ARG A 196     195.050 144.753  11.023  1.00  0.00           N  
ATOM   3164  NH2 ARG A 196     193.117 145.750  10.290  1.00  0.00           N  
ATOM   3165  H   ARG A 196     192.083 139.417  12.997  1.00  0.00           H  
ATOM   3166  HA  ARG A 196     194.853 139.628  12.210  1.00  0.00           H  
ATOM   3167 1HB  ARG A 196     193.266 141.038  14.360  1.00  0.00           H  
ATOM   3168 2HB  ARG A 196     194.956 141.379  14.042  1.00  0.00           H  
ATOM   3169 1HG  ARG A 196     194.404 142.030  11.745  1.00  0.00           H  
ATOM   3170 2HG  ARG A 196     192.692 141.715  12.074  1.00  0.00           H  
ATOM   3171 1HD  ARG A 196     192.748 143.354  13.866  1.00  0.00           H  
ATOM   3172 2HD  ARG A 196     194.426 143.751  13.459  1.00  0.00           H  
ATOM   3173  HE  ARG A 196     191.984 144.555  12.024  1.00  0.00           H  
ATOM   3174 1HH1 ARG A 196     195.522 144.132  11.662  1.00  0.00           H  
ATOM   3175 2HH1 ARG A 196     195.583 145.233  10.311  1.00  0.00           H  
ATOM   3176 1HH2 ARG A 196     192.096 145.860  10.409  1.00  0.00           H  
ATOM   3177 2HH2 ARG A 196     193.614 146.242   9.568  1.00  0.00           H  
ATOM   3178  N   GLY A 197     194.225 138.062  15.024  1.00  0.00           N  
ATOM   3179  CA  GLY A 197     194.804 137.251  16.083  1.00  0.00           C  
ATOM   3180  C   GLY A 197     195.137 138.036  17.337  1.00  0.00           C  
ATOM   3181  O   GLY A 197     196.035 137.647  18.093  1.00  0.00           O  
ATOM   3182  H   GLY A 197     193.203 138.110  14.974  1.00  0.00           H  
ATOM   3183 1HA  GLY A 197     194.095 136.461  16.331  1.00  0.00           H  
ATOM   3184 2HA  GLY A 197     195.699 136.764  15.708  1.00  0.00           H  
ATOM   3185  N   THR A 198     194.463 139.161  17.547  1.00  0.00           N  
ATOM   3186  CA  THR A 198     194.774 139.991  18.702  1.00  0.00           C  
ATOM   3187  C   THR A 198     194.005 139.536  19.938  1.00  0.00           C  
ATOM   3188  O   THR A 198     193.083 138.721  19.849  1.00  0.00           O  
ATOM   3189  CB  THR A 198     194.464 141.472  18.416  1.00  0.00           C  
ATOM   3190  OG1 THR A 198     193.058 141.635  18.192  1.00  0.00           O  
ATOM   3191  CG2 THR A 198     195.227 141.950  17.190  1.00  0.00           C  
ATOM   3192  H   THR A 198     193.689 139.411  16.924  1.00  0.00           H  
ATOM   3193  HA  THR A 198     195.836 139.895  18.922  1.00  0.00           H  
ATOM   3194  HB  THR A 198     194.754 142.077  19.275  1.00  0.00           H  
ATOM   3195  HG1 THR A 198     192.772 142.477  18.554  1.00  0.00           H  
ATOM   3196 1HG2 THR A 198     194.996 142.998  17.003  1.00  0.00           H  
ATOM   3197 2HG2 THR A 198     196.298 141.838  17.361  1.00  0.00           H  
ATOM   3198 3HG2 THR A 198     194.935 141.355  16.326  1.00  0.00           H  
ATOM   3199  N   ILE A 199     194.406 140.037  21.116  1.00  0.00           N  
ATOM   3200  CA  ILE A 199     193.648 139.797  22.350  1.00  0.00           C  
ATOM   3201  C   ILE A 199     192.418 140.684  22.331  1.00  0.00           C  
ATOM   3202  O   ILE A 199     192.541 141.884  22.061  1.00  0.00           O  
ATOM   3203  CB  ILE A 199     194.488 140.088  23.607  1.00  0.00           C  
ATOM   3204  CG1 ILE A 199     195.640 139.087  23.723  1.00  0.00           C  
ATOM   3205  CG2 ILE A 199     193.615 140.047  24.851  1.00  0.00           C  
ATOM   3206  CD1 ILE A 199     196.643 139.431  24.800  1.00  0.00           C  
ATOM   3207  H   ILE A 199     195.224 140.630  21.140  1.00  0.00           H  
ATOM   3208  HA  ILE A 199     193.320 138.758  22.367  1.00  0.00           H  
ATOM   3209  HB  ILE A 199     194.938 141.077  23.523  1.00  0.00           H  
ATOM   3210 1HG1 ILE A 199     195.240 138.095  23.933  1.00  0.00           H  
ATOM   3211 2HG1 ILE A 199     196.170 139.029  22.771  1.00  0.00           H  
ATOM   3212 1HG2 ILE A 199     194.225 140.254  25.730  1.00  0.00           H  
ATOM   3213 2HG2 ILE A 199     192.830 140.797  24.770  1.00  0.00           H  
ATOM   3214 3HG2 ILE A 199     193.164 139.058  24.947  1.00  0.00           H  
ATOM   3215 1HD1 ILE A 199     197.429 138.676  24.821  1.00  0.00           H  
ATOM   3216 2HD1 ILE A 199     197.083 140.407  24.589  1.00  0.00           H  
ATOM   3217 3HD1 ILE A 199     196.143 139.460  25.767  1.00  0.00           H  
ATOM   3218  N   ILE A 200     191.255 140.126  22.662  1.00  0.00           N  
ATOM   3219  CA  ILE A 200     190.031 140.913  22.642  1.00  0.00           C  
ATOM   3220  C   ILE A 200     189.462 141.125  24.047  1.00  0.00           C  
ATOM   3221  O   ILE A 200     189.092 140.159  24.721  1.00  0.00           O  
ATOM   3222  CB  ILE A 200     188.969 140.237  21.756  1.00  0.00           C  
ATOM   3223  CG1 ILE A 200     189.515 140.018  20.342  1.00  0.00           C  
ATOM   3224  CG2 ILE A 200     187.699 141.072  21.717  1.00  0.00           C  
ATOM   3225  CD1 ILE A 200     188.648 139.124  19.485  1.00  0.00           C  
ATOM   3226  H   ILE A 200     191.224 139.142  22.948  1.00  0.00           H  
ATOM   3227  HA  ILE A 200     190.245 141.891  22.214  1.00  0.00           H  
ATOM   3228  HB  ILE A 200     188.733 139.252  22.158  1.00  0.00           H  
ATOM   3229 1HG1 ILE A 200     189.616 140.979  19.839  1.00  0.00           H  
ATOM   3230 2HG1 ILE A 200     190.509 139.574  20.400  1.00  0.00           H  
ATOM   3231 1HG2 ILE A 200     186.959 140.580  21.085  1.00  0.00           H  
ATOM   3232 2HG2 ILE A 200     187.302 141.177  22.725  1.00  0.00           H  
ATOM   3233 3HG2 ILE A 200     187.924 142.058  21.310  1.00  0.00           H  
ATOM   3234 1HD1 ILE A 200     189.100 139.017  18.499  1.00  0.00           H  
ATOM   3235 2HD1 ILE A 200     188.562 138.143  19.953  1.00  0.00           H  
ATOM   3236 3HD1 ILE A 200     187.658 139.566  19.383  1.00  0.00           H  
ATOM   3237  N   ILE A 201     189.347 142.381  24.482  1.00  0.00           N  
ATOM   3238  CA  ILE A 201     188.757 142.644  25.791  1.00  0.00           C  
ATOM   3239  C   ILE A 201     187.403 143.304  25.618  1.00  0.00           C  
ATOM   3240  O   ILE A 201     187.276 144.341  24.970  1.00  0.00           O  
ATOM   3241  CB  ILE A 201     189.668 143.541  26.648  1.00  0.00           C  
ATOM   3242  CG1 ILE A 201     191.031 142.876  26.856  1.00  0.00           C  
ATOM   3243  CG2 ILE A 201     189.010 143.844  27.986  1.00  0.00           C  
ATOM   3244  CD1 ILE A 201     192.075 143.794  27.448  1.00  0.00           C  
ATOM   3245  H   ILE A 201     189.681 143.169  23.913  1.00  0.00           H  
ATOM   3246  HA  ILE A 201     188.595 141.695  26.295  1.00  0.00           H  
ATOM   3247  HB  ILE A 201     189.852 144.479  26.124  1.00  0.00           H  
ATOM   3248 1HG1 ILE A 201     190.919 142.016  27.517  1.00  0.00           H  
ATOM   3249 2HG1 ILE A 201     191.405 142.506  25.901  1.00  0.00           H  
ATOM   3250 1HG2 ILE A 201     189.668 144.479  28.579  1.00  0.00           H  
ATOM   3251 2HG2 ILE A 201     188.065 144.358  27.817  1.00  0.00           H  
ATOM   3252 3HG2 ILE A 201     188.826 142.912  28.520  1.00  0.00           H  
ATOM   3253 1HD1 ILE A 201     193.014 143.251  27.565  1.00  0.00           H  
ATOM   3254 2HD1 ILE A 201     192.230 144.646  26.784  1.00  0.00           H  
ATOM   3255 3HD1 ILE A 201     191.739 144.149  28.421  1.00  0.00           H  
ATOM   3256  N   VAL A 202     186.371 142.682  26.165  1.00  0.00           N  
ATOM   3257  CA  VAL A 202     185.029 143.184  25.942  1.00  0.00           C  
ATOM   3258  C   VAL A 202     184.381 143.594  27.262  1.00  0.00           C  
ATOM   3259  O   VAL A 202     184.227 142.791  28.184  1.00  0.00           O  
ATOM   3260  CB  VAL A 202     184.166 142.111  25.252  1.00  0.00           C  
ATOM   3261  CG1 VAL A 202     182.776 142.655  24.957  1.00  0.00           C  
ATOM   3262  CG2 VAL A 202     184.845 141.642  23.975  1.00  0.00           C  
ATOM   3263  H   VAL A 202     186.551 141.850  26.728  1.00  0.00           H  
ATOM   3264  HA  VAL A 202     185.074 144.054  25.291  1.00  0.00           H  
ATOM   3265  HB  VAL A 202     184.043 141.266  25.930  1.00  0.00           H  
ATOM   3266 1HG1 VAL A 202     182.179 141.883  24.470  1.00  0.00           H  
ATOM   3267 2HG1 VAL A 202     182.295 142.950  25.889  1.00  0.00           H  
ATOM   3268 3HG1 VAL A 202     182.857 143.519  24.298  1.00  0.00           H  
ATOM   3269 1HG2 VAL A 202     184.229 140.883  23.493  1.00  0.00           H  
ATOM   3270 2HG2 VAL A 202     184.973 142.488  23.299  1.00  0.00           H  
ATOM   3271 3HG2 VAL A 202     185.820 141.219  24.215  1.00  0.00           H  
ATOM   3272  N   GLU A 203     183.970 144.849  27.341  1.00  0.00           N  
ATOM   3273  CA  GLU A 203     183.315 145.353  28.538  1.00  0.00           C  
ATOM   3274  C   GLU A 203     181.830 145.509  28.255  1.00  0.00           C  
ATOM   3275  O   GLU A 203     181.439 146.220  27.330  1.00  0.00           O  
ATOM   3276  CB  GLU A 203     183.921 146.687  28.975  1.00  0.00           C  
ATOM   3277  CG  GLU A 203     183.338 147.251  30.265  1.00  0.00           C  
ATOM   3278  CD  GLU A 203     184.019 148.512  30.713  1.00  0.00           C  
ATOM   3279  OE1 GLU A 203     185.217 148.495  30.869  1.00  0.00           O  
ATOM   3280  OE2 GLU A 203     183.343 149.495  30.898  1.00  0.00           O  
ATOM   3281  H   GLU A 203     184.148 145.478  26.558  1.00  0.00           H  
ATOM   3282  HA  GLU A 203     183.439 144.635  29.351  1.00  0.00           H  
ATOM   3283 1HB  GLU A 203     184.995 146.571  29.117  1.00  0.00           H  
ATOM   3284 2HB  GLU A 203     183.773 147.429  28.189  1.00  0.00           H  
ATOM   3285 1HG  GLU A 203     182.278 147.458  30.111  1.00  0.00           H  
ATOM   3286 2HG  GLU A 203     183.423 146.498  31.048  1.00  0.00           H  
ATOM   3287  N   VAL A 204     180.992 144.851  29.046  1.00  0.00           N  
ATOM   3288  CA  VAL A 204     179.570 144.792  28.735  1.00  0.00           C  
ATOM   3289  C   VAL A 204     178.704 145.477  29.796  1.00  0.00           C  
ATOM   3290  O   VAL A 204     178.771 145.140  30.979  1.00  0.00           O  
ATOM   3291  CB  VAL A 204     179.129 143.323  28.595  1.00  0.00           C  
ATOM   3292  CG1 VAL A 204     177.637 143.239  28.313  1.00  0.00           C  
ATOM   3293  CG2 VAL A 204     179.926 142.646  27.489  1.00  0.00           C  
ATOM   3294  H   VAL A 204     181.345 144.324  29.850  1.00  0.00           H  
ATOM   3295  HA  VAL A 204     179.405 145.295  27.788  1.00  0.00           H  
ATOM   3296  HB  VAL A 204     179.307 142.808  29.539  1.00  0.00           H  
ATOM   3297 1HG1 VAL A 204     177.342 142.194  28.217  1.00  0.00           H  
ATOM   3298 2HG1 VAL A 204     177.085 143.697  29.134  1.00  0.00           H  
ATOM   3299 3HG1 VAL A 204     177.412 143.765  27.385  1.00  0.00           H  
ATOM   3300 1HG2 VAL A 204     179.609 141.608  27.396  1.00  0.00           H  
ATOM   3301 2HG2 VAL A 204     179.752 143.165  26.546  1.00  0.00           H  
ATOM   3302 3HG2 VAL A 204     180.988 142.681  27.732  1.00  0.00           H  
ATOM   3303  N   HIS A 205     177.834 146.397  29.372  1.00  0.00           N  
ATOM   3304  CA  HIS A 205     176.915 147.067  30.293  1.00  0.00           C  
ATOM   3305  C   HIS A 205     175.455 146.784  29.947  1.00  0.00           C  
ATOM   3306  O   HIS A 205     174.899 147.297  28.960  1.00  0.00           O  
ATOM   3307  CB  HIS A 205     177.157 148.580  30.288  1.00  0.00           C  
ATOM   3308  CG  HIS A 205     178.509 148.974  30.794  1.00  0.00           C  
ATOM   3309  ND1 HIS A 205     178.709 149.491  32.057  1.00  0.00           N  
ATOM   3310  CD2 HIS A 205     179.729 148.929  30.208  1.00  0.00           C  
ATOM   3311  CE1 HIS A 205     179.995 149.746  32.226  1.00  0.00           C  
ATOM   3312  NE2 HIS A 205     180.634 149.414  31.119  1.00  0.00           N  
ATOM   3313  H   HIS A 205     177.856 146.705  28.402  1.00  0.00           H  
ATOM   3314  HA  HIS A 205     177.099 146.731  31.309  1.00  0.00           H  
ATOM   3315 1HB  HIS A 205     177.047 148.963  29.272  1.00  0.00           H  
ATOM   3316 2HB  HIS A 205     176.405 149.071  30.905  1.00  0.00           H  
ATOM   3317  HD2 HIS A 205     179.951 148.574  29.201  1.00  0.00           H  
ATOM   3318  HE1 HIS A 205     180.450 150.159  33.126  1.00  0.00           H  
ATOM   3319  HE2 HIS A 205     181.629 149.500  30.963  1.00  0.00           H  
ATOM   3320  N   ILE A 206     174.835 145.915  30.747  1.00  0.00           N  
ATOM   3321  CA  ILE A 206     173.438 145.538  30.532  1.00  0.00           C  
ATOM   3322  C   ILE A 206     172.583 145.829  31.742  1.00  0.00           C  
ATOM   3323  O   ILE A 206     172.775 145.249  32.806  1.00  0.00           O  
ATOM   3324  CB  ILE A 206     173.311 144.040  30.164  1.00  0.00           C  
ATOM   3325  CG1 ILE A 206     174.059 143.774  28.861  1.00  0.00           C  
ATOM   3326  CG2 ILE A 206     171.831 143.637  30.023  1.00  0.00           C  
ATOM   3327  CD1 ILE A 206     174.295 142.330  28.534  1.00  0.00           C  
ATOM   3328  H   ILE A 206     175.368 145.544  31.547  1.00  0.00           H  
ATOM   3329  HA  ILE A 206     173.049 146.122  29.700  1.00  0.00           H  
ATOM   3330  HB  ILE A 206     173.775 143.441  30.950  1.00  0.00           H  
ATOM   3331 1HG1 ILE A 206     173.470 144.190  28.069  1.00  0.00           H  
ATOM   3332 2HG1 ILE A 206     174.996 144.287  28.887  1.00  0.00           H  
ATOM   3333 1HG2 ILE A 206     171.750 142.590  29.796  1.00  0.00           H  
ATOM   3334 2HG2 ILE A 206     171.308 143.818  30.950  1.00  0.00           H  
ATOM   3335 3HG2 ILE A 206     171.378 144.220  29.232  1.00  0.00           H  
ATOM   3336 1HD1 ILE A 206     174.806 142.259  27.580  1.00  0.00           H  
ATOM   3337 2HD1 ILE A 206     174.912 141.883  29.310  1.00  0.00           H  
ATOM   3338 3HD1 ILE A 206     173.366 141.801  28.472  1.00  0.00           H  
ATOM   3339  N   ASN A 207     171.621 146.712  31.568  1.00  0.00           N  
ATOM   3340  CA  ASN A 207     170.708 147.106  32.633  1.00  0.00           C  
ATOM   3341  C   ASN A 207     171.463 147.567  33.889  1.00  0.00           C  
ATOM   3342  O   ASN A 207     171.021 147.323  35.010  1.00  0.00           O  
ATOM   3343  CB  ASN A 207     169.778 145.939  32.946  1.00  0.00           C  
ATOM   3344  CG  ASN A 207     168.528 146.325  33.656  1.00  0.00           C  
ATOM   3345  OD1 ASN A 207     168.032 147.449  33.470  1.00  0.00           O  
ATOM   3346  ND2 ASN A 207     167.979 145.418  34.442  1.00  0.00           N  
ATOM   3347  H   ASN A 207     171.533 147.132  30.651  1.00  0.00           H  
ATOM   3348  HA  ASN A 207     170.114 147.952  32.281  1.00  0.00           H  
ATOM   3349 1HB  ASN A 207     169.507 145.441  32.035  1.00  0.00           H  
ATOM   3350 2HB  ASN A 207     170.302 145.207  33.564  1.00  0.00           H  
ATOM   3351 1HD2 ASN A 207     167.134 145.625  34.933  1.00  0.00           H  
ATOM   3352 2HD2 ASN A 207     168.406 144.487  34.545  1.00  0.00           H  
ATOM   3353  N   GLY A 208     172.603 148.225  33.699  1.00  0.00           N  
ATOM   3354  CA  GLY A 208     173.425 148.697  34.809  1.00  0.00           C  
ATOM   3355  C   GLY A 208     174.495 147.709  35.306  1.00  0.00           C  
ATOM   3356  O   GLY A 208     175.356 148.099  36.103  1.00  0.00           O  
ATOM   3357  H   GLY A 208     172.895 148.433  32.755  1.00  0.00           H  
ATOM   3358 1HA  GLY A 208     173.913 149.624  34.512  1.00  0.00           H  
ATOM   3359 2HA  GLY A 208     172.771 148.954  35.639  1.00  0.00           H  
ATOM   3360  N   GLU A 209     174.466 146.450  34.859  1.00  0.00           N  
ATOM   3361  CA  GLU A 209     175.446 145.463  35.309  1.00  0.00           C  
ATOM   3362  C   GLU A 209     176.679 145.412  34.423  1.00  0.00           C  
ATOM   3363  O   GLU A 209     176.575 145.278  33.199  1.00  0.00           O  
ATOM   3364  CB  GLU A 209     174.823 144.069  35.394  1.00  0.00           C  
ATOM   3365  CG  GLU A 209     175.782 142.965  35.900  1.00  0.00           C  
ATOM   3366  CD  GLU A 209     175.104 141.635  36.066  1.00  0.00           C  
ATOM   3367  OE1 GLU A 209     173.889 141.603  36.107  1.00  0.00           O  
ATOM   3368  OE2 GLU A 209     175.784 140.638  36.105  1.00  0.00           O  
ATOM   3369  H   GLU A 209     173.738 146.154  34.203  1.00  0.00           H  
ATOM   3370  HA  GLU A 209     175.771 145.741  36.312  1.00  0.00           H  
ATOM   3371 1HB  GLU A 209     173.968 144.100  36.067  1.00  0.00           H  
ATOM   3372 2HB  GLU A 209     174.451 143.779  34.408  1.00  0.00           H  
ATOM   3373 1HG  GLU A 209     176.599 142.838  35.187  1.00  0.00           H  
ATOM   3374 2HG  GLU A 209     176.213 143.274  36.852  1.00  0.00           H  
ATOM   3375  N   ARG A 210     177.855 145.500  35.050  1.00  0.00           N  
ATOM   3376  CA  ARG A 210     179.120 145.502  34.323  1.00  0.00           C  
ATOM   3377  C   ARG A 210     179.862 144.182  34.467  1.00  0.00           C  
ATOM   3378  O   ARG A 210     180.111 143.708  35.579  1.00  0.00           O  
ATOM   3379  CB  ARG A 210     180.033 146.609  34.824  1.00  0.00           C  
ATOM   3380  CG  ARG A 210     181.391 146.666  34.135  1.00  0.00           C  
ATOM   3381  CD  ARG A 210     182.205 147.797  34.620  1.00  0.00           C  
ATOM   3382  NE  ARG A 210     183.488 147.847  33.941  1.00  0.00           N  
ATOM   3383  CZ  ARG A 210     184.656 147.338  34.374  1.00  0.00           C  
ATOM   3384  NH1 ARG A 210     184.795 146.706  35.523  1.00  0.00           N  
ATOM   3385  NH2 ARG A 210     185.694 147.477  33.604  1.00  0.00           N  
ATOM   3386  H   ARG A 210     177.862 145.568  36.059  1.00  0.00           H  
ATOM   3387  HA  ARG A 210     178.912 145.678  33.265  1.00  0.00           H  
ATOM   3388 1HB  ARG A 210     179.544 147.573  34.667  1.00  0.00           H  
ATOM   3389 2HB  ARG A 210     180.200 146.492  35.892  1.00  0.00           H  
ATOM   3390 1HG  ARG A 210     181.949 145.749  34.326  1.00  0.00           H  
ATOM   3391 2HG  ARG A 210     181.246 146.778  33.056  1.00  0.00           H  
ATOM   3392 1HD  ARG A 210     181.677 148.728  34.422  1.00  0.00           H  
ATOM   3393 2HD  ARG A 210     182.376 147.698  35.688  1.00  0.00           H  
ATOM   3394  HE  ARG A 210     183.527 148.298  33.016  1.00  0.00           H  
ATOM   3395 1HH1 ARG A 210     184.015 146.571  36.147  1.00  0.00           H  
ATOM   3396 2HH1 ARG A 210     185.725 146.332  35.748  1.00  0.00           H  
ATOM   3397 1HH2 ARG A 210     185.578 147.969  32.708  1.00  0.00           H  
ATOM   3398 2HH2 ARG A 210     186.582 147.094  33.915  1.00  0.00           H  
ATOM   3399  N   GLN A 211     180.230 143.608  33.335  1.00  0.00           N  
ATOM   3400  CA  GLN A 211     181.047 142.403  33.236  1.00  0.00           C  
ATOM   3401  C   GLN A 211     182.171 142.613  32.213  1.00  0.00           C  
ATOM   3402  O   GLN A 211     182.026 143.416  31.282  1.00  0.00           O  
ATOM   3403  CB  GLN A 211     180.188 141.197  32.846  1.00  0.00           C  
ATOM   3404  CG  GLN A 211     179.103 140.854  33.853  1.00  0.00           C  
ATOM   3405  CD  GLN A 211     178.356 139.586  33.488  1.00  0.00           C  
ATOM   3406  OE1 GLN A 211     178.733 138.872  32.553  1.00  0.00           O  
ATOM   3407  NE2 GLN A 211     177.288 139.295  34.223  1.00  0.00           N  
ATOM   3408  H   GLN A 211     179.880 144.026  32.467  1.00  0.00           H  
ATOM   3409  HA  GLN A 211     181.500 142.203  34.216  1.00  0.00           H  
ATOM   3410 1HB  GLN A 211     179.707 141.390  31.886  1.00  0.00           H  
ATOM   3411 2HB  GLN A 211     180.824 140.322  32.724  1.00  0.00           H  
ATOM   3412 1HG  GLN A 211     179.561 140.711  34.830  1.00  0.00           H  
ATOM   3413 2HG  GLN A 211     178.386 141.673  33.893  1.00  0.00           H  
ATOM   3414 1HE2 GLN A 211     176.756 138.471  34.029  1.00  0.00           H  
ATOM   3415 2HE2 GLN A 211     177.017 139.901  34.971  1.00  0.00           H  
ATOM   3416  N   THR A 212     183.348 142.034  32.462  1.00  0.00           N  
ATOM   3417  CA  THR A 212     184.417 142.150  31.467  1.00  0.00           C  
ATOM   3418  C   THR A 212     184.960 140.801  31.026  1.00  0.00           C  
ATOM   3419  O   THR A 212     185.336 139.960  31.846  1.00  0.00           O  
ATOM   3420  CB  THR A 212     185.577 143.006  32.008  1.00  0.00           C  
ATOM   3421  OG1 THR A 212     185.089 144.306  32.366  1.00  0.00           O  
ATOM   3422  CG2 THR A 212     186.668 143.150  30.958  1.00  0.00           C  
ATOM   3423  H   THR A 212     183.438 141.452  33.303  1.00  0.00           H  
ATOM   3424  HA  THR A 212     183.998 142.631  30.586  1.00  0.00           H  
ATOM   3425  HB  THR A 212     185.995 142.533  32.896  1.00  0.00           H  
ATOM   3426  HG1 THR A 212     184.482 144.226  33.106  1.00  0.00           H  
ATOM   3427 1HG2 THR A 212     187.480 143.758  31.358  1.00  0.00           H  
ATOM   3428 2HG2 THR A 212     187.049 142.165  30.692  1.00  0.00           H  
ATOM   3429 3HG2 THR A 212     186.258 143.632  30.072  1.00  0.00           H  
ATOM   3430  N   LYS A 213     185.043 140.625  29.712  1.00  0.00           N  
ATOM   3431  CA  LYS A 213     185.615 139.422  29.133  1.00  0.00           C  
ATOM   3432  C   LYS A 213     187.038 139.654  28.642  1.00  0.00           C  
ATOM   3433  O   LYS A 213     187.315 140.589  27.894  1.00  0.00           O  
ATOM   3434  CB  LYS A 213     184.739 138.919  27.984  1.00  0.00           C  
ATOM   3435  CG  LYS A 213     183.261 138.796  28.327  1.00  0.00           C  
ATOM   3436  CD  LYS A 213     182.986 137.546  29.149  1.00  0.00           C  
ATOM   3437  CE  LYS A 213     181.492 137.306  29.312  1.00  0.00           C  
ATOM   3438  NZ  LYS A 213     181.205 135.991  29.945  1.00  0.00           N  
ATOM   3439  H   LYS A 213     184.651 141.344  29.098  1.00  0.00           H  
ATOM   3440  HA  LYS A 213     185.632 138.645  29.894  1.00  0.00           H  
ATOM   3441 1HB  LYS A 213     184.830 139.596  27.134  1.00  0.00           H  
ATOM   3442 2HB  LYS A 213     185.090 137.939  27.661  1.00  0.00           H  
ATOM   3443 1HG  LYS A 213     182.945 139.672  28.896  1.00  0.00           H  
ATOM   3444 2HG  LYS A 213     182.676 138.753  27.409  1.00  0.00           H  
ATOM   3445 1HD  LYS A 213     183.433 136.681  28.657  1.00  0.00           H  
ATOM   3446 2HD  LYS A 213     183.437 137.653  30.136  1.00  0.00           H  
ATOM   3447 1HE  LYS A 213     181.063 138.094  29.930  1.00  0.00           H  
ATOM   3448 2HE  LYS A 213     181.010 137.338  28.335  1.00  0.00           H  
ATOM   3449 1HZ  LYS A 213     180.206 135.870  30.035  1.00  0.00           H  
ATOM   3450 2HZ  LYS A 213     181.583 135.250  29.371  1.00  0.00           H  
ATOM   3451 3HZ  LYS A 213     181.631 135.957  30.860  1.00  0.00           H  
ATOM   3452  N   TYR A 214     187.947 138.788  29.031  1.00  0.00           N  
ATOM   3453  CA  TYR A 214     189.310 138.879  28.524  1.00  0.00           C  
ATOM   3454  C   TYR A 214     189.573 137.685  27.628  1.00  0.00           C  
ATOM   3455  O   TYR A 214     189.765 136.584  28.126  1.00  0.00           O  
ATOM   3456  CB  TYR A 214     190.326 138.939  29.666  1.00  0.00           C  
ATOM   3457  CG  TYR A 214     190.143 140.127  30.584  1.00  0.00           C  
ATOM   3458  CD1 TYR A 214     189.200 140.080  31.600  1.00  0.00           C  
ATOM   3459  CD2 TYR A 214     190.919 141.264  30.411  1.00  0.00           C  
ATOM   3460  CE1 TYR A 214     189.032 141.166  32.439  1.00  0.00           C  
ATOM   3461  CE2 TYR A 214     190.752 142.349  31.249  1.00  0.00           C  
ATOM   3462  CZ  TYR A 214     189.814 142.302  32.259  1.00  0.00           C  
ATOM   3463  OH  TYR A 214     189.648 143.382  33.095  1.00  0.00           O  
ATOM   3464  H   TYR A 214     187.690 138.044  29.690  1.00  0.00           H  
ATOM   3465  HA  TYR A 214     189.425 139.789  27.929  1.00  0.00           H  
ATOM   3466 1HB  TYR A 214     190.252 138.031  30.266  1.00  0.00           H  
ATOM   3467 2HB  TYR A 214     191.334 138.979  29.254  1.00  0.00           H  
ATOM   3468  HD1 TYR A 214     188.590 139.187  31.737  1.00  0.00           H  
ATOM   3469  HD2 TYR A 214     191.660 141.301  29.612  1.00  0.00           H  
ATOM   3470  HE1 TYR A 214     188.291 141.128  33.237  1.00  0.00           H  
ATOM   3471  HE2 TYR A 214     191.362 143.242  31.113  1.00  0.00           H  
ATOM   3472  HH  TYR A 214     189.091 143.131  33.835  1.00  0.00           H  
ATOM   3473  N   LEU A 215     189.632 137.874  26.311  1.00  0.00           N  
ATOM   3474  CA  LEU A 215     189.719 136.695  25.461  1.00  0.00           C  
ATOM   3475  C   LEU A 215     191.051 136.609  24.712  1.00  0.00           C  
ATOM   3476  O   LEU A 215     191.373 137.421  23.838  1.00  0.00           O  
ATOM   3477  CB  LEU A 215     188.563 136.698  24.453  1.00  0.00           C  
ATOM   3478  CG  LEU A 215     187.174 136.990  25.035  1.00  0.00           C  
ATOM   3479  CD1 LEU A 215     186.157 137.074  23.905  1.00  0.00           C  
ATOM   3480  CD2 LEU A 215     186.799 135.899  26.027  1.00  0.00           C  
ATOM   3481  H   LEU A 215     189.545 138.811  25.920  1.00  0.00           H  
ATOM   3482  HA  LEU A 215     189.649 135.819  26.092  1.00  0.00           H  
ATOM   3483 1HB  LEU A 215     188.768 137.449  23.692  1.00  0.00           H  
ATOM   3484 2HB  LEU A 215     188.521 135.722  23.969  1.00  0.00           H  
ATOM   3485  HG  LEU A 215     187.188 137.954  25.544  1.00  0.00           H  
ATOM   3486 1HD1 LEU A 215     185.170 137.282  24.318  1.00  0.00           H  
ATOM   3487 2HD1 LEU A 215     186.439 137.875  23.221  1.00  0.00           H  
ATOM   3488 3HD1 LEU A 215     186.133 136.128  23.366  1.00  0.00           H  
ATOM   3489 1HD2 LEU A 215     185.812 136.107  26.441  1.00  0.00           H  
ATOM   3490 2HD2 LEU A 215     186.784 134.935  25.519  1.00  0.00           H  
ATOM   3491 3HD2 LEU A 215     187.533 135.873  26.833  1.00  0.00           H  
ATOM   3492  N   ILE A 216     191.830 135.595  25.079  1.00  0.00           N  
ATOM   3493  CA  ILE A 216     193.205 135.468  24.586  1.00  0.00           C  
ATOM   3494  C   ILE A 216     193.368 134.230  23.702  1.00  0.00           C  
ATOM   3495  O   ILE A 216     193.111 133.106  24.135  1.00  0.00           O  
ATOM   3496  CB  ILE A 216     194.203 135.395  25.756  1.00  0.00           C  
ATOM   3497  CG1 ILE A 216     194.147 136.680  26.586  1.00  0.00           C  
ATOM   3498  CG2 ILE A 216     195.613 135.154  25.238  1.00  0.00           C  
ATOM   3499  CD1 ILE A 216     194.903 136.597  27.893  1.00  0.00           C  
ATOM   3500  H   ILE A 216     191.404 134.898  25.704  1.00  0.00           H  
ATOM   3501  HA  ILE A 216     193.413 136.335  23.960  1.00  0.00           H  
ATOM   3502  HB  ILE A 216     193.926 134.578  26.421  1.00  0.00           H  
ATOM   3503 1HG1 ILE A 216     194.557 137.506  26.006  1.00  0.00           H  
ATOM   3504 2HG1 ILE A 216     193.108 136.924  26.810  1.00  0.00           H  
ATOM   3505 1HG2 ILE A 216     196.306 135.106  26.078  1.00  0.00           H  
ATOM   3506 2HG2 ILE A 216     195.643 134.213  24.690  1.00  0.00           H  
ATOM   3507 3HG2 ILE A 216     195.902 135.970  24.576  1.00  0.00           H  
ATOM   3508 1HD1 ILE A 216     194.816 137.545  28.424  1.00  0.00           H  
ATOM   3509 2HD1 ILE A 216     194.484 135.798  28.505  1.00  0.00           H  
ATOM   3510 3HD1 ILE A 216     195.953 136.389  27.692  1.00  0.00           H  
ATOM   3511  N   LEU A 217     193.754 134.466  22.433  1.00  0.00           N  
ATOM   3512  CA  LEU A 217     193.918 133.425  21.402  1.00  0.00           C  
ATOM   3513  C   LEU A 217     192.598 132.734  21.137  1.00  0.00           C  
ATOM   3514  O   LEU A 217     192.558 131.600  20.651  1.00  0.00           O  
ATOM   3515  CB  LEU A 217     194.962 132.389  21.835  1.00  0.00           C  
ATOM   3516  CG  LEU A 217     196.386 132.923  22.037  1.00  0.00           C  
ATOM   3517  CD1 LEU A 217     197.278 131.807  22.565  1.00  0.00           C  
ATOM   3518  CD2 LEU A 217     196.916 133.468  20.720  1.00  0.00           C  
ATOM   3519  H   LEU A 217     193.952 135.423  22.167  1.00  0.00           H  
ATOM   3520  HA  LEU A 217     194.243 133.890  20.470  1.00  0.00           H  
ATOM   3521 1HB  LEU A 217     194.640 131.943  22.775  1.00  0.00           H  
ATOM   3522 2HB  LEU A 217     195.007 131.603  21.081  1.00  0.00           H  
ATOM   3523  HG  LEU A 217     196.374 133.720  22.781  1.00  0.00           H  
ATOM   3524 1HD1 LEU A 217     198.289 132.186  22.709  1.00  0.00           H  
ATOM   3525 2HD1 LEU A 217     196.887 131.448  23.518  1.00  0.00           H  
ATOM   3526 3HD1 LEU A 217     197.297 130.987  21.848  1.00  0.00           H  
ATOM   3527 1HD2 LEU A 217     197.927 133.849  20.863  1.00  0.00           H  
ATOM   3528 2HD2 LEU A 217     196.930 132.672  19.975  1.00  0.00           H  
ATOM   3529 3HD2 LEU A 217     196.270 134.276  20.375  1.00  0.00           H  
ATOM   3530  N   ALA A 218     191.513 133.431  21.391  1.00  0.00           N  
ATOM   3531  CA  ALA A 218     190.210 132.875  21.145  1.00  0.00           C  
ATOM   3532  C   ALA A 218     189.887 132.875  19.655  1.00  0.00           C  
ATOM   3533  O   ALA A 218     190.159 133.854  18.948  1.00  0.00           O  
ATOM   3534  CB  ALA A 218     189.157 133.650  21.924  1.00  0.00           C  
ATOM   3535  H   ALA A 218     191.605 134.355  21.775  1.00  0.00           H  
ATOM   3536  HA  ALA A 218     190.210 131.839  21.478  1.00  0.00           H  
ATOM   3537 1HB  ALA A 218     188.174 133.216  21.737  1.00  0.00           H  
ATOM   3538 2HB  ALA A 218     189.380 133.597  22.989  1.00  0.00           H  
ATOM   3539 3HB  ALA A 218     189.160 134.690  21.604  1.00  0.00           H  
ATOM   3540  N   PRO A 219     189.327 131.747  19.201  1.00  0.00           N  
ATOM   3541  CA  PRO A 219     188.796 131.533  17.860  1.00  0.00           C  
ATOM   3542  C   PRO A 219     187.470 132.222  17.644  1.00  0.00           C  
ATOM   3543  O   PRO A 219     186.720 132.460  18.595  1.00  0.00           O  
ATOM   3544  CB  PRO A 219     188.649 130.010  17.792  1.00  0.00           C  
ATOM   3545  CG  PRO A 219     188.278 129.616  19.180  1.00  0.00           C  
ATOM   3546  CD  PRO A 219     189.090 130.530  20.059  1.00  0.00           C  
ATOM   3547  HA  PRO A 219     189.504 131.922  17.148  1.00  0.00           H  
ATOM   3548 1HB  PRO A 219     187.880 129.740  17.052  1.00  0.00           H  
ATOM   3549 2HB  PRO A 219     189.592 129.556  17.457  1.00  0.00           H  
ATOM   3550 1HG  PRO A 219     187.194 129.735  19.333  1.00  0.00           H  
ATOM   3551 2HG  PRO A 219     188.507 128.554  19.348  1.00  0.00           H  
ATOM   3552 1HD  PRO A 219     188.518 130.775  20.965  1.00  0.00           H  
ATOM   3553 2HD  PRO A 219     190.039 130.039  20.320  1.00  0.00           H  
ATOM   3554  N   VAL A 220     187.143 132.511  16.382  1.00  0.00           N  
ATOM   3555  CA  VAL A 220     185.943 133.284  16.096  1.00  0.00           C  
ATOM   3556  C   VAL A 220     184.673 132.551  16.509  1.00  0.00           C  
ATOM   3557  O   VAL A 220     183.686 133.193  16.872  1.00  0.00           O  
ATOM   3558  CB  VAL A 220     185.873 133.608  14.592  1.00  0.00           C  
ATOM   3559  CG1 VAL A 220     185.462 132.376  13.800  1.00  0.00           C  
ATOM   3560  CG2 VAL A 220     184.899 134.752  14.355  1.00  0.00           C  
ATOM   3561  H   VAL A 220     187.732 132.197  15.625  1.00  0.00           H  
ATOM   3562  HA  VAL A 220     185.986 134.206  16.668  1.00  0.00           H  
ATOM   3563  HB  VAL A 220     186.866 133.897  14.246  1.00  0.00           H  
ATOM   3564 1HG1 VAL A 220     185.418 132.624  12.739  1.00  0.00           H  
ATOM   3565 2HG1 VAL A 220     186.193 131.583  13.957  1.00  0.00           H  
ATOM   3566 3HG1 VAL A 220     184.481 132.039  14.135  1.00  0.00           H  
ATOM   3567 1HG2 VAL A 220     184.855 134.977  13.289  1.00  0.00           H  
ATOM   3568 2HG2 VAL A 220     183.908 134.465  14.707  1.00  0.00           H  
ATOM   3569 3HG2 VAL A 220     185.236 135.635  14.898  1.00  0.00           H  
ATOM   3570  N   GLU A 221     184.687 131.217  16.480  1.00  0.00           N  
ATOM   3571  CA  GLU A 221     183.497 130.475  16.882  1.00  0.00           C  
ATOM   3572  C   GLU A 221     183.171 130.722  18.354  1.00  0.00           C  
ATOM   3573  O   GLU A 221     182.005 130.894  18.719  1.00  0.00           O  
ATOM   3574  CB  GLU A 221     183.692 128.977  16.634  1.00  0.00           C  
ATOM   3575  CG  GLU A 221     182.473 128.123  16.952  1.00  0.00           C  
ATOM   3576  CD  GLU A 221     182.670 126.672  16.613  1.00  0.00           C  
ATOM   3577  OE1 GLU A 221     183.720 126.334  16.120  1.00  0.00           O  
ATOM   3578  OE2 GLU A 221     181.770 125.900  16.846  1.00  0.00           O  
ATOM   3579  H   GLU A 221     185.508 130.732  16.148  1.00  0.00           H  
ATOM   3580  HA  GLU A 221     182.652 130.839  16.292  1.00  0.00           H  
ATOM   3581 1HB  GLU A 221     183.952 128.812  15.588  1.00  0.00           H  
ATOM   3582 2HB  GLU A 221     184.522 128.613  17.239  1.00  0.00           H  
ATOM   3583 1HG  GLU A 221     182.250 128.209  18.015  1.00  0.00           H  
ATOM   3584 2HG  GLU A 221     181.618 128.508  16.398  1.00  0.00           H  
ATOM   3585  N   GLU A 222     184.203 130.777  19.197  1.00  0.00           N  
ATOM   3586  CA  GLU A 222     183.970 131.016  20.616  1.00  0.00           C  
ATOM   3587  C   GLU A 222     183.447 132.456  20.824  1.00  0.00           C  
ATOM   3588  O   GLU A 222     182.634 132.703  21.722  1.00  0.00           O  
ATOM   3589  CB  GLU A 222     185.256 130.791  21.414  1.00  0.00           C  
ATOM   3590  CG  GLU A 222     185.678 129.333  21.532  1.00  0.00           C  
ATOM   3591  CD  GLU A 222     184.829 128.554  22.498  1.00  0.00           C  
ATOM   3592  OE1 GLU A 222     184.783 128.922  23.647  1.00  0.00           O  
ATOM   3593  OE2 GLU A 222     184.227 127.591  22.087  1.00  0.00           O  
ATOM   3594  H   GLU A 222     185.146 130.593  18.858  1.00  0.00           H  
ATOM   3595  HA  GLU A 222     183.198 130.330  20.959  1.00  0.00           H  
ATOM   3596 1HB  GLU A 222     186.075 131.339  20.948  1.00  0.00           H  
ATOM   3597 2HB  GLU A 222     185.132 131.185  22.424  1.00  0.00           H  
ATOM   3598 1HG  GLU A 222     185.609 128.866  20.549  1.00  0.00           H  
ATOM   3599 2HG  GLU A 222     186.717 129.290  21.852  1.00  0.00           H  
ATOM   3600  N   LEU A 223     183.891 133.401  19.979  1.00  0.00           N  
ATOM   3601  CA  LEU A 223     183.446 134.793  20.065  1.00  0.00           C  
ATOM   3602  C   LEU A 223     181.940 134.880  19.759  1.00  0.00           C  
ATOM   3603  O   LEU A 223     181.230 135.702  20.352  1.00  0.00           O  
ATOM   3604  CB  LEU A 223     184.236 135.670  19.085  1.00  0.00           C  
ATOM   3605  CG  LEU A 223     185.756 135.699  19.295  1.00  0.00           C  
ATOM   3606  CD1 LEU A 223     186.395 136.611  18.256  1.00  0.00           C  
ATOM   3607  CD2 LEU A 223     186.064 136.177  20.706  1.00  0.00           C  
ATOM   3608  H   LEU A 223     184.597 133.139  19.282  1.00  0.00           H  
ATOM   3609  HA  LEU A 223     183.592 135.133  21.086  1.00  0.00           H  
ATOM   3610 1HB  LEU A 223     184.049 135.315  18.073  1.00  0.00           H  
ATOM   3611 2HB  LEU A 223     183.871 136.694  19.162  1.00  0.00           H  
ATOM   3612  HG  LEU A 223     186.162 134.697  19.154  1.00  0.00           H  
ATOM   3613 1HD1 LEU A 223     187.474 136.632  18.405  1.00  0.00           H  
ATOM   3614 2HD1 LEU A 223     186.174 136.235  17.257  1.00  0.00           H  
ATOM   3615 3HD1 LEU A 223     185.995 137.619  18.362  1.00  0.00           H  
ATOM   3616 1HD2 LEU A 223     187.144 136.197  20.855  1.00  0.00           H  
ATOM   3617 2HD2 LEU A 223     185.660 137.179  20.847  1.00  0.00           H  
ATOM   3618 3HD2 LEU A 223     185.611 135.497  21.427  1.00  0.00           H  
ATOM   3619  N   LEU A 224     181.439 134.016  18.856  1.00  0.00           N  
ATOM   3620  CA  LEU A 224     179.997 133.943  18.597  1.00  0.00           C  
ATOM   3621  C   LEU A 224     179.267 133.483  19.863  1.00  0.00           C  
ATOM   3622  O   LEU A 224     178.218 134.030  20.218  1.00  0.00           O  
ATOM   3623  CB  LEU A 224     179.703 132.979  17.441  1.00  0.00           C  
ATOM   3624  CG  LEU A 224     178.220 132.687  17.178  1.00  0.00           C  
ATOM   3625  CD1 LEU A 224     177.494 133.988  16.863  1.00  0.00           C  
ATOM   3626  CD2 LEU A 224     178.092 131.698  16.030  1.00  0.00           C  
ATOM   3627  H   LEU A 224     182.092 133.444  18.310  1.00  0.00           H  
ATOM   3628  HA  LEU A 224     179.639 134.934  18.341  1.00  0.00           H  
ATOM   3629 1HB  LEU A 224     180.126 133.394  16.527  1.00  0.00           H  
ATOM   3630 2HB  LEU A 224     180.196 132.029  17.646  1.00  0.00           H  
ATOM   3631  HG  LEU A 224     177.768 132.263  18.075  1.00  0.00           H  
ATOM   3632 1HD1 LEU A 224     176.440 133.781  16.676  1.00  0.00           H  
ATOM   3633 2HD1 LEU A 224     177.585 134.670  17.709  1.00  0.00           H  
ATOM   3634 3HD1 LEU A 224     177.936 134.446  15.978  1.00  0.00           H  
ATOM   3635 1HD2 LEU A 224     177.038 131.490  15.844  1.00  0.00           H  
ATOM   3636 2HD2 LEU A 224     178.543 132.122  15.132  1.00  0.00           H  
ATOM   3637 3HD2 LEU A 224     178.605 130.771  16.289  1.00  0.00           H  
ATOM   3638  N   LYS A 225     179.816 132.470  20.550  1.00  0.00           N  
ATOM   3639  CA  LYS A 225     179.193 131.985  21.779  1.00  0.00           C  
ATOM   3640  C   LYS A 225     179.025 133.127  22.783  1.00  0.00           C  
ATOM   3641  O   LYS A 225     178.008 133.185  23.482  1.00  0.00           O  
ATOM   3642  CB  LYS A 225     179.997 130.852  22.410  1.00  0.00           C  
ATOM   3643  CG  LYS A 225     179.974 129.548  21.634  1.00  0.00           C  
ATOM   3644  CD  LYS A 225     180.823 128.499  22.332  1.00  0.00           C  
ATOM   3645  CE  LYS A 225     180.901 127.205  21.543  1.00  0.00           C  
ATOM   3646  NZ  LYS A 225     181.808 126.229  22.202  1.00  0.00           N  
ATOM   3647  H   LYS A 225     180.645 132.008  20.160  1.00  0.00           H  
ATOM   3648  HA  LYS A 225     178.199 131.606  21.536  1.00  0.00           H  
ATOM   3649 1HB  LYS A 225     181.032 131.155  22.514  1.00  0.00           H  
ATOM   3650 2HB  LYS A 225     179.615 130.652  23.408  1.00  0.00           H  
ATOM   3651 1HG  LYS A 225     178.948 129.193  21.546  1.00  0.00           H  
ATOM   3652 2HG  LYS A 225     180.367 129.720  20.634  1.00  0.00           H  
ATOM   3653 1HD  LYS A 225     181.836 128.882  22.470  1.00  0.00           H  
ATOM   3654 2HD  LYS A 225     180.405 128.286  23.314  1.00  0.00           H  
ATOM   3655 1HE  LYS A 225     179.907 126.770  21.464  1.00  0.00           H  
ATOM   3656 2HE  LYS A 225     181.280 127.417  20.544  1.00  0.00           H  
ATOM   3657 1HZ  LYS A 225     181.859 125.382  21.663  1.00  0.00           H  
ATOM   3658 2HZ  LYS A 225     182.751 126.663  22.253  1.00  0.00           H  
ATOM   3659 3HZ  LYS A 225     181.483 126.018  23.129  1.00  0.00           H  
ATOM   3660  N   HIS A 226     180.002 134.047  22.847  1.00  0.00           N  
ATOM   3661  CA  HIS A 226     179.867 135.190  23.747  1.00  0.00           C  
ATOM   3662  C   HIS A 226     178.760 136.119  23.262  1.00  0.00           C  
ATOM   3663  O   HIS A 226     178.029 136.678  24.081  1.00  0.00           O  
ATOM   3664  CB  HIS A 226     181.186 135.962  23.853  1.00  0.00           C  
ATOM   3665  CG  HIS A 226     182.239 135.249  24.643  1.00  0.00           C  
ATOM   3666  ND1 HIS A 226     182.176 135.113  26.014  1.00  0.00           N  
ATOM   3667  CD2 HIS A 226     183.380 134.632  24.255  1.00  0.00           C  
ATOM   3668  CE1 HIS A 226     183.235 134.443  26.435  1.00  0.00           C  
ATOM   3669  NE2 HIS A 226     183.980 134.140  25.388  1.00  0.00           N  
ATOM   3670  H   HIS A 226     180.861 133.886  22.312  1.00  0.00           H  
ATOM   3671  HA  HIS A 226     179.580 134.822  24.726  1.00  0.00           H  
ATOM   3672 1HB  HIS A 226     181.579 136.152  22.853  1.00  0.00           H  
ATOM   3673 2HB  HIS A 226     181.004 136.929  24.322  1.00  0.00           H  
ATOM   3674  HD2 HIS A 226     183.753 134.543  23.234  1.00  0.00           H  
ATOM   3675  HE1 HIS A 226     183.455 134.184  27.470  1.00  0.00           H  
ATOM   3676  HE2 HIS A 226     184.851 133.629  25.410  1.00  0.00           H  
ATOM   3677  N   LEU A 227     178.611 136.282  21.943  1.00  0.00           N  
ATOM   3678  CA  LEU A 227     177.511 137.098  21.432  1.00  0.00           C  
ATOM   3679  C   LEU A 227     176.169 136.494  21.810  1.00  0.00           C  
ATOM   3680  O   LEU A 227     175.235 137.222  22.158  1.00  0.00           O  
ATOM   3681  CB  LEU A 227     177.607 137.232  19.907  1.00  0.00           C  
ATOM   3682  CG  LEU A 227     178.786 138.063  19.385  1.00  0.00           C  
ATOM   3683  CD1 LEU A 227     178.868 137.934  17.870  1.00  0.00           C  
ATOM   3684  CD2 LEU A 227     178.607 139.516  19.802  1.00  0.00           C  
ATOM   3685  H   LEU A 227     179.313 135.878  21.312  1.00  0.00           H  
ATOM   3686  HA  LEU A 227     177.571 138.083  21.886  1.00  0.00           H  
ATOM   3687 1HB  LEU A 227     177.687 136.236  19.476  1.00  0.00           H  
ATOM   3688 2HB  LEU A 227     176.689 137.692  19.540  1.00  0.00           H  
ATOM   3689  HG  LEU A 227     179.716 137.678  19.803  1.00  0.00           H  
ATOM   3690 1HD1 LEU A 227     179.706 138.524  17.500  1.00  0.00           H  
ATOM   3691 2HD1 LEU A 227     179.015 136.888  17.602  1.00  0.00           H  
ATOM   3692 3HD1 LEU A 227     177.943 138.297  17.424  1.00  0.00           H  
ATOM   3693 1HD2 LEU A 227     179.446 140.106  19.431  1.00  0.00           H  
ATOM   3694 2HD2 LEU A 227     177.678 139.903  19.383  1.00  0.00           H  
ATOM   3695 3HD2 LEU A 227     178.570 139.581  20.889  1.00  0.00           H  
ATOM   3696  N   GLU A 228     176.075 135.162  21.785  1.00  0.00           N  
ATOM   3697  CA  GLU A 228     174.811 134.517  22.096  1.00  0.00           C  
ATOM   3698  C   GLU A 228     174.484 134.708  23.575  1.00  0.00           C  
ATOM   3699  O   GLU A 228     173.322 134.905  23.932  1.00  0.00           O  
ATOM   3700  CB  GLU A 228     174.866 133.026  21.752  1.00  0.00           C  
ATOM   3701  CG  GLU A 228     175.013 132.729  20.266  1.00  0.00           C  
ATOM   3702  CD  GLU A 228     173.871 133.264  19.447  1.00  0.00           C  
ATOM   3703  OE1 GLU A 228     172.743 133.022  19.805  1.00  0.00           O  
ATOM   3704  OE2 GLU A 228     174.127 133.914  18.461  1.00  0.00           O  
ATOM   3705  H   GLU A 228     176.881 134.612  21.468  1.00  0.00           H  
ATOM   3706  HA  GLU A 228     174.026 134.991  21.507  1.00  0.00           H  
ATOM   3707 1HB  GLU A 228     175.706 132.564  22.270  1.00  0.00           H  
ATOM   3708 2HB  GLU A 228     173.956 132.538  22.102  1.00  0.00           H  
ATOM   3709 1HG  GLU A 228     175.941 133.173  19.907  1.00  0.00           H  
ATOM   3710 2HG  GLU A 228     175.080 131.651  20.127  1.00  0.00           H  
ATOM   3711  N   ARG A 229     175.513 134.684  24.432  1.00  0.00           N  
ATOM   3712  CA  ARG A 229     175.347 134.887  25.866  1.00  0.00           C  
ATOM   3713  C   ARG A 229     174.941 136.342  26.153  1.00  0.00           C  
ATOM   3714  O   ARG A 229     174.151 136.605  27.073  1.00  0.00           O  
ATOM   3715  CB  ARG A 229     176.633 134.554  26.608  1.00  0.00           C  
ATOM   3716  CG  ARG A 229     176.979 133.075  26.656  1.00  0.00           C  
ATOM   3717  CD  ARG A 229     175.989 132.304  27.451  1.00  0.00           C  
ATOM   3718  NE  ARG A 229     176.419 130.933  27.673  1.00  0.00           N  
ATOM   3719  CZ  ARG A 229     175.632 129.953  28.158  1.00  0.00           C  
ATOM   3720  NH1 ARG A 229     174.380 130.208  28.467  1.00  0.00           N  
ATOM   3721  NH2 ARG A 229     176.120 128.736  28.323  1.00  0.00           N  
ATOM   3722  H   ARG A 229     176.439 134.455  24.061  1.00  0.00           H  
ATOM   3723  HA  ARG A 229     174.559 134.223  26.223  1.00  0.00           H  
ATOM   3724 1HB  ARG A 229     177.467 135.073  26.138  1.00  0.00           H  
ATOM   3725 2HB  ARG A 229     176.562 134.909  27.636  1.00  0.00           H  
ATOM   3726 1HG  ARG A 229     176.994 132.671  25.643  1.00  0.00           H  
ATOM   3727 2HG  ARG A 229     177.961 132.945  27.113  1.00  0.00           H  
ATOM   3728 1HD  ARG A 229     175.852 132.780  28.422  1.00  0.00           H  
ATOM   3729 2HD  ARG A 229     175.036 132.281  26.922  1.00  0.00           H  
ATOM   3730  HE  ARG A 229     177.376 130.699  27.446  1.00  0.00           H  
ATOM   3731 1HH1 ARG A 229     174.008 131.139  28.341  1.00  0.00           H  
ATOM   3732 2HH1 ARG A 229     173.791 129.474  28.832  1.00  0.00           H  
ATOM   3733 1HH2 ARG A 229     177.082 128.540  28.086  1.00  0.00           H  
ATOM   3734 2HH2 ARG A 229     175.530 128.002  28.687  1.00  0.00           H  
ATOM   3735  N   ILE A 230     175.447 137.282  25.339  1.00  0.00           N  
ATOM   3736  CA  ILE A 230     175.061 138.685  25.448  1.00  0.00           C  
ATOM   3737  C   ILE A 230     173.572 138.804  25.148  1.00  0.00           C  
ATOM   3738  O   ILE A 230     172.857 139.494  25.870  1.00  0.00           O  
ATOM   3739  CB  ILE A 230     175.912 139.627  24.535  1.00  0.00           C  
ATOM   3740  CG1 ILE A 230     177.384 139.720  25.083  1.00  0.00           C  
ATOM   3741  CG2 ILE A 230     175.268 141.042  24.452  1.00  0.00           C  
ATOM   3742  CD1 ILE A 230     178.418 140.390  24.133  1.00  0.00           C  
ATOM   3743  H   ILE A 230     176.163 136.999  24.664  1.00  0.00           H  
ATOM   3744  HA  ILE A 230     175.217 139.003  26.482  1.00  0.00           H  
ATOM   3745  HB  ILE A 230     175.965 139.194  23.535  1.00  0.00           H  
ATOM   3746 1HG1 ILE A 230     177.361 140.276  26.015  1.00  0.00           H  
ATOM   3747 2HG1 ILE A 230     177.729 138.713  25.300  1.00  0.00           H  
ATOM   3748 1HG2 ILE A 230     175.848 141.689  23.803  1.00  0.00           H  
ATOM   3749 2HG2 ILE A 230     174.273 140.950  24.046  1.00  0.00           H  
ATOM   3750 3HG2 ILE A 230     175.217 141.480  25.446  1.00  0.00           H  
ATOM   3751 1HD1 ILE A 230     179.396 140.389  24.614  1.00  0.00           H  
ATOM   3752 2HD1 ILE A 230     178.471 139.823  23.202  1.00  0.00           H  
ATOM   3753 3HD1 ILE A 230     178.129 141.412  23.919  1.00  0.00           H  
ATOM   3754  N   GLU A 231     173.096 138.123  24.092  1.00  0.00           N  
ATOM   3755  CA  GLU A 231     171.672 138.109  23.777  1.00  0.00           C  
ATOM   3756  C   GLU A 231     170.843 137.589  24.943  1.00  0.00           C  
ATOM   3757  O   GLU A 231     169.829 138.198  25.303  1.00  0.00           O  
ATOM   3758  CB  GLU A 231     171.410 137.252  22.536  1.00  0.00           C  
ATOM   3759  CG  GLU A 231     169.977 137.303  22.028  1.00  0.00           C  
ATOM   3760  CD  GLU A 231     169.772 136.498  20.774  1.00  0.00           C  
ATOM   3761  OE1 GLU A 231     170.669 136.453  19.967  1.00  0.00           O  
ATOM   3762  OE2 GLU A 231     168.717 135.929  20.624  1.00  0.00           O  
ATOM   3763  H   GLU A 231     173.751 137.632  23.478  1.00  0.00           H  
ATOM   3764  HA  GLU A 231     171.358 139.125  23.545  1.00  0.00           H  
ATOM   3765 1HB  GLU A 231     172.064 137.576  21.726  1.00  0.00           H  
ATOM   3766 2HB  GLU A 231     171.651 136.212  22.755  1.00  0.00           H  
ATOM   3767 1HG  GLU A 231     169.313 136.920  22.804  1.00  0.00           H  
ATOM   3768 2HG  GLU A 231     169.706 138.340  21.837  1.00  0.00           H  
ATOM   3769  N   GLU A 232     171.278 136.477  25.555  1.00  0.00           N  
ATOM   3770  CA  GLU A 232     170.550 135.918  26.683  1.00  0.00           C  
ATOM   3771  C   GLU A 232     170.487 136.884  27.854  1.00  0.00           C  
ATOM   3772  O   GLU A 232     169.421 137.058  28.448  1.00  0.00           O  
ATOM   3773  CB  GLU A 232     171.201 134.608  27.131  1.00  0.00           C  
ATOM   3774  CG  GLU A 232     170.485 133.912  28.281  1.00  0.00           C  
ATOM   3775  CD  GLU A 232     171.149 132.629  28.693  1.00  0.00           C  
ATOM   3776  OE1 GLU A 232     172.193 132.325  28.165  1.00  0.00           O  
ATOM   3777  OE2 GLU A 232     170.612 131.949  29.536  1.00  0.00           O  
ATOM   3778  H   GLU A 232     172.100 135.990  25.182  1.00  0.00           H  
ATOM   3779  HA  GLU A 232     169.527 135.718  26.356  1.00  0.00           H  
ATOM   3780 1HB  GLU A 232     171.237 133.913  26.291  1.00  0.00           H  
ATOM   3781 2HB  GLU A 232     172.227 134.798  27.443  1.00  0.00           H  
ATOM   3782 1HG  GLU A 232     170.457 134.585  29.138  1.00  0.00           H  
ATOM   3783 2HG  GLU A 232     169.457 133.705  27.983  1.00  0.00           H  
ATOM   3784  N   LYS A 233     171.604 137.546  28.174  1.00  0.00           N  
ATOM   3785  CA  LYS A 233     171.621 138.450  29.317  1.00  0.00           C  
ATOM   3786  C   LYS A 233     170.734 139.668  29.077  1.00  0.00           C  
ATOM   3787  O   LYS A 233     170.020 140.105  29.989  1.00  0.00           O  
ATOM   3788  CB  LYS A 233     173.054 138.866  29.653  1.00  0.00           C  
ATOM   3789  CG  LYS A 233     173.220 139.834  30.863  1.00  0.00           C  
ATOM   3790  CD  LYS A 233     172.744 139.242  32.191  1.00  0.00           C  
ATOM   3791  CE  LYS A 233     173.157 140.140  33.366  1.00  0.00           C  
ATOM   3792  NZ  LYS A 233     172.533 139.728  34.665  1.00  0.00           N  
ATOM   3793  H   LYS A 233     172.467 137.356  27.646  1.00  0.00           H  
ATOM   3794  HA  LYS A 233     171.216 137.910  30.169  1.00  0.00           H  
ATOM   3795 1HB  LYS A 233     173.649 137.972  29.846  1.00  0.00           H  
ATOM   3796 2HB  LYS A 233     173.488 139.349  28.772  1.00  0.00           H  
ATOM   3797 1HG  LYS A 233     174.270 140.108  30.957  1.00  0.00           H  
ATOM   3798 2HG  LYS A 233     172.648 140.744  30.682  1.00  0.00           H  
ATOM   3799 1HD  LYS A 233     171.652 139.165  32.191  1.00  0.00           H  
ATOM   3800 2HD  LYS A 233     173.164 138.250  32.331  1.00  0.00           H  
ATOM   3801 1HE  LYS A 233     174.240 140.079  33.472  1.00  0.00           H  
ATOM   3802 2HE  LYS A 233     172.881 141.178  33.158  1.00  0.00           H  
ATOM   3803 1HZ  LYS A 233     172.883 140.365  35.399  1.00  0.00           H  
ATOM   3804 2HZ  LYS A 233     171.507 139.828  34.612  1.00  0.00           H  
ATOM   3805 3HZ  LYS A 233     172.781 138.787  34.900  1.00  0.00           H  
ATOM   3806  N   ILE A 234     170.739 140.198  27.855  1.00  0.00           N  
ATOM   3807  CA  ILE A 234     169.945 141.379  27.561  1.00  0.00           C  
ATOM   3808  C   ILE A 234     168.470 141.055  27.689  1.00  0.00           C  
ATOM   3809  O   ILE A 234     167.697 141.833  28.275  1.00  0.00           O  
ATOM   3810  CB  ILE A 234     170.241 141.913  26.148  1.00  0.00           C  
ATOM   3811  CG1 ILE A 234     171.687 142.408  26.056  1.00  0.00           C  
ATOM   3812  CG2 ILE A 234     169.270 143.027  25.787  1.00  0.00           C  
ATOM   3813  CD1 ILE A 234     172.157 142.658  24.641  1.00  0.00           C  
ATOM   3814  H   ILE A 234     171.364 139.797  27.142  1.00  0.00           H  
ATOM   3815  HA  ILE A 234     170.191 142.155  28.282  1.00  0.00           H  
ATOM   3816  HB  ILE A 234     170.137 141.105  25.424  1.00  0.00           H  
ATOM   3817 1HG1 ILE A 234     171.791 143.335  26.619  1.00  0.00           H  
ATOM   3818 2HG1 ILE A 234     172.352 141.674  26.510  1.00  0.00           H  
ATOM   3819 1HG2 ILE A 234     169.493 143.394  24.785  1.00  0.00           H  
ATOM   3820 2HG2 ILE A 234     168.251 142.644  25.814  1.00  0.00           H  
ATOM   3821 3HG2 ILE A 234     169.370 143.843  26.503  1.00  0.00           H  
ATOM   3822 1HD1 ILE A 234     173.191 143.006  24.658  1.00  0.00           H  
ATOM   3823 2HD1 ILE A 234     172.095 141.733  24.068  1.00  0.00           H  
ATOM   3824 3HD1 ILE A 234     171.528 143.416  24.177  1.00  0.00           H  
ATOM   3825  N   LYS A 235     168.067 139.918  27.101  1.00  0.00           N  
ATOM   3826  CA  LYS A 235     166.674 139.495  27.101  1.00  0.00           C  
ATOM   3827  C   LYS A 235     166.179 139.075  28.479  1.00  0.00           C  
ATOM   3828  O   LYS A 235     165.027 139.341  28.825  1.00  0.00           O  
ATOM   3829  CB  LYS A 235     166.478 138.346  26.111  1.00  0.00           C  
ATOM   3830  CG  LYS A 235     166.568 138.755  24.647  1.00  0.00           C  
ATOM   3831  CD  LYS A 235     166.392 137.556  23.726  1.00  0.00           C  
ATOM   3832  CE  LYS A 235     166.275 137.987  22.272  1.00  0.00           C  
ATOM   3833  NZ  LYS A 235     166.185 136.821  21.352  1.00  0.00           N  
ATOM   3834  H   LYS A 235     168.759 139.338  26.616  1.00  0.00           H  
ATOM   3835  HA  LYS A 235     166.066 140.331  26.760  1.00  0.00           H  
ATOM   3836 1HB  LYS A 235     167.231 137.578  26.291  1.00  0.00           H  
ATOM   3837 2HB  LYS A 235     165.501 137.890  26.271  1.00  0.00           H  
ATOM   3838 1HG  LYS A 235     165.792 139.489  24.426  1.00  0.00           H  
ATOM   3839 2HG  LYS A 235     167.539 139.210  24.455  1.00  0.00           H  
ATOM   3840 1HD  LYS A 235     167.248 136.888  23.831  1.00  0.00           H  
ATOM   3841 2HD  LYS A 235     165.492 137.011  24.008  1.00  0.00           H  
ATOM   3842 1HE  LYS A 235     165.385 138.602  22.146  1.00  0.00           H  
ATOM   3843 2HE  LYS A 235     167.144 138.584  21.998  1.00  0.00           H  
ATOM   3844 1HZ  LYS A 235     166.109 137.148  20.399  1.00  0.00           H  
ATOM   3845 2HZ  LYS A 235     167.015 136.252  21.447  1.00  0.00           H  
ATOM   3846 3HZ  LYS A 235     165.371 136.270  21.584  1.00  0.00           H  
ATOM   3847  N   ARG A 236     167.050 138.453  29.290  1.00  0.00           N  
ATOM   3848  CA  ARG A 236     166.679 138.140  30.660  1.00  0.00           C  
ATOM   3849  C   ARG A 236     166.518 139.384  31.512  1.00  0.00           C  
ATOM   3850  O   ARG A 236     165.602 139.446  32.336  1.00  0.00           O  
ATOM   3851  CB  ARG A 236     167.686 137.215  31.325  1.00  0.00           C  
ATOM   3852  CG  ARG A 236     167.648 135.768  30.862  1.00  0.00           C  
ATOM   3853  CD  ARG A 236     168.607 134.929  31.632  1.00  0.00           C  
ATOM   3854  NE  ARG A 236     168.654 133.552  31.147  1.00  0.00           N  
ATOM   3855  CZ  ARG A 236     167.791 132.569  31.455  1.00  0.00           C  
ATOM   3856  NH1 ARG A 236     166.763 132.767  32.266  1.00  0.00           N  
ATOM   3857  NH2 ARG A 236     168.012 131.394  30.913  1.00  0.00           N  
ATOM   3858  H   ARG A 236     167.955 138.149  28.920  1.00  0.00           H  
ATOM   3859  HA  ARG A 236     165.721 137.622  30.634  1.00  0.00           H  
ATOM   3860 1HB  ARG A 236     168.692 137.593  31.124  1.00  0.00           H  
ATOM   3861 2HB  ARG A 236     167.537 137.234  32.402  1.00  0.00           H  
ATOM   3862 1HG  ARG A 236     166.643 135.375  30.999  1.00  0.00           H  
ATOM   3863 2HG  ARG A 236     167.913 135.712  29.806  1.00  0.00           H  
ATOM   3864 1HD  ARG A 236     169.606 135.357  31.516  1.00  0.00           H  
ATOM   3865 2HD  ARG A 236     168.344 134.920  32.686  1.00  0.00           H  
ATOM   3866  HE  ARG A 236     169.419 133.278  30.510  1.00  0.00           H  
ATOM   3867 1HH1 ARG A 236     166.606 133.675  32.678  1.00  0.00           H  
ATOM   3868 2HH1 ARG A 236     166.132 132.008  32.479  1.00  0.00           H  
ATOM   3869 1HH2 ARG A 236     168.832 131.301  30.292  1.00  0.00           H  
ATOM   3870 2HH2 ARG A 236     167.406 130.612  31.100  1.00  0.00           H  
ATOM   3871  N   GLU A 237     167.380 140.384  31.309  1.00  0.00           N  
ATOM   3872  CA  GLU A 237     167.245 141.617  32.066  1.00  0.00           C  
ATOM   3873  C   GLU A 237     166.102 142.466  31.510  1.00  0.00           C  
ATOM   3874  O   GLU A 237     165.421 143.166  32.264  1.00  0.00           O  
ATOM   3875  CB  GLU A 237     168.544 142.421  32.069  1.00  0.00           C  
ATOM   3876  CG  GLU A 237     169.707 141.781  32.853  1.00  0.00           C  
ATOM   3877  CD  GLU A 237     169.442 141.628  34.332  1.00  0.00           C  
ATOM   3878  OE1 GLU A 237     168.824 142.497  34.919  1.00  0.00           O  
ATOM   3879  OE2 GLU A 237     169.906 140.643  34.897  1.00  0.00           O  
ATOM   3880  H   GLU A 237     168.164 140.274  30.658  1.00  0.00           H  
ATOM   3881  HA  GLU A 237     167.000 141.362  33.097  1.00  0.00           H  
ATOM   3882 1HB  GLU A 237     168.876 142.563  31.038  1.00  0.00           H  
ATOM   3883 2HB  GLU A 237     168.348 143.393  32.483  1.00  0.00           H  
ATOM   3884 1HG  GLU A 237     169.910 140.801  32.427  1.00  0.00           H  
ATOM   3885 2HG  GLU A 237     170.601 142.388  32.726  1.00  0.00           H  
ATOM   3886  N   GLY A 238     165.879 142.394  30.186  1.00  0.00           N  
ATOM   3887  CA  GLY A 238     164.882 143.228  29.538  1.00  0.00           C  
ATOM   3888  C   GLY A 238     165.427 144.639  29.417  1.00  0.00           C  
ATOM   3889  O   GLY A 238     164.694 145.620  29.562  1.00  0.00           O  
ATOM   3890  H   GLY A 238     166.453 141.783  29.603  1.00  0.00           H  
ATOM   3891 1HA  GLY A 238     164.671 142.822  28.546  1.00  0.00           H  
ATOM   3892 2HA  GLY A 238     163.954 143.218  30.106  1.00  0.00           H  
ATOM   3893  N   ALA A 239     166.740 144.736  29.234  1.00  0.00           N  
ATOM   3894  CA  ALA A 239     167.394 146.035  29.190  1.00  0.00           C  
ATOM   3895  C   ALA A 239     166.903 146.977  28.100  1.00  0.00           C  
ATOM   3896  O   ALA A 239     166.752 146.600  26.936  1.00  0.00           O  
ATOM   3897  CB  ALA A 239     168.895 145.833  29.041  1.00  0.00           C  
ATOM   3898  H   ALA A 239     167.257 143.867  29.075  1.00  0.00           H  
ATOM   3899  HA  ALA A 239     167.214 146.521  30.149  1.00  0.00           H  
ATOM   3900 1HB  ALA A 239     169.395 146.802  29.044  1.00  0.00           H  
ATOM   3901 2HB  ALA A 239     169.265 145.231  29.871  1.00  0.00           H  
ATOM   3902 3HB  ALA A 239     169.101 145.322  28.102  1.00  0.00           H  
ATOM   3903  N   SER A 240     166.693 148.240  28.497  1.00  0.00           N  
ATOM   3904  CA  SER A 240     166.264 149.315  27.606  1.00  0.00           C  
ATOM   3905  C   SER A 240     167.420 149.974  26.849  1.00  0.00           C  
ATOM   3906  O   SER A 240     167.196 150.709  25.885  1.00  0.00           O  
ATOM   3907  CB  SER A 240     165.522 150.368  28.405  1.00  0.00           C  
ATOM   3908  OG  SER A 240     166.375 150.997  29.321  1.00  0.00           O  
ATOM   3909  H   SER A 240     166.825 148.467  29.476  1.00  0.00           H  
ATOM   3910  HA  SER A 240     165.578 148.892  26.873  1.00  0.00           H  
ATOM   3911 1HB  SER A 240     165.101 151.110  27.727  1.00  0.00           H  
ATOM   3912 2HB  SER A 240     164.693 149.903  28.937  1.00  0.00           H  
ATOM   3913  HG  SER A 240     165.852 151.684  29.741  1.00  0.00           H  
ATOM   3914  N   GLU A 241     168.636 149.778  27.348  1.00  0.00           N  
ATOM   3915  CA  GLU A 241     169.863 150.320  26.758  1.00  0.00           C  
ATOM   3916  C   GLU A 241     171.020 149.367  26.971  1.00  0.00           C  
ATOM   3917  O   GLU A 241     171.236 148.891  28.091  1.00  0.00           O  
ATOM   3918  CB  GLU A 241     170.207 151.670  27.398  1.00  0.00           C  
ATOM   3919  CG  GLU A 241     171.502 152.326  26.886  1.00  0.00           C  
ATOM   3920  CD  GLU A 241     171.759 153.717  27.461  1.00  0.00           C  
ATOM   3921  OE1 GLU A 241     170.895 154.261  28.153  1.00  0.00           O  
ATOM   3922  OE2 GLU A 241     172.815 154.248  27.193  1.00  0.00           O  
ATOM   3923  H   GLU A 241     168.716 149.166  28.157  1.00  0.00           H  
ATOM   3924  HA  GLU A 241     169.715 150.452  25.684  1.00  0.00           H  
ATOM   3925 1HB  GLU A 241     169.391 152.370  27.212  1.00  0.00           H  
ATOM   3926 2HB  GLU A 241     170.294 151.551  28.477  1.00  0.00           H  
ATOM   3927 1HG  GLU A 241     172.346 151.689  27.152  1.00  0.00           H  
ATOM   3928 2HG  GLU A 241     171.468 152.380  25.798  1.00  0.00           H  
ATOM   3929  N   VAL A 242     171.802 149.107  25.929  1.00  0.00           N  
ATOM   3930  CA  VAL A 242     172.972 148.254  26.129  1.00  0.00           C  
ATOM   3931  C   VAL A 242     174.226 148.829  25.514  1.00  0.00           C  
ATOM   3932  O   VAL A 242     174.232 149.255  24.354  1.00  0.00           O  
ATOM   3933  CB  VAL A 242     172.720 146.860  25.526  1.00  0.00           C  
ATOM   3934  CG1 VAL A 242     173.942 145.972  25.709  1.00  0.00           C  
ATOM   3935  CG2 VAL A 242     171.495 146.230  26.170  1.00  0.00           C  
ATOM   3936  H   VAL A 242     171.572 149.509  25.007  1.00  0.00           H  
ATOM   3937  HA  VAL A 242     173.152 148.166  27.204  1.00  0.00           H  
ATOM   3938  HB  VAL A 242     172.556 146.962  24.453  1.00  0.00           H  
ATOM   3939 1HG1 VAL A 242     173.747 144.990  25.277  1.00  0.00           H  
ATOM   3940 2HG1 VAL A 242     174.799 146.424  25.210  1.00  0.00           H  
ATOM   3941 3HG1 VAL A 242     174.157 145.863  26.772  1.00  0.00           H  
ATOM   3942 1HG2 VAL A 242     171.322 145.245  25.739  1.00  0.00           H  
ATOM   3943 2HG2 VAL A 242     171.657 146.133  27.244  1.00  0.00           H  
ATOM   3944 3HG2 VAL A 242     170.625 146.862  25.991  1.00  0.00           H  
ATOM   3945  N   GLU A 243     175.308 148.812  26.284  1.00  0.00           N  
ATOM   3946  CA  GLU A 243     176.558 149.336  25.759  1.00  0.00           C  
ATOM   3947  C   GLU A 243     177.690 148.354  25.873  1.00  0.00           C  
ATOM   3948  O   GLU A 243     177.920 147.770  26.932  1.00  0.00           O  
ATOM   3949  CB  GLU A 243     176.952 150.633  26.471  1.00  0.00           C  
ATOM   3950  CG  GLU A 243     178.230 151.304  25.914  1.00  0.00           C  
ATOM   3951  CD  GLU A 243     178.497 152.676  26.507  1.00  0.00           C  
ATOM   3952  OE1 GLU A 243     177.828 153.618  26.107  1.00  0.00           O  
ATOM   3953  OE2 GLU A 243     179.378 152.796  27.349  1.00  0.00           O  
ATOM   3954  H   GLU A 243     175.248 148.419  27.232  1.00  0.00           H  
ATOM   3955  HA  GLU A 243     176.431 149.548  24.704  1.00  0.00           H  
ATOM   3956 1HB  GLU A 243     176.133 151.340  26.409  1.00  0.00           H  
ATOM   3957 2HB  GLU A 243     177.129 150.427  27.522  1.00  0.00           H  
ATOM   3958 1HG  GLU A 243     179.090 150.671  26.131  1.00  0.00           H  
ATOM   3959 2HG  GLU A 243     178.146 151.384  24.828  1.00  0.00           H  
ATOM   3960  N   VAL A 244     178.385 148.153  24.767  1.00  0.00           N  
ATOM   3961  CA  VAL A 244     179.525 147.258  24.787  1.00  0.00           C  
ATOM   3962  C   VAL A 244     180.774 147.949  24.234  1.00  0.00           C  
ATOM   3963  O   VAL A 244     180.734 148.575  23.174  1.00  0.00           O  
ATOM   3964  CB  VAL A 244     179.231 145.955  24.024  1.00  0.00           C  
ATOM   3965  CG1 VAL A 244     180.444 145.067  24.045  1.00  0.00           C  
ATOM   3966  CG2 VAL A 244     178.043 145.240  24.675  1.00  0.00           C  
ATOM   3967  H   VAL A 244     178.088 148.641  23.914  1.00  0.00           H  
ATOM   3968  HA  VAL A 244     179.720 146.993  25.817  1.00  0.00           H  
ATOM   3969  HB  VAL A 244     179.015 146.186  22.993  1.00  0.00           H  
ATOM   3970 1HG1 VAL A 244     180.226 144.149  23.511  1.00  0.00           H  
ATOM   3971 2HG1 VAL A 244     181.288 145.559  23.577  1.00  0.00           H  
ATOM   3972 3HG1 VAL A 244     180.690 144.837  25.080  1.00  0.00           H  
ATOM   3973 1HG2 VAL A 244     177.826 144.315  24.154  1.00  0.00           H  
ATOM   3974 2HG2 VAL A 244     178.280 145.025  25.693  1.00  0.00           H  
ATOM   3975 3HG2 VAL A 244     177.171 145.885  24.641  1.00  0.00           H  
ATOM   3976  N   LYS A 245     181.867 147.870  24.985  1.00  0.00           N  
ATOM   3977  CA  LYS A 245     183.149 148.433  24.560  1.00  0.00           C  
ATOM   3978  C   LYS A 245     184.139 147.319  24.273  1.00  0.00           C  
ATOM   3979  O   LYS A 245     184.244 146.339  25.020  1.00  0.00           O  
ATOM   3980  CB  LYS A 245     183.710 149.379  25.622  1.00  0.00           C  
ATOM   3981  CG  LYS A 245     182.914 150.664  25.804  1.00  0.00           C  
ATOM   3982  CD  LYS A 245     183.510 151.533  26.902  1.00  0.00           C  
ATOM   3983  CE  LYS A 245     182.760 152.850  27.034  1.00  0.00           C  
ATOM   3984  NZ  LYS A 245     183.231 153.643  28.203  1.00  0.00           N  
ATOM   3985  H   LYS A 245     181.789 147.371  25.873  1.00  0.00           H  
ATOM   3986  HA  LYS A 245     183.000 148.971  23.623  1.00  0.00           H  
ATOM   3987 1HB  LYS A 245     183.744 148.867  26.584  1.00  0.00           H  
ATOM   3988 2HB  LYS A 245     184.733 149.653  25.362  1.00  0.00           H  
ATOM   3989 1HG  LYS A 245     182.911 151.226  24.869  1.00  0.00           H  
ATOM   3990 2HG  LYS A 245     181.884 150.421  26.064  1.00  0.00           H  
ATOM   3991 1HD  LYS A 245     183.464 151.000  27.853  1.00  0.00           H  
ATOM   3992 2HD  LYS A 245     184.555 151.742  26.673  1.00  0.00           H  
ATOM   3993 1HE  LYS A 245     182.900 153.441  26.130  1.00  0.00           H  
ATOM   3994 2HE  LYS A 245     181.695 152.652  27.151  1.00  0.00           H  
ATOM   3995 1HZ  LYS A 245     182.710 154.507  28.256  1.00  0.00           H  
ATOM   3996 2HZ  LYS A 245     183.088 153.112  29.050  1.00  0.00           H  
ATOM   3997 3HZ  LYS A 245     184.214 153.849  28.096  1.00  0.00           H  
ATOM   3998  N   VAL A 246     184.828 147.431  23.157  1.00  0.00           N  
ATOM   3999  CA  VAL A 246     185.803 146.411  22.822  1.00  0.00           C  
ATOM   4000  C   VAL A 246     187.153 147.068  22.649  1.00  0.00           C  
ATOM   4001  O   VAL A 246     187.288 148.044  21.910  1.00  0.00           O  
ATOM   4002  CB  VAL A 246     185.410 145.673  21.528  1.00  0.00           C  
ATOM   4003  CG1 VAL A 246     186.444 144.611  21.185  1.00  0.00           C  
ATOM   4004  CG2 VAL A 246     184.030 145.052  21.685  1.00  0.00           C  
ATOM   4005  H   VAL A 246     184.672 148.254  22.563  1.00  0.00           H  
ATOM   4006  HA  VAL A 246     185.870 145.695  23.644  1.00  0.00           H  
ATOM   4007  HB  VAL A 246     185.396 146.387  20.704  1.00  0.00           H  
ATOM   4008 1HG1 VAL A 246     186.150 144.100  20.268  1.00  0.00           H  
ATOM   4009 2HG1 VAL A 246     187.416 145.083  21.042  1.00  0.00           H  
ATOM   4010 3HG1 VAL A 246     186.506 143.888  21.998  1.00  0.00           H  
ATOM   4011 1HG2 VAL A 246     183.758 144.533  20.766  1.00  0.00           H  
ATOM   4012 2HG2 VAL A 246     184.042 144.343  22.513  1.00  0.00           H  
ATOM   4013 3HG2 VAL A 246     183.300 145.835  21.889  1.00  0.00           H  
ATOM   4014  N   THR A 247     188.141 146.554  23.372  1.00  0.00           N  
ATOM   4015  CA  THR A 247     189.483 147.095  23.309  1.00  0.00           C  
ATOM   4016  C   THR A 247     190.405 146.019  22.749  1.00  0.00           C  
ATOM   4017  O   THR A 247     190.396 144.874  23.222  1.00  0.00           O  
ATOM   4018  CB  THR A 247     189.976 147.563  24.691  1.00  0.00           C  
ATOM   4019  OG1 THR A 247     189.124 148.608  25.177  1.00  0.00           O  
ATOM   4020  CG2 THR A 247     191.405 148.079  24.601  1.00  0.00           C  
ATOM   4021  H   THR A 247     187.936 145.749  23.972  1.00  0.00           H  
ATOM   4022  HA  THR A 247     189.497 147.970  22.653  1.00  0.00           H  
ATOM   4023  HB  THR A 247     189.941 146.729  25.392  1.00  0.00           H  
ATOM   4024  HG1 THR A 247     189.232 148.692  26.128  1.00  0.00           H  
ATOM   4025 1HG2 THR A 247     191.736 148.404  25.587  1.00  0.00           H  
ATOM   4026 2HG2 THR A 247     192.057 147.283  24.243  1.00  0.00           H  
ATOM   4027 3HG2 THR A 247     191.445 148.919  23.910  1.00  0.00           H  
ATOM   4028  N   SER A 248     191.177 146.354  21.726  1.00  0.00           N  
ATOM   4029  CA  SER A 248     192.137 145.370  21.221  1.00  0.00           C  
ATOM   4030  C   SER A 248     193.290 146.056  20.497  1.00  0.00           C  
ATOM   4031  O   SER A 248     193.076 146.919  19.651  1.00  0.00           O  
ATOM   4032  CB  SER A 248     191.461 144.375  20.328  1.00  0.00           C  
ATOM   4033  OG  SER A 248     192.385 143.444  19.880  1.00  0.00           O  
ATOM   4034  H   SER A 248     191.102 147.304  21.346  1.00  0.00           H  
ATOM   4035  HA  SER A 248     192.547 144.823  22.070  1.00  0.00           H  
ATOM   4036 1HB  SER A 248     190.658 143.866  20.852  1.00  0.00           H  
ATOM   4037 2HB  SER A 248     191.028 144.889  19.491  1.00  0.00           H  
ATOM   4038  HG  SER A 248     192.457 142.788  20.623  1.00  0.00           H  
ATOM   4039  N   GLY A 249     194.529 145.748  20.869  1.00  0.00           N  
ATOM   4040  CA  GLY A 249     195.680 146.358  20.188  1.00  0.00           C  
ATOM   4041  C   GLY A 249     195.877 147.792  20.675  1.00  0.00           C  
ATOM   4042  O   GLY A 249     196.643 148.575  20.113  1.00  0.00           O  
ATOM   4043  H   GLY A 249     194.675 145.033  21.566  1.00  0.00           H  
ATOM   4044 1HA  GLY A 249     196.578 145.770  20.386  1.00  0.00           H  
ATOM   4045 2HA  GLY A 249     195.517 146.346  19.109  1.00  0.00           H  
ATOM   4046  N   GLY A 250     195.114 148.149  21.700  1.00  0.00           N  
ATOM   4047  CA  GLY A 250     195.106 149.487  22.264  1.00  0.00           C  
ATOM   4048  C   GLY A 250     194.023 150.350  21.630  1.00  0.00           C  
ATOM   4049  O   GLY A 250     193.845 151.508  22.002  1.00  0.00           O  
ATOM   4050  H   GLY A 250     194.516 147.444  22.100  1.00  0.00           H  
ATOM   4051 1HA  GLY A 250     194.920 149.418  23.336  1.00  0.00           H  
ATOM   4052 2HA  GLY A 250     196.081 149.951  22.115  1.00  0.00           H  
ATOM   4053  N   THR A 251     193.300 149.802  20.659  1.00  0.00           N  
ATOM   4054  CA  THR A 251     192.264 150.552  19.987  1.00  0.00           C  
ATOM   4055  C   THR A 251     190.930 150.215  20.614  1.00  0.00           C  
ATOM   4056  O   THR A 251     190.642 149.049  20.903  1.00  0.00           O  
ATOM   4057  CB  THR A 251     192.233 150.255  18.477  1.00  0.00           C  
ATOM   4058  OG1 THR A 251     193.481 150.642  17.886  1.00  0.00           O  
ATOM   4059  CG2 THR A 251     191.101 151.018  17.806  1.00  0.00           C  
ATOM   4060  H   THR A 251     193.467 148.838  20.361  1.00  0.00           H  
ATOM   4061  HA  THR A 251     192.455 151.620  20.106  1.00  0.00           H  
ATOM   4062  HB  THR A 251     192.088 149.187  18.319  1.00  0.00           H  
ATOM   4063  HG1 THR A 251     194.174 150.051  18.189  1.00  0.00           H  
ATOM   4064 1HG2 THR A 251     191.094 150.795  16.739  1.00  0.00           H  
ATOM   4065 2HG2 THR A 251     190.150 150.718  18.246  1.00  0.00           H  
ATOM   4066 3HG2 THR A 251     191.246 152.087  17.952  1.00  0.00           H  
ATOM   4067  N   THR A 252     190.103 151.225  20.852  1.00  0.00           N  
ATOM   4068  CA  THR A 252     188.826 150.949  21.483  1.00  0.00           C  
ATOM   4069  C   THR A 252     187.637 151.335  20.635  1.00  0.00           C  
ATOM   4070  O   THR A 252     187.568 152.440  20.090  1.00  0.00           O  
ATOM   4071  CB  THR A 252     188.728 151.670  22.841  1.00  0.00           C  
ATOM   4072  OG1 THR A 252     189.788 151.227  23.698  1.00  0.00           O  
ATOM   4073  CG2 THR A 252     187.391 151.380  23.503  1.00  0.00           C  
ATOM   4074  H   THR A 252     190.343 152.169  20.574  1.00  0.00           H  
ATOM   4075  HA  THR A 252     188.766 149.882  21.655  1.00  0.00           H  
ATOM   4076  HB  THR A 252     188.827 152.745  22.689  1.00  0.00           H  
ATOM   4077  HG1 THR A 252     189.660 150.299  23.911  1.00  0.00           H  
ATOM   4078 1HG2 THR A 252     187.339 151.898  24.461  1.00  0.00           H  
ATOM   4079 2HG2 THR A 252     186.583 151.726  22.859  1.00  0.00           H  
ATOM   4080 3HG2 THR A 252     187.290 150.308  23.666  1.00  0.00           H  
ATOM   4081  N   TRP A 253     186.692 150.414  20.553  1.00  0.00           N  
ATOM   4082  CA  TRP A 253     185.464 150.661  19.827  1.00  0.00           C  
ATOM   4083  C   TRP A 253     184.282 150.673  20.792  1.00  0.00           C  
ATOM   4084  O   TRP A 253     184.238 149.889  21.746  1.00  0.00           O  
ATOM   4085  CB  TRP A 253     185.238 149.572  18.791  1.00  0.00           C  
ATOM   4086  CG  TRP A 253     186.261 149.508  17.709  1.00  0.00           C  
ATOM   4087  CD1 TRP A 253     186.185 150.064  16.475  1.00  0.00           C  
ATOM   4088  CD2 TRP A 253     187.528 148.811  17.757  1.00  0.00           C  
ATOM   4089  NE1 TRP A 253     187.317 149.773  15.755  1.00  0.00           N  
ATOM   4090  CE2 TRP A 253     188.149 149.005  16.534  1.00  0.00           C  
ATOM   4091  CE3 TRP A 253     188.170 148.047  18.727  1.00  0.00           C  
ATOM   4092  CZ2 TRP A 253     189.385 148.462  16.251  1.00  0.00           C  
ATOM   4093  CZ3 TRP A 253     189.382 147.511  18.449  1.00  0.00           C  
ATOM   4094  CH2 TRP A 253     189.986 147.708  17.251  1.00  0.00           C  
ATOM   4095  H   TRP A 253     186.868 149.522  21.025  1.00  0.00           H  
ATOM   4096  HA  TRP A 253     185.526 151.629  19.332  1.00  0.00           H  
ATOM   4097 1HB  TRP A 253     185.211 148.611  19.285  1.00  0.00           H  
ATOM   4098 2HB  TRP A 253     184.278 149.738  18.325  1.00  0.00           H  
ATOM   4099  HD1 TRP A 253     185.347 150.653  16.107  1.00  0.00           H  
ATOM   4100  HE1 TRP A 253     187.508 150.071  14.806  1.00  0.00           H  
ATOM   4101  HE3 TRP A 253     187.711 147.876  19.682  1.00  0.00           H  
ATOM   4102  HZ2 TRP A 253     189.881 148.606  15.292  1.00  0.00           H  
ATOM   4103  HZ3 TRP A 253     189.859 146.931  19.217  1.00  0.00           H  
ATOM   4104  HH2 TRP A 253     190.966 147.259  17.080  1.00  0.00           H  
ATOM   4105  N   THR A 254     183.302 151.536  20.530  1.00  0.00           N  
ATOM   4106  CA  THR A 254     182.117 151.588  21.388  1.00  0.00           C  
ATOM   4107  C   THR A 254     180.865 151.291  20.602  1.00  0.00           C  
ATOM   4108  O   THR A 254     180.588 151.913  19.576  1.00  0.00           O  
ATOM   4109  CB  THR A 254     181.975 152.960  22.071  1.00  0.00           C  
ATOM   4110  OG1 THR A 254     183.132 153.217  22.878  1.00  0.00           O  
ATOM   4111  CG2 THR A 254     180.733 152.994  22.948  1.00  0.00           C  
ATOM   4112  H   THR A 254     183.396 152.174  19.754  1.00  0.00           H  
ATOM   4113  HA  THR A 254     182.205 150.826  22.164  1.00  0.00           H  
ATOM   4114  HB  THR A 254     181.898 153.739  21.312  1.00  0.00           H  
ATOM   4115  HG1 THR A 254     183.886 153.389  22.309  1.00  0.00           H  
ATOM   4116 1HG2 THR A 254     180.649 153.972  23.423  1.00  0.00           H  
ATOM   4117 2HG2 THR A 254     179.850 152.811  22.336  1.00  0.00           H  
ATOM   4118 3HG2 THR A 254     180.808 152.225  23.715  1.00  0.00           H  
ATOM   4119  N   PHE A 255     180.079 150.378  21.137  1.00  0.00           N  
ATOM   4120  CA  PHE A 255     178.839 149.976  20.530  1.00  0.00           C  
ATOM   4121  C   PHE A 255     177.662 150.237  21.461  1.00  0.00           C  
ATOM   4122  O   PHE A 255     177.604 149.683  22.559  1.00  0.00           O  
ATOM   4123  CB  PHE A 255     178.906 148.488  20.237  1.00  0.00           C  
ATOM   4124  CG  PHE A 255     180.034 148.105  19.367  1.00  0.00           C  
ATOM   4125  CD1 PHE A 255     181.287 147.867  19.902  1.00  0.00           C  
ATOM   4126  CD2 PHE A 255     179.870 148.003  18.026  1.00  0.00           C  
ATOM   4127  CE1 PHE A 255     182.325 147.517  19.096  1.00  0.00           C  
ATOM   4128  CE2 PHE A 255     180.918 147.657  17.215  1.00  0.00           C  
ATOM   4129  CZ  PHE A 255     182.130 147.406  17.743  1.00  0.00           C  
ATOM   4130  H   PHE A 255     180.404 149.891  21.972  1.00  0.00           H  
ATOM   4131  HA  PHE A 255     178.694 150.537  19.606  1.00  0.00           H  
ATOM   4132 1HB  PHE A 255     178.998 147.936  21.170  1.00  0.00           H  
ATOM   4133 2HB  PHE A 255     177.989 148.183  19.752  1.00  0.00           H  
ATOM   4134  HD1 PHE A 255     181.436 147.964  20.984  1.00  0.00           H  
ATOM   4135  HD2 PHE A 255     178.896 148.205  17.604  1.00  0.00           H  
ATOM   4136  HE1 PHE A 255     183.301 147.331  19.528  1.00  0.00           H  
ATOM   4137  HE2 PHE A 255     180.783 147.582  16.137  1.00  0.00           H  
ATOM   4138  HZ  PHE A 255     182.936 147.133  17.083  1.00  0.00           H  
ATOM   4139  N   ASN A 256     176.754 151.126  21.072  1.00  0.00           N  
ATOM   4140  CA  ASN A 256     175.658 151.492  21.975  1.00  0.00           C  
ATOM   4141  C   ASN A 256     174.322 151.434  21.240  1.00  0.00           C  
ATOM   4142  O   ASN A 256     174.121 152.129  20.238  1.00  0.00           O  
ATOM   4143  CB  ASN A 256     175.895 152.830  22.671  1.00  0.00           C  
ATOM   4144  CG  ASN A 256     174.771 153.186  23.691  1.00  0.00           C  
ATOM   4145  OD1 ASN A 256     173.587 153.124  23.340  1.00  0.00           O  
ATOM   4146  ND2 ASN A 256     175.133 153.531  24.922  1.00  0.00           N  
ATOM   4147  H   ASN A 256     176.810 151.537  20.149  1.00  0.00           H  
ATOM   4148  HA  ASN A 256     175.592 150.748  22.762  1.00  0.00           H  
ATOM   4149 1HB  ASN A 256     176.849 152.799  23.204  1.00  0.00           H  
ATOM   4150 2HB  ASN A 256     175.961 153.623  21.929  1.00  0.00           H  
ATOM   4151 1HD2 ASN A 256     174.418 153.770  25.629  1.00  0.00           H  
ATOM   4152 2HD2 ASN A 256     176.120 153.542  25.196  1.00  0.00           H  
ATOM   4153  N   ILE A 257     173.455 150.521  21.677  1.00  0.00           N  
ATOM   4154  CA  ILE A 257     172.143 150.356  21.057  1.00  0.00           C  
ATOM   4155  C   ILE A 257     171.062 150.969  21.974  1.00  0.00           C  
ATOM   4156  O   ILE A 257     171.047 150.692  23.188  1.00  0.00           O  
ATOM   4157  CB  ILE A 257     171.837 148.871  20.793  1.00  0.00           C  
ATOM   4158  CG1 ILE A 257     170.495 148.723  20.071  1.00  0.00           C  
ATOM   4159  CG2 ILE A 257     171.834 148.088  22.097  1.00  0.00           C  
ATOM   4160  CD1 ILE A 257     170.542 149.104  18.609  1.00  0.00           C  
ATOM   4161  H   ILE A 257     173.698 149.976  22.509  1.00  0.00           H  
ATOM   4162  HA  ILE A 257     172.157 150.876  20.092  1.00  0.00           H  
ATOM   4163  HB  ILE A 257     172.597 148.455  20.132  1.00  0.00           H  
ATOM   4164 1HG1 ILE A 257     170.155 147.690  20.144  1.00  0.00           H  
ATOM   4165 2HG1 ILE A 257     169.747 149.347  20.562  1.00  0.00           H  
ATOM   4166 1HG2 ILE A 257     171.615 147.040  21.891  1.00  0.00           H  
ATOM   4167 2HG2 ILE A 257     172.811 148.168  22.571  1.00  0.00           H  
ATOM   4168 3HG2 ILE A 257     171.072 148.494  22.763  1.00  0.00           H  
ATOM   4169 1HD1 ILE A 257     169.554 148.973  18.167  1.00  0.00           H  
ATOM   4170 2HD1 ILE A 257     170.846 150.147  18.515  1.00  0.00           H  
ATOM   4171 3HD1 ILE A 257     171.258 148.469  18.091  1.00  0.00           H  
ATOM   4172  N   LYS A 258     170.149 151.787  21.388  1.00  0.00           N  
ATOM   4173  CA  LYS A 258     169.018 152.450  22.055  1.00  0.00           C  
ATOM   4174  C   LYS A 258     168.172 153.143  20.967  1.00  0.00           C  
ATOM   4175  O   LYS A 258     166.944 153.170  21.052  1.00  0.00           O  
ATOM   4176  OXT LYS A 258     168.705 153.376  19.871  1.00  0.00           O  
ATOM   4177  CB  LYS A 258     169.526 153.494  23.116  1.00  0.00           C  
ATOM   4178  CG  LYS A 258     168.435 154.143  24.096  1.00  0.00           C  
ATOM   4179  CD  LYS A 258     169.139 155.041  25.206  1.00  0.00           C  
ATOM   4180  CE  LYS A 258     168.186 155.553  26.337  1.00  0.00           C  
ATOM   4181  NZ  LYS A 258     168.963 156.261  27.435  1.00  0.00           N  
ATOM   4182  H   LYS A 258     170.251 152.000  20.398  1.00  0.00           H  
ATOM   4183  HA  LYS A 258     168.395 151.698  22.543  1.00  0.00           H  
ATOM   4184 1HB  LYS A 258     170.272 153.007  23.758  1.00  0.00           H  
ATOM   4185 2HB  LYS A 258     170.055 154.311  22.601  1.00  0.00           H  
ATOM   4186 1HG  LYS A 258     167.729 154.756  23.517  1.00  0.00           H  
ATOM   4187 2HG  LYS A 258     167.862 153.335  24.583  1.00  0.00           H  
ATOM   4188 1HD  LYS A 258     169.927 154.470  25.663  1.00  0.00           H  
ATOM   4189 2HD  LYS A 258     169.601 155.909  24.721  1.00  0.00           H  
ATOM   4190 1HE  LYS A 258     167.453 156.246  25.920  1.00  0.00           H  
ATOM   4191 2HE  LYS A 258     167.661 154.701  26.782  1.00  0.00           H  
ATOM   4192 1HZ  LYS A 258     168.341 156.574  28.160  1.00  0.00           H  
ATOM   4193 2HZ  LYS A 258     169.664 155.588  27.840  1.00  0.00           H  
ATOM   4194 3HZ  LYS A 258     169.451 157.052  27.051  1.00  0.00           H  
TER                                                                             
ATOM   4196  N   PRO B   1     182.622 141.263  37.688  1.00  0.00           N  
ATOM   4197  CA  PRO B   1     183.584 140.145  37.686  1.00  0.00           C  
ATOM   4198  C   PRO B   1     184.467 140.186  36.406  1.00  0.00           C  
ATOM   4199  O   PRO B   1     183.982 140.648  35.358  1.00  0.00           O  
ATOM   4200  CB  PRO B   1     182.676 138.911  37.715  1.00  0.00           C  
ATOM   4201  CG  PRO B   1     181.389 139.390  37.136  1.00  0.00           C  
ATOM   4202  CD  PRO B   1     181.264 140.810  37.623  1.00  0.00           C  
ATOM   4203  HA  PRO B   1     184.239 140.261  38.561  1.00  0.00           H  
ATOM   4204 1HB  PRO B   1     183.130 138.097  37.131  1.00  0.00           H  
ATOM   4205 2HB  PRO B   1     182.570 138.547  38.747  1.00  0.00           H  
ATOM   4206 1HG  PRO B   1     181.416 139.320  36.038  1.00  0.00           H  
ATOM   4207 2HG  PRO B   1     180.559 138.752  37.474  1.00  0.00           H  
ATOM   4208 1HD  PRO B   1     180.659 141.390  36.911  1.00  0.00           H  
ATOM   4209 2HD  PRO B   1     180.802 140.816  38.621  1.00  0.00           H  
ATOM   4210 1H   PRO B   1     182.859 141.807  36.833  1.00  0.00           H  
ATOM   4211 2H   PRO B   1     182.817 141.829  38.466  1.00  0.00           H  
ATOM   4212  N   HIS B   2     185.739 139.737  36.542  1.00  0.00           N  
ATOM   4213  CA  HIS B   2     186.750 139.669  35.472  1.00  0.00           C  
ATOM   4214  C   HIS B   2     186.891 138.214  35.049  1.00  0.00           C  
ATOM   4215  O   HIS B   2     187.316 137.369  35.837  1.00  0.00           O  
ATOM   4216  CB  HIS B   2     188.104 140.220  35.932  1.00  0.00           C  
ATOM   4217  CG  HIS B   2     188.050 141.647  36.383  1.00  0.00           C  
ATOM   4218  ND1 HIS B   2     188.267 142.706  35.526  1.00  0.00           N  
ATOM   4219  CD2 HIS B   2     187.806 142.189  37.599  1.00  0.00           C  
ATOM   4220  CE1 HIS B   2     188.158 143.840  36.198  1.00  0.00           C  
ATOM   4221  NE2 HIS B   2     187.879 143.553  37.456  1.00  0.00           N  
ATOM   4222  H   HIS B   2     186.012 139.405  37.475  1.00  0.00           H  
ATOM   4223  HA  HIS B   2     186.442 140.254  34.597  1.00  0.00           H  
ATOM   4224 1HB  HIS B   2     188.482 139.616  36.756  1.00  0.00           H  
ATOM   4225 2HB  HIS B   2     188.822 140.147  35.116  1.00  0.00           H  
ATOM   4226  HD2 HIS B   2     187.592 141.645  38.519  1.00  0.00           H  
ATOM   4227  HE1 HIS B   2     188.277 144.841  35.783  1.00  0.00           H  
ATOM   4228  HE2 HIS B   2     187.740 144.224  38.198  1.00  0.00           H  
ATOM   4229  N   GLN B   3     186.517 137.915  33.813  1.00  0.00           N  
ATOM   4230  CA  GLN B   3     186.597 136.537  33.339  1.00  0.00           C  
ATOM   4231  C   GLN B   3     187.613 136.363  32.235  1.00  0.00           C  
ATOM   4232  O   GLN B   3     187.462 136.912  31.144  1.00  0.00           O  
ATOM   4233  CB  GLN B   3     185.227 136.062  32.848  1.00  0.00           C  
ATOM   4234  CG  GLN B   3     184.164 136.002  33.932  1.00  0.00           C  
ATOM   4235  CD  GLN B   3     182.821 135.539  33.401  1.00  0.00           C  
ATOM   4236  OE1 GLN B   3     182.504 135.730  32.224  1.00  0.00           O  
ATOM   4237  NE2 GLN B   3     182.023 134.925  34.267  1.00  0.00           N  
ATOM   4238  H   GLN B   3     186.205 138.677  33.203  1.00  0.00           H  
ATOM   4239  HA  GLN B   3     186.902 135.910  34.169  1.00  0.00           H  
ATOM   4240 1HB  GLN B   3     184.870 136.730  32.064  1.00  0.00           H  
ATOM   4241 2HB  GLN B   3     185.320 135.068  32.413  1.00  0.00           H  
ATOM   4242 1HG  GLN B   3     184.486 135.303  34.704  1.00  0.00           H  
ATOM   4243 2HG  GLN B   3     184.038 136.997  34.359  1.00  0.00           H  
ATOM   4244 1HE2 GLN B   3     181.124 134.597  33.974  1.00  0.00           H  
ATOM   4245 2HE2 GLN B   3     182.320 134.790  35.213  1.00  0.00           H  
ATOM   4246  N   PHE B   4     188.600 135.529  32.511  1.00  0.00           N  
ATOM   4247  CA  PHE B   4     189.738 135.335  31.634  1.00  0.00           C  
ATOM   4248  C   PHE B   4     189.604 133.995  30.934  1.00  0.00           C  
ATOM   4249  O   PHE B   4     189.498 132.948  31.576  1.00  0.00           O  
ATOM   4250  CB  PHE B   4     191.049 135.394  32.420  1.00  0.00           C  
ATOM   4251  CG  PHE B   4     191.298 136.716  33.087  1.00  0.00           C  
ATOM   4252  CD1 PHE B   4     190.765 136.989  34.339  1.00  0.00           C  
ATOM   4253  CD2 PHE B   4     192.065 137.690  32.467  1.00  0.00           C  
ATOM   4254  CE1 PHE B   4     190.992 138.206  34.953  1.00  0.00           C  
ATOM   4255  CE2 PHE B   4     192.295 138.906  33.080  1.00  0.00           C  
ATOM   4256  CZ  PHE B   4     191.757 139.164  34.324  1.00  0.00           C  
ATOM   4257  H   PHE B   4     188.563 135.055  33.412  1.00  0.00           H  
ATOM   4258  HA  PHE B   4     189.758 136.127  30.886  1.00  0.00           H  
ATOM   4259 1HB  PHE B   4     191.049 134.619  33.187  1.00  0.00           H  
ATOM   4260 2HB  PHE B   4     191.884 135.189  31.750  1.00  0.00           H  
ATOM   4261  HD1 PHE B   4     190.160 136.229  34.837  1.00  0.00           H  
ATOM   4262  HD2 PHE B   4     192.490 137.486  31.483  1.00  0.00           H  
ATOM   4263  HE1 PHE B   4     190.567 138.406  35.936  1.00  0.00           H  
ATOM   4264  HE2 PHE B   4     192.900 139.663  32.581  1.00  0.00           H  
ATOM   4265  HZ  PHE B   4     191.937 140.124  34.809  1.00  0.00           H  
ATOM   4266  N   TYR B   5     189.540 134.040  29.609  1.00  0.00           N  
ATOM   4267  CA  TYR B   5     189.423 132.858  28.765  1.00  0.00           C  
ATOM   4268  C   TYR B   5     190.677 132.707  27.918  1.00  0.00           C  
ATOM   4269  O   TYR B   5     190.946 133.528  27.032  1.00  0.00           O  
ATOM   4270  CB  TYR B   5     188.179 132.940  27.877  1.00  0.00           C  
ATOM   4271  CG  TYR B   5     186.883 133.040  28.650  1.00  0.00           C  
ATOM   4272  CD1 TYR B   5     186.426 134.277  29.079  1.00  0.00           C  
ATOM   4273  CD2 TYR B   5     186.152 131.896  28.930  1.00  0.00           C  
ATOM   4274  CE1 TYR B   5     185.241 134.369  29.786  1.00  0.00           C  
ATOM   4275  CE2 TYR B   5     184.969 131.987  29.636  1.00  0.00           C  
ATOM   4276  CZ  TYR B   5     184.513 133.217  30.063  1.00  0.00           C  
ATOM   4277  OH  TYR B   5     183.334 133.309  30.766  1.00  0.00           O  
ATOM   4278  H   TYR B   5     189.588 134.949  29.156  1.00  0.00           H  
ATOM   4279  HA  TYR B   5     189.349 131.969  29.398  1.00  0.00           H  
ATOM   4280 1HB  TYR B   5     188.255 133.811  27.225  1.00  0.00           H  
ATOM   4281 2HB  TYR B   5     188.128 132.058  27.240  1.00  0.00           H  
ATOM   4282  HD1 TYR B   5     187.000 135.178  28.860  1.00  0.00           H  
ATOM   4283  HD2 TYR B   5     186.512 130.923  28.594  1.00  0.00           H  
ATOM   4284  HE1 TYR B   5     184.882 135.341  30.123  1.00  0.00           H  
ATOM   4285  HE2 TYR B   5     184.394 131.087  29.856  1.00  0.00           H  
ATOM   4286  HH  TYR B   5     183.042 132.428  31.015  1.00  0.00           H  
ATOM   4287  N   VAL B   6     191.452 131.678  28.198  1.00  0.00           N  
ATOM   4288  CA  VAL B   6     192.693 131.522  27.485  1.00  0.00           C  
ATOM   4289  C   VAL B   6     192.638 130.216  26.687  1.00  0.00           C  
ATOM   4290  O   VAL B   6     192.345 129.141  27.216  1.00  0.00           O  
ATOM   4291  CB  VAL B   6     193.883 131.501  28.463  1.00  0.00           C  
ATOM   4292  CG1 VAL B   6     195.198 131.447  27.701  1.00  0.00           C  
ATOM   4293  CG2 VAL B   6     193.832 132.724  29.365  1.00  0.00           C  
ATOM   4294  H   VAL B   6     191.165 131.013  28.920  1.00  0.00           H  
ATOM   4295  HA  VAL B   6     192.807 132.330  26.767  1.00  0.00           H  
ATOM   4296  HB  VAL B   6     193.826 130.598  29.070  1.00  0.00           H  
ATOM   4297 1HG1 VAL B   6     196.028 131.433  28.407  1.00  0.00           H  
ATOM   4298 2HG1 VAL B   6     195.228 130.546  27.089  1.00  0.00           H  
ATOM   4299 3HG1 VAL B   6     195.284 132.325  27.060  1.00  0.00           H  
ATOM   4300 1HG2 VAL B   6     194.676 132.703  30.055  1.00  0.00           H  
ATOM   4301 2HG2 VAL B   6     193.883 133.628  28.757  1.00  0.00           H  
ATOM   4302 3HG2 VAL B   6     192.901 132.720  29.932  1.00  0.00           H  
ATOM   4303  N   TYR B   7     192.899 130.331  25.393  1.00  0.00           N  
ATOM   4304  CA  TYR B   7     192.851 129.218  24.455  1.00  0.00           C  
ATOM   4305  C   TYR B   7     194.239 128.848  23.932  1.00  0.00           C  
ATOM   4306  O   TYR B   7     195.173 129.657  23.995  1.00  0.00           O  
ATOM   4307  CB  TYR B   7     191.920 129.554  23.288  1.00  0.00           C  
ATOM   4308  CG  TYR B   7     190.491 129.819  23.704  1.00  0.00           C  
ATOM   4309  CD1 TYR B   7     190.125 131.073  24.171  1.00  0.00           C  
ATOM   4310  CD2 TYR B   7     189.545 128.808  23.619  1.00  0.00           C  
ATOM   4311  CE1 TYR B   7     188.819 131.315  24.552  1.00  0.00           C  
ATOM   4312  CE2 TYR B   7     188.239 129.050  24.000  1.00  0.00           C  
ATOM   4313  CZ  TYR B   7     187.876 130.297  24.464  1.00  0.00           C  
ATOM   4314  OH  TYR B   7     186.575 130.538  24.843  1.00  0.00           O  
ATOM   4315  H   TYR B   7     193.124 131.260  25.014  1.00  0.00           H  
ATOM   4316  HA  TYR B   7     192.432 128.353  24.965  1.00  0.00           H  
ATOM   4317 1HB  TYR B   7     192.293 130.438  22.767  1.00  0.00           H  
ATOM   4318 2HB  TYR B   7     191.920 128.730  22.574  1.00  0.00           H  
ATOM   4319  HD1 TYR B   7     190.868 131.868  24.238  1.00  0.00           H  
ATOM   4320  HD2 TYR B   7     189.832 127.823  23.254  1.00  0.00           H  
ATOM   4321  HE1 TYR B   7     188.532 132.301  24.918  1.00  0.00           H  
ATOM   4322  HE2 TYR B   7     187.496 128.255  23.934  1.00  0.00           H  
ATOM   4323  HH  TYR B   7     186.006 129.857  24.479  1.00  0.00           H  
ATOM   4324  N   GLN B   8     194.395 127.596  23.472  1.00  0.00           N  
ATOM   4325  CA  GLN B   8     195.650 127.132  22.874  1.00  0.00           C  
ATOM   4326  C   GLN B   8     196.778 127.209  23.892  1.00  0.00           C  
ATOM   4327  O   GLN B   8     197.894 127.643  23.592  1.00  0.00           O  
ATOM   4328  CB  GLN B   8     196.004 127.958  21.634  1.00  0.00           C  
ATOM   4329  CG  GLN B   8     194.902 128.014  20.589  1.00  0.00           C  
ATOM   4330  CD  GLN B   8     195.324 128.775  19.347  1.00  0.00           C  
ATOM   4331  OE1 GLN B   8     196.223 128.348  18.615  1.00  0.00           O  
ATOM   4332  NE2 GLN B   8     194.677 129.908  19.098  1.00  0.00           N  
ATOM   4333  H   GLN B   8     193.601 126.965  23.500  1.00  0.00           H  
ATOM   4334  HA  GLN B   8     195.532 126.085  22.596  1.00  0.00           H  
ATOM   4335 1HB  GLN B   8     196.236 128.980  21.933  1.00  0.00           H  
ATOM   4336 2HB  GLN B   8     196.895 127.543  21.163  1.00  0.00           H  
ATOM   4337 1HG  GLN B   8     194.642 126.998  20.296  1.00  0.00           H  
ATOM   4338 2HG  GLN B   8     194.034 128.514  21.017  1.00  0.00           H  
ATOM   4339 1HE2 GLN B   8     194.910 130.452  18.292  1.00  0.00           H  
ATOM   4340 2HE2 GLN B   8     193.955 130.216  19.717  1.00  0.00           H  
ATOM   4341  N   ILE B   9     196.449 126.789  25.102  1.00  0.00           N  
ATOM   4342  CA  ILE B   9     197.338 126.824  26.248  1.00  0.00           C  
ATOM   4343  C   ILE B   9     197.578 125.475  26.906  1.00  0.00           C  
ATOM   4344  O   ILE B   9     196.643 124.759  27.255  1.00  0.00           O  
ATOM   4345  CB  ILE B   9     196.807 127.863  27.265  1.00  0.00           C  
ATOM   4346  CG1 ILE B   9     197.733 127.943  28.438  1.00  0.00           C  
ATOM   4347  CG2 ILE B   9     195.368 127.589  27.675  1.00  0.00           C  
ATOM   4348  CD1 ILE B   9     197.470 129.063  29.345  1.00  0.00           C  
ATOM   4349  H   ILE B   9     195.501 126.413  25.209  1.00  0.00           H  
ATOM   4350  HA  ILE B   9     198.305 127.189  25.903  1.00  0.00           H  
ATOM   4351  HB  ILE B   9     196.843 128.827  26.787  1.00  0.00           H  
ATOM   4352 1HG1 ILE B   9     197.646 127.029  29.013  1.00  0.00           H  
ATOM   4353 2HG1 ILE B   9     198.746 128.027  28.073  1.00  0.00           H  
ATOM   4354 1HG2 ILE B   9     195.002 128.350  28.341  1.00  0.00           H  
ATOM   4355 2HG2 ILE B   9     194.762 127.602  26.790  1.00  0.00           H  
ATOM   4356 3HG2 ILE B   9     195.285 126.618  28.165  1.00  0.00           H  
ATOM   4357 1HD1 ILE B   9     198.163 129.020  30.129  1.00  0.00           H  
ATOM   4358 2HD1 ILE B   9     197.592 129.967  28.815  1.00  0.00           H  
ATOM   4359 3HD1 ILE B   9     196.480 129.010  29.764  1.00  0.00           H  
ATOM   4360  N   ASP B  10     198.861 125.141  27.090  1.00  0.00           N  
ATOM   4361  CA  ASP B  10     199.209 123.840  27.645  1.00  0.00           C  
ATOM   4362  C   ASP B  10     199.279 123.931  29.174  1.00  0.00           C  
ATOM   4363  O   ASP B  10     199.158 125.028  29.738  1.00  0.00           O  
ATOM   4364  CB  ASP B  10     200.556 123.391  27.027  1.00  0.00           C  
ATOM   4365  CG  ASP B  10     200.844 121.870  27.102  1.00  0.00           C  
ATOM   4366  OD1 ASP B  10     200.226 121.197  27.898  1.00  0.00           O  
ATOM   4367  OD2 ASP B  10     201.688 121.419  26.379  1.00  0.00           O  
ATOM   4368  H   ASP B  10     199.586 125.796  26.812  1.00  0.00           H  
ATOM   4369  HA  ASP B  10     198.446 123.114  27.371  1.00  0.00           H  
ATOM   4370 1HB  ASP B  10     200.578 123.687  25.979  1.00  0.00           H  
ATOM   4371 2HB  ASP B  10     201.372 123.923  27.523  1.00  0.00           H  
ATOM   4372  N   GLU B  11     199.558 122.813  29.831  1.00  0.00           N  
ATOM   4373  CA  GLU B  11     199.496 122.746  31.283  1.00  0.00           C  
ATOM   4374  C   GLU B  11     200.525 123.573  32.039  1.00  0.00           C  
ATOM   4375  O   GLU B  11     200.155 124.226  33.015  1.00  0.00           O  
ATOM   4376  CB  GLU B  11     199.629 121.285  31.718  1.00  0.00           C  
ATOM   4377  CG  GLU B  11     199.604 121.074  33.226  1.00  0.00           C  
ATOM   4378  CD  GLU B  11     199.686 119.624  33.614  1.00  0.00           C  
ATOM   4379  OE1 GLU B  11     199.553 118.789  32.752  1.00  0.00           O  
ATOM   4380  OE2 GLU B  11     199.882 119.351  34.775  1.00  0.00           O  
ATOM   4381  H   GLU B  11     199.713 121.966  29.285  1.00  0.00           H  
ATOM   4382  HA  GLU B  11     198.509 123.107  31.577  1.00  0.00           H  
ATOM   4383 1HB  GLU B  11     198.816 120.701  31.285  1.00  0.00           H  
ATOM   4384 2HB  GLU B  11     200.565 120.876  31.338  1.00  0.00           H  
ATOM   4385 1HG  GLU B  11     200.445 121.605  33.670  1.00  0.00           H  
ATOM   4386 2HG  GLU B  11     198.687 121.502  33.627  1.00  0.00           H  
ATOM   4387  N   SER B  12     201.798 123.606  31.631  1.00  0.00           N  
ATOM   4388  CA  SER B  12     202.721 124.356  32.471  1.00  0.00           C  
ATOM   4389  C   SER B  12     202.352 125.825  32.515  1.00  0.00           C  
ATOM   4390  O   SER B  12     202.475 126.473  33.557  1.00  0.00           O  
ATOM   4391  CB  SER B  12     204.141 124.200  31.961  1.00  0.00           C  
ATOM   4392  OG  SER B  12     204.289 124.794  30.700  1.00  0.00           O  
ATOM   4393  H   SER B  12     202.127 123.116  30.803  1.00  0.00           H  
ATOM   4394  HA  SER B  12     202.673 123.975  33.493  1.00  0.00           H  
ATOM   4395 1HB  SER B  12     204.833 124.659  32.666  1.00  0.00           H  
ATOM   4396 2HB  SER B  12     204.390 123.142  31.898  1.00  0.00           H  
ATOM   4397  HG  SER B  12     205.204 124.655  30.448  1.00  0.00           H  
ATOM   4398  N   ILE B  13     201.799 126.337  31.419  1.00  0.00           N  
ATOM   4399  CA  ILE B  13     201.485 127.741  31.380  1.00  0.00           C  
ATOM   4400  C   ILE B  13     200.295 127.970  32.269  1.00  0.00           C  
ATOM   4401  O   ILE B  13     200.228 128.987  32.959  1.00  0.00           O  
ATOM   4402  CB  ILE B  13     201.183 128.221  29.949  1.00  0.00           C  
ATOM   4403  CG1 ILE B  13     202.352 127.889  29.017  1.00  0.00           C  
ATOM   4404  CG2 ILE B  13     200.898 129.715  29.939  1.00  0.00           C  
ATOM   4405  CD1 ILE B  13     203.680 128.440  29.484  1.00  0.00           C  
ATOM   4406  H   ILE B  13     201.638 125.753  30.605  1.00  0.00           H  
ATOM   4407  HA  ILE B  13     202.332 128.297  31.782  1.00  0.00           H  
ATOM   4408  HB  ILE B  13     200.313 127.692  29.563  1.00  0.00           H  
ATOM   4409 1HG1 ILE B  13     202.445 126.808  28.922  1.00  0.00           H  
ATOM   4410 2HG1 ILE B  13     202.149 128.288  28.023  1.00  0.00           H  
ATOM   4411 1HG2 ILE B  13     200.688 130.038  28.919  1.00  0.00           H  
ATOM   4412 2HG2 ILE B  13     200.036 129.925  30.570  1.00  0.00           H  
ATOM   4413 3HG2 ILE B  13     201.766 130.254  30.318  1.00  0.00           H  
ATOM   4414 1HD1 ILE B  13     204.459 128.164  28.772  1.00  0.00           H  
ATOM   4415 2HD1 ILE B  13     203.620 129.527  29.552  1.00  0.00           H  
ATOM   4416 3HD1 ILE B  13     203.922 128.028  30.462  1.00  0.00           H  
ATOM   4417  N   GLN B  14     199.324 127.051  32.235  1.00  0.00           N  
ATOM   4418  CA  GLN B  14     198.161 127.219  33.075  1.00  0.00           C  
ATOM   4419  C   GLN B  14     198.533 127.255  34.548  1.00  0.00           C  
ATOM   4420  O   GLN B  14     197.972 128.059  35.296  1.00  0.00           O  
ATOM   4421  CB  GLN B  14     197.155 126.095  32.816  1.00  0.00           C  
ATOM   4422  CG  GLN B  14     196.541 126.117  31.426  1.00  0.00           C  
ATOM   4423  CD  GLN B  14     195.480 125.048  31.245  1.00  0.00           C  
ATOM   4424  OE1 GLN B  14     194.769 124.693  32.190  1.00  0.00           O  
ATOM   4425  NE2 GLN B  14     195.367 124.528  30.029  1.00  0.00           N  
ATOM   4426  H   GLN B  14     199.377 126.245  31.603  1.00  0.00           H  
ATOM   4427  HA  GLN B  14     197.721 128.175  32.830  1.00  0.00           H  
ATOM   4428 1HB  GLN B  14     197.645 125.130  32.952  1.00  0.00           H  
ATOM   4429 2HB  GLN B  14     196.345 126.156  33.542  1.00  0.00           H  
ATOM   4430 1HG  GLN B  14     196.079 127.089  31.260  1.00  0.00           H  
ATOM   4431 2HG  GLN B  14     197.327 125.946  30.690  1.00  0.00           H  
ATOM   4432 1HE2 GLN B  14     194.684 123.819  29.849  1.00  0.00           H  
ATOM   4433 2HE2 GLN B  14     195.963 124.845  29.291  1.00  0.00           H  
ATOM   4434  N   ARG B  15     199.518 126.442  34.966  1.00  0.00           N  
ATOM   4435  CA  ARG B  15     199.897 126.438  36.378  1.00  0.00           C  
ATOM   4436  C   ARG B  15     200.540 127.757  36.771  1.00  0.00           C  
ATOM   4437  O   ARG B  15     200.296 128.272  37.870  1.00  0.00           O  
ATOM   4438  CB  ARG B  15     200.861 125.300  36.674  1.00  0.00           C  
ATOM   4439  CG  ARG B  15     200.244 123.911  36.632  1.00  0.00           C  
ATOM   4440  CD  ARG B  15     201.259 122.852  36.867  1.00  0.00           C  
ATOM   4441  NE  ARG B  15     200.683 121.520  36.780  1.00  0.00           N  
ATOM   4442  CZ  ARG B  15     200.090 120.874  37.803  1.00  0.00           C  
ATOM   4443  NH1 ARG B  15     200.004 121.450  38.982  1.00  0.00           N  
ATOM   4444  NH2 ARG B  15     199.596 119.662  37.622  1.00  0.00           N  
ATOM   4445  H   ARG B  15     199.948 125.779  34.311  1.00  0.00           H  
ATOM   4446  HA  ARG B  15     198.998 126.302  36.976  1.00  0.00           H  
ATOM   4447 1HB  ARG B  15     201.679 125.319  35.955  1.00  0.00           H  
ATOM   4448 2HB  ARG B  15     201.294 125.439  37.665  1.00  0.00           H  
ATOM   4449 1HG  ARG B  15     199.479 123.829  37.404  1.00  0.00           H  
ATOM   4450 2HG  ARG B  15     199.793 123.743  35.654  1.00  0.00           H  
ATOM   4451 1HD  ARG B  15     202.048 122.932  36.119  1.00  0.00           H  
ATOM   4452 2HD  ARG B  15     201.688 122.973  37.861  1.00  0.00           H  
ATOM   4453  HE  ARG B  15     200.730 121.044  35.888  1.00  0.00           H  
ATOM   4454 1HH1 ARG B  15     200.382 122.376  39.120  1.00  0.00           H  
ATOM   4455 2HH1 ARG B  15     199.560 120.966  39.749  1.00  0.00           H  
ATOM   4456 1HH2 ARG B  15     199.662 119.219  36.715  1.00  0.00           H  
ATOM   4457 2HH2 ARG B  15     199.152 119.178  38.388  1.00  0.00           H  
ATOM   4458  N   LEU B  16     201.332 128.330  35.874  1.00  0.00           N  
ATOM   4459  CA  LEU B  16     201.921 129.626  36.128  1.00  0.00           C  
ATOM   4460  C   LEU B  16     200.862 130.728  36.226  1.00  0.00           C  
ATOM   4461  O   LEU B  16     200.977 131.608  37.085  1.00  0.00           O  
ATOM   4462  CB  LEU B  16     202.923 129.966  35.019  1.00  0.00           C  
ATOM   4463  CG  LEU B  16     204.205 129.123  35.000  1.00  0.00           C  
ATOM   4464  CD1 LEU B  16     204.942 129.349  33.686  1.00  0.00           C  
ATOM   4465  CD2 LEU B  16     205.079 129.500  36.187  1.00  0.00           C  
ATOM   4466  H   LEU B  16     201.584 127.818  35.019  1.00  0.00           H  
ATOM   4467  HA  LEU B  16     202.422 129.579  37.088  1.00  0.00           H  
ATOM   4468 1HB  LEU B  16     202.431 129.842  34.056  1.00  0.00           H  
ATOM   4469 2HB  LEU B  16     203.215 131.011  35.122  1.00  0.00           H  
ATOM   4470  HG  LEU B  16     203.947 128.066  35.060  1.00  0.00           H  
ATOM   4471 1HD1 LEU B  16     205.852 128.749  33.673  1.00  0.00           H  
ATOM   4472 2HD1 LEU B  16     204.302 129.053  32.855  1.00  0.00           H  
ATOM   4473 3HD1 LEU B  16     205.200 130.403  33.590  1.00  0.00           H  
ATOM   4474 1HD2 LEU B  16     205.989 128.900  36.174  1.00  0.00           H  
ATOM   4475 2HD2 LEU B  16     205.339 130.557  36.128  1.00  0.00           H  
ATOM   4476 3HD2 LEU B  16     204.534 129.312  37.113  1.00  0.00           H  
ATOM   4477  N   ILE B  17     199.804 130.662  35.399  1.00  0.00           N  
ATOM   4478  CA  ILE B  17     198.779 131.703  35.448  1.00  0.00           C  
ATOM   4479  C   ILE B  17     198.036 131.586  36.767  1.00  0.00           C  
ATOM   4480  O   ILE B  17     197.772 132.613  37.400  1.00  0.00           O  
ATOM   4481  CB  ILE B  17     197.790 131.586  34.273  1.00  0.00           C  
ATOM   4482  CG1 ILE B  17     198.506 131.844  32.945  1.00  0.00           C  
ATOM   4483  CG2 ILE B  17     196.632 132.556  34.454  1.00  0.00           C  
ATOM   4484  CD1 ILE B  17     197.728 131.386  31.733  1.00  0.00           C  
ATOM   4485  H   ILE B  17     199.763 129.918  34.699  1.00  0.00           H  
ATOM   4486  HA  ILE B  17     199.251 132.673  35.435  1.00  0.00           H  
ATOM   4487  HB  ILE B  17     197.397 130.571  34.228  1.00  0.00           H  
ATOM   4488 1HG1 ILE B  17     198.705 132.910  32.840  1.00  0.00           H  
ATOM   4489 2HG1 ILE B  17     199.469 131.331  32.945  1.00  0.00           H  
ATOM   4490 1HG2 ILE B  17     195.944 132.461  33.615  1.00  0.00           H  
ATOM   4491 2HG2 ILE B  17     196.108 132.328  35.381  1.00  0.00           H  
ATOM   4492 3HG2 ILE B  17     197.015 133.576  34.496  1.00  0.00           H  
ATOM   4493 1HD1 ILE B  17     198.300 131.602  30.830  1.00  0.00           H  
ATOM   4494 2HD1 ILE B  17     197.548 130.312  31.800  1.00  0.00           H  
ATOM   4495 3HD1 ILE B  17     196.776 131.912  31.692  1.00  0.00           H  
ATOM   4496  N   GLU B  18     197.674 130.364  37.177  1.00  0.00           N  
ATOM   4497  CA  GLU B  18     196.969 130.184  38.436  1.00  0.00           C  
ATOM   4498  C   GLU B  18     197.756 130.775  39.597  1.00  0.00           C  
ATOM   4499  O   GLU B  18     197.188 131.488  40.427  1.00  0.00           O  
ATOM   4500  CB  GLU B  18     196.725 128.693  38.715  1.00  0.00           C  
ATOM   4501  CG  GLU B  18     196.033 128.407  40.054  1.00  0.00           C  
ATOM   4502  CD  GLU B  18     195.697 126.964  40.301  1.00  0.00           C  
ATOM   4503  OE1 GLU B  18     195.904 126.142  39.446  1.00  0.00           O  
ATOM   4504  OE2 GLU B  18     195.233 126.684  41.385  1.00  0.00           O  
ATOM   4505  H   GLU B  18     197.893 129.542  36.608  1.00  0.00           H  
ATOM   4506  HA  GLU B  18     196.012 130.694  38.368  1.00  0.00           H  
ATOM   4507 1HB  GLU B  18     196.110 128.270  37.917  1.00  0.00           H  
ATOM   4508 2HB  GLU B  18     197.675 128.160  38.706  1.00  0.00           H  
ATOM   4509 1HG  GLU B  18     196.699 128.726  40.853  1.00  0.00           H  
ATOM   4510 2HG  GLU B  18     195.160 128.979  40.132  1.00  0.00           H  
ATOM   4511  N   LYS B  19     199.073 130.545  39.632  1.00  0.00           N  
ATOM   4512  CA  LYS B  19     199.907 131.094  40.689  1.00  0.00           C  
ATOM   4513  C   LYS B  19     199.888 132.617  40.702  1.00  0.00           C  
ATOM   4514  O   LYS B  19     199.788 133.221  41.771  1.00  0.00           O  
ATOM   4515  CB  LYS B  19     201.344 130.591  40.541  1.00  0.00           C  
ATOM   4516  CG  LYS B  19     202.301 131.099  41.610  1.00  0.00           C  
ATOM   4517  CD  LYS B  19     201.910 130.589  42.990  1.00  0.00           C  
ATOM   4518  CE  LYS B  19     203.015 130.837  44.006  1.00  0.00           C  
ATOM   4519  NZ  LYS B  19     203.302 132.288  44.173  1.00  0.00           N  
ATOM   4520  H   LYS B  19     199.492 129.913  38.939  1.00  0.00           H  
ATOM   4521  HA  LYS B  19     199.508 130.746  41.640  1.00  0.00           H  
ATOM   4522 1HB  LYS B  19     201.353 129.501  40.574  1.00  0.00           H  
ATOM   4523 2HB  LYS B  19     201.736 130.892  39.570  1.00  0.00           H  
ATOM   4524 1HG  LYS B  19     203.313 130.764  41.382  1.00  0.00           H  
ATOM   4525 2HG  LYS B  19     202.292 132.188  41.619  1.00  0.00           H  
ATOM   4526 1HD  LYS B  19     201.003 131.095  43.321  1.00  0.00           H  
ATOM   4527 2HD  LYS B  19     201.711 129.519  42.939  1.00  0.00           H  
ATOM   4528 1HE  LYS B  19     202.722 130.424  44.970  1.00  0.00           H  
ATOM   4529 2HE  LYS B  19     203.927 130.335  43.683  1.00  0.00           H  
ATOM   4530 1HZ  LYS B  19     204.039 132.409  44.853  1.00  0.00           H  
ATOM   4531 2HZ  LYS B  19     203.594 132.678  43.288  1.00  0.00           H  
ATOM   4532 3HZ  LYS B  19     202.469 132.762  44.491  1.00  0.00           H  
ATOM   4533  N   PHE B  20     199.962 133.241  39.524  1.00  0.00           N  
ATOM   4534  CA  PHE B  20     199.963 134.696  39.426  1.00  0.00           C  
ATOM   4535  C   PHE B  20     198.648 135.272  39.925  1.00  0.00           C  
ATOM   4536  O   PHE B  20     198.640 136.238  40.702  1.00  0.00           O  
ATOM   4537  CB  PHE B  20     200.205 135.138  37.982  1.00  0.00           C  
ATOM   4538  CG  PHE B  20     200.301 136.627  37.812  1.00  0.00           C  
ATOM   4539  CD1 PHE B  20     201.428 137.317  38.234  1.00  0.00           C  
ATOM   4540  CD2 PHE B  20     199.265 137.341  37.230  1.00  0.00           C  
ATOM   4541  CE1 PHE B  20     201.516 138.687  38.078  1.00  0.00           C  
ATOM   4542  CE2 PHE B  20     199.351 138.711  37.071  1.00  0.00           C  
ATOM   4543  CZ  PHE B  20     200.479 139.384  37.497  1.00  0.00           C  
ATOM   4544  H   PHE B  20     200.087 132.680  38.674  1.00  0.00           H  
ATOM   4545  HA  PHE B  20     200.761 135.075  40.064  1.00  0.00           H  
ATOM   4546 1HB  PHE B  20     201.130 134.694  37.616  1.00  0.00           H  
ATOM   4547 2HB  PHE B  20     199.396 134.774  37.350  1.00  0.00           H  
ATOM   4548  HD1 PHE B  20     202.249 136.766  38.693  1.00  0.00           H  
ATOM   4549  HD2 PHE B  20     198.374 136.809  36.894  1.00  0.00           H  
ATOM   4550  HE1 PHE B  20     202.407 139.217  38.415  1.00  0.00           H  
ATOM   4551  HE2 PHE B  20     198.530 139.260  36.612  1.00  0.00           H  
ATOM   4552  HZ  PHE B  20     200.548 140.464  37.374  1.00  0.00           H  
ATOM   4553  N   VAL B  21     197.529 134.681  39.487  1.00  0.00           N  
ATOM   4554  CA  VAL B  21     196.244 135.199  39.901  1.00  0.00           C  
ATOM   4555  C   VAL B  21     196.102 134.999  41.403  1.00  0.00           C  
ATOM   4556  O   VAL B  21     195.567 135.879  42.078  1.00  0.00           O  
ATOM   4557  CB  VAL B  21     195.098 134.482  39.161  1.00  0.00           C  
ATOM   4558  CG1 VAL B  21     193.751 134.911  39.723  1.00  0.00           C  
ATOM   4559  CG2 VAL B  21     195.180 134.778  37.671  1.00  0.00           C  
ATOM   4560  H   VAL B  21     197.594 133.882  38.848  1.00  0.00           H  
ATOM   4561  HA  VAL B  21     196.212 136.267  39.681  1.00  0.00           H  
ATOM   4562  HB  VAL B  21     195.188 133.408  39.325  1.00  0.00           H  
ATOM   4563 1HG1 VAL B  21     192.953 134.394  39.188  1.00  0.00           H  
ATOM   4564 2HG1 VAL B  21     193.701 134.657  40.781  1.00  0.00           H  
ATOM   4565 3HG1 VAL B  21     193.631 135.987  39.600  1.00  0.00           H  
ATOM   4566 1HG2 VAL B  21     194.368 134.267  37.154  1.00  0.00           H  
ATOM   4567 2HG2 VAL B  21     195.096 135.852  37.508  1.00  0.00           H  
ATOM   4568 3HG2 VAL B  21     196.136 134.425  37.282  1.00  0.00           H  
ATOM   4569  N   ARG B  22     196.542 133.846  41.937  1.00  0.00           N  
ATOM   4570  CA  ARG B  22     196.479 133.642  43.377  1.00  0.00           C  
ATOM   4571  C   ARG B  22     197.351 134.636  44.151  1.00  0.00           C  
ATOM   4572  O   ARG B  22     196.924 135.107  45.207  1.00  0.00           O  
ATOM   4573  CB  ARG B  22     196.888 132.226  43.762  1.00  0.00           C  
ATOM   4574  CG  ARG B  22     195.875 131.151  43.431  1.00  0.00           C  
ATOM   4575  CD  ARG B  22     196.313 129.810  43.872  1.00  0.00           C  
ATOM   4576  NE  ARG B  22     195.357 128.770  43.493  1.00  0.00           N  
ATOM   4577  CZ  ARG B  22     194.241 128.438  44.158  1.00  0.00           C  
ATOM   4578  NH1 ARG B  22     193.868 129.062  45.266  1.00  0.00           N  
ATOM   4579  NH2 ARG B  22     193.526 127.461  43.658  1.00  0.00           N  
ATOM   4580  H   ARG B  22     196.909 133.106  41.334  1.00  0.00           H  
ATOM   4581  HA  ARG B  22     195.446 133.778  43.686  1.00  0.00           H  
ATOM   4582 1HB  ARG B  22     197.813 131.973  43.252  1.00  0.00           H  
ATOM   4583 2HB  ARG B  22     197.083 132.190  44.832  1.00  0.00           H  
ATOM   4584 1HG  ARG B  22     194.928 131.393  43.905  1.00  0.00           H  
ATOM   4585 2HG  ARG B  22     195.738 131.108  42.360  1.00  0.00           H  
ATOM   4586 1HD  ARG B  22     197.263 129.583  43.383  1.00  0.00           H  
ATOM   4587 2HD  ARG B  22     196.448 129.788  44.949  1.00  0.00           H  
ATOM   4588  HE  ARG B  22     195.547 128.203  42.649  1.00  0.00           H  
ATOM   4589 1HH1 ARG B  22     194.428 129.810  45.641  1.00  0.00           H  
ATOM   4590 2HH1 ARG B  22     193.021 128.783  45.741  1.00  0.00           H  
ATOM   4591 1HH2 ARG B  22     193.871 127.013  42.792  1.00  0.00           H  
ATOM   4592 2HH2 ARG B  22     192.679 127.156  44.103  1.00  0.00           H  
ATOM   4593  N   ASP B  23     198.540 135.004  43.633  1.00  0.00           N  
ATOM   4594  CA  ASP B  23     199.356 135.997  44.340  1.00  0.00           C  
ATOM   4595  C   ASP B  23     198.623 137.331  44.411  1.00  0.00           C  
ATOM   4596  O   ASP B  23     198.614 137.985  45.464  1.00  0.00           O  
ATOM   4597  CB  ASP B  23     200.708 136.185  43.647  1.00  0.00           C  
ATOM   4598  CG  ASP B  23     201.638 134.993  43.827  1.00  0.00           C  
ATOM   4599  OD1 ASP B  23     201.379 134.188  44.690  1.00  0.00           O  
ATOM   4600  OD2 ASP B  23     202.598 134.898  43.100  1.00  0.00           O  
ATOM   4601  H   ASP B  23     198.901 134.523  42.802  1.00  0.00           H  
ATOM   4602  HA  ASP B  23     199.517 135.652  45.351  1.00  0.00           H  
ATOM   4603 1HB  ASP B  23     200.551 136.347  42.580  1.00  0.00           H  
ATOM   4604 2HB  ASP B  23     201.200 137.074  44.043  1.00  0.00           H  
ATOM   4605  N   ILE B  24     197.957 137.708  43.318  1.00  0.00           N  
ATOM   4606  CA  ILE B  24     197.160 138.919  43.342  1.00  0.00           C  
ATOM   4607  C   ILE B  24     195.995 138.798  44.275  1.00  0.00           C  
ATOM   4608  O   ILE B  24     195.742 139.722  45.045  1.00  0.00           O  
ATOM   4609  CB  ILE B  24     196.642 139.266  41.934  1.00  0.00           C  
ATOM   4610  CG1 ILE B  24     197.797 139.721  41.038  1.00  0.00           C  
ATOM   4611  CG2 ILE B  24     195.570 140.342  42.012  1.00  0.00           C  
ATOM   4612  CD1 ILE B  24     197.433 139.818  39.574  1.00  0.00           C  
ATOM   4613  H   ILE B  24     198.055 137.160  42.454  1.00  0.00           H  
ATOM   4614  HA  ILE B  24     197.791 139.729  43.699  1.00  0.00           H  
ATOM   4615  HB  ILE B  24     196.217 138.376  41.473  1.00  0.00           H  
ATOM   4616 1HG1 ILE B  24     198.150 140.698  41.368  1.00  0.00           H  
ATOM   4617 2HG1 ILE B  24     198.630 139.024  41.136  1.00  0.00           H  
ATOM   4618 1HG2 ILE B  24     195.216 140.576  41.009  1.00  0.00           H  
ATOM   4619 2HG2 ILE B  24     194.738 139.982  42.616  1.00  0.00           H  
ATOM   4620 3HG2 ILE B  24     195.987 141.240  42.468  1.00  0.00           H  
ATOM   4621 1HD1 ILE B  24     198.302 140.145  39.004  1.00  0.00           H  
ATOM   4622 2HD1 ILE B  24     197.109 138.841  39.214  1.00  0.00           H  
ATOM   4623 3HD1 ILE B  24     196.625 140.537  39.448  1.00  0.00           H  
ATOM   4624  N   SER B  25     195.313 137.664  44.242  1.00  0.00           N  
ATOM   4625  CA  SER B  25     194.134 137.453  45.041  1.00  0.00           C  
ATOM   4626  C   SER B  25     194.465 137.539  46.518  1.00  0.00           C  
ATOM   4627  O   SER B  25     193.699 138.116  47.298  1.00  0.00           O  
ATOM   4628  CB  SER B  25     193.522 136.103  44.720  1.00  0.00           C  
ATOM   4629  OG  SER B  25     193.110 136.044  43.383  1.00  0.00           O  
ATOM   4630  H   SER B  25     195.597 136.936  43.592  1.00  0.00           H  
ATOM   4631  HA  SER B  25     193.419 138.233  44.796  1.00  0.00           H  
ATOM   4632 1HB  SER B  25     194.252 135.318  44.914  1.00  0.00           H  
ATOM   4633 2HB  SER B  25     192.669 135.926  45.375  1.00  0.00           H  
ATOM   4634  HG  SER B  25     193.911 135.936  42.864  1.00  0.00           H  
ATOM   4635  N   LYS B  26     195.625 137.007  46.918  1.00  0.00           N  
ATOM   4636  CA  LYS B  26     196.040 137.063  48.310  1.00  0.00           C  
ATOM   4637  C   LYS B  26     196.299 138.508  48.735  1.00  0.00           C  
ATOM   4638  O   LYS B  26     195.945 138.900  49.848  1.00  0.00           O  
ATOM   4639  CB  LYS B  26     197.289 136.208  48.532  1.00  0.00           C  
ATOM   4640  CG  LYS B  26     197.040 134.707  48.488  1.00  0.00           C  
ATOM   4641  CD  LYS B  26     198.332 133.927  48.682  1.00  0.00           C  
ATOM   4642  CE  LYS B  26     198.084 132.426  48.644  1.00  0.00           C  
ATOM   4643  NZ  LYS B  26     199.341 131.649  48.822  1.00  0.00           N  
ATOM   4644  H   LYS B  26     196.202 136.496  46.243  1.00  0.00           H  
ATOM   4645  HA  LYS B  26     195.242 136.650  48.925  1.00  0.00           H  
ATOM   4646 1HB  LYS B  26     198.033 136.447  47.771  1.00  0.00           H  
ATOM   4647 2HB  LYS B  26     197.725 136.447  49.502  1.00  0.00           H  
ATOM   4648 1HG  LYS B  26     196.338 134.431  49.275  1.00  0.00           H  
ATOM   4649 2HG  LYS B  26     196.605 134.438  47.526  1.00  0.00           H  
ATOM   4650 1HD  LYS B  26     199.038 134.190  47.893  1.00  0.00           H  
ATOM   4651 2HD  LYS B  26     198.774 134.188  49.643  1.00  0.00           H  
ATOM   4652 1HE  LYS B  26     197.388 132.152  49.436  1.00  0.00           H  
ATOM   4653 2HE  LYS B  26     197.638 132.155  47.688  1.00  0.00           H  
ATOM   4654 1HZ  LYS B  26     199.135 130.661  48.791  1.00  0.00           H  
ATOM   4655 2HZ  LYS B  26     199.989 131.881  48.082  1.00  0.00           H  
ATOM   4656 3HZ  LYS B  26     199.755 131.878  49.715  1.00  0.00           H  
ATOM   4657  N   ARG B  27     196.891 139.306  47.835  1.00  0.00           N  
ATOM   4658  CA  ARG B  27     197.185 140.711  48.110  1.00  0.00           C  
ATOM   4659  C   ARG B  27     195.937 141.614  48.093  1.00  0.00           C  
ATOM   4660  O   ARG B  27     195.836 142.552  48.887  1.00  0.00           O  
ATOM   4661  CB  ARG B  27     198.190 141.236  47.093  1.00  0.00           C  
ATOM   4662  CG  ARG B  27     199.615 140.683  47.238  1.00  0.00           C  
ATOM   4663  CD  ARG B  27     200.531 141.193  46.168  1.00  0.00           C  
ATOM   4664  NE  ARG B  27     200.750 142.638  46.284  1.00  0.00           N  
ATOM   4665  CZ  ARG B  27     201.338 143.428  45.344  1.00  0.00           C  
ATOM   4666  NH1 ARG B  27     201.781 142.919  44.203  1.00  0.00           N  
ATOM   4667  NH2 ARG B  27     201.467 144.726  45.570  1.00  0.00           N  
ATOM   4668  H   ARG B  27     197.199 138.893  46.946  1.00  0.00           H  
ATOM   4669  HA  ARG B  27     197.635 140.769  49.099  1.00  0.00           H  
ATOM   4670 1HB  ARG B  27     197.844 140.980  46.088  1.00  0.00           H  
ATOM   4671 2HB  ARG B  27     198.233 142.320  47.156  1.00  0.00           H  
ATOM   4672 1HG  ARG B  27     200.025 140.972  48.205  1.00  0.00           H  
ATOM   4673 2HG  ARG B  27     199.585 139.594  47.166  1.00  0.00           H  
ATOM   4674 1HD  ARG B  27     201.499 140.688  46.248  1.00  0.00           H  
ATOM   4675 2HD  ARG B  27     200.088 140.981  45.195  1.00  0.00           H  
ATOM   4676  HE  ARG B  27     200.438 143.086  47.134  1.00  0.00           H  
ATOM   4677 1HH1 ARG B  27     201.700 141.932  44.010  1.00  0.00           H  
ATOM   4678 2HH1 ARG B  27     202.223 143.543  43.502  1.00  0.00           H  
ATOM   4679 1HH2 ARG B  27     201.135 145.128  46.431  1.00  0.00           H  
ATOM   4680 2HH2 ARG B  27     201.906 145.330  44.854  1.00  0.00           H  
ATOM   4681  N   GLU B  28     194.989 141.319  47.195  1.00  0.00           N  
ATOM   4682  CA  GLU B  28     193.772 142.111  47.018  1.00  0.00           C  
ATOM   4683  C   GLU B  28     192.592 141.608  47.871  1.00  0.00           C  
ATOM   4684  O   GLU B  28     191.649 142.357  48.125  1.00  0.00           O  
ATOM   4685  CB  GLU B  28     193.371 142.115  45.541  1.00  0.00           C  
ATOM   4686  CG  GLU B  28     194.391 142.763  44.615  1.00  0.00           C  
ATOM   4687  CD  GLU B  28     194.564 144.234  44.872  1.00  0.00           C  
ATOM   4688  OE1 GLU B  28     193.590 144.885  45.165  1.00  0.00           O  
ATOM   4689  OE2 GLU B  28     195.672 144.707  44.775  1.00  0.00           O  
ATOM   4690  H   GLU B  28     195.158 140.538  46.563  1.00  0.00           H  
ATOM   4691  HA  GLU B  28     193.990 143.134  47.330  1.00  0.00           H  
ATOM   4692 1HB  GLU B  28     193.215 141.091  45.204  1.00  0.00           H  
ATOM   4693 2HB  GLU B  28     192.427 142.646  45.422  1.00  0.00           H  
ATOM   4694 1HG  GLU B  28     195.352 142.267  44.747  1.00  0.00           H  
ATOM   4695 2HG  GLU B  28     194.074 142.614  43.583  1.00  0.00           H  
ATOM   4696  N   GLY B  29     192.635 140.347  48.319  1.00  0.00           N  
ATOM   4697  CA  GLY B  29     191.567 139.775  49.132  1.00  0.00           C  
ATOM   4698  C   GLY B  29     190.364 139.344  48.290  1.00  0.00           C  
ATOM   4699  O   GLY B  29     189.214 139.448  48.731  1.00  0.00           O  
ATOM   4700  H   GLY B  29     193.397 139.736  48.042  1.00  0.00           H  
ATOM   4701 1HA  GLY B  29     191.962 138.910  49.668  1.00  0.00           H  
ATOM   4702 2HA  GLY B  29     191.252 140.499  49.879  1.00  0.00           H  
ATOM   4703  N   THR B  30     190.628 138.920  47.057  1.00  0.00           N  
ATOM   4704  CA  THR B  30     189.563 138.513  46.140  1.00  0.00           C  
ATOM   4705  C   THR B  30     189.277 137.007  46.139  1.00  0.00           C  
ATOM   4706  O   THR B  30     190.087 136.191  46.585  1.00  0.00           O  
ATOM   4707  CB  THR B  30     189.899 138.958  44.704  1.00  0.00           C  
ATOM   4708  OG1 THR B  30     191.106 138.315  44.273  1.00  0.00           O  
ATOM   4709  CG2 THR B  30     190.083 140.466  44.642  1.00  0.00           C  
ATOM   4710  H   THR B  30     191.609 138.818  46.788  1.00  0.00           H  
ATOM   4711  HA  THR B  30     188.647 139.023  46.438  1.00  0.00           H  
ATOM   4712  HB  THR B  30     189.090 138.668  44.035  1.00  0.00           H  
ATOM   4713  HG1 THR B  30     190.916 137.404  44.037  1.00  0.00           H  
ATOM   4714 1HG2 THR B  30     190.320 140.762  43.621  1.00  0.00           H  
ATOM   4715 2HG2 THR B  30     189.163 140.958  44.959  1.00  0.00           H  
ATOM   4716 3HG2 THR B  30     190.897 140.761  45.303  1.00  0.00           H  
ATOM   4717  N   GLU B  31     188.103 136.656  45.602  1.00  0.00           N  
ATOM   4718  CA  GLU B  31     187.660 135.269  45.411  1.00  0.00           C  
ATOM   4719  C   GLU B  31     187.853 134.840  43.960  1.00  0.00           C  
ATOM   4720  O   GLU B  31     187.435 135.548  43.035  1.00  0.00           O  
ATOM   4721  CB  GLU B  31     186.187 135.119  45.782  1.00  0.00           C  
ATOM   4722  CG  GLU B  31     185.643 133.685  45.660  1.00  0.00           C  
ATOM   4723  CD  GLU B  31     184.159 133.550  45.962  1.00  0.00           C  
ATOM   4724  OE1 GLU B  31     183.495 134.542  46.184  1.00  0.00           O  
ATOM   4725  OE2 GLU B  31     183.684 132.448  45.943  1.00  0.00           O  
ATOM   4726  H   GLU B  31     187.491 137.398  45.298  1.00  0.00           H  
ATOM   4727  HA  GLU B  31     188.258 134.617  46.048  1.00  0.00           H  
ATOM   4728 1HB  GLU B  31     186.031 135.453  46.808  1.00  0.00           H  
ATOM   4729 2HB  GLU B  31     185.604 135.753  45.141  1.00  0.00           H  
ATOM   4730 1HG  GLU B  31     185.803 133.330  44.644  1.00  0.00           H  
ATOM   4731 2HG  GLU B  31     186.204 133.037  46.333  1.00  0.00           H  
ATOM   4732  N   VAL B  32     188.511 133.691  43.737  1.00  0.00           N  
ATOM   4733  CA  VAL B  32     188.677 133.241  42.358  1.00  0.00           C  
ATOM   4734  C   VAL B  32     188.331 131.783  42.071  1.00  0.00           C  
ATOM   4735  O   VAL B  32     188.727 130.869  42.799  1.00  0.00           O  
ATOM   4736  CB  VAL B  32     190.138 133.478  41.932  1.00  0.00           C  
ATOM   4737  CG1 VAL B  32     190.338 133.083  40.476  1.00  0.00           C  
ATOM   4738  CG2 VAL B  32     190.511 134.936  42.151  1.00  0.00           C  
ATOM   4739  H   VAL B  32     188.883 133.152  44.512  1.00  0.00           H  
ATOM   4740  HA  VAL B  32     188.022 133.845  41.736  1.00  0.00           H  
ATOM   4741  HB  VAL B  32     190.789 132.841  42.530  1.00  0.00           H  
ATOM   4742 1HG1 VAL B  32     191.377 133.256  40.191  1.00  0.00           H  
ATOM   4743 2HG1 VAL B  32     190.100 132.027  40.350  1.00  0.00           H  
ATOM   4744 3HG1 VAL B  32     189.684 133.682  39.843  1.00  0.00           H  
ATOM   4745 1HG2 VAL B  32     191.546 135.096  41.848  1.00  0.00           H  
ATOM   4746 2HG2 VAL B  32     189.856 135.573  41.557  1.00  0.00           H  
ATOM   4747 3HG2 VAL B  32     190.400 135.185  43.206  1.00  0.00           H  
ATOM   4748  N   ARG B  33     187.614 131.588  40.968  1.00  0.00           N  
ATOM   4749  CA  ARG B  33     187.241 130.274  40.459  1.00  0.00           C  
ATOM   4750  C   ARG B  33     188.234 129.819  39.380  1.00  0.00           C  
ATOM   4751  O   ARG B  33     188.431 130.500  38.369  1.00  0.00           O  
ATOM   4752  CB  ARG B  33     185.857 130.307  39.848  1.00  0.00           C  
ATOM   4753  CG  ARG B  33     185.337 128.972  39.327  1.00  0.00           C  
ATOM   4754  CD  ARG B  33     183.910 129.066  38.887  1.00  0.00           C  
ATOM   4755  NE  ARG B  33     183.751 129.989  37.746  1.00  0.00           N  
ATOM   4756  CZ  ARG B  33     183.895 129.664  36.441  1.00  0.00           C  
ATOM   4757  NH1 ARG B  33     184.218 128.424  36.075  1.00  0.00           N  
ATOM   4758  NH2 ARG B  33     183.699 130.628  35.561  1.00  0.00           N  
ATOM   4759  H   ARG B  33     187.355 132.430  40.446  1.00  0.00           H  
ATOM   4760  HA  ARG B  33     187.259 129.559  41.282  1.00  0.00           H  
ATOM   4761 1HB  ARG B  33     185.141 130.690  40.572  1.00  0.00           H  
ATOM   4762 2HB  ARG B  33     185.868 130.985  39.019  1.00  0.00           H  
ATOM   4763 1HG  ARG B  33     185.938 128.655  38.471  1.00  0.00           H  
ATOM   4764 2HG  ARG B  33     185.407 128.220  40.113  1.00  0.00           H  
ATOM   4765 1HD  ARG B  33     183.539 128.086  38.601  1.00  0.00           H  
ATOM   4766 2HD  ARG B  33     183.308 129.448  39.714  1.00  0.00           H  
ATOM   4767  HE  ARG B  33     183.485 130.976  37.928  1.00  0.00           H  
ATOM   4768 1HH1 ARG B  33     184.361 127.713  36.770  1.00  0.00           H  
ATOM   4769 2HH1 ARG B  33     184.317 128.149  35.086  1.00  0.00           H  
ATOM   4770 1HH2 ARG B  33     183.440 131.557  35.929  1.00  0.00           H  
ATOM   4771 2HH2 ARG B  33     183.804 130.471  34.549  1.00  0.00           H  
ATOM   4772  N   PHE B  34     188.854 128.656  39.567  1.00  0.00           N  
ATOM   4773  CA  PHE B  34     189.784 128.146  38.549  1.00  0.00           C  
ATOM   4774  C   PHE B  34     189.263 126.885  37.851  1.00  0.00           C  
ATOM   4775  O   PHE B  34     188.938 125.897  38.515  1.00  0.00           O  
ATOM   4776  CB  PHE B  34     191.143 127.847  39.185  1.00  0.00           C  
ATOM   4777  CG  PHE B  34     191.820 129.056  39.765  1.00  0.00           C  
ATOM   4778  CD1 PHE B  34     191.619 129.412  41.090  1.00  0.00           C  
ATOM   4779  CD2 PHE B  34     192.659 129.839  38.987  1.00  0.00           C  
ATOM   4780  CE1 PHE B  34     192.242 130.524  41.625  1.00  0.00           C  
ATOM   4781  CE2 PHE B  34     193.284 130.951  39.520  1.00  0.00           C  
ATOM   4782  CZ  PHE B  34     193.074 131.293  40.841  1.00  0.00           C  
ATOM   4783  H   PHE B  34     188.705 128.143  40.423  1.00  0.00           H  
ATOM   4784  HA  PHE B  34     189.935 128.918  37.791  1.00  0.00           H  
ATOM   4785 1HB  PHE B  34     191.019 127.112  39.979  1.00  0.00           H  
ATOM   4786 2HB  PHE B  34     191.806 127.412  38.438  1.00  0.00           H  
ATOM   4787  HD1 PHE B  34     190.962 128.803  41.711  1.00  0.00           H  
ATOM   4788  HD2 PHE B  34     192.824 129.569  37.944  1.00  0.00           H  
ATOM   4789  HE1 PHE B  34     192.074 130.792  42.668  1.00  0.00           H  
ATOM   4790  HE2 PHE B  34     193.941 131.558  38.898  1.00  0.00           H  
ATOM   4791  HZ  PHE B  34     193.564 132.170  41.261  1.00  0.00           H  
ATOM   4792  N   GLU B  35     189.193 126.905  36.516  1.00  0.00           N  
ATOM   4793  CA  GLU B  35     188.801 125.725  35.741  1.00  0.00           C  
ATOM   4794  C   GLU B  35     189.802 125.369  34.637  1.00  0.00           C  
ATOM   4795  O   GLU B  35     190.173 126.200  33.801  1.00  0.00           O  
ATOM   4796  CB  GLU B  35     187.416 125.940  35.118  1.00  0.00           C  
ATOM   4797  CG  GLU B  35     186.906 124.769  34.255  1.00  0.00           C  
ATOM   4798  CD  GLU B  35     185.479 124.951  33.752  1.00  0.00           C  
ATOM   4799  OE1 GLU B  35     184.741 125.739  34.300  1.00  0.00           O  
ATOM   4800  OE2 GLU B  35     185.129 124.301  32.789  1.00  0.00           O  
ATOM   4801  H   GLU B  35     189.382 127.770  35.999  1.00  0.00           H  
ATOM   4802  HA  GLU B  35     188.744 124.875  36.422  1.00  0.00           H  
ATOM   4803 1HB  GLU B  35     186.692 126.107  35.913  1.00  0.00           H  
ATOM   4804 2HB  GLU B  35     187.433 126.838  34.503  1.00  0.00           H  
ATOM   4805 1HG  GLU B  35     187.558 124.661  33.385  1.00  0.00           H  
ATOM   4806 2HG  GLU B  35     186.971 123.849  34.834  1.00  0.00           H  
ATOM   4807  N   LYS B  36     190.249 124.116  34.611  1.00  0.00           N  
ATOM   4808  CA  LYS B  36     191.174 123.712  33.552  1.00  0.00           C  
ATOM   4809  C   LYS B  36     190.565 122.670  32.627  1.00  0.00           C  
ATOM   4810  O   LYS B  36     189.877 121.746  33.068  1.00  0.00           O  
ATOM   4811  CB  LYS B  36     192.471 123.173  34.156  1.00  0.00           C  
ATOM   4812  CG  LYS B  36     193.230 124.177  35.015  1.00  0.00           C  
ATOM   4813  CD  LYS B  36     194.584 123.627  35.440  1.00  0.00           C  
ATOM   4814  CE  LYS B  36     195.273 124.556  36.429  1.00  0.00           C  
ATOM   4815  NZ  LYS B  36     194.708 124.427  37.800  1.00  0.00           N  
ATOM   4816  H   LYS B  36     189.942 123.459  35.318  1.00  0.00           H  
ATOM   4817  HA  LYS B  36     191.400 124.582  32.933  1.00  0.00           H  
ATOM   4818 1HB  LYS B  36     192.251 122.303  34.775  1.00  0.00           H  
ATOM   4819 2HB  LYS B  36     193.137 122.846  33.357  1.00  0.00           H  
ATOM   4820 1HG  LYS B  36     193.383 125.097  34.450  1.00  0.00           H  
ATOM   4821 2HG  LYS B  36     192.646 124.410  35.904  1.00  0.00           H  
ATOM   4822 1HD  LYS B  36     194.450 122.649  35.905  1.00  0.00           H  
ATOM   4823 2HD  LYS B  36     195.221 123.509  34.564  1.00  0.00           H  
ATOM   4824 1HE  LYS B  36     196.336 124.325  36.465  1.00  0.00           H  
ATOM   4825 2HE  LYS B  36     195.158 125.589  36.100  1.00  0.00           H  
ATOM   4826 1HZ  LYS B  36     195.190 125.057  38.425  1.00  0.00           H  
ATOM   4827 2HZ  LYS B  36     193.724 124.657  37.783  1.00  0.00           H  
ATOM   4828 3HZ  LYS B  36     194.826 123.477  38.125  1.00  0.00           H  
ATOM   4829  N   ARG B  37     190.881 122.808  31.346  1.00  0.00           N  
ATOM   4830  CA  ARG B  37     190.484 121.913  30.276  1.00  0.00           C  
ATOM   4831  C   ARG B  37     191.702 121.629  29.400  1.00  0.00           C  
ATOM   4832  O   ARG B  37     192.650 122.418  29.356  1.00  0.00           O  
ATOM   4833  CB  ARG B  37     189.408 122.576  29.446  1.00  0.00           C  
ATOM   4834  CG  ARG B  37     188.136 122.942  30.185  1.00  0.00           C  
ATOM   4835  CD  ARG B  37     187.223 123.700  29.311  1.00  0.00           C  
ATOM   4836  NE  ARG B  37     186.035 124.119  30.011  1.00  0.00           N  
ATOM   4837  CZ  ARG B  37     185.020 124.815  29.477  1.00  0.00           C  
ATOM   4838  NH1 ARG B  37     185.029 125.197  28.203  1.00  0.00           N  
ATOM   4839  NH2 ARG B  37     184.009 125.110  30.276  1.00  0.00           N  
ATOM   4840  H   ARG B  37     191.397 123.645  31.065  1.00  0.00           H  
ATOM   4841  HA  ARG B  37     190.113 120.980  30.701  1.00  0.00           H  
ATOM   4842 1HB  ARG B  37     189.811 123.488  29.086  1.00  0.00           H  
ATOM   4843 2HB  ARG B  37     189.156 121.959  28.585  1.00  0.00           H  
ATOM   4844 1HG  ARG B  37     187.628 122.043  30.532  1.00  0.00           H  
ATOM   4845 2HG  ARG B  37     188.370 123.578  31.037  1.00  0.00           H  
ATOM   4846 1HD  ARG B  37     187.740 124.589  28.961  1.00  0.00           H  
ATOM   4847 2HD  ARG B  37     186.926 123.088  28.460  1.00  0.00           H  
ATOM   4848  HE  ARG B  37     185.944 123.880  31.013  1.00  0.00           H  
ATOM   4849 1HH1 ARG B  37     185.822 124.973  27.583  1.00  0.00           H  
ATOM   4850 2HH1 ARG B  37     184.254 125.721  27.824  1.00  0.00           H  
ATOM   4851 1HH2 ARG B  37     184.058 124.793  31.262  1.00  0.00           H  
ATOM   4852 2HH2 ARG B  37     183.222 125.643  29.945  1.00  0.00           H  
ATOM   4853  N   ASP B  38     191.690 120.554  28.636  1.00  0.00           N  
ATOM   4854  CA  ASP B  38     192.893 120.306  27.865  1.00  0.00           C  
ATOM   4855  C   ASP B  38     192.969 121.273  26.681  1.00  0.00           C  
ATOM   4856  O   ASP B  38     192.228 121.156  25.702  1.00  0.00           O  
ATOM   4857  CB  ASP B  38     192.928 118.851  27.376  1.00  0.00           C  
ATOM   4858  CG  ASP B  38     194.232 118.482  26.663  1.00  0.00           C  
ATOM   4859  OD1 ASP B  38     195.027 119.365  26.440  1.00  0.00           O  
ATOM   4860  OD2 ASP B  38     194.427 117.320  26.370  1.00  0.00           O  
ATOM   4861  H   ASP B  38     190.907 119.915  28.618  1.00  0.00           H  
ATOM   4862  HA  ASP B  38     193.763 120.472  28.503  1.00  0.00           H  
ATOM   4863 1HB  ASP B  38     192.798 118.180  28.224  1.00  0.00           H  
ATOM   4864 2HB  ASP B  38     192.100 118.676  26.691  1.00  0.00           H  
ATOM   4865  N   GLY B  39     193.848 122.272  26.834  1.00  0.00           N  
ATOM   4866  CA  GLY B  39     194.074 123.343  25.864  1.00  0.00           C  
ATOM   4867  C   GLY B  39     193.334 124.648  26.166  1.00  0.00           C  
ATOM   4868  O   GLY B  39     193.498 125.638  25.440  1.00  0.00           O  
ATOM   4869  H   GLY B  39     194.382 122.266  27.694  1.00  0.00           H  
ATOM   4870 1HA  GLY B  39     195.145 123.547  25.820  1.00  0.00           H  
ATOM   4871 2HA  GLY B  39     193.790 122.990  24.876  1.00  0.00           H  
ATOM   4872  N   GLN B  40     192.530 124.661  27.229  1.00  0.00           N  
ATOM   4873  CA  GLN B  40     191.756 125.861  27.580  1.00  0.00           C  
ATOM   4874  C   GLN B  40     191.720 126.147  29.085  1.00  0.00           C  
ATOM   4875  O   GLN B  40     191.527 125.264  29.920  1.00  0.00           O  
ATOM   4876  CB  GLN B  40     190.323 125.727  27.056  1.00  0.00           C  
ATOM   4877  CG  GLN B  40     189.437 126.925  27.352  1.00  0.00           C  
ATOM   4878  CD  GLN B  40     188.008 126.717  26.888  1.00  0.00           C  
ATOM   4879  OE1 GLN B  40     187.587 125.589  26.618  1.00  0.00           O  
ATOM   4880  NE2 GLN B  40     187.254 127.806  26.792  1.00  0.00           N  
ATOM   4881  H   GLN B  40     192.490 123.815  27.803  1.00  0.00           H  
ATOM   4882  HA  GLN B  40     192.232 126.714  27.111  1.00  0.00           H  
ATOM   4883 1HB  GLN B  40     190.343 125.583  25.976  1.00  0.00           H  
ATOM   4884 2HB  GLN B  40     189.856 124.846  27.495  1.00  0.00           H  
ATOM   4885 1HG  GLN B  40     189.426 127.098  28.428  1.00  0.00           H  
ATOM   4886 2HG  GLN B  40     189.840 127.798  26.838  1.00  0.00           H  
ATOM   4887 1HE2 GLN B  40     186.302 127.731  26.491  1.00  0.00           H  
ATOM   4888 2HE2 GLN B  40     187.636 128.702  27.021  1.00  0.00           H  
ATOM   4889  N   LEU B  41     191.922 127.409  29.434  1.00  0.00           N  
ATOM   4890  CA  LEU B  41     191.928 127.834  30.827  1.00  0.00           C  
ATOM   4891  C   LEU B  41     190.887 128.916  31.109  1.00  0.00           C  
ATOM   4892  O   LEU B  41     190.803 129.913  30.389  1.00  0.00           O  
ATOM   4893  CB  LEU B  41     193.321 128.351  31.206  1.00  0.00           C  
ATOM   4894  CG  LEU B  41     193.438 128.989  32.596  1.00  0.00           C  
ATOM   4895  CD1 LEU B  41     193.263 127.918  33.664  1.00  0.00           C  
ATOM   4896  CD2 LEU B  41     194.789 129.676  32.727  1.00  0.00           C  
ATOM   4897  H   LEU B  41     192.062 128.103  28.695  1.00  0.00           H  
ATOM   4898  HA  LEU B  41     191.692 126.969  31.451  1.00  0.00           H  
ATOM   4899 1HB  LEU B  41     194.024 127.520  31.163  1.00  0.00           H  
ATOM   4900 2HB  LEU B  41     193.627 129.097  30.472  1.00  0.00           H  
ATOM   4901  HG  LEU B  41     192.643 129.724  32.728  1.00  0.00           H  
ATOM   4902 1HD1 LEU B  41     193.346 128.371  34.652  1.00  0.00           H  
ATOM   4903 2HD1 LEU B  41     192.281 127.456  33.559  1.00  0.00           H  
ATOM   4904 3HD1 LEU B  41     194.036 127.159  33.547  1.00  0.00           H  
ATOM   4905 1HD2 LEU B  41     194.872 130.131  33.715  1.00  0.00           H  
ATOM   4906 2HD2 LEU B  41     195.585 128.942  32.598  1.00  0.00           H  
ATOM   4907 3HD2 LEU B  41     194.880 130.449  31.964  1.00  0.00           H  
ATOM   4908  N   GLU B  42     190.068 128.726  32.145  1.00  0.00           N  
ATOM   4909  CA  GLU B  42     189.102 129.765  32.486  1.00  0.00           C  
ATOM   4910  C   GLU B  42     189.257 130.221  33.931  1.00  0.00           C  
ATOM   4911  O   GLU B  42     189.216 129.419  34.869  1.00  0.00           O  
ATOM   4912  CB  GLU B  42     187.676 129.262  32.252  1.00  0.00           C  
ATOM   4913  CG  GLU B  42     186.589 130.271  32.595  1.00  0.00           C  
ATOM   4914  CD  GLU B  42     185.213 129.799  32.218  1.00  0.00           C  
ATOM   4915  OE1 GLU B  42     185.104 129.008  31.312  1.00  0.00           O  
ATOM   4916  OE2 GLU B  42     184.268 130.230  32.837  1.00  0.00           O  
ATOM   4917  H   GLU B  42     190.135 127.871  32.705  1.00  0.00           H  
ATOM   4918  HA  GLU B  42     189.288 130.627  31.853  1.00  0.00           H  
ATOM   4919 1HB  GLU B  42     187.555 128.984  31.205  1.00  0.00           H  
ATOM   4920 2HB  GLU B  42     187.503 128.367  32.850  1.00  0.00           H  
ATOM   4921 1HG  GLU B  42     186.613 130.464  33.668  1.00  0.00           H  
ATOM   4922 2HG  GLU B  42     186.801 131.207  32.081  1.00  0.00           H  
ATOM   4923  N   ILE B  43     189.435 131.523  34.117  1.00  0.00           N  
ATOM   4924  CA  ILE B  43     189.533 132.044  35.474  1.00  0.00           C  
ATOM   4925  C   ILE B  43     188.577 133.197  35.736  1.00  0.00           C  
ATOM   4926  O   ILE B  43     188.560 134.186  35.006  1.00  0.00           O  
ATOM   4927  CB  ILE B  43     190.976 132.479  35.788  1.00  0.00           C  
ATOM   4928  CG1 ILE B  43     191.918 131.268  35.651  1.00  0.00           C  
ATOM   4929  CG2 ILE B  43     191.037 133.029  37.175  1.00  0.00           C
[truncated: 365,056 more chars]
